# Supplementary material for: Tracking Charge Migration with Frequency-Matched Strobo-Spectroscopy
Source: J Phys Chem A. 2024 Jan 2;128(1):20–7. doi: 10.1021/acs.jpca.3c04234 (PMC10788909; doi:10.1021/acs.jpca.3c04234)
Supplement: Supplementary file 2 — jp3c04234_si_002.zip [file jp3c04234_si_002.zip]

Archive with 112 entries (105 files):
- supplemental data/
- supplemental data/CM+FMSS_supplemental_data_documentation.pdf
- supplemental data/Data/
- supplemental data/Data/CMdyn_CMorbital.txt
- supplemental data/Data/CMdyn_totalhole.txt
- supplemental data/Data/dipoles/
- supplemental data/Data/dipoles/CM-orbital/
- supplemental data/Data/dipoles/CM-orbital/tau=3.2500.txt
- supplemental data/Data/dipoles/CM-orbital/tau=3.3125.txt
- supplemental data/Data/dipoles/CM-orbital/tau=3.3750.txt
- supplemental data/Data/dipoles/CM-orbital/tau=3.4375.txt
- supplemental data/Data/dipoles/CM-orbital/tau=3.5000.txt
- supplemental data/Data/dipoles/CM-orbital/tau=3.5625.txt
- supplemental data/Data/dipoles/CM-orbital/tau=3.6250.txt
- supplemental data/Data/dipoles/CM-orbital/tau=3.6875.txt
- supplemental data/Data/dipoles/CM-orbital/tau=3.7500.txt
- supplemental data/Data/dipoles/CM-orbital/tau=3.8125.txt
- supplemental data/Data/dipoles/CM-orbital/tau=3.8750.txt
- supplemental data/Data/dipoles/CM-orbital/tau=3.9375.txt
- supplemental data/Data/dipoles/CM-orbital/tau=4.0000.txt
- supplemental data/Data/dipoles/CM-orbital/tau=4.0625.txt
- supplemental data/Data/dipoles/CM-orbital/tau=4.1250.txt
- supplemental data/Data/dipoles/CM-orbital/tau=4.1875.txt
- supplemental data/Data/dipoles/CM-orbital/tau=4.2500.txt
- supplemental data/Data/dipoles/CM-orbital/tau=4.3125.txt
- supplemental data/Data/dipoles/CM-orbital/tau=4.3750.txt
- supplemental data/Data/dipoles/CM-orbital/tau=4.4375.txt
- supplemental data/Data/dipoles/CM-orbital/tau=4.5000.txt
- supplemental data/Data/dipoles/CM-orbital/tau=4.5625.txt
- supplemental data/Data/dipoles/CM-orbital/tau=4.6250.txt
- supplemental data/Data/dipoles/CM-orbital/tau=4.6875.txt
- supplemental data/Data/dipoles/CM-orbital/tau=4.7500.txt
- supplemental data/Data/dipoles/CM-orbital/tau=4.8125.txt
- supplemental data/Data/dipoles/CM-orbital/tau=4.8750.txt
- supplemental data/Data/dipoles/CM-orbital/tau=4.9375.txt
- supplemental data/Data/dipoles/CM-orbital/tau=5.0000.txt
- supplemental data/Data/dipoles/CM-orbital/tau=5.0625.txt
- supplemental data/Data/dipoles/CM-orbital/tau=5.1250.txt
- supplemental data/Data/dipoles/CM-orbital/tau=5.1875.txt
- supplemental data/Data/dipoles/CM-orbital/tau=5.2500.txt
- supplemental data/Data/dipoles/model/
- supplemental data/Data/dipoles/model/tau=3.2500.txt
- supplemental data/Data/dipoles/model/tau=3.3125.txt
- supplemental data/Data/dipoles/model/tau=3.3750.txt
- supplemental data/Data/dipoles/model/tau=3.4375.txt
- supplemental data/Data/dipoles/model/tau=3.5000.txt
- supplemental data/Data/dipoles/model/tau=3.5625.txt
- supplemental data/Data/dipoles/model/tau=3.6250.txt
- supplemental data/Data/dipoles/model/tau=3.6875.txt
- supplemental data/Data/dipoles/model/tau=3.7500.txt
- supplemental data/Data/dipoles/model/tau=3.8125.txt
- supplemental data/Data/dipoles/model/tau=3.8750.txt
- supplemental data/Data/dipoles/model/tau=3.9375.txt
- supplemental data/Data/dipoles/model/tau=4.0000.txt
- supplemental data/Data/dipoles/model/tau=4.0625.txt
- supplemental data/Data/dipoles/model/tau=4.1250.txt
- supplemental data/Data/dipoles/model/tau=4.1875.txt
- supplemental data/Data/dipoles/model/tau=4.2500.txt
- supplemental data/Data/dipoles/model/tau=4.3125.txt
- supplemental data/Data/dipoles/model/tau=4.3750.txt
- supplemental data/Data/dipoles/model/tau=4.4375.txt
- supplemental data/Data/dipoles/model/tau=4.5000.txt
- supplemental data/Data/dipoles/model/tau=4.5625.txt
- supplemental data/Data/dipoles/model/tau=4.6250.txt
- supplemental data/Data/dipoles/model/tau=4.6875.txt
- supplemental data/Data/dipoles/model/tau=4.7500.txt
- supplemental data/Data/dipoles/model/tau=4.8125.txt
- supplemental data/Data/dipoles/model/tau=4.8750.txt
- supplemental data/Data/dipoles/model/tau=4.9375.txt
- supplemental data/Data/dipoles/model/tau=5.0000.txt
- supplemental data/Data/dipoles/model/tau=5.0625.txt
- supplemental data/Data/dipoles/model/tau=5.1250.txt
- supplemental data/Data/dipoles/model/tau=5.1875.txt
- supplemental data/Data/dipoles/model/tau=5.2500.txt
- supplemental data/Data/dipoles/pi_x-system/
- supplemental data/Data/dipoles/pi_x-system/tau=3.2500.txt
- supplemental data/Data/dipoles/pi_x-system/tau=3.3125.txt
- supplemental data/Data/dipoles/pi_x-system/tau=3.3750.txt
- supplemental data/Data/dipoles/pi_x-system/tau=3.4375.txt
- supplemental data/Data/dipoles/pi_x-system/tau=3.5000.txt
- supplemental data/Data/dipoles/pi_x-system/tau=3.5625.txt
- supplemental data/Data/dipoles/pi_x-system/tau=3.6250.txt
- supplemental data/Data/dipoles/pi_x-system/tau=3.6875.txt
- supplemental data/Data/dipoles/pi_x-system/tau=3.7500.txt
- supplemental data/Data/dipoles/pi_x-system/tau=3.8125.txt
- supplemental data/Data/dipoles/pi_x-system/tau=3.8750.txt
- supplemental data/Data/dipoles/pi_x-system/tau=3.9375.txt
- supplemental data/Data/dipoles/pi_x-system/tau=4.0000.txt
- supplemental data/Data/dipoles/pi_x-system/tau=4.0625.txt
- supplemental data/Data/dipoles/pi_x-system/tau=4.1250.txt
- supplemental data/Data/dipoles/pi_x-system/tau=4.1875.txt
- supplemental data/Data/dipoles/pi_x-system/tau=4.2500.txt
- supplemental data/Data/dipoles/pi_x-system/tau=4.3125.txt
- supplemental data/Data/dipoles/pi_x-system/tau=4.3750.txt
- supplemental data/Data/dipoles/pi_x-system/tau=4.4375.txt
- supplemental data/Data/dipoles/pi_x-system/tau=4.5000.txt
- supplemental data/Data/dipoles/pi_x-system/tau=4.5625.txt
- supplemental data/Data/dipoles/pi_x-system/tau=4.6250.txt
- supplemental data/Data/dipoles/pi_x-system/tau=4.6875.txt
- supplemental data/Data/dipoles/pi_x-system/tau=4.7500.txt
- supplemental data/Data/dipoles/pi_x-system/tau=4.8125.txt
- supplemental data/Data/dipoles/pi_x-system/tau=4.8750.txt
- supplemental data/Data/dipoles/pi_x-system/tau=4.9375.txt
- supplemental data/Data/dipoles/pi_x-system/tau=5.0000.txt
- supplemental data/Data/dipoles/pi_x-system/tau=5.0625.txt
- supplemental data/Data/dipoles/pi_x-system/tau=5.1250.txt
- supplemental data/Data/dipoles/pi_x-system/tau=5.1875.txt
- supplemental data/Data/dipoles/pi_x-system/tau=5.2500.txt
- supplemental data/Scripts/
- supplemental data/Scripts/fig2.py
- supplemental data/Scripts/figs3-5.py
- supplemental data/Scripts/utils.py
