# Supplementary material for: Tracking Charge Migration with Frequency-Matched Strobo-Spectroscopy
Source: J Phys Chem A. 2024 Jan 2;128(1):20–7. doi: 10.1021/acs.jpca.3c04234 (PMC10788909; doi:10.1021/acs.jpca.3c04234)
Supplement: Supplementary file 2 — jp3c04234_si_002.zip [file jp3c04234_si_002.zip › supplemental data/Data/CMdyn_CMorbital.txt]

#X: np.arange(0.00000000	1852.12500000	0.25000000)
#Y: np.arange(-45.00000000	45.15000000	0.30000000)
8.369529690326e-21	4.957955359409e-21	6.020251452657e-21	5.948814120835e-21	7.661333168663e-21	8.098529510318e-21	8.810581940498e-21	1.037520554210e-20	1.112936681155e-20	1.159656490363e-20	1.345895592384e-20	1.554286515997e-20	1.524393260662e-20	1.842207268079e-20	1.988959685225e-20	2.035218588351e-20	2.491027870501e-20	2.217306054477e-20	2.893439808529e-20	2.855085712661e-20	3.530850815682e-20	3.479679725729e-20	4.451524275411e-20	3.890841660798e-20	4.837578976727e-20	4.431357829897e-20	4.848151945990e-20	5.092281698782e-20	5.312681306312e-20	5.622198921219e-20	5.486604597674e-20	5.686710679656e-20	5.980114963936e-20	5.781537022026e-20	6.272459385158e-20	6.169958550962e-20	6.407499058338e-20	6.853593709925e-20	6.852810886907e-20	7.073287240504e-20	7.486049666656e-20	7.435313090996e-20	7.795466093938e-20	7.945104355059e-20	8.247740920146e-20	8.611511494997e-20	9.087199781400e-20	9.235719553914e-20	9.551277620676e-20	9.731407461426e-20
5.002052241997e-21	2.353002656545e-21	3.758725470353e-21	2.750962293298e-21	3.582098477041e-21	3.248550521626e-21	3.731966954752e-21	3.291676058552e-21	3.979835516125e-21	3.743660581762e-21	4.364837283167e-21	4.535611251726e-21	4.538324432820e-21	4.606290157242e-21	4.987533698296e-21	5.927233015890e-21	6.838497540746e-21	6.437576583867e-21	1.010256494264e-20	6.265341268586e-21	1.104737910060e-20	7.391975087129e-21	1.046687369703e-20	1.099570069751e-20	1.121981132218e-20	1.381180774538e-20	1.208907018182e-20	1.382645342951e-20	1.367871580780e-20	1.251167972302e-20	1.388505760947e-20	1.354989869472e-20	1.299022630765e-20	1.564241479168e-20	1.339839065016e-20	1.409597036343e-20	1.538741876008e-20	1.291516086896e-20	1.410404417021e-20	1.381245418763e-20	1.435910726100e-20	1.690069197411e-20	1.707880386570e-20	1.803806522252e-20	1.786246878346e-20	1.797170080580e-20	1.710641674526e-20	1.726102033232e-20	1.632890365512e-20	1.828043188620e-20
3.479990125787e-21	1.490915818164e-21	2.529084682792e-21	1.653416783307e-21	2.389520667995e-21	2.170244272702e-21	2.524409176634e-21	1.905916277627e-21	2.820191395820e-21	2.141428848618e-21	3.140231688608e-21	3.002456777350e-21	3.704603362171e-21	4.120841538863e-21	4.534139829009e-21	4.732046243156e-21	5.237203758563e-21	5.118830948419e-21	6.013965077095e-21	6.514242301812e-21	6.393680949726e-21	7.422580247589e-21	5.750224783117e-21	7.089903060412e-21	6.244439915915e-21	6.926726311996e-21	8.336039086444e-21	7.196598776048e-21	8.560819956315e-21	9.073589538645e-21	9.847802651670e-21	9.830771162199e-21	1.239583293218e-20	9.441782156583e-21	1.241048062086e-20	1.039948005218e-20	1.313596281402e-20	1.329668652689e-20	1.537013561855e-20	1.468513215265e-20	1.476585036975e-20	1.346882392122e-20	1.322718776854e-20	1.248292409611e-20	1.338327591035e-20	1.348949634663e-20	1.394163324285e-20	1.416421230929e-20	1.531008394144e-20	1.759652593557e-20
2.365536476096e-21	1.109648797169e-21	1.724071703678e-21	1.110726645231e-21	1.803234041642e-21	1.482749218193e-21	2.019056484967e-21	1.730222272489e-21	2.548614363100e-21	2.045863011483e-21	2.918108390379e-21	2.296010128820e-21	3.105749474806e-21	3.149770057712e-21	3.596832940939e-21	4.058726319838e-21	3.858286771569e-21	4.512559500768e-21	3.271057576844e-21	4.702203195159e-21	3.353748944369e-21	5.084297173971e-21	4.291131179175e-21	4.938570689181e-21	4.612847309064e-21	4.505193707715e-21	5.408064569605e-21	4.010027089340e-21	5.883659629427e-21	4.849386360790e-21	7.252096356989e-21	5.970211677096e-21	9.156747532743e-21	8.492681156739e-21	1.101266868818e-20	1.184181282922e-20	1.150565151945e-20	1.134942394040e-20	1.134070080800e-20	1.044214322854e-20	1.099088520285e-20	1.213638981751e-20	1.171730385088e-20	1.205599385949e-20	1.134775566285e-20	1.214184315670e-20	1.382367200765e-20	1.865097647635e-20	2.060647032142e-20	2.422324166373e-20
1.704869161084e-21	8.144410682292e-22	1.527417803805e-21	9.876570095952e-22	1.763848862352e-21	1.255942075740e-21	1.786363275419e-21	1.217287624684e-21	2.280851898773e-21	1.668504517231e-21	2.736549361030e-21	2.281675896081e-21	2.736715603665e-21	2.441199068973e-21	2.319715341570e-21	2.585982466923e-21	2.635053290287e-21	2.769183400620e-21	3.077713231673e-21	2.890345721453e-21	2.947057294624e-21	3.031605969805e-21	2.871759756293e-21	2.671272241709e-21	3.310311971637e-21	2.670863404658e-21	4.867196479165e-21	3.505456223998e-21	6.044421354466e-21	4.722873320904e-21	7.037563165879e-21	5.893860889321e-21	6.512239635354e-21	6.266442474373e-21	6.777873881409e-21	6.579109586596e-21	7.841172339866e-21	8.239293204062e-21	8.057879745031e-21	1.008504366515e-20	9.176646218103e-21	1.044579778010e-20	1.059994402296e-20	1.375564312169e-20	1.430676267817e-20	1.920104460407e-20	2.168558898898e-20	2.101579177936e-20	2.320983436987e-20	2.196126215502e-20
1.974579678165e-21	5.174909905383e-22	1.396325709468e-21	6.712269402127e-22	1.451388521839e-21	1.216507808714e-21	1.701949184735e-21	1.312449014082e-21	1.986407156450e-21	1.218173064557e-21	1.780142531096e-21	1.453102434997e-21	2.134295841084e-21	1.628008124461e-21	2.060322608026e-21	1.929652800899e-21	1.969908028305e-21	1.793102382696e-21	1.793913794950e-21	1.679576725211e-21	1.777104598836e-21	2.131056548792e-21	2.744076225290e-21	2.790780079504e-21	3.939799108171e-21	3.606626543040e-21	4.435962965179e-21	3.946577849959e-21	4.383843813913e-21	3.896268330658e-21	4.656968507416e-21	4.435352676634e-21	5.073212310304e-21	4.975151802391e-21	5.160384651028e-21	5.458439463412e-21	5.764113542191e-21	5.810465213688e-21	7.232953756056e-21	7.837289854144e-21	8.770546396927e-21	1.322835421779e-20	1.412109091265e-20	1.703438272262e-20	2.052196563576e-20	1.862385244217e-20	2.037582093045e-20	2.117084702119e-20	2.202293234363e-20	2.723122171698e-20
1.700443851893e-21	5.049317380756e-22	1.596161877439e-21	6.539248852107e-22	1.476737357666e-21	8.325040764766e-22	1.257564993646e-21	8.671814736230e-22	1.543482371886e-21	9.255990544263e-22	1.506013682411e-21	1.022668130305e-21	1.418399480529e-21	1.043207878460e-21	1.095800279089e-21	1.068726245724e-21	1.305605307208e-21	1.426180444124e-21	1.757317307399e-21	2.287419231489e-21	2.463728146327e-21	2.593616350440e-21	2.864981450231e-21	2.694275397428e-21	2.793841682491e-21	2.880601387884e-21	3.114414125815e-21	3.361352585308e-21	3.581826370763e-21	3.602186921415e-21	3.653319120450e-21	4.297220363996e-21	4.011701891979e-21	5.053863078503e-21	5.265093236001e-21	5.097992267348e-21	5.902285935861e-21	7.364212190698e-21	8.326444843034e-21	1.187244307968e-20	1.365689112312e-20	1.379921936219e-20	1.691418335016e-20	1.368208885288e-20	1.670544780782e-20	2.048181585825e-20	2.660794720895e-20	3.250942383238e-20	3.568449084071e-20	3.511067957212e-20
1.669169148478e-21	3.893381459464e-22	1.322463790670e-21	5.246189495125e-22	1.183339296281e-21	6.982505733403e-22	1.060797319049e-21	6.033628329986e-22	1.012986618054e-21	5.966534611161e-22	8.147240240396e-22	6.503929008739e-22	9.089770158495e-22	1.025427677594e-21	1.173224480580e-21	1.524957950520e-21	1.707504488559e-21	1.687647188537e-21	1.824467924744e-21	1.776429164736e-21	1.980432424208e-21	1.876712390527e-21	2.399832790135e-21	2.375882972909e-21	2.568965450637e-21	2.575042286920e-21	2.785521078390e-21	2.888572925785e-21	3.345459738730e-21	3.889643560448e-21	4.048282304627e-21	4.347309851262e-21	4.482052307313e-21	4.769881098674e-21	6.360313151080e-21	7.916044765603e-21	1.007307117649e-20	1.127570854625e-20	1.249604093334e-20	1.231616798866e-20	1.457483735373e-20	1.477420696755e-20	1.956316999781e-20	2.435027914160e-20	2.553613680965e-20	2.796499501519e-20	2.926273974323e-20	2.956464155937e-20	2.683141768794e-20	3.177693174686e-20
1.381166380389e-21	3.280135368865e-22	9.382044812040e-22	4.453086295127e-22	6.677378087397e-22	6.006242873409e-22	6.122088287019e-22	4.756734941065e-22	7.644257938137e-22	6.810736054681e-22	9.327400307433e-22	9.747197029611e-22	1.141055367306e-21	1.109736477193e-21	1.146006540802e-21	1.212340834469e-21	1.256122163052e-21	1.422901574485e-21	1.610113467005e-21	1.588255571980e-21	1.886554312992e-21	1.830494672929e-21	1.920657203838e-21	2.089574502910e-21	2.545116316755e-21	2.609743936250e-21	3.124206027051e-21	3.442041451375e-21	3.339983143048e-21	4.104502195556e-21	4.690949295928e-21	5.832876364556e-21	7.054712174102e-21	8.093825852098e-21	9.578422621395e-21	1.151245382228e-20	1.312378307467e-20	1.452619151414e-20	1.628153191939e-20	1.748420314294e-20	1.957787815830e-20	2.122340831168e-20	2.362890221518e-20	2.612551281100e-20	2.554620751694e-20	2.643808747849e-20	2.680251554146e-20	2.768907936545e-20	2.558892090462e-20	2.146004420401e-20
6.864834219200e-22	2.937221528773e-22	5.301796437308e-22	4.175388262185e-22	5.533865862073e-22	6.302563578751e-22	6.683122004813e-22	6.272809952263e-22	8.337963410491e-22	6.477581608882e-22	8.788879595735e-22	7.001618654412e-22	1.013181906050e-21	8.512856553041e-22	1.151209946099e-21	1.016470232284e-21	1.299716773882e-21	1.143233055196e-21	1.405991054332e-21	1.364029914447e-21	1.685647035469e-21	1.658797608093e-21	2.004567643659e-21	2.358535334380e-21	2.498275235285e-21	3.253782767854e-21	3.685130480481e-21	4.116519010526e-21	5.021593794623e-21	5.218596551476e-21	7.463322180230e-21	9.111988577169e-21	1.223150479852e-20	1.311685503700e-20	1.382991989753e-20	1.397310619028e-20	1.386338866837e-20	1.554883877918e-20	1.862506275636e-20	2.281751518615e-20	2.292260612972e-20	2.407610506774e-20	2.231409994913e-20	2.220049893427e-20	2.117510269545e-20	1.957758796357e-20	2.089387196644e-20	2.003067939965e-20	2.001770540027e-20	1.963150385292e-20
5.643655291568e-22	2.927969699459e-22	4.162686598700e-22	3.858834024618e-22	5.073902211729e-22	4.283576777069e-22	5.909190269149e-22	5.043034538845e-22	8.039737126364e-22	4.925508838896e-22	9.664992845676e-22	6.031911990523e-22	9.114789198060e-22	7.832032608378e-22	1.030618044705e-21	8.645172907918e-22	1.215258533224e-21	9.649464260328e-22	1.284853428701e-21	1.498280181914e-21	1.820417613176e-21	2.327763764058e-21	2.851003023348e-21	2.953657458008e-21	3.504396820233e-21	3.791995384630e-21	5.459329558531e-21	7.422983498158e-21	9.856177068474e-21	1.118593928278e-20	1.142320201696e-20	1.106278401109e-20	1.084221223234e-20	1.161354580210e-20	1.496631187968e-20	1.830100656656e-20	2.089910547652e-20	1.920680249820e-20	1.815477450945e-20	1.682762461131e-20	1.583401485259e-20	1.644626280525e-20	1.851613736008e-20	1.929982165759e-20	1.972708353697e-20	1.920980105387e-20	1.827162946160e-20	1.825575521463e-20	1.722889533643e-20	1.755856965924e-20
6.733521398118e-22	1.713374581891e-22	5.063524569922e-22	2.926722285076e-22	4.665363858521e-22	3.832640305483e-22	5.405972006207e-22	3.927471997770e-22	5.803814470656e-22	4.887199891508e-22	7.303688664858e-22	5.553251025576e-22	8.290444323543e-22	6.397209893039e-22	8.132766804876e-22	9.863613149490e-22	1.199798718957e-21	1.582928866800e-21	2.000433312163e-21	1.921659019608e-21	2.641811537519e-21	2.659312216524e-21	4.443985513656e-21	5.533019028631e-21	7.575652462489e-21	8.325972185764e-21	8.677048694477e-21	8.762736114835e-21	8.677077955288e-21	9.875424564612e-21	1.205701800528e-20	1.492091025227e-20	1.627978035154e-20	1.531540214465e-20	1.323930192919e-20	1.202484056136e-20	1.134120831377e-20	1.245647313698e-20	1.427209477611e-20	1.699382940426e-20	1.803342688799e-20	1.716223203046e-20	1.786032220542e-20	1.795931936021e-20	1.678379811469e-20	1.699040009120e-20	1.706473304467e-20	1.837293496060e-20	2.041108006567e-20	2.143546338211e-20
6.367971769859e-22	2.191077526576e-22	4.474442749487e-22	3.033734159719e-22	3.969939367288e-22	4.138523865289e-22	4.427762718807e-22	3.490501372959e-22	5.340951128878e-22	3.375720320184e-22	5.329023373955e-22	6.211116845134e-22	6.890177350814e-22	1.075048637459e-21	1.138067120182e-21	1.313877392251e-21	1.768761110802e-21	2.069980623079e-21	3.523042695191e-21	3.956855186588e-21	5.494854748802e-21	5.511792595252e-21	6.262395999165e-21	6.242714364420e-21	7.419468869972e-21	8.385397101736e-21	1.025707956699e-20	1.152601074002e-20	1.224606112029e-20	1.080848108677e-20	9.206480778579e-21	8.398469568648e-21	7.832760521751e-21	8.948992814894e-21	1.064779866393e-20	1.314338907493e-20	1.439290514078e-20	1.426658799621e-20	1.521589562860e-20	1.553409397767e-20	1.628366294194e-20	1.611710177602e-20	1.607050459396e-20	1.719842615919e-20	1.896560331667e-20	2.080942309171e-20	2.236988479740e-20	2.289639456080e-20	2.196157024993e-20	2.081569480620e-20
5.579133336171e-22	2.509603893801e-22	3.415571201063e-22	3.110164364177e-22	3.054869937609e-22	3.686186561990e-22	2.957738227072e-22	4.822657797125e-22	4.625666681376e-22	6.344807818483e-22	7.007247866426e-22	7.764034996886e-22	1.196943132450e-21	1.505010668882e-21	2.497331921280e-21	2.813254480827e-21	3.402789138112e-21	3.734877990189e-21	3.791430288037e-21	4.765775825785e-21	5.676278582241e-21	7.117179757172e-21	8.350160212232e-21	8.572640367475e-21	8.469293734674e-21	7.206280437307e-21	5.980008137460e-21	5.530095667104e-21	5.686414552289e-21	6.579987857991e-21	7.480428079144e-21	9.236926000728e-21	1.064331172349e-20	1.033378039509e-20	1.156799548245e-20	1.223588990086e-20	1.357771056690e-20	1.408573753846e-20	1.511485005245e-20	1.580617852096e-20	1.719545841278e-20	1.903489510211e-20	2.080921745599e-20	2.159837638126e-20	2.114634158172e-20	1.960244116286e-20	1.983092918828e-20	1.996911446802e-20	2.294936856960e-20	2.425353991288e-20
4.349379600384e-22	1.567783754092e-22	3.730700483028e-22	2.423367443917e-22	3.975618284301e-22	4.481148788740e-22	3.956600134843e-22	5.321367662835e-22	8.803392354011e-22	1.067657382925e-21	1.601845107114e-21	1.955708774653e-21	2.004832366231e-21	2.310717787798e-21	2.427235599237e-21	3.463845410803e-21	4.198785327405e-21	5.589650875907e-21	6.154497268907e-21	5.985206440418e-21	5.411948295379e-21	4.596932000180e-21	3.532628678965e-21	3.951339697144e-21	4.027544592115e-21	4.946652865301e-21	5.283740922948e-21	6.207293929293e-21	7.009615485121e-21	7.174902234185e-21	8.073612724176e-21	8.297601561306e-21	1.004036479855e-20	1.114429433030e-20	1.240892634935e-20	1.422294109313e-20	1.545288040006e-20	1.660931595961e-20	1.786099176822e-20	1.897612049253e-20	1.915126361645e-20	1.876224812516e-20	1.941433054464e-20	1.961631413771e-20	2.034149905827e-20	2.061384934832e-20	1.959741458011e-20	1.795637474147e-20	1.822856862795e-20	2.080197172345e-20
5.117252186269e-22	1.488687838858e-22	3.980527759696e-22	2.672274792499e-22	6.788564835196e-22	6.926395315138e-22	1.110854954592e-21	9.987743095551e-22	1.444582655720e-21	1.202582322310e-21	1.801208994625e-21	2.324571850827e-21	3.286388344280e-21	3.846116238506e-21	4.147183713019e-21	4.026321091704e-21	3.165321768119e-21	2.761973014524e-21	2.258615075261e-21	2.760492598037e-21	2.924303517231e-21	3.685786764231e-21	3.632732512664e-21	4.026008713737e-21	4.474687085131e-21	4.687116535092e-21	5.216471288561e-21	5.420751151016e-21	6.904874241585e-21	7.358981628467e-21	9.601409208933e-21	1.113806926575e-20	1.277945295219e-20	1.403222604530e-20	1.504739561661e-20	1.494775266144e-20	1.630929658844e-20	1.654493967932e-20	1.855012119448e-20	1.902262064841e-20	1.893198694740e-20	1.747823309034e-20	1.685990265566e-20	1.619202084954e-20	1.684754185868e-20	1.810456495753e-20	1.916464935638e-20	2.147520940250e-20	2.377239419330e-20	2.694307927034e-20
8.262712051557e-22	3.581462045235e-22	7.916874468241e-22	5.163736604794e-22	9.114487099533e-22	7.628398788360e-22	1.236401125017e-21	1.652670999479e-21	2.289092559754e-21	2.503855883790e-21	2.693273082668e-21	2.195507490024e-21	2.055321946053e-21	1.496010818039e-21	1.541994135664e-21	1.909312497274e-21	2.259748324672e-21	2.478519191474e-21	2.424257374270e-21	2.714203948233e-21	2.683396385062e-21	3.023707165580e-21	3.290664835691e-21	3.609724366793e-21	4.346854602433e-21	4.962139172266e-21	6.395133672051e-21	7.731993711261e-21	9.468091266885e-21	1.086170225892e-20	1.142677028063e-20	1.202459815544e-20	1.269337464823e-20	1.341273554860e-20	1.603783856940e-20	1.731846206822e-20	1.711062213222e-20	1.501955015999e-20	1.412521244613e-20	1.442182027017e-20	1.533378847420e-20	1.636636346930e-20	1.614989374183e-20	1.669809136074e-20	1.899513168368e-20	2.389099153158e-20	3.071224198073e-20	3.994125490506e-20	4.573368256657e-20	4.612972711821e-20
1.208075311189e-21	4.326607520852e-22	1.381540560244e-21	8.392068402763e-22	1.900282099450e-21	1.445773423573e-21	1.598884356648e-21	1.217393716673e-21	1.168596047187e-21	9.294163365501e-22	1.025445246300e-21	1.362639236554e-21	1.485950054154e-21	1.692249283937e-21	1.541054427368e-21	1.631915152539e-21	1.732148451994e-21	1.879018876209e-21	2.096277383564e-21	2.340242796912e-21	2.927327760007e-21	3.324796126011e-21	4.039402310045e-21	5.045470875132e-21	6.218288437684e-21	7.174942912609e-21	8.328361193277e-21	8.768393632724e-21	9.771155338725e-21	1.059717046953e-20	1.240952635706e-20	1.371382677349e-20	1.438850683666e-20	1.252145769755e-20	1.176696682493e-20	1.243009693345e-20	1.327639845274e-20	1.407047443065e-20	1.364485354664e-20	1.374219514209e-20	1.593315054350e-20	2.055683538764e-20	2.750776307551e-20	3.711169177166e-20	4.360915975525e-20	4.560293206552e-20	4.573845249476e-20	4.775902376217e-20	6.355789439399e-20	1.145872584929e-19
2.713946085994e-21	4.058703117140e-22	1.609675156904e-21	4.229406366789e-22	9.227942910648e-22	7.484338521325e-22	8.465983056866e-22	8.480649716315e-22	1.141600741416e-21	1.063348775288e-21	9.150683492223e-22	1.033293672158e-21	1.043899089159e-21	1.229017677548e-21	1.300003386807e-21	1.578764747061e-21	1.956727280012e-21	2.256528017189e-21	2.683696941985e-21	3.074068836169e-21	3.797371491295e-21	4.430685738156e-21	5.166167532367e-21	6.138352819853e-21	7.281533440393e-21	8.048895983999e-21	9.198448168770e-21	1.000944006688e-20	1.028592191945e-20	9.966797887509e-21	9.501207858216e-21	1.029392157596e-20	1.061269187444e-20	1.122448533025e-20	1.098701318929e-20	1.221795350414e-20	1.461867294577e-20	1.898809027404e-20	2.442533067676e-20	3.112291734771e-20	3.776870810378e-20	4.283003432650e-20	4.890474713674e-20	6.649276568669e-20	1.207448796257e-19	2.777927054022e-19	7.358194959313e-19	2.000287744465e-18	5.325803197338e-18	1.371441584623e-17
1.278521317334e-21	5.481193152818e-22	1.391022583088e-21	5.496101200197e-22	1.304476232740e-21	7.509993143536e-22	6.569703595597e-22	7.683589950025e-22	5.976512209891e-22	8.993017623009e-22	9.379227745566e-22	1.047266650483e-21	1.303349319606e-21	1.636770627242e-21	1.713351830943e-21	1.864633687749e-21	2.342892537232e-21	2.420653205806e-21	3.121545631781e-21	3.832784421982e-21	5.129582916424e-21	5.806344369262e-21	6.729924968599e-21	6.526010861556e-21	7.017082427248e-21	6.919413514936e-21	7.169206348329e-21	7.881696112121e-21	8.025248290196e-21	7.838073497640e-21	8.733555451449e-21	1.036768070379e-20	1.415673158331e-20	1.842538582534e-20	2.254221727600e-20	2.655066834807e-20	3.223711391020e-20	4.179378281264e-20	6.304756151962e-20	1.205857445827e-19	2.817160106243e-19	7.294868125105e-19	1.939779971926e-18	5.104641067311e-18	1.305361626821e-17	3.225775765647e-17	7.718302179441e-17	1.792977473561e-16	4.044060086505e-16	8.840645130223e-16
1.160000675125e-21	3.680273471264e-22	5.694064633449e-22	5.690326155419e-22	4.649796899816e-22	8.665238305338e-22	8.104187584211e-22	9.909932868963e-22	9.621440578782e-22	1.323521980295e-21	1.149129761207e-21	1.231597429978e-21	1.359786433232e-21	1.466520780127e-21	1.901207699642e-21	2.174975411371e-21	3.649750708128e-21	3.753725401675e-21	4.708673192015e-21	4.187746088637e-21	4.528176340592e-21	4.443766826728e-21	5.000814385214e-21	5.402967418356e-21	5.416860552848e-21	5.497709268231e-21	6.352630102278e-21	8.986425919605e-21	1.265973955013e-20	1.716269179537e-20	2.118912110561e-20	2.546982995162e-20	3.353216694841e-20	5.461392762575e-20	1.110050563605e-19	2.632643540203e-19	6.838486797601e-19	1.808329724010e-18	4.709057378068e-18	1.192774662608e-17	2.929255750706e-17	6.963778088566e-17	1.602953090835e-16	3.577393766127e-16	7.741516071802e-16	1.622655381332e-15	3.289296689724e-15	6.440724971451e-15	1.217365297303e-14	2.219740538557e-14
7.238607565960e-22	2.884429533470e-22	6.876746960772e-22	6.081428955280e-22	5.218205547123e-22	1.096948553599e-21	6.011458603283e-22	8.723049211127e-22	8.954678911686e-22	9.301931120493e-22	1.390696567985e-21	1.308154349576e-21	2.632653746038e-21	2.302786181066e-21	3.215193116162e-21	2.584114982272e-21	2.911605269923e-21	2.800599087219e-21	3.236197607320e-21	3.214031310188e-21	3.618114719717e-21	3.457596422181e-21	5.157821613855e-21	7.437259192972e-21	1.097979934533e-20	1.509643455257e-20	1.998616591815e-20	2.856863133751e-20	4.731910665727e-20	9.891631548126e-20	2.359865545411e-19	6.039460874224e-19	1.581223341078e-18	4.108494030565e-18	1.037918272019e-17	2.538490574056e-17	6.010378575624e-17	1.378901540435e-16	3.064962173885e-16	6.600211388840e-16	1.376673711579e-15	2.778901301255e-15	5.421881813612e-15	1.021278565925e-14	1.855752996424e-14	3.251630189400e-14	5.493388724798e-14	8.951321662722e-14	1.408457457064e-13	2.144859124545e-13
9.400762155195e-22	4.533834411580e-22	4.797554868410e-22	6.073164220096e-22	4.377892909913e-22	7.775372151240e-22	6.778129526358e-22	9.745873220853e-22	1.519143583937e-21	1.503202053737e-21	1.897795623192e-21	1.599278144188e-21	1.941070127423e-21	1.581939183185e-21	2.216197931349e-21	1.723057970763e-21	2.353662344774e-21	2.318356478905e-21	4.495737344277e-21	6.008043179997e-21	9.864981152523e-21	1.380015319259e-20	2.138031602351e-20	3.924763997828e-20	8.334271934658e-20	1.996865159196e-19	5.075795533513e-19	1.310662768792e-18	3.364851853635e-18	8.477320553212e-18	2.073635498743e-17	4.909633549413e-17	1.125174775480e-16	2.498876839650e-16	5.378402755764e-16	1.121239665208e-15	2.262331737885e-15	4.414240287942e-15	8.321170782103e-15	1.513872153036e-14	2.656302807632e-14	4.494168763069e-14	7.333968766450e-14	1.155489727541e-13	1.760975058757e-13	2.604051006178e-13	3.752885805794e-13	5.299392584831e-13	7.371602168441e-13	1.014132234428e-12
8.590707063957e-22	3.563727998378e-22	7.071041273571e-22	7.171501674669e-22	8.702026899802e-22	1.105259004055e-21	9.876520923165e-22	1.029107576592e-21	1.152881910209e-21	9.730237053438e-22	1.235465112406e-21	9.314916906618e-22	1.501410200619e-21	1.673242761857e-21	3.798144314052e-21	5.280156396140e-21	9.376774035642e-21	1.510674747536e-20	2.880783266836e-20	6.466864426208e-20	1.557869228330e-19	3.941778327296e-19	1.008635001316e-18	2.575956354938e-18	6.440491269278e-18	1.573221668835e-17	3.730905611086e-17	8.572159439129e-17	1.907963011180e-16	4.115172481842e-16	8.601651364052e-16	1.741152464914e-15	3.410112163594e-15	6.455514394305e-15	1.180258203577e-14	2.082409149230e-14	3.544039554160e-14	5.818270574155e-14	9.221089084722e-14	1.413103085344e-13	2.099634219439e-13	3.036556951674e-13	4.295588238527e-13	5.975182043614e-13	8.208161495879e-13	1.115751386559e-12	1.498956310489e-12	1.982351882786e-12	2.567704812373e-12	3.245339024897e-12
1.369761685441e-21	2.951898067104e-22	9.936289711890e-22	5.068317607577e-22	7.500627401541e-22	7.989909756261e-22	4.875007699182e-22	9.150112893996e-22	7.427517161373e-22	1.833318032405e-21	2.933325349001e-21	5.544991953814e-21	1.015071980286e-20	2.042791824674e-20	4.597250633626e-20	1.126031063608e-19	2.850460413600e-19	7.237554514423e-19	1.831725583967e-18	4.570011397777e-18	1.112180154639e-17	2.637503104368e-17	6.073423530651e-17	1.356352873802e-16	2.936997447560e-16	6.163993636465e-16	1.253696810186e-15	2.468925067002e-15	4.704383052032e-15	8.662993316077e-15	1.540651877346e-14	2.644774008356e-14	4.381842702260e-14	7.009913304491e-14	1.084219704383e-13	1.625131246115e-13	2.368845938099e-13	3.373038286460e-13	4.715335547386e-13	6.500662542256e-13	8.860984393261e-13	1.193839394882e-12	1.584649874765e-12	2.062088204704e-12	2.619078190278e-12	3.241853440264e-12	3.923639941989e-12	4.685256174494e-12	5.591470968074e-12	6.747655365783e-12
1.114438337525e-21	3.479573869033e-22	6.103143334568e-22	7.890258076338e-22	6.985078301231e-22	1.790421105017e-21	3.215515791137e-21	6.193613214484e-21	1.381614425707e-20	3.133224954222e-20	7.671537314371e-20	1.934601323696e-19	4.884648691757e-19	1.228605549666e-18	3.038979065645e-18	7.371733595821e-18	1.745357030107e-17	4.018928487235e-17	8.993581997296e-17	1.953636840187e-16	4.117033960085e-16	8.414200379048e-16	1.666544171089e-15	3.196436909716e-15	5.932589077386e-15	1.064419101162e-14	1.845120212660e-14	3.089403821672e-14	4.997813469444e-14	7.819584894020e-14	1.185564502579e-13	1.747157505950e-13	2.512910705898e-13	3.544278175935e-13	4.924007681638e-13	6.758555898084e-13	9.168604115193e-13	1.226245185053e-12	1.609516434464e-12	2.063434378868e-12	2.576886767726e-12	3.139562224344e-12	3.758165791428e-12	4.473466796204e-12	5.365506502448e-12	6.535455778929e-12	8.063555194309e-12	9.959372981631e-12	1.213083717176e-11	1.439271993926e-11
1.497577648874e-21	1.646190113703e-21	3.859039436077e-21	8.955069135790e-21	2.025090051250e-20	4.959323546618e-20	1.263718134361e-19	3.088470598699e-19	7.816330726709e-19	1.911273567682e-18	4.600898850903e-18	1.086732964426e-17	2.495400591453e-17	5.585990802353e-17	1.215119760991e-16	2.567956563942e-16	5.268894153892e-16	1.048804023095e-15	2.024039261761e-15	3.783911401864e-15	6.847249076953e-15	1.198574897099e-14	2.028622012007e-14	3.320279717404e-14	5.259172935475e-14	8.074794474536e-14	1.204943356680e-13	1.753924728672e-13	2.501364012958e-13	3.510712164009e-13	4.865105851772e-13	6.663813843549e-13	9.005448075039e-13	1.195794946002e-12	1.552565520698e-12	1.963967588333e-12	2.420275225192e-12	2.920452374200e-12	3.487390091636e-12	4.178115087402e-12	5.077634989211e-12	6.270682556271e-12	7.798447232031e-12	9.620105079681e-12	1.160143204433e-11	1.354192614663e-11	1.523712660463e-11	1.656687862291e-11	1.759640746835e-11	1.865367947023e-11
5.697203428333e-20	7.492319151090e-20	1.816257939017e-19	4.951714859645e-19	1.142368400754e-18	2.763587050553e-18	6.474361094741e-18	1.477286169305e-17	3.297701396790e-17	7.165159507161e-17	1.513265945123e-16	3.111364409296e-16	6.207569109106e-16	1.202906937505e-15	2.260980151213e-15	4.118347418213e-15	7.267472415519e-15	1.241558711033e-14	2.053586619166e-14	3.290290583699e-14	5.113387777841e-14	7.725584111340e-14	1.138468911518e-13	1.643030954230e-13	2.332155048896e-13	3.267147582311e-13	4.524389200305e-13	6.186611863414e-13	8.323295255083e-13	1.096429478756e-12	1.408257242846e-12	1.761050316943e-12	2.150999863308e-12	2.589072079112e-12	3.112350690537e-12	3.786164380994e-12	4.689007350362e-12	5.880307216109e-12	7.362595244744e-12	9.057151563768e-12	1.080905753118e-11	1.242645191940e-11	1.374830370123e-11	1.473103801319e-11	1.553201102383e-11	1.653792372264e-11	1.826158078623e-11	2.108307858866e-11	2.497107963432e-11	2.946474218732e-11
2.977158282647e-18	3.689967708938e-18	7.758155578707e-18	2.000401009888e-17	3.996538748185e-17	8.571035348418e-17	1.764137426990e-16	3.499384769754e-16	6.804575391241e-16	1.280921202821e-15	2.341924495195e-15	4.154494833824e-15	7.144119925314e-15	1.191124479206e-14	1.926120930512e-14	3.023739470860e-14	4.618196813281e-14	6.881019723835e-14	1.004061411361e-13	1.440606755006e-13	2.039618922365e-13	2.855187740157e-13	3.949869080125e-13	5.383927796473e-13	7.197274967887e-13	9.392785935912e-13	1.193644683734e-12	1.479320762757e-12	1.800511806203e-12	2.178920296315e-12	2.659792609095e-12	3.306995750722e-12	4.183283813170e-12	5.319835316697e-12	6.687831042795e-12	8.187561677357e-12	9.665164044414e-12	1.095800902052e-11	1.196256448973e-11	1.271197650803e-11	1.343137410747e-11	1.451341367652e-11	1.636265039970e-11	1.914802985211e-11	2.264640206746e-11	2.639828546595e-11	3.016758849739e-11	3.431261727652e-11	3.958123011827e-11	4.637865912047e-11
9.524824189002e-17	9.167396327613e-17	1.739205888806e-16	4.082857817971e-16	6.732296778130e-16	1.286089738097e-15	2.285476116325e-15	3.899654229586e-15	6.577573078168e-15	1.066740513215e-14	1.686679185222e-14	2.597499717703e-14	3.901644677703e-14	5.744649210639e-14	8.315243245640e-14	1.187866352435e-13	1.678383168037e-13	2.345511512289e-13	3.234245991102e-13	4.381386009286e-13	5.803621310258e-13	7.491939475029e-13	9.425837845557e-13	1.161799243894e-12	1.418240961649e-12	1.739964338333e-12	2.172501504400e-12	2.769697337666e-12	3.573725782122e-12	4.590567787107e-12	5.772036388227e-12	7.015519489602e-12	8.187296093746e-12	9.168697799469e-12	9.918337277592e-12	1.053243259402e-11	1.126538225485e-11	1.246056158021e-11	1.437785259687e-11	1.700565840482e-11	2.003825145106e-11	2.313613854364e-11	2.631759679682e-11	3.007856108068e-11	3.498480963576e-11	4.107255263714e-11	4.781171293403e-11	5.489278025947e-11	6.295362943422e-11	7.304017334442e-11
1.530716205326e-15	1.059036252361e-15	1.928163605852e-15	4.044052963448e-15	5.215037920820e-15	9.344259317664e-15	1.400297022352e-14	2.093983303764e-14	3.151769286512e-14	4.534500160857e-14	6.548842851871e-14	9.301719490911e-14	1.308567006861e-13	1.821658992584e-13	2.492609952691e-13	3.343968856545e-13	4.375828450625e-13	5.581466184749e-13	6.962869258151e-13	8.573474429429e-13	1.056940672249e-12	1.323731466875e-12	1.697008438130e-12	2.216034629557e-12	2.903220826626e-12	3.746930042285e-12	4.692520979397e-12	5.649165499351e-12	6.515184786103e-12	7.220812977508e-12	7.778858436357e-12	8.322433027906e-12	9.092424563055e-12	1.034416573718e-11	1.219484250967e-11	1.451967610155e-11	1.703399743524e-11	1.957275091192e-11	2.234288327707e-11	2.583357813616e-11	3.036039444988e-11	3.571175889427e-11	4.143832750425e-11	4.761735134568e-11	5.510251916682e-11	6.458442404500e-11	7.534069165642e-11	8.546992149172e-11	9.389661348474e-11	1.018450505600e-10
1.209037562285e-14	5.318989939583e-15	1.167557072523e-14	1.964976282401e-14	2.023925143320e-14	3.841064863357e-14	4.717554979949e-14	7.032322693442e-14	9.828347212782e-14	1.328809463177e-13	1.832572370540e-13	2.392652194284e-13	3.104276043186e-13	3.903967968192e-13	4.840912460218e-13	5.994144970932e-13	7.508527361904e-13	9.652392116973e-13	1.270023080656e-12	1.690742209333e-12	2.233499388732e-12	2.877979681866e-12	3.573683869414e-12	4.250494471911e-12	4.843148317351e-12	5.325771060056e-12	5.748033954096e-12	6.248877498983e-12	7.021672906091e-12	8.220654131491e-12	9.854018234478e-12	1.176108991270e-11	1.374809722453e-11	1.581563431408e-11	1.825577331040e-11	2.144125471805e-11	2.545202236869e-11	2.998821600456e-11	3.482404312603e-11	4.036011221076e-11	4.743601515865e-11	5.628211990556e-11	6.578288264806e-11	7.431543558110e-11	8.157967391800e-11	8.913223285791e-11	9.854031036987e-11	1.093099915493e-10	1.195186936483e-10	1.285036109043e-10
5.083207835287e-14	1.248075430726e-14	4.966376616804e-14	5.394643075684e-14	6.120755024141e-14	1.115819322219e-13	1.099865566006e-13	1.778784577606e-13	1.994285401779e-13	2.621676226291e-13	3.217302285125e-13	3.980207521942e-13	5.192309954936e-13	6.749597544183e-13	9.174944599542e-13	1.227185168243e-12	1.626010256367e-12	2.075438972893e-12	2.543573827075e-12	2.982687695256e-12	3.357395213053e-12	3.677874855461e-12	4.004583578267e-12	4.459426806699e-12	5.169535461711e-12	6.203058831368e-12	7.508758791289e-12	8.953310975764e-12	1.045489456345e-11	1.212234955209e-11	1.423012758284e-11	1.698760210374e-11	2.032128706717e-11	2.399072640330e-11	2.803492223007e-11	3.302393273235e-11	3.958815015408e-11	4.752818240240e-11	5.563036590023e-11	6.278997749704e-11	6.934727068273e-11	7.681821005267e-11	8.600440789201e-11	9.584882996805e-11	1.047905983282e-10	1.129152604525e-10	1.217630679363e-10	1.319512328679e-10	1.421983540296e-10	1.512725376453e-10
1.454463086761e-13	2.013005308702e-14	1.459464563079e-13	8.727308827830e-14	1.494843556591e-13	1.781064707553e-13	1.869564279572e-13	2.953933236194e-13	3.096279390454e-13	5.047297824993e-13	5.994223221147e-13	8.845985991994e-13	1.100400926003e-12	1.419438499436e-12	1.697074462074e-12	1.953701486189e-12	2.189072443802e-12	2.384071202100e-12	2.653496932961e-12	3.028395526287e-12	3.624923523546e-12	4.415529414083e-12	5.366842845922e-12	6.380272668099e-12	7.475492986071e-12	8.786553299939e-12	1.051205587798e-11	1.271933358791e-11	1.528902197298e-11	1.812007479683e-11	2.144833660021e-11	2.583509707404e-11	3.161427876085e-11	3.831810067267e-11	4.490879164969e-11	5.086253997240e-11	5.689247720164e-11	6.418797981089e-11	7.286610873982e-11	8.168768397565e-11	8.965345925254e-11	9.737834208642e-11	1.061596989603e-10	1.159808602705e-10	1.254625937574e-10	1.338619834807e-10	1.419340219248e-10	1.503610821760e-10	1.585613687675e-10	1.658950609566e-10
2.741737988196e-13	1.365664699549e-14	2.900056811435e-13	7.708272318032e-14	3.528342188685e-13	2.365233127160e-13	5.053524231955e-13	5.356931234477e-13	7.510323816379e-13	9.245288136339e-13	1.031856450776e-12	1.263583604766e-12	1.283927671093e-12	1.534428147891e-12	1.624020037636e-12	2.023643000408e-12	2.371232768359e-12	2.999324850957e-12	3.561330347255e-12	4.283415637757e-12	5.018236238327e-12	6.032560516964e-12	7.320861934830e-12	8.942670999789e-12	1.076858160646e-11	1.286358249141e-11	1.553189460941e-11	1.919195257300e-11	2.390837199530e-11	2.914279049946e-11	3.421820266818e-11	3.909073048870e-11	4.455388102631e-11	5.131239552732e-11	5.902612778667e-11	6.662209619665e-11	7.371206562265e-11	8.114152897757e-11	8.976180632291e-11	9.909733500369e-11	1.079596300371e-10	1.160939905148e-10	1.242664429600e-10	1.327219232238e-10	1.406867662986e-10	1.477020801514e-10	1.543243604019e-10	1.610441738797e-10	1.677156753351e-10	1.746353707387e-10
4.540637765136e-13	4.525199011660e-14	5.737719731310e-13	1.602833020315e-13	7.512473224901e-13	3.372383343618e-13	8.907267201368e-13	5.277913180581e-13	9.806609500263e-13	7.342125224393e-13	1.175272668598e-12	1.116880700890e-12	1.651809868492e-12	1.778599307923e-12	2.351526341548e-12	2.616757440623e-12	3.275690011005e-12	3.863038760470e-12	4.850638945396e-12	5.857319111753e-12	7.124087484874e-12	8.588109799852e-12	1.064975881865e-11	1.347629995911e-11	1.699099118617e-11	2.077406345002e-11	2.446462848985e-11	2.835929575628e-11	3.303229841759e-11	3.882709414948e-11	4.517287120370e-11	5.141264661327e-11	5.756956055630e-11	6.448432234364e-11	7.252023227602e-11	8.103395054060e-11	8.917587764281e-11	9.706500741222e-11	1.053092445332e-10	1.138052073249e-10	1.217644932602e-10	1.289368166879e-10	1.357927417092e-10	1.424957838960e-10	1.487409057755e-10	1.547813937470e-10	1.614958992533e-10	1.693821785601e-10	1.787360460160e-10	1.907206556767e-10
9.080151031602e-13	4.743397402893e-14	8.524362169095e-13	1.441323641214e-13	8.068113985709e-13	2.908488892074e-13	8.925163604726e-13	5.530733156218e-13	1.171140448630e-12	9.424520283105e-13	1.567764158071e-12	1.447326562642e-12	2.141451608174e-12	2.267127342301e-12	3.131512775980e-12	3.509785903111e-12	4.534752568154e-12	5.343599001750e-12	7.018493167336e-12	8.841246164581e-12	1.140214664145e-11	1.374382390250e-11	1.648377281614e-11	1.929384752007e-11	2.315883406686e-11	2.753571993474e-11	3.246756551953e-11	3.719490139863e-11	4.241175078903e-11	4.836372085662e-11	5.537707844316e-11	6.260810166584e-11	6.982345109076e-11	7.716155474614e-11	8.511832334017e-11	9.327892819923e-11	1.010815410005e-10	1.084072957126e-10	1.156130989175e-10	1.225735275634e-10	1.289595439756e-10	1.349835879259e-10	1.412483142088e-10	1.479571914396e-10	1.553361350076e-10	1.644057299831e-10	1.762770985703e-10	1.912681691007e-10	2.098329965062e-10	2.332562219211e-10
9.001874009376e-13	9.624543162939e-14	9.015361178490e-13	2.647258951747e-13	9.477240821226e-13	5.237490537045e-13	1.011703992568e-12	9.123713478081e-13	1.199538183687e-12	1.527816422962e-12	1.636432045029e-12	2.356958099732e-12	2.362211518239e-12	3.632421801967e-12	3.940260259044e-12	5.999480552573e-12	6.672998800269e-12	9.059893896393e-12	9.960605553366e-12	1.287774393901e-11	1.483441323644e-11	1.873764886756e-11	2.144238800413e-11	2.556636208409e-11	2.902941796364e-11	3.433636703639e-11	3.943780269317e-11	4.558070250306e-11	5.122539228649e-11	5.790652744292e-11	6.478901484870e-11	7.229661836242e-11	7.938740712501e-11	8.660141282026e-11	9.374845352256e-11	1.008269546946e-10	1.073571146373e-10	1.136293913814e-10	1.199232173308e-10	1.262456012957e-10	1.327647014853e-10	1.403127306482e-10	1.497160729999e-10	1.611852854616e-10	1.753345023422e-10	1.933799461938e-10	2.158319214869e-10	2.421135657698e-10	2.722696601181e-10	3.067830493096e-10
9.937053453123e-13	1.924024022596e-13	8.362552013118e-13	5.878214267571e-13	7.215892212722e-13	1.149828967595e-12	7.390072050619e-13	1.770038181913e-12	9.971553094353e-13	2.641057820941e-12	1.925130825235e-12	4.043942844564e-12	3.595627301165e-12	5.668218631171e-12	5.803090212283e-12	7.942510622909e-12	9.302026645764e-12	1.154703478964e-11	1.381025138705e-11	1.588976251627e-11	1.932955270506e-11	2.214417349849e-11	2.701152838666e-11	3.031006236246e-11	3.586098038625e-11	4.004950829142e-11	4.677382372303e-11	5.198898607547e-11	5.892489396747e-11	6.465792468988e-11	7.185071704635e-11	7.806720363839e-11	8.473437496057e-11	9.079101026163e-11	9.718468854831e-11	1.032882244627e-10	1.093957397024e-10	1.161966675835e-10	1.240319723592e-10	1.333164775672e-10	1.443511621814e-10	1.586235261341e-10	1.762593286319e-10	1.972744183422e-10	2.218337806703e-10	2.507388175399e-10	2.828890480459e-10	3.167661006610e-10	3.520190095611e-10	3.883972144005e-10
1.147498609468e-12	3.260640300930e-13	8.686283653610e-13	9.254456784738e-13	6.326442669045e-13	1.764532455026e-12	8.750197476443e-13	2.747611796497e-12	1.694601857188e-12	3.614200922436e-12	3.154661979607e-12	4.787047130912e-12	5.614902410858e-12	6.617500580853e-12	8.631773433169e-12	9.059321551590e-12	1.243574009458e-11	1.317811297970e-11	1.748983455362e-11	1.883267578036e-11	2.335495460107e-11	2.624133566709e-11	3.103304078818e-11	3.557434212038e-11	4.003342607820e-11	4.599669115077e-11	5.056028963498e-11	5.745399686483e-11	6.186238185934e-11	6.886273331189e-11	7.362871767304e-11	8.028997101413e-11	8.532267555259e-11	9.189669990285e-11	9.852835205844e-11	1.061093988269e-10	1.152045170031e-10	1.261728466526e-10	1.404535094054e-10	1.566768223228e-10	1.769536741703e-10	2.005809243707e-10	2.281080054376e-10	2.574260666472e-10	2.893414531046e-10	3.228917367149e-10	3.562815598935e-10	3.878482449053e-10	4.181223329536e-10	4.468965447115e-10
1.344429106190e-12	5.940690879801e-13	1.012438320507e-12	1.619983533719e-12	7.808555036990e-13	2.584485899216e-12	1.204245159621e-12	3.424660956108e-12	2.688766680414e-12	4.104640301324e-12	4.885018185432e-12	4.995191441435e-12	7.751881955047e-12	7.155450172532e-12	1.104159004162e-11	1.071908917482e-11	1.456257504105e-11	1.608833331650e-11	1.922635252183e-11	2.297545018351e-11	2.514881641180e-11	3.081213225403e-11	3.304232493334e-11	3.939993999291e-11	4.240848915265e-11	4.825749454195e-11	5.290078688068e-11	5.755955055095e-11	6.349606355832e-11	6.755057672552e-11	7.486769536192e-11	7.958921126256e-11	8.803525827032e-11	9.594273639996e-11	1.071876768041e-10	1.199883023199e-10	1.353194553465e-10	1.552341291779e-10	1.767999894701e-10	2.027073410087e-10	2.298486278462e-10	2.610741612993e-10	2.918628912392e-10	3.228954077946e-10	3.531881596259e-10	3.822518524023e-10	4.084617876886e-10	4.316649452122e-10	4.546311241777e-10	4.770339490099e-10
2.064222504879e-12	8.016357253792e-13	1.282834990170e-12	2.220652432459e-12	9.419689849608e-13	3.324319762747e-12	1.715792118525e-12	3.747319329586e-12	3.844447780974e-12	4.189890011716e-12	6.568209888353e-12	5.509528316164e-12	9.144033657273e-12	8.739790127733e-12	1.172668962949e-11	1.365742881483e-11	1.485422775667e-11	1.952778105663e-11	1.984246078586e-11	2.559228791764e-11	2.683837728916e-11	3.165789134788e-11	3.546858216081e-11	3.829846310322e-11	4.431381373334e-11	4.629943299615e-11	5.326190442233e-11	5.637738994720e-11	6.290529935629e-11	6.963703964504e-11	7.676814527700e-11	8.781034353151e-11	9.789718999311e-11	1.142014280278e-10	1.305878096790e-10	1.511060978461e-10	1.748349559586e-10	2.002127699960e-10	2.296654929027e-10	2.569324801567e-10	2.880953304996e-10	3.164369189076e-10	3.442488209353e-10	3.690178712468e-10	3.922321891845e-10	4.144332183743e-10	4.335624666965e-10	4.554257363050e-10	4.800408951315e-10	5.113713319009e-10
2.680882137590e-12	1.193293145434e-12	1.372665965783e-12	3.071671967834e-12	8.960335754683e-13	4.102757693974e-12	2.256090281899e-12	3.969510910352e-12	5.021731624562e-12	4.293557971925e-12	7.741610808742e-12	6.495659707629e-12	9.567091256121e-12	1.078615725862e-11	1.160332166916e-11	1.576714834633e-11	1.534508474653e-11	2.021356193229e-11	2.148526228662e-11	2.428590719374e-11	2.867149966563e-11	2.954106429313e-11	3.563271480994e-11	3.714776001592e-11	4.221763161021e-11	4.759273776392e-11	5.139920633451e-11	6.086137775390e-11	6.639531560170e-11	7.923121789202e-11	9.084227461992e-11	1.057246908472e-10	1.253053813121e-10	1.444145055415e-10	1.698790608178e-10	1.936044559878e-10	2.212227904647e-10	2.499734954908e-10	2.754512750225e-10	3.037072936776e-10	3.267029675514e-10	3.514863273920e-10	3.711467165952e-10	3.909032549762e-10	4.123336170781e-10	4.330438529532e-10	4.604309958147e-10	4.938035378687e-10	5.398473436591e-10	5.989914031876e-10
3.096607655877e-12	1.698890648271e-12	1.324120279601e-12	3.959613799788e-12	9.090577424070e-13	4.538425456454e-12	3.137552803180e-12	3.764604785983e-12	6.388425929678e-12	4.312817378846e-12	8.395612186387e-12	7.577142817042e-12	9.240125631120e-12	1.220101482154e-11	1.138541658248e-11	1.580082767617e-11	1.614552558391e-11	1.842297658624e-11	2.227793592310e-11	2.225799598018e-11	2.762304154608e-11	2.934179200615e-11	3.312360046446e-11	3.914083925826e-11	4.223973093826e-11	5.170612797535e-11	5.897438699512e-11	6.904916681197e-11	8.416750943258e-11	9.656881461207e-11	1.176255168862e-10	1.356148747715e-10	1.586459273737e-10	1.846240443454e-10	2.065033485694e-10	2.350806104581e-10	2.576634513784e-10	2.831112184166e-10	3.054889688324e-10	3.247065556763e-10	3.475439771317e-10	3.649723076375e-10	3.866917108859e-10	4.111653266771e-10	4.399771737227e-10	4.790913788830e-10	5.267979049294e-10	5.929811749815e-10	6.758241942705e-10	7.818133359096e-10
3.450804010083e-12	2.198933821381e-12	1.192815469089e-12	4.690488037160e-12	1.097777847611e-12	4.520963433689e-12	4.254360856064e-12	3.215580189349e-12	7.363231092310e-12	4.549121457625e-12	7.951990664340e-12	8.779678393411e-12	8.078026724393e-12	1.258092544036e-11	1.107720687244e-11	1.415957071624e-11	1.643913970724e-11	1.644059657833e-11	2.132573184258e-11	2.239633373234e-11	2.584875396297e-11	3.195905070867e-11	3.465401360413e-11	4.356985606407e-11	5.135699724522e-11	6.053991530973e-11	7.563147175674e-11	8.722389186897e-11	1.061030738860e-10	1.255302482019e-10	1.435848415595e-10	1.689550221100e-10	1.888412983981e-10	2.130788623951e-10	2.362966836920e-10	2.544768382355e-10	2.799461156651e-10	2.957273155267e-10	3.169736371772e-10	3.379134851263e-10	3.587504563124e-10	3.877922465638e-10	4.186340410976e-10	4.620411247120e-10	5.163085287202e-10	5.830546534266e-10	6.727507935044e-10	7.823829134531e-10	9.195041114694e-10	1.093770359811e-09
3.728103492838e-12	2.658830801183e-12	1.002240023658e-12	5.187033473636e-12	1.417865458082e-12	4.099166459105e-12	5.227417392377e-12	2.635243874122e-12	7.365811377066e-12	5.147287436460e-12	6.425475836362e-12	9.508784308002e-12	6.975994744615e-12	1.132612410691e-11	1.152422059378e-11	1.182824562048e-11	1.672074442044e-11	1.638473638326e-11	2.067460970721e-11	2.558285032104e-11	2.805824480336e-11	3.706772752453e-11	4.369051755313e-11	5.209427041347e-11	6.642972596184e-11	7.694415320811e-11	9.332529686442e-11	1.112695468530e-10	1.267288554038e-10	1.496699509241e-10	1.671174974160e-10	1.868317928027e-10	2.098662736954e-10	2.253181511904e-10	2.469289671644e-10	2.658191157795e-10	2.835064802524e-10	3.082081456287e-10	3.294069716248e-10	3.606354423541e-10	3.981815932333e-10	4.404916218069e-10	5.020250981062e-10	5.729465212798e-10	6.631482831478e-10	7.785879104004e-10	9.176895149544e-10	1.092265040987e-09	1.307857762575e-09	1.572845191820e-09
3.855327852133e-12	3.037045943579e-12	7.683266308950e-13	5.348851857156e-12	1.797215689156e-12	3.319340539260e-12	5.778112814878e-12	2.225292560624e-12	6.388749655157e-12	5.864512245617e-12	4.731541139914e-12	9.233954232282e-12	7.108031787197e-12	9.279690404904e-12	1.284169917147e-11	1.151842791874e-11	1.704264254516e-11	2.027072568938e-11	2.234419516297e-11	3.152190937810e-11	3.600468241114e-11	4.437946699492e-11	5.699099102267e-11	6.474637437759e-11	8.064361681274e-11	9.519315738885e-11	1.079783119845e-10	1.279638201112e-10	1.433081011279e-10	1.595993706528e-10	1.800685657659e-10	1.939932907099e-10	2.138998182051e-10	2.328351664714e-10	2.494906280103e-10	2.757074594141e-10	3.000948269440e-10	3.305496379867e-10	3.728718803170e-10	4.191676119696e-10	4.801217178717e-10	5.575097892732e-10	6.490850337320e-10	7.662281133727e-10	9.095763522924e-10	1.083402644458e-09	1.303389634401e-09	1.567399508555e-09	1.894908509635e-09	2.300779877278e-09
3.748905917218e-12	3.255144821874e-12	5.100961767600e-13	5.075765739120e-12	2.193113932517e-12	2.323269893780e-12	5.809867519124e-12	2.214026038939e-12	4.877800947094e-12	6.587233990587e-12	3.938784978877e-12	8.358406232181e-12	8.828549975590e-12	8.463442146475e-12	1.451298147191e-11	1.488987590786e-11	1.836741893304e-11	2.650977995211e-11	2.826025907663e-11	3.734491271553e-11	4.740028527428e-11	5.266794354666e-11	6.764524222334e-11	7.814469327488e-11	8.899250383359e-11	1.068814495570e-10	1.173371278611e-10	1.327376378762e-10	1.506759671889e-10	1.619387311795e-10	1.808749180580e-10	1.993330659114e-10	2.161260609785e-10	2.417057886433e-10	2.684352451079e-10	2.999245489642e-10	3.433667788191e-10	3.920218845430e-10	4.544964092659e-10	5.337205977815e-10	6.267278219008e-10	7.448668681846e-10	8.912715012775e-10	1.066077382747e-09	1.285380729683e-09	1.556573695162e-09	1.880488556387e-09	2.284631995046e-09	2.776014671291e-09	3.358491179296e-09
3.373918978002e-12	3.274348394500e-12	2.853890983539e-13	4.419080668471e-12	2.637042035739e-12	1.427951922492e-12	5.463725858675e-12	2.851223569574e-12	3.564316220755e-12	7.366173849280e-12	4.785628756176e-12	7.739974894453e-12	1.171314487273e-11	1.015035044323e-11	1.623243539193e-11	2.072048077246e-11	2.167626672349e-11	3.179303235872e-11	3.674872579884e-11	4.192125101030e-11	5.571155051040e-11	6.109349234721e-11	7.133669464159e-11	8.642895188437e-11	9.303062037039e-11	1.075504747075e-10	1.221959799377e-10	1.315179475529e-10	1.504314524828e-10	1.662911258466e-10	1.828913486452e-10	2.096661900484e-10	2.348155694499e-10	2.671050635947e-10	3.116253530753e-10	3.601018668232e-10	4.222819779483e-10	5.021846646719e-10	5.962878971775e-10	7.124903771434e-10	8.603107313842e-10	1.037523066385e-09	1.255365040586e-09	1.528645194670e-09	1.857131569537e-09	2.257556837671e-09	2.748975354445e-09	3.329134586910e-09	4.024687425483e-09	4.849236317844e-09
2.828047340612e-12	3.133664573422e-12	1.849322795447e-13	3.597069384479e-12	3.169862161541e-12	9.963026528652e-13	5.006135045324e-12	4.191246585976e-12	3.098063075127e-12	8.155510281778e-12	7.215596590937e-12	7.963128926016e-12	1.464155913132e-11	1.394710107303e-11	1.770580844756e-11	2.607419661157e-11	2.633302496099e-11	3.409148343428e-11	4.340047026235e-11	4.540822399873e-11	5.722414290139e-11	6.650200220158e-11	7.101933094489e-11	8.598286238554e-11	9.564467605119e-11	1.039417340790e-10	1.225324272673e-10	1.355137208980e-10	1.516294264253e-10	1.777759447155e-10	2.015236240419e-10	2.332725623457e-10	2.766381517688e-10	3.236423164551e-10	3.850494660343e-10	4.629987753153e-10	5.547177130169e-10	6.710745437493e-10	8.163378125272e-10	9.922645980774e-10	1.211631199879e-09	1.483544926070e-09	1.813042525806e-09	2.213234723688e-09	2.703736269045e-09	3.278917417783e-09	3.962655954794e-09	4.771569504095e-09	5.690624745402e-09	6.753680425553e-09
2.363459258816e-12	3.008710291509e-12	2.578368665528e-13	2.979385053736e-12	3.798405761926e-12	1.215730010102e-12	4.734988746566e-12	5.921794739426e-12	3.703897669887e-12	8.776591734821e-12	1.031532463275e-11	9.079746073515e-12	1.642454495016e-11	1.820610501287e-11	1.881521279927e-11	2.851966293269e-11	3.060684177024e-11	3.379200634426e-11	4.522176475840e-11	4.794119273175e-11	5.424501835745e-11	6.698438411306e-11	7.146366501698e-11	8.187695230210e-11	9.749306186712e-11	1.066843974595e-10	1.244613392438e-10	1.476960197233e-10	1.681212468187e-10	2.000364489867e-10	2.406928020916e-10	2.836408602095e-10	3.430015945325e-10	4.185142596599e-10	5.052215531300e-10	6.178580778199e-10	7.617972160076e-10	9.328931134038e-10	1.148880433603e-09	1.420993351046e-09	1.746653144162e-09	2.144284329232e-09	2.631562298416e-09	3.201878755946e-09	3.873773371636e-09	4.665437509175e-09	5.565116986889e-09	6.584920555341e-09	7.751601749785e-09	9.032353121241e-09
2.221769912935e-12	3.104237575819e-12	4.537948606538e-13	2.828006557641e-12	4.475668008054e-12	1.896218337303e-12	4.791692497237e-12	7.471239721627e-12	4.990092926765e-12	9.042503962050e-12	1.276238368805e-11	1.062205493402e-11	1.648748830642e-11	2.101259956617e-11	1.962272170728e-11	2.754174041797e-11	3.280756955644e-11	3.275269815615e-11	4.270109098425e-11	4.930476131445e-11	5.181119255190e-11	6.451281352066e-11	7.454993065290e-11	8.233554850374e-11	1.007422311227e-10	1.188089254777e-10	1.374925234118e-10	1.680629104840e-10	2.030904537905e-10	2.430028127793e-10	2.989528533585e-10	3.677367357123e-10	4.497794715842e-10	5.576737617009e-10	6.944316254914e-10	8.596271735578e-10	1.071019300808e-09	1.336546032594e-09	1.654619712037e-09	2.047975923522e-09	2.527246094226e-09	3.084348773000e-09	3.747661335369e-09	4.521532250311e-09	5.393139852218e-09	6.387972114801e-09	7.509217513770e-09	8.732717795281e-09	1.008871254398e-08	1.157775894473e-08
2.486898196941e-12	3.545038874771e-12	6.577551702876e-13	3.126294932140e-12	5.177834621964e-12	2.595678260962e-12	5.084867710421e-12	8.456258389048e-12	6.192529571196e-12	8.954457087289e-12	1.375149550959e-11	1.188723294764e-11	1.534047923905e-11	2.146974458917e-11	2.028393166774e-11	2.486813681715e-11	3.255657910441e-11	3.283680360108e-11	3.937127068233e-11	4.976523265222e-11	5.357684480202e-11	6.406145294422e-11	8.014038819688e-11	9.174049639488e-11	1.106422200904e-10	1.384877807873e-10	1.661438756474e-10	2.027418171626e-10	2.548031745136e-10	3.151206296033e-10	3.898034565223e-10	4.922527624186e-10	6.198197236620e-10	7.740521120272e-10	9.781570623384e-10	1.234102566707e-09	1.537790736602e-09	1.920594629740e-09	2.388637071425e-09	2.926132935385e-09	3.572123106846e-09	4.328979009898e-09	5.170522038962e-09	6.135170076692e-09	7.223530292509e-09	8.395593934216e-09	9.694302925257e-09	1.111308406094e-08	1.261679144347e-08	1.424296574627e-08
2.997412873930e-12	4.242189276589e-12	7.833351231982e-13	3.551854177755e-12	5.853170833378e-12	2.959523762543e-12	5.263954008654e-12	8.854930192278e-12	6.707739435205e-12	8.511079892326e-12	1.344216800335e-11	1.234031692604e-11	1.390661341105e-11	2.021233120995e-11	2.074643908273e-11	2.281965692711e-11	3.103768474881e-11	3.445057381615e-11	3.882140127808e-11	5.050001647961e-11	5.958692115656e-11	6.977472558277e-11	8.867939761553e-11	1.089861220950e-10	1.321259164000e-10	1.667222434957e-10	2.100425203613e-10	2.616778160241e-10	3.313893565185e-10	4.237017077798e-10	5.373320524395e-10	6.827605603669e-10	8.748344220177e-10	1.110634084805e-09	1.399995813487e-09	1.768026184209e-09	2.208436479824e-09	2.724352996081e-09	3.351264976004e-09	4.072900242372e-09	4.883416087195e-09	5.822280258118e-09	6.866291910021e-09	7.992316944468e-09	9.249733914120e-09	1.060481184304e-08	1.203047840975e-08	1.357773845378e-08	1.522927179724e-08	1.695209282539e-08
3.468905431285e-12	4.948763677785e-12	8.350503748559e-13	3.723358383027e-12	6.404619989950e-12	2.994574824224e-12	4.991223487890e-12	8.890686057216e-12	6.612250822701e-12	7.711907593117e-12	1.265930956513e-11	1.219189288892e-11	1.281074198242e-11	1.884579249382e-11	2.117756436921e-11	2.258743761047e-11	3.042677912245e-11	3.717908579663e-11	4.224666516563e-11	5.386754283026e-11	6.841956400636e-11	8.257200562549e-11	1.034644820133e-10	1.330853571807e-10	1.680058162726e-10	2.120037727710e-10	2.742674065594e-10	3.554858194609e-10	4.542409785361e-10	5.871712377638e-10	7.639069260181e-10	9.758578263759e-10	1.244205239854e-09	1.590819815150e-09	1.997245569284e-09	2.482126018145e-09	3.080397946779e-09	3.760352935813e-09	4.530497767207e-09	5.435264114909e-09	6.432369056109e-09	7.509865833054e-09	8.725090929033e-09	1.002530619287e-08	1.138496449400e-08	1.286887565965e-08	1.443905720518e-08	1.605374633289e-08	1.780982856473e-08	1.968993407415e-08
3.642023616883e-12	5.380423348513e-12	8.759221412600e-13	3.430200854020e-12	6.662736922014e-12	2.980064441817e-12	4.214516511803e-12	8.647431459944e-12	6.498989941811e-12	6.701864394828e-12	1.190747735248e-11	1.221437710626e-11	1.224662063753e-11	1.830127141340e-11	2.212140508644e-11	2.396714164490e-11	3.193098224157e-11	4.104702109947e-11	4.859323836572e-11	6.177617088522e-11	8.054309787638e-11	1.015639572906e-10	1.295146565358e-10	1.691092221840e-10	2.214221927895e-10	2.871269707341e-10	3.749350322480e-10	4.951803691763e-10	6.452427146958e-10	8.335968352541e-10	1.083822068552e-09	1.390990782851e-09	1.756082681288e-09	2.215561560054e-09	2.763868475173e-09	3.385603145508e-09	4.123671474712e-09	4.976002839655e-09	5.903512436835e-09	6.945475623393e-09	8.110591499278e-09	9.336542860773e-09	1.065182171476e-08	1.208442503207e-08	1.356845903277e-08	1.511478720623e-08	1.679179849859e-08	1.855081703996e-08	2.040173287983e-08	2.245273694907e-08
3.474097811868e-12	5.434933578544e-12	9.623769737778e-13	2.800322531614e-12	6.571072470503e-12	3.184479880452e-12	3.271197676651e-12	8.149299225278e-12	6.899209327986e-12	5.927030848615e-12	1.122188540064e-11	1.305105363126e-11	1.253936997098e-11	1.842975036549e-11	2.417745958862e-11	2.694960558464e-11	3.532819899770e-11	4.709504610074e-11	5.820188803057e-11	7.531975317829e-11	9.979273674468e-11	1.302359165959e-10	1.722851542166e-10	2.278608978861e-10	3.024997689210e-10	4.036478845442e-10	5.308890894415e-10	6.964534796115e-10	9.159983174322e-10	1.181793120456e-09	1.509024481582e-09	1.925063511595e-09	2.413440042872e-09	2.980565066063e-09	3.667140864507e-09	4.448999035360e-09	5.309983335981e-09	6.300795351333e-09	7.397235299339e-09	8.552202507226e-09	9.819649678023e-09	1.119396211107e-08	1.260126372569e-08	1.409509589220e-08	1.571219737383e-08	1.737462192460e-08	1.913312842991e-08	2.108450431991e-08	2.318274799600e-08	2.547033222454e-08
3.093224999684e-12	5.187678926093e-12	1.102182035529e-12	2.119840883760e-12	6.192254665180e-12	3.637033812514e-12	2.596804881530e-12	7.446684373609e-12	7.779223663148e-12	5.863870448626e-12	1.053909330866e-11	1.451715571328e-11	1.409469774332e-11	1.901706090095e-11	2.730575059681e-11	3.227371551690e-11	4.091252999050e-11	5.672782567578e-11	7.407371587920e-11	9.704269158003e-11	1.313847596903e-10	1.768641288461e-10	2.380205743695e-10	3.189732429319e-10	4.254856376360e-10	5.691701000515e-10	7.503886955158e-10	9.745999577127e-10	1.267783168955e-09	1.626412735862e-09	2.045942032805e-09	2.564507955326e-09	3.182786305548e-09	3.871704370573e-09	4.673059755307e-09	5.598827393507e-09	6.593823310765e-09	7.683673551467e-09	8.903120097739e-09	1.018492453605e-08	1.152494774789e-08	1.298672665075e-08	1.452596640650e-08	1.610936465098e-08	1.782333567648e-08	1.968891481837e-08	2.165874629646e-08	2.382526535335e-08	2.629867156897e-08	2.905536188485e-08
2.676886863528e-12	4.809412839355e-12	1.264013685833e-12	1.617835837345e-12	5.679716870450e-12	4.173259414430e-12	2.427048542799e-12	6.708800689178e-12	8.704282404490e-12	6.683502723277e-12	1.013015328577e-11	1.601007823611e-11	1.711031746018e-11	2.091681762757e-11	3.152780758679e-11	4.098662281709e-11	5.131367521519e-11	7.212701408043e-11	9.978135853365e-11	1.324401955816e-10	1.805343755502e-10	2.481547329562e-10	3.341548822946e-10	4.477985265957e-10	5.973293397564e-10	7.888016915993e-10	1.031282585068e-09	1.329797637913e-09	1.697219648555e-09	2.148009568217e-09	2.676871434935e-09	3.291050439992e-09	4.018034300064e-09	4.840050977516e-09	5.743234925642e-09	6.764516365434e-09	7.892849573688e-09	9.078338950425e-09	1.036230099176e-08	1.176478036006e-08	1.321627522549e-08	1.474270837826e-08	1.642218800900e-08	1.820040219477e-08	2.007589628883e-08	2.217864755938e-08	2.452031023210e-08	2.707507553918e-08	2.999107032711e-08	3.338813016166e-08
2.358464105445e-12	4.464799515284e-12	1.420530879047e-12	1.364631690300e-12	5.198872657276e-12	4.628562324497e-12	2.714897651799e-12	6.183787988700e-12	9.361194317478e-12	8.259096574613e-12	1.063353225323e-11	1.751876157233e-11	2.167892257970e-11	2.594214010640e-11	3.814772660280e-11	5.411092577902e-11	7.032912482488e-11	9.682573954860e-11	1.375188374596e-10	1.868690745310e-10	2.522261304705e-10	3.454970724849e-10	4.651435251418e-10	6.170658487512e-10	8.138525267932e-10	1.061480577943e-09	1.368596489248e-09	1.743994678175e-09	2.190839432733e-09	2.727503823775e-09	3.358549826313e-09	4.069558372545e-09	4.883833583349e-09	5.813633795324e-09	6.819998367127e-09	7.914009413149e-09	9.134445624840e-09	1.043302595965e-08	1.179495869679e-08	1.328607728233e-08	1.489628216659e-08	1.657885445811e-08	1.841024925094e-08	2.045387459592e-08	2.266736747104e-08	2.509322487183e-08	2.788199636307e-08	3.105024290123e-08	3.459670515606e-08	3.871836935380e-08
2.175702948776e-12	4.239236842723e-12	1.571900359569e-12	1.288311962362e-12	4.851204642568e-12	4.995443103166e-12	3.298167878318e-12	6.096861591005e-12	9.961295164119e-12	1.053117839118e-11	1.274202101462e-11	2.009145356999e-11	2.823784780458e-11	3.566953377490e-11	4.965155248841e-11	7.293442221576e-11	1.000813906008e-10	1.344893426687e-10	1.887404955931e-10	2.614423428148e-10	3.492360149316e-10	4.680892330261e-10	6.282660286678e-10	8.247663757656e-10	1.067181502305e-09	1.375385412247e-09	1.750267712143e-09	2.193851820688e-09	2.719479016348e-09	3.337504678651e-09	4.047421864134e-09	4.848612783487e-09	5.743958689201e-09	6.745938093360e-09	7.847859913537e-09	9.031520232351e-09	1.031977397608e-08	1.173507868223e-08	1.324078506470e-08	1.484984334339e-08	1.663996383381e-08	1.859359083270e-08	2.069147967832e-08	2.304974804926e-08	2.572793901143e-08	2.868558371084e-08	3.202659114222e-08	3.591299641894e-08	4.035991070656e-08	4.541274350001e-08
2.085089596008e-12	4.143258370857e-12	1.749855485189e-12	1.289060615699e-12	4.699263444828e-12	5.463893583550e-12	4.147123336051e-12	6.660861274227e-12	1.119360112940e-11	1.377756076747e-11	1.697127633018e-11	2.528459094658e-11	3.768687104000e-11	5.063559535467e-11	6.831843236011e-11	9.908207212671e-11	1.400030086186e-10	1.868350272609e-10	2.550706316399e-10	3.528846358623e-10	4.695597198266e-10	6.153791566346e-10	8.146689072561e-10	1.060077693897e-09	1.349198332614e-09	1.710774566453e-09	2.150450863760e-09	2.657580132636e-09	3.248411734035e-09	3.936554851203e-09	4.714951411181e-09	5.588790723838e-09	6.559381474470e-09	7.632749151803e-09	8.819707178150e-09	1.011165561161e-08	1.150872646022e-08	1.305298036589e-08	1.474945258356e-08	1.658469431306e-08	1.861067156504e-08	2.089541932761e-08	2.342800964421e-08	2.623312907560e-08	2.944216336365e-08	3.311864418372e-08	3.723980988946e-08	4.195106876741e-08	4.744060116091e-08	5.371463438781e-08
2.032998886203e-12	4.179457989830e-12	2.012557589158e-12	1.362432223855e-12	4.835591685189e-12	6.333295473009e-12	5.464415101454e-12	8.117776354179e-12	1.379779677204e-11	1.851950746982e-11	2.365684895982e-11	3.419190219794e-11	5.095096217683e-11	7.066463819059e-11	9.495046405746e-11	1.336586743497e-10	1.884261108184e-10	2.525622700413e-10	3.366117000930e-10	4.566370345752e-10	6.060930193493e-10	7.829851222554e-10	1.013676626246e-09	1.305349609729e-09	1.644838836191e-09	2.047417579956e-09	2.539029110121e-09	3.109164295308e-09	3.752026664062e-09	4.493248165582e-09	5.341362903463e-09	6.281779719915e-09	7.324161057640e-09	8.489630738085e-09	9.778592636325e-09	1.119981797035e-08	1.276640505786e-08	1.449806690719e-08	1.643333346707e-08	1.859115381961e-08	2.097785699292e-08	2.367631816816e-08	2.675020001809e-08	3.019743303034e-08	3.408921924241e-08	3.857286988651e-08	4.369262810747e-08	4.947254081309e-08	5.608525907454e-08	6.372645770804e-08
2.037622490308e-12	4.417504099330e-12	2.434187788263e-12	1.623968662807e-12	5.406503095150e-12	7.869875082610e-12	7.576242065077e-12	1.071135314420e-11	1.815327944070e-11	2.526959311504e-11	3.301581787326e-11	4.693216307865e-11	6.852303678007e-11	9.551386013391e-11	1.285945585489e-10	1.762495754904e-10	2.440285622051e-10	3.276226910291e-10	4.295815463568e-10	5.685466909451e-10	7.486954477084e-10	9.588058680168e-10	1.215238557712e-09	1.543157741951e-09	1.930330913932e-09	2.369560371637e-09	2.897812705279e-09	3.522394741445e-09	4.219457034333e-09	5.007733235496e-09	5.920537309286e-09	6.944252031878e-09	8.077531663092e-09	9.351168770898e-09	1.078597699938e-08	1.238659787051e-08	1.417162390182e-08	1.617657310312e-08	1.844071681908e-08	2.099653498326e-08	2.388016199615e-08	2.714012199058e-08	3.085595726831e-08	3.509694303170e-08	3.988516250576e-08	4.531569916042e-08	5.154330361417e-08	5.860732613563e-08	6.655630818145e-08	7.561348722688e-08
2.201497766276e-12	5.009052509929e-12	3.099425929044e-12	2.203807230306e-12	6.573117276717e-12	1.023946279150e-11	1.071174679358e-11	1.459609099712e-11	2.423568203390e-11	3.429618111940e-11	4.505413641846e-11	6.285708984026e-11	9.018840072924e-11	1.247029368042e-10	1.669796471010e-10	2.246030202178e-10	3.049223573655e-10	4.060917808656e-10	5.265711365414e-10	6.830236774589e-10	8.865733508881e-10	1.126909100758e-09	1.408651229812e-09	1.761029122398e-09	2.185337070086e-09	2.665542747994e-09	3.223666309389e-09	3.889360403418e-09	4.651085184328e-09	5.500285193854e-09	6.477000733411e-09	7.605779855807e-09	8.869967136054e-09	1.028504713495e-08	1.190983847524e-08	1.375805705747e-08	1.583761103004e-08	1.819910081002e-08	2.089764738206e-08	2.397123300392e-08	2.746891613070e-08	3.144006116942e-08	3.596399776809e-08	4.111738938164e-08	4.695801990754e-08	5.354421274267e-08	6.099066893601e-08	6.942644894002e-08	7.891765713028e-08	8.954489453683e-08
2.650786125955e-12	6.150453263835e-12	4.110150587166e-12	3.123336788040e-12	8.464998177187e-12	1.357090976896e-11	1.487014102773e-11	1.974485004489e-11	3.190073890389e-11	4.546743833282e-11	5.935359697417e-11	8.111134866464e-11	1.148754932773e-10	1.568331030281e-10	2.073720600574e-10	2.751119194659e-10	3.671953938621e-10	4.820165005917e-10	6.195089604823e-10	7.920360207328e-10	1.011619464385e-09	1.276121613537e-09	1.583431310420e-09	1.954274124477e-09	2.406160337646e-09	2.929606468078e-09	3.524282524604e-09	4.229184737175e-09	5.059515942476e-09	5.996160502006e-09	7.062203300796e-09	8.311342742396e-09	9.749861086077e-09	1.137498300997e-08	1.323771717344e-08	1.540062403991e-08	1.788201717088e-08	2.070012358093e-08	2.393737219222e-08	2.766692552336e-08	3.191348736914e-08	3.673444442925e-08	4.221963399640e-08	4.843403895770e-08	5.545041285700e-08	6.333120420478e-08	7.215825792491e-08	8.205774488288e-08	9.315172769229e-08	1.055255904596e-07
3.453258868165e-12	8.018708349000e-12	5.557556652567e-12	4.283868750538e-12	1.112942555473e-11	1.795985691920e-11	1.985979359091e-11	2.588181935038e-11	4.096147903014e-11	5.816812486552e-11	7.498321035721e-11	1.006833810463e-10	1.406016686836e-10	1.893908130065e-10	2.469925879963e-10	3.234198680170e-10	4.253750706332e-10	5.508869900748e-10	7.018967811814e-10	8.877257475155e-10	1.120228878081e-09	1.402940488753e-09	1.733647344735e-09	2.125524297188e-09	2.602217400734e-09	3.166543213883e-09	3.813421325638e-09	4.570934947722e-09	5.473474519183e-09	6.524761552744e-09	7.725045057316e-09	9.124827632334e-09	1.077863078091e-08	1.268935470609e-08	1.487430081811e-08	1.742592673593e-08	2.040256174045e-08	2.381314202320e-08	2.771277902523e-08	3.220473753678e-08	3.734953569036e-08	4.317059978933e-08	4.973127794064e-08	5.714554612688e-08	6.546801483654e-08	7.474333162296e-08	8.506741196786e-08	9.655205581008e-08	1.093156216364e-07	1.234999913803e-07
4.602881098990e-12	1.071754300090e-11	7.483596596516e-12	5.563492001835e-12	1.446820186113e-11	2.336866560019e-11	2.544401192781e-11	3.248933141610e-11	5.091057348413e-11	7.148451522597e-11	9.072518253453e-11	1.199986028081e-10	1.650315852332e-10	2.196639042382e-10	2.830044073117e-10	3.656948031151e-10	4.752392302880e-10	6.098228894923e-10	7.704464659623e-10	9.671112987210e-10	1.212383389385e-09	1.510111937210e-09	1.862758168353e-09	2.281601297321e-09	2.787343728962e-09	3.394873248511e-09	4.108306526554e-09	4.941204234451e-09	5.936292170299e-09	7.124610904264e-09	8.507214257917e-09	1.011949934158e-08	1.203556133152e-08	1.429691981826e-08	1.691645725054e-08	1.995326142666e-08	2.350897699211e-08	2.763879307019e-08	3.234545582827e-08	3.771476476686e-08	4.386582048741e-08	5.082523684108e-08	5.860470857746e-08	6.730851953200e-08	7.703791620400e-08	8.783379244507e-08	9.973725012189e-08	1.128877398109e-07	1.274271658758e-07	1.434886219361e-07
6.049849058836e-12	1.421396681577e-11	9.874098329067e-12	6.874366931104e-12	1.816886633518e-11	2.953410681515e-11	3.138936720809e-11	3.886264856956e-11	6.071934318964e-11	8.447730451373e-11	1.053429206454e-10	1.369928077387e-10	1.862386635631e-10	2.456481853379e-10	3.129472330238e-10	3.998590970539e-10	5.153442973614e-10	6.574228931186e-10	8.257166765499e-10	1.032398041810e-09	1.290260119090e-09	1.604431095361e-09	1.980880322444e-09	2.431488113977e-09	2.976903608705e-09	3.638923923671e-09	4.430660671015e-09	5.367971539875e-09	6.491392906575e-09	7.845171337495e-09	9.458837754174e-09	1.135741719525e-08	1.360489167332e-08	1.628525953831e-08	1.943505422876e-08	2.307850989899e-08	2.731828544022e-08	3.225215626203e-08	3.790257542369e-08	4.429546862051e-08	5.153779931763e-08	5.972995833150e-08	6.887153349393e-08	7.897537367085e-08	9.017706225510e-08	1.025749924854e-07	1.161810971201e-07	1.310729809138e-07	1.474517317832e-07	1.655030107235e-07
7.714504736028e-12	1.830269551721e-11	1.267982684942e-11	8.119305499595e-12	2.173467275594e-11	3.600255886517e-11	3.740530300494e-11	4.428059323479e-11	6.914980168127e-11	9.630424456974e-11	1.178670078014e-10	1.501223794086e-10	2.029990894379e-10	2.663792578577e-10	3.360259920986e-10	4.257996978392e-10	5.462818521468e-10	6.948511873376e-10	8.711212448708e-10	1.087888747156e-09	1.359421269844e-09	1.694575199932e-09	2.099327456284e-09	2.588929665127e-09	3.188151982034e-09	3.921475526807e-09	4.811173124181e-09	5.884067244216e-09	7.176577673660e-09	8.743786844997e-09	1.063789960569e-08	1.289078391636e-08	1.556080450069e-08	1.873844790886e-08	2.249426790425e-08	2.686443902005e-08	3.190707118049e-08	3.773146617281e-08	4.442140958398e-08	5.197180488746e-08	6.042951735826e-08	6.991960931502e-08	8.050395545350e-08	9.215149690638e-08	1.049156028964e-07	1.189532908119e-07	1.343549600584e-07	1.511298505781e-07	1.694388610721e-07	1.895480176075e-07
9.460339296210e-12	2.264147377404e-11	1.580007588146e-11	9.156481929819e-12	2.464882626638e-11	4.220933121962e-11	4.315284104396e-11	4.828100009828e-11	7.526397984232e-11	1.061904583733e-10	1.279458192792e-10	1.591440901754e-10	2.146256329150e-10	2.819540281666e-10	3.534891837095e-10	4.446844739392e-10	5.697311835883e-10	7.257343024354e-10	9.109885870809e-10	1.138927829300e-09	1.428245101435e-09	1.789550177081e-09	2.230675562013e-09	2.771585358812e-09	3.439928554699e-09	4.266800815468e-09	5.284036583653e-09	6.524344783426e-09	8.031891531570e-09	9.870170918031e-09	1.209886674394e-08	1.477385824320e-08	1.795286602540e-08	2.171618469597e-08	2.616034959087e-08	3.134587111154e-08	3.730799901111e-08	4.413631552950e-08	5.193389155963e-08	6.073853175353e-08	7.054666299389e-08	8.142807382169e-08	9.350138411595e-08	1.067864307716e-07	1.212585093788e-07	1.370203049369e-07	1.542573653993e-07	1.730619084261e-07	1.934776025360e-07	2.157663674104e-07
1.108031770986e-11	2.681926545242e-11	1.903572750230e-11	9.885509369811e-12	2.652326096375e-11	4.753300353015e-11	4.839175122106e-11	5.082740204422e-11	7.860220251120e-11	1.135156477718e-10	1.359248352037e-10	1.647623565738e-10	2.211002403963e-10	2.931554652629e-10	3.673155043646e-10	4.587300166190e-10	5.881619810771e-10	7.538486188788e-10	9.503511373566e-10	1.192601084690e-09	1.504769868212e-09	1.899907638444e-09	2.389835655591e-09	2.996436916737e-09	3.753495459245e-09	4.701284074624e-09	5.877773576927e-09	7.323956922915e-09	9.095600578896e-09	1.125862804481e-08	1.388666614098e-08	1.705068035774e-08	2.081189111841e-08	2.525383258787e-08	3.047353081490e-08	3.654913709525e-08	4.353043219258e-08	5.147298546315e-08	6.046700982909e-08	7.059211687184e-08	8.184993680240e-08	9.425266127937e-08	1.078900237772e-07	1.228678957875e-07	1.391771998545e-07	1.568305567144e-07	1.760089938839e-07	1.969132792615e-07	2.196375336687e-07	2.443277768062e-07
1.236230113437e-11	3.041911196362e-11	2.213448272059e-11	1.035432955272e-11	2.714726676439e-11	5.145101527153e-11	5.307720549839e-11	5.226285827470e-11	7.918580270682e-11	1.180485680735e-10	1.424213030842e-10	1.681313956482e-10	2.234358514214e-10	3.007682460464e-10	3.793912311695e-10	4.713883917429e-10	6.046621801105e-10	7.825096421592e-10	9.956115824463e-10	1.257075241146e-09	1.597373104403e-09	2.038057492498e-09	2.591451755318e-09	3.280858050303e-09	4.150475069148e-09	5.247417708084e-09	6.617499500850e-09	8.312751784030e-09	1.039448851205e-08	1.293756951046e-08	1.602955007788e-08	1.974630353531e-08	2.416335644949e-08	2.936469476259e-08	3.544463951556e-08	4.249285953133e-08	5.057057637209e-08	5.972252346895e-08	7.001763777617e-08	8.153663369143e-08	9.432131455368e-08	1.083617646239e-07	1.237044297742e-07	1.404606632795e-07	1.587004570587e-07	1.784410053667e-07	1.997476417065e-07	2.228566734158e-07	2.479996060290e-07	2.752582116577e-07
1.317205665864e-11	3.307915279255e-11	2.489123703058e-11	1.071274224064e-11	2.651107525519e-11	5.368677683620e-11	5.719543546243e-11	5.314164050828e-11	7.749325686168e-11	1.198394172349e-10	1.478222967168e-10	1.707488920201e-10	2.232781380901e-10	3.054533667882e-10	3.916209103762e-10	4.864315719688e-10	6.231108069259e-10	8.156814028295e-10	1.052809036456e-09	1.340740782491e-09	1.716596588616e-09	2.214489647250e-09	2.848258813596e-09	3.642455374652e-09	4.647273494773e-09	5.922160682728e-09	7.523799821715e-09	9.508665769632e-09	1.194650779483e-08	1.492572685458e-08	1.853844835225e-08	2.287352091289e-08	2.801558190867e-08	3.404774789021e-08	4.106816440735e-08	4.916895754834e-08	5.841947587788e-08	6.886470605530e-08	8.056035853403e-08	9.357925061394e-08	1.079756339766e-07	1.237692808702e-07	1.409774398597e-07	1.596644907871e-07	1.799655506162e-07	2.019224226790e-07	2.255656511486e-07	2.510556841630e-07	2.786275964431e-07	3.085025252410e-07
1.348189867526e-11	3.461264162022e-11	2.717408376331e-11	1.109532214955e-11	2.486642011978e-11	5.419860122210e-11	6.062394154981e-11	5.408298206175e-11	7.436595602471e-11	1.190686713809e-10	1.523456654818e-10	1.742133401304e-10	2.225306455947e-10	3.085286104496e-10	4.056906406158e-10	5.073127621526e-10	6.487214086302e-10	8.579431054043e-10	1.126565485430e-09	1.452081176411e-09	1.872870660012e-09	2.437528584306e-09	3.170812694134e-09	4.093526287672e-09	5.256605117515e-09	6.738035250047e-09	8.606580994327e-09	1.092230567836e-08	1.376275433446e-08	1.722645349237e-08	2.141629819044e-08	2.643163462115e-08	3.236038012936e-08	3.929345020056e-08	4.732692783173e-08	5.655932291738e-08	6.706389817188e-08	7.889171548520e-08	9.209536036812e-08	1.067332525359e-07	1.228733698145e-07	1.405547482817e-07	1.597768137391e-07	1.806002705003e-07	2.031099281362e-07	2.273905743110e-07	2.535035953146e-07	2.814772152908e-07	3.115181863656e-07	3.438950796572e-07
1.334391683180e-11	3.505954201837e-11	2.887856748022e-11	1.158606584963e-11	2.264202912702e-11	5.309393927136e-11	6.321254395088e-11	5.556051087327e-11	7.081343619614e-11	1.162186727116e-10	1.561659429377e-10	1.797333111490e-10	2.235680065626e-10	3.120518333804e-10	4.227367719727e-10	5.372542162153e-10	6.869495714480e-10	9.138341051847e-10	1.220792030239e-09	1.597210554570e-09	2.074126107373e-09	2.715437245900e-09	3.564620189086e-09	4.639765974085e-09	5.988511590442e-09	7.701155127772e-09	9.867534834915e-09	1.255653861592e-08	1.584346275191e-08	1.983547069826e-08	2.465423081039e-08	3.040616898589e-08	3.718359870745e-08	4.508167019017e-08	5.420411301496e-08	6.465060490403e-08	7.650168989516e-08	8.982329510702e-08	1.046546036951e-07	1.210587612521e-07	1.391044561279e-07	1.588199742097e-07	1.802300539234e-07	2.033455351144e-07	2.282044003565e-07	2.549111979143e-07	2.834788070400e-07	3.139465942733e-07	3.464236212792e-07	3.811076073485e-07
1.285686297460e-11	3.459857739790e-11	2.995659897309e-11	1.222774060778e-11	2.024870257653e-11	5.067846264583e-11	6.489561545118e-11	5.777089431826e-11	6.790349151518e-11	1.122457773190e-10	1.594206679141e-10	1.880934623052e-10	2.290199573189e-10	3.183549778320e-10	4.439354826614e-10	5.784897677687e-10	7.420629118194e-10	9.882038577771e-10	1.338356180465e-09	1.778341808023e-09	2.326172201873e-09	3.054725502826e-09	4.031136893752e-09	5.282441131486e-09	6.845642449606e-09	8.813509018321e-09	1.130384732479e-08	1.440235100191e-08	1.817978441498e-08	2.274307711940e-08	2.823384488421e-08	3.477669118627e-08	4.246657835213e-08	5.140094286055e-08	6.169241476327e-08	7.344843579734e-08	8.676657107846e-08	1.017040408889e-07	1.183133377380e-07	1.366522847235e-07	1.567579660252e-07	1.786782757790e-07	2.024110227546e-07	2.279166839646e-07	2.552249680412e-07	2.843418728294e-07	3.153053474514e-07	3.481478153082e-07	3.828835563557e-07	4.197389121808e-07
1.213476524360e-11	3.344331814700e-11	3.046960263478e-11	1.301119252182e-11	1.800565131596e-11	4.746454448639e-11	6.571886527602e-11	6.075697197825e-11	6.661118623508e-11	1.083991078782e-10	1.624612679743e-10	1.997391409559e-10	2.408709292799e-10	3.300831098211e-10	4.707061165422e-10	6.314368447293e-10	8.169604413290e-10	1.085590595539e-09	1.480863906207e-09	1.995255145001e-09	2.631312459882e-09	3.458796044023e-09	4.571317719350e-09	6.017269994671e-09	7.822993528489e-09	1.007330073520e-08	1.290803152928e-08	1.644400676951e-08	2.075415688211e-08	2.593501911303e-08	3.214029417700e-08	3.952455015110e-08	4.820027409715e-08	5.825785030467e-08	6.981070884909e-08	8.299662281574e-08	9.791217796419e-08	1.146173572344e-07	1.331692616692e-07	1.535897365406e-07	1.759196503040e-07	2.001672441716e-07	2.262859007999e-07	2.542422143453e-07	2.839598544115e-07	3.154146075864e-07	3.486489819913e-07	3.836397804772e-07	4.204797691327e-07	4.593336903121e-07
1.127827100947e-11	3.182681872341e-11	3.054401926637e-11	1.391253986629e-11	1.617857352491e-11	4.400212299920e-11	6.590832618481e-11	6.455081047743e-11	6.758589678700e-11	1.059715631284e-10	1.660284965885e-10	2.146345343047e-10	2.601233380890e-10	3.498920734595e-10	5.043357798692e-10	6.955041790749e-10	9.126167916006e-10	1.208980429420e-09	1.649984816279e-09	2.246006781229e-09	2.986993414447e-09	3.928539158486e-09	5.184742691570e-09	6.835845916776e-09	8.909590523967e-09	1.147162134365e-08	1.467107895275e-08	1.866446202973e-08	2.354566308492e-08	2.939788449811e-08	3.636844546064e-08	4.465173186908e-08	5.439297787772e-08	6.567776712857e-08	7.861823102261e-08	9.335647896606e-08	1.100108296580e-07	1.286519109634e-07	1.492806444256e-07	1.719196335336e-07	1.965778359969e-07	2.231979878252e-07	2.517296929777e-07	2.820623011047e-07	3.140875813445e-07	3.477716060129e-07	3.830676874198e-07	4.200585280861e-07	4.588457707709e-07	4.996139095382e-07
1.037531418466e-11	2.999996098826e-11	3.032609556379e-11	1.494997150675e-11	1.496235937613e-11	4.077574680554e-11	6.587441650824e-11	6.915115631141e-11	7.111716590266e-11	1.061035916335e-10	1.710001255243e-10	2.324880887880e-10	2.869680948525e-10	3.795278187165e-10	5.462179373443e-10	7.699709551569e-10	1.027560328399e-09	1.359576119039e-09	1.847441803508e-09	2.527386276006e-09	3.387002538957e-09	4.460666120305e-09	5.868702287034e-09	7.729279449027e-09	1.008946589045e-08	1.299460661640e-08	1.658429453809e-08	2.105349859207e-08	2.654093819609e-08	3.312329191635e-08	4.093281508410e-08	5.018577645133e-08	6.107396815562e-08	7.371177966403e-08	8.817819155284e-08	1.045990289649e-07	1.231313947994e-07	1.438254345380e-07	1.666569415509e-07	1.915954901526e-07	2.185851923894e-07	2.475831659261e-07	2.784539203811e-07	3.110386925965e-07	3.452502166898e-07	3.809829053372e-07	4.182517524256e-07	4.571501190893e-07	4.978248778680e-07	5.406288364899e-07
9.516276264510e-12	2.819756859401e-11	3.000141701263e-11	1.615493181023e-11	1.445470973792e-11	3.821714644862e-11	6.603957184681e-11	7.453075705278e-11	7.725497900227e-11	1.095403844544e-10	1.781609110393e-10	2.531409567018e-10	3.208054465219e-10	4.195693247728e-10	5.978371408596e-10	8.540117253897e-10	1.158822802782e-09	1.536254943697e-09	2.073687702242e-09	2.836254324102e-09	3.822777393102e-09	5.046748439842e-09	6.618535211636e-09	8.690408956363e-09	1.134755363495e-08	1.462662079978e-08	1.864284232454e-08	2.361569602769e-08	2.973996988652e-08	3.711936936497e-08	4.586215810238e-08	5.617145011359e-08	6.830087363986e-08	8.240372746330e-08	9.853201704879e-08	1.167790526814e-07	1.372726317585e-07	1.600915490083e-07	1.851951323951e-07	2.124347260606e-07	2.417325963726e-07	2.730035727490e-07	3.060941571172e-07	3.408492889487e-07	3.770942166512e-07	4.147985719132e-07	4.540275280462e-07	4.948701195244e-07	5.376182196253e-07	5.826336379837e-07
8.785658266570e-12	2.663337446860e-11	2.977366627395e-11	1.753130005497e-11	1.469397388113e-11	3.664912472775e-11	6.673710264477e-11	8.069886454853e-11	8.583795041557e-11	1.165686594768e-10	1.881865609396e-10	2.765131322169e-10	3.605115845774e-10	4.696901669659e-10	6.599636356029e-10	9.468796147587e-10	1.302864535733e-09	1.735152573343e-09	2.327195831090e-09	3.169888813933e-09	4.285524196839e-09	5.675123472626e-09	7.427761653822e-09	9.716799867714e-09	1.267569870843e-08	1.635656725300e-08	2.084907880866e-08	2.636753928980e-08	3.316682201486e-08	4.140903840422e-08	5.118244833098e-08	6.266394899878e-08	7.612553899221e-08	9.177298466787e-08	1.096810976678e-07	1.298557497453e-07	1.523699962413e-07	1.773253058506e-07	2.046547635953e-07	2.341835706674e-07	2.657218423289e-07	2.991338394028e-07	3.343505348684e-07	3.711814541363e-07	4.094661655393e-07	4.491886195753e-07	4.904421462607e-07	5.334840845400e-07	5.785730927654e-07	6.261478911039e-07
8.243110224761e-12	2.550036264995e-11	2.980687594660e-11	1.908702668535e-11	1.566071950989e-11	3.622691415905e-11	6.825630341313e-11	8.766639124871e-11	9.653144523957e-11	1.271506702030e-10	2.015190427184e-10	3.024623078790e-10	4.048466814998e-10	5.286330657409e-10	7.322731981457e-10	1.047859898262e-09	1.455950660637e-09	1.950622768957e-09	2.604261650083e-09	3.526135247696e-09	4.768886852837e-09	6.334791782584e-09	8.290176592982e-09	1.081070427176e-08	1.407809466234e-08	1.818638092944e-08	2.320811504131e-08	2.933492194098e-08	3.686287146293e-08	4.601895160591e-08	5.691625198450e-08	6.968479453112e-08	8.456208214964e-08	1.018156294002e-07	1.215426195428e-07	1.436968758201e-07	1.682743995561e-07	1.953068563618e-07	2.247835651781e-07	2.565248194551e-07	2.902364434346e-07	3.257656453279e-07	3.630256820983e-07	4.019433193301e-07	4.424029310437e-07	4.843126541301e-07	5.278783811318e-07	5.733955204900e-07	6.211869885893e-07	6.717303203691e-07
7.922463092674e-12	2.492918632304e-11	3.022880485338e-11	2.084780734248e-11	1.725847867138e-11	3.698281941689e-11	7.081957884912e-11	9.542147499279e-11	1.089331064461e-10	1.409671215202e-10	2.182161264301e-10	3.307891385920e-10	4.525111829163e-10	5.943480941520e-10	8.134302227621e-10	1.155901477574e-09	1.614805761953e-09	2.176768247253e-09	2.900101622024e-09	3.903372504328e-09	5.270694295953e-09	7.020881193460e-09	9.201892564503e-09	1.197804607759e-08	1.557166678822e-08	2.012951258038e-08	2.573129353957e-08	3.254175795202e-08	4.085786779364e-08	5.097790197181e-08	6.306389644054e-08	7.719793056549e-08	9.357349844718e-08	1.124539328096e-07	1.339794886736e-07	1.581136991248e-07	1.847308922509e-07	2.138042918589e-07	2.453428935398e-07	2.791908960171e-07	3.150900516552e-07	3.527695220747e-07	3.921527226442e-07	4.332967657035e-07	4.761156124989e-07	5.205732695284e-07	5.667959035355e-07	6.151170828207e-07	6.659682364052e-07	7.197073172365e-07
7.836370474160e-12	2.496670661195e-11	3.114769197107e-11	2.283078698429e-11	1.935903026852e-11	3.885525658476e-11	7.451275924734e-11	1.039483144033e-10	1.226207097172e-10	1.574168454676e-10	2.379317147814e-10	3.611413158223e-10	5.021392004489e-10	6.644841740085e-10	9.014192300349e-10	1.269612003179e-09	1.776970194577e-09	2.409350408120e-09	3.210884856986e-09	4.300911171679e-09	5.793851829814e-09	7.735375118206e-09	1.016453884307e-08	1.322963714328e-08	1.717471796716e-08	2.220516403195e-08	2.843429352819e-08	3.599331218134e-08	4.516086347635e-08	5.628604137113e-08	6.958216440157e-08	8.513087987708e-08	1.030447339252e-07	1.235426658063e-07	1.468273792852e-07	1.728696188496e-07	2.014999878986e-07	2.326049304856e-07	2.661461301461e-07	3.020964427287e-07	3.402244820361e-07	3.802159176276e-07	4.219729778565e-07	4.655507934942e-07	5.110476411400e-07	5.584075260440e-07	6.076494980081e-07	6.591085051724e-07	7.131549294186e-07	7.702108632818e-07
7.975826151411e-12	2.560879339469e-11	3.261964756551e-11	2.504341776801e-11	2.184438588904e-11	4.167769084104e-11	7.928568149203e-11	1.131724784151e-10	1.371381848213e-10	1.757096489332e-10	2.600393374640e-10	3.929408915956e-10	5.523646816527e-10	7.368582798932e-10	9.942862013091e-10	1.387861691179e-09	1.941375150669e-09	2.646420980269e-09	3.534986400337e-09	4.721669215542e-09	6.345001236709e-09	8.484122841263e-09	1.118556940280e-08	1.457598319519e-08	1.890269379013e-08	2.442966705337e-08	3.131505973298e-08	3.967519518749e-08	4.975070330176e-08	6.189454929701e-08	7.639606894680e-08	9.335690901810e-08	1.128104934488e-07	1.349234817194e-07	1.598945807964e-07	1.877713187675e-07	2.184032603193e-07	2.515602776758e-07	2.871849000753e-07	3.252963026752e-07	3.657775335613e-07	4.083700933470e-07	4.528170944676e-07	4.991852334332e-07	5.476425379140e-07	5.981893684698e-07	6.507965758685e-07	7.055153819513e-07	7.627360782324e-07	8.229266297302e-07
8.311804329889e-12	2.682451519074e-11	3.463782566701e-11	2.748357237998e-11	2.458070007950e-11	4.519925349262e-11	8.498455878457e-11	1.229384412106e-10	1.519719334319e-10	1.949527600465e-10	2.837793569504e-10	4.256234046803e-10	6.021953966110e-10	8.096830104441e-10	1.090426516854e-09	1.510860040557e-09	2.109416707109e-09	2.888022439612e-09	3.873109439552e-09	5.170814820916e-09	6.933278811858e-09	9.277356908610e-09	1.226965369916e-08	1.601922062754e-08	2.076440937282e-08	2.680338850781e-08	3.435316128317e-08	4.354354459174e-08	5.455700132291e-08	6.772905678684e-08	8.340156549157e-08	1.017198831723e-07	1.227046974637e-07	1.464220163354e-07	1.730494831321e-07	2.027268336838e-07	2.353453603809e-07	2.706783420684e-07	3.085706300144e-07	3.490260044207e-07	3.920851916189e-07	4.375333077466e-07	4.850939680881e-07	5.346467710174e-07	5.862665931377e-07	6.401388128273e-07	6.961787932975e-07	7.542351683148e-07	8.144109393884e-07	8.771456590499e-07
8.803169156083e-12	2.853542107856e-11	3.716139497512e-11	3.013520385388e-11	2.740977425205e-11	4.909406181045e-11	9.133099216101e-11	1.330789475614e-10	1.667076220079e-10	2.142917020786e-10	3.082125277179e-10	4.588654426329e-10	6.516516989423e-10	8.821325170435e-10	1.188824883152e-09	1.639692306795e-09	2.284415947339e-09	3.137872979163e-09	4.227694461481e-09	5.651019662066e-09	7.567317397094e-09	1.012467589090e-08	1.341681213974e-08	1.755135837154e-08	2.274422052457e-08	2.930628142044e-08	3.751462976702e-08	4.752351011082e-08	5.948310668008e-08	7.368433534929e-08	9.048011568867e-08	1.101023204695e-07	1.325792822458e-07	1.579104153314e-07	1.862441719431e-07	2.177440049727e-07	2.524239472617e-07	2.900821846402e-07	3.304959935375e-07	3.736537367313e-07	4.195566127691e-07	4.681040062001e-07	5.190573187485e-07	5.721156097204e-07	6.271825473817e-07	6.842733749835e-07	7.434452323098e-07	8.045714854058e-07	8.674337249364e-07	9.322550830305e-07
9.417513213756e-12	3.059409734979e-11	4.008665349419e-11	3.297964322948e-11	3.020933935389e-11	5.303580333244e-11	9.789450318882e-11	1.433533835088e-10	1.812382837034e-10	2.332581009581e-10	3.325603734328e-10	4.924418319395e-10	7.013546974141e-10	9.550921358313e-10	1.290130600054e-09	1.775335087194e-09	2.469759810939e-09	3.401466588156e-09	4.601893102619e-09	6.163651220909e-09	8.248531924534e-09	1.102588838024e-08	1.462223775402e-08	1.915095182221e-08	2.480577319793e-08	3.189770514533e-08	4.074015864892e-08	5.153627196360e-08	6.442860530864e-08	7.964276782143e-08	9.753888311937e-08	1.184198149243e-07	1.423705780320e-07	1.693719688541e-07	1.994885566355e-07	2.329450284333e-07	2.698606799705e-07	3.100479669302e-07	3.532710695861e-07	3.994268547740e-07	4.485319483622e-07	5.004762262223e-07	5.549116074969e-07	6.115177477137e-07	6.700206372661e-07	7.302984013741e-07	7.922708826788e-07	8.557228841820e-07	9.205952151042e-07	9.869824795518e-07
1.011412207129e-11	3.283673239844e-11	4.324548996472e-11	3.594233903195e-11	3.290553733275e-11	5.681474768246e-11	1.043049407494e-10	1.534929325789e-10	1.955266477075e-10	2.518600738584e-10	3.568763848025e-10	5.264703844748e-10	7.520376563986e-10	1.030267363497e-09	1.396087890062e-09	1.919570784746e-09	2.668204710059e-09	3.681421797956e-09	4.997273531954e-09	6.706815760868e-09	8.969663073799e-09	1.197189237274e-08	1.586759991359e-08	2.078342724032e-08	2.690388847420e-08	3.451927270584e-08	4.396509464333e-08	5.550560744908e-08	6.929920945777e-08	8.553506303884e-08	1.045288701031e-07	1.266407642986e-07	1.520958433602e-07	1.808755770775e-07	2.129591942737e-07	2.485412372741e-07	2.878516669646e-07	3.308726715267e-07	3.772508148873e-07	4.266849341227e-07	4.791398133462e-07	5.345603609441e-07	5.926484982848e-07	6.527585264986e-07	7.143551039808e-07	7.773227494384e-07	8.416029584807e-07	9.070060780575e-07	9.732086770752e-07	1.040279572795e-06
1.079350181670e-11	3.513086450171e-11	4.651090720599e-11	3.891619301704e-11	3.543205463884e-11	6.024487653159e-11	1.104458106041e-10	1.635085093927e-10	2.096154886939e-10	2.703754997295e-10	3.815989401205e-10	5.616950783849e-10	8.050548362823e-10	1.109097060941e-09	1.508082534271e-09	2.073809763308e-09	2.880402323739e-09	3.977810906863e-09	5.411351415440e-09	7.270867913945e-09	9.716499004338e-09	1.294413916054e-08	1.712600353487e-08	2.240977348056e-08	2.897940150090e-08	3.711172284157e-08	4.714600543039e-08	5.937829069012e-08	7.403222683646e-08	9.130926681126e-08	1.114696470597e-07	1.348771570456e-07	1.618455881922e-07	1.925022788485e-07	2.268316449056e-07	2.648581772895e-07	3.067836144612e-07	3.527168025813e-07	4.024571793317e-07	4.555607083133e-07	5.115692231641e-07	5.703257756198e-07	6.316602532722e-07	6.950299494958e-07	7.596414438224e-07	8.248492098179e-07	8.906029926285e-07	9.570412947537e-07	1.024126649261e-06	1.091773615071e-06
1.137702733306e-11	3.731047287833e-11	4.975478709835e-11	4.192002192922e-11	3.780336853992e-11	6.320804989878e-11	1.162904120686e-10	1.735638298789e-10	2.239946565091e-10	2.893668178993e-10	4.071665899594e-10	5.989784280194e-10	8.614637285097e-10	1.192728122950e-09	1.627025643335e-09	2.237044944347e-09	3.103546681193e-09	4.286846658663e-09	5.837215048850e-09	7.843546907941e-09	1.046629704035e-08	1.391125510067e-08	1.837063883119e-08	2.400055343491e-08	3.098576819875e-08	3.961315312809e-08	5.023202913145e-08	6.316500057488e-08	7.866533558635e-08	9.696295925325e-08	1.183645717850e-07	1.432324052788e-07	1.718914599887e-07	2.045318598375e-07	2.411998720460e-07	2.819624295956e-07	3.268877908055e-07	3.759655610923e-07	4.290333171507e-07	4.856559477402e-07	5.453146021081e-07	6.075061361639e-07	6.717845513295e-07	7.376891617012e-07	8.045371926499e-07	8.716916322925e-07	9.387291361482e-07	1.005633058534e-06	1.072744934486e-06	1.140374656477e-06
1.186448369211e-11	3.920832945397e-11	5.283589706338e-11	4.502381002484e-11	4.013934989933e-11	6.584993605059e-11	1.218690601367e-10	1.838586442360e-10	2.392420416464e-10	3.094048556423e-10	4.343227982992e-10	6.388428826834e-10	9.212215140576e-10	1.280967696039e-09	1.751990473554e-09	2.407440728771e-09	3.332846426140e-09	4.597413957749e-09	6.261288777630e-09	8.412417688120e-09	1.120219943513e-08	1.484428437957e-08	1.955719611338e-08	2.552162040441e-08	3.292166554774e-08	4.202192386691e-08	5.319508500779e-08	6.683559368116e-08	8.324760958033e-08	1.026666998328e-07	1.253689011449e-07	1.517656586446e-07	1.822985857228e-07	2.171889218952e-07	2.564489361254e-07	3.000377915163e-07	3.479999872222e-07	4.003890680905e-07	4.569321022597e-07	5.170269297203e-07	5.799396519580e-07	6.450805503329e-07	7.120339120703e-07	7.801802666839e-07	8.487589652247e-07	9.170554446396e-07	9.847367133597e-07	1.052006287593e-06	1.119189209216e-06	1.186742944060e-06
1.224745628243e-11	4.077927728447e-11	5.573391059505e-11	4.826256535253e-11	4.261287620429e-11	6.838591350540e-11	1.273341389006e-10	1.947793620584e-10	2.557072955271e-10	3.307553201458e-10	4.631866350952e-10	6.812854241125e-10	9.845833166352e-10	1.371864389406e-09	1.877901548304e-09	2.579632522728e-09	3.563941888795e-09	4.903285416570e-09	6.666219599749e-09	8.948812481518e-09	1.190523063280e-08	1.574120135998e-08	2.067973980783e-08	2.693971264326e-08	3.474149072758e-08	4.435528829029e-08	5.613180712851e-08	7.047696171425e-08	8.779974967363e-08	1.084299114912e-07	1.326461978100e-07	1.607925437597e-07	1.932719290751e-07	2.304506544558e-07	2.724579346819e-07	3.191504802961e-07	3.703312303133e-07	4.258451531460e-07	4.855271162513e-07	5.488697800363e-07	6.149448632295e-07	6.828090447270e-07	7.517484743412e-07	8.213779776243e-07	8.912344718887e-07	9.605743691742e-07	1.028856920723e-06	1.096108173397e-06	1.163091433758e-06	1.230778901527e-06
1.255497771146e-11	4.207149204566e-11	5.845993148759e-11	5.172917599545e-11	4.545613937465e-11	7.104796906325e-11	1.327159293188e-10	2.063220469047e-10	2.738811695301e-10	3.540216312851e-10	4.928030948682e-10	7.239480417018e-10	1.049808919203e-09	1.465337817903e-09	2.002744464273e-09	2.742778409857e-09	3.781202684254e-09	5.196725234950e-09	7.053356030184e-09	9.447010273683e-09	1.254343651842e-08	1.656462356595e-08	2.174691277132e-08	2.830827283682e-08	3.648573947947e-08	4.659336456059e-08	5.902100609367e-08	7.420367637597e-08	9.254944597437e-08	1.144202504259e-07	1.401900121442e-07	1.702418214199e-07	2.049543026453e-07	2.446042340070e-07	2.892835617189e-07	3.389269121735e-07	3.932860411849e-07	4.520356154733e-07	5.147422715335e-07	5.807693627305e-07	6.493414506967e-07	7.194985808710e-07	7.903636105017e-07	8.612925585349e-07	9.318118869531e-07	1.001614597083e-06	1.070409515757e-06	1.138221373446e-06	1.205568584337e-06	1.273485588466e-06
1.285577052497e-11	4.326147622606e-11	6.103896572359e-11	5.531664816989e-11	4.883128384881e-11	7.437007170457e-11	1.383449100782e-10	2.176970223273e-10	2.926769959392e-10	3.793448700437e-10	5.243509556623e-10	7.657352901569e-10	1.110388062007e-09	1.554052281955e-09	2.124903902895e-09	2.899725093976e-09	3.979372788223e-09	5.454436356385e-09	7.400034655484e-09	9.911924285913e-09	1.314503924684e-08	1.732796754333e-08	2.272695783025e-08	2.960373737972e-08	3.822083728386e-08	4.887663842991e-08	6.197248474947e-08	7.800417103321e-08	9.746554383135e-08	1.207746604084e-07	1.482556482363e-07	1.802499848978e-07	2.171564236056e-07	2.593030504608e-07	3.067980078211e-07	3.593931786578e-07	4.166676109658e-07	4.782157985267e-07	5.435824353105e-07	6.121569896837e-07	6.829659326335e-07	7.549044639118e-07	8.270973907445e-07	8.990050839370e-07	9.703588714326e-07	1.040817196889e-06	1.110141874205e-06	1.178472862108e-06	1.246519464992e-06	1.315568459234e-06
1.305844399067e-11	4.463821901158e-11	6.390506480319e-11	5.883480158127e-11	5.237596477997e-11	7.807496169557e-11	1.448022854732e-10	2.298071253560e-10	3.109774369700e-10	4.034679004123e-10	5.550551707902e-10	8.072848009388e-10	1.168678429626e-09	1.633620597197e-09	2.230448849137e-09	3.038604493603e-09	4.161827231138e-09	5.691881531948e-09	7.707575038501e-09	1.031608955270e-08	1.368959803357e-08	1.806345803481e-08	2.370275472788e-08	3.088925978600e-08	3.992981995851e-08	5.118296216847e-08	6.507419432439e-08	8.207764230338e-08	1.026991534788e-07	1.274185348562e-07	1.566574998358e-07	1.907595997887e-07	2.299822266015e-07	2.745509820300e-07	3.245516377591e-07	3.798266818157e-07	4.399317267457e-07	5.041744217994e-07	5.718694391915e-07	6.423478829201e-07	7.148631504033e-07	7.884676592034e-07	8.620937107876e-07	9.350095921884e-07	1.006924329645e-06	1.077947456112e-06	1.148242608662e-06	1.217888468394e-06	1.287370784733e-06	1.357789507483e-06
1.334587116554e-11	4.606382072691e-11	6.688550677471e-11	6.290221228186e-11	5.634711857363e-11	8.168422800065e-11	1.506318882133e-10	2.414084438554e-10	3.299867099333e-10	4.277492188782e-10	5.822747774696e-10	8.412463493091e-10	1.218417742730e-09	1.707006720459e-09	2.327839325268e-09	3.157143846755e-09	4.309860612900e-09	5.893340866192e-09	7.991772552525e-09	1.070634290422e-08	1.420734740336e-08	1.875327667191e-08	2.465247242729e-08	3.221494970812e-08	4.175279483881e-08	5.362794193974e-08	6.830214281536e-08	8.632424073314e-08	1.082350547589e-07	1.344982389687e-07	1.654937998447e-07	2.015430862418e-07	2.429552148971e-07	2.899259347678e-07	3.424223201566e-07	4.001477381421e-07	4.625596599994e-07	5.290291080381e-07	5.988452171284e-07	6.712302374421e-07	7.453152992168e-07	8.201364710709e-07	8.948967165229e-07	9.689842455831e-07	1.042105085344e-06	1.114271684328e-06	1.185647477164e-06	1.256684851309e-06	1.328065207520e-06	1.400868589577e-06
1.397927507945e-11	4.769990140823e-11	6.961379677091e-11	6.682031385609e-11	6.040216389851e-11	8.625514533662e-11	1.566882537158e-10	2.508335838731e-10	3.455920490699e-10	4.494168643395e-10	6.087932115277e-10	8.721870312058e-10	1.257007549508e-09	1.762088485916e-09	2.406955405778e-09	3.264477044783e-09	4.448220567520e-09	6.071578296978e-09	8.237307436863e-09	1.106293095059e-08	1.472540082799e-08	1.948289672951e-08	2.565013438519e-08	3.357742276661e-08	4.363301725078e-08	5.621431398247e-08	7.178401800113e-08	9.085908142899e-08	1.139980540251e-07	1.417368239429e-07	1.744913191649e-07	2.125465481250e-07	2.560620839122e-07	3.051278830828e-07	3.597399235682e-07	4.196448017749e-07	4.842924905464e-07	5.528399803007e-07	6.244113209437e-07	6.982830716778e-07	7.737482037222e-07	8.500637563339e-07	9.263275698789e-07	1.001776258564e-06	1.076158375528e-06	1.149683921520e-06	1.222859539570e-06	1.296103123622e-06	1.369909591907e-06	1.445197203317e-06
1.428456239432e-11	4.971568820145e-11	7.331551999574e-11	7.034435168909e-11	6.376584018420e-11	8.976573331008e-11	1.618055483635e-10	2.605321999162e-10	3.595561547205e-10	4.663674117477e-10	6.279558500947e-10	8.946876509982e-10	1.289938205001e-09	1.810753635094e-09	2.472338709320e-09	3.349615102036e-09	4.562840095344e-09	6.240242774285e-09	8.490392453884e-09	1.142898305793e-08	1.524420712117e-08	2.021776505893e-08	2.670102468062e-08	3.506431184550e-08	4.567192076387e-08	5.894062712613e-08	7.536972467358e-08	9.552394913634e-08	1.199713779758e-07	1.491826504692e-07	1.835381493835e-07	2.233255190484e-07	2.687393658318e-07	3.198466940540e-07	3.764754542936e-07	4.382686985848e-07	5.046598122920e-07	5.749292872356e-07	6.483012448680e-07	7.238878520566e-07	8.008765031071e-07	8.785327984363e-07	9.562222331127e-07	1.033468477471e-06	1.109917893683e-06	1.185569902386e-06	1.260750476115e-06	1.336135184256e-06	1.412588437920e-06	1.491038717461e-06
1.498958766263e-11	5.157764962477e-11	7.602400794879e-11	7.410566126054e-11	6.744167877985e-11	9.282416834916e-11	1.655508371746e-10	2.660431784234e-10	3.695828523060e-10	4.818427738624e-10	6.447490280829e-10	9.113121182115e-10	1.309880824199e-09	1.843487065691e-09	2.530328393474e-09	3.435665508751e-09	4.678075268652e-09	6.399326616606e-09	8.728985113246e-09	1.180587556652e-08	1.581590290281e-08	2.103271577259e-08	2.782499156949e-08	3.660128141161e-08	4.778415807297e-08	6.180633229999e-08	7.913433408176e-08	1.003093567753e-07	1.259046023063e-07	1.564567981296e-07	1.923652087999e-07	2.338421809997e-07	2.809738650361e-07	3.337323142257e-07	3.920183605224e-07	4.555501392425e-07	5.237352961920e-07	5.957685769556e-07	6.707304918466e-07	7.478394256868e-07	8.264660666269e-07	9.059933184417e-07	9.857621399877e-07	1.065101351011e-06	1.143690627002e-06	1.221633204273e-06	1.299427186329e-06	1.377739257275e-06	1.457187983832e-06	1.538665498184e-06
1.544691448602e-11	5.345960695610e-11	7.916892323404e-11	7.689764456666e-11	6.943436309924e-11	9.504268396587e-11	1.683752167397e-10	2.707856487322e-10	3.768414923828e-10	4.901435972266e-10	6.548474991706e-10	9.243652039020e-10	1.328189562810e-09	1.873976274554e-09	2.578169260099e-09	3.509179243675e-09	4.793645284770e-09	6.577104044899e-09	9.000982191573e-09	1.221177589364e-08	1.640541503588e-08	2.188265762519e-08	2.902711633452e-08	3.825743624546e-08	5.000110459065e-08	6.469691012779e-08	8.284998386857e-08	1.050214736620e-07	1.317707264379e-07	1.635753609060e-07	2.007826185042e-07	2.436414938837e-07	2.922736152933e-07	3.466593719945e-07	4.065948232529e-07	4.716695798807e-07	5.413459585871e-07	6.149556110902e-07	6.917444648735e-07	7.708699034692e-07	8.515110599946e-07	9.330070062456e-07	1.014827858229e-06	1.096626145387e-06	1.178079929292e-06	1.259024800984e-06	1.339681123630e-06	1.420656055459e-06	1.502977299454e-06	1.587782004113e-06
1.577636157095e-11	5.480841267493e-11	8.145474953857e-11	7.962653289854e-11	7.177685986125e-11	9.565483411647e-11	1.682824682839e-10	2.723016020850e-10	3.812688546883e-10	4.983884662122e-10	6.637733900142e-10	9.312300567612e-10	1.339038202168e-09	1.899220916953e-09	2.630259172683e-09	3.597597361967e-09	4.920589986281e-09	6.759922421920e-09	9.282316357971e-09	1.264897134257e-08	1.706172336384e-08	2.280597211519e-08	3.026810639422e-08	3.991019340700e-08	5.220087427948e-08	6.759349752305e-08	8.655265244261e-08	1.095921963735e-07	1.372796619058e-07	1.701460644580e-07	2.085866857398e-07	2.527927688557e-07	3.027863060252e-07	3.584971137501e-07	4.197855453332e-07	4.863918621652e-07	5.578007856227e-07	6.332803222283e-07	7.119550607090e-07	7.930093996579e-07	8.758299534179e-07	9.598272692481e-07	1.044456664488e-06	1.129129612908e-06	1.213393607150e-06	1.297219848320e-06	1.380931986349e-06	1.465217766801e-06	1.550889815736e-06	1.638950689361e-06
1.608670597504e-11	5.566859372801e-11	8.294691134264e-11	8.139720558367e-11	7.259226291610e-11	9.571931926767e-11	1.680466047648e-10	2.722101151801e-10	3.831582195049e-10	5.019395426503e-10	6.687747255683e-10	9.406033798707e-10	1.354664956292e-09	1.927097208468e-09	2.681876871688e-09	3.684218810570e-09	5.061291791332e-09	6.978261812011e-09	9.602764377849e-09	1.311234997491e-08	1.772203759194e-08	2.373056856879e-08	3.153894231531e-08	4.160001617165e-08	5.437946627521e-08	7.034305330464e-08	8.997856126716e-08	1.138240447761e-07	1.424284500109e-07	1.762726035757e-07	2.157107840952e-07	2.609729293339e-07	3.121591417900e-07	3.692487277521e-07	4.320707770138e-07	5.002391467443e-07	5.732618196113e-07	6.505326004149e-07	7.313381329366e-07	8.149358259949e-07	9.004673379096e-07	9.871848039555e-07	1.074527157820e-06	1.162086211250e-06	1.249623181248e-06	1.336929651647e-06	1.424045032155e-06	1.511422436853e-06	1.600062287377e-06	1.691403533553e-06
1.587240631338e-11	5.570896278987e-11	8.391166580755e-11	8.286424230665e-11	7.368636542402e-11	9.449541041229e-11	1.646826515291e-10	2.704310239181e-10	3.848860776817e-10	5.071429989094e-10	6.759372706339e-10	9.473832341109e-10	1.367461087579e-09	1.959715958845e-09	2.746067454234e-09	3.791366939645e-09	5.219354541440e-09	7.200188805367e-09	9.928085989788e-09	1.359497055770e-08	1.841505364134e-08	2.467895970523e-08	3.277281926129e-08	4.317381846472e-08	5.639391060779e-08	7.291188288670e-08	9.318925915767e-08	1.177120319790e-07	1.470120519597e-07	1.816285723428e-07	2.220069308821e-07	2.683789629209e-07	3.207738935043e-07	3.791257329309e-07	4.432753049414e-07	5.130249972323e-07	5.880003379567e-07	6.675230514032e-07	7.507837356188e-07	8.368912885887e-07	9.250960787451e-07	1.014813462281e-06	1.105457696168e-06	1.196462683639e-06	1.287300615140e-06	1.377756828652e-06	1.468044121558e-06	1.558843359726e-06	1.651172603075e-06	1.746255088489e-06
1.578532669130e-11	5.511372235981e-11	8.344208359324e-11	8.351081328541e-11	7.402107910963e-11	9.330903296136e-11	1.623771038416e-10	2.679119938894e-10	3.849345626281e-10	5.111392006394e-10	6.829229654775e-10	9.602272857654e-10	1.390613434927e-09	1.998525142413e-09	2.812942669630e-09	3.900019402292e-09	5.386120340170e-09	7.449469760295e-09	1.027999962578e-08	1.407479777178e-08	1.906727186659e-08	2.555435869050e-08	3.393229067406e-08	4.467400956832e-08	5.826646372387e-08	7.519600163714e-08	9.595589348520e-08	1.210619626872e-07	1.510560387730e-07	1.864562821434e-07	2.276598492279e-07	2.749230641800e-07	3.283989818879e-07	3.880910380846e-07	4.538881298907e-07	5.255181377578e-07	6.024800902038e-07	6.841925191884e-07	7.699595407761e-07	8.590006029185e-07	9.504879982380e-07	1.043537783005e-06	1.137400067970e-06	1.231538487053e-06	1.325693137009e-06	1.419760858898e-06	1.513826940322e-06	1.608302008195e-06	1.704067596762e-06	1.802709587603e-06
1.510600721971e-11	5.375126770313e-11	8.281521430467e-11	8.399354313774e-11	7.478851867866e-11	9.186303245400e-11	1.579825229139e-10	2.648804932074e-10	3.870843024669e-10	5.187241977240e-10	6.947204638853e-10	9.742310762589e-10	1.411985132302e-09	2.042577810814e-09	2.892851820748e-09	4.024808631692e-09	5.564181422496e-09	7.687658716744e-09	1.060357064706e-08	1.453019428939e-08	1.969488443923e-08	2.638555062313e-08	3.498398445823e-08	4.595900529065e-08	5.984119104766e-08	7.715544442074e-08	9.838688097123e-08	1.240140108968e-07	1.545530461870e-07	1.905497395813e-07	2.325088626024e-07	2.807981558523e-07	3.355344342805e-07	3.966621861416e-07	4.640451892307e-07	5.374602122005e-07	6.166200937410e-07	7.009795331951e-07	7.897089354858e-07	8.818355597959e-07	9.763969657977e-07	1.072635197190e-06	1.169938928448e-06	1.267796630812e-06	1.365698982619e-06	1.463336289549e-06	1.560849044290e-06	1.658886943867e-06	1.758714999025e-06	1.861915480413e-06
1.468041918701e-11	5.206051847704e-11	8.093922166071e-11	8.386257365475e-11	7.536945279009e-11	9.116067025755e-11	1.559260100267e-10	2.627884650259e-10	3.885233955252e-10	5.264580581552e-10	7.078172924619e-10	9.943018025157e-10	1.444551234664e-09	2.093001969683e-09	2.970592653368e-09	4.141996989120e-09	5.731721253370e-09	7.923929935686e-09	1.092691256409e-08	1.495038573470e-08	2.023285763320e-08	2.707318952070e-08	3.585930311148e-08	4.707035099005e-08	6.121731314241e-08	7.880983811426e-08	1.003598374602e-07	1.263961434597e-07	1.574818695587e-07	1.941796844802e-07	2.369785818955e-07	2.862128168466e-07	3.420797484884e-07	4.046548108218e-07	4.738629764315e-07	5.495027485804e-07	6.311295089991e-07	7.180847837350e-07	8.096012978374e-07	9.048126268953e-07	1.002850210518e-06	1.102800730010e-06	1.203803221596e-06	1.305155343010e-06	1.406477604576e-06	1.507801665339e-06	1.609414660208e-06	1.711949924648e-06	1.816357834308e-06	1.924106883729e-06
1.382166364495e-11	4.997002646004e-11	7.934124158871e-11	8.391290579660e-11	7.670425801224e-11	9.112115905713e-11	1.529217767129e-10	2.606710141199e-10	3.924545671139e-10	5.382239796866e-10	7.264295613871e-10	1.016762020464e-09	1.472812365798e-09	2.140096031637e-09	3.050841099532e-09	4.263101100302e-09	5.897293038850e-09	8.132774404255e-09	1.118593183595e-08	1.529038441105e-08	2.068750102031e-08	2.766497636330e-08	3.659906631573e-08	4.794992314355e-08	6.225439697410e-08	8.008182329980e-08	1.019742683697e-07	1.284584173838e-07	1.600669280953e-07	1.973552625184e-07	2.408810288200e-07	2.911283110838e-07	3.483804802652e-07	4.126573106965e-07	4.838132870207e-07	5.615566589314e-07	6.455274642234e-07	7.352575005296e-07	8.299772092791e-07	9.286825625442e-07	1.030233880268e-06	1.133611441718e-06	1.238083386872e-06	1.343199707627e-06	1.448699865205e-06	1.554390543030e-06	1.660392149803e-06	1.767281358895e-06	1.876283942432e-06	1.989271564892e-06
1.330270531160e-11	4.808265873210e-11	7.722322205239e-11	8.362300096629e-11	7.782745710576e-11	9.194245950105e-11	1.529268803551e-10	2.608314454346e-10	3.964006081598e-10	5.492842169284e-10	7.438604332089e-10	1.040928568281e-09	1.507827216841e-09	2.190256435260e-09	3.122318726184e-09	4.362609443006e-09	6.028082481057e-09	8.304023259666e-09	1.141277949398e-08	1.557746524547e-08	2.103766701970e-08	2.808958686124e-08	3.711392853247e-08	4.859787870720e-08	6.308983802681e-08	8.113580715990e-08	1.032859656262e-07	1.301037220360e-07	1.621855682308e-07	2.001619858335e-07	2.446250845924e-07	2.960193214509e-07	3.545950168903e-07	4.204563602038e-07	4.935354627540e-07	5.736339960404e-07	6.603842513350e-07	7.531003122472e-07	8.509022466849e-07	9.527918826087e-07	1.057777259404e-06	1.164980306215e-06	1.273613257770e-06	1.383009315763e-06	1.492685545917e-06	1.602602948667e-06	1.713165323477e-06	1.825224294582e-06	1.940029617037e-06	2.059086230572e-06
1.262160193738e-11	4.624061608775e-11	7.557282084633e-11	8.373304242975e-11	8.000713090458e-11	9.388473686478e-11	1.525264354117e-10	2.605954922631e-10	4.010742735685e-10	5.621431106548e-10	7.653711637853e-10	1.066833836077e-09	1.535120795571e-09	2.226229791918e-09	3.178982000819e-09	4.448016210331e-09	6.144258001075e-09	8.443059115932e-09	1.156446419877e-08	1.575194670292e-08	2.126217416863e-08	2.838860152474e-08	3.750875899537e-08	4.908973666893e-08	6.367330238543e-08	8.186347483360e-08	1.042748525411e-07	1.315129612628e-07	1.641826142752e-07	2.028780844569e-07	2.481787730038e-07	3.006150083581e-07	3.606002301485e-07	4.282925736137e-07	5.035843301166e-07	5.861491431907e-07	6.754558514095e-07	7.709280236730e-07	8.718680841897e-07	9.773624989530e-07	1.086331993980e-06	1.197637030336e-06	1.310330064092e-06	1.423837164190e-06	1.538053321996e-06	1.653111131341e-06	1.769322437405e-06	1.887268166029e-06	2.007884986927e-06	2.132777086983e-06
1.220310759259e-11	4.494406877475e-11	7.434729436767e-11	8.385667139201e-11	8.141787529814e-11	9.588545665497e-11	1.545012365685e-10	2.627471752010e-10	4.063076583054e-10	5.732800598163e-10	7.813174274926e-10	1.086709746805e-09	1.560624436820e-09	2.259496595389e-09	3.224110560917e-09	4.506929105053e-09	6.211961502777e-09	8.517896964841e-09	1.165546274156e-08	1.586823718361e-08	2.140753552579e-08	2.856532625212e-08	3.771637881290e-08	4.935206200138e-08	6.406282470437e-08	8.246388976708e-08	1.051678127471e-07	1.327853153629e-07	1.659407258501e-07	2.053097160233e-07	2.515694642460e-07	3.052955589065e-07	3.668416204579e-07	4.363147932278e-07	5.136169263476e-07	5.984721015872e-07	6.905172172773e-07	7.891835193761e-07	8.936171976056e-07	1.002768808560e-06	1.115502947495e-06	1.230829546854e-06	1.348020791046e-06	1.466630632988e-06	1.586337953038e-06	1.707015839937e-06	1.828903522704e-06	1.952645683450e-06	2.079480431414e-06	2.211079752117e-06
1.194570167338e-11	4.401228845497e-11	7.320974092781e-11	8.414850317248e-11	8.397750309952e-11	9.898753843494e-11	1.562499707697e-10	2.638867458488e-10	4.092536706930e-10	5.816512425436e-10	7.977073621881e-10	1.107054600739e-09	1.578226876168e-09	2.274311192710e-09	3.240962065309e-09	4.532643724786e-09	6.252497182462e-09	8.566411489225e-09	1.169509785209e-08	1.589177482696e-08	2.142581420152e-08	2.860399807862e-08	3.781635120064e-08	4.954987127105e-08	6.437043024894e-08	8.291296301552e-08	1.058446814913e-07	1.338415398880e-07	1.676058021051e-07	2.078177731244e-07	2.551006003578e-07	3.099983816908e-07	3.729288557383e-07	4.441369082290e-07	5.236215245073e-07	6.111324382339e-07	7.061292000859e-07	8.078760039087e-07	9.155787363720e-07	1.028368362082e-06	1.145345316236e-06	1.265551627385e-06	1.388057261215e-06	1.512091899150e-06	1.637280434427e-06	1.763739516379e-06	1.891892380159e-06	2.022463536483e-06	2.156339464454e-06	2.294659806334e-06
1.165433411174e-11	4.349332704548e-11	7.329713200516e-11	8.489545918839e-11	8.521174340088e-11	1.009901893392e-10	1.583406442543e-10	2.656148970107e-10	4.129294730717e-10	5.889694839084e-10	8.066084636302e-10	1.115277422280e-09	1.584422177921e-09	2.277638335081e-09	3.245525008619e-09	4.540931103635e-09	6.254868264250e-09	8.551383872306e-09	1.166118244594e-08	1.584775844885e-08	2.139121722391e-08	2.859904034832e-08	3.784367157837e-08	4.961018081672e-08	6.451214486146e-08	8.323680880424e-08	1.064865291622e-07	1.349597210354e-07	1.693212106386e-07	2.102434164308e-07	2.584304262204e-07	3.145340943506e-07	3.790528703602e-07	4.522179078899e-07	5.339559993773e-07	6.239181479288e-07	7.216273643922e-07	8.265517563352e-07	9.380075967774e-07	1.055149865427e-06	1.176918244857e-06	1.302178657698e-06	1.429977856106e-06	1.559739157051e-06	1.691274166627e-06	1.824577093370e-06	1.959814731102e-06	2.097278268670e-06	2.237587058792e-06	2.381960488195e-06
1.181395862456e-11	4.347691191256e-11	7.273002551248e-11	8.511047934064e-11	8.713826832957e-11	1.035102456452e-10	1.604787979659e-10	2.667295552881e-10	4.123604657027e-10	5.889396532460e-10	8.104490713666e-10	1.120775244672e-09	1.585471272150e-09	2.269641570650e-09	3.224734264913e-09	4.507808888999e-09	6.216552806689e-09	8.508941409262e-09	1.160614217647e-08	1.577299107755e-08	2.129341691631e-08	2.848783964019e-08	3.775719400375e-08	4.961155062965e-08	6.466291307876e-08	8.359453536507e-08	1.071217018234e-07	1.359590303372e-07	1.708499347375e-07	2.125652313500e-07	2.618289363878e-07	3.192668971531e-07	3.853265566535e-07	4.602397968205e-07	5.440313882960e-07	6.365495155270e-07	7.374346351833e-07	8.460576007089e-07	9.616185778797e-07	1.083164667597e-06	1.209716169836e-06	1.340393177865e-06	1.474395536440e-06	1.611013314377e-06	1.749639320687e-06	1.889941749186e-06	2.031895579745e-06	2.175877734687e-06	2.322675096015e-06	2.473329426543e-06
1.159044387713e-11	4.336886717797e-11	7.347038097205e-11	8.604735226279e-11	8.797963444483e-11	1.046365057433e-10	1.606471821751e-10	2.651863040096e-10	4.110840546052e-10	5.888022182422e-10	8.095770666996e-10	1.116220577746e-09	1.571659368419e-09	2.241606435812e-09	3.186034213738e-09	4.464822382600e-09	6.165575485391e-09	8.438879147288e-09	1.150401134569e-08	1.563198699597e-08	2.113444615454e-08	2.835510912598e-08	3.768751460658e-08	4.962287012387e-08	6.477150959019e-08	8.384757796457e-08	1.076281189336e-07	1.369117849435e-07	1.724671519508e-07	2.150136195850e-07	2.652529619019e-07	3.238345112613e-07	3.913171526257e-07	4.680972207847e-07	5.543038186592e-07	6.497408400262e-07	7.539171077758e-07	8.662090441460e-07	9.859056447249e-07	1.112268011243e-06	1.244498979469e-06	1.381603291178e-06	1.522474475530e-06	1.666077550167e-06	1.811696750842e-06	1.958997938302e-06	2.108015790318e-06	2.258987730865e-06	2.412198131604e-06	2.568194614111e-06
1.183749770874e-11	4.366672238566e-11	7.329249423521e-11	8.599798530481e-11	8.831329410431e-11	1.048440742501e-10	1.608038006142e-10	2.642685631411e-10	4.068366898452e-10	5.813312586070e-10	7.997917452138e-10	1.102387942776e-09	1.551475349905e-09	2.212094143061e-09	3.140674163968e-09	4.398500983350e-09	6.078629270872e-09	8.330996923245e-09	1.137605285454e-08	1.549375253187e-08	2.099286531622e-08	2.821306153367e-08	3.756213558446e-08	4.954956099821e-08	6.481376208271e-08	8.410572333145e-08	1.082216723774e-07	1.379419530685e-07	1.740303946739e-07	2.172662549428e-07	2.684296728939e-07	3.282788726263e-07	3.974454373162e-07	4.762947245153e-07	5.649104429186e-07	6.631339907793e-07	7.706570433954e-07	8.870277853113e-07	1.011649399136e-06	1.143722010040e-06	1.282174625130e-06	1.425842117204e-06	1.573596995152e-06	1.724472655971e-06	1.877689015449e-06	2.032648925131e-06	2.188887021896e-06	2.346092071333e-06	2.504363940360e-06	2.664290178528e-06
1.172061011128e-11	4.350970959836e-11	7.329004218522e-11	8.606624167815e-11	8.860137978912e-11	1.048238310902e-10	1.585875391787e-10	2.589496198216e-10	3.989756415028e-10	5.711664724620e-10	7.877285513607e-10	1.087038028273e-09	1.525449091284e-09	2.166884177390e-09	3.074466288937e-09	4.315015990072e-09	5.983361182588e-09	8.227544741807e-09	1.125748831435e-08	1.534225707077e-08	2.080543436901e-08	2.801833468101e-08	3.740942536594e-08	4.950125930793e-08	6.492449292709e-08	8.440430041073e-08	1.087445942997e-07	1.387950111173e-07	1.754156667208e-07	2.194461977611e-07	2.717004831477e-07	3.329105677594e-07	4.036700768680e-07	4.844437650951e-07	5.755050331054e-07	6.768994012574e-07	7.884067307758e-07	9.095298461316e-07	1.039512915165e-06	1.177408423478e-06	1.322231231449e-06	1.472922691629e-06	1.628333478730e-06	1.787220760063e-06	1.948312111562e-06	2.110469746173e-06	2.272900291354e-06	2.435336539853e-06	2.597908665010e-06	2.761112553242e-06
1.158043945215e-11	4.321199063974e-11	7.316534017241e-11	8.583616424745e-11	8.740492313330e-11	1.024906428938e-10	1.551039356803e-10	2.533133990097e-10	3.905761713206e-10	5.598531856373e-10	7.708015533207e-10	1.060552063930e-09	1.487939245093e-09	2.116874925209e-09	3.009841793786e-09	4.236263805464e-09	5.888230630523e-09	8.106799762735e-09	1.110510705109e-08	1.516564660441e-08	2.062300456122e-08	2.785642320504e-08	3.729924684373e-08	4.945901887590e-08	6.496204636648e-08	8.457620248027e-08	1.091666621785e-07	1.396356806459e-07	1.768663456228e-07	2.216978694581e-07	2.749316940708e-07	3.373611969961e-07	4.097662307761e-07	4.927767427909e-07	5.867685619375e-07	6.917928468298e-07	8.075607997348e-07	9.335425346379e-07	1.069067349638e-06	1.213360251907e-06	1.365405644220e-06	1.523911939992e-06	1.687330275019e-06	1.853966223646e-06	2.022253277692e-06	2.190949992923e-06	2.359217920568e-06	2.526502069835e-06	2.692566996929e-06	2.857557796721e-06
1.158990138074e-11	4.272015425566e-11	7.167456934479e-11	8.428183824626e-11	8.644615423213e-11	1.007018915774e-10	1.509785499146e-10	2.461963005646e-10	3.788908439803e-10	5.423558103260e-10	7.487412236062e-10	1.034076137135e-09	1.453036892710e-09	2.068616408520e-09	2.943086266150e-09	4.144581704552e-09	5.772035733588e-09	7.975660828804e-09	1.096614626269e-08	1.501889513288e-08	2.046647355901e-08	2.768920598838e-08	3.712964716043e-08	4.933016584489e-08	6.495240231491e-08	8.476865985189e-08	1.096460402448e-07	1.404927482605e-07	1.782164500896e-07	2.237356446961e-07	2.779865972167e-07	3.418950425544e-07	4.162858849754e-07	5.018150091646e-07	5.988815921603e-07	7.075917349119e-07	8.278225070557e-07	9.592158782556e-07	1.101136267198e-06	1.252588670131e-06	1.412249053448e-06	1.578500776799e-06	1.749547987728e-06	1.923620902823e-06	2.099018465328e-06	2.274160728940e-06	2.447654182834e-06	2.618496211254e-06	2.786209518427e-06	2.950997420954e-06
1.102897441417e-11	4.138877555707e-11	7.055996672698e-11	8.326682650144e-11	8.477988234985e-11	9.775024463871e-11	1.449548271824e-10	2.356920117052e-10	3.653097452628e-10	5.268122061670e-10	7.290573466221e-10	1.006803944645e-09	1.413898314661e-09	2.011675608654e-09	2.866220544770e-09	4.053315373309e-09	5.671169165747e-09	7.863265154468e-09	1.083614335521e-08	1.486048948210e-08	2.027281135995e-08	2.747842830647e-08	3.694941782881e-08	4.923292173095e-08	6.497558453735e-08	8.494610956187e-08	1.100211879555e-07	1.411693437519e-07	1.794211787771e-07	2.258006653502e-07	2.812908172012e-07	3.468200855531e-07	4.232518384323e-07	5.113348857550e-07	6.116507096397e-07	7.245425642107e-07	8.499689172887e-07	9.874619935677e-07	1.136147134520e-06	1.294816266755e-06	1.461985639520e-06	1.635950906378e-06	1.814821195455e-06	1.996450432165e-06	2.178580966884e-06	2.359081732013e-06	2.536236346813e-06	2.708950692513e-06	2.876882560466e-06	3.040436612346e-06
1.073566861417e-11	4.009992203389e-11	6.834355852852e-11	8.101688292222e-11	8.236271359642e-11	9.378461718648e-11	1.387171660451e-10	2.267712868531e-10	3.525623514952e-10	5.095338587457e-10	7.060653857397e-10	9.747436468005e-10	1.370580597471e-09	1.958180502488e-09	2.801925603210e-09	3.973604052443e-09	5.571446954201e-09	7.738928622801e-09	1.068241274284e-08	1.468339971181e-08	2.008946717903e-08	2.730307675792e-08	3.679143799558e-08	4.910502313690e-08	6.490422661337e-08	8.498751701407e-08	1.102974424813e-07	1.418725974396e-07	1.807739881793e-07	2.280592746945e-07	2.847687584527e-07	3.519303173129e-07	4.305621662950e-07	5.216055026361e-07	6.257760414916e-07	7.433883735501e-07	8.743216917984e-07	1.018018789815e-06	1.173539419861e-06	1.339626479108e-06	1.514680246035e-06	1.696693572600e-06	1.883217706207e-06	2.071589934674e-06	2.259177960647e-06	2.443663971739e-06	2.623284546963e-06	2.796925568456e-06	2.964123668320e-06	3.125061666311e-06
1.027911205274e-11	3.832681084292e-11	6.536018026086e-11	7.808756676159e-11	8.032174051256e-11	9.111708323325e-11	1.326317525177e-10	2.160536348055e-10	3.374256823429e-10	4.898920026412e-10	6.822500194884e-10	9.470138885001e-10	1.335459346435e-09	1.909444051988e-09	2.735126496145e-09	3.885774807622e-09	5.460879363822e-09	7.609937826644e-09	1.054343514283e-08	1.453329342975e-08	1.991688990413e-08	2.710125487497e-08	3.656604076903e-08	4.888885308724e-08	6.477270322139e-08	8.504792605678e-08	1.106610863763e-07	1.426587292575e-07	1.821662427632e-07	2.303462360418e-07	2.883886888983e-07	3.574913238208e-07	4.387765228141e-07	5.332000854956e-07	6.414558162735e-07	7.639080309942e-07	9.004963654287e-07	1.050707153460e-06	1.213556066110e-06	1.387510836835e-06	1.570501733755e-06	1.760007603107e-06	1.953246969638e-06	2.147321078012e-06	2.339439041448e-06	2.527120280675e-06	2.708304793843e-06	2.881546231342e-06	3.046223706862e-06	3.202757339566e-06
9.455157789183e-12	3.599610833079e-11	6.274070535748e-11	7.581304234784e-11	7.774202039510e-11	8.725976229731e-11	1.257622534905e-10	2.044926365198e-10	3.222425329715e-10	4.734603914270e-10	6.632682786944e-10	9.205743542076e-10	1.297237847921e-09	1.855924741026e-09	2.664105275536e-09	3.800201575611e-09	5.364957042846e-09	7.499577659917e-09	1.040663219582e-08	1.435924964115e-08	1.970103317248e-08	2.685100955850e-08	3.631615938580e-08	4.869443553579e-08	6.468639476568e-08	8.512584346586e-08	1.109936219761e-07	1.434100706449e-07	1.836093750491e-07	2.328990543271e-07	2.925843936020e-07	3.639002938252e-07	4.480005456519e-07	5.459113527070e-07	6.584488022137e-07	7.860910921964e-07	9.288358751430e-07	1.086050164527e-06	1.256390266572e-06	1.437917073671e-06	1.628217718326e-06	1.824535403234e-06	2.023857268467e-06	2.223036883007e-06	2.418920990146e-06	2.608555160345e-06	2.789600176479e-06	2.960635913378e-06	3.121349187438e-06	3.272536185211e-06
8.996947001002e-12	3.399882769975e-11	5.919470790367e-11	7.225011038121e-11	7.489581283978e-11	8.358101001866e-11	1.195974795669e-10	1.952787821766e-10	3.092712956108e-10	4.561501893324e-10	6.414888991235e-10	8.922877248567e-10	1.258813852710e-09	1.806431306797e-09	2.604129293974e-09	3.725376952212e-09	5.267308901158e-09	7.372456614404e-09	1.024446470818e-08	1.416139523419e-08	1.947859521971e-08	2.662219637218e-08	3.609275509115e-08	4.849127002098e-08	6.454892083116e-08	8.514563822246e-08	1.113312668977e-07	1.443150580167e-07	1.854112811768e-07	2.359791639991e-07	2.973867690878e-07	3.709920618979e-07	4.580844178056e-07	5.598257651817e-07	6.771231970139e-07	8.104272481734e-07	9.595570026168e-07	1.123626267680e-06	1.301094230542e-06	1.489801183543e-06	1.687084972357e-06	1.889861812794e-06	2.094689848967e-06	2.297918746570e-06	2.495991020602e-06	2.685871538180e-06	2.865317619595e-06	3.033121682479e-06	3.189194104894e-06	3.334527857605e-06
8.353676050888e-12	3.168014750703e-11	5.553478564444e-11	6.865578508973e-11	7.245807507276e-11	8.127235361461e-11	1.144286187466e-10	1.851935649632e-10	2.946802066767e-10	4.380347077584e-10	6.202697846845e-10	8.678459391950e-10	1.228148191043e-09	1.762610488696e-09	2.540662747958e-09	3.639513704548e-09	5.156934748384e-09	7.236139230599e-09	1.008532521166e-08	1.398056552842e-08	1.926834470589e-08	2.637589666667e-08	3.582287192551e-08	4.824102640953e-08	6.440404897866e-08	8.525146267097e-08	1.118787639469e-07	1.455232597474e-07	1.875566760909e-07	2.394508245833e-07	3.027279141805e-07	3.788969241971e-07	4.693781119188e-07	5.753622222303e-07	6.976629379237e-07	8.366137226681e-07	9.919495628631e-07	1.162712685416e-06	1.347186155947e-06	1.542934115536e-06	1.746845320219e-06	1.955265227194e-06	2.164281723042e-06	2.370014249026e-06	2.568906226859e-06	2.757953818906e-06	2.934989216368e-06	3.098841329686e-06	3.249450508271e-06	3.388009668123e-06
7.534486376474e-12	2.918865855800e-11	5.242233475674e-11	6.588308801850e-11	6.983508418762e-11	7.800252483396e-11	1.089287871917e-10	1.754815060287e-10	2.808380841438e-10	4.225069649106e-10	6.033675245423e-10	8.452993463502e-10	1.194423399934e-09	1.713243644778e-09	2.472033569779e-09	3.551175261913e-09	5.051828835823e-09	7.112489492413e-09	9.930779309880e-09	1.378199596974e-08	1.902316649552e-08	2.609657004257e-08	3.554770883269e-08	4.804263987830e-08	6.438170298641e-08	8.552022225704e-08	1.125961110247e-07	1.469340479919e-07	1.900176935764e-07	2.434554729145e-07	3.089041277654e-07	3.879563963173e-07	4.820304554244e-07	5.922920522562e-07	7.195632795464e-07	8.641622843247e-07	1.025762168662e-06	1.203231316429e-06	1.394531468851e-06	1.596732334553e-06	1.806222445369e-06	2.019026700856e-06	2.231037564624e-06	2.438276617428e-06	2.637104207241e-06	2.824452431532e-06	2.998063359217e-06	3.156824376422e-06	3.301047637168e-06	3.432489991216e-06
7.090557856522e-12	2.726359952611e-11	4.890783125606e-11	6.219034686702e-11	6.703715638747e-11	7.510870213568e-11	1.042210026676e-10	1.679732338517e-10	2.696375896654e-10	4.068814067080e-10	5.834291857469e-10	8.199126108035e-10	1.159429309850e-09	1.664927982058e-09	2.409289171549e-09	3.470833322498e-09	4.946338722397e-09	6.973972370425e-09	9.753865418430e-09	1.356472151875e-08	1.877589800451e-08	2.584957228438e-08	3.534172537093e-08	4.792669753594e-08	6.443531306726e-08	8.588299650471e-08	1.134873303561e-07	1.486702341836e-07	1.930269940911e-07	2.482439639824e-07	3.160214894361e-07	3.980059378146e-07	4.956966399587e-07	6.103267058059e-07	7.427148600887e-07	8.931062566174e-07	1.060947780204e-06	1.244750240042e-06	1.442094530163e-06	1.649747510363e-06	1.863858535917e-06	2.080184250194e-06	2.294385902788e-06	2.502239030153e-06	2.699897095910e-06	2.884243260946e-06	3.053267427912e-06	3.206309115412e-06	3.344136175700e-06	3.468941565422e-06
6.560286377422e-12	2.527740567142e-11	4.558251561158e-11	5.868356878357e-11	6.457866064499e-11	7.332136793703e-11	1.006495543694e-10	1.601931837000e-10	2.571376592652e-10	3.901753742551e-10	5.628992728280e-10	7.956210388706e-10	1.129159318166e-09	1.621823963221e-09	2.344903778315e-09	3.380322089507e-09	4.827416095930e-09	6.825025450947e-09	9.577617652890e-09	1.336887100265e-08	1.856777823045e-08	2.563941091291e-08	3.516260273762e-08	4.784998936794e-08	6.458110181959e-08	8.643993694515e-08	1.147214871859e-07	1.509097251343e-07	1.966454777592e-07	2.536912669689e-07	3.238562193515e-07	4.088912254502e-07	5.103771479532e-07	6.295576070383e-07	7.671442381791e-07	9.231305186232e-07	1.096692512859e-06	1.286120694094e-06	1.488779368949e-06	1.701195404787e-06	1.919214743649e-06	2.138246840451e-06	2.353558619039e-06	2.560700282082e-06	2.755904810750e-06	2.936368133869e-06	3.100462870924e-06	3.247884904131e-06	3.379722223747e-06	3.498378889496e-06
5.913168052358e-12	2.325272878321e-11	4.290999077920e-11	5.612817778174e-11	6.217270768879e-11	7.068696533426e-11	9.658724424579e-11	1.525325948915e-10	2.448698073547e-10	3.747830689222e-10	5.453322635955e-10	7.730943183058e-10	1.096381366150e-09	1.573136517641e-09	2.274603227016e-09	3.285114832918e-09	4.709962663547e-09	6.689463560270e-09	9.421425579825e-09	1.318709718722e-08	1.836600069471e-08	2.544399452113e-08	3.503033991877e-08	4.788419261124e-08	6.493610149078e-08	8.730605101141e-08	1.163288968294e-07	1.535585114165e-07	2.007358377859e-07	2.597297268585e-07	3.324536780076e-07	4.207363211754e-07	5.261352007863e-07	6.497810606686e-07	7.922374873882e-07	9.533609319285e-07	1.132164782812e-06	1.326724060289e-06	1.534154384979e-06	1.750623760018e-06	1.971557421017e-06	2.192013233796e-06	2.407143423856e-06	2.612578366613e-06	2.804742553789e-06	2.981106386888e-06	3.140305658898e-06	3.282256769638e-06	3.408268829983e-06	3.521163639626e-06
5.577411600863e-12	2.179583272272e-11	4.017180691655e-11	5.301627353410e-11	5.951875951965e-11	6.800993145786e-11	9.268530094791e-11	1.462964097100e-10	2.349416842861e-10	3.599122642568e-10	5.252969191980e-10	7.470377177344e-10	1.060505770445e-09	1.522819981417e-09	2.207475277638e-09	3.199333087412e-09	4.601747922842e-09	6.555815069144e-09	9.263258938359e-09	1.300977419301e-08	1.818832663120e-08	2.531264683363e-08	3.502219809676e-08	4.809938302682e-08	6.550485078354e-08	8.841352328161e-08	1.182312656548e-07	1.565990917407e-07	2.053625789286e-07	2.664793621924e-07	3.418934365354e-07	4.334025799370e-07	5.425330743440e-07	6.703726774687e-07	8.174030535921e-07	9.833519257560e-07	1.167028544519e-06	1.366197255862e-06	1.577558682474e-06	1.796935083139e-06	2.019548307612e-06	2.240380672935e-06	2.454583746929e-06	2.657864354936e-06	2.846764188837e-06	3.018856422983e-06	3.173002145946e-06	3.309518533127e-06	3.430252278160e-06	3.538484947959e-06
5.249356447941e-12	2.042346228140e-11	3.755372737609e-11	4.988231436256e-11	5.700274453500e-11	6.612609476961e-11	8.967410212870e-11	1.399917852839e-10	2.240671643765e-10	3.437572099213e-10	5.034829898807e-10	7.198680070071e-10	1.027156328266e-09	1.478366735873e-09	2.144502288449e-09	3.112887138948e-09	4.490562801022e-09	6.421771512848e-09	9.115425096417e-09	1.286887632640e-08	1.808384820392e-08	2.528332770399e-08	3.513088822560e-08	4.844877699146e-08	6.624754721224e-08	8.976530293316e-08	1.204907787858e-07	1.601400196903e-07	2.105985325005e-07	2.738503783969e-07	3.518670733209e-07	4.464693784889e-07	5.591747012876e-07	6.910335479256e-07	8.424248183173e-07	1.012835174512e-06	1.200739401732e-06	1.403574093831e-06	1.617807560809e-06	1.839093520212e-06	2.062561072387e-06	2.283156864076e-06	2.495985028709e-06	2.696697119154e-06	2.881893563592e-06	3.049471172682e-06	3.198757361600e-06	3.330579830266e-06	3.447216784633e-06	3.552255917234e-06
4.780371465138e-12	1.892276947895e-11	3.544391153165e-11	4.762503199929e-11	5.467712044692e-11	6.362692740755e-11	8.609648081340e-11	1.332247573876e-10	2.124975169738e-10	3.277992747405e-10	4.838878949128e-10	6.952566377677e-10	9.941644661832e-10	1.432484328656e-09	2.080007207458e-09	3.025837818862e-09	4.384712009550e-09	6.308477635191e-09	9.007630296723e-09	1.278074468616e-08	1.803989026325e-08	2.532788557881e-08	3.533816047309e-08	4.894306618086e-08	6.721614192746e-08	9.144845679771e-08	1.231640395532e-07	1.641162535303e-07	2.162425509669e-07	2.815731316260e-07	3.621242272118e-07	4.597496762116e-07	5.759372197804e-07	7.115960196295e-07	8.668747440374e-07	1.041027886832e-06	1.232305155279e-06	1.437945452230e-06	1.654263373507e-06	1.876803050746e-06	2.100550601587e-06	2.320285275169e-06	2.531068080223e-06	2.728693362018e-06	2.910081788255e-06	3.073520805608e-06	3.218795936578e-06	3.347104630647e-06	3.460925580011e-06	3.563946751643e-06
4.497107652676e-12	1.778294529211e-11	3.338215595458e-11	4.513818990850e-11	5.211684350457e-11	6.066816150230e-11	8.201908599449e-11	1.270453557167e-10	2.027296056088e-10	3.131203421029e-10	4.639528362585e-10	6.693160638684e-10	9.593174489400e-10	1.385245130174e-09	2.019152041245e-09	2.952276824244e-09	4.300743450182e-09	6.220633837380e-09	8.928723512729e-09	1.272955143389e-08	1.804807439924e-08	2.545603396986e-08	3.568661568753e-08	4.964765869403e-08	6.844670350524e-08	9.341619237837e-08	1.261228702055e-07	1.683658760936e-07	2.221412259040e-07	2.895462135411e-07	3.726167824165e-07	4.731449798933e-07	5.925033459630e-07	7.314553698166e-07	8.899865207569e-07	1.067179788750e-06	1.261149260170e-06	1.468985488236e-06	1.686791384589e-06	1.909876778717e-06	2.133093331654e-06	2.351253126776e-06	2.559567547372e-06	2.754122013405e-06	2.932185476498e-06	3.092370232306e-06	3.234659696356e-06	3.360427258850e-06	3.472401830359e-06	3.574523667544e-06
4.291551079752e-12	1.679439502672e-11	3.124576193477e-11	4.229418107264e-11	4.946135302591e-11	5.825030869424e-11	7.861114537023e-11	1.211072701779e-10	1.929642589041e-10	2.981208312611e-10	4.426723665126e-10	6.420913054140e-10	9.266612025222e-10	1.345450705501e-09	1.969215259166e-09	2.891400552566e-09	4.231708475955e-09	6.150440362638e-09	8.874164824944e-09	1.272384750969e-08	1.814043387827e-08	2.571155745215e-08	3.619438247266e-08	5.053082971675e-08	6.986498786244e-08	9.557136023922e-08	1.292774506309e-07	1.728427953771e-07	2.282935530723e-07	2.977181654106e-07	3.831183506230e-07	4.862236552369e-07	6.083059441262e-07	7.500275387618e-07	9.112777206417e-07	1.091006787460e-06	1.287110189778e-06	1.496436421345e-06	1.714903778202e-06	1.937725034014e-06	2.159782317057e-06	2.376055002292e-06	2.582036193952e-06	2.774033903983e-06	2.949474420478e-06	3.107133491599e-06	3.247241091956e-06	3.371468456325e-06	3.482818074535e-06	3.585487749377e-06
3.938405235115e-12	1.558827864614e-11	2.934721311081e-11	4.003005879654e-11	4.705553843057e-11	5.571283720067e-11	7.510175338770e-11	1.147666174914e-10	1.822526130441e-10	2.829164790530e-10	4.234203984850e-10	6.186494055763e-10	8.984667250111e-10	1.311289583844e-09	1.926386844906e-09	2.838476082427e-09	4.174774396688e-09	6.106119672616e-09	8.867670875463e-09	1.278880293709e-08	1.832344666474e-08	2.607451074598e-08	3.681898946502e-08	5.153531372225e-08	7.142174324633e-08	9.790562840823e-08	1.326459306238e-07	1.775177807652e-07	2.345477624970e-07	3.057990159574e-07	3.932337260214e-07	4.985492134251e-07	6.229814105632e-07	7.670909647976e-07	9.305942183991e-07	1.112235376758e-06	1.309714425763e-06	1.519718999510e-06	1.738097831759e-06	1.960146108662e-06	2.180893492705e-06	2.395461458004e-06	2.599443943653e-06	2.789305816247e-06	2.962681491221e-06	3.118591110703e-06	3.257572833554e-06	3.381605609366e-06	3.493904350238e-06	3.598631307427e-06
3.626628106587e-12	1.447463750139e-11	2.754730672834e-11	3.789883762671e-11	4.463353769660e-11	5.268304536482e-11	7.095076556440e-11	1.085930050616e-10	1.728168478151e-10	2.695680063978e-10	4.064836453310e-10	5.980636175504e-10	8.727886846945e-10	1.279296011251e-09	1.889378753009e-09	2.800760586529e-09	4.144875164964e-09	6.100402871851e-09	8.911383347335e-09	1.291389958942e-08	1.857150824486e-08	2.650940782763e-08	3.753815321082e-08	5.267054562210e-08	7.313899815149e-08	1.004021721332e-07	1.361350216625e-07	1.822058874436e-07	2.406321413271e-07	3.134830564988e-07	4.027145124379e-07	5.099736755276e-07	6.363946621562e-07	7.824004773447e-07	9.475278411816e-07	1.130341185836e-06	1.328440368976e-06	1.538515445143e-06	1.756471455296e-06	1.977637496285e-06	2.197107741996e-06	2.410099787922e-06	2.612356470388e-06	2.800552608292e-06	2.972628213454e-06	3.127954640969e-06	3.267283207883e-06	3.392650933479e-06	3.507196988741e-06	3.614989305063e-06
3.430288609206e-12	1.356026972992e-11	2.562146234690e-11	3.532343953534e-11	4.202600920277e-11	4.996685304097e-11	6.728331690178e-11	1.030979446073e-10	1.646996022503e-10	2.577536291668e-10	3.902444895593e-10	5.779907908805e-10	8.501626644776e-10	1.255157076935e-09	1.865931451327e-09	2.783666829110e-09	4.143336948197e-09	6.127405906156e-09	8.988941846678e-09	1.307921219536e-08	1.887841002596e-08	2.702960874329e-08	3.836675773281e-08	5.392880914728e-08	7.496533195034e-08	1.029460929826e-07	1.395636243599e-07	1.867062286155e-07	2.463940308980e-07	3.206730956302e-07	4.114560900658e-07	5.203070020057e-07	6.482306813519e-07	7.955088029491e-07	9.615851428833e-07	1.144981705747e-06	1.343265497828e-06	1.553115473380e-06	1.770444885797e-06	1.990625279055e-06	2.208809383375e-06	2.420376638120e-06	2.621362926535e-06	2.808771758870e-06	2.980797478640e-06	3.136920478005e-06	3.277929065263e-06	3.405786286708e-06	3.523520575758e-06	3.635095726825e-06
3.157405410248e-12	1.251387532643e-11	2.373569032233e-11	3.293391397241e-11	3.961905341402e-11	4.765104875876e-11	6.426534580914e-11	9.797583342330e-11	1.564845562729e-10	2.463274463063e-10	3.759841618118e-10	5.618270432991e-10	8.341397884354e-10	1.241763017880e-09	1.857054797634e-09	2.782582757797e-09	4.159163818864e-09	6.177994737784e-09	9.101894082930e-09	1.329506469137e-08	1.925378593261e-08	2.763368502418e-08	3.927701952089e-08	5.523626407023e-08	7.678547313736e-08	1.054192070320e-07	1.428451020610e-07	1.909568941213e-07	2.517589147829e-07	3.272418255911e-07	4.192260376866e-07	5.291894520628e-07	6.580739957993e-07	8.061076422570e-07	9.726821100243e-07	1.156276426247e-06	1.354431340633e-06	1.563782996905e-06	1.780248709084e-06	1.999310956502e-06	2.216362570809e-06	2.427065659759e-06	2.627699710434e-06	2.815471307228e-06	2.988667975576e-06	3.146768377148e-06	3.290469941306e-06	3.421697633968e-06	3.543459827112e-06	3.659635807875e-06
2.827607245728e-12	1.138400808853e-11	2.200131022806e-11	3.096853788559e-11	3.750813673816e-11	4.522691491864e-11	6.108969417358e-11	9.315084755223e-11	1.491354780826e-10	2.366777060292e-10	3.654020491278e-10	5.515899730739e-10	8.249846553272e-10	1.235217203969e-09	1.856680678201e-09	2.794516796966e-09	4.194750598848e-09	6.258066308799e-09	9.257529039588e-09	1.356427695446e-08	1.968084084805e-08	2.827404386501e-08	4.020060216722e-08	5.652829384311e-08	7.855074648178e-08	1.077839629843e-07	1.459394444615e-07	1.948803553216e-07	2.565594635630e-07	3.329127498333e-07	4.257090088755e-07	5.363739777194e-07	6.658112955180e-07	8.142221958791e-07	9.809436859056e-07	1.164379457811e-06	1.362021084772e-06	1.570563431054e-06	1.786072397862e-06	2.004243904075e-06	2.220722834396e-06	2.431402798253e-06	2.632719137349e-06	2.821901604922e-06	2.997248502627e-06	3.158253905568e-06	3.305636052088e-06	3.441246552243e-06	3.567928760134e-06	3.689333115078e-06
2.591267585422e-12	1.044396098687e-11	2.029376046181e-11	2.887434696068e-11	3.538762724811e-11	4.294582540473e-11	5.817002588939e-11	8.919481284571e-11	1.438666128098e-10	2.299681823313e-10	3.578104289075e-10	5.445605448561e-10	8.202285265543e-10	1.235011014903e-09	1.866065515503e-09	2.823086262898e-09	4.256126648293e-09	6.369854979087e-09	9.444062142387e-09	1.385847718276e-08	2.012359116589e-08	2.891606569755e-08	4.110879464937e-08	5.778584362921e-08	8.024532068302e-08	1.099945324695e-07	1.487284663861e-07	1.982847938420e-07	2.605754912034e-07	3.374963190322e-07	4.307877367373e-07	5.418443311672e-07	6.715129174965e-07	8.199198560667e-07	9.863597842020e-07	1.169235879516e-06	1.366102886467e-06	1.573791170690e-06	1.788581864291e-06	2.006401397151e-06	2.223050364200e-06	2.434529343907e-06	2.637350303376e-06	2.828840977786e-06	3.007337861704e-06	3.172328918663e-06	3.324453374260e-06	3.465367065787e-06	3.597588522312e-06	3.724348837579e-06
2.390447365528e-12	9.591010634565e-12	1.861474256819e-11	2.671037232257e-11	3.335876500801e-11	4.125432087738e-11	5.627928498402e-11	8.638251401013e-11	1.398773671999e-10	2.249840263755e-10	3.523789914797e-10	5.403111728514e-10	8.204993431258e-10	1.244266321196e-09	1.889569660163e-09	2.868474357184e-09	4.335164755420e-09	6.498434144018e-09	9.643048358904e-09	1.415819630065e-08	2.056693418311e-08	2.955487293672e-08	4.199737290832e-08	5.897807217237e-08	8.179089619298e-08	1.119289199335e-07	1.510677344236e-07	2.010293606669e-07	2.637108242465e-07	3.409720654751e-07	4.344942196229e-07	5.456112849199e-07	6.751189673466e-07	8.231167799313e-07	9.889119633321e-07	1.171003409480e-06	1.367100891382e-06	1.574197005202e-06	1.788717360937e-06	2.006721326394e-06	2.224166897719e-06	2.437179238172e-06	2.642390208022e-06	2.837207176698e-06	3.019989021080e-06	3.190092371280e-06	3.347849462265e-06	3.494552774330e-06	3.632351089325e-06	3.764179673376e-06
2.133740656799e-12	8.671370449410e-12	1.711492247245e-11	2.498829926469e-11	3.176547158428e-11	3.995193476985e-11	5.498949337449e-11	8.436885244592e-11	1.366666473564e-10	2.212467942082e-10	3.498777989752e-10	5.413044981029e-10	8.278782939943e-10	1.262132766704e-09	1.922980256161e-09	2.923494826294e-09	4.421430746767e-09	6.632522382253e-09	9.848887707105e-09	1.446519823094e-08	2.100945236966e-08	3.017048550211e-08	4.282002983749e-08	6.003163077817e-08	8.309112815143e-08	1.134893904854e-07	1.528932885036e-07	2.031013524555e-07	2.659735023579e-07	3.433210923016e-07	4.367649879779e-07	5.475814366522e-07	6.765582728719e-07	8.238487598897e-07	9.888608128599e-07	1.170203494354e-06	1.365707346637e-06	1.572504655966e-06	1.787152998591e-06	2.005864293530e-06	2.224763481579e-06	2.440177783106e-06	2.648854730588e-06	2.848166579094e-06	3.036282454122e-06	3.212256023879e-06	3.376080035284e-06	3.528659793209e-06	3.671831756003e-06	3.808275423125e-06
1.903973121292e-12	7.856024685554e-12	1.583170710554e-11	2.360402291097e-11	3.050647711540e-11	3.881169655240e-11	5.385566747034e-11	8.306962014658e-11	1.351213445282e-10	2.200723915189e-10	3.508900995030e-10	5.470015629026e-10	8.405960268586e-10	1.284596403374e-09	1.960037786422e-09	2.983015554744e-09	4.514388481709e-09	6.774213701415e-09	1.005993966422e-08	1.476885944514e-08	2.142654659709e-08	3.071822662720e-08	4.351435427506e-08	6.088556880439e-08	8.410962905157e-08	1.146648855809e-07	1.542007951594e-07	2.044815879053e-07	2.673131369680e-07	3.444549323832e-07	4.375005036488e-07	5.477345275649e-07	6.759785492946e-07	8.224573467235e-07	9.866807132778e-07	1.167368029248e-06	1.362463318225e-06	1.569231492481e-06	1.784436535750e-06	2.004511637667e-06	2.225776081466e-06	2.444646589587e-06	2.657846026080e-06	2.862589841528e-06	3.056739672406e-06	3.239000022500e-06	3.409012422129e-06	3.567402347205e-06	3.715694457089e-06	3.856244493670e-06
1.766199576910e-12	7.274065041832e-12	1.471195058679e-11	2.223276747962e-11	2.934723116770e-11	3.806383997065e-11	5.340037206096e-11	8.288140330640e-11	1.354967198118e-10	2.215368047590e-10	3.544383725270e-10	5.546659186596e-10	8.554124769892e-10	1.310186486583e-09	2.001341493499e-09	3.047891250850e-09	4.613556768565e-09	6.919193984719e-09	1.026225304421e-08	1.504099757789e-08	2.178123003905e-08	3.116534798350e-08	4.405950167206e-08	6.152976268071e-08	8.484108440287e-08	1.154442570488e-07	1.549512021798e-07	2.050905992635e-07	2.676399156701e-07	3.443363492370e-07	4.367739226853e-07	5.462662072292e-07	6.736884551725e-07	8.193257216965e-07	9.827679227688e-07	1.162871293385e-06	1.357762506575e-06	1.564929475543e-06	1.781345900571e-06	2.003639986194e-06	2.228239313295e-06	2.451530791215e-06	2.670081506337e-06	2.880857756156e-06	3.081464268894e-06	3.270279699400e-06	3.446593514350e-06	3.610635545600e-06	3.763556530852e-06	3.907345102535e-06
1.649729281343e-12	6.792064440449e-12	1.378367223880e-11	2.108127890453e-11	2.846159427610e-11	3.786335854592e-11	5.389453212444e-11	8.382004188480e-11	1.369355245257e-10	2.241392808029e-10	3.594011182816e-10	5.639690805274e-10	8.724240727852e-10	1.339489870735e-09	2.047728459484e-09	3.116248321566e-09	4.709945635110e-09	7.050960606720e-09	1.043645441766e-08	1.526410094499e-08	2.206034228953e-08	3.150558820593e-08	4.445571189632e-08	6.195763465464e-08	8.525314639325e-08	1.157660792094e-07	1.550775404787e-07	2.048913770116e-07	2.669754278441e-07	3.430730597002e-07	4.347839661601e-07	5.434363274080e-07	6.699492363976e-07	8.146959429779e-07	9.774073096173e-07	1.157121239718e-06	1.352203725388e-06	1.560377988158e-06	1.778800852229e-06	2.004177831619e-06	2.232919670378e-06	2.461340842186e-06	2.685843515425e-06	2.903169304433e-06	3.110602596085e-06	3.306166025950e-06	3.488706396238e-06	3.657965814610e-06	3.814635084392e-06	3.960363982804e-06
1.520830876459e-12	6.350489554521e-12	1.312132176362e-11	2.042657067248e-11	2.805959067549e-11	3.799578686224e-11	5.476519190242e-11	8.535797702384e-11	1.390624357257e-10	2.275323122568e-10	3.658420538691e-10	5.758832475561e-10	8.924873221442e-10	1.370830162732e-09	2.093767077746e-09	3.179870866696e-09	4.793780089582e-09	7.159133404714e-09	1.057483320700e-08	1.543697568549e-08	2.226596735032e-08	3.173298972941e-08	4.467935311135e-08	6.212978278401e-08	8.530008101694e-08	1.155933593686e-07	1.545777187969e-07	2.039434949094e-07	2.654464830200e-07	3.408245482444e-07	4.316892513014e-07	5.394010814095e-07	6.649477649700e-07	8.088411093071e-07	9.710086554846e-07	1.150722045884e-06	1.346553644438e-06	1.556396980785e-06	1.777524362485e-06	2.006677818746e-06	2.240237624423e-06	2.474403521556e-06	2.705423914672e-06	2.929764470535e-06	3.144314369564e-06	3.346578713204e-06	3.534874810453e-06	3.708478302506e-06	3.867698360980e-06	4.013948247471e-06
1.446051984343e-12	6.085219569853e-12	1.272362249386e-11	2.008316232855e-11	2.795452565620e-11	3.829144448065e-11	5.570682185344e-11	8.726446496634e-11	1.422352681424e-10	2.325069607759e-10	3.739405686094e-10	5.892033870835e-10	9.130775640030e-10	1.400245471965e-09	2.133730847808e-09	3.232834806574e-09	4.862232672788e-09	7.244770818493e-09	1.067813364481e-08	1.555456895383e-08	2.238466419440e-08	3.182413862208e-08	4.469813250405e-08	6.201584751199e-08	8.497546761776e-08	1.149609153530e-07	1.535226831501e-07	2.023382513980e-07	2.631495031875e-07	3.376902139737e-07	4.276001318235e-07	5.343165219667e-07	6.589580147358e-07	8.021985434633e-07	9.641641456665e-07	1.144328771498e-06	1.341446553466e-06	1.553543982234e-06	1.777971130197e-06	2.011522127729e-06	2.250544933150e-06	2.491109761172e-06	2.729175164719e-06	2.960811818312e-06	3.182415254314e-06	3.390946198199e-06	3.584202796718e-06	3.761035900249e-06	3.921500089360e-06	4.066837037224e-06
1.446720574744e-12	6.035418529539e-12	1.253593917011e-11	1.983069939128e-11	2.793506345833e-11	3.883593629620e-11	5.706806271796e-11	8.976736458212e-11	1.463458207314e-10	2.386644647792e-10	3.826480637800e-10	6.015495331993e-10	9.308617641639e-10	1.425226744072e-09	2.167108000763e-09	3.275645380041e-09	4.915147974094e-09	7.305776174123e-09	1.073958326494e-08	1.560170863267e-08	2.239389039148e-08	3.175948220173e-08	4.450790009413e-08	6.163258849097e-08	8.431608822705e-08	1.139208361128e-07	1.519725255168e-07	2.001297898107e-07	2.601368114076e-07	3.337571229830e-07	4.226906389324e-07	5.284810573681e-07	6.523899638161e-07	7.952635051402e-07	9.573971020614e-07	1.138434189137e-06	1.337304471726e-06	1.552186546969e-06	1.780539295835e-06	2.019157453279e-06	2.264295059069e-06	2.511778108956e-06	2.757183255286e-06	2.996078100178e-06	3.224322628391e-06	3.438393226736e-06	3.635644301492e-06	3.814573020673e-06	3.974944861696e-06	4.117860545269e-06
1.462694590824e-12	6.071386810165e-12	1.253815665011e-11	1.980848134066e-11	2.812740502380e-11	3.967466831528e-11	5.891287573016e-11	9.276774800481e-11	1.506322220676e-10	2.445392591510e-10	3.905447017370e-10	6.121643778919e-10	9.455525692956e-10	1.445781125798e-09	2.194322926552e-09	3.307933590838e-09	4.948208600791e-09	7.332070093753e-09	1.074616909577e-08	1.556766969459e-08	2.228959650581e-08	3.154519829614e-08	4.412876535849e-08	6.101252064013e-08	8.335480650044e-08	1.124973432834e-07	1.499494479919e-07	1.973655414535e-07	2.565115074777e-07	3.292054529571e-07	4.172360611031e-07	5.222522193400e-07	6.456465347772e-07	7.884215542540e-07	9.510536866149e-07	1.133379327133e-06	1.334504258173e-06	1.552765014151e-06	1.785688177517e-06	2.030014696089e-06	2.281770394441e-06	2.536430856208e-06	2.789137946147e-06	3.034967614433e-06	3.269282016567e-06	3.488065552508e-06	3.688269964636e-06	3.868028712406e-06	4.026853595711e-06	4.165688749393e-06
1.472223134537e-12	6.141974708801e-12	1.273907915101e-11	2.015633431073e-11	2.865957726681e-11	4.063979484400e-11	6.072542034365e-11	9.567152645805e-11	1.545878439125e-10	2.496234280042e-10	3.973173600409e-10	6.214445346205e-10	9.579682636281e-10	1.461481253624e-09	2.212251163304e-09	3.324197738321e-09	4.954807699758e-09	7.317121737313e-09	1.069382822520e-08	1.545559645770e-08	2.208446098313e-08	3.119900756893e-08	4.357600402542e-08	6.016548037449e-08	8.210259445336e-08	1.107124451954e-07	1.475040070115e-07	1.941501365652e-07	2.524505588306e-07	3.242815842759e-07	4.115144483732e-07	5.159114559869e-07	6.390019316917e-07	7.819539133482e-07	9.454476539700e-07	1.129529062997e-06	1.333486696533e-06	1.555741611184e-06	1.793806078729e-06	2.044273565621e-06	2.302895044860e-06	2.564757756248e-06	2.824541361402e-06	3.076852438620e-06	3.316547148072e-06	3.539129082948e-06	3.741082501553e-06	3.920208671317e-06	4.075821860912e-06	4.208847608458e-06
1.518990233925e-12	6.331389510721e-12	1.311269653787e-11	2.069728298398e-11	2.933908572104e-11	4.154941125652e-11	6.219503385867e-11	9.813283012386e-11	1.582427687403e-10	2.544021449089e-10	4.032642695033e-10	6.288359104183e-10	9.666140851080e-10	1.469831936991e-09	2.217018587050e-09	3.319946474807e-09	4.932738556925e-09	7.263578679878e-09	1.058952151544e-08	1.527369031196e-08	2.178577327755e-08	3.072661230371e-08	4.285279191325e-08	5.909728208045e-08	8.058235193531e-08	1.086267857110e-07	1.447460354092e-07	1.906353505085e-07	2.481366270632e-07	3.191828502950e-07	4.057300843908e-07	5.096655668516e-07	6.326857185587e-07	7.761569066048e-07	9.409551330195e-07	1.127312622184e-06	1.334641210274e-06	1.561397241814e-06	1.805000474686e-06	2.061844536303e-06	2.327391764287e-06	2.596336286270e-06	2.862892968228e-06	3.121120512058e-06	3.365345833729e-06	3.590558642879e-06	3.792845028653e-06	3.969732597450e-06	4.120448976582e-06	4.246022423629e-06
1.614634241997e-12	6.653781724929e-12	1.359044335848e-11	2.122023557084e-11	2.993409584572e-11	4.237955595402e-11	6.352137933033e-11	1.003149863850e-10	1.615617692019e-10	2.586979984175e-10	4.078511029077e-10	6.328405277100e-10	9.690158288727e-10	1.468605046050e-09	2.208046840892e-09	3.296530348927e-09	4.884830139376e-09	7.175741375152e-09	1.043800213889e-08	1.502422331159e-08	2.139203483017e-08	3.012738976058e-08	4.197068879189e-08	5.784119894652e-08	7.885449506856e-08	1.063306340938e-07	1.417918925514e-07	1.869545886306e-07	2.437033509038e-07	3.140463863324e-07	4.000477897966e-07	5.037367730390e-07	6.269911541008e-07	7.713711462389e-07	9.379358273619e-07	1.127042551385e-06	1.338172988943e-06	1.569775283198e-06	1.819164559944e-06	2.082521243396e-06	2.354968079459e-06	2.630775020748e-06	2.903620767171e-06	3.166999886109e-06	3.414663923972e-06	3.641143199863e-06	3.842212775345e-06	4.015258639736e-06	4.159526104392e-06	4.276167625947e-06
1.711331576523e-12	6.994289443061e-12	1.411150866370e-11	2.176423368517e-11	3.048927006834e-11	4.316274327327e-11	6.481229176291e-11	1.022638000104e-10	1.641152918544e-10	2.614694903892e-10	4.098861205632e-10	6.326437554802e-10	9.648299841723e-10	1.458121092853e-09	2.186991792347e-09	3.256809366957e-09	4.813364053011e-09	7.053305876418e-09	1.023704260933e-08	1.470662625562e-08	2.090810706386e-08	2.941666421922e-08	4.096162858895e-08	5.645063581249e-08	7.699127464534e-08	1.039035447490e-07	1.387236487092e-07	1.831968490448e-07	2.392629824164e-07	3.090225186820e-07	3.946683922418e-07	4.983867094621e-07	6.222174263995e-07	7.678891596660e-07	9.366072735429e-07	1.128838044628e-06	1.344104662053e-06	1.580818010136e-06	1.836169271399e-06	2.106079358933e-06	2.385290164561e-06	2.667548171418e-06	2.945968631800e-06	3.213470863668e-06	3.463311622268e-06	3.689635869411e-06	3.887979726863e-06	4.055672745805e-06	4.192014534047e-06	4.298351079844e-06
1.780496156126e-12	7.279650349052e-12	1.464882495501e-11	2.242676372364e-11	3.112715544788e-11	4.383355742619e-11	6.575828862383e-11	1.035723766456e-10	1.654564448156e-10	2.621516398108e-10	4.089342595934e-10	6.285806063562e-10	9.553668958251e-10	1.439851909925e-09	2.154390640258e-09	3.200288168467e-09	4.717284439501e-09	6.895137775144e-09	9.987311098926e-09	1.432763158101e-08	2.035217206291e-08	2.862512410718e-08	3.986527078732e-08	5.497098478096e-08	7.504235174440e-08	1.014022086026e-07	1.356082950976e-07	1.794533625558e-07	2.349505219717e-07	3.042984563247e-07	3.898189459217e-07	4.938439441672e-07	6.185684380999e-07	7.658621674449e-07	9.370593587385e-07	1.132723328382e-06	1.352407156483e-06	1.594457364207e-06	1.855860775252e-06	2.132221509446e-06	2.417826643717e-06	2.705897173113e-06	2.988973187680e-06	3.259448494150e-06	3.510155364344e-06	3.734918477071e-06	3.929099269741e-06	4.089965035170e-06	4.216946576457e-06	4.311628072783e-06
1.847298634911e-12	7.555410506308e-12	1.518094925662e-11	2.310762148949e-11	3.174429702851e-11	4.425603321452e-11	6.606879051389e-11	1.038828221779e-10	1.655023468432e-10	2.611070740421e-10	4.055396243327e-10	6.210938511986e-10	9.409816974888e-10	1.413840426991e-09	2.109396720665e-09	3.125339150915e-09	4.596166182358e-09	6.705051349016e-09	9.698358447990e-09	1.390276406555e-08	1.974550249929e-08	2.777922879161e-08	3.871128180308e-08	5.343248456968e-08	7.304415532916e-08	9.888141613014e-08	1.325327157424e-07	1.758469805744e-07	2.309177850381e-07	3.000459577052e-07	3.856683830268e-07	4.902535661158e-07	6.161431445954e-07	7.653529180322e-07	9.393364520415e-07	1.138720692928e-06	1.363051778579e-06	1.610545427767e-06	1.877938004995e-06	2.160437834947e-06	2.451866137630e-06	2.744929237154e-06	3.031647733329e-06	3.303931184857e-06	3.554192078351e-06	3.775987951076e-06	3.964524263205e-06	4.117106826339e-06	4.233345484396e-06	4.315195679287e-06
1.932216147771e-12	7.857805747640e-12	1.566172855860e-11	2.361997976949e-11	3.212268492381e-11	4.435786253202e-11	6.582980612437e-11	1.033096983853e-10	1.644086477186e-10	2.586627843750e-10	4.000333264583e-10	6.100011091434e-10	9.207611239797e-10	1.379141552455e-09	2.052060720826e-09	3.033659448166e-09	4.454145420823e-09	6.490784421003e-09	9.382320943713e-09	1.344689208084e-08	1.910297661281e-08	2.689438884782e-08	3.751990790400e-08	5.186743523684e-08	7.104622051565e-08	9.641389534893e-08	1.295967816945e-07	1.724984170343e-07	2.272910119735e-07	2.963748010577e-07	3.823082454722e-07	4.876929653166e-07	6.150133594034e-07	7.664223991965e-07	9.434694348855e-07	1.146809265636e-06	1.375902292064e-06	1.628785674198e-06	1.901899450222e-06	2.190065876465e-06	2.486634168868e-06	2.783802994167e-06	3.073104282030e-06	3.345970499747e-06	3.594436921659e-06	3.811791338712e-06	3.993199493417e-06	4.136095957206e-06	4.240412945166e-06	4.308535725222e-06
2.010240823764e-12	8.121824766319e-12	1.603416829831e-11	2.392455647350e-11	3.222166443873e-11	4.417009432488e-11	6.524419033101e-11	1.021241358487e-10	1.622178365275e-10	2.545109797614e-10	3.919780692157e-10	5.949344372107e-10	8.945041051243e-10	1.336174100755e-09	1.984452108290e-09	2.929767649206e-09	4.297544110930e-09	6.259297497867e-09	9.046465050663e-09	1.296847119745e-08	1.843575984953e-08	2.598644340900e-08	3.631736453198e-08	5.031888969865e-08	6.911132605906e-08	9.407696171625e-08	1.268820173793e-07	1.694884489190e-07	2.241450747802e-07	2.933553679163e-07	3.798030941572e-07	4.862284837052e-07	6.152480206665e-07	7.691131446893e-07	9.494301841551e-07	1.156828943270e-06	1.390659174400e-06	1.648731776075e-06	1.927179024188e-06	2.220438232743e-06	2.521393264076e-06	2.821734357195e-06	3.112464820346e-06	3.384589276968e-06	3.629806880061e-06	3.841265350879e-06	4.014162925824e-06	4.146185976401e-06	4.237660419639e-06	4.291428951249e-06
2.048557607790e-12	8.267054367677e-12	1.626594527425e-11	2.410454063506e-11	3.216511665890e-11	4.373652707016e-11	6.428409239223e-11	1.002888084938e-10	1.587924894136e-10	2.482890595786e-10	3.810007338286e-10	5.761330615775e-10	8.635002578255e-10	1.287133362410e-09	1.909430073193e-09	2.817160013299e-09	4.130482342251e-09	6.014806473081e-09	8.695233424246e-09	1.247486835890e-08	1.775824712995e-08	2.508037563331e-08	3.513928089309e-08	4.883186767385e-08	6.729196187247e-08	9.192586468653e-08	1.244421518981e-07	1.668655584354e-07	2.215320518655e-07	2.910508921127e-07	3.782259910097e-07	4.859231309467e-07	6.168649923593e-07	7.733749421515e-07	9.570635576676e-07	1.168508539560e-06	1.406925196263e-06	1.669899651569e-06	1.953234234137e-06	2.250938636108e-06	2.555424974111e-06	2.857859340445e-06	3.148767595688e-06	3.418745147298e-06	3.659281160613e-06	3.863488224873e-06	4.026713724360e-06	4.146932325667e-06	4.224855191002e-06	4.263807952472e-06
2.051325050777e-12	8.300027422526e-12	1.635637034639e-11	2.417510142341e-11	3.199126595200e-11	4.303628868631e-11	6.278262530454e-11	9.757707243858e-11	1.540665897348e-10	2.401977831397e-10	3.675652702260e-10	5.544596868062e-10	8.292550690283e-10	1.234076423863e-09	1.828935561195e-09	2.697349442139e-09	3.954833530545e-09	5.761150557459e-09	8.336103810646e-09	1.197844134841e-08	1.708957113718e-08	2.420281669676e-08	3.401807108551e-08	4.744042151827e-08	6.562028619207e-08	8.999386643473e-08	1.223157394066e-07	1.646791257420e-07	2.195092107301e-07	2.895196050167e-07	3.776232656853e-07	4.867821079268e-07	6.198011113522e-07	7.790463711751e-07	9.661247372799e-07	1.181532414491e-06	1.424323619392e-06	1.691835205237e-06	1.979506989960e-06	2.280904266822e-06	2.587920857581e-06	2.891249230182e-06	3.180996239160e-06	3.447479362024e-06	3.682043581689e-06	3.877834149146e-06	4.030402090261e-06	4.138026178600e-06	4.201837678403e-06	4.225616831961e-06
2.044263277184e-12	8.276482783412e-12	1.630835340287e-11	2.404248256939e-11	3.158506149432e-11	4.201600684492e-11	6.072727527968e-11	9.400064315994e-11	1.482231323838e-10	2.307875072022e-10	3.525148397541e-10	5.307313474864e-10	7.924415916619e-10	1.177729243301e-09	1.744056686736e-09	2.572043030957e-09	3.773694007407e-09	5.504494552480e-09	7.979612238832e-09	1.149416069861e-08	1.644746057923e-08	2.337280379725e-08	3.297381682183e-08	4.616593472769e-08	6.412143404920e-08	8.831172551785e-08	1.205436813322e-07	1.629787262675e-07	2.181244194930e-07	2.887879893715e-07	3.779741924295e-07	4.887303973079e-07	6.239191283672e-07	7.859354431829e-07	9.763606566927e-07	1.195589278097e-06	1.442478696103e-06	1.714054863662e-06	2.005374875901e-06	2.309543792566e-06	2.617999348789e-06	2.920993079663e-06	3.208304340702e-06	3.470046687392e-06	3.697492635158e-06	3.883857541024e-06	4.024876024305e-06	4.119198735613e-06	4.168417147862e-06	4.176886140799e-06
2.032412377701e-12	8.205544333783e-12	1.610765172615e-11	2.363933801404e-11	3.085726136127e-11	4.067865361382e-11	5.829607954983e-11	8.985194731336e-11	1.415757531520e-10	2.204017583830e-10	3.362582972859e-10	5.053315661987e-10	7.533059859000e-10	1.118573309071e-09	1.656350830995e-09	2.444594352334e-09	3.592494424276e-09	5.252239265799e-09	7.635193653729e-09	1.103296592361e-08	1.584347523576e-08	2.260234273467e-08	3.202037875392e-08	4.502813903426e-08	6.282301405692e-08	8.691510925313e-08	1.191630369564e-07	1.617918404356e-07	2.173841909671e-07	2.888271038083e-07	3.792101066156e-07	4.916522522057e-07	6.290668451176e-07	7.938533455690e-07	9.875312022060e-07	1.210353974683e-06	1.460933417777e-06	1.735972614851e-06	2.030120926041e-06	2.336068963475e-06	2.644840567712e-06	2.946334191430e-06	3.230047086532e-06	3.485905946071e-06	3.705153249190e-06	3.881099629082e-06	4.009770074962e-06	4.090216192842e-06	4.124602484841e-06	4.117897674653e-06
1.995744498716e-12	8.042387630638e-12	1.574032830494e-11	2.300638500980e-11	2.986646105681e-11	3.909949705082e-11	5.564480274507e-11	8.538411241945e-11	1.343339282660e-10	2.090775584974e-10	3.188031888761e-10	4.785324306515e-10	7.126124646660e-10	1.058050429716e-09	1.568310573562e-09	2.318986434185e-09	3.416464015081e-09	5.010111872861e-09	7.308503660661e-09	1.060104415442e-08	1.528573744062e-08	2.190278990410e-08	3.117440694098e-08	4.404927382458e-08	6.175160493477e-08	8.582839396197e-08	1.181865352193e-07	1.611116651240e-07	2.172541371134e-07	2.895776995617e-07	3.812457089727e-07	4.954397283418e-07	6.350998284070e-07	8.025943898653e-07	9.993438775863e-07	1.225412247609e-06	1.479154473123e-06	1.756936594507e-06	2.053046060170e-06	2.359786073257e-06	2.667811856254e-06	2.966696811979e-06	3.245673998051e-06	3.494539514365e-06	3.704521945151e-06	3.869141563814e-06	3.984784769628e-06	4.051050072241e-06	4.070699613947e-06	4.049308419349e-06
1.922367876519e-12	7.761075870842e-12	1.521409858930e-11	2.222397661871e-11	2.873113216151e-11	3.734934061445e-11	5.278586494656e-11	8.063015644790e-11	1.265865885813e-10	1.969244861762e-10	3.003416500274e-10	4.509357830342e-10	6.717166726904e-10	9.982246111758e-10	1.482402511000e-09	2.197922228110e-09	3.248709812380e-09	4.781574332754e-09	7.003495034034e-09	1.020399385092e-08	1.478338289050e-08	2.128832785034e-08	3.045316994604e-08	4.324637637073e-08	6.091924235844e-08	8.505338415634e-08	1.176017875195e-07	1.609073313362e-07	2.176894723167e-07	2.909803341902e-07	3.840037457818e-07	4.999784410507e-07	6.418392044078e-07	8.118933632163e-07	1.011420483764e-06	1.240286943109e-06	1.496580989114e-06	1.776365182795e-06	2.073576339230e-06	2.380149603095e-06	2.686388508837e-06	2.981544076427e-06	3.254642959965e-06	3.495384863184e-06	3.695128098909e-06	3.847685235267e-06	3.949926844829e-06	4.002019047808e-06	4.007318538459e-06	3.971952728292e-06
1.825409438966e-12	7.393510130584e-12	1.455503642220e-11	2.131396631512e-11	2.748621864299e-11	3.545645572667e-11	4.969609568503e-11	7.555418248522e-11	1.184576740961e-10	1.843496463792e-10	2.815175657234e-10	4.233715331121e-10	6.317499231115e-10	9.406119950829e-10	1.400245299297e-09	2.082856953748e-09	3.090878405372e-09	4.569654476790e-09	6.725556514645e-09	9.849443772987e-09	1.434611610335e-08	2.076978076747e-08	2.986677043549e-08	4.262421415181e-08	6.032071934332e-08	8.457531452165e-08	1.173861434858e-07	1.611512391996e-07	2.186500723573e-07	2.929736495940e-07	3.873860436957e-07	5.051100990739e-07	6.490462098340e-07	8.214118680405e-07	1.023349493556e-06	1.254516718881e-06	1.512744296439e-06	1.793787366630e-06	2.091238534376e-06	2.396674000041e-06	2.700032798002e-06	2.990305252621e-06	3.256366254430e-06	3.487973741586e-06	3.676698503632e-06	3.816751784436e-06	3.905512598873e-06	3.943699093758e-06	3.935214862017e-06	3.886646453618e-06
1.721951854366e-12	6.987921317152e-12	1.379510803760e-11	2.024685135158e-11	2.608335263750e-11	3.343239744547e-11	4.645746624393e-11	7.028705878503e-11	1.101774390869e-10	1.718112285841e-10	2.630280894277e-10	3.965556609191e-10	5.932514832259e-10	8.857355905345e-10	1.322812836224e-09	1.975454059841e-09	2.945450328664e-09	4.378119055644e-09	6.480282114830e-09	9.544645850472e-09	1.398038486316e-08	2.035015859025e-08	2.941360814926e-08	4.217703868571e-08	5.994692780511e-08	8.437943034657e-08	1.175196155836e-07	1.618143778691e-07	2.200893120878e-07	2.954721115551e-07	3.912436750713e-07	5.106174503690e-07	6.564366308582e-07	8.308217082986e-07	1.034763644423e-06	1.267721000104e-06	1.527258171472e-06	1.808797771120e-06	2.105577616952e-06	2.408811878875e-06	2.708160550743e-06	2.992410399497e-06	3.250414739945e-06	3.472071296061e-06	3.649270211117e-06	3.776650723119e-06	3.852061378281e-06	3.876736712161e-06	3.855064527464e-06	3.794119666607e-06
1.614758662864e-12	6.555836421927e-12	1.295155430262e-11	1.902959400520e-11	2.451717114692e-11	3.130769375406e-11	4.321421116008e-11	6.508625405564e-11	1.020289236119e-10	1.595676229834e-10	2.451614913504e-10	3.708583332278e-10	5.566300436777e-10	8.341222003187e-10	1.251139788550e-09	1.877865294821e-09	2.815843496629e-09	4.210844488883e-09	6.271086611950e-09	9.291734134137e-09	1.368671709680e-08	2.002749213727e-08	2.908830797985e-08	4.189742605393e-08	5.978956340690e-08	8.445617656582e-08	1.179811032130e-07	1.628506598182e-07	2.219238294938e-07	2.983458877582e-07	3.953990012264e-07	5.162692409324e-07	6.637450241421e-07	8.398389249337e-07	1.045377194230e-06	1.279589188671e-06	1.539746494608e-06	1.820945923250e-06	2.116065332905e-06	2.416019410515e-06	2.710243489394e-06	2.987463133382e-06	3.236599496848e-06	3.447753802862e-06	3.613142837573e-06	3.727807049221e-06	3.790083382779e-06	3.801683197751e-06	3.767510513485e-06	3.695112796875e-06
1.497179819648e-12	6.081899856558e-12	1.203408601705e-11	1.772315236107e-11	2.286816277758e-11	2.915676119966e-11	4.006216971607e-11	6.010198142415e-11	9.419063190471e-11	1.477508861321e-10	2.280066910699e-10	3.465008238445e-10	5.224941752560e-10	7.868623297406e-10	1.186778538113e-09	1.792032942161e-09	2.704135720484e-09	4.069627615588e-09	6.098507250763e-09	9.089379509760e-09	1.346224833245e-08	1.979862091862e-08	2.888858319914e-08	4.178170442603e-08	5.983978487930e-08	8.478410086512e-08	1.187289435292e-07	1.641885121641e-07	2.240416255534e-07	3.014450405999e-07	3.996712273542e-07	5.218737032461e-07	6.707651550571e-07	8.482324603592e-07	1.054913834436e-06	1.289778182187e-06	1.549796766160e-06	1.829732814808e-06	2.122180421703e-06	2.417819708953e-06	2.705968357339e-06	2.975346561796e-06	3.214992974712e-06	3.415250967077e-06	3.568644935388e-06	3.670634723448e-06	3.720021001634e-06	3.719073929901e-06	3.673235104033e-06	3.590557214046e-06
1.365487947629e-12	5.567339885698e-12	1.107230877175e-11	1.638972749397e-11	2.121765695684e-11	2.704493350024e-11	3.702554417443e-11	5.535375008649e-11	8.673158658932e-11	1.365003244166e-10	2.118145840109e-10	3.239564977964e-10	4.916199526122e-10	7.450280721499e-10	1.130894636886e-09	1.718819881568e-09	2.610626493650e-09	3.953940871190e-09	5.961347603789e-09	8.936221263891e-09	1.330587436855e-08	1.966266996898e-08	2.881156635813e-08	4.182190120828e-08	6.007791635055e-08	8.532444190974e-08	1.196990277841e-07	1.657358433295e-07	2.263302482407e-07	3.046401520435e-07	4.039206323418e-07	5.272724627355e-07	6.773107891837e-07	8.557682556743e-07	1.063060421669e-06	1.297895378394e-06	1.556946559406e-06	1.834709180814e-06	2.123539957192e-06	2.413966737146e-06	2.695245513905e-06	2.956125367066e-06	3.185790221871e-06	3.374805398847e-06	3.516061742234e-06	3.605460014981e-06	3.642358344363e-06	3.629595605738e-06	3.573172397322e-06	3.481590489131e-06
1.230113846420e-12	5.040476191050e-12	1.009659157410e-11	1.505881579631e-11	1.959699562240e-11	2.499091957575e-11	3.410229188056e-11	5.085270255343e-11	7.975567699326e-11	1.260869596373e-10	1.970159555432e-10	3.037274846373e-10	4.645530252177e-10	7.091355006093e-10	1.083687157204e-09	1.657923031120e-09	2.534585404068e-09	3.863152862617e-09	5.859475500303e-09	8.832309059199e-09	1.321710982645e-08	1.961669901602e-08	2.884905728683e-08	4.199879028065e-08	6.046863371120e-08	8.602429615403e-08	1.208221922305e-07	1.674128628217e-07	2.286981954379e-07	3.078299742613e-07	4.080272630767e-07	5.323121585380e-07	6.831719351926e-07	8.621551740245e-07	1.069461577130e-06	1.303542714241e-06	1.560824162666e-06	1.835568182231e-06	2.119955979297e-06	2.404406583644e-06	2.678127163983e-06	2.929925127098e-06	3.149126962325e-06	3.326604991649e-06	3.455658175771e-06	3.532729201877e-06	3.557758220043e-06	3.534169063741e-06	3.468455471067e-06	3.369464136126e-06
1.102391479743e-12	4.532182483844e-12	9.133168964148e-12	1.372891323946e-11	1.799238704990e-11	2.301212067871e-11	3.135452314137e-11	4.668764438882e-11	7.340860605506e-11	1.167858498765e-10	1.839804903900e-10	2.861088272068e-10	4.413186693031e-10	6.789128271048e-10	1.044858645220e-09	1.609152957317e-09	2.475895699178e-09	3.797292611246e-09	5.793176649193e-09	8.777604430499e-09	1.319288491102e-08	1.965124469002e-08	2.898209417136e-08	4.228338796609e-08	6.097345819586e-08	8.683481434603e-08	1.220420207348e-07	1.691560642313e-07	2.310754240210e-07	3.109228347524e-07	4.118560023421e-07	5.367984739574e-07	6.880885031002e-07	8.670924609311e-07	1.073791183969e-06	1.306421289434e-06	1.561194640990e-06	1.832179221607e-06	2.111399357683e-06	2.389160541551e-06	2.654664434775e-06	2.896797088582e-06	3.105122994911e-06	3.270871697211e-06	3.387854136739e-06	3.453096556850e-06	3.467132119269e-06	3.433898347314e-06	3.360267870413e-06	3.255332958963e-06
9.823210137585e-13	4.049865241206e-12	8.200769483178e-12	1.241662390214e-11	1.641550301218e-11	2.113936874407e-11	2.886756789333e-11	4.300715598504e-11	6.784613288005e-11	1.086796774705e-10	1.727296959704e-10	2.710935015428e-10	4.218032145445e-10	6.541162603581e-10	1.014180274240e-09	1.572672312064e-09	2.435246888134e-09	3.756816346586e-09	5.761228403343e-09	8.767562514564e-09	1.322440086010e-08	1.975161759694e-08	2.918868176899e-08	4.264669711395e-08	6.155841323242e-08	8.772122263523e-08	1.233189264854e-07	1.709123699928e-07	2.333804064209e-07	3.137975019986e-07	4.152406660551e-07	5.405127827903e-07	6.918077742925e-07	8.703148050230e-07	1.075826134641e-06	1.306375134593e-06	1.557970883361e-06	1.824504264581e-06	2.097843903849e-06	2.368224989876e-06	2.624859583183e-06	2.856810842639e-06	3.053960312101e-06	3.208006776864e-06	3.313308488680e-06	3.367461145208e-06	3.371528258742e-06	3.329868100746e-06	3.249661572989e-06	3.140159383032e-06
8.672776404708e-13	3.585794401739e-12	7.305144928219e-12	1.116619057758e-11	1.493252971388e-11	1.942636214252e-11	2.668431202300e-11	3.986014353971e-11	6.310550436625e-11	1.017533364025e-10	1.631546150420e-10	2.585181128159e-10	4.059829450046e-10	6.349649431581e-10	9.920163036726e-10	1.548712981911e-09	2.412285286334e-09	3.740159569236e-09	5.759676143235e-09	8.794609856010e-09	1.329940389393e-08	1.990159171063e-08	2.945065766134e-08	4.306899920947e-08	6.220152012043e-08	8.865359415339e-08	1.246092654618e-07	1.726143195391e-07	2.355102908726e-07	3.163097704509e-07	4.179958174024e-07	5.432562454514e-07	6.941388492684e-07	8.716694467546e-07	1.075456319965e-06	1.303331507628e-06	1.551110357515e-06	1.812495841871e-06	2.079242123208e-06	2.341548368650e-06	2.588744519149e-06	2.810150155937e-06	2.996053712783e-06	3.138658894464e-06	3.232864359420e-06	3.276792160938e-06	3.271943874859e-06	3.223041849383e-06	3.137509394000e-06	3.024774867110e-06
7.549814084311e-13	3.142421519124e-12	6.468674573709e-12	1.001750709122e-11	1.359046350488e-11	1.791004511403e-11	2.480407039949e-11	3.720020985190e-11	5.912434764231e-11	9.595341775404e-11	1.552424413162e-10	2.484863883077e-10	3.940706811604e-10	6.216878091643e-10	9.784061697078e-10	1.536682015544e-09	2.405174389882e-09	3.743481471216e-09	5.782328517428e-09	8.850230600639e-09	1.340788017370e-08	2.009048832455e-08	2.975583913548e-08	4.353544864711e-08	6.288043956284e-08	8.959606269205e-08	1.258542345625e-07	1.741720559948e-07	2.373452764685e-07	3.183158175468e-07	4.199764053605e-07	5.448944451469e-07	6.949756313882e-07	8.710803567091e-07	1.072623485169e-06	1.297237538434e-06	1.540532715405e-06	1.796066877609e-06	2.055521711745e-06	2.309160799424e-06	2.546508725188e-06	2.757218821767e-06	2.932022884931e-06	3.063617332971e-06	3.147410504862e-06	3.181975647766e-06	3.169227953595e-06	3.114209111776e-06	3.024613970049e-06	2.910022632685e-06
6.522115685594e-13	2.737384866754e-12	5.709196767906e-12	8.987290948758e-12	1.240269853495e-11	1.658259604769e-11	2.318616037640e-11	3.497541556810e-11	5.588078957002e-11	9.133268298012e-11	1.491365707513e-10	2.411546508982e-10	3.861499167185e-10	6.141451934354e-10	9.725850529506e-10	1.534711785032e-09	2.410658524017e-09	3.762404619105e-09	5.824036001178e-09	8.928800739968e-09	1.354366778972e-08	2.031064216595e-08	3.009399343096e-08	4.402847430516e-08	6.356390898764e-08	9.049687230204e-08	1.269789513339e-07	1.754933735346e-07	2.387815075552e-07	3.197149986816e-07	4.210912402589e-07	5.453569322267e-07	6.942669670729e-07	8.684953299383e-07	1.067260198883e-06	1.287989760972e-06	1.526134591862e-06	1.775149030972e-06	2.026725343453e-06	2.271261498734e-06	2.498545192652e-06	2.698602504151e-06	2.862590369890e-06	2.983675369700e-06	3.057720126803e-06	3.083759679286e-06	3.064103326524e-06	3.004148948497e-06	2.911829333099e-06	2.796864525024e-06
5.652673105136e-13	2.388427169432e-12	5.040870178149e-12	8.066019793606e-12	1.134145640160e-11	1.542854016320e-11	2.184017524907e-11	3.319884144067e-11	5.339868807946e-11	8.797767801876e-11	1.449632290543e-10	2.365466635477e-10	3.818867550419e-10	6.113948557706e-10	9.729930331476e-10	1.540692513031e-09	2.426112191625e-09	3.793775841004e-09	5.881499516574e-09	9.027170396136e-09	1.370253129979e-08	2.055419642450e-08	3.044876683182e-08	4.451971221708e-08	6.420967904811e-08	9.129942932355e-08	1.279161366499e-07	1.765040677099e-07	2.397512481934e-07	3.204517302105e-07	4.212982660717e-07	5.446034649275e-07	6.919521203371e-07	8.638315274538e-07	1.059258467862e-06	1.275491514022e-06	1.507860300574e-06	1.749792026090e-06	1.993056302158e-06	2.228233836716e-06	2.445401179851e-06	2.634939031682e-06	2.788431907270e-06	2.899489038941e-06	2.964456228664e-06	2.982819569136e-06	2.957327850289e-06	2.893714305033e-06	2.800129789496e-06	2.686338403623e-06
4.934178341991e-13	2.095788044677e-12	4.465338358977e-12	7.251665090531e-12	1.040019598733e-11	1.444709031760e-11	2.079154211561e-11	3.193801952661e-11	5.175188413029e-11	8.587114686209e-11	1.425550019444e-10	2.343024648994e-10	3.806207560036e-10	6.123898075215e-10	9.781715402352e-10	1.552968337412e-09	2.450020402596e-09	3.836354945025e-09	5.953090516822e-09	9.141622538463e-09	1.387696343863e-08	2.080712414596e-08	3.079750788014e-08	4.497638384850e-08	6.477490406915e-08	9.195611119380e-08	1.286184405256e-07	1.771651396189e-07	2.402220547043e-07	3.204947190444e-07	4.205582097801e-07	5.425719466084e-07	6.879483780978e-07	8.569850150726e-07	1.048528546688e-06	1.259704647451e-06	1.485781923013e-06	1.720212305296e-06	1.954875765431e-06	2.180560270256e-06	2.387619176934e-06	2.566802333974e-06	2.710109909567e-06	2.811641780341e-06	2.868238696217e-06	2.879891074522e-06	2.849767115235e-06	2.783897029223e-06	2.690552903321e-06	2.579428733973e-06
4.330891283754e-13	1.847514933525e-12	3.973952741021e-12	6.557641928369e-12	9.610844647347e-12	1.367048776428e-11	2.006473639959e-11	3.119709017272e-11	5.088644930669e-11	8.485907311201e-11	1.415880221269e-10	2.338742191586e-10	3.816518320697e-10	6.163765504365e-10	9.874301979123e-10	1.570957251804e-09	2.481728055521e-09	3.888770585875e-09	6.035512579489e-09	9.265683232512e-09	1.405527181394e-08	2.105132257268e-08	3.111565837325e-08	4.536876539914e-08	6.522949502582e-08	9.243933697233e-08	1.290639214768e-07	1.774560798925e-07	2.401683367716e-07	3.198060720356e-07	4.188095357013e-07	5.391819144413e-07	6.821617197487e-07	8.478839817761e-07	1.035058153498e-06	1.240720420738e-06	1.460114234634e-06	1.686735803363e-06	1.912598717486e-06	2.128693230804e-06	2.325674462110e-06	2.494662951219e-06	2.628135690209e-06	2.720713846648e-06	2.769789738176e-06	2.775841360397e-06	2.742404444707e-06	2.675714615916e-06	2.584049557289e-06	2.476955592809e-06
3.800307967611e-13	1.636088034411e-12	3.570053082152e-12	6.004119509590e-12	9.004441229532e-12	1.311883498561e-11	1.963668906653e-11	3.089170661025e-11	5.065454014915e-11	8.469508998559e-11	1.417012892705e-10	2.348772808805e-10	3.846674109129e-10	6.231658425607e-10	1.000591715001e-09	1.594157944666e-09	2.519896893595e-09	3.948075602725e-09	6.123290253961e-09	9.389876119947e-09	1.422364170086e-08	2.126975806090e-08	3.138474068961e-08	4.568006507683e-08	6.555845964193e-08	9.273602798505e-08	1.292378238675e-07	1.773549693025e-07	2.395544388854e-07	3.183267108181e-07	4.159772684327e-07	5.343553973645e-07	6.745462121660e-07	8.365444268930e-07	1.018950242606e-06	1.218737950687e-06	1.431139552178e-06	1.649712845282e-06	1.866597549663e-06	2.073017981415e-06	2.259953122037e-06	2.418970191832e-06	2.543062796824e-06	2.627418304055e-06	2.669966984666e-06	2.671624163522e-06	2.636219531489e-06	2.570076603098e-06	2.481405520406e-06	2.379525296948e-06
3.376507578394e-13	1.468407047349e-12	3.257150030863e-12	5.594806210289e-12	8.584204531825e-12	1.277526802270e-11	1.944114724062e-11	3.088876868778e-11	5.086753560110e-11	8.519858571329e-11	1.427813092260e-10	2.372266163591e-10	3.895832191801e-10	6.326338984361e-10	1.017273381150e-09	1.621433006284e-09	2.561846847675e-09	4.009433836004e-09	6.209072212643e-09	9.504941962671e-09	1.437182848846e-08	2.145178877843e-08	3.159545615408e-08	4.590226310694e-08	6.575454674539e-08	9.283537482525e-08	1.291189261562e-07	1.768252935927e-07	2.383255080164e-07	3.159953236875e-07	4.120068130787e-07	5.280699465142e-07	6.651332387219e-07	8.230693656262e-07	1.000386151171e-06	1.193999353119e-06	1.399141528843e-06	1.609430380864e-06	1.817172304732e-06	2.013858174562e-06	2.190865347974e-06	2.340252924769e-06	2.455574266268e-06	2.532580521524e-06	2.569686957309e-06	2.568179939014e-06	2.532069316286e-06	2.467714287503e-06	2.383192511506e-06	2.287609733184e-06
3.093661853689e-13	1.355540282643e-12	3.043519423076e-12	5.312597761110e-12	8.304308991683e-12	1.258398463625e-11	1.941875669013e-11	3.111131239114e-11	5.143847865408e-11	8.630798364392e-11	1.448161808935e-10	2.409628173737e-10	3.963377465316e-10	6.442965300045e-10	1.036249203014e-09	1.650477453415e-09	2.604000517827e-09	4.067901393120e-09	6.286999577608e-09	9.604838677968e-09	1.449422355964e-08	2.159335811664e-08	3.174421722720e-08	4.603029490050e-08	6.580713949445e-08	9.271614770487e-08	1.286736770767e-07	1.758217632064e-07	2.364356759304e-07	3.127770022940e-07	4.068940147651e-07	5.203688048250e-07	6.540236374417e-07	8.076175054030e-07	9.795618226998e-07	1.166722275469e-06	1.364335928192e-06	1.566125098555e-06	1.764600172161e-06	1.951587360556e-06	2.118911127962e-06	2.259162576027e-06	2.366461034976e-06	2.437067598989e-06	2.469827690689e-06	2.466297094158e-06	2.430633805064e-06	2.369180359980e-06	2.289894075746e-06	2.201644443543e-06
2.966909962433e-13	1.298275862149e-12	2.919002868178e-12	5.131312804736e-12	8.124085779328e-12	1.249859134811e-11	1.953759442766e-11	3.155709832334e-11	5.238191336868e-11	8.803054600667e-11	1.477913034879e-10	2.459355963953e-10	4.044335382887e-10	6.571112525534e-10	1.055739048097e-09	1.678785531814e-09	2.643260008707e-09	4.120135535869e-09	6.353958025910e-09	9.687096875736e-09	1.458949562545e-08	2.169264493617e-08	3.182626068459e-08	4.605324460071e-08	6.569632343507e-08	9.235027312380e-08	1.278679430754e-07	1.743128194549e-07	2.338656565462e-07	3.086812056564e-07	4.006896573661e-07	5.113464060170e-07	6.413486869538e-07	7.903368269227e-07	9.566359818237e-07	1.137068286828e-06	1.326914362602e-06	1.520037516809e-06	1.709218702031e-06	1.886674313602e-06	2.044708374891e-06	2.176448571597e-06	2.276526448876e-06	2.341678718869e-06	2.371102862131e-06	2.366607458084e-06	2.332451487033e-06	2.274968184962e-06	2.201975042769e-06	2.122099925643e-06
2.943584164678e-13	1.281688176001e-12	2.867051043897e-12	5.035827325887e-12	8.026841795732e-12	1.250819874936e-11	1.980727407331e-11	3.226005277531e-11	5.372562641266e-11	9.031455244098e-11	1.514644163050e-10	2.516491056315e-10	4.130922923064e-10	6.698916512665e-10	1.074132932372e-09	1.704486676754e-09	2.677906167854e-09	4.165024613736e-09	6.409397959488e-09	9.751239607464e-09	1.465554832628e-08	2.174445967810e-08	3.183168392448e-08	4.595467391208e-08	6.539994685453e-08	9.171240091452e-08	1.266816455154e-07	1.722932043202e-07	2.306362143262e-07	3.037592462334e-07	3.934720461125e-07	5.011024565505e-07	6.272166179843e-07	7.713434776911e-07	9.317286418554e-07	1.105187384264e-06	1.287082277461e-06	1.471477313425e-06	1.651472877968e-06	1.819696748570e-06	1.968941899355e-06	2.092830302642e-06	2.186487747493e-06	2.247063168914e-06	2.274098514038e-06	2.269624307811e-06	2.238013338702e-06	2.185572488439e-06	2.119953723444e-06	2.049480902439e-06
2.968154082421e-13	1.287332141292e-12	2.866417198056e-12	5.023861146110e-12	8.035621220884e-12	1.263837843383e-11	2.023313824077e-11	3.319621773569e-11	5.539649268071e-11	9.297357149106e-11	1.554608063210e-10	2.574894702008e-10	4.214631526865e-10	6.817276643082e-10	1.090633162603e-09	1.727010879473e-09	2.707688581297e-09	4.202415739603e-09	6.452801684959e-09	9.795194840979e-09	1.468758336432e-08	2.174002943380e-08	3.174689578549e-08	4.571800492912e-08	6.490168296339e-08	9.079338771855e-08	1.251194874288e-07	1.697874609407e-07	2.267924470943e-07	2.980727147522e-07	3.853152571962e-07	4.897136948961e-07	6.117082056993e-07	7.507235840521e-07	9.049599443214e-07	1.071263365439e-06	1.245127714171e-06	1.420857676023e-06	1.591886023068e-06	1.751266704395e-06	1.892250261919e-06	2.008945443097e-06	2.096924803166e-06	2.153752877735e-06	2.179304070267e-06	2.175845112956e-06	2.147845155527e-06	2.101542910474e-06	2.044357718378e-06	1.984229450563e-06
3.010309369744e-13	1.306826447291e-12	2.910507675826e-12	5.099118214956e-12	8.165238869905e-12	1.290263908086e-11	2.079283509662e-11	3.427217882150e-11	5.721381865666e-11	9.573256397484e-11	1.593944756485e-10	2.629710024823e-10	4.290992826434e-10	6.923421657169e-10	1.105191963558e-09	1.746481013024e-09	2.732513623143e-09	4.231564405798e-09	6.482050816809e-09	9.814637284092e-09	1.467820528555e-08	2.166884370562e-08	3.156068427440e-08	4.533465418999e-08	6.420048840159e-08	8.960310651010e-08	1.232045925601e-07	1.668318849371e-07	2.223810584536e-07	2.916748826650e-07	3.762700512354e-07	4.772319198889e-07	5.948848546320e-07	7.285792443507e-07	8.765002754690e-07	1.035561032993e-06	1.201421579509e-06	1.368639254681e-06	1.530996325825e-06	1.681944651994e-06	1.815189352957e-06	1.925299888501e-06	2.008314747991e-06	2.062218211909e-06	2.087224487760e-06	2.085816567241e-06	2.062511392898e-06	2.023418476762e-06	1.975639392172e-06	1.926667036099e-06
3.099806295175e-13	1.346386511065e-12	2.999619788193e-12	5.252854806617e-12	8.403457816558e-12	1.327695293187e-11	2.142455854724e-11	3.535563509923e-11	5.896747199062e-11	9.835157316393e-11	1.630662750792e-10	2.679851234469e-10	4.359605831073e-10	7.017676206202e-10	1.117923413692e-09	1.762822732188e-09	2.751656728998e-09	4.250356685473e-09	6.493077455666e-09	9.803622069747e-09	1.462048454275e-08	2.152491718618e-08	3.126989211733e-08	4.480729812048e-08	6.330723375525e-08	8.816216690554e-08	1.209662193799e-07	1.634599420467e-07	2.174353843011e-07	2.845946246477e-07	3.663701475396e-07	4.637074909004e-07	5.768382980265e-07	7.050641974068e-07	8.465839663043e-07	9.984076814835e-07	1.156368174455e-06	1.315288856946e-06	1.469279678087e-06	1.612197636069e-06	1.738196457766e-06	1.842330245611e-06	1.921114893727e-06	1.972959608246e-06	1.998406881785e-06	2.000106468986e-06	1.982562356038e-06	1.951660571935e-06	1.914123114703e-06	1.876939025158e-06
3.268572574939e-13	1.415230099186e-12	3.137681865176e-12	5.464783858249e-12	8.699136109975e-12	1.369540550434e-11	2.205619279547e-11	3.635720888949e-11	6.055114744710e-11	1.007341865150e-10	1.664480169447e-10	2.726080894057e-10	4.421936189942e-10	7.100739596150e-10	1.128526728281e-09	1.775099857918e-09	2.763194251542e-09	4.255680011412e-09	6.481859106538e-09	9.757986433245e-09	1.451154123992e-08	2.130816529025e-08	3.087933954448e-08	4.414678254819e-08	6.223884753984e-08	8.649150989935e-08	1.184251584980e-07	1.596901128079e-07	2.119714785236e-07	2.768560617186e-07	3.556582402615e-07	4.492210567474e-07	5.577049068616e-07	6.803847273014e-07	8.154967961930e-07	9.601491717666e-07	1.110357270824e-06	1.261197791520e-06	1.407124177491e-06	1.542406006271e-06	1.661669085302e-06	1.760470331337e-06	1.835810356305e-06	1.886519873462e-06	1.913418908683e-06	1.919263799516e-06	1.908450195769e-06	1.886586249541e-06	1.859961642388e-06	1.835071701141e-06
3.526963690977e-13	1.513331646877e-12	3.314756162017e-12	5.705281249394e-12	9.001800128277e-12	1.409714611372e-11	2.264065615381e-11	3.726210059381e-11	6.197034251463e-11	1.029045812800e-10	1.696019781579e-10	2.769214025254e-10	4.477744311694e-10	7.168821473335e-10	1.136063660804e-09	1.781700922596e-09	2.764970678674e-09	4.245172792535e-09	6.446255413807e-09	9.676764039312e-09	1.435292842355e-08	2.102419437489e-08	3.039873736417e-08	4.336563172452e-08	6.100819291496e-08	8.460196102170e-08	1.155910121706e-07	1.555325540580e-07	2.060081471406e-07	2.684949526886e-07	3.442042397432e-07	4.338938660576e-07	5.376662890306e-07	6.547852625143e-07	7.835235650200e-07	9.210986971209e-07	1.063705250670e-06	1.206689691253e-06	1.344860904795e-06	1.472925347406e-06	1.586010148148e-06	1.680186167034e-06	1.752935937397e-06	1.803457225297e-06	1.832792385366e-06	1.843719554632e-06	1.840482751711e-06	1.828360604277e-06	1.813212719867e-06	1.801031858295e-06
3.824647368955e-13	1.625974731732e-12	3.512183140705e-12	5.954467894518e-12	9.286018027749e-12	1.445464523443e-11	2.316912400654e-11	3.810363294910e-11	6.330574325506e-11	1.049365619374e-10	1.725004515210e-10	2.807328179184e-10	4.522944900778e-10	7.215008566682e-10	1.139458764844e-09	1.781203214109e-09	2.755525204030e-09	4.217932016486e-09	6.386832094667e-09	9.562655180934e-09	1.414972795703e-08	2.067984187304e-08	2.983581223789e-08	4.247117520061e-08	5.962094796748e-08	8.249836149788e-08	1.124692864035e-07	1.510010933951e-07	1.995769431396e-07	2.595751882022e-07	3.321158808202e-07	4.178792128927e-07	5.169208802519e-07	6.284924907738e-07	7.509136036259e-07	8.815118962279e-07	1.016676883142e-06	1.152043199558e-06	1.282802617909e-06	1.404131928260e-06	1.511667980206e-06	1.601992034794e-06	1.673019539336e-06	1.724270968899e-06	1.756936579189e-06	1.773777480968e-06	1.778836219360e-06	1.777062536302e-06	1.773878215641e-06	1.774791793021e-06
4.104807119204e-13	1.733933948578e-12	3.706171402728e-12	6.202717885021e-12	9.561584300598e-12	1.478778392392e-11	2.366480258271e-11	3.891324204603e-11	6.458028798358e-11	1.067937371512e-10	1.749788182591e-10	2.836756980670e-10	4.551708314123e-10	7.231829568798e-10	1.137919692929e-09	1.773003736385e-09	2.734865219658e-09	4.175135041480e-09	6.306170341506e-09	9.419520270636e-09	1.390642303820e-08	2.027956421283e-08	2.919421636373e-08	4.146562971285e-08	5.807886271986e-08	8.018388654280e-08	1.090720693477e-07	1.461254714952e-07	1.927353957782e-07	2.501884201476e-07	3.195174226366e-07	4.013338929453e-07	4.956463969926e-07	6.017018534195e-07	7.178686093763e-07	8.415999493484e-07	9.695051742807e-07	1.097536400293e-06	1.221299897755e-06	1.336446860148e-06	1.439121566951e-06	1.526376290470e-06	1.596525525447e-06	1.649347052979e-06	1.686143935056e-06	1.709616850096e-06	1.723608704447e-06	1.732734546479e-06	1.741982770607e-06	1.756356170884e-06
4.325062285850e-13	1.824646672686e-12	3.884774140641e-12	6.452196053768e-12	9.852902676108e-12	1.512913506333e-11	2.413958486014e-11	3.966212259782e-11	6.572444238362e-11	1.083474463844e-10	1.767858180191e-10	2.853378357525e-10	4.558932265549e-10	7.215184589420e-10	1.131421168103e-09	1.757682057123e-09	2.704244702971e-09	4.118643270508e-09	6.206762325641e-09	9.250183908297e-09	1.362555695136e-08	1.982468522992e-08	2.847361030228e-08	4.034875990823e-08	5.638495551902e-08	7.767136057868e-08	1.054274979579e-07	1.409543476644e-07	1.855569780956e-07	2.404324960597e-07	3.065317348355e-07	3.843954471195e-07	4.739906312392e-07	5.745654386104e-07	6.845540207249e-07	8.015611606240e-07	9.224407226817e-07	1.043489625006e-06	1.160734353008e-06	1.270303534332e-06	1.368816695768e-06	1.453767023029e-06	1.523810889417e-06	1.578957055689e-06	1.620591234908e-06	1.651355920066e-06	1.674885669340e-06	1.695448930859e-06	1.717573683328e-06	1.745717650636e-06
4.498988577613e-13	1.900863459623e-12	4.048548247822e-12	6.703647362999e-12	1.016528399872e-11	1.548676294782e-11	2.458362650414e-11	4.028460869827e-11	6.659123828000e-11	1.093855333316e-10	1.776937499818e-10	2.855241167815e-10	4.543731920645e-10	7.166588939274e-10	1.120503445384e-09	1.736262010993e-09	2.665124090697e-09	4.050170243195e-09	6.090050032736e-09	9.055340115147e-09	1.330679996015e-08	1.931414865853e-08	2.767411997015e-08	3.912443685138e-08	5.455137798509e-08	7.498490483939e-08	1.015753230715e-07	1.355465095568e-07	1.781180447988e-07	2.304001673885e-07	2.932595659471e-07	3.671708835175e-07	4.520676921756e-07	5.472159354911e-07	6.511394461586e-07	7.616153843857e-07	8.757666963256e-07	9.902427869898e-07	1.101495226283e-06	1.206102738856e-06	1.301135120782e-06	1.384481589106e-06	1.455123130660e-06	1.513279706123e-06	1.560418788819e-06	1.599114993101e-06	1.632773116224e-06	1.665287678512e-06	1.700677896677e-06	1.742818537174e-06
4.667648209861e-13	1.973988944745e-12	4.205860323436e-12	6.950360101743e-12	1.047886021402e-11	1.583244039717e-11	2.494780702043e-11	4.069166973978e-11	6.705103537800e-11	1.097761983832e-10	1.776397619988e-10	2.843145847497e-10	4.508650933070e-10	7.090606982094e-10	1.105890456229e-09	1.709720868139e-09	2.618509798150e-09	3.970227909118e-09	5.955730110653e-09	8.834009943424e-09	1.294925339894e-08	1.874890660395e-08	2.680018264092e-08	3.780338344620e-08	5.259797418052e-08	7.215652999976e-08	9.756195403608e-08	1.299598041373e-07	1.704853741159e-07	2.201617823666e-07	2.797767199077e-07	3.497469822564e-07	4.299857640917e-07	5.197968504986e-07	6.178133278142e-07	7.220086872246e-07	8.297828757193e-07	9.381402504279e-07	1.043933613059e-06	1.144174462645e-06	1.236352960876e-06	1.318744937169e-06	1.390642590597e-06	1.452471215721e-06	1.505772187760e-06	1.553027357493e-06	1.597386031272e-06	1.642310631007e-06	1.691266813024e-06	1.747495131617e-06
4.863487237031e-13	2.053593485427e-12	4.363295562085e-12	7.177902551787e-12	1.074948650492e-11	1.610650460627e-11	2.518200543510e-11	4.084596977846e-11	6.707032064852e-11	1.095082915188e-10	1.766997203809e-10	2.819441784586e-10	4.458024550296e-10	6.992870650681e-10	1.088077739231e-09	1.678308546576e-09	2.564273039784e-09	3.878346985966e-09	5.803154552862e-09	8.585779293234e-09	1.255397485905e-08	1.813291727235e-08	2.586114356876e-08	3.640250832047e-08	5.055033627672e-08	6.922066624971e-08	9.342784073061e-08	1.242398175494e-07	1.627078265829e-07	2.097721261022e-07	2.661490812043e-07	3.322090081838e-07	4.078624865864e-07	4.924686581020e-07	5.847897850111e-07	6.830015372902e-07	7.847830994417e-07	8.874769316588e-07	9.883272756510e-07	1.084758614336e-06	1.174675409001e-06	1.256733091345e-06	1.330529443106e-06	1.396692587788e-06	1.456809250109e-06	1.513239615069e-06	1.568811254348e-06	1.626508592536e-06	1.689193727186e-06	1.759471534237e-06
5.088705078862e-13	2.138535933806e-12	4.512925195522e-12	7.367048139333e-12	1.094455248158e-11	1.626777796206e-11	2.525431465386e-11	4.075361716166e-11	6.670853365104e-11	1.086969788669e-10	1.750554698071e-10	2.786795570341e-10	4.394865403239e-10	6.875376678154e-10	1.067052172599e-09	1.641717407589e-09	2.501900475149e-09	3.774065245577e-09	5.632298356531e-09	8.311968764925e-09	1.212473142776e-08	1.747422844443e-08	2.487063396196e-08	3.494100353228e-08	4.843271727930e-08	6.620466205810e-08	8.920349386982e-08	1.184200952683e-07	1.548245408437e-07	1.992805816213e-07	2.524436936630e-07	3.146540218332e-07	3.858345457480e-07	4.654143688002e-07	5.522882833903e-07	6.448373069823e-07	7.410102892225e-07	8.384841651525e-07	9.348821043327e-07	1.028037462254e-06	1.116268384375e-06	1.198606584571e-06	1.274957920337e-06	1.346121373649e-06	1.413696868182e-06	1.479854354028e-06	1.547055405949e-06	1.617758451302e-06	1.694215658344e-06	1.778393760471e-06
5.296056917343e-13	2.215631693237e-12	4.641343117718e-12	7.507590335032e-12	1.105148065452e-11	1.630325288148e-11	2.517099527147e-11	4.046828933000e-11	6.608519483467e-11	1.075041752277e-10	1.728500645417e-10	2.745926406462e-10	4.319087794524e-10	6.737319422166e-10	1.042576210128e-09	1.599538747409e-09	2.431014979916e-09	3.657497446980e-09	5.444692615813e-09	8.016347178254e-09	1.166830299146e-08	1.678288270500e-08	2.384171291525e-08	3.343507114695e-08	4.626352660878e-08	6.312901483667e-08	8.491125262654e-08	1.125270388666e-07	1.468714438150e-07	1.887407781856e-07	2.387423076988e-07	2.971972902274e-07	3.640525442906e-07	4.388110772148e-07	5.205047339044e-07	6.077137323263e-07	6.986551234702e-07	7.913340319928e-07	8.837531671180e-07	9.741621427254e-07	1.061290736209e-06	1.144549362205e-06	1.224116899022e-06	1.300931826085e-06	1.376544540025e-06	1.452892373052e-06	1.532021873335e-06	1.615850300391e-06	1.706014276898e-06	1.803875577566e-06
5.444033225998e-13	2.270153125895e-12	4.729935070086e-12	7.594596221737e-12	1.108830003976e-11	1.624455396276e-11	2.497110673162e-11	4.004772970319e-11	6.527979357242e-11	1.060106956855e-10	1.701254782187e-10	2.696291082600e-10	4.228939280505e-10	6.575850569790e-10	1.014371683106e-09	1.551705372998e-09	2.352059361500e-09	3.530192783711e-09	5.243468656202e-09	7.703992926526e-09	1.119182036693e-08	1.606780544801e-08	2.278506015998e-08	3.189642220331e-08	4.405553232205e-08	6.000797302947e-08	8.056934530600e-08	1.065882201637e-07	1.388924441505e-07	1.782202120964e-07	2.251387281056e-07	2.799594763709e-07	3.426574125791e-07	4.128146736281e-07	4.895964651022e-07	5.717824069533e-07	6.578568037824e-07	7.461574985386e-07	8.350799643043e-07	9.232884421434e-07	1.009926356805e-06	1.094748973181e-06	1.178179691345e-06	1.261240335711e-06	1.345388400455e-06	1.432280014484e-06	1.523526634017e-06	1.620499406062e-06	1.724245516226e-06	1.835543915208e-06
5.497482115356e-13	2.292935493554e-12	4.772459823667e-12	7.636139190481e-12	1.108294942392e-11	1.613401791397e-11	2.469368963573e-11	3.951385342908e-11	6.430579500641e-11	1.042217256053e-10	1.668287047235e-10	2.636372022400e-10	4.122051853456e-10	6.389123954117e-10	9.825507068202e-10	1.498868515391e-09	2.266485015381e-09	3.394508080046e-09	5.032095302810e-09	7.379744233505e-09	1.070131779230e-08	1.533588990238e-08	2.170763391595e-08	3.033220606198e-08	4.181735580040e-08	5.685475620363e-08	7.620018455058e-08	1.006397263167e-07	1.309413200670e-07	1.677922413364e-07	2.117273282301e-07	2.630512633792e-07	3.217710996631e-07	3.875463311195e-07	4.596787592666e-07	5.371524138327e-07	6.187256596448e-07	7.030834243960e-07	7.890111961909e-07	8.755911492997e-07	9.623531941947e-07	1.049372757796e-06	1.137266442308e-06	1.227093076413e-06	1.320171815578e-06	1.417856706161e-06	1.521321350080e-06	1.631407200643e-06	1.748585629834e-06	1.873064840712e-06
5.472038205595e-13	2.287793550401e-12	4.773396031856e-12	7.640508972271e-12	1.105293873741e-11	1.599866426726e-11	2.436306771388e-11	3.886520131665e-11	6.311387144911e-11	1.020403470895e-10	1.628544967675e-10	2.565324689499e-10	3.998293032760e-10	6.178990633032e-10	9.476503618923e-10	1.442122397504e-09	2.176065803529e-09	3.252976268055e-09	4.813825509436e-09	7.047238129460e-09	1.020061443592e-08	1.459089617732e-08	2.061356434956e-08	2.874828149113e-08	3.955910434898e-08	5.368697309739e-08	7.183208961442e-08	9.472363574040e-08	1.230754572605e-07	1.575301595199e-07	1.985924312646e-07	2.465636604077e-07	3.014829175420e-07	3.630920767905e-07	4.308381812623e-07	5.039173006359e-07	5.813765655235e-07	6.622462707849e-07	7.457070508225e-07	8.312377994268e-07	9.187315693875e-07	1.008538456706e-06	1.101423423992e-06	1.198443971490e-06	1.300758905043e-06	1.409415403983e-06	1.525153981298e-06	1.648293681844e-06	1.778734023912e-06	1.916118183653e-06
5.406181805857e-13	2.266469272440e-12	4.745691537198e-12	7.613216154654e-12	1.099966532084e-11	1.583943556666e-11	2.397001119743e-11	3.806471705353e-11	6.163282062242e-11	9.938877464475e-11	1.581679126903e-10	2.483879190686e-10	3.860083094069e-10	5.949884303899e-10	9.104438253591e-10	1.382710426135e-09	2.082541733494e-09	3.107665883724e-09	4.590685412762e-09	6.708319310626e-09	9.691504461972e-09	1.383530656973e-08	1.950727855135e-08	2.715261342625e-08	3.729425099945e-08	5.052621531267e-08	6.749753920432e-08	8.888436962127e-08	1.153506675524e-07	1.474959716667e-07	1.857989202308e-07	2.305599855695e-07	2.818561949459e-07	3.395209783627e-07	4.031531459375e-07	4.721759775332e-07	5.459273188869e-07	6.237898560589e-07	7.053222308483e-07	7.903763845758e-07	8.791700713533e-07	9.722882641554e-07	1.070614611091e-06	1.175182082955e-06	1.286980432452e-06	1.406744304440e-06	1.534783802341e-06	1.670893744778e-06	1.814405247630e-06	1.964378836274e-06
5.336083570221e-13	2.241319918008e-12	4.703893938202e-12	7.556708380819e-12	1.090342091375e-11	1.562401234026e-11	2.348744244061e-11	3.709082766761e-11	5.984115208794e-11	9.625976939178e-11	1.528236993295e-10	2.393959723531e-10	3.711313559606e-10	5.708198733914e-10	8.717890169401e-10	1.321617883488e-09	1.986963617523e-09	2.959585203347e-09	4.363622373564e-09	6.364011321427e-09	9.175588137423e-09	1.307220439897e-08	1.839467621470e-08	2.555564770173e-08	3.503985225230e-08	4.739764656829e-08	6.322963583443e-08	8.316212832174e-08	1.078104230250e-07	1.377349789063e-07	1.733919606433e-07	2.150869251594e-07	2.629442943721e-07	3.168955713244e-07	3.767067105479e-07	4.420321062243e-07	5.125067520417e-07	5.878525939391e-07	6.679852405020e-07	7.531005072225e-07	8.437063077145e-07	9.405981701946e-07	1.044753326986e-06	1.157169369935e-06	1.278657052119e-06	1.409638708789e-06	1.549984621523e-06	1.698960355186e-06	1.855301861382e-06	2.017488983745e-06
5.287241765799e-13	2.218838423989e-12	4.651872669904e-12	7.464378840674e-12	1.074451163530e-11	1.532439881063e-11	2.289114428558e-11	3.594357522222e-11	5.777257803507e-11	9.272537482158e-11	1.469723390558e-10	2.298380978706e-10	3.556385364725e-10	5.459367754605e-10	8.322284621903e-10	1.259326155190e-09	1.889725417721e-09	2.809145982971e-09	4.133268692050e-09	6.015444481218e-09	8.655060314111e-09	1.230601051107e-08	1.728388621785e-08	2.397066218847e-08	3.281485833403e-08	4.432498914977e-08	5.905605855027e-08	7.758611327791e-08	1.004855374242e-07	1.282790421650e-07	1.614052205772e-07	2.001843524579e-07	2.447960005283e-07	2.952850326243e-07	3.515888697722e-07	4.135974075602e-07	4.812334807836e-07	5.545415668622e-07	6.337746102613e-07	7.194432401040e-07	8.123246952441e-07	9.133992540225e-07	1.023726420078e-06	1.144257525922e-06	1.275621374644e-06	1.417910317376e-06	1.570540929020e-06	1.732217602345e-06	1.901082598349e-06	2.075027293321e-06
5.242098954697e-13	2.195003254316e-12	4.587145704662e-12	7.332928932078e-12	1.051342912090e-11	1.492479888867e-11	2.217462689466e-11	3.464917715088e-11	5.551035260349e-11	8.893865520465e-11	1.408152440919e-10	2.199442674313e-10	3.397903033761e-10	5.206147292229e-10	7.920163190374e-10	1.196013361633e-09	1.790954722964e-09	2.656590093104e-09	3.900324500083e-09	5.664396751075e-09	8.133671897058e-09	1.154317234866e-08	1.618468302434e-08	2.241095932789e-08	3.063545900350e-08	4.132702363427e-08	5.499651155119e-08	7.217697029841e-08	9.339720078861e-08	1.191507238228e-07	1.498680566579e-07	1.858917279491e-07	2.274699064722e-07	2.747655516385e-07	3.278915662934e-07	3.869686383404e-07	4.521945731524e-07	5.239230931218e-07	6.027196780766e-07	6.893928139057e-07	7.849672109026e-07	8.905985647016e-07	1.007416460092e-06	1.136316065367e-06	1.277718795896e-06	1.431368528408e-06	1.596196727658e-06	1.770345635179e-06	1.951352915708e-06	2.136547202251e-06
5.174765550000e-13	2.161526104130e-12	4.499889083128e-12	7.160191579772e-12	1.021600904477e-11	1.443624365237e-11	2.136091165636e-11	3.326147490356e-11	5.315317666859e-11	8.503274630609e-11	1.344965555137e-10	2.098465407239e-10	3.236837000881e-10	4.949268037807e-10	7.512073259391e-10	1.131711573716e-09	1.690769183742e-09	2.502450940080e-09	3.666266005637e-09	5.313907804230e-09	7.616332982488e-09	1.079067472825e-08	1.510611720229e-08	2.088719965110e-08	2.851404131700e-08	3.841669513657e-08	5.106420987692e-08	6.694804455269e-08	8.656019139516e-08	1.103720866992e-07	1.388126620451e-07	1.722575355780e-07	2.110283188909e-07	2.554103973181e-07	3.056919551796e-07	3.622152526309e-07	4.254439573597e-07	4.960200918982e-07	5.748089656512e-07	6.629010890330e-07	7.615612354990e-07	8.721067800472e-07	9.957214896363e-07	1.133215288446e-06	1.284781278257e-06	1.449783144909e-06	1.626659967567e-06	1.812977347710e-06	2.005686563816e-06	2.201577399130e-06
5.058714534097e-13	2.109986354066e-12	4.381871023349e-12	6.948833167133e-12	9.873707364144e-12	1.389486819496e-11	2.048861993954e-11	3.182287413390e-11	5.076132139176e-11	8.109046733328e-11	1.281010779883e-10	1.995887948265e-10	3.072977743022e-10	4.688013336141e-10	7.097542534035e-10	1.066581275485e-09	1.589765115708e-09	2.347974687015e-09	3.433309565359e-09	4.967369973486e-09	7.107813863752e-09	1.005469721759e-08	1.405530236497e-08	1.940730014903e-08	2.645823886922e-08	3.560139168767e-08	4.726725555716e-08	6.190978923172e-08	7.999196226046e-08	1.019688253816e-07	1.282769437444e-07	1.593303559965e-07	1.955283957598e-07	2.372809730293e-07	2.850447006139e-07	3.393779363832e-07	4.009952762077e-07	4.708194864850e-07	5.500046190136e-07	6.399149109315e-07	7.420402615486e-07	8.578421423059e-07	9.885309983181e-07	1.134808953118e-06	1.296606303535e-06	1.472890016567e-06	1.661589385106e-06	1.859706901624e-06	2.063635097638e-06	2.269662463465e-06
4.880094299010e-13	2.037335947806e-12	4.233782061029e-12	6.708911395430e-12	9.508647031182e-12	1.333207590412e-11	1.959398091564e-11	3.036531067777e-11	4.835831107544e-11	7.713192445683e-11	1.216352437700e-10	1.891386157623e-10	2.905686766140e-10	4.422126279746e-10	6.678202010630e-10	1.001135151364e-09	1.488923805065e-09	2.194784924993e-09	3.203786684327e-09	4.627944130300e-09	6.612192362607e-09	9.339784852662e-09	1.303696579131e-08	1.797534731354e-08	2.447189896045e-08	3.288616540623e-08	4.361327778872e-08	5.707581526142e-08	7.371249668607e-08	9.396990340335e-08	1.182982423873e-07	1.471541832414e-07	1.810176976695e-07	2.204179590921e-07	2.659777733873e-07	3.184630661493e-07	3.788360597901e-07	4.482927244103e-07	5.282669935012e-07	6.203828938726e-07	7.263384951537e-07	8.477139716919e-07	9.857216873880e-07	1.140919461251e-06	1.312951834135e-06	1.500370947488e-06	1.700604572054e-06	1.910118561745e-06	2.124775036174e-06	2.340400911095e-06
4.658136457816e-13	1.948997066203e-12	4.061444611990e-12	6.448553911664e-12	9.135874829520e-12	1.277174924678e-11	1.870126759430e-11	2.889956449648e-11	4.593010000691e-11	7.311702516608e-11	1.150538196257e-10	1.784889496811e-10	2.735523003227e-10	4.153235300598e-10	6.257656030696e-10	9.360429094512e-10	1.389391771877e-09	2.044549336632e-09	2.979869626462e-09	4.298200804431e-09	6.131958809604e-09	8.648310248150e-09	1.205316214624e-08	1.659359289857e-08	2.255854751214e-08	3.027647545798e-08	4.011217971563e-08	5.246098154806e-08	6.774382827299e-08	8.640444557245e-08	1.089101728425e-07	1.357638661863e-07	1.675235032140e-07	2.048384003726e-07	2.484934632940e-07	2.994605887254e-07	3.589448517678e-07	4.284083415588e-07	5.095547090508e-07	6.042526496020e-07	7.143839079651e-07	8.416196800917e-07	9.871370165826e-07	1.151324206460e-06	1.333523851600e-06	1.531875764154e-06	1.743326189618e-06	1.963820663807e-06	2.188727925177e-06	2.413424709967e-06
4.417022926564e-13	1.853322303054e-12	3.876972751196e-12	6.176776992305e-12	8.759929931064e-12	1.221769077106e-11	1.781106085116e-11	2.741353614477e-11	4.344784213428e-11	6.901271196188e-11	1.083527637864e-10	1.676939783701e-10	2.564012261029e-10	3.884318842829e-10	5.840709758032e-10	8.720821894739e-10	1.292285000478e-09	1.898650481208e-09	2.763048132039e-09	3.979367146101e-09	5.668187193832e-09	7.981236790256e-09	1.110517252237e-08	1.526446149535e-08	2.072204339594e-08	2.777946547609e-08	3.677501281000e-08	4.808196643274e-08	6.210810014509e-08	7.929682932457e-08	1.001366462479e-07	1.251765460239e-07	1.550555413574e-07	1.905420244727e-07	2.325824875757e-07	2.823527619620e-07	3.412961453277e-07	4.111343856679e-07	4.938278183939e-07	5.914666528402e-07	7.060879086563e-07	8.394183692093e-07	9.925743673764e-07	1.165758562662e-06	1.358006405500e-06	1.567058627339e-06	1.789388374823e-06	2.020455933918e-06	2.255145615621e-06	2.488415159751e-06
4.182683970737e-13	1.759046284523e-12	3.691819640227e-12	5.898937469734e-12	8.374354403332e-12	1.165395164817e-11	1.690967663249e-11	2.590121864896e-11	4.090691651146e-11	6.482039817442e-11	1.015619689963e-10	1.568580284319e-10	2.393506788490e-10	3.619254001622e-10	5.433038122705e-10	8.099378201405e-10	1.198314595207e-09	1.757809872499e-09	2.553908743656e-09	3.671997263009e-09	5.221366794306e-09	7.339185275095e-09	1.019443375429e-08	1.399056236317e-08	1.896779515661e-08	2.540385149249e-08	3.361440406662e-08	4.395461797085e-08	5.682150525180e-08	7.266244958715e-08	9.198829911528e-08	1.153977138832e-07	1.436117979227e-07	1.775191234160e-07	2.182289557428e-07	2.671190419686e-07	3.258667634204e-07	3.964415620535e-07	4.810391620652e-07	5.819458019821e-07	7.013232158133e-07	8.409288949460e-07	1.001799894374e-06	1.183939797388e-06	1.386084843483e-06	1.605580781889e-06	1.838459859880e-06	2.079701172723e-06	2.323728464737e-06	2.565067185176e-06
3.973321119949e-13	1.671473889289e-12	3.510328638464e-12	5.614359150328e-12	7.971055534305e-12	1.106781324419e-11	1.598514656754e-11	2.435970069804e-11	3.832382837040e-11	6.058057279310e-11	9.476278956090e-11	1.461479383689e-10	2.226682972399e-10	3.361713806045e-10	5.038612780084e-10	7.499641381368e-10	1.107804083339e-09	1.622243686088e-09	2.352664940858e-09	3.376299206156e-09	4.791774996174e-09	6.723053400497e-09	9.322843626657e-09	1.277608139713e-08	1.730248314376e-08	2.315868137429e-08	3.064111806230e-08	4.008927507706e-08	5.189363182035e-08	6.650740211494e-08	8.446718963010e-08	1.064236694661e-07	1.331825046840e-07	1.657563355735e-07	2.054173845202e-07	2.537427030965e-07	3.126334368626e-07	3.842886340826e-07	4.711182598453e-07	5.755784802800e-07	6.999311424732e-07	8.459444032367e-07	1.014558393042e-06	1.205582137096e-06	1.417451697004e-06	1.647142629085e-06	1.890244576470e-06	2.141272419699e-06	2.394177929543e-06	2.643065379743e-06
3.781592633980e-13	1.589220817607e-12	3.333096384425e-12	5.323589409696e-12	7.546239536683e-12	1.045086878581e-11	1.503078400142e-11	2.279863326253e-11	3.573967202589e-11	5.637661927870e-11	8.808500096430e-11	1.357169402936e-10	2.065355061160e-10	3.113731235248e-10	4.659364687650e-10	6.923323103569e-10	1.020803813809e-09	1.491928534123e-09	2.159266555146e-09	3.092352138560e-09	4.380170942017e-09	6.134504768820e-09	8.493622323494e-09	1.162569884884e-08	1.573203538090e-08	2.105097308472e-08	2.786177301030e-08	3.649188651853e-08	4.732742335884e-08	6.083083503548e-08	7.756806484385e-08	9.824526803115e-08	1.237576240220e-07	1.552429220260e-07	1.941350227047e-07	2.422032006837e-07	3.015588992474e-07	3.746138616873e-07	4.639690884775e-07	5.722263876793e-07	7.017283208499e-07	8.542355514929e-07	1.030593515587e-06	1.230410902363e-06	1.451838559971e-06	1.691473696015e-06	1.944473313666e-06	2.204880423189e-06	2.466184192258e-06	2.722073363048e-06
3.595656134015e-13	1.508428768527e-12	3.155701017466e-12	5.025241327016e-12	7.102578191534e-12	9.806694552045e-12	1.405699907684e-11	2.124672956346e-11	3.320975683301e-11	5.229243022091e-11	8.162398511722e-11	1.256666563258e-10	1.910486667192e-10	2.876030406701e-10	4.295900447946e-10	6.370155892318e-10	9.372106413252e-10	1.366753706913e-09	1.973772415948e-09	2.820823120127e-09	3.987903764108e-09	5.575875766063e-09	7.709957625937e-09	1.054323191305e-08	1.426093797430e-08	1.908477555097e-08	2.527966667624e-08	3.316313710084e-08	4.312030279323e-08	5.562728991521e-08	7.128334561624e-08	9.085516073370e-08	1.153290690022e-07	1.459680387580e-07	1.843637973941e-07	2.324683327860e-07	2.925901336425e-07	3.673338837175e-07	4.594695512809e-07	5.717272114854e-07	7.065124926518e-07	8.655779606875e-07	1.049664146112e-06	1.258185696207e-06	1.488996636285e-06	1.738319713729e-06	2.000872810028e-06	2.270229892517e-06	2.539423883708e-06	2.801733702400e-06
3.401624468048e-13	1.424549451740e-12	2.972336622069e-12	4.719457611243e-12	6.650311442438e-12	9.155600462457e-12	1.308715489516e-11	1.972933807456e-11	3.077307986961e-11	4.838266920884e-11	7.544568468733e-11	1.160552164045e-10	1.762231111066e-10	2.648323837462e-10	3.947196623928e-10	5.839069586773e-10	8.570075627657e-10	1.246866476687e-09	1.796715142268e-09	2.562630713706e-09	3.616505899532e-09	5.049305171827e-09	6.974395190781e-09	9.531603244260e-09	1.289143167952e-08	1.726125913014e-08	2.289381690401e-08	3.009983543414e-08	3.926775598976e-08	5.089109438748e-08	6.560731784089e-08	8.424631944325e-08	1.078870390942e-07	1.379162515910e-07	1.760767067274e-07	2.244927852648e-07	2.856542044043e-07	3.623405963631e-07	4.574770643510e-07	5.739054648304e-07	7.140902064470e-07	8.797615334175e-07	1.071554758513e-06	1.288678441324e-06	1.528688818208e-06	1.787426107752e-06	2.059162488072e-06	2.337008749128e-06	2.613544318733e-06	2.881676995951e-06
3.186247200701e-13	1.334205958252e-12	2.782312131888e-12	4.411477978424e-12	6.202310822965e-12	8.516462683487e-12	1.214307156081e-11	1.826995098568e-11	2.845211147313e-11	4.467402819985e-11	6.957545506078e-11	1.068734252398e-10	1.620091548785e-10	2.429655919691e-10	3.612520650046e-10	5.330310908693e-10	7.803485030468e-10	1.132678077898e-09	1.628730340828e-09	2.318773248037e-09	3.267390919468e-09	4.556445683625e-09	6.288720628841e-09	8.591798365933e-09	1.162341857872e-08	1.557880408781e-08	2.070122828656e-08	2.729840353343e-08	3.576536665233e-08	4.661757894528e-08	6.053409567342e-08	7.841047059772e-08	1.014186383833e-07	1.310644781211e-07	1.692341234370e-07	2.182125769870e-07	2.806571420824e-07	3.595119081967e-07	4.578421345476e-07	5.785947492492e-07	7.242774471563e-07	8.965938918887e-07	1.096061242494e-06	1.321674253690e-06	1.570680926236e-06	1.838525829654e-06	2.119041125298e-06	2.404873347475e-06	2.688188394718e-06	2.961537502489e-06
2.954987527227e-13	1.238874964295e-12	2.587377481545e-12	4.105603960137e-12	5.768878546447e-12	7.904968454941e-12	1.124431809960e-11	1.688423454770e-11	2.625184675792e-11	4.115457392471e-11	6.397980319107e-11	9.808637466879e-11	1.483670782018e-10	2.219766327000e-10	3.292112227682e-10	4.844831601495e-10	7.075101334280e-10	1.024645645241e-09	1.470540092483e-09	2.090224672064e-09	2.941517548438e-09	4.098122588115e-09	5.653064278624e-09	7.723214208820e-09	1.045540380485e-08	1.403495549566e-08	1.869896693448e-08	2.475511467908e-08	3.260917257084e-08	4.280210123440e-08	5.605722043995e-08	7.333701587257e-08	9.590364570141e-08	1.253774238782e-07	1.637802435980e-07	2.135478403819e-07	2.774966776428e-07	3.587217799396e-07	4.604216963073e-07	5.856345205691e-07	7.369046068758e-07	9.158948520777e-07	1.122990209150e-06	1.356958155289e-06	1.614719840995e-06	1.891330216802e-06	2.180177721149e-06	2.473481293373e-06	2.763003636634e-06	3.040990368857e-06
2.718779633911e-13	1.142260472712e-12	2.392500989777e-12	3.807258594187e-12	5.356147961460e-12	7.331151979637e-12	1.039872536692e-11	1.557039653866e-11	2.415659629041e-11	3.779395670039e-11	5.862956845695e-11	8.967116144517e-11	1.352952039959e-10	2.019021944211e-10	2.986659857200e-10	4.384488811975e-10	6.388199492251e-10	9.232774986780e-10	1.322768606561e-09	1.877464062018e-09	2.639153183432e-09	3.674082495100e-09	5.066681223179e-09	6.924582944677e-09	9.385429572891e-09	1.262736347256e-08	1.688403655242e-08	2.246683286138e-08	2.979567785867e-08	3.943950504756e-08	5.216754332664e-08	6.900807057406e-08	9.131139850347e-08	1.208079548835e-07	1.596484481532e-07	2.104131019911e-07	2.760664791037e-07	3.598484325589e-07	4.650786921523e-07	5.948786273467e-07	7.518146639764e-07	9.374903613621e-07	1.152143560026e-06	1.394292409551e-06	1.660534979201e-06	1.945528223481e-06	2.242248139936e-06	2.542493945228e-06	2.837671821068e-06	3.119737453908e-06
2.488633066087e-13	1.048560631588e-12	2.205127202162e-12	3.522087289913e-12	4.965009273610e-12	6.790212227877e-12	9.600606514323e-12	1.432221410352e-11	2.215205502913e-11	3.457328561802e-11	5.350456500855e-11	8.161916175412e-11	1.228215650993e-10	1.828143804697e-10	2.697834885734e-10	3.951683000781e-10	5.745714689141e-10	8.288866031250e-10	1.185597620813e-09	1.680527491269e-09	2.359984748791e-09	3.283634937492e-09	4.528479996211e-09	6.194251903426e-09	8.411612771785e-09	1.135386103918e-08	1.525430564922e-08	2.043102318223e-08	2.732040309278e-08	3.652144723679e-08	4.884944120250e-08	6.539794113863e-08	8.760318122102e-08	1.173011994272e-07	1.567676299183e-07	2.087191457208e-07	2.762640769937e-07	3.627769671314e-07	4.716894374136e-07	6.061913590499e-07	7.688511360174e-07	9.611986382622e-07	1.183300729278e-06	1.433426497583e-06	1.707837230659e-06	2.000814696559e-06	2.304928822641e-06	2.611602039664e-06	2.911903630664e-06	3.197533431513e-06
2.279294906907e-13	9.622371880287e-13	2.029386463341e-12	3.251341860465e-12	4.591804311350e-12	6.274610884574e-12	8.841647438372e-12	1.313134483333e-11	2.023201118011e-11	3.148223331325e-11	4.859613175716e-11	7.395201865417e-11	1.110100479384e-10	1.648429857576e-10	2.427265654180e-10	3.548026148270e-10	5.149009073990e-10	7.414909152812e-10	1.058949661630e-09	1.499124398305e-09	2.103435578018e-09	2.925875688970e-09	4.037127801977e-09	5.530818317794e-09	7.532501598135e-09	1.021300769550e-08	1.380779011265e-08	1.864375712329e-08	2.517606385564e-08	3.403476026122e-08	4.608173743478e-08	6.247502910249e-08	8.473406358087e-08	1.147986855506e-07	1.550644124729e-07	2.083817604108e-07	2.779946098103e-07	3.674028449002e-07	4.801362949521e-07	6.194331440177e-07	7.878502739295e-07	9.868193742060e-07	1.216232345314e-06	1.474091907828e-06	1.756338455796e-06	2.056883488975e-06	2.367925006563e-06	2.680529350221e-06	2.985457955083e-06	3.274170949856e-06
2.094670537063e-13	8.846256989499e-13	1.867161812500e-12	2.995134816066e-12	4.232890810642e-12	5.778031331551e-12	8.112179245455e-12	1.198963674553e-11	1.839332053924e-11	2.852921705159e-11	4.393315684922e-11	6.671370992872e-11	9.993351128328e-11	1.480786714644e-10	2.175799277677e-10	3.174168363894e-10	4.597842619921e-10	6.609798122961e-10	9.425341596402e-10	1.332734011703e-09	1.868797436586e-09	2.599887969751e-09	3.591731869537e-09	4.933330420070e-09	6.746983225273e-09	9.203098111074e-09	1.254112093168e-08	1.709901052863e-08	2.335201758152e-08	3.196231795853e-08	4.383869343073e-08	6.020263094747e-08	8.265669300500e-08	1.132415800054e-07	1.544712303762e-07	2.093236695429e-07	2.811700022652e-07	3.736243299797e-07	4.902963232426e-07	6.344593745070e-07	8.086333714328e-07	1.014144419093e-06	1.250691440056e-06	1.516020165730e-06	1.805753021107e-06	2.113456665977e-06	2.430976648160e-06	2.749043063504e-06	3.058130117331e-06	3.349461011180e-06
1.930242629123e-13	8.146525349407e-13	1.718125795345e-12	2.753032720364e-12	3.886111155450e-12	5.293616421122e-12	7.406215923114e-12	1.089699064526e-11	1.664631298193e-11	2.573982569010e-11	3.954969961823e-11	5.994648841504e-11	8.963218820296e-11	1.325521192055e-10	1.943729468707e-10	2.829831092843e-10	4.091086113465e-10	5.870860241870e-10	8.359201366369e-10	1.180841901548e-09	1.655471968561e-09	2.305125370761e-09	3.191678278979e-09	4.400919469680e-09	6.053600849584e-09	8.321317350186e-09	1.144944690763e-08	1.578829833620e-08	2.183451233659e-08	3.028344014882e-08	4.209098514458e-08	5.854329891633e-08	8.132472581206e-08	1.125761515240e-07	1.549253764163e-07	2.114713575535e-07	2.857040308741e-07	3.813353704222e-07	5.020428129896e-07	6.511108659379e-07	8.310124392613e-07	1.042949238846e-06	1.286431049709e-06	1.558948500158e-06	1.855821795287e-06	2.170288909313e-06	2.493855906046e-06	2.816940845223e-06	3.129729813605e-06	3.423235690950e-06
1.781859972444e-13	7.506474482654e-13	1.578783259893e-12	2.522572334032e-12	3.550747611424e-12	4.823196421240e-12	6.726237646682e-12	9.858884348709e-12	1.500561638329e-11	2.313445292964e-11	3.547133041605e-11	5.367620513106e-11	8.012139804301e-11	1.182637743727e-10	1.730517580661e-10	2.513884533038e-10	3.626743315261e-10	5.195141075738e-10	7.387702175081e-10	1.043061610515e-09	1.463097716045e-09	2.041145987091e-09	2.836292226601e-09	3.932464811465e-09	5.450164199808e-09	7.563800272095e-09	1.052593274478e-08	1.470059895145e-08	2.060728374093e-08	2.897542387482e-08	4.080983402445e-08	5.746105538810e-08	8.069553837049e-08	1.127517858629e-07	1.563664799312e-07	2.147532116250e-07	2.915068307564e-07	3.904265479091e-07	5.152355967775e-07	6.692189832775e-07	8.547855750599e-07	1.073011219984e-06	1.323214601662e-06	1.602638126736e-06	1.906314890911e-06	2.227161187332e-06	2.556366993427e-06	2.884033822426e-06	3.200088913374e-06	3.495317461393e-06
1.641143754354e-13	6.898397428518e-13	1.446274165175e-12	2.302490720175e-12	3.229506706727e-12	4.372855531349e-12	6.078841474549e-12	8.882133763362e-12	1.347846751847e-11	2.072732387235e-11	3.171679032316e-11	4.791043274969e-11	7.138815391345e-11	1.051553420636e-10	1.535144900635e-10	2.224847778315e-10	3.202933173026e-10	4.580719300344e-10	6.508488380388e-10	9.191348457237e-10	1.291333175424e-09	1.807437629317e-09	2.524740907300e-09	3.526284147443e-09	4.933617279638e-09	6.925124321968e-09	9.761941430820e-09	1.382344140964e-08	1.965310830023e-08	2.801644435895e-08	3.996765160815e-08	5.692265288203e-08	8.072899445929e-08	1.137195954372e-07	1.587357882343e-07	2.190939578235e-07	2.984845139377e-07	4.007754559570e-07	5.297259987618e-07	6.886059224737e-07	8.797541698699e-07	1.104117237666e-06	1.360822931167e-06	1.646876576770e-06	1.957024713643e-06	2.283884761456e-06	2.618323596915e-06	2.950153112985e-06	3.269025192694e-06	3.565536294411e-06
1.501347027048e-13	6.303860697907e-13	1.318992622670e-12	2.093388045927e-12	2.925846524045e-12	3.947575817041e-12	5.471383109964e-12	7.973831925402e-12	1.207149061733e-11	1.852263299543e-11	2.828264354582e-11	4.263411368697e-11	6.338778380052e-11	9.315271810989e-11	1.356626888578e-10	1.961515546763e-10	2.818438807997e-10	4.026078283642e-10	5.719926374872e-10	8.088405081539e-10	1.139809977004e-09	1.603351770579e-09	2.255682309188e-09	3.179965446986e-09	4.499797633711e-09	6.398777854867e-09	9.148170858921e-09	1.314394320540e-08	1.895558010499e-08	2.738554468301e-08	3.953886501015e-08	5.689700292954e-08	8.138655944878e-08	1.154320483262e-07	1.619702648146e-07	2.244134059440e-07	3.065323071145e-07	4.122540463783e-07	5.453599893326e-07	7.090969090548e-07	9.057292359354e-07	1.136068857556e-06	1.399061250821e-06	1.691470565820e-06	2.007774488213e-06	2.340280382252e-06	2.679557220418e-06	3.015114911069e-06	3.336365682258e-06	3.633708587902e-06
1.363265374230e-13	5.722455013534e-13	1.196209179864e-12	1.895460537995e-12	2.642139901108e-12	3.553520156803e-12	4.910311419610e-12	7.138749287309e-12	1.078418281045e-11	1.650986612338e-11	2.514877201023e-11	3.781453399627e-11	5.607763053717e-11	8.220004737304e-11	1.194178125123e-10	1.723038315523e-10	2.472243217851e-10	3.530226748626e-10	5.020689802604e-10	7.119228047510e-10	1.008025410632e-09	1.427822757324e-09	2.027238433795e-09	2.890377039060e-09	4.143910589803e-09	5.977995024560e-09	8.675173476721e-09	1.264992111830e-08	1.849899075426e-08	2.706347958035e-08	3.949989621428e-08	5.735396995958e-08	8.262993399194e-08	1.178371933018e-07	1.660028373145e-07	2.306230869273e-07	3.155409302657e-07	4.247306828101e-07	5.619860970892e-07	7.305259934387e-07	9.325330030305e-07	1.168690387889e-06	1.437752049084e-06	1.736253321527e-06	2.058390671998e-06	2.396181911676e-06	2.739886567949e-06	3.078743645691e-06	3.401925017628e-06	3.699667423290e-06
1.228668769552e-13	5.159486011756e-13	1.079116439353e-12	1.709808116934e-12	2.380522176376e-12	3.193389863986e-12	4.398359371532e-12	6.375867506119e-12	9.607790302605e-12	1.467347923264e-11	2.229153266595e-11	3.342183753717e-11	4.942214496311e-11	7.225099867422e-11	1.047319442191e-10	1.508813569116e-10	2.163727860745e-10	3.092264797931e-10	4.408861783559e-10	6.279949887365e-10	8.951683403754e-10	1.279449608832e-09	1.837123276027e-09	2.654042625176e-09	3.861055016250e-09	5.655901187030e-09	8.334131009019e-09	1.233000901061e-08	1.826916641515e-08	2.703241823132e-08	3.982724650254e-08	5.826309761168e-08	8.441699324788e-08	1.208798505748e-07	1.707603987038e-07	2.376316906847e-07	3.253991236716e-07	4.380749516038e-07	5.794610138719e-07	7.527384240725e-07	9.600104552346e-07	1.201820647623e-06	1.476739918163e-06	1.781060702497e-06	2.108712175393e-06	2.451413053073e-06	2.799138083155e-06	3.140858442191e-06	3.465533330348e-06	3.763259547612e-06
1.100211401276e-13	4.627207785033e-13	9.696057610212e-13	1.538240789434e-12	2.141003554411e-12	2.865530001548e-12	3.933037265357e-12	5.680817856002e-12	8.534676959518e-12	1.299816346591e-11	1.968883789197e-11	2.942988955736e-11	4.339147981675e-11	6.328109474392e-11	9.157816783035e-11	1.318525361732e-10	1.892240003498e-10	2.710613626592e-10	3.881393575719e-10	5.564587758573e-10	8.002409269505e-10	1.156610161886e-09	1.682841677251e-09	2.467451535349e-09	3.646337103859e-09	5.426257190071e-09	8.116944563552e-09	1.217391921718e-08	1.825287760195e-08	2.727426919691e-08	4.049681817684e-08	5.959064216403e-08	8.670331966864e-08	1.245006957999e-07	1.761673551617e-07	2.453462823851e-07	3.359969291826e-07	4.521653123323e-07	5.976510310723e-07	7.755980768884e-07	9.880177093992e-07	1.235317173296e-06	1.515870567340e-06	1.825736978445e-06	2.158569370281e-06	2.505802655701e-06	2.857133394140e-06	3.201286402814e-06	3.527038449173e-06	3.824351740018e-06
9.830150053704e-14	4.140259203221e-13	8.691268648757e-13	1.380860141521e-12	1.921962382328e-12	2.567108376158e-12	3.509843702123e-12	5.048449685383e-12	7.556616787062e-12	1.147152364666e-11	1.732378642065e-11	2.581913699482e-11	3.797206371244e-11	5.527817407239e-11	7.993911158926e-11	1.151710156605e-10	1.656584689296e-10	2.383016883016e-10	3.433946704516e-10	4.965997645681e-10	7.220969740225e-10	1.057560180722e-09	1.561964695556e-09	2.327202138620e-09	3.495408197630e-09	5.283377977331e-09	8.016219081537e-09	1.217186170726e-08	1.843634458515e-08	2.777047758087e-08	4.148225962423e-08	6.130116662404e-08	8.944099270473e-08	1.286381699944e-07	1.821479950616e-07	2.536760473011e-07	3.472328186590e-07	4.668885130747e-07	6.164389612903e-07	7.989780127318e-07	1.016425483606e-06	1.269038994243e-06	1.554998833683e-06	1.870121919072e-06	2.207794561442e-06	2.559177698049e-06	2.913701943214e-06	3.259879469508e-06	3.586304878012e-06	3.882859721637e-06
8.792980485382e-14	3.705210532084e-13	7.784201658695e-13	1.237402446983e-12	1.721656359856e-12	2.294272060626e-12	3.124082436837e-12	4.472397727320e-12	6.666451694944e-12	1.008614422687e-11	1.518821958370e-11	2.258274891042e-11	3.315396181766e-11	4.822622723196e-11	6.978041005027e-11	1.007536980612e-10	1.455196020010e-10	2.106407970266e-10	3.061472793979e-10	4.476173787458e-10	6.595298593196e-10	9.806502556368e-10	1.472201630428e-09	2.230356068362e-09	3.404312814262e-09	5.221922312863e-09	8.024779290244e-09	1.231358524643e-08	1.880551732402e-08	2.850064050329e-08	4.275570494682e-08	6.335678425488e-08	9.258068339550e-08	1.332311837383e-07	1.886285051450e-07	2.625381290157e-07	3.590125996099e-07	4.821442696655e-07	6.357140238046e-07	8.227633482895e-07	1.045106767448e-06	1.302850658178e-06	1.593973994656e-06	1.914054750551e-06	2.256222335502e-06	2.611369509214e-06	2.968697659258e-06	3.316500843553e-06	3.643246229979e-06	3.938703209146e-06
7.883722344172e-14	3.321231171641e-13	6.973644142015e-13	1.107514745397e-12	1.538079920095e-12	2.043462961093e-12	2.770798943172e-12	3.948151667358e-12	5.861056834590e-12	8.839380282273e-12	1.328017603671e-11	1.971465139599e-11	2.892398758453e-11	4.209738674978e-11	6.104101824012e-11	8.849221145715e-11	1.285982862101e-10	1.877333603115e-10	2.758513279417e-10	4.086967555647e-10	6.114478141219e-10	9.243545767506e-10	1.411564905759e-09	2.174193462542e-09	3.369305160098e-09	5.236748197354e-09	8.135022472358e-09	1.258847892135e-08	1.934486137073e-08	2.944326066842e-08	4.428762500819e-08	6.571864280059e-08	9.607430336652e-08	1.382210133699e-07	1.955418011989e-07	2.718548897119e-07	3.712525443498e-07	4.978389121592e-07	6.553757968084e-07	8.468403181661e-07	1.073937235109e-06	1.336613580610e-06	1.632644386760e-06	1.957378998994e-06	2.303690349451e-06	2.662237834532e-06	3.021983965547e-06	3.371060004275e-06	3.697778408604e-06	3.991853182812e-06
7.092276267388e-14	2.983551520689e-13	6.250347671475e-13	9.896599528344e-13	1.369664811086e-12	1.812681138263e-12	2.447616378971e-12	3.473626323059e-12	5.138720085720e-12	7.730658390804e-12	1.159652842034e-11	1.720670059142e-11	2.526267828295e-11	3.684758055223e-11	5.364301734418e-11	7.824074780250e-11	1.146622112146e-10	1.692250642794e-10	2.519787160374e-10	3.791259101824e-10	5.768347758677e-10	8.873424942166e-10	1.378215167681e-09	2.156107454048e-09	3.386734348399e-09	5.322333955254e-09	8.339086296305e-09	1.298478681425e-08	2.003787890149e-08	3.057580285514e-08	4.604829163011e-08	6.834960512977e-08	9.987561522693e-08	1.435542180397e-07	2.028255150684e-07	2.815577309615e-07	3.838741617868e-07	5.138861217829e-07	6.753253001057e-07	8.710973979628e-07	1.102790357797e-06	1.370186568462e-06	1.670865653254e-06	1.999942056093e-06	2.350064315777e-06	2.711648447306e-06	3.073469995868e-06	3.423473051503e-06	3.749865179224e-06	4.042273077703e-06
6.395438979657e-14	2.683600860462e-13	5.599992669224e-13	8.825567433245e-13	1.215562410059e-12	1.601478666894e-12	2.154196296115e-12	3.047622114465e-12	4.498261851815e-12	6.757368142663e-12	1.013238716789e-11	1.504664517358e-11	2.213997891952e-11	3.242243223938e-11	4.748666960703e-11	6.984512865906e-11	1.034829028813e-10	1.547766565429e-10	2.340781893830e-10	3.582502273284e-10	5.548124210752e-10	8.683683146518e-10	1.370349611516e-09	2.173546518524e-09	3.452618939954e-09	5.472869841876e-09	8.628232425296e-09	1.349020412326e-08	2.086770332144e-08	3.187566693390e-08	4.800931909766e-08	7.121417734777e-08	1.039431442235e-07	1.491813687080e-07	2.104239408796e-07	2.915820746731e-07	3.968046614936e-07	5.302002799817e-07	6.954631964355e-07	8.954216343497e-07	1.131538185769e-06	1.403436897768e-06	1.708493232467e-06	2.041615551809e-06	2.395215764131e-06	2.759510785271e-06	3.123070924816e-06	3.473695407635e-06	3.799466808953e-06	4.089940409334e-06
5.764250123849e-14	2.411802919823e-13	5.010651153789e-13	7.853692176278e-13	1.075511168356e-12	1.410140419446e-12	1.890512127773e-12	2.669912145793e-12	3.937678673927e-12	5.915364016880e-12	8.878734228572e-12	1.321405400065e-11	1.952045422638e-11	2.875738366572e-11	4.247237418248e-11	6.315951316355e-11	9.484389187794e-11	1.441032015500e-10	2.217305118842e-10	3.455035688229e-10	5.445669796843e-10	8.661994869827e-10	1.386158238697e-09	2.223627293067e-09	3.562756050247e-09	5.682036799182e-09	8.993420085374e-09	1.409225102878e-08	2.181751439563e-08	3.332166919836e-08	5.014386595885e-08	7.428052290444e-08	1.082386666611e-07	1.550586992528e-07	2.182849386331e-07	3.018668382337e-07	4.099710896750e-07	5.466958037544e-07	7.156913745458e-07	9.196986662442e-07	1.160060554891e-06	1.436232224906e-06	1.745408178848e-06	2.082278282578e-06	2.439055414424e-06	2.805743842565e-06	3.170738804422e-06	3.521686062304e-06	3.846549587585e-06	4.134831045009e-06
5.180933407153e-14	2.162342024862e-13	4.473587919138e-13	6.973026625972e-13	9.494366067468e-13	1.239000543875e-12	1.657164130816e-12	2.339746182499e-12	3.454037962100e-12	5.197690339437e-12	7.820879622602e-12	1.168567787809e-11	1.736344918255e-11	2.579081469856e-11	3.851011551169e-11	5.804715085375e-11	8.856589901863e-11	1.369402513885e-10	2.145745351860e-10	3.403510986761e-10	5.452525303472e-10	8.795793815307e-10	1.423607380082e-09	2.303332324661e-09	3.712578547270e-09	5.943291212747e-09	9.425668905504e-09	1.477867632195e-08	2.287166692449e-08	3.489383697350e-08	5.242813390583e-08	7.751968599536e-08	1.127279350675e-07	1.611443830842e-07	2.263585863271e-07	3.123515797561e-07	4.233004055901e-07	5.632873744949e-07	7.359090151618e-07	9.438221380950e-07	1.188237977741e-06	1.468462184022e-06	1.781497614776e-06	2.121844248290e-06	2.481505387886e-06	2.850292907422e-06	3.216429760483e-06	3.567403338466e-06	3.891087607249e-06	4.176891603168e-06
4.640024265376e-14	1.932340719501e-13	3.982993878542e-13	6.179657168286e-13	8.371778402297e-13	1.088379717311e-12	1.453877871174e-12	2.055469425907e-12	3.042988953880e-12	4.594602716294e-12	6.943533041465e-12	1.043531827843e-11	1.563048926657e-11	2.346818854550e-11	3.551699363756e-11	5.440007836163e-11	8.448304136689e-11	1.330513324869e-10	2.122558749375e-10	3.422209838033e-10	5.560079477009e-10	9.070822382733e-10	1.480563896696e-09	2.409446890363e-09	3.897432765820e-09	6.250196741590e-09	9.916156733355e-09	1.553827786723e-08	2.401581415035e-08	3.657465909850e-08	5.484025682327e-08	8.090527953140e-08	1.173783746564e-07	1.673985697483e-07	2.345953912799e-07	3.229751863288e-07	4.367206579656e-07	5.798882423821e-07	7.560227655361e-07	9.676859227848e-07	1.215972044014e-06	1.500026280853e-06	1.816680313020e-06	2.160239056654e-06	2.522508051700e-06	2.893115727584e-06	3.260097239856e-06	3.610819306249e-06	3.933021750027e-06	4.216092928728e-06
4.138466870355e-14	1.720793635881e-13	3.538519003769e-13	5.471190497803e-13	7.385176107793e-13	9.576812519703e-13	1.279471725752e-12	1.814514061756e-12	2.698613069836e-12	4.096863915374e-12	6.230490578283e-12	9.438984071334e-12	1.428825254226e-11	2.173878898800e-11	3.342788053484e-11	5.211614761480e-11	8.244518250404e-11	1.322037023070e-10	2.143807047422e-10	3.505177165733e-10	5.758555369678e-10	9.472401794601e-10	1.554789920278e-09	2.538682503677e-09	4.112803131283e-09	6.596594309224e-09	1.045700984335e-08	1.636080854788e-08	2.523723610746e-08	3.834809696963e-08	5.736040673236e-08	8.441208027880e-08	1.221583281847e-07	1.737815415054e-07	2.429454961413e-07	3.336776258415e-07	4.501576530720e-07	5.964179443683e-07	7.759409984564e-07	9.912033203589e-07	1.243172631947e-06	1.530848008479e-06	1.850887674814e-06	2.197404579925e-06	2.562020591132e-06	2.934159828660e-06	3.301710894421e-06	3.651870964801e-06	3.972316580434e-06	4.252356927637e-06
3.678368355617e-14	1.529025287561e-13	3.140522490456e-13	4.846631896622e-13	6.527993870411e-13	8.456620568900e-13	1.132062869556e-12	1.613337657333e-12	2.415723323575e-12	3.694987858325e-12	5.667358958906e-12	8.676708749830e-12	1.330550563037e-11	2.056289879516e-11	3.217919819001e-11	5.109833157806e-11	8.229976267496e-11	1.341345351382e-10	2.205486824218e-10	3.645700914029e-10	6.037716329773e-10	9.985149664848e-10	1.644047532940e-09	2.687974451538e-09	4.354443063251e-09	6.976984679001e-09	1.104105780153e-08	1.723726341138e-08	2.652433281535e-08	4.019938961862e-08	5.996948386621e-08	8.801571126194e-08	1.270364278746e-07	1.802527138174e-07	2.513593638857e-07	3.443974268291e-07	4.635443287760e-07	6.127987166376e-07	7.955879818559e-07	1.014295453763e-06	1.269770413761e-06	1.560865259839e-06	1.884062182253e-06	2.233299662242e-06	2.599989930407e-06	2.973393134329e-06	3.341203589833e-06	3.690516031887e-06	4.008893332331e-06	4.285640878373e-06
3.268144589828e-14	1.358338818293e-13	2.789331342474e-13	4.302766788863e-13	5.791925095578e-13	7.509717367729e-13	1.009116493391e-12	1.448628239744e-12	2.188814220664e-12	3.380895831883e-12	5.242998485024e-12	8.129815442099e-12	1.265749360626e-11	1.989930824610e-11	3.170747816682e-11	5.124872459875e-11	8.387300456076e-11	1.385726253016e-10	2.303029656398e-10	3.836849400185e-10	6.387274210777e-10	1.059397023200e-09	1.746270988538e-09	2.854469490443e-09	4.618643821348e-09	7.386448092924e-09	1.166193514135e-08	1.815932858775e-08	2.786643159573e-08	4.211446671006e-08	6.264891151088e-08	9.169152772311e-08	1.319802997060e-07	1.867723755415e-07	2.597870749781e-07	3.550793057068e-07	4.768159820944e-07	6.289666829091e-07	8.148966772789e-07	1.036900192116e-06	1.295709813345e-06	1.590024183485e-06	1.916166577193e-06	2.267871961258e-06	2.636381731644e-06	3.010748248498e-06	3.378529683569e-06	3.726677168385e-06	4.042700508018e-06	4.315886494833e-06
2.908394102726e-14	1.209402285491e-13	2.485254578440e-13	3.835235117006e-13	5.168133548425e-13	6.718640573867e-13	9.085366873440e-13	1.317056115368e-12	2.013106698841e-12	3.148186568399e-12	4.946338630697e-12	7.783658524023e-12	1.231897042145e-11	1.970653444932e-11	3.194647876336e-11	5.244860288291e-11	8.698468017697e-11	1.452194884557e-10	2.431847885429e-10	4.071793518860e-10	6.797204798293e-10	1.128531684191e-09	1.859582943876e-09	3.035679076427e-09	4.902063967435e-09	7.820616083063e-09	1.231387511347e-08	1.911937457434e-08	2.925310079354e-08	4.407924816854e-08	6.537978828827e-08	9.541436601627e-08	1.369585414262e-07	1.933004080693e-07	2.681839131253e-07	3.656706034676e-07	4.899193840461e-07	6.448651894705e-07	8.338127215356e-07	1.058969728607e-06	1.320941607787e-06	1.618289454718e-06	1.947148960708e-06	2.301085810396e-06	2.671130666265e-06	3.046175324347e-06	3.413612669923e-06	3.760294787859e-06	4.073680076955e-06	4.343049969597e-06
2.600020578271e-14	1.082154174614e-13	2.225813724987e-13	3.440310962125e-13	4.646209337365e-13	6.069746071257e-13	8.281969163065e-13	1.215739987716e-12	1.884950685337e-12	2.990346908139e-12	4.768554364527e-12	7.622278700080e-12	1.226257693097e-11	1.994126301100e-11	3.281777877637e-11	5.457792081084e-11	9.143683490124e-11	1.537749870902e-10	2.587604794247e-10	4.344135279294e-10	7.258708491592e-10	1.204679608101e-09	1.982334973916e-09	3.229413398356e-09	5.201796204111e-09	8.275524258803e-09	1.299143942742e-08	2.010977588826e-08	3.067389370737e-08	4.607943172369e-08	6.814275536433e-08	9.915989823414e-08	1.419398831944e-07	1.998015714212e-07	2.765075123710e-07	3.761274452512e-07	5.028080684017e-07	6.604487742449e-07	8.522962508069e-07	1.080459943379e-06	1.345433265562e-06	1.645612498090e-06	1.976973621068e-06	2.332878866085e-06	2.704184279186e-06	3.079602590377e-06	3.446388304295e-06	3.791311345357e-06	4.101776120941e-06	4.367120010707e-06
2.342605553797e-14	9.754417222542e-14	2.008913305007e-13	3.110980297861e-13	4.217607214303e-13	5.550765447702e-13	7.664497938582e-13	1.142637189103e-12	1.800308612000e-12	2.901572705975e-12	4.699318288847e-12	7.628098749631e-12	1.246058083307e-11	2.055180524243e-11	3.424237177936e-11	5.750981908486e-11	9.703871975412e-11	1.639653734250e-10	2.766202768252e-10	4.648257154289e-10	7.763951601730e-10	1.286789840694e-09	2.113108039279e-09	3.433725505701e-09	5.515131632082e-09	8.747392533395e-09	1.368917041623e-08	2.112284630823e-08	3.211807280112e-08	4.810043256205e-08	7.091947984581e-08	1.029041862045e-07	1.468968501916e-07	2.062424309529e-07	2.847229895528e-07	3.864130363336e-07	5.154446512948e-07	6.756845045177e-07	8.703091716492e-07	1.101342605066e-06	1.369140923224e-06	1.671958067221e-06	2.005582915563e-06	2.363198813948e-06	2.735476783148e-06	3.110962043871e-06	3.476800533020e-06	3.819663801845e-06	4.126975007753e-06	4.388069846779e-06
2.131380664185e-14	8.879785573302e-14	1.830748019907e-13	2.842084587035e-13	3.874493632705e-13	5.150270636598e-13	7.220491720778e-13	1.095365111277e-12	1.755758901520e-12	2.875271696672e-12	4.726543191201e-12	7.782420176717e-12	1.288004722735e-11	2.148970407088e-11	3.614193787263e-11	6.112223902479e-11	1.036157973844e-10	1.755328935613e-10	2.964193098700e-10	4.979368058717e-10	8.306316189149e-10	1.373952407908e-09	2.250622148329e-09	3.646789692247e-09	5.839438717257e-09	9.232294897944e-09	1.440149965902e-08	2.215077660450e-08	3.357491697589e-08	5.012850894725e-08	7.369165413351e-08	1.066261992982e-07	1.518038977603e-07	2.125960054146e-07	2.928015421765e-07	3.964970636104e-07	5.278027067631e-07	6.905403055364e-07	8.878265888181e-07	1.121578191883e-06	1.392031116959e-06	1.697274856622e-06	2.032925098410e-06	2.391983780546e-06	2.764937030234e-06	3.140199663149e-06	3.504781546552e-06	3.845334022868e-06	4.149240245195e-06	4.405934704124e-06
1.963005313938e-14	8.179705921193e-14	1.687774855516e-13	2.628730218179e-13	3.608612149926e-13	4.860036313409e-13	6.934279300020e-13	1.071724199267e-12	1.747105252090e-12	2.903793214432e-12	4.838577279112e-12	8.064441320120e-12	1.348998037363e-11	2.270589048919e-11	3.844125927795e-11	6.531064433845e-11	1.110115428439e-10	1.882655232931e-10	3.178634433724e-10	5.333389916454e-10	8.880205309406e-10	1.465341417588e-09	2.393631018689e-09	3.866760486800e-09	6.171946584691e-09	9.726320498859e-09	1.512283766143e-08	2.318570974230e-08	3.503425507852e-08	5.215005834332e-08	7.644366026153e-08	1.103067118634e-07	1.566404148417e-07	2.188405200509e-07	3.007198053670e-07	4.063589931248e-07	5.398553552284e-07	7.049945301275e-07	9.048148268067e-07	1.141136753582e-06	1.414058907847e-06	1.721512492563e-06	2.058943903087e-06	2.419163814558e-06	2.792513696009e-06	3.167244586901e-06	3.530309065795e-06	3.868281139881e-06	4.168597009861e-06	4.420719757001e-06
1.832882149096e-14	7.636493136468e-14	1.577481202215e-13	2.464942459068e-13	3.413741178611e-13	4.667576507328e-13	6.790159028439e-13	1.069227117905e-12	1.769934524107e-12	2.980079260223e-12	5.022176315386e-12	8.454335703799e-12	1.426040820643e-11	2.415518453914e-11	4.107891278630e-11	6.998184791789e-11	1.191005896670e-10	2.019913152934e-10	3.407049879204e-10	5.706788784073e-10	9.480145654557e-10	1.560119437529e-09	2.540898963736e-09	4.091730971627e-09	6.509892598495e-09	1.022544260629e-08	1.584753012507e-08	2.422037135908e-08	3.648620391222e-08	5.415360901349e-08	7.916131715891e-08	1.139306062043e-07	1.613905806396e-07	2.249581415444e-07	3.084618718194e-07	4.159772559158e-07	5.515852702039e-07	7.190194919958e-07	9.212468473350e-07	1.159979317547e-06	1.435177710232e-06	1.744621880892e-06	2.083572263375e-06	2.444690185906e-06	2.818136832328e-06	3.192072686696e-06	3.553340167346e-06	3.888518552178e-06	4.185044814375e-06	4.432473135016e-06
1.737611513102e-14	7.236956071862e-14	1.495527041764e-13	2.346492674859e-13	3.281689310461e-13	4.562420556521e-13	6.770967849617e-13	1.084847465375e-12	1.819948919359e-12	3.096599342638e-12	5.265835805766e-12	8.934023729701e-12	1.516324787461e-11	2.580136207068e-11	4.400262834424e-11	7.506722397141e-11	1.277844533267e-10	2.165535470548e-10	3.647153470368e-10	6.096021657261e-10	1.010067537736e-09	1.657461567825e-09	2.691100089173e-09	4.319771137275e-09	6.850457531527e-09	1.072566102989e-08	1.657037066552e-08	2.524762087427e-08	3.792262653060e-08	5.612916686342e-08	8.183380018193e-08	1.174863230105e-07	1.660408379440e-07	2.309371154526e-07	3.160112063804e-07	4.253380455717e-07	5.629695914009e-07	7.325914175662e-07	9.370899542475e-07	1.178063325923e-06	1.455343627895e-06	1.766539625302e-06	2.106765389410e-06	2.468496679217e-06	2.841778976396e-06	3.214638505091e-06	3.573876500803e-06	3.906042335576e-06	4.198615834826e-06	4.441234915552e-06
1.671147402404e-14	6.958904178568e-14	1.439447977819e-13	2.268036367004e-13	3.204900655284e-13	4.533168231795e-13	6.856668784516e-13	1.115942861665e-12	1.892593531132e-12	3.246544713462e-12	5.559416219155e-12	9.487954155564e-12	1.617889470830e-11	2.761489534586e-11	4.717179556546e-11	8.050817458850e-11	1.369684855814e-10	2.318148875942e-10	3.896675660797e-10	6.497386712050e-10	1.073619222422e-09	1.756468359375e-09	2.842928942467e-09	4.548922347956e-09	7.190803252191e-09	1.122331752607e-08	1.728640146690e-08	2.626189757453e-08	3.933656297714e-08	5.806904367681e-08	8.445299265105e-08	1.209641373568e-07	1.705828515430e-07	2.367648090618e-07	3.233569617584e-07	4.344234959384e-07	5.739885876464e-07	7.456832588511e-07	9.523057636413e-07	1.195350634598e-06	1.474499829416e-06	1.787225569542e-06	2.128461803585e-06	2.490553466703e-06	2.863396531534e-06	3.234935297023e-06	3.591911840861e-06	3.920869071674e-06	4.209345634035e-06	4.447039382351e-06
1.628861336124e-14	6.782824648437e-14	1.405231671004e-13	2.224613284969e-13	3.177482881296e-13	4.567020444830e-13	7.029726210543e-13	1.159499165718e-12	1.983893912898e-12	3.424898793309e-12	5.895230409624e-12	1.010582329036e-11	1.729016927878e-11	2.957137483402e-11	5.055273464574e-11	8.624803078236e-11	1.465675185047e-10	2.476275865676e-10	4.153185773045e-10	6.907222056743e-10	1.138056686604e-09	1.856231618191e-09	2.995022630984e-09	4.777246032247e-09	7.528485584960e-09	1.171504417197e-08	1.799181739751e-08	2.725840399738e-08	4.072277917705e-08	5.996783963344e-08	8.701206297995e-08	1.243581924936e-07	1.750072948180e-07	2.424332193058e-07	3.304855101099e-07	4.432170345564e-07	5.846199457633e-07	7.582618247567e-07	9.668625077817e-07	1.211791364524e-06	1.492609745868e-06	1.806623936428e-06	2.148631195159e-06	2.510820594642e-06	2.882975058006e-06	3.252955155020e-06	3.607450295186e-06	3.933030589358e-06	4.217253829024e-06	4.449950508751e-06
1.604864575160e-14	6.690436676981e-14	1.389106521696e-13	2.211452403867e-13	3.190719686953e-13	4.655156721477e-13	7.273981672277e-13	1.213309535210e-12	2.091051762713e-12	3.627294947245e-12	6.268019314909e-12	1.077928685173e-11	1.848403792662e-11	3.165051582988e-11	5.410773479043e-11	9.223252118685e-11	1.564904019023e-10	2.638372653229e-10	4.414234791971e-10	7.321238775680e-10	1.202756532503e-09	1.955840472526e-09	3.146093576525e-09	5.003121713845e-09	7.861235356622e-09	1.219833044910e-08	1.868346770046e-08	2.823367764245e-08	4.207769188428e-08	6.182082051803e-08	8.950722570863e-08	1.276620519959e-07	1.793083785547e-07	2.479317966160e-07	3.373830595509e-07	4.517009756368e-07	5.948360034235e-07	7.703008835706e-07	9.807170417190e-07	1.227353143468e-06	1.509624880543e-06	1.824704798143e-06	2.167237066317e-06	2.529277704296e-06	2.900506991945e-06	3.268693130902e-06	3.620519101928e-06	3.942533275761e-06	4.222395721870e-06	4.449988011632e-06
1.595268650435e-14	6.659189343928e-14	1.387537772047e-13	2.222636153907e-13	3.240146085477e-13	4.789480243356e-13	7.578183135718e-13	1.275878061578e-12	2.211583150210e-12	3.851116557411e-12	6.673524122562e-12	1.150073375519e-11	1.974884783732e-11	3.383014623264e-11	5.780400038613e-11	9.840115355490e-11	1.666296481322e-10	2.802775931385e-10	4.676975510164e-10	7.735384672565e-10	1.267116518479e-09	2.054429919124e-09	3.295079970107e-09	5.225082416762e-09	8.187477853211e-09	1.267114733922e-08	1.935907322166e-08	2.918544041084e-08	4.339824352528e-08	6.362575264779e-08	9.193403009124e-08	1.308714284018e-07	1.834782008897e-07	2.532496861445e-07	3.440359523963e-07	4.598523231362e-07	6.046151550304e-07	7.817643996498e-07	9.938418788385e-07	1.241994736371e-06	1.525515971934e-06	1.841435883925e-06	2.184256280802e-06	2.545918246028e-06	2.915979792244e-06	3.282171061295e-06	3.631115334770e-06	3.949424365143e-06	4.224782344630e-06	4.447219745909e-06
1.594226433811e-14	6.673403578679e-14	1.397068646318e-13	2.254557872565e-13	3.320231600388e-13	4.964905581646e-13	7.938047275162e-13	1.345995613253e-12	2.343831300374e-12	4.093453832680e-12	7.107390226270e-12	1.226482643833e-11	2.107218099115e-11	3.608840846771e-11	6.159897239252e-11	1.046802086237e-10	1.768763716679e-10	2.967612454961e-10	4.938753182897e-10	8.145718483003e-10	1.330579881305e-09	2.151340184315e-09	3.441047427462e-09	5.442128677386e-09	8.505921572582e-09	1.313210391504e-08	2.001736354504e-08	3.011180684998e-08	4.468309219778e-08	6.537951884706e-08	9.428947891317e-08	1.339807236425e-07	1.875083277130e-07	2.583762886921e-07	3.504255037075e-07	4.676540301477e-07	6.139281409049e-07	7.926289101174e-07	1.006202297513e-06	1.255689102823e-06	1.540256446994e-06	1.856793225515e-06	2.199682336041e-06	2.560724146863e-06	2.929410938864e-06	3.293380351714e-06	3.639276991228e-06	3.953707748350e-06	4.224468556085e-06	4.441676616303e-06
1.599506107447e-14	6.720242049911e-14	1.415460779237e-13	2.304049560538e-13	3.427669110385e-13	5.178721425990e-13	8.346410240431e-13	1.423076295289e-12	2.486588275046e-12	4.351846872983e-12	7.565953039145e-12	1.306274829651e-11	2.243973701770e-11	3.839878665124e-11	6.544455855548e-11	1.109961281726e-10	1.871029931531e-10	3.131167182185e-10	5.197126327038e-10	8.548822517693e-10	1.392740533959e-09	2.245969486749e-09	3.583382319342e-09	5.653504648817e-09	8.815790850473e-09	1.358053254405e-08	2.065716985644e-08	3.101205352003e-08	4.593021717939e-08	6.708010484125e-08	9.656950625424e-08	1.369833292449e-07	1.913908709894e-07	2.632971346078e-07	3.565385317011e-07	4.750823697893e-07	6.227550888437e-07	8.028663837850e-07	1.017774698515e-06	1.268414783694e-06	1.553822386881e-06	1.870770954799e-06	2.213495361509e-06	2.573708979072e-06	2.940787412554e-06	3.302349038075e-06	3.645004239601e-06	3.955426615509e-06	4.221482018292e-06	4.433419709927e-06
1.611631787068e-14	6.796815866707e-14	1.441543798345e-13	2.367823460303e-13	3.559631500486e-13	5.427134047021e-13	8.803300856916e-13	1.506626738833e-12	2.638297293216e-12	4.623758485851e-12	8.043095047139e-12	1.388494182041e-11	2.383403684818e-11	4.072889194246e-11	6.929271694514e-11	1.172677901667e-10	1.972041490558e-10	3.291913424578e-10	5.449919762258e-10	8.942204437564e-10	1.453237257717e-09	2.337986753420e-09	3.721668284689e-09	5.858770292266e-09	9.116749998243e-09	1.401577484740e-08	2.127821732581e-08	3.188487714070e-08	4.713816942964e-08	6.872455538274e-08	9.876916774845e-08	1.398735852922e-07	1.951146172427e-07	2.680018277679e-07	3.623562121319e-07	4.821212880823e-07	6.310740092037e-07	8.124561345828e-07	1.028541546311e-06	1.280149390609e-06	1.566209138941e-06	1.883348893687e-06	2.225704039146e-06	2.584856997186e-06	2.950128433925e-06	3.309075271291e-06	3.648327229532e-06	3.954604457480e-06	4.215868036221e-06	4.422512866425e-06
1.630281106492e-14	6.905574744700e-14	1.474548973180e-13	2.445083052780e-13	3.712837659894e-13	5.708210569119e-13	9.304527952314e-13	1.595914650160e-12	2.797735574714e-12	4.905085610850e-12	8.531689394728e-12	1.471869246493e-11	2.523359155549e-11	4.305035163454e-11	7.309494518956e-11	1.234294741414e-10	2.070810551903e-10	3.448493803501e-10	5.695738083116e-10	9.323844096663e-10	1.511900868136e-09	2.427169043548e-09	3.855686997191e-09	6.057826478371e-09	9.408461531391e-09	1.443773996948e-08	2.187962547389e-08	3.272931886631e-08	4.830500626073e-08	7.030929330966e-08	1.008843296701e-07	1.426428112171e-07	1.986716956607e-07	2.724761540457e-07	3.678660057467e-07	4.887538362833e-07	6.388674573119e-07	8.213850000495e-07	1.038483556443e-06	1.290889396183e-06	1.577397496902e-06	1.894532515983e-06	2.236293695938e-06	2.594180974784e-06	2.957431533775e-06	3.313577623130e-06	3.649267656688e-06	3.951274164468e-06	4.207687913218e-06	4.409012528190e-06
1.657997257715e-14	7.048375609254e-14	1.515098514240e-13	2.534491184950e-13	3.885268979789e-13	6.017696659563e-13	9.844206605910e-13	1.690041520635e-12	2.962036490719e-12	5.191186118998e-12	9.023728793832e-12	1.555049282746e-11	2.662047956763e-11	4.533143257117e-11	7.681037098506e-11	1.294240763093e-10	2.166573023217e-10	3.600141193358e-10	5.933391178478e-10	9.692935434099e-10	1.568637818291e-09	2.513445681993e-09	3.985450156976e-09	6.250474794208e-09	9.690905699793e-09	1.484587633240e-08	2.246081259146e-08	3.354407497565e-08	4.942803775873e-08	7.183129249851e-08	1.029084769786e-07	1.452851954789e-07	2.020513358272e-07	2.767101105257e-07	3.730550642370e-07	4.949659593238e-07	6.461258862892e-07	8.296361950121e-07	1.047597234614e-06	1.300617188413e-06	1.587390393306e-06	1.904308386286e-06	2.245270107359e-06	2.601677339253e-06	2.962705168650e-06	3.315875639367e-06	3.647845609643e-06	3.945490934107e-06	4.196984183678e-06	4.393017014658e-06
1.695371015831e-14	7.232502335836e-14	1.563610498264e-13	2.635772906474e-13	4.074085406859e-13	6.348255942223e-13	1.041180057923e-12	1.787084113152e-12	3.128842519647e-12	5.477434277188e-12	9.510295981077e-12	1.636826685240e-11	2.797449357178e-11	4.754888325569e-11	8.040754518631e-11	1.352078751519e-10	2.258924355632e-10	3.746242273990e-10	6.162658760660e-10	1.004921067054e-09	1.623433445746e-09	2.596861562396e-09	4.110859963636e-09	6.436776311237e-09	9.963761429898e-09	1.523978866022e-08	2.302085307046e-08	3.432718168635e-08	5.050521383415e-08	7.328581173518e-08	1.048373172354e-07	1.477926729747e-07	2.052459266588e-07	2.806946049204e-07	3.779125287020e-07	5.007508802015e-07	6.528352971764e-07	8.372072753159e-07	1.055868222430e-06	1.309334115749e-06	1.596176150627e-06	1.912677429542e-06	2.252631107739e-06	2.607348162020e-06	2.965967436122e-06	3.315979314300e-06	3.644111246862e-06	3.937287908308e-06	4.183848646808e-06	4.374591029696e-06
1.745590160465e-14	7.462987353957e-14	1.619933332697e-13	2.747418590277e-13	4.274183706385e-13	6.693065283838e-13	1.099368213664e-12	1.885227658383e-12	3.294914883050e-12	5.758603076169e-12	9.984885232644e-12	1.716002121933e-11	2.928139843653e-11	4.968358593419e-11	8.386234087573e-11	1.407663414913e-10	2.347628895800e-10	3.886832353262e-10	6.383489690920e-10	1.039271683317e-09	1.676349507641e-09	2.677387626723e-09	4.232003096633e-09	6.616518165715e-09	1.022674106987e-08	1.561885746282e-08	2.355836311148e-08	3.507722198180e-08	5.153300100400e-08	7.466970206196e-08	1.066650849555e-07	1.501597385972e-07	2.082491160636e-07	2.844210729792e-07	3.824336492429e-07	5.060975896842e-07	6.589943834443e-07	8.440866555782e-07	1.063296131167e-06	1.317030521659e-06	1.603752673668e-06	1.919638767664e-06	2.258372990641e-06	2.611209018813e-06	2.967220951797e-06	3.313933859815e-06	3.638089770547e-06	3.926747102063e-06	4.168337956974e-06	4.353848408451e-06
1.807094762723e-14	7.735851311692e-14	1.683813313521e-13	2.866913673729e-13	4.481721697167e-13	7.041819114297e-13	1.157571320765e-12	1.982325504424e-12	3.457229076096e-12	6.031018504913e-12	1.044031962605e-11	1.791776856205e-11	3.053105855239e-11	5.172412394582e-11	8.717240113766e-11	1.460908298492e-10	2.432791446485e-10	4.021995743429e-10	6.596101533166e-10	1.072408015044e-09	1.727372184932e-09	2.755087624379e-09	4.348739269634e-09	6.789527518600e-09	1.047945086365e-08	1.598205894601e-08	2.407228701133e-08	3.579160365112e-08	5.250923539724e-08	7.597897166715e-08	1.083877457971e-07	1.523819060785e-07	2.110543536459e-07	2.878865422091e-07	3.866100113591e-07	5.110051267820e-07	6.645937237303e-07	8.502730185897e-07	1.069873799577e-06	1.323702123098e-06	1.610119128305e-06	1.925184116286e-06	2.262508948574e-06	2.613257645477e-06	2.966504453013e-06	3.309757256260e-06	3.629851922459e-06	3.913919154914e-06	4.150553480870e-06	4.330871765900e-06
1.877740610137e-14	8.043499947730e-14	1.752910574317e-13	2.992153518770e-13	4.690973160261e-13	7.386569154936e-13	1.214437315251e-12	2.076213678086e-12	3.613202286856e-12	6.290576441977e-12	1.087342240077e-11	1.863775590488e-11	3.171873897472e-11	5.367109239440e-11	9.033426303183e-11	1.511956507990e-10	2.514588860076e-10	4.151978584540e-10	6.800957182192e-10	1.104319651943e-09	1.776557459028e-09	2.829881578631e-09	4.460953888840e-09	6.955519095937e-09	1.072112785852e-08	1.632867953621e-08	2.456083751855e-08	3.646886296027e-08	5.343111495491e-08	7.721069711778e-08	1.100024163330e-07	1.544545532216e-07	2.136600239983e-07	2.910846531448e-07	3.904410079570e-07	5.154666447702e-07	6.696321378489e-07	8.557616278598e-07	1.075595720031e-06	1.329348850802e-06	1.615265925569e-06	1.929325528201e-06	2.265034169912e-06	2.613526530302e-06	2.963832291395e-06	3.303510921554e-06	3.619445402320e-06	3.898892708857e-06	4.130575125556e-06	4.305763647265e-06
1.953133928168e-14	8.368879199543e-14	1.825332380879e-13	3.119320702050e-13	4.897659225352e-13	7.719306711782e-13	1.268504399224e-12	2.165391401175e-12	3.760768537694e-12	6.536108594820e-12	1.128264136486e-11	1.931840336791e-11	3.284763880936e-11	5.552586213864e-11	9.336141914760e-11	1.560941799551e-10	2.593186170158e-10	4.277151827777e-10	6.998085652228e-10	1.135054205796e-09	1.823841105802e-09	2.901665465309e-09	4.568437780636e-09	7.113960041222e-09	1.095132244413e-08	1.665746963859e-08	2.502297490933e-08	3.710705918420e-08	5.429662938983e-08	7.836314858091e-08	1.115057755992e-07	1.563767818607e-07	2.160614115634e-07	2.940152513864e-07	3.939219240464e-07	5.194807090141e-07	6.741062030351e-07	8.605462580406e-07	1.080462630300e-06	1.333960701937e-06	1.619202865033e-06	1.932056045752e-06	2.265974745387e-06	2.612027662057e-06	2.959255510511e-06	3.295238561824e-06	3.606944550969e-06	3.881744829900e-06	4.108492460776e-06	4.278625871715e-06
2.029730352673e-14	8.697536961538e-14	1.897466591668e-13	3.244362164670e-13	5.097154557072e-13	8.033681830585e-13	1.319288671881e-12	2.248640592932e-12	3.899077197492e-12	6.767061066882e-12	1.166860775802e-11	1.996411763513e-11	3.392031794935e-11	5.729822479365e-11	9.626300015607e-11	1.607994782039e-10	2.668891022848e-10	4.397552385662e-10	7.187771703277e-10	1.164557279717e-09	1.869145069414e-09	2.970302957114e-09	4.670819198232e-09	7.264546408498e-09	1.116914921429e-08	1.696774471276e-08	2.545747153175e-08	3.770487534688e-08	5.510474644159e-08	7.943391231331e-08	1.128975240746e-07	1.581454453990e-07	2.182588333420e-07	2.966752049260e-07	3.970512200046e-07	5.230453326682e-07	6.780102256967e-07	8.646285464871e-07	1.084464850896e-06	1.337545665303e-06	1.621923311120e-06	1.933397351025e-06	2.265342022112e-06	2.608802361833e-06	2.952815098431e-06	3.285002638815e-06	3.592425192311e-06	3.862553351406e-06	4.084406192260e-06	4.249537917816e-06
2.101667773788e-14	9.009537141393e-14	1.966361613034e-13	3.363899771662e-13	5.285373233045e-13	8.328235702305e-13	1.366242843668e-12	2.325922772147e-12	4.028344735157e-12	6.984149109601e-12	1.203434187625e-11	2.057708206655e-11	3.494486979757e-11	5.899651951768e-11	9.904960359009e-11	1.653313623188e-10	2.741660296186e-10	4.513322756177e-10	7.369648434543e-10	1.192778541574e-09	1.912373925062e-09	3.035515037374e-09	4.767882968272e-09	7.406677320353e-09	1.137419776639e-08	1.725873186917e-08	2.586340494929e-08	3.826169189393e-08	5.585380135195e-08	8.042311264703e-08	1.141755352766e-07	1.597608371493e-07	2.202501406718e-07	2.990630712622e-07	3.998280244116e-07	5.261551804967e-07	6.813455671202e-07	8.679990765740e-07	1.087608595999e-06	1.340097915741e-06	1.623443860566e-06	1.933359134125e-06	2.263167520191e-06	2.603888711811e-06	2.944561699560e-06	3.272874783998e-06	3.575951990522e-06	3.841415023935e-06	4.058385999294e-06	4.218608348333e-06
2.165476996413e-14	9.288108175725e-14	2.029366341201e-13	3.474390350162e-13	5.461538175805e-13	8.601467570635e-13	1.409843007247e-12	2.397718110067e-12	4.148957529689e-12	7.189298119962e-12	1.238175910707e-11	2.116390469087e-11	3.592790080368e-11	6.062736584401e-11	1.017322172574e-10	1.696841557145e-10	2.811597037866e-10	4.624202156859e-10	7.543292745400e-10	1.219645025757e-09	1.953333610422e-09	3.097178488243e-09	4.859239249062e-09	7.540092996928e-09	1.156596027027e-08	1.752981807253e-08	2.624052964446e-08	3.877647192696e-08	5.654412058695e-08	8.132930591011e-08	1.153401489616e-07	1.612218143996e-07	2.220343057329e-07	3.011788041621e-07	4.022476091848e-07	5.288117275333e-07	6.841044697393e-07	8.706633068795e-07	1.089889565609e-06	1.341630015419e-06	1.623774325223e-06	1.931966469265e-06	2.259488127900e-06	2.597328002460e-06	2.934563185231e-06	3.258910301153e-06	3.557618754434e-06	3.818393101629e-06	4.030536996210e-06	4.185898770101e-06
2.217062499321e-14	9.523862312922e-14	2.084427284845e-13	3.575205641023e-13	5.624485863162e-13	8.856689268640e-13	1.450446304714e-12	2.464634627842e-12	4.262883875883e-12	7.384046496847e-12	1.271471385334e-11	2.172792952765e-11	3.687329762797e-11	6.219881947178e-11	1.043075032146e-10	1.738625283688e-10	2.878444613501e-10	4.729823293621e-10	7.708232534765e-10	1.245031795062e-09	1.991953297553e-09	3.155025588223e-09	4.944713246185e-09	7.664476179586e-09	1.174406201420e-08	1.778096081128e-08	2.658815335496e-08	3.924954927859e-08	5.717476318617e-08	8.215288347082e-08	1.163908172592e-07	1.625273841326e-07	2.236114474942e-07	3.030182285528e-07	4.043114488650e-07	5.310086448357e-07	6.862908852647e-07	8.726175624544e-07	1.091316432312e-06	1.342151527531e-06	1.622933463946e-06	1.929252917395e-06	2.254335743507e-06	2.589182498263e-06	2.922866123189e-06	3.243196269239e-06	3.537480994046e-06	3.793584660502e-06	4.000916711660e-06	4.151506106614e-06
2.257481875241e-14	9.712821663954e-14	2.131429979303e-13	3.664905264430e-13	5.775288985787e-13	9.096880661883e-13	1.488782452556e-12	2.528244621045e-12	4.370964743794e-12	7.570700064610e-12	1.303524370766e-11	2.227157016028e-11	3.778595330301e-11	6.370699130045e-11	1.067759118784e-10	1.778466972041e-10	2.941960846368e-10	4.829899180883e-10	7.863600572727e-10	1.268891535432e-09	2.028054399647e-09	3.208961572923e-09	5.024136791778e-09	7.779605866598e-09	1.190853473882e-08	1.801169483170e-08	2.690665107435e-08	3.968044050221e-08	5.774615372554e-08	8.289361794514e-08	1.173266304564e-07	1.636779474214e-07	2.249783500120e-07	3.045829359907e-07	4.060146111531e-07	5.327488647052e-07	6.879026321579e-07	8.738684928515e-07	1.091899121797e-06	1.341676512965e-06	1.620952152709e-06	1.925244545583e-06	2.247768411228e-06	2.579493164479e-06	2.909550574563e-06	3.225783696559e-06	3.515628625879e-06	3.767047107489e-06	3.969615016001e-06	4.115492388516e-06
2.286981050233e-14	9.861055324893e-14	2.170562910303e-13	3.744670741420e-13	5.915775397849e-13	9.325289403135e-13	1.525720718294e-12	2.589173038706e-12	4.475179232489e-12	7.750705198909e-12	1.334422206387e-11	2.279649997849e-11	3.866127857492e-11	6.515144569822e-11	1.091253849183e-10	1.816216131092e-10	3.001932121280e-10	4.923784919684e-10	8.009104165948e-10	1.291114534682e-09	2.061593650553e-09	3.258893731918e-09	5.097362149957e-09	7.885543628425e-09	1.205910126364e-08	1.822239864576e-08	2.719575271243e-08	4.006942537434e-08	5.825819660726e-08	8.355076387247e-08	1.181481394522e-07	1.646708957527e-07	2.261361860532e-07	3.058689192537e-07	4.073591484535e-07	5.340313336001e-07	6.889442010288e-07	8.744250579555e-07	1.091647318782e-06	1.340232511783e-06	1.617851318336e-06	1.919992861138e-06	2.239820744600e-06	2.568330533458e-06	2.894663306694e-06	3.206752764439e-06	3.492117340216e-06	3.738859196587e-06	3.936694111205e-06	4.077931864510e-06
2.308565521579e-14	9.976916591649e-14	2.203557216140e-13	3.816394637739e-13	6.046814303015e-13	9.546532796664e-13	1.561688243748e-12	2.648790036862e-12	4.576203887245e-12	7.924176744430e-12	1.364221849062e-11	2.329918209884e-11	3.949889116740e-11	6.652346705078e-11	1.113439296748e-10	1.851720552242e-10	3.057952438593e-10	5.011369418958e-10	8.144054813839e-10	1.311674436441e-09	2.092517174920e-09	3.304740198959e-09	5.164492886231e-09	7.982147871216e-09	1.219607737732e-08	1.841289772761e-08	2.745566511309e-08	4.041658380492e-08	5.871036810943e-08	8.412489692022e-08	1.188532657707e-07	1.655072041062e-07	2.270821188720e-07	3.068778639831e-07	4.083449772253e-07	5.348590420909e-07	6.894240735789e-07	8.742947619005e-07	1.090586156845e-06	1.337837095899e-06	1.613676242500e-06	1.913528652596e-06	2.230555354813e-06	2.555739770201e-06	2.878275483086e-06	3.186159205875e-06	3.467016548638e-06	3.709085974131e-06	3.902219528402e-06	4.038901379852e-06
2.325728096795e-14	1.007216685839e-13	2.232540668679e-13	3.881760818710e-13	6.172556844886e-13	9.761416559541e-13	1.597129012715e-12	2.707174533912e-12	4.674262998302e-12	8.091781555000e-12	1.392672941914e-11	2.377844855524e-11	4.029122476948e-11	6.781417110580e-11	1.134235543492e-10	1.884743451661e-10	3.109972028537e-10	5.092175623930e-10	8.268299514958e-10	1.330548516312e-09	2.120789191322e-09	3.346605756980e-09	5.225440437124e-09	8.069650881716e-09	1.231936293044e-08	1.858336474959e-08	2.768651937878e-08	4.072144512402e-08	5.910309980715e-08	8.461437695014e-08	1.194428303108e-07	1.661848709489e-07	2.278172006628e-07	3.076099175272e-07	4.089737533358e-07	5.352397188453e-07	6.893478961442e-07	8.734992309191e-07	1.088729605118e-06	1.334528553156e-06	1.608454077961e-06	1.905905394494e-06	2.220014141996e-06	2.541780958679e-06	2.860441193887e-06	3.164062102323e-06	3.440391672807e-06	3.677782214148e-06	3.866267582985e-06	3.998454424812e-06
2.341203305275e-14	1.016224990431e-13	2.259532408040e-13	3.944282121755e-13	6.292541947316e-13	9.971555058576e-13	1.631979985046e-12	2.764312292178e-12	4.769519775046e-12	8.251605479177e-12	1.419682926239e-11	2.422921882703e-11	4.103301021626e-11	6.901901091894e-11	1.153477123249e-10	1.915249669797e-10	3.157702801083e-10	5.166198651037e-10	8.381820569408e-10	1.347720251747e-09	2.146491007052e-09	3.384432870394e-09	5.280394871423e-09	8.148028144525e-09	1.242909455295e-08	1.873390700747e-08	2.788790412964e-08	4.098440009969e-08	5.943524215419e-08	8.501993012597e-08	1.199154393155e-07	1.667045200379e-07	2.283419883208e-07	3.080663014891e-07	4.092526891027e-07	5.351777970588e-07	6.887341352374e-07	8.720504760309e-07	1.086110560866e-06	1.330331955081e-06	1.602230218382e-06	1.897162709167e-06	2.208248387282e-06	2.526508077880e-06	2.841211663627e-06	3.140527318756e-06	3.412289443635e-06	3.645024619240e-06	3.828885453709e-06	3.956683365616e-06
2.359866303188e-14	1.025678693515e-13	2.286719638882e-13	4.004565627454e-13	6.409370218543e-13	1.017597336655e-12	1.665842397967e-12	2.819869519056e-12	4.860531974825e-12	8.403373095361e-12	1.444978192503e-11	2.464835829896e-11	4.172028454238e-11	7.012571448548e-11	1.171159152632e-10	1.943096502639e-10	3.201198904417e-10	5.233466079364e-10	8.484513289474e-10	1.363253092923e-09	2.169593654084e-09	3.418371821533e-09	5.329344875040e-09	8.217347016415e-09	1.252534787813e-08	1.886421244554e-08	2.806016773908e-08	4.120458465613e-08	5.970726261015e-08	8.534050369292e-08	1.202714228245e-07	1.670669531994e-07	2.286572494624e-07	3.082531104534e-07	4.091849312378e-07	5.346885292481e-07	6.875930252364e-07	8.699756448296e-07	1.082751058488e-06	1.325284221776e-06	1.595041114425e-06	1.887343108663e-06	2.195309492624e-06	2.509963348957e-06	2.820649696201e-06	3.115593634135e-06	3.382783849269e-06	3.610853917897e-06	3.790160703366e-06	3.913638250749e-06
2.381725849864e-14	1.036540684055e-13	2.315243114411e-13	4.064734060258e-13	6.521924767683e-13	1.037128657781e-12	1.698491114233e-12	2.872801877659e-12	4.947030645724e-12	8.545103934675e-12	1.468339842126e-11	2.503348026880e-11	4.234630805851e-11	7.113613214446e-11	1.187195089986e-10	1.968322425019e-10	3.240506475736e-10	5.293967817055e-10	8.576927849613e-10	1.377134107916e-09	2.190200342858e-09	3.448404548991e-09	5.372326629632e-09	8.277694112191e-09	1.260791318683e-08	1.897455847090e-08	2.820264116505e-08	4.138230800983e-08	5.991848091156e-08	8.557635922512e-08	1.205117330555e-07	1.672726537615e-07	2.287681474187e-07	3.081729696061e-07	4.087833075020e-07	5.337809646641e-07	6.859467180120e-07	8.672944265079e-07	1.078681533167e-06	1.319419616350e-06	1.586922530584e-06	1.876495252514e-06	2.181233053536e-06	2.492206858945e-06	2.798789695820e-06	3.089332086408e-06	3.351912244402e-06	3.575352443609e-06	3.750141558178e-06	3.869415404326e-06
2.409156334388e-14	1.048927978979e-13	2.345341712798e-13	4.124604724904e-13	6.629737781780e-13	1.055725539889e-12	1.729077733796e-12	2.922659838481e-12	5.027363391174e-12	8.675437259233e-12	1.489693713709e-11	2.538137317308e-11	4.291279421566e-11	7.204411136170e-11	1.201619424097e-10	1.990993567939e-10	3.275662568014e-10	5.348119015537e-10	8.658948054508e-10	1.389428332671e-09	2.208297251975e-09	3.474560421389e-09	5.409416171345e-09	8.328893622913e-09	1.267696714087e-08	1.906443423279e-08	2.831554922876e-08	4.151714460607e-08	6.006901439553e-08	8.572831673055e-08	1.206365772046e-07	1.673259033224e-07	2.286768838574e-07	3.078361891766e-07	4.080552850129e-07	5.324724698584e-07	6.838124082210e-07	8.640313063967e-07	1.073932784672e-06	1.312766915148e-06	1.577918392392e-06	1.864648550472e-06	2.166074263274e-06	2.473268420027e-06	2.775696006450e-06	3.061776279032e-06	3.319748710740e-06	3.538566885219e-06	3.708914375114e-06	3.824080637412e-06
2.439608261460e-14	1.062460328249e-13	2.377143201016e-13	4.183700886302e-13	6.732709860407e-13	1.072848755380e-12	1.757369872403e-12	2.968326111955e-12	5.100766834441e-12	8.794036134607e-12	1.508823365750e-11	2.569337041095e-11	4.341707818560e-11	7.285459168915e-11	1.214495628511e-10	2.011129494203e-10	3.306930991844e-10	5.395820607845e-10	8.731056045950e-10	1.400135083207e-09	2.223904724061e-09	3.496885202377e-09	5.440462677162e-09	8.371074707913e-09	1.273216165398e-08	1.913401641577e-08	2.839862374092e-08	4.160911852592e-08	6.015961027441e-08	8.579657478513e-08	1.206495653472e-07	1.672285866821e-07	2.283916026159e-07	3.072491237060e-07	4.070147322537e-07	5.307783730255e-07	6.812098522905e-07	8.602136675601e-07	1.068528340667e-06	1.305365897057e-06	1.568054290107e-06	1.851853341134e-06	2.149860304433e-06	2.453205926885e-06	2.751401599170e-06	3.032992868111e-06	3.286340744723e-06	3.500573543957e-06	3.666546454206e-06	3.777719097126e-06
2.472501104258e-14	1.076804869205e-13	2.408942033525e-13	4.241500963576e-13	6.828102143771e-13	1.088539155356e-12	1.782790742607e-12	3.009322173643e-12	5.166705095024e-12	8.899301515536e-12	1.525894851214e-11	2.596916814855e-11	4.386345686735e-11	7.357147773365e-11	1.225825764089e-10	2.028904532275e-10	3.334253869662e-10	5.437428242043e-10	8.793244649767e-10	1.409258486824e-09	2.237047496130e-09	3.515265597404e-09	5.465564347323e-09	8.403984395346e-09	1.277359345346e-08	1.918311163148e-08	2.845184556062e-08	4.165890728192e-08	6.019044234575e-08	8.578396999580e-08	1.205521148189e-07	1.669869217975e-07	2.279176447743e-07	3.064225965371e-07	4.056746909569e-07	5.287139496876e-07	6.781624381285e-07	8.558603485257e-07	1.062502873369e-06	1.297238091682e-06	1.557373761322e-06	1.838133724919e-06	2.132641166964e-06	2.432051240173e-06	2.725963412507e-06	3.003028295225e-06	3.251752423201e-06	3.461439847406e-06	3.623111005870e-06	3.730421614497e-06
2.505339039461e-14	1.090808477393e-13	2.440253077748e-13	4.295668927387e-13	6.916074124705e-13	1.102490632618e-12	1.805125843897e-12	3.045425378145e-12	5.224462794831e-12	8.992709713454e-12	1.540874881463e-11	2.621135020096e-11	4.425469518140e-11	7.419586482649e-11	1.235740897556e-10	2.044284704932e-10	3.357852296214e-10	5.472887906710e-10	8.845493448791e-10	1.416820666702e-09	2.247649045351e-09	3.529768408783e-09	5.484526462705e-09	8.427670795160e-09	1.280115343589e-08	1.921172861361e-08	2.847582529035e-08	4.166664924908e-08	6.016368869594e-08	8.569166015303e-08	1.203490814034e-07	1.666054921983e-07	2.272633889367e-07	3.053675708203e-07	4.040471224906e-07	5.262992912583e-07	6.746857243720e-07	8.510012365467e-07	1.055874888437e-06	1.288420883616e-06	1.545899563574e-06	1.823533077018e-06	2.114448713919e-06	2.409852573078e-06	2.699428015035e-06	2.971936881952e-06	3.216052476889e-06	3.421228958314e-06	3.578699999008e-06	3.682257813201e-06
2.535753222686e-14	1.104007150745e-13	2.468943591823e-13	4.345430700841e-13	6.994290171689e-13	1.114675368239e-12	1.824590030565e-12	3.076484558174e-12	5.274900719091e-12	9.073548931437e-12	1.553930615448e-11	2.642223286121e-11	4.459234138483e-11	7.473693722437e-11	1.244206999892e-10	2.057391933115e-10	3.377672441622e-10	5.502188280569e-10	8.887969016196e-10	1.422760411269e-09	2.255744560713e-09	3.540248981002e-09	5.497382291048e-09	8.442085405647e-09	1.281484613585e-08	1.922033833137e-08	2.847063131355e-08	4.163399462826e-08	6.008032007505e-08	8.552333568076e-08	1.200441539416e-07	1.660905156804e-07	2.264377712752e-07	3.040932742193e-07	4.021487171914e-07	5.235467648917e-07	6.708043114316e-07	8.456517701547e-07	1.048675414020e-06	1.278935153005e-06	1.533667499168e-06	1.808081452663e-06	2.095321838935e-06	2.386655080859e-06	2.671839860646e-06	2.939785550599e-06	3.179293197727e-06	3.380030322708e-06	3.533374020736e-06	3.633335193295e-06
2.562107117224e-14	1.115328852030e-13	2.494119223238e-13	4.389092484799e-13	7.062854053134e-13	1.125321532612e-12	1.841070377793e-12	3.103130640163e-12	5.317777927361e-12	9.143222154714e-12	1.565200810885e-11	2.660245719740e-11	4.488194983713e-11	7.519192145700e-11	1.251309931484e-10	2.068203997302e-10	3.393694653484e-10	5.525392696383e-10	8.920163530967e-10	1.427099933808e-09	2.261240281596e-09	3.546739207252e-09	5.504115278015e-09	8.447219021884e-09	1.281502742406e-08	1.920900575639e-08	2.843754850649e-08	4.156176772940e-08	5.994308781960e-08	8.528194377682e-08	1.196420146999e-07	1.654493367795e-07	2.254479967039e-07	3.026133491904e-07	3.999893442602e-07	5.204764959284e-07	6.665316357824e-07	8.398377609310e-07	1.040923865789e-06	1.268810152189e-06	1.520706223105e-06	1.791810745038e-06	2.075304710435e-06	2.362495708420e-06	2.643263523860e-06	2.906618821546e-06	3.141561153255e-06	3.337898922884e-06	3.487237505883e-06	3.583716804072e-06
2.582115628026e-14	1.124345536607e-13	2.515061704801e-13	4.426169848207e-13	7.122220350537e-13	1.134300763782e-12	1.855218739562e-12	3.125484897062e-12	5.354109853332e-12	9.202352168529e-12	1.574682269949e-11	2.675523227103e-11	4.512182937422e-11	7.556737164372e-11	1.257031858994e-10	2.076673242791e-10	3.405921832006e-10	5.542131706750e-10	8.942249392380e-10	1.429777714981e-09	2.264155854990e-09	3.549228833430e-09	5.504709223187e-09	8.443349042657e-09	1.280176702203e-08	1.917868472730e-08	2.837719636760e-08	4.145195053086e-08	5.975431864348e-08	8.497098952854e-08	1.191485048732e-07	1.646873419806e-07	2.243047564647e-07	3.009354610124e-07	3.975850517951e-07	5.170998824736e-07	6.618882545396e-07	8.335762481091e-07	1.032643138874e-06	1.258072184089e-06	1.507041015674e-06	1.774761860006e-06	2.054426704353e-06	2.337433952223e-06	2.613736540691e-06	2.872517138329e-06	3.102905809533e-06	3.294931523103e-06	3.440350501691e-06	3.533506202194e-06
2.596451504434e-14	1.131038737558e-13	2.531001758761e-13	4.456752773718e-13	7.171813737283e-13	1.142091512959e-12	1.867038940741e-12	3.144187212891e-12	5.384347360805e-12	9.251014680567e-12	1.582596167649e-11	2.687939409713e-11	4.531549611194e-11	7.586025861501e-11	1.261326796910e-10	2.082810897266e-10	3.414116920092e-10	5.552522007193e-10	8.953784902419e-10	1.430802601727e-09	2.264489625977e-09	3.547714732412e-09	5.499387613367e-09	8.430536786661e-09	1.277574751962e-08	1.912984774603e-08	2.829103811350e-08	4.130640740936e-08	5.951662999536e-08	8.459501985158e-08	1.185676349055e-07	1.638128812804e-07	2.230141850431e-07	2.990723628973e-07	3.949454901393e-07	5.134330642452e-07	6.568892224795e-07	8.268854307442e-07	1.023857462673e-06	1.246741519980e-06	1.492709218719e-06	1.756958961939e-06	2.032742354888e-06	2.311503205895e-06	2.583332526207e-06	2.837526883125e-06	3.063415402741e-06	3.251188113394e-06	3.392808693624e-06	3.482774847319e-06
2.604974024741e-14	1.135305180528e-13	2.542963375483e-13	4.480446139394e-13	7.213483459494e-13	1.148560924029e-12	1.876988190323e-12	3.159670960997e-12	5.408744198422e-12	9.290757481695e-12	1.588814142178e-11	2.697612814437e-11	4.546007169777e-11	7.606778570527e-11	1.264209607107e-10	2.086452355835e-10	3.418341457388e-10	5.556248961806e-10	8.954821426615e-10	1.430180735549e-09	2.262244390366e-09	3.542358896431e-09	5.488187390715e-09	8.409266460833e-09	1.273734402831e-08	1.906356906649e-08	2.818049844786e-08	4.112700124129e-08	5.923343345788e-08	8.415697284706e-08	1.179058137456e-07	1.628307517263e-07	2.215860224628e-07	2.970318108925e-07	3.920828893848e-07	5.094889320505e-07	6.515485507188e-07	8.197864454378e-07	1.014582320043e-06	1.234850718711e-06	1.477730441729e-06	1.738450000820e-06	2.010280881948e-06	2.284767637708e-06	2.552094440704e-06	2.801725336283e-06	3.023149444900e-06	3.206753451712e-06	3.344685690978e-06	3.431605390275e-06
2.609102648643e-14	1.137896652936e-13	2.550613206233e-13	4.498547164319e-13	7.246563926042e-13	1.153983938863e-12	1.885317359366e-12	3.172101383017e-12	5.428189976354e-12	9.320394380364e-12	1.593405228255e-11	2.704372710012e-11	4.555351840014e-11	7.618991345059e-11	1.265558816853e-10	2.087637446677e-10	3.418405011742e-10	5.553377208779e-10	8.945447345717e-10	1.427911214875e-09	2.257530349998e-09	3.533192083841e-09	5.471469279524e-09	8.379843487735e-09	1.268732996751e-08	1.898090413073e-08	2.804689463427e-08	4.091629527334e-08	5.890693230727e-08	8.366173165858e-08	1.171667474505e-07	1.617482721665e-07	2.200265568379e-07	2.948231641415e-07	3.890082789901e-07	5.052782227151e-07	6.458843545348e-07	8.122914195212e-07	1.004846022976e-06	1.222416579614e-06	1.462146276719e-06	1.719261409238e-06	1.987097384746e-06	2.257268577651e-06	2.520089426234e-06	2.765172513477e-06	2.982181906735e-06	3.161703636488e-06	3.296054847995e-06	3.380084691262e-06
2.609883820081e-14	1.138840381643e-13	2.555387219539e-13	4.511300366733e-13	7.272730131916e-13	1.158441379946e-12	1.891921591279e-12	3.181886227434e-12	5.442002950342e-12	9.340715921931e-12	1.596245751896e-11	2.708008934896e-11	4.559498405745e-11	7.621842969517e-11	1.265407734979e-10	2.086257734182e-10	3.414359023248e-10	5.543961318711e-10	8.925622224171e-10	1.424072783986e-09	2.250379462090e-09	3.520476506917e-09	5.449458818458e-09	8.342801534720e-09	1.262646890749e-08	1.888278344824e-08	2.789212712891e-08	4.067589281937e-08	5.854070075511e-08	8.311203083657e-08	1.163558094089e-07	1.605704476990e-07	2.183427435135e-07	2.924553790795e-07	3.857294700729e-07	5.008158221424e-07	6.399059350698e-07	8.044240416580e-07	9.946625435433e-07	1.209473486891e-06	1.445980043310e-06	1.699438734060e-06	1.963230872252e-06	2.229062045509e-06	2.487375782605e-06	2.727930428716e-06	2.940588889342e-06	3.116102097221e-06	3.247005378705e-06	3.328272548254e-06
2.608104944871e-14	1.138847251986e-13	2.557738810494e-13	4.519928112529e-13	7.292449481580e-13	1.161773494388e-12	1.897056725649e-12	3.188566921398e-12	5.450566031792e-12	9.350636194089e-12	1.597192443524e-11	2.708483877907e-11	4.557939637521e-11	7.615580987111e-11	1.263685144968e-10	2.082334636197e-10	3.406238224168e-10	5.528002473883e-10	8.895959816260e-10	1.418694477103e-09	2.240972921237e-09	3.504370894047e-09	5.422526019779e-09	8.298702251003e-09	1.255543161704e-08	1.877059746250e-08	2.771733321253e-08	4.040836718482e-08	5.813678309317e-08	8.251184213132e-08	1.154769668031e-07	1.593023637092e-07	2.165417234821e-07	2.899341971664e-07	3.822586956420e-07	4.961091451271e-07	6.336328273681e-07	7.961961515288e-07	9.840599207973e-07	1.196042688193e-06	1.429269281393e-06	1.679019113075e-06	1.938727576751e-06	2.200204345373e-06	2.454005689382e-06	2.690074601766e-06	2.898425939582e-06	3.070038499547e-06	3.197591816675e-06	3.276264007440e-06
2.605611501662e-14	1.138293515771e-13	2.558203779594e-13	4.525077581989e-13	7.305219311860e-13	1.164184035020e-12	1.900225054762e-12	3.192125365609e-12	5.453096809216e-12	9.349480058049e-12	1.596254897371e-11	2.705489950730e-11	4.550799448117e-11	7.599637645711e-11	1.260398184915e-10	2.075911125304e-10	3.394080873506e-10	5.505943666233e-10	8.856660192511e-10	1.411898255426e-09	2.229423483398e-09	3.485133693123e-09	5.391076397105e-09	8.248010327249e-09	1.247519439874e-08	1.864512664631e-08	2.752434810000e-08	4.011523495836e-08	5.769803009253e-08	8.186413921827e-08	1.145337663521e-07	1.579495315178e-07	2.146276366725e-07	2.872693470285e-07	3.786016173925e-07	4.911735566724e-07	6.270746896370e-07	7.876298210340e-07	9.730570413267e-07	1.182153951707e-06	1.412047831631e-06	1.658039246370e-06	1.913639959577e-06	2.170738425967e-06	2.420050900275e-06	2.651652622837e-06	2.855778991438e-06	3.023562523919e-06	3.147906968692e-06	3.224109135516e-06
2.602573488792e-14	1.137294331252e-13	2.557732688035e-13	4.526533236615e-13	7.311899186779e-13	1.165265396556e-12	1.901443933760e-12	3.192099784375e-12	5.449162219592e-12	9.337281687630e-12	1.593226417581e-11	2.699080838127e-11	4.537714922030e-11	7.574154915539e-11	1.255590253335e-10	2.067018788938e-10	3.378181523355e-10	5.477931089793e-10	8.808575931342e-10	1.403767777331e-09	2.215912173465e-09	3.463048475233e-09	5.355419443682e-09	8.191403022573e-09	1.238630956825e-08	1.850769124097e-08	2.731428302852e-08	3.979849145429e-08	5.722662711501e-08	8.117140072751e-08	1.135304740887e-07	1.565149917215e-07	2.126081045406e-07	2.844651603747e-07	3.747701641146e-07	4.860172000367e-07	6.202488813359e-07	7.787419029501e-07	9.616772173284e-07	1.167837850954e-06	1.394345020736e-06	1.636547638541e-06	1.888003969122e-06	2.140731068770e-06	2.385553270693e-06	2.612745194498e-06	2.812695445765e-06	2.976762712549e-06	3.098002528636e-06	3.171895258372e-06
2.599483722276e-14	1.136215481230e-13	2.555592274179e-13	4.524857881771e-13	7.310615739581e-13	1.165105255118e-12	1.900393970129e-12	3.188123061431e-12	5.438601425168e-12	9.312495865182e-12	1.588154377340e-11	2.689097535385e-11	4.518857451361e-11	7.539408540922e-11	1.249276547220e-10	2.055853703483e-10	3.358658279688e-10	5.444567271597e-10	8.752309491867e-10	1.394423943574e-09	2.200627536167e-09	3.438318713485e-09	5.316027584664e-09	8.129269400847e-09	1.228969435433e-08	1.835905575114e-08	2.708848819279e-08	3.945970999372e-08	5.672428081629e-08	8.043683307715e-08	1.124692005972e-07	1.550044399583e-07	2.104862853560e-07	2.815306400844e-07	3.707710455343e-07	4.806532071421e-07	6.131697128425e-07	7.695499034958e-07	9.499470973056e-07	1.153117257076e-06	1.376203878488e-06	1.614573648688e-06	1.861879018034e-06	2.110218805434e-06	2.350585497085e-06	2.573397473773e-06	2.769255814305e-06	2.929691680155e-06	3.047958504861e-06	3.119678964174e-06
2.595673876280e-14	1.134500017432e-13	2.552246430170e-13	4.519121031790e-13	7.301942901872e-13	1.163502553864e-12	1.896782460466e-12	3.179993912427e-12	5.420464644816e-12	9.275717472588e-12	1.580956662659e-11	2.675643247340e-11	4.494400800257e-11	7.495566444624e-11	1.241597311500e-10	2.042510483703e-10	3.335920791772e-10	5.406252082709e-10	8.688645503452e-10	1.383994546771e-09	2.183711213422e-09	3.411274243163e-09	5.273163837356e-09	8.062227172409e-09	1.218586549541e-08	1.820013878396e-08	2.684810823280e-08	3.910007242957e-08	5.619335745140e-08	7.966186459242e-08	1.113541523686e-07	1.534202678038e-07	2.082689780015e-07	2.784713296474e-07	3.666140440980e-07	4.750936565894e-07	6.058503980270e-07	7.600769356448e-07	9.378847562715e-07	1.138029647106e-06	1.357648843765e-06	1.592169219988e-06	1.835298244866e-06	2.079266026759e-06	2.315191756612e-06	2.533680998894e-06	2.725514587888e-06	2.882421537278e-06	2.997837411825e-06	3.067526903863e-06
2.590129189162e-14	1.132148607786e-13	2.546827789973e-13	4.509257417006e-13	7.284658418700e-13	1.160275221470e-12	1.890585724059e-12	3.167223314675e-12	5.395103281239e-12	9.226173759255e-12	1.571699160214e-11	2.658870574296e-11	4.464543270178e-11	7.443623223025e-11	1.232619557263e-10	2.027249211798e-10	3.310217421440e-10	5.363505582061e-10	8.618473913956e-10	1.372577224842e-09	2.165383625260e-09	3.382081006901e-09	5.227234594231e-09	7.990621404351e-09	1.207544303674e-08	1.803174907571e-08	2.659391551755e-08	3.872124526645e-08	5.563477412389e-08	7.884954613094e-08	1.101870969728e-07	1.517674061900e-07	2.059604999356e-07	2.752942092024e-07	3.623090266616e-07	4.693482587690e-07	5.983102416490e-07	7.503368082743e-07	9.255214412388e-07	1.122594970102e-06	1.338723658579e-06	1.569364064239e-06	1.808316270219e-06	2.047914789872e-06	2.279432891662e-06	2.493650674811e-06	2.681534319399e-06	2.835018316923e-06	2.947698143221e-06	3.015509659124e-06
2.582714509663e-14	1.128767164344e-13	2.538768976362e-13	4.494244944467e-13	7.257805814801e-13	1.155514725643e-12	1.881487801139e-12	3.149957359035e-12	5.362004312342e-12	9.164518242687e-12	1.560508066010e-11	2.638950885329e-11	4.429943190208e-11	7.383992831505e-11	1.222508201176e-10	2.010239732177e-10	3.281911662030e-10	5.316929291796e-10	8.542420736641e-10	1.360314845788e-09	2.145750091411e-09	3.351010591082e-09	5.178474028203e-09	7.914866687485e-09	1.195897901006e-08	1.785437143789e-08	2.632707882004e-08	3.832384399455e-08	5.505074810647e-08	7.800117675498e-08	1.089715400867e-07	1.500492070139e-07	2.035658418772e-07	2.720073480061e-07	3.578631845314e-07	4.634328812901e-07	5.905598806096e-07	7.403552079714e-07	9.128739614094e-07	1.106849606494e-06	1.319455390549e-06	1.546203625806e-06	1.780973341393e-06	2.016216312145e-06	2.243364105432e-06	2.453360382470e-06	2.637383325025e-06	2.787534125597e-06	2.897616169453e-06	2.963673088692e-06
2.571772270665e-14	1.123918757219e-13	2.527731442092e-13	4.473261007628e-13	7.221340900863e-13	1.148967803992e-12	1.869699676514e-12	3.128055844655e-12	5.321735906118e-12	9.091561670820e-12	1.547490248942e-11	2.616278517074e-11	4.390866491986e-11	7.317819513036e-11	1.211386209548e-10	1.991723796126e-10	3.251379722098e-10	5.266904410012e-10	8.461404372559e-10	1.347274943177e-09	2.124991905003e-09	3.318216267736e-09	5.127145575719e-09	7.835320255374e-09	1.183676754498e-08	1.766881990425e-08	2.604799851904e-08	3.790941855374e-08	5.444216313193e-08	7.711916118040e-08	1.077100185824e-07	1.482691591614e-07	2.010913782887e-07	2.686158489511e-07	3.532890302002e-07	4.573554997206e-07	5.826197920783e-07	7.301461100566e-07	8.999714636970e-07	1.090817420284e-06	1.299880389704e-06	1.522725267987e-06	1.753311230511e-06	1.984223798519e-06	2.207030331248e-06	2.412877463256e-06	2.593106943869e-06	2.740045579213e-06	2.847634258332e-06	2.912094618431e-06
2.556944866934e-14	1.117438936502e-13	2.512676777970e-13	4.445952175151e-13	7.173915726929e-13	1.140833852506e-12	1.855199488964e-12	3.101974866571e-12	5.274809966387e-12	9.007847634537e-12	1.532886927545e-11	2.591067915102e-11	4.348120560174e-11	7.245903534812e-11	1.199404157404e-10	1.971932499721e-10	3.218861027581e-10	5.214028328208e-10	8.375860626399e-10	1.333575413119e-09	2.103202316435e-09	3.283859754181e-09	5.073482274587e-09	7.752167691917e-09	1.170936991654e-08	1.747533548415e-08	2.575772276446e-08	3.747856079908e-08	5.381066568325e-08	7.620542879292e-08	1.064049519552e-07	1.464321762322e-07	1.985406532294e-07	2.651293873370e-07	3.485926404419e-07	4.511321865037e-07	5.745016005942e-07	7.197322843224e-07	8.868348259637e-07	1.074527032969e-06	1.280032894760e-06	1.498962611427e-06	1.725379821620e-06	1.951974565079e-06	2.170495992667e-06	2.372242067281e-06	2.548780268995e-06	2.692593694322e-06	2.797829701879e-06	2.860810358319e-06
2.537232538817e-14	1.108818140687e-13	2.493564823985e-13	4.411507366789e-13	7.116633789443e-13	1.131105144284e-12	1.838265445770e-12	3.072008326403e-12	5.221688507934e-12	8.915210800205e-12	1.516855417912e-11	2.563816527407e-11	4.302164489738e-11	7.169199926637e-11	1.186709269685e-10	1.951023227536e-10	3.184743760123e-10	5.158563646837e-10	8.286515163175e-10	1.319270019389e-09	2.080482808503e-09	3.248097163780e-09	5.017598360846e-09	7.665782565253e-09	1.157691532770e-08	1.727461636434e-08	2.545665262404e-08	3.703239848252e-08	5.315770902547e-08	7.526160881899e-08	1.050600312057e-07	1.445406874302e-07	1.959210750879e-07	2.615526370049e-07	3.437863584391e-07	4.447724813619e-07	5.662227065742e-07	7.091318452518e-07	8.734862603951e-07	1.058009194763e-06	1.259939599862e-06	1.474961116617e-06	1.697210132294e-06	1.919528494519e-06	2.133797359284e-06	2.331525214560e-06	2.504443431114e-06	2.645252651138e-06	2.748241977729e-06	2.809888524512e-06
2.511902458903e-14	1.098079143054e-13	2.469957200224e-13	4.370436821883e-13	7.049083940637e-13	1.119913317759e-12	1.819155296257e-12	3.038638497932e-12	5.163638890496e-12	8.814543243319e-12	1.499696148235e-11	2.534792397614e-11	4.253610515998e-11	7.088649827996e-11	1.173405299099e-10	1.929237291640e-10	3.149164675430e-10	5.100947929792e-10	8.193689322907e-10	1.304423574358e-09	2.056933467795e-09	3.210989668850e-09	4.959732413755e-09	7.576223924105e-09	1.143986608490e-08	1.706693359416e-08	2.514554033486e-08	3.657196822709e-08	5.248431960289e-08	7.429040220695e-08	1.036768960336e-07	1.426002347180e-07	1.932361077128e-07	2.578947358458e-07	3.388777697351e-07	4.382892761467e-07	5.577983809114e-07	6.983614976337e-07	8.599523292499e-07	1.041284426735e-06	1.239640303941e-06	1.450746287364e-06	1.668855624977e-06	1.886918095712e-06	2.096998417346e-06	2.290765904260e-06	2.460164425062e-06	2.598064985366e-06	2.698935115772e-06	2.759368860189e-06
2.481878147207e-14	1.085196376655e-13	2.441967334722e-13	4.322342350091e-13	6.972300338628e-13	1.107481729717e-12	1.798176553461e-12	3.002610619958e-12	5.101203529200e-12	8.707798364786e-12	1.481577912659e-11	2.504403371192e-11	4.203043420446e-11	7.004849327445e-11	1.159632329393e-10	1.906647994076e-10	3.112406798870e-10	5.041379652533e-10	8.097777397374e-10	1.289096342802e-09	2.032582779354e-09	3.172689018993e-09	4.899911682988e-09	7.483805080666e-09	1.129840613176e-08	1.685277277994e-08	2.482510821805e-08	3.609791699155e-08	5.179248491861e-08	7.329293594270e-08	1.022596379774e-07	1.406133861140e-07	1.904924320187e-07	2.541617526393e-07	3.338763765902e-07	4.316953730534e-07	5.492410881267e-07	6.874437598351e-07	8.462489077044e-07	1.024387042416e-06	1.219156591681e-06	1.426364773383e-06	1.640346099715e-06	1.854199597230e-06	2.060137976883e-06	2.250025046951e-06	2.415989228279e-06	2.551089276455e-06	2.649956041251e-06	2.709298781299e-06
2.446585308948e-14	1.070277413548e-13	2.409908276818e-13	4.268150285110e-13	6.887339115252e-13	1.093939468042e-12	1.775782709969e-12	2.964298044529e-12	5.035698099178e-12	8.596121204217e-12	1.462763281489e-11	2.472966962873e-11	4.150766953182e-11	6.918638624608e-11	1.145434588817e-10	1.883437041972e-10	3.074579477369e-10	4.980081888808e-10	7.999117491349e-10	1.273298632258e-09	2.007528237127e-09	3.133207447998e-09	4.838342298766e-09	7.388635339634e-09	1.115283314970e-08	1.663262903673e-08	2.449575772626e-08	3.561167287676e-08	5.108293604783e-08	7.227212816241e-08	1.008100836510e-07	1.385848955784e-07	1.876947978847e-07	2.503604931532e-07	3.287925008519e-07	4.249996845512e-07	5.405692193087e-07	6.763906951393e-07	8.324045422414e-07	1.007335016580e-06	1.198527453136e-06	1.401843422036e-06	1.611728988079e-06	1.821410739764e-06	2.023268377708e-06	2.209350225859e-06	2.371969150663e-06	2.504377367493e-06	2.601347693736e-06	2.659726577693e-06
2.407140841099e-14	1.053601833652e-13	2.374270506416e-13	4.208613997110e-13	6.795143726207e-13	1.079557385087e-12	1.752203440785e-12	2.924584704245e-12	4.967821870955e-12	8.480998952654e-12	1.443418231424e-11	2.440667516839e-11	4.097317792469e-11	6.830261933093e-11	1.130921429309e-10	1.859653636430e-10	3.035800783537e-10	4.917244750192e-10	7.897751309488e-10	1.257094318527e-09	1.981771292338e-09	3.092673336579e-09	4.775085289013e-09	7.290899813761e-09	1.100349093436e-08	1.640675045543e-08	2.415849547523e-08	3.511369072227e-08	5.035771346581e-08	7.122928327949e-08	9.933159678786e-08	1.365184555567e-07	1.848479717973e-07	2.464990818151e-07	3.236324355617e-07	4.182169724872e-07	5.317920203773e-07	6.652254639490e-07	8.184342836722e-07	9.901600625457e-07	1.177777162719e-06	1.377221302658e-06	1.583040652244e-06	1.788595443356e-06	1.986437532285e-06	2.168785588915e-06	2.328159211570e-06	2.457967977055e-06	2.553164694415e-06	2.610677921755e-06
2.364414429922e-14	1.035513705599e-13	2.335706612521e-13	4.144506233391e-13	6.697700921651e-13	1.064503532378e-12	1.727929151285e-12	2.883734019533e-12	4.898436570652e-12	8.363533576415e-12	1.423670618529e-11	2.407832271054e-11	4.042793188967e-11	6.740335147122e-11	1.116107734797e-10	1.835362039263e-10	2.996187991761e-10	4.852885897515e-10	7.794078327505e-10	1.240477368552e-09	1.955390881470e-09	3.051121774682e-09	4.710257861643e-09	7.190837053098e-09	1.085052621346e-08	1.617583039476e-08	2.381359056694e-08	3.460539100798e-08	4.961776672330e-08	7.016675456522e-08	9.782698605030e-08	1.344173101598e-07	1.819582503700e-07	2.425819391812e-07	3.184078430509e-07	4.113543434095e-07	5.229278321675e-07	6.539606619607e-07	8.043633104416e-07	9.728840794455e-07	1.156937246344e-06	1.352532798273e-06	1.554317173323e-06	1.755800583412e-06	1.949683153882e-06	2.128387301613e-06	2.284594459999e-06	2.411919248781e-06	2.505432310896e-06	2.562203323350e-06
2.318970671988e-14	1.016393195678e-13	2.295032653178e-13	4.077446097645e-13	6.595861032799e-13	1.049017297821e-12	1.703080277866e-12	2.842314792713e-12	4.828210249907e-12	8.244481698108e-12	1.403713065757e-11	2.374475424389e-11	3.987523076984e-11	6.648874026021e-11	1.101033844508e-10	1.810632439372e-10	2.955732514796e-10	4.787238530743e-10	7.688013514687e-10	1.223497449791e-09	1.928407564508e-09	3.008625639203e-09	4.644017525199e-09	7.088519882949e-09	1.069440371365e-08	1.594002326332e-08	2.346202546879e-08	3.408744178100e-08	4.886467678705e-08	6.908659295024e-08	9.629836653483e-08	1.322862132782e-07	1.790286415510e-07	2.386179974890e-07	3.131240135133e-07	4.044257799634e-07	5.139869305262e-07	6.426156019826e-07	7.902108066644e-07	9.555315431526e-07	1.136038872776e-06	1.327806563986e-06	1.525602455887e-06	1.723057715566e-06	1.913059535797e-06	2.088186600391e-06	2.241332764625e-06	2.366256085155e-06	2.458203218692e-06	2.514315279695e-06
2.272592246141e-14	9.966992167215e-14	2.253113395018e-13	4.007973159142e-13	6.491515974310e-13	1.033196676954e-12	1.677996316779e-12	2.800665480730e-12	4.757516140190e-12	8.124839280118e-12	1.383525315898e-11	2.340805370832e-11	3.931511498359e-11	6.556112327201e-11	1.085732961763e-10	1.785442675088e-10	2.914574054711e-10	4.720231040748e-10	7.579884166334e-10	1.206167018517e-09	1.900864883786e-09	2.965284761567e-09	4.576396373384e-09	6.984265515836e-09	1.053521938551e-08	1.570000711348e-08	2.310426465116e-08	3.356088829748e-08	4.809993521357e-08	6.799017257541e-08	9.474931980540e-08	1.301272320325e-07	1.760658882194e-07	2.346112293022e-07	3.077914665377e-07	3.974398050406e-07	5.049839763353e-07	6.312069904355e-07	7.759955411661e-07	9.381302932401e-07	1.115104890447e-06	1.303082929264e-06	1.496923415163e-06	1.690417809921e-06	1.876595431842e-06	2.048239101369e-06	2.198400124747e-06	2.321031017116e-06	2.411495104018e-06	2.467054931602e-06
2.225744682989e-14	9.768642756777e-14	2.210508567006e-13	3.937591672001e-13	6.385418368204e-13	1.017262372648e-12	1.652818600373e-12	2.758876985699e-12	4.686831742267e-12	8.004463109879e-12	1.363248063985e-11	2.306799637132e-11	3.874864262734e-11	6.462183238960e-11	1.070182685490e-10	1.759878567834e-10	2.872659688474e-10	4.652077692547e-10	7.469743539035e-10	1.188509123929e-09	1.872824655593e-09	2.921112336466e-09	4.507610844569e-09	6.878127880286e-09	1.037342561559e-08	1.545608545600e-08	2.274097501681e-08	3.302679237499e-08	4.732440701145e-08	6.688011741163e-08	9.318118436919e-08	1.279452749767e-07	1.730728886812e-07	2.305693180142e-07	3.024170795877e-07	3.904071290912e-07	4.959329512405e-07	6.197486935148e-07	7.617414258480e-07	9.206981336187e-07	1.094170764387e-06	1.278384469657e-06	1.468325546576e-06	1.657907081888e-06	1.840341524297e-06	2.008571570308e-06	2.155845662873e-06	2.276266284945e-06	2.365347460990e-06	2.420434285229e-06
2.179342228315e-14	9.570916766394e-14	2.168193291412e-13	3.867022947833e-13	6.279002214573e-13	1.001251104468e-12	1.627574802144e-12	2.717249796954e-12	4.616024310058e-12	7.884097385339e-12	1.342838778892e-11	2.272507050019e-11	3.817636397982e-11	6.366930005672e-11	1.054439504020e-10	1.733900140557e-10	2.830117419688e-10	4.582783071883e-10	7.357717683994e-10	1.170564264754e-09	1.844292777562e-09	2.876254459075e-09	4.437687108802e-09	6.770402133358e-09	1.020921740825e-08	1.520868267426e-08	2.237291406844e-08	3.248568824538e-08	4.653997437613e-08	6.575727110432e-08	9.159747901992e-08	1.257424834278e-07	1.700551651073e-07	2.264977594136e-07	2.970085056454e-07	3.833392310359e-07	4.868439840734e-07	6.082608304975e-07	7.474624157195e-07	9.032653813275e-07	1.073255619038e-06	1.253750520938e-06	1.439833196218e-06	1.625570238305e-06	1.804325533167e-06	1.969228183729e-06	2.113695983675e-06	2.231998171737e-06	2.319780465391e-06	2.374474986328e-06
2.134255958757e-14	9.378309347676e-14	2.126399747346e-13	3.797023730170e-13	6.172849009772e-13	9.852333456510e-13	1.602430790440e-12	2.675585738776e-12	4.545438280368e-12	7.763302099925e-12	1.322320889161e-11	2.237960847676e-11	3.759746057521e-11	6.270712547017e-11	1.038467702149e-10	1.707579754104e-10	2.786936439955e-10	4.512426294885e-10	7.244079007442e-10	1.152334370611e-09	1.815366025833e-09	2.830719518801e-09	4.366815969155e-09	6.661216459332e-09	1.004286572399e-08	1.495833314218e-08	2.200039228061e-08	3.193890363114e-08	4.574716310740e-08	6.462413422762e-08	8.999979738519e-08	1.235227514810e-07	1.670170408781e-07	2.224018885115e-07	2.915750164733e-07	3.762434711725e-07	4.777336811355e-07	5.967543666412e-07	7.331837224188e-07	8.858483608502e-07	1.052392556185e-06	1.229203865883e-06	1.411484655077e-06	1.593435587789e-06	1.768585910934e-06	1.930239156986e-06	2.071983433371e-06	2.188254010436e-06	2.274813897740e-06	2.329196120148e-06
2.090786224523e-14	9.191430017577e-14	2.085654280401e-13	3.728133427078e-13	6.067343808824e-13	9.693058596921e-13	1.577234811817e-12	2.634039803824e-12	4.474673871356e-12	7.642264783528e-12	1.301719652588e-11	2.203102319784e-11	3.701385350131e-11	6.173236668902e-11	1.022312588070e-10	1.680906318005e-10	2.743168452876e-10	4.441183260716e-10	7.128813378402e-10	1.133881439847e-09	1.786043420833e-09	2.784632161262e-09	4.295080903707e-09	6.550736621510e-09	9.874732203207e-09	1.470519790727e-08	2.162432743278e-08	3.138675234155e-08	4.494771425296e-08	6.348185471204e-08	8.839078323081e-08	1.212893535703e-07	1.639620936727e-07	2.182889816754e-07	2.861218229545e-07	3.691330787098e-07	4.686104564928e-07	5.852494885801e-07	7.189190467161e-07	8.684738901432e-07	1.031602340299e-06	1.204775945905e-06	1.383307539253e-06	1.561535182829e-06	1.733154561606e-06	1.891632098000e-06	2.030739921114e-06	2.145050892901e-06	2.230473993988e-06	2.284598456157e-06
2.049094980264e-14	9.011459622330e-14	2.046178340199e-13	3.660530120920e-13	5.963119797756e-13	9.533513554758e-13	1.552100368711e-12	2.592392686515e-12	4.403889353849e-12	7.520961355189e-12	1.280976059557e-11	2.168037442865e-11	3.642356700256e-11	6.074813102153e-11	1.005966124154e-10	1.653913795288e-10	2.698920110054e-10	4.369022242011e-10	7.012320838373e-10	1.115202566994e-09	1.756407389171e-09	2.738045196134e-09	4.222579605069e-09	6.439203102144e-09	9.704894435568e-09	1.444991022250e-08	2.124491274317e-08	3.083043259152e-08	4.414244375645e-08	6.233218702552e-08	8.677289585055e-08	1.190446767273e-07	1.608959602013e-07	2.141627340120e-07	2.806592382032e-07	3.620145718449e-07	4.594901392515e-07	5.737578128276e-07	7.046896788665e-07	8.511607763564e-07	1.010910238339e-06	1.180493138564e-06	1.355328214219e-06	1.529901421098e-06	1.698054982436e-06	1.853441540902e-06	1.989980547756e-06	2.102419929997e-06	2.186762265931e-06	2.240704930315e-06
2.009387056214e-14	8.839111252153e-14	2.007795927911e-13	3.594421144555e-13	5.859605798429e-13	9.375052497444e-13	1.526892489776e-12	2.550700793317e-12	4.332946774737e-12	7.398952260011e-12	1.260149449610e-11	2.132636778393e-11	3.582881995730e-11	5.975382726153e-11	9.894471077997e-11	1.626663491858e-10	2.654161327064e-10	4.296209043149e-10	6.894568205352e-10	1.096350535726e-09	1.726488876906e-09	2.691012889894e-09	4.149470659962e-09	6.326649600515e-09	9.533786533164e-09	1.419258294611e-08	2.086294659205e-08	3.027050635983e-08	4.333248269987e-08	6.117695277110e-08	8.514768753472e-08	1.167929825623e-07	1.578212060355e-07	2.100309558117e-07	2.751922657504e-07	3.549000206361e-07	4.503824621033e-07	5.622957279981e-07	6.905121918273e-07	8.339287120790e-07	9.903405719205e-07	1.156376655574e-06	1.327577929071e-06	1.498553968002e-06	1.663321888041e-06	1.815680931442e-06	1.949738453868e-06	2.060363949829e-06	2.143705422607e-06	2.197504601374e-06
1.971204284303e-14	8.672196942760e-14	1.970675711782e-13	3.529481863043e-13	5.757592766526e-13	9.216613335600e-13	1.501661193035e-12	2.508852123651e-12	4.261548869766e-12	7.276618437962e-12	1.239159172330e-11	2.097043531319e-11	3.522889249924e-11	5.875051249255e-11	9.727957110987e-11	1.599135418499e-10	2.609068313118e-10	4.222706055602e-10	6.775883577100e-10	1.077342449998e-09	1.696317413080e-09	2.643642244921e-09	4.075767077985e-09	6.213371249522e-09	9.361467995508e-09	1.393373809995e-08	2.047881586856e-08	2.970769358211e-08	4.251917631549e-08	6.001714729261e-08	8.351833341014e-08	1.145360383698e-07	1.547436496673e-07	2.058975241572e-07	2.697299664128e-07	3.477975281390e-07	4.412997781010e-07	5.508775996039e-07	6.764017383495e-07	8.167996296990e-07	9.699103543113e-07	1.132455581720e-06	1.300073301914e-06	1.467526113978e-06	1.628967900433e-06	1.778383398417e-06	1.910018643412e-06	2.018911025636e-06	2.101297696626e-06	2.155015459116e-06
1.934124220186e-14	8.510979793031e-14	1.934407723110e-13	3.466031230318e-13	5.656308832402e-13	9.058548434157e-13	1.476341110128e-12	2.466721314025e-12	4.189977869757e-12	7.153343683053e-12	1.218084366122e-11	2.061193554413e-11	3.462460042219e-11	5.774089440325e-11	9.559982133945e-11	1.571443535330e-10	2.563600795346e-10	4.148710153050e-10	6.656357259977e-10	1.058194844544e-09	1.665965100115e-09	2.595933678832e-09	4.001663606792e-09	6.099391859502e-09	9.188272647648e-09	1.367363628536e-08	2.009296652417e-08	2.914296337435e-08	4.170312860257e-08	5.885506479722e-08	8.188601548739e-08	1.122780760238e-07	1.516662406901e-07	2.017690280364e-07	2.642788665692e-07	3.407160988103e-07	4.322541224552e-07	5.395147740328e-07	6.623773011770e-07	7.997868737492e-07	9.496453203342e-07	1.108743757164e-06	1.272844434110e-06	1.436829723431e-06	1.595023791232e-06	1.741555938261e-06	1.870847814328e-06	1.978060434683e-06	2.059556783398e-06	2.113227498276e-06
1.898388857082e-14	8.353549423665e-14	1.899009916010e-13	3.403305291913e-13	5.555959422674e-13	8.900765800725e-13	1.450885617235e-12	2.424465378058e-12	4.117783849639e-12	7.029658119686e-12	1.196880166027e-11	2.025147777702e-11	3.401768746642e-11	5.672395755538e-11	9.391250333430e-11	1.543550751779e-10	2.517881299253e-10	4.074276060418e-10	6.536085050144e-10	1.038955124890e-09	1.635426031245e-09	2.548013597651e-09	3.927166062950e-09	5.984924740028e-09	9.014379089526e-09	1.341255101765e-08	1.970608344844e-08	2.857667059031e-08	4.088597626130e-08	5.769151376833e-08	8.025377213173e-08	1.100213393563e-07	1.485936829396e-07	1.976506628041e-07	2.588454413945e-07	3.336656451340e-07	4.232539776783e-07	5.282232827511e-07	6.484494163038e-07	7.829124901427e-07	9.295572865302e-07	1.085267463830e-06	1.245902954664e-06	1.406492116727e-06	1.561498756528e-06	1.705222556462e-06	1.832230447250e-06	1.937828273785e-06	2.018480743281e-06	2.072144285355e-06
1.863135852515e-14	8.199440122357e-14	1.864114772441e-13	3.341424824219e-13	5.456245456042e-13	8.742689731538e-13	1.425407672474e-12	2.381829969345e-12	4.045362317173e-12	6.905268096466e-12	1.175592011236e-11	1.989006014469e-11	3.340718534428e-11	5.570393687674e-11	9.221486983119e-11	1.515537748661e-10	2.471943991306e-10	3.999455844883e-10	6.415369039083e-10	1.019614498410e-09	1.604780933527e-09	2.499880528435e-09	3.852410975428e-09	5.870090301430e-09	8.839946648032e-09	1.315095556985e-08	1.931836892420e-08	2.800996759279e-08	4.006827103635e-08	5.652862918204e-08	7.862328270020e-08	1.077691023647e-07	1.455300248407e-07	1.935469987815e-07	2.534376708805e-07	3.266524381313e-07	4.143124451229e-07	5.170113833143e-07	6.346363172169e-07	7.661866333634e-07	9.096683016366e-07	1.062037993847e-06	1.219271967270e-06	1.376524206178e-06	1.528413198088e-06	1.669392123336e-06	1.794180047834e-06	1.898219600965e-06	1.978071557402e-06	2.031765174189e-06
1.828439676533e-14	8.046983152157e-14	1.829629731733e-13	3.280101390283e-13	5.356697072196e-13	8.585022499025e-13	1.399749812610e-12	2.339142528085e-12	3.972565505252e-12	6.780454713103e-12	1.154263859108e-11	1.952687882609e-11	3.279578087983e-11	5.467897956905e-11	9.051225441786e-11	1.487424584613e-10	2.425813881210e-10	3.924435674394e-10	6.294122215478e-10	1.000225201162e-09	1.574026180911e-09	2.451620084800e-09	3.777476309070e-09	5.754978153349e-09	8.665300110098e-09	1.288896345301e-08	1.893062529093e-08	2.744323095874e-08	3.925148602354e-08	5.536764307786e-08	7.699677956597e-08	1.055244747625e-07	1.424784683599e-07	1.894643222854e-07	2.480601470753e-07	3.196868906254e-07	4.054360128609e-07	5.058937393104e-07	6.209467504116e-07	7.496271948511e-07	8.899891595704e-07	1.039074178100e-06	1.192963471192e-06	1.346942655648e-06	1.495779270765e-06	1.634075391084e-06	1.756707128034e-06	1.859234814997e-06	1.938335911789e-06	1.992077128199e-06
1.794036770353e-14	7.895524272079e-14	1.795382013883e-13	3.218862421254e-13	5.257810574569e-13	8.426904187856e-13	1.374144165957e-12	2.296267127754e-12	3.899559004137e-12	6.655459518313e-12	1.132843408934e-11	1.916363576429e-11	3.218220632392e-11	5.365251071771e-11	8.880552381610e-11	1.459219987120e-10	2.379606353678e-10	3.849147873903e-10	6.172680402571e-10	9.807822193428e-10	1.543213714190e-09	2.403281119280e-09	3.702410325976e-09	5.639808060227e-09	8.490502437291e-09	1.262712473044e-08	1.854310109042e-08	2.687744681451e-08	3.843650197754e-08	5.421005099285e-08	7.537660258432e-08	1.032896548343e-07	1.394438136401e-07	1.854059431247e-07	2.427208952204e-07	3.127740472321e-07	3.966360739303e-07	4.948777481040e-07	6.073946795230e-07	7.332440779064e-07	8.705345504515e-07	1.016388200027e-06	1.166990481157e-06	1.317761334286e-06	1.463604952706e-06	1.599286193968e-06	1.719810718658e-06	1.820885559810e-06	1.899261152835e-06	1.953087308374e-06
1.759429035148e-14	7.744516318928e-14	1.761117493971e-13	3.158157806667e-13	5.158860639785e-13	8.269625005196e-13	1.348475744551e-12	2.253325315181e-12	3.826493314066e-12	6.529994456170e-12	1.111444889000e-11	1.879943858001e-11	3.156845102377e-11	5.262471363847e-11	8.709503021072e-11	1.430998428821e-10	2.333271817418e-10	3.773804904951e-10	6.050994260317e-10	9.613166212638e-10	1.512374094047e-09	2.354889925041e-09	3.627363566569e-09	5.524616083140e-09	8.315924509276e-09	1.236560108586e-08	1.815645081171e-08	2.631325108002e-08	3.762431773463e-08	5.305759646997e-08	7.376425932032e-08	1.010682589000e-07	1.364284666445e-07	1.813779472228e-07	2.374238952765e-07	3.059226175288e-07	3.879189006706e-07	4.839740759615e-07	5.939890779039e-07	7.170485850581e-07	8.513164364980e-07	9.939901432770e-07	1.141367583604e-06	1.288986227768e-06	1.431906000682e-06	1.565023179847e-06	1.683505627337e-06	1.783160735189e-06	1.860858366691e-06	1.914773746547e-06
1.724950342104e-14	7.592850457286e-14	1.727101624692e-13	3.097389714882e-13	5.060613705059e-13	8.112252725476e-13	1.322826663261e-12	2.210429782953e-12	3.753227043923e-12	6.404776723838e-12	1.090000192949e-11	1.843548562293e-11	3.095451767309e-11	5.159567711881e-11	8.538542129176e-11	1.402723279056e-10	2.286942728563e-10	3.698360089659e-10	5.929245980360e-10	9.418482822177e-10	1.481522125807e-09	2.306547942151e-09	3.552352381408e-09	5.409646412684e-09	8.141669182060e-09	1.210482029920e-08	1.777112546070e-08	2.575129622053e-08	3.681620571944e-08	5.191128644642e-08	7.216240306996e-08	9.886200412554e-08	1.334369341438e-07	1.773834205435e-07	2.321755885783e-07	2.991377353120e-07	3.792923512133e-07	4.731905348390e-07	5.807383322713e-07	7.010517317555e-07	8.323422998846e-07	9.718940690496e-07	1.116099069473e-06	1.260633257335e-06	1.400680956712e-06	1.531302112008e-06	1.647782653514e-06	1.746072908568e-06	1.823109565960e-06	1.877142175451e-06
1.690444759997e-14	7.442442542589e-14	1.692982937327e-13	3.036962879675e-13	4.962415679417e-13	7.955421610814e-13	1.297268165317e-12	2.167471041900e-12	3.680195893468e-12	6.279349994778e-12	1.068587588090e-11	1.807171916639e-11	3.034042165498e-11	5.056825687905e-11	8.367382374777e-11	1.374473566837e-10	2.240581929601e-10	3.622929428623e-10	5.807570831185e-10	9.223849884519e-10	1.450724479315e-09	2.258260780489e-09	3.477536346325e-09	5.294963942806e-09	7.968014461295e-09	1.184510167717e-08	1.738754832975e-08	2.519249432448e-08	3.601283062554e-08	5.077304289292e-08	7.057226992371e-08	9.667417325310e-08	1.304715812865e-07	1.734270203703e-07	2.269801128145e-07	2.924250832823e-07	3.707630563339e-07	4.625332496778e-07	5.676521908076e-07	6.852590348268e-07	8.136249806042e-07	9.501031790784e-07	1.091199952728e-06	1.232701442675e-06	1.369945061705e-06	1.498116225765e-06	1.612654179386e-06	1.709608788198e-06	1.786020607087e-06	1.840172942081e-06
1.656164131242e-14	7.291772024508e-14	1.659080403285e-13	2.976625189999e-13	4.864558002952e-13	7.799370615797e-13	1.271712099209e-12	2.124727947250e-12	3.607096264816e-12	6.154246142489e-12	1.047203130026e-11	1.770811097442e-11	2.972772019399e-11	4.954022125384e-11	8.196509885668e-11	1.346224406723e-10	2.194263191328e-10	3.547600398675e-10	5.686007095596e-10	9.029697325299e-10	1.419980848150e-09	2.210130763675e-09	3.402956658900e-09	5.180748124595e-09	7.795180624128e-09	1.158671118843e-08	1.700635806128e-08	2.463728224420e-08	3.521555910221e-08	4.964374293985e-08	6.899618335587e-08	9.450653105214e-08	1.275356728047e-07	1.695119764336e-07	2.218414521109e-07	2.857900678029e-07	3.623353524765e-07	4.520103983628e-07	5.547345967841e-07	6.696815138719e-07	7.951668917728e-07	9.286306069626e-07	1.066669794296e-06	1.205204139135e-06	1.339693928370e-06	1.465476218176e-06	1.578111473367e-06	1.673772804845e-06	1.749578256289e-06	1.803860667519e-06
1.621895964439e-14	7.141978568133e-14	1.625303066601e-13	2.916519109542e-13	4.767278696794e-13	7.643348998179e-13	1.246327127833e-12	2.082008634389e-12	3.534305912887e-12	6.029387441092e-12	1.025836234652e-11	1.734552057873e-11	2.911493566896e-11	4.851464947459e-11	8.025761265563e-11	1.318022661256e-10	2.148042951706e-10	3.472387905678e-10	5.564827082313e-10	8.836005729304e-10	1.389357833775e-09	2.162185018403e-09	3.328727110386e-09	5.067148892080e-09	7.623335226476e-09	1.133009616860e-08	1.662784756238e-08	2.408662305922e-08	3.442501806339e-08	4.852500753770e-08	6.743545441619e-08	9.236133443817e-08	1.246317135956e-07	1.656410657818e-07	2.167639418760e-07	2.792357589560e-07	3.540159348371e-07	4.416248950502e-07	5.419947490783e-07	6.543212431486e-07	7.769790881674e-07	9.074767333140e-07	1.042519741277e-06	1.178139462240e-06	1.309936168339e-06	1.433377867223e-06	1.544157199811e-06	1.638558039768e-06	1.713775725068e-06	1.768195661218e-06
1.587906060892e-14	6.993266299587e-14	1.591628418802e-13	2.856846282706e-13	4.670105501771e-13	7.488660770620e-13	1.220973798245e-12	2.039519083432e-12	3.461711246189e-12	5.904705486539e-12	1.004539448912e-11	1.698299305274e-11	2.850405119388e-11	4.749053814578e-11	7.855422056466e-11	1.289901017912e-10	2.101922637009e-10	3.397467111562e-10	5.444011369762e-10	8.643202791569e-10	1.358872131981e-09	2.114494063485e-09	3.254948561597e-09	4.954270401251e-09	7.452788091518e-09	1.107545135231e-08	1.625268277931e-08	2.354095215971e-08	3.364230724886e-08	4.741778549510e-08	6.589160234626e-08	9.024047049150e-08	1.217615749753e-07	1.618176349138e-07	2.117496800215e-07	2.727674195895e-07	3.458069052346e-07	4.313840696518e-07	5.294343937766e-07	6.391870010429e-07	7.590624851460e-07	8.866501724892e-07	1.018749795920e-06	1.151513551904e-06	1.280671097081e-06	1.401821671308e-06	1.510789525293e-06	1.603956135227e-06	1.678609491880e-06	1.733160096005e-06
1.554212445622e-14	6.845063173747e-14	1.558311182395e-13	2.797314351199e-13	4.573882978221e-13	7.334229598510e-13	1.195776920576e-12	1.997153326600e-12	3.389246181610e-12	5.780527182939e-12	9.832593169350e-12	1.662185481351e-11	2.789433214325e-11	4.646947754425e-11	7.685684757891e-11	1.261858118917e-10	2.056015126715e-10	3.322819073535e-10	5.323830067017e-10	8.451388893207e-10	1.328567136784e-09	2.067125831561e-09	3.181686768714e-09	4.842326173281e-09	7.283667506658e-09	1.082322840146e-08	1.588116110833e-08	2.300100326008e-08	3.286810377885e-08	4.632307967243e-08	6.436601828350e-08	8.814517369967e-08	1.189277710627e-07	1.580430931278e-07	2.068026873702e-07	2.663865816883e-07	3.377139171106e-07	4.212894147835e-07	5.170601935741e-07	6.242800741313e-07	7.414233572714e-07	8.661523227109e-07	9.953638117569e-07	1.125328314358e-06	1.251897313113e-06	1.370809649558e-06	1.477999067741e-06	1.569968370898e-06	1.644061544422e-06	1.698754283492e-06
1.520670622029e-14	6.698876384380e-14	1.525132789772e-13	2.738467288346e-13	4.477870913346e-13	7.180747288168e-13	1.170654727179e-12	1.954886410697e-12	3.317138387877e-12	5.656506026054e-12	9.620762504877e-12	1.626158764928e-11	2.728678195757e-11	4.545265807133e-11	7.516523954794e-11	1.233965212662e-10	2.010303610422e-10	3.248610869301e-10	5.204341914772e-10	8.260833713420e-10	1.298489304974e-09	2.020122416369e-09	3.109086728730e-09	4.731399367078e-09	7.116274448277e-09	1.057362733137e-08	1.551376260847e-08	2.246725193723e-08	3.210305766553e-08	4.524189165645e-08	6.285949384763e-08	8.607727939009e-08	1.161312397154e-07	1.543204357073e-07	2.019240868827e-07	2.600974496569e-07	3.297382274336e-07	4.113457640730e-07	5.048736295887e-07	6.096047316812e-07	7.240639478225e-07	8.459851052900e-07	9.723653024787e-07	1.099580935067e-06	1.223619331534e-06	1.340332089570e-06	1.445790285769e-06	1.536577517259e-06	1.610135182102e-06	1.664955601725e-06
1.487799726010e-14	6.553782696412e-14	1.492363835487e-13	2.679791148249e-13	4.382494041353e-13	7.027840321689e-13	1.145599465748e-12	1.912853389732e-12	3.245143617588e-12	5.533145326749e-12	9.409545516330e-12	1.590283504165e-11	2.668216709631e-11	4.443987919777e-11	7.348374735894e-11	1.206206527547e-10	1.964890154982e-10	3.174880624238e-10	5.085718706013e-10	8.071853894262e-10	1.268665496454e-09	1.973581082591e-09	3.037201612543e-09	4.621686617805e-09	6.950741224698e-09	1.032695770700e-08	1.515081614973e-08	2.194010838821e-08	3.134786874258e-08	4.417471580853e-08	6.137334095018e-08	8.403741117737e-08	1.133741529663e-07	1.506504765216e-07	1.971168973971e-07	2.539010586770e-07	3.218831861951e-07	4.015546188709e-07	4.928773673091e-07	5.951635706877e-07	7.069846949792e-07	8.261527618591e-07	9.497506038003e-07	1.074277179047e-06	1.195827806682e-06	1.310395042406e-06	1.414147617197e-06	1.503788240845e-06	1.576810355300e-06	1.631766780327e-06
1.455138979668e-14	6.410542073379e-14	1.459784967492e-13	2.621562948592e-13	4.287577662929e-13	6.875366854083e-13	1.120698754313e-12	1.870888629155e-12	3.173580088899e-12	5.410207129919e-12	9.199378629909e-12	1.554605493300e-11	2.608024838984e-11	4.343372609818e-11	7.181118396211e-11	1.178645430783e-10	1.919800212008e-10	3.101737831287e-10	4.968176769995e-10	7.884620797584e-10	1.239159575794e-09	1.927534688030e-09	2.966158133382e-09	4.513275377428e-09	6.787263520302e-09	1.008343957016e-08	1.479257019335e-08	2.142004938067e-08	3.060283938445e-08	4.312246999077e-08	5.990796835477e-08	8.202709897973e-08	1.106570846871e-07	1.470353004634e-07	1.923819358208e-07	2.477996077836e-07	3.141501744496e-07	3.919174098888e-07	4.810739477094e-07	5.809559596516e-07	6.901898850805e-07	8.066512653932e-07	9.275256781920e-07	1.049408539526e-06	1.168529010808e-06	1.280985238688e-06	1.383075698224e-06	1.471583939578e-06	1.544088903251e-06	1.599170814086e-06
1.422747409667e-14	6.268151168860e-14	1.427463537912e-13	2.563763982801e-13	4.192996489169e-13	6.723924264911e-13	1.095837508176e-12	1.829211240821e-12	3.102299625932e-12	5.287958798757e-12	8.990485632578e-12	1.519102144031e-11	2.548259077154e-11	4.243337234625e-11	7.015155849679e-11	1.151301393239e-10	1.875105361589e-10	3.029327346163e-10	4.851820110737e-10	7.699549602573e-10	1.209992437746e-09	1.882064707724e-09	2.896013189833e-09	4.406285902353e-09	6.625985489731e-09	9.843220044711e-09	1.443934624378e-08	2.090725978713e-08	2.986860554283e-08	4.208542503353e-08	5.846443436287e-08	8.004674673021e-08	1.079814444529e-07	1.434755585573e-07	1.877205892708e-07	2.417943075701e-07	3.065397779480e-07	3.824364497915e-07	4.694621508528e-07	5.669858916554e-07	6.736756076628e-07	7.874861815894e-07	9.056833184358e-07	1.024980754019e-06	1.141712478510e-06	1.252106499172e-06	1.352562009685e-06	1.439964912188e-06	1.511958285768e-06	1.567164071478e-06
1.390599276598e-14	6.126546504749e-14	1.395387981455e-13	2.506182683681e-13	4.099243858069e-13	6.572868808981e-13	1.071164518733e-12	1.787705309330e-12	3.031453191507e-12	5.166507515024e-12	8.782668538722e-12	1.483866450566e-11	2.488868205806e-11	4.144148282700e-11	6.850634101460e-11	1.124219234909e-10	1.830899322919e-10	2.957711883684e-10	4.736916844674e-10	7.516769932013e-10	1.181215036456e-09	1.837206399165e-09	2.826837475760e-09	4.300808727811e-09	6.466989818930e-09	9.606510524628e-09	1.409125323475e-08	2.040216567765e-08	2.914533278676e-08	4.106428259426e-08	5.704300241524e-08	7.809726215365e-08	1.053477017684e-07	1.399720211924e-07	1.831337884999e-07	2.358851208852e-07	2.990538633662e-07	3.731101394232e-07	4.580452754457e-07	5.532496742704e-07	6.574464128017e-07	7.686515397820e-07	8.842279502828e-07	1.000985954475e-06	1.115380411273e-06	1.223750086977e-06	1.322604614368e-06	1.408922854803e-06	1.480411776714e-06	1.535740378129e-06
1.358516141130e-14	5.986069515737e-14	1.363413348909e-13	2.449160756304e-13	4.005828650902e-13	6.423185436867e-13	1.046607661773e-12	1.746452056460e-12	2.961064225309e-12	5.045696364613e-12	8.576550860948e-12	1.448873743028e-11	2.430025916188e-11	4.045904495896e-11	6.687834986981e-11	1.097460639204e-10	1.787221776678e-10	2.887063456384e-10	4.623546576146e-10	7.336592975574e-10	1.152848478363e-09	1.793000174077e-09	2.758687898984e-09	4.196891083562e-09	6.310415576296e-09	9.373376053080e-09	1.374857342489e-08	1.990487102302e-08	2.843348544484e-08	4.005922269609e-08	5.564425236453e-08	7.617898675732e-08	1.027562449059e-07	1.365253948189e-07	1.786211800868e-07	2.300735215742e-07	2.916907945798e-07	3.639411046061e-07	4.468201492072e-07	5.397508384925e-07	6.414977761285e-07	7.501504863595e-07	8.631543575589e-07	9.774248392845e-07	1.089527763692e-06	1.195912207668e-06	1.293199384000e-06	1.378448690223e-06	1.449447060518e-06	1.504887003011e-06
1.326709361609e-14	5.845934989393e-14	1.331771158508e-13	2.392389329580e-13	3.913319177914e-13	6.274250449896e-13	1.022203311697e-12	1.705474443389e-12	2.891050223090e-12	4.925931822507e-12	8.371973677233e-12	1.414235482009e-11	2.371800627482e-11	3.948785629985e-11	6.527159981235e-11	1.071050701847e-10	1.744180767196e-10	2.817426858700e-10	4.511889473950e-10	7.159136588770e-10	1.124914931770e-09	1.749481066066e-09	2.691590253648e-09	4.094621278419e-09	6.156298578218e-09	9.143996885019e-09	1.341136722648e-08	1.941567277427e-08	2.773317456151e-08	3.907058946445e-08	5.426839717746e-08	7.429204040719e-08	1.002075449147e-07	1.331351306976e-07	1.741838017103e-07	2.243578962768e-07	2.844524295370e-07	3.549266188374e-07	4.357891563925e-07	5.264859979387e-07	6.258314141248e-07	7.319798150560e-07	8.424616343786e-07	9.542951137449e-07	1.064148992418e-06	1.168591790497e-06	1.264335323441e-06	1.348542829413e-06	1.419049156947e-06	1.474606913705e-06
1.295102791104e-14	5.707506601762e-14	1.300279420305e-13	2.336124895115e-13	3.821274827878e-13	6.126252268503e-13	9.979745774607e-13	1.664725272929e-12	2.821686601572e-12	4.807124297168e-12	8.169643816582e-12	1.379997355004e-11	2.314312016997e-11	3.853058923503e-11	6.368765310406e-11	1.045054470532e-10	1.701798964240e-10	2.748903953769e-10	4.402011657523e-10	6.984521527643e-10	1.097435930477e-09	1.706663059180e-09	2.625599992214e-09	3.994019709260e-09	6.004754670298e-09	8.918411067021e-09	1.307982531783e-08	1.893463868586e-08	2.704459854025e-08	3.809851253205e-08	5.291541877765e-08	7.243673071081e-08	9.770100962292e-08	1.298019392821e-07	1.698202143823e-07	2.187395097584e-07	2.773365776904e-07	3.460681836099e-07	4.249499908683e-07	5.134558238327e-07	6.104458360665e-07	7.141375743339e-07	8.221496971243e-07	9.315903419658e-07	1.039245401587e-06	1.141777168785e-06	1.236014823254e-06	1.319189635373e-06	1.389221928876e-06	1.444884570762e-06
1.263929481193e-14	5.570067826739e-14	1.269063964107e-13	2.280149679825e-13	3.729748909755e-13	5.979376296213e-13	9.738884308059e-13	1.624387462691e-12	2.752923269461e-12	4.689746244580e-12	7.969899282578e-12	1.346237751398e-11	2.257727118064e-11	3.758810000293e-11	6.213029526641e-11	1.019481980149e-10	1.660131626296e-10	2.681530208327e-10	4.293975886350e-10	6.812874134635e-10	1.070418240142e-09	1.664579818638e-09	2.560728662923e-09	3.895159485281e-09	5.855805572497e-09	8.696735617955e-09	1.275398073685e-08	1.846186979565e-08	2.636781738265e-08	3.714288891915e-08	5.158548147985e-08	7.061246474050e-08	9.523705759956e-08	1.265245421161e-07	1.655311497438e-07	2.132165791996e-07	2.703439644769e-07	3.373642287531e-07	4.143024180857e-07	5.006598764666e-07	5.953382602430e-07	6.966249143928e-07	8.022116087243e-07	9.093129690528e-07	1.014805277512e-06	1.115471341150e-06	1.208222519404e-06	1.290392506619e-06	1.359949942814e-06	1.415726055838e-06
1.232919601412e-14	5.433596684094e-14	1.238055986475e-13	2.224490728666e-13	3.638936303260e-13	5.833317126676e-13	9.500648530536e-13	1.584442597418e-12	2.685090585403e-12	4.574046071581e-12	7.773237080299e-12	1.313056775367e-11	2.202086069062e-11	3.666250801385e-11	6.059992954410e-11	9.943633983294e-11	1.619197514168e-10	2.615335385739e-10	4.187853959437e-10	6.644230088263e-10	1.043882835052e-09	1.623238797194e-09	2.497022373597e-09	3.798053374375e-09	5.709523790786e-09	8.478984749174e-09	1.243388020900e-08	1.799738570571e-08	2.570270052943e-08	3.620379590320e-08	5.027805225710e-08	6.881947029596e-08	9.281461879620e-08	1.233033217158e-07	1.613152337965e-07	2.077893418198e-07	2.634736413876e-07	3.288140177576e-07	4.038467639140e-07	4.880950977182e-07	5.805106084946e-07	6.794351507017e-07	7.826503703269e-07	8.874522454711e-07	9.908316033309e-07	1.089660485524e-06	1.180960776842e-06	1.262137681124e-06	1.331236778235e-06	1.387123573298e-06
1.201995056058e-14	5.297858095881e-14	1.207170855218e-13	2.169303909277e-13	3.548679997586e-13	5.688994443283e-13	9.264985882164e-13	1.545107183695e-12	2.618353984901e-12	4.460320044724e-12	7.580231702400e-12	1.280470313811e-11	2.147505993743e-11	3.575389855456e-11	5.909803904921e-11	9.697069223361e-11	1.579009612753e-10	2.550360571606e-10	4.083665302633e-10	6.478715504668e-10	1.017834382271e-09	1.582668619049e-09	2.434487677042e-09	3.702744038897e-09	5.565909422117e-09	8.265171421883e-09	1.211951457127e-08	1.754104739533e-08	2.504925885972e-08	3.528076216278e-08	4.899321076221e-08	6.705684881068e-08	9.043381001106e-08	1.201371995452e-07	1.571723410907e-07	2.024572135258e-07	2.567245227422e-07	3.204181920931e-07	3.935798755405e-07	4.757635340855e-07	5.659566683315e-07	6.625710360532e-07	7.634564545499e-07	8.660102501679e-07	9.673124614011e-07	1.064345141637e-06	1.154218035017e-06	1.234425543693e-06	1.303076203671e-06	1.359082105772e-06
1.171174739715e-14	5.162188376184e-14	1.176515020913e-13	2.114461749064e-13	3.459649262166e-13	5.546516881213e-13	9.033337413972e-13	1.506472445889e-12	2.552864152805e-12	4.348903368670e-12	7.390947736642e-12	1.248540757631e-11	2.093977412491e-11	3.486292311184e-11	5.762496659639e-11	9.455183072739e-11	1.539591805911e-10	2.486618643433e-10	3.981487625573e-10	6.316363896481e-10	9.922907690289e-10	1.542872520274e-09	2.373149720139e-09	3.609225130184e-09	5.424959198916e-09	8.055273612849e-09	1.181075663752e-08	1.709283260263e-08	2.440709749361e-08	3.437378559943e-08	4.773023435152e-08	6.532457581391e-08	8.809382415742e-08	1.170258767349e-07	1.531021757424e-07	1.972190188300e-07	2.500974236856e-07	3.121738312376e-07	3.835037398326e-07	4.636598342008e-07	5.516787404652e-07	6.460246861445e-07	7.446309179503e-07	8.449775024899e-07	9.442466369352e-07	1.039516557587e-06	1.127991768178e-06	1.207252186914e-06	1.275468701789e-06	1.331608768628e-06
1.140279337651e-14	5.027336226207e-14	1.146043714768e-13	2.060403410712e-13	3.371909362888e-13	5.406748235853e-13	8.806313476401e-13	1.468623439976e-12	2.488803494787e-12	4.239770105506e-12	7.205690414587e-12	1.217256173107e-11	2.041527470704e-11	3.398968132898e-11	5.618093139877e-11	9.218115026217e-11	1.500953914916e-10	2.424157862634e-10	3.881345982358e-10	6.157286286999e-10	9.672529543002e-10	1.503864421892e-09	2.312998731419e-09	3.517486015491e-09	5.286645382414e-09	7.849179858944e-09	1.150756482955e-08	1.665241616884e-08	2.377616864348e-08	3.348229120011e-08	4.648901912358e-08	6.362204784421e-08	8.579427985266e-08	1.139692226828e-07	1.491035726030e-07	1.920755714756e-07	2.435897541391e-07	3.040826494048e-07	3.736138813356e-07	4.517856134297e-07	5.376705275025e-07	6.297960213896e-07	7.261665868138e-07	8.243510604403e-07	9.216280030311e-07	1.015169613520e-06	1.102280275771e-06	1.180614159574e-06	1.248422197408e-06	1.304708472603e-06
1.109715720869e-14	4.893613454578e-14	1.116015131144e-13	2.007194127640e-13	3.285956882349e-13	5.270062585154e-13	8.584274010660e-13	1.431658220116e-12	2.426123575993e-12	4.133055797382e-12	7.024325473365e-12	1.186625411510e-11	1.990159799197e-11	3.313428942248e-11	5.476674002239e-11	8.985944676662e-11	1.463126502775e-10	2.362997281965e-10	3.783307267425e-10	6.001478619781e-10	9.427283110809e-10	1.465633598228e-09	2.254021498548e-09	3.427497061350e-09	5.150874447067e-09	7.646840980722e-09	1.120967743641e-08	1.621972889318e-08	2.315602210951e-08	3.260614570098e-08	4.526911614209e-08	6.194886696344e-08	8.353512673236e-08	1.109661719422e-07	1.451772564035e-07	1.870246725673e-07	2.372028482163e-07	2.961410112914e-07	3.639112068203e-07	4.401360175337e-07	5.239309242113e-07	6.138798416851e-07	7.080591350858e-07	8.041269908457e-07	8.994495211059e-07	9.913043000160e-07	1.077077157958e-06	1.154519724391e-06	1.221937259875e-06	1.278402996171e-06
1.079714063778e-14	4.762630168242e-14	1.086578008912e-13	1.955107907119e-13	3.201981453657e-13	5.136499969023e-13	8.367721295018e-13	1.395525637246e-12	2.364882505516e-12	4.028654680198e-12	6.846859978083e-12	1.156647441132e-11	1.939883788256e-11	3.229731219923e-11	5.338312447123e-11	8.758859461997e-11	1.426122661865e-10	2.303176832443e-10	3.687363421403e-10	5.848977935110e-10	9.187064811711e-10	1.428167036602e-09	2.196190097100e-09	3.339182658606e-09	5.017597167457e-09	7.448052324100e-09	1.091702428055e-08	1.579442972602e-08	2.254652490403e-08	3.174501888013e-08	4.407015945633e-08	6.030503712751e-08	8.131546231480e-08	1.080173323596e-07	1.413214390599e-07	1.820672942294e-07	2.309338814299e-07	2.883492368586e-07	3.543921326049e-07	4.287091872675e-07	5.104563923655e-07	5.982709914427e-07	6.903063592704e-07	7.842971797684e-07	8.777123295035e-07	9.679125549150e-07	1.052390513675e-06	1.128966621714e-06	1.196033510262e-06	1.252701882950e-06
1.050666948797e-14	4.635579157374e-14	1.057912375402e-13	1.904346528298e-13	3.119910530119e-13	5.006237705688e-13	8.156135472022e-13	1.360247192371e-12	2.305005199134e-12	3.926552304897e-12	6.673300701393e-12	1.127333086033e-11	1.890737908584e-11	3.147934094743e-11	5.203127075260e-11	8.536958857939e-11	1.389965800880e-10	2.244685761995e-10	3.593530937811e-10	5.699694711199e-10	8.951760673422e-10	1.391439783472e-09	2.139444524200e-09	3.252499441210e-09	4.886659101703e-09	7.252753395539e-09	1.062935149510e-08	1.537640095373e-08	2.194744280652e-08	3.089860481072e-08	4.289219154186e-08	5.868982769861e-08	7.913578603006e-08	1.051213060703e-07	1.375368059696e-07	1.772013199062e-07	2.247827439822e-07	2.807048016287e-07	3.450543754528e-07	4.175029166254e-07	4.972414497812e-07	5.829685141659e-07	6.728998705219e-07	7.648634573681e-07	8.564078608801e-07	9.450018238743e-07	1.028216678067e-06	1.103971860359e-06	1.170717944507e-06	1.227634811153e-06
1.022825551536e-14	4.513045015254e-14	1.030189862663e-13	1.854888758353e-13	3.039873963723e-13	4.878819537521e-13	7.949427365301e-13	1.325767350864e-12	2.246490110369e-12	3.826785782334e-12	6.503744568479e-12	1.098708231333e-11	1.842768909629e-11	3.068110851514e-11	5.071184606796e-11	8.320374740468e-11	1.354645724436e-10	2.187529312902e-10	3.501730674136e-10	5.553527098129e-10	8.721156071742e-10	1.355405801599e-09	2.083749034594e-09	3.167331540174e-09	4.758009129690e-09	7.060755628477e-09	1.034656139388e-08	1.496547706185e-08	2.135852604127e-08	3.006695407740e-08	4.173462659646e-08	5.710362389465e-08	7.699500930749e-08	1.022785149044e-07	1.338217601593e-07	1.724263020433e-07	2.187476645541e-07	2.732051743601e-07	3.358965629626e-07	4.065116612994e-07	4.842857749358e-07	5.679642083359e-07	6.558415051009e-07	7.458173902351e-07	8.355422328227e-07	9.225679478085e-07	1.004569415896e-06	1.079540899304e-06	1.146015137454e-06	1.203220006295e-06
9.961552171647e-15	4.395493174437e-14	1.003362095237e-13	1.806837654136e-13	2.961635365902e-13	4.754178739984e-13	7.747235145494e-13	1.292075966481e-12	2.189376036277e-12	3.729455502837e-12	6.338398532324e-12	1.070807188477e-11	1.796018606036e-11	2.990309624144e-11	4.942566973471e-11	8.109016262421e-11	1.320160140694e-10	2.131639785494e-10	3.411879779569e-10	5.410304432623e-10	8.494910727230e-10	1.320037248845e-09	2.029018939791e-09	3.083640086883e-09	4.631512316163e-09	6.871986254363e-09	1.006854338627e-08	1.456146852240e-08	2.077983660430e-08	2.924962554995e-08	4.059777129566e-08	5.554561138022e-08	7.489338310963e-08	9.948781559007e-08	1.301757150493e-07	1.677410856028e-07	2.128261468746e-07	2.658496054541e-07	3.269135365950e-07	3.957355256313e-07	4.715819710901e-07	5.532597320368e-07	6.391237936931e-07	7.271637276190e-07	8.151118842901e-07	9.006215710284e-07	9.814539086721e-07	1.055693307073e-06	1.121942215144e-06	1.179486554327e-06
9.705745563930e-15	4.282157683959e-14	9.774113289939e-14	1.760056294900e-13	2.885203882145e-13	4.632250481087e-13	7.549540334459e-13	1.259206098492e-12	2.133725530566e-12	3.634697435287e-12	6.177527503624e-12	1.043659857686e-11	1.750522703495e-11	2.914568429944e-11	4.817178841956e-11	7.902821764863e-11	1.286454559833e-10	2.076952771622e-10	3.323844578206e-10	5.269776115205e-10	8.272811026050e-10	1.285273146410e-09	1.975225991660e-09	3.001329240174e-09	4.507114944034e-09	6.686371229193e-09	9.795157342587e-09	1.416443744359e-08	2.021104248731e-08	2.844684421681e-08	3.948101174979e-08	5.401590753261e-08	7.283008742105e-08	9.674853706602e-08	1.265978945308e-07	1.631432885316e-07	2.070177557029e-07	2.586334318892e-07	3.181054507968e-07	3.851680326517e-07	4.591311452891e-07	5.388487494936e-07	6.227498628545e-07	7.088997801439e-07	7.951242418899e-07	8.791679270745e-07	9.588846828420e-07	1.032445359445e-06	1.098522011928e-06	1.156461371766e-06
9.457696494297e-15	4.172227659051e-14	9.521990037342e-14	1.714507500067e-13	2.810674614866e-13	4.513139896169e-13	7.356710031719e-13	1.227197131656e-12	2.079629820453e-12	3.542711497955e-12	6.021331124264e-12	1.017288889256e-11	1.706293823256e-11	2.840802507904e-11	4.694950229547e-11	7.701366013115e-11	1.253480260844e-10	2.023367087920e-10	3.237446691550e-10	5.131788599514e-10	8.054430268039e-10	1.251094063699e-09	1.922303655391e-09	2.920363351448e-09	4.384773253967e-09	6.503814149745e-09	9.526462927758e-09	1.377414128559e-08	1.965231461649e-08	2.765816992464e-08	3.838439710503e-08	5.251394979671e-08	7.080446456311e-08	9.406019295027e-08	1.230861826693e-07	1.586327008539e-07	2.013185102581e-07	2.515568049419e-07	3.094669662610e-07	3.748098079940e-07	4.469283788313e-07	5.247330679615e-07	6.067182739759e-07	6.910303490397e-07	7.755850593060e-07	8.582173174031e-07	9.368775780543e-07	1.009814432491e-06	1.075780631704e-06	1.134167522412e-06
9.214710742512e-15	4.064909757677e-14	9.276197312196e-14	1.670209177518e-13	2.738102872884e-13	4.397274858994e-13	7.169232509135e-13	1.196124180774e-12	2.027217015284e-12	3.453583296224e-12	5.869922411609e-12	9.916953593751e-12	1.663264212746e-11	2.768943231583e-11	4.575549527064e-11	7.504283360363e-11	1.221163033542e-10	1.970759236878e-10	3.152577094848e-10	4.996042602139e-10	7.839637776849e-10	1.217455128166e-09	1.870230301105e-09	2.840717561227e-09	4.264420143551e-09	6.324365771358e-09	9.262284145353e-09	1.339070589741e-08	1.910333618553e-08	2.688359992864e-08	3.730753435047e-08	5.103911703729e-08	6.881619336310e-08	9.142094132343e-08	1.196404440525e-07	1.542059847070e-07	1.957284128328e-07	2.446154115340e-07	3.009981592459e-07	3.646571701704e-07	4.349742575877e-07	5.109122794544e-07	5.910315510423e-07	6.735614613317e-07	7.565009981252e-07	8.377848142988e-07	9.154451749824e-07	9.878251769145e-07	1.053736058438e-06	1.112636294446e-06
8.976215952694e-15	3.959646361943e-14	9.036555458760e-14	1.627130175420e-13	2.667801864372e-13	4.285095952098e-13	6.987729743914e-13	1.166080268999e-12	1.976519739224e-12	3.367357084602e-12	5.723220744929e-12	9.668227782915e-12	1.621373444099e-11	2.698749371259e-11	4.458722801236e-11	7.311041983319e-11	1.189416997057e-10	1.919052737833e-10	3.069033441639e-10	4.862464410086e-10	7.628144960094e-10	1.184344429368e-09	1.818993213209e-09	2.762347545697e-09	4.146100195883e-09	6.147903640612e-09	9.002716626033e-09	1.301391094252e-08	1.856408240956e-08	2.612287020142e-08	3.624988122455e-08	4.959121350668e-08	6.686374764350e-08	8.883070005992e-08	1.162579971863e-07	1.498630419903e-07	1.902441576744e-07	2.378089708124e-07	2.926965331908e-07	3.547099090472e-07	4.232693488648e-07	4.973873718860e-07	5.756959673740e-07	6.564972345821e-07	7.378863173108e-07	8.178794840723e-07	8.946103833933e-07	9.664917153975e-07	1.032417790205e-06	1.091884263012e-06
8.741548798488e-15	3.856756502854e-14	8.803249206452e-14	1.585445364996e-13	2.599988452625e-13	4.176985658523e-13	6.812950717516e-13	1.137084001608e-12	1.927544581090e-12	3.283893733040e-12	5.580766277328e-12	9.426233750877e-12	1.580451544915e-11	2.630043042358e-11	4.344086218351e-11	7.121053132365e-11	1.158191473208e-10	1.868114872688e-10	2.986778723540e-10	4.730870033372e-10	7.419892169669e-10	1.151756326026e-09	1.768563538942e-09	2.685290241076e-09	4.029728471869e-09	5.974497822811e-09	8.747605236551e-09	1.264371686401e-08	1.803437184295e-08	2.537551691567e-08	3.521130756448e-08	4.816899018370e-08	6.494704180224e-08	8.628734324965e-08	1.129386210075e-07	1.456013761176e-07	1.848651632760e-07	2.311358750098e-07	2.845612848793e-07	3.449691855926e-07	4.118135280889e-07	4.841644518437e-07	5.607137907390e-07	6.398506221813e-07	7.197474287847e-07	7.985218169785e-07	8.743843433218e-07	9.458406923508e-07	1.011840011395e-06	1.071940344708e-06
8.513399530745e-15	3.756855027162e-14	8.577696414848e-14	1.545333513248e-13	2.534859744766e-13	4.073324249205e-13	6.644788432797e-13	1.109134590201e-12	1.880181864420e-12	3.202865674278e-12	5.442170969573e-12	9.189719050518e-12	1.540372124979e-11	2.562559416319e-11	4.231259946455e-11	6.934005811358e-11	1.127401596624e-10	1.817931160782e-10	2.905698870247e-10	4.601238536903e-10	7.214868675545e-10	1.119673352661e-09	1.718971952368e-09	2.609488107410e-09	3.915356624011e-09	5.804041891118e-09	8.496909725667e-09	1.228000396983e-08	1.751382590930e-08	2.464145807300e-08	3.419082747440e-08	4.677236829078e-08	6.306444854829e-08	8.379059638081e-08	1.096805217973e-07	1.414202840244e-07	1.795905511860e-07	2.245950632819e-07	2.765940021588e-07	3.354343568934e-07	4.006126145257e-07	4.712447958371e-07	5.460965653523e-07	6.236264924844e-07	7.021022644914e-07	7.797211567704e-07	8.547904258114e-07	9.258849258264e-07	9.920285371683e-07	1.052817814281e-06
8.295069519472e-15	3.661195225796e-14	8.361971686244e-14	1.506903380060e-13	2.472565380023e-13	3.973846599749e-13	6.483161725645e-13	1.082142674189e-12	1.834203652852e-12	3.123979273461e-12	5.306529073782e-12	8.957800075508e-12	1.500955839506e-11	2.496061493925e-11	4.120063511315e-11	6.749369413157e-11	1.097045126342e-10	1.768432033813e-10	2.825794348926e-10	4.473582383614e-10	7.012970921119e-10	1.088119634117e-09	1.670179124495e-09	2.534978037771e-09	3.802910770106e-09	5.636496587080e-09	8.250548278200e-09	1.192246709273e-08	1.700238621076e-08	2.391992253843e-08	3.318835223596e-08	4.540011398277e-08	6.121565520133e-08	8.133918866166e-08	1.064829315614e-07	1.373193566532e-07	1.744191493328e-07	2.181882587438e-07	2.687937918514e-07	3.261106448383e-07	3.896673159221e-07	4.586382727424e-07	5.318481940929e-07	6.078399114851e-07	6.849589595776e-07	7.614971063114e-07	8.358405228616e-07	9.066462986070e-07	9.729968166450e-07	1.034537426389e-06
8.090211033243e-15	3.571194253686e-14	8.157211101003e-14	1.470323858558e-13	2.412880637834e-13	3.878353436479e-13	6.327183602558e-13	1.055938887649e-12	1.789400701236e-12	3.046620520219e-12	5.173282291116e-12	8.729299902916e-12	1.462055641002e-11	2.430446405341e-11	4.010175638677e-11	6.567195718278e-11	1.067082473212e-10	1.719629498280e-10	2.747087441582e-10	4.347842739997e-10	6.814386936274e-10	1.057068911396e-09	1.622211676436e-09	2.461709599607e-09	3.692356920448e-09	5.471807616790e-09	8.008282924180e-09	1.157106578531e-08	1.649946624776e-08	2.321082736041e-08	3.220297655434e-08	4.405192405914e-08	5.939980306659e-08	7.893239168103e-08	1.033457874532e-07	1.332975068075e-07	1.693527047698e-07	2.119146241550e-07	2.611652480979e-07	3.169986587764e-07	3.789859260969e-07	4.463484362577e-07	5.179810819984e-07	5.924984733326e-07	6.683335223236e-07	7.438611990388e-07	8.175525982739e-07	8.881387622347e-07	9.547620987645e-07	1.017112797626e-06
7.901395820649e-15	3.487342726211e-14	7.965111605256e-14	1.435508098740e-13	2.355646064843e-13	3.786055796642e-13	6.175493128789e-13	1.030369122090e-12	1.745370034205e-12	2.970468790820e-12	5.041679959784e-12	8.503331795222e-12	1.423615567218e-11	2.365523342805e-11	3.901676208690e-11	6.387271025493e-11	1.037529945470e-10	1.671547281652e-10	2.669544861362e-10	4.224160210027e-10	6.618938254276e-10	1.026539729352e-09	1.575034694493e-09	2.389653743103e-09	3.583657060432e-09	5.309790270540e-09	7.770081760115e-09	1.122535852053e-08	1.600498633678e-08	2.251351186049e-08	3.123441245632e-08	4.272722476219e-08	5.761622987073e-08	7.657032936377e-08	1.002681297913e-07	1.293563422324e-07	1.643905108588e-07	2.057780151434e-07	2.537090028645e-07	3.081051158561e-07	3.685718074659e-07	4.343851200920e-07	5.045023909289e-07	5.776147241407e-07	6.522371153448e-07	7.268275164040e-07	7.999407644360e-07	8.703758406850e-07	9.373392405639e-07	1.000554400407e-06
7.728744838047e-15	3.410142228322e-14	7.784818987340e-14	1.402373049915e-13	2.300373287908e-13	3.696000481019e-13	6.026950238031e-13	1.005156389179e-12	1.701925808045e-12	2.895061815638e-12	4.911242515792e-12	8.279647970446e-12	1.385526194738e-11	2.301374792817e-11	3.794456177485e-11	6.209760272022e-11	1.008409775131e-10	1.624168364999e-10	2.593270537725e-10	4.102414204761e-10	6.426753858552e-10	9.965080900692e-10	1.528624466363e-09	2.318784074479e-09	3.476671998668e-09	5.150421511503e-09	7.535620262794e-09	1.088527569583e-08	1.551847636032e-08	2.182772695919e-08	3.028230050754e-08	4.142546273650e-08	5.586517561082e-08	7.425223419261e-08	9.725139768303e-08	1.254953868137e-07	1.595357671707e-07	1.997792457214e-07	2.464304442709e-07	2.994333745683e-07	3.584326516075e-07	4.227552561801e-07	4.914218201936e-07	5.631995492486e-07	6.366805625671e-07	7.104101638441e-07	7.830153967122e-07	8.533731736442e-07	9.207362609244e-07	9.848772881019e-07
7.571299384444e-15	3.338618147119e-14	7.615157326162e-14	1.370592300775e-13	2.246472297111e-13	3.607527857166e-13	5.879707733952e-13	9.801836674920e-13	1.658774772547e-12	2.820164038262e-12	4.781909533577e-12	8.057664642659e-12	1.347862359348e-11	2.237946674639e-11	3.688655659697e-11	6.034845803379e-11	9.797137283898e-11	1.577568068597e-10	2.518182232093e-10	3.982689728287e-10	6.237661229281e-10	9.669545880777e-10	1.482962252378e-09	2.248996946329e-09	3.371383475788e-09	4.993463560858e-09	7.304836865360e-09	1.055048422550e-08	1.503972540191e-08	2.115325291261e-08	2.934618977486e-08	4.014691210660e-08	5.414604235649e-08	7.197932026823e-08	9.429531149439e-08	1.217172070942e-07	1.547894134835e-07	1.939225040854e-07	2.393328321020e-07	2.909892778712e-07	3.485750162468e-07	4.114661210152e-07	4.787496543887e-07	5.492609906659e-07	6.216773932437e-07	6.946168313201e-07	7.667919951971e-07	8.371366679948e-07	9.049688185059e-07	9.700838022546e-07
7.424501937338e-15	3.271309023739e-14	7.453345117020e-14	1.339725555083e-13	2.193578859860e-13	3.519520912499e-13	5.733237171171e-13	9.552713430771e-13	1.615795726619e-12	2.745786065914e-12	4.653404891524e-12	7.838040283392e-12	1.310600610222e-11	2.175350807443e-11	3.584416648777e-11	5.862493532939e-11	9.514950512409e-11	1.531689461431e-10	2.444334579516e-10	3.864864471844e-10	6.051510397695e-10	9.378661388427e-10	1.437972181458e-09	2.180278461150e-09	3.267620704088e-09	4.838866194437e-09	7.077501478857e-09	1.022081714784e-08	1.456861291319e-08	2.048974372247e-08	2.842635846055e-08	3.889114305135e-08	5.245984448195e-08	6.975150676774e-08	9.140192212806e-08	1.180228595316e-07	1.501546963810e-07	1.882109571918e-07	2.324206216972e-07	2.827789949621e-07	3.390043874526e-07	4.005272948278e-07	4.664919372901e-07	5.358117393213e-07	6.072334639463e-07	6.794623314526e-07	7.512751711242e-07	8.216817059601e-07	8.900388689394e-07	9.561880730214e-07
7.282664490450e-15	3.206276810228e-14	7.295287393319e-14	1.309473598045e-13	2.140992687648e-13	3.431880599411e-13	5.586580588667e-13	9.303750545823e-13	1.573023449115e-12	2.671784099600e-12	4.526237306732e-12	7.620722445141e-12	1.273833704897e-11	2.113692528776e-11	3.481717932930e-11	5.693056591838e-11	9.237133263780e-11	1.486566905435e-10	2.371640595147e-10	3.748824278716e-10	5.868206043603e-10	9.091874767869e-10	1.393642942897e-09	2.112506359448e-09	3.165343336947e-09	4.686472202597e-09	6.853485621650e-09	9.896212462806e-09	1.410487689254e-08	1.983744998661e-08	2.752251058508e-08	3.765897554725e-08	5.080663391700e-08	6.757038829782e-08	8.857230481197e-08	1.144148160433e-07	1.456345667721e-07	1.826479584513e-07	2.256994062923e-07	2.748066245509e-07	3.297293666671e-07	3.899433299024e-07	4.546600822150e-07	5.228563411291e-07	5.933621918735e-07	6.649504683348e-07	7.364790267665e-07	8.070102903579e-07	8.759596471439e-07	9.431889909552e-07
7.140717176891e-15	3.140937261760e-14	7.138307505604e-14	1.279263340330e-13	2.088693794748e-13	3.344165872297e-13	5.439810600961e-13	9.055438521453e-13	1.530388624056e-12	2.598537926851e-12	4.400423239275e-12	7.406412116413e-12	1.237635935059e-11	2.052960789314e-11	3.380788953304e-11	5.526243068940e-11	8.963889762654e-11	1.442139147151e-10	2.300016042312e-10	3.634499099367e-10	5.687349982828e-10	8.809094045666e-10	1.349888549063e-09	2.045650207654e-09	3.064446527465e-09	4.536185873958e-09	6.632762492597e-09	9.576480545154e-09	1.364873514183e-08	1.919618620868e-08	2.663529800096e-08	3.645055355314e-08	4.918764132227e-08	6.543701499064e-08	8.580834651578e-08	1.108957600969e-07	1.412315749972e-07	1.772384628803e-07	2.191723223764e-07	2.670797074374e-07	3.207535416199e-07	3.797241952219e-07	4.432578922414e-07	5.104064966335e-07	5.800671249538e-07	6.510935355302e-07	7.224061257200e-07	7.931340246509e-07	8.627317482577e-07	9.310957454034e-07
6.992174647686e-15	3.074009185154e-14	6.978308715870e-14	1.248984090450e-13	2.036334007230e-13	3.256563305596e-13	5.293589172849e-13	8.807739899731e-13	1.488176869466e-12	2.526061386232e-12	4.276443330739e-12	7.195599031812e-12	1.202000235653e-11	1.993304074629e-11	3.281424932124e-11	5.362173291675e-11	8.694782358944e-11	1.398342817179e-10	2.229408687431e-10	3.521606018991e-10	5.508873956609e-10	8.529726093487e-10	1.306686762684e-09	1.979640951401e-09	2.964860380795e-09	4.388002103182e-09	6.415200766706e-09	9.261805840389e-09	1.320008284766e-08	1.856646319118e-08	2.576491706010e-08	3.526682202304e-08	4.760385172366e-08	6.335283122372e-08	8.311242475773e-08	1.074676523999e-07	1.369500145978e-07	1.719849402804e-07	2.128458369980e-07	2.596012166468e-07	3.120853970749e-07	3.698733071308e-07	4.322952305947e-07	4.984658159907e-07	5.673585255217e-07	6.378949173094e-07	7.090660658209e-07	7.800553339331e-07	8.503625085642e-07	9.199081849950e-07
6.835869930259e-15	3.003824899349e-14	6.814304055935e-14	1.218342722588e-13	1.983972651964e-13	3.169604548127e-13	5.148124548646e-13	8.562920337315e-13	1.446411953619e-12	2.454672666255e-12	4.154570854369e-12	6.988202277150e-12	1.167022636173e-11	1.934582615466e-11	3.183693479835e-11	5.200525548331e-11	8.429329298069e-11	1.355138474560e-10	2.159620190797e-10	3.410096927718e-10	5.332371960603e-10	8.253608075091e-10	1.263992141300e-09	1.914428541912e-09	2.866591116696e-09	4.241832054457e-09	6.200950059174e-09	8.952135188117e-09	1.275931179127e-08	1.794849180707e-08	2.491208416912e-08	3.410865722177e-08	4.605636023099e-08	6.131986797729e-08	8.048604597385e-08	1.041341020964e-07	1.327918536516e-07	1.668927743946e-07	2.067224738224e-07	2.523781382326e-07	3.037280758457e-07	3.603986456308e-07	4.217757971564e-07	4.870424410801e-07	5.552404935099e-07	6.253620140709e-07	6.964627998951e-07	7.677793887850e-07	8.388543054530e-07	9.096266857887e-07
6.669518047650e-15	2.930324763139e-14	6.645353389422e-14	1.187332635859e-13	1.931915045577e-13	3.083371576614e-13	5.005049840851e-13	8.321244193409e-13	1.405322227561e-12	2.384535868917e-12	4.034731716586e-12	6.784802297328e-12	1.132602847307e-11	1.876828852901e-11	3.087362942710e-11	5.040950649258e-11	8.167248707476e-11	1.312389187480e-10	2.090616439080e-10	3.299696266260e-10	5.157729895441e-10	7.980452615809e-10	1.221770612165e-09	1.850024895303e-09	2.769581203901e-09	4.097795058052e-09	5.989993012466e-09	8.647768916332e-09	1.232663130118e-08	1.734281735448e-08	2.407755851948e-08	3.297689891403e-08	4.454686894880e-08	5.933931151876e-08	7.793219575948e-08	1.008967428913e-07	1.287615083381e-07	1.619642113145e-07	2.008078854589e-07	2.454134796446e-07	2.956879028586e-07	3.513040808498e-07	4.117058924990e-07	4.761411329957e-07	5.437185106622e-07	6.135000640539e-07	6.845996093235e-07	7.563106565460e-07	8.282059861311e-07	9.002532924288e-07
6.494441760526e-15	2.853971374687e-14	6.472004336544e-14	1.156229805559e-13	1.880104208491e-13	2.998820985257e-13	4.864412229185e-13	8.084386381657e-13	1.365028336130e-12	2.315606056671e-12	3.917251459748e-12	6.584632183909e-12	1.098749363564e-11	1.819878478161e-11	2.992190722465e-11	4.883252153747e-11	7.907597708157e-11	1.270069620627e-10	2.022211409409e-10	3.190326211301e-10	4.984770270363e-10	7.710032195905e-10	1.180035280192e-09	1.786393575238e-09	2.673922839956e-09	3.955893782721e-09	5.782555810056e-09	8.348897435179e-09	1.190245082607e-08	1.675007108572e-08	2.326197703051e-08	3.187292893340e-08	4.307630917568e-08	5.741356540442e-08	7.545223373755e-08	9.775910113533e-08	1.248609653575e-07	1.572036873656e-07	1.951048912774e-07	2.387120853731e-07	2.879687498173e-07	3.425942840003e-07	4.020905852015e-07	4.657656838605e-07	5.327985019205e-07	6.023107142284e-07	6.734822151524e-07	7.456467728374e-07	8.184217242573e-07	8.917794041821e-07
6.315144959934e-15	2.775626154044e-14	6.297173190922e-14	1.125014986802e-13	1.829153113421e-13	2.915839243433e-13	4.727214650102e-13	7.853029811662e-13	1.325502463494e-12	2.248080932775e-12	3.801580733303e-12	6.387674019027e-12	1.065344537781e-11	1.763560811947e-11	2.898038384041e-11	4.726792799715e-11	7.650204792961e-11	1.228057045444e-10	1.954353979411e-10	3.081880268126e-10	4.813345928950e-10	7.442473177987e-10	1.138764640697e-09	1.723605410577e-09	2.579630369470e-09	3.816298112932e-09	5.578804533573e-09	8.055828374795e-09	1.148728397872e-08	1.617074004960e-08	2.246644285245e-08	3.079749115745e-08	4.164659019852e-08	5.554378279813e-08	7.304893942111e-08	9.472294913679e-08	1.210936649926e-07	1.526138403245e-07	1.896171682081e-07	2.322777543727e-07	2.805740597805e-07	3.342744119166e-07	3.929324538819e-07	4.559223016593e-07	5.224810695950e-07	5.918003336947e-07	6.631077423325e-07	7.357931875002e-07	8.094933562179e-07	8.842077918611e-07
6.134047901406e-15	2.697437834784e-14	6.121895931298e-14	1.094205196084e-13	1.778972736762e-13	2.834932446295e-13	4.593635557080e-13	7.626771837906e-13	1.286864122347e-12	2.181597736340e-12	3.687697491296e-12	6.193084693548e-12	1.032265415230e-11	1.707773713094e-11	2.804480186302e-11	4.571463844627e-11	7.394276182848e-11	1.186318826734e-10	1.886980814609e-10	2.974264195996e-10	4.643565826158e-10	7.177656633275e-10	1.098012193680e-09	1.661679280876e-09	2.486829541808e-09	3.679145280095e-09	5.378966933766e-09	7.768965724862e-09	1.108149938708e-08	1.560568331125e-08	2.169154684887e-08	2.975206831359e-08	4.025867336004e-08	5.373210393127e-08	7.072385035422e-08	9.179089520364e-08	1.174619849710e-07	1.481974047167e-07	1.843482621251e-07	2.261129712371e-07	2.735087384943e-07	3.263461486994e-07	3.842374642800e-07	4.466109375857e-07	5.127725037311e-07	5.819660111971e-07	6.534819251383e-07	7.267426472497e-07	8.014242535753e-07	8.775241470165e-07
5.957083682266e-15	2.620271882048e-14	5.950191617996e-14	1.063884178400e-13	1.729895614314e-13	2.756064584812e-13	4.463140389364e-13	7.406188482548e-13	1.248860078818e-12	2.116137959131e-12	3.575025913385e-12	6.000032674657e-12	9.994388601708e-12	1.652234285119e-11	2.711444475700e-11	4.416759816596e-11	7.139612979853e-11	1.144819119033e-10	1.820034326520e-10	2.867567443097e-10	4.475372122248e-10	6.915981638662e-10	1.057797732376e-09	1.600707606580e-09	2.395630061571e-09	3.544602643347e-09	5.183353669423e-09	7.488589127775e-09	1.068575486364e-08	1.505537112419e-08	2.093842253208e-08	2.873745579246e-08	3.891418229108e-08	5.197983972333e-08	6.847892357237e-08	8.896503480662e-08	1.139679595399e-07	1.439575849175e-07	1.792999923780e-07	2.202221997677e-07	2.667739239223e-07	3.188149134316e-07	3.760053511260e-07	4.378373697520e-07	5.036703517942e-07	5.728131248871e-07	6.445989080275e-07	7.184982564870e-07	7.942026593945e-07	8.717256554685e-07
5.786774395964e-15	2.546053483367e-14	5.783335475220e-14	1.034325767107e-13	1.682013199328e-13	2.678796143961e-13	4.335871581784e-13	7.189248036302e-13	1.211461935397e-12	2.051317986612e-12	3.463036948649e-12	5.808041154816e-12	9.666810121464e-12	1.596894113049e-11	2.618607552490e-11	4.262558951591e-11	6.886027958044e-11	1.103525028985e-10	1.753586931584e-10	2.761768905935e-10	4.309059027826e-10	6.657629895329e-10	1.018188116501e-09	1.540775593942e-09	2.306153988323e-09	3.412905013382e-09	4.992175857560e-09	7.215194491962e-09	1.030042133648e-08	1.452065664337e-08	2.020771606587e-08	2.775486704833e-08	3.761421147354e-08	5.028844454686e-08	6.631596119711e-08	8.624688304829e-08	1.106143968321e-07	1.398957380729e-07	1.744762641871e-07	2.146062628877e-07	2.603743146046e-07	3.116804958841e-07	3.682411283938e-07	4.295998739806e-07	4.951792397908e-07	5.643374368603e-07	6.364609929719e-07	7.110509889245e-07	7.878249838099e-07	8.667961393103e-07
5.626126927022e-15	2.475520314207e-14	5.622970792186e-14	1.005708742413e-13	1.635053720680e-13	2.603218804853e-13	4.210291325704e-13	6.975512054180e-13	1.174391933090e-12	1.986802378042e-12	3.351444876804e-12	5.615949016044e-12	9.339612175620e-12	1.541546779351e-11	2.525894171327e-11	4.108767034565e-11	6.633345350075e-11	1.062494337244e-10	1.687638182874e-10	2.657081759411e-10	4.144777723688e-10	6.403075512942e-10	9.792474266925e-10	1.481971172874e-09	2.218575399187e-09	3.284210342908e-09	4.805800688445e-09	6.949067855957e-09	9.926127921816e-09	1.400204950795e-08	1.950031767774e-08	2.680518824053e-08	3.635982678991e-08	4.865941953213e-08	6.423608512662e-08	8.363880813826e-08	1.074023098034e-07	1.360151288232e-07	1.698777012661e-07	2.092690335910e-07	2.543098552285e-07	3.049469840329e-07	3.609438215697e-07	4.219020662752e-07	4.872964527258e-07	5.565401121302e-07	6.290616790243e-07	7.043961644358e-07	7.822789704392e-07	8.627222300701e-07
5.476691212724e-15	2.408902989344e-14	5.470315618979e-14	9.778623757137e-14	1.589175491177e-13	2.528313630283e-13	4.086048082554e-13	6.762995551550e-13	1.137418978461e-12	1.922399435665e-12	3.239524396416e-12	5.423602139601e-12	9.011521668033e-12	1.486149155436e-11	2.433264518351e-11	3.955302220098e-11	6.382011276020e-11	1.021736414215e-10	1.622340662077e-10	2.553626961317e-10	3.982860625599e-10	6.152790891955e-10	9.410388393384e-10	1.424421847443e-09	2.133012154638e-09	3.158786884487e-09	4.624446041678e-09	6.690666676320e-09	9.563269064688e-09	1.350019555042e-08	1.881693247707e-08	2.588920147330e-08	3.515225612955e-08	4.709360770642e-08	6.224124279208e-08	8.114159290570e-08	1.043343489886e-07	1.323162981750e-07	1.655073998782e-07	2.042107045026e-07	2.485837641910e-07	2.986141660876e-07	3.541160773721e-07	4.147426371572e-07	4.800220854837e-07	5.494169507516e-07	6.223953815196e-07	6.985250811976e-07	7.775508708632e-07	8.594908363142e-07
5.336955654519e-15	2.346528585226e-14	5.323661814905e-14	9.508959986571e-14	1.543765146466e-13	2.453945830398e-13	3.961852894160e-13	6.550094633234e-13	1.100403388815e-12	1.857635309095e-12	3.127192171189e-12	5.230240172472e-12	8.682371895692e-12	1.430694784608e-11	2.340688377101e-11	3.802492605264e-11	6.132144984862e-11	9.813576219570e-11	1.557786441385e-10	2.451635323429e-10	3.823650270344e-10	5.907226836785e-10	9.036539503119e-10	1.368214081741e-09	2.049656435030e-09	3.036796413788e-09	4.448437914919e-09	6.440287292821e-09	9.212305683753e-09	1.301564054396e-08	1.815812906828e-08	2.500788106272e-08	3.399212858794e-08	4.559255457014e-08	6.033203555030e-08	7.875730532447e-08	1.014109908188e-07	1.288016185985e-07	1.613657493659e-07	1.994336845427e-07	2.431964033785e-07	2.926837795644e-07	3.477576282234e-07	4.081207359317e-07	4.733536900171e-07	5.429617088570e-07	6.164561906524e-07	6.934239926049e-07	7.736313192743e-07	8.570795135714e-07
5.206451439010e-15	2.287008428847e-14	5.183010153794e-14	9.244014174423e-14	1.498762638330e-13	2.379374246924e-13	3.836722075420e-13	6.335873373819e-13	1.063026016447e-12	1.792456279214e-12	3.013998248821e-12	5.035848840100e-12	8.352281240139e-12	1.375185123101e-11	2.248401393383e-11	3.650447216252e-11	5.884466005586e-11	9.414261117981e-11	1.494135399708e-10	2.351352641131e-10	3.667468162607e-10	5.667032484685e-10	8.671554238958e-10	1.313482963497e-09	1.968625628614e-09	2.918467349041e-09	4.277994642511e-09	6.198256078208e-09	8.873652706139e-09	1.254879763409e-08	1.752466273732e-08	2.416169711364e-08	3.288063682140e-08	4.415672676021e-08	5.851003075402e-08	7.648638175957e-08	9.863400475710e-08	1.254716339500e-07	1.574544964380e-07	1.949387438511e-07	2.381487953097e-07	2.871562830338e-07	3.418669761384e-07	4.020351871308e-07	4.672848264978e-07	5.371705650216e-07	6.112309505881e-07	6.890862842005e-07	7.704992761861e-07	8.554780688479e-07
5.080730430897e-15	2.229789521242e-14	5.045379762680e-14	8.982484158816e-14	1.453718741373e-13	2.304002108189e-13	3.710171119527e-13	6.118327347372e-13	1.025261655667e-12	1.726590563756e-12	2.899982191579e-12	4.840606268390e-12	8.021399392302e-12	1.319786282257e-11	2.156494864858e-11	3.499647597668e-11	5.639467011101e-11	9.020514389850e-11	1.431561980978e-10	2.253007409345e-10	3.514768638362e-10	5.432653649422e-10	8.316363744413e-10	1.260311555739e-09	1.890077117663e-09	2.803957554570e-09	4.113345477202e-09	5.964883611779e-09	8.547608746736e-09	1.210023974746e-08	1.691688041047e-08	2.335154574444e-08	3.181813884698e-08	4.278728144240e-08	5.677562767794e-08	7.433011237864e-08	9.600402616542e-08	1.223275747592e-07	1.537746458683e-07	1.907263751251e-07	2.334418241379e-07	2.820298215922e-07	3.364437831089e-07	3.964797594418e-07	4.618131118684e-07	5.320314596361e-07	6.067149379275e-07	6.854929425523e-07	7.681463193947e-07	8.546585998711e-07
4.957730019296e-15	2.173320326958e-14	4.908856871376e-14	8.720841929429e-14	1.408167384638e-13	2.227629244846e-13	3.581060945196e-13	5.897550942269e-13	9.869575936923e-13	1.660088821441e-12	2.785291551310e-12	4.644664187065e-12	7.690868244710e-12	1.264572284412e-11	2.065291565602e-11	3.350445668040e-11	5.397896725074e-11	8.633554882283e-11	1.370226100883e-10	2.156911065009e-10	3.365861474902e-10	5.204719357416e-10	7.971540099908e-10	1.208806559718e-09	1.814122571616e-09	2.693426584540e-09	3.954717870430e-09	5.740383029768e-09	8.234596988412e-09	1.167021579090e-08	1.633543489178e-08	2.257769149642e-08	3.080546402196e-08	4.148456733944e-08	5.512974342696e-08	7.228914622527e-08	9.352188908127e-08	1.193705003092e-07	1.503263121070e-07	1.867976025826e-07	2.290734999217e-07	2.773044688513e-07	3.314823054616e-07	3.914529008449e-07	4.569279157095e-07	5.275407513073e-07	6.028915144813e-07	6.826363952640e-07	7.665478439738e-07	8.546063305227e-07
4.833806956267e-15	2.116238278961e-14	4.770974654864e-14	8.454797296658e-14	1.361962803172e-13	2.149593793914e-13	3.449716887947e-13	5.672853271201e-13	9.481681106334e-13	1.593056531600e-12	2.670036835814e-12	4.448768838152e-12	7.361250122548e-12	1.209761119063e-11	1.975046910725e-11	3.203357560697e-11	5.160594185473e-11	8.254482536471e-11	1.310336058636e-10	2.063273776874e-10	3.221163247299e-10	4.983617217890e-10	7.637800582010e-10	1.159045899519e-09	1.740872580643e-09	2.587037892198e-09	3.802262518435e-09	5.525059110178e-09	7.934792279463e-09	1.125918898289e-08	1.578051844887e-08	2.184071659092e-08	2.984291197628e-08	4.024922962799e-08	5.357299357696e-08	7.036403836445e-08	9.118859832729e-08	1.166003068135e-07	1.471104863491e-07	1.831505090989e-07	2.250440372506e-07	2.729752198600e-07	3.269814343421e-07	3.869456636112e-07	4.526261412257e-07	5.236844417763e-07	5.997534320025e-07	6.804956717627e-07	7.656889884418e-07	8.552924283034e-07
4.704257830414e-15	2.057282299225e-14	4.628519514916e-14	8.183114139553e-14	1.314638103216e-13	2.070171205545e-13	3.315883106357e-13	5.444815423700e-13	9.089785671615e-13	1.525567737525e-12	2.554688261581e-12	4.253323281616e-12	7.034013678075e-12	1.155537526296e-11	1.886117537333e-11	3.058953967605e-11	4.928301558565e-11	7.884652552153e-11	1.252030447335e-10	1.972365702582e-10	3.080932124459e-10	4.769825794563e-10	7.315683049366e-10	1.111105804862e-09	1.670442162823e-09	2.484895718472e-09	3.656192693485e-09	5.319030168041e-09	7.648514138561e-09	1.086729530557e-08	1.525253164232e-08	2.114087142290e-08	2.893092961887e-08	3.908181343750e-08	5.210573460370e-08	6.855566692121e-08	8.900393119612e-08	1.140178372243e-07	1.441254338532e-07	1.797852829522e-07	2.213492642773e-07	2.690411391355e-07	3.229339112540e-07	3.829551574652e-07	4.488964140948e-07	5.204553243629e-07	5.972832811474e-07	6.790556739742e-07	7.655454484567e-07	8.566925826712e-07
4.566577671790e-15	1.994745904080e-14	4.480530805444e-14	7.902412081681e-14	1.266341170128e-13	1.989221177759e-13	3.179986249274e-13	5.214138209539e-13	8.694530078655e-13	1.457935138944e-12	2.439533453085e-12	4.059305001363e-12	6.710459108405e-12	1.102144215943e-11	1.798884116867e-11	2.917726919276e-11	4.701880720720e-11	7.524956938168e-11	1.195481196891e-10	1.884356244886e-10	2.945485935031e-10	4.563712221322e-10	7.005708779913e-10	1.065065508129e-09	1.602901529771e-09	2.387145025856e-09	3.516584584785e-09	5.122510779782e-09	7.375856354487e-09	1.049480645925e-08	1.475167779655e-08	2.047846121106e-08	2.806997486408e-08	3.798253830108e-08	5.072868409364e-08	6.686375198962e-08	8.696853555747e-08	1.116215994575e-07	1.413712476520e-07	1.766985723000e-07	2.179882800796e-07	2.654965401544e-07	3.193369277206e-07	3.794724102841e-07	4.457314985166e-07	5.178392382016e-07	5.954659198459e-07	6.782962825728e-07	7.660929486461e-07	8.587834631475e-07
4.417919134418e-15	1.928409628921e-14	4.325029294431e-14	7.612836382291e-14	1.216933565038e-13	1.906963604722e-13	3.042531619864e-13	4.981350387808e-13	8.298159829923e-13	1.390384447691e-12	2.325229985013e-12	3.867597955786e-12	6.392180495865e-12	1.049826894190e-11	1.713664699411e-11	2.780212744091e-11	4.481898681304e-11	7.176480653263e-11	1.140798525424e-10	1.799455245616e-10	2.815071413897e-10	4.365628563076e-10	6.708410762631e-10	1.020970704631e-09	1.538346228353e-09	2.293832245600e-09	3.383579043283e-09	4.935564106006e-09	7.117000413704e-09	1.014188277386e-08	1.427816336657e-08	1.985385420978e-08	2.726017224719e-08	3.695195379983e-08	4.944154622750e-08	6.528874901845e-08	8.508117742595e-08	1.094115681959e-07	1.388453173574e-07	1.738894772869e-07	2.149567825548e-07	2.623386685096e-07	3.161835514196e-07	3.764902509430e-07	4.431200625737e-07	5.158213378205e-07	5.942848317367e-07	6.781938069955e-07	7.673121012042e-07	8.615349139589e-07
4.259271588598e-15	1.857913147585e-14	4.162055538863e-14	7.313238239384e-14	1.166425552623e-13	1.823708268064e-13	2.903923126688e-13	4.748096237855e-13	7.902450460922e-13	1.323366690410e-12	2.212378404781e-12	3.679217903654e-12	6.080687987367e-12	9.987830702298e-12	1.630785904661e-11	2.646770933092e-11	4.269039866718e-11	6.839939643679e-11	1.088120720586e-10	1.717825837168e-10	2.689921372983e-10	4.175921670744e-10	6.424073249724e-10	9.788826090114e-10	1.476802976223e-09	2.205047906951e-09	3.257217459669e-09	4.758310006812e-09	6.872069891473e-09	9.808661823237e-09	1.383227071298e-08	1.926710889673e-08	2.650191938909e-08	3.598977663129e-08	4.824460749161e-08	6.382966176997e-08	8.334172820185e-08	1.073857769750e-07	1.365467600894e-07	1.713548285692e-07	2.122520979247e-07	2.595622540526e-07	3.134668668978e-07	3.739996702551e-07	4.410479131363e-07	5.143880632097e-07	5.937175380357e-07	6.787320465221e-07	7.691743249434e-07	8.649312035424e-07
4.090797559081e-15	1.783434248914e-14	3.991639939388e-14	7.003398158565e-14	1.114991021304e-13	1.739660882058e-13	2.765306719085e-13	4.515752828847e-13	7.510486476470e-13	1.257279722182e-12	2.101610508552e-12	3.495069435919e-12	5.777176403300e-12	9.492056273727e-12	1.550472080179e-11	2.517834681347e-11	4.063774925112e-11	6.516247159878e-11	1.037553145825e-10	1.639617232367e-10	2.570253169993e-10	3.994759450881e-10	6.153076860524e-10	9.388153285947e-10	1.418328940229e-09	2.120818993538e-09	3.137578794391e-09	4.590841087608e-09	6.641153184992e-09	9.495349967691e-09	1.341401539129e-08	1.871849701993e-08	2.579495749596e-08	3.509615702008e-08	4.713708356487e-08	6.248629873362e-08	8.174874856233e-08	1.055433781475e-07	1.344732869048e-07	1.690921064868e-07	2.098702571492e-07	2.571608129497e-07	3.111796820963e-07	3.719874774718e-07	4.395038389724e-07	5.135186822316e-07	5.937502850881e-07	6.798847107847e-07	7.716656901920e-07	8.689426107279e-07
3.912191609030e-15	1.705180789839e-14	3.813889410788e-14	6.685351245141e-14	1.062792250546e-13	1.655548361419e-13	2.627566394872e-13	4.286299451211e-13	7.124888511923e-13	1.192514956534e-12	1.993455327672e-12	3.315858110474e-12	5.482768556641e-12	9.012353335011e-12	1.472998496926e-11	2.393711284997e-11	3.866700493526e-11	6.206065820826e-11	9.891888262785e-11	1.564960548919e-10	2.456159065470e-10	3.822370174831e-10	5.895486659788e-10	9.008046810045e-10	1.362941914484e-09	2.041197236092e-09	3.024730083567e-09	4.433211540589e-09	6.424394756427e-09	9.201935582433e-09	1.302356879100e-08	1.820778942084e-08	2.513934163188e-08	3.427049446978e-08	4.611875448415e-08	6.125762802947e-08	8.030145406063e-08	1.038827464266e-07	1.326225961480e-07	1.670983103066e-07	2.078053497445e-07	2.551285451532e-07	3.093100790876e-07	3.704442736633e-07	4.384692370440e-07	5.132012886833e-07	5.943596053639e-07	6.816390632167e-07	7.747596081544e-07	8.735544128053e-07
3.724251698569e-15	1.623201734620e-14	3.630476766744e-14	6.360921210036e-14	1.010372089903e-13	1.571948548898e-13	2.491820601150e-13	4.061261120719e-13	6.747965690839e-13	1.129384245512e-12	1.888340413728e-12	3.142248077557e-12	5.198360978794e-12	8.550471384094e-12	1.398561353499e-11	2.274781734243e-11	3.678218191378e-11	5.909958687595e-11	9.431036751366e-11	1.493901555432e-10	2.347771331688e-10	3.658777481121e-10	5.651526681308e-10	8.648623412436e-10	1.310675378288e-09	1.966229760630e-09	2.918702592401e-09	4.285517354790e-09	6.221766149629e-09	8.928515961095e-09	1.266073539998e-08	1.773498191482e-08	2.453462115655e-08	3.351256736750e-08	4.518889629895e-08	6.014295420731e-08	7.899869884158e-08	1.024018358599e-07	1.309923878296e-07	1.653681982140e-07	2.060526266266e-07	2.534549546389e-07	3.078500552672e-07	3.693538107290e-07	4.379336188913e-07	5.134155068357e-07	5.955335378737e-07	6.839719743981e-07	7.784411325095e-07	8.787398639840e-07
3.528446662531e-15	1.538593846915e-14	3.442941054802e-14	6.033905582030e-14	9.581663864889e-14	1.489521549748e-13	2.358885226766e-13	3.841799721172e-13	6.381424331041e-13	1.068159369766e-12	1.786688746528e-12	2.974829848162e-12	4.925051129350e-12	8.107619691567e-12	1.327398888054e-11	2.161278970609e-11	3.498652031549e-11	5.628337696295e-11	8.993171657101e-11	1.426515961554e-10	2.245094164752e-10	3.504120848968e-10	5.421271829859e-10	8.310097082241e-10	1.261561384410e-09	1.895932352059e-09	2.819555965550e-09	4.147722008546e-09	6.033314809813e-09	8.674929472961e-09	1.232547807455e-08	1.729974245518e-08	2.398059349893e-08	3.282187832621e-08	4.434691394301e-08	5.914146556583e-08	7.783871160799e-08	1.010988497197e-07	1.295781229860e-07	1.638978114823e-07	2.046030568292e-07	2.521331540975e-07	3.067857743390e-07	3.687067289128e-07	4.378797234521e-07	5.141499618875e-07	5.972524805759e-07	6.868683130847e-07	7.826873190700e-07	8.844762679206e-07
3.328985867738e-15	1.452767250655e-14	3.253964316395e-14	5.707449989220e-14	9.065272094037e-14	1.408726739498e-13	2.229368661172e-13	3.628834052930e-13	6.026888536383e-13	1.009099732442e-12	1.688897115788e-12	2.814316238354e-12	4.663589352031e-12	7.685234789659e-12	1.259632862605e-11	2.053375316789e-11	3.328211689828e-11	5.361265992696e-11	8.578722472136e-11	1.362799857057e-10	2.148215088438e-10	3.358448580603e-10	5.204855570826e-10	7.992673721557e-10	1.215605481708e-09	1.830339236661e-09	2.727252168304e-09	4.019841752529e-09	5.858910725042e-09	8.441125610978e-09	1.201755776028e-08	1.690189856107e-08	2.347692120105e-08	3.219793275188e-08	4.359222579550e-08	5.825166560815e-08	7.682005443694e-08	9.996993361350e-08	1.283764573250e-07	1.626795499251e-07	2.034506848297e-07	2.511516141183e-07	3.061088362644e-07	3.684887281258e-07	4.382967644844e-07	5.153884109634e-07	5.995013311771e-07	6.903086846113e-07	7.874750385028e-07	8.907396709958e-07
3.130903007779e-15	1.367300555256e-14	3.066144060222e-14	5.383845574582e-14	8.557407486184e-14	1.329872970233e-13	2.103782190083e-13	3.423358595031e-13	5.685918291589e-13	9.524636914959e-13	1.595420856571e-12	2.661163786301e-12	4.414820059678e-12	7.283885504040e-12	1.195347195935e-11	1.951166270448e-11	3.166897590486e-11	5.108986877353e-11	8.187632629242e-11	1.302809215420e-10	2.057164507064e-10	3.221840418134e-10	5.002401477232e-10	7.696347682921e-10	1.172824966016e-09	1.769414603103e-09	2.641789873069e-09	3.901775644709e-09	5.698503425088e-09	8.226935934411e-09	1.173683515623e-08	1.654122327412e-08	2.302320607874e-08	3.164030442275e-08	4.292359004036e-08	5.747237430209e-08	7.593951657870e-08	9.901225163907e-08	1.273811220245e-07	1.617082646863e-07	2.025860782454e-07	2.505028331984e-07	3.058076301038e-07	3.686897295864e-07	4.391715001556e-07	5.171161193528e-07	6.022638192634e-07	6.942701812403e-07	7.927834696960e-07	8.974979448274e-07
2.936716782032e-15	1.283496323666e-14	2.881302574664e-14	5.065706507513e-14	8.060186264863e-14	1.253246871956e-13	1.982744452566e-13	3.226351523215e-13	5.360191942144e-13	8.985222187985e-13	1.506505930677e-12	2.515847658988e-12	4.178984410914e-12	6.903961465448e-12	1.134577664251e-11	1.854625837611e-11	3.014845971530e-11	4.871450650494e-11	7.820264501422e-11	1.246562326265e-10	1.971987238271e-10	3.094363418391e-10	4.813871067849e-10	7.421185498433e-10	1.133188544339e-09	1.713148795687e-09	2.563093136544e-09	3.793479499057e-09	5.551976633534e-09	8.032253822277e-09	1.148315836582e-08	1.621740210364e-08	2.261912112972e-08	3.114797547154e-08	4.234002053656e-08	5.680096370698e-08	7.519469187483e-08	9.822071399580e-08	1.265876822265e-07	1.609763580005e-07	2.020026139290e-07	2.501775243138e-07	3.058729053567e-07	3.692990165674e-07	4.404899177795e-07	5.193194105501e-07	6.055179005749e-07	6.987345092656e-07	7.985815777500e-07	9.047297926413e-07
2.748168666823e-15	1.201832279545e-14	2.700861292629e-14	4.755298912654e-14	7.576701199850e-14	1.179327954444e-13	1.866804473659e-13	3.038765250449e-13	5.051212629917e-13	8.474015936193e-13	1.422408953925e-12	2.378430844975e-12	3.956232986644e-12	6.545560162959e-12	1.077296934642e-11	1.763833265813e-11	2.872016933590e-11	4.648885926346e-11	7.476718537768e-11	1.194082157941e-10	1.892714881267e-10	2.975965929557e-10	4.639271825297e-10	7.166930498630e-10	1.096684055012e-09	1.661486579359e-09	2.491127000059e-09	3.694876025382e-09	5.419253198759e-09	7.856978125894e-09	1.125628180812e-08	1.593017607019e-08	2.226384381387e-08	3.072012210383e-08	4.183940152638e-08	5.623540928076e-08	7.458151165343e-08	9.759155399532e-08	1.259901248163e-07	1.604780965941e-07	2.016929792408e-07	2.501673921520e-07	3.062960561582e-07	3.703036467566e-07	4.422405132026e-07	5.219776909148e-07	6.092473502507e-07	7.036725043628e-07	8.048495457064e-07	9.124014382425e-07
2.564884818942e-15	1.122521217587e-14	2.526126098392e-14	4.455010669484e-14	7.111406694328e-14	1.108537128326e-13	1.756526816240e-13	2.861308937700e-13	4.759443338511e-13	7.992270486643e-13	1.343113111202e-12	2.248956092971e-12	3.746562843011e-12	6.208465123345e-12	1.023554439230e-11	1.678760198464e-11	2.738551525107e-11	4.441333885712e-11	7.157082761547e-11	1.145379122497e-10	1.819295023113e-10	2.866628414703e-10	4.478402642809e-10	6.933466315226e-10	1.063272607770e-09	1.614402633924e-09	2.425842003348e-09	3.605910832686e-09	5.300263843742e-09	7.700916834527e-09	1.105599597063e-08	1.567888701906e-08	2.195668780371e-08	3.035505667082e-08	4.142004509752e-08	5.577249715516e-08	7.409682898088e-08	9.712007746056e-08	1.255835748361e-07	1.602077751439e-07	2.016498833590e-07	2.504655369875e-07	3.070654139693e-07	3.716938636734e-07	4.444044797984e-07	5.250763833619e-07	6.134253662933e-07	7.090654760416e-07	8.115562353708e-07	9.204943385538e-07
2.387440550503e-15	1.046096738419e-14	2.358028417325e-14	4.167834353574e-14	6.667556801213e-14	1.041321284601e-13	1.652308626336e-13	2.694019702559e-13	4.485278133004e-13	7.539417060502e-13	1.268621759372e-12	2.127402529442e-12	3.549830704936e-12	5.892996963033e-12	9.733303996821e-12	1.599491515864e-11	2.614455304124e-11	4.248802241898e-11	6.861345144996e-11	1.100405972066e-10	1.751698799162e-10	2.766201016462e-10	4.331169966317e-10	6.720532065004e-10	1.032937248448e-09	1.571866066674e-09	2.367200210431e-09	3.526534971034e-09	5.194859561358e-09	7.563898919405e-09	1.088177908630e-08	1.546296685136e-08	2.169632155151e-08	3.005139370380e-08	4.107944777921e-08	5.540964988353e-08	7.373702899578e-08	9.680222333448e-08	1.253636238418e-07	1.601591379232e-07	2.018678012095e-07	2.510616955907e-07	3.081726326196e-07	3.734528876260e-07	4.469686061189e-07	5.285914013272e-07	6.180342061577e-07	7.148853490582e-07	8.186830154464e-07	9.289823362839e-07
2.218067698276e-15	9.731380062537e-15	2.198378840313e-14	3.895467640817e-14	6.247858916394e-14	9.779290491384e-14	1.554124416141e-13	2.537006591285e-13	4.228053987889e-13	7.115202433723e-13	1.198902462948e-12	2.013688965060e-12	3.366267295279e-12	5.599026752234e-12	9.266728439457e-12	1.526012475052e-11	2.499696177389e-11	4.071227247069e-11	6.589113602560e-11	1.059134067626e-10	1.689819853766e-10	2.674616853493e-10	4.197407648665e-10	6.528022009805e-10	1.005659064302e-09	1.533850380370e-09	2.315165662536e-09	3.456633052981e-09	5.102899805576e-09	7.445513640780e-09	1.073316516415e-08	1.528137720904e-08	2.148162805903e-08	2.980721151182e-08	4.081553761117e-08	5.514411856378e-08	7.349879343926e-08	9.663461802090e-08	1.253250232642e-07	1.603277556507e-07	2.023378997325e-07	2.519486654711e-07	3.096030446138e-07	3.755686745234e-07	4.499116755653e-07	5.325058754101e-07	6.230490390464e-07	7.211134671163e-07	8.262068065719e-07	9.378481442877e-07
2.059048051159e-15	9.047005914960e-15	2.048349240284e-14	3.639368200452e-14	5.853352253557e-14	9.182755862919e-14	1.462028311576e-13	2.389791084210e-13	3.987537559255e-13	6.719286839454e-13	1.133896848027e-12	1.907965160602e-12	3.195785605295e-12	5.326827444922e-12	8.835603427264e-12	1.458275870956e-11	2.394194552603e-11	3.908304422194e-11	6.340155469159e-11	1.021491957280e-10	1.633614535042e-10	2.591774593087e-10	4.077054126465e-10	6.355824090816e-10	9.814197281031e-10	1.500328343208e-09	2.269648625970e-09	3.396089085718e-09	5.024063564794e-09	7.345385678439e-09	1.060935652583e-08	1.513323646747e-08	2.131115380034e-08	2.962087762514e-08	4.062625661785e-08	5.497325091320e-08	7.337957359930e-08	9.661295269287e-08	1.254642293498e-07	1.607061816573e-07	2.030539536246e-07	2.531138748689e-07	3.113457018196e-07	3.780228831089e-07	4.532177638149e-07	5.367982348345e-07	6.284514487196e-07	7.277298236165e-07	8.341096000071e-07	9.470764177155e-07
1.912660883584e-15	8.414792332470e-15	1.908841592313e-14	3.400248872562e-14	5.482926029233e-14	8.623517528938e-14	1.375682179967e-13	2.252290096114e-13	3.763565146588e-13	6.351278098282e-13	1.073687011322e-12	1.810146587898e-12	3.038516359946e-12	5.076183056426e-12	8.439483600972e-12	1.396210570546e-11	2.297728289030e-11	3.759861685752e-11	6.114008632616e-11	9.874534750245e-11	1.583024432258e-10	2.517641429847e-10	3.970043226332e-10	6.203808549623e-10	9.601975963404e-10	1.471229762683e-09	2.230553560119e-09	3.344654262841e-09	4.958053441304e-09	7.262909870887e-09	1.050967036447e-08	1.501745998729e-08	2.118363707215e-08	2.949087108180e-08	4.050952546384e-08	5.489513670965e-08	7.337589438437e-08	9.673437886407e-08	1.257750598498e-07	1.612890160130e-07	2.040053461303e-07	2.545474065491e-07	3.133849597438e-07	3.808006021525e-07	4.568683270550e-07	5.414505618767e-07	6.342242267033e-07	7.347161719287e-07	8.423783962305e-07	9.566481858804e-07
1.779983424596e-15	7.836135872893e-15	1.780282450641e-14	3.177338441532e-14	5.136711330779e-14	8.099323029439e-14	1.295062208449e-13	2.124434965942e-13	3.555922551757e-13	6.011666115785e-13	1.018195964779e-12	1.720272366513e-12	2.894254798646e-12	4.846721296047e-12	8.077828116190e-12	1.339667068451e-11	2.210183969574e-11	3.625613800430e-11	5.910528422816e-11	9.569870576442e-11	1.538034449533e-10	2.452178063691e-10	3.876279915074e-10	6.071796467397e-10	9.419378522616e-10	1.446477303983e-09	2.197690648952e-09	3.302097929122e-09	4.904417365093e-09	7.197568563549e-09	1.043331131700e-08	1.493309632689e-08	2.109797652284e-08	2.941560105428e-08	4.046393134827e-08	5.490703049676e-08	7.348547412300e-08	9.699386098086e-08	1.262528627261e-07	1.620674502131e-07	2.051832095192e-07	2.562361254434e-07	3.157070925443e-07	3.838861008772e-07	4.608463667274e-07	5.464482189205e-07	6.403495323395e-07	7.420615349386e-07	8.509943971866e-07	9.665543424087e-07
1.659620649298e-15	7.309709939680e-15	1.661842155036e-14	2.970832703442e-14	4.813573018174e-14	7.610521490558e-14	1.220150968439e-13	2.006089234737e-13	3.364891559141e-13	5.699830675468e-13	9.674244735777e-13	1.638171045159e-12	2.762706827726e-12	4.638047313263e-12	7.749669769399e-12	1.288578511422e-11	2.131400309605e-11	3.505496010284e-11	5.729554878754e-11	9.300855831948e-11	1.498617914277e-10	2.395311401119e-10	3.795614690449e-10	5.959362502543e-10	9.265787883702e-10	1.425927856905e-09	2.170884247654e-09	3.268087303841e-09	4.862770700123e-09	7.148787728972e-09	1.037957697274e-08	1.487936132619e-08	2.105297850894e-08	2.939403098932e-08	4.048733608445e-08	5.500709786983e-08	7.370425914543e-08	9.738740921004e-08	1.268904146510e-07	1.630336326211e-07	2.065766024739e-07	2.581675747991e-07	3.182988319263e-07	3.872635769009e-07	4.651394005819e-07	5.517742220619e-07	6.468179221324e-07	7.497478810757e-07	8.599494917643e-07	9.767721996369e-07
1.550297924384e-15	6.827908845640e-15	1.553148182590e-14	2.779828829002e-14	4.513959652964e-14	7.157583284803e-14	1.150901793228e-13	1.897435970162e-13	3.189982874500e-13	5.415607730729e-13	9.212390850222e-13	1.563629227790e-12	2.643608865018e-12	4.449566025796e-12	7.454651945927e-12	1.242860734342e-11	2.061359305740e-11	3.399437667271e-11	5.571054142454e-11	9.067280888178e-11	1.464715498517e-10	2.346916467488e-10	3.727722541999e-10	5.866026576502e-10	9.140142639627e-10	1.409450429643e-09	2.149893628898e-09	3.242343763523e-09	4.832708394127e-09	7.116062552902e-09	1.034792191706e-08	1.485537892347e-08	2.104789247222e-08	2.942452375185e-08	4.057827696736e-08	5.519212915593e-08	7.402887345200e-08	9.790917605568e-08	1.276808778800e-07	1.641785597895e-07	2.081744668354e-07	2.603306666143e-07	3.211458656453e-07	3.909224333676e-07	4.697318132829e-07	5.574203800617e-07	6.536127655362e-07	7.577677679147e-07	8.692229441996e-07	9.872899406073e-07
1.450086659978e-15	6.386549312345e-15	1.453271180658e-14	2.604069939586e-14	4.238274334585e-14	6.740538817696e-14	1.087479796333e-13	1.798146780388e-13	3.031013955414e-13	5.158004500766e-13	8.794902764530e-13	1.496482843535e-12	2.536619631753e-12	4.281123772044e-12	7.192378154599e-12	1.202515458350e-11	2.000030407627e-11	3.307415479650e-11	5.434851236668e-11	8.868664954263e-11	1.436223784902e-10	2.306745747610e-10	3.672235156485e-10	5.791014596812e-10	9.041489735787e-10	1.396874062266e-09	2.134521584786e-09	3.224587384219e-09	4.813876661176e-09	7.099021652665e-09	1.033771311988e-08	1.486060781312e-08	2.108147902327e-08	2.950591780462e-08	4.073423702753e-08	5.545929143726e-08	7.445461839277e-08	9.855328845600e-08	1.286168861242e-07	1.654925729679e-07	2.099675568052e-07	2.627127062310e-07	3.242391520380e-07	3.948486608812e-07	4.746163127696e-07	5.633717617252e-07	6.607269176900e-07	7.661027385150e-07	8.788028905877e-07	9.980818203744e-07
1.357844065209e-15	5.981545020035e-15	1.361737982276e-14	2.443549044219e-14	3.986084238446e-14	6.360464263504e-14	1.029679157762e-13	1.708119721469e-13	2.887369869840e-13	4.926087037456e-13	8.420812880167e-13	1.436538471568e-12	2.441690706860e-12	4.132565971092e-12	6.962937719050e-12	1.167527905596e-11	1.947388206903e-11	3.229276754454e-11	5.320560215478e-11	8.704177031083e-11	1.412957627852e-10	2.274522635168e-10	3.628596410812e-10	5.733648934547e-10	8.968644123891e-10	1.388063980394e-09	2.124580335555e-09	3.214576248835e-09	4.806028001404e-09	7.097216105911e-09	1.034856715644e-08	1.489412408852e-08	2.115282340292e-08	2.963626092723e-08	4.095287488498e-08	5.580485448596e-08	7.497654136732e-08	9.931377965850e-08	1.296901754113e-07	1.669680300035e-07	2.119448929196e-07	2.653060237651e-07	3.275664959652e-07	3.990357365140e-07	4.797799359103e-07	5.696214676060e-07	6.681445055190e-07	7.747409171818e-07	8.886670019683e-07	1.009126372977e-06
1.273331507298e-15	5.610658866949e-15	1.278547014144e-14	2.297595285305e-14	3.757760058894e-14	6.015657480916e-14	9.774376558236e-14	1.627018453813e-13	2.758559997257e-13	4.719431430849e-13	8.089133029245e-13	1.383786678263e-12	2.358756351451e-12	4.003970252471e-12	6.766249155947e-12	1.137871815202e-11	1.903298795355e-11	3.164710675193e-11	5.227525746993e-11	8.572458536491e-11	1.394714427742e-10	2.249855261538e-10	3.596338096934e-10	5.693128261145e-10	8.920713299540e-10	1.382897419102e-09	2.119908742146e-09	3.212150065848e-09	4.808848999173e-09	7.110375869659e-09	1.037980025523e-08	1.495521295505e-08	2.126042434462e-08	2.981364221418e-08	4.123124965524e-08	5.622470390440e-08	7.558984415234e-08	1.001837059785e-07	1.308944720382e-07	1.685956290974e-07	2.140999755457e-07	2.681002345436e-07	3.311220294823e-07	4.034726985515e-07	4.852160019841e-07	5.761561543355e-07	6.758536892341e-07	7.836633055411e-07	8.987937271056e-07	1.020397810557e-06
1.196337035121e-15	5.275332403311e-15	1.203272233428e-14	2.166305111779e-14	3.551952154489e-14	5.705549548860e-14	9.305538332760e-14	1.554590058194e-13	2.644472316628e-13	4.537632348690e-13	7.800017646038e-13	1.338204179713e-12	2.287846243014e-12	3.895230181822e-12	6.602026928488e-12	1.113436832839e-11	1.867522114878e-11	3.113209394295e-11	5.154759113171e-11	8.472060554139e-11	1.381226484744e-10	2.232432469880e-10	3.574931677519e-10	5.668877863372e-10	8.896915617266e-10	1.381270334567e-09	2.120406018911e-09	3.217093366569e-09	4.822150106573e-09	7.137998328135e-09	1.043085670071e-08	1.504272727851e-08	2.140274274777e-08	3.003575831308e-08	4.156599523502e-08	5.671500633045e-08	7.628880229898e-08	1.011579531202e-07	1.322220529680e-07	1.703698739220e-07	2.164241566673e-07	2.710900724133e-07	3.348966961523e-07	4.081531128651e-07	4.909135137196e-07	5.829642171470e-07	6.838385344312e-07	7.928486557915e-07	9.091606285332e-07	1.031864187877e-06
1.127394545718e-15	4.974270818295e-15	1.136043038776e-14	2.048886241112e-14	3.368190015174e-14	5.428973734854e-14	8.888857733395e-14	1.490823148133e-13	2.544950846567e-13	4.380930188780e-13	7.553464666058e-13	1.299794594989e-12	2.228842938840e-12	3.806044265363e-12	6.469329721326e-12	1.094037372284e-11	1.839680650372e-11	3.074083498149e-11	5.101261434709e-11	8.401193238121e-11	1.372292973625e-10	2.221916652826e-10	3.564024361614e-10	5.660418744995e-10	8.896597956670e-10	1.383120948380e-09	2.125926203837e-09	3.229274477675e-09	4.845565814018e-09	7.179655709817e-09	1.050086650535e-08	1.515544288523e-08	2.157799042850e-08	3.029990679618e-08	4.195408917910e-08	5.727113991159e-08	7.706929111206e-08	1.022302497293e-07	1.336683404289e-07	1.722837631302e-07	2.189127958157e-07	2.742682561820e-07	3.388844664791e-07	4.130681705514e-07	4.968614397157e-07	5.900325162934e-07	6.920786610796e-07	8.022776053960e-07	9.197366522058e-07	1.043502149367e-06
1.066361174387e-15	4.708255760464e-15	1.076559037636e-14	1.945003752007e-14	3.205849307216e-14	5.185108708573e-14	8.524741193619e-14	1.435655579322e-13	2.460143281342e-13	4.249323146135e-13	7.349404401886e-13	1.268455165487e-12	2.181460374570e-12	3.735621535214e-12	6.366740733120e-12	1.079400232174e-11	1.819308009419e-11	3.046671084089e-11	5.065875829176e-11	8.358610074928e-11	1.367704047860e-10	2.218100511777e-10	3.563334310360e-10	5.667354342886e-10	8.919390706300e-10	1.388350780601e-09	2.136377427383e-09	3.248428344354e-09	4.878768127002e-09	7.234689752552e-09	1.058886539724e-08	1.529198079817e-08	2.178402953405e-08	3.060372272744e-08	4.239185461385e-08	5.788980741695e-08	7.792630889207e-08	1.033968196205e-07	1.352277532080e-07	1.743332386663e-07	2.215601338918e-07	2.776292444749e-07	3.430783526440e-07	4.182075563882e-07	5.030489258213e-07	5.973418929659e-07	7.005572485858e-07	8.119205990871e-07	9.305002785474e-07	1.055275208430e-06
1.013448447571e-15	4.477249869007e-15	1.024644459274e-14	1.854384136615e-14	3.064234152820e-14	4.974313421975e-14	8.213084365328e-14	1.389213354713e-13	2.390018567431e-13	4.142512242572e-13	7.186783693529e-13	1.243946578615e-12	2.145106956659e-12	3.682941068959e-12	6.292316570900e-12	1.069213861336e-11	1.805979503086e-11	3.030254725565e-11	5.047877008583e-11	8.343064154231e-11	1.367344520906e-10	2.220823755573e-10	3.572627920230e-10	5.689473745027e-10	8.964640112410e-10	1.396895753224e-09	2.151567096754e-09	3.274303941032e-09	4.921262754943e-09	7.302354505573e-09	1.069380348605e-08	1.545067715970e-08	2.201903072073e-08	3.094433818338e-08	4.287670637270e-08	5.856711049519e-08	7.885680283624e-08	1.046533197317e-07	1.368968508290e-07	1.765138808338e-07	2.243612603158e-07	2.811676133345e-07	3.474690241077e-07	4.235624080502e-07	5.094585003008e-07	6.048777572012e-07	7.092469519298e-07	8.217577539859e-07	9.414172232919e-07	1.067162568001e-06
9.690672417741e-16	4.280989515355e-15	9.803243758149e-15	1.776520940073e-14	2.943458983210e-14	4.796312258755e-14	7.954562096521e-14	1.351457510304e-13	2.334238103776e-13	4.059543922616e-13	7.063582882724e-13	1.225828858809e-12	2.119085577292e-12	3.646707807373e-12	6.244062408643e-12	1.063212394026e-11	1.799261537021e-11	3.024438826532e-11	5.046560953404e-11	8.353969536004e-11	1.371128163956e-10	2.229953574592e-10	3.591787939247e-10	5.726339487799e-10	9.031888513161e-10	1.408615469753e-09	2.171304231737e-09	3.306532041503e-09	4.972478196793e-09	7.381854983390e-09	1.081440363355e-08	1.563013507524e-08	2.228079441177e-08	3.131974904123e-08	4.340564826041e-08	5.930061437212e-08	7.985745700369e-08	1.059968928900e-07	1.386722882277e-07	1.788214114166e-07	2.273119725872e-07	2.848750984436e-07	3.520491994082e-07	4.291170852283e-07	5.160773327977e-07	6.126152759117e-07	7.181291653454e-07	8.317574930563e-07	9.524664893979e-07	1.079132394014e-06
9.330537987648e-16	4.120735867482e-15	9.434945207745e-15	1.711548085343e-14	2.842961408124e-14	4.650752072155e-14	7.748316878847e-14	1.322099764930e-13	2.292104956504e-13	3.998879756554e-13	6.976583207424e-13	1.213624934501e-12	2.102558888848e-12	3.625728589761e-12	6.220444556236e-12	1.061145581696e-11	1.798947765884e-11	3.028836864332e-11	5.061674918300e-11	8.390925302868e-11	1.378984462789e-10	2.245424125080e-10	3.620514007579e-10	5.777617537075e-10	9.120118163796e-10	1.423366445169e-09	2.195314792882e-09	3.344679779017e-09	5.031819297476e-09	7.472229270482e-09	1.094961814798e-08	1.582869944792e-08	2.256779549925e-08	3.172770226351e-08	4.397679145032e-08	6.008785670528e-08	8.092597341487e-08	1.074250792266e-07	1.405504741473e-07	1.812526536944e-07	2.304051815849e-07	2.887457508171e-07	3.568052429216e-07	4.348603404535e-07	5.228834626336e-07	6.205371191394e-07	7.271755354484e-07	8.418988349077e-07	9.636191785575e-07	1.091164529512e-06
9.058138691715e-16	3.996370644634e-15	9.142816230513e-15	1.659195423917e-14	2.762136180184e-14	4.536252550071e-14	7.591183035964e-14	1.300617826250e-13	2.262585416342e-13	3.958403116859e-13	6.922705098070e-13	1.206804138970e-12	2.094831946753e-12	3.619161686427e-12	6.220105524815e-12	1.062922479271e-11	1.804844264428e-11	3.043371505372e-11	5.093051039935e-11	8.453557658956e-11	1.390875829060e-10	2.267029028828e-10	3.658559772305e-10	5.842563677085e-10	9.228245858712e-10	1.440945844573e-09	2.223275839630e-09	3.388307864891e-09	5.098572140517e-09	7.572699325823e-09	1.109821843647e-08	1.604522960629e-08	2.287837398579e-08	3.216676286248e-08	4.458833696734e-08	6.092702115700e-08	8.206057299152e-08	1.089349345063e-07	1.425290162491e-07	1.838016330585e-07	2.336359721726e-07	2.927678738952e-07	3.617272206436e-07	4.407730601395e-07	5.298606964365e-07	6.286181906527e-07	7.363651908425e-07	8.521558710063e-07	9.748537083126e-07	1.103238688141e-06
8.870987010602e-16	3.907471870885e-15	8.925540427282e-15	1.619011842006e-14	2.700011647161e-14	4.449991764608e-14	7.478612459222e-14	1.286246255360e-13	2.244385733678e-13	3.936432416330e-13	6.898862682690e-13	1.204967235829e-12	2.095440352683e-12	3.626320703071e-12	6.242821791439e-12	1.068464089881e-11	1.816955790206e-11	3.067978409703e-11	5.140482567661e-11	8.541642255661e-11	1.406659807336e-10	2.294584459459e-10	3.705379152016e-10	5.920365450529e-10	9.354785616315e-10	1.461116722892e-09	2.254867567446e-09	3.436894847360e-09	5.172169079622e-09	7.682372402612e-09	1.125937250876e-08	1.627853041010e-08	2.321146943809e-08	3.263565572408e-08	4.523890375895e-08	6.181687198137e-08	8.325892229670e-08	1.105246940976e-07	1.446030172877e-07	1.864643300760e-07	2.369945620659e-07	2.969327791179e-07	3.667988559741e-07	4.468402965524e-07	5.369872667412e-07	6.368381890221e-07	7.456753699183e-07	8.625063948960e-07	9.861522517881e-07	1.115333865024e-06
8.760404621761e-16	3.851704465480e-15	8.777646918290e-15	1.590385669365e-14	2.654742900184e-14	4.388985862351e-14	7.405284030143e-14	1.278121539172e-13	2.236517688172e-13	3.931269147552e-13	6.903180661993e-13	1.207909993848e-12	2.104073305940e-12	3.647246966466e-12	6.288324515101e-12	1.077808625687e-11	1.835275974318e-11	3.102545606489e-11	5.203805373909e-11	8.654139602265e-11	1.426194817024e-10	2.327692454851e-10	3.760375034235e-10	6.009946615316e-10	9.498013444422e-10	1.483647723448e-09	2.289714626277e-09	3.490034679361e-09	5.251974193159e-09	7.800653254262e-09	1.143223442388e-08	1.652783521708e-08	2.356620055202e-08	3.313335998070e-08	4.592765752060e-08	6.275559563897e-08	8.451971736184e-08	1.121904035725e-07	1.467691740865e-07	1.892326835182e-07	2.404733568156e-07	3.012267695043e-07	3.720064271602e-07	4.530433512361e-07	5.442437062378e-07	6.451772218791e-07	7.550837872083e-07	8.729346135481e-07	9.974928730977e-07	1.127441341610e-06
8.712696521247e-16	3.822959154569e-15	8.691594419361e-15	1.572074234813e-14	2.624932867271e-14	4.350349116858e-14	7.365606278612e-14	1.275614088084e-13	2.238017027696e-13	3.942219433786e-13	6.935169005959e-13	1.215539817328e-12	2.120871766247e-12	3.681887314408e-12	6.357039420166e-12	1.090970818517e-11	1.859739126184e-11	3.146936610802e-11	5.282247082630e-11	8.789961065659e-11	1.449192570089e-10	2.365918467599e-10	3.822775397568e-10	6.110072850487e-10	9.656285840874e-10	1.508273869387e-09	2.327532125727e-09	3.547283155153e-09	5.337572758636e-09	7.926959846369e-09	1.161627112437e-08	1.679255973521e-08	2.394184178460e-08	3.365934077994e-08	4.665323266825e-08	6.374225599903e-08	8.583985079158e-08	1.139293900950e-07	1.490209803245e-07	1.921001418962e-07	2.440610367612e-07	3.056374934711e-07	3.773341477346e-07	4.593640327007e-07	5.516128471809e-07	6.536136969824e-07	7.645765030645e-07	8.834187192133e-07	1.008867698446e-06	1.139540015323e-06
8.705868782257e-16	3.814797935430e-15	8.655521704601e-15	1.562886972804e-14	2.609092858007e-14	4.331524386846e-14	7.357063689276e-14	1.278202073545e-13	2.248592544538e-13	3.969270945939e-13	6.994931852965e-13	1.228054845178e-12	2.145916957517e-12	3.730594871440e-12	6.449030873732e-12	1.107893746631e-11	1.890228574122e-11	3.200593247734e-11	5.374988414884e-11	8.947013793149e-11	1.475336281616e-10	2.408712616932e-10	3.891712318193e-10	6.219600080833e-10	9.827766882720e-10	1.534798503129e-09	2.368014593567e-09	3.608357852698e-09	5.428574819448e-09	8.060935464593e-09	1.181111081660e-08	1.707220304096e-08	2.433806303244e-08	3.421258774703e-08	4.741496335820e-08	6.477444995918e-08	8.721716183932e-08	1.157364566288e-07	1.513528123935e-07	1.950574333229e-07	2.477466121765e-07	3.101517115010e-07	3.827653137596e-07	4.657875265570e-07	5.590742456522e-07	6.621350898249e-07	7.741324776559e-07	8.939511289570e-07	1.020256632690e-06	1.151625635788e-06
8.723709064988e-16	3.819986660443e-15	8.657151344406e-15	1.561567781810e-14	2.605994901163e-14	4.332406669999e-14	7.377949540652e-14	1.285859273173e-13	2.268363394092e-13	4.012769035257e-13	7.084272562489e-13	1.245574147196e-12	2.179478014103e-12	3.793370999088e-12	6.563788786352e-12	1.128472678471e-11	1.926331784364e-11	3.262900080713e-11	5.480532668952e-11	9.123034942206e-11	1.504240378711e-10	2.455474029729e-10	3.966401591241e-10	6.337279864447e-10	1.001113204379e-09	1.563016954594e-09	2.410976610544e-09	3.673006425124e-09	5.524752750320e-09	8.202357211796e-09	1.201642375180e-08	1.736658215981e-08	2.475414319361e-08	3.479264527905e-08	4.821103048313e-08	6.585045617644e-08	8.864757278241e-08	1.176068624575e-07	1.537571964530e-07	1.980949835622e-07	2.515191293835e-07	3.147544641238e-07	3.882872559178e-07	4.722950703107e-07	5.666166692235e-07	6.707218780325e-07	7.837442786475e-07	9.045135485532e-07	1.031654712399e-06	1.163679644497e-06
8.751315205044e-16	3.832779302643e-15	8.688533857566e-15	1.566894236200e-14	2.615491181548e-14	4.352899987720e-14	7.430580560084e-14	1.298914105579e-13	2.297693970352e-13	4.073873422433e-13	7.203915420531e-13	1.268278482069e-12	2.221552252633e-12	3.869817046940e-12	6.700390295604e-12	1.152394104517e-11	1.967580278603e-11	3.332797821637e-11	5.597303560600e-11	9.315380683512e-11	1.535495603409e-10	2.505670636391e-10	4.046005743195e-10	6.462240584297e-10	1.020504909050e-09	1.592812742598e-09	2.456260683350e-09	3.741089858844e-09	5.625980560650e-09	8.351016860329e-09	1.223212392036e-08	1.767519535834e-08	2.518977589915e-08	3.539815004228e-08	4.904006325790e-08	6.696709818321e-08	9.012712320981e-08	1.195346314228e-07	1.562259108230e-07	2.012037710922e-07	2.553654091908e-07	3.194348926195e-07	3.938831032649e-07	4.788764611621e-07	5.742224306923e-07	6.793665363914e-07	7.933956839258e-07	9.151000404894e-07	1.043046303422e-06	1.175692415202e-06
8.783826621415e-16	3.851718717661e-15	8.742310008727e-15	1.578636797513e-14	2.637437792759e-14	4.395134474820e-14	7.518701021657e-14	1.317813806443e-13	2.337419887987e-13	4.152885268270e-13	7.354710235336e-13	1.296120813138e-12	2.271814552527e-12	3.959183936465e-12	6.856543016653e-12	1.179310389268e-11	2.013230322733e-11	3.409197949474e-11	5.723513111029e-11	9.521318145051e-11	1.568749150227e-10	2.558754351987e-10	4.129968677984e-10	6.593641088141e-10	1.040882243416e-09	1.624092286522e-09	2.503788715408e-09	3.812546257749e-09	5.732136278647e-09	8.506890912308e-09	1.245787368710e-08	1.799784641077e-08	2.564395871788e-08	3.602802835941e-08	4.989962392766e-08	6.812112752037e-08	9.165110045841e-08	1.215128448678e-07	1.587516136852e-07	2.043724542832e-07	2.592762351807e-07	3.241782294982e-07	3.995436518979e-07	4.855161759114e-07	5.818840268532e-07	6.880552245265e-07	8.030800143520e-07	9.256980740553e-07	1.054420842837e-06	1.187649007684e-06
8.826286235522e-16	3.877053160202e-15	8.822384515429e-15	1.596793800173e-14	2.672720247884e-14	4.461235036010e-14	7.645798297615e-14	1.343250865723e-13	2.387828177479e-13	4.250155600977e-13	7.535630655070e-13	1.328786951409e-12	2.329659302741e-12	4.059869614477e-12	7.029801150210e-12	1.208711219966e-11	2.062534325533e-11	3.490892004010e-11	5.857357968562e-11	9.738570351429e-11	1.603654459572e-10	2.614384304594e-10	4.217774381041e-10	6.731085784877e-10	1.062192284625e-09	1.656816750866e-09	2.553538558145e-09	3.887311319395e-09	5.843231721358e-09	8.669755629766e-09	1.269354745348e-08	1.833380143060e-08	2.611585499772e-08	3.668042483140e-08	5.078707856985e-08	6.930884888673e-08	9.321375574746e-08	1.235355484537e-07	1.613246961177e-07	2.075932194654e-07	2.632389130302e-07	3.289761530610e-07	4.052555286794e-07	4.922067316805e-07	5.895898768667e-07	6.967806354045e-07	8.127875031529e-07	9.362964268224e-07	1.065766950382e-06	1.199528167161e-06
8.893652686625e-16	3.914856470211e-15	8.934844295383e-15	1.622178337304e-14	2.722394209842e-14	4.552520771404e-14	7.815886120974e-14	1.375430205720e-13	2.449134692085e-13	4.364718413282e-13	7.743978853995e-13	1.365774976871e-12	2.393940217529e-12	4.170179918767e-12	7.216762287855e-12	1.240096389446e-11	2.114690941876e-11	3.576714354238e-11	5.997401873767e-11	9.965008695348e-11	1.640012078623e-10	2.672258179374e-10	4.309219273155e-10	6.874300509083e-10	1.084420295302e-09	1.690987008579e-09	2.605483265004e-09	3.965415976204e-09	5.959123071196e-09	8.839533418256e-09	1.293861413415e-08	1.868241823753e-08	2.660407100798e-08	3.735324166369e-08	5.169956695921e-08	7.052557530154e-08	9.481031432109e-08	1.255947662825e-07	1.639386099428e-07	2.108554109024e-07	2.672460386831e-07	3.338174561638e-07	4.110115090458e-07	4.989387535512e-07	5.973324557260e-07	7.055355351665e-07	8.225069068999e-07	9.468869008392e-07	1.077064050348e-06	1.211315866848e-06
9.007926062697e-16	3.972698819960e-15	9.091541078379e-15	1.656042287018e-14	2.786907001684e-14	4.670309241769e-14	8.028399809677e-14	1.414355480389e-13	2.520649311935e-13	4.494734750961e-13	7.976023850167e-13	1.406257101453e-12	2.463435689153e-12	4.287824149271e-12	7.414174106870e-12	1.272958251673e-11	2.168975721065e-11	3.665778632810e-11	6.142362531946e-11	1.019951113810e-10	1.677653327410e-10	2.732289056542e-10	4.404184884897e-10	7.023277409427e-10	1.107578401468e-09	1.726596740677e-09	2.659659311356e-09	4.046768905505e-09	6.079763331479e-09	9.015841633248e-09	1.319258260252e-08	1.904265325502e-08	2.710695107872e-08	3.804427605578e-08	5.263331654911e-08	7.176749871331e-08	9.643425099993e-08	1.276850343796e-07	1.665845447784e-07	2.141524817637e-07	2.712883649814e-07	3.386952787923e-07	4.168041145977e-07	5.057047411062e-07	6.051065330191e-07	7.143090217384e-07	8.322324548920e-07	9.574501992102e-07	1.088300755601e-06	1.222980073040e-06
9.193290450885e-16	4.058657592960e-15	9.306929354490e-15	1.699238380427e-14	2.866851701905e-14	4.812613170459e-14	8.281187486868e-14	1.459409355346e-13	2.601104968796e-13	4.637691219835e-13	8.226185866000e-13	1.449378720148e-12	2.536600300864e-12	4.410692016854e-12	7.618886517120e-12	1.306865426234e-11	2.224869355916e-11	3.757345912150e-11	6.291640196700e-11	1.044118410741e-10	1.716557398944e-10	2.794449488270e-10	4.502738042042e-10	7.178182657933e-10	1.131671005085e-09	1.763681241558e-09	2.716009439268e-09	4.131342777451e-09	6.204879868725e-09	9.198310737654e-09	1.345467975476e-08	1.941321847820e-08	2.762281558969e-08	3.875054086300e-08	5.358532756855e-08	7.302938312525e-08	9.808107538914e-08	1.297992230961e-07	1.692568293502e-07	2.174769793642e-07	2.753595993173e-07	3.436038349612e-07	4.226262581770e-07	5.125011404960e-07	6.129020772989e-07	7.230972747937e-07	8.419468555163e-07	9.679771097541e-07	1.099448169850e-06	1.234501831234e-06
9.468226452348e-16	4.180519641563e-15	9.588894796143e-15	1.752662981938e-14	2.961126426851e-14	4.977067732778e-14	8.567976814609e-14	1.509508828441e-13	2.688717134304e-13	4.790003350906e-13	8.488977458085e-13	1.494153097160e-12	2.612094013242e-12	4.536820044419e-12	7.828358238992e-12	1.341524278139e-11	2.281972848970e-11	3.851137828683e-11	6.444818570841e-11	1.069014967865e-10	1.756739759756e-10	2.858833287099e-10	4.605048193600e-10	7.339107518381e-10	1.156728704197e-09	1.802204234671e-09	2.774517093726e-09	4.218942450109e-09	6.334195540046e-09	9.386369657910e-09	1.372391418979e-08	1.979283920511e-08	2.814932602499e-08	3.946968569644e-08	5.455145356240e-08	7.430757190688e-08	9.974510181504e-08	1.319324870931e-07	1.719495331349e-07	2.208232557782e-07	2.794553060161e-07	3.485366358203e-07	4.284755894979e-07	5.193190318394e-07	6.207165980625e-07	7.318853017846e-07	8.516424281809e-07	9.784423596897e-07	1.110488409457e-06	1.245844466682e-06
9.841045827222e-16	4.340173455175e-15	9.943551949752e-15	1.816104895987e-14	3.068445562004e-14	5.159072717193e-14	8.879877225301e-14	1.563239637866e-13	2.781030412129e-13	4.948265415400e-13	8.758560303871e-13	1.539788605800e-12	2.688729214219e-12	4.664720612690e-12	8.040930726035e-12	1.376732452206e-11	2.340194983351e-11	3.947021415487e-11	6.602170808780e-11	1.094673529390e-10	1.798294029183e-10	2.925588505768e-10	4.711216496414e-10	7.506303250972e-10	1.182728958660e-09	1.842155409340e-09	2.835042191956e-09	4.309360772431e-09	6.467290535353e-09	9.579264429096e-09	1.399932648412e-08	2.017971162239e-08	2.868466016438e-08	4.019847967632e-08	5.552875603934e-08	7.559760966381e-08	1.014222737147e-07	1.340801980590e-07	1.746577431592e-07	2.241879817473e-07	2.835697822352e-07	3.534922177641e-07	4.343445260672e-07	5.261568594053e-07	6.285376525586e-07	7.406666086067e-07	8.612978982540e-07	9.888290909127e-07	1.121389509901e-06	1.256979091357e-06
1.030579927921e-15	4.536454843537e-15	1.036638885830e-14	1.888771510444e-14	3.186353326191e-14	5.352854190646e-14	9.206821438983e-14	1.618884104130e-13	2.875794425106e-13	5.108962787631e-13	9.030497757867e-13	1.585621679449e-12	2.765699634819e-12	4.793500722937e-12	8.255654806449e-12	1.412488091414e-11	2.399543658774e-11	4.045314240882e-11	6.764073998609e-11	1.121176847614e-10	1.841338850315e-10	2.994804828501e-10	4.821437173610e-10	7.679627273625e-10	1.209665265510e-09	1.883434563417e-09	2.897430723586e-09	4.402290003061e-09	6.603595888374e-09	9.776279232378e-09	1.427954392688e-08	2.057244141648e-08	2.922633906292e-08	4.093459693595e-08	5.651380207436e-08	7.689616588632e-08	1.031090488582e-07	1.362382013063e-07	1.773790327533e-07	2.275663294827e-07	2.877022190557e-07	3.584643998712e-07	4.402321672202e-07	5.330047416349e-07	6.363597212900e-07	7.494239725589e-07	8.708975317471e-07	9.991102997313e-07	1.132122839293e-06	1.267871218245e-06
1.084711310680e-15	4.763099883710e-15	1.084514897986e-14	1.968765676197e-14	3.311500270248e-14	5.552953814139e-14	9.538342263333e-14	1.674946599492e-13	2.970736475146e-13	5.269482433982e-13	9.301196742687e-13	1.631272663310e-12	2.842614160468e-12	4.922831056042e-12	8.472869932628e-12	1.448849969213e-11	2.460309105111e-11	4.146364792264e-11	6.931213835233e-11	1.148616395963e-10	1.885946302591e-10	3.066622885311e-10	4.935611622220e-10	7.859031424362e-10	1.237465575819e-09	1.925927530899e-09	2.961457349219e-09	4.497303735494e-09	6.742579837688e-09	9.976378961844e-09	1.456350899404e-08	2.096914972264e-08	2.977254559951e-08	4.167542519655e-08	5.750389875941e-08	7.820056095862e-08	1.048019855677e-07	1.384047511734e-07	1.801094225205e-07	2.309579128866e-07	2.918477415091e-07	3.634526635664e-07	4.461309449151e-07	5.398578951560e-07	6.441692917133e-07	7.581428050075e-07	8.804190248638e-07	1.009258163077e-06	1.142658197632e-06	1.278482278731e-06
1.143641697654e-15	5.008954378468e-15	1.136150715759e-14	2.053415543270e-14	3.440666093757e-14	5.753900418703e-14	9.866365959258e-14	1.730066665442e-13	3.064220485292e-13	5.427733342440e-13	9.569045429064e-13	1.676633735466e-12	2.919495061066e-12	5.053204809084e-12	8.693298463563e-12	1.486051903511e-11	2.522770150091e-11	4.250705691526e-11	7.104272851713e-11	1.177047991255e-10	1.932215924086e-10	3.140971428773e-10	5.053697749416e-10	8.043991691545e-10	1.266045525575e-09	1.969470666052e-09	3.026806735902e-09	4.594011150748e-09	6.883472110503e-09	1.017877219940e-08	1.484981947512e-08	2.136844186983e-08	3.032132907168e-08	4.241883939339e-08	5.849706642370e-08	7.950803055464e-08	1.064998802954e-07	1.405767031806e-07	1.828488413188e-07	2.343591014774e-07	2.960061334296e-07	3.684515743802e-07	4.520368048124e-07	5.467062215810e-07	6.519531797582e-07	7.668052699486e-07	8.898361803839e-07	1.019246777428e-06	1.152957613322e-06	1.288783247480e-06
1.203725906204e-15	5.261031752590e-15	1.189186946315e-14	2.139986477731e-14	3.570456906711e-14	5.951633236528e-14	1.018430328283e-13	1.783422019725e-13	3.155111196376e-13	5.583002002988e-13	9.833969736513e-13	1.721864063978e-12	2.996865765103e-12	5.185346348773e-12	8.918747941423e-12	1.524299811501e-11	2.587311995326e-11	4.358815169799e-11	7.283658880428e-11	1.206540528018e-10	1.980094601246e-10	3.217810700051e-10	5.175309326270e-10	8.233881312082e-10	1.295285967819e-09	2.013832346864e-09	3.093193908633e-09	4.691845564117e-09	7.025686068172e-09	1.038242295491e-08	1.513741668951e-08	2.176887797220e-08	3.087103856632e-08	4.316339713323e-08	5.949113106199e-08	8.081776309658e-08	1.082003104803e-07	1.427541597146e-07	1.855946983213e-07	2.377698421305e-07	3.001737089390e-07	3.734576855758e-07	4.579424850085e-07	5.535379772198e-07	6.596973746389e-07	7.753872289898e-07	8.991268922571e-07	1.029039811547e-06	1.162994113206e-06	1.298732091401e-06
1.261687592449e-15	5.506159514632e-15	1.241279645017e-14	2.225485466610e-14	3.698006550684e-14	6.143240414037e-14	1.048939831652e-13	1.834608347591e-13	3.243288550487e-13	5.735553113934e-13	1.009756680610e-12	1.767395611804e-12	3.075355735305e-12	5.320645314807e-12	9.150728832099e-12	1.563864273191e-11	2.654253205336e-11	4.470966780535e-11	7.469821554631e-11	1.237053357394e-10	2.029547312422e-10	3.296857518809e-10	5.299982786903e-10	8.427835058972e-10	1.325018401148e-09	2.058806953472e-09	3.160207592896e-09	4.790379055024e-09	7.168468543121e-09	1.058654220510e-08	1.542525598201e-08	2.216920399191e-08	3.142065106873e-08	4.390744192445e-08	6.048558577762e-08	8.212797673457e-08	1.099035085901e-07	1.449354199486e-07	1.883470876909e-07	2.411879040438e-07	3.043476628358e-07	3.784661342703e-07	4.638378726614e-07	5.603424998270e-07	6.673803532440e-07	7.838700866294e-07	9.082576088154e-07	1.038612394223e-06	1.172727285987e-06	1.308304251797e-06
1.314657064022e-15	5.732814874172e-15	1.290331963438e-14	2.307291974346e-14	3.821071650251e-14	6.327816199183e-14	1.078176779015e-13	1.883930419263e-13	3.329269236765e-13	5.886760761517e-13	1.036292708734e-12	1.813687780384e-12	3.155965467579e-12	5.460197441688e-12	9.391160614635e-12	1.604954027584e-11	2.723763441274e-11	4.587427248826e-11	7.662427385809e-11	1.268554706330e-10	2.080366343573e-10	3.377772755239e-10	5.427093120620e-10	8.624636353434e-10	1.355095077754e-09	2.104098636901e-09	3.227538889547e-09	4.889070154118e-09	7.311240069557e-09	1.079038182677e-08	1.571240107462e-08	2.256870515467e-08	3.196892955334e-08	4.465067666803e-08	6.147916442470e-08	8.343896951875e-08	1.116084515122e-07	1.471206604753e-07	1.911048534371e-07	2.446110454379e-07	3.085249509046e-07	3.834683998600e-07	4.697149787523e-07	5.671010547553e-07	6.749864597206e-07	7.922236460205e-07	9.172053158868e-07	1.047926786471e-06	1.182131781000e-06	1.317463340123e-06
1.360342555498e-15	5.932495314666e-15	1.334746815326e-14	2.383625708212e-14	3.938585310737e-14	6.505832862556e-14	1.106553095939e-13	1.932065898751e-13	3.414331695331e-13	6.038841178363e-13	1.063316000996e-12	1.861408259825e-12	3.239429143353e-12	5.605319768436e-12	9.641416026222e-12	1.647675607552e-11	2.795990299194e-11	4.707913862989e-11	7.861179964367e-11	1.300891789967e-10	2.132306070691e-10	3.460109733331e-10	5.555774024944e-10	8.823234447761e-10	1.385305529537e-09	2.149486765615e-09	3.294803517850e-09	4.987500790654e-09	7.453474716618e-09	1.099325852914e-08	1.599836561564e-08	2.296648428097e-08	3.251572589610e-08	4.539224774582e-08	6.247219958078e-08	8.475023529487e-08	1.133153903586e-07	1.493095180648e-07	1.938662899988e-07	2.480375960959e-07	3.126986317365e-07	3.884586402428e-07	4.755579847531e-07	5.738005455162e-07	6.824893283858e-07	8.004267409046e-07	9.259358644782e-07	1.056957301234e-06	1.191173295387e-06	1.326186452995e-06
1.397646914636e-15	6.100428646834e-15	1.373734461422e-14	2.453756375771e-14	4.050494589004e-14	6.679923108871e-14	1.134598619848e-13	1.980120090890e-13	3.500230854472e-13	6.194048468978e-13	1.091258934837e-12	1.911008060110e-12	3.326590272292e-12	5.756865150510e-12	9.902134102284e-12	1.692107699176e-11	2.870705614869e-11	4.832164796920e-11	8.064949574268e-11	1.333886692868e-10	2.185049747200e-10	3.543259331573e-10	5.685288884153e-10	9.022150124379e-10	1.415494324799e-09	2.194702219864e-09	3.361704605194e-09	5.085307782390e-09	7.594684158551e-09	1.119485437283e-08	1.628251903652e-08	2.336249696127e-08	3.306049996844e-08	4.613250101232e-08	6.346455623709e-08	8.606208110843e-08	1.150245150196e-07	1.515007740836e-07	1.966307327058e-07	2.514620840710e-07	3.168645607163e-07	3.934238829732e-07	4.813560219290e-07	5.804185913867e-07	6.898697072730e-07	8.084493407270e-07	9.344237880888e-07	1.065672550654e-06	1.199826387883e-06	1.334449715491e-06
1.426771055108e-15	6.236999662789e-15	1.407396276063e-14	2.517808461124e-14	4.158266904101e-14	6.853004504436e-14	1.163055768237e-13	2.029350785841e-13	3.588681171551e-13	6.355392246848e-13	1.120404567703e-12	1.962993282425e-12	3.417910620341e-12	5.915148618819e-12	1.017367315975e-11	1.738072712092e-11	2.947695387369e-11	4.959355483940e-11	8.272456332509e-11	1.367314747683e-10	2.238170966054e-10	3.626709680914e-10	5.814611039210e-10	9.220305717936e-10	1.445475060781e-09	2.239536803338e-09	3.427994729867e-09	5.182148251293e-09	7.734667613189e-09	1.139473700850e-08	1.656488185679e-08	2.375642638966e-08	3.360358532637e-08	4.687153294423e-08	6.445656317506e-08	8.737502440252e-08	1.167349951639e-07	1.536944179976e-07	1.993939794177e-07	2.548816104648e-07	3.210123239065e-07	3.983550986409e-07	4.870904896733e-07	5.869377741920e-07	6.971016948824e-07	8.162666432146e-07	9.426408879924e-07	1.074045442234e-06	1.208068389886e-06	1.342230842908e-06
1.449056924323e-15	6.347922990520e-15	1.436490075185e-14	2.577208215213e-14	4.263527439832e-14	7.029281827584e-14	1.192674674500e-13	2.080907127262e-13	3.681754947172e-13	6.524798751794e-13	1.151071766271e-12	2.017594749341e-12	3.513478559430e-12	6.080225592139e-12	1.045465086962e-11	1.785405761266e-11	3.026372819427e-11	5.088581466977e-11	8.482120670255e-11	1.400880329648e-10	2.291317719184e-10	3.709756311754e-10	5.943005061439e-10	9.416432545524e-10	1.475105098635e-09	2.283825784739e-09	3.493438663464e-09	5.277903048914e-09	7.873140750152e-09	1.159296811779e-08	1.684529699206e-08	2.414859021647e-08	3.414522531392e-08	4.760968816317e-08	6.544892400206e-08	8.868857222074e-08	1.184472521505e-07	1.558873633089e-07	2.021540947551e-07	2.582881010393e-07	3.251345320396e-07	4.032372624713e-07	4.927459160459e-07	5.933363505698e-07	7.041618377280e-07	8.238539304447e-07	9.505596888027e-07	1.082054962138e-06	1.215874402800e-06	1.349519338486e-06
[truncated: 6,993 more rows]
[truncated: 251 more columns]
