# Supplementary material for: Tracking Charge Migration with Frequency-Matched Strobo-Spectroscopy
Source: J Phys Chem A. 2024 Jan 2;128(1):20–7. doi: 10.1021/acs.jpca.3c04234 (PMC10788909; doi:10.1021/acs.jpca.3c04234)
Supplement: Supplementary file 2 — jp3c04234_si_002.zip [file jp3c04234_si_002.zip › supplemental data/Data/CMdyn_totalhole.txt]

#X: np.arange(0.00000000	1852.12500000	0.25000000)
#Y: np.arange(-45.00000000	45.15000000	0.30000000)
1.311467056714e-18	6.809734004481e-19	1.437221660257e-18	1.058907506003e-18	1.903713845695e-18	1.904657784511e-18	2.616522356650e-18	3.096762255392e-18	3.694278700544e-18	4.799356361609e-18	5.452724486651e-18	6.853628813067e-18	7.483428233214e-18	9.167837189673e-18	1.027437418262e-17	1.175410861638e-17	1.362360006431e-17	1.493021678634e-17	1.687923326915e-17	1.872543603069e-17	2.072573848820e-17	2.320968881658e-17	2.531830684625e-17	2.796536773883e-17	3.055491053992e-17	3.346568731792e-17	3.597416789056e-17	3.876541379039e-17	4.103679584668e-17	4.395571403268e-17	4.706735643242e-17	5.091236584358e-17	5.418379859108e-17	5.804104185590e-17	6.120437350472e-17	6.374605119751e-17	6.685749713788e-17	6.989989621940e-17	7.404054300078e-17	7.766038581439e-17	8.188975163754e-17	8.595146317392e-17	8.962594850361e-17	9.299721149607e-17	9.675459024488e-17	1.012885123190e-16	1.048257291558e-16	1.093291445601e-16	1.124273326539e-16	1.175222162062e-16
1.524211577425e-18	8.927630924602e-19	1.870115272062e-18	1.730797637946e-18	2.991603273818e-18	3.261337940629e-18	4.551726470014e-18	5.367150629501e-18	6.462448555638e-18	8.046996451047e-18	9.207739748071e-18	1.104189474109e-17	1.228298735275e-17	1.444306397144e-17	1.609784224850e-17	1.794684549954e-17	2.033972348477e-17	2.193703077816e-17	2.424556738075e-17	2.657891810946e-17	2.891869813620e-17	3.173132407162e-17	3.449605196752e-17	3.720282649814e-17	4.026964769588e-17	4.347490388830e-17	4.642852694617e-17	4.961049891003e-17	5.247209243228e-17	5.584248106496e-17	5.957565545864e-17	6.408822896796e-17	6.805476774838e-17	7.272155244307e-17	7.659857066367e-17	7.989119571547e-17	8.374084636884e-17	8.752280307445e-17	9.254411251648e-17	9.705736158259e-17	1.023687900301e-16	1.075132524560e-16	1.119762876826e-16	1.163015041305e-16	1.206283446334e-16	1.257420012261e-16	1.299829565705e-16	1.350961276786e-16	1.390059944383e-16	1.450067139942e-16
1.622051858900e-18	9.217941515388e-19	1.986775219022e-18	1.773916882819e-18	3.079122523635e-18	3.327992365710e-18	4.621266813219e-18	5.390555104520e-18	6.560063806183e-18	8.089641184089e-18	9.279639673822e-18	1.110813401388e-17	1.232712413537e-17	1.448993668185e-17	1.612699871594e-17	1.797955270899e-17	2.038443464528e-17	2.199729893722e-17	2.438780653304e-17	2.662593374089e-17	2.903301810030e-17	3.179390221974e-17	3.458274822579e-17	3.725686666855e-17	4.039069552050e-17	4.352909637936e-17	4.654917698143e-17	4.973337756662e-17	5.249600840480e-17	5.595084838919e-17	5.955629443041e-17	6.411645550816e-17	6.803346242476e-17	7.265862349277e-17	7.656394165712e-17	7.992120370193e-17	8.383910690078e-17	8.778666695020e-17	9.271290392745e-17	9.729012744158e-17	1.024214374365e-16	1.074640846799e-16	1.118968544725e-16	1.161450945597e-16	1.206450800610e-16	1.259585021808e-16	1.303295968316e-16	1.354899875033e-16	1.393436391212e-16	1.451998867440e-16
1.689259630963e-18	9.459039136870e-19	2.044632285606e-18	1.789137143084e-18	3.129795929312e-18	3.352042605333e-18	4.653725604705e-18	5.409530124389e-18	6.598017466260e-18	8.125151163759e-18	9.312281302690e-18	1.116940203141e-17	1.235216444864e-17	1.454459160200e-17	1.615898767991e-17	1.803691010729e-17	2.042132882779e-17	2.207443287669e-17	2.440771893851e-17	2.669361326284e-17	2.905851061000e-17	3.184472352413e-17	3.461274829904e-17	3.732954183150e-17	4.038369549878e-17	4.359071031884e-17	4.647863796409e-17	4.977375874192e-17	5.243410204665e-17	5.594179102955e-17	5.960520517679e-17	6.416583231512e-17	6.811792668875e-17	7.282345161514e-17	7.664421241493e-17	8.003649689491e-17	8.390068302400e-17	8.769110280517e-17	9.270255381576e-17	9.716792769044e-17	1.024047211279e-16	1.075647998395e-16	1.120564497812e-16	1.164541835631e-16	1.207322298720e-16	1.261354303031e-16	1.303842610766e-16	1.355784236242e-16	1.394327408086e-16	1.453205928321e-16
1.721673145769e-18	9.584343271523e-19	2.047835349035e-18	1.802848110660e-18	3.146143283337e-18	3.373982784309e-18	4.688721698538e-18	5.450099583902e-18	6.619053925790e-18	8.143802511797e-18	9.329710282119e-18	1.119414225545e-17	1.237140353957e-17	1.460333887392e-17	1.618481204927e-17	1.809216824070e-17	2.043980231860e-17	2.210772785796e-17	2.442676754999e-17	2.672126351474e-17	2.907135084825e-17	3.183018847366e-17	3.457522759116e-17	3.726543646310e-17	4.034213018183e-17	4.357589976507e-17	4.652505976619e-17	4.977912951501e-17	5.256299035272e-17	5.600774238628e-17	5.969402511354e-17	6.421547367429e-17	6.816082563435e-17	7.275311458763e-17	7.666862676037e-17	7.992392514026e-17	8.387789746815e-17	8.772490233674e-17	9.283881749805e-17	9.734213917346e-17	1.025466111381e-16	1.077208761286e-16	1.121374461024e-16	1.165051038372e-16	1.209119700197e-16	1.261871021500e-16	1.303279396290e-16	1.354829545702e-16	1.391917692710e-16	1.452203364450e-16
1.712428105066e-18	9.656179209546e-19	2.072606550207e-18	1.819267741481e-18	3.160135782841e-18	3.388011549804e-18	4.687320816092e-18	5.464954282690e-18	6.637056070484e-18	8.181017019036e-18	9.349900356289e-18	1.123087029043e-17	1.238926886899e-17	1.461634178770e-17	1.619803075604e-17	1.809799052191e-17	2.043700779810e-17	2.208626314845e-17	2.440236235742e-17	2.665108863510e-17	2.905775532243e-17	3.181831243151e-17	3.462846102125e-17	3.730709249350e-17	4.044208034375e-17	4.359608172059e-17	4.657136393835e-17	4.978291240769e-17	5.254271462274e-17	5.598409902413e-17	5.966491488684e-17	6.415905562888e-17	6.812204510959e-17	7.280355827164e-17	7.671844337097e-17	8.012497055757e-17	8.397356515993e-17	8.790986063188e-17	9.283054789866e-17	9.746034286774e-17	1.026233841083e-16	1.077548739247e-16	1.121736192958e-16	1.163500710472e-16	1.206303155976e-16	1.261083376140e-16	1.304178124648e-16	1.356106475215e-16	1.394954766435e-16	1.452514513656e-16
1.734357094770e-18	9.678098959209e-19	2.065585564322e-18	1.823854263611e-18	3.168320713986e-18	3.395983065987e-18	4.711333883110e-18	5.481268942374e-18	6.645167995601e-18	8.189965591796e-18	9.356103371280e-18	1.122971207476e-17	1.238434311800e-17	1.459248815474e-17	1.617516138062e-17	1.805439087257e-17	2.043293007677e-17	2.208307740671e-17	2.444392553666e-17	2.670116890799e-17	2.910540626144e-17	3.183388446899e-17	3.464086022102e-17	3.728421583713e-17	4.042028947283e-17	4.359653359525e-17	4.655622926667e-17	4.978337443674e-17	5.253618798358e-17	5.600815753245e-17	5.970629732103e-17	6.429052370609e-17	6.820271487342e-17	7.288052524975e-17	7.675121475217e-17	8.015382058599e-17	8.399477213681e-17	8.791378541673e-17	9.286580737468e-17	9.734372811365e-17	1.024956669370e-16	1.076632742306e-16	1.121686728139e-16	1.165011537494e-16	1.209027151130e-16	1.261431343587e-16	1.303175591990e-16	1.355298404624e-16	1.393155948390e-16	1.453065348450e-16
1.740876242845e-18	9.704199229276e-19	2.083322668878e-18	1.828480434910e-18	3.178062013205e-18	3.400089740708e-18	4.709877451215e-18	5.478268809924e-18	6.632840255803e-18	8.166520456566e-18	9.341976702057e-18	1.120401768307e-17	1.237953519438e-17	1.460831858043e-17	1.620025886192e-17	1.809262465960e-17	2.045443380204e-17	2.209041977736e-17	2.443002330641e-17	2.667995700081e-17	2.907605239241e-17	3.184263272092e-17	3.463707681370e-17	3.732632044184e-17	4.041070500617e-17	4.362844899163e-17	4.660166107341e-17	4.984930923796e-17	5.260840095844e-17	5.604760642095e-17	5.974695058702e-17	6.427604028077e-17	6.822984623903e-17	7.285263827097e-17	7.674041899940e-17	8.008607694253e-17	8.393930489771e-17	8.783107986128e-17	9.287079758208e-17	9.743161548015e-17	1.025995595740e-16	1.077393869822e-16	1.121128866095e-16	1.164134400591e-16	1.207717733166e-16	1.261408381064e-16	1.304520089485e-16	1.355784876933e-16	1.394866333120e-16	1.451798594770e-16
1.751093324748e-18	9.719955911170e-19	2.083183931675e-18	1.829738056409e-18	3.158500179205e-18	3.396819826755e-18	4.693720080614e-18	5.468656048371e-18	6.638715047384e-18	8.182670653438e-18	9.355907594290e-18	1.122557849109e-17	1.238484888319e-17	1.460017590042e-17	1.619038853940e-17	1.806385921387e-17	2.043714113018e-17	2.209718181720e-17	2.444621137503e-17	2.671093142737e-17	2.910017407328e-17	3.186372628719e-17	3.467395545442e-17	3.735298587500e-17	4.046362323967e-17	4.363387941194e-17	4.662533666892e-17	4.984410348432e-17	5.260147218715e-17	5.600877635134e-17	5.972615395757e-17	6.422682857036e-17	6.822026657576e-17	7.287323510809e-17	7.675067314249e-17	8.013096199551e-17	8.399148915146e-17	8.790381379888e-17	9.281678267671e-17	9.738897313898e-17	1.024865799045e-16	1.076613523362e-16	1.121525375568e-16	1.164614776317e-16	1.207930938602e-16	1.260140268887e-16	1.303658766961e-16	1.355857082992e-16	1.394252530109e-16	1.453010446621e-16
1.730780390896e-18	9.687453437769e-19	2.076866241345e-18	1.821937126330e-18	3.176222874895e-18	3.399734633854e-18	4.708523636301e-18	5.480509128558e-18	6.629781339368e-18	8.183748121001e-18	9.340474163921e-18	1.120886857692e-17	1.238544966285e-17	1.460089516095e-17	1.620791061818e-17	1.809140268469e-17	2.046599757138e-17	2.211250662255e-17	2.446415735057e-17	2.672870087370e-17	2.911522321576e-17	3.186964453436e-17	3.467987156048e-17	3.734913960686e-17	4.044899316497e-17	4.360325818040e-17	4.658095151753e-17	4.981360580228e-17	5.262156152545e-17	5.605432240279e-17	5.976093316794e-17	6.425973327783e-17	6.822876680799e-17	7.289740337551e-17	7.675395679301e-17	8.011753136684e-17	8.392227935925e-17	8.785370497588e-17	9.280323267824e-17	9.737817163615e-17	1.024795391122e-16	1.075449403963e-16	1.120364323943e-16	1.164455782719e-16	1.207137492682e-16	1.259481658865e-16	1.302482212434e-16	1.354427548823e-16	1.392462832718e-16	1.451201250134e-16
1.732979386506e-18	9.723971071759e-19	2.068415280019e-18	1.827861222068e-18	3.161206161981e-18	3.395252301993e-18	4.703383436493e-18	5.468704766694e-18	6.639832282592e-18	8.182428847966e-18	9.356959223290e-18	1.123580968933e-17	1.239776254228e-17	1.462415366550e-17	1.621303087933e-17	1.810532829130e-17	2.046183611283e-17	2.211346280653e-17	2.446660066598e-17	2.672740099698e-17	2.909468145676e-17	3.184837159788e-17	3.462876673694e-17	3.733896269630e-17	4.046829742727e-17	4.365328140705e-17	4.663125897177e-17	4.983398381741e-17	5.261637082508e-17	5.605697380160e-17	5.977035548691e-17	6.426703100320e-17	6.820859877260e-17	7.285490531740e-17	7.671949817808e-17	8.008329139401e-17	8.387061176584e-17	8.775441452176e-17	9.272688496303e-17	9.733016566497e-17	1.023726604794e-16	1.073921752749e-16	1.118388766165e-16	1.162365085007e-16	1.206965131172e-16	1.260013697246e-16	1.303204474234e-16	1.355052229230e-16	1.393143410009e-16	1.451717854831e-16
1.724549940136e-18	9.727847481781e-19	2.069879539045e-18	1.826171318469e-18	3.164885005752e-18	3.397805492044e-18	4.708977327785e-18	5.481436295343e-18	6.648593417476e-18	8.192000739066e-18	9.364434609580e-18	1.123571786191e-17	1.239573967232e-17	1.462156902807e-17	1.621181350184e-17	1.810677116676e-17	2.045245184847e-17	2.209238809645e-17	2.443469760977e-17	2.672135081731e-17	2.911359544728e-17	3.188166412500e-17	3.468106453514e-17	3.734554673398e-17	4.046098852265e-17	4.365294328009e-17	4.663994447827e-17	4.984166614370e-17	5.262587845792e-17	5.602810206491e-17	5.973541916354e-17	6.422615385124e-17	6.814989620483e-17	7.277187230693e-17	7.665973312010e-17	8.004758337312e-17	8.375906678082e-17	8.748997938600e-17	9.244882350102e-17	9.710924972672e-17	1.024054221843e-16	1.075780046126e-16	1.120594032695e-16	1.163754845411e-16	1.207070618230e-16	1.260002037667e-16	1.303389675602e-16	1.355566576149e-16	1.393766230404e-16	1.450987084806e-16
1.729909549334e-18	9.722652645116e-19	2.077463908008e-18	1.825400688385e-18	3.175861814494e-18	3.401459343703e-18	4.713496180479e-18	5.483599824401e-18	6.641881396738e-18	8.189797085619e-18	9.363367226487e-18	1.122911698768e-17	1.239536710498e-17	1.460565248437e-17	1.619344729740e-17	1.810313308803e-17	2.045998776412e-17	2.212191621048e-17	2.446020749223e-17	2.672547255663e-17	2.911637015146e-17	3.187943248787e-17	3.468836518887e-17	3.735516804852e-17	4.047086525547e-17	4.363087713770e-17	4.661334868263e-17	4.979992790788e-17	5.256579072116e-17	5.597404986962e-17	5.968328349381e-17	6.420402906710e-17	6.805298135788e-17	7.250230961447e-17	7.634642927317e-17	7.981268743079e-17	8.376570960185e-17	8.772871327514e-17	9.271294475703e-17	9.728625299040e-17	1.024121401725e-16	1.075410073639e-16	1.120584921886e-16	1.164535394376e-16	1.208291013655e-16	1.259865023678e-16	1.301228041694e-16	1.353460557273e-16	1.393387440533e-16	1.452641438919e-16
1.744935358971e-18	9.725698893632e-19	2.081336865908e-18	1.830670910074e-18	3.166271465076e-18	3.402544357771e-18	4.714451851098e-18	5.473961014198e-18	6.646594971929e-18	8.182274447436e-18	9.353071558690e-18	1.123033056866e-17	1.240066848147e-17	1.461173992173e-17	1.621299309511e-17	1.810053028429e-17	2.046256567813e-17	2.212690151465e-17	2.446403883050e-17	2.673276360128e-17	2.911667139819e-17	3.186384441218e-17	3.466313138057e-17	3.732098104475e-17	4.042805362882e-17	4.358536601375e-17	4.657036890530e-17	4.978688594199e-17	5.247899615402e-17	5.577815774410e-17	5.943559985804e-17	6.398778952102e-17	6.800314578633e-17	7.269681150103e-17	7.655646604114e-17	7.997866456680e-17	8.380968746845e-17	8.770552995041e-17	9.272726050869e-17	9.737152108334e-17	1.025534597870e-16	1.075947273660e-16	1.118921909557e-16	1.161605238846e-16	1.206332560055e-16	1.260456030290e-16	1.303565349644e-16	1.354610755214e-16	1.391875961791e-16	1.447830623198e-16
1.739436751332e-18	9.734723465718e-19	2.084424381598e-18	1.827677951242e-18	3.178177498237e-18	3.395551257686e-18	4.717298664416e-18	5.476613341251e-18	6.647688307556e-18	8.180159495518e-18	9.363079137620e-18	1.123079129546e-17	1.239703806090e-17	1.462874142404e-17	1.620809611049e-17	1.810970786412e-17	2.045522773589e-17	2.211285094679e-17	2.444261283398e-17	2.670362640177e-17	2.908773962872e-17	3.183073226304e-17	3.462095298303e-17	3.729649740317e-17	4.036781384625e-17	4.347224346614e-17	4.642412735672e-17	4.964205366334e-17	5.243501629677e-17	5.584112793748e-17	5.953952496108e-17	6.409271935990e-17	6.806096383172e-17	7.272953816610e-17	7.662520615446e-17	8.006042064070e-17	8.394056183479e-17	8.779312166682e-17	9.263119477429e-17	9.711183851851e-17	1.023192077038e-16	1.075330738785e-16	1.120140105964e-16	1.163314747361e-16	1.206296362220e-16	1.257170420020e-16	1.298982633432e-16	1.351688756175e-16	1.390734370461e-16	1.445882896899e-16
1.743013815973e-18	9.709228327947e-19	2.085430574388e-18	1.824574879110e-18	3.177105208536e-18	3.394270242049e-18	4.715498000368e-18	5.482348095814e-18	6.651397341163e-18	8.193154328907e-18	9.363031384480e-18	1.123663577082e-17	1.238762191246e-17	1.461688134741e-17	1.619001641424e-17	1.808900079895e-17	2.043461538201e-17	2.208890327635e-17	2.440279481964e-17	2.667957588575e-17	2.904105987474e-17	3.178260853169e-17	3.456006065838e-17	3.724434347544e-17	4.032584218373e-17	4.346874505577e-17	4.640475182801e-17	4.966518326130e-17	5.247218378696e-17	5.593245364609e-17	5.965356298382e-17	6.417927365842e-17	6.817349804690e-17	7.279923076841e-17	7.658916514544e-17	7.990157647095e-17	8.374151230386e-17	8.766162984405e-17	9.262350879401e-17	9.715743193649e-17	1.023181753800e-16	1.073583865863e-16	1.117590372880e-16	1.161603998495e-16	1.206196965252e-16	1.256283505574e-16	1.295690581245e-16	1.345439006388e-16	1.384391979812e-16	1.443303463199e-16
1.739688688868e-18	9.743202027099e-19	2.079218313163e-18	1.830719932983e-18	3.182625138512e-18	3.398599076181e-18	4.716879819836e-18	5.482936614250e-18	6.636883145521e-18	8.186855688469e-18	9.345488881312e-18	1.122390094378e-17	1.238006423250e-17	1.458949597994e-17	1.617592915587e-17	1.805525759156e-17	2.041564139313e-17	2.206920587871e-17	2.439991781800e-17	2.667400274944e-17	2.901960065829e-17	3.174399705380e-17	3.449198738332e-17	3.719165949742e-17	4.035240274781e-17	4.356158823064e-17	4.655360538361e-17	4.976036569345e-17	5.254556454438e-17	5.596452156268e-17	5.965439749863e-17	6.411117686257e-17	6.805620159288e-17	7.266541613338e-17	7.647772126957e-17	7.980296209761e-17	8.365763177743e-17	8.757069153913e-17	9.251094401802e-17	9.716042227039e-17	1.023940534825e-16	1.074199674130e-16	1.115750913727e-16	1.157021953279e-16	1.198542425281e-16	1.250411421926e-16	1.293530187618e-16	1.347856901244e-16	1.388928873452e-16	1.448334273818e-16
1.746835765024e-18	9.687537509351e-19	2.087485950674e-18	1.822752586711e-18	3.172479399742e-18	3.398515886478e-18	4.700131254421e-18	5.480029598255e-18	6.629344102456e-18	8.163881648067e-18	9.343792701054e-18	1.119437341034e-17	1.236939530779e-17	1.459573594598e-17	1.617938105475e-17	1.807165427974e-17	2.040779255582e-17	2.201480948303e-17	2.434226844179e-17	2.659585262767e-17	2.903796573627e-17	3.182147632980e-17	3.463697074320e-17	3.728909712716e-17	4.038981154455e-17	4.356226594367e-17	4.654966116740e-17	4.974083170838e-17	5.251288205313e-17	5.587523321910e-17	5.948964360578e-17	6.393798098149e-17	6.789062776691e-17	7.259311413845e-17	7.646928678783e-17	7.988733965055e-17	8.378661732620e-17	8.768381087528e-17	9.251159529305e-17	9.695053768941e-17	1.018444020890e-16	1.066884687556e-16	1.109983595517e-16	1.154887350908e-16	1.201220648006e-16	1.254600489928e-16	1.296032390952e-16	1.341637481141e-16	1.365282406440e-16	1.379154656442e-16
1.736066870856e-18	9.679527819905e-19	2.082126348327e-18	1.821124298463e-18	3.160340242064e-18	3.393234694751e-18	4.692291499282e-18	5.462420803138e-18	6.630455832294e-18	8.176595262622e-18	9.345950468272e-18	1.121093186120e-17	1.236105444797e-17	1.454648725119e-17	1.613992625234e-17	1.800977581926e-17	2.041504368727e-17	2.208809068689e-17	2.443931113950e-17	2.669274970030e-17	2.905484494104e-17	3.180621140501e-17	3.461288979981e-17	3.728273178009e-17	4.038513324585e-17	4.352230959969e-17	4.640425372277e-17	4.956437819774e-17	5.232474439079e-17	5.580905696558e-17	5.952581682596e-17	6.404834455320e-17	6.801968602655e-17	7.270270410630e-17	7.653130073389e-17	7.986741817331e-17	8.350765706455e-17	8.710999198598e-17	9.184670186469e-17	9.643856430277e-17	1.017368263387e-16	1.067291433239e-16	1.105110477722e-16	1.130740754527e-16	1.129364543182e-16	1.053213949375e-16	7.374107611535e-17	-1.679424476392e-17	-2.599084508106e-16	-8.734126433467e-16
1.722047158982e-18	9.611038526079e-19	2.075365696978e-18	1.811468332778e-18	3.168918367386e-18	3.392556141005e-18	4.704732871175e-18	5.466835237269e-18	6.612795014400e-18	8.154089311909e-18	9.304669736546e-18	1.118787819624e-17	1.236491995290e-17	1.460558496747e-17	1.620344291690e-17	1.808253252991e-17	2.042803591759e-17	2.206820828618e-17	2.440904434121e-17	2.667188931922e-17	2.904303168505e-17	3.177999588792e-17	3.451193923536e-17	3.715136869144e-17	4.024567895531e-17	4.346881987682e-17	4.645764093190e-17	4.965610613896e-17	5.244180614568e-17	5.587281122129e-17	5.959078589754e-17	6.406132572210e-17	6.791943685700e-17	7.231512177169e-17	7.600505902794e-17	7.929242040287e-17	8.311118167909e-17	8.636972661346e-17	8.927424758328e-17	8.862031346608e-17	8.087525750050e-17	5.131815582248e-17	-3.751098390679e-17	-2.727743917112e-16	-8.598646613084e-16	-2.273850647870e-15	-5.579341595732e-15	-1.305827321225e-14	-2.943087883025e-14	-6.400453373390e-14
1.722501313442e-18	9.696228717555e-19	2.060641954372e-18	1.821296013966e-18	3.146208109927e-18	3.370093756366e-18	4.691921916846e-18	5.443529534681e-18	6.637670263519e-18	8.178906939021e-18	9.357931172021e-18	1.122658912698e-17	1.237812236134e-17	1.458739548620e-17	1.617879529810e-17	1.805066643741e-17	2.040537794573e-17	2.202955488689e-17	2.435406523236e-17	2.658548383682e-17	2.897915851187e-17	3.175329218002e-17	3.456826286241e-17	3.721672911962e-17	4.033977444099e-17	4.349167028776e-17	4.648795529018e-17	4.963840077076e-17	5.236097791009e-17	5.560497253740e-17	5.916066978434e-17	6.349785909759e-17	6.704114720235e-17	6.995903393520e-17	6.845111590573e-17	5.814970161177e-17	2.813596667294e-17	-5.400244931315e-17	-2.702803015736e-16	-8.147572844445e-16	-2.113487269542e-15	-5.110998950042e-15	-1.182120637338e-14	-2.636265451580e-14	-5.679585056193e-14	-1.181750252148e-13	-2.372957098902e-13	-4.593460684420e-13	-8.562919938493e-13	-1.535429768584e-12
1.702530547128e-18	9.670905924201e-19	2.054102851273e-18	1.820671804470e-18	3.157658981698e-18	3.398778495924e-18	4.709866246939e-18	5.471333413769e-18	6.638722410939e-18	8.166520414156e-18	9.342154014459e-18	1.119363168849e-17	1.234377088484e-17	1.455871145500e-17	1.612672428743e-17	1.802153574282e-17	2.037933416404e-17	2.203938790043e-17	2.439433993642e-17	2.664940556305e-17	2.902930571989e-17	3.177504441686e-17	3.454610827031e-17	3.715843653254e-17	4.018746669749e-17	4.323359337382e-17	4.599713771598e-17	4.876748881042e-17	5.023303367101e-17	4.936238826934e-17	4.058230488039e-17	1.312256404161e-17	-6.194593180339e-17	-2.515183208586e-16	-7.254845467119e-16	-1.865989356090e-15	-4.493376835883e-15	-1.033091527643e-14	-2.289481472504e-14	-4.908192629150e-14	-1.017299907704e-13	-2.036076276308e-13	-3.930247099781e-13	-7.307945924939e-13	-1.307391286586e-12	-2.247202728412e-12	-3.706042175562e-12	-5.855741924231e-12	-8.852867646000e-12	-1.279525334073e-11
1.717368681291e-18	9.710013354231e-19	2.069622465506e-18	1.816995083507e-18	3.167329735101e-18	3.387426319952e-18	4.697626636834e-18	5.456422829981e-18	6.604483588381e-18	8.138169338640e-18	9.317149674283e-18	1.116800567294e-17	1.235744244138e-17	1.456789976618e-17	1.617045254693e-17	1.805685230362e-17	2.041649957385e-17	2.204799045666e-17	2.434932512210e-17	2.652874267753e-17	2.880490918473e-17	3.137061112766e-17	3.372892954023e-17	3.526322051981e-17	3.501814607161e-17	2.842593035379e-17	4.907240236932e-18	-5.950770483668e-17	-2.215327542516e-16	-6.135877847863e-16	-1.547349602770e-15	-3.708449911131e-15	-8.536932521685e-15	-1.892216324498e-14	-4.051202776316e-14	-8.392370013061e-14	-1.680766217969e-13	-3.249324568103e-13	-6.053971212382e-13	-1.085607148154e-12	-1.871276245016e-12	-3.096139202063e-12	-4.910296363819e-12	-7.454840281506e-12	-1.082442341819e-11	-1.502771267559e-11	-1.996886850017e-11	-2.547539942278e-11	-3.138875397625e-11	-3.770166114998e-11
1.733744781467e-18	9.706739725132e-19	2.066851542642e-18	1.813612582461e-18	3.140115891325e-18	3.363358312227e-18	4.685228660209e-18	5.435876496771e-18	6.622167623896e-18	8.159465467344e-18	9.332225317410e-18	1.121184236742e-17	1.236160227961e-17	1.457135637447e-17	1.609731880649e-17	1.789477615090e-17	2.005318372043e-17	2.136690334428e-17	2.272235303914e-17	2.235032522123e-17	1.741334070464e-17	2.021347245025e-19	-4.889408473803e-17	-1.751704842920e-16	-4.817735656865e-16	-1.204176649097e-15	-2.866491600567e-15	-6.589603346126e-15	-1.465177853308e-14	-3.148104627242e-14	-6.539733468424e-14	-1.313588677991e-13	-2.549960486145e-13	-4.776413024153e-13	-8.617611846742e-13	-1.495328209473e-12	-2.492010133396e-12	-3.983389656009e-12	-6.099100748215e-12	-8.935519777214e-12	-1.252037402009e-11	-1.678798898548e-11	-2.159031915776e-11	-2.675981032990e-11	-3.222093443424e-11	-3.810417863396e-11	-4.478233274836e-11	-5.275638585134e-11	-6.239658644844e-11	-7.369122035963e-11
1.697453360226e-18	9.628568162454e-19	2.058025656469e-18	1.809014311397e-18	3.161950456155e-18	3.384040623846e-18	4.698272369074e-18	5.464137295104e-18	6.619635252442e-18	8.125782349165e-18	9.236389924592e-18	1.096578572542e-17	1.178727465193e-17	1.333840730489e-17	1.289556900890e-17	9.503972641827e-18	-2.388386651850e-18	-3.762256560984e-17	-1.277918126114e-16	-3.498025533034e-16	-8.730020350692e-16	-2.074406838629e-15	-4.755541369504e-15	-1.057782266190e-14	-2.281807199982e-14	-4.764785422082e-14	-9.623508345390e-14	-1.878815286715e-13	-3.542747934995e-13	-6.443412865530e-13	-1.128369096123e-12	-1.899380428247e-12	-3.068858666031e-12	-4.753332963847e-12	-7.049994245274e-12	-1.000592827176e-11	-1.359156628903e-11	-1.769857762210e-11	-2.217846604535e-11	-2.692609789767e-11	-3.198198690109e-11	-3.759119917822e-11	-4.415061636948e-11	-5.201662873862e-11	-6.126580733043e-11	-7.161077900743e-11	-8.269517789484e-11	-9.478601945329e-11	-1.094875318640e-10	-1.297855852125e-10
1.707497677600e-18	9.628740961371e-19	2.056281078940e-18	1.807750352092e-18	3.137154676059e-18	3.320483416818e-18	4.533986134540e-18	5.070228268450e-18	5.686521598839e-18	5.820243400411e-18	3.299595516914e-18	-4.404459618061e-18	-2.838786095753e-17	-8.805034794881e-17	-2.373532832142e-16	-5.910970677208e-16	-1.400212871161e-15	-3.212692665826e-15	-7.139080563217e-15	-1.542047944682e-14	-3.232904723322e-14	-6.566675615666e-14	-1.290623208464e-13	-2.451587263469e-13	-4.496497541789e-13	-7.951326464693e-13	-1.353543647460e-12	-2.214198330404e-12	-3.475610718023e-12	-5.228997902546e-12	-7.534119678123e-12	-1.039518460268e-11	-1.374918079839e-11	-1.748442506837e-11	-2.149764413089e-11	-2.577635423292e-11	-3.046552696463e-11	-3.585966468102e-11	-4.227970863762e-11	-4.987158178154e-11	-5.846817983686e-11	-6.771251775814e-11	-7.754774617807e-11	-8.888330657781e-11	-1.039231294287e-10	-1.255656407601e-10	-1.557852692231e-10	-1.938128084106e-10	-2.356439540677e-10	-2.759683280487e-10
1.652646383443e-18	8.646286514270e-19	1.809291806625e-18	1.157430446345e-18	1.594000764860e-18	-6.871500197911e-19	-5.545948274182e-18	-2.067627638624e-17	-5.925449075731e-17	-1.531573197050e-16	-3.771759690973e-16	-8.902309213465e-16	-2.037263730604e-15	-4.525080067693e-15	-9.774443558847e-15	-2.053057898246e-14	-4.184866039599e-14	-8.271821667202e-14	-1.582241787207e-13	-2.925217617073e-13	-5.221320223557e-13	-8.982990406317e-13	-1.487633527768e-12	-2.367315403065e-12	-3.615018155837e-12	-5.292241312422e-12	-7.424964053826e-12	-9.990229475132e-12	-1.291982895907e-11	-1.613318108951e-11	-1.959571721907e-11	-2.338188437111e-11	-2.769333670883e-11	-3.279538157344e-11	-3.886886888643e-11	-4.586280160822e-11	-5.350410023196e-11	-6.159322107814e-11	-7.054854599207e-11	-8.185948566495e-11	-9.793736553076e-11	-1.210431538860e-10	-1.516416464465e-10	-1.873047808691e-10	-2.234160866139e-10	-2.558954345163e-10	-2.843938177480e-10	-3.133585876065e-10	-3.495406176478e-10	-3.975466273420e-10
-2.855628409457e-18	-5.873033125660e-18	-1.276789002340e-17	-4.081712242478e-17	-9.519846805883e-17	-2.317275613889e-16	-5.436428184260e-16	-1.232973735490e-15	-2.731955388670e-15	-5.885442205019e-15	-1.235154198505e-14	-2.520207627654e-14	-4.993000789437e-14	-9.594205989848e-14	-1.784559289461e-13	-3.209149531997e-13	-5.571018667536e-13	-9.323013894815e-13	-1.501787696329e-12	-2.325122110588e-12	-3.456092352178e-12	-4.928615552948e-12	-6.745644071388e-12	-8.875754098115e-12	-1.126888272491e-11	-1.389261712920e-11	-1.677779537147e-11	-2.005063404558e-11	-2.390751500785e-11	-2.852652425226e-11	-3.394208591400e-11	-3.999459430025e-11	-4.647366701807e-11	-5.349778069556e-11	-6.195860410152e-11	-7.365595944912e-11	-9.073581374375e-11	-1.144410494183e-10	-1.438326931246e-10	-1.755815872062e-10	-2.055492758733e-10	-2.315554430437e-10	-2.554035198239e-10	-2.821957696881e-10	-3.169824490105e-10	-3.614219486557e-10	-4.138168319471e-10	-4.730808884049e-10	-5.428911917455e-10	-6.311057007592e-10
-2.563029587159e-16	-3.271561640755e-16	-6.545396667506e-16	-1.698108957497e-15	-3.380392418736e-15	-7.125630780496e-15	-1.462675069317e-14	-2.875162340915e-14	-5.539947526759e-14	-1.033187908953e-13	-1.865266122938e-13	-3.258571540042e-13	-5.494902710453e-13	-8.935375999671e-13	-1.398952666901e-12	-2.106347516746e-12	-3.047424987931e-12	-4.236074560743e-12	-5.664455973616e-12	-7.307610623154e-12	-9.144094062142e-12	-1.118518285872e-11	-1.350245355813e-11	-1.622736852345e-11	-1.950507021608e-11	-2.341118169005e-11	-2.788492968952e-11	-3.277544842871e-11	-3.806101372338e-11	-4.420189926035e-11	-5.238410842089e-11	-6.434757961799e-11	-8.160082267420e-11	-1.043113952561e-10	-1.306128083476e-10	-1.571689162033e-10	-1.810935843707e-10	-2.021373042557e-10	-2.233451756609e-10	-2.492268396064e-10	-2.826022980602e-10	-3.229895973539e-10	-3.685124079179e-10	-4.199534573177e-10	-4.827040081078e-10	-5.636793354228e-10	-6.655645365442e-10	-7.848187968470e-10	-9.169939069012e-10	-1.064440559992e-09
-8.069093481585e-15	-8.070784285078e-15	-1.422523581409e-14	-3.414705777617e-14	-5.585858801372e-14	-1.042553276937e-13	-1.842364900031e-13	-3.077414635967e-13	-5.067692000024e-13	-7.985524035255e-13	-1.212664864406e-12	-1.775628614553e-12	-2.498321493538e-12	-3.386483245072e-12	-4.430072385029e-12	-5.617118861346e-12	-6.952351892404e-12	-8.472624424056e-12	-1.025838173706e-11	-1.241171009485e-11	-1.501116433844e-11	-1.805621765057e-11	-2.146591457633e-11	-2.518570928956e-11	-2.941301033126e-11	-3.483722711033e-11	-4.267231622406e-11	-5.428060546223e-11	-7.039944849410e-11	-9.038000717997e-11	-1.120868216049e-10	-1.329004620910e-10	-1.514503467185e-10	-1.688889260674e-10	-1.884328422142e-10	-2.131874828047e-10	-2.439504407962e-10	-2.792948265445e-10	-3.183505571999e-10	-3.638102285989e-10	-4.215975111952e-10	-4.966078107571e-10	-5.885636271172e-10	-6.931764700468e-10	-8.085808063122e-10	-9.400422761665e-10	-1.095986930759e-09	-1.278053529947e-09	-1.477189059334e-09	-1.683389939949e-09
-1.265306719859e-13	-9.421408368351e-14	-1.466625933073e-13	-3.265143030698e-13	-4.043032144562e-13	-6.823882450316e-13	-1.002795990335e-12	-1.384058140714e-12	-1.938915681455e-12	-2.536302720635e-12	-3.255282126162e-12	-4.073944090952e-12	-4.992824370929e-12	-6.086703291337e-12	-7.394397938504e-12	-8.991180630545e-12	-1.089549979867e-11	-1.307587071489e-11	-1.549231423800e-11	-1.820949298359e-11	-2.158230990067e-11	-2.634903704286e-11	-3.351539425467e-11	-4.391977259634e-11	-5.764501072733e-11	-7.365872379478e-11	-9.013100890746e-11	-1.054885876890e-10	-1.196303311268e-10	-1.343088289841e-10	-1.520850990676e-10	-1.744898895521e-10	-2.010587305054e-10	-2.305414912626e-10	-2.635447645220e-10	-3.039422966186e-10	-3.569371308221e-10	-4.250296099961e-10	-5.061998511849e-10	-5.972046131993e-10	-6.992119097468e-10	-8.188775320590e-10	-9.618350873977e-10	-1.124999858471e-09	-1.298115826829e-09	-1.475515326444e-09	-1.664937854535e-09	-1.880533833360e-09	-2.126682245797e-09	-2.394377007315e-09
-9.265411004892e-13	-4.595052872190e-13	-7.050257470804e-13	-1.375565424426e-12	-1.137425356646e-12	-1.992836863920e-12	-2.253980798385e-12	-2.760448209282e-12	-3.523128879699e-12	-4.110631599643e-12	-5.147539211989e-12	-6.174092991662e-12	-7.491786248517e-12	-8.939064684025e-12	-1.054595839251e-11	-1.252979413866e-11	-1.520730804583e-11	-1.928663478670e-11	-2.538584586913e-11	-3.389615810737e-11	-4.449182492714e-11	-5.617234552393e-11	-6.771878722691e-11	-7.851886375055e-11	-8.920597024655e-11	-1.014139247684e-10	-1.166975512116e-10	-1.353840683526e-10	-1.566402059701e-10	-1.800480144053e-10	-2.074258682751e-10	-2.427741471673e-10	-2.897500021739e-10	-3.488692049771e-10	-4.178231724867e-10	-4.954552730308e-10	-5.853032077424e-10	-6.936312900060e-10	-8.226036918813e-10	-9.662863384131e-10	-1.116156346087e-09	-1.271720168161e-09	-1.443186195926e-09	-1.640475460283e-09	-1.861198174519e-09	-2.094852050095e-09	-2.339948090140e-09	-2.609907385949e-09	-2.916801525323e-09	-3.256329822922e-09
-2.976468900677e-12	-8.041774633690e-13	-1.969404307599e-12	-2.514342192366e-12	-1.702074705226e-12	-3.595177519032e-12	-2.833567671426e-12	-4.520639945458e-12	-4.718697703314e-12	-5.836224140697e-12	-6.975907374130e-12	-8.157759351778e-12	-1.059956329723e-11	-1.358955994452e-11	-1.862764915840e-11	-2.477104221039e-11	-3.230920832065e-11	-4.006321909603e-11	-4.762276250545e-11	-5.499386452418e-11	-6.291606505604e-11	-7.263852447907e-11	-8.470060038623e-11	-9.892491365376e-11	-1.146592877972e-10	-1.324139859964e-10	-1.544765848520e-10	-1.841257684377e-10	-2.233435296174e-10	-2.715918911992e-10	-3.273922772932e-10	-3.916801942371e-10	-4.689786860060e-10	-5.638207886940e-10	-6.754476418756e-10	-7.974960259226e-10	-9.250582320062e-10	-1.061925169451e-09	-1.218041321523e-09	-1.398090286722e-09	-1.595393322830e-09	-1.801263912335e-09	-2.019015816768e-09	-2.262138459849e-09	-2.536964480082e-09	-2.835502447388e-09	-3.151575536261e-09	-3.495445468068e-09	-3.880361727041e-09	-4.301316206489e-09
-4.945505657093e-12	-6.190717721393e-13	-4.311525569735e-12	-2.344684959722e-12	-3.723064867451e-12	-4.255668531308e-12	-3.892569871355e-12	-6.550967390722e-12	-6.066558260439e-12	-1.076825719264e-11	-1.201915203307e-11	-1.817863492571e-11	-2.153767745061e-11	-2.719974458443e-11	-3.155908410089e-11	-3.645643577858e-11	-4.238374550725e-11	-4.925574678086e-11	-5.825917861748e-11	-6.777804911453e-11	-7.894690188257e-11	-9.165353255519e-11	-1.089264830313e-10	-1.322071903717e-10	-1.627234911082e-10	-1.994231611171e-10	-2.422760807668e-10	-2.934230318105e-10	-3.570685850495e-10	-4.355658725578e-10	-5.265739680842e-10	-6.252956860870e-10	-7.307811207174e-10	-8.491503604295e-10	-9.879349474808e-10	-1.147135489818e-09	-1.318817007129e-09	-1.498253028427e-09	-1.692515952195e-09	-1.913070002931e-09	-2.160978679656e-09	-2.427247419058e-09	-2.709727399008e-09	-3.019863081571e-09	-3.365538523188e-09	-3.737455646047e-09	-4.125295994027e-09	-4.538527127411e-09	-4.992841771493e-09	-5.482858991259e-09
-6.501859252196e-12	-3.843995267867e-13	-6.590877216496e-12	-1.629825014116e-12	-8.072999996120e-12	-4.676758350015e-12	-1.133558831469e-11	-1.044885439100e-11	-1.545867605070e-11	-1.725816269705e-11	-1.991429437842e-11	-2.401699323939e-11	-2.644676930525e-11	-3.313481759541e-11	-3.666145689090e-11	-4.516410426438e-11	-5.005434907514e-11	-6.120427636752e-11	-7.189865728408e-11	-9.066814959543e-11	-1.111262694602e-10	-1.383243493504e-10	-1.686684691232e-10	-2.079974449703e-10	-2.569142258312e-10	-3.176339412893e-10	-3.867063745294e-10	-4.623174625537e-10	-5.462430398251e-10	-6.447320593856e-10	-7.621343528078e-10	-8.954291291951e-10	-1.038252420357e-09	-1.190108820827e-09	-1.359882555161e-09	-1.555562588362e-09	-1.774670227650e-09	-2.009603899793e-09	-2.262178797904e-09	-2.543207230629e-09	-2.855749203814e-09	-3.189338837632e-09	-3.538362802130e-09	-3.914100069147e-09	-4.326053688536e-09	-4.763065081802e-09	-5.211686003162e-09	-5.682697206296e-09	-6.195734609912e-09	-6.746373731623e-09
-9.604947007555e-12	-1.233829916050e-12	-1.161400534723e-11	-3.847774542450e-12	-1.436082895975e-11	-7.066170322180e-12	-1.706309799353e-11	-1.092865258106e-11	-2.130047398784e-11	-1.648623853965e-11	-2.732513375064e-11	-2.389881408814e-11	-3.500069446546e-11	-3.487378307084e-11	-4.950239234335e-11	-5.534973658225e-11	-7.531899399148e-11	-8.766000902702e-11	-1.136992126297e-10	-1.374821027363e-10	-1.763295574753e-10	-2.166902453973e-10	-2.676270175039e-10	-3.207948668087e-10	-3.854075815430e-10	-4.622982506225e-10	-5.552458171177e-10	-6.592666991725e-10	-7.712161803290e-10	-8.941949123234e-10	-1.036215158938e-09	-1.202191329078e-09	-1.387404378198e-09	-1.587762178483e-09	-1.807571066465e-09	-2.056265598524e-09	-2.333062786369e-09	-2.629124419812e-09	-2.943377898242e-09	-3.287109428310e-09	-3.663782474925e-09	-4.059976178541e-09	-4.467309206924e-09	-4.899917831874e-09	-5.371920372958e-09	-5.871728984196e-09	-6.379780721739e-09	-6.898777956676e-09	-7.444242883320e-09	-8.020566566383e-09
-1.821023817201e-11	-1.389738659111e-12	-1.645452291249e-11	-4.811002386496e-12	-1.592887093122e-11	-9.306453302463e-12	-1.768499007922e-11	-1.397553646870e-11	-2.184134552464e-11	-2.113289644360e-11	-3.098274274570e-11	-3.441375464008e-11	-4.689514659132e-11	-5.494028970124e-11	-7.128288137137e-11	-8.863729679213e-11	-1.127700908490e-10	-1.413259959140e-10	-1.729493192799e-10	-2.111725116570e-10	-2.560463878059e-10	-3.138104499864e-10	-3.807071945445e-10	-4.564788932713e-10	-5.384854517996e-10	-6.325227427264e-10	-7.447565117819e-10	-8.765365511307e-10	-1.024276711310e-09	-1.185889085997e-09	-1.368435498658e-09	-1.577870013304e-09	-1.812666310608e-09	-2.066167095256e-09	-2.341601717907e-09	-2.648085018193e-09	-2.984772541498e-09	-3.339192997911e-09	-3.709101218310e-09	-4.110017620482e-09	-4.549693869959e-09	-5.012274696563e-09	-5.481155512574e-09	-5.962513574428e-09	-6.468054031342e-09	-6.994533911793e-09	-7.536354278396e-09	-8.101521999542e-09	-8.701464636202e-09	-9.345292628547e-09
-2.039500802603e-11	-2.924770148823e-12	-1.784326329401e-11	-7.436923785017e-12	-1.700226818444e-11	-1.333413035279e-11	-1.947554120772e-11	-2.317243472565e-11	-2.565876618841e-11	-3.764013163387e-11	-3.828981414593e-11	-6.066544605667e-11	-6.259354854030e-11	-9.442820758584e-11	-9.879865684966e-11	-1.394462906558e-10	-1.542205101697e-10	-2.088767760676e-10	-2.391738987790e-10	-3.035154008391e-10	-3.475521722270e-10	-4.261247077547e-10	-4.995570746494e-10	-6.046382355403e-10	-7.076769088625e-10	-8.347297189029e-10	-9.733508622345e-10	-1.141509597953e-09	-1.327449038649e-09	-1.533288066590e-09	-1.762506673644e-09	-2.021468869864e-09	-2.309676690538e-09	-2.613133283692e-09	-2.940452224092e-09	-3.300622092030e-09	-3.702415502841e-09	-4.122510122214e-09	-4.555504472886e-09	-5.005497525732e-09	-5.485191808068e-09	-5.980950738005e-09	-6.487410268730e-09	-7.008707695934e-09	-7.556388550825e-09	-8.132099669718e-09	-8.741899044996e-09	-9.389520090835e-09	-1.008366074585e-08	-1.085364954976e-08
-2.044639311528e-11	-4.487867684557e-12	-1.898300782224e-11	-1.335000955287e-11	-1.712363113657e-11	-2.704910186144e-11	-1.856164553617e-11	-4.490217997892e-11	-2.929149095066e-11	-6.546637383499e-11	-4.994583187777e-11	-9.130887034535e-11	-8.718943070218e-11	-1.308020267196e-10	-1.446466966269e-10	-1.838449268126e-10	-2.191908548347e-10	-2.599262985790e-10	-3.269596783872e-10	-3.774892112193e-10	-4.712279860693e-10	-5.363153184385e-10	-6.611358421075e-10	-7.611242323911e-10	-9.194814692132e-10	-1.057189057841e-09	-1.249505406004e-09	-1.443953037504e-09	-1.679450639472e-09	-1.922802665953e-09	-2.195233579114e-09	-2.507388022721e-09	-2.847525947881e-09	-3.220780311760e-09	-3.597160063159e-09	-4.017784423381e-09	-4.453513344357e-09	-4.924002378224e-09	-5.389919428184e-09	-5.887150120122e-09	-6.398094596162e-09	-6.943079734303e-09	-7.503314117823e-09	-8.091670847574e-09	-8.701899471380e-09	-9.361911566623e-09	-1.009247127569e-08	-1.090420223025e-08	-1.181047096535e-08	-1.285920573135e-08
-2.700984546212e-11	-7.564119097187e-12	-2.205730186859e-11	-2.282445301680e-11	-1.951899564863e-11	-4.155662132178e-11	-2.434501186035e-11	-6.183948566078e-11	-4.332763818389e-11	-8.562685379983e-11	-7.842478063784e-11	-1.118233334092e-10	-1.293333519465e-10	-1.529909205434e-10	-2.027381237911e-10	-2.225992524599e-10	-2.957496296104e-10	-3.259801040422e-10	-4.187173407510e-10	-4.829320470052e-10	-5.877448083690e-10	-6.956147109855e-10	-8.156655762551e-10	-9.819380059562e-10	-1.126961963373e-09	-1.340379432120e-09	-1.523745578231e-09	-1.797090800041e-09	-2.050230974063e-09	-2.366796368686e-09	-2.677933994279e-09	-3.038361103627e-09	-3.431626224969e-09	-3.833398442299e-09	-4.273865187474e-09	-4.707986624200e-09	-5.207048201390e-09	-5.695869309310e-09	-6.240163236559e-09	-6.772659358408e-09	-7.349746682869e-09	-7.941458998258e-09	-8.593074718421e-09	-9.289387963022e-09	-1.005052222270e-08	-1.091355899617e-08	-1.189114507428e-08	-1.298720557503e-08	-1.421976334577e-08	-1.566839636277e-08
-3.839373335585e-11	-1.186389034070e-11	-2.837525172273e-11	-3.463401615536e-11	-2.390901057814e-11	-5.848681380734e-11	-3.443811571657e-11	-7.493587427482e-11	-6.632113071345e-11	-9.160959186798e-11	-1.203796797261e-10	-1.208813951212e-10	-1.855178946491e-10	-1.771334603197e-10	-2.640403397459e-10	-2.779295639386e-10	-3.638842938571e-10	-4.243983918224e-10	-5.040086449661e-10	-6.246490327296e-10	-7.085524337524e-10	-8.732750483374e-10	-9.926028247372e-10	-1.198091402467e-09	-1.388570958953e-09	-1.613042528900e-09	-1.878535859103e-09	-2.138370149010e-09	-2.489775824422e-09	-2.793299138117e-09	-3.187741943294e-09	-3.552628350260e-09	-3.995115236710e-09	-4.444247961675e-09	-4.918970599644e-09	-5.432115636815e-09	-5.938579826183e-09	-6.508673567971e-09	-7.082898087503e-09	-7.718277114561e-09	-8.389021630121e-09	-9.131265864012e-09	-9.973774079994e-09	-1.086457358039e-08	-1.189502055958e-08	-1.304079899640e-08	-1.438847058131e-08	-1.585351991321e-08	-1.755147086452e-08	-1.949474158162e-08
-5.185047703891e-11	-1.896469625802e-11	-3.424718674870e-11	-4.990298396393e-11	-2.642874353849e-11	-7.513598439683e-11	-4.725384112925e-11	-8.709713790037e-11	-9.537653175287e-11	-1.009490778541e-10	-1.597572430081e-10	-1.440765187210e-10	-2.270866232373e-10	-2.318710897986e-10	-3.057344602243e-10	-3.687285809852e-10	-4.193846115023e-10	-5.397347727979e-10	-5.989765730667e-10	-7.566018310391e-10	-8.726157926422e-10	-1.030171412465e-09	-1.231558337108e-09	-1.402422958028e-09	-1.689890788921e-09	-1.896786119669e-09	-2.220528752893e-09	-2.510028615693e-09	-2.864225327627e-09	-3.259465120379e-09	-3.637730160958e-09	-4.108904409574e-09	-4.536328445319e-09	-5.055959629831e-09	-5.567604500832e-09	-6.128410088723e-09	-6.735629779298e-09	-7.384186252290e-09	-8.113898014281e-09	-8.894798430859e-09	-9.742361110786e-09	-1.075003096142e-08	-1.181168342746e-08	-1.306521584204e-08	-1.438618066526e-08	-1.599244511328e-08	-1.772871288184e-08	-1.971810723943e-08	-2.196382962669e-08	-2.451834307025e-08
-6.381588928849e-11	-2.825926356931e-11	-3.834192892112e-11	-6.939763381764e-11	-2.866916105512e-11	-9.343850671152e-11	-6.208223287344e-11	-9.887209404635e-11	-1.269562954755e-10	-1.174593781737e-10	-1.950200336511e-10	-1.862528296719e-10	-2.548401018929e-10	-3.073027420459e-10	-3.378154699148e-10	-4.659401910230e-10	-4.910425404314e-10	-6.435004671850e-10	-7.336353993204e-10	-8.756161661157e-10	-1.064122394840e-09	-1.200805135435e-09	-1.445760159026e-09	-1.650048949558e-09	-1.913689042746e-09	-2.234469722125e-09	-2.500239977450e-09	-2.915079528097e-09	-3.232884276399e-09	-3.689542296122e-09	-4.114234121468e-09	-4.586092562599e-09	-5.126661729830e-09	-5.664122855049e-09	-6.309314419202e-09	-6.965577268435e-09	-7.700669022582e-09	-8.548703545081e-09	-9.456054911518e-09	-1.047607257099e-08	-1.162015793988e-08	-1.289461978236e-08	-1.438117484779e-08	-1.594151809405e-08	-1.780013396504e-08	-1.984515985463e-08	-2.215251981732e-08	-2.477231216190e-08	-2.761470895537e-08	-3.089684890891e-08
-7.716951637257e-11	-3.929495471570e-11	-3.895229104384e-11	-9.196043812053e-11	-3.203223234650e-11	-1.102830861352e-10	-8.656429070734e-11	-1.058168362054e-10	-1.645875768016e-10	-1.372618035350e-10	-2.233941386578e-10	-2.421743252223e-10	-2.768127340012e-10	-3.887357802970e-10	-3.901520250419e-10	-5.455901273661e-10	-6.069311083638e-10	-7.211909089875e-10	-8.932168247103e-10	-9.875519092040e-10	-1.229871760019e-09	-1.395247295267e-09	-1.627646335368e-09	-1.914858677744e-09	-2.152182176416e-09	-2.514137041693e-09	-2.840858535059e-09	-3.205312561423e-09	-3.671394884534e-09	-4.066551478717e-09	-4.639507022622e-09	-5.147523748479e-09	-5.773899997693e-09	-6.482752065878e-09	-7.213232448545e-09	-8.084418315798e-09	-9.011695851489e-09	-1.008831662344e-08	-1.129990577049e-08	-1.260390130884e-08	-1.410991225776e-08	-1.582951584413e-08	-1.768719407476e-08	-1.986027729802e-08	-2.219948492174e-08	-2.485713033126e-08	-2.779074277983e-08	-3.091187631819e-08	-3.446129523987e-08	-3.810623875057e-08
-9.102667561270e-11	-5.275215461868e-11	-3.933809226606e-11	-1.156354748792e-10	-3.980419832062e-11	-1.212879432408e-10	-1.179261521553e-10	-1.100661766317e-10	-2.002585887989e-10	-1.696103796294e-10	-2.435246388974e-10	-3.112698320899e-10	-3.091813296298e-10	-4.547708762758e-10	-4.757973071623e-10	-5.862945437365e-10	-7.422613651581e-10	-7.906683140709e-10	-1.032263803187e-09	-1.139677114642e-09	-1.354035277754e-09	-1.608151968233e-09	-1.796548135584e-09	-2.131337774188e-09	-2.414685028591e-09	-2.749256020603e-09	-3.182641450137e-09	-3.558661395669e-09	-4.068668648729e-09	-4.624712312187e-09	-5.178414454564e-09	-5.916550744401e-09	-6.615151087284e-09	-7.516521445023e-09	-8.486277237190e-09	-9.526538524455e-09	-1.078449955356e-08	-1.216208683213e-08	-1.370064966388e-08	-1.547773928250e-08	-1.741782579535e-08	-1.963003504700e-08	-2.209637347843e-08	-2.471803806671e-08	-2.770442282968e-08	-3.081803507123e-08	-3.422471211163e-08	-3.794628511507e-08	-4.175228176818e-08	-4.607734458320e-08
-1.051308184177e-10	-6.794092025755e-11	-3.870677020549e-11	-1.383290657293e-10	-5.165744990597e-11	-1.273138947223e-10	-1.541991101148e-10	-1.196634745734e-10	-2.295616891663e-10	-2.154488354765e-10	-2.552216599580e-10	-3.706644228834e-10	-3.562776938653e-10	-4.882322190094e-10	-5.838243284143e-10	-6.216173035410e-10	-8.498482672217e-10	-9.004970404427e-10	-1.100126105345e-09	-1.318499019613e-09	-1.444726319875e-09	-1.779817926419e-09	-1.991503087710e-09	-2.301563483082e-09	-2.693776311306e-09	-3.033577582961e-09	-3.514502509468e-09	-4.025296485800e-09	-4.553747786127e-09	-5.273770084456e-09	-5.984800251246e-09	-6.798160063731e-09	-7.815351276789e-09	-8.846799550663e-09	-1.012050598020e-08	-1.150952882622e-08	-1.307665676087e-08	-1.491525170378e-08	-1.691895114940e-08	-1.913054789582e-08	-2.166428389146e-08	-2.431368283742e-08	-2.725103062936e-08	-3.046533742412e-08	-3.371205957099e-08	-3.740907776752e-08	-4.120219942220e-08	-4.525155417297e-08	-4.973083366091e-08	-5.437590729910e-08
-1.175620843478e-10	-8.529504007462e-11	-3.750115846596e-11	-1.616901128830e-10	-6.857561819602e-11	-1.307815604652e-10	-1.884902059576e-10	-1.333509088640e-10	-2.453029272797e-10	-2.661267662272e-10	-2.697084402602e-10	-4.126178791260e-10	-4.227030985399e-10	-5.033341457381e-10	-6.741988243221e-10	-6.831378416383e-10	-8.899170384212e-10	-1.041819681566e-09	-1.138059394507e-09	-1.457667310523e-09	-1.593245537160e-09	-1.888148692029e-09	-2.240899410611e-09	-2.501681478341e-09	-2.978225591601e-09	-3.433523702226e-09	-3.924529095618e-09	-4.588884637824e-09	-5.262889132406e-09	-6.064194823625e-09	-7.040424079952e-09	-8.041939213120e-09	-9.284501023740e-09	-1.073543762545e-08	-1.224857287970e-08	-1.411430896059e-08	-1.613211162430e-08	-1.834056881004e-08	-2.087710009085e-08	-2.355531694143e-08	-2.643265108644e-08	-2.961982398612e-08	-3.293961730468e-08	-3.644100404960e-08	-4.031499636950e-08	-4.416679533555e-08	-4.858530732985e-08	-5.315611176322e-08	-5.807884978863e-08	-6.379850280475e-08
-1.321180871431e-10	-1.028824880116e-10	-3.515817833992e-11	-1.804816404236e-10	-8.748781399754e-11	-1.301910603853e-10	-2.201646191652e-10	-1.526034644711e-10	-2.525050679400e-10	-3.132363193943e-10	-2.909215825762e-10	-4.315324421031e-10	-4.892850107990e-10	-5.189846225537e-10	-7.199070877178e-10	-7.753848355338e-10	-9.001402260280e-10	-1.163535480927e-09	-1.233620115428e-09	-1.527624657989e-09	-1.811545461468e-09	-2.023340367506e-09	-2.483781390444e-09	-2.837029592384e-09	-3.296646189591e-09	-3.936400423436e-09	-4.515236219053e-09	-5.268444725585e-09	-6.203809921936e-09	-7.169889090507e-09	-8.359120640576e-09	-9.767042963918e-09	-1.125323335481e-08	-1.306842472807e-08	-1.508290943493e-08	-1.721079875098e-08	-1.973369115822e-08	-2.235121368923e-08	-2.521281298461e-08	-2.836516639559e-08	-3.160150431922e-08	-3.509459897164e-08	-3.889852333861e-08	-4.277077540691e-08	-4.696923425201e-08	-5.163629529185e-08	-5.639719521913e-08	-6.187031076457e-08	-6.793799941772e-08	-7.435332553423e-08
-1.427515043955e-10	-1.222251977619e-10	-3.206628705391e-11	-1.969863785341e-10	-1.093698882375e-10	-1.269682547931e-10	-2.460433384871e-10	-1.748536655029e-10	-2.514567432310e-10	-3.481503149089e-10	-3.182183480947e-10	-4.340594710978e-10	-5.456187866008e-10	-5.538134443804e-10	-7.338251337343e-10	-8.762028881514e-10	-9.406506766561e-10	-1.237569097921e-09	-1.405180281062e-09	-1.603916491297e-09	-2.032488826714e-09	-2.286190856969e-09	-2.721231084929e-09	-3.279201763798e-09	-3.771169759725e-09	-4.512064651870e-09	-5.341510291620e-09	-6.220660303405e-09	-7.375457472122e-09	-8.692405335553e-09	-1.009340644416e-08	-1.183895255985e-08	-1.376062334108e-08	-1.579019545295e-08	-1.825465824614e-08	-2.080979305940e-08	-2.350598208849e-08	-2.667351040208e-08	-2.982453845038e-08	-3.323415430542e-08	-3.700042347628e-08	-4.083723623785e-08	-4.501122584362e-08	-4.960074666709e-08	-5.441646217241e-08	-5.972088188013e-08	-6.575725140344e-08	-7.212212770078e-08	-7.941948282445e-08	-8.767874817460e-08
-1.518171773977e-10	-1.410143695538e-10	-2.976214019026e-11	-2.066470469124e-10	-1.328157701560e-10	-1.195606796360e-10	-2.633592900236e-10	-2.001704816040e-10	-2.467688896783e-10	-3.724528597963e-10	-3.517281032413e-10	-4.337682859974e-10	-5.858944292841e-10	-6.133839147131e-10	-7.444832742004e-10	-9.660211803533e-10	-1.043516053912e-09	-1.292955998226e-09	-1.606200475023e-09	-1.773923765213e-09	-2.228441429258e-09	-2.668561591973e-09	-3.069389400133e-09	-3.784193837835e-09	-4.482317924871e-09	-5.281694143687e-09	-6.368296672832e-09	-7.527403459466e-09	-8.831144946971e-09	-1.046882102361e-08	-1.224734274671e-08	-1.415514736766e-08	-1.647152093926e-08	-1.890657360480e-08	-2.149351510350e-08	-2.453628328108e-08	-2.757132153278e-08	-3.088700491695e-08	-3.464070313283e-08	-3.835767785345e-08	-4.252339182838e-08	-4.713139703765e-08	-5.186770631429e-08	-5.724969803967e-08	-6.317878344788e-08	-6.952201622093e-08	-7.669422539013e-08	-8.470135788642e-08	-9.326748868328e-08	-1.030228470532e-07
-1.574470604618e-10	-1.577428219365e-10	-2.735416425216e-11	-2.102294598572e-10	-1.561032445679e-10	-1.128323702281e-10	-2.704645233477e-10	-2.281749736377e-10	-2.433194771059e-10	-3.860857151465e-10	-3.929837255877e-10	-4.419481689524e-10	-6.158834492680e-10	-6.910932821593e-10	-7.804686810589e-10	-1.037607885168e-09	-1.198593556975e-09	-1.384306121808e-09	-1.797349292067e-09	-2.073199645869e-09	-2.475401755167e-09	-3.121671082650e-09	-3.637273701356e-09	-4.392816669643e-09	-5.371448059485e-09	-6.322541371704e-09	-7.558311409437e-09	-9.030876916114e-09	-1.057389527800e-08	-1.237788513105e-08	-1.453098707546e-08	-1.672452392966e-08	-1.916730071307e-08	-2.207369214259e-08	-2.492752728374e-08	-2.810960100751e-08	-3.178500780701e-08	-3.539645637314e-08	-3.948364327885e-08	-4.413981467185e-08	-4.878204761067e-08	-5.415396004093e-08	-6.018734924250e-08	-6.638756172145e-08	-7.351612721831e-08	-8.144543629359e-08	-8.976028148598e-08	-9.910927443559e-08	-1.095257678172e-07	-1.205587719191e-07
-1.601503733797e-10	-1.714180122904e-10	-2.594386264847e-11	-2.078267751988e-10	-1.794223011078e-10	-1.095296522341e-10	-2.706638067877e-10	-2.585377651017e-10	-2.477893485898e-10	-3.939094519535e-10	-4.397381873900e-10	-4.686971877708e-10	-6.409118300415e-10	-7.784138679267e-10	-8.575727399749e-10	-1.110641158952e-09	-1.386724015017e-09	-1.568963345721e-09	-2.003309749150e-09	-2.475395211983e-09	-2.871323638749e-09	-3.613392592982e-09	-4.389098328556e-09	-5.164682388413e-09	-6.325853757423e-09	-7.559403161698e-09	-8.897515778476e-09	-1.056985207647e-08	-1.243587252276e-08	-1.440998211909e-08	-1.671764885095e-08	-1.933694407650e-08	-2.197557377078e-08	-2.505435660077e-08	-2.851773818110e-08	-3.198328737274e-08	-3.601481350633e-08	-4.055684608692e-08	-4.515227494585e-08	-5.051799183221e-08	-5.649656433639e-08	-6.266263630098e-08	-6.978302758822e-08	-7.758984875324e-08	-8.570052778598e-08	-9.493121980375e-08	-1.049293726365e-07	-1.154337528861e-07	-1.273186082703e-07	-1.403691407010e-07
-1.605958440027e-10	-1.826377282288e-10	-2.624712470529e-11	-2.019082946494e-10	-2.017986006880e-10	-1.120444373831e-10	-2.669907756984e-10	-2.897042959126e-10	-2.632427224800e-10	-4.002145784711e-10	-4.882307511223e-10	-5.183412150269e-10	-6.750449414244e-10	-8.729058943950e-10	-9.884943022383e-10	-1.219357270812e-09	-1.594370588094e-09	-1.861019213925e-09	-2.267590314728e-09	-2.912467965353e-09	-3.426215977414e-09	-4.155725647016e-09	-5.188273288204e-09	-6.095749736110e-09	-7.297081331394e-09	-8.812985883742e-09	-1.032355752635e-08	-1.208317849061e-08	-1.421135017154e-08	-1.647306094862e-08	-1.888799219830e-08	-2.181404577756e-08	-2.495896878549e-08	-2.822387136280e-08	-3.219851596715e-08	-3.650864438699e-08	-4.093798136164e-08	-4.633196659591e-08	-5.218005614295e-08	-5.818659866336e-08	-6.531458787658e-08	-7.305616734661e-08	-8.090829303426e-08	-9.001328629306e-08	-9.987239585490e-08	-1.099177735963e-07	-1.213960386977e-07	-1.340044919108e-07	-1.471597048627e-07	-1.622892467790e-07
-1.600438357909e-10	-1.931030021853e-10	-2.825226664471e-11	-1.951435510359e-10	-2.228005736674e-10	-1.197507128229e-10	-2.631743219734e-10	-3.197087622030e-10	-2.904457222369e-10	-4.131561571057e-10	-5.394651746300e-10	-5.944368223971e-10	-7.345931329465e-10	-9.777582588072e-10	-1.166344221119e-09	-1.383341025031e-09	-1.811324653934e-09	-2.218427442524e-09	-2.616223350181e-09	-3.331725597361e-09	-4.058110387087e-09	-4.778723607503e-09	-5.913066483619e-09	-7.080694875996e-09	-8.290065413024e-09	-9.941335247116e-09	-1.172756019059e-08	-1.359582273683e-08	-1.587976848338e-08	-1.849168205463e-08	-2.124433709389e-08	-2.437579359666e-08	-2.811094626137e-08	-3.206044367546e-08	-3.640309950165e-08	-4.164726907443e-08	-4.715380321562e-08	-5.312874981362e-08	-6.015973032378e-08	-6.755293795979e-08	-7.536606708551e-08	-8.437751711977e-08	-9.385553189211e-08	-1.037384199169e-07	-1.150223514036e-07	-1.271249619014e-07	-1.397886243105e-07	-1.543462152099e-07	-1.704322225518e-07	-1.877299522703e-07
-1.598323611691e-10	-2.039444953938e-10	-3.151244319478e-11	-1.886779341911e-10	-2.432951154561e-10	-1.325205547996e-10	-2.634938978895e-10	-3.518896550868e-10	-3.296547261890e-10	-4.413507125767e-10	-5.976860663426e-10	-6.909236394269e-10	-8.272742183856e-10	-1.092976342389e-09	-1.366843053783e-09	-1.600107367732e-09	-2.033658953176e-09	-2.582442610560e-09	-3.029032126380e-09	-3.725715744382e-09	-4.648278696385e-09	-5.456866470615e-09	-6.552462794277e-09	-7.963629903253e-09	-9.318461438936e-09	-1.096456999351e-08	-1.303579662888e-08	-1.518470382126e-08	-1.760678317325e-08	-2.058069952582e-08	-2.389762418544e-08	-2.743298362443e-08	-3.166652580716e-08	-3.658492275036e-08	-4.164832898423e-08	-4.749921184064e-08	-5.433966505496e-08	-6.128185894883e-08	-6.894783379798e-08	-7.786896924185e-08	-8.692389530943e-08	-9.661917069407e-08	-1.078302708509e-07	-1.194795803584e-07	-1.317773164937e-07	-1.460639765016e-07	-1.614494472136e-07	-1.778428403593e-07	-1.970059895749e-07	-2.185182268405e-07
-1.596687512357e-10	-2.156588374236e-10	-3.695137191881e-11	-1.829379957113e-10	-2.661901635413e-10	-1.514811043675e-10	-2.692030777454e-10	-3.898262609146e-10	-3.778209917001e-10	-4.844727494229e-10	-6.641196897923e-10	-7.947709039556e-10	-9.460429935500e-10	-1.217267026169e-09	-1.558523526277e-09	-1.842844545511e-09	-2.260727615387e-09	-2.894106523050e-09	-3.448360307879e-09	-4.106168748859e-09	-5.122934990422e-09	-6.116031656231e-09	-7.172712184975e-09	-8.704484913288e-09	-1.034328074237e-08	-1.205713762779e-08	-1.431433179458e-08	-1.690163946262e-08	-1.966189395230e-08	-2.296394739862e-08	-2.691802529028e-08	-3.118170083074e-08	-3.593378388165e-08	-4.163287059724e-08	-4.781154157203e-08	-5.434522047049e-08	-6.200245013886e-08	-7.037179243082e-08	-7.896698481714e-08	-8.871588196120e-08	-9.957811562087e-08	-1.106936335321e-07	-1.229816176642e-07	-1.369728647657e-07	-1.516489101687e-07	-1.676703181161e-07	-1.862628708456e-07	-2.065349672050e-07	-2.287140055108e-07	-2.545807848085e-07
-1.614292195129e-10	-2.300607796000e-10	-4.497941458301e-11	-1.795244278733e-10	-2.928188332342e-10	-1.777715516351e-10	-2.792225379180e-10	-4.331800942078e-10	-4.343333375813e-10	-5.357129712966e-10	-7.370399791342e-10	-8.970411856158e-10	-1.072424880117e-09	-1.345925823562e-09	-1.720821677768e-09	-2.075160977192e-09	-2.487461462426e-09	-3.134838222765e-09	-3.820260604490e-09	-4.494059727016e-09	-5.502481448127e-09	-6.706068576581e-09	-7.864000674373e-09	-9.410900121667e-09	-1.136795748984e-08	-1.338110436670e-08	-1.577837092939e-08	-1.881132176537e-08	-2.216675992808e-08	-2.586243215509e-08	-3.033165915531e-08	-3.549666820212e-08	-4.096692949459e-08	-4.717166534122e-08	-5.447758435163e-08	-6.211145155380e-08	-7.033433059438e-08	-7.997670585618e-08	-9.022044904074e-08	-1.008685844914e-07	-1.132093654465e-07	-1.267438632816e-07	-1.407753843540e-07	-1.566928441539e-07	-1.748843690299e-07	-1.940876054749e-07	-2.155472525415e-07	-2.405292332860e-07	-2.676957620765e-07	-2.974749740523e-07
-1.665964258782e-10	-2.493448735383e-10	-5.481386271763e-11	-1.788669385960e-10	-3.236136963676e-10	-2.092287803859e-10	-2.921071956240e-10	-4.776784999937e-10	-4.958628441112e-10	-5.867436809014e-10	-8.060461601560e-10	-9.927898836685e-10	-1.184342810971e-09	-1.465094974269e-09	-1.852721373507e-09	-2.265703640242e-09	-2.702986947417e-09	-3.331201474843e-09	-4.124500891314e-09	-4.895688622990e-09	-5.882547850785e-09	-7.249024418448e-09	-8.658933151274e-09	-1.026729740434e-08	-1.246619538001e-08	-1.494920651082e-08	-1.761183554177e-08	-2.098269466800e-08	-2.500059289344e-08	-2.927134243817e-08	-3.418271470471e-08	-4.010576087060e-08	-4.651828405953e-08	-5.337708215684e-08	-6.146604470088e-08	-7.046452463051e-08	-7.980423482326e-08	-9.036267897538e-08	-1.024398509743e-07	-1.150549350529e-07	-1.288395422244e-07	-1.447848953023e-07	-1.620937988987e-07	-1.806319312317e-07	-2.019823587200e-07	-2.259238506061e-07	-2.515882125103e-07	-2.802544157324e-07	-3.128747355504e-07	-3.479173673586e-07
-1.748907471525e-10	-2.738353353714e-10	-6.599387089214e-11	-1.791336990530e-10	-3.575940572379e-10	-2.428791583067e-10	-3.033821821284e-10	-5.187716060323e-10	-5.550470852346e-10	-6.298182758283e-10	-8.619695158161e-10	-1.074284952240e-09	-1.273358498147e-09	-1.562689714119e-09	-1.962664941266e-09	-2.415124587962e-09	-2.899796246709e-09	-3.534465880249e-09	-4.393407475561e-09	-5.316954269347e-09	-6.369115975135e-09	-7.829049007167e-09	-9.547706824819e-09	-1.138396137941e-08	-1.373875913085e-08	-1.666101308093e-08	-1.981294396739e-08	-2.346878192105e-08	-2.797509386075e-08	-3.302830480697e-08	-3.850294390363e-08	-4.492993826211e-08	-5.238434415622e-08	-6.032314382614e-08	-6.907444176252e-08	-7.934491139572e-08	-9.052704955195e-08	-1.023511196243e-07	-1.160295432673e-07	-1.314950450744e-07	-1.478147841556e-07	-1.660761657101e-07	-1.872578062594e-07	-2.100440567313e-07	-2.346681056373e-07	-2.628965343389e-07	-2.938625098121e-07	-3.264062919810e-07	-3.625057138175e-07	-4.024934639762e-07
-1.850225818934e-10	-3.016626588026e-10	-7.830296313888e-11	-1.775986704192e-10	-3.906493777497e-10	-2.772938726327e-10	-3.082484597890e-10	-5.506877819640e-10	-6.083171924042e-10	-6.599497217091e-10	-9.013188803520e-10	-1.139205433422e-09	-1.342326140196e-09	-1.643608672315e-09	-2.061824612303e-09	-2.550955864939e-09	-3.097596583181e-09	-3.778242665331e-09	-4.694345854526e-09	-5.779760938517e-09	-6.988441888214e-09	-8.532476976025e-09	-1.051185081797e-08	-1.270435279324e-08	-1.523158716822e-08	-1.845816581779e-08	-2.220572944456e-08	-2.625513756085e-08	-3.110795076092e-08	-3.694256319833e-08	-4.323535662134e-08	-5.020308136922e-08	-5.857215157675e-08	-6.791425172163e-08	-7.780176851127e-08	-8.925548807992e-08	-1.025330482839e-07	-1.166749140214e-07	-1.323068363606e-07	-1.506305735980e-07	-1.707822861788e-07	-1.923481548136e-07	-2.168792403873e-07	-2.444019299714e-07	-2.734451724583e-07	-3.048103007619e-07	-3.397587483420e-07	-3.769016966744e-07	-4.156251066525e-07	-4.582363969314e-07
-1.945093155468e-10	-3.290237673631e-10	-9.169612218098e-11	-1.716305993212e-10	-4.170726119538e-10	-3.120615794888e-10	-3.053972178981e-10	-5.671235887075e-10	-6.557260882232e-10	-6.809167009787e-10	-9.225688030653e-10	-1.194322437720e-09	-1.406680999929e-09	-1.719513240025e-09	-2.169882977846e-09	-2.705461161996e-09	-3.321829741724e-09	-4.075610070729e-09	-5.066112504110e-09	-6.301155593012e-09	-7.693170259867e-09	-9.372236659842e-09	-1.155139487699e-08	-1.408814711068e-08	-1.690994370122e-08	-2.038554643601e-08	-2.461904348642e-08	-2.926665609238e-08	-3.455905931195e-08	-4.097500631089e-08	-4.827901138925e-08	-5.620503116892e-08	-6.539847684219e-08	-7.619959918167e-08	-8.804329139552e-08	-1.010889633817e-07	-1.163995155681e-07	-1.337739333617e-07	-1.524654419500e-07	-1.735095326271e-07	-1.977008996837e-07	-2.237258323834e-07	-2.514071372237e-07	-2.824083358518e-07	-3.159862237519e-07	-3.504980690187e-07	-3.874953140265e-07	-4.281983759288e-07	-4.707903440051e-07	-5.161879257838e-07
-2.006466268227e-10	-3.518396715985e-10	-1.062500025305e-10	-1.599799267829e-10	-4.322948423225e-10	-3.475638026998e-10	-2.979404819145e-10	-5.658622041730e-10	-6.998120128920e-10	-7.045390823842e-10	-9.312581520813e-10	-1.249402448325e-09	-1.488080013878e-09	-1.803933832120e-09	-2.299933852972e-09	-2.900088956159e-09	-3.578487766032e-09	-4.418925533759e-09	-5.508752377750e-09	-6.864226652449e-09	-8.437703261870e-09	-1.031050751537e-08	-1.265470953604e-08	-1.548176908914e-08	-1.870369090219e-08	-2.247905893526e-08	-2.707721155712e-08	-3.243061191329e-08	-3.840538285711e-08	-4.536213132289e-08	-5.370744394000e-08	-6.307432709673e-08	-7.344840119404e-08	-8.575129243651e-08	-1.000773284705e-07	-1.156436252956e-07	-1.332474430438e-07	-1.539066807141e-07	-1.765857615828e-07	-2.008220680444e-07	-2.281706482598e-07	-2.583749554153e-07	-2.896789108629e-07	-3.228610857431e-07	-3.592206436490e-07	-3.974403905146e-07	-4.368496902008e-07	-4.798320760883e-07	-5.277978202059e-07	-5.798611028625e-07
-2.016421716511e-10	-3.672637924393e-10	-1.217875312089e-10	-1.437652587997e-10	-4.347306993188e-10	-3.840882988526e-10	-2.930967547882e-10	-5.507098588787e-10	-7.430054258466e-10	-7.436786891444e-10	-9.394540132359e-10	-1.308164586776e-09	-1.595816941441e-09	-1.909714805395e-09	-2.447167926169e-09	-3.126603136789e-09	-3.866016833113e-09	-4.787436810600e-09	-5.989420519432e-09	-7.456011318413e-09	-9.203110728529e-09	-1.129442604051e-08	-1.381624824755e-08	-1.691330516495e-08	-2.056156829107e-08	-2.473276239307e-08	-2.973505021174e-08	-3.579203827868e-08	-4.266241546637e-08	-5.048383728578e-08	-5.992085186858e-08	-7.098361557187e-08	-8.328907332049e-08	-9.745348651861e-08	-1.142659432618e-07	-1.331327168762e-07	-1.537239799458e-07	-1.771484693651e-07	-2.035808864651e-07	-2.315857557730e-07	-2.612892336153e-07	-2.940496390730e-07	-3.289690102699e-07	-3.644761063349e-07	-4.024098956506e-07	-4.443417625481e-07	-4.886014700531e-07	-5.361866358102e-07	-5.910608036236e-07	-6.539910434908e-07
-1.973414695511e-10	-3.746807437627e-10	-1.382133753940e-10	-1.264695814331e-10	-4.264438762553e-10	-4.214797333318e-10	-2.991394034940e-10	-5.293697026899e-10	-7.837849106146e-10	-8.049822740376e-10	-9.589890539271e-10	-1.363908409012e-09	-1.723313379816e-09	-2.044307871673e-09	-2.597377951277e-09	-3.360902348075e-09	-4.184080457500e-09	-5.167187731569e-09	-6.470732417324e-09	-8.080018907005e-09	-9.991913619577e-09	-1.228239457991e-08	-1.505060695161e-08	-1.843652983662e-08	-2.248384012904e-08	-2.719251296222e-08	-3.277420573326e-08	-3.954989048535e-08	-4.752587605893e-08	-5.668794795096e-08	-6.746812525385e-08	-8.037155658668e-08	-9.518641614318e-08	-1.117830508032e-07	-1.309675606044e-07	-1.530806117069e-07	-1.770736377178e-07	-2.029543101510e-07	-2.319653650819e-07	-2.632940525171e-07	-2.954420845003e-07	-3.297632025892e-07	-3.672815220199e-07	-4.065681586751e-07	-4.479300373830e-07	-4.939664788829e-07	-5.460453797096e-07	-6.038380094939e-07	-6.689979536514e-07	-7.459774668901e-07
-1.895708776038e-10	-3.758966633481e-10	-1.556085750844e-10	-1.121611232807e-10	-4.113261811465e-10	-4.586455488543e-10	-3.201696691663e-10	-5.085424265055e-10	-8.171712896949e-10	-8.849451782044e-10	-9.957266041431e-10	-1.408339807174e-09	-1.856096917610e-09	-2.206084782688e-09	-2.744166762759e-09	-3.585193539725e-09	-4.523171015568e-09	-5.555987896518e-09	-6.942064713805e-09	-8.728021827058e-09	-1.080918764528e-08	-1.329142206558e-08	-1.637361656727e-08	-2.010953152472e-08	-2.459331073609e-08	-2.998509946199e-08	-3.638061387345e-08	-4.405035636308e-08	-5.333826397933e-08	-6.421244888378e-08	-7.673592739077e-08	-9.161501170494e-08	-1.090084977871e-07	-1.283375031300e-07	-1.498967801930e-07	-1.744957860857e-07	-2.014102420529e-07	-2.298265545290e-07	-2.604557879972e-07	-2.939056679531e-07	-3.292267703044e-07	-3.659925644268e-07	-4.060907467498e-07	-4.510757763495e-07	-4.997162231584e-07	-5.533038955251e-07	-6.161069678575e-07	-6.884613368260e-07	-7.697774478531e-07	-8.635869100931e-07
-1.814107371506e-10	-3.747374670086e-10	-1.737204614761e-10	-1.030572670825e-10	-3.934698349624e-10	-4.934322673164e-10	-3.538475978355e-10	-4.925636500083e-10	-8.397189551488e-10	-9.727291618963e-10	-1.050441441499e-09	-1.443188927752e-09	-1.978999783441e-09	-2.384497315552e-09	-2.898258193926e-09	-3.792563683100e-09	-4.860023721307e-09	-5.965434889884e-09	-7.421205311233e-09	-9.382481694858e-09	-1.167953426719e-08	-1.440387885822e-08	-1.783544637374e-08	-2.203535885817e-08	-2.711499754749e-08	-3.331633725789e-08	-4.074625551008e-08	-4.962473370859e-08	-6.038040036957e-08	-7.308879365510e-08	-8.767752280156e-08	-1.045660906719e-07	-1.241212739355e-07	-1.460054535807e-07	-1.698319373611e-07	-1.960595163710e-07	-2.250945624662e-07	-2.560428432199e-07	-2.884088890449e-07	-3.239538843910e-07	-3.631683379625e-07	-4.048475818223e-07	-4.506244420072e-07	-5.032543708322e-07	-5.629405549403e-07	-6.299935268906e-07	-7.064346471454e-07	-7.951798643983e-07	-8.966290070262e-07	-1.009155677092e-06
-1.749379609238e-10	-3.747686754350e-10	-1.917898497881e-10	-9.850438148181e-11	-3.761333808212e-10	-5.236036387334e-10	-3.942416690082e-10	-4.843166906506e-10	-8.517399830405e-10	-1.056014592687e-09	-1.121703436207e-09	-1.477627627913e-09	-2.079582489858e-09	-2.566148931972e-09	-3.074118676979e-09	-3.983856756567e-09	-5.176081928909e-09	-6.411603350570e-09	-7.944310698276e-09	-1.006292534664e-08	-1.266140325718e-08	-1.573099136924e-08	-1.955976282319e-08	-2.436721890426e-08	-3.024741000088e-08	-3.738462970572e-08	-4.601019277189e-08	-5.632769254289e-08	-6.859233546213e-08	-8.304527660184e-08	-9.965164449443e-08	-1.183398077233e-07	-1.395570284978e-07	-1.634194280138e-07	-1.891379712323e-07	-2.168726391487e-07	-2.476785717137e-07	-2.811698635101e-07	-3.169615155646e-07	-3.563792732910e-07	-4.007998726918e-07	-4.508854486198e-07	-5.067816118672e-07	-5.700930842729e-07	-6.439769449626e-07	-7.280927697370e-07	-8.214886598809e-07	-9.273446312517e-07	-1.046901812482e-06	-1.177987664260e-06
-1.703143297766e-10	-3.773035578901e-10	-2.093383747139e-10	-9.684730755348e-11	-3.607410514680e-10	-5.483335786802e-10	-4.367789369329e-10	-4.848137411795e-10	-8.555817317240e-10	-1.127179145302e-09	-1.205716441806e-09	-1.518293593102e-09	-2.154092278132e-09	-2.741302678766e-09	-3.276402209692e-09	-4.175198402279e-09	-5.482781987046e-09	-6.910290350271e-09	-8.566236977916e-09	-1.085639520584e-08	-1.383337817265e-08	-1.737313114833e-08	-2.171295971429e-08	-2.723437483139e-08	-3.403741406362e-08	-4.223180693761e-08	-5.209783906819e-08	-6.379064117921e-08	-7.746836934158e-08	-9.343811953961e-08	-1.115830262619e-07	-1.317420647461e-07	-1.543611755226e-07	-1.795833831055e-07	-2.071170384344e-07	-2.371641737221e-07	-2.702993201948e-07	-3.074883831047e-07	-3.492233086438e-07	-3.953931001417e-07	-4.481796326690e-07	-5.097073850973e-07	-5.791863289250e-07	-6.574427750774e-07	-7.470111453919e-07	-8.482616938292e-07	-9.603258540009e-07	-1.082251276823e-06	-1.215536816690e-06	-1.360782617046e-06
-1.668532047472e-10	-3.813285476819e-10	-2.267102243830e-10	-9.724089462234e-11	-3.464164922511e-10	-5.683367495885e-10	-4.799928641561e-10	-4.920467845144e-10	-8.530617938772e-10	-1.185435099528e-09	-1.295368673515e-09	-1.567080863733e-09	-2.213128089617e-09	-2.907688522816e-09	-3.506432027534e-09	-4.405571968539e-09	-5.822725244217e-09	-7.485805153798e-09	-9.357572965606e-09	-1.187925652215e-08	-1.526561686922e-08	-1.938476346794e-08	-2.437811160620e-08	-3.062395297329e-08	-3.832812323473e-08	-4.761301579653e-08	-5.858144156528e-08	-7.135468121437e-08	-8.623224352595e-08	-1.033392579943e-07	-1.225561900151e-07	-1.440657581034e-07	-1.680344235625e-07	-1.947761411242e-07	-2.249449885831e-07	-2.584955730799e-07	-2.959968898660e-07	-3.394363004623e-07	-3.893485643716e-07	-4.459180345667e-07	-5.109198283853e-07	-5.856672685536e-07	-6.710061419644e-07	-7.665402940418e-07	-8.718062208009e-07	-9.887216754334e-07	-1.116518804228e-06	-1.251972917199e-06	-1.395205613618e-06	-1.546993771043e-06
-1.640863156504e-10	-3.851935605033e-10	-2.444528777887e-10	-9.940497423414e-11	-3.313993517876e-10	-5.842579367570e-10	-5.230677837140e-10	-5.030761373001e-10	-8.457338876977e-10	-1.233400063340e-09	-1.385600891295e-09	-1.628723257219e-09	-2.277076978351e-09	-3.074662205150e-09	-3.778037019315e-09	-4.724774516013e-09	-6.251163291938e-09	-8.177171400853e-09	-1.037277071625e-08	-1.319341097165e-08	-1.697751979980e-08	-2.172398928162e-08	-2.742301339488e-08	-3.431655459962e-08	-4.278950403895e-08	-5.297776656115e-08	-6.478356134657e-08	-7.839734819150e-08	-9.413842448350e-08	-1.120762591769e-07	-1.324788990229e-07	-1.554956020484e-07	-1.812850388575e-07	-2.109299914464e-07	-2.451244701546e-07	-2.840287206231e-07	-3.290116506067e-07	-3.812931388110e-07	-4.418760205643e-07	-5.119436306579e-07	-5.913074639072e-07	-6.809318669587e-07	-7.823130866111e-07	-8.938456998579e-07	-1.014284867714e-06	-1.143685215741e-06	-1.281649297113e-06	-1.426625363738e-06	-1.575399766155e-06	-1.728457705038e-06
-1.617372201535e-10	-3.881828567862e-10	-2.621112387858e-10	-1.028404873002e-10	-3.151594515982e-10	-5.954588883532e-10	-5.645872353542e-10	-5.181246809304e-10	-8.370354957856e-10	-1.273905200486e-09	-1.480554942114e-09	-1.716474805232e-09	-2.367365411836e-09	-3.266017536755e-09	-4.119515215049e-09	-5.167265254203e-09	-6.810058621829e-09	-9.015817586780e-09	-1.159597700715e-08	-1.474861415439e-08	-1.890198023838e-08	-2.420016652645e-08	-3.050198433076e-08	-3.795521212234e-08	-4.697464546027e-08	-5.770847349932e-08	-7.019908275123e-08	-8.456360245794e-08	-1.009510800799e-07	-1.199676576441e-07	-1.421220325495e-07	-1.673246486599e-07	-1.964522808329e-07	-2.307667411070e-07	-2.708590915519e-07	-3.178880728236e-07	-3.727679510615e-07	-4.361958392272e-07	-5.100123364378e-07	-5.944349304654e-07	-6.889167129848e-07	-7.939421270444e-07	-9.091681798168e-07	-1.034014630330e-06	-1.166570507418e-06	-1.304454333764e-06	-1.448082719522e-06	-1.596375417236e-06	-1.746946128988e-06	-1.899226250606e-06
-1.592089986767e-10	-3.902754424309e-10	-2.783098663799e-10	-1.073311625327e-10	-2.988402160621e-10	-6.008078278350e-10	-6.044673046401e-10	-5.415945029367e-10	-8.332257852281e-10	-1.312640116458e-09	-1.593437712858e-09	-1.847631965157e-09	-2.502884145291e-09	-3.509251165309e-09	-4.548939879924e-09	-5.732569906628e-09	-7.503864616560e-09	-9.975557603549e-09	-1.291451856612e-08	-1.639371323550e-08	-2.085367406336e-08	-2.649832224389e-08	-3.324350769059e-08	-4.116670536765e-08	-5.048210705265e-08	-6.157575403811e-08	-7.477500753068e-08	-8.995251835654e-08	-1.074392937023e-07	-1.282833477256e-07	-1.529633076769e-07	-1.819978813192e-07	-2.164005006005e-07	-2.570239863841e-07	-3.054827015657e-07	-3.628544368162e-07	-4.291605254294e-07	-5.057148157231e-07	-5.933986733477e-07	-6.918601618032e-07	-8.008889183518e-07	-9.190438974540e-07	-1.045641786793e-06	-1.180042539712e-06	-1.319679065093e-06	-1.462838307840e-06	-1.608081921623e-06	-1.755332678060e-06	-1.905038384391e-06	-2.055152850025e-06
-1.559600371697e-10	-3.910114882263e-10	-2.922591458911e-10	-1.137235941928e-10	-2.839454253525e-10	-6.014109064258e-10	-6.460738458454e-10	-5.797187419721e-10	-8.430275779710e-10	-1.360816535238e-09	-1.736098150352e-09	-2.032218229324e-09	-2.697583942624e-09	-3.812655535251e-09	-5.045528463324e-09	-6.383058927568e-09	-8.277895317620e-09	-1.093989761614e-08	-1.416028426903e-08	-1.792568769713e-08	-2.255957772911e-08	-2.835883829360e-08	-3.543532055810e-08	-4.369673501676e-08	-5.329460845002e-08	-6.491643674491e-08	-7.893407160595e-08	-9.545944001347e-08	-1.151210015214e-07	-1.386800342651e-07	-1.672366707577e-07	-2.020145180118e-07	-2.432834162032e-07	-2.922366249377e-07	-3.508318401002e-07	-4.195118555895e-07	-4.986074204316e-07	-5.884443554102e-07	-6.890135908228e-07	-8.005748597407e-07	-9.213882578314e-07	-1.049658175472e-06	-1.184504884550e-06	-1.324062973411e-06	-1.467206123141e-06	-1.611889488838e-06	-1.756396503401e-06	-1.901971014451e-06	-2.048762019679e-06	-2.197845250854e-06
-1.520260753089e-10	-3.897164752134e-10	-3.051593312639e-10	-1.235757748409e-10	-2.723216562194e-10	-6.023212617896e-10	-6.944380149659e-10	-6.371886047899e-10	-8.756442456323e-10	-1.429628769860e-09	-1.907778249798e-09	-2.266258496870e-09	-2.949470662951e-09	-4.146300560811e-09	-5.549545233614e-09	-7.046236559969e-09	-9.015485792697e-09	-1.175772837948e-08	-1.518224813067e-08	-1.914105156394e-08	-2.383387513223e-08	-2.974539563122e-08	-3.706508194622e-08	-4.567601115130e-08	-5.592413161661e-08	-6.840779060863e-08	-8.370220949665e-08	-1.025861014033e-07	-1.254627829292e-07	-1.530295716306e-07	-1.871172079131e-07	-2.288065192955e-07	-2.785542029938e-07	-3.374844152571e-07	-4.065962540885e-07	-4.870591731763e-07	-5.788296119388e-07	-6.806560345258e-07	-7.927163100766e-07	-9.144747344290e-07	-1.044007780614e-06	-1.179466606413e-06	-1.318507638543e-06	-1.460620455279e-06	-1.604584327863e-06	-1.748414554296e-06	-1.892477349142e-06	-2.036549446415e-06	-2.182269584430e-06	-2.332606542486e-06
-1.482241079734e-10	-3.875197358663e-10	-3.194336309410e-10	-1.380298739077e-10	-2.670886309120e-10	-6.101432331458e-10	-7.521407840064e-10	-7.151485319670e-10	-9.362365856232e-10	-1.518738397380e-09	-2.092570422091e-09	-2.528848211584e-09	-3.224869665857e-09	-4.452218402122e-09	-5.988702668811e-09	-7.617401550793e-09	-9.592990287921e-09	-1.234078696384e-08	-1.587733187782e-08	-1.994559433630e-08	-2.474879126992e-08	-3.081958958896e-08	-3.840779570524e-08	-4.772705968703e-08	-5.909938905598e-08	-7.297533539359e-08	-9.049507041014e-08	-1.126192001648e-07	-1.397337170311e-07	-1.729050196135e-07	-2.135551555662e-07	-2.630128813199e-07	-3.223822004606e-07	-3.915664037846e-07	-4.712807933793e-07	-5.628185861224e-07	-6.654575887740e-07	-7.779073189782e-07	-8.988654602282e-07	-1.027550850623e-06	-1.163148514950e-06	-1.302455676628e-06	-1.443736301573e-06	-1.586643830047e-06	-1.729988929108e-06	-1.874070663863e-06	-2.018113723679e-06	-2.162859703612e-06	-2.311241666248e-06	-2.464369619405e-06
-1.459497136065e-10	-3.884413836753e-10	-3.368406504127e-10	-1.572508054013e-10	-2.720706535715e-10	-6.283414137153e-10	-8.172520541627e-10	-8.092397014692e-10	-1.018507870094e-09	-1.612609023538e-09	-2.266052200752e-09	-2.779502460046e-09	-3.467100294214e-09	-4.680678680413e-09	-6.295114267284e-09	-7.999321155758e-09	-9.968008411620e-09	-1.268790743929e-08	-1.624565953415e-08	-2.048250849923e-08	-2.556675262716e-08	-3.191082748229e-08	-4.009040292101e-08	-5.058830591448e-08	-6.356430759001e-08	-7.972923943560e-08	-1.003485399423e-07	-1.264108659548e-07	-1.589204203757e-07	-1.986198432211e-07	-2.464628465520e-07	-3.043465088949e-07	-3.730325966485e-07	-4.521804066373e-07	-5.419670303692e-07	-6.425738651317e-07	-7.541337827314e-07	-8.748117237608e-07	-1.002075870403e-06	-1.135572798130e-06	-1.274110789622e-06	-1.415818946229e-06	-1.558907140349e-06	-1.701831171011e-06	-1.846096929233e-06	-1.991568421818e-06	-2.137662753111e-06	-2.286529460709e-06	-2.439057262798e-06	-2.598015115470e-06
-1.468548294258e-10	-3.973062343991e-10	-3.580679605529e-10	-1.803055282940e-10	-2.878611214316e-10	-6.549804411552e-10	-8.841451895404e-10	-9.064634432650e-10	-1.103271237772e-09	-1.691299342240e-09	-2.399592571933e-09	-2.967020603778e-09	-3.634434842203e-09	-4.806800495737e-09	-6.424358452313e-09	-8.181861752175e-09	-1.019221838809e-08	-1.287248209329e-08	-1.648075495553e-08	-2.105350359002e-08	-2.659877010998e-08	-3.355742277134e-08	-4.278948844113e-08	-5.482892549055e-08	-7.010644101746e-08	-8.939778958890e-08	-1.136786098393e-07	-1.444785240235e-07	-1.829693391899e-07	-2.294684945110e-07	-2.849931195719e-07	-3.509125039129e-07	-4.280204455612e-07	-5.162577113810e-07	-6.143982637447e-07	-7.224349438628e-07	-8.404883033844e-07	-9.666772030153e-07	-1.098962957800e-06	-1.235379993160e-06	-1.375682749917e-06	-1.519671570896e-06	-1.664469333123e-06	-1.809786543151e-06	-1.956450864594e-06	-2.104745992972e-06	-2.256213176912e-06	-2.410354363645e-06	-2.568946087754e-06	-2.735278639746e-06
-1.522296243389e-10	-4.159916929694e-10	-3.834585045188e-10	-2.042954447561e-10	-3.086206397584e-10	-6.849603999968e-10	-9.440822081997e-10	-9.863465867422e-10	-1.168942867090e-09	-1.739393901405e-09	-2.464463625607e-09	-3.061243740832e-09	-3.721264419020e-09	-4.827834955778e-09	-6.406262766377e-09	-8.252471968735e-09	-1.035742871133e-08	-1.307983027383e-08	-1.689844854443e-08	-2.194378970198e-08	-2.823405279274e-08	-3.629527782852e-08	-4.692114117259e-08	-6.095095186937e-08	-7.917319952170e-08	-1.020343715733e-07	-1.305713650040e-07	-1.664963336846e-07	-2.108693807448e-07	-2.642719427174e-07	-3.270761135919e-07	-4.001082655580e-07	-4.845891702923e-07	-5.799744506388e-07	-6.849338646972e-07	-7.987982372189e-07	-9.210639213940e-07	-1.051451197607e-06	-1.187365996170e-06	-1.326576539193e-06	-1.469522017096e-06	-1.615515367679e-06	-1.764024501054e-06	-1.913950702750e-06	-2.064447888026e-06	-2.218159686466e-06	-2.375327316141e-06	-2.535927342289e-06	-2.702011473399e-06	-2.874936121123e-06
-1.615974096592e-10	-4.420074498559e-10	-4.125383596490e-10	-2.241300117804e-10	-3.250895896760e-10	-7.117021588798e-10	-9.855507606984e-10	-1.032407596650e-09	-1.202810850393e-09	-1.745192518310e-09	-2.453265042365e-09	-3.075255698107e-09	-3.741967294702e-09	-4.784763217960e-09	-6.353005382131e-09	-8.320867007043e-09	-1.060481457412e-08	-1.357241559178e-08	-1.775327099685e-08	-2.343433031170e-08	-3.084904434983e-08	-4.036177802414e-08	-5.273751699923e-08	-6.921142296542e-08	-9.059440591912e-08	-1.173681535034e-07	-1.504953249170e-07	-1.913153643765e-07	-2.413153554099e-07	-3.010231445365e-07	-3.701602794904e-07	-4.494160894154e-07	-5.395401760417e-07	-6.404387546892e-07	-7.508546795182e-07	-8.689487663575e-07	-9.949438097608e-07	-1.128515293028e-06	-1.267719784284e-06	-1.411250369730e-06	-1.557523397510e-06	-1.707311252893e-06	-1.861058964695e-06	-2.016322176786e-06	-2.173391855329e-06	-2.332861902251e-06	-2.495577550559e-06	-2.663433113034e-06	-2.836433455829e-06	-3.017341033916e-06
-1.719296848931e-10	-4.700228726112e-10	-4.413676317860e-10	-2.356893681101e-10	-3.303135015735e-10	-7.251265802471e-10	-1.000972036433e-09	-1.044179796612e-09	-1.200508493924e-09	-1.706985889775e-09	-2.395697582372e-09	-3.044744710980e-09	-3.730058621340e-09	-4.771867380061e-09	-6.383669780243e-09	-8.503740187790e-09	-1.112382198148e-08	-1.453239420690e-08	-1.922361584192e-08	-2.578581115957e-08	-3.456161522465e-08	-4.578349408777e-08	-6.029770480004e-08	-7.933993972610e-08	-1.039234779285e-07	-1.347268295925e-07	-1.722079871859e-07	-2.176157700446e-07	-2.725350910383e-07	-3.374179104563e-07	-4.120537673982e-07	-4.962301139897e-07	-5.906721477483e-07	-6.959526819267e-07	-8.104094056439e-07	-9.326994079381e-07	-1.062345791807e-06	-1.199041145677e-06	-1.342876196793e-06	-1.491232738950e-06	-1.642719472866e-06	-1.798274163923e-06	-1.957107332845e-06	-2.119079631522e-06	-2.283005789672e-06	-2.448217406310e-06	-2.617338647094e-06	-2.791393587930e-06	-2.972377385572e-06	-3.163829482499e-06
-1.790219067423e-10	-4.927763083983e-10	-4.633022884545e-10	-2.398938326912e-10	-3.210246913435e-10	-7.150331630249e-10	-9.942571690200e-10	-1.033574135776e-09	-1.166671097323e-09	-1.645138330193e-09	-2.335726856617e-09	-3.012540124773e-09	-3.755994681186e-09	-4.878862321304e-09	-6.585898636976e-09	-8.946766915206e-09	-1.203915678161e-08	-1.602855099881e-08	-2.145274066299e-08	-2.905594351064e-08	-3.928013951012e-08	-5.245853740576e-08	-6.924091443312e-08	-9.079881547304e-08	-1.184956560785e-07	-1.529304959507e-07	-1.943932106991e-07	-2.438534868488e-07	-3.026478913459e-07	-3.717699867362e-07	-4.507447000600e-07	-5.389429058009e-07	-6.371437397399e-07	-7.456716301892e-07	-8.641343988178e-07	-9.909579883327e-07	-1.124543527662e-06	-1.265983214613e-06	-1.414795718409e-06	-1.568963018457e-06	-1.727444539615e-06	-1.888683998678e-06	-2.053554963477e-06	-2.221959832303e-06	-2.391770710486e-06	-2.563829310881e-06	-2.739472018791e-06	-2.921198198903e-06	-3.112846515905e-06	-3.318682907261e-06
-1.800260489077e-10	-5.014826628336e-10	-4.747426768423e-10	-2.408388955495e-10	-2.970409421924e-10	-6.808467140408e-10	-9.751166017677e-10	-1.015775457037e-09	-1.124475368876e-09	-1.592067855320e-09	-2.304384893899e-09	-3.039941258923e-09	-3.895018731847e-09	-5.149419539701e-09	-7.041632530812e-09	-9.749969140817e-09	-1.337102971011e-08	-1.808939149601e-08	-2.442399671222e-08	-3.310655678061e-08	-4.483662047340e-08	-5.998956786642e-08	-7.897052293371e-08	-1.029449909659e-07	-1.333086290985e-07	-1.708357623672e-07	-2.157584243744e-07	-2.684871079202e-07	-3.304712509253e-07	-4.027978927067e-07	-4.852205192132e-07	-5.772982531509e-07	-6.787601187632e-07	-7.906682607635e-07	-9.134569956884e-07	-1.044953726828e-06	-1.184211454266e-06	-1.330990109412e-06	-1.485090160613e-06	-1.646298001964e-06	-1.811275841737e-06	-1.978719065890e-06	-2.149600141832e-06	-2.323318148360e-06	-2.499874670114e-06	-2.679234980588e-06	-2.863481553796e-06	-3.057061324747e-06	-3.264355175340e-06	-3.491497807656e-06
-1.742158318772e-10	-4.905010749951e-10	-4.764732632327e-10	-2.410843286215e-10	-2.649788580540e-10	-6.323732456713e-10	-9.497881694610e-10	-1.010432938466e-09	-1.109330065775e-09	-1.571322079211e-09	-2.329249345036e-09	-3.185264536607e-09	-4.185024663144e-09	-5.615733251509e-09	-7.792967801174e-09	-1.090871738845e-08	-1.511013538506e-08	-2.064712801247e-08	-2.793459942158e-08	-3.773453112452e-08	-5.088843000306e-08	-6.780818203599e-08	-8.885762866262e-08	-1.149356350118e-07	-1.474582674676e-07	-1.874942887499e-07	-2.351323189946e-07	-2.906956775587e-07	-3.552852593694e-07	-4.300940019281e-07	-5.157996111283e-07	-6.114451689934e-07	-7.166738173108e-07	-8.326866772975e-07	-9.595514571620e-07	-1.096813113015e-06	-1.242533252749e-06	-1.394878144498e-06	-1.555050190572e-06	-1.722137243760e-06	-1.893567439676e-06	-2.067668318529e-06	-2.243586238516e-06	-2.423371125945e-06	-2.607896887927e-06	-2.797360446446e-06	-2.995025096063e-06	-3.206200617367e-06	-3.437023652861e-06	-3.694218515029e-06
-1.621138544666e-10	-4.628648553957e-10	-4.690399583749e-10	-2.432443869054e-10	-2.379540450215e-10	-5.806214993527e-10	-9.255692468943e-10	-1.037954281499e-09	-1.146901421479e-09	-1.602784190712e-09	-2.438809106667e-09	-3.462695262285e-09	-4.643585611449e-09	-6.299322464009e-09	-8.797222349310e-09	-1.236574411035e-08	-1.719418903708e-08	-2.351104208119e-08	-3.173197878897e-08	-4.261512140932e-08	-5.698233749087e-08	-7.541085664615e-08	-9.819806300882e-08	-1.260354108930e-07	-1.603207159817e-07	-2.021819018842e-07	-2.520731519889e-07	-3.101286309348e-07	-3.769953675062e-07	-4.544159218692e-07	-5.430491118766e-07	-6.424093006009e-07	-7.523939650589e-07	-8.726832974093e-07	-1.004298332429e-06	-1.147353223860e-06	-1.299133001170e-06	-1.458197661967e-06	-1.623702731547e-06	-1.795507484457e-06	-1.973278437533e-06	-2.153859533861e-06	-2.336674680836e-06	-2.524334544980e-06	-2.719525857648e-06	-2.924542746225e-06	-3.142614284251e-06	-3.379676137540e-06	-3.642602339188e-06	-3.939273381169e-06
-1.458917721511e-10	-4.274161582049e-10	-4.532772537453e-10	-2.524289242906e-10	-2.259593970225e-10	-5.365985250882e-10	-9.158691065931e-10	-1.105864160428e-09	-1.248111558835e-09	-1.711100190207e-09	-2.638538898925e-09	-3.853811576647e-09	-5.273395420363e-09	-7.169483281933e-09	-9.976579232763e-09	-1.402090380369e-08	-1.945741772211e-08	-2.647725154750e-08	-3.553204432514e-08	-4.733487352065e-08	-6.273073787963e-08	-8.233439288212e-08	-1.064767313483e-07	-1.358039001772e-07	-1.714525101750e-07	-2.148313123305e-07	-2.666566033065e-07	-3.268602187113e-07	-3.963514851200e-07	-4.764726862026e-07	-5.680716261176e-07	-6.716700295550e-07	-7.862505023949e-07	-9.115851784004e-07	-1.048482394853e-06	-1.196169860521e-06	-1.353810935640e-06	-1.519059420425e-06	-1.689695784055e-06	-1.866625554445e-06	-2.049867394920e-06	-2.238295156098e-06	-2.431451330810e-06	-2.631399596313e-06	-2.842877449082e-06	-3.070041376626e-06	-3.316745495108e-06	-3.588376306525e-06	-3.892847090192e-06	-4.236480887399e-06
-1.297997503831e-10	-3.918844741848e-10	-4.363000368467e-10	-2.709001228493e-10	-2.320784486179e-10	-5.151303664106e-10	-9.309042444825e-10	-1.209676221791e-09	-1.415913154696e-09	-1.906766741031e-09	-2.913900272567e-09	-4.333843184342e-09	-6.025746086401e-09	-8.162875662705e-09	-1.125175679807e-08	-1.571398756084e-08	-2.170119765426e-08	-2.934089715303e-08	-3.904991036520e-08	-5.158416290711e-08	-6.778629384396e-08	-8.828357097365e-08	-1.135376055234e-07	-1.440132199119e-07	-1.808852958700e-07	-2.257139406078e-07	-2.792026505895e-07	-3.417615590252e-07	-4.139682500804e-07	-4.968511099471e-07	-5.921228904009e-07	-6.996940023995e-07	-8.187344868627e-07	-9.493266986369e-07	-1.090762787322e-06	-1.243095667220e-06	-1.405663207860e-06	-1.575929873355e-06	-1.752619089690e-06	-1.935531980622e-06	-2.126016492001e-06	-2.325351910191e-06	-2.533426919263e-06	-2.752248161311e-06	-2.987476686548e-06	-3.245073514644e-06	-3.528310501495e-06	-3.842517955507e-06	-4.194410396291e-06	-4.589951805373e-06
-1.178726008025e-10	-3.632387457933e-10	-4.281804452450e-10	-2.960565178301e-10	-2.576830767595e-10	-5.268742930630e-10	-9.740851960806e-10	-1.343942599539e-09	-1.638923437389e-09	-2.175170888881e-09	-3.251537125731e-09	-4.861498559106e-09	-6.816396177697e-09	-9.203287898653e-09	-1.252115001829e-08	-1.729772495161e-08	-2.373900792667e-08	-3.189034079312e-08	-4.211713533253e-08	-5.517881991424e-08	-7.195831767706e-08	-9.321628274497e-08	-1.193546845265e-07	-1.508807136316e-07	-1.890026658963e-07	-2.350737525042e-07	-2.904126909623e-07	-3.555243451113e-07	-4.303732167567e-07	-5.164286280817e-07	-6.150669323680e-07	-7.263298377152e-07	-8.499754970526e-07	-9.847266324173e-07	-1.130292605252e-06	-1.286949143888e-06	-1.453622275233e-06	-1.629590149575e-06	-1.813559587399e-06	-2.005021320391e-06	-2.206511480112e-06	-2.421405850827e-06	-2.651085925287e-06	-2.896862140771e-06	-3.163777895474e-06	-3.458199231783e-06	-3.785621800151e-06	-4.148595272122e-06	-4.550378662565e-06	-4.998647013704e-06
-1.118899299559e-10	-3.500675321613e-10	-4.335939207498e-10	-3.270887791915e-10	-3.014799887108e-10	-5.706352773088e-10	-1.047946547567e-09	-1.501336357406e-09	-1.890734721704e-09	-2.487915651222e-09	-3.629125389145e-09	-5.383209425517e-09	-7.568424067481e-09	-1.018913185353e-08	-1.368768060651e-08	-1.867443554170e-08	-2.543051889998e-08	-3.399911606401e-08	-4.463610010543e-08	-5.807689094663e-08	-7.534192780510e-08	-9.718566086710e-08	-1.241004990088e-07	-1.568006436395e-07	-1.961232301009e-07	-2.435838483589e-07	-3.008120127851e-07	-3.681830373949e-07	-4.460538544615e-07	-5.351955127230e-07	-6.365515250419e-07	-7.512722536490e-07	-8.784581577190e-07	-1.016881872284e-06	-1.166653830160e-06	-1.327309388703e-06	-1.498839980096e-06	-1.681622638334e-06	-1.875523049507e-06	-2.080702277797e-06	-2.299168624304e-06	-2.535065672833e-06	-2.792525948632e-06	-3.074007338322e-06	-3.380579332342e-06	-3.717652248918e-06	-4.091670880008e-06	-4.504756163729e-06	-4.959435815520e-06	-5.457454376785e-06
-1.126510525447e-10	-3.576593234174e-10	-4.535235039307e-10	-3.657725166008e-10	-3.562389362185e-10	-6.393600734372e-10	-1.149771790202e-09	-1.669017531191e-09	-2.143173782769e-09	-2.809458650460e-09	-4.007111619644e-09	-5.856558464864e-09	-8.218985367057e-09	-1.103461040211e-08	-1.467809244451e-08	-1.977770656311e-08	-2.675090445632e-08	-3.564132785086e-08	-4.658946752708e-08	-6.038189836206e-08	-7.806432185864e-08	-1.004404913533e-07	-1.282149239232e-07	-1.619442493362e-07	-2.025600091335e-07	-2.516793190349e-07	-3.105111651480e-07	-3.800434738675e-07	-4.606317608845e-07	-5.522204336914e-07	-6.562282701864e-07	-7.736261339445e-07	-9.036433190520e-07	-1.045637361678e-06	-1.199295416862e-06	-1.365298833277e-06	-1.544390355357e-06	-1.736900050093e-06	-1.944136179057e-06	-2.168379723057e-06	-2.411508072901e-06	-2.676212981454e-06	-2.967614820266e-06	-3.288572801162e-06	-3.640731718714e-06	-4.026221893697e-06	-4.447000835954e-06	-4.908020435767e-06	-5.410892341969e-06	-5.956560991253e-06
-1.207781972893e-10	-3.844899614929e-10	-4.897932002248e-10	-4.097661780742e-10	-4.134902559089e-10	-7.238248232753e-10	-1.267242200618e-09	-1.832492710416e-09	-2.372013596899e-09	-3.104314600745e-09	-4.345845265507e-09	-6.247191596463e-09	-8.727272087482e-09	-1.170524854981e-08	-1.545097336164e-08	-2.060497829406e-08	-2.771290352974e-08	-3.685166760266e-08	-4.814425490168e-08	-6.224773520566e-08	-8.024984904698e-08	-1.032702621587e-07	-1.319019581066e-07	-1.666271074077e-07	-2.086202052074e-07	-2.590669424293e-07	-3.193800271786e-07	-3.908432971349e-07	-4.734256078136e-07	-5.672526595383e-07	-6.732299559371e-07	-7.924113479237e-07	-9.255999619422e-07	-1.071908256651e-06	-1.230716197760e-06	-1.403776369077e-06	-1.593442139612e-06	-1.800970109487e-06	-2.027889222876e-06	-2.276483100883e-06	-2.549305106644e-06	-2.850306299088e-06	-3.181897865603e-06	-3.545990175018e-06	-3.944629548016e-06	-4.377416230704e-06	-4.846606861521e-06	-5.352954065089e-06	-5.897580089866e-06	-6.485364862516e-06
-1.350203029582e-10	-4.262829103204e-10	-5.415482975269e-10	-4.537547531077e-10	-4.669296679362e-10	-8.107511302822e-10	-1.386400482599e-09	-1.977272173229e-09	-2.556745669012e-09	-3.346800003562e-09	-4.622919517987e-09	-6.539356385356e-09	-9.078297325305e-09	-1.217713465261e-08	-1.603204940712e-08	-2.123144234791e-08	-2.836321760815e-08	-3.772485831396e-08	-4.940802854757e-08	-6.383709319014e-08	-8.222010641451e-08	-1.057874275787e-07	-1.351455674942e-07	-1.709622698053e-07	-2.140688994292e-07	-2.656508031638e-07	-3.272679555300e-07	-3.997488357792e-07	-4.837336702090e-07	-5.796576188744e-07	-6.876058669064e-07	-8.088462934235e-07	-9.450554541039e-07	-1.096746795605e-06	-1.264177318689e-06	-1.448571660059e-06	-1.652403510990e-06	-1.879199767819e-06	-2.131926301531e-06	-2.411602819202e-06	-2.720372685840e-06	-3.060399227765e-06	-3.434368920063e-06	-3.844857132971e-06	-4.289460551056e-06	-4.767885702045e-06	-5.280779763920e-06	-5.828045026278e-06	-6.413277518009e-06	-7.037588479428e-06
-1.521914475936e-10	-4.783613042428e-10	-6.024750836104e-10	-4.949529622427e-10	-5.088998390659e-10	-8.858401929701e-10	-1.496914504996e-09	-2.096308630116e-09	-2.686525383571e-09	-3.512896349594e-09	-4.827154411987e-09	-6.753025640371e-09	-9.293554442013e-09	-1.245954721734e-08	-1.644753607234e-08	-2.170338284287e-08	-2.886241757126e-08	-3.840658861823e-08	-5.041427754417e-08	-6.526685132892e-08	-8.403555775759e-08	-1.079780264748e-07	-1.380869574078e-07	-1.747566736073e-07	-2.185084907044e-07	-2.709411849491e-07	-3.334512577852e-07	-4.068565215020e-07	-4.918683257751e-07	-5.889897513212e-07	-6.992690555840e-07	-8.243296926873e-07	-9.655487914887e-07	-1.124445285953e-06	-1.303012771146e-06	-1.503218805976e-06	-1.727618920595e-06	-1.979416991642e-06	-2.261103905248e-06	-2.576008021400e-06	-2.925105491896e-06	-3.307586743625e-06	-3.725454726638e-06	-4.178717518022e-06	-4.667373724303e-06	-5.190066348542e-06	-5.742980065191e-06	-6.328047127325e-06	-6.947833964922e-06	-7.607307641246e-06
-1.686479742787e-10	-5.328612143216e-10	-6.654452484427e-10	-5.340129338715e-10	-5.349325816245e-10	-9.356727657952e-10	-1.584731783116e-09	-2.192983954523e-09	-2.769386788298e-09	-3.600209360743e-09	-4.950111734272e-09	-6.894346309554e-09	-9.422032778331e-09	-1.263186236374e-08	-1.672426043857e-08	-2.207376388974e-08	-2.930728933252e-08	-3.892927463646e-08	-5.125863027683e-08	-6.660728791502e-08	-8.564557743193e-08	-1.097740323699e-07	-1.403028994911e-07	-1.776119636618e-07	-2.221046854707e-07	-2.747980145678e-07	-3.373550136436e-07	-4.115641690859e-07	-4.981137791517e-07	-5.972861384141e-07	-7.104922840444e-07	-8.402138962247e-07	-9.891980996085e-07	-1.159796339964e-06	-1.353491091682e-06	-1.572863654834e-06	-1.822050290947e-06	-2.103509506459e-06	-2.419665135431e-06	-2.772318551489e-06	-3.161163472904e-06	-3.587200817537e-06	-4.048666300115e-06	-4.544002182293e-06	-5.073144661548e-06	-5.633643450494e-06	-6.225664246023e-06	-6.847637684244e-06	-7.501047816834e-06	-8.194649683824e-06
-1.837711571429e-10	-5.790622577711e-10	-7.216635026326e-10	-5.712933703996e-10	-5.474697618450e-10	-9.581419579744e-10	-1.638830007133e-09	-2.262250040130e-09	-2.817945009500e-09	-3.633834763016e-09	-5.005337096147e-09	-6.975427618118e-09	-9.514841949366e-09	-1.273361664585e-08	-1.688874393010e-08	-2.240982002403e-08	-2.974184518621e-08	-3.938712994228e-08	-5.188360724668e-08	-6.755151901112e-08	-8.698493784606e-08	-1.113055280309e-07	-1.416706178073e-07	-1.790534605680e-07	-2.240507463604e-07	-2.772390265986e-07	-3.401404728205e-07	-4.147237401586e-07	-5.026748021434e-07	-6.053731100008e-07	-7.241031478448e-07	-8.610311010186e-07	-1.020158937186e-06	-1.205110764249e-06	-1.418231785121e-06	-1.662280142168e-06	-1.939420136582e-06	-2.252746387483e-06	-2.605412272821e-06	-2.997109044729e-06	-3.427565003453e-06	-3.894611214343e-06	-4.396382862437e-06	-4.932647789754e-06	-5.499773004971e-06	-6.097254188645e-06	-6.724705669851e-06	-7.381235963249e-06	-8.072182944125e-06	-8.802494225778e-06
-1.954677474391e-10	-6.118237375040e-10	-7.666565307748e-10	-6.020576845490e-10	-5.491504371482e-10	-9.573661543447e-10	-1.660836639349e-09	-2.305465921862e-09	-2.850037048982e-09	-3.636041116883e-09	-5.002210977197e-09	-7.013058808599e-09	-9.606921714132e-09	-1.283077263921e-08	-1.701404886466e-08	-2.261626661564e-08	-3.005143453557e-08	-3.984488125709e-08	-5.238041082320e-08	-6.806424103468e-08	-8.762137271536e-08	-1.119878685484e-07	-1.423201377969e-07	-1.796178649881e-07	-2.244810837394e-07	-2.779751091389e-07	-3.417927481704e-07	-4.178946388652e-07	-5.084821022132e-07	-6.157152024388e-07	-7.415341454438e-07	-8.890823738553e-07	-1.062281351022e-06	-1.264634814123e-06	-1.500015863170e-06	-1.770928727696e-06	-2.079294699816e-06	-2.427548347345e-06	-2.816189352946e-06	-3.246407780301e-06	-3.716837231480e-06	-4.223747311906e-06	-4.765636465747e-06	-5.338640590943e-06	-5.941904035787e-06	-6.576300107819e-06	-7.239757806843e-06	-7.934270278966e-06	-8.662529456837e-06	-9.431014072975e-06
-1.997394140312e-10	-6.309604225638e-10	-7.992984225981e-10	-6.241455942200e-10	-5.465461803961e-10	-9.383017096990e-10	-1.654932861774e-09	-2.325124865064e-09	-2.873210110940e-09	-3.636312563912e-09	-4.988184451630e-09	-7.020031479321e-09	-9.643586680131e-09	-1.291137520985e-08	-1.715837089100e-08	-2.276968064973e-08	-3.021737063806e-08	-3.998632905838e-08	-5.249609057205e-08	-6.825422058206e-08	-8.773352028904e-08	-1.117990481894e-07	-1.418415113118e-07	-1.790073348893e-07	-2.242051623656e-07	-2.785070045619e-07	-3.435310128250e-07	-4.219248604687e-07	-5.168855926460e-07	-6.309134810034e-07	-7.664527794678e-07	-9.269366099854e-07	-1.116338291386e-06	-1.339520268452e-06	-1.599891731322e-06	-1.899324404814e-06	-2.240081328548e-06	-2.622618110147e-06	-3.048156554677e-06	-3.516514785432e-06	-4.024059529186e-06	-4.569348926748e-06	-5.148873524201e-06	-5.759602994311e-06	-6.401019758873e-06	-7.070901185340e-06	-7.771529456129e-06	-8.505841286875e-06	-9.275871385849e-06	-1.008873219189e-05
-1.974841157317e-10	-6.370202075817e-10	-8.175914910252e-10	-6.397869240514e-10	-5.403554597433e-10	-9.068224208716e-10	-1.637763513827e-09	-2.339958029059e-09	-2.885857278878e-09	-3.619191859479e-09	-4.965961545822e-09	-7.033971433299e-09	-9.688381363077e-09	-1.294903223569e-08	-1.715135927525e-08	-2.278192167490e-08	-3.027648656525e-08	-3.992259550352e-08	-5.220782361092e-08	-6.772578407404e-08	-8.704941583267e-08	-1.110821290915e-07	-1.409205207791e-07	-1.778655952465e-07	-2.235042770612e-07	-2.792669491184e-07	-3.469566912042e-07	-4.293544987136e-07	-5.298915988070e-07	-6.522309925602e-07	-7.999442440710e-07	-9.759648880048e-07	-1.184377098222e-06	-1.429682229019e-06	-1.715541981505e-06	-2.045225541887e-06	-2.418643382974e-06	-2.835382568459e-06	-3.296396829133e-06	-3.800130918795e-06	-4.345693323562e-06	-4.929210466725e-06	-5.545691921830e-06	-6.194354711286e-06	-6.873470697003e-06	-7.583755948792e-06	-8.326607597750e-06	-9.101555089262e-06	-9.914203231978e-06	-1.077098731331e-05
-1.910639888273e-10	-6.284818257917e-10	-8.227801433474e-10	-6.589644537657e-10	-5.379570477302e-10	-8.645317868783e-10	-1.599354175222e-09	-2.347284747263e-09	-2.921822722265e-09	-3.625697952713e-09	-4.910859118496e-09	-6.975349460490e-09	-9.695775028299e-09	-1.297905476688e-08	-1.709890796126e-08	-2.259705918614e-08	-2.994402418835e-08	-3.949093813479e-08	-5.163467469123e-08	-6.683658471933e-08	-8.584643541822e-08	-1.097181601999e-07	-1.396149243255e-07	-1.771069361413e-07	-2.238449926702e-07	-2.816225769773e-07	-3.529439837923e-07	-4.408465584836e-07	-5.490519699331e-07	-6.818146681659e-07	-8.427318148351e-07	-1.035775707716e-06	-1.265036107071e-06	-1.533807333123e-06	-1.846308927160e-06	-2.204825684751e-06	-2.609718127393e-06	-3.061368901748e-06	-3.557337744913e-06	-4.096736764717e-06	-4.678410219668e-06	-5.298749959938e-06	-5.955956408166e-06	-6.645737681584e-06	-7.365717937633e-06	-8.117831153281e-06	-8.902034484104e-06	-9.721927543832e-06	-1.058112809370e-05	-1.148196698987e-05
-1.868121219591e-10	-6.094342828305e-10	-8.120608259839e-10	-6.743971098051e-10	-5.414973358210e-10	-8.390915179392e-10	-1.558346981879e-09	-2.324671885258e-09	-2.942403980430e-09	-3.637186453987e-09	-4.873651352384e-09	-6.904181595531e-09	-9.596836306212e-09	-1.285380702706e-08	-1.691176390054e-08	-2.226691526317e-08	-2.941841181451e-08	-3.873397412093e-08	-5.059580981456e-08	-6.557090668156e-08	-8.452120983614e-08	-1.084585255492e-07	-1.387232580895e-07	-1.771416309131e-07	-2.256813359036e-07	-2.867509744313e-07	-3.629604813491e-07	-4.574773538956e-07	-5.747565711058e-07	-7.191570844624e-07	-8.949462671845e-07	-1.106336360812e-06	-1.356279984054e-06	-1.648960131805e-06	-1.988071106087e-06	-2.375345658695e-06	-2.812093195486e-06	-3.296392844697e-06	-3.826827423914e-06	-4.403152447364e-06	-5.022419005164e-06	-5.683162473878e-06	-6.381427668777e-06	-7.112820167440e-06	-7.877814441828e-06	-8.675059778439e-06	-9.505075119655e-06	-1.037024035792e-05	-1.127108451671e-05	-1.221468318805e-05
-1.763882589287e-10	-5.898032364962e-10	-8.080187972046e-10	-6.796417970947e-10	-5.440682488767e-10	-8.130307858886e-10	-1.512182433259e-09	-2.314079852059e-09	-2.956344996730e-09	-3.619364673648e-09	-4.795655112871e-09	-6.760977696160e-09	-9.433795131780e-09	-1.265819675819e-08	-1.656575617191e-08	-2.169380121640e-08	-2.862818081124e-08	-3.777447366433e-08	-4.948436804029e-08	-6.431426408348e-08	-8.324269249529e-08	-1.075447610224e-07	-1.388311729240e-07	-1.789085679565e-07	-2.300533545032e-07	-2.950949896759e-07	-3.770289757840e-07	-4.796993222708e-07	-6.072580228831e-07	-7.640210176650e-07	-9.552093035224e-07	-1.184736419256e-06	-1.456332603740e-06	-1.773397186301e-06	-2.138001659677e-06	-2.553512408246e-06	-3.020925498039e-06	-3.539047465652e-06	-4.106818035002e-06	-4.720215955665e-06	-5.378370872211e-06	-6.080652869851e-06	-6.822882681394e-06	-7.602406340822e-06	-8.414289260347e-06	-9.256156587153e-06	-1.013116451087e-05	-1.103976103502e-05	-1.198517095069e-05	-1.297034250650e-05
-1.700018888122e-10	-5.691119126081e-10	-7.898693955161e-10	-6.884672121344e-10	-5.578178297950e-10	-7.908275537203e-10	-1.462904480464e-09	-2.267289894628e-09	-2.936674828406e-09	-3.606521617898e-09	-4.703011563723e-09	-6.548249329967e-09	-9.136792142088e-09	-1.229692306653e-08	-1.612267393104e-08	-2.106906764652e-08	-2.773698713202e-08	-3.667396412005e-08	-4.833228049327e-08	-6.332112479080e-08	-8.262010922957e-08	-1.076528875507e-07	-1.402460876634e-07	-1.825831757986e-07	-2.372910206528e-07	-3.071834616222e-07	-3.956702432178e-07	-5.068783398225e-07	-6.450751585621e-07	-8.153528238215e-07	-1.022244077065e-06	-1.269823194893e-06	-1.562389713465e-06	-1.902627058338e-06	-2.293971547003e-06	-2.738742475357e-06	-3.236972937946e-06	-3.789510025788e-06	-4.393887818477e-06	-5.047809224412e-06	-5.750137149712e-06	-6.496529278246e-06	-7.284901740074e-06	-8.111280543461e-06	-8.970507253439e-06	-9.861728782293e-06	-1.078203828214e-05	-1.173247460859e-05	-1.271615370903e-05	-1.373536706167e-05
-1.636388399554e-10	-5.524008814584e-10	-7.758099797352e-10	-6.887184340959e-10	-5.577661227246e-10	-7.748422531119e-10	-1.417373462344e-09	-2.208180187328e-09	-2.884223184270e-09	-3.531191456657e-09	-4.558203516627e-09	-6.301653386512e-09	-8.777985423578e-09	-1.184773246383e-08	-1.556642742597e-08	-2.035945072619e-08	-2.688241689762e-08	-3.574567980167e-08	-4.749141471197e-08	-6.279778658636e-08	-8.277059210263e-08	-1.089943913009e-07	-1.434762776389e-07	-1.886703660002e-07	-2.472902302535e-07	-3.225423327245e-07	-4.182459037598e-07	-5.384606926060e-07	-6.878450303459e-07	-8.712143766378e-07	-1.093297932816e-06	-1.359302744507e-06	-1.672788778308e-06	-2.037025293842e-06	-2.454986890970e-06	-2.928141572601e-06	-3.459227580722e-06	-4.048290275352e-06	-4.692745233042e-06	-5.390444542381e-06	-6.136553408921e-06	-6.929290433128e-06	-7.766426553905e-06	-8.641952518590e-06	-9.551360680736e-06	-1.048801995825e-05	-1.144969625313e-05	-1.243961349812e-05	-1.345887907559e-05	-1.451237097792e-05
-1.575847157653e-10	-5.362719518069e-10	-7.616738295279e-10	-6.855908282431e-10	-5.596063521343e-10	-7.507490239393e-10	-1.353323588225e-09	-2.124705945729e-09	-2.797295678498e-09	-3.434809628260e-09	-4.387097539269e-09	-5.993332325223e-09	-8.345567866076e-09	-1.134561779687e-08	-1.502802789061e-08	-1.975983213163e-08	-2.617755868105e-08	-3.504514676840e-08	-4.706739881254e-08	-6.303559759128e-08	-8.406946565823e-08	-1.117542684011e-07	-1.484240411851e-07	-1.968166218797e-07	-2.599231071185e-07	-3.410912961302e-07	-4.439491559731e-07	-5.730723218590e-07	-7.334979207869e-07	-9.301137278594e-07	-1.168206852312e-06	-1.452010087558e-06	-1.785877505197e-06	-2.174250985538e-06	-2.619588555694e-06	-3.124704706663e-06	-3.690644769321e-06	-4.316702277375e-06	-5.002936083955e-06	-5.745394869770e-06	-6.540371626547e-06	-7.383631214391e-06	-8.268636305462e-06	-9.191933965197e-06	-1.014755011738e-05	-1.112944007307e-05	-1.213488785938e-05	-1.316072506147e-05	-1.421019438913e-05	-1.528872772791e-05
-1.546476290703e-10	-5.210288394529e-10	-7.426651133898e-10	-6.732661077416e-10	-5.491162187331e-10	-7.243078296252e-10	-1.290842219871e-09	-2.018335134071e-09	-2.672338355487e-09	-3.288039139384e-09	-4.187852135693e-09	-5.701967214834e-09	-7.929768582678e-09	-1.084701754231e-08	-1.451769880275e-08	-1.927828171912e-08	-2.579041924815e-08	-3.483747018553e-08	-4.725033013577e-08	-6.403399358387e-08	-8.635384081505e-08	-1.159407296526e-07	-1.551711143252e-07	-2.068974547103e-07	-2.745197776966e-07	-3.615000210338e-07	-4.718464463598e-07	-6.102124033630e-07	-7.813627204719e-07	-9.910149375983e-07	-1.244356320393e-06	-1.546391328997e-06	-1.902467776200e-06	-2.315775788067e-06	-2.789934752467e-06	-3.327470218877e-06	-3.929107744170e-06	-4.596659817963e-06	-5.327420600045e-06	-6.117233984469e-06	-6.961586635588e-06	-7.852918561004e-06	-8.787509577488e-06	-9.759480878763e-06	-1.076103521667e-05	-1.178611619035e-05	-1.282751620213e-05	-1.388500165476e-05	-1.496221228322e-05	-1.606477670411e-05
-1.476941440005e-10	-5.048036196948e-10	-7.235484383551e-10	-6.559835259881e-10	-5.329303773901e-10	-6.838170180122e-10	-1.206466882850e-09	-1.901735550089e-09	-2.535088042234e-09	-3.133243120605e-09	-3.989695716270e-09	-5.400621711815e-09	-7.541222466371e-09	-1.043908498734e-08	-1.415973623183e-08	-1.905493047065e-08	-2.574220062002e-08	-3.506464733010e-08	-4.808600535126e-08	-6.587505827835e-08	-8.969648106803e-08	-1.213146816966e-07	-1.631121078618e-07	-2.183592911009e-07	-2.906019531465e-07	-3.834956488343e-07	-5.012061051153e-07	-6.481703567353e-07	-8.301511629279e-07	-1.053149667292e-06	-1.322451368291e-06	-1.643909511653e-06	-2.021710248977e-06	-2.460764116856e-06	-2.965701350365e-06	-3.537975192807e-06	-4.179644902205e-06	-4.889387202054e-06	-5.664379347035e-06	-6.502629667590e-06	-7.396651833953e-06	-8.339961631442e-06	-9.324328978220e-06	-1.034071042032e-05	-1.138401359991e-05	-1.244698994119e-05	-1.352472272620e-05	-1.461434118032e-05	-1.571536371754e-05	-1.683523870194e-05
-1.432308201406e-10	-4.844990035782e-10	-6.912741757055e-10	-6.322004937866e-10	-5.086658002281e-10	-6.414719948272e-10	-1.126581052096e-09	-1.773142555576e-09	-2.378767204332e-09	-2.973200718381e-09	-3.801657574343e-09	-5.172239100355e-09	-7.262988204135e-09	-1.013698311415e-08	-1.395737902036e-08	-1.907499029460e-08	-2.607569198410e-08	-3.587111852937e-08	-4.954079157434e-08	-6.834391349929e-08	-9.377607670838e-08	-1.275457344698e-07	-1.721622705941e-07	-2.308404783473e-07	-3.073415843300e-07	-4.059914451602e-07	-5.309645902050e-07	-6.871746145759e-07	-8.803575641270e-07	-1.116292229974e-06	-1.401917317807e-06	-1.742922898208e-06	-2.144582420359e-06	-2.612372693075e-06	-3.148875178908e-06	-3.757380007491e-06	-4.439025455608e-06	-5.192202039484e-06	-6.015785287942e-06	-6.903138930944e-06	-7.847035404920e-06	-8.839076458773e-06	-9.869180308835e-06	-1.093073924180e-05	-1.201540767047e-05	-1.311536655356e-05	-1.422433985844e-05	-1.533772076413e-05	-1.645841251803e-05	-1.759413953093e-05
-1.333307318408e-10	-4.575686871716e-10	-6.607940020758e-10	-6.036134113037e-10	-4.814654432538e-10	-5.932209579975e-10	-1.032168729160e-09	-1.646981197121e-09	-2.246394520015e-09	-2.838163838210e-09	-3.656474632130e-09	-5.000493822332e-09	-7.066546125273e-09	-1.000304432542e-08	-1.398807948041e-08	-1.936366905095e-08	-2.675599801748e-08	-3.706624994122e-08	-5.147618900729e-08	-7.143712309695e-08	-9.841508035496e-08	-1.342964038313e-07	-1.816105170564e-07	-2.436174515656e-07	-3.246438546044e-07	-4.289860777640e-07	-5.611954175962e-07	-7.265614162847e-07	-9.306357122173e-07	-1.180731697399e-06	-1.483770685695e-06	-1.845684913463e-06	-2.272671081814e-06	-2.768680336553e-06	-3.338465589371e-06	-3.985352631062e-06	-4.709059544577e-06	-5.508643589793e-06	-6.378780001765e-06	-7.313562647386e-06	-8.306359476861e-06	-9.346774455405e-06	-1.042505742344e-05	-1.152942553912e-05	-1.265019795565e-05	-1.378075987885e-05	-1.491614648235e-05	-1.605428678936e-05	-1.719542218718e-05	-1.834565347980e-05
-1.256443590125e-10	-4.264497248752e-10	-6.161854910974e-10	-5.694034414714e-10	-4.560223725063e-10	-5.493675647265e-10	-9.532795977603e-10	-1.532728379588e-09	-2.122242427191e-09	-2.728257670889e-09	-3.566509183855e-09	-4.918306828506e-09	-7.013051471424e-09	-1.002799750582e-08	-1.418249483429e-08	-1.987914689728e-08	-2.772461102361e-08	-3.861272957956e-08	-5.381268685038e-08	-7.477608882258e-08	-1.032542113841e-07	-1.413010974013e-07	-1.913115661095e-07	-2.568169932123e-07	-3.420325953911e-07	-4.517426735412e-07	-5.914698196499e-07	-7.663365564699e-07	-9.826561236586e-07	-1.247509006822e-06	-1.567817318692e-06	-1.951559793448e-06	-2.404418559458e-06	-2.931609821416e-06	-3.537181457709e-06	-4.222287354539e-06	-4.988206252347e-06	-5.832228441194e-06	-6.749843713311e-06	-7.734708165036e-06	-8.775980500283e-06	-9.863149485546e-06	-1.098354694415e-05	-1.212627235605e-05	-1.328230199890e-05	-1.444401167286e-05	-1.560580914853e-05	-1.676335992364e-05	-1.791829424831e-05	-1.907825914168e-05
-1.126909481595e-10	-3.908874029894e-10	-5.734771363136e-10	-5.375114734944e-10	-4.339965569009e-10	-5.118631779857e-10	-8.758342523418e-10	-1.432946009754e-09	-2.033046834499e-09	-2.672702767054e-09	-3.541130097722e-09	-4.915534907926e-09	-7.058268829776e-09	-1.018656566277e-08	-1.456601805501e-08	-2.058290391249e-08	-2.884912903628e-08	-4.033705220648e-08	-5.629636187076e-08	-7.832585892592e-08	-1.083290388014e-07	-1.482703460527e-07	-2.009208298185e-07	-2.698122780493e-07	-3.593400141218e-07	-4.750839306837e-07	-6.223502265569e-07	-8.069944351227e-07	-1.035721279277e-06	-1.315529457062e-06	-1.655109242523e-06	-2.061884873209e-06	-2.542112144054e-06	-3.100970636506e-06	-3.741076100307e-06	-4.465653568169e-06	-5.274626009904e-06	-6.164971062394e-06	-7.130942599786e-06	-8.162144310146e-06	-9.248827550288e-06	-1.037936680128e-05	-1.154196376222e-05	-1.272433794666e-05	-1.391389785108e-05	-1.510193679029e-05	-1.628249691173e-05	-1.745574795770e-05	-1.862575072283e-05	-1.979970908145e-05
-1.027039458565e-10	-3.555839518672e-10	-5.241760362753e-10	-5.044465289650e-10	-4.158740157901e-10	-4.856449235280e-10	-8.238209043392e-10	-1.360207608833e-09	-1.970757705907e-09	-2.654700245359e-09	-3.570835951766e-09	-4.995867100908e-09	-7.202528087937e-09	-1.045511994372e-08	-1.504120813440e-08	-2.136645140336e-08	-3.010232027779e-08	-4.217150002461e-08	-5.886494902115e-08	-8.190846229265e-08	-1.131858709398e-07	-1.551044174014e-07	-2.105380955446e-07	-2.829097290383e-07	-3.771066741449e-07	-4.985407125752e-07	-6.533808194737e-07	-8.485130161936e-07	-1.090404075110e-06	-1.386966600565e-06	-1.746106227341e-06	-2.175723937827e-06	-2.683515979972e-06	-3.274198354481e-06	-3.951757387106e-06	-4.716947699461e-06	-5.568442285465e-06	-6.503104870142e-06	-7.513531460644e-06	-8.591286700000e-06	-9.724254173024e-06	-1.089888507660e-05	-1.210119609918e-05	-1.331652010601e-05	-1.453432929033e-05	-1.574612145167e-05	-1.694807519760e-05	-1.813996945482e-05	-1.932418663170e-05	-2.050929243363e-05
-9.142856185498e-11	-3.195897700548e-10	-4.809354461590e-10	-4.756217999950e-10	-4.068114252967e-10	-4.738626414262e-10	-7.867906908257e-10	-1.307490644410e-09	-1.941737435308e-09	-2.676232228516e-09	-3.654512724940e-09	-5.129370388879e-09	-7.404421852026e-09	-1.078724473885e-08	-1.558398635350e-08	-2.223027110136e-08	-3.136011594802e-08	-4.393373783672e-08	-6.138220322109e-08	-8.539021123910e-08	-1.181001706907e-07	-1.620246282549e-07	-2.199694317042e-07	-2.959559321958e-07	-3.948159884837e-07	-5.224514680776e-07	-6.858589663261e-07	-8.915845085088e-07	-1.147078158713e-06	-1.460174949643e-06	-1.839172903024e-06	-2.293339219541e-06	-2.829622921207e-06	-3.453541404891e-06	-4.167333481841e-06	-4.971243561831e-06	-5.864705375740e-06	-6.843149666352e-06	-7.900289712928e-06	-9.024133768363e-06	-1.020006567771e-05	-1.141395403811e-05	-1.265067669771e-05	-1.389857960850e-05	-1.514614536865e-05	-1.638357142520e-05	-1.760530450091e-05	-1.881110879581e-05	-2.000664768610e-05	-2.120570011578e-05
-8.186402746459e-11	-2.886949421478e-10	-4.432019137285e-10	-4.506393553818e-10	-4.021404279351e-10	-4.726527098985e-10	-7.720183513244e-10	-1.283053649078e-09	-1.935102767099e-09	-2.722518309801e-09	-3.766631568141e-09	-5.304831423523e-09	-7.658356062090e-09	-1.114300202221e-08	-1.612368924408e-08	-2.304876902296e-08	-3.256490180447e-08	-4.571609234589e-08	-6.387056653268e-08	-8.884116579778e-08	-1.229138677775e-07	-1.686356650827e-07	-2.294208666550e-07	-3.092813754272e-07	-4.131588744741e-07	-5.474863897757e-07	-7.189891978795e-07	-9.354884441135e-07	-1.205075811341e-06	-1.535675281371e-06	-1.936243373137e-06	-2.414746971570e-06	-2.978994606413e-06	-3.634497055227e-06	-4.384137173610e-06	-5.228782783635e-06	-6.164759047834e-06	-7.187292604474e-06	-8.287139914097e-06	-9.451910445499e-06	-1.066873234510e-05	-1.192148569618e-05	-1.319502000486e-05	-1.447522064715e-05	-1.574878257315e-05	-1.700677669299e-05	-1.824664771013e-05	-1.946953228958e-05	-2.068421219258e-05	-2.190294120715e-05
-7.499668645457e-11	-2.643434628714e-10	-4.097533201616e-10	-4.319068512352e-10	-4.040082006037e-10	-4.823246261960e-10	-7.737196316433e-10	-1.277691211793e-09	-1.948764878448e-09	-2.785894667989e-09	-3.891538150849e-09	-5.497501941540e-09	-7.904604415005e-09	-1.148947126741e-08	-1.665814068610e-08	-2.385143976407e-08	-3.376555390540e-08	-4.740077713410e-08	-6.620238482990e-08	-9.218692480054e-08	-1.276533807482e-07	-1.755243874038e-07	-2.391998860641e-07	-3.227982230269e-07	-4.318617613837e-07	-5.727316537132e-07	-7.531259482254e-07	-9.813074987660e-07	-1.265214632729e-06	-1.613577967722e-06	-2.034579420744e-06	-2.537305012295e-06	-3.129920338579e-06	-3.818060794983e-06	-4.604918454874e-06	-5.488241221263e-06	-6.464587815729e-06	-7.527677143879e-06	-8.668239499122e-06	-9.875527327513e-06	-1.113348265606e-05	-1.242404310262e-05	-1.373042927781e-05	-1.503803914344e-05	-1.633564903349e-05	-1.761846961882e-05	-1.888193769420e-05	-2.012727031492e-05	-2.136244942192e-05	-2.259824358071e-05
-6.861867301785e-11	-2.457777776517e-10	-3.885521108620e-10	-4.198455032522e-10	-4.079576408446e-10	-4.979221609353e-10	-7.878420726932e-10	-1.289501832478e-09	-1.972370958801e-09	-2.844798038624e-09	-4.014234232990e-09	-5.681923367434e-09	-8.163587782378e-09	-1.184987121151e-08	-1.714150763550e-08	-2.457943433143e-08	-3.485706199466e-08	-4.899600960811e-08	-6.859388908894e-08	-9.560315575489e-08	-1.325332762855e-07	-1.824344884031e-07	-2.488826127774e-07	-3.365939335343e-07	-4.510875422410e-07	-5.992171978408e-07	-7.887907601384e-07	-1.027990886465e-06	-1.326087822368e-06	-1.691736457995e-06	-2.134234470250e-06	-2.662494108541e-06	-3.283522752867e-06	-4.003464330456e-06	-4.824013339955e-06	-5.744410436920e-06	-6.760791506418e-06	-7.865237211477e-06	-9.047807885463e-06	-1.029456891375e-05	-1.158868211801e-05	-1.291304121999e-05	-1.425182350462e-05	-1.558973002824e-05	-1.691772235955e-05	-1.822698235937e-05	-1.951337388456e-05	-2.078144949888e-05	-2.203699054100e-05	-2.329875917715e-05
-6.560410100398e-11	-2.345828862780e-10	-3.734067935217e-10	-4.120710445386e-10	-4.153910388652e-10	-5.148363133141e-10	-8.073823960081e-10	-1.308675331393e-09	-2.000191258369e-09	-2.906750364257e-09	-4.127776308014e-09	-5.858453531047e-09	-8.405465912362e-09	-1.214683816643e-08	-1.758645195879e-08	-2.527998282798e-08	-3.593413137702e-08	-5.066057604809e-08	-7.095716607914e-08	-9.894119944981e-08	-1.373802990864e-07	-1.894286353958e-07	-2.590941946117e-07	-3.510107743443e-07	-4.709989034763e-07	-6.261185399978e-07	-8.243929825590e-07	-1.075309065461e-06	-1.387964149111e-06	-1.771730084005e-06	-2.235813948201e-06	-2.787831315642e-06	-3.436084098455e-06	-4.186216354150e-06	-5.040968190624e-06	-5.999330983284e-06	-7.055097735619e-06	-8.198756057328e-06	-9.418674880941e-06	-1.070141860509e-05	-1.203137053799e-05	-1.339279072126e-05	-1.476635539851e-05	-1.613744563237e-05	-1.749379566984e-05	-1.882768410832e-05	-2.014170228378e-05	-2.143635670057e-05	-2.272315793274e-05	-2.401426549632e-05
-6.374448063938e-11	-2.284605862895e-10	-3.660214416590e-10	-4.100718960578e-10	-4.203608002754e-10	-5.296384669603e-10	-8.305066281408e-10	-1.334548551826e-09	-2.033198364275e-09	-2.958071031974e-09	-4.212315398701e-09	-6.004573798514e-09	-8.619122976995e-09	-1.246388441530e-08	-1.804358859254e-08	-2.594614785523e-08	-3.697846058764e-08	-5.221571283371e-08	-7.328488299613e-08	-1.024591483697e-07	-1.424725246848e-07	-1.968225322460e-07	-2.694915461965e-07	-3.654414851685e-07	-4.909315869344e-07	-6.532180575913e-07	-8.611607086630e-07	-1.123832054708e-06	-1.450724112060e-06	-1.851747623827e-06	-2.335591380250e-06	-2.911635432993e-06	-3.587590486132e-06	-4.368595081719e-06	-5.256817152321e-06	-6.249935922236e-06	-7.341187289805e-06	-8.521463152241e-06	-9.779468579799e-06	-1.110012770387e-05	-1.246866101137e-05	-1.386524619854e-05	-1.527254608643e-05	-1.667592605878e-05	-1.806274916478e-05	-1.943144063724e-05	-2.077706967588e-05	-2.210476110662e-05	-2.342144371483e-05	-2.473764892776e-05
-6.268154949933e-11	-2.256913266390e-10	-3.641658844958e-10	-4.102073066018e-10	-4.273598365655e-10	-5.439908401481e-10	-8.477495602911e-10	-1.357274334878e-09	-2.060579483174e-09	-2.993686355508e-09	-4.291160488009e-09	-6.144298065136e-09	-8.832183658731e-09	-1.276379664969e-08	-1.844931475527e-08	-2.657827598957e-08	-3.799340592288e-08	-5.386053949466e-08	-7.581925000271e-08	-1.060698777646e-07	-1.476415524441e-07	-2.041132809741e-07	-2.798351946865e-07	-3.802569324507e-07	-5.114697547740e-07	-6.812269890572e-07	-8.981806090858e-07	-1.171806493389e-06	-1.512601764850e-06	-1.930433761154e-06	-2.435168338170e-06	-3.035374185032e-06	-3.737786701028e-06	-4.547246878679e-06	-5.465890072031e-06	-6.491674168893e-06	-7.618754407196e-06	-8.837786679235e-06	-1.013354459458e-05	-1.149214564832e-05	-1.289553530645e-05	-1.432687973892e-05	-1.577164646169e-05	-1.721196656207e-05	-1.863971253414e-05	-2.004354836077e-05	-2.142265420962e-05	-2.278144356860e-05	-2.412519552501e-05	-2.547295123220e-05
-6.237500378272e-11	-2.255002414886e-10	-3.650889693118e-10	-4.134773663868e-10	-4.319541494373e-10	-5.490363133463e-10	-8.605742142195e-10	-1.377980052289e-09	-2.088557515927e-09	-3.039097246652e-09	-4.355824759201e-09	-6.247904337341e-09	-9.016639887561e-09	-1.304118251352e-08	-1.889093099862e-08	-2.727106920447e-08	-3.908100671535e-08	-5.552910082234e-08	-7.825470575564e-08	-1.096678690823e-07	-1.528538420136e-07	-2.116347199535e-07	-2.907437208842e-07	-3.953367601688e-07	-5.320312821374e-07	-7.087145719945e-07	-9.343805817943e-07	-1.219463312611e-06	-1.574397084389e-06	-2.009285978112e-06	-2.533550015154e-06	-3.155583025088e-06	-3.882371142713e-06	-4.719380579482e-06	-5.668727759459e-06	-6.727925685332e-06	-7.891028139393e-06	-9.144919223615e-06	-1.047751191372e-05	-1.187264383143e-05	-1.331384144337e-05	-1.478739753095e-05	-1.627226756545e-05	-1.775559940809e-05	-1.922124509550e-05	-2.066134798327e-05	-2.207677588680e-05	-2.346721908498e-05	-2.484601362864e-05	-2.622117511762e-05
-6.243899438479e-11	-2.259141006370e-10	-3.653428846229e-10	-4.169607348001e-10	-4.354127574905e-10	-5.539231628051e-10	-8.699904332453e-10	-1.395764081625e-09	-2.113712392284e-09	-3.067719940584e-09	-4.402825957437e-09	-6.352192522403e-09	-9.203148236229e-09	-1.336381325727e-08	-1.936565784555e-08	-2.794372163363e-08	-4.011568831075e-08	-5.713039557916e-08	-8.078122443517e-08	-1.134747855366e-07	-1.583225058663e-07	-2.193964906659e-07	-3.013639646068e-07	-4.099945213408e-07	-5.522179485291e-07	-7.360040975415e-07	-9.709144181236e-07	-1.267126261332e-06	-1.635110357763e-06	-2.085281342398e-06	-2.627709876894e-06	-3.270947278607e-06	-4.022556126238e-06	-4.887429677652e-06	-5.866017350662e-06	-6.956949298723e-06	-8.151728983486e-06	-9.441539684075e-06	-1.081280198718e-05	-1.224843724384e-05	-1.373456453590e-05	-1.524882926488e-05	-1.677673720380e-05	-1.830105623385e-05	-1.980758384156e-05	-2.129142575398e-05	-2.274419607780e-05	-2.417163698455e-05	-2.557695999252e-05	-2.697268356495e-05
-6.155640240910e-11	-2.242408163657e-10	-3.678966942401e-10	-4.210218278906e-10	-4.397856249426e-10	-5.567784105972e-10	-8.701416924484e-10	-1.401690134771e-09	-2.134494715715e-09	-3.106345816356e-09	-4.467731094320e-09	-6.458949823322e-09	-9.390875426070e-09	-1.365376634081e-08	-1.979845368946e-08	-2.864921107473e-08	-4.120682404964e-08	-5.886671747677e-08	-8.343401552230e-08	-1.172601730729e-07	-1.636690607787e-07	-2.268337274904e-07	-3.118370455379e-07	-4.247675769246e-07	-5.725231868316e-07	-7.633176815246e-07	-1.006509830912e-06	-1.312647322266e-06	-1.692808879494e-06	-2.158278692185e-06	-2.718761951550e-06	-3.383176203281e-06	-4.158399320555e-06	-5.047760588387e-06	-6.054482538203e-06	-7.175221120217e-06	-8.404849112445e-06	-9.733718881631e-06	-1.114504938184e-05	-1.262539979144e-05	-1.415259324575e-05	-1.571141581175e-05	-1.728495492584e-05	-1.885450494962e-05	-2.040999904773e-05	-2.193489551012e-05	-2.342601543607e-05	-2.488143862000e-05	-2.630837287550e-05	-2.772256955823e-05
-6.104176054039e-11	-2.226944521360e-10	-3.677031218958e-10	-4.237841185307e-10	-4.427954350116e-10	-5.536841634787e-10	-8.698465728545e-10	-1.411638579274e-09	-2.160364479490e-09	-3.150870207971e-09	-4.526615542984e-09	-6.546654448950e-09	-9.552870339486e-09	-1.394937816871e-08	-2.031667575417e-08	-2.941949080037e-08	-4.235661491017e-08	-6.056835818359e-08	-8.588918297708e-08	-1.209122928707e-07	-1.690071701917e-07	-2.344370794790e-07	-3.225196865112e-07	-4.393593778843e-07	-5.920755792446e-07	-7.890728694516e-07	-1.040223579134e-06	-1.356257423574e-06	-1.748880703640e-06	-2.228802427670e-06	-2.806049543000e-06	-3.489630443479e-06	-4.285494487021e-06	-5.200430669970e-06	-6.235370373385e-06	-7.388669747792e-06	-8.655397349454e-06	-1.002128944137e-05	-1.147541982152e-05	-1.299789902211e-05	-1.457250978637e-05	-1.618187582207e-05	-1.780383368132e-05	-1.942440211698e-05	-2.102218270148e-05	-2.258678170612e-05	-2.411058920510e-05	-2.559277602527e-05	-2.704229749267e-05	-2.846973733296e-05
-5.992094338997e-11	-2.198682151416e-10	-3.643390418768e-10	-4.254881342384e-10	-4.471822012078e-10	-5.580202875337e-10	-8.689893096516e-10	-1.415087689082e-09	-2.179517745457e-09	-3.184338347599e-09	-4.585497879051e-09	-6.659802635775e-09	-9.745470506481e-09	-1.428280393166e-08	-2.082381064545e-08	-3.015518400504e-08	-4.343668574905e-08	-6.217837276755e-08	-8.840817442433e-08	-1.246987054325e-07	-1.744201099994e-07	-2.419418635124e-07	-3.326514244288e-07	-4.529517356196e-07	-6.104463805634e-07	-8.138661853428e-07	-1.072804061018e-06	-1.398455906929e-06	-1.801989191131e-06	-2.294501311929e-06	-2.887375848710e-06	-3.588751127763e-06	-4.407616578864e-06	-5.348184638588e-06	-6.411885601240e-06	-7.598679014558e-06	-8.898968052243e-06	-1.030593672224e-05	-1.180362257625e-05	-1.337505245895e-05	-1.500281842112e-05	-1.666195091233e-05	-1.833555720173e-05	-2.000000751519e-05	-2.164019254416e-05	-2.324331671407e-05	-2.479934087243e-05	-2.630822861083e-05	-2.777248490096e-05	-2.920677412233e-05
-5.778700168473e-11	-2.148136020772e-10	-3.628318089814e-10	-4.286176422272e-10	-4.519990083965e-10	-5.590390146638e-10	-8.642837270771e-10	-1.413715956770e-09	-2.195258920529e-09	-3.236873213255e-09	-4.674831570244e-09	-6.778370391189e-09	-9.928723385733e-09	-1.457209124850e-08	-2.127553610029e-08	-3.089753422447e-08	-4.458272113511e-08	-6.391240461340e-08	-9.094323382890e-08	-1.283180923317e-07	-1.794574806431e-07	-2.488847465876e-07	-3.421888093941e-07	-4.660784190832e-07	-6.283226998965e-07	-8.373856333995e-07	-1.103389518778e-06	-1.437192802048e-06	-1.850340653026e-06	-2.355885565680e-06	-2.963724929501e-06	-3.684522472380e-06	-4.525381796143e-06	-5.490267370590e-06	-6.583664323431e-06	-7.801516998867e-06	-9.141423296334e-06	-1.059214785132e-05	-1.213762262795e-05	-1.376185143157e-05	-1.543895391098e-05	-1.715035045240e-05	-1.887131630578e-05	-2.058268997188e-05	-2.226642861279e-05	-2.390512523575e-05	-2.549015412263e-05	-2.701555640316e-05	-2.848848463401e-05	-2.992210804044e-05
-5.684413714944e-11	-2.110219369702e-10	-3.577250473234e-10	-4.280346848779e-10	-4.562374889194e-10	-5.597489228659e-10	-8.648310209476e-10	-1.421210901749e-09	-2.221001077978e-09	-3.286587339586e-09	-4.748963910943e-09	-6.885242014116e-09	-1.009452148991e-08	-1.485959468542e-08	-2.179365695965e-08	-3.169501418355e-08	-4.573423536897e-08	-6.554112466370e-08	-9.324243860784e-08	-1.315910528841e-07	-1.842293996553e-07	-2.556571855374e-07	-3.514580544271e-07	-4.785716757859e-07	-6.445625207528e-07	-8.585954617672e-07	-1.130879202689e-06	-1.472403441811e-06	-1.896296163945e-06	-2.413671974851e-06	-3.036700190694e-06	-3.775457402189e-06	-4.636439457475e-06	-5.627972446162e-06	-6.750703913350e-06	-8.005783277254e-06	-9.387336960141e-06	-1.088248461925e-05	-1.247838441079e-05	-1.415099965411e-05	-1.588143956280e-05	-1.764438048556e-05	-1.941631877380e-05	-2.117451811565e-05	-2.289590262806e-05	-2.456511626076e-05	-2.616910425144e-05	-2.770745555152e-05	-2.918518585432e-05	-3.062061028858e-05
-5.513406601118e-11	-2.059605872166e-10	-3.521976387828e-10	-4.276882040501e-10	-4.619665526127e-10	-5.697441555523e-10	-8.688625113548e-10	-1.422325658900e-09	-2.236061885871e-09	-3.324513698084e-09	-4.821573861935e-09	-7.013849953846e-09	-1.030049070571e-08	-1.518041910067e-08	-2.227709593299e-08	-3.240839294748e-08	-4.676586004544e-08	-6.703034607408e-08	-9.543003516105e-08	-1.348453144511e-07	-1.888458741822e-07	-2.618960450777e-07	-3.598721549742e-07	-4.894237101761e-07	-6.589040558028e-07	-8.778293048536e-07	-1.156083844409e-06	-1.505904923044e-06	-1.938764318903e-06	-2.467515337077e-06	-3.104915602464e-06	-3.860330619746e-06	-4.745179072373e-06	-5.763691579738e-06	-6.919782432904e-06	-8.212821379281e-06	-9.634583910489e-06	-1.117695846215e-05	-1.282052707605e-05	-1.454734745841e-05	-1.633196453114e-05	-1.814749998842e-05	-1.996791245916e-05	-2.176556206823e-05	-2.352006999488e-05	-2.521240781240e-05	-2.683509244836e-05	-2.838360297896e-05	-2.986671847559e-05	-3.129860443645e-05
-5.294204182009e-11	-2.003047347216e-10	-3.496246049515e-10	-4.299756474154e-10	-4.678713628633e-10	-5.739638080442e-10	-8.696737679780e-10	-1.422991899574e-09	-2.249009389355e-09	-3.375291642253e-09	-4.921627210902e-09	-7.152048289057e-09	-1.048588032679e-08	-1.545339225090e-08	-2.268556244483e-08	-3.305535232560e-08	-4.779234197703e-08	-6.853723876519e-08	-9.756140227944e-08	-1.377896819604e-07	-1.927703211018e-07	-2.673042631398e-07	-3.670272614990e-07	-4.991550391018e-07	-6.722417145318e-07	-8.952139487825e-07	-1.179366879183e-06	-1.535823485606e-06	-1.977198280640e-06	-2.517776266214e-06	-3.169149361443e-06	-3.944950734326e-06	-4.853034158167e-06	-5.900053870077e-06	-7.089936546106e-06	-8.419271666027e-06	-9.885306589440e-06	-1.147448096877e-05	-1.317123704944e-05	-1.495190184726e-05	-1.678855167015e-05	-1.865336395404e-05	-2.051530137767e-05	-2.235020260214e-05	-2.413343523296e-05	-2.585026912535e-05	-2.748691978877e-05	-2.904350746121e-05	-3.052545891971e-05	-3.195214594365e-05
-5.242816003557e-11	-1.975961026305e-10	-3.441316646980e-10	-4.280612435943e-10	-4.721333092927e-10	-5.785792213738e-10	-8.745788973204e-10	-1.434484988564e-09	-2.275077029332e-09	-3.423005845913e-09	-4.999590843206e-09	-7.266053445215e-09	-1.064978111279e-08	-1.570356020355e-08	-2.310615088989e-08	-3.373625962235e-08	-4.875027471177e-08	-6.985875806863e-08	-9.936338722512e-08	-1.401357188252e-07	-1.961380405632e-07	-2.720001705864e-07	-3.735185357008e-07	-5.080921461811e-07	-6.836799097661e-07	-9.105816456130e-07	-1.199491762495e-06	-1.562449793563e-06	-2.013780091763e-06	-2.565864160079e-06	-3.233600507865e-06	-4.028403963413e-06	-4.959920936681e-06	-6.036434689398e-06	-7.259282139757e-06	-8.630224737230e-06	-1.014097240549e-05	-1.177996455133e-05	-1.352782640702e-05	-1.535862189271e-05	-1.724474788878e-05	-1.915365735281e-05	-2.105774004256e-05	-2.292656087189e-05	-2.473868579507e-05	-2.647250433799e-05	-2.812031228885e-05	-2.967931346428e-05	-3.115974563862e-05	-3.258603522527e-05
-5.119523946084e-11	-1.938232188718e-10	-3.393029417702e-10	-4.269864062911e-10	-4.773035989834e-10	-5.910286656465e-10	-8.851003063056e-10	-1.441456029051e-09	-2.289261363715e-09	-3.458357090513e-09	-5.062071270944e-09	-7.383181764878e-09	-1.083874764372e-08	-1.597273275254e-08	-2.349815713147e-08	-3.427540122149e-08	-4.950534276757e-08	-7.092515771530e-08	-1.007874386990e-07	-1.422671787629e-07	-1.991173026856e-07	-2.760005866129e-07	-3.791101305189e-07	-5.152013662113e-07	-6.933743733248e-07	-9.237832142998e-07	-1.217627239492e-06	-1.588440532087e-06	-2.048685022966e-06	-2.613452598964e-06	-3.296489886450e-06	-4.110223128310e-06	-5.067213614405e-06	-6.173356019415e-06	-7.434050897290e-06	-8.845922437635e-06	-1.040201111430e-05	-1.208845541477e-05	-1.388387481936e-05	-1.576377928508e-05	-1.769633610730e-05	-1.965101378675e-05	-2.159239115178e-05	-2.349338820520e-05	-2.532591998631e-05	-2.707471256667e-05	-2.873022536284e-05	-3.029290737455e-05	-3.177914588914e-05	-3.320524711282e-05
-4.935239911019e-11	-1.891813052837e-10	-3.380324091940e-10	-4.300236808147e-10	-4.832780871849e-10	-5.974133286892e-10	-8.909864468756e-10	-1.445156723118e-09	-2.300491497835e-09	-3.495033529282e-09	-5.146132451513e-09	-7.508766273930e-09	-1.099424865210e-08	-1.618894696082e-08	-2.377348469590e-08	-3.465883355756e-08	-5.013548387927e-08	-7.181705771233e-08	-1.020963353293e-07	-1.440150088773e-07	-2.013415880196e-07	-2.791621288533e-07	-3.831874300429e-07	-5.211180580334e-07	-7.020149828502e-07	-9.358763659627e-07	-1.235340247409e-06	-1.612658905181e-06	-2.082433609800e-06	-2.659500138399e-06	-3.358153369564e-06	-4.193823639730e-06	-5.176378301773e-06	-6.315049273941e-06	-7.611752772801e-06	-9.064082577880e-06	-1.066383744586e-05	-1.239548740287e-05	-1.423928479996e-05	-1.616605003050e-05	-1.814515395511e-05	-2.013866810480e-05	-2.211505077614e-05	-2.404061251985e-05	-2.589284066849e-05	-2.765633315667e-05	-2.932104052377e-05	-3.089489567321e-05	-3.238357094850e-05	-3.381869576701e-05
-4.919651386826e-11	-1.877554293348e-10	-3.349096140997e-10	-4.290487001423e-10	-4.874236822649e-10	-6.018976835707e-10	-8.959740932814e-10	-1.458026578363e-09	-2.323541741239e-09	-3.532895948176e-09	-5.210119642513e-09	-7.590767405392e-09	-1.110821593434e-08	-1.632990595179e-08	-2.398467791319e-08	-3.502901757805e-08	-5.062347225571e-08	-7.250999656192e-08	-1.030208122451e-07	-1.450903616684e-07	-2.029366671338e-07	-2.813706027497e-07	-3.866742358497e-07	-5.265435123151e-07	-7.096672841428e-07	-9.473895135859e-07	-1.251368763620e-06	-1.635638897327e-06	-2.115367691633e-06	-2.705430113846e-06	-3.422384614762e-06	-4.279250690085e-06	-5.288712848501e-06	-6.458020778653e-06	-7.789913663229e-06	-9.282174061267e-06	-1.092490679881e-05	-1.270313600853e-05	-1.459196566358e-05	-1.656406569130e-05	-1.858205685581e-05	-2.061244773670e-05	-2.261792686220e-05	-2.456889208623e-05	-2.644322858565e-05	-2.822061113675e-05	-2.990111362419e-05	-3.148073553809e-05	-3.298156867180e-05	-3.442414676800e-05
-4.874293744063e-11	-1.862051242564e-10	-3.311426760222e-10	-4.275853115520e-10	-4.913995842753e-10	-6.125094660816e-10	-9.078604763085e-10	-1.467363968246e-09	-2.335643179723e-09	-3.557296083076e-09	-5.236780217697e-09	-7.649429598382e-09	-1.120493601929e-08	-1.645487741238e-08	-2.416893937679e-08	-3.523470307663e-08	-5.089441188392e-08	-7.287684031628e-08	-1.034253063441e-07	-1.458602299057e-07	-2.040890829443e-07	-2.832232252849e-07	-3.897379734424e-07	-5.309566455444e-07	-7.166245286608e-07	-9.575340030706e-07	-1.266722977856e-06	-1.658917451166e-06	-2.148866397465e-06	-2.753474658843e-06	-3.487601804223e-06	-4.366237936872e-06	-5.401287824950e-06	-6.600931590056e-06	-7.968715370060e-06	-9.500315643604e-06	-1.118618740510e-05	-1.300647205632e-05	-1.493861411774e-05	-1.694866333489e-05	-1.900457192191e-05	-2.106827711921e-05	-2.310395435130e-05	-2.508302092271e-05	-2.697574025375e-05	-2.877385823968e-05	-3.046442244180e-05	-3.206005069679e-05	-3.357382822719e-05	-3.503382550348e-05
-4.728078813974e-11	-1.826973937998e-10	-3.306065353722e-10	-4.310060003117e-10	-4.964317706653e-10	-6.198725794484e-10	-9.144796230324e-10	-1.468122031783e-09	-2.336979897237e-09	-3.564441330892e-09	-5.271234329747e-09	-7.704944649135e-09	-1.125829144259e-08	-1.653059494740e-08	-2.420987947433e-08	-3.524784374455e-08	-5.095522487941e-08	-7.296589256624e-08	-1.037333673252e-07	-1.463521245846e-07	-2.048888979892e-07	-2.846803972637e-07	-3.918655764117e-07	-5.347647519840e-07	-7.228833880540e-07	-9.677042933818e-07	-1.282889970554e-06	-1.682714088190e-06	-2.183721304405e-06	-2.801704593326e-06	-3.553234729865e-06	-4.453373877344e-06	-5.514531113082e-06	-6.745235784740e-06	-8.147332725828e-06	-9.717401071153e-06	-1.144132563438e-05	-1.330220999483e-05	-1.527153374635e-05	-1.732031275997e-05	-1.941217560149e-05	-2.150835934409e-05	-2.357631154572e-05	-2.557803866248e-05	-2.749660832009e-05	-2.931051697610e-05	-3.102243346807e-05	-3.263768484213e-05	-3.417185400908e-05	-3.565866124856e-05
-4.704226566464e-11	-1.813811162517e-10	-3.299368160915e-10	-4.314877845007e-10	-5.003120251753e-10	-6.213646818160e-10	-9.137929642641e-10	-1.471677284804e-09	-2.340111107053e-09	-3.571499363202e-09	-5.289504399451e-09	-7.711464038195e-09	-1.125948448125e-08	-1.648578791787e-08	-2.413647638382e-08	-3.519826542530e-08	-5.087525426972e-08	-7.296959317246e-08	-1.038072074807e-07	-1.464789436897e-07	-2.053147383183e-07	-2.854502304624e-07	-3.937984692303e-07	-5.384811866067e-07	-7.293712046458e-07	-9.785865623746e-07	-1.299293968318e-06	-1.707131860826e-06	-2.218353132140e-06	-2.850264665302e-06	-3.619598147387e-06	-4.541577430430e-06	-5.628837341485e-06	-6.888550882328e-06	-8.323611165989e-06	-9.926958529459e-06	-1.168834873821e-05	-1.358556519527e-05	-1.559320179130e-05	-1.767892122762e-05	-1.980396353756e-05	-2.193487086411e-05	-2.402843620503e-05	-2.606084837411e-05	-2.800244496924e-05	-2.984385150932e-05	-3.158220344670e-05	-3.322072094766e-05	-3.478555937817e-05	-3.629318122694e-05
-4.718646708794e-11	-1.815401337985e-10	-3.268297129418e-10	-4.291362323394e-10	-5.012340581180e-10	-6.252616878534e-10	-9.178619473791e-10	-1.470331001232e-09	-2.335576972609e-09	-3.564583982690e-09	-5.257080824979e-09	-7.674384978912e-09	-1.120443433248e-08	-1.640025893451e-08	-2.404061243466e-08	-3.504182413196e-08	-5.070794499167e-08	-7.275674325000e-08	-1.035238868010e-07	-1.463823665350e-07	-2.054408305873e-07	-2.863076542787e-07	-3.958624922840e-07	-5.423955391199e-07	-7.362860365456e-07	-9.893393505661e-07	-1.315903308050e-06	-1.731646437856e-06	-2.253779253364e-06	-2.899827337926e-06	-3.686809200831e-06	-4.630102905052e-06	-5.741029293566e-06	-7.028456300917e-06	-8.492370401649e-06	-1.012952263509e-05	-1.192484961913e-05	-1.385829676495e-05	-1.590268496465e-05	-1.802112759749e-05	-2.018207466765e-05	-2.234097468959e-05	-2.446956450750e-05	-2.653151437613e-05	-2.850570609975e-05	-3.038057573758e-05	-3.214613806964e-05	-3.381956213354e-05	-3.540766878662e-05	-3.694880933544e-05
-4.626423815951e-11	-1.791429633224e-10	-3.253247673164e-10	-4.297087081528e-10	-5.017225204005e-10	-6.288109673714e-10	-9.172817452602e-10	-1.458098499943e-09	-2.312356975058e-09	-3.525305560450e-09	-5.215334140835e-09	-7.618009969119e-09	-1.111771691137e-08	-1.629959451786e-08	-2.385379438017e-08	-3.477300420663e-08	-5.036129767169e-08	-7.233421503067e-08	-1.032071909303e-07	-1.461969535581e-07	-2.057068693789e-07	-2.873432431861e-07	-3.979682524006e-07	-5.464182807151e-07	-7.430244451242e-07	-1.000422249876e-06	-1.332976148195e-06	-1.757102578761e-06	-2.290128704070e-06	-2.949786679039e-06	-3.753374104009e-06	-4.715589341890e-06	-5.849774872250e-06	-7.161893755377e-06	-8.655328625164e-06	-1.032293088239e-05	-1.215102777021e-05	-1.411911776551e-05	-1.619469405425e-05	-1.834986734255e-05	-2.054136559161e-05	-2.273807935543e-05	-2.490105714284e-05	-2.699925574463e-05	-2.901305084992e-05	-3.091933291881e-05	-3.272488846600e-05	-3.442682430064e-05	-3.605183291698e-05	-3.762260260643e-05
-4.557582820205e-11	-1.766418214420e-10	-3.245831449477e-10	-4.289753763777e-10	-5.022380286934e-10	-6.233354812425e-10	-9.054231394995e-10	-1.440351504651e-09	-2.278873315741e-09	-3.481438885507e-09	-5.164070017846e-09	-7.537720242479e-09	-1.100569195162e-08	-1.610057224737e-08	-2.358000486432e-08	-3.443069176144e-08	-4.993081048139e-08	-7.195043455580e-08	-1.029062909812e-07	-1.461142474820e-07	-2.060301270454e-07	-2.882747146623e-07	-4.001650930649e-07	-5.505048794340e-07	-7.502381977401e-07	-1.012094333549e-06	-1.350936708757e-06	-1.783066417379e-06	-2.326164710669e-06	-2.998542433834e-06	-3.817037867733e-06	-4.798245098171e-06	-5.953029835626e-06	-7.290319793466e-06	-8.810168245270e-06	-1.050585093020e-05	-1.236536408281e-05	-1.436257511751e-05	-1.647466013956e-05	-1.866197501447e-05	-2.089267347623e-05	-2.312774101803e-05	-2.532886365026e-05	-2.747093853404e-05	-2.952026179567e-05	-3.147243099572e-05	-3.331331741997e-05	-3.505634386283e-05	-3.671599458305e-05	-3.831711442552e-05
-4.551705479904e-11	-1.760751944164e-10	-3.201736727708e-10	-4.241959111057e-10	-4.972630102194e-10	-6.157480380964e-10	-8.924902179904e-10	-1.416258919620e-09	-2.245439355584e-09	-3.432004418144e-09	-5.077499448557e-09	-7.424136036765e-09	-1.083514727278e-08	-1.586456627902e-08	-2.328779976460e-08	-3.407009816320e-08	-4.957272885809e-08	-7.158320185658e-08	-1.025941378929e-07	-1.460236247144e-07	-2.063119855260e-07	-2.893721363754e-07	-4.025820491943e-07	-5.551599392027e-07	-7.580270339385e-07	-1.024288705955e-06	-1.368831011292e-06	-1.808377621952e-06	-2.361097746429e-06	-3.044879358561e-06	-3.878534821536e-06	-4.876373672225e-06	-6.051652315687e-06	-7.410901410084e-06	-8.954190415359e-06	-1.067797780394e-05	-1.256379283222e-05	-1.459566400290e-05	-1.674019835515e-05	-1.896657999264e-05	-2.123782330232e-05	-2.351183257227e-05	-2.576037732805e-05	-2.794205532815e-05	-3.004206299643e-05	-3.203614425321e-05	-3.392312887104e-05	-3.570700142449e-05	-3.739925193525e-05	-3.903267578232e-05
-4.475291094910e-11	-1.731445000316e-10	-3.149035853160e-10	-4.179594425090e-10	-4.897859072994e-10	-6.100260255569e-10	-8.779051620149e-10	-1.386806137022e-09	-2.197148592016e-09	-3.355875123942e-09	-4.976207480314e-09	-7.282105109385e-09	-1.065042220208e-08	-1.565052016695e-08	-2.300349092443e-08	-3.373719609733e-08	-4.918960782542e-08	-7.119411716716e-08	-1.023015281033e-07	-1.459618860597e-07	-2.068172870097e-07	-2.908060672668e-07	-4.054890176092e-07	-5.601159243744e-07	-7.659857423729e-07	-1.036225180803e-06	-1.386069075087e-06	-1.832811274189e-06	-2.394165474311e-06	-3.089702692249e-06	-3.936011340835e-06	-4.949728484741e-06	-6.142817485453e-06	-7.521144218862e-06	-9.088885534153e-06	-1.083597403865e-05	-1.275361904341e-05	-1.481665261206e-05	-1.699783743885e-05	-1.926520553037e-05	-2.157586077258e-05	-2.389991761593e-05	-2.619162519127e-05	-2.842765155505e-05	-3.057569768344e-05	-3.261992366294e-05	-3.455364143391e-05	-3.637396215699e-05	-3.810321177394e-05	-3.975709856718e-05
-4.314486508359e-11	-1.678516427109e-10	-3.097370670212e-10	-4.117935504599e-10	-4.840498809506e-10	-5.973501236735e-10	-8.564006326388e-10	-1.349646479461e-09	-2.133207073173e-09	-3.270822970500e-09	-4.871818228251e-09	-7.147308961991e-09	-1.048424229733e-08	-1.542175926375e-08	-2.272302325330e-08	-3.338998742920e-08	-4.879732233593e-08	-7.085103430403e-08	-1.021314565005e-07	-1.461541403780e-07	-2.075891073887e-07	-2.925134111088e-07	-4.085124496363e-07	-5.651053275830e-07	-7.736512192944e-07	-1.047656699990e-06	-1.402838382489e-06	-1.855799717234e-06	-2.425842998931e-06	-3.130682017006e-06	-3.988863552124e-06	-5.016512471866e-06	-6.224547052694e-06	-7.623701259910e-06	-9.211685494279e-06	-1.098661052330e-05	-1.293284607490e-05	-1.502901991965e-05	-1.725020878376e-05	-1.955618161953e-05	-2.191792313293e-05	-2.428835647345e-05	-2.663707653112e-05	-2.892592107500e-05	-3.112688638439e-05	-3.322350422572e-05	-3.519842542214e-05	-3.706142660348e-05	-3.881608940254e-05	-4.049579159563e-05
-4.183313465693e-11	-1.635730446285e-10	-3.012513976206e-10	-4.036639603439e-10	-4.738531541385e-10	-5.807630147314e-10	-8.291968817269e-10	-1.305916540279e-09	-2.073780236076e-09	-3.190906858558e-09	-4.765231468222e-09	-7.017882781215e-09	-1.030741432332e-08	-1.518790639794e-08	-2.243334958038e-08	-3.306939268832e-08	-4.850276539810e-08	-7.064491412641e-08	-1.021327970096e-07	-1.465113717196e-07	-2.085128131803e-07	-2.942148097643e-07	-4.115135758110e-07	-5.699404561139e-07	-7.810736799520e-07	-1.058814164805e-06	-1.418236341479e-06	-1.877409192394e-06	-2.454021766064e-06	-3.167306980097e-06	-4.036208301636e-06	-5.075314561678e-06	-6.300355142246e-06	-7.716185366592e-06	-9.327478951975e-06	-1.112795010361e-05	-1.310320594157e-05	-1.523695644486e-05	-1.749508190153e-05	-1.985162480339e-05	-2.226134217289e-05	-2.468945207481e-05	-2.709468286419e-05	-2.943906615950e-05	-3.169741345569e-05	-3.383982212571e-05	-3.586332139456e-05	-3.775822936329e-05	-3.954369174906e-05	-4.123733404049e-05
-4.071446103389e-11	-1.583608773901e-10	-2.909194076207e-10	-3.906156074743e-10	-4.600051278007e-10	-5.660771688326e-10	-8.027177621418e-10	-1.264302227750e-09	-2.014840743438e-09	-3.109899783278e-09	-4.657791776425e-09	-6.874746041151e-09	-1.012928664230e-08	-1.497947816439e-08	-2.219215831417e-08	-3.283051497523e-08	-4.830941078401e-08	-7.055554804583e-08	-1.022133375683e-07	-1.469232476729e-07	-2.094079454041e-07	-2.959926651581e-07	-4.144795283604e-07	-5.745846913575e-07	-7.882555125477e-07	-1.068702405079e-06	-1.432258293561e-06	-1.895901763505e-06	-2.478393658151e-06	-3.199793528957e-06	-4.077004892276e-06	-5.129335237161e-06	-6.367591171172e-06	-7.802052679121e-06	-9.435190402237e-06	-1.126038849833e-05	-1.327022334471e-05	-1.543858659041e-05	-1.774465145531e-05	-2.014881024579e-05	-2.261518663828e-05	-2.510203889359e-05	-2.756446266723e-05	-2.997051812725e-05	-3.227972876541e-05	-3.447648100818e-05	-3.653811709060e-05	-3.846896577328e-05	-4.027423084265e-05	-4.197939813054e-05
-3.860193393821e-11	-1.505908646564e-10	-2.798262049633e-10	-3.769259718400e-10	-4.477623513425e-10	-5.505426680440e-10	-7.794736211295e-10	-1.222858062122e-09	-1.949291486533e-09	-3.023560367139e-09	-4.551793558216e-09	-6.744802550163e-09	-9.979944364311e-09	-1.481170838077e-08	-2.201755482753e-08	-3.265740327986e-08	-4.816212604994e-08	-7.049275398196e-08	-1.023626623024e-07	-1.473483890143e-07	-2.104024498685e-07	-2.977593655272e-07	-4.172747914899e-07	-5.789706885697e-07	-7.941948461799e-07	-1.077299047427e-06	-1.443846111817e-06	-1.911319098381e-06	-2.499690596957e-06	-3.226854255490e-06	-4.113910542624e-06	-5.176109264725e-06	-6.428458421045e-06	-7.881117293746e-06	-9.534875461186e-06	-1.139077213547e-05	-1.343200049687e-05	-1.564439563023e-05	-1.799632984404e-05	-2.045422242237e-05	-2.297948462659e-05	-2.552425300427e-05	-2.805185574475e-05	-3.051328543423e-05	-3.288179020244e-05	-3.512287155218e-05	-3.722600335281e-05	-3.918308158077e-05	-4.100458933956e-05	-4.271590493284e-05
-3.596629197220e-11	-1.422670002801e-10	-2.671610402308e-10	-3.652014715770e-10	-4.352169560026e-10	-5.341931625144e-10	-7.533922417917e-10	-1.179878307596e-09	-1.886127964988e-09	-2.942004777904e-09	-4.457910471138e-09	-6.644848182467e-09	-9.864806135793e-09	-1.467415724345e-08	-2.187151883737e-08	-3.251317053568e-08	-4.804798110394e-08	-7.050047456547e-08	-1.025346418310e-07	-1.478836647746e-07	-2.113918665969e-07	-2.992754259503e-07	-4.197583273690e-07	-5.822919862862e-07	-7.991128587508e-07	-1.084079516182e-06	-1.452964126934e-06	-1.924526956334e-06	-2.516537430377e-06	-3.250493006131e-06	-4.144637992574e-06	-5.217139233623e-06	-6.484149335943e-06	-7.953307846350e-06	-9.633366470578e-06	-1.151699725178e-05	-1.359721577532e-05	-1.585219827757e-05	-1.825383828180e-05	-2.076937823679e-05	-2.335195201230e-05	-2.596327193552e-05	-2.854949996661e-05	-3.107449041327e-05	-3.349324335546e-05	-3.578108916792e-05	-3.791736854577e-05	-3.989664773282e-05	-4.173150884199e-05	-4.343890631570e-05
-3.397510966988e-11	-1.345142038663e-10	-2.540056414233e-10	-3.506150721179e-10	-4.212825555654e-10	-5.183861441769e-10	-7.270554841633e-10	-1.140438016925e-09	-1.832545985283e-09	-2.874826691180e-09	-4.379842648071e-09	-6.559534659227e-09	-9.764199545010e-09	-1.456302238426e-08	-2.174532181940e-08	-3.239726843006e-08	-4.801452014317e-08	-7.054558717089e-08	-1.027641093888e-07	-1.483618204881e-07	-2.121067718185e-07	-3.005398443372e-07	-4.213848350352e-07	-5.848205176981e-07	-8.027706178626e-07	-1.088961032795e-06	-1.460388014922e-06	-1.933968870727e-06	-2.530383877841e-06	-3.269222952311e-06	-4.170428946638e-06	-5.254392229391e-06	-6.534266362385e-06	-8.025063640981e-06	-9.728549494240e-06	-1.164543429468e-05	-1.376423016971e-05	-1.606425224866e-05	-1.852059570646e-05	-2.109143362621e-05	-2.374012756306e-05	-2.641174820617e-05	-2.906381973293e-05	-3.164393591339e-05	-3.411473034960e-05	-3.644346774881e-05	-3.860836130962e-05	-4.060873553996e-05	-4.244540199854e-05	-4.415254676040e-05
-3.210181716384e-11	-1.268275551542e-10	-2.405059632565e-10	-3.339401467715e-10	-4.072191084907e-10	-5.043847460071e-10	-7.074690172928e-10	-1.107902538154e-09	-1.785700978275e-09	-2.816082987139e-09	-4.313330276175e-09	-6.478118598078e-09	-9.681715424886e-09	-1.447787808730e-08	-2.165751341715e-08	-3.234591147144e-08	-4.798523857588e-08	-7.060228182533e-08	-1.029373631473e-07	-1.485788608196e-07	-2.126181531558e-07	-3.011829934796e-07	-4.224674348083e-07	-5.864725058499e-07	-8.048506028272e-07	-1.092484871210e-06	-1.464772004148e-06	-1.940865983100e-06	-2.540451622160e-06	-3.283917976661e-06	-4.193797716724e-06	-5.287250584490e-06	-6.584115847793e-06	-8.094088556544e-06	-9.825092531284e-06	-1.177572658879e-05	-1.393425452714e-05	-1.628492595614e-05	-1.879348802266e-05	-2.142793812290e-05	-2.413650297773e-05	-2.687447973315e-05	-2.958551705241e-05	-3.222195729975e-05	-3.474096149135e-05	-3.710504828653e-05	-3.929977496497e-05	-4.130854781262e-05	-4.315149022997e-05	-4.484125194138e-05
-2.969622898526e-11	-1.186043754713e-10	-2.269283158527e-10	-3.198007779629e-10	-3.943921343390e-10	-4.928903223625e-10	-6.925807340770e-10	-1.080984843842e-09	-1.742411513528e-09	-2.762615930730e-09	-4.251499789669e-09	-6.418875094704e-09	-9.623682224853e-09	-1.441339226809e-08	-2.161465501169e-08	-3.228871434420e-08	-4.793686133290e-08	-7.059310708449e-08	-1.029013726286e-07	-1.486878558146e-07	-2.127048424765e-07	-3.013950967209e-07	-4.229105441041e-07	-5.868408987042e-07	-8.058441606137e-07	-1.093565590426e-06	-1.467101270827e-06	-1.945124292893e-06	-2.547414012270e-06	-3.297038118764e-06	-4.213636227477e-06	-5.319902429032e-06	-6.631851447477e-06	-8.163766441981e-06	-9.923532265129e-06	-1.190847577827e-05	-1.411243502331e-05	-1.651082839557e-05	-1.907886043261e-05	-2.177135824531e-05	-2.454498187934e-05	-2.734391311839e-05	-3.011410054806e-05	-3.280537919243e-05	-3.536610890060e-05	-3.776844087184e-05	-3.997876980730e-05	-4.200158715793e-05	-4.383410207086e-05	-4.551175542099e-05
-2.740727764542e-11	-1.104930628119e-10	-2.146882278808e-10	-3.074113861564e-10	-3.834274868149e-10	-4.828926178214e-10	-6.783432723405e-10	-1.057416741093e-09	-1.708003795768e-09	-2.715586824001e-09	-4.203693358172e-09	-6.378989745927e-09	-9.577414003749e-09	-1.437425363685e-08	-2.154728194729e-08	-3.220520445398e-08	-4.785432940060e-08	-7.043782727482e-08	-1.027925206516e-07	-1.485006145671e-07	-2.124560393955e-07	-3.011327756418e-07	-4.222710582069e-07	-5.863444852172e-07	-8.050346235218e-07	-1.093123820471e-06	-1.467642128275e-06	-1.946999483576e-06	-2.553394278770e-06	-3.307419239234e-06	-4.233129799892e-06	-5.350938337793e-06	-6.679969712147e-06	-8.235686938104e-06	-1.002407295234e-05	-1.204852972448e-05	-1.429494774973e-05	-1.674735363138e-05	-1.936993011157e-05	-2.212453545099e-05	-2.495970013240e-05	-2.781910113668e-05	-3.064882213287e-05	-3.338683607328e-05	-3.599362044232e-05	-3.841939369165e-05	-4.065192352171e-05	-4.267266592038e-05	-4.449936490254e-05	-4.615611129080e-05
-2.574314505526e-11	-1.038436414635e-10	-2.038052343168e-10	-2.945836958253e-10	-3.734246451496e-10	-4.739708992705e-10	-6.664494305002e-10	-1.040036576463e-09	-1.680965193270e-09	-2.681494767263e-09	-4.168517266840e-09	-6.335072753615e-09	-9.541943609046e-09	-1.431733436879e-08	-2.146076404845e-08	-3.210221603534e-08	-4.767089887831e-08	-7.024394597338e-08	-1.024729709857e-07	-1.480074127469e-07	-2.118367196416e-07	-3.000306820371e-07	-4.210114115146e-07	-5.845622428639e-07	-8.031068394604e-07	-1.091556036251e-06	-1.466413054637e-06	-1.948175956203e-06	-2.557200831971e-06	-3.317440618429e-06	-4.251670574050e-06	-5.382292926106e-06	-6.730442655557e-06	-8.309439311358e-06	-1.013112753399e-05	-1.219204058843e-05	-1.448603243488e-05	-1.698848727335e-05	-1.966901753015e-05	-2.248380352037e-05	-2.537884790098e-05	-2.830056902579e-05	-3.118080766870e-05	-3.397104484358e-05	-3.660854908699e-05	-3.906466410497e-05	-4.130516231738e-05	-4.332735927675e-05	-4.514219984073e-05	-4.677130727012e-05
-2.434085065485e-11	-9.860763622352e-11	-1.936067395543e-10	-2.829818602939e-10	-3.636097032977e-10	-4.669760332320e-10	-6.603314993109e-10	-1.027487201943e-09	-1.659741838900e-09	-2.655218011302e-09	-4.129148574370e-09	-6.296215490399e-09	-9.489976830114e-09	-1.424591385988e-08	-2.137602079965e-08	-3.193056685714e-08	-4.744707092812e-08	-6.988293069754e-08	-1.019009839203e-07	-1.472472513298e-07	-2.105839485543e-07	-2.984924206923e-07	-4.189136438293e-07	-5.820021493304e-07	-8.004491043586e-07	-1.088606130816e-06	-1.464680345157e-06	-1.947769349490e-06	-2.560723789650e-06	-3.327008249364e-06	-4.270603111682e-06	-5.416104191933e-06	-6.782483907880e-06	-8.388602885813e-06	-1.024079824298e-05	-1.234252525174e-05	-1.468110458386e-05	-1.723603711769e-05	-1.997384426676e-05	-2.284638677313e-05	-2.580428666737e-05	-2.877831743681e-05	-3.171516843192e-05	-3.454299970893e-05	-3.721809143566e-05	-3.969248295296e-05	-4.194209163215e-05	-4.396313708263e-05	-4.575611069636e-05	-4.736509069164e-05
-2.300348951111e-11	-9.362092992620e-11	-1.851824267466e-10	-2.737958160932e-10	-3.552386551263e-10	-4.624963390434e-10	-6.558151808639e-10	-1.018352768518e-09	-1.643191909658e-09	-2.623569415618e-09	-4.093816540233e-09	-6.251865567808e-09	-9.427807052178e-09	-1.417455870207e-08	-2.123446618869e-08	-3.172494876244e-08	-4.709991890047e-08	-6.931339389986e-08	-1.011386154001e-07	-1.460554586725e-07	-2.090558431488e-07	-2.964138400852e-07	-4.162350268588e-07	-5.789737239897e-07	-7.967565091313e-07	-1.085288064833e-06	-1.461814691332e-06	-1.947244806564e-06	-2.564289648282e-06	-3.337068717020e-06	-4.291775227321e-06	-5.451143234572e-06	-6.838981314585e-06	-8.469845711226e-06	-1.035600645348e-05	-1.249649439182e-05	-1.488142596002e-05	-1.748916384518e-05	-2.028071261809e-05	-2.321464272034e-05	-2.622516431941e-05	-2.925816778851e-05	-3.223804181274e-05	-3.510931415028e-05	-3.781291602878e-05	-4.030395518908e-05	-4.256341343287e-05	-4.456968935150e-05	-4.635056419875e-05	-4.791951608778e-05
-2.190865180239e-11	-8.931273801587e-11	-1.788755625895e-10	-2.659714925737e-10	-3.496224810325e-10	-4.575416420610e-10	-6.508604485608e-10	-1.011555076187e-09	-1.625409833784e-09	-2.596850690893e-09	-4.056266001973e-09	-6.197462412335e-09	-9.366613467972e-09	-1.405599179403e-08	-2.105411529211e-08	-3.142794585333e-08	-4.660576291374e-08	-6.863171816860e-08	-1.000872890214e-07	-1.446759171715e-07	-2.071881845260e-07	-2.939130890596e-07	-4.132355420572e-07	-5.751606282119e-07	-7.928362298605e-07	-1.081287081200e-06	-1.459001620909e-06	-1.947015749887e-06	-2.568361634618e-06	-3.349124478402e-06	-4.313925593035e-06	-5.489679590491e-06	-6.897118111690e-06	-8.555624743340e-06	-1.047452259239e-05	-1.265460822869e-05	-1.508683270396e-05	-1.774317289334e-05	-2.059271379910e-05	-2.357768089393e-05	-2.664746391191e-05	-2.972770340690e-05	-3.275511879748e-05	-3.566378335633e-05	-3.839087760768e-05	-4.090240596853e-05	-4.315534499075e-05	-4.515834681220e-05	-4.690737821180e-05	-4.844753378598e-05
-2.115438520834e-11	-8.670619049973e-11	-1.732728842797e-10	-2.598153575016e-10	-3.436386741238e-10	-4.525638687992e-10	-6.471376529453e-10	-1.002888975341e-09	-1.611352298574e-09	-2.572210340210e-09	-4.010213114748e-09	-6.138930220240e-09	-9.265030598976e-09	-1.390570656015e-08	-2.081507375063e-08	-3.102803389291e-08	-4.604667180884e-08	-6.777105211123e-08	-9.891481518825e-08	-1.430665118590e-07	-2.049889307477e-07	-2.911987689932e-07	-4.097067114526e-07	-5.712472794989e-07	-7.885440451709e-07	-1.077447206519e-06	-1.456653828540e-06	-1.947262096889e-06	-2.574051728217e-06	-3.361905585951e-06	-4.338914034442e-06	-5.529683790587e-06	-6.958943087238e-06	-8.644404746884e-06	-1.059627394666e-05	-1.281741014360e-05	-1.529201842103e-05	-1.800147795435e-05	-2.089926893807e-05	-2.394167462200e-05	-2.706098393779e-05	-3.019090196244e-05	-3.326292915806e-05	-3.620085405715e-05	-3.895790168269e-05	-4.147173926970e-05	-4.373018805367e-05	-4.571150033540e-05	-4.743829116287e-05	-4.894160464783e-05
-2.074023228592e-11	-8.469766869469e-11	-1.691395448872e-10	-2.541648392072e-10	-3.373300485531e-10	-4.490299756826e-10	-6.424060306961e-10	-9.959340055336e-10	-1.596761051166e-09	-2.539515583620e-09	-3.961372100125e-09	-6.052423682823e-09	-9.136609634850e-09	-1.371813140270e-08	-2.051107880821e-08	-3.059619241196e-08	-4.537022297999e-08	-6.681866431057e-08	-9.758918590980e-08	-1.412199695763e-07	-2.026528303153e-07	-2.881370021646e-07	-4.061771864265e-07	-5.672132448328e-07	-7.844698773161e-07	-1.074065402370e-06	-1.454684711238e-06	-1.948838630908e-06	-2.580348312007e-06	-3.376972533808e-06	-4.365190214439e-06	-5.572798540023e-06	-7.023555766775e-06	-8.735501591748e-06	-1.072202233893e-05	-1.297921264202e-05	-1.550087852927e-05	-1.825454682133e-05	-2.120612165866e-05	-2.429862889962e-05	-2.746760518090e-05	-3.064702632383e-05	-3.375286983144e-05	-3.672833138155e-05	-3.949652143769e-05	-4.202447303937e-05	-4.427265590850e-05	-4.623888732663e-05	-4.793872922280e-05	-4.940121021060e-05
-2.034423467638e-11	-8.286031264745e-11	-1.662780431804e-10	-2.490945210144e-10	-3.330742761539e-10	-4.437598493206e-10	-6.376288517895e-10	-9.876547869811e-10	-1.575107022480e-09	-2.502637639476e-09	-3.895059733905e-09	-5.950182152016e-09	-8.989532825192e-09	-1.348530199016e-08	-2.018506644443e-08	-3.008697797948e-08	-4.462932407226e-08	-6.576217257316e-08	-9.609591273909e-08	-1.393039417126e-07	-2.001296215220e-07	-2.851325739475e-07	-4.026409127033e-07	-5.633914418183e-07	-7.808287598497e-07	-1.071001106834e-06	-1.453751886416e-06	-1.950914594314e-06	-2.588590952611e-06	-3.393270320297e-06	-4.393991447817e-06	-5.618318198318e-06	-7.089745924529e-06	-8.830044131378e-06	-1.084621867707e-05	-1.314395545178e-05	-1.570521860594e-05	-1.850739705689e-05	-2.150768774377e-05	-2.464798164896e-05	-2.786889030724e-05	-3.108501336244e-05	-3.423400184173e-05	-3.722902088367e-05	-4.001871906700e-05	-4.254809903862e-05	-4.478939570730e-05	-4.673946939346e-05	-4.840473425481e-05	-4.983406983634e-05
-1.991940245195e-11	-8.173466889418e-11	-1.633699067098e-10	-2.460928181949e-10	-3.281083659852e-10	-4.379029433153e-10	-6.301721204039e-10	-9.732026116006e-10	-1.551034594875e-09	-2.456411158275e-09	-3.818661645642e-09	-5.838678093099e-09	-8.813844942941e-09	-1.323731616190e-08	-1.980164429037e-08	-2.952568516114e-08	-4.382552465506e-08	-6.460813681243e-08	-9.458151405936e-08	-1.372936144940e-07	-1.976859614261e-07	-2.821891022958e-07	-3.992896097470e-07	-5.599070164224e-07	-7.774397065943e-07	-1.068811697308e-06	-1.453297419507e-06	-1.954605439900e-06	-2.597909662336e-06	-3.411625061335e-06	-4.424896694145e-06	-5.664687873195e-06	-7.158769393418e-06	-8.922879986674e-06	-1.097287997156e-05	-1.330501033435e-05	-1.590872514924e-05	-1.875664506693e-05	-2.180107645986e-05	-2.499320084185e-05	-2.825221274406e-05	-3.151462492159e-05	-3.469039965684e-05	-3.771333915565e-05	-4.051556465611e-05	-4.304602992238e-05	-4.528204598479e-05	-4.720555811225e-05	-4.884534039532e-05	-5.022702985145e-05
-1.979393305239e-11	-8.076194532178e-11	-1.613549714811e-10	-2.422689706998e-10	-3.224917841421e-10	-4.309694867192e-10	-6.183285534153e-10	-9.564374428396e-10	-1.521197617519e-09	-2.405286337760e-09	-3.738156577261e-09	-5.706868340017e-09	-8.624572498197e-09	-1.295116792874e-08	-1.938266512640e-08	-2.892778299155e-08	-4.296500278848e-08	-6.346504404016e-08	-9.304162632051e-08	-1.353647770681e-07	-1.952998872920e-07	-2.793896792398e-07	-3.962190032049e-07	-5.566501671371e-07	-7.747625668700e-07	-1.067052141125e-06	-1.454239259748e-06	-1.959253930312e-06	-2.608754104789e-06	-3.431682478363e-06	-4.456197412263e-06	-5.713490466164e-06	-7.226081741824e-06	-9.017672467733e-06	-1.109687756471e-05	-1.346478657423e-05	-1.610987413141e-05	-1.899730351333e-05	-2.209114044761e-05	-2.532125068629e-05	-2.862730145917e-05	-3.192221192614e-05	-3.513048754245e-05	-3.817572343727e-05	-4.098677008310e-05	-4.352220496410e-05	-4.574043817532e-05	-4.764696293582e-05	-4.924673456085e-05	-5.059234219236e-05
-1.970056099935e-11	-7.993094104942e-11	-1.592281846560e-10	-2.374296576529e-10	-3.164532146456e-10	-4.214087162532e-10	-6.062403543271e-10	-9.359481770494e-10	-1.486928331349e-09	-2.350256379109e-09	-3.644987177158e-09	-5.565756286982e-09	-8.410677316420e-09	-1.264040416151e-08	-1.894825453233e-08	-2.830550067378e-08	-4.212586098673e-08	-6.231795695896e-08	-9.157368902046e-08	-1.334967224039e-07	-1.930329346770e-07	-2.767961413647e-07	-3.933458402880e-07	-5.540192230948e-07	-7.724896299121e-07	-1.066408551921e-06	-1.455953459472e-06	-1.965040469206e-06	-2.621022897399e-06	-3.451736659075e-06	-4.489505450162e-06	-5.760902243111e-06	-7.295022625127e-06	-9.110674941317e-06	-1.121905879878e-05	-1.362319201513e-05	-1.630245106711e-05	-1.923502221547e-05	-2.236541588398e-05	-2.564112125991e-05	-2.898351015425e-05	-3.231359322153e-05	-3.555175794218e-05	-3.861262293611e-05	-4.143796336889e-05	-4.396453436589e-05	-4.617470656206e-05	-4.805035395322e-05	-4.962131600184e-05	-5.092220739153e-05
-1.937573865362e-11	-7.884207952090e-11	-1.561690738424e-10	-2.331421896023e-10	-3.088436643163e-10	-4.118968370456e-10	-5.917101629110e-10	-9.125891489059e-10	-1.449016810419e-09	-2.285278257397e-09	-3.544464550232e-09	-5.412719188280e-09	-8.185444426238e-09	-1.232519339774e-08	-1.850248548509e-08	-2.770519915811e-08	-4.129624546841e-08	-6.122757003621e-08	-9.014592760818e-08	-1.317296358755e-07	-1.909505890572e-07	-2.743855368697e-07	-3.909761170410e-07	-5.517163327136e-07	-7.711256313219e-07	-1.066398940993e-06	-1.458406135671e-06	-1.971963280762e-06	-2.633143883652e-06	-3.473554689287e-06	-4.521718758158e-06	-5.809500710809e-06	-7.362984720643e-06	-9.201555304892e-06	-1.134047459183e-05	-1.377322559361e-05	-1.649227644530e-05	-1.945897540816e-05	-2.263167760607e-05	-2.594516030195e-05	-2.932367603184e-05	-3.268896817903e-05	-3.594799623932e-05	-3.903065293651e-05	-4.185586624524e-05	-4.438355644030e-05	-4.657250741492e-05	-4.842751969664e-05	-4.996251402800e-05	-5.122571876541e-05
-1.893814511536e-11	-7.695912684316e-11	-1.531151425039e-10	-2.279557799612e-10	-3.016871606455e-10	-4.009434768870e-10	-5.743955006020e-10	-8.863167364410e-10	-1.404784619317e-09	-2.215940951326e-09	-3.437461610429e-09	-5.255007872656e-09	-7.963102791066e-09	-1.201041097567e-08	-1.807232597859e-08	-2.710911162731e-08	-4.050927896399e-08	-6.017629895952e-08	-8.880824048165e-08	-1.301104891554e-07	-1.890244949002e-07	-2.724062631765e-07	-3.888670678012e-07	-5.500761542061e-07	-7.702266597958e-07	-1.066886596933e-06	-1.461836587901e-06	-1.978644303830e-06	-2.646734329547e-06	-3.494658332584e-06	-4.554816382730e-06	-5.857669057184e-06	-7.428472795074e-06	-9.292007423042e-06	-1.145430768787e-05	-1.392070875826e-05	-1.667040038452e-05	-1.967503661468e-05	-2.288520088750e-05	-2.623384500517e-05	-2.964986681833e-05	-3.303971989432e-05	-3.632652977102e-05	-3.941668795484e-05	-4.225107920838e-05	-4.476768745231e-05	-4.694489131039e-05	-4.877373708137e-05	-5.027703041315e-05	-5.150519193297e-05
-1.841281882184e-11	-7.500964146577e-11	-1.492894412802e-10	-2.221424710044e-10	-2.936884809336e-10	-3.882936247679e-10	-5.556304050902e-10	-8.556295544895e-10	-1.358121580372e-09	-2.144179304426e-09	-3.330699229912e-09	-5.099964020737e-09	-7.743292437091e-09	-1.170753728146e-08	-1.764941019211e-08	-2.654416150496e-08	-3.974843504545e-08	-5.920196430045e-08	-8.760764250016e-08	-1.286230391800e-07	-1.874307133052e-07	-2.706050277593e-07	-3.872521069050e-07	-5.487939528225e-07	-7.696118298880e-07	-1.068175115043e-06	-1.465070396153e-06	-1.986606662595e-06	-2.659917273794e-06	-3.516215290007e-06	-4.587819002471e-06	-5.903354934502e-06	-7.493766055080e-06	-9.375749398205e-06	-1.156559369236e-05	-1.405888042717e-05	-1.684124435658e-05	-1.988080806668e-05	-2.312382900376e-05	-2.651035995299e-05	-2.995276288573e-05	-3.337365307504e-05	-3.667426943162e-05	-3.978086350125e-05	-4.261396970959e-05	-4.512684983386e-05	-4.728830014692e-05	-4.909263935987e-05	-5.056963827729e-05	-5.175615211901e-05
-1.788792921849e-11	-7.290742145337e-11	-1.446423834897e-10	-2.154613030213e-10	-2.838519177834e-10	-3.752052753432e-10	-5.352352492455e-10	-8.245131752422e-10	-1.309973474331e-09	-2.073163377011e-09	-3.226216875892e-09	-4.949297917475e-09	-7.531015556932e-09	-1.140913353298e-08	-1.725290314226e-08	-2.600615741388e-08	-3.905101845807e-08	-5.833434319144e-08	-8.650381838764e-08	-1.273997306256e-07	-1.859603401650e-07	-2.691396965864e-07	-3.858967577348e-07	-5.476830323597e-07	-7.696986862754e-07	-1.069324860384e-06	-1.469305952904e-06	-1.994387083340e-06	-2.673280703679e-06	-3.537927374496e-06	-4.618354009032e-06	-5.948806726857e-06	-7.553570925134e-06	-9.457280700083e-06	-1.166964636804e-05	-1.419010095075e-05	-1.700393909305e-05	-2.007291488861e-05	-2.335167700540e-05	-2.676461769941e-05	-3.023974019070e-05	-3.367925668602e-05	-3.700118476125e-05	-4.011492008071e-05	-4.295182631207e-05	-4.545973142228e-05	-4.760382281822e-05	-4.939102352294e-05	-5.083248821896e-05	-5.199321494775e-05
-1.730378777754e-11	-7.019214544798e-11	-1.394827547316e-10	-2.074824816860e-10	-2.736934230914e-10	-3.613294277574e-10	-5.153721018659e-10	-7.935898909353e-10	-1.263027923668e-09	-2.002416653104e-09	-3.123836679318e-09	-4.804946922032e-09	-7.324464077592e-09	-1.113400173700e-08	-1.687750220988e-08	-2.551910729339e-08	-3.843988943480e-08	-5.753284075960e-08	-8.558942172979e-08	-1.262503874507e-07	-1.847224928075e-07	-2.678936104032e-07	-3.846418234416e-07	-5.471499008769e-07	-7.696906706030e-07	-1.071255607613e-06	-1.473541634388e-06	-2.002068385147e-06	-2.686827896203e-06	-3.557435104554e-06	-4.648788086397e-06	-5.989930720378e-06	-7.611244821384e-06	-9.533392950347e-06	-1.176760865298e-05	-1.431489805565e-05	-1.715381829852e-05	-2.025529514439e-05	-2.355928434607e-05	-2.700428094430e-05	-3.050061762701e-05	-3.396464713470e-05	-3.730105800660e-05	-4.042437229023e-05	-4.326558745820e-05	-4.576335839190e-05	-4.790032225570e-05	-4.965944302467e-05	-5.108217040406e-05	-5.220465099618e-05
-1.648347073222e-11	-6.701072610183e-11	-1.335469557875e-10	-1.992402767490e-10	-2.634090818984e-10	-3.479047907765e-10	-4.957881240267e-10	-7.637738212205e-10	-1.216566361461e-09	-1.933036961568e-09	-3.025982460609e-09	-4.664458526832e-09	-7.139021340745e-09	-1.087762776059e-08	-1.654178798320e-08	-2.509480274502e-08	-3.786747123986e-08	-5.686382683748e-08	-8.472323407963e-08	-1.252588620933e-07	-1.836692363291e-07	-2.667015651565e-07	-3.838714752233e-07	-5.465802495768e-07	-7.702303212549e-07	-1.073220954072e-06	-1.477516146977e-06	-2.010008222356e-06	-2.698536920030e-06	-3.576791886270e-06	-4.675949055552e-06	-6.029306055197e-06	-7.665035532623e-06	-9.603963944468e-06	-1.186028641644e-05	-1.442826883287e-05	-1.729530338694e-05	-2.041934043245e-05	-2.375323324082e-05	-2.722074918060e-05	-3.074261763837e-05	-3.422596318268e-05	-3.757596654464e-05	-4.071190090118e-05	-4.354982280830e-05	-4.604935192392e-05	-4.816622227871e-05	-4.991473002013e-05	-5.130756875630e-05	-5.240762014295e-05
-1.552287917809e-11	-6.354644819606e-11	-1.271839859949e-10	-1.909515604671e-10	-2.532611110193e-10	-3.347795370325e-10	-4.769023175482e-10	-7.344464077334e-10	-1.171416145243e-09	-1.868064369553e-09	-2.930937832234e-09	-4.541016051861e-09	-6.967891507247e-09	-1.064991591124e-08	-1.625047348933e-08	-2.469154092595e-08	-3.738772914992e-08	-5.622670322711e-08	-8.395674753835e-08	-1.244272931436e-07	-1.826594480224e-07	-2.658991480888e-07	-3.830722558911e-07	-5.463555581185e-07	-7.708497927905e-07	-1.074873066713e-06	-1.481691077879e-06	-2.016469177031e-06	-2.710176436021e-06	-3.593888553392e-06	-4.701590920233e-06	-6.065786369236e-06	-7.713992029085e-06	-9.670387143707e-06	-1.194287283044e-05	-1.453414044952e-05	-1.742066480932e-05	-2.057126649669e-05	-2.392709366036e-05	-2.741912930077e-05	-3.096333521470e-05	-3.446279057286e-05	-3.783129319551e-05	-4.096949405603e-05	-4.381703758576e-05	-4.630522194298e-05	-4.841929715215e-05	-5.014706180110e-05	-5.152329549902e-05	-5.259910959837e-05
-1.462704118445e-11	-6.000468712620e-11	-1.207743573772e-10	-1.823882569580e-10	-2.430439946855e-10	-3.221857387150e-10	-4.585126886598e-10	-7.063348381948e-10	-1.130505693094e-09	-1.805932205498e-09	-2.848865310503e-09	-4.426329444701e-09	-6.814907758851e-09	-1.045503880330e-08	-1.596994599575e-08	-2.434947219552e-08	-3.693152969024e-08	-5.566032178000e-08	-8.332898027213e-08	-1.236166036809e-07	-1.819318344948e-07	-2.650943082514e-07	-3.824884409191e-07	-5.461981214043e-07	-7.711179260885e-07	-1.076704128858e-06	-1.484825534634e-06	-2.022899576828e-06	-2.720225191623e-06	-3.609687622451e-06	-4.725226835189e-06	-6.098151524287e-06	-7.759498502338e-06	-9.727995544082e-06	-1.201910368597e-05	-1.462639174510e-05	-1.753517795275e-05	-2.070596271499e-05	-2.408403470524e-05	-2.759929748798e-05	-3.116013232361e-05	-3.468169917882e-05	-3.805708759018e-05	-4.121098175608e-05	-4.405525634475e-05	-4.654763195170e-05	-4.865096874659e-05	-5.036866569956e-05	-5.172966593712e-05	-5.278062015474e-05
-1.379135476122e-11	-5.660501727173e-11	-1.144663353434e-10	-1.733941018506e-10	-2.329752355459e-10	-3.098904141087e-10	-4.417264748333e-10	-6.818418701487e-10	-1.091351208640e-09	-1.753084483161e-09	-2.773705595827e-09	-4.321930817281e-09	-6.682771788551e-09	-1.026329882904e-08	-1.573560116800e-08	-2.403229403806e-08	-3.651916115507e-08	-5.519853394999e-08	-8.271596795467e-08	-1.230134829610e-07	-1.812032528514e-07	-2.643785620098e-07	-3.819650553438e-07	-5.457642407279e-07	-7.715630155468e-07	-1.077777241082e-06	-1.487919181649e-06	-2.028305701820e-06	-2.729262835248e-06	-3.624017016916e-06	-4.745274983241e-06	-6.127741195156e-06	-7.797684511334e-06	-9.780296065010e-06	-1.208388796097e-05	-1.470903559568e-05	-1.763549287422e-05	-2.082509385931e-05	-2.422534153141e-05	-2.775636550599e-05	-3.134079357545e-05	-3.487235608561e-05	-3.826728667980e-05	-4.142495423232e-05	-4.427934821252e-05	-4.677074221119e-05	-4.887041642458e-05	-5.058263120206e-05	-5.192421437475e-05	-5.296433347893e-05
-1.292427995691e-11	-5.339587432136e-11	-1.080174395012e-10	-1.650044117625e-10	-2.228781322784e-10	-2.983835415340e-10	-4.277177547920e-10	-6.592903589171e-10	-1.058584725331e-09	-1.704059102869e-09	-2.702921280734e-09	-4.233792913890e-09	-6.552646638189e-09	-1.010221069935e-08	-1.551998504861e-08	-2.374667478400e-08	-3.619303899079e-08	-5.474299476231e-08	-8.222646005364e-08	-1.224038364110e-07	-1.805174453001e-07	-2.637332778438e-07	-3.812126186943e-07	-5.454640009640e-07	-7.715139909182e-07	-1.078879241380e-06	-1.490334974404e-06	-2.032813989054e-06	-2.737195454688e-06	-3.635433632513e-06	-4.763187224702e-06	-6.151265668857e-06	-7.831402695401e-06	-9.823364036945e-06	-1.214046097361e-05	-1.478013507798e-05	-1.772142249445e-05	-2.093096406349e-05	-2.434510696707e-05	-2.789901211328e-05	-3.149488404432e-05	-3.504773398583e-05	-3.845214491905e-05	-4.162425135258e-05	-4.448630863764e-05	-4.697979872096e-05	-4.908384633908e-05	-5.078301641263e-05	-5.212210957713e-05	-5.313574615136e-05
-1.213244194553e-11	-5.005015212774e-11	-1.020208316014e-10	-1.570551818699e-10	-2.136366296773e-10	-2.886789720491e-10	-4.140977912634e-10	-6.405082678243e-10	-1.029417294565e-09	-1.657743102619e-09	-2.642930814143e-09	-4.145213125764e-09	-6.444580973390e-09	-9.960298418347e-09	-1.532476010505e-08	-2.351772837184e-08	-3.586503434606e-08	-5.436768500907e-08	-8.173857968543e-08	-1.217963528586e-07	-1.798790174458e-07	-2.629297993573e-07	-3.806075397163e-07	-5.448558359578e-07	-7.714646482770e-07	-1.079501331624e-06	-1.492036397036e-06	-2.036546019578e-06	-2.742736118241e-06	-3.645130940038e-06	-4.776263814437e-06	-6.171271104055e-06	-7.857887920128e-06	-9.859289953472e-06	-1.218773428994e-05	-1.483832319851e-05	-1.779638209453e-05	-2.101709343606e-05	-2.445179806005e-05	-2.801735521988e-05	-3.163436529446e-05	-3.520042156934e-05	-3.862158335617e-05	-4.180847644911e-05	-4.467756043043e-05	-4.718448938195e-05	-4.928208413742e-05	-5.098716417458e-05	-5.230735569593e-05	-5.331328072448e-05
-1.135726814720e-11	-4.696018966673e-11	-9.663759621854e-11	-1.494112153076e-10	-2.058807198753e-10	-2.791516053942e-10	-4.026820158607e-10	-6.234826000837e-10	-1.001306153141e-09	-1.619928233892e-09	-2.584833328818e-09	-4.071511692103e-09	-6.349268689528e-09	-9.828477675115e-09	-1.516985701992e-08	-2.328754891301e-08	-3.558161437695e-08	-5.398713506228e-08	-8.124243951215e-08	-1.212422578272e-07	-1.791439538166e-07	-2.622385869950e-07	-3.797965322805e-07	-5.442553541817e-07	-7.711092589384e-07	-1.079533243887e-06	-1.493126351071e-06	-2.038357376914e-06	-2.747016068352e-06	-3.651119465492e-06	-4.786533992131e-06	-6.185659552871e-06	-7.878310132275e-06	-9.887974040348e-06	-1.222362518778e-05	-1.488730975505e-05	-1.785364478232e-05	-2.109161427348e-05	-2.453699826251e-05	-2.812174809373e-05	-3.175381852139e-05	-3.533719427307e-05	-3.877824201552e-05	-4.197568811285e-05	-4.486552659895e-05	-4.737263167960e-05	-4.948395116659e-05	-5.117912469279e-05	-5.249773172602e-05	-5.348609748783e-05
-1.063710261927e-11	-4.446493075067e-11	-9.142033962509e-11	-1.430853059720e-10	-1.978925037982e-10	-2.708112908799e-10	-3.923326796216e-10	-6.073807790670e-10	-9.791432649267e-10	-1.583905378368e-09	-2.536193219956e-09	-4.008266442592e-09	-6.259290733987e-09	-9.721270583170e-09	-1.500850416952e-08	-2.308186975817e-08	-3.529993415513e-08	-5.360295430352e-08	-8.078869258343e-08	-1.206241296306e-07	-1.784975586907e-07	-2.614277623078e-07	-3.789857799969e-07	-5.434289451834e-07	-7.702610226247e-07	-1.079128184269e-06	-1.492748940312e-06	-2.039251455787e-06	-2.748470472342e-06	-3.654894727290e-06	-4.792610741372e-06	-6.195008855123e-06	-7.893103084430e-06	-9.906770349989e-06	-1.225187039526e-05	-1.492096291987e-05	-1.790068367249e-05	-2.114753883422e-05	-2.460897387925e-05	-2.820904200041e-05	-3.185725168626e-05	-3.546337154117e-05	-3.891690227738e-05	-4.214023950968e-05	-4.503640799315e-05	-4.756368058819e-05	-4.967464801257e-05	-5.137433920899e-05	-5.268561857752e-05	-5.365801343725e-05
-1.013779987107e-11	-4.210954681120e-11	-8.713505149627e-11	-1.367640019480e-10	-1.907712640265e-10	-2.632731902652e-10	-3.823946142672e-10	-5.949796743486e-10	-9.586873403043e-10	-1.554212820951e-09	-2.495232036508e-09	-3.946121668668e-09	-6.183434033222e-09	-9.608208151102e-09	-1.486232827877e-08	-2.287939120204e-08	-3.501523078209e-08	-5.325344171769e-08	-8.030219298636e-08	-1.200749775035e-07	-1.777701815740e-07	-2.605953700976e-07	-3.780102357093e-07	-5.422198578258e-07	-7.691220047854e-07	-1.077606859372e-06	-1.491708038421e-06	-2.038059722593e-06	-2.748230445816e-06	-3.655596945974e-06	-4.794506828166e-06	-6.199993592350e-06	-7.899537307420e-06	-9.919335104522e-06	-1.226714296788e-05	-1.494566278065e-05	-1.793200605404e-05	-2.119114693779e-05	-2.466686825880e-05	-2.828049114215e-05	-3.195203385751e-05	-3.557107965245e-05	-3.905328522859e-05	-4.228803796746e-05	-4.520880013071e-05	-4.774489117294e-05	-4.986628146075e-05	-5.156953573471e-05	-5.287107498100e-05	-5.383597375028e-05
-9.638036499103e-12	-4.012539217606e-11	-8.332739529866e-11	-1.310156803700e-10	-1.845332256084e-10	-2.558270658537e-10	-3.750599854025e-10	-5.837211063017e-10	-9.417061245786e-10	-1.528789696219e-09	-2.454214834265e-09	-3.893322352979e-09	-6.103752261722e-09	-9.502913228281e-09	-1.471860428166e-08	-2.267752163907e-08	-3.476148625406e-08	-5.288741350876e-08	-7.986022285411e-08	-1.194635795514e-07	-1.770178076599e-07	-2.596514483979e-07	-3.767385535743e-07	-5.408126757206e-07	-7.671531755858e-07	-1.075641379763e-06	-1.489186142479e-06	-2.035565358507e-06	-2.745725595653e-06	-3.652876069982e-06	-4.793084866746e-06	-6.198106078503e-06	-7.900943398191e-06	-9.921108557834e-06	-1.227469614858e-05	-1.495752754529e-05	-1.795211180812e-05	-2.122344225493e-05	-2.470927343836e-05	-2.834502950439e-05	-3.202880955747e-05	-3.567661373709e-05	-3.917376355193e-05	-4.243538479235e-05	-4.537325388077e-05	-4.792484211007e-05	-5.006001069352e-05	-5.176049989253e-05	-5.306387114549e-05	-5.400655998892e-05
-9.164752793350e-12	-3.841935077175e-11	-7.968375755817e-11	-1.265674712543e-10	-1.785835975786e-10	-2.501563000811e-10	-3.676983343084e-10	-5.742188603485e-10	-9.272435983881e-10	-1.503452574444e-09	-2.418187547423e-09	-3.837904508976e-09	-6.029261119026e-09	-9.402843411475e-09	-1.457699532655e-08	-2.249677115697e-08	-3.449456122769e-08	-5.255223857251e-08	-7.937585602199e-08	-1.188287925463e-07	-1.761811162640e-07	-2.584776510116e-07	-3.753460397910e-07	-5.388254655476e-07	-7.648931634704e-07	-1.072625808446e-06	-1.485651406705e-06	-2.031430216986e-06	-2.740502869712e-06	-3.647656661080e-06	-4.786068253610e-06	-6.192184724932e-06	-7.893631849252e-06	-9.916448040611e-06	-1.227207329197e-05	-1.495919070948e-05	-1.796331782381e-05	-2.124117225147e-05	-2.474635553863e-05	-2.839260863521e-05	-3.210289280780e-05	-3.576782851885e-05	-3.929203509361e-05	-4.257701842638e-05	-4.553404580248e-05	-4.810829147743e-05	-5.024821373978e-05	-5.195979603990e-05	-5.324957959374e-05	-5.418283651347e-05
-8.802493182275e-12	-3.677651835066e-11	-7.690927058070e-11	-1.222706494396e-10	-1.740634566123e-10	-2.446431284316e-10	-3.612121688627e-10	-5.653373148924e-10	-9.122122912119e-10	-1.481195447140e-09	-2.382056435864e-09	-3.786684743836e-09	-5.959240133144e-09	-9.303603372673e-09	-1.445050665326e-08	-2.230657051822e-08	-3.424795063257e-08	-5.218267923282e-08	-7.886851871035e-08	-1.181367905764e-07	-1.751827179231e-07	-2.572363608996e-07	-3.735520569175e-07	-5.366355135379e-07	-7.619017763520e-07	-1.068847781886e-06	-1.480951411361e-06	-2.025151090365e-06	-2.733384377744e-06	-3.637963919701e-06	-4.775938199361e-06	-6.179439828752e-06	-7.880975960528e-06	-9.903870990134e-06	-1.226037333805e-05	-1.495421397714e-05	-1.796127865570e-05	-2.125456248590e-05	-2.476801206961e-05	-2.843694336139e-05	-3.216503586894e-05	-3.585506072930e-05	-3.940649041744e-05	-4.271297313251e-05	-4.569953532138e-05	-4.828547255274e-05	-5.044483317100e-05	-5.215216159885e-05	-5.344099836112e-05	-5.435090074242e-05
-8.481430777729e-12	-3.558054083100e-11	-7.438892875144e-11	-1.187852837153e-10	-1.697484138161e-10	-2.395023534509e-10	-3.551013291316e-10	-5.558561780070e-10	-8.989740324490e-10	-1.459000428932e-09	-2.349484311431e-09	-3.739299720065e-09	-5.890321531816e-09	-9.214509020803e-09	-1.431566100037e-08	-2.212730700838e-08	-3.397439628340e-08	-5.179402723906e-08	-7.832731847474e-08	-1.173368076558e-07	-1.741478809672e-07	-2.557180857283e-07	-3.716178456940e-07	-5.339489395464e-07	-7.583445191268e-07	-1.064229934616e-06	-1.474558197946e-06	-2.017479711822e-06	-2.722799925005e-06	-3.625931179693e-06	-4.760522406664e-06	-6.162263112601e-06	-7.862434247307e-06	-9.883465611974e-06	-1.224385398256e-05	-1.493739296335e-05	-1.795558076395e-05	-2.125471734520e-05	-2.478591094745e-05	-2.847175571430e-05	-3.222154827200e-05	-3.594031749424e-05	-3.951408125788e-05	-4.285431249351e-05	-4.585815335432e-05	-4.847060237476e-05	-5.063497255565e-05	-5.235013945261e-05	-5.362559376263e-05	-5.451785130666e-05
-8.260760896266e-12	-3.461468930837e-11	-7.226362822221e-11	-1.156281435950e-10	-1.654587556452e-10	-2.348305125656e-10	-3.486465049636e-10	-5.477390921424e-10	-8.853257324348e-10	-1.439399860094e-09	-2.319522691712e-09	-3.693748111381e-09	-5.827758067842e-09	-9.117782200204e-09	-1.418461901260e-08	-2.193021418802e-08	-3.368783245518e-08	-5.138706131579e-08	-7.771060291763e-08	-1.165180904291e-07	-1.729315464803e-07	-2.541162948294e-07	-3.693367006275e-07	-5.308215466648e-07	-7.541754396626e-07	-1.058328858951e-06	-1.467201293926e-06	-2.007143293637e-06	-2.710433752664e-06	-3.609912629058e-06	-4.741565241933e-06	-6.140914156383e-06	-7.837156516608e-06	-9.859558960070e-06	-1.221717470977e-05	-1.491754035054e-05	-1.793904653552e-05	-2.125049269331e-05	-2.479657492684e-05	-2.849999816809e-05	-3.227773603116e-05	-3.601806806349e-05	-3.962707269966e-05	-4.298857292958e-05	-4.602414836931e-05	-4.864994481236e-05	-5.083020703206e-05	-5.254254263832e-05	-5.380884419611e-05	-5.467818812933e-05
-8.066249645334e-12	-3.372491653602e-11	-7.049006847168e-11	-1.125665965382e-10	-1.616970592589e-10	-2.298254535493e-10	-3.431981621894e-10	-5.394732225493e-10	-8.738141427733e-10	-1.420916070682e-09	-2.290011426987e-09	-3.651506032377e-09	-5.760507008748e-09	-9.023454826540e-09	-1.404234433019e-08	-2.172087488303e-08	-3.339045706736e-08	-5.093254829443e-08	-7.709309314814e-08	-1.155789009214e-07	-1.716552334172e-07	-2.522596775010e-07	-3.667340899986e-07	-5.272732302362e-07	-7.490407532475e-07	-1.051737222908e-06	-1.457821916359e-06	-1.995522091028e-06	-2.695212681709e-06	-3.591045476191e-06	-4.719679597198e-06	-6.113876009039e-06	-7.809474116768e-06	-9.827343446750e-06	-1.218778338271e-05	-1.488909164959e-05	-1.791780182947e-05	-2.124128218213e-05	-2.480040037591e-05	-2.852892787698e-05	-3.232622849254e-05	-3.610093512270e-05	-3.973342699710e-05	-4.312944685273e-05	-4.618506604766e-05	-4.883343322242e-05	-5.102132919151e-05	-5.273317270707e-05	-5.398803676211e-05	-5.482704252371e-05
-7.857617356315e-12	-3.289384660939e-11	-6.870943729930e-11	-1.100050721508e-10	-1.580240804721e-10	-2.257021804827e-10	-3.376105031803e-10	-5.323049122088e-10	-8.627216321947e-10	-1.402352413504e-09	-2.262470472524e-09	-3.605782574462e-09	-5.694430636346e-09	-8.921983868369e-09	-1.389234853507e-08	-2.150748409168e-08	-3.306439700158e-08	-5.047943585684e-08	-7.639040211771e-08	-1.145997725531e-07	-1.702020646043e-07	-2.501740888240e-07	-3.638325012454e-07	-5.229895654408e-07	-7.434384579469e-07	-1.043678744559e-06	-1.447528437013e-06	-1.981892050432e-06	-2.677674704884e-06	-3.570245847322e-06	-4.693177205141e-06	-6.085188770534e-06	-7.775163837264e-06	-9.792600820910e-06	-1.215197620960e-05	-1.485602684774e-05	-1.789339955327e-05	-2.122535595802e-05	-2.480546642850e-05	-2.855065449046e-05	-3.237941740343e-05	-3.617790861165e-05	-3.984528861054e-05	-4.326614145296e-05	-4.634913404018e-05	-4.901462846644e-05	-5.120980675050e-05	-5.292219048016e-05	-5.415496636084e-05	-5.497195298736e-05
-7.641765638944e-12	-3.202188066029e-11	-6.714230942260e-11	-1.075954287881e-10	-1.550944024414e-10	-2.217019802529e-10	-3.324617515417e-10	-5.252424211410e-10	-8.512081238330e-10	-1.385045874713e-09	-2.231915060615e-09	-3.560592962906e-09	-5.624236576697e-09	-8.818243625072e-09	-1.374148558466e-08	-2.127523863644e-08	-3.273678311489e-08	-4.996858913006e-08	-7.566536646713e-08	-1.134964902128e-07	-1.685743837374e-07	-2.478810685627e-07	-3.603879845522e-07	-5.184239894881e-07	-7.367841819000e-07	-1.034941914563e-06	-1.435862755251e-06	-1.966430275500e-06	-2.658957765964e-06	-3.545775143159e-06	-4.665476171520e-06	-6.051392061742e-06	-7.738583692721e-06	-9.753361232750e-06	-1.211185921415e-05	-1.482112640676e-05	-1.786281562569e-05	-2.121102031111e-05	-2.480425404196e-05	-2.857646854508e-05	-3.242754372919e-05	-3.625924049926e-05	-3.995418134241e-05	-4.340494034031e-05	-4.651285027670e-05	-4.919187285519e-05	-5.139911667737e-05	-5.309824654823e-05	-5.432039941695e-05	-5.509473600774e-05
-7.443967703475e-12	-3.127324587838e-11	-6.559210161066e-11	-1.055236430409e-10	-1.523312729719e-10	-2.181467993647e-10	-3.275915203506e-10	-5.173476078856e-10	-8.398623694588e-10	-1.365606444629e-09	-2.202879595904e-09	-3.513466718827e-09	-5.553017904866e-09	-8.712779893846e-09	-1.357993010203e-08	-2.104471082248e-08	-3.236994464720e-08	-4.943828858462e-08	-7.484628631352e-08	-1.122655115892e-07	-1.668253838750e-07	-2.451938044826e-07	-3.567712827905e-07	-5.131025543571e-07	-7.296379181783e-07	-1.025331907193e-06	-1.422778932483e-06	-1.950248175849e-06	-2.637375005689e-06	-3.520422541023e-06	-4.634056032245e-06	-6.015617307993e-06	-7.698979820302e-06	-9.710233608851e-06	-1.207087528277e-05	-1.478097596644e-05	-1.783399963379e-05	-2.119141694747e-05	-2.480639485423e-05	-2.859819317305e-05	-3.247910438678e-05	-3.633904302970e-05	-4.006391895085e-05	-4.354525585021e-05	-4.667128356018e-05	-4.937237774781e-05	-5.157515984567e-05	-5.327451000698e-05	-5.446465847619e-05	-5.520814223690e-05
-7.281120684616e-12	-3.059158525756e-11	-6.429443319033e-11	-1.035053427295e-10	-1.496492303788e-10	-2.146934052138e-10	-3.222948742754e-10	-5.098103594520e-10	-8.272978598521e-10	-1.346767626666e-09	-2.172210506930e-09	-3.466716515184e-09	-5.481848469184e-09	-8.601349513253e-09	-1.341907037198e-08	-2.078322873812e-08	-3.198918356327e-08	-4.884403085296e-08	-7.393613441856e-08	-1.109627684480e-07	-1.647861149921e-07	-2.424085081169e-07	-3.526430740450e-07	-5.074293255009e-07	-7.219498301947e-07	-1.014617587643e-06	-1.409261595408e-06	-1.931931903222e-06	-2.615142263347e-06	-3.492472301898e-06	-4.600907014965e-06	-5.977929342958e-06	-7.656099167560e-06	-9.666938568734e-06	-1.202564961562e-05	-1.474252402656e-05	-1.780091876865e-05	-2.117461815561e-05	-2.480559685875e-05	-2.862248433710e-05	-3.253049758648e-05	-3.641836585713e-05	-4.017705880421e-05	-4.367940475844e-05	-4.683489746421e-05	-4.953968336878e-05	-5.175225709876e-05	-5.343127669023e-05	-5.459971856994e-05	-5.529819790038e-05
-7.156852604706e-12	-3.001953445071e-11	-6.304043759752e-11	-1.014788181773e-10	-1.470252698657e-10	-2.109887111306e-10	-3.173256449335e-10	-5.016828302927e-10	-8.150506727795e-10	-1.326934128395e-09	-2.142402188069e-09	-3.420175312162e-09	-5.406024681462e-09	-8.490578576630e-09	-1.323456225082e-08	-2.051394575512e-08	-3.156584855783e-08	-4.818258711074e-08	-7.298388506690e-08	-1.094539266298e-07	-1.626970396458e-07	-2.392931686388e-07	-3.482531600409e-07	-5.014298938101e-07	-7.134159014435e-07	-1.003660526610e-06	-1.394218941934e-06	-1.913113987751e-06	-2.591154544725e-06	-3.463068895039e-06	-4.566667618285e-06	-5.937670268554e-06	-7.613464949910e-06	-9.620318853143e-06	-1.198197851000e-05	-1.470081195443e-05	-1.777027550561e-05	-2.115601473741e-05	-2.480648385356e-05	-2.864791834264e-05	-3.258039651387e-05	-3.650278078501e-05	-4.028363383317e-05	-4.381982562528e-05	-4.698601840867e-05	-4.970833547177e-05	-5.191233272903e-05	-5.357850674190e-05	-5.471447251222e-05	-5.536428508850e-05
-7.011399223109e-12	-2.947002720702e-11	-6.182314645144e-11	-9.957652830510e-11	-1.442001809808e-10	-2.073769899504e-10	-3.120472659407e-10	-4.942307978084e-10	-8.025072104117e-10	-1.307683027111e-09	-2.111728159774e-09	-3.369480629968e-09	-5.332092983813e-09	-8.363258424703e-09	-1.304516018742e-08	-2.021481555313e-08	-3.109231817617e-08	-4.750215911803e-08	-7.189372387381e-08	-1.079192736442e-07	-1.603945741778e-07	-2.359737083085e-07	-3.436864275972e-07	-4.948101811088e-07	-7.047558077711e-07	-9.916281922495e-07	-1.378762850708e-06	-1.893167427293e-06	-2.566051593442e-06	-3.433133438962e-06	-4.530485439666e-06	-5.897825269028e-06	-7.568319598636e-06	-9.575190255635e-06	-1.193600070038e-05	-1.466113673766e-05	-1.773878094031e-05	-2.113830990461e-05	-2.480983107636e-05	-2.867129352215e-05	-3.263653480847e-05	-3.658057988637e-05	-4.039685689798e-05	-4.394927815648e-05	-4.713838455161e-05	-4.986288297871e-05	-5.206191419831e-05	-5.370865714501e-05	-5.480459503890e-05	-5.540993693058e-05
-6.874895228519e-12	-2.886013540703e-11	-6.057690041781e-11	-9.764765751840e-11	-1.416146311437e-10	-2.036941633483e-10	-3.072606700186e-10	-4.862911231845e-10	-7.903994850462e-10	-1.288060648490e-09	-2.077975790916e-09	-3.320045212644e-09	-5.245289937853e-09	-8.232377806316e-09	-1.283804765125e-08	-1.988098908023e-08	-3.061339688783e-08	-4.672712187139e-08	-7.078711021298e-08	-1.062530080082e-07	-1.579398678406e-07	-2.325692926635e-07	-3.386704343841e-07	-4.881163947509e-07	-6.953643296942e-07	-9.792795622720e-07	-1.362626467526e-06	-1.872409674979e-06	-2.540725937473e-06	-3.401783581133e-06	-4.494827953515e-06	-5.856190393012e-06	-7.524582988818e-06	-9.528519279644e-06	-1.189161577062e-05	-1.462152531277e-05	-1.770766996629e-05	-2.112415355260e-05	-2.481078560183e-05	-2.870145258345e-05	-3.268658654890e-05	-3.666507082090e-05	-4.050122775718e-05	-4.407926064001e-05	-4.727971533797e-05	-5.000591436136e-05	-5.219802808314e-05	-5.381380343988e-05	-5.487686049393e-05	-5.541927884643e-05
-6.710297899142e-12	-2.819349202919e-11	-5.937017716905e-11	-9.583753242525e-11	-1.390249635738e-10	-2.004600987728e-10	-3.020420346501e-10	-4.785968827845e-10	-7.781840947010e-10	-1.265922001665e-09	-2.045025761075e-09	-3.261141358059e-09	-5.155987742131e-09	-8.091913963930e-09	-1.260723487710e-08	-1.954849624450e-08	-3.006979342366e-08	-4.594067366733e-08	-6.960442128055e-08	-1.044754756406e-07	-1.554461100608e-07	-2.288463553025e-07	-3.336025329125e-07	-4.809533285130e-07	-6.857524077694e-07	-9.665415861313e-07	-1.345914289749e-06	-1.851596653795e-06	-2.514420184627e-06	-3.371041191690e-06	-4.457949052762e-06	-5.815802163978e-06	-7.479905410685e-06	-9.483076236977e-06	-1.184812407081e-05	-1.458198109250e-05	-1.768073451949e-05	-2.110750378664e-05	-2.481867245001e-05	-2.872663834768e-05	-3.274297360615e-05	-3.674300159430e-05	-4.060503211740e-05	-4.420145307650e-05	-4.740888544967e-05	-5.013895734519e-05	-5.230897673298e-05	-5.390323167181e-05	-5.491326092677e-05	-5.540486520404e-05
-6.556393498851e-12	-2.755494514423e-11	-5.816645508647e-11	-9.396500947998e-11	-1.368156736781e-10	-1.970047911839e-10	-2.969992059061e-10	-4.707384716841e-10	-7.635669340953e-10	-1.244541908117e-09	-2.006087842602e-09	-3.200870760172e-09	-5.061393766127e-09	-7.933976983609e-09	-1.237995208243e-08	-1.917529093345e-08	-2.951949489369e-08	-4.511223253818e-08	-6.833622952607e-08	-1.026772859043e-07	-1.527398584690e-07	-2.250927011602e-07	-3.282488303556e-07	-4.736369313053e-07	-6.759182412744e-07	-9.534169946560e-07	-1.329275615342e-06	-1.830140600654e-06	-2.488722432227e-06	-3.339457148917e-06	-4.422136414223e-06	-5.775021614138e-06	-7.436233085119e-06	-9.439098716690e-06	-1.180442757922e-05	-1.454684117998e-05	-1.765162519750e-05	-2.109769217482e-05	-2.482297701582e-05	-2.875725603048e-05	-3.279514880703e-05	-3.681945204834e-05	-4.070439595274e-05	-4.431123002629e-05	-4.753092306560e-05	-5.024711692170e-05	-5.240620269748e-05	-5.395813483100e-05	-5.492673498969e-05	-5.535106117417e-05
-6.397378078878e-12	-2.701441480582e-11	-5.691833567251e-11	-9.235781663721e-11	-1.342729512932e-10	-1.936060944489e-10	-2.918913834792e-10	-4.611692863086e-10	-7.497367676081e-10	-1.219150398856e-09	-1.965816486626e-09	-3.138308837896e-09	-4.954822796967e-09	-7.780175866776e-09	-1.212770730320e-08	-1.879572526033e-08	-2.894624516181e-08	-4.422144604630e-08	-6.705890199529e-08	-1.007435603745e-07	-1.500141938069e-07	-2.211646660611e-07	-3.227955654860e-07	-4.662067537948e-07	-6.658476826445e-07	-9.404377596778e-07	-1.312209067046e-06	-1.809235082804e-06	-2.462473815366e-06	-3.308804706705e-06	-4.386348688088e-06	-5.735025518092e-06	-7.394309579473e-06	-9.394787900321e-06	-1.176517956071e-05	-1.451009103818e-05	-1.762883073253e-05	-2.108564377563e-05	-2.483164020000e-05	-2.878609553826e-05	-3.284522479920e-05	-3.689433376217e-05	-4.079130054628e-05	-4.441629952839e-05	-4.762917660856e-05	-5.034338150677e-05	-5.247080470176e-05	-5.399032074139e-05	-5.490275271108e-05	-5.526364916538e-05
-6.293129967048e-12	-2.644291754469e-11	-5.588210964813e-11	-9.046468382163e-11	-1.316961526363e-10	-1.901281560693e-10	-2.856716331455e-10	-4.522894786438e-10	-7.333479626706e-10	-1.192345171641e-09	-1.925228673619e-09	-3.067818318047e-09	-4.851966743213e-09	-7.611060525423e-09	-1.186850638207e-08	-1.840334810119e-08	-2.833198139164e-08	-4.332866200366e-08	-6.569645563411e-08	-9.879504105334e-08	-1.471811846681e-07	-2.171834161966e-07	-3.173024114698e-07	-4.586432143597e-07	-6.559338178845e-07	-9.271650888760e-07	-1.295632880589e-06	-1.788026685430e-06	-2.437030890700e-06	-3.278416109490e-06	-4.351111711003e-06	-5.696906249040e-06	-7.352116958639e-06	-9.354777392663e-06	-1.172489246622e-05	-1.447879290458e-05	-1.760510725869e-05	-2.107706157925e-05	-2.484073707869e-05	-2.881238378246e-05	-3.289595379952e-05	-3.695717525210e-05	-4.087569393702e-05	-4.449943985123e-05	-4.771689556841e-05	-5.040946542476e-05	-5.251260869451e-05	-5.398781207442e-05	-5.484442973599e-05	-5.514097072995e-05
-6.166026232479e-12	-2.595805067946e-11	-5.475848626315e-11	-8.850573592757e-11	-1.291554680683e-10	-1.856985549801e-10	-2.798653271251e-10	-4.419950319944e-10	-7.161336045724e-10	-1.166171307560e-09	-1.879054594038e-09	-2.999395203725e-09	-4.739855264339e-09	-7.436708039483e-09	-1.160289228170e-08	-1.798505127474e-08	-2.771555048344e-08	-4.238224781170e-08	-6.432701144231e-08	-9.678767727055e-08	-1.443266662490e-07	-2.131953114515e-07	-3.117295026507e-07	-4.512273133043e-07	-6.458400757395e-07	-9.143331314467e-07	-1.278910761017e-06	-1.767453762915e-06	-2.411979573887e-06	-3.248436230741e-06	-4.317795101235e-06	-5.658627277213e-06	-7.313781944083e-06	-9.314236273472e-06	-1.168920145040e-05	-1.444781888636e-05	-1.758410821801e-05	-2.107048524549e-05	-2.484698598424e-05	-2.884108115102e-05	-3.293573459906e-05	-3.701925307567e-05	-4.094045946798e-05	-4.457278788123e-05	-4.777761668868e-05	-5.045280112185e-05	-5.252311537005e-05	-5.395026718678e-05	-5.475271258374e-05	-5.497580247873e-05
-6.029254398103e-12	-2.546817795349e-11	-5.344600396820e-11	-8.675680782255e-11	-1.258703048692e-10	-1.816309573052e-10	-2.732606489778e-10	-4.311786190380e-10	-6.994860433906e-10	-1.136512517837e-09	-1.833810290818e-09	-2.925754297820e-09	-4.623899062785e-09	-7.259076234708e-09	-1.132049486912e-08	-1.756448598768e-08	-2.706741219770e-08	-4.143652881932e-08	-6.292760040862e-08	-9.477376222738e-08	-1.414773259002e-07	-2.091617678967e-07	-3.062967464218e-07	-4.437111373631e-07	-6.361182556763e-07	-9.014381465683e-07	-1.262672775700e-06	-1.747364502798e-06	-2.387256948233e-06	-3.220267396930e-06	-4.284402866447e-06	-5.623639151127e-06	-7.275426876342e-06	-9.277547177609e-06	-1.165477702032e-05	-1.441888252358e-05	-1.756615565466e-05	-2.106113736252e-05	-2.485697367733e-05	-2.886032597210e-05	-3.297577023606e-05	-3.706447807644e-05	-4.099591497706e-05	-4.462307045022e-05	-4.781577171421e-05	-5.046843273501e-05	-5.249817163569e-05	-5.388138688662e-05	-5.461796391300e-05	-5.477790918550e-05
-5.908621786373e-12	-2.475907511200e-11	-5.232274244308e-11	-8.446974536166e-11	-1.229879659083e-10	-1.771414052460e-10	-2.661840553952e-10	-4.205699272495e-10	-6.809320794503e-10	-1.107386832035e-09	-1.785909666508e-09	-2.848890380704e-09	-4.505587531233e-09	-7.070477891461e-09	-1.103828232078e-08	-1.712702324371e-08	-2.642328098954e-08	-4.047224443312e-08	-6.152915191485e-08	-9.277334670658e-08	-1.386102790936e-07	-2.052542888292e-07	-3.007986695444e-07	-4.364845820507e-07	-6.263942651226e-07	-8.889273799052e-07	-1.246959646562e-06	-1.727517955878e-06	-2.364106007127e-06	-3.192110358625e-06	-4.253780656578e-06	-5.589063742702e-06	-7.240216895812e-06	-9.242655661943e-06	-1.162180329705e-05	-1.439371569057e-05	-1.754581121957e-05	-2.105630197336e-05	-2.485910238456e-05	-2.888021912038e-05	-3.300212803391e-05	-3.710083064489e-05	-4.103254825986e-05	-4.465107171583e-05	-4.782982284567e-05	-5.044877828429e-05	-5.244423685228e-05	-5.376955939951e-05	-5.445094572752e-05	-5.453597693497e-05
-5.725248244670e-12	-2.410943376856e-11	-5.090092665592e-11	-8.233831156844e-11	-1.198991502268e-10	-1.723473926141e-10	-2.593718385444e-10	-4.088547929699e-10	-6.624251493035e-10	-1.076637144633e-09	-1.735718019505e-09	-2.770745737712e-09	-4.381114983523e-09	-6.882992672304e-09	-1.074616385201e-08	-1.669386038974e-08	-2.576814547666e-08	-3.951616129168e-08	-6.014805590437e-08	-9.076634213017e-08	-1.358444898569e-07	-2.013027374265e-07	-2.955264348531e-07	-4.293075099842e-07	-6.169636287016e-07	-8.769051411078e-07	-1.231417071509e-06	-1.708997094116e-06	-2.341075842431e-06	-3.166242734326e-06	-4.223805921067e-06	-5.556961710631e-06	-7.207093992142e-06	-9.208845517643e-06	-1.159301064231e-05	-1.436659836670e-05	-1.753015499433e-05	-2.104530553842e-05	-2.486201795719e-05	-2.888977735444e-05	-3.301998942599e-05	-3.712239572924e-05	-4.104750883895e-05	-4.465865083175e-05	-4.780964442906e-05	-5.040257509722e-05	-5.234796914977e-05	-5.362587100393e-05	-5.423961859104e-05	-5.426051408248e-05
-5.545319493722e-12	-2.341206259930e-11	-4.936227553571e-11	-8.020055432702e-11	-1.165045616497e-10	-1.679312070741e-10	-2.517365166834e-10	-3.970914993866e-10	-6.427017332301e-10	-1.044658033423e-09	-1.684917460315e-09	-2.689745440845e-09	-4.257104516076e-09	-6.689229995041e-09	-1.045871716372e-08	-1.625611292260e-08	-2.512351594816e-08	-3.857620392756e-08	-5.876095251933e-08	-8.883851689885e-08	-1.330558864651e-07	-1.975282475771e-07	-2.903262601215e-07	-4.223363482000e-07	-6.079492907345e-07	-8.650211915202e-07	-1.216980471625e-06	-1.690667283704e-06	-2.319874673768e-06	-3.141103023781e-06	-4.195744637205e-06	-5.527086859882e-06	-7.174825270552e-06	-9.179239654988e-06	-1.156270838652e-05	-1.434394255658e-05	-1.751010998828e-05	-2.103507060019e-05	-2.485770588676e-05	-2.889119899111e-05	-3.302670295887e-05	-3.712347412835e-05	-4.104559578753e-05	-4.463387305456e-05	-4.776519902910e-05	-5.031537854452e-05	-5.222041849962e-05	-5.343838534179e-05	-5.399389397136e-05	-5.394520517299e-05
-5.372023180103e-12	-2.262211769738e-11	-4.796214646884e-11	-7.771340773487e-11	-1.133166767518e-10	-1.628326227295e-10	-2.442615220343e-10	-3.845829574281e-10	-6.225716629456e-10	-1.011864444025e-09	-1.632765989904e-09	-2.608843015722e-09	-4.130327830299e-09	-6.500532177377e-09	-1.016943040281e-08	-1.582541938431e-08	-2.449274716349e-08	-3.763209918334e-08	-5.743840090945e-08	-8.690266066057e-08	-1.303971066947e-07	-1.938212280031e-07	-2.852723713512e-07	-4.157148240705e-07	-5.990629874462e-07	-8.540247337943e-07	-1.202744134629e-06	-1.673756639928e-06	-2.299432934679e-06	-3.117453285033e-06	-4.169893063608e-06	-5.497866801433e-06	-7.146458316758e-06	-9.148618960721e-06	-1.153646883564e-05	-1.431858317041e-05	-1.749061639511e-05	-2.102022520646e-05	-2.484575972503e-05	-2.888471598802e-05	-3.301476050743e-05	-3.711082296650e-05	-4.101381734590e-05	-4.458691211072e-05	-4.768204434376e-05	-5.019780415388e-05	-5.205047907904e-05	-5.321559158742e-05	-5.370837192313e-05	-5.359442671978e-05
-5.188727212969e-12	-2.191286104339e-11	-4.633452078424e-11	-7.529198560191e-11	-1.097342888776e-10	-1.577863056856e-10	-2.363587157155e-10	-3.719670249414e-10	-6.017840922546e-10	-9.784474843471e-10	-1.581112847821e-09	-2.526811562261e-09	-4.007737668869e-09	-6.310833913925e-09	-9.884426326122e-09	-1.540735546431e-08	-2.386007419018e-08	-3.673815696790e-08	-5.611341094273e-08	-8.505785465451e-08	-1.277966313285e-07	-1.902258424880e-07	-2.805040387033e-07	-4.091997852593e-07	-5.908608693906e-07	-8.432166775516e-07	-1.189596769245e-06	-1.657603687737e-06	-2.280126457308e-06	-3.095848564359e-06	-4.144519808186e-06	-5.472112632078e-06	-7.117573795505e-06	-9.121536657440e-06	-1.150888854897e-05	-1.429346611667e-05	-1.746863526151e-05	-2.099848892573e-05	-2.482861598759e-05	-2.886174700299e-05	-3.299168374158e-05	-3.707128249394e-05	-4.096192888381e-05	-4.450435031553e-05	-4.756958776765e-05	-5.004001561609e-05	-5.184437846084e-05	-5.295392137370e-05	-5.338483350651e-05	-5.321271496888e-05
-5.000319241183e-12	-2.114186390034e-11	-4.471611098798e-11	-7.273743865457e-11	-1.060243241876e-10	-1.524604874602e-10	-2.283387709347e-10	-3.591510578218e-10	-5.808158517813e-10	-9.460523209714e-10	-1.528192177872e-09	-2.447838387795e-09	-3.884639798075e-09	-6.125128437773e-09	-9.609911892822e-09	-1.498867429909e-08	-2.326210582279e-08	-3.584392853827e-08	-5.485383670615e-08	-8.326533773934e-08	-1.252811220038e-07	-1.868506412726e-07	-2.758121804934e-07	-4.032051028504e-07	-5.828382536558e-07	-8.332391212839e-07	-1.177153299534e-06	-1.642276434390e-06	-2.262614640298e-06	-3.074617669591e-06	-4.122148825206e-06	-5.446255157864e-06	-7.091606510654e-06	-9.094102060760e-06	-1.148130816865e-05	-1.426751606183e-05	-1.744073247952e-05	-2.097361320771e-05	-2.479729260098e-05	-2.882976973526e-05	-3.294509931247e-05	-3.701376931992e-05	-4.087813752255e-05	-4.439366560015e-05	-4.741984460961e-05	-4.984552828064e-05	-5.160126703107e-05	-5.265199370347e-05	-5.303056423103e-05	-5.279414758844e-05
-4.814667891657e-12	-2.031481418085e-11	-4.304989712478e-11	-7.004897589849e-11	-1.021970285627e-10	-1.470596430137e-10	-2.203397575572e-10	-3.461837756974e-10	-5.608193605098e-10	-9.125387616778e-10	-1.477854537163e-09	-2.368803089379e-09	-3.764785492905e-09	-5.946533834908e-09	-9.335713973403e-09	-1.459316650730e-08	-2.266680113008e-08	-3.499677202612e-08	-5.363817020528e-08	-8.153088394574e-08	-1.229320021532e-07	-1.835299895048e-07	-2.715171518448e-07	-3.973724700801e-07	-5.754320105724e-07	-8.238720554384e-07	-1.165294609637e-06	-1.628478984741e-06	-2.245430499249e-06	-3.055885952221e-06	-4.099958199038e-06	-5.422681348793e-06	-7.065995935444e-06	-9.066553575335e-06	-1.145404130782e-05	-1.423666921479e-05	-1.741110280194e-05	-2.093692779081e-05	-2.475876496594e-05	-2.877787982472e-05	-3.288256014438e-05	-3.692834804388e-05	-4.076754207158e-05	-4.424938077301e-05	-4.723338678981e-05	-4.961661248897e-05	-5.131617664469e-05	-5.231978031860e-05	-5.263667814762e-05	-5.235295647179e-05
-4.609257906765e-12	-1.944351775386e-11	-4.132382897490e-11	-6.727972591946e-11	-9.838591014243e-11	-1.417281334031e-10	-2.121205882714e-10	-3.338999546176e-10	-5.402473750479e-10	-8.811116621592e-10	-1.427693154998e-09	-2.291777751095e-09	-3.649486551071e-09	-5.768465188942e-09	-9.078037276305e-09	-1.420182720689e-08	-2.210457795988e-08	-3.418210187505e-08	-5.245980548983e-08	-7.992340154764e-08	-1.206239223406e-07	-1.805090805177e-07	-2.673551033869e-07	-3.919829134681e-07	-5.685330625299e-07	-8.149240644968e-07	-1.154706704896e-06	-1.614976338845e-06	-2.230225860525e-06	-3.037512617328e-06	-4.079501085498e-06	-5.399936795733e-06	-7.040246492393e-06	-9.039986221913e-06	-1.142284692524e-05	-1.420503276626e-05	-1.737198154662e-05	-2.089457844600e-05	-2.470384706518e-05	-2.871186933102e-05	-3.279624770534e-05	-3.681766531891e-05	-4.062756905462e-05	-4.406895643926e-05	-4.701553295548e-05	-4.934485432152e-05	-5.100140830683e-05	-5.194620821544e-05	-5.221819517142e-05	-5.188121870120e-05
-4.383140327843e-12	-1.857586205047e-11	-3.950251634224e-11	-6.455625726432e-11	-9.457281368445e-11	-1.362983075369e-10	-2.044181431158e-10	-3.214193602598e-10	-5.208937761932e-10	-8.498917658590e-10	-1.378818488525e-09	-2.218140324240e-09	-3.534676835124e-09	-5.602413070195e-09	-8.823246855134e-09	-1.383319035523e-08	-2.156551122942e-08	-3.339382451750e-08	-5.137659202259e-08	-7.834578578581e-08	-1.185335776056e-07	-1.775942106432e-07	-2.635052560028e-07	-3.870112383381e-07	-5.619348117294e-07	-8.069896007521e-07	-1.144373919270e-06	-1.602981398364e-06	-2.215495307939e-06	-3.020434731729e-06	-4.060108401399e-06	-5.377056806913e-06	-7.015775227196e-06	-9.010389017510e-06	-1.139149867910e-05	-1.416601801300e-05	-1.732844064352e-05	-2.083905297973e-05	-2.463652447688e-05	-2.862622408180e-05	-3.268649117791e-05	-3.668200209437e-05	-4.045265113370e-05	-4.386033616901e-05	-4.675511891447e-05	-4.904414205265e-05	-5.064484135419e-05	-5.154590711335e-05	-5.176791891591e-05	-5.138864079114e-05
-4.166677966006e-12	-1.768419735052e-11	-3.768039817212e-11	-6.182773200480e-11	-9.074902812222e-11	-1.312254838787e-10	-1.966188019068e-10	-3.095821917387e-10	-5.018076887355e-10	-8.194951416402e-10	-1.332599100543e-09	-2.144862052828e-09	-3.428390256663e-09	-5.437446531246e-09	-8.584231067765e-09	-1.348160791992e-08	-2.104575233681e-08	-3.267441427785e-08	-5.031375380961e-08	-7.692121123199e-08	-1.165294184432e-07	-1.748955870548e-07	-2.599966287704e-07	-3.822458827014e-07	-5.561143552921e-07	-7.992713175069e-07	-1.135167844887e-06	-1.591508122149e-06	-2.201719917551e-06	-3.004457951210e-06	-4.040606354817e-06	-5.355519515584e-06	-6.989074464909e-06	-8.981045329440e-06	-1.135456678187e-05	-1.412355155915e-05	-1.727457788408e-05	-2.077275343673e-05	-2.455351559262e-05	-2.851916384916e-05	-3.255602011983e-05	-3.651330473429e-05	-4.025266355606e-05	-4.361074326572e-05	-4.646647450421e-05	-4.870256818473e-05	-5.025940793951e-05	-5.111340868427e-05	-5.129283385824e-05	-5.087831091578e-05
-3.953648807701e-12	-1.678574221801e-11	-3.594468768166e-11	-5.906098184730e-11	-8.713085080190e-11	-1.260132900648e-10	-1.893199973671e-10	-2.979641555368e-10	-4.833397201765e-10	-7.909098202428e-10	-1.286515958998e-09	-2.077362646892e-09	-3.322669924092e-09	-5.283923908007e-09	-8.357515195587e-09	-1.314250040471e-08	-2.057466965019e-08	-3.196900853602e-08	-4.935788402800e-08	-7.556742281568e-08	-1.146714129820e-07	-1.724638161851e-07	-2.566236270039e-07	-3.780625105614e-07	-5.504833532501e-07	-7.923811395162e-07	-1.126460150049e-06	-1.580729925913e-06	-2.188953988192e-06	-2.988431473267e-06	-4.022376301234e-06	-5.332422454164e-06	-6.962827505535e-06	-8.947565693962e-06	-1.131493964848e-05	-1.407326161980e-05	-1.721146152256e-05	-2.069433993887e-05	-2.445124856962e-05	-2.839528716740e-05	-3.239514186913e-05	-3.632244568286e-05	-4.001455582339e-05	-4.333360051118e-05	-4.613913028278e-05	-4.833020215147e-05	-4.984226472370e-05	-5.065254486883e-05	-5.079849735434e-05	-5.034933100811e-05
-3.747194927804e-12	-1.595597545046e-11	-3.417868746340e-11	-5.644901392409e-11	-8.341448773198e-11	-1.211633974767e-10	-1.820945982071e-10	-2.868556135330e-10	-4.659761537228e-10	-7.623938063305e-10	-1.244308353779e-09	-2.010572605446e-09	-3.224730206713e-09	-5.139134111953e-09	-8.137927887535e-09	-1.283812944219e-08	-2.011315411812e-08	-3.133807631127e-08	-4.845858620916e-08	-7.430922756778e-08	-1.130127800087e-07	-1.701231252890e-07	-2.536765650412e-07	-3.740453139338e-07	-5.454444713770e-07	-7.859278911254e-07	-1.118253709358e-06	-1.570815463825e-06	-2.176202798058e-06	-2.973535394628e-06	-4.003092527874e-06	-5.309838562608e-06	-6.933592493190e-06	-8.911980979120e-06	-1.126961380348e-05	-1.401507515553e-05	-1.713932312945e-05	-2.059890878202e-05	-2.433555388148e-05	-2.824423816488e-05	-3.221470533557e-05	-3.609729623520e-05	-3.974962704881e-05	-4.302088299161e-05	-4.577961740625e-05	-4.792737306246e-05	-4.939387641819e-05	-5.017125364590e-05	-5.028183173427e-05	-4.981248189437e-05
-3.554579199832e-12	-1.513304367887e-11	-3.253627774406e-11	-5.382187211981e-11	-7.992265127881e-11	-1.163302132429e-10	-1.751603580186e-10	-2.764411922456e-10	-4.486825676191e-10	-7.366941709837e-10	-1.202581006620e-09	-1.948618823976e-09	-3.133096180390e-09	-4.998336243912e-09	-7.943393293508e-09	-1.254025288337e-08	-1.970249234424e-08	-3.074952618213e-08	-4.762043787222e-08	-7.319653391133e-08	-1.114200657543e-07	-1.680844293117e-07	-2.508687981086e-07	-3.704396024155e-07	-5.407687333316e-07	-7.798375877807e-07	-1.110757917666e-06	-1.560957122348e-06	-2.164410751796e-06	-2.957925120557e-06	-3.984323913109e-06	-5.285157423970e-06	-6.902713990508e-06	-8.872424672494e-06	-1.121758300764e-05	-1.395041283076e-05	-1.705244939642e-05	-2.049289572642e-05	-2.419632684904e-05	-2.807591710469e-05	-3.200436558759e-05	-3.584625311224e-05	-3.945291360462e-05	-4.267542704063e-05	-4.539145829163e-05	-4.749132636646e-05	-4.892418957508e-05	-4.966456171895e-05	-4.975436351699e-05	-4.926475009072e-05
-3.366082855226e-12	-1.436789496456e-11	-3.091759681121e-11	-5.136379984073e-11	-7.645765488852e-11	-1.116427225860e-10	-1.687164102424e-10	-2.660125440053e-10	-4.333713568452e-10	-7.111407665621e-10	-1.164005361816e-09	-1.891259158926e-09	-3.043741516932e-09	-4.875052103217e-09	-7.753647349573e-09	-1.227564106787e-08	-1.932286497562e-08	-3.019994012421e-08	-4.688684065090e-08	-7.213220669528e-08	-1.100345193193e-07	-1.661584330664e-07	-2.483419955086e-07	-3.671220830492e-07	-5.363586716714e-07	-7.743141743802e-07	-1.103329168880e-06	-1.551885969467e-06	-2.152125396755e-06	-2.942803102144e-06	-3.964126870491e-06	-5.259180859469e-06	-6.869201532161e-06	-8.827228055349e-06	-1.116104515582e-05	-1.387331573200e-05	-1.695726782623e-05	-2.036713833825e-05	-2.404180531385e-05	-2.788228213513e-05	-3.176939161761e-05	-3.556752680803e-05	-3.912380358408e-05	-4.230348056981e-05	-4.496919765728e-05	-4.703340596269e-05	-4.842690592506e-05	-4.914433176155e-05	-4.921290365998e-05	-4.871520182188e-05
-3.194576315286e-12	-1.361693822735e-11	-2.940731463097e-11	-4.895008828723e-11	-7.312307419256e-11	-1.073406342296e-10	-1.621353971044e-10	-2.568604498346e-10	-4.181096364906e-10	-6.876726683041e-10	-1.128797895551e-09	-1.835220277396e-09	-2.966254229580e-09	-4.755253314846e-09	-7.584788602051e-09	-1.203424219957e-08	-1.896805598053e-08	-2.972348651008e-08	-4.618744859518e-08	-7.120741305174e-08	-1.087359657957e-07	-1.644252398574e-07	-2.460339065225e-07	-3.640026839735e-07	-5.323834693366e-07	-7.688472630451e-07	-1.096535651059e-06	-1.542473602895e-06	-2.140275952419e-06	-2.926747807340e-06	-3.942884515698e-06	-5.231561921007e-06	-6.831013137823e-06	-8.778989638465e-06	-1.109433209670e-05	-1.378965110612e-05	-1.684603896490e-05	-2.022782052994e-05	-2.386651290688e-05	-2.766564447381e-05	-3.151088314273e-05	-3.525764906809e-05	-3.877051196821e-05	-4.189770339484e-05	-4.452478873658e-05	-4.654679677454e-05	-4.791363711921e-05	-4.860758139104e-05	-4.866590167089e-05	-4.816483887850e-05
-3.021481874983e-12	-1.291875737506e-11	-2.795410705151e-11	-4.663427499335e-11	-7.008653944236e-11	-1.028861791771e-10	-1.564180490964e-10	-2.477301833670e-10	-4.040917669130e-10	-6.666471820564e-10	-1.094346472057e-09	-1.787051420540e-09	-2.891321338880e-09	-4.648552859975e-09	-7.432920214626e-09	-1.180842463545e-08	-1.866251400934e-08	-2.927161947815e-08	-4.558051630789e-08	-7.034648849232e-08	-1.075721299902e-07	-1.628508500439e-07	-2.438731250373e-07	-3.612045495742e-07	-5.284491856240e-07	-7.638835142902e-07	-1.089508319901e-06	-1.533419670560e-06	-2.127854233654e-06	-2.909820629945e-06	-3.920696196054e-06	-5.200134533674e-06	-6.790828477122e-06	-8.722659036299e-06	-1.102235086552e-05	-1.369332420803e-05	-1.672283902549e-05	-2.007193658757e-05	-2.367018354141e-05	-2.742938931714e-05	-3.122324388468e-05	-3.492590104935e-05	-3.838472189850e-05	-4.146986752916e-05	-4.405167193725e-05	-4.604210928852e-05	-4.738202607375e-05	-4.806167518583e-05	-4.811504902437e-05	-4.761818215737e-05
-2.858308671919e-12	-1.226950899810e-11	-2.652182997897e-11	-4.457049703144e-11	-6.694260389923e-11	-9.905098559571e-11	-1.507153936884e-10	-2.393123608006e-10	-3.917610550142e-10	-6.459634068542e-10	-1.064999812570e-09	-1.741016662637e-09	-2.824591451863e-09	-4.553653082884e-09	-7.290893743607e-09	-1.161463771047e-08	-1.837490338521e-08	-2.888022503580e-08	-4.501947400364e-08	-6.958060387536e-08	-1.065186555882e-07	-1.613817844112e-07	-2.419478923034e-07	-3.584322726790e-07	-5.249058054345e-07	-7.587627902991e-07	-1.082751532135e-06	-1.524046456330e-06	-2.114690656256e-06	-2.892424800948e-06	-3.895477322115e-06	-5.167420670093e-06	-6.744373370050e-06	-8.662050142831e-06	-1.094067468061e-05	-1.358656174517e-05	-1.658676776741e-05	-1.989729125030e-05	-2.345771087516e-05	-2.716667334270e-05	-3.091598118199e-05	-3.456397765535e-05	-3.797733078086e-05	-4.101426168635e-05	-4.355885083689e-05	-4.551805459159e-05	-4.683800193546e-05	-4.750940674357e-05	-4.756391018808e-05	-4.708005214349e-05
-2.717231366939e-12	-1.160178045102e-11	-2.529259608524e-11	-4.241479848129e-11	-6.425429435613e-11	-9.526237028874e-11	-1.454313416645e-10	-2.319876066244e-10	-3.795806950343e-10	-6.285086794317e-10	-1.037402375327e-09	-1.699942281574e-09	-2.765827014828e-09	-4.465261080869e-09	-7.169000271340e-09	-1.143373970311e-08	-1.812719457916e-08	-2.852042284410e-08	-4.452482662608e-08	-6.888904582512e-08	-1.055379055369e-07	-1.600861198248e-07	-2.400335782447e-07	-3.559589345596e-07	-5.212577273099e-07	-7.538290053420e-07	-1.075839241203e-06	-1.514048678901e-06	-2.101364493115e-06	-2.872668086537e-06	-3.869422247064e-06	-5.129968854097e-06	-6.694412803050e-06	-8.594228587042e-06	-1.085005807771e-05	-1.347001348807e-05	-1.643438140938e-05	-1.970943894128e-05	-2.322190917053e-05	-2.688647758043e-05	-3.058158956799e-05	-3.418120039557e-05	-3.754391419859e-05	-4.053786370952e-05	-4.304647318383e-05	-4.497883984129e-05	-4.628568121674e-05	-4.695300283653e-05	-4.701835638408e-05	-4.655151185267e-05
-2.564567275626e-12	-1.104022065215e-11	-2.401888100542e-11	-4.056226054058e-11	-6.165270620053e-11	-9.169709969871e-11	-1.408990249356e-10	-2.247723421486e-10	-3.693439608350e-10	-6.123363488193e-10	-1.012747983208e-09	-1.664064861361e-09	-2.711501722530e-09	-4.389403200239e-09	-7.056347385060e-09	-1.127941767025e-08	-1.789946304836e-08	-2.820652654688e-08	-4.407979916577e-08	-6.824615514236e-08	-1.046844999861e-07	-1.587905109764e-07	-2.383420304858e-07	-3.534138654066e-07	-5.177274786318e-07	-7.488438047156e-07	-1.068414387676e-06	-1.504058336157e-06	-2.086233778743e-06	-2.852341401769e-06	-3.839883572699e-06	-5.089634374691e-06	-6.639242464482e-06	-8.518884409950e-06	-1.075210983390e-05	-1.333961831937e-05	-1.627122845521e-05	-1.950163030547e-05	-2.297064896943e-05	-2.658259078467e-05	-3.022733560861e-05	-3.377475712698e-05	-3.708922566170e-05	-4.004247354410e-05	-4.251682870936e-05	-4.443000144242e-05	-4.572569934884e-05	-4.639948325808e-05	-4.647836430193e-05	-4.603914017192e-05
-2.434660567399e-12	-1.048895012084e-11	-2.287263804461e-11	-3.885248221244e-11	-5.914259769373e-11	-8.871945968457e-11	-1.364213589321e-10	-2.187281250319e-10	-3.599370803583e-10	-5.979550393334e-10	-9.912057410622e-10	-1.631424823077e-09	-2.665028902016e-09	-4.319928084641e-09	-6.961294570557e-09	-1.113696845685e-08	-1.770336996476e-08	-2.792563650479e-08	-4.366611655271e-08	-6.769618508634e-08	-1.038244867213e-07	-1.576546992760e-07	-2.366019458593e-07	-3.509372867596e-07	-5.142091906888e-07	-7.434450395840e-07	-1.061073606260e-06	-1.492717707584e-06	-2.070688928148e-06	-2.829529669411e-06	-3.807986363859e-06	-5.045646264872e-06	-6.577858942849e-06	-8.438099135222e-06	-1.064270365433e-05	-1.320050498403e-05	-1.609148560047e-05	-1.928026569471e-05	-2.269925193274e-05	-2.626012339033e-05	-2.985215619900e-05	-3.334720914915e-05	-3.661673106564e-05	-3.952844874653e-05	-4.197676933624e-05	-4.387053585539e-05	-4.516625766861e-05	-4.584780195152e-05	-4.595154526897e-05	-4.554261585480e-05
-2.321452400917e-12	-9.956506869957e-12	-2.189739119041e-11	-3.714465074183e-11	-5.709459916959e-11	-8.576158830799e-11	-1.326912993723e-10	-2.131414698235e-10	-3.516960376250e-10	-5.852943964014e-10	-9.721421668038e-10	-1.603518567407e-09	-2.622739238934e-09	-4.262113165367e-09	-6.873265038869e-09	-1.101596541042e-08	-1.752945253573e-08	-2.766393640207e-08	-4.331896796710e-08	-6.713506080154e-08	-1.030759865397e-07	-1.564895970536e-07	-2.348970188178e-07	-3.485032189263e-07	-5.103602160404e-07	-7.381520405740e-07	-1.052744290934e-06	-1.481057526042e-06	-2.053426612142e-06	-2.804807865538e-06	-3.773574879418e-06	-4.996621082026e-06	-6.512462973033e-06	-8.348083729103e-06	-1.052626243951e-05	-1.304794458440e-05	-1.589997500440e-05	-1.904217589050e-05	-2.241083065229e-05	-2.591960237546e-05	-2.945670456970e-05	-3.290337127881e-05	-3.612500739603e-05	-3.900364727999e-05	-4.142391589893e-05	-4.330961063306e-05	-4.460548420221e-05	-4.530620432593e-05	-4.543718518028e-05	-4.506709387548e-05
-2.204263224460e-12	-9.532136787375e-12	-2.091723472737e-11	-3.576143515965e-11	-5.507534644391e-11	-8.326465876456e-11	-1.292257829698e-10	-2.083789730505e-10	-3.443708556352e-10	-5.743756064594e-10	-9.558444455292e-10	-1.578237249934e-09	-2.588262320827e-09	-4.208427129157e-09	-6.799697996443e-09	-1.091003475882e-08	-1.736592193903e-08	-2.744868936061e-08	-4.295939565397e-08	-6.665131857320e-08	-1.023114157113e-07	-1.553372235231e-07	-2.332439099920e-07	-3.458094632529e-07	-5.066089426333e-07	-7.321538275799e-07	-1.044162585568e-06	-1.468241700091e-06	-2.034631125970e-06	-2.778377187484e-06	-3.735173114136e-06	-4.944644991763e-06	-6.439822334949e-06	-8.252407471746e-06	-1.039917441231e-05	-1.288527652981e-05	-1.569487488818e-05	-1.878885351489e-05	-2.210717000829e-05	-2.556018976486e-05	-2.904661863116e-05	-3.244050267228e-05	-3.562247622015e-05	-3.846485393872e-05	-4.086784936164e-05	-4.274493284511e-05	-4.405163536158e-05	-4.477411740066e-05	-4.494027811656e-05	-4.461402980209e-05
-2.111630363807e-12	-9.134613851682e-12	-2.008819451550e-11	-3.446784270706e-11	-5.331594269920e-11	-8.099566722391e-11	-1.262856694518e-10	-2.041303594980e-10	-3.381342976350e-10	-5.651686970560e-10	-9.409917133956e-10	-1.558357842258e-09	-2.556116085889e-09	-4.164454749419e-09	-6.735938173583e-09	-1.080897751742e-08	-1.723458637199e-08	-2.722247808701e-08	-4.265215066966e-08	-6.615988249788e-08	-1.015452115622e-07	-1.542337306984e-07	-2.313921496164e-07	-3.431961505052e-07	-5.023702831010e-07	-7.259492039411e-07	-1.034819302050e-06	-1.454210516752e-06	-2.014688235085e-06	-2.748863484473e-06	-3.694605825525e-06	-4.887119351361e-06	-6.362632592393e-06	-8.148482372854e-06	-1.026353140733e-05	-1.271180691588e-05	-1.547647362089e-05	-1.852291788334e-05	-2.178636192064e-05	-2.518784467317e-05	-2.861842950043e-05	-3.196709251691e-05	-3.510566130489e-05	-3.792129744246e-05	-4.030646912692e-05	-4.218402320160e-05	-4.350495904447e-05	-4.425574445463e-05	-4.446340046881e-05	-4.418417898192e-05
-2.033271357635e-12	-8.775304938379e-12	-1.938424503013e-11	-3.330315256620e-11	-5.178166502817e-11	-7.902234377847e-11	-1.236840702394e-10	-2.004687228023e-10	-3.330897641046e-10	-5.566221369861e-10	-9.300176768640e-10	-1.539453876522e-09	-2.530377742703e-09	-4.126619565739e-09	-6.674354368675e-09	-1.073006531489e-08	-1.709469014279e-08	-2.703002625085e-08	-4.234200493521e-08	-6.565814448675e-08	-1.008211420053e-07	-1.529824732197e-07	-2.296030212491e-07	-3.402528981671e-07	-4.979582903975e-07	-7.192494988162e-07	-1.024529632662e-06	-1.439419671208e-06	-1.992415755019e-06	-2.717755766888e-06	-3.649872479805e-06	-4.825950742856e-06	-6.279166223022e-06	-8.037450136405e-06	-1.011947563241e-05	-1.252697552449e-05	-1.524777382171e-05	-1.824181130497e-05	-2.145431846172e-05	-2.479887647292e-05	-2.818017050055e-05	-3.147987534243e-05	-3.458278622431e-05	-3.737165451982e-05	-3.974590254744e-05	-4.162857175440e-05	-4.296830230529e-05	-4.375514889341e-05	-4.400633676192e-05	-4.378141568284e-05
-1.959698823049e-12	-8.481289639024e-12	-1.875636442422e-11	-3.230933685359e-11	-5.045404596543e-11	-7.726988712968e-11	-1.214219386060e-10	-1.976480438197e-10	-3.282809859775e-10	-5.507688511035e-10	-9.192125131374e-10	-1.524696858021e-09	-2.508533016011e-09	-4.089700345590e-09	-6.627734534737e-09	-1.064486005954e-08	-1.697543212176e-08	-2.683716536702e-08	-4.201787650174e-08	-6.519157449081e-08	-9.999064662875e-08	-1.517764128050e-07	-2.275918267168e-07	-3.371654537442e-07	-4.932307391845e-07	-7.118309398133e-07	-1.013739666123e-06	-1.422909469608e-06	-1.968960755160e-06	-2.683571859384e-06	-3.602249110906e-06	-4.760104787536e-06	-6.189921586935e-06	-7.919960634555e-06	-9.965918623873e-06	-1.233384889429e-05	-1.500600239114e-05	-1.795109159850e-05	-2.110752786225e-05	-2.440044484699e-05	-2.772917176051e-05	-3.098558017767e-05	-3.405373882560e-05	-3.682027621258e-05	-3.918958580262e-05	-4.107969865188e-05	-4.244722659971e-05	-4.327105759646e-05	-4.357387937547e-05	-4.340465975431e-05
-1.898157515125e-12	-8.239595412443e-12	-1.819442595385e-11	-3.149825930919e-11	-4.926048575239e-11	-7.581344468041e-11	-1.196840374977e-10	-1.948832606639e-10	-3.251585434220e-10	-5.448903662487e-10	-9.109379549397e-10	-1.512646526200e-09	-2.486700328410e-09	-4.062912902056e-09	-6.576214988510e-09	-1.057174654334e-08	-1.685711320684e-08	-2.663106653906e-08	-4.172154206492e-08	-6.464896447512e-08	-9.918948605984e-08	-1.504232811990e-07	-2.254628316698e-07	-3.338808949171e-07	-4.879713191144e-07	-7.040826137073e-07	-1.001700155395e-06	-1.405510519755e-06	-1.943276820883e-06	-2.647129686891e-06	-3.551200309341e-06	-4.689643371206e-06	-6.095784440494e-06	-7.794679615815e-06	-9.805765764946e-06	-1.212974273719e-05	-1.475612201113e-05	-1.764769949637e-05	-2.075194930415e-05	-2.399074118371e-05	-2.727041266486e-05	-3.048558447755e-05	-3.352092156191e-05	-3.627227283680e-05	-3.863689515042e-05	-4.054428604327e-05	-4.193967263346e-05	-4.280891783166e-05	-4.316520713604e-05	-4.305520017405e-05
-1.851895135738e-12	-8.006927008853e-12	-1.778234436452e-11	-3.076039540830e-11	-4.831124320653e-11	-7.467705411331e-11	-1.179767137285e-10	-1.931246796022e-10	-3.219995746973e-10	-5.404182924164e-10	-9.047375745582e-10	-1.499947450995e-09	-2.471676761549e-09	-4.032073399433e-09	-6.532165531674e-09	-1.049999942752e-08	-1.672801607278e-08	-2.644505132366e-08	-4.137227186621e-08	-6.412237648476e-08	-9.829309952186e-08	-1.489774018394e-07	-2.232155545927e-07	-3.302091257075e-07	-4.824892489580e-07	-6.954396369792e-07	-9.889959567367e-07	-1.386525206884e-06	-1.915860118539e-06	-2.608213112765e-06	-3.496527672674e-06	-4.615517228777e-06	-5.995383777304e-06	-7.664235497676e-06	-9.636618688393e-06	-1.191888654890e-05	-1.449565312369e-05	-1.733624711251e-05	-2.038680808669e-05	-2.357298792246e-05	-2.680672589110e-05	-2.998036976045e-05	-3.299080745607e-05	-3.572558663630e-05	-3.809554731474e-05	-4.001992895865e-05	-4.145129159901e-05	-4.236843075290e-05	-4.278133347913e-05	-4.273541866782e-05
-1.807259656381e-12	-7.846377678814e-12	-1.741364634864e-11	-3.018271569448e-11	-4.759488809386e-11	-7.354176430785e-11	-1.169325702134e-10	-1.913522359112e-10	-3.195970770037e-10	-5.373333902992e-10	-8.976221690868e-10	-1.491825368368e-09	-2.453644618845e-09	-4.005841658054e-09	-6.489469332770e-09	-1.041996733207e-08	-1.661222950700e-08	-2.622287061042e-08	-4.103022901347e-08	-6.353702010380e-08	-9.732497229539e-08	-1.474617129066e-07	-2.206887742812e-07	-3.263844509560e-07	-4.763757319775e-07	-6.863067241910e-07	-9.751780617661e-07	-1.366233082573e-06	-1.886669641933e-06	-2.566497549333e-06	-3.439136383210e-06	-4.536457642242e-06	-5.891005384292e-06	-7.526586221049e-06	-9.461891302672e-06	-1.169942459270e-05	-1.422791538202e-05	-1.701698198091e-05	-2.001369008632e-05	-2.315119217848e-05	-2.633699798548e-05	-2.947722854767e-05	-3.246044307780e-05	-3.518816493278e-05	-3.756336752241e-05	-3.951186719045e-05	-4.098261741680e-05	-4.195011326800e-05	-4.242530846200e-05	-4.244200993934e-05
-1.777686238193e-12	-7.726401260827e-12	-1.710360808763e-11	-2.979731153932e-11	-4.685475853197e-11	-7.291116971758e-11	-1.158401637315e-10	-1.899980292934e-10	-3.180303175280e-10	-5.334350483623e-10	-8.934088524052e-10	-1.481796505506e-09	-2.438266590960e-09	-3.980933365243e-09	-6.440026736810e-09	-1.034866434764e-08	-1.647223987924e-08	-2.600367158807e-08	-4.065274703526e-08	-6.289751445509e-08	-9.631434919652e-08	-1.457471978670e-07	-2.180562758414e-07	-3.221221376373e-07	-4.699075320767e-07	-6.763997330071e-07	-9.603906352408e-07	-1.344674367036e-06	-1.855354978075e-06	-2.522798595165e-06	-3.377937726870e-06	-4.454367128208e-06	-5.780977747409e-06	-7.384364731125e-06	-9.280371260317e-06	-1.147351709673e-05	-1.395404684681e-05	-1.669013999304e-05	-1.963735828207e-05	-2.272311277298e-05	-2.586874799279e-05	-2.897300621606e-05	-3.193730177946e-05	-3.465857853385e-05	-3.704462945613e-05	-3.902173073301e-05	-4.053347029556e-05	-4.155773042139e-05	-4.209419941757e-05	-4.217815766159e-05
-1.762703715470e-12	-7.608535860986e-12	-1.695823388641e-11	-2.936929624197e-11	-4.648816348937e-11	-7.220359078222e-11	-1.150062026490e-10	-1.891436696857e-10	-3.158782531153e-10	-5.313154400170e-10	-8.880574589021e-10	-1.472994595122e-09	-2.424082712535e-09	-3.950637518333e-09	-6.396628173674e-09	-1.026139732887e-08	-1.633334340675e-08	-2.576248493510e-08	-4.023569936216e-08	-6.223046508762e-08	-9.516611339963e-08	-1.439580816355e-07	-2.151270593157e-07	-3.176053828987e-07	-4.629035563015e-07	-6.657809014517e-07	-9.447093905932e-07	-1.321530931057e-06	-1.822615018523e-06	-2.476207910444e-06	-3.314456460245e-06	-4.367933082764e-06	-5.667227114009e-06	-7.236943814612e-06	-9.093252689905e-06	-1.124296189353e-05	-1.367323102688e-05	-1.636079301303e-05	-1.925500330424e-05	-2.229591218245e-05	-2.539918697574e-05	-2.847410007027e-05	-3.142108907750e-05	-3.413971748637e-05	-3.654219687716e-05	-3.854863556207e-05	-4.010825580638e-05	-4.118874408437e-05	-4.179074649399e-05	-4.194231204939e-05
-1.742707901208e-12	-7.581726139031e-12	-1.677116551345e-11	-2.919089678186e-11	-4.607520867747e-11	-7.164922282903e-11	-1.145104479544e-10	-1.878869741935e-10	-3.148298558474e-10	-5.284529502010e-10	-8.830832634762e-10	-1.465144362059e-09	-2.405984216796e-09	-3.924549998419e-09	-6.342894665842e-09	-1.017408642298e-08	-1.618050218373e-08	-2.549297842209e-08	-3.979988499152e-08	-6.147153395242e-08	-9.396536329313e-08	-1.419698973298e-07	-2.120149733522e-07	-3.127209007849e-07	-4.553845244294e-07	-6.545415338633e-07	-9.278612303131e-07	-1.297386404508e-06	-1.787705131601e-06	-2.427912149337e-06	-3.247703269867e-06	-4.278510136765e-06	-5.549616772799e-06	-7.084750072942e-06	-8.902719494044e-06	-1.100627579892e-05	-1.339045085072e-05	-1.602606278228e-05	-1.887296470842e-05	-2.186760678966e-05	-2.493320948284e-05	-2.798148788883e-05	-3.091321705177e-05	-3.363562908863e-05	-3.605455088355e-05	-3.809740435423e-05	-3.970491470227e-05	-4.084539893377e-05	-4.151457410714e-05	-4.173199820048e-05
-1.744026912247e-12	-7.540777708567e-12	-1.670752036295e-11	-2.901525946432e-11	-4.573140642533e-11	-7.139310364697e-11	-1.136918929985e-10	-1.873161326940e-10	-3.132319348820e-10	-5.256948084435e-10	-8.787810891335e-10	-1.454627467380e-09	-2.390566086760e-09	-3.892047331397e-09	-6.288199383844e-09	-1.007792768365e-08	-1.600797999575e-08	-2.521111818400e-08	-3.930344818885e-08	-6.067551672356e-08	-9.263121921476e-08	-1.398527420870e-07	-2.086503584917e-07	-3.074699794848e-07	-4.474438116757e-07	-6.424524418758e-07	-9.103196286235e-07	-1.271629966476e-06	-1.751539676933e-06	-2.377203383062e-06	-3.178575928773e-06	-4.186305630076e-06	-5.428027157869e-06	-6.930102619160e-06	-8.706964957725e-06	-1.076801782818e-05	-1.310317992952e-05	-1.569112981280e-05	-1.849025265542e-05	-2.144143439656e-05	-2.447304660385e-05	-2.749522658309e-05	-3.041862057593e-05	-3.314440863262e-05	-3.558665875385e-05	-3.766650056770e-05	-3.932516277017e-05	-4.052838335606e-05	-4.126272604844e-05	-4.155063089755e-05
-1.743567298269e-12	-7.525553963111e-12	-1.669672222170e-11	-2.883971521817e-11	-4.564414566909e-11	-7.085592850340e-11	-1.133471947474e-10	-1.863452879434e-10	-3.116601160359e-10	-5.233648085279e-10	-8.728240980106e-10	-1.445546787684e-09	-2.371187841473e-09	-3.858151697937e-09	-6.228296895659e-09	-9.968438886023e-09	-1.582735971661e-08	-2.488940735430e-08	-3.878136216713e-08	-5.978877225216e-08	-9.120884941835e-08	-1.375635660677e-07	-2.050312529566e-07	-3.019346425896e-07	-4.388893602494e-07	-6.298908854315e-07	-8.915995842456e-07	-1.244954895798e-06	-1.713639284315e-06	-2.324631448663e-06	-3.107504950179e-06	-4.090844785259e-06	-5.304703527701e-06	-6.771190856275e-06	-8.509906166507e-06	-1.052624479057e-05	-1.281527292532e-05	-1.535604147669e-05	-1.810854571644e-05	-2.102062075834e-05	-2.401771085294e-05	-2.702076437995e-05	-2.993526961534e-05	-3.267078260754e-05	-3.513759457111e-05	-3.725716033210e-05	-3.897056521700e-05	-4.023452305284e-05	-4.103904802036e-05	-4.139152532298e-05
-1.740422594902e-12	-7.557327705847e-12	-1.663137034029e-11	-2.886896639184e-11	-4.534375630198e-11	-7.065081554152e-11	-1.127467185471e-10	-1.853909254363e-10	-3.103499253726e-10	-5.199605131075e-10	-8.675256142885e-10	-1.434100714667e-09	-2.350478693351e-09	-3.821180939980e-09	-6.159705474215e-09	-9.853545324746e-09	-1.562034045965e-08	-2.455009771794e-08	-3.819758879242e-08	-5.884417792499e-08	-8.966928084985e-08	-1.350997481713e-07	-2.012229910459e-07	-2.959599144407e-07	-4.300158220649e-07	-6.164815172131e-07	-8.722133993742e-07	-1.217069431855e-06	-1.674281463780e-06	-2.270742367939e-06	-3.033825885407e-06	-3.994178176605e-06	-5.178022513349e-06	-6.611158159971e-06	-8.310275415684e-06	-1.028352579235e-05	-1.252766027369e-05	-1.502117478522e-05	-1.773173686828e-05	-2.060353689926e-05	-2.357267978328e-05	-2.655620474505e-05	-2.946738757061e-05	-3.221453478248e-05	-3.470808693325e-05	-3.687166515476e-05	-3.863798415412e-05	-3.996776590693e-05	-4.083755282137e-05	-4.125856029965e-05
-1.753883816006e-12	-7.545039778633e-12	-1.668741738692e-11	-2.875320635951e-11	-4.525793352928e-11	-7.033410930373e-11	-1.121294049741e-10	-1.846062084322e-10	-3.083020581636e-10	-5.168562193939e-10	-8.607873457630e-10	-1.421715426276e-09	-2.327813743821e-09	-3.778710215019e-09	-6.087044741338e-09	-9.721482753638e-09	-1.540169013024e-08	-2.416910882254e-08	-3.757667816916e-08	-5.782067719517e-08	-8.801041630611e-08	-1.325120103949e-07	-1.971011236492e-07	-2.897754337049e-07	-4.205450055780e-07	-6.025895213487e-07	-8.520052012911e-07	-1.188053586583e-06	-1.634064092082e-06	-2.214811320598e-06	-2.959311189784e-06	-3.894973403804e-06	-5.050364460989e-06	-6.449358963723e-06	-8.109529191255e-06	-1.004143600380e-05	-1.223982857989e-05	-1.469067534841e-05	-1.735791610768e-05	-2.019528790171e-05	-2.313644758964e-05	-2.610504261603e-05	-2.901547912982e-05	-3.177592893471e-05	-3.430098019030e-05	-3.650699144091e-05	-3.833121586825e-05	-3.972304541513e-05	-4.066129389990e-05	-4.114664626242e-05
-1.753921865895e-12	-7.572871325506e-12	-1.667974825443e-11	-2.873779382462e-11	-4.515309972663e-11	-6.994574081764e-11	-1.116666814570e-10	-1.833134156745e-10	-3.064396629978e-10	-5.128281409521e-10	-8.534765157968e-10	-1.407869284846e-09	-2.301850827258e-09	-3.733038731247e-09	-6.003415317203e-09	-9.581873034359e-09	-1.515529086322e-08	-2.376479153190e-08	-3.690307852256e-08	-5.671443372194e-08	-8.627338778748e-08	-1.297018550643e-07	-1.928455145938e-07	-2.831759390523e-07	-4.107251589598e-07	-5.881564167097e-07	-8.309283416545e-07	-1.158492846689e-06	-1.592292100464e-06	-2.158300505232e-06	-2.882952503367e-06	-3.794899772521e-06	-4.921583825878e-06	-6.286411288786e-06	-7.909609545752e-06	-9.798939351910e-06	-1.195578258665e-05	-1.436270807358e-05	-1.699148319257e-05	-1.979491601212e-05	-2.271165958208e-05	-2.566852773282e-05	-2.857934840757e-05	-3.135815486864e-05	-3.391344799197e-05	-3.616670767847e-05	-3.804618405468e-05	-3.950257782488e-05	-4.050675877293e-05	-4.105535609678e-05
-1.757389035371e-12	-7.592492718804e-12	-1.667495514445e-11	-2.875227490381e-11	-4.494505054575e-11	-6.971264296807e-11	-1.108611005811e-10	-1.821644327566e-10	-3.039699473693e-10	-5.084910950914e-10	-8.449661325516e-10	-1.392117758300e-09	-2.273411660379e-09	-3.680528722494e-09	-5.915213601078e-09	-9.423633936935e-09	-1.489419806881e-08	-2.332576845897e-08	-3.617214199796e-08	-5.556123745035e-08	-8.437903050203e-08	-1.268087713308e-07	-1.883071797792e-07	-2.763239977198e-07	-4.005577896336e-07	-5.730669419768e-07	-8.095182022728e-07	-1.127785543977e-06	-1.550104976852e-06	-2.100504206619e-06	-2.805829030587e-06	-3.694187509126e-06	-4.791718234810e-06	-6.124369521844e-06	-7.709281452554e-06	-9.559626424498e-06	-1.167397581430e-05	-1.404078183318e-05	-1.663215345068e-05	-1.940420167019e-05	-2.230020623956e-05	-2.524600065893e-05	-2.816242805418e-05	-3.095862721452e-05	-3.354878416966e-05	-3.584766471311e-05	-3.778442137807e-05	-3.930425151028e-05	-4.037235943450e-05	-4.098484103744e-05
-1.765935798806e-12	-7.588838715631e-12	-1.671443577529e-11	-2.865512056557e-11	-4.485343015227e-11	-6.927231145843e-11	-1.101650000263e-10	-1.806229871066e-10	-3.013193339281e-10	-5.032008894207e-10	-8.354203003213e-10	-1.374609894790e-09	-2.240602974089e-09	-3.625437327369e-09	-5.814301691210e-09	-9.256388043404e-09	-1.461057028998e-08	-2.284687674057e-08	-3.541453649008e-08	-5.429856395509e-08	-8.243364365174e-08	-1.237264706268e-07	-1.835846970754e-07	-2.692574173355e-07	-3.899052626642e-07	-5.577784436998e-07	-7.872870194631e-07	-1.096771005018e-06	-1.507061920988e-06	-2.042042448127e-06	-2.728403549349e-06	-3.592527433397e-06	-4.662745464591e-06	-5.962007485581e-06	-7.511536294345e-06	-9.322358568472e-06	-1.139702127195e-05	-1.372523400075e-05	-1.628088655006e-05	-1.902549616646e-05	-2.190106146580e-05	-2.484096373324e-05	-2.776235079609e-05	-3.058038138077e-05	-3.320465570307e-05	-3.555083229394e-05	-3.754489236130e-05	-3.912561147129e-05	-4.025953391724e-05	-4.092861989133e-05
-1.764500647016e-12	-7.605787952939e-12	-1.668667826953e-11	-2.862219466812e-11	-4.464910227091e-11	-6.885637709860e-11	-1.092388482594e-10	-1.789896325128e-10	-2.980047186881e-10	-4.973250046287e-10	-8.247246449067e-10	-1.354143920415e-09	-2.206601671710e-09	-3.561467942008e-09	-5.707941298824e-09	-9.074807162111e-09	-1.429954198831e-08	-2.235390367046e-08	-3.458156764662e-08	-5.300355498515e-08	-8.036517622740e-08	-1.205097338482e-07	-1.787358617921e-07	-2.618375844622e-07	-3.791385060005e-07	-5.419187941445e-07	-7.648211193202e-07	-1.065210836689e-06	-1.463457310341e-06	-1.983501773792e-06	-2.650199559786e-06	-3.491674350054e-06	-4.533580507523e-06	-5.801684621977e-06	-7.315682105677e-06	-9.088924479697e-06	-1.112574693860e-05	-1.341638046612e-05	-1.594028551194e-05	-1.865753443375e-05	-2.151764566322e-05	-2.445136082843e-05	-2.738189542395e-05	-3.022175985367e-05	-3.288158211294e-05	-3.527607233038e-05	-3.732457249400e-05	-3.896908354865e-05	-4.016119534549e-05	-4.089239809497e-05
-1.764849240349e-12	-7.605839910903e-12	-1.665871069170e-11	-2.855031506147e-11	-4.440762872224e-11	-6.832513614080e-11	-1.082436595346e-10	-1.769313958101e-10	-2.943579288295e-10	-4.908126971934e-10	-8.118675690243e-10	-1.333288197264e-09	-2.166320110275e-09	-3.494389860076e-09	-5.592761009085e-09	-8.874449636197e-09	-1.398148167622e-08	-2.180987935606e-08	-3.372766919703e-08	-5.163074213637e-08	-7.819864567385e-08	-1.172233417932e-07	-1.736351077324e-07	-2.543542651362e-07	-3.679825501070e-07	-5.258775102395e-07	-7.420275465937e-07	-1.033196768134e-06	-1.419898720514e-06	-1.924356707383e-06	-2.572679889068e-06	-3.390763770764e-06	-4.405979462853e-06	-5.643101462420e-06	-7.122830451548e-06	-8.860481221829e-06	-1.085999234641e-05	-1.311684478767e-05	-1.560900722657e-05	-1.830353976490e-05	-2.114824140107e-05	-2.407963266188e-05	-2.702000186574e-05	-2.988289325767e-05	-3.258016145082e-05	-3.501993975921e-05	-3.712667681110e-05	-3.882733099679e-05	-4.008346684007e-05	-4.086565368158e-05
-1.767352988289e-12	-7.585900003449e-12	-1.663509496337e-11	-2.840853293490e-11	-4.410266707968e-11	-6.775333584362e-11	-1.069860983065e-10	-1.746683036982e-10	-2.903878137450e-10	-4.827009568734e-10	-7.990874944603e-10	-1.308072808071e-09	-2.124230131725e-09	-3.422028632092e-09	-5.464755104123e-09	-8.670973160066e-09	-1.362936111800e-08	-2.125170433649e-08	-3.282625909676e-08	-5.018756745985e-08	-7.599696785250e-08	-1.137600793745e-07	-1.684982979675e-07	-2.466136892124e-07	-3.566866450720e-07	-5.096536060127e-07	-7.188791153077e-07	-1.001286513252e-06	-1.375899784487e-06	-1.865756514791e-06	-2.495215044637e-06	-3.291023212653e-06	-4.279960894711e-06	-5.486848369998e-06	-6.934278471152e-06	-8.636558465765e-06	-1.060224856977e-05	-1.282533405278e-05	-1.528994576942e-05	-1.796214202830e-05	-2.079489444193e-05	-2.372526046238e-05	-2.667636330122e-05	-2.956503760819e-05	-3.229663879468e-05	-3.478626994013e-05	-3.694380700705e-05	-3.870650484466e-05	-4.001648096013e-05	-4.085524923518e-05
-1.762062608677e-12	-7.567176017903e-12	-1.656896972766e-11	-2.821638833307e-11	-4.379051189131e-11	-6.697486198927e-11	-1.056067719802e-10	-1.722564206536e-10	-2.852913334366e-10	-4.748319032113e-10	-7.833946702713e-10	-1.281719009187e-09	-2.079187715382e-09	-3.340748832221e-09	-5.335648736381e-09	-8.445017931665e-09	-1.326781321403e-08	-2.066576748421e-08	-3.187477911136e-08	-4.872836919773e-08	-7.367338471365e-08	-1.102760689794e-07	-1.631973115804e-07	-2.387647491469e-07	-3.453007129463e-07	-4.931618467048e-07	-6.958516793200e-07	-9.690710066546e-07	-1.332315487470e-06	-1.807294625976e-06	-2.418614250564e-06	-3.192686529335e-06	-4.155737549024e-06	-5.334234224859e-06	-6.749408873822e-06	-8.419416740044e-06	-1.035135090977e-05	-1.254436874206e-05	-1.498209609578e-05	-1.763494383680e-05	-2.045759294246e-05	-2.338751756514e-05	-2.635290171864e-05	-2.926417729665e-05	-3.203532032064e-05	-3.456782364134e-05	-3.678189518583e-05	-3.859781476832e-05	-3.996562113228e-05	-4.085396154821e-05
-1.750340903741e-12	-7.546532427845e-12	-1.643375526141e-11	-2.805815820017e-11	-4.329605246873e-11	-6.614012445085e-11	-1.041337840925e-10	-1.690913783535e-10	-2.804500283013e-10	-4.651486176752e-10	-7.668751241518e-10	-1.253839948476e-09	-2.027809512257e-09	-3.259494757483e-09	-5.191920513859e-09	-8.212910071886e-09	-1.289042527679e-08	-2.004472379207e-08	-3.091734272624e-08	-4.718712765956e-08	-7.133670331558e-08	-1.066912085265e-07	-1.578138429665e-07	-2.308814479831e-07	-3.337177122195e-07	-4.767831633410e-07	-6.726248150622e-07	-9.371642254547e-07	-1.288915418353e-06	-1.749464782993e-06	-2.343220265608e-06	-3.095731783850e-06	-4.034530541356e-06	-5.184596943516e-06	-6.570189862893e-06	-8.208064535664e-06	-1.010941488447e-05	-1.227325670419e-05	-1.468658808649e-05	-1.732240767921e-05	-2.013520065239e-05	-2.306887951721e-05	-2.604538552723e-05	-2.898491154881e-05	-3.178932468168e-05	-3.436998487299e-05	-3.663354784221e-05	-3.850486949842e-05	-3.992637092485e-05	-4.086068712356e-05
-1.746076777510e-12	-7.470432956157e-12	-1.634380107239e-11	-2.774265955750e-11	-4.277506013230e-11	-6.524657404936e-11	-1.021767098307e-10	-1.661280910519e-10	-2.745140816452e-10	-4.548020451137e-10	-7.497046560474e-10	-1.221512037784e-09	-1.976982985331e-09	-3.168790151353e-09	-5.044114071444e-09	-7.972123722002e-09	-1.248891235507e-08	-1.942234166929e-08	-2.990600341998e-08	-4.563681877730e-08	-6.894166769679e-08	-1.030442830442e-07	-1.524252162713e-07	-2.228572218923e-07	-3.222306932872e-07	-4.602842605610e-07	-6.496225697966e-07	-9.054552318242e-07	-1.245979112534e-06	-1.692641878698e-06	-2.268887396672e-06	-3.001225560686e-06	-3.915718178881e-06	-5.039598056840e-06	-6.395816602091e-06	-8.004192656994e-06	-9.876042348918e-06	-1.201267953055e-05	-1.440431535942e-05	-1.702301205257e-05	-1.983062753029e-05	-2.276503489800e-05	-2.575846194678e-05	-2.872095433194e-05	-3.156319773107e-05	-3.418709550386e-05	-3.650037941806e-05	-3.842593693460e-05	-3.989465368735e-05	-4.087990786014e-05
-1.727586843155e-12	-7.410053222273e-12	-1.616662633455e-11	-2.738496179794e-11	-4.224446268251e-11	-6.400500966785e-11	-1.003828092475e-10	-1.624856442114e-10	-2.680887417263e-10	-4.442659345738e-10	-7.294838228137e-10	-1.189838205315e-09	-1.920194260690e-09	-3.075290251111e-09	-4.891810989397e-09	-7.714749055521e-09	-1.208808835258e-08	-1.876567514042e-08	-2.888813450079e-08	-4.405445163383e-08	-6.650031246221e-08	-9.940587174649e-08	-1.469396483625e-07	-2.149088484672e-07	-3.106774413110e-07	-4.439472562391e-07	-6.268107271755e-07	-8.740867709789e-07	-1.203856700968e-06	-1.636631515711e-06	-2.196511095317e-06	-2.908631918015e-06	-3.800650113001e-06	-4.898608022268e-06	-6.227576551016e-06	-7.807685675994e-06	-9.651485433489e-06	-1.176389852379e-05	-1.413343555022e-05	-1.673996009199e-05	-1.953961932218e-05	-2.248040990174e-05	-2.548671512015e-05	-2.847575986142e-05	-3.135322057823e-05	-3.401866479200e-05	-3.638337149451e-05	-3.835431570513e-05	-3.987763991697e-05	-4.089851988976e-05
-1.703670098403e-12	-7.334887157679e-12	-1.591565019651e-11	-2.707404754077e-11	-4.141926067026e-11	-6.291920677244e-11	-9.813052715900e-11	-1.585323816250e-10	-2.616370773245e-10	-4.317436969703e-10	-7.098117545657e-10	-1.154569882486e-09	-1.861274156840e-09	-2.979716573108e-09	-4.728201713248e-09	-7.458964594233e-09	-1.166584831368e-08	-1.810404737287e-08	-2.785370984422e-08	-4.243893183282e-08	-6.407172631871e-08	-9.570300500710e-08	-1.415109150727e-07	-2.069305346675e-07	-2.992404441956e-07	-4.277780709363e-07	-6.042476169301e-07	-8.433618613717e-07	-1.162355651422e-06	-1.582160625707e-06	-2.125642470828e-06	-2.819013288568e-06	-3.688863875728e-06	-4.762550335351e-06	-6.065595754974e-06	-7.618410416158e-06	-9.437300894184e-06	-1.152484139200e-05	-1.387724724062e-05	-1.646922055677e-05	-1.926614132962e-05	-2.221068168498e-05	-2.523230091994e-05	-2.824759929225e-05	-3.115689087652e-05	-3.386807225266e-05	-3.627373773639e-05	-3.829908259535e-05	-3.986106033979e-05	-4.092965854013e-05
-1.686501306770e-12	-7.194017688988e-12	-1.573067269245e-11	-2.652128476521e-11	-4.072930132359e-11	-6.150755758337e-11	-9.568737368510e-11	-1.546204468220e-10	-2.539456836695e-10	-4.195758584976e-10	-6.880529440301e-10	-1.117641023983e-09	-1.801727118259e-09	-2.876472690596e-09	-4.566248705525e-09	-7.189968636743e-09	-1.124007449542e-08	-1.743447056513e-08	-2.679628721583e-08	-4.083546236668e-08	-6.160282808172e-08	-9.204159190780e-08	-1.360735660102e-07	-1.990341332712e-07	-2.879431263636e-07	-4.117921693414e-07	-5.821843544825e-07	-8.131057430693e-07	-1.122049692118e-06	-1.528863748648e-06	-2.057103739323e-06	-2.732046017936e-06	-3.580966717123e-06	-4.631752612391e-06	-5.909443376448e-06	-7.438105364679e-06	-9.231300499686e-06	-1.129870536389e-05	-1.363215002538e-05	-1.621408699221e-05	-1.900709679756e-05	-2.195664197834e-05	-2.499537495523e-05	-2.803225468644e-05	-3.097944231359e-05	-3.372522624065e-05	-3.618153897156e-05	-3.824594230518e-05	-3.985740633476e-05	-4.095824944027e-05
-1.649540447247e-12	-7.092931694288e-12	-1.539134352847e-11	-2.604344054596e-11	-3.983903788787e-11	-5.994951862059e-11	-9.332762074988e-11	-1.498932078741e-10	-2.464995699062e-10	-4.062407759833e-10	-6.650817527083e-10	-1.080694090672e-09	-1.737099607835e-09	-2.774628522620e-09	-4.396409476682e-09	-6.918290206186e-09	-1.081068627117e-08	-1.674970703815e-08	-2.574893769358e-08	-3.920832051678e-08	-5.916272126334e-08	-8.838227903805e-08	-1.306945928754e-07	-1.912492982593e-07	-2.767800823913e-07	-3.961872183869e-07	-5.604703702685e-07	-7.837679980030e-07	-1.082642431483e-06	-1.477359272811e-06	-1.990681328186e-06	-2.648089708540e-06	-3.477432758655e-06	-4.505566158763e-06	-5.760897615209e-06	-7.264618685757e-06	-9.036392024013e-06	-1.108247895594e-05	-1.340059208257e-05	-1.597272315314e-05	-1.876198013063e-05	-2.172002872370e-05	-2.477043343160e-05	-2.783612696687e-05	-3.081034326836e-05	-3.360017531457e-05	-3.609350405453e-05	-3.820566243613e-05	-3.985429509404e-05	-4.099214687025e-05
-1.617739650587e-12	-6.936039324076e-12	-1.506174846548e-11	-2.548431895114e-11	-3.878388904925e-11	-5.850870853608e-11	-9.040046220905e-11	-1.453781834350e-10	-2.383607684737e-10	-3.920912637032e-10	-6.422878855957e-10	-1.040596562424e-09	-1.673356671474e-09	-2.668220735139e-09	-4.224410080147e-09	-6.645495456988e-09	-1.037160306431e-08	-1.607260603959e-08	-2.468811446546e-08	-3.760133806682e-08	-5.672921706741e-08	-8.476502907707e-08	-1.254006201875e-07	-1.835626396629e-07	-2.659049413336e-07	-3.808379162119e-07	-5.394524803174e-07	-7.551068702025e-07	-1.044592712238e-06	-1.427529758007e-06	-1.926542358518e-06	-2.567702410437e-06	-3.377490007487e-06	-4.385704961965e-06	-5.617984531918e-06	-7.100416378290e-06	-8.850265395599e-06	-1.087772408116e-05	-1.318193726761e-05	-1.574350564119e-05	-1.853372341822e-05	-2.149460248046e-05	-2.456438787963e-05	-2.764904414783e-05	-3.065879136220e-05	-3.348152907857e-05	-3.601794605029e-05	-3.816921966770e-05	-3.985571988090e-05	-4.102783410162e-05
-1.582212345157e-12	-6.750090781356e-12	-1.473495324832e-11	-2.475384364193e-11	-3.786547646982e-11	-5.664329804364e-11	-8.764179556868e-11	-1.404497472936e-10	-2.297384257221e-10	-3.781240012163e-10	-6.175915888402e-10	-1.000920391122e-09	-1.607190122878e-09	-2.560146400024e-09	-4.052443241535e-09	-6.366524918209e-09	-9.938222684955e-09	-1.538816139725e-08	-2.364174152796e-08	-3.600099954698e-08	-5.432684642228e-08	-8.121078929693e-08	-1.201785058767e-07	-1.760903853925e-07	-2.552119864177e-07	-3.660098501966e-07	-5.189389481184e-07	-7.274544668394e-07	-1.007855840389e-06	-1.379394963573e-06	-1.865282306285e-06	-2.490071528435e-06	-3.282690770597e-06	-4.270459741401e-06	-5.482653353321e-06	-6.943915026351e-06	-8.673634288634e-06	-1.068479274261e-05	-1.297371902984e-05	-1.553012156947e-05	-1.831587872166e-05	-2.128713960830e-05	-2.436803692337e-05	-2.747875006070e-05	-3.051578487300e-05	-3.337473852964e-05	-3.594939318438e-05	-3.813674124762e-05	-3.986240524874e-05	-4.105845733188e-05
-1.531284873636e-12	-6.594023447881e-12	-1.426730821209e-11	-2.413767332668e-11	-3.664156644095e-11	-5.489973797470e-11	-8.464794259981e-11	-1.352049562833e-10	-2.212657100028e-10	-3.630466037471e-10	-5.930942358919e-10	-9.600001692982e-10	-1.539790598668e-09	-2.452477708301e-09	-3.876815049507e-09	-6.091599220530e-09	-9.500837230602e-09	-1.471412710946e-08	-2.260080025775e-08	-3.442439452626e-08	-5.196998727357e-08	-7.770792555647e-08	-1.151144423598e-07	-1.687454463831e-07	-2.449039940694e-07	-3.515544865167e-07	-4.991584408883e-07	-7.008247681973e-07	-9.723502331068e-07	-1.333546095007e-06	-1.806109374662e-06	-2.416531252055e-06	-3.191652170681e-06	-4.161257901336e-06	-5.353984111013e-06	-6.795106696880e-06	-8.507593186317e-06	-1.050072290386e-05	-1.277993545028e-05	-1.532638351018e-05	-1.811460000259e-05	-2.108987676485e-05	-2.418731353836e-05	-2.731882755441e-05	-3.038387711052e-05	-3.327777640490e-05	-3.588449361856e-05	-3.811265670721e-05	-3.986400465383e-05	-4.109527793029e-05
-1.490541051739e-12	-6.369302525989e-12	-1.386522846719e-11	-2.334107686906e-11	-3.546191786397e-11	-5.303913363738e-11	-8.141796758289e-11	-1.301100713286e-10	-2.121254524564e-10	-3.480733447881e-10	-5.679433582646e-10	-9.183412792807e-10	-1.472757361823e-09	-2.342812695770e-09	-3.703785962512e-09	-5.814634264854e-09	-9.071073795564e-09	-1.404413768475e-08	-2.157759728989e-08	-3.288039870099e-08	-4.964860232877e-08	-7.432129443877e-08	-1.101368565476e-07	-1.616804460740e-07	-2.348700864515e-07	-3.376202087608e-07	-4.801684274631e-07	-6.750698963425e-07	-9.386278433203e-07	-1.289262045249e-06	-1.750117750135e-06	-2.346032144310e-06	-3.105316761016e-06	-4.057727316288e-06	-5.231432997780e-06	-6.655550057226e-06	-8.348998512834e-06	-1.032943404158e-05	-1.259503383593e-05	-1.513748737701e-05	-1.792377397741e-05	-2.090679793637e-05	-2.401832842189e-05	-2.716918521508e-05	-3.026405367468e-05	-3.318441786787e-05	-3.583057834230e-05	-3.808412254489e-05	-3.987392587803e-05	-4.112010867536e-05
-1.438485507445e-12	-6.155659265359e-12	-1.339651265839e-11	-2.251875594075e-11	-3.426210608694e-11	-5.096838233411e-11	-7.832533660258e-11	-1.245861317797e-10	-2.030886097002e-10	-3.327340792665e-10	-5.424472938045e-10	-8.768304283125e-10	-1.404804466986e-09	-2.234737204712e-09	-3.529820951479e-09	-5.543240161502e-09	-8.644109708523e-09	-1.338704069569e-08	-2.057796423022e-08	-3.135964592165e-08	-4.741249087890e-08	-7.099156797809e-08	-1.053601731627e-07	-1.548162931331e-07	-2.251987997688e-07	-3.242892748784e-07	-4.617886192753e-07	-6.506796741150e-07	-9.060721498201e-07	-1.247395522530e-06	-1.696564181117e-06	-2.279114217876e-06	-3.023721177503e-06	-3.958987352985e-06	-5.116755488820e-06	-6.522205467632e-06	-8.201406993433e-06	-1.016624933157e-05	-1.242307102852e-05	-1.495900071384e-05	-1.774554407130e-05	-2.073627415722e-05	-2.385879804654e-05	-2.703318851904e-05	-3.014804692806e-05	-3.310394031474e-05	-3.577344224057e-05	-3.806542684703e-05	-3.987384718322e-05	-4.114976968488e-05
-1.381366744103e-12	-5.941067430924e-12	-1.286940895472e-11	-2.173135829096e-11	-3.287581239053e-11	-4.901387114131e-11	-7.494957941871e-11	-1.191572206013e-10	-1.938205704076e-10	-3.173048445164e-10	-5.169367680330e-10	-8.350230701450e-10	-1.337820013987e-09	-2.126215388916e-09	-3.359957376245e-09	-5.273680050095e-09	-8.226276264210e-09	-1.274707056266e-08	-1.959256555095e-08	-2.990100198753e-08	-4.521317587590e-08	-6.780385246877e-08	-1.007300619342e-07	-1.481985367776e-07	-2.159812343111e-07	-3.113785780876e-07	-4.444308635607e-07	-6.271563625288e-07	-8.753091315225e-07	-1.207465787683e-06	-1.645680865167e-06	-2.216076944625e-06	-2.945824227237e-06	-3.866774464881e-06	-5.007225656449e-06	-6.398076807729e-06	-8.061111594045e-06	-1.001405240232e-05	-1.226116917199e-05	-1.479147191167e-05	-1.758011063165e-05	-2.057438882649e-05	-2.371373493408e-05	-2.690139615270e-05	-3.004604325605e-05	-3.302189728580e-05	-3.572701613461e-05	-3.803945750360e-05	-3.987856955773e-05	-4.116820010533e-05
-1.330361509042e-12	-5.685637102708e-12	-1.238249934383e-11	-2.081210070378e-11	-3.156470882388e-11	-4.688307601081e-11	-7.162888745242e-11	-1.135814723904e-10	-1.845784959313e-10	-3.018164879021e-10	-4.913988049475e-10	-7.938728452042e-10	-1.270511775595e-09	-2.020817111699e-09	-3.191213332490e-09	-5.010373735261e-09	-7.820824264052e-09	-1.211527630196e-08	-1.865209756691e-08	-2.846606098069e-08	-4.311197070226e-08	-6.472296731697e-08	-9.626343666938e-08	-1.419178628483e-07	-2.070492656697e-07	-2.992169228894e-07	-4.277159049449e-07	-6.049330864916e-07	-8.460685884579e-07	-1.169486312915e-06	-1.597910395374e-06	-2.155860592373e-06	-2.873211734746e-06	-3.778790075013e-06	-4.905223062930e-06	-6.280409439407e-06	-7.929934419382e-06	-9.871300314488e-06	-1.210862132609e-05	-1.463646792090e-05	-1.742252688401e-05	-2.042711569022e-05	-2.357333436412e-05	-2.678400733996e-05	-2.994436828809e-05	-3.295086085074e-05	-3.567650286291e-05	-3.801793967804e-05	-3.987602538908e-05	-4.118250342722e-05
-1.270394284043e-12	-5.443743758402e-12	-1.183857752896e-11	-1.991346469305e-11	-3.016917294865e-11	-4.475782215394e-11	-6.822888270715e-11	-1.080497150748e-10	-1.752922951375e-10	-2.863484986046e-10	-4.664245457084e-10	-7.523877533793e-10	-1.205633591298e-09	-1.915940995945e-09	-3.026664707933e-09	-4.756019071689e-09	-7.419847742091e-09	-1.151537585775e-08	-1.772690492074e-08	-2.709734866417e-08	-4.108884036326e-08	-6.174780177768e-08	-9.204325655084e-08	-1.358289736147e-07	-1.986559673337e-07	-2.875300643243e-07	-4.119243131654e-07	-5.838871674575e-07	-8.182286360774e-07	-1.133951306945e-06	-1.552269935808e-06	-2.099821926025e-06	-2.804033606048e-06	-3.696816154903e-06	-4.808830232799e-06	-6.170151919324e-06	-7.807351865119e-06	-9.736413556610e-06	-1.196788380885e-05	-1.448856510665e-05	-1.727907134550e-05	-2.028495459892e-05	-2.344708579070e-05	-2.666887887539e-05	-2.985348157973e-05	-3.287906252602e-05	-3.562990050724e-05	-3.799337160837e-05	-3.986811227119e-05	-4.119290865086e-05
-1.208763784919e-12	-5.195043636841e-12	-1.127567527949e-11	-1.900124016464e-11	-2.874750255185e-11	-4.259504788881e-11	-6.485156086360e-11	-1.025050934913e-10	-1.660073832008e-10	-2.714011451037e-10	-4.410615087573e-10	-7.127831661548e-10	-1.140948688305e-09	-1.813857872996e-09	-2.868493485702e-09	-4.503888480976e-09	-7.041038149797e-09	-1.092572990022e-08	-1.684525223408e-08	-2.578544357739e-08	-3.913205613116e-08	-5.895003505562e-08	-8.795142983548e-08	-1.301198722647e-07	-1.906107770919e-07	-2.764860842239e-07	-3.970276245623e-07	-5.638337377483e-07	-7.922645640826e-07	-1.100010630921e-06	-1.509855250228e-06	-2.046543746950e-06	-2.739547039307e-06	-3.619608510003e-06	-4.718337569868e-06	-6.067493235053e-06	-7.691294786946e-06	-9.612275754188e-06	-1.183353145669e-05	-1.435379804034e-05	-1.714111067975e-05	-2.015612743113e-05	-2.332488560377e-05	-2.656388578433e-05	-2.976502490598e-05	-3.281053538623e-05	-3.558434388851e-05	-3.796255340698e-05	-3.986039944378e-05	-4.118719831164e-05
-1.149519346830e-12	-4.928875377590e-12	-1.072020201391e-11	-1.806199874900e-11	-2.730322023072e-11	-4.045506216973e-11	-6.147298132523e-11	-9.693039833516e-11	-1.571583283941e-10	-2.560832176795e-10	-4.171241033219e-10	-6.732512633807e-10	-1.078006064167e-09	-1.716318740151e-09	-2.711282432380e-09	-4.266940661009e-09	-6.669269981444e-09	-1.036384377930e-08	-1.600470862061e-08	-2.451416751423e-08	-3.730106348193e-08	-5.623782325388e-08	-8.412217491152e-08	-1.246641021384e-07	-1.830054073710e-07	-2.661106737123e-07	-3.828246706314e-07	-5.451896256310e-07	-7.674847382287e-07	-1.068508045441e-06	-1.469631020984e-06	-1.996848027653e-06	-2.679029211274e-06	-3.547010653822e-06	-4.634390393466e-06	-5.970168890154e-06	-7.584727542353e-06	-9.493830837623e-06	-1.171099047463e-05	-1.422476316573e-05	-1.701527213168e-05	-2.003285598232e-05	-2.321188234532e-05	-2.646414237341e-05	-2.967919882021e-05	-3.274674631559e-05	-3.553214016754e-05	-3.793562438579e-05	-3.983636290428e-05	-4.118406027591e-05
-1.088712831227e-12	-4.658633892966e-12	-1.016803542571e-11	-1.708828212595e-11	-2.589892907128e-11	-3.829744237019e-11	-5.806857510932e-11	-9.168442749299e-11	-1.480136403165e-10	-2.417559476380e-10	-3.932652625111e-10	-6.347158707011e-10	-1.018378258999e-09	-1.619019840431e-09	-2.564316928308e-09	-4.034804642199e-09	-6.314836110147e-09	-9.831323121536e-09	-1.518866099570e-08	-2.333038817230e-08	-3.552710657993e-08	-5.370385314892e-08	-8.047551988569e-08	-1.195042852036e-07	-1.758900944319e-07	-2.562147456658e-07	-3.696598322925e-07	-5.274171936523e-07	-7.445100299515e-07	-1.038716324545e-06	-1.432089289238e-06	-1.950386660226e-06	-2.622050189646e-06	-3.479905985169e-06	-4.554745568799e-06	-5.880985844177e-06	-7.483176068067e-06	-9.385684270004e-06	-1.159422925151e-05	-1.410641014358e-05	-1.689608973168e-05	-1.991769020932e-05	-2.310635589765e-05	-2.636649448444e-05	-2.960111589274e-05	-3.267646399567e-05	-3.548678716212e-05	-3.789322835778e-05	-3.981671320257e-05	-4.115890690980e-05
-1.022425278191e-12	-4.407580189141e-12	-9.573381390125e-12	-1.616840252948e-11	-2.446522820871e-11	-3.613053366152e-11	-5.488803743912e-11	-8.622932864383e-11	-1.394979259953e-10	-2.275657127896e-10	-3.698883577672e-10	-5.986342561068e-10	-9.586052461253e-10	-1.528561777618e-09	-2.420622660961e-09	-3.813345628114e-09	-5.980943167117e-09	-9.313468467590e-09	-1.443217398679e-08	-2.218504817072e-08	-3.387180283307e-08	-5.130003895010e-08	-7.702456189380e-08	-1.146974355824e-07	-1.691031819960e-07	-2.470689481645e-07	-3.571296775574e-07	-5.109548829346e-07	-7.228499652421e-07	-1.010896377189e-06	-1.397126320937e-06	-1.906597294467e-06	-2.569565258175e-06	-3.416228726643e-06	-4.481894226930e-06	-5.796162806113e-06	-7.390342399554e-06	-9.283174917662e-06	-1.148660899201e-05	-1.399536606802e-05	-1.678386352551e-05	-1.981153072849e-05	-2.300254158627e-05	-2.627873404365e-05	-2.951722638387e-05	-3.261506729917e-05	-3.542782131962e-05	-3.785616807584e-05	-3.977789084591e-05	-4.113328434238e-05
-9.629950872084e-13	-4.135332566025e-12	-9.015454724384e-12	-1.523664804590e-11	-2.301545227571e-11	-3.412440438964e-11	-5.155548275717e-11	-8.116574393435e-11	-1.311425508144e-10	-2.135478329945e-10	-3.482940362072e-10	-5.622629961868e-10	-9.033636214613e-10	-1.440344124199e-09	-2.283385855874e-09	-3.605954412347e-09	-5.655851880914e-09	-8.835436577560e-09	-1.370174323476e-08	-2.111705475686e-08	-3.230826731380e-08	-4.902371375093e-08	-7.382410047320e-08	-1.101128487262e-07	-1.628488162478e-07	-2.383795429961e-07	-3.455341273001e-07	-4.954860003130e-07	-7.026137575119e-07	-9.850892787635e-07	-1.364149836295e-06	-1.866401078987e-06	-2.519775787247e-06	-3.358077232098e-06	-4.412773091331e-06	-5.718527498113e-06	-7.302839266653e-06	-9.188277940568e-06	-1.138652307622e-05	-1.389015268048e-05	-1.668149193184e-05	-1.970686299233e-05	-2.290987575283e-05	-2.618628648221e-05	-2.944332126664e-05	-3.254271058282e-05	-3.537433940670e-05	-3.780384748886e-05	-3.973713485970e-05	-4.109161537571e-05
-9.034334383065e-13	-3.867216800173e-12	-8.480353958429e-12	-1.426273532332e-11	-2.170782818415e-11	-3.199031213961e-11	-4.848412429131e-11	-7.622279958184e-11	-1.228298145174e-10	-2.007643902837e-10	-3.264465368000e-10	-5.287893190634e-10	-8.496909524684e-10	-1.355949373640e-09	-2.155721254425e-09	-3.403831683029e-09	-5.356895301177e-09	-8.374914681648e-09	-1.302100910552e-08	-2.011299688384e-08	-3.082680712432e-08	-4.692216618995e-08	-7.077235598384e-08	-1.059003487475e-07	-1.569184094282e-07	-2.303460716900e-07	-3.346752227358e-07	-4.810292361415e-07	-6.839163228187e-07	-9.607388938934e-07	-1.333980907545e-06	-1.828294746215e-06	-2.474374848433e-06	-3.303063588605e-06	-4.349433989865e-06	-5.645776391546e-06	-7.221513976437e-06	-9.100760693141e-06	-1.129123455993e-05	-1.379499423015e-05	-1.658053962865e-05	-1.961374863714e-05	-2.281395004685e-05	-2.610403624519e-05	-2.936160864847e-05	-3.247530284978e-05	-3.531015710403e-05	-3.774789038686e-05	-3.968543140051e-05	-4.103661447215e-05
-8.384144954380e-13	-3.632869913968e-12	-7.893150101329e-12	-1.341719042145e-11	-2.028857994776e-11	-3.004096654756e-11	-4.548781086721e-11	-7.128919887813e-11	-1.153169303345e-10	-1.878165171472e-10	-3.063614968651e-10	-4.964939828944e-10	-7.981971918252e-10	-1.278033756026e-09	-2.031110519292e-09	-3.218678029151e-09	-5.069568779571e-09	-7.946020320666e-09	-1.238397423368e-08	-1.916132767971e-08	-2.946515924085e-08	-4.491952129012e-08	-6.797614468991e-08	-1.019147922123e-07	-1.514406301191e-07	-2.228491781786e-07	-3.245254510962e-07	-4.677248515929e-07	-6.662719918144e-07	-9.385336815782e-07	-1.305409257283e-06	-1.793595108089e-06	-2.431566032007e-06	-3.252587971799e-06	-4.290440394550e-06	-5.577913559097e-06	-7.147110640239e-06	-9.017125813730e-06	-1.120564674294e-05	-1.370129723558e-05	-1.649080144585e-05	-1.951894034088e-05	-2.272767530202e-05	-2.601730215996e-05	-2.928382185032e-05	-3.240192673237e-05	-3.524065879891e-05	-3.768615894127e-05	-3.961808686311e-05	-4.097751233848e-05
-7.856091193368e-13	-3.367921451899e-12	-7.391867408282e-12	-1.250254334337e-11	-1.898961674981e-11	-2.815008090019e-11	-4.247521771081e-11	-6.686483046100e-11	-1.077075089190e-10	-1.759187687466e-10	-2.871557179161e-10	-4.653808391788e-10	-7.510548082193e-10	-1.201846467720e-09	-1.917453839493e-09	-3.041116299361e-09	-4.802225989545e-09	-7.546437380025e-09	-1.178021355050e-08	-1.829040841173e-08	-2.816895906492e-08	-4.308934956564e-08	-6.533703933857e-08	-9.823662400484e-08	-1.463476637302e-07	-2.158418202507e-07	-3.152230610082e-07	-4.551693551287e-07	-6.502358006569e-07	-9.175300069919e-07	-1.279429096394e-06	-1.760997081039e-06	-2.392235993594e-06	-3.205878601500e-06	-4.235220635955e-06	-5.516313400393e-06	-7.075805079329e-06	-8.942438578951e-06	-1.112162469364e-05	-1.361793290920e-05	-1.640090251293e-05	-1.943272358153e-05	-2.264009461421e-05	-2.593325548390e-05	-2.920452652504e-05	-3.232188011318e-05	-3.517015924802e-05	-3.760742606557e-05	-3.955048032475e-05	-4.089329327171e-05
-7.278293329585e-13	-3.133238138447e-12	-6.876970182619e-12	-1.163724618539e-11	-1.776577691718e-11	-2.621278326309e-11	-3.981029116299e-11	-6.235965514849e-11	-1.007391300522e-10	-1.646206742812e-10	-2.686020469574e-10	-4.371162528897e-10	-7.049173272167e-10	-1.132628150996e-09	-1.808728743198e-09	-2.876045546188e-09	-4.554287806406e-09	-7.167875503476e-09	-1.123000913797e-08	-1.746238846073e-08	-2.698724866454e-08	-4.136660613441e-08	-6.290396233176e-08	-9.483002437349e-08	-1.415872931961e-07	-2.094466582855e-07	-3.064437577902e-07	-4.437994768882e-07	-6.350871045445e-07	-8.984597711271e-07	-1.255119058274e-06	-1.731006279198e-06	-2.356088385871e-06	-3.162012421766e-06	-4.185479005038e-06	-5.457159282491e-06	-7.012427821336e-06	-8.869436196502e-06	-1.104668880604e-05	-1.353575861374e-05	-1.631823746043e-05	-1.934795615779e-05	-2.255396819013e-05	-2.585149288094e-05	-2.911772854594e-05	-3.224477404527e-05	-3.508240755522e-05	-3.753137911792e-05	-3.945806076930e-05	-4.081048323719e-05
-6.719777439172e-13	-2.913946586934e-12	-6.358589944872e-12	-1.086467630348e-11	-1.647522299754e-11	-2.453548432133e-11	-3.706168996862e-11	-5.826419501522e-11	-9.413527954478e-11	-1.537151296342e-10	-2.518443421090e-10	-4.094871114559e-10	-6.630900495103e-10	-1.066670055974e-09	-1.707690887375e-09	-2.723771084326e-09	-4.319436929886e-09	-6.824315390926e-09	-1.070752877397e-08	-1.670952274250e-08	-2.587790446866e-08	-3.978041809070e-08	-6.065895965742e-08	-9.164620785251e-08	-1.372622370169e-07	-2.034103638268e-07	-2.985243279045e-07	-4.330727491198e-07	-6.213542604823e-07	-8.806928139577e-07	-1.232719134447e-06	-1.703639382331e-06	-2.322032111717e-06	-3.122791347360e-06	-4.137660109684e-06	-5.404771324429e-06	-6.950834209152e-06	-8.804083634266e-06	-1.097402487769e-05	-1.345935714491e-05	-1.623917651507e-05	-1.926358049516e-05	-2.247301484895e-05	-2.576201805528e-05	-2.903672958080e-05	-3.215127431302e-05	-3.499921007738e-05	-3.743232613139e-05	-3.936713797431e-05	-4.070219472922e-05
-6.246837343521e-13	-2.679763924853e-12	-5.919045731759e-12	-1.003113285102e-11	-1.537529594214e-11	-2.278890580597e-11	-3.458021474847e-11	-5.438420348602e-11	-8.776919677091e-11	-1.439050721067e-10	-2.355041785648e-10	-3.844777013105e-10	-6.234625209010e-10	-1.005359949197e-09	-1.615012086044e-09	-2.579502884250e-09	-4.107242117891e-09	-6.498420054453e-09	-1.023401222009e-08	-1.600431369502e-08	-2.485834748162e-08	-3.832200676993e-08	-5.856152766151e-08	-8.876707595700e-08	-1.331788406426e-07	-1.979879868239e-07	-2.910630775312e-07	-4.233638748442e-07	-6.086211414017e-07	-8.642928714438e-07	-1.212434510037e-06	-1.677776273948e-06	-2.291802150759e-06	-3.085080120660e-06	-4.095417510216e-06	-5.354221375784e-06	-6.895426840907e-06	-8.741760681187e-06	-1.090573695917e-05	-1.338803575832e-05	-1.615973483899e-05	-1.918627235167e-05	-2.238474767670e-05	-2.568005438276e-05	-2.894116082072e-05	-3.206313666859e-05	-3.489606590670e-05	-3.733402737841e-05	-3.925447904603e-05	-4.058885109481e-05
-5.727398512550e-13	-2.483762208871e-12	-5.447472080097e-12	-9.317305933900e-12	-1.424439453720e-11	-2.120318179677e-11	-3.224233514046e-11	-5.062677753666e-11	-8.208011208465e-11	-1.343512314829e-10	-2.207619246626e-10	-3.609124130764e-10	-5.866370944820e-10	-9.494061248406e-10	-1.527240870353e-09	-2.449722824712e-09	-3.906160258739e-09	-6.204163522528e-09	-9.791180567188e-09	-1.535776648530e-08	-2.392405500538e-08	-3.696012921963e-08	-5.667420828314e-08	-8.604755390349e-08	-1.295272736877e-07	-1.928870035127e-07	-2.843195363509e-07	-4.144102151919e-07	-5.968418725383e-07	-8.495633131768e-07	-1.193206060729e-06	-1.654980399044e-06	-2.262758137448e-06	-3.051815444956e-06	-4.055003313393e-06	-5.308484362929e-06	-6.843470026642e-06	-8.682591852551e-06	-1.084333219476e-05	-1.331587615264e-05	-1.608829685137e-05	-1.910253708019e-05	-2.230465055639e-05	-2.558602122294e-05	-2.885084847407e-05	-3.195894769660e-05	-3.479233699605e-05	-3.721866155292e-05	-3.913392623626e-05	-4.046095103971e-05
-5.281006741831e-13	-2.282171642523e-12	-5.031004225435e-12	-8.611464132638e-12	-1.319300971998e-11	-1.973718397042e-11	-2.994839293303e-11	-4.730935257125e-11	-7.652270282570e-11	-1.257866240334e-10	-2.069055306417e-10	-3.390746625405e-10	-5.531451294786e-10	-8.965402291111e-10	-1.448555013115e-09	-2.326891169340e-09	-3.725303621086e-09	-5.929350728262e-09	-9.386365818382e-09	-1.476729618377e-08	-2.305177727280e-08	-3.574146206203e-08	-5.489001660623e-08	-8.362788037450e-08	-1.260976274974e-07	-1.882822572199e-07	-2.781386165406e-07	-4.061049163624e-07	-5.863562942828e-07	-8.355580798959e-07	-1.176373731510e-06	-1.633117351282e-06	-2.237152371782e-06	-3.020301614478e-06	-4.018199274660e-06	-5.266311827231e-06	-6.793682282303e-06	-8.629520442990e-06	-1.077992068675e-05	-1.325184613960e-05	-1.601164135675e-05	-1.902678686187e-05	-2.221533300547e-05	-2.549647961897e-05	-2.874875957911e-05	-3.185254747428e-05	-3.467661418177e-05	-3.709271452005e-05	-3.900380424517e-05	-4.031470619868e-05
-4.853509015991e-13	-2.095679295067e-12	-4.639857521462e-12	-7.932930086744e-12	-1.224959571000e-11	-1.827630193648e-11	-2.795203143591e-11	-4.404458944518e-11	-7.157944064334e-11	-1.177349084627e-10	-1.941448227484e-10	-3.192422549556e-10	-5.216334237757e-10	-8.492556643046e-10	-1.374217207597e-09	-2.216880163983e-09	-3.556598231094e-09	-5.678854364691e-09	-9.018031452595e-09	-1.421577814086e-08	-2.227642405644e-08	-3.458753070499e-08	-5.331154754386e-08	-8.135887620764e-08	-1.230047688188e-07	-1.840910541524e-07	-2.723863915675e-07	-3.987818634006e-07	-5.763566609610e-07	-8.233784129322e-07	-1.160275883072e-06	-1.613833587514e-06	-2.213159086902e-06	-2.991402621993e-06	-3.984825799494e-06	-5.225564607781e-06	-6.749740448357e-06	-8.575489637849e-06	-1.072415612966e-05	-1.318394221045e-05	-1.594218550447e-05	-1.894468112831e-05	-2.212935078542e-05	-2.539937166296e-05	-2.864283540013e-05	-3.173910005557e-05	-3.454810313020e-05	-3.696197521871e-05	-3.885260500806e-05	-4.016724560822e-05
-4.434062695416e-13	-1.929671303955e-12	-4.253452079163e-12	-7.340890014223e-12	-1.129976691779e-11	-1.701591551883e-11	-2.597880119982e-11	-4.115939740674e-11	-6.692807069302e-11	-1.103695977400e-10	-1.825574456719e-10	-3.006779550557e-10	-4.935317854592e-10	-8.046531224397e-10	-1.307978335255e-09	-2.114296781044e-09	-3.403302950554e-09	-5.451892182369e-09	-8.673557159007e-09	-1.372944586748e-08	-2.154032956093e-08	-3.357326308926e-08	-5.183381758051e-08	-7.931424598157e-08	-1.202116127437e-07	-1.801755887052e-07	-2.673655120328e-07	-3.917794624014e-07	-5.677137005040e-07	-8.117768173297e-07	-1.146057329655e-06	-1.595982415688e-06	-2.190997922654e-06	-2.965625823723e-06	-3.952350551205e-06	-5.190100112827e-06	-6.705025292394e-06	-8.528235812089e-06	-1.066582988759e-05	-1.312211027092e-05	-1.586900421982e-05	-1.886463112560e-05	-2.203959758788e-05	-2.529705731368e-05	-2.853426193388e-05	-3.161141764997e-05	-3.441892030973e-05	-3.680869735342e-05	-3.870304007541e-05	-3.999221847018e-05
-4.075865519927e-13	-1.763003998999e-12	-3.920925305527e-12	-6.747969555609e-12	-1.047969242110e-11	-1.577709396022e-11	-2.423614102319e-11	-3.844484223951e-11	-6.269417153377e-11	-1.036852142293e-10	-1.717592437213e-10	-2.842076539236e-10	-4.670119697949e-10	-7.652011665923e-10	-1.246136421713e-09	-2.021451975396e-09	-3.265027481273e-09	-5.239189872148e-09	-8.372577142838e-09	-1.326613525590e-08	-2.089787542530e-08	-3.262563027728e-08	-5.050244945770e-08	-7.748401102549e-08	-1.175907338020e-07	-1.767941162903e-07	-2.625535977906e-07	-3.857604715655e-07	-5.595244503826e-07	-8.015055997314e-07	-1.133068833720e-06	-1.579372152165e-06	-2.171549228719e-06	-2.940392309813e-06	-3.924424491357e-06	-5.154104298954e-06	-6.666023320271e-06	-8.479572231007e-06	-1.061232102200e-05	-1.305876414958e-05	-1.579666575908e-05	-1.878394119686e-05	-2.194367444860e-05	-2.519564275851e-05	-2.841088705482e-05	-3.148620127313e-05	-3.426712243925e-05	-3.665882193260e-05	-3.852640354913e-05	-3.982052992994e-05
-3.720745284302e-13	-1.618489499904e-12	-3.595995887563e-12	-6.228839479540e-12	-9.689964400232e-12	-1.467515909724e-11	-2.260168772147e-11	-3.598041751000e-11	-5.885884883915e-11	-9.747086433549e-11	-1.622536448964e-10	-2.686053750007e-10	-4.438056671585e-10	-7.282588654571e-10	-1.190441791326e-09	-1.938097179085e-09	-3.135043476096e-09	-5.055272188444e-09	-8.084708626143e-09	-1.286463995779e-08	-2.029931218967e-08	-3.177106392531e-08	-4.932301525089e-08	-7.575780361944e-08	-1.153527045929e-07	-1.735471495796e-07	-2.584379959567e-07	-3.800954386623e-07	-5.522511230974e-07	-7.922575306557e-07	-1.120890844799e-06	-1.565028793985e-06	-2.152415993426e-06	-2.918923462807e-06	-3.896203998148e-06	-5.122722092423e-06	-6.626535588235e-06	-8.434511267332e-06	-1.055900645392e-05	-1.299524380725e-05	-1.572604572134e-05	-1.869659671085e-05	-2.185122231920e-05	-2.507974049529e-05	-2.829200797343e-05	-3.133961454486e-05	-3.411934764516e-05	-3.648403849018e-05	-3.835167601222e-05	-3.962516990439e-05
-3.405359364944e-13	-1.483267272465e-12	-3.304595655668e-12	-5.743578442468e-12	-8.978216000089e-12	-1.365161674467e-11	-2.111997889024e-11	-3.375212891867e-11	-5.528755813763e-11	-9.206118189591e-11	-1.531815857539e-10	-2.551489635170e-10	-4.219665134471e-10	-6.951698111136e-10	-1.140726014438e-09	-1.859414547624e-09	-3.023977645310e-09	-4.878541124701e-09	-7.836978021308e-09	-1.249202544879e-08	-1.975843185164e-08	-3.102310657194e-08	-4.820380815746e-08	-7.430136335487e-08	-1.132001423108e-07	-1.707832631213e-07	-2.545944495099e-07	-3.750450548821e-07	-5.458020086083e-07	-7.835205668424e-07	-1.110543643925e-06	-1.550861223335e-06	-2.136291446488e-06	-2.897356216695e-06	-3.871571744227e-06	-5.091525115376e-06	-6.589581517966e-06	-8.390829182024e-06	-1.050477024327e-05	-1.293501189625e-05	-1.564876670158e-05	-1.861429785036e-05	-2.174537048810e-05	-2.496927495659e-05	-2.815411065147e-05	-3.119662919938e-05	-3.395017581036e-05	-3.630886179998e-05	-3.815755329850e-05	-3.942430022931e-05
-3.122006506904e-13	-1.360045373863e-12	-3.039673337841e-12	-5.303699536238e-12	-8.323226655226e-12	-1.272588936694e-11	-1.978117192388e-11	-3.167135563248e-11	-5.222273521473e-11	-8.683393504375e-11	-1.454909541392e-10	-2.424050735615e-10	-4.025161664789e-10	-6.658560727421e-10	-1.093528725746e-09	-1.793070337955e-09	-2.916689327066e-09	-4.727477751723e-09	-7.608208018038e-09	-1.215429790682e-08	-1.929129487605e-08	-3.030861556535e-08	-4.727124081306e-08	-7.289891109185e-08	-1.113761003321e-07	-1.682244305582e-07	-2.511541966906e-07	-3.706380540850e-07	-5.396651349640e-07	-7.762146634700e-07	-1.100293279792e-06	-1.539021331268e-06	-2.120214828701e-06	-2.878480721178e-06	-3.847559275251e-06	-5.061986719510e-06	-6.554713411224e-06	-8.345763552177e-06	-1.045466581761e-05	-1.286853703971e-05	-1.557719340166e-05	-1.852029308185e-05	-2.164493292688e-05	-2.484293606725e-05	-2.801856304188e-05	-3.103665393699e-05	-3.377778520605e-05	-3.611939328949e-05	-3.795361334323e-05	-3.921506874127e-05
-2.866595583227e-13	-1.248334248235e-12	-2.803656693370e-12	-4.898393538859e-12	-7.738107557160e-12	-1.188706827628e-11	-1.852964104499e-11	-2.990985859301e-11	-4.921432579596e-11	-8.248459972819e-11	-1.381612453849e-10	-2.311020689198e-10	-3.854659168010e-10	-6.378090544546e-10	-1.054323642695e-09	-1.728618314409e-09	-2.825583382127e-09	-4.588818716583e-09	-7.400024858400e-09	-1.186677849706e-08	-1.884198274095e-08	-2.972089919156e-08	-4.637273775646e-08	-7.171552094300e-08	-1.097036880772e-07	-1.659243810654e-07	-2.482024624039e-07	-3.664147611421e-07	-5.346154284783e-07	-7.689622429668e-07	-1.091792167887e-06	-1.527324376707e-06	-2.106087223799e-06	-2.860462782462e-06	-3.824529876670e-06	-5.034856530833e-06	-6.518243949100e-06	-8.305092620370e-06	-1.039902761952e-05	-1.280771338198e-05	-1.549596016036e-05	-1.843097999696e-05	-2.153215905004e-05	-2.471721032260e-05	-2.787078973659e-05	-3.087055273706e-05	-3.359640976691e-05	-3.591621471882e-05	-3.774623303651e-05	-3.898603275590e-05
-2.627112639237e-13	-1.153083219375e-12	-2.582604437522e-12	-4.545589506053e-12	-7.205745297910e-12	-1.110487540419e-11	-1.748053428741e-11	-2.815338403731e-11	-4.675542240210e-11	-7.832123152830e-11	-1.316623246682e-10	-2.213380253127e-10	-3.689718069666e-10	-6.149145002828e-10	-1.016009170379e-09	-1.674235757131e-09	-2.742531224417e-09	-4.462035442469e-09	-7.225506490072e-09	-1.158828753101e-08	-1.847725256099e-08	-2.915459253768e-08	-4.561773355430e-08	-7.064220449583e-08	-1.081935828925e-07	-1.639864074541e-07	-2.453529474816e-07	-3.629980621557e-07	-5.295947336420e-07	-7.629920199621e-07	-1.083482216245e-06	-1.516990354882e-06	-2.092904620862e-06	-2.842938068635e-06	-3.803947877778e-06	-5.006092663135e-06	-6.486016468075e-06	-8.259755116011e-06	-1.034850574801e-05	-1.273937535330e-05	-1.541829367234e-05	-1.833286558043e-05	-2.141814020670e-05	-2.458386631683e-05	-2.771432340756e-05	-3.070039271626e-05	-3.339830723785e-05	-3.571386539481e-05	-3.751605990253e-05	-3.876258040986e-05
-2.432252925790e-13	-1.062827391529e-12	-2.393990665688e-12	-4.226178660981e-12	-6.709164143225e-12	-1.045785704536e-11	-1.642034082896e-11	-2.673835194457e-11	-4.439452826030e-11	-7.461411312345e-11	-1.261570950353e-10	-2.117550736844e-10	-3.557732674913e-10	-5.923876943442e-10	-9.838917971055e-10	-1.625039097991e-09	-2.666218663058e-09	-4.357454962910e-09	-7.055238011991e-09	-1.136532329147e-08	-1.812587902845e-08	-2.868088166616e-08	-4.494098844016e-08	-6.966831577885e-08	-1.069461479989e-07	-1.621005394991e-07	-2.430899599719e-07	-3.595953932606e-07	-5.254935515489e-07	-7.572249609205e-07	-1.076092910546e-06	-1.507582810873e-06	-2.079883726664e-06	-2.827707129324e-06	-3.781829697126e-06	-4.981150375175e-06	-6.450034092338e-06	-8.218724154911e-06	-1.029250837226e-05	-1.267333874611e-05	-1.533504214918e-05	-1.823182823222e-05	-2.130053466739e-05	-2.443992461988e-05	-2.755787773286e-05	-3.051169615827e-05	-3.320420611180e-05	-3.548739693487e-05	-3.729293017119e-05	-3.851357998653e-05
-2.255904661238e-13	-9.839027880288e-13	-2.230428396613e-12	-3.922000291740e-12	-6.310892078070e-12	-9.793901649756e-12	-1.557824344474e-11	-2.537540171671e-11	-4.227913033359e-11	-7.153992786149e-11	-1.206647021519e-10	-2.042455012446e-10	-3.426978034255e-10	-5.736311528790e-10	-9.550724283261e-10	-1.579631200516e-09	-2.604292531666e-09	-4.254691070664e-09	-6.920893941757e-09	-1.115053764419e-08	-1.783354041255e-08	-2.826148720187e-08	-4.432395296371e-08	-6.888099217739e-08	-1.057215751029e-07	-1.606333397320e-07	-2.408318435804e-07	-3.568391189930e-07	-5.215836454759e-07	-7.520583581554e-07	-1.069544589461e-06	-1.498134070047e-06	-2.068885599022e-06	-2.811122138739e-06	-3.762964553755e-06	-4.953331508585e-06	-6.417438710364e-06	-8.174014716184e-06	-1.023760508519e-05	-1.260440623958e-05	-1.524758066950e-05	-1.813038667487e-05	-2.117128608455e-05	-2.429893333088e-05	-2.738245428567e-05	-3.032880165862e-05	-3.298643350193e-05	-3.526796366592e-05	-3.704568752986e-05	-3.827091022839e-05
-2.083307715834e-13	-9.219960359397e-13	-2.065702525780e-12	-3.691399514236e-12	-5.892644004203e-12	-9.276132628155e-12	-1.476358498386e-11	-2.414957758079e-11	-4.055486221821e-11	-6.842518564575e-11	-1.164416886420e-10	-1.967672055941e-10	-3.318786048773e-10	-5.569517811492e-10	-9.283587897285e-10	-1.543400199286e-09	-2.543007201310e-09	-4.174903094658e-09	-6.791395311058e-09	-1.097306310529e-08	-1.757794363649e-08	-2.787733210631e-08	-4.383685899550e-08	-6.810050562492e-08	-1.047907922003e-07	-1.591654833541e-07	-2.390197286403e-07	-3.542498371425e-07	-5.180503336683e-07	-7.476137403923e-07	-1.062845595529e-06	-1.490385787662e-06	-2.056754700455e-06	-2.797175902714e-06	-3.742004741449e-06	-4.928000930479e-06	-6.382638605919e-06	-8.129384731194e-06	-1.018187041915e-05	-1.253046267060e-05	-1.516195272349e-05	-1.801713673921e-05	-2.104671096025e-05	-2.413980980783e-05	-2.721328356225e-05	-3.012426870233e-05	-3.277435822381e-05	-3.502753225827e-05	-3.680159662740e-05	-3.801178596897e-05
-1.965335639446e-13	-8.546985340588e-13	-1.947441908028e-12	-3.444791024632e-12	-5.571201458571e-12	-8.776812668617e-12	-1.402888951514e-11	-2.316203538513e-11	-3.878699297978e-11	-6.606696041479e-11	-1.122233485399e-10	-1.906112550657e-10	-3.223564094620e-10	-5.414244039659e-10	-9.074320436727e-10	-1.507260014479e-09	-2.496303767408e-09	-4.097812132396e-09	-6.685378891371e-09	-1.081982436461e-08	-1.734280566876e-08	-2.758210480458e-08	-4.334839523570e-08	-6.752311220891e-08	-1.038562448846e-07	-1.579999756998e-07	-2.373459613074e-07	-3.518852667282e-07	-5.151116159363e-07	-7.429713027097e-07	-1.057522480607e-06	-1.481728160625e-06	-2.046676667551e-06	-2.781784790460e-06	-3.722742526525e-06	-4.901589790033e-06	-6.347160042118e-06	-8.085362932393e-06	-1.012080730749e-05	-1.245969548493e-05	-1.506511066433e-05	-1.790920318874e-05	-2.090586569298e-05	-2.398628022404e-05	-2.702567673519e-05	-2.992313044494e-05	-3.254554796660e-05	-3.478638065160e-05	-3.654581316253e-05	-3.774723204702e-05
-1.832165064478e-13	-8.062758926908e-13	-1.823843582770e-12	-3.251061144767e-12	-5.271177177275e-12	-8.319935910888e-12	-1.344754875257e-11	-2.213654416900e-11	-3.746877092227e-11	-6.370014813636e-11	-1.087735734199e-10	-1.852453578233e-10	-3.134600250297e-10	-5.295046988381e-10	-8.863603445804e-10	-1.480332287310e-09	-2.450946523981e-09	-4.035495627646e-09	-6.594972628011e-09	-1.067823997091e-08	-1.716766278639e-08	-2.728171751692e-08	-4.299860753240e-08	-6.694031675041e-08	-1.031232806077e-07	-1.569447594673e-07	-2.357970475567e-07	-3.499952213068e-07	-5.119654906995e-07	-7.394086936365e-07	-1.051491841797e-06	-1.474610570351e-06	-2.035660308331e-06	-2.767449942066e-06	-3.703194579850e-06	-4.874004715502e-06	-6.313177719658e-06	-8.036101061676e-06	-1.006351827364e-05	-1.237886134824e-05	-1.497339832293e-05	-1.778751193110e-05	-2.076921407159e-05	-2.381816818377e-05	-2.683867833035e-05	-2.971004596390e-05	-3.231202039655e-05	-3.453860413534e-05	-3.627988405409e-05	-3.748248672531e-05
-1.727032508113e-13	-7.605824819059e-13	-1.718792107803e-12	-3.084039081951e-12	-4.984750973970e-12	-7.972146505206e-12	-1.283171440660e-11	-2.138920018004e-11	-3.612670295850e-11	-6.179223519784e-11	-1.057752777931e-10	-1.802382664204e-10	-3.067635243160e-10	-5.173811863141e-10	-8.710723785026e-10	-1.453966740104e-09	-2.414898146414e-09	-3.983005596819e-09	-6.511067612936e-09	-1.057662078660e-08	-1.698611128973e-08	-2.707503495519e-08	-4.264273303908e-08	-6.648993957239e-08	-1.024752414084e-07	-1.559520127220e-07	-2.346164734908e-07	-3.479107896698e-07	-5.096442522967e-07	-7.353103223892e-07	-1.046578458852e-06	-1.466927445992e-06	-2.025218576882e-06	-2.753337570133e-06	-3.682218629069e-06	-4.848348720147e-06	-6.274359456026e-06	-7.990636523101e-06	-9.997653575256e-06	-1.230240719257e-05	-1.487073700999e-05	-1.766824874709e-05	-2.062197959316e-05	-2.364786819840e-05	-2.664443205116e-05	-2.948867612391e-05	-3.207657388165e-05	-3.427679941206e-05	-3.601779137009e-05	-3.719989662578e-05
-1.643301736102e-13	-7.170097749466e-13	-1.637467453143e-12	-2.914411643773e-12	-4.777540362143e-12	-7.594383603527e-12	-1.239574531663e-11	-2.061050688358e-11	-3.507312866198e-11	-6.011821941464e-11	-1.030036479668e-10	-1.765293432161e-10	-2.998923691142e-10	-5.088501603315e-10	-8.559477292481e-10	-1.433442213102e-09	-2.384942052625e-09	-3.934011315915e-09	-6.453542097234e-09	-1.046866162631e-08	-1.686729701566e-08	-2.686227963964e-08	-4.237262754841e-08	-6.610312451180e-08	-1.018526069546e-07	-1.552382477029e-07	-2.332660962767e-07	-3.464410275580e-07	-5.069279048303e-07	-7.319949794831e-07	-1.041360892406e-06	-1.459479538476e-06	-2.015283906142e-06	-2.737733204512e-06	-3.663268237020e-06	-4.818461845532e-06	-6.238972886183e-06	-7.938228159149e-06	-9.935115308259e-06	-1.221779706409e-05	-1.476869167494e-05	-1.754213550550e-05	-2.047012223768e-05	-2.347444904464e-05	-2.643915963637e-05	-2.926922097207e-05	-3.182446159840e-05	-3.402175055785e-05	-3.573570740627e-05	-3.692752864770e-05
-1.553732562912e-13	-6.857908117633e-13	-1.551162043095e-12	-2.795306327985e-12	-4.550365732404e-12	-7.331245833684e-12	-1.193397810085e-11	-2.001722688418e-11	-3.413198653633e-11	-5.859416922476e-11	-1.009802341449e-10	-1.726865538982e-10	-2.952356649080e-10	-5.002907914428e-10	-8.444745508489e-10	-1.416653919771e-09	-2.356749098534e-09	-3.902335556909e-09	-6.390318682066e-09	-1.040248860193e-08	-1.674275302232e-08	-2.670451764640e-08	-4.214884340248e-08	-6.572119814489e-08	-1.014369417261e-07	-1.543830165587e-07	-2.323641932279e-07	-3.446863820240e-07	-5.047421360322e-07	-7.285478721327e-07	-1.036158296266e-06	-1.452662178491e-06	-2.003926161845e-06	-2.724034309119e-06	-3.640780653443e-06	-4.791439501946e-06	-6.198232756573e-06	-7.888032256848e-06	-9.866945979348e-06	-1.213221874989e-05	-1.466296554292e-05	-1.740959620454e-05	-2.031839846904e-05	-2.328833268693e-05	-2.623848812893e-05	-2.903190952058e-05	-3.158068526355e-05	-3.374626632692e-05	-3.546400391144e-05	-3.663525235375e-05
-1.490469788344e-13	-6.529822243484e-13	-1.489404620149e-12	-2.668695662206e-12	-4.389954603730e-12	-7.055595795491e-12	-1.158731686606e-11	-1.948071775874e-11	-3.328579639098e-11	-5.750519032739e-11	-9.884520874053e-11	-1.702166770999e-10	-2.904494974772e-10	-4.940312070239e-10	-8.352368144285e-10	-1.400700149173e-09	-2.339841974772e-09	-3.865874824338e-09	-6.354797543329e-09	-1.033116202452e-08	-1.665322896754e-08	-2.657962376971e-08	-4.191983864253e-08	-6.548981903211e-08	-1.009078638788e-07	-1.538484964110e-07	-2.312611136105e-07	-3.432785870173e-07	-5.025299730863e-07	-7.249883671948e-07	-1.031600060453e-06	-1.444573338038e-06	-1.994228959953e-06	-2.707496977593e-06	-3.620523669764e-06	-4.760488014552e-06	-6.158691700030e-06	-7.834302672504e-06	-9.796609782852e-06	-1.204539271727e-05	-1.454975979969e-05	-1.727941440204e-05	-2.015342411258e-05	-2.310825013798e-05	-2.602019118954e-05	-2.880313168563e-05	-3.131764276157e-05	-3.347990464744e-05	-3.517448653656e-05	-3.635073818082e-05
-1.427202170914e-13	-6.283293441243e-13	-1.427808918087e-12	-2.575916863119e-12	-4.228413154548e-12	-6.847359974691e-12	-1.127563423015e-11	-1.899898659492e-11	-3.270255471891e-11	-5.631548995426e-11	-9.757853634546e-11	-1.675637791713e-10	-2.871396553328e-10	-4.890474830022e-10	-8.263843203728e-10	-1.392017102308e-09	-2.319145198264e-09	-3.847663265187e-09	-6.314920706091e-09	-1.028189773457e-08	-1.658666207024e-08	-2.644529240723e-08	-4.179872032888e-08	-6.517004959843e-08	-1.006039544853e-07	-1.531748771633e-07	-2.303756330909e-07	-3.419037790046e-07	-5.001428446128e-07	-7.220237428462e-07	-1.025959851744e-06	-1.437851927792e-06	-1.982337460271e-06	-2.692585391994e-06	-3.597532174151e-06	-4.729912427037e-06	-6.117239870101e-06	-7.777638596553e-06	-9.726717975153e-06	-1.195074778908e-05	-1.444016681697e-05	-1.713641410506e-05	-1.999480259407e-05	-2.291196988034e-05	-2.580945379972e-05	-2.855757059662e-05	-3.106132343445e-05	-3.319915595521e-05	-3.488904502171e-05	-3.605653622130e-05
-1.379131144528e-13	-6.047583166877e-13	-1.381616461926e-12	-2.485840690074e-12	-4.105321828490e-12	-6.663230565932e-12	-1.099438167104e-11	-1.868194681043e-11	-3.203178641195e-11	-5.568520522815e-11	-9.611553123117e-11	-1.658776754834e-10	-2.845099946102e-10	-4.842453802589e-10	-8.221573672763e-10	-1.380464445952e-09	-2.310387282351e-09	-3.825956628243e-09	-6.288759227821e-09	-1.024856277388e-08	-1.650959013843e-08	-2.638744670164e-08	-4.160997923266e-08	-6.500616979927e-08	-1.002053429784e-07	-1.526317799762e-07	-2.295510194874e-07	-3.403349148684e-07	-4.982697359494e-07	-7.181732486875e-07	-1.021396486109e-06	-1.429489419966e-06	-1.971554968332e-06	-2.675877565196e-06	-3.574322598545e-06	-4.698584116228e-06	-6.072495377862e-06	-7.722446248521e-06	-9.649259426283e-06	-1.186016899327e-05	-1.431892945225e-05	-1.699924048129e-05	-1.982224346993e-05	-2.272146893428e-05	-2.558526607631e-05	-2.831564923305e-05	-3.079482986955e-05	-3.291830644882e-05	-3.459860130780e-05	-3.575792578070e-05
-1.331738349164e-13	-5.878539539178e-13	-1.336765372068e-12	-2.418518064641e-12	-3.997066930380e-12	-6.498048787009e-12	-1.081663670659e-11	-1.829757942835e-11	-3.172272983815e-11	-5.487842650960e-11	-9.528859333125e-11	-1.645292223753e-10	-2.819636809484e-10	-4.823629416334e-10	-8.158131540614e-10	-1.376681177729e-09	-2.298932718070e-09	-3.812673814289e-09	-6.273587739247e-09	-1.020531626186e-08	-1.648619402141e-08	-2.627879336755e-08	-4.152777981914e-08	-6.477872962411e-08	-9.988080343717e-08	-1.521575292184e-07	-2.285402629717e-07	-3.391878339149e-07	-4.956962944329e-07	-7.151366226768e-07	-1.015645612301e-06	-1.421824581647e-06	-1.959673980247e-06	-2.658574604156e-06	-3.551113589470e-06	-4.663941022108e-06	-6.029706365188e-06	-7.660370429375e-06	-9.575717228484e-06	-1.175959720963e-05	-1.420242352821e-05	-1.685084409663e-05	-1.965324515583e-05	-2.252121520202e-05	-2.536140801877e-05	-2.806796092256e-05	-3.052410807016e-05	-3.263710962618e-05	-3.429929137549e-05	-3.546438248901e-05
-1.301090604461e-13	-5.707371099303e-13	-1.305009609124e-12	-2.358712940060e-12	-3.902153569280e-12	-6.396285462130e-12	-1.059269368133e-11	-1.814551259630e-11	-3.127340779945e-11	-5.448666550158e-11	-9.461894207004e-11	-1.632053617261e-10	-2.812639372372e-10	-4.789267635499e-10	-8.145353647328e-10	-1.370839487940e-09	-2.292629039759e-09	-3.806878110725e-09	-6.249909721978e-09	-1.019936744171e-08	-1.642527691986e-08	-2.624210389321e-08	-4.140349733639e-08	-6.459022300711e-08	-9.962192372116e-08	-1.515191347855e-07	-2.278620406450e-07	-3.375035951194e-07	-4.937160703153e-07	-7.112673684440e-07	-1.010288381429e-06	-1.413552029290e-06	-1.947003349740e-06	-2.641707216707e-06	-3.524806756766e-06	-4.631352411027e-06	-5.980971444753e-06	-7.601691582777e-06	-9.494040707079e-06	-1.166240505744e-05	-1.407750680832e-05	-1.670374455661e-05	-1.947810754323e-05	-2.231822525388e-05	-2.513585795264e-05	-2.781250856768e-05	-3.025708288657e-05	-3.234353139050e-05	-3.400848781118e-05	-3.515551914133e-05
-1.269046155330e-13	-5.591442891946e-13	-1.277135352121e-12	-2.307308388544e-12	-3.846179281194e-12	-6.264326706326e-12	-1.051747821169e-11	-1.789009973571e-11	-3.109300457904e-11	-5.416347655045e-11	-9.393993175068e-11	-1.630585057987e-10	-2.794264932403e-10	-4.788111669211e-10	-8.116856052603e-10	-1.368164796536e-09	-2.291327622616e-09	-3.794271946705e-09	-6.251824276337e-09	-1.016627128152e-08	-1.641231458004e-08	-2.617805979751e-08	-4.129710672974e-08	-6.445888886001e-08	-9.922640231605e-08	-1.511343247285e-07	-2.267826324355e-07	-3.362373262791e-07	-4.911696364774e-07	-7.075828197256e-07	-1.004647048090e-06	-1.404432264626e-06	-1.934970036612e-06	-2.622104701889e-06	-3.500406623878e-06	-4.593852976540e-06	-5.934934071643e-06	-7.536720222895e-06	-9.414376232631e-06	-1.155941581425e-05	-1.395186742367e-05	-1.655366716423e-05	-1.929775085415e-05	-2.211685742291e-05	-2.489997309897e-05	-2.756371494964e-05	-2.997548339335e-05	-3.206056428647e-05	-3.370094181021e-05	-3.485917944102e-05
-1.246292191216e-13	-5.500990773067e-13	-1.252218127223e-12	-2.280909546960e-12	-3.769300423507e-12	-6.228990344363e-12	-1.036795751648e-11	-1.780942370948e-11	-3.093905288913e-11	-5.381722495757e-11	-9.401647535739e-11	-1.620835801909e-10	-2.797715737082e-10	-4.775061935328e-10	-8.107913031283e-10	-1.368784839644e-09	-2.284811901484e-09	-3.799038184622e-09	-6.234463793527e-09	-1.016467298206e-08	-1.638200322413e-08	-2.611985314715e-08	-4.123798109510e-08	-6.421814716732e-08	-9.901934881951e-08	-1.504562392387e-07	-2.259893113420e-07	-3.345973019626e-07	-4.886749820601e-07	-7.038133667391e-07	-9.981914237374e-07	-1.396000797157e-06	-1.920627203258e-06	-2.604135615418e-06	-3.472107606470e-06	-4.558325177259e-06	-5.884276429219e-06	-7.472553841722e-06	-9.331149648939e-06	-1.145411736533e-05	-1.382576276962e-05	-1.639666609984e-05	-1.912137185372e-05	-2.190373116498e-05	-2.467244408231e-05	-2.729962778852e-05	-2.970511977626e-05	-3.176112351776e-05	-3.340526679178e-05	-3.454774671945e-05
-1.235363797590e-13	-5.404799359781e-13	-1.243661654259e-12	-2.238492035231e-12	-3.756301375715e-12	-6.140534427795e-12	-1.033396538656e-11	-1.773492347528e-11	-3.076158845750e-11	-5.395598726053e-11	-9.350042087160e-11	-1.625419682219e-10	-2.792314211371e-10	-4.774104639865e-10	-8.120444604619e-10	-1.365541406777e-09	-2.289983688325e-09	-3.790310021704e-09	-6.237575499382e-09	-1.015226602487e-08	-1.635138320156e-08	-2.609896260116e-08	-4.109414599892e-08	-6.411435769217e-08	-9.860193631921e-08	-1.499692789003e-07	-2.249553502082e-07	-3.329340778581e-07	-4.862049155969e-07	-6.993181886469e-07	-9.923825616502e-07	-1.385693025786e-06	-1.907598892073e-06	-2.583182005289e-06	-3.445123598946e-06	-4.519588227950e-06	-5.833476805325e-06	-7.406578133912e-06	-9.244553004456e-06	-1.135012023846e-05	-1.369187272696e-05	-1.624496829889e-05	-1.893296495319e-05	-2.169938316853e-05	-2.443030316469e-05	-2.704598250289e-05	-2.942007785342e-05	-3.147149407377e-05	-3.309726329078e-05	-3.424367449117e-05
-1.215191371990e-13	-5.401211743010e-13	-1.223147803348e-12	-2.237905960552e-12	-3.705859557562e-12	-6.128989418461e-12	-1.029784334251e-11	-1.764161157520e-11	-3.089507506446e-11	-5.367831871326e-11	-9.392141167902e-11	-1.623586640013e-10	-2.794352439756e-10	-4.787085007780e-10	-8.104960946619e-10	-1.370098416443e-09	-2.285834221919e-09	-3.794781148993e-09	-6.234024370041e-09	-1.013690983679e-08	-1.634904752527e-08	-2.601454695769e-08	-4.104761239162e-08	-6.386253382747e-08	-9.830891648137e-08	-1.493313266407e-07	-2.238619353376e-07	-3.313467275151e-07	-4.831224965918e-07	-6.953809547719e-07	-9.851000767699e-07	-1.376386550639e-06	-1.892366108495e-06	-2.562999665147e-06	-3.416052934226e-06	-4.480042194019e-06	-5.782134127488e-06	-7.336677704514e-06	-9.160312058646e-06	-1.123823308869e-05	-1.356368087113e-05	-1.608195580292e-05	-1.875266826996e-05	-2.148222565985e-05	-2.419667354079e-05	-2.678059424639e-05	-2.914173734158e-05	-3.117334630928e-05	-3.279266791640e-05	-3.393542301413e-05
-1.222826226750e-13	-5.327593579686e-13	-1.227600410522e-12	-2.212649061097e-12	-3.705401520179e-12	-6.113703028461e-12	-1.024714475933e-11	-1.774873308522e-11	-3.073937294252e-11	-5.401306699732e-11	-9.388586722212e-11	-1.626301348433e-10	-2.805409353825e-10	-4.780109180026e-10	-8.141284820201e-10	-1.368276260239e-09	-2.290152282492e-09	-3.795140443104e-09	-6.226829272851e-09	-1.014230803617e-08	-1.630033902964e-08	-2.599797647834e-08	-4.089854809557e-08	-6.368981143360e-08	-9.792364337842e-08	-1.486218804685e-07	-2.228614540717e-07	-3.292630125508e-07	-4.804958169015e-07	-6.903182674377e-07	-9.785476191658e-07	-1.365505262893e-06	-1.877495808353e-06	-2.541572181498e-06	-3.385775301109e-06	-4.440787057724e-06	-5.726743360433e-06	-7.269604340639e-06	-9.068667793404e-06	-1.113174335465e-05	-1.342558531309e-05	-1.592565836101e-05	-1.856207554337e-05	-2.127099506409e-05	-2.395485052686e-05	-2.651832179074e-05	-2.885913494773e-05	-3.087443062158e-05	-3.248833986269e-05	-3.362271033513e-05
-1.210150939513e-13	-5.364885618022e-13	-1.218563128642e-12	-2.216697387552e-12	-3.703954292515e-12	-6.085664255348e-12	-1.032805029167e-11	-1.765607982738e-11	-3.098457218362e-11	-5.402654086134e-11	-9.412984553040e-11	-1.634817020177e-10	-2.802538882482e-10	-4.807279079796e-10	-8.134364767724e-10	-1.371856827049e-09	-2.291917212332e-09	-3.792110655204e-09	-6.234440511591e-09	-1.011462988347e-08	-1.629813024672e-08	-2.591134731230e-08	-4.079874206126e-08	-6.346220907225e-08	-9.746856166756e-08	-1.480033009441e-07	-2.214711390080e-07	-3.275368022084e-07	-4.770299643440e-07	-6.857664793157e-07	-9.709050301798e-07	-1.354704432110e-06	-1.861972372913e-06	-2.518762180381e-06	-3.356262965101e-06	-4.397683026263e-06	-5.674206543348e-06	-7.196003949944e-06	-8.981655254899e-06	-1.101714270696e-05	-1.329242335150e-05	-1.576184394242e-05	-1.837462144871e-05	-2.105517212690e-05	-2.371261673812e-05	-2.625584324821e-05	-2.857193504636e-05	-3.057980507133e-05	-3.217585142248e-05	-3.331780946369e-05
-1.220643847800e-13	-5.355502530809e-13	-1.222421116521e-12	-2.224395177865e-12	-3.688979277141e-12	-6.147690423888e-12	-1.026963856577e-11	-1.782801298475e-11	-3.100512497721e-11	-5.421533108188e-11	-9.474382050480e-11	-1.633786159314e-10	-2.821973528537e-10	-4.805421501448e-10	-8.161736592599e-10	-1.373854508442e-09	-2.290879653632e-09	-3.799429991759e-09	-6.218860270038e-09	-1.011843898273e-08	-1.624856993563e-08	-2.585487759544e-08	-4.066722819952e-08	-6.317304070539e-08	-9.709365310555e-08	-1.470862497819e-07	-2.203531841186e-07	-3.251977258119e-07	-4.739082344088e-07	-6.804847299648e-07	-9.631665185998e-07	-1.343643827517e-06	-1.845055308519e-06	-2.496930421248e-06	-3.323308389528e-06	-4.357177355054e-06	-5.616221848798e-06	-7.126046880160e-06	-8.888438032148e-06	-1.090563485192e-05	-1.315444023730e-05	-1.559858095675e-05	-1.818581486658e-05	-2.083593396582e-05	-2.347356887454e-05	-2.598577254899e-05	-2.829213807530e-05	-3.027440800627e-05	-3.187365056496e-05	-3.300066403649e-05
-1.227956148833e-13	-5.371465954549e-13	-1.233402806735e-12	-2.216699700475e-12	-3.737962629038e-12	-6.111329084199e-12	-1.038903589607e-11	-1.784275410231e-11	-3.113952441916e-11	-5.463431383601e-11	-9.471612825747e-11	-1.647190290406e-10	-2.822104265267e-10	-4.825311487780e-10	-8.179149339941e-10	-1.373699499687e-09	-2.296937137471e-09	-3.790724672231e-09	-6.224451034705e-09	-1.009041465655e-08	-1.621734614763e-08	-2.578044537647e-08	-4.048509700110e-08	-6.295002080143e-08	-9.649522735969e-08	-1.463717762468e-07	-2.187956646543e-07	-3.230819321717e-07	-4.703134400163e-07	-6.750130022808e-07	-9.554078648011e-07	-1.331289037519e-06	-1.829147566458e-06	-2.472170316114e-06	-3.292542782430e-06	-4.312344996261e-06	-5.560856065590e-06	-7.051676849478e-06	-8.796654676783e-06	-1.079163530695e-05	-1.301490569653e-05	-1.543652517024e-05	-1.799140517532e-05	-2.062227589502e-05	-2.322505411727e-05	-2.572497488187e-05	-2.800030825404e-05	-2.998041047926e-05	-3.155865522924e-05	-3.269535820733e-05
-1.228333238059e-13	-5.456342780923e-13	-1.229465611595e-12	-2.254528127132e-12	-3.717511365143e-12	-6.195032047389e-12	-1.039972269392e-11	-1.793355468006e-11	-3.141412003419e-11	-5.462949132890e-11	-9.561428576631e-11	-1.647890127179e-10	-2.836015426887e-10	-4.838767644906e-10	-8.180937743581e-10	-1.378324292035e-09	-2.292079334932e-09	-3.796141726454e-09	-6.208740683583e-09	-1.007352911295e-08	-1.617611403635e-08	-2.566643532103e-08	-4.035496450591e-08	-6.256309926777e-08	-9.604406857207e-08	-1.453476778888e-07	-2.173766613448e-07	-3.206711403194e-07	-4.664915759573e-07	-6.696516268074e-07	-9.465168294220e-07	-1.319862830907e-06	-1.810855509511e-06	-2.449134905400e-06	-3.258505180204e-06	-4.269194437357e-06	-5.502619877135e-06	-6.977403504275e-06	-8.704199132378e-06	-1.067460313241e-05	-1.287832260195e-05	-1.526760805276e-05	-1.780386142132e-05	-2.039847234892e-05	-2.298635721676e-05	-2.545226297531e-05	-2.771955858819e-05	-2.967454034176e-05	-3.125435192755e-05	-3.237974577626e-05
-1.256894214764e-13	-5.438266814497e-13	-1.255137935184e-12	-2.245630287071e-12	-3.775883993288e-12	-6.206248005281e-12	-1.045943677552e-11	-1.811195194037e-11	-3.141031590878e-11	-5.521830860016e-11	-9.567589667643e-11	-1.657373093412e-10	-2.845660483677e-10	-4.841375876691e-10	-8.214454673994e-10	-1.375590217503e-09	-2.296600876682e-09	-3.787351321237e-09	-6.199807392702e-09	-1.005121770798e-08	-1.610496155594e-08	-2.559211490422e-08	-4.010653294466e-08	-6.228150387901e-08	-9.537826161442e-08	-1.444050998189e-07	-2.157825932932e-07	-3.180318767673e-07	-4.628399477742e-07	-6.633419157550e-07	-9.384220711345e-07	-1.306566262301e-06	-1.793846487469e-06	-2.423741966445e-06	-3.225379831877e-06	-4.224402108652e-06	-5.443524516378e-06	-6.903741261258e-06	-8.607860198578e-06	-1.056148996816e-05	-1.273448844044e-05	-1.510585718542e-05	-1.760654848386e-05	-2.018390077039e-05	-2.273703213519e-05	-2.518912672017e-05	-2.742907194648e-05	-2.937706581383e-05	-3.094248544389e-05	-3.207050569525e-05
-1.252023083943e-13	-5.563865177222e-13	-1.253562551232e-12	-2.283776640633e-12	-3.790448242160e-12	-6.245178878058e-12	-1.057833592982e-11	-1.810400270071e-11	-3.179222874851e-11	-5.525102826294e-11	-9.631074570462e-11	-1.663826691728e-10	-2.848147535757e-10	-4.864663577080e-10	-8.198901154038e-10	-1.379059999736e-09	-2.291657235117e-09	-3.782739843772e-09	-6.187997398315e-09	-1.000690463391e-08	-1.606339409058e-08	-2.543353228679e-08	-3.993251524104e-08	-6.185301033385e-08	-9.475766921146e-08	-1.433645724706e-07	-2.139800240487e-07	-3.155771892458e-07	-4.584230012500e-07	-6.576796213916e-07	-9.289080028453e-07	-1.294172677484e-06	-1.775218990461e-06	-2.398688920694e-06	-3.191509337814e-06	-4.178171294299e-06	-5.385811825131e-06	-6.825905529386e-06	-8.515732556468e-06	-1.044144453980e-05	-1.259733175634e-05	-1.493549848402e-05	-1.741704923389e-05	-1.996077961373e-05	-2.249497078935e-05	-2.491914264067e-05	-2.714396028594e-05	-2.907547055345e-05	-3.063351909384e-05	-3.176018254794e-05
-1.280421437560e-13	-5.579084890159e-13	-1.274250867770e-12	-2.300572213409e-12	-3.815252977754e-12	-6.329261150319e-12	-1.056847611869e-11	-1.835241212399e-11	-3.179885128683e-11	-5.567017694727e-11	-9.671629379454e-11	-1.665832394835e-10	-2.863782183899e-10	-4.855657917859e-10	-8.224114098273e-10	-1.376254520317e-09	-2.289320375296e-09	-3.776658273203e-09	-6.160352570870e-09	-9.984213594759e-09	-1.596257400713e-08	-2.532691558224e-08	-3.965931477704e-08	-6.144741518295e-08	-9.408684846451e-08	-1.421456657576e-07	-2.123504339270e-07	-3.125250844772e-07	-4.545091982763e-07	-6.509746272907e-07	-9.199907868019e-07	-1.280728595973e-06	-1.756543483589e-06	-2.373492663605e-06	-3.155936817741e-06	-4.133676316296e-06	-5.324069720417e-06	-6.752067534267e-06	-8.417488074654e-06	-1.032705820745e-05	-1.245321029953e-05	-1.477105316375e-05	-1.722147283381e-05	-1.974223514504e-05	-2.224922195955e-05	-2.465127683507e-05	-2.685831918381e-05	-2.877321992440e-05	-3.032716785608e-05	-3.144687341405e-05
-1.290860663765e-13	-5.655778154004e-13	-1.289277190543e-12	-2.314744347761e-12	-3.876838887740e-12	-6.321822590861e-12	-1.073271968916e-11	-1.834506319396e-11	-3.207177887611e-11	-5.591094610510e-11	-9.686000985939e-11	-1.676039268743e-10	-2.858347495636e-10	-4.873371020991e-10	-8.207842341456e-10	-1.375098070226e-09	-2.286278270282e-09	-3.759346149163e-09	-6.148320280813e-09	-9.920251056558e-09	-1.589779896541e-08	-2.515405894861e-08	-3.939601180610e-08	-6.101979443160e-08	-9.327028851463e-08	-1.410764839933e-07	-2.102670258159e-07	-3.098504234471e-07	-4.498513271303e-07	-6.446374746164e-07	-9.104364216751e-07	-1.267004644167e-06	-1.738089096482e-06	-2.346565037360e-06	-3.122156900962e-06	-4.085573945050e-06	-5.265809842857e-06	-6.673186230961e-06	-8.323647615804e-06	-1.020751039914e-05	-1.231299509680e-05	-1.460300633358e-05	-1.702785229144e-05	-1.952298059376e-05	-2.200258835158e-05	-2.438611995332e-05	-2.656890355334e-05	-2.847680221782e-05	-3.001483644747e-05	-3.114170572290e-05
-1.302251689383e-13	-5.749138555442e-13	-1.295686371604e-12	-2.358328749574e-12	-3.873481457218e-12	-6.431830220814e-12	-1.072461892319e-11	-1.852058041188e-11	-3.221076436885e-11	-5.600001526294e-11	-9.751430498373e-11	-1.672525279584e-10	-2.870519322923e-10	-4.863563878040e-10	-8.202297507842e-10	-1.373620088977e-09	-2.275397755895e-09	-3.753170368245e-09	-6.107822319650e-09	-9.881101288254e-09	-1.578921457062e-08	-2.498401559540e-08	-3.912634021799e-08	-6.047746231992e-08	-9.257622394990e-08	-1.396709161313e-07	-2.084579308823e-07	-3.066595194804e-07	-4.453997281385e-07	-6.379474691931e-07	-9.004900067491e-07	-1.253686379201e-06	-1.718029513532e-06	-2.321292367357e-06	-3.085337079084e-06	-4.040293393289e-06	-5.203644384750e-06	-6.597430959652e-06	-8.226356903515e-06	-1.009002413409e-05	-1.217134706328e-05	-1.443467457082e-05	-1.683595363587e-05	-1.930044531209e-05	-2.176113289383e-05	-2.411488491013e-05	-2.628759700026e-05	-2.817239642621e-05	-2.971252440514e-05	-3.082783911002e-05
-1.329549167192e-13	-5.767137954505e-13	-1.322766212936e-12	-2.358010217535e-12	-3.946678742373e-12	-6.428963425224e-12	-1.083726210457e-11	-1.860361039705e-11	-3.225722445066e-11	-5.641754284154e-11	-9.726309893367e-11	-1.680794977663e-10	-2.864226462099e-10	-4.861085682425e-10	-8.195275269329e-10	-1.366759738123e-09	-2.272363332716e-09	-3.727550581860e-09	-6.084245098465e-09	-9.813333549252e-09	-1.567983504816e-08	-2.481574778853e-08	-3.876879483405e-08	-6.003161246665e-08	-9.163810493104e-08	-1.384593619019e-07	-2.063005967182e-07	-3.035673903677e-07	-4.407815234080e-07	-6.308349903982e-07	-8.910139674971e-07	-1.238973620125e-06	-1.699388451566e-06	-2.293586594288e-06	-3.050662188040e-06	-3.992175683686e-06	-5.143460375195e-06	-6.519696275234e-06	-8.129617395400e-06	-9.972812755639e-06	-1.202773885530e-05	-1.426979315253e-05	-1.663918045578e-05	-1.908461693419e-05	-2.151231931279e-05	-2.385290133311e-05	-2.599749787542e-05	-2.787864085312e-05	-2.940123446448e-05	-3.052489964340e-05
-1.330147756517e-13	-5.892818776012e-13	-1.323554857769e-12	-2.404214275462e-12	-3.948974023192e-12	-6.502085526667e-12	-1.089086673621e-11	-1.862510350565e-11	-3.252418095525e-11	-5.622692152402e-11	-9.781690383882e-11	-1.676470940071e-10	-2.863274103956e-10	-4.857705768439e-10	-8.152010383544e-10	-1.365337599575e-09	-2.256182707966e-09	-3.713371065009e-09	-6.042186498778e-09	-9.743230859907e-09	-1.557578857468e-08	-2.458175744184e-08	-3.848498354217e-08	-5.941191679314e-08	-9.083414744131e-08	-1.370187943354e-07	-2.041763322861e-07	-3.004210544679e-07	-4.357630715224e-07	-6.241810664480e-07	-8.803872454092e-07	-1.225407909157e-06	-1.678885402741e-06	-2.267414178195e-06	-3.014059172615e-06	-3.945116311325e-06	-5.082434278792e-06	-6.441418408472e-06	-8.034320562518e-06	-9.852592813507e-06	-1.188854859127e-05	-1.409927691750e-05	-1.644967107727e-05	-1.886117085471e-05	-2.127275203958e-05	-2.358248782229e-05	-2.571742912377e-05	-2.757688458835e-05	-2.909969840017e-05	-3.021530847405e-05
-1.359778434919e-13	-5.898375588222e-13	-1.348971491122e-12	-2.408727153511e-12	-3.996429624856e-12	-6.539876766983e-12	-1.090142327434e-11	-1.879714691293e-11	-3.238019061958e-11	-5.659138465352e-11	-9.750928522095e-11	-1.676123330677e-10	-2.861608150005e-10	-4.830277309796e-10	-8.145928406986e-10	-1.355126150628e-09	-2.247654443116e-09	-3.687408317595e-09	-5.997369210523e-09	-9.679476382599e-09	-1.542363907038e-08	-2.440260934848e-08	-3.807960358256e-08	-5.888290372604e-08	-8.988360235288e-08	-1.355744985386e-07	-2.020597116969e-07	-2.969252185572e-07	-4.311493779135e-07	-6.166184501234e-07	-8.706422679436e-07	-1.210477925807e-06	-1.659406968751e-06	-2.240033877763e-06	-2.977833065994e-06	-3.898013713220e-06	-5.020177772707e-06	-6.365242720409e-06	-7.935544158341e-06	-9.737076648826e-06	-1.174369925588e-05	-1.393573906430e-05	-1.625314891916e-05	-1.864599782655e-05	-2.102607253742e-05	-2.332045199129e-05	-2.543133120257e-05	-2.728268406682e-05	-2.879393606246e-05	-2.991204573712e-05
-1.360254697656e-13	-6.003841050122e-13	-1.353000612197e-12	-2.437429736927e-12	-4.023951259396e-12	-6.546549547919e-12	-1.101479398873e-11	-1.869330854266e-11	-3.261681919175e-11	-5.637150816419e-11	-9.748991047185e-11	-1.675300233752e-10	-2.843980498059e-10	-4.828239874924e-10	-8.081293982937e-10	-1.350020867846e-09	-2.231682536732e-09	-3.658835856932e-09	-5.958625880351e-09	-9.581117637891e-09	-1.531147339291e-08	-2.413977271101e-08	-3.773429553514e-08	-5.826267727796e-08	-8.891135175901e-08	-1.341677880048e-07	-1.996540913856e-07	-2.937650922665e-07	-4.258428627457e-07	-6.097066884678e-07	-8.599372130973e-07	-1.196181589475e-06	-1.639253478096e-06	-2.212574911639e-06	-2.942067295845e-06	-3.849335322755e-06	-4.960278320108e-06	-6.285567216251e-06	-7.841253951843e-06	-9.616413199024e-06	-1.160495947426e-05	-1.376638118834e-05	-1.606329970765e-05	-1.842563095041e-05	-2.078549027545e-05	-2.305493375539e-05	-2.515000963369e-05	-2.698721866020e-05	-2.849148518870e-05	-2.960962813506e-05
-1.381409490000e-13	-6.027826155889e-13	-1.367152773817e-12	-2.457041467890e-12	-4.027835069674e-12	-6.623106458052e-12	-1.094413886105e-11	-1.884747570740e-11	-3.246308412170e-11	-5.635320899820e-11	-9.744712395345e-11	-1.663819590117e-10	-2.843768680896e-10	-4.787186357663e-10	-8.050893184720e-10	-1.340207510361e-09	-2.213554252135e-09	-3.635417905008e-09	-5.895479280470e-09	-9.511292623629e-09	-1.514257305545e-08	-2.391600602270e-08	-3.733383949582e-08	-5.761459716728e-08	-8.798676357535e-08	-1.325323120255e-07	-1.975140064091e-07	-2.900927430034e-07	-4.209999762700e-07	-6.021445344950e-07	-8.495867726058e-07	-1.181574696239e-06	-1.618756983502e-06	-2.185837175498e-06	-2.904645179527e-06	-3.802967672796e-06	-4.897174436012e-06	-6.209825907108e-06	-7.742655027900e-06	-9.500659900183e-06	-1.146188386714e-05	-1.360181271407e-05	-1.587038140197e-05	-1.820888096977e-05	-2.054406876971e-05	-2.279132269911e-05	-2.487037758043e-05	-2.669205578780e-05	-2.819290380363e-05	-2.930641780653e-05
-1.389744099153e-13	-6.069802372487e-13	-1.380178272852e-12	-2.456701387439e-12	-4.080645742524e-12	-6.576052659239e-12	-1.104738315624e-11	-1.874331831854e-11	-3.244650670641e-11	-5.633065636822e-11	-9.669054547152e-11	-1.664287819571e-10	-2.817601278948e-10	-4.769103192937e-10	-7.990734618325e-10	-1.328747144656e-09	-2.199482015439e-09	-3.595131880006e-09	-5.852237616940e-09	-9.403680808578e-09	-1.499850893345e-08	-2.366007757142e-08	-3.690574791547e-08	-5.701343064008e-08	-8.688747836042e-08	-1.310988744452e-07	-1.950057686100e-07	-2.867394268952e-07	-4.157340610013e-07	-5.947499625529e-07	-8.391564536747e-07	-1.166502645324e-06	-1.599067187227e-06	-2.157541346596e-06	-2.869294288174e-06	-3.753873898488e-06	-4.837277762928e-06	-6.130754317146e-06	-7.647659972425e-06	-9.382092653746e-06	-1.132172276866e-05	-1.343617838890e-05	-1.567876647490e-05	-1.799363103275e-05	-2.030201567015e-05	-2.253188274936e-05	-2.458850471508e-05	-2.640321803138e-05	-2.789114710590e-05	-2.901090686591e-05
-1.390215007694e-13	-6.141784141152e-13	-1.375945257979e-12	-2.492419814906e-12	-4.047977095655e-12	-6.647348448053e-12	-1.097864326035e-11	-1.873250870659e-11	-3.243553577932e-11	-5.583039993357e-11	-9.675206196291e-11	-1.647549993980e-10	-2.806795801012e-10	-4.732310787324e-10	-7.918432159488e-10	-1.320351806930e-09	-2.173907919287e-09	-3.568524940650e-09	-5.784174412720e-09	-9.311557533357e-09	-1.483647205008e-08	-2.337975860061e-08	-3.651893238701e-08	-5.628236894108e-08	-8.593774601081e-08	-1.294068086758e-07	-1.927109231939e-07	-2.831223230079e-07	-4.105196566395e-07	-5.874082555083e-07	-8.282340978639e-07	-1.152213585773e-06	-1.578015086862e-06	-2.130986981325e-06	-2.831759245367e-06	-3.707232599105e-06	-4.775011673278e-06	-6.054064040673e-06	-7.551213145796e-06	-9.264809195227e-06	-1.118215069932e-05	-1.326997289547e-05	-1.549042665305e-05	-1.777584056088e-05	-2.006585814003e-05	-2.226844388866e-05	-2.431452759903e-05	-2.610969754351e-05	-2.759848547829e-05	-2.871065046490e-05
-1.412332169751e-13	-6.093739608852e-13	-1.397437992036e-12	-2.468857916559e-12	-4.096122451376e-12	-6.603041441010e-12	-1.097382444783e-11	-1.872960690452e-11	-3.210796426687e-11	-5.588561115647e-11	-9.568157499027e-11	-1.641017856657e-10	-2.784302367027e-10	-4.686782718886e-10	-7.868617541131e-10	-1.304205163986e-09	-2.157631514645e-09	-3.525762650968e-09	-5.725691878850e-09	-9.209788757994e-09	-1.465457811061e-08	-2.313311830136e-08	-3.603790078639e-08	-5.565943570953e-08	-8.480992626025e-08	-1.278539981188e-07	-1.902586531795e-07	-2.794921112332e-07	-4.054222202050e-07	-5.796067622904e-07	-8.180079468337e-07	-1.136798396793e-06	-1.558351509282e-06	-2.102775348656e-06	-2.795984426135e-06	-3.659061181390e-06	-4.714100024821e-06	-5.977003972826e-06	-7.454794799893e-06	-9.149288474089e-06	-1.104070713346e-05	-1.310811981142e-05	-1.529840127347e-05	-1.756477823748e-05	-1.982485582715e-05	-2.201344055796e-05	-2.403536732658e-05	-2.582557469113e-05	-2.730087496429e-05	-2.842019103091e-05
-1.392732048639e-13	-6.190098894484e-13	-1.381758069979e-12	-2.497343598981e-12	-4.068561150179e-12	-6.599904906702e-12	-1.097813439958e-11	-1.851710536470e-11	-3.215495997934e-11	-5.520215951393e-11	-9.528252429834e-11	-1.627258308482e-10	-2.755653118090e-10	-4.657338481822e-10	-7.767172319921e-10	-1.294302790747e-09	-2.130941008003e-09	-3.488891353357e-09	-5.662257981261e-09	-9.092767615320e-09	-1.449867261563e-08	-2.281980652644e-08	-3.563322141559e-08	-5.491635659573e-08	-8.377041090148e-08	-1.262124706730e-07	-1.877622289902e-07	-2.759997404033e-07	-3.999270320515e-07	-5.723862431690e-07	-8.068939501526e-07	-1.122438331723e-06	-1.537497083768e-06	-2.075738426146e-06	-2.759351269326e-06	-3.611456483137e-06	-4.653583299822e-06	-5.899122503556e-06	-7.360813480495e-06	-9.031177918522e-06	-1.090400688247e-05	-1.294217510288e-05	-1.511308467390e-05	-1.734888339104e-05	-1.959185322783e-05	-2.175368744323e-05	-2.376485502546e-05	-2.553727866527e-05	-2.701215521074e-05	-2.812619805917e-05
-1.412840429670e-13	-6.115445601385e-13	-1.393862182527e-12	-2.481891534525e-12	-4.061903630469e-12	-6.609544772517e-12	-1.083940247492e-11	-1.855950527849e-11	-3.171941027375e-11	-5.496096230979e-11	-9.443800601469e-11	-1.609255119730e-10	-2.738273093461e-10	-4.593862597148e-10	-7.707263281334e-10	-1.277739680954e-09	-2.107850742819e-09	-3.449645161425e-09	-5.587563644207e-09	-8.995106485951e-09	-1.429646833361e-08	-2.255944205431e-08	-3.514888499834e-08	-5.422775291435e-08	-8.268509050789e-08	-1.245158431954e-07	-1.854005839545e-07	-2.721804476709e-07	-3.948960109178e-07	-5.644923518259e-07	-7.965494583184e-07	-1.107268690519e-06	-1.517361026794e-06	-2.048338844640e-06	-2.722738535611e-06	-3.564717655789e-06	-4.591766709246e-06	-5.823929542176e-06	-7.264021332452e-06	-8.917656199762e-06	-1.076340618658e-05	-1.278227599932e-05	-1.492361108560e-05	-1.713983293527e-05	-1.935523518333e-05	-2.150105929974e-05	-2.349167874206e-05	-2.525615583384e-05	-2.672167674201e-05	-2.783935166672e-05
-1.398198822722e-13	-6.132210076540e-13	-1.387668801150e-12	-2.469571849145e-12	-4.073677579111e-12	-6.515903121673e-12	-1.087758081396e-11	-1.828297558208e-11	-3.157904545257e-11	-5.444084542181e-11	-9.331365775221e-11	-1.598941150190e-10	-2.698744293499e-10	-4.557720543658e-10	-7.604976242474e-10	-1.263379474846e-09	-2.083729076974e-09	-3.402356718956e-09	-5.526889146372e-09	-8.865741272104e-09	-1.413052782297e-08	-2.224693753082e-08	-3.469749398475e-08	-5.351840645595e-08	-8.154538007425e-08	-1.229384118553e-07	-1.827808090999e-07	-2.687192436957e-07	-3.893705623402e-07	-5.571391475555e-07	-7.856854813644e-07	-1.092488168142e-06	-1.497191473588e-06	-2.020627273569e-06	-2.687212154035e-06	-3.516501273725e-06	-4.532563106310e-06	-5.746069064088e-06	-7.171284730592e-06	-8.800818148757e-06	-1.062778522062e-05	-1.261927839123e-05	-1.473941555259e-05	-1.692866117327e-05	-1.912379904056e-05	-2.124762288649e-05	-2.322351210106e-05	-2.497541756394e-05	-2.643610264984e-05	-2.755370870136e-05
-1.388541957303e-13	-6.126293896665e-13	-1.372812053032e-12	-2.480699669166e-12	-4.006973821806e-12	-6.547261291718e-12	-1.070209048904e-11	-1.820529524498e-11	-3.126137917206e-11	-5.374485646508e-11	-9.270050274657e-11	-1.574404853846e-10	-2.676968315708e-10	-4.494821615453e-10	-7.516237027811e-10	-1.248649202261e-09	-2.054006597756e-09	-3.364973801212e-09	-5.444801022575e-09	-8.760962366929e-09	-1.393084099957e-08	-2.195394878760e-08	-3.423905862510e-08	-5.276123723513e-08	-8.050432870058e-08	-1.211641219208e-07	-1.804285219829e-07	-2.649063408218e-07	-3.842104715011e-07	-5.494759573809e-07	-7.749885109896e-07	-1.077868343558e-06	-1.476544883759e-06	-1.994036496053e-06	-2.650244923803e-06	-3.470605945706e-06	-4.471065275544e-06	-5.671520675414e-06	-7.076015507326e-06	-8.687722060254e-06	-1.049025455309e-05	-1.245987814910e-05	-1.455463787328e-05	-1.672065907706e-05	-1.889338451494e-05	-2.099698054037e-05	-2.295782002425e-05	-2.469727389154e-05	-2.615406788053e-05	-2.727048697565e-05
-1.394623580624e-13	-6.016997893531e-13	-1.380672917702e-12	-2.432841375888e-12	-4.028249103484e-12	-6.435096926761e-12	-1.065940880045e-11	-1.801515272780e-11	-3.083388118286e-11	-5.338521995069e-11	-9.117996155577e-11	-1.561368285973e-10	-2.638350781998e-10	-4.440322145892e-10	-7.426741380046e-10	-1.230091261221e-09	-2.031178662123e-09	-3.313271194612e-09	-5.379263780370e-09	-8.634521374219e-09	-1.374246093840e-08	-2.166092021474e-08	-3.374126052041e-08	-5.208226622028e-08	-7.931714890745e-08	-1.195845458828e-07	-1.778333582479e-07	-2.613304644399e-07	-3.788841084723e-07	-5.418410945512e-07	-7.645492535566e-07	-1.062721751569e-06	-1.456938075945e-06	-1.966168226200e-06	-2.615204014532e-06	-3.422892130083e-06	-4.412083321094e-06	-5.595257059683e-06	-6.983283188408e-06	-8.573835207961e-06	-1.035477381889e-05	-1.230124306376e-05	-1.437124287755e-05	-1.651520392262e-05	-1.866383645089e-05	-2.075051657152e-05	-2.269273025338e-05	-2.442458987098e-05	-2.587244899707e-05	-2.699361517998e-05
-1.360124871800e-13	-6.050143612765e-13	-1.350382407502e-12	-2.442448701573e-12	-3.956924091377e-12	-6.407329872513e-12	-1.054798426485e-11	-1.775277396748e-11	-3.063047019213e-11	-5.244558587017e-11	-9.041033918205e-11	-1.537624280275e-10	-2.605132025385e-10	-4.386064891643e-10	-7.311708035043e-10	-1.216256519409e-09	-1.998853181878e-09	-3.272648300825e-09	-5.299896008952e-09	-8.514518011404e-09	-1.355709514366e-08	-2.133697819970e-08	-3.330340739044e-08	-5.129727741440e-08	-7.826861031690e-08	-1.178415353536e-07	-1.753856567291e-07	-2.576804552690e-07	-3.735092685807e-07	-5.344931668432e-07	-7.536064567502e-07	-1.048471515026e-06	-1.436275435748e-06	-1.939809085956e-06	-2.578824419491e-06	-3.376954929485e-06	-4.352114180439e-06	-5.520493826712e-06	-6.890664343734e-06	-8.460742726065e-06	-1.022105186033e-05	-1.214261005277e-05	-1.419142820196e-05	-1.630918581215e-05	-1.843955888453e-05	-2.050322621062e-05	-2.243431935014e-05	-2.415092428832e-05	-2.559859870203e-05	-2.671540218516e-05
-1.364685684038e-13	-5.911448326073e-13	-1.350566313460e-12	-2.399502328427e-12	-3.932299477959e-12	-6.343084546488e-12	-1.038353609663e-11	-1.764425677280e-11	-3.005071688729e-11	-5.200275839000e-11	-8.894913162344e-11	-1.517560224793e-10	-2.572268681264e-10	-4.315204612213e-10	-7.228417131995e-10	-1.196187662429e-09	-1.973883271823e-09	-3.223257481396e-09	-5.224091426696e-09	-8.398477700266e-09	-1.334831150707e-08	-2.105771219384e-08	-3.279019580396e-08	-5.060888311090e-08	-7.711299455356e-08	-1.161858726732e-07	-1.729185879648e-07	-2.539469416137e-07	-3.684083727800e-07	-5.267052545791e-07	-7.433926098420e-07	-1.033398427580e-06	-1.416732278325e-06	-1.912538228953e-06	-2.543598446427e-06	-3.330606516773e-06	-4.292840408074e-06	-5.446472436689e-06	-6.797941527031e-06	-8.349989784131e-06	-1.008642523534e-05	-1.198803877933e-05	-1.401019629930e-05	-1.610884015903e-05	-1.821368497302e-05	-2.026301872315e-05	-2.217426341534e-05	-2.388553452787e-05	-2.532286304226e-05	-2.644638284204e-05
-1.335054453114e-13	-5.876522350630e-13	-1.328170467276e-12	-2.375401943834e-12	-3.895298284004e-12	-6.234633894027e-12	-1.032819640236e-11	-1.728585238875e-11	-2.980547997700e-11	-5.110570073712e-11	-8.775036899507e-11	-1.497701909665e-10	-2.528830236450e-10	-4.265411321265e-10	-7.104506238694e-10	-1.180962028618e-09	-1.943399681220e-09	-3.175756076284e-09	-5.152218091297e-09	-8.265102719402e-09	-1.317213692925e-08	-2.072576150687e-08	-3.234311410368e-08	-4.985225054031e-08	-7.600587536707e-08	-1.145405550924e-07	-1.703587164315e-07	-2.504533893288e-07	-3.629463051142e-07	-5.194832150575e-07	-7.325700872255e-07	-1.019113765317e-06	-1.396624441905e-06	-1.885938263028e-06	-2.508372679438e-06	-3.284390340728e-06	-4.234672508073e-06	-5.371796531814e-06	-6.707766632200e-06	-8.237875280718e-06	-9.955855154291e-06	-1.183173609235e-05	-1.383442756414e-05	-1.590675472535e-05	-1.799455608444e-05	-2.002121216272e-05	-2.192212258157e-05	-2.361851075884e-05	-2.505603874861e-05	-2.617526640792e-05
-1.317656378006e-13	-5.789565474582e-13	-1.308095825883e-12	-2.353873906203e-12	-3.820159604684e-12	-6.204869357953e-12	-1.010484262148e-11	-1.715346293109e-11	-2.925898098986e-11	-5.039864518662e-11	-8.655892458385e-11	-1.471186731708e-10	-2.499268913738e-10	-4.189214009201e-10	-7.012425304935e-10	-1.162281253126e-09	-1.913878395863e-09	-3.131662175968e-09	-5.067776855427e-09	-8.155104710579e-09	-1.295967806782e-08	-2.043839944574e-08	-3.185361083834e-08	-4.912027504435e-08	-7.492247774920e-08	-1.128078823514e-07	-1.679964838322e-07	-2.466773759136e-07	-3.579063380229e-07	-5.118318137860e-07	-7.222743831547e-07	-1.004522121350e-06	-1.376843541609e-06	-1.859594223264e-06	-2.472931802187e-06	-3.239417854329e-06	-4.175589979317e-06	-5.299582540535e-06	-6.616128045880e-06	-8.129443801174e-06	-9.823650661913e-06	-1.168023409677e-05	-1.365724250876e-05	-1.571051506539e-05	-1.777440183300e-05	-1.978627966899e-05	-2.166920399180e-05	-2.335932292266e-05	-2.478827327544e-05	-2.591266936691e-05
-1.301797612895e-13	-5.672077039225e-13	-1.296154492960e-12	-2.302136011516e-12	-3.800688730539e-12	-6.062831498663e-12	-1.003171558488e-11	-1.682379734313e-11	-2.884537878026e-11	-4.969507678235e-11	-8.494460691932e-11	-1.453850570016e-10	-2.452525154318e-10	-4.134005285731e-10	-6.898600557347e-10	-1.144072575101e-09	-1.887075883136e-09	-3.078659676485e-09	-4.999781620869e-09	-8.020504043491e-09	-1.277677501060e-08	-2.012542929618e-08	-3.137482470214e-08	-4.841570732005e-08	-7.376411743488e-08	-1.112304101663e-07	-1.654222666198e-07	-2.432047703049e-07	-3.525773765074e-07	-5.045124356789e-07	-7.118481501938e-07	-9.900323794021e-07	-1.357446759611e-06	-1.832858286119e-06	-2.438705932680e-06	-3.193482846114e-06	-4.118686370200e-06	-5.226040187693e-06	-6.527576170729e-06	-8.019727532157e-06	-9.695325433226e-06	-1.152789959107e-05	-1.348468697263e-05	-1.551410113369e-05	-1.755968275692e-05	-1.955173462365e-05	-2.142254991243e-05	-2.310072514721e-05	-2.452740788771e-05	-2.565041135476e-05
-1.269006091583e-13	-5.618634889099e-13	-1.263980265275e-12	-2.287328924258e-12	-3.708540431776e-12	-6.017989143281e-12	-9.831940734513e-12	-1.658078686877e-11	-2.843864033502e-11	-4.871513087485e-11	-8.394789425505e-11	-1.425215506877e-10	-2.419746125606e-10	-4.064941732321e-10	-6.787090422411e-10	-1.127920743769e-09	-1.854070824346e-09	-3.037036031967e-09	-4.915341148958e-09	-7.905183335177e-09	-1.257895769341e-08	-1.981542887072e-08	-3.092218110490e-08	-4.765043422522e-08	-7.272345142356e-08	-1.094989260388e-07	-1.630593008105e-07	-2.395468229558e-07	-3.474438289387e-07	-4.971731607454e-07	-7.013908755711e-07	-9.759652311973e-07	-1.337601129869e-06	-1.807208301540e-06	-2.403601458996e-06	-3.149347887182e-06	-4.060717852522e-06	-5.154907779080e-06	-6.438196801665e-06	-7.912899828463e-06	-9.566828568662e-06	-1.137890978403e-05	-1.331285089588e-05	-1.532158997188e-05	-1.734653443408e-05	-1.932174545712e-05	-2.117804333267e-05	-2.284720503640e-05	-2.426888295332e-05	-2.539324303643e-05
-1.257728315895e-13	-5.463654746808e-13	-1.253619883520e-12	-2.228547563742e-12	-3.676812359624e-12	-5.893951116335e-12	-9.685374766581e-12	-1.634877440237e-11	-2.784598558283e-11	-4.815571903435e-11	-8.220079070070e-11	-1.405960858475e-10	-2.378031637709e-10	-3.997077138902e-10	-6.690506329259e-10	-1.107522355719e-09	-1.828820614887e-09	-2.984570201567e-09	-4.843270014889e-09	-7.781544264174e-09	-1.238021773801e-08	-1.952802132272e-08	-3.042241785639e-08	-4.697179984900e-08	-7.157403021135e-08	-1.079103229789e-07	-1.605835305385e-07	-2.359937019733e-07	-3.423515555178e-07	-4.897361826172e-07	-6.913367294827e-07	-9.614673312592e-07	-1.318662256802e-06	-1.780830775644e-06	-2.369896058517e-06	-3.104452492738e-06	-4.004501011844e-06	-5.083400455243e-06	-6.350782089214e-06	-7.806495373478e-06	-9.440501104841e-06	-1.123138827566e-05	-1.314352630646e-05	-1.513161107385e-05	-1.713638307010e-05	-1.909517834072e-05	-2.093692743812e-05	-2.259773829417e-05	-2.401365201156e-05	-2.514053255471e-05
-1.219323520523e-13	-5.409257189934e-13	-1.219544920853e-12	-2.204987495149e-12	-3.598011721551e-12	-5.800683771217e-12	-9.551107439247e-12	-1.598964588903e-11	-2.753947390045e-11	-4.709764275944e-11	-8.108301415145e-11	-1.380930992108e-10	-2.336943417671e-10	-3.939798337587e-10	-6.565213372352e-10	-1.092339860412e-09	-1.796502789822e-09	-2.939920587708e-09	-4.766816173402e-09	-7.655356388443e-09	-1.219975458716e-08	-1.920528906212e-08	-2.998478599621e-08	-4.621840894759e-08	-7.051847465761e-08	-1.062572247750e-07	-1.581560497079e-07	-2.325093344537e-07	-3.371383238574e-07	-4.826508846106e-07	-6.809096843604e-07	-9.476853483289e-07	-1.299167111582e-06	-1.755479324915e-06	-2.335715893391e-06	-3.060734552142e-06	-3.948287334494e-06	-5.013085350367e-06	-6.264231932026e-06	-7.701306153166e-06	-9.316140635084e-06	-1.108527447420e-05	-1.297733182695e-05	-1.494340541674e-05	-1.693045920869e-05	-1.887068230144e-05	-2.070103193363e-05	-2.235015269538e-05	-2.376453159540e-05	-2.488866409020e-05
-1.205588823921e-13	-5.257498675234e-13	-1.203292931592e-12	-2.156126072430e-12	-3.534845270411e-12	-5.720170012163e-12	-9.329501796915e-12	-1.582353577843e-11	-2.690278564895e-11	-4.645741831282e-11	-7.959675794314e-11	-1.356180143033e-10	-2.303300271913e-10	-3.863206660038e-10	-6.474737403336e-10	-1.072584324799e-09	-1.769077469222e-09	-2.893109391630e-09	-4.687445624520e-09	-7.543243665207e-09	-1.199362486364e-08	-1.892606466381e-08	-2.949699688348e-08	-4.552493107638e-08	-6.942906679574e-08	-1.046197179596e-07	-1.558037219757e-07	-2.289060045998e-07	-3.322131016739e-07	-4.752652994203e-07	-6.710218171350e-07	-9.335069734369e-07	-1.280382599939e-06	-1.729887158320e-06	-2.302256974110e-06	-3.017289393217e-06	-3.892681506425e-06	-4.943892806394e-06	-6.178210308981e-06	-7.598303393198e-06	-9.192425797436e-06	-1.094249332496e-05	-1.281209711345e-05	-1.475971210403e-05	-1.672575316778e-05	-1.865193006149e-05	-2.046613078384e-05	-2.210959115241e-05	-2.351534266041e-05	-2.464503483173e-05
-1.172709638822e-13	-5.168019541863e-13	-1.176837937407e-12	-2.112134038578e-12	-3.485411416511e-12	-5.578011262481e-12	-9.238396962036e-12	-1.543940215213e-11	-2.654065585152e-11	-4.558492640118e-11	-7.811572856312e-11	-1.336654512759e-10	-2.256704543176e-10	-3.809770175385e-10	-6.354770274317e-10	-1.055871117460e-09	-1.740676121880e-09	-2.843644317674e-09	-4.618497309051e-09	-7.412983478386e-09	-1.181725803686e-08	-1.861397638563e-08	-2.904637510695e-08	-4.481604798996e-08	-6.833795673910e-08	-1.030521126682e-07	-1.533470743836e-07	-2.255276288451e-07	-3.270589044528e-07	-4.682689306817e-07	-6.608704827980e-07	-9.197922950725e-07	-1.261528287943e-06	-1.704681467268e-06	-2.269229323772e-06	-2.974053295248e-06	-3.838285582933e-06	-4.874795353240e-06	-6.094345911498e-06	-7.495503732865e-06	-9.071903159033e-06	-1.080023778918e-05	-1.265119898302e-05	-1.457682144435e-05	-1.652671839981e-05	-1.843379922684e-05	-2.023842608208e-05	-2.186867319670e-05	-2.327486915180e-05	-2.439923766562e-05
-1.146553449518e-13	-5.064504479299e-13	-1.148102713275e-12	-2.083142454716e-12	-3.390618455491e-12	-5.525835245079e-12	-9.002095093191e-12	-1.523532193077e-11	-2.603219707775e-11	-4.470626961583e-11	-7.699849827210e-11	-1.308485309518e-10	-2.225419546080e-10	-3.737378368223e-10	-6.253630892770e-10	-1.038788738848e-09	-1.710110134788e-09	-2.801643080210e-09	-4.537008729664e-09	-7.302676537940e-09	-1.161986255232e-08	-1.832425580871e-08	-2.859066725025e-08	-4.409764639012e-08	-6.730636818004e-08	-1.013993528394e-07	-1.510594548124e-07	-2.219820479297e-07	-3.221752072626e-07	-4.611106588547e-07	-6.510014750885e-07	-9.061181414401e-07	-1.242834434510e-06	-1.679971577098e-06	-2.236169973500e-06	-2.931979732641e-06	-3.783758454088e-06	-4.807643546313e-06	-6.010494014441e-06	-7.395511532142e-06	-8.951760189232e-06	-1.066181339741e-05	-1.249101694290e-05	-1.439908070762e-05	-1.632832409959e-05	-1.822243448347e-05	-2.001058009222e-05	-2.163617726510e-05	-2.303274558595e-05	-2.416309108635e-05
-1.128431962737e-13	-4.915742104049e-13	-1.133565767558e-12	-2.020406147354e-12	-3.358921964427e-12	-5.376023971714e-12	-8.884260977666e-12	-1.493850677065e-11	-2.551414263373e-11	-4.407678357178e-11	-7.530830661304e-11	-1.290344056297e-10	-2.182060232301e-10	-3.676567096699e-10	-6.151713403623e-10	-1.020040128094e-09	-1.684756544085e-09	-2.751152722750e-09	-4.468673761631e-09	-7.179164606849e-09	-1.143550884995e-08	-1.803470682176e-08	-2.812314551312e-08	-4.342693046064e-08	-6.620865193663e-08	-9.986954840821e-08	-1.486543898230e-07	-2.186177742959e-07	-3.172015740029e-07	-4.541092082287e-07	-6.412340897463e-07	-8.924661148139e-07	-1.224631424337e-06	-1.655109331455e-06	-2.204137293645e-06	-2.889698091618e-06	-3.730858774985e-06	-4.740482179614e-06	-5.928933178586e-06	-7.295931666733e-06	-8.834766339242e-06	-1.052420877038e-05	-1.233520296795e-05	-1.422222362219e-05	-1.613587619697e-05	-1.801144830233e-05	-1.979031105421e-05	-2.140299334585e-05	-2.279934010600e-05	-2.392489453112e-05
-1.088762939735e-13	-4.861802096774e-13	-1.096238119795e-12	-2.000464357991e-12	-3.262988444150e-12	-5.303433613307e-12	-8.708601289337e-12	-1.463062874075e-11	-2.516480846501e-11	-4.307011608066e-11	-7.427062053489e-11	-1.264574443820e-10	-2.145728960472e-10	-3.616236534754e-10	-6.037521120194e-10	-1.004868921031e-09	-1.653738071892e-09	-2.709206079481e-09	-4.392174278183e-09	-7.063055750539e-09	-1.125357320906e-08	-1.773384362473e-08	-2.769210599472e-08	-4.270687176902e-08	-6.519795616229e-08	-9.826008795532e-08	-1.463663235898e-07	-2.152113049429e-07	-3.123030964442e-07	-4.472347410890e-07	-6.314141682609e-07	-8.792564175094e-07	-1.206236633354e-06	-1.631094089390e-06	-2.171910746203e-06	-2.848688355818e-06	-3.678016024762e-06	-4.675065173604e-06	-5.847892899760e-06	-7.198779771267e-06	-8.718755989731e-06	-1.039010803099e-05	-1.218057545746e-05	-1.405032297955e-05	-1.594441859430e-05	-1.780690068214e-05	-1.957048786584e-05	-2.117717360676e-05	-2.256570187303e-05	-2.369390646513e-05
-1.078424474128e-13	-4.693652606731e-13	-1.083895224053e-12	-1.941945625263e-12	-3.214115115518e-12	-5.197786924874e-12	-8.519966074683e-12	-1.443874736886e-11	-2.456610544632e-11	-4.248620210088e-11	-7.275036498493e-11	-1.243066295680e-10	-2.110288357949e-10	-3.547167116583e-10	-5.947417358947e-10	-9.859637639873e-10	-1.628217014451e-09	-2.662271958177e-09	-4.319759697461e-09	-6.949938505871e-09	-1.106204528606e-08	-1.745993978242e-08	-2.722539465330e-08	-4.204688735553e-08	-6.413492651784e-08	-9.672316931872e-08	-1.440654625978e-07	-2.118303735416e-07	-3.075333748295e-07	-4.402756501075e-07	-6.219665642690e-07	-8.658633938863e-07	-1.188500626943e-06	-1.606942062123e-06	-2.140616279856e-06	-2.807827676821e-06	-3.626415452262e-06	-4.610274015575e-06	-5.768622011323e-06	-7.102739070300e-06	-8.605438493873e-06	-1.025743095284e-05	-1.202992310472e-05	-1.387994070123e-05	-1.575820037187e-05	-1.760385413810e-05	-1.935654616577e-05	-2.095289765383e-05	-2.233743937250e-05	-2.346473101797e-05
-1.041631201111e-13	-4.627483337663e-13	-1.053191752345e-12	-1.907323218450e-12	-3.151459133828e-12	-5.076276800700e-12	-8.414196844609e-12	-1.407873451168e-11	-2.424311968998e-11	-4.159495316799e-11	-7.149188488983e-11	-1.222399974187e-10	-2.068828017707e-10	-3.494047039063e-10	-5.833068840165e-10	-9.705622737395e-10	-1.599673047752e-09	-2.617519463254e-09	-4.250152133577e-09	-6.829250095277e-09	-1.088990288475e-08	-1.716086385947e-08	-2.679927598779e-08	-4.135360485219e-08	-6.311488904571e-08	-9.518993652421e-08	-1.417625236469e-07	-2.085665559214e-07	-3.026730192563e-07	-4.336135526759e-07	-6.123673954747e-07	-8.529558608299e-07	-1.170695827830e-06	-1.583430204928e-06	-2.109550631068e-06	-2.767793903187e-06	-3.575501653515e-06	-4.546712888628e-06	-5.690507583119e-06	-7.008712919688e-06	-8.493654512628e-06	-1.012787147726e-05	-1.188113540627e-05	-1.371370506665e-05	-1.557429505486e-05	-1.740531015151e-05	-1.914562462867e-05	-2.073230159419e-05	-2.211319209533e-05	-2.323713863518e-05
-1.021661137631e-13	-4.511806310784e-13	-1.030000041760e-12	-1.872707386049e-12	-3.069766647281e-12	-5.016851724594e-12	-8.192766742461e-12	-1.390099706423e-11	-2.372096293383e-11	-4.086688730502e-11	-7.029664623442e-11	-1.197736862249e-10	-2.037757820016e-10	-3.425366996887e-10	-5.740831221611e-10	-9.533419311737e-10	-1.572251537441e-09	-2.575106874093e-09	-4.174820755233e-09	-6.722209309188e-09	-1.070031422450e-08	-1.688874021479e-08	-2.635261575726e-08	-4.068442370428e-08	-6.210640124608e-08	-9.364131948871e-08	-1.395587735553e-07	-2.052201092126e-07	-2.980388793497e-07	-4.268386819408e-07	-6.031076142578e-07	-8.400392593393e-07	-1.153300518459e-06	-1.560195846414e-06	-2.078997192288e-06	-2.728448687569e-06	-3.525414079784e-06	-4.484260640201e-06	-5.613887286128e-06	-6.916189618006e-06	-8.384300708729e-06	-1.000030895834e-05	-1.173558885779e-05	-1.355027440946e-05	-1.539374577390e-05	-1.721081181908e-05	-1.893701333092e-05	-2.051734267146e-05	-2.188898562312e-05	-2.301690059778e-05
-1.002280427059e-13	-4.389552496476e-13	-1.013844685621e-12	-1.818542352156e-12	-3.035671234175e-12	-4.876950069818e-12	-8.092440823463e-12	-1.359329475912e-11	-2.330194418412e-11	-4.018256697718e-11	-6.884117999362e-11	-1.179754703120e-10	-1.996773523547e-10	-3.370585169572e-10	-5.637721327127e-10	-9.366685264676e-10	-1.546654281348e-09	-2.528487436128e-09	-4.108954478098e-09	-6.603251658242e-09	-1.052834145666e-08	-1.660436165973e-08	-2.591842743578e-08	-4.002947852661e-08	-6.107782982671e-08	-9.217245012985e-08	-1.372865112345e-07	-2.020388777754e-07	-2.933288148963e-07	-4.202879987753e-07	-5.938828179444e-07	-8.273622450748e-07	-1.136198252408e-06	-1.537253555453e-06	-2.049082245689e-06	-2.689651033144e-06	-3.476312600095e-06	-4.422931179852e-06	-5.538623730583e-06	-6.825579992847e-06	-8.276886640819e-06	-9.875288517678e-06	-1.159302693129e-05	-1.338932901002e-05	-1.521778737678e-05	-1.701765486170e-05	-1.873498926780e-05	-2.030146616320e-05	-2.167338848657e-05	-2.279283059145e-05
-9.696353195251e-14	-4.333854577657e-13	-9.819358156714e-13	-1.798722080215e-12	-2.946958184046e-12	-4.816378217870e-12	-7.908790232238e-12	-1.334955671579e-11	-2.291344359990e-11	-3.932756145010e-11	-6.781530828008e-11	-1.155435697618e-10	-1.964575572749e-10	-3.309228266579e-10	-5.537126225441e-10	-9.213519692405e-10	-1.518035568391e-09	-2.488352975889e-09	-4.035034094095e-09	-6.495652988486e-09	-1.034933422997e-08	-1.632562427723e-08	-2.549826197234e-08	-3.935450046548e-08	-6.011085880856e-08	-9.065038866355e-08	-1.351304045257e-07	-1.988120107822e-07	-2.887577327105e-07	-4.137991230478e-07	-5.847813336979e-07	-8.149666071391e-07	-1.119246248904e-06	-1.514865261368e-06	-2.019536404990e-06	-2.651673091576e-06	-3.428081075847e-06	-4.362743449895e-06	-5.464898809522e-06	-6.736721859445e-06	-8.171495886048e-06	-9.753184708992e-06	-1.145233468618e-05	-1.323309954246e-05	-1.504258267953e-05	-1.683140498668e-05	-1.853165718111e-05	-2.009461117045e-05	-2.145391715808e-05	-2.257935727934e-05
-9.600179798872e-14	-4.192988097197e-13	-9.706921619296e-13	-1.745590865573e-12	-2.907220723767e-12	-4.705658438201e-12	-7.761839052128e-12	-1.312968651667e-11	-2.241012187638e-11	-3.875274491800e-11	-6.637842760193e-11	-1.136750505574e-10	-1.928271339759e-10	-3.249036102385e-10	-5.446185021711e-10	-9.039172986911e-10	-1.493798703522e-09	-2.442843019439e-09	-3.968328362497e-09	-6.384214957756e-09	-1.017218681036e-08	-1.605923907045e-08	-2.506045080694e-08	-3.872545037710e-08	-5.910472306264e-08	-8.920695012365e-08	-1.329509549199e-07	-1.956647188867e-07	-2.842598277047e-07	-4.073600719302e-07	-5.759300443807e-07	-8.026381953833e-07	-1.102746036783e-06	-1.492738027815e-06	-1.990628728156e-06	-2.614392817015e-06	-3.380751050013e-06	-4.303814858626e-06	-5.392666556184e-06	-6.649495720374e-06	-8.068785677537e-06	-9.632523322530e-06	-1.131616006578e-05	-1.307732744809e-05	-1.487408419026e-05	-1.664390320400e-05	-1.833703190793e-05	-1.988448703432e-05	-2.124443581315e-05	-2.236092717997e-05
-9.293162529997e-14	-4.138100528394e-13	-9.431829770701e-13	-1.718571930148e-12	-2.841254218769e-12	-4.612475217143e-12	-7.636488003921e-12	-1.282916790813e-11	-2.209333712365e-11	-3.790524323900e-11	-6.531017638153e-11	-1.115391701657e-10	-1.892554711130e-10	-3.195465028518e-10	-5.340705007867e-10	-8.894042483258e-10	-1.466021623423e-09	-2.401836480311e-09	-3.899693360361e-09	-6.272685682762e-09	-1.000522275061e-08	-1.577841412859e-08	-2.465588452985e-08	-3.806883656445e-08	-5.814983589596e-08	-8.775514950806e-08	-1.308120871638e-07	-1.925907991457e-07	-2.797697800850e-07	-4.011302419702e-07	-5.671032571234e-07	-7.906575971481e-07	-1.086444838297e-06	-1.471077106134e-06	-1.962297715259e-06	-2.577784993217e-06	-3.334462581973e-06	-4.246106005554e-06	-5.321759541779e-06	-6.564631831565e-06	-7.967215394629e-06	-9.515982772863e-06	-1.118033476456e-05	-1.292771352048e-05	-1.470467483849e-05	-1.646428702383e-05	-1.814015505293e-05	-1.968310292035e-05	-2.103181165106e-05	-2.215095466581e-05
-9.147455983090e-14	-4.030778196382e-13	-9.261605210278e-13	-1.681441971824e-12	-2.780266377747e-12	-4.539709547422e-12	-7.452809229418e-12	-1.265527242384e-11	-2.159241849387e-11	-3.730255072568e-11	-6.406248815545e-11	-1.094362923122e-10	-1.861285768850e-10	-3.132037603585e-10	-5.254532810849e-10	-8.725853335088e-10	-1.441007288529e-09	-2.359997084307e-09	-3.830087107015e-09	-6.169184132937e-09	-9.827008535065e-09	-1.552106162202e-08	-2.423269327569e-08	-3.744432174174e-08	-5.719565022439e-08	-8.631991321212e-08	-1.287400179927e-07	-1.895038351031e-07	-2.754457955754e-07	-3.949067727348e-07	-5.585297129609e-07	-7.788404062047e-07	-1.070461868545e-06	-1.449901514744e-06	-1.934441522108e-06	-2.542039269241e-06	-3.289140450504e-06	-4.189469269667e-06	-5.252873677540e-06	-6.480677038760e-06	-7.869273017254e-06	-9.399777671187e-06	-1.104993226510e-05	-1.277764698659e-05	-1.454205382425e-05	-1.628358987192e-05	-1.795043453825e-05	-1.948059302257e-05	-2.082547325091e-05	-2.194068771702e-05
-8.937377434931e-14	-3.947023143476e-13	-9.076115312365e-13	-1.642462760216e-12	-2.737526688520e-12	-4.424991284970e-12	-7.355366017253e-12	-1.235708489672e-11	-2.125391665171e-11	-3.657946133971e-11	-6.283153340037e-11	-1.076328363950e-10	-1.823337416249e-10	-3.081349093727e-10	-5.153401050143e-10	-8.574414454493e-10	-1.415741518746e-09	-2.316913060923e-09	-3.766592277210e-09	-6.057247535591e-09	-9.665004845092e-09	-1.525157577347e-08	-2.382873029580e-08	-3.682528028364e-08	-5.624441103110e-08	-8.494152184247e-08	-1.266468922160e-07	-1.865429106928e-07	-2.711231394473e-07	-3.888577409661e-07	-5.500966341932e-07	-7.672243289363e-07	-1.054887853691e-06	-1.429044370758e-06	-1.907291443342e-06	-2.507044911401e-06	-3.244671325619e-06	-4.134527427850e-06	-5.184706350779e-06	-6.399834021940e-06	-7.771682659224e-06	-9.288192902895e-06	-1.091953244156e-05	-1.263318282549e-05	-1.437947154741e-05	-1.610839378665e-05	-1.776149701457e-05	-1.928218921600e-05	-2.062150587895e-05	-2.173210729326e-05
-8.725923540180e-14	-3.874981002544e-13	-8.851012321158e-13	-1.617944826625e-12	-2.665503636752e-12	-4.368198211575e-12	-7.175585314077e-12	-1.216485000540e-11	-2.083711981255e-11	-3.586014757117e-11	-6.180619814923e-11	-1.053719072375e-10	-1.793846981459e-10	-3.020899729120e-10	-5.062410556538e-10	-8.423113274965e-10	-1.389289923632e-09	-2.278333772008e-09	-3.696979402627e-09	-5.956260744830e-09	-9.495387737581e-09	-1.499303614415e-08	-2.343210202265e-08	-3.620238293119e-08	-5.533906532803e-08	-8.354131565321e-08	-1.246456488429e-07	-1.835841000995e-07	-2.669140135690e-07	-3.829307527128e-07	-5.417792329062e-07	-7.559483437742e-07	-1.039518715795e-06	-1.408753559239e-06	-1.880721575614e-06	-2.472710249242e-06	-3.201606051058e-06	-4.080139907807e-06	-5.119155223526e-06	-6.319355858068e-06	-7.677924963511e-06	-9.176994454788e-06	-1.079359185370e-05	-1.248969349524e-05	-1.422085518648e-05	-1.593556533982e-05	-1.757474578998e-05	-1.908834720007e-05	-2.041698439695e-05	-2.153079680445e-05
-8.590388225500e-14	-3.772180168045e-13	-8.725063910407e-13	-1.573905442178e-12	-2.631444934318e-12	-4.258153296969e-12	-7.063490504601e-12	-1.192426747158e-11	-2.041498012476e-11	-3.528568210548e-11	-6.046360764419e-11	-1.036758898079e-10	-1.757938297989e-10	-2.966619840149e-10	-4.972562164689e-10	-8.261902890115e-10	-1.366058562602e-09	-2.235454557579e-09	-3.634589320999e-09	-5.850718889092e-09	-9.331550449267e-09	-1.474200638318e-08	-2.302887445009e-08	-3.561498658957e-08	-5.441462767544e-08	-8.220559471720e-08	-1.226491040255e-07	-1.806941285874e-07	-2.628098638529e-07	-3.770613543461e-07	-5.337388255501e-07	-7.447996815384e-07	-1.024590493373e-06	-1.388911699182e-06	-1.854642073656e-06	-2.439529384188e-06	-3.158949353408e-06	-4.027915521491e-06	-5.053961791158e-06	-6.241985286009e-06	-7.584829749477e-06	-9.069227933085e-06	-1.066930998629e-05	-1.234886122628e-05	-1.406574927423e-05	-1.576340793454e-05	-1.739408485702e-05	-1.889234645778e-05	-2.022145149895e-05	-2.132438881192e-05
-8.340263989798e-14	-3.723724110796e-13	-8.479546668026e-13	-1.553861808803e-12	-2.563555225376e-12	-4.190564464132e-12	-6.923023487774e-12	-1.167389488559e-11	-2.009619280387e-11	-3.448960156652e-11	-5.949938233174e-11	-1.015573319292e-10	-1.725770695379e-10	-2.913747300593e-10	-4.874939277854e-10	-8.123268573008e-10	-1.339872760424e-09	-2.197244160213e-09	-3.569634861553e-09	-5.747863485400e-09	-9.174546161122e-09	-1.448383094563e-08	-2.265230549460e-08	-3.501236620837e-08	-5.353389731045e-08	-8.087690498740e-08	-1.206905040574e-07	-1.778931218347e-07	-2.587266748927e-07	-3.714126661668e-07	-5.257755420672e-07	-7.339839649778e-07	-1.010013562648e-06	-1.369417731303e-06	-1.829507178612e-06	-2.406631414205e-06	-3.118060335396e-06	-3.976023526176e-06	-4.991243650708e-06	-6.165446163475e-06	-7.494297953043e-06	-8.963552072737e-06	-1.054665315227e-05	-1.221223385460e-05	-1.391025353133e-05	-1.559818662164e-05	-1.721035373429e-05	-1.870612660525e-05	-2.002024221342e-05	-2.113012135290e-05
-8.251660862309e-14	-3.616279806474e-13	-8.371389075633e-13	-1.513444367543e-12	-2.521496033521e-12	-4.107040445899e-12	-6.771644512092e-12	-1.149687818665e-11	-1.962403756259e-11	-3.394574898421e-11	-5.825844338392e-11	-9.966261232892e-11	-1.694948769569e-10	-2.854983519800e-10	-4.792946213443e-10	-7.964642933039e-10	-1.316666366462e-09	-2.157667764376e-09	-3.505651613401e-09	-5.650750877898e-09	-9.011028694594e-09	-1.424513253190e-08	-2.226429581157e-08	-3.443835751398e-08	-5.266144369205e-08	-7.956632391953e-08	-1.188053880538e-07	-1.750920773969e-07	-2.548147162911e-07	-3.658104982864e-07	-5.180555232193e-07	-7.234458821346e-07	-9.956693944575e-07	-1.350692199913e-06	-1.804552626202e-06	-2.375159804449e-06	-3.077466666221e-06	-3.926066823958e-06	-4.929432166833e-06	-6.090761374004e-06	-7.406061610921e-06	-8.858734683325e-06	-1.042848250146e-05	-1.207457601603e-05	-1.376191008982e-05	-1.542960914319e-05	-1.703633732076e-05	-1.851450640628e-05	-1.983059909645e-05	-2.092936001083e-05
-8.014245243909e-14	-3.567607549833e-13	-8.160390140683e-13	-1.486898471461e-12	-2.472246603134e-12	-4.012474821305e-12	-6.672500135073e-12	-1.121467729328e-11	-1.931893511069e-11	-3.322338741363e-11	-5.714739377447e-11	-9.788474443619e-11	-1.659771119147e-10	-2.806956306432e-10	-4.697565771616e-10	-7.824802012076e-10	-1.292781881237e-09	-2.118207349669e-09	-3.446227612696e-09	-5.548251686296e-09	-8.861320590975e-09	-1.399827746274e-08	-2.189432042486e-08	-3.387295139970e-08	-5.179512293081e-08	-7.831468666724e-08	-1.169098418730e-07	-1.724203140307e-07	-2.509318482378e-07	-3.603794933506e-07	-5.105565829033e-07	-7.130516554112e-07	-9.819452482803e-07	-1.332068827821e-06	-1.780732248318e-06	-2.343942831449e-06	-3.038353601999e-06	-3.877023741548e-06	-4.868909380522e-06	-6.018397642485e-06	-7.318142534864e-06	-8.758353807335e-06	-1.030898228942e-05	-1.194378073354e-05	-1.361040976585e-05	-1.526999528796e-05	-1.685784220556e-05	-1.833303948073e-05	-1.963623017864e-05	-2.073874584426e-05
-7.885914654587e-14	-3.486608763759e-13	-7.998489985872e-13	-1.459860178624e-12	-2.411257018898e-12	-3.956629456000e-12	-6.500262798765e-12	-1.104348985493e-11	-1.889857088290e-11	-3.257525980641e-11	-5.613227115469e-11	-9.579075393323e-11	-1.631901671009e-10	-2.749993710331e-10	-4.613945529055e-10	-7.681999503943e-10	-1.268644557707e-09	-2.082210225385e-09	-3.382594940768e-09	-5.455309990603e-09	-8.706072660185e-09	-1.376235210363e-08	-2.153250289442e-08	-3.330700885554e-08	-5.097493849409e-08	-7.704878760698e-08	-1.151097101267e-07	-1.697679646349e-07	-2.471648880159e-07	-3.551251605397e-07	-5.031372295504e-07	-7.031535243127e-07	-9.682679747547e-07	-1.314334085808e-06	-1.757128388143e-06	-2.313834215447e-06	-3.000116421342e-06	-3.828832232232e-06	-4.810608132093e-06	-5.945995612537e-06	-7.234382196443e-06	-8.656596482674e-06	-1.019571420962e-05	-1.181034768272e-05	-1.346668551951e-05	-1.510720931397e-05	-1.668759093654e-05	-1.814904395900e-05	-1.944932128857e-05	-2.054744001276e-05
-7.744812154883e-14	-3.403981090385e-13	-7.873539700107e-13	-1.420591759157e-12	-2.380162974159e-12	-3.848827096884e-12	-6.403135060079e-12	-1.079706830010e-11	-1.852176523802e-11	-3.200037047349e-11	-5.489299680605e-11	-9.418742448041e-11	-1.598144502666e-10	-2.700354443246e-10	-4.529344476177e-10	-7.535443770145e-10	-1.247046985235e-09	-2.043069508280e-09	-3.325451450983e-09	-5.358742530909e-09	-8.557158235399e-09	-1.353358594347e-08	-2.116698857636e-08	-3.277630523698e-08	-5.014039130534e-08	-7.585167434225e-08	-1.133234106751e-07	-1.671909272466e-07	-2.435385671799e-07	-3.499068947759e-07	-4.961094150189e-07	-6.932661917651e-07	-9.552744318915e-07	-1.296782497531e-06	-1.734332034391e-06	-2.284533018497e-06	-2.962400000882e-06	-3.782676672220e-06	-4.752053927376e-06	-5.877322661488e-06	-7.149359961422e-06	-8.560230675972e-06	-1.008048697172e-05	-1.168327410862e-05	-1.332122063588e-05	-1.495056055530e-05	-1.651706142123e-05	-1.796970745967e-05	-1.926470893370e-05	-2.035844359141e-05
-7.518000883336e-14	-3.361986939396e-13	-7.640859093095e-13	-1.403839003993e-12	-2.312139371051e-12	-3.792257235246e-12	-6.256907437994e-12	-1.057613958651e-11	-1.819807152976e-11	-3.126970467577e-11	-5.398045283639e-11	-9.220224338156e-11	-1.568866653452e-10	-2.650693457084e-10	-4.440929036054e-10	-7.407124193370e-10	-1.223174095852e-09	-2.008263037819e-09	-3.266000166949e-09	-5.265641456520e-09	-8.414202003062e-09	-1.330007685711e-08	-2.082779945353e-08	-3.223291412538e-08	-4.935426729739e-08	-7.466524925573e-08	-1.115837210658e-07	-1.647252567499e-07	-2.399204914602e-07	-3.449933460560e-07	-4.890715325320e-07	-6.838950869103e-07	-9.424368289989e-07	-1.279799664762e-06	-1.712259885312e-06	-2.255508816375e-06	-2.926490196710e-06	-3.736154712274e-06	-4.696725098985e-06	-5.807590030411e-06	-7.068807956348e-06	-8.462619306015e-06	-9.970163104118e-06	-1.155581914410e-05	-1.317985378189e-05	-1.479565457141e-05	-1.634862298989e-05	-1.779523442881e-05	-1.907947945316e-05	-2.017780089654e-05
-7.449141627174e-14	-3.254811977898e-13	-7.554163420975e-13	-1.362688257148e-12	-2.277487075466e-12	-3.704774770915e-12	-6.124214443038e-12	-1.039482594719e-11	-1.776652717759e-11	-3.075664172180e-11	-5.281962058477e-11	-9.048871340372e-11	-1.539961689496e-10	-2.597713301310e-10	-4.365402422812e-10	-7.262638309006e-10	-1.202160169665e-09	-1.972008913688e-09	-3.208336194211e-09	-5.177301482351e-09	-8.266572728831e-09	-1.308584052157e-08	-2.047818799656e-08	-3.172300724020e-08	-4.857684870450e-08	-7.350599146712e-08	-1.099314277394e-07	-1.622515221293e-07	-2.365366233996e-07	-3.400593954592e-07	-4.824165790317e-07	-6.746567368337e-07	-9.299845892709e-07	-1.263451595915e-06	-1.690294184625e-06	-2.228045005398e-06	-2.890171440505e-06	-3.692338013210e-06	-4.640572558425e-06	-5.741423771218e-06	-6.987665162185e-06	-8.368561274495e-06	-9.860603088695e-06	-1.143068618220e-05	-1.304182176156e-05	-1.464075460057e-05	-1.618693509731e-05	-1.761795072108e-05	-1.890457138904e-05	-1.999175848974e-05
-7.203777195608e-14	-3.213681754367e-13	-7.335873905216e-13	-1.340175565186e-12	-2.226110093347e-12	-3.621756721019e-12	-6.023235794365e-12	-1.013708655233e-11	-1.748132759690e-11	-3.007969089174e-11	-5.182583405767e-11	-8.882024739947e-11	-1.508444589666e-10	-2.553621702020e-10	-4.278603588359e-10	-7.136773004553e-10	-1.180259209163e-09	-1.936599003229e-09	-3.154328447805e-09	-5.084874027020e-09	-8.132786199291e-09	-1.286349821595e-08	-2.015132287137e-08	-3.122028878037e-08	-4.781390582401e-08	-7.241441939135e-08	-1.082629372462e-07	-1.599552053887e-07	-2.331289809548e-07	-3.354033998949e-07	-4.758742936896e-07	-6.656665102512e-07	-9.180765736335e-07	-1.247096772898e-06	-1.669640751792e-06	-2.200177803022e-06	-2.856053004577e-06	-3.647931574782e-06	-4.587150334087e-06	-5.675210842943e-06	-6.908902074826e-06	-8.276123998724e-06	-9.751938403559e-06	-1.130995568423e-05	-1.290229395928e-05	-1.449369311014e-05	-1.602108940564e-05	-1.745187255732e-05	-1.872330529413e-05	-1.981951689415e-05
-7.088022519531e-14	-3.127909823626e-13	-7.190561448103e-13	-1.311893023016e-12	-2.171918903652e-12	-3.565754596777e-12	-5.865876963821e-12	-9.980000455879e-12	-1.708605678776e-11	-2.950897629653e-11	-5.086922889410e-11	-8.695843568531e-11	-1.482914918199e-10	-2.501847616506e-10	-4.203812593823e-10	-7.005604222458e-10	-1.158685867931e-09	-1.903918911514e-09	-3.096986216298e-09	-5.002268383104e-09	-7.992921156900e-09	-1.265637910067e-08	-1.983033260831e-08	-3.072421441127e-08	-4.710280721114e-08	-7.130387996485e-08	-1.067269948835e-07	-1.576358459385e-07	-2.299189422695e-07	-3.308430508012e-07	-4.694814131554e-07	-6.571339972172e-07	-9.060938710596e-07	-1.231820398124e-06	-1.648620633646e-06	-2.174050322138e-06	-2.821557324636e-06	-3.605529732602e-06	-4.534097060674e-06	-5.610426225489e-06	-6.832321401151e-06	-8.183542991009e-06	-9.648234729851e-06	-1.118682385764e-05	-1.277093899559e-05	-1.434195301033e-05	-1.586633155898e-05	-1.727952585235e-05	-1.855511960300e-05	-1.964051508165e-05
-6.931729091906e-14	-3.050665760432e-13	-7.056917887897e-13	-1.276197748896e-12	-2.140888539304e-12	-3.467325888810e-12	-5.779142803039e-12	-9.748060398397e-12	-1.675968356730e-11	-2.896397818075e-11	-4.977628074983e-11	-8.549364876490e-11	-1.452241731105e-10	-2.457737458727e-10	-4.125871603339e-10	-6.875111172013e-10	-1.139106443960e-09	-1.868650495965e-09	-3.046533966835e-09	-4.915194403581e-09	-7.863105560742e-09	-1.245396268601e-08	-1.951150537579e-08	-3.026728236402e-08	-4.637306324325e-08	-7.029081060926e-08	-1.051709443135e-07	-1.554537272657e-07	-2.267894264240e-07	-3.263635271519e-07	-4.634657683470e-07	-6.484918472604e-07	-8.949764105322e-07	-1.216229768958e-06	-1.628935838815e-06	-2.147722308830e-06	-2.788462125600e-06	-3.563777480200e-06	-4.481743191040e-06	-5.548106619191e-06	-6.754916152201e-06	-8.096024901179e-06	-9.541738470740e-06	-1.107155340133e-05	-1.263506024378e-05	-1.420035523242e-05	-1.570621478865e-05	-1.711855160557e-05	-1.838195724441e-05	-1.947286541346e-05
-6.719804311544e-14	-3.003875950945e-13	-6.841805432674e-13	-1.259307503093e-12	-2.078603640967e-12	-3.417838174705e-12	-5.641451467253e-12	-9.560577494710e-12	-1.645140471270e-11	-2.832463873562e-11	-4.894524820060e-11	-8.368506069349e-11	-1.426444073019e-10	-2.411726967855e-10	-4.047536496529e-10	-6.758923680722e-10	-1.117584619127e-09	-1.838157441833e-09	-2.992851324392e-09	-4.834702815160e-09	-7.736999505404e-09	-1.225132462898e-08	-1.922183436791e-08	-2.979368096780e-08	-4.571400486002e-08	-6.926142389934e-08	-1.037079523047e-07	-1.533388911680e-07	-2.236956172019e-07	-3.221893309845e-07	-4.573286561327e-07	-6.405289784208e-07	-8.836033625360e-07	-1.201635435069e-06	-1.609188198773e-06	-2.122316849757e-06	-2.756179116586e-06	-3.522206694236e-06	-4.431911803330e-06	-5.484590323786e-06	-6.682329829666e-06	-8.005729274188e-06	-9.442333326299e-06	-1.095240041282e-05	-1.250783061361e-05	-1.405484779842e-05	-1.555515291456e-05	-1.695493682051e-05	-1.821705574975e-05	-1.930485587301e-05
-6.640770181887e-14	-2.905362496892e-13	-6.754640330106e-13	-1.221383567159e-12	-2.048390995486e-12	-3.335190651897e-12	-5.531117124740e-12	-9.387186521608e-12	-1.607690867089e-11	-2.785912180444e-11	-4.788160660675e-11	-8.219088069759e-11	-1.399450236875e-10	-2.365053633469e-10	-3.979180335388e-10	-6.628551201511e-10	-1.099338900053e-09	-1.805374429128e-09	-2.943437617407e-09	-4.757075824879e-09	-7.609553843305e-09	-1.207012519909e-08	-1.891811593307e-08	-2.937059394953e-08	-4.504235906778e-08	-6.829353977782e-08	-1.023003679300e-07	-1.512317552284e-07	-2.208440182100e-07	-3.178966379539e-07	-4.517131482537e-07	-6.323673382991e-07	-8.729510550417e-07	-1.187075389062e-06	-1.590000913938e-06	-2.097785441266e-06	-2.723737695174e-06	-3.483041075699e-06	-4.380747502171e-06	-5.425405886723e-06	-6.607251037885e-06	-7.921469070943e-06	-9.339954934226e-06	-1.084011822666e-05	-1.237835863773e-05	-1.391583296102e-05	-1.540391052368e-05	-1.679631701283e-05	-1.805498584347e-05	-1.913962035605e-05
-6.420104046620e-14	-2.866769326752e-13	-6.553294300807e-13	-1.202020747464e-12	-1.999208966843e-12	-3.267127281904e-12	-5.433174956613e-12	-9.165197651815e-12	-1.581999055057e-11	-2.723415914845e-11	-4.702687738970e-11	-8.061425205458e-11	-1.371843199001e-10	-2.325178522229e-10	-3.900744872927e-10	-6.520469319879e-10	-1.079493445658e-09	-1.775332870167e-09	-2.896211435158e-09	-4.677719903103e-09	-7.497693938335e-09	-1.187755885292e-08	-1.865007577190e-08	-2.893820975547e-08	-4.441034882664e-08	-6.737050159016e-08	-1.008846961991e-07	-1.493132815976e-07	-2.178858044246e-07	-3.139963882669e-07	-4.459496554883e-07	-6.247111493008e-07	-8.623955134902e-07	-1.172816127759e-06	-1.571675277079e-06	-2.072900577528e-06	-2.693471851957e-06	-3.442575297872e-06	-4.333296458823e-06	-5.364170210988e-06	-6.537043070802e-06	-7.835235809911e-06	-9.242635270082e-06	-1.072722661205e-05	-1.225291280099e-05	-1.377888275632e-05	-1.525465779118e-05	-1.664328497782e-05	-1.789238120302e-05	-1.898354782187e-05
-6.322607763870e-14	-2.788124998543e-13	-6.434925924200e-13	-1.174481902124e-12	-1.955139139334e-12	-3.211088221970e-12	-5.298350194073e-12	-9.024588510454e-12	-1.545188104526e-11	-2.675118996112e-11	-4.611054461774e-11	-7.899272107464e-11	-1.348786786246e-10	-2.278273717799e-10	-3.837338233844e-10	-6.401365694064e-10	-1.061395221578e-09	-1.746932632204e-09	-2.847252595898e-09	-4.609556102823e-09	-7.376946957239e-09	-1.170989928542e-08	-1.837538585294e-08	-2.853060371951e-08	-4.381387813429e-08	-6.643182566010e-08	-9.961318469464e-08	-1.473041345718e-07	-2.152165164521e-07	-3.099905440916e-07	-4.405283029659e-07	-6.171850307135e-07	-8.519639613105e-07	-1.159354328736e-06	-1.552906913280e-06	-2.049897192565e-06	-2.662040515389e-06	-3.405156046782e-06	-4.284288451099e-06	-5.306655411198e-06	-6.465805479618e-06	-7.752385864036e-06	-9.146107209317e-06	-1.061621337209e-05	-1.213130960435e-05	-1.364145643767e-05	-1.511300203425e-05	-1.648718097985e-05	-1.774103321827e-05	-1.882212379621e-05
-6.175402032190e-14	-2.729787479257e-13	-6.301394668313e-13	-1.146204870913e-12	-1.923031525763e-12	-3.126626328833e-12	-5.220539123117e-12	-8.805580394204e-12	-1.518142578999e-11	-2.622141782321e-11	-4.516431686986e-11	-7.767340572498e-11	-1.320877584524e-10	-2.241480134550e-10	-3.766393798279e-10	-6.293312256439e-10	-1.044502195357e-09	-1.716994808342e-09	-2.806256170455e-09	-4.534639096652e-09	-7.273387860540e-09	-1.153760623163e-08	-1.811568437380e-08	-2.815066761648e-08	-4.319939266654e-08	-6.560141145556e-08	-9.826784810089e-08	-1.455035926563e-07	-2.124751223375e-07	-3.062076840491e-07	-4.352489678256e-07	-6.096714975387e-07	-8.422365683973e-07	-1.145433992944e-06	-1.535706613892e-06	-2.025915173210e-06	-2.633012658264e-06	-3.366657946449e-06	-4.237965466615e-06	-5.248910222900e-06	-6.396537914755e-06	-7.671395182178e-06	-9.049774901189e-06	-1.051023922845e-05	-1.200747008851e-05	-1.351276727242e-05	-1.496669304962e-05	-1.634325535877e-05	-1.758320229015e-05	-1.867533396359e-05
-6.025535687098e-14	-2.681108866075e-13	-6.137435820497e-13	-1.128492134130e-12	-1.869564653422e-12	-3.082252355210e-12	-5.087889953780e-12	-8.653216516854e-12	-1.487616817727e-11	-2.567156655394e-11	-4.441996125337e-11	-7.602077197345e-11	-1.299779293999e-10	-2.199494933566e-10	-3.702424052459e-10	-6.193915186657e-10	-1.026352728021e-09	-1.692650754283e-09	-2.760249740919e-09	-4.471435661554e-09	-7.166682317594e-09	-1.137401937292e-08	-1.787709265039e-08	-2.775333186863e-08	-4.266479160171e-08	-6.471291690197e-08	-9.707013353491e-08	-1.436559189993e-07	-2.098727180905e-07	-3.025633689720e-07	-4.299185088867e-07	-6.027550820831e-07	-8.320801108969e-07	-1.132776496907e-06	-1.517727603291e-06	-2.003756422939e-06	-2.603319935630e-06	-3.329969552054e-06	-4.192017642950e-06	-5.192029631950e-06	-6.329819660806e-06	-7.589415319832e-06	-8.959071199303e-06	-1.040098567211e-05	-1.189264074247e-05	-1.337878191131e-05	-1.483234420698e-05	-1.619284909665e-05	-1.743923589975e-05	-1.852183035789e-05
-5.937604616680e-14	-2.606075745630e-13	-6.049919804408e-13	-1.095823910675e-12	-1.843572402928e-12	-3.000409442888e-12	-4.999851344336e-12	-8.476761152555e-12	-1.455593343717e-11	-2.525885203905e-11	-4.344450484197e-11	-7.482823639029e-11	-1.275079815575e-10	-2.161952574635e-10	-3.644565151576e-10	-6.084733590115e-10	-1.012085988233e-09	-1.664670950331e-09	-2.722127235732e-09	-4.406157580826e-09	-7.064756821437e-09	-1.122630995997e-08	-1.762313818747e-08	-2.741406263791e-08	-4.208571519331e-08	-6.392707594520e-08	-9.584317277135e-08	-1.418902005620e-07	-2.073965173344e-07	-2.988370758239e-07	-4.250784823188e-07	-5.954630212162e-07	-8.229114465787e-07	-1.119528847695e-06	-1.501080085330e-06	-1.981264171648e-06	-2.574744001895e-06	-3.294067863056e-06	-4.146139905237e-06	-5.138044600693e-06	-6.261395167988e-06	-7.513132360077e-06	-8.864683419075e-06	-1.030030094489e-05	-1.177267088317e-05	-1.325562628794e-05	-1.469244722185e-05	-1.605444278182e-05	-1.729040710594e-05	-1.838021807181e-05
-5.754823868661e-14	-2.571933768466e-13	-5.869058404459e-13	-1.080670871108e-12	-1.793165390953e-12	-2.947827272546e-12	-4.896653209745e-12	-8.288102010805e-12	-1.432990670043e-11	-2.468410633600e-11	-4.278159160669e-11	-7.338466751634e-11	-1.253257902114e-10	-2.128621099580e-10	-3.579399323540e-10	-6.002161748039e-10	-9.952275315787e-10	-1.641938363282e-09	-2.682665281209e-09	-4.343329275737e-09	-6.974552764567e-09	-1.106583800834e-08	-1.741077388854e-08	-2.704149358223e-08	-4.157691794439e-08	-6.312400825547e-08	-9.466123434172e-08	-1.402332621937e-07	-2.048293161136e-07	-2.955019165509e-07	-4.199257823350e-07	-5.889225025428e-07	-8.133155267096e-07	-1.107216191544e-06	-1.484341627072e-06	-1.959373797163e-06	-2.547185589708e-06	-3.257723382405e-06	-4.103210140780e-06	-5.082031681565e-06	-6.198322469291e-06	-7.433262356350e-06	-8.777894919192e-06	-1.019521045625e-05	-1.166177328743e-05	-1.312847044988e-05	-1.456197649281e-05	-1.591363120623e-05	-1.715021485173e-05	-1.823843603207e-05
-5.687308947092e-14	-2.492519015730e-13	-5.785607262917e-13	-1.050798300535e-12	-1.760803380033e-12	-2.886882027556e-12	-4.783183219215e-12	-8.164816582993e-12	-1.399027987998e-11	-2.432126650853e-11	-4.194435418778e-11	-7.212860597148e-11	-1.234287902459e-10	-2.090001306117e-10	-3.532225112235e-10	-5.901452717417e-10	-9.818210237992e-10	-1.618358336409e-09	-2.644323866377e-09	-4.288988317405e-09	-6.874229822673e-09	-1.093469668973e-08	-1.717402738086e-08	-2.671624420296e-08	-4.105867281763e-08	-6.234298511673e-08	-9.356912943902e-08	-1.384892597731e-07	-2.025656761260e-07	-2.919169755951e-07	-4.153293889455e-07	-5.820873315441e-07	-8.043476144633e-07	-1.094975063036e-06	-1.467844995682e-06	-1.938584847645e-06	-2.518900063713e-06	-3.224160018983e-06	-4.058227869448e-06	-5.030744346857e-06	-6.132098176765e-06	-7.359704788861e-06	-8.687770960994e-06	-1.009711636159e-05	-1.154869679575e-05	-1.300787572271e-05	-1.443171576574e-05	-1.577795985973e-05	-1.701323356356e-05	-1.809969148049e-05
-5.507187037269e-14	-2.453368004149e-13	-5.627736543964e-13	-1.030517727827e-12	-1.725086673434e-12	-2.816673876615e-12	-4.715896915388e-12	-7.962361021462e-12	-1.379415279471e-11	-2.383821216433e-11	-4.122834266738e-11	-7.106388385316e-11	-1.211561393924e-10	-2.063445111213e-10	-3.472514784154e-10	-5.823300197780e-10	-9.678778628641e-10	-1.595187697740e-09	-2.612020804110e-09	-4.226908531109e-09	-6.794330401653e-09	-1.078601048462e-08	-1.696870074705e-08	-2.638632506038e-08	-4.054902792229e-08	-6.163374368345e-08	-9.240042441661e-08	-1.369756436355e-07	-2.001088890425e-07	-2.887342013204e-07	-4.105400463171e-07	-5.756542193552e-07	-7.955474746765e-07	-1.082744066240e-06	-1.452428039457e-06	-1.916957152443e-06	-2.493093539606e-06	-3.188716496266e-06	-4.017205551860e-06	-4.976922431922e-06	-6.070799162579e-06	-7.283991854552e-06	-8.602552937447e-06	-9.998633916774e-06	-1.143942704757e-05	-1.288987411890e-05	-1.430335595979e-05	-1.564841356031e-05	-1.687584749526e-05	-1.797027913475e-05
-5.403162866266e-14	-2.390751250530e-13	-5.503362034651e-13	-1.010757401732e-12	-1.680244745348e-12	-2.780018236841e-12	-4.593194699707e-12	-7.857326519305e-12	-1.351583081366e-11	-2.343314160624e-11	-4.063898965458e-11	-6.973610379758e-11	-1.196865271073e-10	-2.028307820730e-10	-3.427466612639e-10	-5.741665968792e-10	-9.540028031785e-10	-1.576233438980e-09	-2.573974042191e-09	-4.178857136639e-09	-6.702000543821e-09	-1.065791198013e-08	-1.676144903872e-08	-2.605769855619e-08	-4.009509008433e-08	-6.086075157416e-08	-9.140291405387e-08	-1.353165917209e-07	-1.979362742551e-07	-2.854322164957e-07	-4.059930191326e-07	-5.694335138404e-07	-7.866228056494e-07	-1.071500533751e-06	-1.436177231370e-06	-1.897435117334e-06	-2.465685282267e-06	-3.156431122329e-06	-3.974314350915e-06	-4.926689080714e-06	-6.008451583324e-06	-7.211286622995e-06	-8.518470343649e-06	-9.901583643258e-06	-1.133460821290e-05	-1.277112446141e-05	-1.418321299785e-05	-1.551581936376e-05	-1.675003445070e-05	-1.783570918529e-05
-5.291591617380e-14	-2.327202302427e-13	-5.410164919593e-13	-9.817840885488e-13	-1.660506494538e-12	-2.703847893045e-12	-4.537220031437e-12	-7.695914250423e-12	-1.328816138955e-11	-2.311125983959e-11	-3.986807696882e-11	-6.893827420683e-11	-1.176329713789e-10	-2.002669181547e-10	-3.380132736604e-10	-5.659278738219e-10	-9.430259616484e-10	-1.553112683100e-09	-2.545456219952e-09	-4.122112173877e-09	-6.623007539380e-09	-1.052938838285e-08	-1.655193765440e-08	-2.577134471784e-08	-3.959011096261e-08	-6.021281998379e-08	-9.029833645615e-08	-1.338543852645e-07	-1.956954721672e-07	-2.822646690122e-07	-4.016682238603e-07	-5.630229744436e-07	-7.785573623840e-07	-1.059498112022e-06	-1.421645041047e-06	-1.876628806178e-06	-2.440682052791e-06	-3.122902860962e-06	-3.933837852621e-06	-4.876334527164e-06	-5.947545851772e-06	-7.140855730334e-06	-8.433991235394e-06	-9.810191733300e-06	-1.122717111293e-05	-1.266172628397e-05	-1.405838603622e-05	-1.539577656313e-05	-1.661792785461e-05	-1.771575586654e-05
-5.119156346081e-14	-2.296369074205e-13	-5.238184118217e-13	-9.714917129487e-13	-1.612427191654e-12	-2.673256300074e-12	-4.442471595541e-12	-7.568250816726e-12	-1.311407507432e-11	-2.266615827759e-11	-3.944358389330e-11	-6.774636581243e-11	-1.161929808072e-10	-1.975476993244e-10	-3.331644952174e-10	-5.596495184564e-10	-9.290874078052e-10	-1.536398712045e-09	-2.510914513298e-09	-4.073952640564e-09	-6.544272567208e-09	-1.039728966185e-08	-1.637377614914e-08	-2.544542462490e-08	-3.917508486012e-08	-5.948753332798e-08	-8.932765326388e-08	-1.323570708573e-07	-1.935201944926e-07	-2.793064060205e-07	-3.971348189255e-07	-5.573293941697e-07	-7.698430435838e-07	-1.048848323071e-06	-1.406137402897e-06	-1.857569846008e-06	-2.414964314026e-06	-3.090833358893e-06	-3.893927844293e-06	-4.826244215598e-06	-5.889618933776e-06	-7.068792584713e-06	-8.355701201564e-06	-9.715117594671e-06	-1.112927019252e-05	-1.254701732119e-05	-1.394585970498e-05	-1.526948958109e-05	-1.649975914436e-05	-1.758920241774e-05
-5.077196182071e-14	-2.218278451518e-13	-5.188493167359e-13	-9.424002834555e-13	-1.594491343764e-12	-2.616881475467e-12	-4.369248733381e-12	-7.475138349789e-12	-1.285748518024e-11	-2.244615682907e-11	-3.875534876011e-11	-6.694908627322e-11	-1.146452325139e-10	-1.947172237027e-10	-3.296197041579e-10	-5.513049701486e-10	-9.194158407931e-10	-1.515557082374e-09	-2.481863221564e-09	-4.026281966510e-09	-6.461828010601e-09	-1.028796620663e-08	-1.616581155827e-08	-2.518320426281e-08	-3.870517737485e-08	-5.885158627498e-08	-8.834233276691e-08	-1.308835851663e-07	-1.915291089247e-07	-2.761485831535e-07	-3.931786896836e-07	-5.511076091639e-07	-7.621572511744e-07	-1.037496934958e-06	-1.391834741274e-06	-1.838206543619e-06	-2.389977558027e-06	-3.059776204978e-06	-3.853482649889e-06	-4.779434880518e-06	-5.829371550827e-06	-7.002856759235e-06	-8.273380887111e-06	-9.628965229248e-06	-1.102629147948e-05	-1.244334728185e-05	-1.382811302428e-05	-1.515526116666e-05	-1.637693024217e-05	-1.747448081352e-05
-4.904804281224e-14	-2.197795137079e-13	-5.037615717085e-13	-9.310849217007e-13	-1.561514972552e-12	-2.572466626086e-12	-4.319652683355e-12	-7.325441545417e-12	-1.274789235637e-11	-2.204960944843e-11	-3.832261591519e-11	-6.607334804458e-11	-1.130067733786e-10	-1.927412627609e-10	-3.246570717998e-10	-5.457836886827e-10	-9.069344171818e-10	-1.498215113498e-09	-2.453311054648e-09	-3.975325834174e-09	-6.395657536211e-09	-1.015668298777e-08	-1.600239603683e-08	-2.488260293171e-08	-3.829394546363e-08	-5.821278881361e-08	-8.735758191212e-08	-1.295646872763e-07	-1.893618341063e-07	-2.734423829969e-07	-3.888090975026e-07	-5.456446984254e-07	-7.539944167326e-07	-1.026929865425e-06	-1.377518384525e-06	-1.819063751412e-06	-2.366236023745e-06	-3.027717128580e-06	-3.816297090417e-06	-4.730068054775e-06	-5.774751493766e-06	-6.933093209831e-06	-8.198815312174e-06	-9.538580142333e-06	-1.093243002620e-05	-1.233611403844e-05	-1.371979180278e-05	-1.503894139816e-05	-1.626273997584e-05	-1.735937191000e-05
-4.856030835418e-14	-2.142508961071e-13	-4.967868268424e-13	-9.136109076009e-13	-1.532871280748e-12	-2.546230792044e-12	-4.229625354240e-12	-7.273278590358e-12	-1.251834863523e-11	-2.182060027886e-11	-3.782945225361e-11	-6.513411563711e-11	-1.119185089181e-10	-1.898080968158e-10	-3.215457821031e-10	-5.383615653921e-10	-8.966822482282e-10	-1.481292204706e-09	-2.422094782156e-09	-3.935811542602e-09	-6.313602389382e-09	-1.005619745462e-08	-1.581245587730e-08	-2.461999020398e-08	-3.788587511838e-08	-5.756310526549e-08	-8.649762005414e-08	-1.280985092845e-07	-1.875387738915e-07	-2.704230161611e-07	-3.849832088283e-07	-5.398766860511e-07	-7.463059332376e-07	-1.016532124886e-06	-1.363095814696e-06	-1.801225360677e-06	-2.341287256568e-06	-2.998659469866e-06	-3.776642664755e-06	-4.685544015142e-06	-5.716858958100e-06	-6.869608014484e-06	-8.121188354364e-06	-9.455077997559e-06	-1.083690739546e-05	-1.223537519577e-05	-1.361207642755e-05	-1.492780427327e-05	-1.615164270815e-05	-1.724742574233e-05
-4.768283570059e-14	-2.108015096589e-13	-4.894865009662e-13	-8.952356453568e-13	-1.519762176877e-12	-2.490015798460e-12	-4.205539827943e-12	-7.138075824870e-12	-1.240022401706e-11	-2.154384152297e-11	-3.729678939399e-11	-6.454343687433e-11	-1.101930770841e-10	-1.880792830657e-10	-3.171568606528e-10	-5.323595707809e-10	-8.867535911472e-10	-1.462317201017e-09	-2.398827372307e-09	-3.884970875759e-09	-6.252660155021e-09	-9.937560657585e-09	-1.564680604532e-08	-2.436309544343e-08	-3.746250060779e-08	-5.701126684735e-08	-8.551939123965e-08	-1.268890953063e-07	-1.854851427517e-07	-2.677825818949e-07	-3.809772600012e-07	-5.343667957046e-07	-7.388859354789e-07	-1.005844443736e-06	-1.349918157134e-06	-1.782160365107e-06	-2.318945295033e-06	-2.967425201737e-06	-3.740923594133e-06	-4.638477993125e-06	-5.663696480633e-06	-6.804318101245e-06	-8.048222671244e-06	-9.371747327778e-06	-1.074506874184e-05	-1.213766825180e-05	-1.350633385648e-05	-1.482275954222e-05	-1.604033705592e-05	-1.714413720148e-05
-4.678113571239e-14	-2.089344443686e-13	-4.790963212998e-13	-8.898125844274e-13	-1.484534297867e-12	-2.478792600267e-12	-4.123905253581e-12	-7.077425617744e-12	-1.224449247526e-11	-2.124436127544e-11	-3.698162862075e-11	-6.353329012082e-11	-1.092483690762e-10	-1.854943885221e-10	-3.136782765932e-10	-5.265825292636e-10	-8.753096187423e-10	-1.448798642328e-09	-2.367591046747e-09	-3.848509842948e-09	-6.179365341812e-09	-9.834322861101e-09	-1.548734776261e-08	-2.409054716829e-08	-3.711387693681e-08	-5.636747336874e-08	-8.472893919344e-08	-1.255139843490e-07	-1.836887568391e-07	-2.650473240262e-07	-3.770875825003e-07	-5.291618032477e-07	-7.310960183007e-07	-9.962677740725e-07	-1.335611794920e-06	-1.765248946354e-06	-2.294816011843e-06	-2.939216988128e-06	-3.703418713566e-06	-4.594695504437e-06	-5.609876106316e-06	-6.741713249034e-06	-7.976947641967e-06	-9.289706585940e-06	-1.065811770523e-05	-1.203932835967e-05	-1.340883446981e-05	-1.471493314042e-05	-1.594007310676e-05	-1.703591651181e-05
-4.668919184820e-14	-2.044706631874e-13	-4.777431770401e-13	-8.692501732456e-13	-1.479451758821e-12	-2.429021301535e-12	-4.091390714354e-12	-6.988597890090e-12	-1.207542165422e-11	-2.108006814713e-11	-3.639180161020e-11	-6.302927557569e-11	-1.077300634724e-10	-1.834993938730e-10	-3.103400958470e-10	-5.197284762463e-10	-8.675624233583e-10	-1.429755698348e-09	-2.346068307742e-09	-3.803700490748e-09	-6.115746693395e-09	-9.736749990660e-09	-1.531388404460e-08	-2.387377743676e-08	-3.669572463273e-08	-5.585839185630e-08	-8.382221398655e-08	-1.243086992791e-07	-1.818524366157e-07	-2.623413432255e-07	-3.734976454691e-07	-5.235756318211e-07	-7.242467325302e-07	-9.857228423165e-07	-1.323005356296e-06	-1.746960146165e-06	-2.272883536040e-06	-2.909908092504e-06	-3.667960329631e-06	-4.551178219405e-06	-5.557145187006e-06	-6.681877181504e-06	-7.905149249576e-06	-9.213695516781e-06	-1.056872136924e-05	-1.195036614268e-05	-1.330699134815e-05	-1.461922812015e-05	-1.583377026570e-05	-1.694149529432e-05
-4.568699481903e-14	-2.045538453451e-13	-4.675070350491e-13	-8.672957932788e-13	-1.450238507097e-12	-2.410501636793e-12	-4.039810005472e-12	-6.890719372074e-12	-1.199132064408e-11	-2.073472215945e-11	-3.613220986726e-11	-6.213790021973e-11	-1.066012906055e-10	-1.815809766496e-10	-3.062635096667e-10	-5.153491466312e-10	-8.560303634373e-10	-1.417228979202e-09	-2.318939317523e-09	-3.764932171892e-09	-6.056886734212e-09	-9.627542787981e-09	-1.518127837757e-08	-2.360556480687e-08	-3.637271590645e-08	-5.526940222047e-08	-8.302464298936e-08	-1.230962302320e-07	-1.799970341196e-07	-2.599063391884e-07	-3.695556372343e-07	-5.187534499220e-07	-7.166101109483e-07	-9.764668157111e-07	-1.309399410487e-06	-1.730171740577e-06	-2.250408994488e-06	-2.881674904045e-06	-3.633420014155e-06	-4.507590480709e-06	-5.507796332812e-06	-6.620330821622e-06	-7.839815251973e-06	-9.134250043374e-06	-1.048885765200e-05	-1.185651554742e-05	-1.321709871597e-05	-1.451758361308e-05	-1.574076475963e-05	-1.684040879391e-05
-4.582200382576e-14	-2.007213501007e-13	-4.669410872210e-13	-8.518705182980e-13	-1.439383567296e-12	-2.380941057783e-12	-3.981120288723e-12	-6.847826355833e-12	-1.178628340737e-11	-2.060608256272e-11	-3.560861367384e-11	-6.150997160000e-11	-1.055050426080e-10	-1.791722091207e-10	-3.038231088438e-10	-5.084065168397e-10	-8.488408810421e-10	-1.400956657508e-09	-2.295563008582e-09	-3.729939258786e-09	-5.988824521161e-09	-9.547767895620e-09	-1.501130691371e-08	-2.340361252444e-08	-3.599572735951e-08	-5.474864253524e-08	-8.223726509401e-08	-1.218418382196e-07	-1.783724120231e-07	-2.571680328113e-07	-3.662122744032e-07	-5.133179819917e-07	-7.099138132070e-07	-9.665279949626e-07	-1.296745770601e-06	-1.713251881754e-06	-2.228306990088e-06	-2.854743848424e-06	-3.598060990023e-06	-4.467574461618e-06	-5.456114561185e-06	-6.565074398645e-06	-7.770767824327e-06	-9.063675604494e-06	-1.040440241457e-05	-1.177341905946e-05	-1.312232790105e-05	-1.442752805964e-05	-1.564300288655e-05	-1.675064243316e-05
-4.507675522353e-14	-2.004904340338e-13	-4.600966546891e-13	-8.456477918986e-13	-1.423687221086e-12	-2.344984951629e-12	-3.959333102663e-12	-6.723428375058e-12	-1.172478300143e-11	-2.029630324984e-11	-3.526540775061e-11	-6.088753296448e-11	-1.040918610406e-10	-1.778353580734e-10	-2.996624210751e-10	-5.043452418760e-10	-8.391583747627e-10	-1.387009563456e-09	-2.275057848076e-09	-3.687932088378e-09	-5.941667601422e-09	-9.441284542122e-09	-1.488692718537e-08	-2.316575363511e-08	-3.566019922327e-08	-5.424565717210e-08	-8.140090830049e-08	-1.207755114143e-07	-1.764994175069e-07	-2.548847316432e-07	-3.624086469867e-07	-5.085440076253e-07	-7.027822377309e-07	-9.571372881875e-07	-1.284232948053e-06	-1.696242406178e-06	-2.207665756673e-06	-2.826595932287e-06	-3.566136496528e-06	-4.425057316309e-06	-5.410108966652e-06	-6.506362620068e-06	-7.709371643037e-06	-8.989395624530e-06	-1.032883125708e-05	-1.168712424223e-05	-1.303666857089e-05	-1.433526689267e-05	-1.555357558839e-05	-1.665975445333e-05
-4.495414447881e-14	-1.982312408559e-13	-4.565745203561e-13	-8.384529986501e-13	-1.401813876062e-12	-2.334718726332e-12	-3.882624421431e-12	-6.694846418579e-12	-1.153907269512e-11	-2.011065233891e-11	-3.491357446245e-11	-6.006332908286e-11	-1.033766453252e-10	-1.753530309032e-10	-2.974084837582e-10	-4.986246103510e-10	-8.309201859387e-10	-1.375169462403e-09	-2.249369921286e-09	-3.660563149514e-09	-5.875703649730e-09	-9.365807786250e-09	-1.473898203225e-08	-2.295230725936e-08	-3.534418456625e-08	-5.369544867605e-08	-8.071232356218e-08	-1.195135782594e-07	-1.749628500044e-07	-2.522670751832e-07	-3.590533363383e-07	-5.035156357894e-07	-6.959184413938e-07	-9.480427791866e-07	-1.271362266840e-06	-1.680681110263e-06	-2.185673208495e-06	-2.801522785808e-06	-3.531858668191e-06	-4.387336700770e-06	-5.361237825319e-06	-6.453783623922e-06	-7.645457847496e-06	-8.921812804009e-06	-1.025197466025e-05	-1.160714787225e-05	-1.295150385887e-05	-1.424806771378e-05	-1.546648066298e-05	-1.657204180216e-05
-4.460091376744e-14	-1.963624584224e-13	-4.539498133021e-13	-8.253925616063e-13	-1.397960909352e-12	-2.287409582317e-12	-3.870221519929e-12	-6.581869436380e-12	-1.143851372032e-11	-1.991155890447e-11	-3.443364419784e-11	-5.969287148807e-11	-1.019002978871e-10	-1.741316342338e-10	-2.940494678681e-10	-4.938082302121e-10	-8.241860371607e-10	-1.359592163448e-09	-2.233805756085e-09	-3.620121863968e-09	-5.830607874569e-09	-9.275071768662e-09	-1.460487934789e-08	-2.275710512323e-08	-3.498683310648e-08	-5.325811981057e-08	-7.987433111612e-08	-1.184946376162e-07	-1.731903768646e-07	-2.499419344330e-07	-3.555681185311e-07	-4.985739457500e-07	-6.894193276510e-07	-9.384655712831e-07	-1.259817401583e-06	-1.663811998363e-06	-2.166280319587e-06	-2.774429412585e-06	-3.501400001577e-06	-4.347487750875e-06	-5.316926933217e-06	-6.399927242019e-06	-7.586068220158e-06	-8.854761869407e-06	-1.017874914434e-05	-1.153009584409e-05	-1.286834921146e-05	-1.416621560265e-05	-1.537930480122e-05	-1.649166803031e-05
-4.400387711488e-14	-1.957582278697e-13	-4.464508678976e-13	-8.245990260383e-13	-1.369127747575e-12	-2.282944985517e-12	-3.801271258422e-12	-6.527157400103e-12	-1.132501921784e-11	-1.963108297494e-11	-3.424837511078e-11	-5.881655393526e-11	-1.012582879759e-10	-1.721708483600e-10	-2.912679858111e-10	-4.900341442223e-10	-8.148210015627e-10	-1.350927146872e-09	-2.209261808034e-09	-3.593603203003e-09	-5.775720783386e-09	-9.191870597325e-09	-1.448631905090e-08	-2.252794845450e-08	-3.471358439048e-08	-5.270954676369e-08	-7.920824912957e-08	-1.173133870621e-07	-1.716013565307e-07	-2.475662732719e-07	-3.520632352946e-07	-4.940045715781e-07	-6.824107913941e-07	-9.300309587414e-07	-1.247112794870e-06	-1.649032932290e-06	-2.145278367809e-06	-2.750204147301e-06	-3.469551477425e-06	-4.310749628976e-06	-5.272440708278e-06	-6.348673790078e-06	-7.528689337588e-06	-8.789063654992e-06	-1.011029946670e-05	-1.145258903809e-05	-1.279273225796e-05	-1.408180536264e-05	-1.530192518232e-05	-1.640659141105e-05
-4.401854742114e-14	-1.920613933692e-13	-4.466872103183e-13	-8.073772931485e-13	-1.368099496418e-12	-2.241214852366e-12	-3.771514556476e-12	-6.462598283911e-12	-1.115971631258e-11	-1.954215679314e-11	-3.372725557018e-11	-5.849164822427e-11	-1.001202603620e-10	-1.705856075663e-10	-2.891895157696e-10	-4.844489173881e-10	-8.101145920094e-10	-1.336170395727e-09	-2.193922626961e-09	-3.560855748871e-09	-5.724715434674e-09	-9.121118634606e-09	-1.434113544643e-08	-2.236004940462e-08	-3.435936140481e-08	-5.228021554052e-08	-7.843318114263e-08	-1.162419591476e-07	-1.700083686262e-07	-2.451164460755e-07	-3.489013237855e-07	-4.889586950801e-07	-6.763396129831e-07	-9.206322891659e-07	-1.236011805732e-06	-1.633057982525e-06	-2.126300065987e-06	-2.725235641030e-06	-3.439593277070e-06	-4.274691726771e-06	-5.229021785900e-06	-6.300449252592e-06	-7.470954018480e-06	-8.729270382553e-06	-1.003970211220e-05	-1.138381125749e-05	-1.271306951725e-05	-1.400839294368e-05	-1.521869280294e-05	-1.633396180220e-05
-4.300380190288e-14	-1.923588970299e-13	-4.370319157357e-13	-8.072429266467e-13	-1.343202581891e-12	-2.224802616029e-12	-3.735354039237e-12	-6.364391142140e-12	-1.112010779875e-11	-1.923045739188e-11	-3.357068997458e-11	-5.783278349313e-11	-9.922933570300e-11	-1.694646587851e-10	-2.858837506951e-10	-4.819745998918e-10	-8.013151671053e-10	-1.327459074019e-09	-2.174640839090e-09	-3.529955859068e-09	-5.683268704967e-09	-9.030172314549e-09	-1.423977051841e-08	-2.213428425293e-08	-3.408652235496e-08	-5.177928013615e-08	-7.772022898714e-08	-1.151908916567e-07	-1.683201924403e-07	-2.429623576996e-07	-3.453257831605e-07	-4.846519209088e-07	-6.695065307615e-07	-9.124127554085e-07	-1.224081411930e-06	-1.618415272959e-06	-2.107084092319e-06	-2.701216178781e-06	-3.410887078700e-06	-4.238600458294e-06	-5.189172787878e-06	-6.250766965070e-06	-7.419540041203e-06	-8.666430363282e-06	-9.978057870989e-06	-1.131048808074e-05	-1.264439169682e-05	-1.392916340787e-05	-1.514762936276e-05	-1.625448157471e-05
-4.311026859278e-14	-1.880386240882e-13	-4.366667888929e-13	-7.929316676950e-13	-1.333371052178e-12	-2.205067507760e-12	-3.676538726513e-12	-6.349486589703e-12	-1.093285688648e-11	-1.916045614649e-11	-3.318856870267e-11	-5.733900082217e-11	-9.863750500153e-11	-1.675248715216e-10	-2.846367557711e-10	-4.767712809978e-10	-7.964719039674e-10	-1.316246834415e-09	-2.156145644662e-09	-3.506124386975e-09	-5.626937938472e-09	-8.970057411858e-09	-1.409770172058e-08	-2.196329113726e-08	-3.376750273201e-08	-5.131095282383e-08	-7.703753386840e-08	-1.140437558018e-07	-1.668745742259e-07	-2.404680092070e-07	-3.423130178053e-07	-4.797681414954e-07	-6.635051721303e-07	-9.036604265048e-07	-1.212954300217e-06	-1.603886867826e-06	-2.088152521107e-06	-2.678748980860e-06	-3.381456250615e-06	-4.206193918160e-06	-5.147313553651e-06	-6.207212952673e-06	-7.364868097489e-06	-8.611956998566e-06	-9.912193641041e-06	-1.124712959890e-05	-1.257089837289e-05	-1.386064510093e-05	-1.507143770262e-05	-1.618561729785e-05
-4.215243797802e-14	-1.874292106513e-13	-4.294320771946e-13	-7.860774999992e-13	-1.323087101158e-12	-2.168914797179e-12	-3.673555790454e-12	-6.236536749661e-12	-1.090612964357e-11	-1.893833000194e-11	-3.291839831288e-11	-5.703346612151e-11	-9.750717308068e-11	-1.669342234772e-10	-2.815846359728e-10	-4.741457121301e-10	-7.900345457291e-10	-1.305304338159e-09	-2.142717569296e-09	-3.471592345948e-09	-5.591957197877e-09	-8.881730695574e-09	-1.399199489273e-08	-2.176304284091e-08	-3.346364391866e-08	-5.087439581973e-08	-7.626839318750e-08	-1.130877539347e-07	-1.651604399708e-07	-2.383889242166e-07	-3.388796335871e-07	-4.754462208856e-07	-6.571938257271e-07	-8.953317432152e-07	-1.202155639202e-06	-1.589218236072e-06	-2.070851688768e-06	-2.655202954759e-06	-3.355501895761e-06	-4.171653425667e-06	-5.110951238784e-06	-6.160693109900e-06	-7.317416219624e-06	-8.554153035421e-06	-9.854596856003e-06	-1.118057641791e-05	-1.250588090369e-05	-1.378940069709e-05	-1.500313724602e-05	-1.611457566869e-05
-4.183107277205e-14	-1.848536452546e-13	-4.244058215782e-13	-7.813501199776e-13	-1.299740557505e-12	-2.170941589236e-12	-3.604714225158e-12	-6.230548401367e-12	-1.077674162264e-11	-1.879311821636e-11	-3.276502436074e-11	-5.637784175624e-11	-9.725455282858e-11	-1.651549588786e-10	-2.802071363733e-10	-4.704967562358e-10	-7.836365712582e-10	-1.297912912652e-09	-2.121743649347e-09	-3.451661336377e-09	-5.537647363381e-09	-8.817286142771e-09	-1.386806722196e-08	-2.156823481096e-08	-3.318879564235e-08	-5.036521907120e-08	-7.564527933564e-08	-1.119267110741e-07	-1.637446762389e-07	-2.360133575988e-07	-3.358090835488e-07	-4.709700729296e-07	-6.510531128173e-07	-8.874355880206e-07	-1.190982064931e-06	-1.576101276674e-06	-2.052367442838e-06	-2.634720967378e-06	-3.327578633726e-06	-4.141731311348e-06	-5.072212010299e-06	-6.119965400761e-06	-7.267795641591e-06	-8.502615995369e-06	-9.795655151528e-06	-1.111995551183e-05	-1.244072531492e-05	-1.372302648389e-05	-1.493595096881e-05	-1.604679922694e-05
-4.149427386389e-14	-1.818538062691e-13	-4.229649745320e-13	-7.659885953441e-13	-1.303010953100e-12	-2.128167316996e-12	-3.607151846198e-12	-6.155163125731e-12	-1.070082348369e-11	-1.871915772456e-11	-3.238673479535e-11	-5.628980312212e-11	-9.622154092192e-11	-1.644625733290e-10	-2.781630903146e-10	-4.668056428508e-10	-7.796728411578e-10	-1.285289473241e-09	-2.110645913377e-09	-3.418613929136e-09	-5.498906688259e-09	-8.741629793762e-09	-1.374461124124e-08	-2.139778824144e-08	-3.285586861534e-08	-4.996473216534e-08	-7.486982067985e-08	-1.109748400237e-07	-1.621261826387e-07	-2.338605769803e-07	-3.326850114911e-07	-4.665095140638e-07	-6.453689933176e-07	-8.790670631660e-07	-1.181183750288e-06	-1.561859945811e-06	-2.036433125782e-06	-2.612596484062e-06	-3.303307838161e-06	-4.110138291635e-06	-5.037784470315e-06	-6.078257855201e-06	-7.222446655444e-06	-8.451485241904e-06	-9.740188626035e-06	-1.106154654195e-05	-1.237760508816e-05	-1.366069086315e-05	-1.486891561221e-05	-1.598458352349e-05
-4.059190541635e-14	-1.819431224073e-13	-4.136797769521e-13	-7.689249357808e-13	-1.276235169893e-12	-2.132391361047e-12	-3.563110583968e-12	-6.116260605762e-12	-1.066824541869e-11	-1.850169689619e-11	-3.237399925310e-11	-5.569076629474e-11	-9.589442730856e-11	-1.633294839129e-10	-2.760613626333e-10	-4.647469897400e-10	-7.721378970776e-10	-1.279279969110e-09	-2.090733818916e-09	-3.395646484831e-09	-5.453322357468e-09	-8.664225237053e-09	-1.364051178929e-08	-2.118262253937e-08	-3.260197561844e-08	-4.945364457798e-08	-7.423768412656e-08	-1.098884150582e-07	-1.606361449607e-07	-2.317135757822e-07	-3.294918173513e-07	-4.624789311045e-07	-6.392042418169e-07	-8.718519442229e-07	-1.170409925433e-06	-1.549636749813e-06	-2.019240565028e-06	-2.593195236610e-06	-3.278051961796e-06	-4.081495791734e-06	-5.003415630714e-06	-6.039056855184e-06	-7.178929477569e-06	-8.401741444005e-06	-9.688754783066e-06	-1.100286934344e-05	-1.232071473141e-05	-1.359609737269e-05	-1.480993708940e-05	-1.591798829305e-05
-4.082759108352e-14	-1.776635625816e-13	-4.157273882070e-13	-7.529451222014e-13	-1.279425630660e-12	-2.106676430708e-12	-3.542578511456e-12	-6.104454295912e-12	-1.054291186169e-11	-1.852066299175e-11	-3.202603045401e-11	-5.555274385356e-11	-9.526987708783e-11	-1.621479448900e-10	-2.750356382794e-10	-4.602840997481e-10	-7.689982281331e-10	-1.267386267702e-09	-2.077308593885e-09	-3.368536764703e-09	-5.405275419462e-09	-8.601619459055e-09	-1.350292595276e-08	-2.102383651514e-08	-3.226935733173e-08	-4.903882309724e-08	-7.351874376267e-08	-1.088698746295e-07	-1.591824780437e-07	-2.294599687303e-07	-3.266748656221e-07	-4.580105200086e-07	-6.339644668562e-07	-8.638450732300e-07	-1.161162873361e-06	-1.536525535876e-06	-2.003960209597e-06	-2.573386670544e-06	-3.254612239826e-06	-4.053697077080e-06	-4.970153566034e-06	-6.002664588244e-06	-7.135241535024e-06	-8.357172495923e-06	-9.635470277801e-06	-1.095169246227e-05	-1.226008551781e-05	-1.354090913485e-05	-1.474529105680e-05	-1.586210457806e-05
-3.984392351322e-14	-1.786726576544e-13	-4.076547356253e-13	-7.545444053702e-13	-1.265037176792e-12	-2.094574355952e-12	-3.540316089910e-12	-6.031183200445e-12	-1.057187734363e-11	-1.831773860124e-11	-3.198156688223e-11	-5.520950842616e-11	-9.461611448386e-11	-1.616640132202e-10	-2.724105324023e-10	-4.587156804085e-10	-7.619536779569e-10	-1.259655808500e-09	-2.061390279891e-09	-3.338989486165e-09	-5.368190252425e-09	-8.514527866829e-09	-1.340490263922e-08	-2.080995118795e-08	-3.200020945095e-08	-4.856954773701e-08	-7.283088283271e-08	-1.078995901333e-07	-1.576140105284e-07	-2.275182433510e-07	-3.234869183591e-07	-4.542557180440e-07	-6.281162699007e-07	-8.569448644571e-07	-1.151344201679e-06	-1.524670042070e-06	-1.988704789696e-06	-2.554526955954e-06	-3.232519359889e-06	-4.026009720560e-06	-4.940213486946e-06	-5.965108785040e-06	-7.097189169294e-06	-8.309917803099e-06	-9.590039250233e-06	-1.089624329076e-05	-1.220905913454e-05	-1.347991903698e-05	-1.469135884835e-05	-1.579903247327e-05
-4.007938726643e-14	-1.758363710442e-13	-4.080631617693e-13	-7.476940704746e-13	-1.257071250178e-12	-2.096333531094e-12	-3.496063516443e-12	-6.059249737326e-12	-1.045244192725e-11	-1.831632221073e-11	-3.179415312043e-11	-5.485438513235e-11	-9.440598620374e-11	-1.601280628239e-10	-2.716773044610e-10	-4.545732672924e-10	-7.575709840279e-10	-1.250423239486e-09	-2.043380052176e-09	-3.317356336666e-09	-5.313570775794e-09	-8.454765783100e-09	-1.326890711952e-08	-2.063719163881e-08	-3.169785930019e-08	-4.811041546911e-08	-7.219201105422e-08	-1.068226593669e-07	-1.562930644406e-07	-2.252785216858e-07	-3.208307801294e-07	-4.500551364406e-07	-6.230368456137e-07	-8.497187337036e-07	-1.142284692946e-06	-1.513122497894e-06	-1.973790077461e-06	-2.537255871003e-06	-3.209917195685e-06	-4.001750576772e-06	-4.908618917463e-06	-5.933068869913e-06	-7.056256198254e-06	-8.270098108165e-06	-9.540592604420e-06	-1.084963027236e-05	-1.215304752308e-05	-1.342850137616e-05	-1.463165076454e-05	-1.574566818326e-05
-3.968157072672e-14	-1.757001740532e-13	-4.060302565347e-13	-7.423571790700e-13	-1.260523140178e-12	-2.068716442144e-12	-3.518914895911e-12	-5.987884465325e-12	-1.046700214374e-11	-1.821471287390e-11	-3.160508585545e-11	-5.477882180750e-11	-9.351046081420e-11	-1.598225508750e-10	-2.692522928018e-10	-4.521307328420e-10	-7.522784740457e-10	-1.239533701238e-09	-2.030958966605e-09	-3.283388854853e-09	-5.277577679965e-09	-8.369187155715e-09	-1.315913644879e-08	-2.044480079202e-08	-3.139478415243e-08	-4.769523946977e-08	-7.146207816389e-08	-1.059354107326e-07	-1.547425951657e-07	-2.234230624277e-07	-3.178618155935e-07	-4.463660173352e-07	-6.178069509050e-07	-8.429000773051e-07	-1.133687293725e-06	-1.501530026132e-06	-1.960498808476e-06	-2.519160551705e-06	-3.190545249366e-06	-3.975734478843e-06	-4.882003800094e-06	-5.898420512816e-06	-7.021802220502e-06	-8.227064956894e-06	-9.498557484284e-06	-1.079947762340e-05	-1.210469799572e-05	-1.337343950987e-05	-1.457926613353e-05	-1.568871399486e-05
-3.954688007879e-14	-1.758744421759e-13	-4.027722496282e-13	-7.465148596871e-13	-1.243397712375e-12	-2.085786898707e-12	-3.475463872458e-12	-6.004838995523e-12	-1.041218244620e-11	-1.811566003310e-11	-3.159203085071e-11	-5.425761428047e-11	-9.341439081577e-11	-1.584060638627e-10	-2.679169588536e-10	-4.491257849311e-10	-7.457455102294e-10	-1.232512075166e-09	-2.009999809334e-09	-3.261958736891e-09	-5.224249286905e-09	-8.300105066414e-09	-1.303812885192e-08	-2.024685472117e-08	-3.112829948723e-08	-4.720666636211e-08	-7.087331544417e-08	-1.048772400106e-07	-1.534622306747e-07	-2.213567450714e-07	-3.152180514039e-07	-4.426407653405e-07	-6.127526104828e-07	-8.365988071272e-07	-1.124832337412e-06	-1.491452770464e-06	-1.946290325367e-06	-2.503906553957e-06	-3.169571068885e-06	-3.953922041398e-06	-4.853326067956e-06	-5.869011539783e-06	-6.985210355065e-06	-8.189700604547e-06	-9.454694710397e-06	-1.075473532290e-05	-1.205509947471e-05	-1.332296088767e-05	-1.452634278139e-05	-1.563515270952e-05
-3.990543899582e-14	-1.743248380204e-13	-4.066682408389e-13	-7.366130325732e-13	-1.255840101807e-12	-2.059415111270e-12	-3.489597170177e-12	-5.975027480959e-12	-1.036002762016e-11	-1.812830256978e-11	-3.128836413791e-11	-5.425701288938e-11	-9.258768581704e-11	-1.576933830735e-10	-2.662245815743e-10	-4.452312349664e-10	-7.418364648719e-10	-1.219670995981e-09	-1.997382671670e-09	-3.229028506598e-09	-5.181150615054e-09	-8.224830755362e-09	-1.291013021664e-08	-2.007782180284e-08	-3.080513691951e-08	-4.682048824411e-08	-7.016087161722e-08	-1.040041256677e-07	-1.520452229329e-07	-2.194868319703e-07	-3.126047467303e-07	-4.389502314730e-07	-6.082029167953e-07	-8.299500133830e-07	-1.117300077152e-06	-1.480507331220e-06	-1.934441980367e-06	-2.487342823080e-06	-3.151937032204e-06	-3.930694046667e-06	-4.828582424539e-06	-5.838572336726e-06	-6.952521548014e-06	-8.152160041320e-06	-9.414030802397e-06	-1.071097823729e-05	-1.200745828467e-05	-1.327474411970e-05	-1.447382316205e-05	-1.558510911569e-05
-3.946888818088e-14	-1.768271374399e-13	-4.017715536007e-13	-7.455917020004e-13	-1.240695747806e-12	-2.069902318195e-12	-3.473322940412e-12	-5.946537376605e-12	-1.037960960348e-11	-1.795012070883e-11	-3.132481539475e-11	-5.377471279075e-11	-9.221902402138e-11	-1.567463056850e-10	-2.639159313873e-10	-4.430884735896e-10	-7.340160914521e-10	-1.212319657233e-09	-1.977211112319e-09	-3.202367387385e-09	-5.134796571293e-09	-8.142853440838e-09	-1.280409476292e-08	-1.986646609816e-08	-3.055464317048e-08	-4.634691798466e-08	-6.957236331814e-08	-1.030458642753e-07	-1.507397778111e-07	-2.176799518459e-07	-3.099499315592e-07	-4.357119032858e-07	-6.032941982485e-07	-8.243973507545e-07	-1.109024220868e-06	-1.471429044074e-06	-1.921620377206e-06	-2.473287678116e-06	-3.133508530550e-06	-3.910196035376e-06	-4.803778172124e-06	-5.810470223775e-06	-6.921022239383e-06	-8.115931605263e-06	-9.376131499061e-06	-1.066702461034e-05	-1.196425629262e-05	-1.322456399648e-05	-1.442734447275e-05	-1.553126162426e-05
-4.022120794545e-14	-1.749868078682e-13	-4.075617512460e-13	-7.381775252485e-13	-1.248375870720e-12	-2.061773893873e-12	-3.456836736758e-12	-5.964950908212e-12	-1.027345711151e-11	-1.799437033243e-11	-3.104290438554e-11	-5.359148628414e-11	-9.169402213312e-11	-1.553841646111e-10	-2.627613017691e-10	-4.383476978119e-10	-7.297740929780e-10	-1.200049697660e-09	-1.960846017913e-09	-3.174091271805e-09	-5.082767920276e-09	-8.077029732511e-09	-1.266732880210e-08	-1.970568125921e-08	-3.024365139852e-08	-4.595462771534e-08	-6.893291752820e-08	-1.021459262518e-07	-1.495076823968e-07	-2.157977171649e-07	-3.076763874233e-07	-4.321470607022e-07	-5.992551696273e-07	-8.182527233616e-07	-1.102161775662e-06	-1.461694742322e-06	-1.910579097856e-06	-2.458953672508e-06	-3.116802340422e-06	-3.890371149141e-06	-4.780064763848e-06	-5.784513536678e-06	-6.889422421985e-06	-8.083634399433e-06	-9.336536764088e-06	-1.062885861347e-05	-1.191757443681e-05	-1.318191085681e-05	-1.437558299748e-05	-1.548644142442e-05
-3.985003006075e-14	-1.776977853170e-13	-4.048964305373e-13	-7.434577321730e-13	-1.245897621281e-12	-2.052192654870e-12	-3.471993276263e-12	-5.899948008961e-12	-1.031238939682e-11	-1.782842632479e-11	-3.095643746860e-11	-5.330339431250e-11	-9.089373579550e-11	-1.547747887411e-10	-2.598976162737e-10	-4.359232549777e-10	-7.223510366184e-10	-1.190080118728e-09	-1.943735978057e-09	-3.141361535081e-09	-5.042300140115e-09	-7.989416117738e-09	-1.256515451096e-08	-1.950374670738e-08	-2.998499162231e-08	-4.553321399042e-08	-6.832016375878e-08	-1.013167642855e-07	-1.481919829399e-07	-2.142224853243e-07	-3.051285115737e-07	-4.292475485621e-07	-5.947724437053e-07	-8.131359654484e-07	-1.094907664867e-06	-1.453151106017e-06	-1.899638252397e-06	-2.445569822173e-06	-3.101242305060e-06	-3.870749821617e-06	-4.759028501859e-06	-5.757553787429e-06	-6.862299980154e-06	-8.048831608101e-06	-9.303241542575e-06	-1.058658342558e-05	-1.187884810274e-05	-1.313358972559e-05	-1.433315440950e-05	-1.543450548723e-05
-4.041729429897e-14	-1.773340071934e-13	-4.077714260937e-13	-7.445676493150e-13	-1.240483387701e-12	-2.064891060833e-12	-3.431572102557e-12	-5.929965235061e-12	-1.021294299272e-11	-1.778939986268e-11	-3.079975345265e-11	-5.283472248415e-11	-9.058113029185e-11	-1.530503687793e-10	-2.585252422965e-10	-4.314527276816e-10	-7.163190097547e-10	-1.179800360675e-09	-1.923314327109e-09	-3.116701041158e-09	-4.986701073603e-09	-7.925096618608e-09	-1.243542067833e-08	-1.933494305811e-08	-2.971053378099e-08	-4.512090809030e-08	-6.776914022741e-08	-1.004095001349e-07	-1.471143600174e-07	-2.124294144866e-07	-3.030735899086e-07	-4.260324007887e-07	-5.910089718907e-07	-8.078264640476e-07	-1.088397260222e-06	-1.444949197352e-06	-1.889103429496e-06	-2.433563629395e-06	-3.085330339133e-06	-3.853960720274e-06	-4.736540067716e-06	-5.735080223764e-06	-6.832455208115e-06	-8.020121533366e-06	-9.265960821839e-06	-1.055178389797e-05	-1.183499522589e-05	-1.309380789910e-05	-1.428460891841e-05	-1.539178765154e-05
-4.056340419766e-14	-1.782185328603e-13	-4.103166125958e-13	-7.413679582127e-13	-1.251461530300e-12	-2.040023287135e-12	-3.453864219890e-12	-5.869302012809e-12	-1.019554588684e-11	-1.770359386469e-11	-3.052494869595e-11	-5.268011505432e-11	-8.954595253427e-11	-1.522826917771e-10	-2.558425296446e-10	-4.278276070652e-10	-7.101780436541e-10	-1.167154357634e-09	-1.908407206140e-09	-3.081717428365e-09	-4.946579325833e-09	-7.842551875724e-09	-1.232636683322e-08	-1.915815648614e-08	-2.943622992196e-08	-4.475908662197e-08	-6.715162059694e-08	-9.968141519992e-08	-1.458710137698e-07	-2.109915322643e-07	-3.008050407899e-07	-4.233022023093e-07	-5.871894494855e-07	-8.029423601306e-07	-1.082353959171e-06	-1.436804637891e-06	-1.879988238021e-06	-2.420920348499e-06	-3.072124388676e-06	-3.835621924425e-06	-4.718157364320e-06	-5.710105631633e-06	-6.807988683753e-06	-7.988085615224e-06	-9.235042134755e-06	-1.051304326411e-05	-1.179812350502e-05	-1.304967132762e-05	-1.424327079682e-05	-1.534446165766e-05
-4.055489137699e-14	-1.803433996109e-13	-4.082262590476e-13	-7.504084900927e-13	-1.236653387803e-12	-2.056629881803e-12	-3.417056088072e-12	-5.861611030750e-12	-1.014768810953e-11	-1.754071015377e-11	-3.045094429188e-11	-5.206031429255e-11	-8.912239271324e-11	-1.506793121541e-10	-2.536789809966e-10	-4.241751866933e-10	-7.024030360368e-10	-1.158201369377e-09	-1.886570068612e-09	-3.056900450738e-09	-4.894528139951e-09	-7.772775882225e-09	-1.221363292512e-08	-1.897767911421e-08	-2.920129174555e-08	-4.434406657367e-08	-6.666546806010e-08	-9.883152319690e-08	-1.448774124755e-07	-2.094159058287e-07	-2.988517173509e-07	-4.205996970655e-07	-5.835833502257e-07	-7.985619117359e-07	-1.076171425668e-06	-1.429989071384e-06	-1.870147002374e-06	-2.410675498417e-06	-3.057502845164e-06	-3.820776004753e-06	-4.697753397818e-06	-5.689514699652e-06	-6.781135566599e-06	-7.960970702839e-06	-9.201669802718e-06	-1.047935296526e-05	-1.175899314305e-05	-1.301030948106e-05	-1.420004244621e-05	-1.530123775816e-05
-4.129227187384e-14	-1.790955518967e-13	-4.145738358035e-13	-7.421296670982e-13	-1.248867556134e-12	-2.035141841882e-12	-3.413855535695e-12	-5.834930907216e-12	-1.004954479826e-11	-1.750633346387e-11	-3.007890259232e-11	-5.182976550851e-11	-8.816742482538e-11	-1.493984577202e-10	-2.515152146189e-10	-4.194249458206e-10	-6.970587631811e-10	-1.144664426752e-09	-1.871341785604e-09	-3.024333044479e-09	-4.850290949605e-09	-7.701561144628e-09	-1.209611541561e-08	-1.882676537791e-08	-2.892566546085e-08	-4.402320049337e-08	-6.609234814557e-08	-9.815332880017e-08	-1.437994842722e-07	-2.080374760165e-07	-2.969700316165e-07	-4.179788698763e-07	-5.804580921922e-07	-7.939527979714e-07	-1.071149996462e-06	-1.422482697897e-06	-1.862306174198e-06	-2.399271790533e-06	-3.045668622976e-06	-3.804488445105e-06	-4.680657287163e-06	-5.667531243178e-06	-6.757707320405e-06	-7.932887542294e-06	-9.171400275653e-06	-1.044543606427e-05	-1.172222763689e-05	-1.297165818019e-05	-1.415807038420e-05	-1.525974098071e-05
-4.088787499762e-14	-1.822198235254e-13	-4.105784664605e-13	-7.502780903136e-13	-1.237511638822e-12	-2.033902492967e-12	-3.399749064687e-12	-5.774894344312e-12	-1.003433254349e-11	-1.728174008593e-11	-2.995457757410e-11	-5.126072031096e-11	-8.741500550703e-11	-1.481207940502e-10	-2.486339811105e-10	-4.162516991170e-10	-6.887164408066e-10	-1.135388026124e-09	-1.851101246523e-09	-2.996535885112e-09	-4.805679100633e-09	-7.625804170224e-09	-1.200016244181e-08	-1.864578077521e-08	-2.871628200299e-08	-4.364166408592e-08	-6.563509568142e-08	-9.742650780772e-08	-1.428400936498e-07	-2.067474361375e-07	-2.950950723826e-07	-4.157831618138e-07	-5.770832342047e-07	-7.903062768916e-07	-1.065537876801e-06	-1.416562923932e-06	-1.853601849889e-06	-2.389967572534e-06	-3.032955061647e-06	-3.790504934993e-06	-4.663059024545e-06	-5.647628874321e-06	-6.734580736170e-06	-7.906213061667e-06	-9.142589794964e-06	-1.041184526490e-05	-1.168829305941e-05	-1.293190678364e-05	-1.412036165511e-05	-1.521546273141e-05
-4.158812999368e-14	-1.808331933409e-13	-4.147766302093e-13	-7.454523118055e-13	-1.236754528258e-12	-2.027846803483e-12	-3.362616701239e-12	-5.769244352991e-12	-9.897649650198e-12	-1.721502016333e-11	-2.961440898884e-11	-5.082150105143e-11	-8.666190274166e-11	-1.463844341283e-10	-2.467596562445e-10	-4.111398376296e-10	-6.831032587557e-10	-1.122880928580e-09	-1.833772023675e-09	-2.968803494556e-09	-4.757299990664e-09	-7.565390305272e-09	-1.188258700398e-08	-1.851062184292e-08	-2.846540687983e-08	-4.333704175022e-08	-6.515186115930e-08	-9.676767404341e-08	-1.419688571631e-07	-2.054266880707e-07	-2.935752691952e-07	-4.133553923194e-07	-5.744718699803e-07	-7.861919580359e-07	-1.061128527863e-06	-1.410057425670e-06	-1.846390216348e-06	-2.380255298704e-06	-3.021699672600e-06	-3.776711299729e-06	-4.646461697493e-06	-5.628956466816e-06	-6.711567232717e-06	-7.882170790748e-06	-9.112625578976e-06	-1.038250236690e-05	-1.165163516787e-05	-1.289806199272e-05	-1.407815939962e-05	-1.517865061286e-05
-4.140348857443e-14	-1.820215226791e-13	-4.135269292884e-13	-7.442484553158e-13	-1.235661069248e-12	-2.004845608466e-12	-3.361890253095e-12	-5.685579771133e-12	-9.862022681289e-12	-1.701060282501e-11	-2.935909410460e-11	-5.037690670718e-11	-8.562119749183e-11	-1.452820194042e-10	-2.436428869397e-10	-4.077665238283e-10	-6.754111003035e-10	-1.112162579462e-09	-1.816646099323e-09	-2.938181101824e-09	-4.719607315125e-09	-7.489769784289e-09	-1.179629328647e-08	-1.834757284015e-08	-2.826489770810e-08	-4.302001481003e-08	-6.470545271146e-08	-9.618782726287e-08	-1.410526448555e-07	-2.043900502758e-07	-2.918587018357e-07	-4.115113812226e-07	-5.715128291409e-07	-7.829533694869e-07	-1.056364509476e-06	-1.404551987860e-06	-1.839122748490e-06	-2.371351589341e-06	-3.011101356354e-06	-3.763143551943e-06	-4.631658225142e-06	-5.609546103756e-06	-6.691821488286e-06	-7.856107657002e-06	-9.087588192092e-06	-1.034961843172e-05	-1.162157547518e-05	-1.285902032005e-05	-1.404408648623e-05	-1.513497835162e-05
-4.143425877787e-14	-1.820744990171e-13	-4.117965378021e-13	-7.453978901882e-13	-1.221326482713e-12	-2.006696353820e-12	-3.311011783898e-12	-5.666745417054e-12	-9.738707252022e-12	-1.686194688448e-11	-2.909618140732e-11	-4.975528690639e-11	-8.497486751002e-11	-1.433883561199e-10	-2.416285592059e-10	-4.030570834374e-10	-6.688321450628e-10	-1.101648978747e-09	-1.797417811980e-09	-2.914863208651e-09	-4.671430436760e-09	-7.435255362529e-09	-1.169150100988e-08	-1.821710931888e-08	-2.805959560633e-08	-4.272146489724e-08	-6.432502740018e-08	-9.556162173649e-08	-1.403555741293e-07	-2.031966943914e-07	-2.905742939335e-07	-4.094227250866e-07	-5.691671829754e-07	-7.795333524721e-07	-1.052226708723e-06	-1.399221013819e-06	-1.832205414702e-06	-2.363359481904e-06	-3.000238676368e-06	-3.751601752364e-06	-4.615666640615e-06	-5.593558876051e-06	-6.669729587252e-06	-7.834994319829e-06	-9.058900587485e-06	-1.032317264560e-05	-1.158650726170e-05	-1.282771628097e-05	-1.400369686438e-05	-1.510005515567e-05
-4.155942704433e-14	-1.805975370246e-13	-4.130202204224e-13	-7.364350978115e-13	-1.223709441146e-12	-1.976311270023e-12	-3.301317243177e-12	-5.592706684327e-12	-9.651806282016e-12	-1.670589663940e-11	-2.872461005628e-11	-4.937721319323e-11	-8.382661817183e-11	-1.421945667289e-10	-2.387537150625e-10	-3.990489842932e-10	-6.624100751182e-10	-1.089669080541e-09	-1.783114501335e-09	-2.884435856239e-09	-4.637347460413e-09	-7.368599252458e-09	-1.160759391884e-08	-1.808583653493e-08	-2.786246391634e-08	-4.247538539834e-08	-6.390315992477e-08	-9.509953666996e-08	-1.395394876584e-07	-2.023142821469e-07	-2.891268309625e-07	-4.077478861623e-07	-5.667594387391e-07	-7.764731079122e-07	-1.048391193944e-06	-1.393946665712e-06	-1.826285457714e-06	-2.354847741999e-06	-2.991379806317e-06	-3.738740284786e-06	-4.602893660618e-06	-5.575317942748e-06	-6.652126822674e-06	-7.810655404910e-06	-9.035863622186e-06	-1.029257210632e-05	-1.155800694030e-05	-1.279144905187e-05	-1.397046956853e-05	-1.505956323324e-05
-4.107640430866e-14	-1.811126763687e-13	-4.077532388137e-13	-7.378211523615e-13	-1.205908322048e-12	-1.971287193113e-12	-3.257773484440e-12	-5.541790229534e-12	-9.559181064645e-12	-1.648311771353e-11	-2.850358116049e-11	-4.868161588135e-11	-8.312371793361e-11	-1.404427825178e-10	-2.363299788345e-10	-3.951428346368e-10	-6.550058521416e-10	-1.080961591716e-09	-1.764056337216e-09	-2.863341204799e-09	-4.595362904310e-09	-7.315253876422e-09	-1.152465553299e-08	-1.795731190402e-08	-2.770547308308e-08	-4.219515861311e-08	-6.360112912464e-08	-9.455025020374e-08	-1.389416252580e-07	-2.013287961794e-07	-2.879483658505e-07	-4.060843705455e-07	-5.645335177754e-07	-7.737642669791e-07	-1.044446150131e-06	-1.389635836426e-06	-1.819759839678e-06	-2.348149091654e-06	-2.981281726463e-06	-3.728668971745e-06	-4.588217236538e-06	-5.560817988110e-06	-6.632027622455e-06	-7.790822157767e-06	-9.009886604882e-06	-1.026693560661e-05	-1.152632129557e-05	-1.276024419011e-05	-1.393404469111e-05	-1.502387870721e-05
-4.113865120471e-14	-1.786354140370e-13	-4.078573483802e-13	-7.275847130178e-13	-1.202482896271e-12	-1.946021201117e-12	-3.227797163132e-12	-5.487493484328e-12	-9.425511680013e-12	-1.635386110771e-11	-2.808128887185e-11	-4.826923981021e-11	-8.205750775857e-11	-1.389879996779e-10	-2.339633513946e-10	-3.905993636818e-10	-6.497430564912e-10	-1.069118498394e-09	-1.751132083239e-09	-2.837140693263e-09	-4.561825427118e-09	-7.263458334692e-09	-1.144187838767e-08	-1.785851088036e-08	-2.752184999051e-08	-4.200049503218e-08	-6.323709058096e-08	-9.415070978995e-08	-1.382821616736e-07	-2.005117030128e-07	-2.868199035212e-07	-4.044923242338e-07	-5.626544057744e-07	-7.708704795022e-07	-1.041357683429e-06	-1.384741490005e-06	-1.814766816088e-06	-2.340409328983e-06	-2.973444758725e-06	-3.717157343254e-06	-4.576428047179e-06	-5.544648018446e-06	-6.615187416889e-06	-7.769334390080e-06	-8.987176335786e-06	-1.023993652901e-05	-1.149751408621e-05	-1.272823830360e-05	-1.389975437307e-05	-1.498819553343e-05
-4.057082883138e-14	-1.782312269029e-13	-4.024202567742e-13	-7.244972353045e-13	-1.187703645068e-12	-1.927841596046e-12	-3.196300820435e-12	-5.407765428503e-12	-9.350232768864e-12	-1.609746676894e-11	-2.783979592103e-11	-4.762026967551e-11	-8.118966985112e-11	-1.375588191818e-10	-2.311950443930e-10	-3.874427164648e-10	-6.424362866299e-10	-1.061283131573e-09	-1.734923059207e-09	-2.816295661889e-09	-4.529839824645e-09	-7.210765800494e-09	-1.138055374351e-08	-1.773973819545e-08	-2.739818816944e-08	-4.176278586491e-08	-6.297381653521e-08	-9.371681417602e-08	-1.377238830104e-07	-1.997600524470e-07	-2.857002083186e-07	-4.032121051683e-07	-5.605722708412e-07	-7.686934649326e-07	-1.037766091885e-06	-1.381073921095e-06	-1.808974483614e-06	-2.334395513445e-06	-2.964639822468e-06	-3.707710893361e-06	-4.563745816630e-06	-5.530577992694e-06	-6.597847268378e-06	-7.749580124016e-06	-8.964695509890e-06	-1.021388584571e-05	-1.146996927002e-05	-1.269604086870e-05	-1.386798953463e-05	-1.495092555353e-05
-4.036206157266e-14	-1.758801291378e-13	-3.998029067931e-13	-7.157720436646e-13	-1.175827222778e-12	-1.909096374480e-12	-3.148510510004e-12	-5.364250241892e-12	-9.195425742051e-12	-1.595650956840e-11	-2.744481840999e-11	-4.710417687264e-11	-8.032857091509e-11	-1.358823419952e-10	-2.293162001050e-10	-3.829661823260e-10	-6.377374488418e-10	-1.051335917398e-09	-1.722110625237e-09	-2.796753640240e-09	-4.496682603460e-09	-7.173211932604e-09	-1.130468692223e-08	-1.766229320508e-08	-2.724519164524e-08	-4.159167494770e-08	-6.269298075867e-08	-9.334096245181e-08	-1.372321036589e-07	-1.989856980655e-07	-2.848429582845e-07	-4.017426999063e-07	-5.590617126550e-07	-7.661146870550e-07	-1.035110801490e-06	-1.376840256544e-06	-1.804426985051e-06	-2.327823897645e-06	-2.957191871221e-06	-3.698002516239e-06	-4.552204972290e-06	-5.516900278758e-06	-6.581021055031e-06	-7.731240152083e-06	-8.941686151580e-06	-1.019058894532e-05	-1.144051356612e-05	-1.266815638511e-05	-1.383271137347e-05	-1.491961797588e-05
-3.983410235803e-14	-1.743115577280e-13	-3.949714032462e-13	-7.077211382422e-13	-1.164109343313e-12	-1.879719225695e-12	-3.123020003355e-12	-5.271219121120e-12	-9.114051287160e-12	-1.571720841359e-11	-2.713916613858e-11	-4.658602284566e-11	-7.931758125968e-11	-1.347731977092e-10	-2.265907143821e-10	-3.801821864424e-10	-6.316790995031e-10	-1.043548428696e-09	-1.710296491031e-09	-2.776112543985e-09	-4.474014299658e-09	-7.125322785058e-09	-1.125689173727e-08	-1.756515487996e-08	-2.713548689884e-08	-4.141291239109e-08	-6.244353814909e-08	-9.302505140773e-08	-1.367051889477e-07	-1.984218712490e-07	-2.838254520881e-07	-4.007111785727e-07	-5.572498274060e-07	-7.642206888704e-07	-1.032088875802e-06	-1.373454191959e-06	-1.799641210751e-06	-2.322053119736e-06	-2.949935464333e-06	-3.688723985876e-06	-4.541649317138e-06	-5.502891266676e-06	-6.566337731701e-06	-7.711426475679e-06	-8.922279815845e-06	-1.016437819452e-05	-1.141631388967e-05	-1.263574307119e-05	-1.380439372120e-05	-1.488211988249e-05
[truncated: 7,013 more rows]
[truncated: 251 more columns]
