# Supplementary material for: Tracking Charge Migration with Frequency-Matched Strobo-Spectroscopy
Source: J Phys Chem A. 2024 Jan 2;128(1):20–7. doi: 10.1021/acs.jpca.3c04234 (PMC10788909; doi:10.1021/acs.jpca.3c04234)
Supplement: Supplementary file 2 — jp3c04234_si_002.zip [file jp3c04234_si_002.zip › supplemental data/Data/dipoles/CM-orbital/tau=3.2500.txt]

# CM-orbital-resolved dipole moment for tau = 3.2500 o.c.
0.000000000000e+00 -1.706603541705e-03 2.359602496194e-05 1.638377480866e+00
2.500000000000e-01 -1.707058410146e-03 2.360298516169e-05 1.638690852022e+00
5.000000000000e-01 -1.708427054077e-03 2.362398085309e-05 1.639631853240e+00
7.500000000000e-01 -1.710734664764e-03 2.365931203480e-05 1.641200881790e+00
1.000000000000e+00 -1.713994232439e-03 2.370911855842e-05 1.643385805427e+00
1.250000000000e+00 -1.718185805339e-03 2.377328459352e-05 1.646161435104e+00
1.500000000000e+00 -1.723263313597e-03 2.385154274270e-05 1.649497207234e+00
1.750000000000e+00 -1.729177102569e-03 2.394371716874e-05 1.653368363658e+00
2.000000000000e+00 -1.735890830536e-03 2.404990082600e-05 1.657761696072e+00
2.250000000000e+00 -1.743388068027e-03 2.417047291847e-05 1.662673762270e+00
2.500000000000e+00 -1.751671222262e-03 2.430600704700e-05 1.668105651638e+00
2.750000000000e+00 -1.760754264226e-03 2.445719065425e-05 1.674061467156e+00
3.000000000000e+00 -1.770659452050e-03 2.462480633933e-05 1.680552094367e+00
3.250000000000e+00 -1.781420752659e-03 2.480975584354e-05 1.687600307547e+00
3.500000000000e+00 -1.793094526479e-03 2.501310023881e-05 1.695242858458e+00
3.750000000000e+00 -1.805768717627e-03 2.523604924282e-05 1.703527487235e+00
4.000000000000e+00 -1.819564890975e-03 2.547994755028e-05 1.712508132789e+00
4.250000000000e+00 -1.834626475538e-03 2.574617218815e-05 1.722240862541e+00
4.500000000000e+00 -1.851098533305e-03 2.603600829337e-05 1.732783090325e+00
4.750000000000e+00 -1.869109315296e-03 2.635050756739e-05 1.744193542701e+00
5.000000000000e+00 -1.888762339321e-03 2.669044013018e-05 1.756531573734e+00
5.250000000000e+00 -1.910135076553e-03 2.705628197064e-05 1.769854175254e+00
5.500000000000e+00 -1.933278135907e-03 2.744825436934e-05 1.784212680146e+00
5.750000000000e+00 -1.958211651305e-03 2.786637049040e-05 1.799649889395e+00
6.000000000000e+00 -1.984923023592e-03 2.831048427651e-05 1.816198734540e+00
6.250000000000e+00 -2.013373315533e-03 2.878035518131e-05 1.833882680954e+00
6.500000000000e+00 -2.043513015730e-03 2.927572063616e-05 1.852716901504e+00
6.750000000000e+00 -2.075301751790e-03 2.979636203979e-05 1.872709987316e+00
7.000000000000e+00 -2.108724999932e-03 3.034214544198e-05 1.893866010966e+00
7.250000000000e+00 -2.143801248503e-03 3.091302032168e-05 1.916186235276e+00
7.500000000000e+00 -2.180578415883e-03 3.150897960791e-05 1.939670813706e+00
7.750000000000e+00 -2.219122215056e-03 3.212998882099e-05 1.964320162844e+00
8.000000000000e+00 -2.259501213738e-03 3.277591142931e-05 1.990136327376e+00
8.250000000000e+00 -2.301772177846e-03 3.344647042433e-05 2.017123860102e+00
8.500000000000e+00 -2.345969577277e-03 3.414123660311e-05 2.045290662337e+00
8.750000000000e+00 -2.392101643423e-03 3.485964589828e-05 2.074648316493e+00
9.000000000000e+00 -2.440154454815e-03 3.560104874828e-05 2.105212256629e+00
9.250000000000e+00 -2.490101972387e-03 3.636478004010e-05 2.137001469508e+00
9.500000000000e+00 -2.541917775340e-03 3.715022009099e-05 2.170037938715e+00
9.750000000000e+00 -2.595584108531e-03 3.795681662611e-05 2.204346232454e+00
1.000000000000e+01 -2.651094539780e-03 3.878408954816e-05 2.239952492134e+00
1.025000000000e+01 -2.708451405374e-03 3.963160663845e-05 2.276883626491e+00
1.050000000000e+01 -2.767660627334e-03 4.049895608438e-05 2.315166343711e+00
1.075000000000e+01 -2.828727522984e-03 4.138572329559e-05 2.354826163223e+00
1.100000000000e+01 -2.891654873293e-03 4.229147359447e-05 2.395886041292e+00
1.125000000000e+01 -2.956444194838e-03 4.321573363614e-05 2.438365654385e+00
1.150000000000e+01 -3.023097239838e-03 4.415804229274e-05 2.482280195100e+00
1.175000000000e+01 -3.091616518043e-03 4.511794119472e-05 2.527639338136e+00
1.200000000000e+01 -3.162003437067e-03 4.609488148816e-05 2.574446929194e+00
1.225000000000e+01 -3.234252984077e-03 4.708825891572e-05 2.622700444831e+00
1.250000000000e+01 -3.308346424319e-03 4.809739305819e-05 2.672390609409e+00
1.275000000000e+01 -3.384244123613e-03 4.912149652944e-05 2.723501920540e+00
1.300000000000e+01 -3.461877577261e-03 5.015962285593e-05 2.776012129970e+00
1.325000000000e+01 -3.541145021319e-03 5.121067754252e-05 2.829892544430e+00
1.350000000000e+01 -3.621910241808e-03 5.227339928685e-05 2.885108635722e+00
1.375000000000e+01 -3.704002705535e-03 5.334634581125e-05 2.941619398458e+00
1.400000000000e+01 -3.787223047972e-03 5.442791235152e-05 2.999378819592e+00
1.425000000000e+01 -3.871347559878e-03 5.551632668152e-05 3.058335696477e+00
1.450000000000e+01 -3.956132392330e-03 5.660964147808e-05 3.118433084500e+00
1.475000000000e+01 -4.041318878835e-03 5.770575057043e-05 3.179609123393e+00
1.500000000000e+01 -4.126637548247e-03 5.880240295481e-05 3.241797482628e+00
1.525000000000e+01 -4.211811685973e-03 5.989722018651e-05 3.304927909451e+00
1.550000000000e+01 -4.296560868572e-03 6.098772650176e-05 3.368926853308e+00
1.575000000000e+01 -4.380604926072e-03 6.207138640693e-05 3.433718209827e+00
1.600000000000e+01 -4.463668294501e-03 6.314564880067e-05 3.499223872001e+00
1.625000000000e+01 -4.545484993500e-03 6.420800146445e-05 3.565364832523e+00
1.650000000000e+01 -4.625803282836e-03 6.525601516241e-05 3.632061785480e+00
1.675000000000e+01 -4.704389933182e-03 6.628739162284e-05 3.699236019010e+00
1.700000000000e+01 -4.781033398010e-03 6.730000235436e-05 3.766810108077e+00
1.725000000000e+01 -4.855545949112e-03 6.829192007138e-05 3.834708747369e+00
1.750000000000e+01 -4.927764728175e-03 6.926143880079e-05 3.902859360278e+00
1.775000000000e+01 -4.997551494080e-03 7.020708495109e-05 3.971192654388e+00
1.800000000000e+01 -5.064792462483e-03 7.112762106123e-05 4.039643071849e+00
1.825000000000e+01 -5.129397359484e-03 7.202204210777e-05 4.108149137387e+00
1.850000000000e+01 -5.191298979849e-03 7.288956581233e-05 4.176653712505e+00
1.875000000000e+01 -5.250452803789e-03 7.372963211894e-05 4.245104150151e+00
1.900000000000e+01 -5.306836372069e-03 7.454188673753e-05 4.313452408203e+00
1.925000000000e+01 -5.360449135886e-03 7.532616685449e-05 4.381655054821e+00
1.950000000000e+01 -5.411311767577e-03 7.608248707056e-05 4.449673246462e+00
1.975000000000e+01 -5.459465594802e-03 7.681103208002e-05 4.517472625051e+00
2.000000000000e+01 -5.504971262212e-03 7.751214186819e-05 4.585023162765e+00
2.025000000000e+01 -5.547907389469e-03 7.818629786083e-05 4.652298942250e+00
2.050000000000e+01 -5.588369071848e-03 7.883410965620e-05 4.719277872742e+00
2.075000000000e+01 -5.626466046209e-03 7.945629947761e-05 4.785941341387e+00
2.100000000000e+01 -5.662321344406e-03 8.005368822711e-05 4.852273803859e+00
2.125000000000e+01 -5.696069187653e-03 8.062718079774e-05 4.918262318512e+00
2.150000000000e+01 -5.727853446444e-03 8.117774901123e-05 4.983896035359e+00
2.175000000000e+01 -5.757825189088e-03 8.170641272900e-05 5.049165654503e+00
2.200000000000e+01 -5.786140327476e-03 8.221422099783e-05 5.114062872245e+00
2.225000000000e+01 -5.812956936127e-03 8.270223267434e-05 5.178579838607e+00
2.250000000000e+01 -5.838432046863e-03 8.317148187945e-05 5.242708655018e+00
2.275000000000e+01 -5.862719067531e-03 8.362298679088e-05 5.306440926738e+00
2.300000000000e+01 -5.885964520598e-03 8.405770800296e-05 5.369767404252e+00
2.325000000000e+01 -5.908305462584e-03 8.447654347624e-05 5.432677721251e+00
2.350000000000e+01 -5.929867777404e-03 8.488028801537e-05 5.495160242718e+00
2.375000000000e+01 -5.950763753497e-03 8.526962276489e-05 5.557202024469e+00
2.400000000000e+01 -5.971090936479e-03 8.564510321818e-05 5.618788886291e+00
2.425000000000e+01 -5.990931809220e-03 8.600722876104e-05 5.679905584402e+00
2.450000000000e+01 -6.010352650242e-03 8.635640878515e-05 5.740536072586e+00
2.475000000000e+01 -6.029403511889e-03 8.669292606939e-05 5.800663840666e+00
2.500000000000e+01 -6.048119262489e-03 8.701697024760e-05 5.860272303498e+00
2.525000000000e+01 -6.066519830601e-03 8.732866947686e-05 5.919345228384e+00
2.550000000000e+01 -6.084610841727e-03 8.762800773437e-05 5.977867184484e+00
2.575000000000e+01 -6.102385648487e-03 8.791494394456e-05 6.035823991349e+00
2.600000000000e+01 -6.119826997134e-03 8.818936845117e-05 6.093203152669e+00
2.625000000000e+01 -6.136907694066e-03 8.845113859027e-05 6.149994263472e+00
2.650000000000e+01 -6.153592226026e-03 8.870008610126e-05 6.206189376957e+00
2.675000000000e+01 -6.169839178940e-03 8.893605338953e-05 6.261783318131e+00
2.700000000000e+01 -6.185602466913e-03 8.915888619906e-05 6.316773933680e+00
2.725000000000e+01 -6.200832075346e-03 8.936843780688e-05 6.371162273218e+00
2.750000000000e+01 -6.215475623166e-03 8.956458338633e-05 6.424952693960e+00
2.775000000000e+01 -6.229480256178e-03 8.974722784852e-05 6.478152878280e+00
2.800000000000e+01 -6.242793658463e-03 8.991631154978e-05 6.530773761790e+00
2.825000000000e+01 -6.255364408850e-03 9.007182044454e-05 6.582829374835e+00
2.850000000000e+01 -6.267143018387e-03 9.021378947868e-05 6.634336597844e+00
2.875000000000e+01 -6.278083543827e-03 9.034228114432e-05 6.685314831375e+00
2.900000000000e+01 -6.288144639431e-03 9.045741518821e-05 6.735785588857e+00
2.925000000000e+01 -6.297289882609e-03 9.055936727667e-05 6.785772027565e+00
2.950000000000e+01 -6.305488260900e-03 9.064836793699e-05 6.835298433022e+00
2.975000000000e+01 -6.312715318945e-03 9.072470095994e-05 6.884389668739e+00
3.000000000000e+01 -6.318954379301e-03 9.078869716234e-05 6.933070607058e+00
3.025000000000e+01 -6.324197104967e-03 9.084076855001e-05 6.981365559229e+00
3.050000000000e+01 -6.328443619044e-03 9.088138607355e-05 7.029297724439e+00
3.075000000000e+01 -6.331702908292e-03 9.091107956621e-05 7.076888675243e+00
3.100000000000e+01 -6.333993558223e-03 9.093043948297e-05 7.124157893064e+00
3.125000000000e+01 -6.335344256750e-03 9.094010151217e-05 7.171122367395e+00
3.150000000000e+01 -6.335793725431e-03 9.094075914565e-05 7.217796270104e+00
3.175000000000e+01 -6.335390104739e-03 9.093316509692e-05 7.264190712935e+00
3.200000000000e+01 -6.334190244859e-03 9.091812096079e-05 7.310313594062e+00
3.225000000000e+01 -6.332259093499e-03 9.089646872440e-05 7.356169533632e+00
3.250000000000e+01 -6.329668869369e-03 9.086908091957e-05 7.401759899858e+00
3.275000000000e+01 -6.326497743514e-03 9.083684557390e-05 7.447082923472e+00
3.300000000000e+01 -6.322828026015e-03 9.080065139150e-05 7.492133896300e+00
3.325000000000e+01 -6.318744127227e-03 9.076137077541e-05 7.536905448044e+00
3.350000000000e+01 -6.314330579122e-03 9.071984118561e-05 7.581387888566e+00
3.375000000000e+01 -6.309670167675e-03 9.067684522096e-05 7.625569603213e+00
3.400000000000e+01 -6.304842086593e-03 9.063309044988e-05 7.669437489140e+00
3.425000000000e+01 -6.299920065057e-03 9.058918594165e-05 7.712977413337e+00
3.450000000000e+01 -6.294970476961e-03 9.054561444946e-05 7.756174677651e+00
3.475000000000e+01 -6.290050651071e-03 9.050273315295e-05 7.799014472393e+00
3.500000000000e+01 -6.285207612395e-03 9.046078062427e-05 7.841482301693e+00
3.525000000000e+01 -6.280477319892e-03 9.041983929034e-05 7.883564364074e+00
3.550000000000e+01 -6.275884365326e-03 9.037981495724e-05 7.925247872135e+00
3.575000000000e+01 -6.271441771853e-03 9.034039839464e-05 7.966521297166e+00
3.600000000000e+01 -6.267151074559e-03 9.030120342821e-05 8.007374525283e+00
3.625000000000e+01 -6.263002798205e-03 9.026168476048e-05 8.047798916613e+00
3.650000000000e+01 -6.258977215127e-03 9.022111445048e-05 8.087787264780e+00
3.675000000000e+01 -6.255045476885e-03 9.017863758254e-05 8.127333653110e+00
3.700000000000e+01 -6.251170919573e-03 9.013327664387e-05 8.166433213931e+00
3.725000000000e+01 -6.247310720219e-03 9.008395159801e-05 8.205081791674e+00
3.750000000000e+01 -6.243417636741e-03 9.002955087425e-05 8.243275522989e+00
3.775000000000e+01 -6.239441642867e-03 8.996884330481e-05 8.281010341891e+00
3.800000000000e+01 -6.235331590529e-03 8.990055884214e-05 8.318281430968e+00
3.825000000000e+01 -6.231036906767e-03 8.982346688774e-05 8.355082634760e+00
3.850000000000e+01 -6.226509273256e-03 8.973638655879e-05 8.391405856813e+00
3.875000000000e+01 -6.221704235443e-03 8.963821444435e-05 8.427240459193e+00
3.900000000000e+01 -6.216582654973e-03 8.952795582487e-05 8.462572684912e+00
3.925000000000e+01 -6.211111919766e-03 8.940475434949e-05 8.497385123370e+00
3.950000000000e+01 -6.205266868997e-03 8.926791959271e-05 8.531656239356e+00
3.975000000000e+01 -6.199030421231e-03 8.911695187966e-05 8.565359982647e+00
4.000000000000e+01 -6.192393928520e-03 8.895156377958e-05 8.598465494734e+00
4.025000000000e+01 -6.185357241735e-03 8.877169584801e-05 8.630936924054e+00
4.050000000000e+01 -6.177928509110e-03 8.857752360897e-05 8.662733357224e+00
4.075000000000e+01 -6.170123677679e-03 8.836946483520e-05 8.693808869337e+00
4.100000000000e+01 -6.161965708800e-03 8.814817754879e-05 8.724112693887e+00
4.125000000000e+01 -6.153483492783e-03 8.791453607335e-05 8.753589506642e+00
4.150000000000e+01 -6.144710487212e-03 8.766964599832e-05 8.782179819058e+00
4.175000000000e+01 -6.135683432342e-03 8.741482464245e-05 8.809820466571e+00
4.200000000000e+01 -6.126440987948e-03 8.715154257921e-05 8.836445184735e+00
4.225000000000e+01 -6.117022028614e-03 8.688143252109e-05 8.861985250743e+00
4.250000000000e+01 -6.107464069352e-03 8.660623626663e-05 8.886370182634e+00
4.275000000000e+01 -6.097801993271e-03 8.632777519590e-05 8.909528468487e+00
4.300000000000e+01 -6.088066824082e-03 8.604789940431e-05 8.931388320557e+00
4.325000000000e+01 -6.078285449322e-03 8.576855323686e-05 8.951878427432e+00
4.350000000000e+01 -6.068480082699e-03 8.549154703258e-05 8.970928696356e+00
4.375000000000e+01 -6.058667801232e-03 8.521878287265e-05 8.988470965075e+00
4.400000000000e+01 -6.048860776194e-03 8.495205491976e-05 9.004439681738e+00
4.425000000000e+01 -6.039066892282e-03 8.469304019509e-05 9.018772524031e+00
4.450000000000e+01 -6.029290466510e-03 8.444334815633e-05 9.031410969211e+00
4.475000000000e+01 -6.019533284157e-03 8.420448824870e-05 9.042300791311e+00
4.500000000000e+01 -6.009795858980e-03 8.397785623801e-05 9.051392488922e+00
4.525000000000e+01 -6.000078853570e-03 8.376472689917e-05 9.058641649550e+00
4.550000000000e+01 -5.990384557417e-03 8.356625127576e-05 9.064009238481e+00
4.575000000000e+01 -5.980718332151e-03 8.338345622308e-05 9.067461827764e+00
4.600000000000e+01 -5.971089943535e-03 8.321724360216e-05 9.068971763042e+00
4.625000000000e+01 -5.961514703760e-03 8.306839139541e-05 9.068517284157e+00
4.650000000000e+01 -5.952014370848e-03 8.293755443953e-05 9.066082595279e+00
4.675000000000e+01 -5.942617774709e-03 8.282526478151e-05 9.061657899242e+00
4.700000000000e+01 -5.933361121800e-03 8.273193091310e-05 9.055239401995e+00
4.725000000000e+01 -5.924287954544e-03 8.265783595748e-05 9.046829284442e+00
4.750000000000e+01 -5.915448757612e-03 8.260313580058e-05 9.036435654752e+00
4.775000000000e+01 -5.906900193369e-03 8.256785577102e-05 9.024072477893e+00
4.800000000000e+01 -5.898704029865e-03 8.255188543987e-05 9.009759479387e+00
4.825000000000e+01 -5.890925802507e-03 8.255497288390e-05 8.993522022219e+00
4.850000000000e+01 -5.883633291239e-03 8.257672220713e-05 8.975390957359e+00
4.875000000000e+01 -5.876894837766e-03 8.261658843259e-05 8.955402441681e+00
4.900000000000e+01 -5.870777576140e-03 8.267387378552e-05 8.933597707072e+00
4.925000000000e+01 -5.865345644241e-03 8.274772541264e-05 8.910022794579e+00
4.950000000000e+01 -5.860658428213e-03 8.283713517748e-05 8.884728229470e+00
4.975000000000e+01 -5.856768933512e-03 8.294092398023e-05 8.857768652834e+00
5.000000000000e+01 -5.853722325091e-03 8.305774875789e-05 8.829202388849e+00
5.025000000000e+01 -5.851554756823e-03 8.318616576108e-05 8.799090960557e+00
5.050000000000e+01 -5.850292295926e-03 8.332471343772e-05 8.767498553187e+00
5.075000000000e+01 -5.849949825477e-03 8.347166992334e-05 8.734491424488e+00
5.100000000000e+01 -5.850531128064e-03 8.362517718000e-05 8.700137281732e+00
5.125000000000e+01 -5.852028824713e-03 8.378335039214e-05 8.664504619768e+00
5.150000000000e+01 -5.854424762859e-03 8.394428351541e-05 8.627662043995e+00
5.175000000000e+01 -5.857690839651e-03 8.410604492839e-05 8.589677584031e+00
5.200000000000e+01 -5.861789793935e-03 8.426670282874e-05 8.550618023350e+00
5.225000000000e+01 -5.866675962154e-03 8.442434707365e-05 8.510548245816e+00
5.250000000000e+01 -5.872296538138e-03 8.457710957036e-05 8.469530633593e+00
5.275000000000e+01 -5.878592901005e-03 8.472323321917e-05 8.427624513806e+00
5.300000000000e+01 -5.885501627380e-03 8.486109611086e-05 8.384885687491e+00
5.325000000000e+01 -5.892955469146e-03 8.498923307387e-05 8.341366037137e+00
5.350000000000e+01 -5.900884231046e-03 8.510635515804e-05 8.297113241029e+00
5.375000000000e+01 -5.909215568379e-03 8.521134181005e-05 8.252170587806e+00
5.400000000000e+01 -5.917875453977e-03 8.530332115844e-05 8.206576912434e+00
5.425000000000e+01 -5.926788484175e-03 8.538171169897e-05 8.160366641708e+00
5.450000000000e+01 -5.935877906272e-03 8.544613340181e-05 8.113569961418e+00
5.475000000000e+01 -5.945065610406e-03 8.549643285041e-05 8.066213088233e+00
5.500000000000e+01 -5.954271912106e-03 8.553268941930e-05 8.018318645419e+00
5.525000000000e+01 -5.963415172305e-03 8.555519995010e-05 7.969906127023e+00
5.550000000000e+01 -5.972411334937e-03 8.556446381694e-05 7.920992430016e+00
5.575000000000e+01 -5.981173417725e-03 8.556115839695e-05 7.871592444424e+00
5.600000000000e+01 -5.989611055186e-03 8.554610456721e-05 7.821719672101e+00
5.625000000000e+01 -5.997630110547e-03 8.552025298084e-05 7.771386860990e+00
5.650000000000e+01 -6.005132515807e-03 8.548465469391e-05 7.720606627443e+00
5.675000000000e+01 -6.012016390028e-03 8.544040584157e-05 7.669392051189e+00
5.700000000000e+01 -6.018176374249e-03 8.538857333154e-05 7.617757222993e+00
5.725000000000e+01 -6.023504297194e-03 8.533021487844e-05 7.565717727067e+00
5.750000000000e+01 -6.027890000826e-03 8.526635891631e-05 7.513291046981e+00
5.775000000000e+01 -6.031222597576e-03 8.519796123727e-05 7.460496883332e+00
5.800000000000e+01 -6.033391977573e-03 8.512587721082e-05 7.407357375026e+00
5.825000000000e+01 -6.034290569788e-03 8.505084226168e-05 7.353897220034e+00
5.850000000000e+01 -6.033815372435e-03 8.497345740924e-05 7.300143693727e+00
5.875000000000e+01 -6.031870197695e-03 8.489417891053e-05 7.246126566787e+00
5.900000000000e+01 -6.028367883598e-03 8.481331260005e-05 7.191877926774e+00
5.925000000000e+01 -6.023232534327e-03 8.473101282555e-05 7.137431911731e+00
5.950000000000e+01 -6.016401727964e-03 8.464728628629e-05 7.082824363682e+00
5.975000000000e+01 -6.007828526511e-03 8.456199978810e-05 7.028092416308e+00
6.000000000000e+01 -5.997483345414e-03 8.447489075544e-05 6.973274027749e+00
6.025000000000e+01 -5.985355491286e-03 8.438558026727e-05 6.918407475094e+00
6.050000000000e+01 -5.971454315966e-03 8.429358755599e-05 6.863530825073e+00
6.075000000000e+01 -5.955809979035e-03 8.419834766452e-05 6.808681394720e+00
6.100000000000e+01 -5.938473702169e-03 8.409922705985e-05 6.753895218475e+00
6.125000000000e+01 -5.919517539742e-03 8.399553991806e-05 6.699206533343e+00
6.150000000000e+01 -5.899033642131e-03 8.388656286601e-05 6.644647294429e+00
6.175000000000e+01 -5.877133022720e-03 8.377154840994e-05 6.590246730600e+00
6.200000000000e+01 -5.853943856804e-03 8.364973598263e-05 6.536030947531e+00
6.225000000000e+01 -5.829609321338e-03 8.352036166789e-05 6.482022585157e+00
6.250000000000e+01 -5.804285022295e-03 8.338266689753e-05 6.428240531600e+00
6.275000000000e+01 -5.778136076717e-03 8.323590045997e-05 6.374699696723e+00
6.300000000000e+01 -5.751333938017e-03 8.307932089652e-05 6.321410846747e+00
6.325000000000e+01 -5.724053077535e-03 8.291219767173e-05 6.268380498712e+00
6.350000000000e+01 -5.696467572866e-03 8.273380990428e-05 6.215610875700e+00
6.375000000000e+01 -5.668747733582e-03 8.254344494746e-05 6.163099921042e+00
6.400000000000e+01 -5.641056825970e-03 8.234039620703e-05 6.110841370680e+00
6.425000000000e+01 -5.613548003398e-03 8.212396139845e-05 6.058824881912e+00
6.450000000000e+01 -5.586361479091e-03 8.189344141718e-05 6.007036217450e+00
6.475000000000e+01 -5.559622022570e-03 8.164814049802e-05 5.955457481322e+00
6.500000000000e+01 -5.533436745013e-03 8.138736920490e-05 5.904067406219e+00
6.525000000000e+01 -5.507893263787e-03 8.111044574660e-05 5.852841686245e+00
6.550000000000e+01 -5.483058238447e-03 8.081668861765e-05 5.801753354515e+00
6.575000000000e+01 -5.458976278960e-03 8.050545029339e-05 5.750773197750e+00
6.600000000000e+01 -5.435669180462e-03 8.017610955657e-05 5.699870201998e+00
6.625000000000e+01 -5.413135471079e-03 7.982807421286e-05 5.649012026079e+00
6.650000000000e+01 -5.391350391894e-03 7.946079690685e-05 5.598165487623e+00
6.675000000000e+01 -5.370266150292e-03 7.907378529953e-05 5.547297061693e+00
6.700000000000e+01 -5.349812587450e-03 7.866661808528e-05 5.496373374328e+00
6.725000000000e+01 -5.329898089521e-03 7.823894579201e-05 5.445361690590e+00
6.750000000000e+01 -5.310410877029e-03 7.779049515275e-05 5.394230383083e+00
6.775000000000e+01 -5.291220594532e-03 7.732109266731e-05 5.342949375947e+00
6.800000000000e+01 -5.272180129817e-03 7.683066933339e-05 5.291490562408e+00
6.825000000000e+01 -5.253127768546e-03 7.631926532164e-05 5.239828184058e+00
6.850000000000e+01 -5.233889529622e-03 7.578703511152e-05 5.187939178406e+00
6.875000000000e+01 -5.214281774335e-03 7.523424617079e-05 5.135803483952e+00
6.900000000000e+01 -5.194113989738e-03 7.466128238640e-05 5.083404310710e+00
6.925000000000e+01 -5.173191708773e-03 7.406867302073e-05 5.030728367937e+00
6.950000000000e+01 -5.151319505565e-03 7.345704932654e-05 4.977766056599e+00
6.975000000000e+01 -5.128304000448e-03 7.282714797752e-05 4.924511618792e+00
7.000000000000e+01 -5.103956984663e-03 7.217983862981e-05 4.870963250607e+00
7.025000000000e+01 -5.078098418037e-03 7.151608774841e-05 4.817123170072e+00
7.050000000000e+01 -5.050559194326e-03 7.083694985277e-05 4.762997645225e+00
7.075000000000e+01 -5.021183985072e-03 7.014362231286e-05 4.708596973381e+00
7.100000000000e+01 -4.989833748225e-03 6.943737804216e-05 4.653935416435e+00
7.125000000000e+01 -4.956387867036e-03 6.871956489118e-05 4.599031083524e+00
7.150000000000e+01 -4.920746083332e-03 6.799161277410e-05 4.543905766743e+00
7.175000000000e+01 -4.882830060544e-03 6.725501573804e-05 4.488584723088e+00
7.200000000000e+01 -4.842584582685e-03 6.651128056129e-05 4.433096410004e+00
7.225000000000e+01 -4.799978474682e-03 6.576196842883e-05 4.377472170546e+00
7.250000000000e+01 -4.755005250928e-03 6.500867151693e-05 4.321745877583e+00
7.275000000000e+01 -4.707683351284e-03 6.425299440876e-05 4.265953537760e+00
7.300000000000e+01 -4.658056060462e-03 6.349653871052e-05 4.210132863294e+00
7.325000000000e+01 -4.606191141699e-03 6.274088807151e-05 4.154322821300e+00
7.350000000000e+01 -4.552180135306e-03 6.198759275047e-05 4.098563164891e+00
7.375000000000e+01 -4.496137636585e-03 6.123815501349e-05 4.042893960509e+00
7.400000000000e+01 -4.438200274476e-03 6.049401489566e-05 3.987355116652e+00
7.425000000000e+01 -4.378525536682e-03 5.975653747112e-05 3.931985928212e+00
7.450000000000e+01 -4.317290397833e-03 5.902700124813e-05 3.876824643035e+00
7.475000000000e+01 -4.254689812212e-03 5.830658724140e-05 3.821908061375e+00
7.500000000000e+01 -4.190935131381e-03 5.759637182842e-05 3.767271177139e+00
7.525000000000e+01 -4.126252274867e-03 5.689732163641e-05 3.712946866166e+00
7.550000000000e+01 -4.060879758404e-03 5.621028654698e-05 3.658965627928e+00
7.575000000000e+01 -3.995066701580e-03 5.553599487210e-05 3.605355383478e+00
7.600000000000e+01 -3.929070735630e-03 5.487504267365e-05 3.552141330364e+00
7.625000000000e+01 -3.863155609343e-03 5.422792652121e-05 3.499345853703e+00
7.650000000000e+01 -3.797588626718e-03 5.359502282590e-05 3.446988489982e+00
7.675000000000e+01 -3.732637964851e-03 5.297659077422e-05 3.395085938382e+00
7.700000000000e+01 -3.668569888117e-03 5.237274671818e-05 3.343652113312e+00
7.725000000000e+01 -3.605645805884e-03 5.178349391449e-05 3.292698230015e+00
7.750000000000e+01 -3.544119190740e-03 5.120872005551e-05 3.242232915205e+00
7.775000000000e+01 -3.484232486235e-03 5.064819247982e-05 3.192262334632e+00
7.800000000000e+01 -3.426213981191e-03 5.010155630175e-05 3.142790328265e+00
7.825000000000e+01 -3.370274748953e-03 4.956833270819e-05 3.093818546985e+00
7.850000000000e+01 -3.316605683286e-03 4.904791848662e-05 3.045346582291e+00
7.875000000000e+01 -3.265374773984e-03 4.853958504081e-05 2.997372084249e+00
7.900000000000e+01 -3.216724535124e-03 4.804247872611e-05 2.949890863571e+00
7.925000000000e+01 -3.170769697527e-03 4.755562281480e-05 2.902896976298e+00
7.950000000000e+01 -3.127595160834e-03 4.707792135641e-05 2.856382792106e+00
7.975000000000e+01 -3.087254362473e-03 4.660816698907e-05 2.810339049454e+00
8.000000000000e+01 -3.049768041384e-03 4.614505030248e-05 2.764754903189e+00
8.025000000000e+01 -3.015123466175e-03 4.568717324324e-05 2.719617972193e+00
8.050000000000e+01 -2.983274166759e-03 4.523306609971e-05 2.674914394898e+00
8.075000000000e+01 -2.954140122824e-03 4.478120747181e-05 2.630628904420e+00
8.100000000000e+01 -2.927608479638e-03 4.433004667140e-05 2.586744931370e+00
8.125000000000e+01 -2.903534734411e-03 4.387802786157e-05 2.543244747973e+00
8.150000000000e+01 -2.881744443208e-03 4.342361604834e-05 2.500109660057e+00
8.175000000000e+01 -2.862035393510e-03 4.296532247269e-05 2.457320259913e+00
8.200000000000e+01 -2.844180254866e-03 4.250173182099e-05 2.414856744532e+00
8.225000000000e+01 -2.827929641502e-03 4.203152680410e-05 2.372699306286e+00
8.250000000000e+01 -2.813015583736e-03 4.155349317592e-05 2.330828601674e+00
8.275000000000e+01 -2.799155324196e-03 4.106658557276e-05 2.289226295185e+00
8.300000000000e+01 -2.786055459854e-03 4.056992123722e-05 2.247875681379e+00
8.325000000000e+01 -2.773416452181e-03 4.006278020705e-05 2.206762374412e+00
8.350000000000e+01 -2.760937392894e-03 3.954462599498e-05 2.165875061099e+00
8.375000000000e+01 -2.748320852549e-03 3.901512979412e-05 2.125206298554e+00
8.400000000000e+01 -2.735277873352e-03 3.847415718117e-05 2.084753343372e+00
8.425000000000e+01 -2.721532861378e-03 3.792176343848e-05 2.044518985275e+00
8.450000000000e+01 -2.706828460250e-03 3.735822835765e-05 2.004512362524e+00
8.475000000000e+01 -2.690930109311e-03 3.678405064247e-05 1.964749725619e+00
8.500000000000e+01 -2.673630270168e-03 3.619994915263e-05 1.925255118515e+00
8.525000000000e+01 -2.654752239334e-03 3.560686462842e-05 1.886060943419e+00
8.550000000000e+01 -2.634153337428e-03 3.500596173919e-05 1.847208375316e+00
8.575000000000e+01 -2.611727458700e-03 3.439862970908e-05 1.808747596306e+00
8.600000000000e+01 -2.587406832394e-03 3.378648267177e-05 1.770737823494e+00
8.625000000000e+01 -2.561163031407e-03 3.317135790493e-05 1.733247110945e+00
8.650000000000e+01 -2.533007126526e-03 3.255531143603e-05 1.696351915363e+00
8.675000000000e+01 -2.502989093664e-03 3.194061181894e-05 1.660136423204e+00
8.700000000000e+01 -2.471196431096e-03 3.132972990877e-05 1.624691650403e+00
8.725000000000e+01 -2.437752090485e-03 3.072532385717e-05 1.590114332520e+00
8.750000000000e+01 -2.402811743473e-03 3.013021515236e-05 1.556505637721e+00
8.775000000000e+01 -2.366560509501e-03 2.954737394997e-05 1.523969742003e+00
8.800000000000e+01 -2.329209325833e-03 2.897990460707e-05 1.492612309198e+00
8.825000000000e+01 -2.290990858816e-03 2.843099176114e-05 1.462538933153e+00
8.850000000000e+01 -2.252155139967e-03 2.790387249235e-05 1.433853586461e+00
8.875000000000e+01 -2.212965206106e-03 2.740180440611e-05 1.406657136561e+00
8.900000000000e+01 -2.173692514754e-03 2.692800111434e-05 1.381045967903e+00
8.925000000000e+01 -2.134612540520e-03 2.648561011109e-05 1.357110759832e+00
8.950000000000e+01 -2.096000617129e-03 2.607766760976e-05 1.334935451351e+00
8.975000000000e+01 -2.058127972142e-03 2.570705227806e-05 1.314596413152e+00
9.000000000000e+01 -2.021258103983e-03 2.537644189959e-05 1.296161848411e+00
9.025000000000e+01 -1.985643555280e-03 2.508827305553e-05 1.279691419717e+00
9.050000000000e+01 -1.951523141021e-03 2.484470324798e-05 1.265236096848e+00
9.075000000000e+01 -1.919119722126e-03 2.464757681869e-05 1.252838210533e+00
9.100000000000e+01 -1.888638538494e-03 2.449840244800e-05 1.242531681481e+00
9.125000000000e+01 -1.860266120765e-03 2.439832940121e-05 1.234342398702e+00
9.150000000000e+01 -1.834169751869e-03 2.434813321722e-05 1.228288710866e+00
9.175000000000e+01 -1.810497442410e-03 2.434820985781e-05 1.224381986148e+00
9.200000000000e+01 -1.789378435710e-03 2.439857675957e-05 1.222627207261e+00
9.225000000000e+01 -1.770924202280e-03 2.449888287914e-05 1.223023562254e+00
9.250000000000e+01 -1.755229879120e-03 2.464842491651e-05 1.225564998438e+00
9.275000000000e+01 -1.742376076266e-03 2.484617133841e-05 1.230240709543e+00
9.300000000000e+01 -1.732430987312e-03 2.509079189039e-05 1.237035540891e+00
9.325000000000e+01 -1.725452709317e-03 2.538069297664e-05 1.245930291649e+00
9.350000000000e+01 -1.721491701253e-03 2.571405886087e-05 1.256901914605e+00
9.375000000000e+01 -1.720593289030e-03 2.608888815558e-05 1.269923613434e+00
9.400000000000e+01 -1.722800134258e-03 2.650304031171e-05 1.284964849811e+00
9.425000000000e+01 -1.728154553723e-03 2.695428108657e-05 1.301991270723e+00
9.450000000000e+01 -1.736700592140e-03 2.744032667712e-05 1.320964586082e+00
9.475000000000e+01 -1.748485753678e-03 2.795888499740e-05 1.341842410024e+00
9.500000000000e+01 -1.763562317346e-03 2.850769454543e-05 1.364578103031e+00
9.525000000000e+01 -1.781988164756e-03 2.908456096548e-05 1.389120632201e+00
9.550000000000e+01 -1.803827080882e-03 2.968738736409e-05 1.415414478392e+00
9.575000000000e+01 -1.829148497270e-03 3.031420179916e-05 1.443399615900e+00
9.600000000000e+01 -1.858026663744e-03 3.096317803514e-05 1.473011574425e+00
9.625000000000e+01 -1.890539263270e-03 3.163265161329e-05 1.504181607592e+00
9.650000000000e+01 -1.926765484016e-03 3.232112943558e-05 1.536836965647e+00
9.675000000000e+01 -1.966783586941e-03 3.302729399624e-05 1.570901282827e+00
9.700000000000e+01 -2.010668012047e-03 3.375000149961e-05 1.606295071889e+00
9.725000000000e+01 -2.058486141361e-03 3.448827480002e-05 1.642936313925e+00
9.750000000000e+01 -2.110294721360e-03 3.524129086580e-05 1.680741134597e+00
9.775000000000e+01 -2.166136033554e-03 3.600836336096e-05 1.719624540096e+00
9.800000000000e+01 -2.226033963493e-03 3.678892167538e-05 1.759501196747e+00
9.825000000000e+01 -2.289989996589e-03 3.758247659708e-05 1.800286223100e+00
9.850000000000e+01 -2.357979332731e-03 3.838860894739e-05 1.841895974516e+00
9.875000000000e+01 -2.429947236499e-03 3.920694894599e-05 1.884248790866e+00
9.900000000000e+01 -2.505805620746e-03 4.003712510187e-05 1.927265689309e+00
9.925000000000e+01 -2.585430040756e-03 4.087874529649e-05 1.970870980517e+00
9.950000000000e+01 -2.668657166282e-03 4.173133389290e-05 2.014992797348e+00
9.975000000000e+01 -2.755282964028e-03 4.259433734885e-05 2.059563526405e+00
1.000000000000e+02 -2.845061674196e-03 4.346709251171e-05 2.104520141341e+00
1.002500000000e+02 -2.937705594648e-03 4.434880000828e-05 2.149804440581e+00
1.005000000000e+02 -3.032885731418e-03 4.523850408236e-05 2.195363199037e+00
1.007500000000e+02 -3.130233405997e-03 4.613507755902e-05 2.241148244191e+00
1.010000000000e+02 -3.229342801612e-03 4.703721330512e-05 2.287116473649e+00
1.012500000000e+02 -3.329774481188e-03 4.794342156716e-05 2.333229826748e+00
1.015000000000e+02 -3.431059812793e-03 4.885203435817e-05 2.379455228763e+00
1.017500000000e+02 -3.532706257314e-03 4.976121740721e-05 2.425764516617e+00
1.020000000000e+02 -3.634203408342e-03 5.066898872549e-05 2.472134360690e+00
1.022500000000e+02 -3.735029682093e-03 5.157324446739e-05 2.518546183562e+00
1.025000000000e+02 -3.834659513131e-03 5.247179201637e-05 2.564986083168e+00
1.027500000000e+02 -3.932570878623e-03 5.336238743259e-05 2.611444753708e+00
1.030000000000e+02 -4.028252955069e-03 5.424277787450e-05 2.657917400125e+00
1.032500000000e+02 -4.121213751302e-03 5.511074708983e-05 2.704403640318e+00
1.035000000000e+02 -4.210987490827e-03 5.596416411707e-05 2.750907378577e+00
1.037500000000e+02 -4.297141558439e-03 5.680102656674e-05 2.797436646412e+00
1.040000000000e+02 -4.379282819335e-03 5.761950676661e-05 2.844003393557e+00
1.042500000000e+02 -4.457063165892e-03 5.841799191048e-05 2.890623221815e+00
1.045000000000e+02 -4.530184160519e-03 5.919511965941e-05 2.937315057426e+00
1.047500000000e+02 -4.598400671161e-03 5.994980640350e-05 2.984100751812e+00
1.050000000000e+02 -4.661523423736e-03 6.068126903844e-05 3.031004614695e+00
1.052500000000e+02 -4.719420408572e-03 6.138903765263e-05 3.078052878170e+00
1.055000000000e+02 -4.772017252487e-03 6.207295888963e-05 3.125273104914e+00
1.057500000000e+02 -4.819296481861e-03 6.273319209799e-05 3.172693542658e+00
1.060000000000e+02 -4.861295822004e-03 6.337019468686e-05 3.220342444696e+00
1.062500000000e+02 -4.898105562495e-03 6.398470013366e-05 3.268247369785e+00
1.065000000000e+02 -4.929865284173e-03 6.457768895302e-05 3.316434479971e+00
1.067500000000e+02 -4.956759895202e-03 6.515035748647e-05 3.364927858740e+00
1.070000000000e+02 -4.979015188678e-03 6.570407846357e-05 3.413748860060e+00
1.072500000000e+02 -4.996893226550e-03 6.624036060243e-05 3.462915519199e+00
1.075000000000e+02 -5.010687576243e-03 6.676080595522e-05 3.512442032106e+00
1.077500000000e+02 -5.020718584214e-03 6.726706845400e-05 3.562338327503e+00
1.080000000000e+02 -5.027328704554e-03 6.776081487755e-05 3.612609730088e+00
1.082500000000e+02 -5.030878285004e-03 6.824369446090e-05 3.663256738336e+00
1.085000000000e+02 -5.031741747903e-03 6.871730096267e-05 3.714274910711e+00
1.087500000000e+02 -5.030303864488e-03 6.918314920801e-05 3.765654859682e+00
1.090000000000e+02 -5.026956622275e-03 6.964265878134e-05 3.817382361939e+00
1.092500000000e+02 -5.022096572384e-03 7.009714288919e-05 3.869438557032e+00
1.095000000000e+02 -5.016122563360e-03 7.054779943380e-05 3.921800249311e+00
1.097500000000e+02 -5.009433768884e-03 7.099571199834e-05 3.974440276103e+00
1.100000000000e+02 -5.002427979402e-03 7.144185421656e-05 4.027327947698e+00
1.102500000000e+02 -4.995500032958e-03 7.188709909278e-05 4.080429535754e+00
1.105000000000e+02 -4.989040381563e-03 7.233223364131e-05 4.133708788105e+00
1.107500000000e+02 -4.983433576274e-03 7.277797319813e-05 4.187127471510e+00
1.110000000000e+02 -4.979056611816e-03 7.322497714093e-05 4.240645907283e+00
1.112500000000e+02 -4.976277051426e-03 7.367386349205e-05 4.294223507209e+00
1.115000000000e+02 -4.975450877979e-03 7.412522182884e-05 4.347819278880e+00
1.117500000000e+02 -4.976920016612e-03 7.457962362084e-05 4.401392310402e+00
1.120000000000e+02 -4.981009537404e-03 7.503762789590e-05 4.454902209879e+00
1.122500000000e+02 -4.988024517613e-03 7.549978275800e-05 4.508309513044e+00
1.125000000000e+02 -4.998246608298e-03 7.596662162909e-05 4.561576040799e+00
1.127500000000e+02 -5.011930332067e-03 7.643865394955e-05 4.614665222784e+00
1.130000000000e+02 -5.029299251350e-03 7.691635089749e-05 4.667542374351e+00
1.132500000000e+02 -5.050542063934e-03 7.740012745355e-05 4.720174944337e+00
1.135000000000e+02 -5.075808793564e-03 7.789031821656e-05 4.772532727427e+00
1.137500000000e+02 -5.105207148382e-03 7.838715214933e-05 4.824588051366e+00
1.140000000000e+02 -5.138799189923e-03 7.889072636433e-05 4.876315946531e+00
1.142500000000e+02 -5.176598518135e-03 7.940097922207e-05 4.927694296002e+00
1.145000000000e+02 -5.218567971207e-03 7.991765968418e-05 4.978703978627e+00
1.147500000000e+02 -5.264618079918e-03 8.044030445478e-05 5.029329001625e+00
1.150000000000e+02 -5.314606217709e-03 8.096820330911e-05 5.079556630499e+00
1.152500000000e+02 -5.368336675523e-03 8.150042038685e-05 5.129377513188e+00
1.155000000000e+02 -5.425561639808e-03 8.203577903446e-05 5.178785800241e+00
1.157500000000e+02 -5.485983128849e-03 8.257283208188e-05 5.227779258167e+00
1.160000000000e+02 -5.549255773945e-03 8.310987809923e-05 5.276359371516e+00
1.162500000000e+02 -5.614990562170e-03 8.364497984531e-05 5.324531431493e+00
1.165000000000e+02 -5.682759374517e-03 8.417598670804e-05 5.372304600881e+00
1.167500000000e+02 -5.752100310811e-03 8.470057540969e-05 5.419691954924e+00
1.170000000000e+02 -5.822523593173e-03 8.521626810615e-05 5.466710483786e+00
1.172500000000e+02 -5.893518000378e-03 8.572040907498e-05 5.513381056276e+00
1.175000000000e+02 -5.964557555691e-03 8.621035036108e-05 5.559728336345e+00
1.177500000000e+02 -6.035108419301e-03 8.668345426632e-05 5.605780641776e+00
1.180000000000e+02 -6.104635990821e-03 8.713708616159e-05 5.651569751118e+00
1.182500000000e+02 -6.172611854006e-03 8.756868358750e-05 5.697130643212e+00
1.185000000000e+02 -6.238520388202e-03 8.797583524506e-05 5.742501183236e+00
1.187500000000e+02 -6.301865066448e-03 8.835628399709e-05 5.787721741656e+00
1.190000000000e+02 -6.362174249704e-03 8.870789887486e-05 5.832834762420e+00
1.192500000000e+02 -6.419006226577e-03 8.902879101516e-05 5.877884280396e+00
1.195000000000e+02 -6.471953605888e-03 8.931732764339e-05 5.922915389747e+00
1.197500000000e+02 -6.520646980827e-03 8.957212914862e-05 5.967973682233e+00
1.200000000000e+02 -6.564757864420e-03 8.979207168153e-05 6.013104656028e+00
1.202500000000e+02 -6.604000902570e-03 8.997628693097e-05 6.058353107681e+00
1.205000000000e+02 -6.638135355301e-03 9.012415631507e-05 6.103762519713e+00
1.207500000000e+02 -6.666965985285e-03 9.023529655477e-05 6.149374447126e+00
1.210000000000e+02 -6.690343305244e-03 9.030953821859e-05 6.195227922850e+00
1.212500000000e+02 -6.708163294067e-03 9.034694220714e-05 6.241358884561e+00
1.215000000000e+02 -6.720366569409e-03 9.034775163075e-05 6.287799635229e+00
1.217500000000e+02 -6.726937290984e-03 9.031237698232e-05 6.334578342301e+00
1.220000000000e+02 -6.727901715746e-03 9.024138773386e-05 6.381718588795e+00
1.222500000000e+02 -6.723326443649e-03 9.013550108311e-05 6.429238973212e+00
1.225000000000e+02 -6.713316460190e-03 8.999553701414e-05 6.477152769513e+00
1.227500000000e+02 -6.698013072365e-03 8.982243568864e-05 6.525467647863e+00
1.230000000000e+02 -6.677591639046e-03 8.961725201170e-05 6.574185459149e+00
1.232500000000e+02 -6.652259188711e-03 8.938114681292e-05 6.623302085002e+00
1.235000000000e+02 -6.622251950963e-03 8.911538427742e-05 6.672807353871e+00
1.237500000000e+02 -6.587832796761e-03 8.882133110466e-05 6.722685023223e+00
1.240000000000e+02 -6.549288529904e-03 8.850045875192e-05 6.772912827676e+00
1.242500000000e+02 -6.506927083777e-03 8.815434660428e-05 6.823462588322e+00
1.245000000000e+02 -6.461074550668e-03 8.778466657192e-05 6.874300385665e+00
1.247500000000e+02 -6.412072159152e-03 8.739319175363e-05 6.925386787952e+00
1.250000000000e+02 -6.360273145329e-03 8.698179466718e-05 6.976677132723e+00
1.252500000000e+02 -6.306039563855e-03 8.655244044667e-05 7.028121858377e+00
1.255000000000e+02 -6.249739024315e-03 8.610717638813e-05 7.079666877257e+00
1.257500000000e+02 -6.191741424194e-03 8.564811967060e-05 7.131253987287e+00
1.260000000000e+02 -6.132415723580e-03 8.517744324094e-05 7.182821314992e+00
1.262500000000e+02 -6.072126784977e-03 8.469735954270e-05 7.234303782493e+00
1.265000000000e+02 -6.011232396894e-03 8.421010208229e-05 7.285633593073e+00
1.267500000000e+02 -5.950080523085e-03 8.371790531075e-05 7.336740727911e+00
1.270000000000e+02 -5.889006962221e-03 8.322297962912e-05 7.387553446747e+00
1.272500000000e+02 -5.828333313716e-03 8.272747961302e-05 7.437998789904e+00
1.275000000000e+02 -5.768365281907e-03 8.223352525991e-05 7.488003073961e+00
1.277500000000e+02 -5.709391293377e-03 8.174317459470e-05 7.537492375814e+00
1.280000000000e+02 -5.651681636032e-03 8.125835177880e-05 7.586393005946e+00
1.282500000000e+02 -5.595488087254e-03 8.078095920597e-05 7.634631955751e+00
1.285000000000e+02 -5.541043359533e-03 8.031277992690e-05 7.682137327046e+00
1.287500000000e+02 -5.488560996131e-03 7.985545443193e-05 7.728838725304e+00
1.290000000000e+02 -5.438235625899e-03 7.941049326565e-05 7.774667624064e+00
1.292500000000e+02 -5.390243428787e-03 7.897928590442e-05 7.819557691029e+00
1.295000000000e+02 -5.344742780193e-03 7.856313173804e-05 7.863445071956e+00
1.297500000000e+02 -5.301874964535e-03 7.816315911954e-05 7.906268629476e+00
1.300000000000e+02 -5.261764892264e-03 7.778035192488e-05 7.947970145211e+00
1.302500000000e+02 -5.224521937264e-03 7.741557752411e-05 7.988494466042e+00
1.305000000000e+02 -5.190240640376e-03 7.706960516043e-05 8.027789618502e+00
1.307500000000e+02 -5.159001411698e-03 7.674311476163e-05 8.065806868152e+00
1.310000000000e+02 -5.130871045309e-03 7.643668326945e-05 8.102500752904e+00
1.312500000000e+02 -5.105903144608e-03 7.615080965134e-05 8.137829067520e+00
1.315000000000e+02 -5.084138391913e-03 7.588592457719e-05 8.171752831700e+00
1.317500000000e+02 -5.065604733391e-03 7.564236916408e-05 8.204236219478e+00
1.320000000000e+02 -5.050317367372e-03 7.542040690542e-05 8.235246484416e+00
1.322500000000e+02 -5.038278648704e-03 7.522024027903e-05 8.264753858179e+00
1.325000000000e+02 -5.029477846980e-03 7.504195813132e-05 8.292731457380e+00
1.327500000000e+02 -5.023890762280e-03 7.488555751650e-05 8.319155174625e+00
1.330000000000e+02 -5.021479367127e-03 7.475097734580e-05 8.344003587919e+00
1.332500000000e+02 -5.022191472133e-03 7.463808655533e-05 8.367257861650e+00
1.335000000000e+02 -5.025960444312e-03 7.454665548409e-05 8.388901670313e+00
1.337500000000e+02 -5.032704989324e-03 7.447636359104e-05 8.408921121292e+00
1.340000000000e+02 -5.042329192230e-03 7.442675531594e-05 8.427304692577e+00
1.342500000000e+02 -5.054722672853e-03 7.439721164401e-05 8.444043172305e+00
1.345000000000e+02 -5.069761087797e-03 7.438710509686e-05 8.459129614728e+00
1.347500000000e+02 -5.087307123833e-03 7.439574800480e-05 8.472559290612e+00
1.350000000000e+02 -5.107211724633e-03 7.442229522306e-05 8.484329638401e+00
1.352500000000e+02 -5.129315597971e-03 7.446570992195e-05 8.494440222946e+00
1.355000000000e+02 -5.153451073011e-03 7.452491179902e-05 8.502892679128e+00
1.357500000000e+02 -5.179444403433e-03 7.459880757366e-05 8.509690654433e+00
1.360000000000e+02 -5.207118318111e-03 7.468623572290e-05 8.514839742849e+00
1.362500000000e+02 -5.236294795023e-03 7.478600352981e-05 8.518347411380e+00
1.365000000000e+02 -5.266797915430e-03 7.489693056620e-05 8.520222920325e+00
1.367500000000e+02 -5.298456786173e-03 7.501780807551e-05 8.520477238673e+00
1.370000000000e+02 -5.331108391673e-03 7.514748490267e-05 8.519122958744e+00
1.372500000000e+02 -5.364600101731e-03 7.528489588143e-05 8.516174213869e+00
1.375000000000e+02 -5.398791777201e-03 7.542907776728e-05 8.511646604430e+00
1.377500000000e+02 -5.433557357517e-03 7.557919219611e-05 8.505557138263e+00
1.380000000000e+02 -5.468785779370e-03 7.573454570070e-05 8.497924190721e+00
1.382500000000e+02 -5.504381120070e-03 7.589460643259e-05 8.488767489982e+00
1.385000000000e+02 -5.540261891395e-03 7.605901339280e-05 8.478108131582e+00
1.387500000000e+02 -5.576359435454e-03 7.622758065012e-05 8.465968625078e+00
1.390000000000e+02 -5.612615435823e-03 7.640029280806e-05 8.452372970580e+00
1.392500000000e+02 -5.648977955819e-03 7.657729543700e-05 8.437346770704e+00
1.395000000000e+02 -5.685395413495e-03 7.675887537256e-05 8.420917362756e+00
1.397500000000e+02 -5.721811568379e-03 7.694543337367e-05 8.403113976460e+00
1.400000000000e+02 -5.758161169890e-03 7.713745158872e-05 8.383967904286e+00
1.402500000000e+02 -5.794365619200e-03 7.733545605962e-05 8.363512672967e+00
1.405000000000e+02 -5.830328602554e-03 7.753997386434e-05 8.341784213345e+00
1.407500000000e+02 -5.865932096474e-03 7.775148906247e-05 8.318821008932e+00
1.410000000000e+02 -5.901032702117e-03 7.797039759067e-05 8.294664218539e+00
1.412500000000e+02 -5.935458779893e-03 7.819695784611e-05 8.269357757810e+00
1.415000000000e+02 -5.969008321485e-03 7.843124314175e-05 8.242948331617e+00
1.417500000000e+02 -6.001447957029e-03 7.867314151655e-05 8.215485411873e+00
1.420000000000e+02 -6.032513174462e-03 7.892228102943e-05 8.187021151032e+00
1.422500000000e+02 -6.061909639642e-03 7.917811640273e-05 8.157610238305e+00
1.425000000000e+02 -6.089315758249e-03 7.943976370062e-05 8.127309688647e+00
1.427500000000e+02 -6.114387071748e-03 7.970601125690e-05 8.096178584093e+00
1.430000000000e+02 -6.136761707316e-03 7.997540612839e-05 8.064277756637e+00
1.432500000000e+02 -6.156067041288e-03 8.024624484981e-05 8.031669442224e+00
1.435000000000e+02 -6.171927442938e-03 8.051658243377e-05 7.998416892328e+00
1.437500000000e+02 -6.183972889849e-03 8.078426057409e-05 7.964583978807e+00
1.440000000000e+02 -6.191848401179e-03 8.104702004275e-05 7.930234774240e+00
1.442500000000e+02 -6.195224012458e-03 8.130251363844e-05 7.895433145106e+00
1.445000000000e+02 -6.193804636765e-03 8.154833884574e-05 7.860242335001e+00
1.447500000000e+02 -6.187339477068e-03 8.178207181306e-05 7.824724574238e+00
1.450000000000e+02 -6.175631421456e-03 8.200137028935e-05 7.788940688256e+00
1.452500000000e+02 -6.158545621749e-03 8.220405544002e-05 7.752949738946e+00
1.455000000000e+02 -6.136016844844e-03 8.238816447151e-05 7.716808668311e+00
1.457500000000e+02 -6.108055326189e-03 8.255200121138e-05 7.680571977039e+00
1.460000000000e+02 -6.074751205365e-03 8.269415903961e-05 7.644291406111e+00
1.462500000000e+02 -6.036277048360e-03 8.281356877610e-05 7.608015654215e+00
1.465000000000e+02 -5.992888432365e-03 8.290966513019e-05 7.571790099062e+00
1.467500000000e+02 -5.944922549928e-03 8.298225286124e-05 7.535656556903e+00
1.470000000000e+02 -5.892794998412e-03 8.303155014322e-05 7.499653048765e+00
1.472500000000e+02 -5.836994420089e-03 8.305824890520e-05 7.463813609262e+00
1.475000000000e+02 -5.778075638097e-03 8.306335152311e-05 7.428168104858e+00
1.477500000000e+02 -5.716651101619e-03 8.304822894684e-05 7.392742098892e+00
1.480000000000e+02 -5.653380876108e-03 8.301462704197e-05 7.357556729997e+00
1.482500000000e+02 -5.588961518374e-03 8.296460213117e-05 7.322628632601e+00
1.485000000000e+02 -5.524114829951e-03 8.290046457846e-05 7.287969887418e+00
1.487500000000e+02 -5.459576198508e-03 8.282472394641e-05 7.253587991981e+00
1.490000000000e+02 -5.396082864562e-03 8.274003611722e-05 7.219485870236e+00
1.492500000000e+02 -5.334362699092e-03 8.264914888084e-05 7.185661909367e+00
1.495000000000e+02 -5.275123732012e-03 8.255485058598e-05 7.152110013774e+00
1.497500000000e+02 -5.219044593249e-03 8.245992170666e-05 7.118819697496e+00
1.500000000000e+02 -5.166766161615e-03 8.236709261772e-05 7.085776196645e+00
1.502500000000e+02 -5.118884507283e-03 8.227900771443e-05 7.052960616784e+00
1.505000000000e+02 -5.075945265268e-03 8.219820234120e-05 7.020350101229e+00
1.507500000000e+02 -5.038439346169e-03 8.212707116634e-05 6.987918038679e+00
1.510000000000e+02 -5.006799936794e-03 8.206784416076e-05 6.955634298783e+00
1.512500000000e+02 -4.981400625155e-03 8.202259419035e-05 6.923465498668e+00
1.515000000000e+02 -4.962554448941e-03 8.199322854516e-05 6.891375299240e+00
1.517500000000e+02 -4.950513673733e-03 8.198149309965e-05 6.859324728374e+00
1.520000000000e+02 -4.945470026696e-03 8.198894617092e-05 6.827272527376e+00
1.522500000000e+02 -4.947555223634e-03 8.201696092672e-05 6.795175515892e+00
1.525000000000e+02 -4.956841548936e-03 8.206674882827e-05 6.762988968276e+00
1.527500000000e+02 -4.973342354882e-03 8.213935349088e-05 6.730666993818e+00
1.530000000000e+02 -4.997012434687e-03 8.223562719353e-05 6.698162912403e+00
1.532500000000e+02 -5.027748194992e-03 8.235621899930e-05 6.665429617704e+00
1.535000000000e+02 -5.065387616847e-03 8.250156373393e-05 6.632419920467e+00
1.537500000000e+02 -5.109710170290e-03 8.267185186864e-05 6.599086866898e+00
1.540000000000e+02 -5.160436494342e-03 8.286702413104e-05 6.565384025917e+00
1.542500000000e+02 -5.217228381949e-03 8.308676978486e-05 6.531265744971e+00
1.545000000000e+02 -5.279688683422e-03 8.333048301762e-05 6.496687371085e+00
1.547500000000e+02 -5.347361767399e-03 8.359721796666e-05 6.461605436885e+00
1.550000000000e+02 -5.419734328295e-03 8.388565601272e-05 6.425977814522e+00
1.552500000000e+02 -5.496236985503e-03 8.419412442284e-05 6.389763835303e+00
1.555000000000e+02 -5.576246409288e-03 8.452059782332e-05 6.352924383898e+00
1.557500000000e+02 -5.659088344204e-03 8.486264920821e-05 6.315421961879e+00
1.560000000000e+02 -5.744041369745e-03 8.521744770595e-05 6.277220734957e+00
1.562500000000e+02 -5.830341708202e-03 8.558178679013e-05 6.238286555556e+00
1.565000000000e+02 -5.917188795468e-03 8.595211327964e-05 6.198586980156e+00
1.567500000000e+02 -6.003751836221e-03 8.632454285909e-05 6.158091270178e+00
1.570000000000e+02 -6.089177005221e-03 8.669479238660e-05 6.116770399889e+00
1.572500000000e+02 -6.172595461990e-03 8.705830610109e-05 6.074597057594e+00
1.575000000000e+02 -6.253131976949e-03 8.741032760098e-05 6.031545666414e+00
1.577500000000e+02 -6.329914127351e-03 8.774593263267e-05 5.987592408055e+00
1.580000000000e+02 -6.402081785903e-03 8.806007333986e-05 5.942715276889e+00
1.582500000000e+02 -6.468796780732e-03 8.834766084601e-05 5.896894143871e+00
1.585000000000e+02 -6.529252701824e-03 8.860364994864e-05 5.850110856942e+00
1.587500000000e+02 -6.582684651320e-03 8.882311109248e-05 5.802349352057e+00
1.590000000000e+02 -6.628378752304e-03 8.900131242068e-05 5.753595799724e+00
1.592500000000e+02 -6.665681147634e-03 8.913379955094e-05 5.703838755730e+00
1.595000000000e+02 -6.694006385691e-03 8.921647330448e-05 5.653069339456e+00
1.597500000000e+02 -6.712845161468e-03 8.924566295532e-05 5.601281405078e+00
1.600000000000e+02 -6.721771114433e-03 8.921819156818e-05 5.548471721683e+00
1.602500000000e+02 -6.720446465155e-03 8.913143249722e-05 5.494640146347e+00
1.605000000000e+02 -6.708626322550e-03 8.898335507515e-05 5.439789773624e+00
1.607500000000e+02 -6.686161707842e-03 8.877255308035e-05 5.383927079968e+00
1.610000000000e+02 -6.653000970437e-03 8.849827858534e-05 5.327062029054e+00
1.612500000000e+02 -6.609189883908e-03 8.816042859211e-05 5.269208165379e+00
1.615000000000e+02 -6.554870151629e-03 8.775953442658e-05 5.210382664856e+00
1.617500000000e+02 -6.490276615844e-03 8.729673633509e-05 5.150606371010e+00
1.620000000000e+02 -6.415733071490e-03 8.677372931906e-05 5.089903795041e+00
1.622500000000e+02 -6.331646927366e-03 8.619272684054e-05 5.028303091960e+00
1.625000000000e+02 -6.238502854335e-03 8.555643082273e-05 4.965836022176e+00
1.627500000000e+02 -6.136855532579e-03 8.486790707962e-05 4.902537882226e+00
1.630000000000e+02 -6.027321981940e-03 8.413052650666e-05 4.838447431347e+00
1.632500000000e+02 -5.910573446637e-03 8.334790105666e-05 4.773606791886e+00
1.635000000000e+02 -5.787327211844e-03 8.252380716378e-05 4.708061348974e+00
1.637500000000e+02 -5.658338500590e-03 8.166207818258e-05 4.641859632101e+00
1.640000000000e+02 -5.524392628785e-03 8.076659006379e-05 4.575053188115e+00
1.642500000000e+02 -5.386297493427e-03 7.984120098975e-05 4.507696450741e+00
1.645000000000e+02 -5.244876480254e-03 7.888970145911e-05 4.439846595984e+00
1.647500000000e+02 -5.100961872111e-03 7.791578027599e-05 4.371563389376e+00
1.650000000000e+02 -4.955388773924e-03 7.692300191436e-05 4.302909029159e+00
1.652500000000e+02 -4.808989485621e-03 7.591479495384e-05 4.233947974505e+00
1.655000000000e+02 -4.662588332718e-03 7.489444866585e-05 4.164746765827e+00
1.657500000000e+02 -4.516996857773e-03 7.386511768009e-05 4.095373833299e+00
1.660000000000e+02 -4.373009210528e-03 7.282983198012e-05 4.025899293119e+00
1.662500000000e+02 -4.231397569498e-03 7.179151019260e-05 3.956394729249e+00
1.665000000000e+02 -4.092907446933e-03 7.075297270412e-05 3.886932966000e+00
1.667500000000e+02 -3.958252877514e-03 6.971696066374e-05 3.817587822840e+00
1.670000000000e+02 -3.828111402582e-03 6.868614210287e-05 3.748433856472e+00
1.672500000000e+02 -3.703118878173e-03 6.766311704307e-05 3.679546086154e+00
1.675000000000e+02 -3.583864133369e-03 6.665041755632e-05 3.610999701620e+00
1.677500000000e+02 -3.470883521884e-03 6.565049923837e-05 3.542869752601e+00
1.680000000000e+02 -3.364655427899e-03 6.466572495720e-05 3.475230820078e+00
1.682500000000e+02 -3.265594799288e-03 6.369834208445e-05 3.408156670249e+00
1.685000000000e+02 -3.174047893999e-03 6.275045294943e-05 3.341719893168e+00
1.687500000000e+02 -3.090287345020e-03 6.182398339008e-05 3.275991529724e+00
1.690000000000e+02 -3.014507794099e-03 6.092064163291e-05 3.211040691525e+00
1.692500000000e+02 -2.946822139864e-03 6.004187924674e-05 3.146934180106e+00
1.695000000000e+02 -2.887258804704e-03 5.918885267892e-05 3.083736112539e+00
1.697500000000e+02 -2.835759899096e-03 5.836238765908e-05 3.021507561611e+00
1.700000000000e+02 -2.792180718654e-03 5.756294603643e-05 2.960306220485e+00
1.702500000000e+02 -2.756290463257e-03 5.679059883926e-05 2.900186099236e+00
1.705000000000e+02 -2.727774548565e-03 5.604501461787e-05 2.841197264930e+00
1.707500000000e+02 -2.706238220365e-03 5.532545182305e-05 2.783385630220e+00
1.710000000000e+02 -2.691211767117e-03 5.463075835382e-05 2.726792801470e+00
1.712500000000e+02 -2.682157108136e-03 5.395938242708e-05 2.671455987204e+00
1.715000000000e+02 -2.678476014717e-03 5.330939738926e-05 2.617407975656e+00
1.717500000000e+02 -2.679519463924e-03 5.267853929286e-05 2.564677176426e+00
1.720000000000e+02 -2.684598217734e-03 5.206425059071e-05 2.513287731303e+00
1.722500000000e+02 -2.692994276388e-03 5.146373222087e-05 2.463259683379e+00
1.725000000000e+02 -2.703973138241e-03 5.087400241616e-05 2.414609205734e+00
1.727500000000e+02 -2.716796475104e-03 5.029196163672e-05 2.367348873323e+00
1.730000000000e+02 -2.730735038593e-03 4.971446112162e-05 2.321487976727e+00
1.732500000000e+02 -2.745081400675e-03 4.913837249215e-05 2.277032857663e+00
1.735000000000e+02 -2.759162304797e-03 4.856065796136e-05 2.233987264175e+00
1.737500000000e+02 -2.772350175818e-03 4.797843705898e-05 2.192352704307e+00
1.740000000000e+02 -2.784073560773e-03 4.738904966814e-05 2.152128797345e+00
1.742500000000e+02 -2.793826265561e-03 4.679011480177e-05 2.113313602474e+00
1.745000000000e+02 -2.801174765351e-03 4.617958157749e-05 2.075903927487e+00
1.747500000000e+02 -2.805763713877e-03 4.555577269363e-05 2.039895599602e+00
1.750000000000e+02 -2.807319320934e-03 4.491741478727e-05 2.005283706168e+00
1.752500000000e+02 -2.805650573801e-03 4.426364856880e-05 1.972062790151e+00
1.755000000000e+02 -2.800648029698e-03 4.359410789831e-05 1.940227013013e+00
1.757500000000e+02 -2.792280462488e-03 4.290887494121e-05 1.909770273057e+00
1.760000000000e+02 -2.780589351790e-03 4.220849339875e-05 1.880686295927e+00
1.762500000000e+02 -2.765681530268e-03 4.149391258401e-05 1.852968687078e+00
1.765000000000e+02 -2.747720021799e-03 4.076651443938e-05 1.826610966078e+00
1.767500000000e+02 -2.726913429603e-03 4.002808976850e-05 1.801606573575e+00
1.770000000000e+02 -2.703504288310e-03 3.928079873575e-05 1.777948870642e+00
1.772500000000e+02 -2.677756856932e-03 3.852713439789e-05 1.755631122552e+00
1.775000000000e+02 -2.649944767048e-03 3.776988420134e-05 1.734646484897e+00
1.777500000000e+02 -2.620338932756e-03 3.701208764767e-05 1.714987982884e+00
1.780000000000e+02 -2.589196279810e-03 3.625699306609e-05 1.696648499489e+00
1.782500000000e+02 -2.556749638529e-03 3.550801282345e-05 1.679620761789e+00
1.785000000000e+02 -2.523198864342e-03 3.476867890412e-05 1.663897335331e+00
1.787500000000e+02 -2.488703338228e-03 3.404259748252e-05 1.649470619469e+00
1.790000000000e+02 -2.453376501226e-03 3.333340426834e-05 1.636332840455e+00
1.792500000000e+02 -2.417283027236e-03 3.264472228479e-05 1.624476041482e+00
1.795000000000e+02 -2.380438814848e-03 3.198012184488e-05 1.613892061821e+00
1.797500000000e+02 -2.342813632443e-03 3.134308301664e-05 1.604572499828e+00
1.800000000000e+02 -2.304336206796e-03 3.073696172132e-05 1.596508655653e+00
1.802500000000e+02 -2.264901569370e-03 3.016495707886e-05 1.589691447279e+00
1.805000000000e+02 -2.224380359128e-03 2.963008108978e-05 1.584111295646e+00
1.807500000000e+02 -2.182629640832e-03 2.913512977981e-05 1.579757976931e+00
1.810000000000e+02 -2.139504698830e-03 2.868265477904e-05 1.576620440054e+00
1.812500000000e+02 -2.094871235368e-03 2.827493523805e-05 1.574686590869e+00
1.815000000000e+02 -2.048617435742e-03 2.791394917981e-05 1.573943046506e+00
1.817500000000e+02 -2.000665428006e-03 2.760134562674e-05 1.574374866258e+00
1.820000000000e+02 -1.950981735665e-03 2.733841613128e-05 1.575965266695e+00
1.822500000000e+02 -1.899586395827e-03 2.712606759483e-05 1.578695334048e+00
1.825000000000e+02 -1.846560522559e-03 2.696479678707e-05 1.582543743860e+00
1.827500000000e+02 -1.792052146774e-03 2.685466699545e-05 1.587486503790e+00
1.830000000000e+02 -1.736280257201e-03 2.679528779620e-05 1.593496733458e+00
1.832500000000e+02 -1.679537019240e-03 2.678580060272e-05 1.600544495997e+00
1.835000000000e+02 -1.622188198519e-03 2.682486902136e-05 1.608596695123e+00
1.837500000000e+02 -1.564671857665e-03 2.691067702709e-05 1.617617048239e+00
1.840000000000e+02 -1.507495457122e-03 2.704093543077e-05 1.627566148438e+00
1.842500000000e+02 -1.451231476179e-03 2.721289845081e-05 1.638401617397e+00
1.845000000000e+02 -1.396511701136e-03 2.742339042971e-05 1.650078353793e+00
1.847500000000e+02 -1.344020372178e-03 2.766884461627e-05 1.662548879247e+00
1.850000000000e+02 -1.294486264167e-03 2.794535273815e-05 1.675763770212e+00
1.852500000000e+02 -1.248673935904e-03 2.824872656734e-05 1.689672175849e+00
1.855000000000e+02 -1.207374171161e-03 2.857456979288e-05 1.704222401132e+00
1.857500000000e+02 -1.171393831091e-03 2.891835881644e-05 1.719362549633e+00
1.860000000000e+02 -1.141545079113e-03 2.927553132864e-05 1.735041199785e+00
1.862500000000e+02 -1.118634162246e-03 2.964157996915e-05 1.751208105995e+00
1.865000000000e+02 -1.103449656191e-03 3.001214750684e-05 1.767814896006e+00
1.867500000000e+02 -1.096750351974e-03 3.038312215767e-05 1.784815756180e+00
1.870000000000e+02 -1.099252719354e-03 3.075072882375e-05 1.802168077428e+00
1.872500000000e+02 -1.111618150288e-03 3.111160942362e-05 1.819833056657e+00
1.875000000000e+02 -1.134439996894e-03 3.146289255176e-05 1.837776230933e+00
1.877500000000e+02 -1.168230575763e-03 3.180228922289e-05 1.855967944734e+00
1.880000000000e+02 -1.213408369642e-03 3.212811037506e-05 1.874383733652e+00
1.882500000000e+02 -1.270285632134e-03 3.243930351327e-05 1.893004631040e+00
1.885000000000e+02 -1.339056749403e-03 3.273547331753e-05 1.911817387597e+00
1.887500000000e+02 -1.419787481927e-03 3.301688928006e-05 1.930814615514e+00
1.890000000000e+02 -1.512405554717e-03 3.328446241282e-05 1.949994852739e+00
1.892500000000e+02 -1.616692917592e-03 3.353969656930e-05 1.969362562218e+00
1.895000000000e+02 -1.732279994401e-03 3.378466847681e-05 1.988928065018e+00
1.897500000000e+02 -1.858642242160e-03 3.402196255597e-05 2.008707422520e+00
1.900000000000e+02 -1.995099461616e-03 3.425459801989e-05 2.028722267873e+00
1.902500000000e+02 -2.140817956444e-03 3.448594984415e-05 2.048999599751e+00
1.905000000000e+02 -2.294815858270e-03 3.471966368626e-05 2.069571537654e+00
1.907500000000e+02 -2.455971579295e-03 3.495956554384e-05 2.090475047851e+00
1.910000000000e+02 -2.623035629898e-03 3.520957012554e-05 2.111751637241e+00
1.912500000000e+02 -2.794645611716e-03 3.547358884670e-05 2.133447019643e+00
1.915000000000e+02 -2.969344508481e-03 3.575544032519e-05 2.155610750156e+00
1.917500000000e+02 -3.145601944710e-03 3.605876530571e-05 2.178295827645e+00
1.920000000000e+02 -3.321838219183e-03 3.638694908903e-05 2.201558260488e+00
1.922500000000e+02 -3.496450591911e-03 3.674305116919e-05 2.225456593950e+00
1.925000000000e+02 -3.667841218653e-03 3.712974458567e-05 2.250051393577e+00
1.927500000000e+02 -3.834446077957e-03 3.754925589455e-05 2.275404686717e+00
1.930000000000e+02 -3.994764149730e-03 3.800334305792e-05 2.301579356203e+00
1.932500000000e+02 -4.147386038975e-03 3.849326863653e-05 2.328638495742e+00
1.935000000000e+02 -4.291021247619e-03 3.901976321183e-05 2.356644722434e+00
1.937500000000e+02 -4.424523268115e-03 3.958302088330e-05 2.385659461381e+00
1.940000000000e+02 -4.546911959547e-03 4.018270414827e-05 2.415742210417e+00
1.942500000000e+02 -4.657392730206e-03 4.081795971120e-05 2.446949790183e+00
1.945000000000e+02 -4.755371868652e-03 4.148744688343e-05 2.479335603992e+00
1.947500000000e+02 -4.840467755734e-03 4.218935369565e-05 2.512948918834e+00
1.950000000000e+02 -4.912517902089e-03 4.292142961745e-05 2.547834175838e+00
1.952500000000e+02 -4.971581514007e-03 4.368105215793e-05 2.584030359918e+00
1.955000000000e+02 -5.017937858669e-03 4.446527457616e-05 2.621570432115e+00
1.957500000000e+02 -5.052080293760e-03 4.527088233244e-05 2.660480846900e+00
1.960000000000e+02 -5.074706536140e-03 4.609445616677e-05 2.700781152092e+00
1.962500000000e+02 -5.086704863772e-03 4.693242793635e-05 2.742483697350e+00
1.965000000000e+02 -5.089137070058e-03 4.778118422857e-05 2.785593442688e+00
1.967500000000e+02 -5.083218365920e-03 4.863711695183e-05 2.830107875589e+00
1.970000000000e+02 -5.070294730448e-03 4.949668586887e-05 2.876017034572e+00
1.972500000000e+02 -5.051818137005e-03 5.035649364551e-05 2.923303635456e+00
1.975000000000e+02 -5.029320204110e-03 5.121334945113e-05 2.971943293922e+00
1.977500000000e+02 -5.004384774906e-03 5.206434197247e-05 3.021904835366e+00
1.980000000000e+02 -4.978619827755e-03 5.290686191964e-05 3.073150685696e+00
1.982500000000e+02 -4.953629550130e-03 5.373866362710e-05 3.125637319729e+00
1.985000000000e+02 -4.930986581604e-03 5.455791587824e-05 3.179315770969e+00
1.987500000000e+02 -4.912205169010e-03 5.536322311894e-05 3.234132177795e+00
1.990000000000e+02 -4.898715513697e-03 5.615363860090e-05 3.290028358047e+00
1.992500000000e+02 -4.891839639803e-03 5.692867214760e-05 3.346942403977e+00
1.995000000000e+02 -4.892769386152e-03 5.768828515021e-05 3.404809275432e+00
1.997500000000e+02 -4.902546496890e-03 5.843287758536e-05 3.463561400746e+00
2.000000000000e+02 -4.922045438784e-03 5.916325957175e-05 3.523129256746e+00
2.002500000000e+02 -4.951958987471e-03 5.988061321269e-05 3.583441939026e+00
2.005000000000e+02 -4.992786930586e-03 6.058644820706e-05 3.644427710930e+00
2.007500000000e+02 -5.044828041610e-03 6.128254856197e-05 3.706014522504e+00
2.010000000000e+02 -5.108175449910e-03 6.197090946505e-05 3.768130512829e+00
2.012500000000e+02 -5.182715593665e-03 6.265367791428e-05 3.830704477088e+00
2.015000000000e+02 -5.268130759015e-03 6.333308118231e-05 3.893666316642e+00
2.017500000000e+02 -5.363905191832e-03 6.401134336428e-05 3.956947456302e+00
2.020000000000e+02 -5.469334922807e-03 6.469063722198e-05 4.020481246271e+00
2.022500000000e+02 -5.583541001425e-03 6.537303046067e-05 4.084203335299e+00
2.025000000000e+02 -5.705486464948e-03 6.606038847021e-05 4.148052030141e+00
2.027500000000e+02 -5.833996453905e-03 6.675434080505e-05 4.211968628850e+00
2.030000000000e+02 -5.967781596530e-03 6.745621449145e-05 4.275897739771e+00
2.032500000000e+02 -6.105464169517e-03 6.816697682061e-05 4.339787573721e+00
2.035000000000e+02 -6.245606584187e-03 6.888724365828e-05 4.403590217454e+00
2.037500000000e+02 -6.386741842236e-03 6.961724685120e-05 4.467261875370e+00
2.040000000000e+02 -6.527405380587e-03 7.035681955056e-05 4.530763083788e+00
2.042500000000e+02 -6.666167536832e-03 7.110539572064e-05 4.594058884741e+00
2.045000000000e+02 -6.801666113956e-03 7.186202009773e-05 4.657118960688e+00
2.047500000000e+02 -6.932638154143e-03 7.262536654040e-05 4.719917717939e+00
2.050000000000e+02 -7.057950180613e-03 7.339376397525e-05 4.782434318632e+00
2.052500000000e+02 -7.176626167091e-03 7.416522449272e-05 4.844652651882e+00
2.055000000000e+02 -7.287872312898e-03 7.493749127993e-05 4.906561244361e+00
2.057500000000e+02 -7.391098169223e-03 7.570808527843e-05 4.968153105357e+00
2.060000000000e+02 -7.485933080649e-03 7.647433769276e-05 5.029425508671e+00
2.062500000000e+02 -7.572237778428e-03 7.723344046792e-05 5.090379711796e+00
2.065000000000e+02 -7.650110146453e-03 7.798249686838e-05 5.151020617531e+00
2.067500000000e+02 -7.719885693712e-03 7.871857057792e-05 5.211356384155e+00
2.070000000000e+02 -7.782131804131e-03 7.943873275795e-05 5.271397991830e+00
2.072500000000e+02 -7.837636735125e-03 8.014011183588e-05 5.331158776338e+00
2.075000000000e+02 -7.887392926168e-03 8.081993962739e-05 5.390653939997e+00
2.077500000000e+02 -7.932575238293e-03 8.147559245847e-05 5.449900051451e+00
2.080000000000e+02 -7.974515134944e-03 8.210463611735e-05 5.508914548042e+00
2.082500000000e+02 -8.014670391161e-03 8.270487220699e-05 5.567715248179e+00
2.085000000000e+02 -8.054592311904e-03 8.327438516964e-05 5.626319888780e+00
2.087500000000e+02 -8.095890104121e-03 8.381158108872e-05 5.684745692382e+00
2.090000000000e+02 -8.140193506835e-03 8.431522593794e-05 5.743008972393e+00
2.092500000000e+02 -8.189114974858e-03 8.478448152940e-05 5.801124784392e+00
2.095000000000e+02 -8.244211153893e-03 8.521893659866e-05 5.859106622148e+00
2.097500000000e+02 -8.306944846410e-03 8.561863156850e-05 5.916966161462e+00
2.100000000000e+02 -8.378648666190e-03 8.598407798521e-05 5.974713054503e+00
2.102500000000e+02 -8.460490161600e-03 8.631626779659e-05 6.032354766867e+00
2.105000000000e+02 -8.553439887022e-03 8.661667647608e-05 6.089896458618e+00
2.107500000000e+02 -8.658242948574e-03 8.688725423880e-05 6.147340904219e+00
2.110000000000e+02 -8.775394313832e-03 8.713039754810e-05 6.204688444959e+00
2.112500000000e+02 -8.905119280506e-03 8.734891643175e-05 6.261936974488e+00
2.115000000000e+02 -9.047358476206e-03 8.754599790245e-05 6.319081946039e+00
2.117500000000e+02 -9.201758516496e-03 8.772514543778e-05 6.376116402253e+00
2.120000000000e+02 -9.367668167741e-03 8.789010769339e-05 6.433031021534e+00
2.122500000000e+02 -9.544140211203e-03 8.804479875818e-05 6.489814178800e+00
2.125000000000e+02 -9.729938978215e-03 8.819320787923e-05 6.546452018055e+00
2.127500000000e+02 -9.923553241579e-03 8.833930276225e-05 6.602928533076e+00
2.130000000000e+02 -1.012321471850e-02 8.848692722713e-05 6.659225661818e+00
2.132500000000e+02 -1.032692127471e-02 8.863969556258e-05 6.715323385631e+00
2.135000000000e+02 -1.053246495321e-02 8.880088832575e-05 6.771199840795e+00
2.137500000000e+02 -1.073746423201e-02 8.897335098704e-05 6.826831440646e+00
2.140000000000e+02 -1.093940006105e-02 8.915939996773e-05 6.882193008224e+00
2.142500000000e+02 -1.113565548509e-02 8.936074134294e-05 6.937257926361e+00
2.145000000000e+02 -1.132355793152e-02 8.957839932436e-05 6.991998299272e+00
2.147500000000e+02 -1.150042377277e-02 8.981266220290e-05 7.046385130627e+00
2.150000000000e+02 -1.166360468587e-02 9.006304410708e-05 7.100388521566e+00
2.152500000000e+02 -1.181053485751e-02 9.032826677965e-05 7.153977882859e+00
2.155000000000e+02 -1.193877848505e-02 9.060626490429e-05 7.207122163991e+00
2.157500000000e+02 -1.204607690637e-02 9.089423326977e-05 7.259790101022e+00
2.160000000000e+02 -1.213039412134e-02 9.118864190882e-05 7.311950474090e+00
2.162500000000e+02 -1.218996024366e-02 9.148530284181e-05 7.363572380449e+00
2.165000000000e+02 -1.222331164512e-02 9.177945650080e-05 7.414625511047e+00
2.167500000000e+02 -1.222932721718e-02 9.206585896132e-05 7.465080434103e+00
2.170000000000e+02 -1.220725947727e-02 9.233890219365e-05 7.514908872977e+00
2.172500000000e+02 -1.215676003548e-02 9.259274067874e-05 7.564083979165e+00
2.175000000000e+02 -1.207789833447e-02 9.282141303069e-05 7.612580587723e+00
2.177500000000e+02 -1.197117370139e-02 9.301893398916e-05 7.660375453896e+00
2.180000000000e+02 -1.183751902266e-02 9.317949540724e-05 7.707447459596e+00
2.182500000000e+02 -1.167829698885e-02 9.329760309865e-05 7.753777787312e+00
2.185000000000e+02 -1.149528770444e-02 9.336812567401e-05 7.799350052733e+00
2.187500000000e+02 -1.129066865640e-02 9.338643866708e-05 7.844150393152e+00
2.190000000000e+02 -1.106698632779e-02 9.334854231191e-05 7.888167506458e+00
2.192500000000e+02 -1.082712101695e-02 9.325120244374e-05 7.931392638309e+00
2.195000000000e+02 -1.057424431513e-02 9.309194588017e-05 7.973819517149e+00
2.197500000000e+02 -1.031177140950e-02 9.286914743006e-05 8.015444235498e+00
2.200000000000e+02 -1.004330795577e-02 9.258216017149e-05 8.056265082328e+00
2.202500000000e+02 -9.772594000371e-03 9.223134016986e-05 8.096282325671e+00
2.205000000000e+02 -9.503444690587e-03 9.181807233352e-05 8.135497954999e+00
2.207500000000e+02 -9.239690670710e-03 9.134478696279e-05 8.173915383074e+00
2.210000000000e+02 -8.985118066082e-03 9.081496067018e-05 8.211539120739e+00
2.212500000000e+02 -8.743411156109e-03 9.023310427050e-05 8.248374424239e+00
2.215000000000e+02 -8.518097230602e-03 8.960473474798e-05 8.284426931195e+00
2.217500000000e+02 -8.312495923825e-03 8.893633378643e-05 8.319702283999e+00
2.220000000000e+02 -8.129671914918e-03 8.823528934107e-05 8.354205755669e+00
2.222500000000e+02 -7.972391658569e-03 8.750982213832e-05 8.387941881874e+00
2.225000000000e+02 -7.843085021663e-03 8.676889645026e-05 8.420914102656e+00
2.227500000000e+02 -7.743811052310e-03 8.602211679640e-05 8.453124427794e+00
2.230000000000e+02 -7.676230240365e-03 8.527961170993e-05 8.484573120957e+00
2.232500000000e+02 -7.641582712745e-03 8.455190575204e-05 8.515258416373e+00
2.235000000000e+02 -7.640673480410e-03 8.384978154288e-05 8.545176267923e+00
2.237500000000e+02 -7.673865531566e-03 8.318413327776e-05 8.574320131336e+00
2.240000000000e+02 -7.741079898864e-03 8.256581223604e-05 8.602680787598e+00
2.242500000000e+02 -7.841802935449e-03 8.200546834930e-05 8.630246205466e+00
2.245000000000e+02 -7.975100633557e-03 8.151338674045e-05 8.657001441659e+00
2.247500000000e+02 -8.139638557222e-03 8.109932304520e-05 8.682928583626e+00
2.250000000000e+02 -8.333707063385e-03 8.077233505024e-05 8.708006731612e+00
2.252500000000e+02 -8.555251135938e-03 8.054061061685e-05 8.732212017016e+00
2.255000000000e+02 -8.801903508558e-03 8.041135501471e-05 8.755517661235e+00
2.257500000000e+02 -9.071020718948e-03 8.039060884432e-05 8.777894069857e+00
2.260000000000e+02 -9.359721067332e-03 8.048309652475e-05 8.799308963050e+00
2.262500000000e+02 -9.664923909266e-03 8.069210674722e-05 8.819727541251e+00
2.265000000000e+02 -9.983389636546e-03 8.101938411703e-05 8.839112684959e+00
2.267500000000e+02 -1.031176017665e-02 8.146502789652e-05 8.857425187902e+00
2.270000000000e+02 -1.064659927022e-02 8.202742234384e-05 8.874624023109e+00
2.272500000000e+02 -1.098443243287e-02 8.270321760181e-05 8.890666640209e+00
2.275000000000e+02 -1.132178639641e-02 8.348727943444e-05 8.905509292722e+00
2.277500000000e+02 -1.165522803521e-02 8.437270689216e-05 8.919107393762e+00
2.280000000000e+02 -1.198140255293e-02 8.535090206666e-05 8.931415898318e+00
2.282500000000e+02 -1.229707082786e-02 8.641156339712e-05 8.942389707196e+00
2.285000000000e+02 -1.259914616294e-02 8.754280417445e-05 8.951984094525e+00
2.287500000000e+02 -1.288473015922e-02 8.873144413010e-05 8.960155149162e+00
2.290000000000e+02 -1.315114766066e-02 8.996304354450e-05 8.966860230121e+00
2.292500000000e+02 -1.339598044752e-02 9.122212461424e-05 8.972058427628e+00
2.295000000000e+02 -1.361709970270e-02 9.249240816611e-05 8.975711030597e+00
2.297500000000e+02 -1.381269649029e-02 9.375696673847e-05 8.977781987154e+00
2.300000000000e+02 -1.398130989761e-02 9.499856245807e-05 8.978238354878e+00
2.302500000000e+02 -1.412185264278e-02 9.619994605944e-05 8.977050738869e+00
2.305000000000e+02 -1.423363300282e-02 9.734411012055e-05 8.974193701706e+00
2.307500000000e+02 -1.431637248433e-02 9.841459433460e-05 8.969646141589e+00
2.310000000000e+02 -1.437021904404e-02 9.939576515158e-05 8.963391636540e+00
2.312500000000e+02 -1.439575415267e-02 1.002730892898e-04 8.955418733526e+00
2.315000000000e+02 -1.439399424178e-02 1.010333940148e-04 8.945721191185e+00
2.317500000000e+02 -1.436638451791e-02 1.016651130925e-04 8.934298151933e+00
2.320000000000e+02 -1.431478602968e-02 1.021585181020e-04 8.921154254201e+00
2.322500000000e+02 -1.424145396335e-02 1.025059198077e-04 8.906299662086e+00
2.325000000000e+02 -1.414900855118e-02 1.027018439066e-04 8.889750026330e+00
2.327500000000e+02 -1.404039670545e-02 1.027431606195e-04 8.871526356621e+00
2.330000000000e+02 -1.391884638675e-02 1.026291811786e-04 8.851654823979e+00
2.332500000000e+02 -1.378781194137e-02 1.023617174047e-04 8.830166476714e+00
2.335000000000e+02 -1.365091291580e-02 1.019451117903e-04 8.807096894280e+00
2.337500000000e+02 -1.351186475737e-02 1.013861908815e-04 8.782485766549e+00
2.340000000000e+02 -1.337440446669e-02 1.006942842129e-04 8.756376427538e+00
2.342500000000e+02 -1.324221036237e-02 9.988107388226e-05 8.728815334962e+00
2.345000000000e+02 -1.311882008889e-02 9.896031491197e-05 8.699851527590e+00
2.347500000000e+02 -1.300754713033e-02 9.794784469866e-05 8.669536054603e+00
2.350000000000e+02 -1.291140094626e-02 9.686123378172e-05 8.637921408924e+00
2.352500000000e+02 -1.283301163563e-02 9.571941778672e-05 8.605060960581e+00
2.355000000000e+02 -1.277456367268e-02 9.454248197821e-05 8.571008419123e+00
2.357500000000e+02 -1.273773891275e-02 9.335144310538e-05 8.535817319992e+00
2.360000000000e+02 -1.272367309181e-02 9.216773236828e-05 8.499540559297e+00
2.362500000000e+02 -1.273292509585e-02 9.101290488692e-05 8.462229972579e+00
2.365000000000e+02 -1.276546031149e-02 8.990828999281e-05 8.423935968824e+00
2.367500000000e+02 -1.282064856299e-02 8.887456946613e-05 8.384707225098e+00
2.370000000000e+02 -1.289727577638e-02 8.793149083303e-05 8.344590435896e+00
2.372500000000e+02 -1.299357004435e-02 8.709754263839e-05 8.303630125867e+00
2.375000000000e+02 -1.310724029468e-02 8.638956791865e-05 8.261868515748e+00
2.377500000000e+02 -1.323552765476e-02 8.582247443112e-05 8.219345446364e+00
2.380000000000e+02 -1.337526778110e-02 8.540896244014e-05 8.176098350171e+00
2.382500000000e+02 -1.352296308658e-02 8.515929810990e-05 8.132162269172e+00
2.385000000000e+02 -1.367486335892e-02 8.508111278641e-05 8.087569912851e+00
2.387500000000e+02 -1.382705296273e-02 8.517924066337e-05 8.042351748495e+00
2.390000000000e+02 -1.397554293949e-02 8.545560525342e-05 7.996536119015e+00
2.392500000000e+02 -1.411636576622e-02 8.590914273590e-05 7.950149380966e+00
2.395000000000e+02 -1.424567093381e-02 8.653575093273e-05 7.903216056049e+00
2.397500000000e+02 -1.435981912062e-02 8.732833238892e-05 7.855758990597e+00
2.400000000000e+02 -1.445547237580e-02 8.827685683421e-05 7.807799516416e+00
2.402500000000e+02 -1.452967880984e-02 8.936846882343e-05 7.759357608696e+00
2.405000000000e+02 -1.457994937427e-02 9.058765168921e-05 7.710452036248e+00
2.407500000000e+02 -1.460432528144e-02 9.191640117637e-05 7.661100501508e+00
2.410000000000e+02 -1.460143393341e-02 9.333445305645e-05 7.611319766158e+00
2.412500000000e+02 -1.457053271005e-02 9.481960419816e-05 7.561125763250e+00
2.415000000000e+02 -1.451153907511e-02 9.634802270941e-05 7.510533693806e+00
2.417500000000e+02 -1.442504646470e-02 9.789460457715e-05 7.459558109155e+00
2.420000000000e+02 -1.431232549568e-02 9.943335875368e-05 7.408212979729e+00
2.422500000000e+02 -1.417531046127e-02 1.009378333379e-04 7.356511753910e+00
2.425000000000e+02 -1.401657129333e-02 1.023815407765e-04 7.304467405922e+00
2.427500000000e+02 -1.383927167341e-02 1.037384007526e-04 7.252092479769e+00
2.430000000000e+02 -1.364711408922e-02 1.049832255597e-04 7.199399128708e+00
2.432500000000e+02 -1.344427303111e-02 1.060921853857e-04 7.146399154267e+00
2.435000000000e+02 -1.323531771663e-02 1.070432689668e-04 7.093104046071e+00
2.437500000000e+02 -1.302512578058e-02 1.078167306632e-04 7.039525026495e+00
2.440000000000e+02 -1.281879019550e-02 1.083955132594e-04 6.985673096343e+00
2.442500000000e+02 -1.262152067748e-02 1.087656355868e-04 6.931559087514e+00
2.445000000000e+02 -1.243854169931e-02 1.089165348348e-04 6.877193720136e+00
2.447500000000e+02 -1.227498990849e-02 1.088413572919e-04 6.822587660076e+00
2.450000000000e+02 -1.213581175111e-02 1.085371833858e-04 6.767751580957e+00
2.452500000000e+02 -1.202566377595e-02 1.080051768882e-04 6.712696226379e+00
2.455000000000e+02 -1.194881832227e-02 1.072506607273e-04 6.657432466541e+00
2.457500000000e+02 -1.190907464475e-02 1.062831049628e-04 6.601971353048e+00
2.460000000000e+02 -1.190967760085e-02 1.051160254203e-04 6.546324167122e+00
2.462500000000e+02 -1.195324613828e-02 1.037667948955e-04 6.490502453857e+00
2.465000000000e+02 -1.204171041480e-02 1.022563512521e-04 6.434518051720e+00
2.467500000000e+02 -1.217626151961e-02 1.006088496741e-04 6.378383101563e+00
2.470000000000e+02 -1.235731180493e-02 9.885121122508e-05 6.322110048879e+00
2.472500000000e+02 -1.258446992050e-02 9.701258429723e-05 6.265711622679e+00
2.475000000000e+02 -1.285652855249e-02 9.512376617990e-05 6.209200807063e+00
2.477500000000e+02 -1.317146886480e-02 9.321657784403e-05 6.152590788638e+00
2.480000000000e+02 -1.352647936084e-02 9.132320143904e-05 6.095894898371e+00
2.482500000000e+02 -1.391799255488e-02 8.947550492325e-05 6.039126530587e+00
2.485000000000e+02 -1.434173659271e-02 8.770441050196e-05 5.982299060695e+00
2.487500000000e+02 -1.479280356546e-02 8.603920485770e-05 5.925425743814e+00
2.490000000000e+02 -1.526573127770e-02 8.450696053269e-05 5.868519618307e+00
2.492500000000e+02 -1.575459876419e-02 8.313198351109e-05 5.811593396153e+00
2.495000000000e+02 -1.625313199319e-02 8.193532638651e-05 5.754659366329e+00
2.497500000000e+02 -1.675481883216e-02 8.093446553478e-05 5.697729292730e+00
2.500000000000e+02 -1.725302963290e-02 8.014291622666e-05 5.640814333972e+00
2.502500000000e+02 -1.774114142311e-02 7.957002138795e-05 5.583924966082e+00
2.505000000000e+02 -1.821266245477e-02 7.922085139456e-05 5.527070930526e+00
2.507500000000e+02 -1.866135437821e-02 7.909617816301e-05 5.470261203523e+00
2.510000000000e+02 -1.908134873424e-02 7.919254137165e-05 5.413503980424e+00
2.512500000000e+02 -1.946725500576e-02 7.950240549393e-05 5.356806697065e+00
2.515000000000e+02 -1.981425658309e-02 8.001439002317e-05 5.300176063423e+00
2.517500000000e+02 -2.011819271425e-02 8.071358216138e-05 5.243618134922e+00
2.520000000000e+02 -2.037562267137e-02 8.158188185617e-05 5.187138394137e+00
2.522500000000e+02 -2.058387159851e-02 8.259836990637e-05 5.130741865748e+00
2.525000000000e+02 -2.074105477685e-02 8.373977096904e-05 5.074433237087e+00
2.527500000000e+02 -2.084608078169e-02 8.498090842110e-05 5.018216999519e+00
2.530000000000e+02 -2.089863268436e-02 8.629515217168e-05 4.962097597797e+00
2.532500000000e+02 -2.089912723331e-02 8.765486611936e-05 4.906079576490e+00
2.535000000000e+02 -2.084865450967e-02 8.903186265363e-05 4.850167730658e+00
2.537500000000e+02 -2.074889964283e-02 9.039781242187e-05 4.794367248470e+00
2.540000000000e+02 -2.060204916114e-02 9.172463508669e-05 4.738683835773e+00
2.542500000000e+02 -2.041068666597e-02 9.298486997769e-05 4.683123828499e+00
2.545000000000e+02 -2.017768152462e-02 9.415201403234e-05 4.627694282581e+00
2.547500000000e+02 -1.990607512349e-02 9.520082173309e-05 4.572403033804e+00
2.550000000000e+02 -1.959897018223e-02 9.610758369219e-05 4.517258733945e+00
2.552500000000e+02 -1.925942760256e-02 9.685038806065e-05 4.462270855974e+00
2.555000000000e+02 -1.889037566224e-02 9.740934039251e-05 4.407449665145e+00
2.557500000000e+02 -1.849453571593e-02 9.776674211867e-05 4.352806163476e+00
2.560000000000e+02 -1.807436775405e-02 9.790726105779e-05 4.298352003646e+00
2.562500000000e+02 -1.763203851878e-02 9.781807937609e-05 4.244099376576e+00
2.565000000000e+02 -1.716941340530e-02 9.748901369386e-05 4.190060878423e+00
2.567500000000e+02 -1.668807308124e-02 9.691261724712e-05 4.136249356644e+00
2.570000000000e+02 -1.618935371635e-02 9.608424300472e-05 4.082677746441e+00
2.572500000000e+02 -1.567440937901e-02 9.500208973537e-05 4.029358899093e+00
2.575000000000e+02 -1.514429414587e-02 9.366722322879e-05 3.976305409085e+00
2.577500000000e+02 -1.460005971612e-02 9.208357022800e-05 3.923529447442e+00
2.580000000000e+02 -1.404286578104e-02 9.025785161582e-05 3.871042603346e+00
2.582500000000e+02 -1.347409652530e-02 8.819952908407e-05 3.818855743449e+00
2.585000000000e+02 -1.289547921271e-02 8.592072797711e-05 3.766978890164e+00
2.587500000000e+02 -1.230919891562e-02 8.343611323214e-05 3.715421123266e+00
2.590000000000e+02 -1.171800316569e-02 8.076274428928e-05 3.664190507882e+00
2.592500000000e+02 -1.112529215022e-02 7.791991351111e-05 3.613294048628e+00
2.595000000000e+02 -1.053518791569e-02 7.492895981692e-05 3.562737671909e+00
2.597500000000e+02 -9.952578952824e-03 7.181306747173e-05 3.512526234470e+00
2.600000000000e+02 -9.383136721017e-03 6.859705796827e-05 3.462663556732e+00
2.602500000000e+02 -8.833300426378e-03 6.530715981229e-05 3.413152478871e+00
2.605000000000e+02 -8.310229200520e-03 6.197077586970e-05 3.363994935986e+00
2.607500000000e+02 -7.821721107430e-03 5.861624308451e-05 3.315192049953e+00
2.610000000000e+02 -7.376098703453e-03 5.527259870164e-05 3.266744232791e+00
2.612500000000e+02 -6.982063405474e-03 5.196936548801e-05 3.218651300648e+00
2.615000000000e+02 -6.648521166029e-03 4.873627819357e-05 3.170912591353e+00
2.617500000000e+02 -6.384383169566e-03 4.560300187167e-05 3.123527087157e+00
2.620000000000e+02 -6.198345822592e-03 4.259891007738e-05 3.076493534488e+00
2.622500000000e+02 -6.098654796806e-03 3.975282074264e-05 3.029810565118e+00
2.625000000000e+02 -6.092859300560e-03 3.709271075816e-05 2.983476809868e+00
2.627500000000e+02 -6.187561698172e-03 3.464542094081e-05 2.937491012502e+00
2.630000000000e+02 -6.388169859100e-03 3.243634767280e-05 2.891852134330e+00
2.632500000000e+02 -6.698657781418e-03 3.048911470815e-05 2.846559460207e+00
2.635000000000e+02 -7.121342302611e-03 2.882522814346e-05 2.801612696217e+00
2.637500000000e+02 -7.656681593574e-03 2.746371974949e-05 2.757012071912e+00
2.640000000000e+02 -8.303103547748e-03 2.642078418988e-05 2.712758436959e+00
2.642500000000e+02 -9.056869267533e-03 2.570941003130e-05 2.668853366255e+00
2.645000000000e+02 -9.911978584337e-03 2.533901994756e-05 2.625299265360e+00
2.647500000000e+02 -1.086012225900e-02 2.531512779474e-05 2.582099481803e+00
2.650000000000e+02 -1.189068437598e-02 2.563901854213e-05 2.539258428489e+00
2.652500000000e+02 -1.299079899163e-02 2.630747095567e-05 2.496781708691e+00
2.655000000000e+02 -1.414546130439e-02 2.731252396668e-05 2.454676257478e+00
2.657500000000e+02 -1.533769549532e-02 2.864131055366e-05 2.412950484123e+00
2.660000000000e+02 -1.654877711970e-02 3.027595846117e-05 2.371614430178e+00
2.662500000000e+02 -1.775850980623e-02 3.219358426884e-05 2.330679925894e+00
2.665000000000e+02 -1.894555162901e-02 3.436636687368e-05 2.290160758594e+00
2.667500000000e+02 -2.008778819324e-02 3.676176310896e-05 2.250072833985e+00
2.670000000000e+02 -2.116274506756e-02 3.934278983855e-05 2.210434343369e+00
2.672500000000e+02 -2.214803355750e-02 4.206841912216e-05 2.171265915620e+00
2.675000000000e+02 -2.302181978065e-02 4.489408623734e-05 2.132590766435e+00
2.677500000000e+02 -2.376330769722e-02 4.777230913444e-05 2.094434825668e+00
2.680000000000e+02 -2.435322457255e-02 5.065338572152e-05 2.056826843527e+00
2.682500000000e+02 -2.477429659449e-02 5.348613792860e-05 2.019798475208e+00
2.685000000000e+02 -2.501170246756e-02 5.621876491907e-05 1.983384325201e+00
2.687500000000e+02 -2.505349132049e-02 5.879970499031e-05 1.947621962303e+00
2.690000000000e+02 -2.489095273382e-02 6.117851545917e-05 1.912551887216e+00
2.692500000000e+02 -2.451892630308e-02 6.330675127542e-05 1.878217455205e+00
2.695000000000e+02 -2.393603920280e-02 6.513882018039e-05 1.844664754460e+00
2.697500000000e+02 -2.314486257122e-02 6.663279152172e-05 1.811942430739e+00
2.700000000000e+02 -2.215197906415e-02 6.775114584714e-05 1.780101463544e+00
2.702500000000e+02 -2.096795635226e-02 6.846144862138e-05 1.749194898544e+00
2.705000000000e+02 -1.960722498161e-02 6.873693571643e-05 1.719277533287e+00
2.707500000000e+02 -1.808786119331e-02 6.855700645822e-05 1.690405565640e+00
2.710000000000e+02 -1.643127839021e-02 6.790762009770e-05 1.662636213824e+00
2.712500000000e+02 -1.466183455760e-02 6.678159010529e-05 1.636027310121e+00
2.715000000000e+02 -1.280636484516e-02 6.517878114101e-05 1.610636881296e+00
2.717500000000e+02 -1.089365137205e-02 6.310620830699e-05 1.586522722708e+00
2.720000000000e+02 -8.953844214492e-03 6.057804269219e-05 1.563741973894e+00
2.722500000000e+02 -7.017848451445e-03 5.761552805833e-05 1.542350705619e+00
2.725000000000e+02 -5.116693704868e-03 5.424681027244e-05 1.522403521841e+00
2.727500000000e+02 -3.280902078070e-03 5.050668324846e-05 1.503953184778e+00
2.730000000000e+02 -1.539870632992e-03 4.643625261630e-05 1.487050265506e+00
2.732500000000e+02 7.871654835445e-05 4.208252130794e-05 1.471742824361e+00
2.735000000000e+02 1.549432576536e-03 3.749789723456e-05 1.458076120721e+00
2.737500000000e+02 2.849595953219e-03 3.273962298794e-05 1.446092353841e+00
2.740000000000e+02 3.959692176431e-03 2.786913158215e-05 1.435830433600e+00
2.742500000000e+02 4.863720278670e-03 2.295132925312e-05 1.427325780274e+00
2.745000000000e+02 5.549458158017e-03 1.805380640285e-05 1.420610151392e+00
2.747500000000e+02 6.008642743278e-03 1.324598282554e-05 1.415711494574e+00
2.750000000000e+02 6.237063414621e-03 8.598191761577e-06 1.412653824449e+00
2.752500000000e+02 6.234569472229e-03 4.180709361645e-06 1.411457122748e+00
2.755000000000e+02 6.004994404759e-03 6.274227565273e-08 1.412137261089e+00
2.757500000000e+02 5.556001996820e-03 -3.688618376241e-06 1.414705945020e+00
2.760000000000e+02 4.898860464600e-03 -7.009460861518e-06 1.419170681350e+00
2.762500000000e+02 4.048153156683e-03 -9.840118858795e-06 1.425534766858e+00
2.765000000000e+02 3.021434516683e-03 -1.212622108371e-05 1.433797301119e+00
2.767500000000e+02 1.838841212758e-03 -1.381970528014e-05 1.443953223929e+00
2.770000000000e+02 5.226698587171e-04 -1.487977348236e-05 1.455993376103e+00
2.772500000000e+02 -9.030700171326e-04 -1.527375885535e-05 1.469904588027e+00
2.775000000000e+02 -2.413115169696e-03 -1.497791359747e-05 1.485669791399e+00
2.777500000000e+02 -3.981413114749e-03 -1.397805445993e-05 1.503268158747e+00
2.780000000000e+02 -5.581580028915e-03 -1.227007216875e-05 1.522675264674e+00
2.782500000000e+02 -7.187347579128e-03 -9.860278683160e-06 1.543863272655e+00
2.785000000000e+02 -8.772988202570e-03 -6.765582013929e-06 1.566801139789e+00
2.787500000000e+02 -1.031371697936e-02 -3.013486515407e-06 1.591454842504e+00
2.790000000000e+02 -1.178606122779e-02 1.358105233329e-06 1.617787614524e+00
2.792500000000e+02 -1.316819817055e-02 6.301285306154e-06 1.645760199278e+00
2.795000000000e+02 -1.444025352921e-02 1.175871519266e-05 1.675331107784e+00
2.797500000000e+02 -1.558456282617e-02 1.766438538539e-05 1.706456883556e+00
2.800000000000e+02 -1.658588967046e-02 2.394454581559e-05 1.739092365891e+00
2.802500000000e+02 -1.743160343885e-02 3.051879544153e-05 1.773190952890e+00
2.805000000000e+02 -1.811181171264e-02 3.730130564292e-05 1.808704856556e+00
2.807500000000e+02 -1.861944938417e-02 4.420216227419e-05 1.845585350758e+00
2.810000000000e+02 -1.895032259034e-02 5.112879357605e-05 1.883783007810e+00
2.812500000000e+02 -1.910310651277e-02 5.798745482785e-05 1.923247921314e+00
2.815000000000e+02 -1.907929877291e-02 6.468475299085e-05 1.963929915835e+00
2.817500000000e+02 -1.888312664900e-02 7.112917582444e-05 2.005778739910e+00
2.820000000000e+02 -1.852141080802e-02 7.723256776682e-05 2.048744244187e+00
2.822500000000e+02 -1.800338541454e-02 8.291156496198e-05 2.092776542584e+00
2.825000000000e+02 -1.734047780703e-02 8.808894006851e-05 2.137826158407e+00
2.827500000000e+02 -1.654605002522e-02 9.269483433705e-05 2.183844154838e+00
2.830000000000e+02 -1.563510653522e-02 9.666785359885e-05 2.230782251747e+00
2.832500000000e+02 -1.462397284560e-02 9.995600960661e-05 2.278592929141e+00
2.835000000000e+02 -1.352995129387e-02 1.025174948660e-04 2.327229519622e+00
2.837500000000e+02 -1.237096045592e-02 1.043212641701e-04 2.376646290146e+00
2.840000000000e+02 -1.116516657495e-02 1.053474736534e-04 2.426798515872e+00
2.842500000000e+02 -9.930614842033e-03 1.055876827784e-04 2.477642546499e+00
2.845000000000e+02 -8.684869377103e-03 1.050448732471e-04 2.529135866491e+00
2.847500000000e+02 -7.444671240935e-03 1.037333202650e-04 2.581237151444e+00
2.850000000000e+02 -6.225622458562e-03 1.016782840523e-04 2.633906319623e+00
2.852500000000e+02 -5.041904671538e-03 9.891548146260e-05 2.687104580720e+00
2.855000000000e+02 -3.906039256147e-03 9.549048301621e-05 2.740794480345e+00
2.857500000000e+02 -2.828695667180e-03 9.145795859578e-05 2.794939942822e+00
2.860000000000e+02 -1.818551862386e-03 8.688078492189e-05 2.849506308438e+00
2.862500000000e+02 -8.822103298997e-04 8.182905530615e-05 2.904460365425e+00
2.865000000000e+02 -2.417127270543e-05 7.637900521784e-05 2.959770377495e+00
2.867500000000e+02 7.531379648285e-04 7.061186521320e-05 3.015406101228e+00
2.870000000000e+02 1.449278881314e-03 6.461268673280e-05 3.071338794324e+00
2.872500000000e+02 2.065667198165e-03 5.846907224361e-05 3.127541212225e+00
2.875000000000e+02 2.605392944287e-03 5.226991674087e-05 3.183987588301e+00
2.877500000000e+02 3.073002071313e-03 4.610413773021e-05 3.240653601448e+00
2.880000000000e+02 3.474246924503e-03 4.005941090096e-05 3.297516321990e+00
2.882500000000e+02 3.815814410560e-03 3.422094346509e-05 3.354554139953e+00
2.885000000000e+02 4.105040189591e-03 2.867025828937e-05 3.411746669781e+00
2.887500000000e+02 4.349619593349e-03 2.348402097987e-05 3.469074638931e+00
2.890000000000e+02 4.557322200384e-03 1.873300743799e-05 3.526519751366e+00
2.892500000000e+02 4.735720177399e-03 1.448110675142e-05 3.584064534625e+00
2.895000000000e+02 4.891936632886e-03 1.078443641839e-05 3.641692166513e+00
2.897500000000e+02 5.032423391977e-03 7.690576260877e-06 3.699386294284e+00
2.900000000000e+02 5.162770376670e-03 5.237940047392e-06 3.757130839317e+00
2.902500000000e+02 5.287551852509e-03 3.455293864474e-06 3.814909796246e+00
2.905000000000e+02 5.410215098881e-03 2.361424176617e-06 3.872707040129e+00
2.907500000000e+02 5.533007878411e-03 1.964975900964e-06 3.930506134039e+00
2.910000000000e+02 5.656946681452e-03 2.264459496221e-06 3.988290149384e+00
2.912500000000e+02 5.781827191944e-03 3.248421566598e-06 4.046041513988e+00
2.915000000000e+02 5.906267497256e-03 4.895793090542e-06 4.103741873299e+00
2.917500000000e+02 6.027789203395e-03 7.176386226992e-06 4.161371995825e+00
2.920000000000e+02 6.142923586372e-03 1.005156265610e-05 4.218911700421e+00
2.922500000000e+02 6.247346621330e-03 1.347501343843e-05 4.276339836953e+00
2.925000000000e+02 6.336030304736e-03 1.739367068296e-05 4.333634295340e+00
2.927500000000e+02 6.403412810364e-03 2.174872206609e-05 4.390772070940e+00
2.930000000000e+02 6.443577003202e-03 2.647670164496e-05 4.447729365238e+00
2.932500000000e+02 6.450435862886e-03 3.151063513729e-05 4.504481729222e+00
2.935000000000e+02 6.417922477532e-03 3.678121212608e-05 4.561004255199e+00
2.937500000000e+02 6.340177195872e-03 4.221797087012e-05 4.617271793032e+00
2.940000000000e+02 6.211733788789e-03 4.775046165778e-05 4.673259210665e+00
2.942500000000e+02 6.027697592326e-03 5.330937281775e-05 4.728941668684e+00
2.945000000000e+02 5.783916903905e-03 5.882759492012e-05 4.784294926522e+00
2.947500000000e+02 5.477142189110e-03 6.424120589479e-05 4.839295650339e+00
2.950000000000e+02 5.105173322208e-03 6.949036138118e-05 4.893921737614e+00
2.952500000000e+02 4.666990392266e-03 7.452007490583e-05 4.948152629899e+00
2.955000000000e+02 4.162867227455e-03 7.928087924960e-05 5.001969626165e+00
2.957500000000e+02 3.594463913287e-03 8.372935922088e-05 5.055356174235e+00
2.960000000000e+02 2.964896181755e-03 8.782855163358e-05 5.108298141012e+00
2.962500000000e+02 2.278779097893e-03 9.154821292359e-05 5.160784058843e+00
2.965000000000e+02 1.542242168792e-03 9.486494563915e-05 5.212805332602e+00
2.967500000000e+02 7.629139569776e-04 9.776220088920e-05 5.264356416127e+00
2.970000000000e+02 -5.012588715486e-05 1.002301874136e-04 5.315434942683e+00
2.972500000000e+02 -8.864284228182e-04 1.022656150310e-04 5.366041818391e+00
2.975000000000e+02 -1.734291715600e-03 1.038713461119e-04 5.416181269205e+00
2.977500000000e+02 -2.580911517379e-03 1.050559800511e-04 5.465860846057e+00
2.980000000000e+02 -3.412565543954e-03 1.058333473184e-04 5.515091389263e+00
2.982500000000e+02 -4.214829292596e-03 1.062219239256e-04 5.563886951576e+00
2.985000000000e+02 -4.972820687161e-03 1.062442169402e-04 5.612264685530e+00
2.987500000000e+02 -5.671469989340e-03 1.059260921994e-04 5.660244696184e+00
2.990000000000e+02 -6.295810226902e-03 1.052961299426e-04 5.707849864263e+00
2.992500000000e+02 -6.831282866527e-03 1.043849951561e-04 5.755105644564e+00
2.995000000000e+02 -7.264052748589e-03 1.032246889218e-04 5.802039839900e+00
2.997500000000e+02 -7.581325625845e-03 1.018479255341e-04 5.848682359544e+00
3.000000000000e+02 -7.771661166486e-03 1.002875347335e-04 5.895064962942e+00
3.002500000000e+02 -7.825273960301e-03 9.857592725535e-05 5.941220991656e+00
3.005000000000e+02 -7.734315382571e-03 9.674454163466e-05 5.987185098429e+00
3.007500000000e+02 -7.493128023954e-03 9.482338137512e-05 6.032992963688e+00
3.010000000000e+02 -7.098466259325e-03 9.284069738139e-05 6.078681016924e+00
3.012500000000e+02 -6.549675408187e-03 9.082267531507e-05 6.124286153052e+00
3.015000000000e+02 -5.848823625444e-03 8.879319011898e-05 6.169845450491e+00
3.017500000000e+02 -5.000780902668e-03 8.677363788853e-05 6.215395889943e+00
3.020000000000e+02 -4.013240841140e-03 8.478284272190e-05 6.260974075027e+00
3.022500000000e+02 -2.896681844288e-03 8.283702498987e-05 6.306615954795e+00
3.025000000000e+02 -1.664266296835e-03 8.094985147222e-05 6.352356552446e+00
3.027500000000e+02 -3.316757870384e-04 7.913253455619e-05 6.398229689204e+00
3.030000000000e+02 1.083114507320e-03 7.739397420961e-05 6.444267719732e+00
3.032500000000e+02 2.560121246781e-03 7.574094828416e-05 6.490501267198e+00
3.035000000000e+02 4.077692992379e-03 7.417834007073e-05 6.536958964466e+00
3.037500000000e+02 5.612899415901e-03 7.270939358070e-05 6.583667199455e+00
3.040000000000e+02 7.141961160103e-03 7.133599518644e-05 6.630649871428e+00
3.042500000000e+02 8.640713581889e-03 7.005895680925e-05 6.677928147878e+00
3.045000000000e+02 1.008509168111e-02 6.887830303567e-05 6.725520238472e+00
3.047500000000e+02 1.145162731301e-02 6.779356653855e-05 6.773441176329e+00
3.050000000000e+02 1.271794539170e-02 6.680406992823e-05 6.821702616814e+00
3.052500000000e+02 1.386324926402e-02 6.590917695556e-05 6.870312645299e+00
3.055000000000e+02 1.486878035163e-02 6.510852038297e-05 6.919275608824e+00
3.057500000000e+02 1.571824132749e-02 6.440219388709e-05 6.968591967161e+00
3.060000000000e+02 1.639817287475e-02 6.379090265909e-05 7.018258159407e+00
3.062500000000e+02 1.689826993208e-02 6.327606837100e-05 7.068266502938e+00
3.065000000000e+02 1.721163304940e-02 6.285987714075e-05 7.118605107582e+00
3.067500000000e+02 1.733494273322e-02 6.254527714711e-05 7.169257824794e+00
3.070000000000e+02 1.726855673978e-02 6.233591749166e-05 7.220204214933e+00
3.072500000000e+02 1.701652259163e-02 6.223602665373e-05 7.271419550094e+00
3.075000000000e+02 1.658651012463e-02 6.225024249573e-05 7.322874837127e+00
3.077500000000e+02 1.598966115506e-02 6.238340944012e-05 7.374536875991e+00
3.080000000000e+02 1.524036575242e-02 6.264027728847e-05 7.426368339350e+00
3.082500000000e+02 1.435596631835e-02 6.302518677412e-05 7.478327886134e+00
3.085000000000e+02 1.335640250173e-02 6.354171834602e-05 7.530370296632e+00
3.087500000000e+02 1.226380110964e-02 6.419231474258e-05 7.582446639130e+00
3.090000000000e+02 1.110202598883e-02 6.497788098880e-05 7.634504457552e+00
3.092500000000e+02 9.896193739873e-03 6.589736787005e-05 7.686487987108e+00
3.095000000000e+02 8.672170777417e-03 6.694745374164e-05 7.738338389145e+00
3.097500000000e+02 7.456058175519e-03 6.812216172886e-05 7.789994009405e+00
3.100000000000e+02 6.273679107393e-03 6.941254317977e-05 7.841390652322e+00
3.102500000000e+02 5.150075839843e-03 7.080641866244e-05 7.892461872421e+00
3.105000000000e+02 4.109027422949e-03 7.228819847716e-05 7.943139277106e+00
3.107500000000e+02 3.172598299516e-03 7.383882301423e-05 7.993352838771e+00
3.110000000000e+02 2.360723477263e-03 7.543588177727e-05 8.043031211258e+00
3.112500000000e+02 1.690841261453e-03 7.705370061889e-05 8.092102048117e+00
3.115000000000e+02 1.177576394343e-03 7.866356922670e-05 8.140492316273e+00
3.117500000000e+02 8.324825074821e-04 8.023413488178e-05 8.188128604182e+00
3.120000000000e+02 6.638452722153e-04 8.173189840854e-05 8.234937416102e+00
3.122500000000e+02 6.765520207786e-04 8.312183055989e-05 8.280845454189e+00
3.125000000000e+02 8.720278427100e-04 8.436804829218e-05 8.325779880896e+00
3.127500000000e+02 1.248239749769e-03 8.543454328055e-05 8.369668560300e+00
3.130000000000e+02 1.799768443844e-03 8.628602201433e-05 8.412440281086e+00
3.132500000000e+02 2.517945077659e-03 8.688880005961e-05 8.454024954171e+00
3.135000000000e+02 3.391050272664e-03 8.721167652179e-05 8.494353787821e+00
3.137500000000e+02 4.404571061433e-03 8.722683379633e-05 8.533359446205e+00
3.140000000000e+02 5.541509954765e-03 8.691064946345e-05 8.570976185354e+00
3.142500000000e+02 6.782739783678e-03 8.624445353794e-05 8.607139972572e+00
3.145000000000e+02 8.107396530269e-03 8.521522290697e-05 8.641788598896e+00
3.147500000000e+02 9.493301753475e-03 8.381618547268e-05 8.674861777704e+00
3.150000000000e+02 1.091740550529e-02 8.204729526237e-05 8.706301237699e+00
3.152500000000e+02 1.235624009119e-02 7.991555447692e-05 8.736050821492e+00
3.155000000000e+02 1.378637516152e-02 7.743521306219e-05 8.764056579632e+00
3.157500000000e+02 1.518486438364e-02 7.462778694270e-05 8.790266874137e+00
3.160000000000e+02 1.652967448129e-02 7.152191764498e-05 8.814632486414e+00
3.162500000000e+02 1.780008789764e-02 6.815307645408e-05 8.837106741572e+00
3.165000000000e+02 1.897707113759e-02 6.456311396505e-05 8.857645636704e+00
3.167500000000e+02 2.004360178511e-02 6.079966322789e-05 8.876207983878e+00
3.170000000000e+02 2.098494800367e-02 5.691538884836e-05 8.892755558848e+00
3.172500000000e+02 2.178889635527e-02 5.296713806527e-05 8.907253264896e+00
3.175000000000e+02 2.244592391353e-02 4.901498522999e-05 8.919669295312e+00
3.177500000000e+02 2.294931287117e-02 4.512113232272e-05 8.929975301567e+00
3.180000000000e+02 2.329520686615e-02 4.134882119081e-05 8.938146560846e+00
3.182500000000e+02 2.348260883603e-02 3.776114051002e-05 8.944162135356e+00
3.185000000000e+02 2.351332305232e-02 3.441983611510e-05 8.948005028526e+00
3.187500000000e+02 2.339184273159e-02 3.138412663531e-05 8.949662322805e+00
3.190000000000e+02 2.312518809659e-02 2.870954501405e-05 8.949125304388e+00
3.192500000000e+02 2.272269875212e-02 2.644685841646e-05 8.946389565702e+00
3.195000000000e+02 2.219578733638e-02 2.464101867281e-05 8.941455091211e+00
3.197500000000e+02 2.155765893340e-02 2.333013300523e-05 8.934326314911e+00
3.200000000000e+02 2.082300449050e-02 2.254472964394e-05 8.925012156824e+00
3.202500000000e+02 2.000767429514e-02 2.230710064710e-05 8.913526032387e+00
3.205000000000e+02 1.912834067862e-02 2.263074453082e-05 8.899885843330e+00
3.207500000000e+02 1.820215567057e-02 2.351999328237e-05 8.884113942242e+00
3.210000000000e+02 1.724641217688e-02 2.496981573027e-05 8.866237077121e+00
3.212500000000e+02 1.627821741240e-02 2.696579611469e-05 8.846286322833e+00
3.215000000000e+02 1.531418291402e-02 2.948429387958e-05 8.824296989953e+00
3.217500000000e+02 1.437014138891e-02 3.249277603731e-05 8.800308528430e+00
3.220000000000e+02 1.346089268602e-02 3.595032770803e-05 8.774364412291e+00
3.222500000000e+02 1.259998791076e-02 3.980831625103e-05 8.746512022807e+00
3.225000000000e+02 1.179955263859e-02 4.401120234684e-05 8.716802515569e+00
3.227500000000e+02 1.107015595650e-02 4.849748180955e-05 8.685290686980e+00
3.230000000000e+02 1.042072411847e-02 5.320074248025e-05 8.652034827880e+00
3.232500000000e+02 9.858499678926e-03 5.805080370930e-05 8.617096568890e+00
3.235000000000e+02 9.389044844193e-03 6.297492981375e-05 8.580540720188e+00
3.237500000000e+02 9.016283255454e-03 6.789909677513e-05 8.542435093774e+00
3.240000000000e+02 8.742578129431e-03 7.274909863822e-05 8.502850318778e+00
3.242500000000e+02 8.568838834106e-03 7.745191227065e-05 8.461859635374e+00
3.245000000000e+02 8.494652681154e-03 8.193699586001e-05 8.419538676469e+00
3.247500000000e+02 8.518433392212e-03 8.613725468617e-05 8.375965224292e+00
3.250000000000e+02 8.637581157652e-03 8.999007739041e-05 8.331218950588e+00
3.252500000000e+02 8.848646509809e-03 9.343831445849e-05 8.285381129497e+00
3.255000000000e+02 9.147491989495e-03 9.643115345292e-05 8.238534331957e+00
3.257500000000e+02 9.529444770883e-03 9.892477240928e-05 8.190762094840e+00
3.260000000000e+02 9.989434630233e-03 1.008828206564e-04 8.142148570871e+00
3.262500000000e+02 1.052211166824e-02 1.022768236610e-04 8.092778161121e+00
3.265000000000e+02 1.112194029690e-02 1.030864558731e-04 8.042735132677e+00
3.267500000000e+02 1.178326630376e-02 1.032996642149e-04 7.992103226759e+00
3.270000000000e+02 1.250035630532e-02 1.029125986401e-04 7.940965262389e+00
3.272500000000e+02 1.326740866167e-02 1.019295297426e-04 7.889402740331e+00
3.275000000000e+02 1.407853886512e-02 1.003624096193e-04 7.837495453636e+00
3.277500000000e+02 1.492774255365e-02 9.823058804020e-05 7.785321111022e+00
3.280000000000e+02 1.580884054269e-02 9.556034979641e-05 7.732954975593e+00
3.282500000000e+02 1.671541266425e-02 9.238435977840e-05 7.680469527082e+00
3.285000000000e+02 1.764072720781e-02 8.874106430234e-05 7.627934150766e+00
3.287500000000e+02 1.857767366270e-02 8.467401220211e-05 7.575414853310e+00
3.290000000000e+02 1.951870687379e-02 8.023137973256e-05 7.522974014063e+00
3.292500000000e+02 2.045580996715e-02 7.546522225396e-05 7.470670166276e+00
3.295000000000e+02 2.138048311382e-02 7.043065681403e-05 7.418557815040e+00
3.297500000000e+02 2.228376424354e-02 6.518535584643e-05 7.366687289869e+00
3.300000000000e+02 2.315628650655e-02 5.978895484823e-05 7.315104628360e+00
3.302500000000e+02 2.398837423040e-02 5.430244054208e-05 7.263851494883e+00
3.305000000000e+02 2.477017847499e-02 4.878757703625e-05 7.212965128017e+00
3.307500000000e+02 2.549184921482e-02 4.330637112371e-05 7.162478318193e+00
3.310000000000e+02 2.614374176044e-02 3.792056653054e-05 7.112419408341e+00
3.312500000000e+02 2.671664983037e-02 3.269113894797e-05 7.062812322046e+00
3.315000000000e+02 2.720205843610e-02 2.767782483817e-05 7.013676611344e+00
3.317500000000e+02 2.759240598670e-02 2.293865303246e-05 6.965027526828e+00
3.320000000000e+02 2.788134665841e-02 1.852945559497e-05 6.916876100748e+00
3.322500000000e+02 2.806399939679e-02 1.450337847420e-05 6.869229250491e+00
3.325000000000e+02 2.813717388949e-02 1.091038884576e-05 6.822089893545e+00
3.327500000000e+02 2.809956121679e-02 7.796751230082e-06 6.775457077631e+00
3.330000000000e+02 2.795188128971e-02 5.204485521632e-06 6.729326117586e+00
3.332500000000e+02 2.769697578375e-02 3.170810242564e-06 6.683688747115e+00
3.335000000000e+02 2.733984173084e-02 1.727573695265e-06 6.638533276875e+00
3.337500000000e+02 2.688759968503e-02 9.006844438331e-07 6.593844761335e+00
3.340000000000e+02 2.634939317263e-02 7.095554175884e-07 6.549605174993e+00
3.342500000000e+02 2.573622153724e-02 1.166572190403e-06 6.505793591458e+00
3.345000000000e+02 2.506070697809e-02 2.276609430807e-06 6.462386373326e+00
3.347500000000e+02 2.433680491344e-02 4.036603218904e-06 6.419357365947e+00
3.350000000000e+02 2.357946604498e-02 6.435223010109e-06 6.376678099406e+00
3.352500000000e+02 2.280426495795e-02 9.452637072804e-06 6.334317992514e+00
3.355000000000e+02 2.202700647475e-02 1.306039782789e-05 6.292244566143e+00
3.357500000000e+02 2.126332700102e-02 1.722144735061e-05 6.250423659598e+00
3.360000000000e+02 2.052830404823e-02 2.189028855962e-05 6.208819653223e+00
3.362500000000e+02 1.983609019197e-02 2.701330194790e-05 6.167395692561e+00
3.365000000000e+02 1.919958050462e-02 3.252925392255e-05 6.126113919175e+00
3.367500000000e+02 1.863012814545e-02 3.836996168868e-05 6.084935700368e+00
3.370000000000e+02 1.813731295691e-02 4.446107328432e-05 6.043821862159e+00
3.372500000000e+02 1.772877017432e-02 5.072300009706e-05 6.002732920228e+00
3.375000000000e+02 1.741008335037e-02 5.707204807989e-05 5.961629308746e+00
3.377500000000e+02 1.718473957558e-02 6.342162205980e-05 5.920471603950e+00
3.380000000000e+02 1.705414791427e-02 6.968350881484e-05 5.879220742393e+00
3.382500000000e+02 1.701771388336e-02 7.576922916294e-05 5.837838228218e+00
3.385000000000e+02 1.707296653187e-02 8.159142304459e-05 5.796286332316e+00
3.387500000000e+02 1.721572792392e-02 8.706523477675e-05 5.754528275193e+00
3.390000000000e+02 1.744031833551e-02 9.210966638673e-05 5.712528399338e+00
3.392500000000e+02 1.773978575919e-02 9.664886680921e-05 5.670252320903e+00
3.395000000000e+02 1.810615155361e-02 1.006133643168e-04 5.627667069763e+00
3.397500000000e+02 1.853066138964e-02 1.039411352517e-04 5.584741205741e+00
3.400000000000e+02 1.900403392410e-02 1.065785711553e-04 5.541444923379e+00
3.402500000000e+02 1.951669863671e-02 1.084812788282e-04 5.497750135195e+00
3.405000000000e+02 2.005901678591e-02 1.096147172774e-04 5.453630536989e+00
3.407500000000e+02 2.062148061444e-02 1.099546750667e-04 5.409061664575e+00
3.410000000000e+02 2.119488721354e-02 1.094875592991e-04 5.364020927098e+00
3.412500000000e+02 2.177048601382e-02 1.082105446092e-04 5.318487638898e+00
3.415000000000e+02 2.234009933071e-02 1.061315030812e-04 5.272443031019e+00
3.417500000000e+02 2.289621720819e-02 1.032688088028e-04 5.225870265874e+00
3.420000000000e+02 2.343206883466e-02 9.965096444364e-05 5.178754435930e+00
3.422500000000e+02 2.394167363210e-02 9.531615291655e-05 5.131082569114e+00
3.425000000000e+02 2.441987529455e-02 9.031164829185e-05 5.082843626317e+00
3.427500000000e+02 2.486236278390e-02 8.469306872005e-05 5.034028498593e+00
3.430000000000e+02 2.526568160186e-02 7.852361128066e-05 4.984630012502e+00
3.432500000000e+02 2.562723811571e-02 7.187320619098e-05 4.934642931093e+00
3.435000000000e+02 2.594529915587e-02 6.481761554475e-05 4.884063957503e+00
3.437500000000e+02 2.621898816911e-02 5.743745518025e-05 4.832891747791e+00
3.440000000000e+02 2.644827825311e-02 4.981724582109e-05 4.781126919585e+00
3.442500000000e+02 2.663398159864e-02 4.204443231084e-05 4.728772062262e+00
3.445000000000e+02 2.677773392660e-02 3.420832538939e-05 4.675831753858e+00
3.447500000000e+02 2.688197195027e-02 2.639906036769e-05 4.622312571306e+00
3.450000000000e+02 2.694990125658e-02 1.870662068904e-05 4.568223099119e+00
3.452500000000e+02 2.698545199105e-02 1.121980016583e-05 4.513573940000e+00
3.455000000000e+02 2.699322006895e-02 4.025187007456e-06 4.458377715026e+00
3.457500000000e+02 2.697839144460e-02 -2.793865410355e-06 4.402649061543e+00
3.460000000000e+02 2.694664819670e-02 -9.158235197732e-06 4.346404621369e+00
3.462500000000e+02 2.690405536771e-02 -1.499401153476e-05 4.289663026706e+00
3.465000000000e+02 2.685692917121e-02 -2.023344896143e-05 4.232444873860e+00
3.467500000000e+02 2.681168758894e-02 -2.481588539191e-05 4.174772690440e+00
3.470000000000e+02 2.677468574107e-02 -2.868861213207e-05 4.116670898424e+00
3.472500000000e+02 2.675203980013e-02 -3.180768398051e-05 4.058165767505e+00
3.475000000000e+02 2.674944380096e-02 -3.413865159030e-05 3.999285363659e+00
3.477500000000e+02 2.677198473411e-02 -3.565719777054e-05 3.940059495760e+00
3.480000000000e+02 2.682396202766e-02 -3.634967346203e-05 3.880519656775e+00
3.482500000000e+02 2.690871792402e-02 -3.621348439231e-05 3.820698964844e+00
3.485000000000e+02 2.702848548031e-02 -3.525733399046e-05 3.760632104281e+00
3.487500000000e+02 2.718426064698e-02 -3.350130023957e-05 3.700355267120e+00
3.490000000000e+02 2.737570455892e-02 -3.097672685340e-05 3.639906098265e+00
3.492500000000e+02 2.760108117372e-02 -2.772592289593e-05 3.579323642406e+00
3.495000000000e+02 2.785723441604e-02 -2.380165694851e-05 3.518648294701e+00
3.497500000000e+02 2.813960788341e-02 -1.926645023789e-05 3.457921755393e+00
3.500000000000e+02 2.844230798571e-02 -1.419167084185e-05 3.397186986576e+00
3.502500000000e+02 2.875821028046e-02 -8.656442240962e-06 3.336488171409e+00
3.505000000000e+02 2.907910717123e-02 -2.746382996494e-06 3.275870674053e+00
3.507500000000e+02 2.939589251850e-02 3.447796905143e-06 3.215380998499e+00
3.510000000000e+02 2.969877803303e-02 9.831811478178e-06 3.155066745146e+00
3.512500000000e+02 2.997753493357e-02 1.630937646988e-05 3.094976561665e+00
3.515000000000e+02 3.022175219589e-02 2.278387412238e-05 3.035160088129e+00
3.517500000000e+02 3.042110401723e-02 2.915998576145e-05 2.975667891972e+00
3.520000000000e+02 3.056561661393e-02 3.534524749185e-05 2.916551393004e+00
3.522500000000e+02 3.064592623485e-02 4.125156333687e-05 2.857862776641e+00
3.525000000000e+02 3.065352042050e-02 4.679659368081e-05 2.799654893379e+00
3.527500000000e+02 3.058095544326e-02 5.190499481666e-05 2.741981144585e+00
3.530000000000e+02 3.042204340545e-02 5.650948150018e-05 2.684895357094e+00
3.532500000000e+02 3.017200599678e-02 6.055169475025e-05 2.628451642506e+00
3.535000000000e+02 2.982759056661e-02 6.398286775264e-05 2.572704249009e+00
3.537500000000e+02 2.938714922029e-02 6.676427887733e-05 2.517707400555e+00
3.540000000000e+02 2.885067971105e-02 6.886750217167e-05 2.463515133499e+00
3.542500000000e+02 2.821983187152e-02 7.027445457314e-05 2.410181125073e+00
3.545000000000e+02 2.749788081765e-02 7.097726328614e-05 2.357758525514e+00
3.547500000000e+02 2.668967267962e-02 7.097795950817e-05 2.306299787181e+00
3.550000000000e+02 2.580154542448e-02 7.028801918774e-05 2.255856503663e+00
3.552500000000e+02 2.484123115584e-02 6.892782778847e-05 2.206479251100e+00
3.555000000000e+02 2.381774291933e-02 6.692599342484e-05 2.158217442657e+00
3.557500000000e+02 2.274125076633e-02 6.431856582020e-05 2.111119195267e+00
3.560000000000e+02 2.162295072579e-02 6.114825270151e-05 2.065231205005e+00
3.562500000000e+02 2.047492858656e-02 5.746357054934e-05 2.020598643383e+00
3.565000000000e+02 1.931002079305e-02 5.331798301930e-05 1.977265061248e+00
3.567500000000e+02 1.814167311282e-02 4.876906594445e-05 1.935272314447e+00
3.570000000000e+02 1.698379688613e-02 4.387765073358e-05 1.894660499169e+00
3.572500000000e+02 1.585062175518e-02 3.870700061687e-05 1.855467901207e+00
3.575000000000e+02 1.475654382435e-02 3.332201949202e-05 1.817730959299e+00
3.577500000000e+02 1.371596727812e-02 2.778849562526e-05 1.781484239519e+00
3.580000000000e+02 1.274313630108e-02 2.217238833041e-05 1.746760413431e+00
3.582500000000e+02 1.185195785515e-02 1.653915543984e-05 1.713590250205e+00
3.585000000000e+02 1.105581072393e-02 1.095312335081e-05 1.682002606013e+00
3.587500000000e+02 1.036734313593e-02 5.476895181017e-06 1.652024421112e+00
3.590000000000e+02 9.798258526374e-03 1.707960119168e-07 1.623680717861e+00
3.592500000000e+02 9.359089343268e-03 -4.907644631263e-06 1.596994593839e+00
3.595000000000e+02 9.058965702553e-03 -9.704188308118e-06 1.571987220494e+00
3.597500000000e+02 8.905378799943e-03 -1.416834663209e-05 1.548677832686e+00
3.600000000000e+02 8.903949639415e-03 -1.825382271889e-05 1.527083723164e+00
3.602500000000e+02 9.058205115339e-03 -2.191893076917e-05 1.507220228269e+00
3.605000000000e+02 9.369373177829e-03 -2.512699153323e-05 1.489100716529e+00
3.607500000000e+02 9.836203587594e-03 -2.784670152284e-05 1.472736576055e+00
3.610000000000e+02 1.045482131094e-02 -3.005246614707e-05 1.458137197866e+00
3.612500000000e+02 1.121862331371e-02 -3.172469761972e-05 1.445309963489e+00
3.615000000000e+02 1.211822456487e-02 -3.285006212420e-05 1.434260233588e+00
3.617500000000e+02 1.314145854457e-02 -3.342166267123e-05 1.424991334349e+00
3.620000000000e+02 1.427343938498e-02 -3.343915248180e-05 1.417504549113e+00
3.622500000000e+02 1.549668745310e-02 -3.290876226483e-05 1.411799110899e+00
3.625000000000e+02 1.679131918605e-02 -3.184322900573e-05 1.407872192027e+00
3.627500000000e+02 1.813530192468e-02 -3.026162686601e-05 1.405718896166e+00
3.630000000000e+02 1.950476995432e-02 -2.818908621793e-05 1.405332247387e+00
3.632500000000e+02 2.087439654636e-02 -2.565640198859e-05 1.406703171898e+00
3.635000000000e+02 2.221781609281e-02 -2.269953813486e-05 1.409820475799e+00
3.637500000000e+02 2.350808692634e-02 -1.935903629149e-05 1.414670811877e+00
3.640000000000e+02 2.471818497512e-02 -1.567933861449e-05 1.421238636428e+00
3.642500000000e+02 2.582151693645e-02 -1.170804560294e-05 1.429506150500e+00
3.645000000000e+02 2.679244081681e-02 -7.495126247009e-06 1.439453229005e+00
3.647500000000e+02 2.760678107528e-02 -3.092102793395e-06 1.451057334558e+00
3.650000000000e+02 2.824232632405e-02 1.448762233014e-06 1.464293415766e+00
3.652500000000e+02 2.867929656270e-02 6.075261073019e-06 1.479133794894e+00
3.655000000000e+02 2.890076870309e-02 1.073599259593e-05 1.495548045919e+00
3.657500000000e+02 2.889305026983e-02 1.538105386553e-05 1.513502866956e+00
3.660000000000e+02 2.864599115201e-02 1.996266131099e-05 1.532961954601e+00
3.662500000000e+02 2.815322611836e-02 2.443569248625e-05 1.553885885466e+00
3.665000000000e+02 2.741234266221e-02 2.875814070810e-05 1.576232012368e+00
3.667500000000e+02 2.642496887212e-02 3.289149346639e-05 1.599954384331e+00
3.670000000000e+02 2.519678086949e-02 3.680102764783e-05 1.625003697452e+00
3.672500000000e+02 2.373742833290e-02 4.045604160224e-05 1.651327285726e+00
3.675000000000e+02 2.206038166616e-02 4.383002445194e-05 1.678869158610e+00
3.677500000000e+02 2.018270360017e-02 4.690078066341e-05 1.707570092318e+00
3.680000000000e+02 1.812475220402e-02 4.965051464020e-05 1.737367779880e+00
3.682500000000e+02 1.590982193129e-02 5.206588902457e-05 1.768197043358e+00
3.685000000000e+02 1.356373221711e-02 5.413805803775e-05 1.799990110358e+00
3.687500000000e+02 1.111437322105e-02 5.586268428945e-05 1.832676953854e+00
3.690000000000e+02 8.591219532970e-03 5.723993512483e-05 1.866185694106e+00
3.692500000000e+02 6.024823315085e-03 5.827445813941e-05 1.900443057141e+00
3.695000000000e+02 3.446297409629e-03 5.897532967067e-05 1.935374885550e+00
3.697500000000e+02 8.868005071601e-04 5.935596821069e-05 1.970906692026e+00
3.700000000000e+02 -1.622966962114e-03 5.943400673308e-05 2.006964249232e+00
3.702500000000e+02 -4.053244645623e-03 5.923111174505e-05 2.043474203162e+00
3.705000000000e+02 -6.375666266651e-03 5.877274548011e-05 2.080364702515e+00
3.707500000000e+02 -8.563676637535e-03 5.808786263825e-05 2.117566030259e+00
3.710000000000e+02 -1.059290665217e-02 5.720853716332e-05 2.155011226910e+00
3.712500000000e+02 -1.244150447186e-02 5.616952385759e-05 2.192636696505e+00
3.715000000000e+02 -1.409041598743e-02 5.500774639794e-05 2.230382780334e+00
3.717500000000e+02 -1.552361829026e-02 5.376172309343e-05 2.268194294045e+00
3.720000000000e+02 -1.672829968567e-02 5.247096233896e-05 2.306021013090e+00
3.722500000000e+02 -1.769499313773e-02 5.117527611795e-05 2.343818105063e+00
3.725000000000e+02 -1.841765718924e-02 4.991408416344e-05 2.381546495577e+00
3.727500000000e+02 -1.889371282984e-02 4.872571634712e-05 2.419173169199e+00
3.730000000000e+02 -1.912403230300e-02 4.764670337920e-05 2.456671395995e+00
3.732500000000e+02 -1.911288392698e-02 4.671109115686e-05 2.494020883282e+00
3.735000000000e+02 -1.886783738326e-02 4.594979821321e-05 2.531207854522e+00
3.737500000000e+02 -1.839962553154e-02 4.539002209406e-05 2.568225048750e+00
3.740000000000e+02 -1.772197172707e-02 4.505472396443e-05 2.605071650613e+00
3.742500000000e+02 -1.685137904362e-02 4.496219389474e-05 2.641753146372e+00
3.745000000000e+02 -1.580688605696e-02 4.512571319909e-05 2.678281112611e+00
3.747500000000e+02 -1.460979332925e-02 4.555333321610e-05 2.714672944755e+00
3.750000000000e+02 -1.328335973548e-02 4.624775860490e-05 2.750951524973e+00
3.752500000000e+02 -1.185247385239e-02 4.720634904565e-05 2.787144837927e+00
3.755000000000e+02 -1.034330524425e-02 4.842124396473e-05 2.823285543603e+00
3.757500000000e+02 -8.782936516870e-03 4.987959923627e-05 2.859410506667e+00
3.760000000000e+02 -7.198983414748e-03 5.156393486935e-05 2.895560295260e+00
3.762500000000e+02 -5.619206207522e-03 5.345258308689e-05 2.931778650686e+00
3.765000000000e+02 -4.071119231641e-03 5.552022550501e-05 2.968111940830e+00
3.767500000000e+02 -2.581602636026e-03 5.773850728630e-05 3.004608596882e+00
3.770000000000e+02 -1.176523282754e-03 6.007670516817e-05 3.041318544866e+00
3.772500000000e+02 1.196295034526e-04 6.250244518827e-05 3.078292635413e+00
3.775000000000e+02 1.284087735112e-03 6.498244176908e-05 3.115582080871e+00
3.777500000000e+02 2.296122119289e-03 6.748324288522e-05 3.153237901371e+00
3.780000000000e+02 3.137327588983e-03 6.997196270844e-05 3.191310388373e+00
3.782500000000e+02 3.791873306255e-03 7.241698141186e-05 3.229848589787e+00
3.785000000000e+02 4.246711648092e-03 7.478860250629e-05 3.268899820245e+00
3.787500000000e+02 4.491743714634e-03 7.705964655930e-05 3.308509201637e+00
3.790000000000e+02 4.519938818409e-03 7.920596792940e-05 3.348719236163e+00
3.792500000000e+02 4.327405612034e-03 8.120688977309e-05 3.389569416434e+00
3.795000000000e+02 3.913416060954e-03 8.304553793856e-05 3.431095871898e+00
3.797500000000e+02 3.280379952150e-03 8.470909172811e-05 3.473331056633e+00
3.800000000000e+02 2.433772774033e-03 8.618892689663e-05 3.516303477033e+00
3.802500000000e+02 1.382017836955e-03 8.748066166939e-05 3.560037462571e+00
3.805000000000e+02 1.363264802710e-04 8.858410554202e-05 3.604552975374e+00
3.807500000000e+02 -1.289501945290e-03 8.950312097361e-05 3.649865463706e+00
3.810000000000e+02 -2.879315348418e-03 9.024540297997e-05 3.695985756957e+00
3.812500000000e+02 -4.614875126559e-03 9.082218377376e-05 3.742919996912e+00
3.815000000000e+02 -6.476149133167e-03 9.124787106618e-05 3.790669611510e+00
3.817500000000e+02 -8.441625535866e-03 9.153963673902e-05 3.839231326687e+00
3.820000000000e+02 -1.048864300197e-02 9.171696192153e-05 3.888597209978e+00
3.822500000000e+02 -1.259373094087e-02 9.180114990365e-05 3.938754755976e+00
3.825000000000e+02 -1.473295585922e-02 9.181481771944e-05 3.989686997770e+00
3.827500000000e+02 -1.688226663968e-02 9.178137889321e-05 4.041372658073e+00
3.830000000000e+02 -1.901783592414e-02 9.172452456582e-05 4.093786323435e+00
3.832500000000e+02 -2.111639061018e-02 9.166771531505e-05 4.146898652108e+00
3.835000000000e+02 -2.315552726501e-02 9.163368984472e-05 4.200676609002e+00
3.837500000000e+02 -2.511400997775e-02 9.164400119893e-05 4.255083721280e+00
3.840000000000e+02 -2.697204282048e-02 9.171858672891e-05 4.310080364766e+00
3.842500000000e+02 -2.871151854427e-02 9.187538123154e-05 4.365624064042e+00
3.845000000000e+02 -3.031623482926e-02 9.212997564093e-05 4.421669819835e+00
3.847500000000e+02 -3.177208202764e-02 9.249533268602e-05 4.478170445518e+00
3.850000000000e+02 -3.306719366159e-02 9.298155763840e-05 4.535076925665e+00
3.852500000000e+02 -3.419206581452e-02 9.359573381354e-05 4.592338778361e+00
3.855000000000e+02 -3.513963671501e-02 9.434181756413e-05 4.649904433615e+00
3.857500000000e+02 -3.590533447501e-02 9.522060190889e-05 4.707721609328e+00
3.860000000000e+02 -3.648708655355e-02 9.622974029722e-05 4.765737693992e+00
3.862500000000e+02 -3.688529434439e-02 9.736383296857e-05 4.823900126621e+00
3.865000000000e+02 -3.710277751808e-02 9.861457410082e-05 4.882156767194e+00
3.867500000000e+02 -3.714468212930e-02 9.997094883918e-05 4.940456263209e+00
3.870000000000e+02 -3.701836430355e-02 1.014194843524e-04 4.998748397721e+00
3.872500000000e+02 -3.673324203065e-02 1.029445372797e-04 5.056984425482e+00
3.875000000000e+02 -3.630062746790e-02 1.045286223025e-04 5.115117385398e+00
3.877500000000e+02 -3.573353481763e-02 1.061527643826e-04 5.173102393040e+00
3.880000000000e+02 -3.504647012020e-02 1.077968706003e-04 5.230896906286e+00
3.882500000000e+02 -3.425520842483e-02 1.094401018373e-04 5.288460963721e+00
3.885000000000e+02 -3.337655616010e-02 1.110612883231e-04 5.345757394292e+00
3.887500000000e+02 -3.242810492980e-02 1.126393164601e-04 5.402751995131e+00
3.890000000000e+02 -3.142798166570e-02 1.141534261615e-04 5.459413680151e+00
3.892500000000e+02 -3.039459226165e-02 1.155836881500e-04 5.515714594375e+00
3.895000000000e+02 -2.934636874644e-02 1.169112842982e-04 5.571630199457e+00
3.897500000000e+02 -2.830151790829e-02 1.181188102102e-04 5.627139325940e+00
3.900000000000e+02 -2.727777679479e-02 1.191904317498e-04 5.682224193474e+00
3.902500000000e+02 -2.629217908142e-02 1.201122467428e-04 5.736870404699e+00
3.905000000000e+02 -2.536083268467e-02 1.208724617220e-04 5.791066906013e+00
3.907500000000e+02 -2.449871391639e-02 1.214615699404e-04 5.844805919407e+00
3.910000000000e+02 -2.371948145642e-02 1.218724627410e-04 5.898082850393e+00
3.912500000000e+02 -2.303531078770e-02 1.221005192718e-04 5.950896164455e+00
3.915000000000e+02 -2.245675358065e-02 1.221436630328e-04 6.003247239321e+00
3.917500000000e+02 -2.199262330140e-02 1.220023839712e-04 6.055140191840e+00
3.920000000000e+02 -2.164990856032e-02 1.216797292165e-04 6.106581677924e+00
3.922500000000e+02 -2.143371604245e-02 1.211812614006e-04 6.157580674529e+00
3.925000000000e+02 -2.134724267393e-02 1.205149891849e-04 6.208148234990e+00
3.927500000000e+02 -2.139177763163e-02 1.196912692087e-04 6.258297223681e+00
3.930000000000e+02 -2.156673390169e-02 1.187226816967e-04 6.308042036288e+00
3.932500000000e+02 -2.186970779218e-02 1.176238875812e-04 6.357398298335e+00
3.935000000000e+02 -2.229656515591e-02 1.164114467888e-04 6.406382548894e+00
3.937500000000e+02 -2.284155251742e-02 1.151036334071e-04 6.455011916717e+00
3.940000000000e+02 -2.349743007845e-02 1.137202316500e-04 6.503303781407e+00
3.942500000000e+02 -2.425562417113e-02 1.122822839774e-04 6.551275430552e+00
3.945000000000e+02 -2.510639602582e-02 1.108118279637e-04 6.598943714217e+00
3.947500000000e+02 -2.603902296909e-02 1.093316286988e-04 6.646324696625e+00
3.950000000000e+02 -2.704198966889e-02 1.078648741885e-04 6.693433317875e+00
3.952500000000e+02 -2.810318447896e-02 1.064348826862e-04 6.740283058243e+00
3.955000000000e+02 -2.921009831059e-02 1.050647787736e-04 6.786885617978e+00
3.957500000000e+02 -3.035002155843e-02 1.037771318811e-04 6.833250610584e+00
3.960000000000e+02 -3.151023745352e-02 1.025936189326e-04 6.879385282071e+00
3.962500000000e+02 -3.267820570733e-02 1.015346587139e-04 6.925294247822e+00
3.965000000000e+02 -3.384173697809e-02 1.006190345423e-04 6.970979265406e+00
3.967500000000e+02 -3.498915255330e-02 9.986355164376e-05 7.016439035445e+00
3.970000000000e+02 -3.610942814340e-02 9.928270820378e-05 7.061669039112e+00
3.972500000000e+02 -3.719232171514e-02 9.888836738617e-05 7.106661419006e+00
3.975000000000e+02 -3.822847987304e-02 9.868946516728e-05 7.151404896564e+00
3.977500000000e+02 -3.920952701925e-02 9.869176125671e-05 7.195884739392e+00
3.980000000000e+02 -4.012813228240e-02 9.889763564361e-05 7.240082770950e+00
3.982500000000e+02 -4.097805553583e-02 9.930594314733e-05 7.283977427445e+00
3.985000000000e+02 -4.175417488047e-02 9.991193282291e-05 7.327543864791e+00
3.987500000000e+02 -4.245249075646e-02 1.007072360395e-04 7.370754107762e+00
3.990000000000e+02 -4.307011428498e-02 1.016799326300e-04 7.413577248768e+00
3.992500000000e+02 -4.360523418777e-02 1.028146924759e-04 7.455979685344e+00
3.995000000000e+02 -4.405707146537e-02 1.040930010438e-04 7.497925401442e+00
3.997500000000e+02 -4.442581692189e-02 1.054934581884e-04 7.539376281058e+00
4.000000000000e+02 -4.471256205278e-02 1.069921512123e-04 7.580292456720e+00
4.002500000000e+02 -4.491921897836e-02 1.085631081766e-04 7.620632681196e+00
4.005000000000e+02 -4.504844065847e-02 1.101787975762e-04 7.660354722452e+00
4.007500000000e+02 -4.510353917695e-02 1.118106713521e-04 7.699415771553e+00
4.010000000000e+02 -4.508840842305e-02 1.134297430900e-04 7.737772859006e+00
4.012500000000e+02 -4.500745670907e-02 1.150071842958e-04 7.775383274213e+00
4.015000000000e+02 -4.486554722873e-02 1.165148801077e-04 7.812204978523e+00
4.017500000000e+02 -4.466795494910e-02 1.179260925572e-04 7.848197008836e+00
4.020000000000e+02 -4.442033440464e-02 1.192160250036e-04 7.883319862294e+00
4.022500000000e+02 -4.412870474544e-02 1.203622462066e-04 7.917535859659e+00
4.025000000000e+02 -4.379944502171e-02 1.213451732105e-04 7.950809478724e+00
4.027500000000e+02 -4.343930171046e-02 1.221485179864e-04 7.983107654806e+00
4.030000000000e+02 -4.305540022331e-02 1.227595049137e-04 8.014400041732e+00
4.032500000000e+02 -4.265525732470e-02 1.231691268490e-04 8.044659230422e+00
4.035000000000e+02 -4.224678701470e-02 1.233723856383e-04 8.073860921053e+00
4.037500000000e+02 -4.183829472168e-02 1.233683566517e-04 8.101984046608e+00
4.040000000000e+02 -4.143845166948e-02 1.231602000555e-04 8.129010844612e+00
4.042500000000e+02 -4.105624445464e-02 1.227551055584e-04 8.154926876385e+00
4.045000000000e+02 -4.070089476184e-02 1.221641720115e-04 8.179720992940e+00
4.047500000000e+02 -4.038174485292e-02 1.214022276752e-04 8.203385247631e+00
4.050000000000e+02 -4.010810865792e-02 1.204875937958e-04 8.225914756365e+00
4.052500000000e+02 -3.988908949274e-02 1.194417984310e-04 8.247307508137e+00
4.055000000000e+02 -3.973336940491e-02 1.182892414194e-04 8.267564128052e+00
4.057500000000e+02 -3.964897730851e-02 1.170568148194e-04 8.286687598267e+00
4.060000000000e+02 -3.964304572663e-02 1.157734803814e-04 8.304682941579e+00
4.062500000000e+02 -3.972156754918e-02 1.144698085861e-04 8.321556874246e+00
4.065000000000e+02 -3.988916520686e-02 1.131774702890e-04 8.337317435824e+00
4.067500000000e+02 -4.014888492093e-02 1.119286912924e-04 8.351973603037e+00
4.070000000000e+02 -4.050202798584e-02 1.107556781087e-04 8.365534897576e+00
4.072500000000e+02 -4.094802953653e-02 1.096900121357e-04 8.378010995689e+00
4.075000000000e+02 -4.148439292505e-02 1.087620205492e-04 8.389411349333e+00
4.077500000000e+02 -4.210668515769e-02 1.080001359147e-04 8.399744826235e+00
4.080000000000e+02 -4.280859510239e-02 1.074302572246e-04 8.409019378761e+00
4.082500000000e+02 -4.358205278775e-02 1.070751288394e-04 8.417241748333e+00
4.085000000000e+02 -4.441740488400e-02 1.069537544486e-04 8.424417211273e+00
4.087500000000e+02 -4.530363748909e-02 1.070808660891e-04 8.430549373251e+00
4.090000000000e+02 -4.622863561336e-02 1.074664684962e-04 8.435640015406e+00
4.092500000000e+02 -4.717946617900e-02 1.081154767910e-04 8.439688996241e+00
4.095000000000e+02 -4.814267178482e-02 1.090274637695e-04 8.442694209460e+00
4.097500000000e+02 -4.910456120666e-02 1.101965296282e-04 8.444651599899e+00
4.100000000000e+02 -5.005148558403e-02 1.116113029578e-04 8.445555234994e+00
4.102500000000e+02 -5.097009077080e-02 1.132550756711e-04 8.445397429700e+00
4.105000000000e+02 -5.184753927279e-02 1.151060714460e-04 8.444168921484e+00
4.107500000000e+02 -5.267169996487e-02 1.171378372337e-04 8.441859088989e+00
4.110000000000e+02 -5.343130514186e-02 1.193197185002e-04 8.438456210058e+00
4.112500000000e+02 -5.411607934856e-02 1.216174452350e-04 8.433947751276e+00
4.115000000000e+02 -5.471684703128e-02 1.239937859988e-04 8.428320680636e+00
4.117500000000e+02 -5.522562516977e-02 1.264092428526e-04 8.421561797418e+00
4.120000000000e+02 -5.563571116504e-02 1.288227704248e-04 8.413658068400e+00
4.122500000000e+02 -5.594177078565e-02 1.311924974182e-04 8.404596965114e+00
4.125000000000e+02 -5.613993300008e-02 1.334764470977e-04 8.394366791561e+00
4.127500000000e+02 -5.622789099180e-02 1.356332204982e-04 8.382956997160e+00
4.130000000000e+02 -5.620500697253e-02 1.376226281835e-04 8.370358467256e+00
4.132500000000e+02 -5.607241452705e-02 1.394063239369e-04 8.356563784848e+00
4.135000000000e+02 -5.583310593605e-02 1.409484027044e-04 8.341567460779e+00
4.137500000000e+02 -5.549199370960e-02 1.422160019347e-04 8.325366127109e+00
4.140000000000e+02 -5.505593017617e-02 1.431798523001e-04 8.307958693907e+00
4.142500000000e+02 -5.453367398053e-02 1.438148247493e-04 8.289346467037e+00
4.145000000000e+02 -5.393579095319e-02 1.441004694994e-04 8.269533229128e+00
4.147500000000e+02 -5.327448310349e-02 1.440215417541e-04 8.248525284629e+00
4.150000000000e+02 -5.256334428955e-02 1.435685046330e-04 8.226331471014e+00
4.152500000000e+02 -5.181704538086e-02 1.427379913848e-04 8.202963140359e+00
4.155000000000e+02 -5.105096048942e-02 1.415332089832e-04 8.178434113167e+00
4.157500000000e+02 -5.028074919108e-02 1.399642550930e-04 8.152760609194e+00
4.160000000000e+02 -4.952191618335e-02 1.380483159537e-04 8.125961158167e+00
4.162500000000e+02 -4.878937305096e-02 1.358097255857e-04 8.098056493074e+00
4.165000000000e+02 -4.809702703238e-02 1.332798768370e-04 8.069069430130e+00
4.167500000000e+02 -4.745742317236e-02 1.304969179211e-04 8.039024736027e+00
4.170000000000e+02 -4.688146070853e-02 1.275052524601e-04 8.007948986246e+00
4.172500000000e+02 -4.637820170670e-02 1.243547569925e-04 7.975870414059e+00
4.175000000000e+02 -4.595478095968e-02 1.210999857967e-04 7.942818752732e+00
4.177500000000e+02 -4.561641936108e-02 1.177990259064e-04 7.908825071485e+00
4.180000000000e+02 -4.536653425023e-02 1.145121974110e-04 7.873921604802e+00
4.182500000000e+02 -4.520693100450e-02 1.113007255173e-04 7.838141577706e+00
4.185000000000e+02 -4.513805448332e-02 1.082253843454e-04 7.801519027053e+00
4.187500000000e+02 -4.515927322046e-02 1.053449861854e-04 7.764088618175e+00
4.190000000000e+02 -4.526916744869e-02 1.027150675433e-04 7.725885460350e+00
4.192500000000e+02 -4.546579239433e-02 1.003867185349e-04 7.686944922860e+00
4.195000000000e+02 -4.574689128075e-02 9.840549123649e-05 7.647302450660e+00
4.197500000000e+02 -4.611003995829e-02 9.681053509883e-05 7.606993385001e+00
4.200000000000e+02 -4.655271176667e-02 9.563395314535e-05 7.566052789623e+00
4.202500000000e+02 -4.707226013679e-02 9.490038828266e-05 7.524515281131e+00
4.205000000000e+02 -4.766582666988e-02 9.462686184225e-05 7.482414870902e+00
4.207500000000e+02 -4.833018934042e-02 9.482275687134e-05 7.439784817639e+00
4.210000000000e+02 -4.906157221986e-02 9.548996316827e-05 7.396657487961e+00
4.212500000000e+02 -4.985544342854e-02 9.662323878587e-05 7.353064231907e+00
4.215000000000e+02 -5.070632829806e-02 9.821058652312e-05 7.309035268670e+00
4.217500000000e+02 -5.160766418241e-02 1.002336215703e-04 7.264599583612e+00
4.220000000000e+02 -5.255171903602e-02 1.026679996094e-04 7.219784835407e+00
4.222500000000e+02 -5.352958937070e-02 1.054838418536e-04 7.174617274708e+00
4.225000000000e+02 -5.453128550214e-02 1.086460937987e-04 7.129121667277e+00
4.227500000000e+02 -5.554590282039e-02 1.121148535809e-04 7.083321227751e+00
4.230000000000e+02 -5.656186878339e-02 1.158456897231e-04 7.037237559919e+00
4.232500000000e+02 -5.756724884717e-02 1.197899644199e-04 6.990890599680e+00
4.235000000000e+02 -5.855008655904e-02 1.238952039692e-04 6.944298567296e+00
4.237500000000e+02 -5.949875166218e-02 1.281055439629e-04 6.897477923617e+00
4.240000000000e+02 -6.040226742834e-02 1.323622818136e-04 6.850443335465e+00
4.242500000000e+02 -6.125059380919e-02 1.366045603466e-04 6.803207644903e+00
4.245000000000e+02 -6.203484319989e-02 1.407702306674e-04 6.755781851392e+00
4.247500000000e+02 -6.274741765986e-02 1.447967968069e-04 6.708175102387e+00
4.250000000000e+02 -6.338206182608e-02 1.486225595443e-04 6.660394696083e+00
4.252500000000e+02 -6.393383624528e-02 1.521878662105e-04 6.612446096356e+00
4.255000000000e+02 -6.439902322229e-02 1.554363313581e-04 6.564332960426e+00
4.257500000000e+02 -6.477498318968e-02 1.583161474027e-04 6.516057181482e+00
4.260000000000e+02 -6.505998857351e-02 1.607812736428e-04 6.467618941572e+00
4.262500000000e+02 -6.525305496167e-02 1.627925029997e-04 6.419016780221e+00
4.265000000000e+02 -6.535379479716e-02 1.643184513188e-04 6.370247674504e+00
4.267500000000e+02 -6.536231458077e-02 1.653362920432e-04 6.321307128111e+00
4.270000000000e+02 -6.527915955241e-02 1.658321884626e-04 6.272189273253e+00
4.272500000000e+02 -6.510531768126e-02 1.658015109881e-04 6.222886978831e+00
4.275000000000e+02 -6.484226811125e-02 1.652487935255e-04 6.173391968457e+00
4.277500000000e+02 -6.449206979467e-02 1.641874597160e-04 6.123694944076e+00
4.280000000000e+02 -6.405746373199e-02 1.626393332505e-04 6.073785716990e+00
4.282500000000e+02 -6.354196957495e-02 1.606339901543e-04 6.023653344686e+00
4.285000000000e+02 -6.294995710732e-02 1.582079870601e-04 5.973286274445e+00
4.287500000000e+02 -6.228666800432e-02 1.554039342250e-04 5.922672492894e+00
4.290000000000e+02 -6.155818432972e-02 1.522696140513e-04 5.871799683737e+00
4.292500000000e+02 -6.077133314441e-02 1.488570243725e-04 5.820655390969e+00
4.295000000000e+02 -5.993354079318e-02 1.452214049228e-04 5.769227191921e+00
4.297500000000e+02 -5.905264459919e-02 1.414202588653e-04 5.717502875210e+00
4.300000000000e+02 -5.813668939710e-02 1.375123808923e-04 5.665470628773e+00
4.302500000000e+02 -5.719372949619e-02 1.335568750922e-04 5.613119232915e+00
4.305000000000e+02 -5.623166369968e-02 1.296121641617e-04 5.560438258931e+00
4.307500000000e+02 -5.525812632607e-02 1.257349923420e-04 5.507418274368e+00
4.310000000000e+02 -5.428044677303e-02 1.219794248072e-04 5.454051048532e+00
4.312500000000e+02 -5.330568451310e-02 1.183958635448e-04 5.400329757971e+00
4.315000000000e+02 -5.234073369187e-02 1.150301067751e-04 5.346249192431e+00
4.317500000000e+02 -5.139247766966e-02 1.119224886020e-04 5.291805951253e+00
4.320000000000e+02 -5.046796751822e-02 1.091071399658e-04 5.236998636624e+00
4.322500000000e+02 -4.957458824799e-02 1.066114185762e-04 5.181828030922e+00
4.325000000000e+02 -4.872017624811e-02 1.044555450419e-04 5.126297264962e+00
4.327500000000e+02 -4.791305287191e-02 1.026524807187e-04 5.070411966109e+00
4.330000000000e+02 -4.716194797517e-02 1.012080517016e-04 5.014180386261e+00
4.332500000000e+02 -4.647579854968e-02 1.001213274358e-04 4.957613509551e+00
4.335000000000e+02 -4.586342528022e-02 9.938522329869e-05 4.900725130325e+00
4.337500000000e+02 -4.533310534840e-02 9.898725178439e-05 4.843531903545e+00
4.340000000000e+02 -4.489207784107e-02 9.891043695906e-05 4.786053361050e+00
4.342500000000e+02 -4.454602844557e-02 9.913424123964e-05 4.728311898214e+00
4.345000000000e+02 -4.429861187267e-02 9.963538508939e-05 4.670332722350e+00
4.347500000000e+02 -4.415106888965e-02 1.003886095037e-04 4.612143767554e+00
4.350000000000e+02 -4.410198856247e-02 1.013672429633e-04 4.553775580511e+00
4.352500000000e+02 -4.414725853009e-02 1.025435620098e-04 4.495261171901e+00
4.355000000000e+02 -4.428022165146e-02 1.038889214095e-04 4.436635848078e+00
4.357500000000e+02 -4.449204344864e-02 1.053736315792e-04 4.377937018592e+00
4.360000000000e+02 -4.477226730491e-02 1.069667439730e-04 4.319203991067e+00
4.362500000000e+02 -4.510951652911e-02 1.086357209760e-04 4.260477754737e+00
4.365000000000e+02 -4.549228277568e-02 1.103460825629e-04 4.201800761127e+00
4.367500000000e+02 -4.590973217440e-02 1.120611646318e-04 4.143216700282e+00
4.370000000000e+02 -4.635245210174e-02 1.137420591761e-04 4.084770278585e+00
4.372500000000e+02 -4.681306640214e-02 1.153478275430e-04 4.026506996779e+00
4.375000000000e+02 -4.728665668755e-02 1.168360450201e-04 3.968472927798e+00
4.377500000000e+02 -4.777094449462e-02 1.181637069877e-04 3.910714492370e+00
4.380000000000e+02 -4.826621177433e-02 1.192884879067e-04 3.853278229359e+00
4.382500000000e+02 -4.877496166004e-02 1.201703068054e-04 3.796210558085e+00
4.385000000000e+02 -4.930134776959e-02 1.207731139472e-04 3.739557530211e+00
4.387500000000e+02 -4.985042357127e-02 1.210667780874e-04 3.683364570680e+00
4.390000000000e+02 -5.042728446380e-02 1.210289350213e-04 3.627676207272e+00
4.392500000000e+02 -5.103618485487e-02 1.206466403099e-04 3.572535793683e+00
4.395000000000e+02 -5.167971869666e-02 1.199176836768e-04 3.517985230117e+00
4.397500000000e+02 -5.235814374213e-02 1.188514306811e-04 3.464064690351e+00
4.400000000000e+02 -5.306891881109e-02 1.174691020272e-04 3.410812362222e+00
4.402500000000e+02 -5.380649871076e-02 1.158034350206e-04 3.358264213510e+00
4.405000000000e+02 -5.456240999077e-02 1.138977272919e-04 3.306453790784e+00
4.407500000000e+02 -5.532560146241e-02 1.118043048890e-04 3.255412059621e+00
4.410000000000e+02 -5.608303651933e-02 1.095825062550e-04 3.205167292592e+00
4.412500000000e+02 -5.682047471629e-02 1.072963150533e-04 3.155745004641e+00
4.415000000000e+02 -5.752336697800e-02 1.050117931916e-04 3.107167937608e+00
4.417500000000e+02 -5.817778307898e-02 1.027944601231e-04 3.059456087508e+00
4.420000000000e+02 -5.877128904529e-02 1.007068094930e-04 3.012626762987e+00
4.422500000000e+02 -5.929369105304e-02 9.880608983437e-05 2.966694669476e+00
4.425000000000e+02 -5.973758714347e-02 9.714248153445e-05 2.921671998524e+00
4.427500000000e+02 -6.009867491324e-02 9.575773988674e-05 2.877568517439e+00
4.430000000000e+02 -6.037580001784e-02 9.468435966459e-05 2.834391637998e+00
4.432500000000e+02 -6.057074175885e-02 9.394524927436e-05 2.792146465091e+00
4.435000000000e+02 -6.068776950339e-02 9.355388412222e-05 2.750835809312e+00
4.437500000000e+02 -6.073301112707e-02 9.351485796905e-05 2.710460173830e+00
4.440000000000e+02 -6.071370317617e-02 9.382473747080e-05 2.671017708692e+00
4.442500000000e+02 -6.063738922140e-02 9.447310612398e-05 2.632504152569e+00
4.445000000000e+02 -6.051114612806e-02 9.544367977640e-05 2.594912764138e+00
4.447500000000e+02 -6.034090240564e-02 9.671538757916e-05 2.558234268737e+00
4.450000000000e+02 -6.013090975583e-02 9.826332967761e-05 2.522456828008e+00
4.452500000000e+02 -5.988340487214e-02 1.000595345069e-04 2.487566055397e+00
4.455000000000e+02 -5.959848344791e-02 1.020735280963e-04 2.453545087434e+00
4.457500000000e+02 -5.927418521224e-02 1.042726533791e-04 2.420374720917e+00
4.460000000000e+02 -5.890676964435e-02 1.066221392918e-04 2.388033622918e+00
4.462500000000e+02 -5.849114615816e-02 1.090850516910e-04 2.356498610313e+00
4.465000000000e+02 -5.802140884149e-02 1.116221266069e-04 2.325744995626e+00
4.467500000000e+02 -5.749142287624e-02 1.141915280322e-04 2.295746984978e+00
4.470000000000e+02 -5.689540494342e-02 1.167486902592e-04 2.266478116327e+00
4.472500000000e+02 -5.622844752401e-02 1.192462279544e-04 2.237911719583e+00
4.475000000000e+02 -5.548694619195e-02 1.216339927064e-04 2.210021379284e+00
4.477500000000e+02 -5.466889997904e-02 1.238593262391e-04 2.182781382274e+00
4.480000000000e+02 -5.377406877079e-02 1.258675315153e-04 2.156167138883e+00
4.482500000000e+02 -5.280398901436e-02 1.276025679438e-04 2.130155559602e+00
4.485000000000e+02 -5.176185908776e-02 1.290079650960e-04 2.104725381233e+00
4.487500000000e+02 -5.065231701289e-02 1.300279271765e-04 2.079857443781e+00
4.490000000000e+02 -4.948114320078e-02 1.306085944917e-04 2.055534911569e+00
4.492500000000e+02 -4.825492199660e-02 1.306994037233e-04 2.031743444252e+00
4.495000000000e+02 -4.698069706600e-02 1.302545062285e-04 2.008471337272e+00
4.497500000000e+02 -4.566565321668e-02 1.292341675188e-04 1.985709618107e+00
4.500000000000e+02 -4.431685005303e-02 1.276060989955e-04 1.963452139868e+00
4.502500000000e+02 -4.294102560660e-02 1.253466584399e-04 1.941695656268e+00
4.505000000000e+02 -4.154447821506e-02 1.224418651156e-04 1.920439892622e+00
4.507500000000e+02 -4.013302901605e-02 1.188882065523e-04 1.899687645080e+00
4.510000000000e+02 -3.871205497639e-02 1.146931827291e-04 1.879444874263e+00
4.512500000000e+02 -3.728657870495e-02 1.098755752810e-04 1.859720807532e+00
4.515000000000e+02 -3.586140059587e-02 1.044654584112e-04 1.840528075662e+00
4.517500000000e+02 -3.444124769199e-02 9.850391955785e-05 1.821882825207e+00
4.520000000000e+02 -3.303092410456e-02 9.204253421888e-05 1.803804838992e+00
4.522500000000e+02 -3.163544135455e-02 8.514259622580e-05 1.786317620200e+00
4.525000000000e+02 -3.026012125020e-02 7.787417000010e-05 1.769448470979e+00
4.527500000000e+02 -2.891065344264e-02 7.031495015458e-05 1.753228494730e+00
4.530000000000e+02 -2.759310994178e-02 6.254900268499e-05 1.737692553790e+00
4.532500000000e+02 -2.631391184195e-02 5.466539421300e-05 1.722879140914e+00
4.535000000000e+02 -2.507975913574e-02 4.675677553892e-05 1.708830192306e+00
4.537500000000e+02 -2.389752312716e-02 3.891790639771e-05 1.695590794483e+00
4.540000000000e+02 -2.277411538844e-02 3.124417053724e-05 1.683208810108e+00
4.542500000000e+02 -2.171634500606e-02 2.383010830900e-05 1.671734436392e+00
4.545000000000e+02 -2.073076878544e-02 1.676796040820e-05 1.661219677529e+00
4.547500000000e+02 -1.982354673153e-02 1.014625707435e-05 1.651717762736e+00
4.550000000000e+02 -1.900030930216e-02 4.048464007145e-06 1.643282530583e+00
4.552500000000e+02 -1.826603893733e-02 -1.448304304763e-06 1.635967780851e+00
4.555000000000e+02 -1.762496990958e-02 -6.274483091151e-06 1.629826628292e+00
4.557500000000e+02 -1.708050543586e-02 -1.036915154609e-05 1.624910871097e+00
4.560000000000e+02 -1.663515213805e-02 -1.368099718577e-05 1.621270392762e+00
4.562500000000e+02 -1.629046534219e-02 -1.616914803246e-05 1.618952612435e+00
4.565000000000e+02 -1.604700831612e-02 -1.780382418703e-05 1.618001995273e+00
4.567500000000e+02 -1.590431456631e-02 -1.856682882392e-05 1.618459628416e+00
4.570000000000e+02 -1.586085779744e-02 -1.845183211294e-05 1.620362868875e+00
4.572500000000e+02 -1.591402570647e-02 -1.746445310760e-05 1.623745063670e+00
4.575000000000e+02 -1.606009379638e-02 -1.562215377435e-05 1.628635332206e+00
4.577500000000e+02 -1.629420950757e-02 -1.295390987682e-05 1.635058418012e+00
4.580000000000e+02 -1.661037872194e-02 -9.499716765754e-06 1.643034586994e+00
4.582500000000e+02 -1.700146897695e-02 -5.309898115813e-06 1.652579582366e+00
4.585000000000e+02 -1.745922337557e-02 -4.442836381013e-07 1.663704610688e+00
4.587500000000e+02 -1.797429893047e-02 5.028763822940e-06 1.676416372028e+00
4.590000000000e+02 -1.853632421487e-02 1.103340572919e-05 1.690717110053e+00
4.592500000000e+02 -1.913398715003e-02 1.748748140842e-05 1.706604698727e+00
4.595000000000e+02 -1.975514711262e-02 2.430370113299e-05 1.724072744688e+00
4.597500000000e+02 -2.038697679778e-02 3.139087938700e-05 1.743110720747e+00
4.600000000000e+02 -2.101612943927e-02 3.865517840015e-05 1.763704125463e+00
4.602500000000e+02 -2.162892700439e-02 4.600134101884e-05 1.785834663319e+00
4.605000000000e+02 -2.221156727842e-02 5.333390945494e-05 1.809480459282e+00
4.607500000000e+02 -2.275034214174e-02 6.055841174796e-05 1.834616303543e+00
4.610000000000e+02 -2.323185993704e-02 6.758250596001e-05 1.861213917035e+00
4.612500000000e+02 -2.364326722743e-02 7.431707959740e-05 1.889242259118e+00
4.615000000000e+02 -2.397246106418e-02 8.067728695441e-05 1.918667847249e+00
4.617500000000e+02 -2.420828735112e-02 8.658354916541e-05 1.949455116517e+00
4.620000000000e+02 -2.434071948779e-02 9.196246451604e-05 1.981566781959e+00
4.622500000000e+02 -2.436101312773e-02 9.674764289525e-05 2.014964233281e+00
4.625000000000e+02 -2.426183517872e-02 1.008804754458e-04 2.049607920185e+00
4.627500000000e+02 -2.403736446532e-02 1.043108099448e-04 2.085457750780e+00
4.630000000000e+02 -2.368336351083e-02 1.069975264096e-04 2.122473486064e+00
4.632500000000e+02 -2.319722404476e-02 1.089090194520e-04 2.160615106825e+00
4.635000000000e+02 -2.257798453834e-02 1.100235623497e-04 2.199843175167e+00
4.637500000000e+02 -2.182632432378e-02 1.103295598028e-04 2.240119158413e+00
4.640000000000e+02 -2.094453349549e-02 1.098256673790e-04 2.281405732603e+00
4.642500000000e+02 -1.993646626258e-02 1.085208052109e-04 2.323667022668e+00
4.645000000000e+02 -1.880747362969e-02 1.064340228433e-04 2.366868819069e+00
4.647500000000e+02 -1.756432023244e-02 1.035942313896e-04 2.410978750323e+00
4.650000000000e+02 -1.621509164572e-02 1.000398247101e-04 2.455966376689e+00
4.652500000000e+02 -1.476908361037e-02 9.581813597423e-05 2.501803279062e+00
4.655000000000e+02 -1.323668654916e-02 9.098483883266e-05 2.548463054244e+00
4.657500000000e+02 -1.162925606905e-02 8.560314612382e-05 2.595921295012e+00
4.660000000000e+02 -9.958975204282e-03 7.974293183077e-05 2.644155528999e+00
4.662500000000e+02 -8.238710620402e-03 7.347977258992e-05 2.693145090416e+00
4.665000000000e+02 -6.481858214449e-03 6.689385559694e-05 2.742870992099e+00
4.667500000000e+02 -4.702183201345e-03 6.006886629928e-05 2.793315754581e+00
4.670000000000e+02 -2.913653503687e-03 5.309079793045e-05 2.844463214246e+00
4.672500000000e+02 -1.130268749226e-03 4.604672247943e-05 2.896298333383e+00
4.675000000000e+02 6.341156390861e-04 3.902356909374e-05 2.948806966168e+00
4.677500000000e+02 2.365965350769e-03 3.210685333971e-05 3.001975653737e+00
4.680000000000e+02 4.052244877248e-03 2.537949421641e-05 3.055791398275e+00
4.682500000000e+02 5.680590025664e-03 1.892068310852e-05 3.110241458781e+00
4.685000000000e+02 7.239479936015e-03 1.280479300966e-05 3.165313120203e+00
4.687500000000e+02 8.718396666901e-03 7.100395471471e-06 3.220993500017e+00
4.690000000000e+02 1.010797215100e-02 1.869391692055e-06 3.277269361117e+00
4.692500000000e+02 1.140012648264e-02 -2.833753488529e-06 3.334126910972e+00
4.695000000000e+02 1.258818232538e-02 -6.962625988344e-06 3.391551638254e+00
4.697500000000e+02 1.366695766989e-02 -1.047933347800e-05 3.449528159625e+00
4.700000000000e+02 1.463284180692e-02 -1.335485572729e-05 3.508040058149e+00
4.702500000000e+02 1.548383779854e-02 -1.556922388324e-05 3.567069760511e+00
4.705000000000e+02 1.621958197247e-02 -1.711157227507e-05 3.626598414051e+00
4.707500000000e+02 1.684133020182e-02 -1.798003658438e-05 3.686605792264e+00
4.710000000000e+02 1.735192318052e-02 -1.818154734332e-05 3.747070195857e+00
4.712500000000e+02 1.775571636448e-02 -1.773148710821e-05 3.807968389977e+00
4.715000000000e+02 1.805848328674e-02 -1.665323037822e-05 3.869275557555e+00
4.717500000000e+02 1.826729978998e-02 -1.497761087590e-05 3.930965256461e+00
4.720000000000e+02 1.839039930040e-02 -1.274228450135e-05 3.993009412131e+00
4.722500000000e+02 1.843700967167e-02 -9.991025366890e-06 4.055378327604e+00
4.725000000000e+02 1.841717874880e-02 -6.772977883096e-06 4.118040702497e+00
4.727500000000e+02 1.834158104932e-02 -3.141842814497e-06 4.180963689424e+00
4.730000000000e+02 1.822132305949e-02 8.449417635559e-07 4.244112954290e+00
4.732500000000e+02 1.806773926991e-02 5.127076241562e-06 4.307452769697e+00
4.735000000000e+02 1.789219179108e-02 9.642291570383e-06 4.370946118320e+00
4.737500000000e+02 1.770587316765e-02 1.432718389949e-05 4.434554816086e+00
4.740000000000e+02 1.751961568309e-02 1.911808676247e-05 4.498239655076e+00
4.742500000000e+02 1.734371340632e-02 2.395192179927e-05 4.561960555647e+00
4.745000000000e+02 1.718775632369e-02 2.876701707480e-05 4.625676735619e+00
4.747500000000e+02 1.706048163342e-02 3.350389862183e-05 4.689346887319e+00
4.750000000000e+02 1.696964234591e-02 3.810603538995e-05 4.752929364971e+00
4.752500000000e+02 1.692189571454e-02 4.252053067541e-05 4.816382377163e+00
4.755000000000e+02 1.692271209164e-02 4.669876796407e-05 4.879664184901e+00
4.757500000000e+02 1.697630524234e-02 5.059699284288e-05 4.942733299742e+00
4.760000000000e+02 1.708558402383e-02 5.417680978140e-05 5.005548684244e+00
4.762500000000e+02 1.725212594800e-02 5.740561220532e-05 5.068069948690e+00
4.765000000000e+02 1.747617220288e-02 6.025692979086e-05 5.130257543408e+00
4.767500000000e+02 1.775664368763e-02 6.271069219130e-05 5.192072948563e+00
4.770000000000e+02 1.809117785634e-02 6.475339856010e-05 5.253478852556e+00
4.772500000000e+02 1.847618536514e-02 6.637818766034e-05 5.314439327004e+00
4.775000000000e+02 1.890692586491e-02 6.758481892011e-05 5.374919987445e+00
4.777500000000e+02 1.937760206619e-02 6.837956241063e-05 5.434888148517e+00
4.780000000000e+02 1.988147092609e-02 6.877498430366e-05 5.494312965223e+00
4.782500000000e+02 2.041097061369e-02 6.878964022863e-05 5.553165562708e+00
4.785000000000e+02 2.095786234495e-02 6.844768186612e-05 5.611419157217e+00
4.787500000000e+02 2.151338476136e-02 6.777840320132e-05 5.669049161914e+00
4.790000000000e+02 2.206841959305e-02 6.681567577235e-05 5.726033282397e+00
4.792500000000e+02 2.261366614911e-02 6.559730844438e-05 5.782351598268e+00
4.795000000000e+02 2.313982306530e-02 6.416433780371e-05 5.837986635588e+00
4.797500000000e+02 2.363777378822e-02 6.256035003577e-05 5.892923424240e+00
4.800000000000e+02 2.409877338630e-02 6.083069909818e-05 5.947149543190e+00
4.802500000000e+02 2.451463455018e-02 5.902170630884e-05 6.000655156342e+00
4.805000000000e+02 2.487790819643e-02 5.717985404313e-05 6.053433033325e+00
4.807500000000e+02 2.518205587858e-02 5.535099840195e-05 6.105478558286e+00
4.810000000000e+02 2.542161157879e-02 5.357953706467e-05 6.156789728770e+00
4.812500000000e+02 2.559232791360e-02 5.190766517540e-05 6.207367139230e+00
4.815000000000e+02 2.569130467087e-02 5.037467060079e-05 6.257213953325e+00
4.817500000000e+02 2.571709604951e-02 4.901627156995e-05 6.306335863045e+00
4.820000000000e+02 2.566979329043e-02 4.786401626009e-05 6.354741033203e+00
4.822500000000e+02 2.555108200893e-02 4.694470134678e-05 6.402440035681e+00
4.825000000000e+02 2.536426946202e-02 4.627997292625e-05 6.449445766422e+00
4.827500000000e+02 2.511428208995e-02 4.588594058372e-05 6.495773350280e+00
4.830000000000e+02 2.480763151054e-02 4.577290076252e-05 6.541440031454e+00
4.832500000000e+02 2.445234846309e-02 4.594515724854e-05 6.586465049320e+00
4.835000000000e+02 2.405788534108e-02 4.640094370995e-05 6.630869501225e+00
4.837500000000e+02 2.363498700262e-02 4.713244207549e-05 6.674676189297e+00
4.840000000000e+02 2.319553372335e-02 4.812591105094e-05 6.717909457658e+00
4.842500000000e+02 2.275235583740e-02 4.936187772248e-05 6.760595013490e+00
4.845000000000e+02 2.231902451015e-02 5.081543260488e-05 6.802759736827e+00
4.847500000000e+02 2.190962284031e-02 5.245662090084e-05 6.844431481852e+00
4.850000000000e+02 2.153849969552e-02 5.425091309891e-05 6.885638865890e+00
4.852500000000e+02 2.122001221292e-02 5.615974638432e-05 6.926411051792e+00
4.855000000000e+02 2.096826120461e-02 5.814112108676e-05 6.966777523562e+00
4.857500000000e+02 2.079682464836e-02 6.015028711737e-05 7.006767858019e+00
4.860000000000e+02 2.071849408142e-02 6.214046991870e-05 7.046411493472e+00
4.862500000000e+02 2.074501878955e-02 6.406362388356e-05 7.085737498198e+00
4.865000000000e+02 2.088686304493e-02 6.587122937662e-05 7.124774343507e+00
4.867500000000e+02 2.115297897073e-02 6.751510670333e-05 7.163549677065e+00
4.870000000000e+02 2.155060095012e-02 6.894823240045e-05 7.202090106406e+00
4.872500000000e+02 2.208506466333e-02 7.012555903008e-05 7.240420994946e+00
4.875000000000e+02 2.275965166929e-02 7.100485372113e-05 7.278566260620e+00
4.877500000000e+02 2.357546570619e-02 7.154748230526e-05 7.316548195985e+00
4.880000000000e+02 2.453134134477e-02 7.171915679458e-05 7.354387305185e+00
4.882500000000e+02 2.562378645992e-02 7.149064668099e-05 7.392102152382e+00
4.885000000000e+02 2.684696114681e-02 7.083843384167e-05 7.429709225240e+00
4.887500000000e+02 2.819269599570e-02 6.974528149140e-05 7.467222833744e+00
4.890000000000e+02 2.965054805794e-02 6.820074860364e-05 7.504655003491e+00
4.892500000000e+02 3.120789791133e-02 6.620158535747e-05 7.542015414967e+00
4.895000000000e+02 3.285008650754e-02 6.375205427578e-05 7.579311332397e+00
4.897500000000e+02 3.456059067028e-02 6.086409243358e-05 7.616547578760e+00
4.900000000000e+02 3.632123739749e-02 5.755742929739e-05 7.653726498643e+00
4.902500000000e+02 3.811245280227e-02 5.385958918264e-05 7.690847953476e+00
4.905000000000e+02 3.991354187483e-02 4.980565495522e-05 7.727909329688e+00
4.907500000000e+02 4.170299996929e-02 4.543794353015e-05 7.764905538626e+00
4.910000000000e+02 4.345884563940e-02 4.080556397806e-05 7.801829043080e+00
4.912500000000e+02 4.515897155124e-02 3.596384859139e-05 7.838669889795e+00
4.915000000000e+02 4.678151552873e-02 3.097363141602e-05 7.875415727519e+00
4.917500000000e+02 4.830523198076e-02 2.590030074334e-05 7.912051856711e+00
4.920000000000e+02 4.970987683613e-02 2.081290676151e-05 7.948561251153e+00
4.922500000000e+02 5.097657965612e-02 1.578311726913e-05 7.984924609245e+00
4.925000000000e+02 5.208821905814e-02 1.088396704813e-05 8.021120377434e+00
4.927500000000e+02 5.302977234616e-02 6.188682075553e-06 8.057124799474e+00
4.930000000000e+02 5.378865594809e-02 1.769425130166e-06 8.092911941342e+00
4.932500000000e+02 5.435503122969e-02 -2.304009911053e-06 8.128453731198e+00
4.935000000000e+02 5.472207524964e-02 -5.965501058108e-06 8.163719998636e+00
4.937500000000e+02 5.488621774560e-02 -9.153884848373e-06 8.198678502439e+00
4.940000000000e+02 5.484732026842e-02 -1.181415537788e-05 8.233294973554e+00
4.942500000000e+02 5.460880339011e-02 -1.389855903058e-05 8.267533152913e+00
4.945000000000e+02 5.417770440431e-02 -1.536760387374e-05 8.301354839280e+00
4.947500000000e+02 5.356467357851e-02 -1.619096431763e-05 8.334719930626e+00
4.950000000000e+02 5.278388033720e-02 -1.634820280971e-05 8.367586486053e+00
4.952500000000e+02 5.185285113936e-02 -1.582935462535e-05 8.399910780721e+00
4.955000000000e+02 5.079221524432e-02 -1.463531113788e-05 8.431647377684e+00
4.957500000000e+02 4.962536785156e-02 -1.277800930752e-05 8.462749205751e+00
4.960000000000e+02 4.837806021678e-02 -1.028044344256e-05 8.493167642371e+00
4.962500000000e+02 4.707790543835e-02 -7.176438748924e-06 8.522852610931e+00
4.965000000000e+02 4.575382985528e-02 -3.510251815858e-06 8.551752682992e+00
4.967500000000e+02 4.443546496708e-02 6.640507035915e-07 8.579815192020e+00
4.970000000000e+02 4.315250581142e-02 5.283394940131e-06 8.606986355812e+00
4.972500000000e+02 4.193404594625e-02 1.027669294310e-05 8.633211404178e+00
4.975000000000e+02 4.080791513421e-02 1.556598453797e-05 8.658434722251e+00
4.977500000000e+02 3.980002939596e-02 2.106774194960e-05 8.682599996188e+00
4.980000000000e+02 3.893377958309e-02 2.669428980245e-05 8.705650370479e+00
4.982500000000e+02 3.822947404918e-02 3.235532557508e-05 8.727528615864e+00
4.985000000000e+02 3.770385154809e-02 3.795951266780e-05 8.748177293193e+00
4.987500000000e+02 3.736968183289e-02 4.341611026101e-05 8.767538950993e+00
4.990000000000e+02 3.723546209253e-02 4.863661808577e-05 8.785556311270e+00
4.992500000000e+02 3.730522117499e-02 5.353639039610e-05 8.802172457540e+00
4.995000000000e+02 3.757843713630e-02 5.803619943293e-05 8.817331064590e+00
4.997500000000e+02 3.805007000225e-02 6.206370134748e-05 8.830976606220e+00
5.000000000000e+02 3.871071041158e-02 6.555476881026e-05 8.843054564897e+00
5.002500000000e+02 3.954684097479e-02 6.845470509467e-05 8.853511690411e+00
5.005000000000e+02 4.054120452158e-02 7.071925764685e-05 8.862296226276e+00
5.007500000000e+02 4.167327120241e-02 7.231541647681e-05 8.869358136547e+00
5.010000000000e+02 4.291979568680e-02 7.322200727267e-05 8.874649387854e+00
5.012500000000e+02 4.425545115632e-02 7.343008887026e-05 8.878124182105e+00
5.015000000000e+02 4.565352799336e-02 7.294296788696e-05 8.879739225391e+00
5.017500000000e+02 4.708667910121e-02 7.177602084035e-05 8.879453961704e+00
5.020000000000e+02 4.852769771018e-02 6.995640927518e-05 8.877230871729e+00
5.022500000000e+02 4.995030199581e-02 6.752250795491e-05 8.873035713952e+00
5.025000000000e+02 5.132990406952e-02 6.452306412966e-05 8.866837761615e+00
5.027500000000e+02 5.264434227036e-02 6.101615283713e-05 8.858610102596e+00
5.030000000000e+02 5.387453822615e-02 5.706787713866e-05 8.848329831975e+00
5.032500000000e+02 5.500506310093e-02 5.275097687588e-05 8.835978341477e+00
5.035000000000e+02 5.602457063737e-02 4.814326691860e-05 8.821541489128e+00
5.037500000000e+02 5.692608674419e-02 4.332595746975e-05 8.805009857438e+00
5.040000000000e+02 5.770711954420e-02 3.838186604521e-05 8.786378885375e+00
5.042500000000e+02 5.836959280256e-02 3.339357609392e-05 8.765649078114e+00
5.045000000000e+02 5.891958213702e-02 2.844157069060e-05 8.742826084408e+00
5.047500000000e+02 5.936687663163e-02 2.360239388666e-05 8.717920834718e+00
5.050000000000e+02 5.972437042632e-02 1.894688755263e-05 8.690949577697e+00
5.052500000000e+02 6.000731819557e-02 1.453856399802e-05 8.661933875742e+00
5.055000000000e+02 6.023249753862e-02 1.043215903038e-05 8.630900612069e+00
5.057500000000e+02 6.041731419629e-02 6.672459900076e-06 8.597881895531e+00
5.060000000000e+02 6.057890471689e-02 3.293382423497e-06 8.562914919588e+00
5.062500000000e+02 6.073329131037e-02 3.175026902780e-07 8.526041834028e+00
5.065000000000e+02 6.089462341089e-02 -2.244068150498e-06 8.487309481501e+00
5.067500000000e+02 6.107456045196e-02 -4.391577563989e-06 8.446769184115e+00
5.070000000000e+02 6.128181092935e-02 -6.136014682051e-06 8.404476398582e+00
5.072500000000e+02 6.152185983956e-02 -7.498138508172e-06 8.360490423370e+00
5.075000000000e+02 6.179687738664e-02 -8.507258194623e-06 8.314873990116e+00
5.077500000000e+02 6.210581501588e-02 -9.199648655700e-06 8.267692907842e+00
5.080000000000e+02 6.244466394048e-02 -9.616817383401e-06 8.219015637446e+00
5.082500000000e+02 6.280685705073e-02 -9.803676304238e-06 8.168912859325e+00
5.085000000000e+02 6.318378871991e-02 -9.806659421935e-06 8.117457076996e+00
5.087500000000e+02 6.356541791810e-02 -9.671840305120e-06 8.064722180093e+00
5.090000000000e+02 6.394092977188e-02 -9.443207360821e-06 8.010783040948e+00
5.092500000000e+02 6.429942584123e-02 -9.161073752179e-06 7.955715127286e+00
5.095000000000e+02 6.463061486142e-02 -8.860508722924e-06 7.899594120204e+00
5.097500000000e+02 6.492547954584e-02 -8.570258083457e-06 7.842495593339e+00
5.100000000000e+02 6.517688775983e-02 -8.311843007730e-06 7.784494689997e+00
5.102500000000e+02 6.538012019160e-02 -8.098922255645e-06 7.725665835701e+00
5.105000000000e+02 6.553328381265e-02 -7.937030455596e-06 7.666082509373e+00
5.107500000000e+02 6.563757441471e-02 -7.823636165111e-06 7.605817005214e+00
5.110000000000e+02 6.569736015220e-02 -7.748536881624e-06 7.544940261760e+00
5.112500000000e+02 6.572005425932e-02 -7.694606708325e-06 7.483521688759e+00
5.115000000000e+02 6.571575945561e-02 -7.638879685801e-06 7.421629029768e+00
5.117500000000e+02 6.569667579365e-02 -7.553927052262e-06 7.359328230986e+00
5.120000000000e+02 6.567628559478e-02 -7.409471734665e-06 7.296683341076e+00
5.122500000000e+02 6.566834549002e-02 -7.174169160601e-06 7.233756403160e+00
5.125000000000e+02 6.568574351658e-02 -6.817455535935e-06 7.170607362980e+00
5.127500000000e+02 6.573929825937e-02 -6.311344024346e-06 7.107293980427e+00
5.130000000000e+02 6.583659568670e-02 -5.632084809165e-06 7.043871745048e+00
5.132500000000e+02 6.598096921432e-02 -4.761522416213e-06 6.980393795404e+00
5.135000000000e+02 6.617072899594e-02 -3.688057013063e-06 6.916910843820e+00
5.137500000000e+02 6.639873160286e-02 -2.407141486027e-06 6.853471103722e+00
5.140000000000e+02 6.665236579547e-02 -9.212631784661e-07 6.790120233243e+00
5.142500000000e+02 6.691398163523e-02 7.606068307686e-07 6.726901282785e+00
5.145000000000e+02 6.716175847098e-02 2.624049743633e-06 6.663854659007e+00
5.147500000000e+02 6.737096613890e-02 4.650618508795e-06 6.601018108910e+00
5.150000000000e+02 6.751551698187e-02 6.819525431412e-06 6.538426718291e+00
5.152500000000e+02 6.756968772304e-02 9.109429087384e-06 6.476112931618e+00
5.155000000000e+02 6.750987322107e-02 1.150013284623e-05 6.414106591266e+00
5.157500000000e+02 6.731621234917e-02 1.397404425843e-05 6.352434993184e+00
5.160000000000e+02 6.697396154364e-02 1.651722942761e-05 6.291122957775e+00
5.162500000000e+02 6.647450155228e-02 1.911996654774e-05 6.230192914209e+00
5.165000000000e+02 6.581592024927e-02 2.177672214942e-05 6.169664990325e+00
5.167500000000e+02 6.500313383770e-02 2.448557465232e-05 6.109557111394e+00
5.170000000000e+02 6.404757697125e-02 2.724712092750e-05 6.049885100901e+00
5.172500000000e+02 6.296651130838e-02 3.006298485800e-05 5.990662788022e+00
5.175000000000e+02 6.178204741293e-02 3.293405234661e-05 5.931902111362e+00
5.177500000000e+02 6.051996696255e-02 3.585861113883e-05 5.873613232048e+00
5.180000000000e+02 5.920845326682e-02 3.883054478077e-05 5.815804653057e+00
5.182500000000e+02 5.787682591127e-02 4.183773170399e-05 5.758483334133e+00
5.185000000000e+02 5.655434244436e-02 4.486078525021e-05 5.701654825352e+00
5.187500000000e+02 5.526913318001e-02 4.787220273483e-05 5.645323394962e+00
5.190000000000e+02 5.404729743713e-02 5.083597785918e-05 5.589492156954e+00
5.192500000000e+02 5.291217941316e-02 5.370770504348e-05 5.534163207217e+00
5.195000000000e+02 5.188383903873e-02 5.643522876292e-05 5.479337733347e+00
5.197500000000e+02 5.097871796423e-02 5.895967251091e-05 5.425016120993e+00
5.200000000000e+02 5.020950954514e-02 6.121689274194e-05 5.371198039975e+00
5.202500000000e+02 4.958523622748e-02 6.313932291099e-05 5.317882491337e+00
5.205000000000e+02 4.911153617497e-02 6.465809878806e-05 5.265067838621e+00
5.207500000000e+02 4.879115382925e-02 6.570540137277e-05 5.212751811191e+00
5.210000000000e+02 4.862460972245e-02 6.621694984918e-05 5.160931466465e+00
5.212500000000e+02 4.861101076518e-02 6.613450865545e-05 5.109603143516e+00
5.215000000000e+02 4.874893438121e-02 6.540828641852e-05 5.058762400267e+00
5.217500000000e+02 4.903729307090e-02 6.399914523661e-05 5.008403923732e+00
5.220000000000e+02 4.947608431214e-02 6.188039456353e-05 4.958521461251e+00
5.222500000000e+02 5.006690490039e-02 5.903912331370e-05 4.909107728213e+00
5.225000000000e+02 5.081314532212e-02 5.547679967829e-05 4.860154348952e+00
5.227500000000e+02 5.171978039419e-02 5.120927481886e-05 4.811651783555e+00
5.230000000000e+02 5.279274443432e-02 4.626603195321e-05 4.763589292326e+00
5.232500000000e+02 5.403790487727e-02 4.068875671998e-05 4.715954891624e+00
5.235000000000e+02 5.545973301172e-02 3.452933738085e-05 4.668735339851e+00
5.237500000000e+02 5.705980415416e-02 2.784749450258e-05 4.621916128071e+00
5.240000000000e+02 5.883531202584e-02 2.070824044906e-05 4.575481489996e+00
5.242500000000e+02 6.077779057886e-02 1.317945943985e-05 4.529414413243e+00
5.245000000000e+02 6.287224067089e-02 5.329803439341e-06 4.483696674601e+00
5.247500000000e+02 6.509681152921e-02 -2.772859223121e-06 4.438308883326e+00
5.250000000000e+02 6.742313375011e-02 -1.106232465678e-05 4.393230544588e+00
5.252500000000e+02 6.981731718723e-02 -1.947419311576e-05 4.348440137204e+00
5.255000000000e+02 7.224154272879e-02 -2.794535411457e-05 4.303915221071e+00
5.257500000000e+02 7.465609399886e-02 -3.641292383516e-05 4.259632566364e+00
5.260000000000e+02 7.702161220165e-02 -4.481289118552e-05 4.215568312632e+00
5.262500000000e+02 7.930132853831e-02 -5.307872784066e-05 4.171698155209e+00
5.265000000000e+02 8.146302288658e-02 -6.114025345305e-05 4.127997554586e+00
5.267500000000e+02 8.348049496849e-02 -6.892300733749e-05 4.084441958351e+00
5.270000000000e+02 8.533440184267e-02 -7.634832735193e-05 4.041007035035e+00
5.272500000000e+02 8.701238558334e-02 -8.333421827128e-05 3.997668896036e+00
5.275000000000e+02 8.850851826124e-02 -8.979705061779e-05 3.954404302743e+00
5.277500000000e+02 8.982216979684e-02 -9.565397726899e-05 3.911190845490e+00
5.280000000000e+02 9.095647756657e-02 -1.008258817772e-04 3.868007088405e+00
5.282500000000e+02 9.191663557797e-02 -1.052405936482e-04 3.824832667625e+00
5.285000000000e+02 9.270825121025e-02 -1.088361131044e-04 3.781648364973e+00
5.287500000000e+02 9.333597061146e-02 -1.115635087007e-04 3.738436133857e+00
5.290000000000e+02 9.380255319865e-02 -1.133892628794e-04 3.695179110381e+00
5.292500000000e+02 9.410848259676e-02 -1.142968407290e-04 3.651861604697e+00
5.295000000000e+02 9.425214475543e-02 -1.142874101315e-04 3.608469118192e+00
5.297500000000e+02 9.423048620295e-02 -1.133796233984e-04 3.564988357287e+00
5.300000000000e+02 9.404004747999e-02 -1.116086007987e-04 3.521407310863e+00
5.302500000000e+02 9.367817422241e-02 -1.090241921212e-04 3.477715356287e+00
5.305000000000e+02 9.314422227574e-02 -1.056887368443e-04 3.433903414935e+00
5.307500000000e+02 9.244058031149e-02 -1.016745585460e-04 3.389964171649e+00
5.310000000000e+02 9.157334540271e-02 -9.706137448900e-05 3.345892301243e+00
5.312500000000e+02 9.055257795944e-02 -9.193384044165e-05 3.301684739702e+00
5.315000000000e+02 8.939208898147e-02 -8.637934798836e-05 3.257340931849e+00
5.317500000000e+02 8.810880338223e-02 -8.048627223275e-05 3.212863064314e+00
5.320000000000e+02 8.672178263846e-02 -7.434257625868e-05 3.168256241740e+00
5.322500000000e+02 8.525104284934e-02 -6.803482934170e-05 3.123528618851e+00
5.325000000000e+02 8.371631124971e-02 -6.164757387711e-05 3.078691445085e+00
5.327500000000e+02 8.213587694517e-02 -5.526292028205e-05 3.033759036870e+00
5.330000000000e+02 8.052566778017e-02 -4.896025775969e-05 2.988748701537e+00
5.332500000000e+02 7.889864387066e-02 -4.281599621722e-05 2.943680586487e+00
5.335000000000e+02 7.726456172875e-02 -3.690322843816e-05 2.898577515311e+00
5.337500000000e+02 7.563010558546e-02 -3.129119236964e-05 2.853464816554e+00
5.340000000000e+02 7.399934089488e-02 -2.604458294683e-05 2.808370154081e+00
5.342500000000e+02 7.237440673968e-02 -2.122264278948e-05 2.763323417310e+00
5.345000000000e+02 7.075634234499e-02 -1.687816440801e-05 2.718356638375e+00
5.347500000000e+02 6.914593186653e-02 -1.305637589549e-05 2.673503986860e+00
5.350000000000e+02 6.754446338419e-02 -9.793847816908e-06 2.628801802414e+00
5.352500000000e+02 6.595431506460e-02 -7.117536125728e-06 2.584288668414e+00
5.355000000000e+02 6.437930854392e-02 -5.044002453353e-06 2.540005517311e+00
5.357500000000e+02 6.282480895634e-02 -3.578913875674e-06 2.495995722106e+00
5.360000000000e+02 6.129757886953e-02 -2.716894967392e-06 2.452305162051e+00
5.362500000000e+02 5.980542213150e-02 -2.441725360985e-06 2.408982248746e+00
5.365000000000e+02 5.835668311248e-02 -2.726913803763e-06 2.366077871134e+00
5.367500000000e+02 5.695966834273e-02 -3.536580660546e-06 2.323645277858e+00
5.370000000000e+02 5.562207217099e-02 -4.826632690441e-06 2.281739867532e+00
5.372500000000e+02 5.435046945833e-02 -6.546123407836e-06 2.240418917646e+00
5.375000000000e+02 5.314993375000e-02 -8.638750375295e-06 2.199741243733e+00
5.377500000000e+02 5.202381067071e-02 -1.104438048552e-05 2.159766826199e+00
5.380000000000e+02 5.097366198890e-02 -1.370054945682e-05 2.120556409786e+00
5.382500000000e+02 4.999936841227e-02 -1.654385368652e-05 2.082171109861e+00
5.385000000000e+02 4.909936609180e-02 -1.951120700927e-05 2.044672034353e+00
5.387500000000e+02 4.827097589461e-02 -2.254090809711e-05 2.008119941011e+00
5.390000000000e+02 4.751077922853e-02 -2.557352869523e-05 1.972574936788e+00
5.392500000000e+02 4.681499367208e-02 -2.855263763743e-05 1.938096221730e+00
5.395000000000e+02 4.617980641863e-02 -3.142535688902e-05 1.904741875025e+00
5.397500000000e+02 4.560163312346e-02 -3.414278572403e-05 1.872568678036e+00
5.400000000000e+02 4.507728343193e-02 -3.666033477276e-05 1.841631960768e+00
5.402500000000e+02 4.460402567145e-02 -3.893799343146e-05 1.811985466824e+00
5.405000000000e+02 4.417955756508e-02 -4.094055888787e-05 1.783681226940e+00
5.407500000000e+02 4.380190133766e-02 -4.263785735190e-05 1.756769428075e+00
5.410000000000e+02 4.346924501376e-02 -4.400494739445e-05 1.731298287269e+00
5.412500000000e+02 4.317976150559e-02 -4.502232548881e-05 1.707313913797e+00
5.415000000000e+02 4.293142975527e-02 -4.567611295531e-05 1.684860180567e+00
5.417500000000e+02 4.272188629555e-02 -4.595821754541e-05 1.663978591382e+00
5.420000000000e+02 4.254832255115e-02 -4.586643361865e-05 1.644708166784e+00
5.422500000000e+02 4.240744088099e-02 -4.540446750509e-05 1.627085344263e+00
5.425000000000e+02 4.229547057811e-02 -4.458185961759e-05 1.611143906514e+00
5.427500000000e+02 4.220824045248e-02 -4.341379387798e-05 1.596914930344e+00
5.430000000000e+02 4.214129396639e-02 -4.192077312665e-05 1.584426771421e+00
5.432500000000e+02 4.209003233758e-02 -4.012816692406e-05 1.573705072655e+00
5.435000000000e+02 4.204986625181e-02 -3.806563682598e-05 1.564772795564e+00
5.437500000000e+02 4.201635716929e-02 -3.576646021522e-05 1.557650271059e+00
5.440000000000e+02 4.198533270891e-02 -3.326676126358e-05 1.552355252195e+00
5.442500000000e+02 4.195296183718e-02 -3.060469101979e-05 1.548902972555e+00
5.445000000000e+02 4.191578297739e-02 -2.781958289472e-05 1.547306195093e+00
5.447500000000e+02 4.187068286929e-02 -2.495111395995e-05 1.547575240764e+00
5.450000000000e+02 4.181482844729e-02 -2.203849684848e-05 1.549718002796e+00
5.452500000000e+02 4.174556059179e-02 -1.911972749488e-05 1.553739930698e+00
5.455000000000e+02 4.166026057916e-02 -1.623090499533e-05 1.559643993660e+00
5.457500000000e+02 4.155620352142e-02 -1.340563588753e-05 1.567430620245e+00
5.460000000000e+02 4.143041337197e-02 -1.067452609527e-05 1.577097616969e+00
5.462500000000e+02 4.127953372445e-02 -8.064749420833e-06 1.588640076563e+00
5.465000000000e+02 4.109972662461e-02 -5.599717707472e-06 1.602050275754e+00
5.467500000000e+02 4.088660894148e-02 -3.298818264358e-06 1.617317574824e+00
5.470000000000e+02 4.063523205253e-02 -1.177218960896e-06 1.634428322129e+00
5.472500000000e+02 4.034010715653e-02 7.542586636378e-07 1.653365771796e+00
5.475000000000e+02 3.999527435940e-02 2.489218155766e-06 1.674110016756e+00
5.477500000000e+02 3.959441158466e-02 4.025709332972e-06 1.696637945236e+00
5.480000000000e+02 3.913097563857e-02 5.366199450851e-06 1.720923218449e+00
5.482500000000e+02 3.859836781196e-02 6.517490419605e-06 1.746936275871e+00
5.485000000000e+02 3.799011404156e-02 7.490583835451e-06 1.774644364277e+00
5.487500000000e+02 3.730005163636e-02 8.300486798479e-06 1.804011594961e+00
5.490000000000e+02 3.652251352085e-02 8.965961297458e-06 1.834999024823e+00
5.492500000000e+02 3.565250434488e-02 9.509208913905e-06 1.867564764944e+00
5.495000000000e+02 3.468586216256e-02 9.955497942638e-06 1.901664112784e+00
5.497500000000e+02 3.361940321092e-02 1.033273587495e-05 1.937249711468e+00
5.500000000000e+02 3.245104667851e-02 1.067095385585e-05 1.974271733346e+00
5.502500000000e+02 3.117991928443e-02 1.100178078067e-05 2.012678090227e+00
5.505000000000e+02 2.980643918944e-02 1.135786474690e-05 2.052414669084e+00
5.507500000000e+02 2.833237932348e-02 1.177225391952e-05 2.093425592552e+00
5.510000000000e+02 2.676091106626e-02 1.227776003609e-05 2.135653503928e+00
5.512500000000e+02 2.509662822759e-02 1.290631465117e-05 2.179039873627e+00
5.515000000000e+02 2.334555079896e-02 1.368833202675e-05 2.223525324178e+00
5.517500000000e+02 2.151510878162e-02 1.465208760054e-05 2.269049969135e+00
5.520000000000e+02 1.961410407132e-02 1.582313863235e-05 2.315553760747e+00
5.522500000000e+02 1.765265018389e-02 1.722377888025e-05 2.362976839363e+00
5.525000000000e+02 1.564208745419e-02 1.887255350078e-05 2.411259878799e+00
5.527500000000e+02 1.359487369216e-02 2.078384553483e-05 2.460344419268e+00
5.530000000000e+02 1.152444869781e-02 2.296754294254e-05 2.510173183122e+00
5.532500000000e+02 9.445073784136e-03 2.542873612835e-05 2.560690365244e+00
5.535000000000e+02 7.371646453084e-03 2.816759531829e-05 2.611841895543e+00
5.537500000000e+02 5.319492983323e-03 3.117928058133e-05 2.663575667741e+00
5.540000000000e+02 3.304142079340e-03 3.445393465598e-05 2.715841732500e+00
5.542500000000e+02 1.341083568055e-03 3.797678653628e-05 2.768592454972e+00
5.545000000000e+02 -5.544824459149e-04 4.172833701829e-05 2.821782634474e+00
5.547500000000e+02 -2.367900504654e-03 4.568462746440e-05 2.875369589122e+00
5.550000000000e+02 -4.085312379073e-03 4.981758500910e-05 2.929313205494e+00
5.552500000000e+02 -5.693901450534e-03 5.409543765542e-05 2.983575958615e+00
5.555000000000e+02 -7.182122159685e-03 5.848319209201e-05 3.038122900440e+00
5.557500000000e+02 -8.539909469823e-03 6.294316378291e-05 3.092921625468e+00
5.560000000000e+02 -9.758862613959e-03 6.743555189934e-05 3.147942210310e+00
5.562500000000e+02 -1.083239939961e-02 7.191904606102e-05 3.203157136553e+00
5.565000000000e+02 -1.175587719871e-02 7.635145666626e-05 3.258541194577e+00
5.567500000000e+02 -1.252667825417e-02 8.069035717018e-05 3.314071372957e+00
5.570000000000e+02 -1.314425823165e-02 8.489372822698e-05 3.369726739211e+00
5.572500000000e+02 -1.361015681227e-02 8.892059300966e-05 3.425488309684e+00
5.575000000000e+02 -1.392797096019e-02 9.273163399828e-05 3.481338913322e+00
5.577500000000e+02 -1.410329263078e-02 9.628978283879e-05 3.537263055822e+00
5.580000000000e+02 -1.414361202324e-02 9.956077433271e-05 3.593246780369e+00
5.582500000000e+02 -1.405818948583e-02 1.025136564762e-04 3.649277532387e+00
5.585000000000e+02 -1.385789902606e-02 1.051212505656e-04 3.705344029686e+00
5.587500000000e+02 -1.355504651097e-02 1.073605532199e-04 3.761436137299e+00
5.590000000000e+02 -1.316316717037e-02 1.092130779392e-04 3.817544755713e+00
5.592500000000e+02 -1.269680533125e-02 1.106651293743e-04 3.873661715437e+00
5.595000000000e+02 -1.217128092390e-02 1.117080061228e-04 3.929779682105e+00
5.597500000000e+02 -1.160244742953e-02 1.123381337722e-04 3.985892077726e+00
5.600000000000e+02 -1.100644417096e-02 1.125571253915e-04 4.041993005477e+00
5.602500000000e+02 -1.039944856493e-02 1.123717638905e-04 4.098077192351e+00
5.605000000000e+02 -9.797430456266e-03 1.117939116041e-04 4.154139932576e+00
5.607500000000e+02 -9.215913827725e-03 1.108403510940e-04 4.210177045729e+00
5.610000000000e+02 -8.669748199764e-03 1.095325552172e-04 4.266184835196e+00
5.612500000000e+02 -8.172893462462e-03 1.078963947401e-04 4.322160050405e+00
5.615000000000e+02 -7.738221480774e-03 1.059617795814e-04 4.378099854909e+00
5.617500000000e+02 -7.377336148685e-03 1.037622485374e-04 4.434001787640e+00
5.620000000000e+02 -7.100415610320e-03 1.013345177171e-04 4.489863728383e+00
5.622500000000e+02 -6.916077949660e-03 9.871797581626e-05 4.545683855325e+00
5.625000000000e+02 -6.831272546403e-03 9.595415575459e-05 4.601460598413e+00
5.627500000000e+02 -6.851198960484e-03 9.308617796405e-05 4.657192589801e+00
5.630000000000e+02 -6.979253838603e-03 9.015817834501e-05 4.712878603955e+00
5.632500000000e+02 -7.217007356637e-03 8.721472483797e-05 4.768517494210e+00
5.635000000000e+02 -7.564209183352e-03 8.430022367711e-05 4.824108121725e+00
5.637500000000e+02 -8.018823697107e-03 8.145835866050e-05 4.879649277748e+00
5.640000000000e+02 -8.577094470017e-03 7.873153307800e-05 4.935139601619e+00
5.642500000000e+02 -9.233636242628e-03 7.616033251459e-05 4.990577493664e+00
5.645000000000e+02 -9.981553956412e-03 7.378302100680e-05 5.045961025462e+00
5.647500000000e+02 -1.081258606534e-02 7.163507245395e-05 5.101287848905e+00
5.650000000000e+02 -1.171727082979e-02 6.974874428323e-05 5.156555105681e+00
5.652500000000e+02 -1.268513263317e-02 6.815269844088e-05 5.211759338759e+00
5.655000000000e+02 -1.370488549772e-02 6.687167324287e-05 5.266896408971e+00
5.657500000000e+02 -1.476465073226e-02 6.592620922755e-05 5.321961418248e+00
5.660000000000e+02 -1.585218566879e-02 6.533242992157e-05 5.376948639600e+00
5.662500000000e+02 -1.695511828423e-02 6.510187733694e-05 5.431851459477e+00
5.665000000000e+02 -1.806118380561e-02 6.524140419778e-05 5.486662330699e+00
5.667500000000e+02 -1.915845798633e-02 6.575312447130e-05 5.541372738091e+00
5.670000000000e+02 -2.023558232409e-02 6.663442357854e-05 5.595973180314e+00
5.672500000000e+02 -2.128197766324e-02 6.787802909017e-05 5.650453164034e+00
5.675000000000e+02 -2.228804210903e-02 6.947214183467e-05 5.704801212274e+00
5.677500000000e+02 -2.324532961105e-02 7.140062645955e-05 5.759004890614e+00
5.680000000000e+02 -2.414670722541e-02 7.364325790238e-05 5.813050843347e+00
5.682500000000e+02 -2.498648715057e-02 7.617602209026e-05 5.866924848764e+00
5.685000000000e+02 -2.576053262456e-02 7.897146531372e-05 5.920611882620e+00
5.687500000000e+02 -2.646633398946e-02 8.199908889051e-05 5.974096199777e+00
5.690000000000e+02 -2.710305479191e-02 8.522578292763e-05 6.027361421888e+00
5.692500000000e+02 -2.767154542558e-02 8.861629631760e-05 6.080390639270e+00
5.695000000000e+02 -2.817432403475e-02 9.213373704328e-05 6.133166522102e+00
5.697500000000e+02 -2.861552490424e-02 9.574009504906e-05 6.185671434469e+00
5.700000000000e+02 -2.900081342326e-02 9.939678106574e-05 6.237887561495e+00
5.702500000000e+02 -2.933726978010e-02 1.030651421141e-04 6.289797032925e+00
5.705000000000e+02 -2.963324143259e-02 1.067071143032e-04 6.341382057494e+00
5.707500000000e+02 -2.989816771471e-02 1.102857223348e-04 6.392625050099e+00
5.710000000000e+02 -3.014237873950e-02 1.137655981655e-04 6.443508765607e+00
5.712500000000e+02 -3.037687255317e-02 1.171134927144e-04 6.494016422232e+00
5.715000000000e+02 -3.061307407195e-02 1.202987773128e-04 6.544131827166e+00
5.717500000000e+02 -3.086258132697e-02 1.232939325853e-04 6.593839488550e+00
5.720000000000e+02 -3.113690366357e-02 1.260748548481e-04 6.643124724779e+00
5.722500000000e+02 -3.144719754874e-02 1.286212719786e-04 6.691973757427e+00
5.725000000000e+02 -3.180400528480e-02 1.309170588973e-04 6.740373796704e+00
5.727500000000e+02 -3.221700314824e-02 1.329504518074e-04 6.788313107666e+00
5.730000000000e+02 -3.269476381550e-02 1.347141994675e-04 6.835781064010e+00
5.732500000000e+02 -3.324453829739e-02 1.362056225750e-04 6.882768182654e+00
5.735000000000e+02 -3.387206261830e-02 1.374266350761e-04 6.929266141309e+00
5.737500000000e+02 -3.458139435812e-02 1.383836678146e-04 6.975267773668e+00
5.740000000000e+02 -3.537478300724e-02 1.390875301258e-04 7.020767046961e+00
5.742500000000e+02 -3.625257841219e-02 1.395531613097e-04 7.065759017133e+00
5.745000000000e+02 -3.721318044206e-02 1.397992900868e-04 7.110239763365e+00
5.747500000000e+02 -3.825303184794e-02 1.398480578111e-04 7.154206302459e+00
5.750000000000e+02 -3.936665618992e-02 1.397245736221e-04 7.197656481394e+00
5.752500000000e+02 -4.054673933293e-02 1.394563862858e-04 7.240588853018e+00
5.755000000000e+02 -4.178425487741e-02 1.390729273731e-04 7.283002531608e+00
5.757500000000e+02 -4.306862879275e-02 1.386048997037e-04 7.324897034745e+00
5.760000000000e+02 -4.438794119268e-02 1.380836203269e-04 7.366272109709e+00
5.762500000000e+02 -4.572915974371e-02 1.375403651847e-04 7.407127550323e+00
5.765000000000e+02 -4.707840177597e-02 1.370057076038e-04 7.447463005742e+00
5.767500000000e+02 -4.842122141562e-02 1.365088631793e-04 7.487277784018e+00
5.770000000000e+02 -4.974291288401e-02 1.360770549079e-04 7.526570656002e+00
5.772500000000e+02 -5.102882213907e-02 1.357349014914e-04 7.565339662883e+00
5.775000000000e+02 -5.226465974138e-02 1.355038448273e-04 7.603581930452e+00
5.777500000000e+02 -5.343680439368e-02 1.354016591122e-04 7.641293495705e+00
5.780000000000e+02 -5.453259121683e-02 1.354420350091e-04 7.678469148488e+00
5.782500000000e+02 -5.554058150232e-02 1.356342388609e-04 7.715102290169e+00
5.785000000000e+02 -5.645080469988e-02 1.359828766909e-04 7.751184814995e+00
5.787500000000e+02 -5.725497493444e-02 1.364877653982e-04 7.786707012870e+00
5.790000000000e+02 -5.794667208244e-02 1.371439182530e-04 7.821657499528e+00
5.792500000000e+02 -5.852149042514e-02 1.379416725372e-04 7.856023171237e+00
5.795000000000e+02 -5.897714637665e-02 1.388669256575e-04 7.889789188210e+00
5.797500000000e+02 -5.931354414208e-02 1.399014688763e-04 7.922938985493e+00
5.800000000000e+02 -5.953279832326e-02 1.410234524194e-04 7.955454309590e+00
5.802500000000e+02 -5.963920714053e-02 1.422079414262e-04 7.987315282659e+00
5.805000000000e+02 -5.963917824939e-02 1.434275603390e-04 8.018500490471e+00
5.807500000000e+02 -5.954110457650e-02 1.446532413235e-04 8.048987094354e+00
5.810000000000e+02 -5.935519491800e-02 1.458550221388e-04 8.078750962015e+00
5.812500000000e+02 -5.909325785684e-02 1.470028730829e-04 8.107766818418e+00
5.815000000000e+02 -5.876844574768e-02 1.480675787241e-04 8.136008412323e+00
5.817500000000e+02 -5.839496545375e-02 1.490215865129e-04 8.163448694440e+00
5.820000000000e+02 -5.798775923356e-02 1.498398258487e-04 8.190060008338e+00
5.822500000000e+02 -5.756216792271e-02 1.505004453613e-04 8.215814286777e+00
5.825000000000e+02 -5.713358171322e-02 1.509855212442e-04 8.240683255308e+00
5.827500000000e+02 -5.671709154952e-02 1.512816858610e-04 8.264638636389e+00
5.830000000000e+02 -5.632714932063e-02 1.513805020313e-04 8.287652354691e+00
5.832500000000e+02 -5.597724878114e-02 1.512788013666e-04 8.309696739134e+00
5.835000000000e+02 -5.567963727064e-02 1.509788945334e-04 8.330744719973e+00
5.837500000000e+02 -5.544506792647e-02 1.504885728843e-04 8.350770018412e+00
5.840000000000e+02 -5.528260042350e-02 1.498209480527e-04 8.369747326600e+00
5.842500000000e+02 -5.519945591826e-02 1.489941321233e-04 8.387652475739e+00
5.845000000000e+02 -5.520093091144e-02 1.480307610892e-04 8.404462590311e+00
5.847500000000e+02 -5.529037475383e-02 1.469573744666e-04 8.420156226669e+00
5.850000000000e+02 -5.546923315238e-02 1.458036687959e-04 8.434713494246e+00
5.852500000000e+02 -5.573715467295e-02 1.446016525540e-04 8.448116158176e+00
5.855000000000e+02 -5.609215298758e-02 1.433847158882e-04 8.460347717144e+00
5.857500000000e+02 -5.653081130560e-02 1.421866495604e-04 8.471393465260e+00
5.860000000000e+02 -5.704851867432e-02 1.410406589645e-04 8.481240524085e+00
5.862500000000e+02 -5.763972286966e-02 1.399783979537e-04 8.489877848663e+00
5.865000000000e+02 -5.829818816895e-02 1.390290425966e-04 8.497296217323e+00
5.867500000000e+02 -5.901724671137e-02 1.382184662996e-04 8.503488188517e+00
5.870000000000e+02 -5.979003236589e-02 1.375685265202e-04 8.508448039384e+00
5.872500000000e+02 -6.060968744936e-02 1.370964887620e-04 8.512171682553e+00
5.875000000000e+02 -6.146953333221e-02 1.368146112054e-04 8.514656564885e+00
5.877500000000e+02 -6.236319703997e-02 1.367299001173e-04 8.515901551157e+00
5.880000000000e+02 -6.328468749528e-02 1.368440427714e-04 8.515906796411e+00
5.882500000000e+02 -6.422841707368e-02 1.371535177603e-04 8.514673611170e+00
5.885000000000e+02 -6.518916531471e-02 1.376498732133e-04 8.512204322630e+00
5.887500000000e+02 -6.616199112782e-02 1.383201672811e-04 8.508502143583e+00
5.890000000000e+02 -6.714208379156e-02 1.391475320103e-04 8.503571036056e+00
5.892500000000e+02 -6.812457778150e-02 1.401118557814e-04 8.497415597233e+00
5.895000000000e+02 -6.910432944696e-02 1.411905257337e-04 8.490040954021e+00
5.897500000000e+02 -7.007567511076e-02 1.423592642261e-04 8.481452676528e+00
5.900000000000e+02 -7.103218812240e-02 1.435929432870e-04 8.471656712390e+00
5.902500000000e+02 -7.196644845123e-02 1.448663147993e-04 8.460659338375e+00
5.905000000000e+02 -7.286986115400e-02 1.461547472999e-04 8.448467142932e+00
5.907500000000e+02 -7.373252419230e-02 1.474349295372e-04 8.435087022124e+00
5.910000000000e+02 -7.454318060402e-02 1.486851716654e-04 8.420526200692e+00
5.912500000000e+02 -7.528926753451e-02 1.498858322996e-04 8.404792272118e+00
5.915000000000e+02 -7.595707105850e-02 1.510195989243e-04 8.387893251734e+00
5.917500000000e+02 -7.653200879463e-02 1.520715010709e-04 8.369837649455e+00
5.920000000000e+02 -7.699902466817e-02 1.530287863279e-04 8.350634545757e+00
5.922500000000e+02 -7.734310451928e-02 1.538806765433e-04 8.330293675942e+00
5.925000000000e+02 -7.754989993857e-02 1.546180152802e-04 8.308825515481e+00
5.927500000000e+02 -7.760644257802e-02 1.552328259969e-04 8.286241360310e+00
5.930000000000e+02 -7.750193628801e-02 1.557178237088e-04 8.262553406623e+00
5.932500000000e+02 -7.722857244650e-02 1.560659445946e-04 8.237774816048e+00
5.935000000000e+02 -7.678232672377e-02 1.562699102038e-04 8.211919767818e+00
5.937500000000e+02 -7.616368965893e-02 1.563218413226e-04 8.185003498565e+00
5.940000000000e+02 -7.537826494226e-02 1.562130826181e-04 8.157042318383e+00
5.942500000000e+02 -7.443720121085e-02 1.559342031983e-04 8.128053609891e+00
5.945000000000e+02 -7.335741150586e-02 1.554751632999e-04 8.098055805255e+00
5.947500000000e+02 -7.216156098349e-02 1.548257017967e-04 8.067068348562e+00
5.950000000000e+02 -7.087779190277e-02 1.539759528099e-04 8.035111638062e+00
5.952500000000e+02 -6.953918571331e-02 1.529172752044e-04 8.002206957018e+00
5.955000000000e+02 -6.818296031994e-02 1.516432749880e-04 7.968376393908e+00
5.957500000000e+02 -6.684941694967e-02 1.501509361558e-04 7.933642755630e+00
5.960000000000e+02 -6.558066304296e-02 1.484418732202e-04 7.898029476280e+00
5.962500000000e+02 -6.441915446058e-02 1.465235859004e-04 7.861560525525e+00
5.965000000000e+02 -6.340610502785e-02 1.444106204535e-04 7.824260314881e+00
5.967500000000e+02 -6.257983796005e-02 1.421255711612e-04 7.786153606779e+00
5.970000000000e+02 -6.197415641989e-02 1.396998197681e-04 7.747265427772e+00
5.972500000000e+02 -6.161680591267e-02 1.371739036276e-04 7.707620978493e+00
5.975000000000e+02 -6.152813779859e-02 1.345974690388e-04 7.667245555201e+00
5.977500000000e+02 -6.172003019145e-02 1.320286900295e-04 7.626164465352e+00
5.980000000000e+02 -6.219516448688e-02 1.295331316884e-04 7.584402954248e+00
5.982500000000e+02 -6.294670046352e-02 1.271821589120e-04 7.541986133510e+00
5.985000000000e+02 -6.395839283108e-02 1.250508190101e-04 7.498938916369e+00
5.987500000000e+02 -6.520516049112e-02 1.232151149760e-04 7.455285961258e+00
5.990000000000e+02 -6.665409308570e-02 1.217491035721e-04 7.411051625388e+00
5.992500000000e+02 -6.826585326302e-02 1.207217197405e-04 7.366259929362e+00
5.995000000000e+02 -6.999640878561e-02 1.201934554664e-04 7.320934533465e+00
5.997500000000e+02 -7.179900545950e-02 1.202133656287e-04 7.275098725617e+00
6.000000000000e+02 -7.362627241187e-02 1.208162256893e-04 7.228775420778e+00
6.002500000000e+02 -7.543233935191e-02 1.220201775285e-04 7.181987170495e+00
6.005000000000e+02 -7.717484349598e-02 1.238250048061e-04 7.134756179948e+00
6.007500000000e+02 -7.881671344998e-02 1.262111315967e-04 7.087104325628e+00
6.010000000000e+02 -8.032762884261e-02 1.291394829776e-04 7.039053180933e+00
6.012500000000e+02 -8.168509278802e-02 1.325521457673e-04 6.990624014081e+00
6.015000000000e+02 -8.287504998092e-02 1.363739147283e-04 6.941837795558e+00
6.017500000000e+02 -8.389203243965e-02 1.405145897792e-04 6.892715183424e+00
6.020000000000e+02 -8.473882396651e-02 1.448719870392e-04 6.843276496526e+00
6.022500000000e+02 -8.542564858035e-02 1.493355325129e-04 6.793541695210e+00
6.025000000000e+02 -8.596895631392e-02 1.537903635003e-04 6.743530316874e+00
6.027500000000e+02 -8.638981262245e-02 1.581215675008e-04 6.693261463932e+00
6.030000000000e+02 -8.671203629675e-02 1.622185675602e-04 6.642753753270e+00
6.032500000000e+02 -8.696016462688e-02 1.659793586275e-04 6.592025284534e+00
6.035000000000e+02 -8.715739212639e-02 1.693143650814e-04 6.541093608073e+00
6.037500000000e+02 -8.732363247545e-02 1.721497129540e-04 6.489975693243e+00
6.040000000000e+02 -8.747386122097e-02 1.744297194441e-04 6.438687893392e+00
6.042500000000e+02 -8.761688841027e-02 1.761184384409e-04 6.387245904130e+00
6.045000000000e+02 -8.775468939577e-02 1.772001593112e-04 6.335664707502e+00
6.047500000000e+02 -8.788236555603e-02 1.776787818938e-04 6.283958519977e+00
6.050000000000e+02 -8.798880022043e-02 1.775762086941e-04 6.232140693652e+00
6.052500000000e+02 -8.805793205533e-02 1.769297428547e-04 6.180223639701e+00
6.055000000000e+02 -8.807058353601e-02 1.757888002401e-04 6.128218725363e+00
6.057500000000e+02 -8.800666024970e-02 1.742111259353e-04 6.076136188244e+00
6.060000000000e+02 -8.784755123498e-02 1.722589096413e-04 6.023985025185e+00
6.062500000000e+02 -8.757844885801e-02 1.699949881338e-04 5.971772936648e+00
6.065000000000e+02 -8.719041534068e-02 1.674795940640e-04 5.919506248133e+00
6.067500000000e+02 -8.668194186037e-02 1.647677362553e-04 5.867189880070e+00
6.070000000000e+02 -8.605986300158e-02 1.619075222820e-04 5.814827334864e+00
6.072500000000e+02 -8.533953806523e-02 1.589394833189e-04 5.762420686139e+00
6.075000000000e+02 -8.454425457984e-02 1.558968700420e-04 5.709970603384e+00
6.077500000000e+02 -8.370392445618e-02 1.528068310828e-04 5.657476383436e+00
6.080000000000e+02 -8.285319696776e-02 1.496923624150e-04 5.604935981436e+00
6.082500000000e+02 -8.202915362577e-02 1.465746433585e-04 5.552346062138e+00
6.085000000000e+02 -8.126881077407e-02 1.434755109531e-04 5.499702047244e+00
6.087500000000e+02 -8.060664819272e-02 1.404198169419e-04 5.446998173322e+00
6.090000000000e+02 -8.007238299726e-02 1.374373510923e-04 5.394227560953e+00
6.092500000000e+02 -7.968917428378e-02 1.345641121111e-04 5.341382294174e+00
6.095000000000e+02 -7.947238836357e-02 1.318427479466e-04 5.288453521252e+00
6.097500000000e+02 -7.942900590176e-02 1.293221431262e-04 5.235431573517e+00
6.100000000000e+02 -7.955768134634e-02 1.270561574638e-04 5.182306108241e+00
6.102500000000e+02 -7.984941789064e-02 1.251016038608e-04 5.129066267006e+00
6.105000000000e+02 -8.028876283074e-02 1.235155951829e-04 5.075700860890e+00
6.107500000000e+02 -8.085540952778e-02 1.223526231809e-04 5.022198558920e+00
6.110000000000e+02 -8.152605619049e-02 1.216614730630e-04 4.968548079623e+00
6.112500000000e+02 -8.227635997183e-02 1.214821896297e-04 4.914738394023e+00
6.115000000000e+02 -8.308284024965e-02 1.218434040485e-04 4.860758902765e+00
6.117500000000e+02 -8.392456693761e-02 1.227601216457e-04 4.806599624270e+00
6.120000000000e+02 -8.478451275660e-02 1.242322105627e-04 4.752251350935e+00
6.122500000000e+02 -8.565044456671e-02 1.262436109167e-04 4.697705817640e+00
6.125000000000e+02 -8.651528361795e-02 1.287623969566e-04 4.642955841946e+00
6.127500000000e+02 -8.737688193946e-02 1.317416525062e-04 4.587995480248e+00
6.130000000000e+02 -8.823722692610e-02 1.351211632013e-04 4.532820168030e+00
6.132500000000e+02 -8.910112758554e-02 1.388297437493e-04 4.477426857865e+00
6.135000000000e+02 -8.997449692983e-02 1.427881334589e-04 4.421814162482e+00
6.137500000000e+02 -9.086239934075e-02 1.469122516994e-04 4.365982475052e+00
6.140000000000e+02 -9.176707162902e-02 1.511165666957e-04 4.309934078856e+00
6.142500000000e+02 -9.268615363278e-02 1.553173437083e-04 4.253673233989e+00
6.145000000000e+02 -9.361135887114e-02 1.594355299442e-04 4.197206232033e+00
6.147500000000e+02 -9.452778727073e-02 1.633990647986e-04 4.140541433516e+00
6.150000000000e+02 -9.541400712698e-02 1.671444384316e-04 4.083689272773e+00
6.152500000000e+02 -9.624295551256e-02 1.706174436858e-04 4.026662256360e+00
6.155000000000e+02 -9.698359702505e-02 1.737730794218e-04 3.969474957788e+00
6.157500000000e+02 -9.760319676598e-02 1.765747135364e-04 3.912144037527e+00
6.160000000000e+02 -9.806995461016e-02 1.789926434562e-04 3.854688282101e+00
6.162500000000e+02 -9.835572452968e-02 1.810023222496e-04 3.797128694303e+00
6.165000000000e+02 -9.843848781695e-02 1.825824811132e-04 3.739488619691e+00
6.167500000000e+02 -9.830429046898e-02 1.837134481595e-04 3.681793913457e+00
6.170000000000e+02 -9.794841716057e-02 1.843759457477e-04 3.624073137801e+00
6.172500000000e+02 -9.737564518433e-02 1.845505287386e-04 3.566357761639e+00
6.175000000000e+02 -9.659955711399e-02 1.842177947713e-04 3.508682343961e+00
6.177500000000e+02 -9.564101344575e-02 1.833594085409e-04 3.451084673668e+00
6.180000000000e+02 -9.452597187234e-02 1.819597605397e-04 3.393605836761e+00
6.182500000000e+02 -9.328295127605e-02 1.800081169589e-04 3.336290193604e+00
6.185000000000e+02 -9.194046232175e-02 1.775009968280e-04 3.279185253003e+00
6.187500000000e+02 -9.052472911358e-02 1.744444047597e-04 3.222341441359e+00
6.190000000000e+02 -8.905797017634e-02 1.708556319321e-04 3.165811780569e+00
6.192500000000e+02 -8.755743551280e-02 1.667643926837e-04 3.109651486853e+00
6.195000000000e+02 -8.603525938669e-02 1.622130767991e-04 3.053917529048e+00
6.197500000000e+02 -8.449909722847e-02 1.572560846398e-04 2.998668170720e+00
6.200000000000e+02 -8.295339184284e-02 1.519582768389e-04 2.943962528905e+00
6.202500000000e+02 -8.140103538307e-02 1.463926923017e-04 2.889860182774e+00
6.205000000000e+02 -7.984515379796e-02 1.406377885816e-04 2.836420831856e+00
6.207500000000e+02 -7.829072461814e-02 1.347744741413e-04 2.783704033560e+00
6.210000000000e+02 -7.674578723281e-02 1.288832491947e-04 2.731769008286e+00
6.212500000000e+02 -7.522206876361e-02 1.230417182603e-04 2.680674479213e+00
6.215000000000e+02 -7.373494141559e-02 1.173226795936e-04 2.630478566353e+00
6.217500000000e+02 -7.230272933135e-02 1.117928996760e-04 2.581238657922e+00
6.220000000000e+02 -7.094547623604e-02 1.065125883421e-04 2.533011275542e+00
6.222500000000e+02 -6.968335932462e-02 1.015354886906e-04 2.485851895675e+00
6.225000000000e+02 -6.853497447938e-02 9.690940113552e-05 2.439814688248e+00
6.227500000000e+02 -6.751573542475e-02 9.267695514531e-05 2.394952222435e+00
6.230000000000e+02 -6.663659100101e-02 8.887636423738e-05 2.351315076267e+00
6.232500000000e+02 -6.590322616647e-02 8.554200457944e-05 2.308951439531e+00
6.235000000000e+02 -6.531582133809e-02 8.270461749965e-05 2.267906657175e+00
6.237500000000e+02 -6.486938345662e-02 8.039111582028e-05 2.228222820263e+00
6.240000000000e+02 -6.455456585460e-02 7.862394391928e-05 2.189938354966e+00
6.242500000000e+02 -6.435885234943e-02 7.742012105130e-05 2.153087699928e+00
6.245000000000e+02 -6.426793097046e-02 7.679009204495e-05 2.117701067224e+00
6.247500000000e+02 -6.426707099521e-02 7.673654120352e-05 2.083804271552e+00
6.250000000000e+02 -6.434234212042e-02 7.725339242523e-05 2.051418683963e+00
6.252500000000e+02 -6.448153738443e-02 7.832510976696e-05 2.020561258131e+00
6.255000000000e+02 -6.467472234109e-02 7.992648278279e-05 1.991244650996e+00
6.257500000000e+02 -6.491438100516e-02 8.202288724571e-05 1.963477366635e+00
6.260000000000e+02 -6.519519697597e-02 8.457101029735e-05 1.937263982480e+00
6.262500000000e+02 -6.551353826410e-02 8.752003253695e-05 1.912605341773e+00
6.265000000000e+02 -6.586676005800e-02 9.081314328530e-05 1.889498793924e+00
6.267500000000e+02 -6.625244053002e-02 9.438922143201e-05 1.867938371889e+00
6.270000000000e+02 -6.666766875070e-02 9.818457090707e-05 1.847914998545e+00
6.272500000000e+02 -6.710847841357e-02 1.021345578641e-04 1.829416625289e+00
6.275000000000e+02 -6.756949161830e-02 1.061750593380e-04 1.812428403794e+00
6.277500000000e+02 -6.804380214458e-02 1.102436615072e-04 1.796932809698e+00
6.280000000000e+02 -6.852308793913e-02 1.142805313079e-04 1.782909802038e+00
6.282500000000e+02 -6.899791339773e-02 1.182290614297e-04 1.770336998732e+00
6.285000000000e+02 -6.945816363737e-02 1.220362872106e-04 1.759189856021e+00
6.287500000000e+02 -6.989353375872e-02 1.256531175740e-04 1.749441904924e+00
6.290000000000e+02 -7.029400586260e-02 1.290344848189e-04 1.741065004435e+00
6.292500000000e+02 -7.065024908339e-02 1.321394588014e-04 1.734029634009e+00
6.295000000000e+02 -7.095390553069e-02 1.349313975192e-04 1.728305182813e+00
6.297500000000e+02 -7.119773329137e-02 1.373781344979e-04 1.723860262723e+00
6.300000000000e+02 -7.137561031936e-02 1.394522179455e-04 1.720663009219e+00
6.302500000000e+02 -7.148242395256e-02 1.411312016877e-04 1.718681344032e+00
6.305000000000e+02 -7.151387258387e-02 1.423979192646e-04 1.717883217307e+00
6.307500000000e+02 -7.146622617066e-02 1.432407127560e-04 1.718236802298e+00
6.310000000000e+02 -7.133609355675e-02 1.436535866166e-04 1.719710631349e+00
6.312500000000e+02 -7.112022679589e-02 1.436362137044e-04 1.722273695656e+00
6.315000000000e+02 -7.081539592199e-02 1.431937853717e-04 1.725895499835e+00
6.317500000000e+02 -7.041835394241e-02 1.423367072663e-04 1.730546077878e+00
6.320000000000e+02 -6.992588495147e-02 1.410801145915e-04 1.736195997585e+00
6.322500000000e+02 -6.933493690511e-02 1.394432715242e-04 1.742816349019e+00
6.325000000000e+02 -6.864280971991e-02 1.374488595956e-04 1.750378742322e+00
6.327500000000e+02 -6.784737668273e-02 1.351222162049e-04 1.758855316943e+00
6.330000000000e+02 -6.694731201339e-02 1.324905765665e-04 1.768218770980e+00
6.332500000000e+02 -6.594229230554e-02 1.295823464590e-04 1.778442413656e+00
6.335000000000e+02 -6.483315303322e-02 1.264264581669e-04 1.789500238139e+00
6.337500000000e+02 -6.362198261826e-02 1.230518289761e-04 1.801367010863e+00
6.340000000000e+02 -6.231214573692e-02 1.194869368000e-04 1.814018366786e+00
6.342500000000e+02 -6.090823775668e-02 1.157595165047e-04 1.827430908750e+00
6.345000000000e+02 -5.941597540453e-02 1.118963668052e-04 1.841582293294e+00
6.347500000000e+02 -5.784203865033e-02 1.079232506748e-04 1.856451302751e+00
6.350000000000e+02 -5.619387965438e-02 1.038648712429e-04 1.872017891645e+00
6.352500000000e+02 -5.447951778106e-02 9.974489771036e-05 1.888263216217e+00
6.355000000000e+02 -5.270733753706e-02 9.558602329374e-05 1.905169634420e+00
6.357500000000e+02 -5.088590532022e-02 9.141003752755e-05 1.922720685244e+00
6.360000000000e+02 -4.902381628469e-02 8.723789770318e-05 1.940901060665e+00
6.362500000000e+02 -4.712957837515e-02 8.308979692842e-05 1.959696561706e+00
6.365000000000e+02 -4.521153622173e-02 7.898522205982e-05 1.979094051948e+00
6.367500000000e+02 -4.327783266722e-02 7.494299892524e-05 1.999081422462e+00
6.370000000000e+02 -4.133640336977e-02 7.098133399275e-05 2.019647550558e+00
6.372500000000e+02 -3.939499574758e-02 6.711784556634e-05 2.040782280030e+00
6.375000000000e+02 -3.746120447379e-02 6.336959414419e-05 2.062476395575e+00
6.377500000000e+02 -3.554251285310e-02 5.975310487541e-05 2.084721615141e+00
6.380000000000e+02 -3.364633347549e-02 5.628438782793e-05 2.107510570745e+00
6.382500000000e+02 -3.178003932784e-02 5.297894532133e-05 2.130836798338e+00
6.385000000000e+02 -2.995098294803e-02 4.985177101322e-05 2.154694708464e+00
6.387500000000e+02 -2.816649830260e-02 4.691732676773e-05 2.179079557542e+00
6.390000000000e+02 -2.643388785251e-02 4.418950422355e-05 2.203987396199e+00
6.392500000000e+02 -2.476039249969e-02 4.168155588985e-05 2.229415014725e+00
6.395000000000e+02 -2.315314925876e-02 3.940600591851e-05 2.255359871688e+00
6.397500000000e+02 -2.161913892531e-02 3.737453712949e-05 2.281820016641e+00
6.400000000000e+02 -2.016512446743e-02 3.559784702448e-05 2.308794014051e+00
6.402500000000e+02 -1.879758590136e-02 3.408549361367e-05 2.336280865752e+00
6.405000000000e+02 -1.752265268542e-02 3.284574865067e-05 2.364279942399e+00
6.407500000000e+02 -1.634603230645e-02 3.188539883656e-05 2.392790929061e+00
6.410000000000e+02 -1.527294007088e-02 3.120959374556e-05 2.421813783679e+00
6.412500000000e+02 -1.430802864906e-02 3.082166994420e-05 2.451348714006e+00
6.415000000000e+02 -1.345531389795e-02 3.072300583257e-05 2.481396171866e+00
6.417500000000e+02 -1.271810471650e-02 3.091292406263e-05 2.511956863711e+00
6.420000000000e+02 -1.209892743871e-02 3.138858765536e-05 2.543031773645e+00
6.422500000000e+02 -1.159945573669e-02 3.214495409631e-05 2.574622198871e+00
6.425000000000e+02 -1.122043669962e-02 3.317475080672e-05 2.606729788029e+00
6.427500000000e+02 -1.096162570310e-02 3.446849521860e-05 2.639356586086e+00
6.430000000000e+02 -1.082172142193e-02 3.601454352431e-05 2.672505072553e+00
6.432500000000e+02 -1.079831466966e-02 3.779918778238e-05 2.706178201213e+00
6.435000000000e+02 -1.088784333481e-02 3.980677111690e-05 2.740379426582e+00
6.437500000000e+02 -1.108556482912e-02 4.201984010857e-05 2.775112726009e+00
6.440000000000e+02 -1.138554495493e-02 4.441931990193e-05 2.810382613003e+00
6.442500000000e+02 -1.178066284877e-02 4.698470166353e-05 2.846194135478e+00
6.445000000000e+02 -1.226263926821e-02 4.969425050863e-05 2.882552870055e+00
6.447500000000e+02 -1.282208422334e-02 5.252521795054e-05 2.919464903789e+00
6.450000000000e+02 -1.344856714644e-02 5.545406051752e-05 2.956936811180e+00
6.452500000000e+02 -1.413070551892e-02 5.845665328097e-05 2.994975616579e+00
6.455000000000e+02 -1.485627482819e-02 6.150850280129e-05 3.033588755003e+00
6.457500000000e+02 -1.561233543121e-02 6.458495188000e-05 3.072784025937e+00
6.460000000000e+02 -1.638537345505e-02 6.766137052447e-05 3.112569533458e+00
6.462500000000e+02 -1.716145573342e-02 7.071334052131e-05 3.152953629882e+00
6.465000000000e+02 -1.792639294533e-02 7.371682280724e-05 3.193944842748e+00
6.467500000000e+02 -1.866591007543e-02 7.664831574641e-05 3.235551802426e+00
6.470000000000e+02 -1.936581984838e-02 7.948499971247e-05 3.277783163656e+00
6.472500000000e+02 -2.001219692281e-02 8.220487132343e-05 3.320647515647e+00
6.475000000000e+02 -2.059154961856e-02 8.478686685234e-05 3.364153293279e+00
6.477500000000e+02 -2.109098630547e-02 8.721097540651e-05 3.408308683830e+00
6.480000000000e+02 -2.149837553312e-02 8.945835082624e-05 3.453121524411e+00
6.482500000000e+02 -2.180249640018e-02 9.151141654809e-05 3.498599202540e+00
6.485000000000e+02 -2.199317791991e-02 9.335395666185e-05 3.544748554652e+00
6.487500000000e+02 -2.206142766370e-02 9.497121514684e-05 3.591575758035e+00
6.490000000000e+02 -2.199954588902e-02 9.634998824537e-05 3.639086228862e+00
6.492500000000e+02 -2.180122622238e-02 9.747871477694e-05 3.687284517785e+00
6.495000000000e+02 -2.146164141036e-02 9.834756771110e-05 3.736174207057e+00
6.497500000000e+02 -2.097751248184e-02 9.894854064454e-05 3.785757812680e+00
6.500000000000e+02 -2.034716305644e-02 9.927554151101e-05 3.836036683722e+00
6.502500000000e+02 -1.957055472821e-02 9.932446927932e-05 3.887010910809e+00
6.505000000000e+02 -1.864930556368e-02 9.909330174454e-05 3.938679235250e+00
6.507500000000e+02 -1.758668937814e-02 9.858216915554e-05 3.991038965730e+00
6.510000000000e+02 -1.638761759823e-02 9.779342658525e-05 4.044085894612e+00
6.512500000000e+02 -1.505860001472e-02 9.673170649194e-05 4.097814226891e+00
6.515000000000e+02 -1.360768787486e-02 9.540396890845e-05 4.152216507783e+00
6.517500000000e+02 -1.204439583839e-02 9.381952542870e-05 4.207283563777e+00
6.520000000000e+02 -1.037960592626e-02 9.199005359845e-05 4.263004444057e+00
6.522500000000e+02 -8.625451633707e-03 8.992958173476e-05 4.319366375601e+00
6.525000000000e+02 -6.795184888306e-03 8.765445193870e-05 4.376354720583e+00
6.527500000000e+02 -4.903026124946e-03 8.518325522799e-05 4.433952947254e+00
6.530000000000e+02 -2.963999873920e-03 8.253673878381e-05 4.492142606430e+00
6.532500000000e+02 -9.937572825237e-04 7.973767988262e-05 4.550903317974e+00
6.535000000000e+02 9.916111872662e-04 7.681072619667e-05 4.610212768930e+00
6.537500000000e+02 2.975772126422e-03 7.378220502735e-05 4.670046719201e+00
6.540000000000e+02 4.942350007012e-03 7.067990041079e-05 4.730379020445e+00
6.542500000000e+02 6.875132792776e-03 6.753279936017e-05 4.791181644108e+00
6.545000000000e+02 8.758276518898e-03 6.437081309149e-05 4.852424722220e+00
6.547500000000e+02 1.057651000588e-02 6.122447195148e-05 4.914076598493e+00
6.550000000000e+02 1.231533264697e-02 5.812460180840e-05 4.976103891002e+00
6.552500000000e+02 1.396120677402e-02 5.510198067912e-05 5.038471565231e+00
6.555000000000e+02 1.550173770591e-02 5.218698389509e-05 5.101143017387e+00
6.557500000000e+02 1.692583973503e-02 4.940922154051e-05 5.164080166730e+00
6.560000000000e+02 1.822388713667e-02 4.679716732736e-05 5.227243557882e+00
6.562500000000e+02 1.938784309826e-02 4.437779293734e-05 5.290592470084e+00
6.565000000000e+02 2.041136883364e-02 4.217620474520e-05 5.354085034998e+00
6.567500000000e+02 2.128990918481e-02 4.021529215686e-05 5.417678361441e+00
6.570000000000e+02 2.202075198652e-02 3.851538707209e-05 5.481328664573e+00
6.572500000000e+02 2.260306373435e-02 3.709394871415e-05 5.544991401503e+00
6.575000000000e+02 2.303789830727e-02 3.596534859329e-05 5.608621409970e+00
6.577500000000e+02 2.332818039164e-02 3.514058302656e-05 5.672173051143e+00
6.580000000000e+02 2.347866129499e-02 3.462702398971e-05 5.735600352416e+00
6.582500000000e+02 2.349585139341e-02 3.442825803596e-05 5.798857154518e+00
6.585000000000e+02 2.338792572215e-02 3.454401688860e-05 5.861897255181e+00
6.587500000000e+02 2.316460857777e-02 3.497008810982e-05 5.924674556219e+00
6.590000000000e+02 2.283703385520e-02 3.569829227895e-05 5.987143204539e+00
6.592500000000e+02 2.241758783400e-02 3.671651323572e-05 6.049257735676e+00
6.595000000000e+02 2.191973207903e-02 3.800878949031e-05 6.110973208528e+00
6.597500000000e+02 2.135781322446e-02 3.955545518863e-05 6.172245341879e+00
6.600000000000e+02 2.074685788144e-02 4.133334593942e-05 6.233030639195e+00
6.602500000000e+02 2.010235997528e-02 4.331603063590e-05 6.293286513988e+00
6.605000000000e+02 1.944006079823e-02 4.547410570502e-05 6.352971404333e+00
6.607500000000e+02 1.877572662417e-02 4.777555447127e-05 6.412044878887e+00
6.610000000000e+02 1.812492854802e-02 5.018612359581e-05 6.470467741038e+00
6.612500000000e+02 1.750282595055e-02 5.266974277338e-05 6.528202115402e+00
6.615000000000e+02 1.692395916619e-02 5.518897585527e-05 6.585211530980e+00
6.617500000000e+02 1.640205256602e-02 5.770550217415e-05 6.641460994678e+00
6.620000000000e+02 1.594983065405e-02 6.018060704671e-05 6.696917047710e+00
6.622500000000e+02 1.557884939444e-02 6.257571026630e-05 6.751547817499e+00
6.625000000000e+02 1.529934387185e-02 6.485286763788e-05 6.805323059118e+00
6.627500000000e+02 1.512009497233e-02 6.697530151525e-05 6.858214177933e+00
6.630000000000e+02 1.504831612200e-02 6.890791678021e-05 6.910194253434e+00
6.632500000000e+02 1.508956364176e-02 7.061776174244e-05 6.961238040056e+00
6.635000000000e+02 1.524767124984e-02 7.207453754132e-05 7.011321970406e+00
6.637500000000e+02 1.552471164763e-02 7.325104840883e-05 7.060424141027e+00
6.640000000000e+02 1.592098534546e-02 7.412362010634e-05 7.108524289814e+00
6.642500000000e+02 1.643503587283e-02 7.467248539514e-05 7.155603773108e+00
6.645000000000e+02 1.706369189727e-02 7.488211898518e-05 7.201645528496e+00
6.647500000000e+02 1.780213446596e-02 7.474151913303e-05 7.246634031208e+00
6.650000000000e+02 1.864398746418e-02 7.424443533754e-05 7.290555254126e+00
6.652500000000e+02 1.958143217202e-02 7.338952606037e-05 7.333396615656e+00
6.655000000000e+02 2.060534451033e-02 7.218045010929e-05 7.375146925453e+00
6.657500000000e+02 2.170545390531e-02 7.062588812795e-05 7.415796336523e+00
6.660000000000e+02 2.287052376789e-02 6.873948298788e-05 7.455336289512e+00
6.662500000000e+02 2.408855058275e-02 6.653971680201e-05 7.493759458027e+00
6.665000000000e+02 2.534697822960e-02 6.404970962950e-05 7.531059704818e+00
6.667500000000e+02 2.663292383989e-02 6.129694446053e-05 7.567232028170e+00
6.670000000000e+02 2.793340980294e-02 5.831291343003e-05 7.602272526306e+00
6.672500000000e+02 2.923559708269e-02 5.513267454899e-05 7.636178353735e+00
6.675000000000e+02 3.052701510298e-02 5.179436965161e-05 7.668947692176e+00
6.677500000000e+02 3.179578412978e-02 4.833869090390e-05 7.700579726895e+00
6.680000000000e+02 3.303082456703e-02 4.480824884295e-05 7.731074622622e+00
6.682500000000e+02 3.422204976725e-02 4.124691928623e-05 7.760433512749e+00
6.685000000000e+02 3.536053749850e-02 3.769911926263e-05 7.788658494066e+00
6.687500000000e+02 3.643867354330e-02 3.420906236404e-05 7.815752620936e+00
6.690000000000e+02 3.745026621622e-02 3.082001297267e-05 7.841719913970e+00
6.692500000000e+02 3.839062404356e-02 2.757351908869e-05 7.866565364076e+00
6.695000000000e+02 3.925659921335e-02 2.450861440742e-05 7.890294948834e+00
6.697500000000e+02 4.004659176165e-02 2.166122742095e-05 7.912915646716e+00
6.700000000000e+02 4.076051718659e-02 1.906345876665e-05 7.934435454873e+00
6.702500000000e+02 4.139974147630e-02 1.674285332398e-05 7.954863410932e+00
6.705000000000e+02 4.196698279995e-02 1.472183235060e-05 7.974209611308e+00
6.707500000000e+02 4.246618592648e-02 1.301734202339e-05 7.992485230434e+00
6.710000000000e+02 4.290237048533e-02 1.164051398100e-05 8.009702536624e+00
6.712500000000e+02 4.328146039768e-02 1.059641461529e-05 8.025874905403e+00
6.715000000000e+02 4.361009264781e-02 9.883935994326e-06 8.041016826192e+00
6.717500000000e+02 4.389541674084e-02 9.495807074628e-06 8.055143903365e+00
6.720000000000e+02 4.414488258425e-02 9.418741561157e-06 8.068272849672e+00
6.722500000000e+02 4.436602964077e-02 9.633707494378e-06 8.080421469598e+00
6.725000000000e+02 4.456627598161e-02 1.011632785822e-05 8.091608634779e+00
6.727500000000e+02 4.475271856313e-02 1.083739247326e-05 8.101854247542e+00
6.730000000000e+02 4.493194745724e-02 1.176347872128e-05 8.111179192542e+00
6.732500000000e+02 4.510987809183e-02 1.285767051798e-05 8.119605278012e+00
6.735000000000e+02 4.529160606047e-02 1.408035618056e-05 8.127155168578e+00
6.737500000000e+02 4.548129083402e-02 1.539008554116e-05 8.133852298698e+00
6.740000000000e+02 4.568206706575e-02 1.674447413280e-05 8.139720782129e+00
6.742500000000e+02 4.589599013997e-02 1.810112942724e-05 8.144785306311e+00
6.745000000000e+02 4.612401769577e-02 1.941858526525e-05 8.149071013122e+00
6.747500000000e+02 4.636602655851e-02 2.065721490022e-05 8.152603385187e+00
6.750000000000e+02 4.662087174108e-02 2.178011207907e-05 8.155408090765e+00
6.752500000000e+02 4.688647802155e-02 2.275392312504e-05 8.157510848987e+00
6.755000000000e+02 4.715996721434e-02 2.354960589016e-05 8.158937272180e+00
6.757500000000e+02 4.743781446421e-02 2.414309949750e-05 8.159712702563e+00
6.760000000000e+02 4.771602833549e-02 2.451588740193e-05 8.159862037048e+00
6.762500000000e+02 4.799034620592e-02 2.465542240063e-05 8.159409572854e+00
6.765000000000e+02 4.825644115022e-02 2.455544196828e-05 8.158378795540e+00
6.767500000000e+02 4.851012632756e-02 2.421612706274e-05 8.156792211009e+00
6.770000000000e+02 4.874755112123e-02 2.364410916295e-05 8.154671176500e+00
6.772500000000e+02 4.896538128144e-02 2.285233611543e-05 8.152035682409e+00
6.775000000000e+02 4.916095121144e-02 2.185978487976e-05 8.148904183964e+00
6.777500000000e+02 4.933238278867e-02 2.069103145180e-05 8.145293435608e+00
6.780000000000e+02 4.947866603595e-02 1.937568485269e-05 8.141218283566e+00
6.782500000000e+02 4.959969417265e-02 1.794768764077e-05 8.136691519174e+00
6.785000000000e+02 4.969625372081e-02 1.644451723756e-05 8.131723715493e+00
6.787500000000e+02 4.976996908135e-02 1.490630065057e-05 8.126323082721e+00
6.790000000000e+02 4.982320472509e-02 1.337486546257e-05 8.120495338082e+00
6.792500000000e+02 4.985893014621e-02 1.189275687610e-05 8.114243593900e+00
6.795000000000e+02 4.988055464831e-02 1.050224705523e-05 8.107568265632e+00
6.797500000000e+02 4.989174057954e-02 9.244365349326e-06 8.100467002034e+00
6.800000000000e+02 4.989620463846e-02 8.157976310125e-06 8.092934639708e+00
6.802500000000e+02 4.989751742205e-02 7.278931913962e-06 8.084963183751e+00
6.805000000000e+02 4.989891147266e-02 6.639319966611e-06 8.076541815481e+00
6.807500000000e+02 4.990310755199e-02 6.266826399509e-06 8.067656927988e+00
6.810000000000e+02 4.991216765406e-02 6.184226389483e-06 8.058292190687e+00
6.812500000000e+02 4.992738246149e-02 6.409010385761e-06 8.048428639356e+00
6.815000000000e+02 4.994919568443e-02 6.953156059530e-06 8.038044805796e+00
6.817500000000e+02 4.997717528210e-02 7.823023188830e-06 8.027116848794e+00
6.820000000000e+02 5.001002146183e-02 9.019395359494e-06 8.015618743620e+00
6.822500000000e+02 5.004562373411e-02 1.053757313910e-05 8.003522463123e+00
6.825000000000e+02 5.008115086648e-02 1.236768878657e-05 7.990798209132e+00
6.827500000000e+02 5.011318362729e-02 1.449513679078e-05 7.977414638969e+00
6.830000000000e+02 5.013787211326e-02 1.690085360248e-05 7.963339130154e+00
6.832500000000e+02 5.015112558593e-02 1.956177278686e-05 7.948538042364e+00
6.835000000000e+02 5.014881531854e-02 2.245135077950e-05 7.932977004952e+00
6.837500000000e+02 5.012699626039e-02 2.554006916733e-05 7.916621202100e+00
6.840000000000e+02 5.008212967245e-02 2.879600752032e-05 7.899435670645e+00
6.842500000000e+02 5.001130226275e-02 3.218532651914e-05 7.881385597235e+00
6.845000000000e+02 4.991243718608e-02 3.567274365807e-05 7.862436616028e+00
6.847500000000e+02 4.978448009412e-02 3.922207146051e-05 7.842555103616e+00
6.850000000000e+02 4.962755737803e-02 4.279665124646e-05 7.821708467077e+00
6.852500000000e+02 4.944309500969e-02 4.635975845224e-05 7.799865422468e+00
6.855000000000e+02 4.923389018179e-02 4.987496289718e-05 7.776996260592e+00
6.857500000000e+02 4.900412839675e-02 5.330643781087e-05 7.753073096955e+00
6.860000000000e+02 4.875934130430e-02 5.661921312505e-05 7.728070106337e+00
6.862500000000e+02 4.850629969982e-02 5.977937650914e-05 7.701963723114e+00
6.865000000000e+02 4.825285104368e-02 6.275422323590e-05 7.674732848147e+00
6.867500000000e+02 4.800769398700e-02 6.551236714905e-05 7.646358990880e+00
6.870000000000e+02 4.778011408272e-02 6.802382542911e-05 7.616826434430e+00
6.872500000000e+02 4.757968059143e-02 7.026008774116e-05 7.586122323770e+00
6.875000000000e+02 4.741593349611e-02 7.219420053414e-05 7.554236784621e+00
6.877500000000e+02 4.729806892438e-02 7.380086812334e-05 7.521162958006e+00
6.880000000000e+02 4.723465058335e-02 7.505661286872e-05 7.486897068411e+00
6.882500000000e+02 4.723335794326e-02 7.593996974062e-05 7.451438424111e+00
6.885000000000e+02 4.730078854620e-02 7.643178132902e-05 7.414789418778e+00
6.887500000000e+02 4.744232223129e-02 7.651552966162e-05 7.376955481310e+00
6.890000000000e+02 4.766205013424e-02 7.617775065819e-05 7.337945051255e+00
6.892500000000e+02 4.796276550769e-02 7.540846412984e-05 7.297769483877e+00
6.895000000000e+02 4.834600715502e-02 7.420165855906e-05 7.256442957798e+00
6.897500000000e+02 4.881214295746e-02 7.255573750961e-05 7.213982356160e+00
6.900000000000e+02 4.936047968560e-02 7.047391410253e-05 7.170407127715e+00
6.902500000000e+02 4.998938561937e-02 6.796453133104e-05 7.125739129212e+00
6.905000000000e+02 5.069641412741e-02 6.504132355559e-05 7.080002451286e+00
6.907500000000e+02 5.147841854688e-02 6.172353122402e-05 7.033223230657e+00
6.910000000000e+02 5.233165129022e-02 5.803594008991e-05 6.985429456003e+00
6.912500000000e+02 5.325184627995e-02 5.400873793687e-05 6.936650738327e+00
6.915000000000e+02 5.423427973471e-02 4.967725956154e-05 6.886918130775e+00
6.917500000000e+02 5.527381930026e-02 4.508162581066e-05 6.836263896138e+00
6.920000000000e+02 5.636496105609e-02 4.026626303075e-05 6.784721279141e+00
6.922500000000e+02 5.750185604818e-02 3.527937834083e-05 6.732324326884e+00
6.925000000000e+02 5.867833278365e-02 3.017237838207e-05 6.679107671701e+00
6.927500000000e+02 5.988791124821e-02 2.499915218038e-05 6.625106326716e+00
6.930000000000e+02 6.112380530359e-02 1.981533594836e-05 6.570355530065e+00
6.932500000000e+02 6.237891081094e-02 1.467743124098e-05 6.514890557709e+00
6.935000000000e+02 6.364577305910e-02 9.642047608449e-06 6.458746570609e+00
6.937500000000e+02 6.491653292496e-02 4.765034112869e-06 6.401958470344e+00
6.940000000000e+02 6.618285458486e-02 1.005743184568e-07 6.344560770796e+00
6.942500000000e+02 6.743584001540e-02 -4.299709987748e-06 6.286587469275e+00
6.945000000000e+02 6.866594848531e-02 -8.387634959944e-06 6.228071962064e+00
6.947500000000e+02 6.986293043046e-02 -1.211926761452e-05 6.169046945730e+00
6.950000000000e+02 7.101579905527e-02 -1.545564736402e-05 6.109544348427e+00
6.952500000000e+02 7.211286055447e-02 -1.836339328126e-05 6.049595289430e+00
6.955000000000e+02 7.314180451888e-02 -2.081513478583e-05 5.989230024336e+00
6.957500000000e+02 7.408988650372e-02 -2.278980778861e-05 5.928477953696e+00
6.960000000000e+02 7.494418078054e-02 -2.427275178135e-05 5.867367616801e+00
6.962500000000e+02 7.569190902626e-02 -2.525565038972e-05 5.805926715688e+00
6.965000000000e+02 7.632082426820e-02 -2.573632744993e-05 5.744182152665e+00
6.967500000000e+02 7.681962166387e-02 -2.571841999827e-05 5.682160071936e+00
6.970000000000e+02 7.717836032129e-02 -2.521099325473e-05 5.619885926463e+00
6.972500000000e+02 7.738884466046e-02 -2.422809172686e-05 5.557384529955e+00
6.975000000000e+02 7.744495699821e-02 -2.278830213059e-05 5.494680127869e+00
6.977500000000e+02 7.734291019908e-02 -2.091433501039e-05 5.431796469341e+00
6.980000000000e+02 7.708139779814e-02 -1.863262130405e-05 5.368756870456e+00
6.982500000000e+02 7.666165745975e-02 -1.597296804037e-05 5.305584296484e+00
6.985000000000e+02 7.608742687773e-02 -1.296821405092e-05 5.242301431053e+00
6.987500000000e+02 7.536482941464e-02 -9.653922652869e-06 5.178930764314e+00
6.990000000000e+02 7.450218643470e-02 -6.068058088476e-06 5.115494676833e+00
6.992500000000e+02 7.350978317000e-02 -2.250651727292e-06 5.052015530402e+00
6.995000000000e+02 7.239961168065e-02 1.756534374037e-06 4.988515769952e+00
6.997500000000e+02 7.118509191694e-02 5.910367299883e-06 4.925018021755e+00
7.000000000000e+02 6.988079176944e-02 1.016669362411e-05 4.861545195713e+00
7.002500000000e+02 6.850214724821e-02 1.448067211984e-05 4.798120583440e+00
7.005000000000e+02 6.706518751280e-02 1.880707211263e-05 4.734767948977e+00
7.007500000000e+02 6.558626496001e-02 2.310052971460e-05 4.671511606016e+00
7.010000000000e+02 6.408180148359e-02 2.731575715859e-05 4.608376483260e+00
7.012500000000e+02 6.256804671718e-02 3.140772840443e-05 4.545388169397e+00
7.015000000000e+02 6.106086107669e-02 3.533185750090e-05 4.482572941569e+00
7.017500000000e+02 5.957553394838e-02 3.904420803286e-05 4.419957778003e+00
7.020000000000e+02 5.812663914807e-02 4.250176289911e-05 4.357570354196e+00
7.022500000000e+02 5.672794309344e-02 4.566279205112e-05 4.295439027629e+00
7.025000000000e+02 5.539236352397e-02 4.848732186324e-05 4.233592812986e+00
7.027500000000e+02 5.413198201558e-02 5.093773037623e-05 4.172061349340e+00
7.030000000000e+02 5.295809982255e-02 5.297942786506e-05 4.110874863713e+00
7.032500000000e+02 5.188132372260e-02 5.458160406627e-05 4.050064127136e+00
7.035000000000e+02 5.091166190553e-02 5.571798421072e-05 3.989660406587e+00
7.037500000000e+02 5.005860692674e-02 5.636754660604e-05 3.929695407284e+00
7.040000000000e+02 4.933118441474e-02 5.651512886701e-05 3.870201205778e+00
7.042500000000e+02 4.873794600235e-02 5.615188621749e-05 3.811210164063e+00
7.045000000000e+02 4.828689781541e-02 5.527554566986e-05 3.752754829705e+00
7.047500000000e+02 4.798535822908e-02 5.389044966370e-05 3.694867813811e+00
7.050000000000e+02 4.783975146487e-02 5.200737976471e-05 3.637581648489e+00
7.052500000000e+02 4.785535060105e-02 4.964318575404e-05 3.580928623852e+00
7.055000000000e+02 4.803599016552e-02 4.682024885266e-05 3.524940612154e+00
7.057500000000e+02 4.838376821179e-02 4.356584733725e-05 3.469648873266e+00
7.060000000000e+02 4.889877320800e-02 3.991143643356e-05 3.415083860819e+00
7.062500000000e+02 4.957885822121e-02 3.589192309483e-05 3.361275024534e+00
7.065000000000e+02 5.041948676362e-02 3.154494645163e-05 3.308250624099e+00
7.067500000000e+02 5.141366153822e-02 2.691020231227e-05 3.256037547666e+00
7.070000000000e+02 5.255195392873e-02 2.202880168359e-05 3.204661161690e+00
7.072500000000e+02 5.382263033459e-02 1.694270140326e-05 3.154145172841e+00
7.075000000000e+02 5.521187831796e-02 1.169417689739e-05 3.104511526777e+00
7.077500000000e+02 5.670411937846e-02 6.325350294489e-06 3.055780338728e+00
7.080000000000e+02 5.828239163277e-02 8.777794859582e-07 3.007969849778e+00
7.082500000000e+02 5.992878795999e-02 -4.607908713428e-06 2.961096424049e+00
7.085000000000e+02 6.162492718253e-02 -1.009231980942e-05 2.915174577718e+00
7.087500000000e+02 6.335243639015e-02 -1.553751245173e-05 2.870217029352e+00
7.090000000000e+02 6.509342433043e-02 -2.090714076725e-05 2.826234784432e+00
7.092500000000e+02 6.683092011910e-02 -2.616650121925e-05 2.783237237103e+00
7.095000000000e+02 6.854925524393e-02 -3.128248626283e-05 2.741232288104e+00
7.097500000000e+02 7.023436386354e-02 -3.622346369417e-05 2.700226477581e+00
7.100000000000e+02 7.187397714566e-02 -4.095912726668e-05 2.660225113216e+00
7.102500000000e+02 7.345768898254e-02 -4.546035990216e-05 2.621232404311e+00
7.105000000000e+02 7.497688322734e-02 -4.969917833525e-05 2.583251581349e+00
7.107500000000e+02 7.642452472012e-02 -5.364880440775e-05 2.546284999585e+00
7.110000000000e+02 7.779483215724e-02 -5.728393076795e-05 2.510334220124e+00
7.112500000000e+02 7.908286314567e-02 -6.058117980853e-05 2.475400069128e+00
7.115000000000e+02 8.028406329043e-02 -6.351976467608e-05 2.441482664983e+00
7.117500000000e+02 8.139382238036e-02 -6.608228636093e-05 2.408581432359e+00
7.120000000000e+02 8.240710668738e-02 -6.825562286283e-05 2.376695090059e+00
7.122500000000e+02 8.331820301704e-02 -7.003178443732e-05 2.345821637118e+00
7.125000000000e+02 8.412062820880e-02 -7.140865935501e-05 2.315958331539e+00
7.127500000000e+02 8.480720892822e-02 -7.239051905364e-05 2.287101682696e+00
7.130000000000e+02 8.537034728200e-02 -7.298823339502e-05 2.259247456816e+00
7.132500000000e+02 8.580243267351e-02 -7.321910303124e-05 2.232390708082e+00
7.135000000000e+02 8.609637241914e-02 -7.310632496338e-05 2.206525835458e+00
7.137500000000e+02 8.624616430937e-02 -7.267808566228e-05 2.181646664848e+00
7.140000000000e+02 8.624745777303e-02 -7.196636803009e-05 2.157746555228e+00
7.142500000000e+02 8.609801577627e-02 -7.100554177414e-05 2.134818515087e+00
7.145000000000e+02 8.579802917956e-02 -6.983088065901e-05 2.112855325873e+00
7.147500000000e+02 8.535022570763e-02 -6.847711189731e-05 2.091849651293e+00
7.150000000000e+02 8.475976380547e-02 -6.697713341725e-05 2.071794124941e+00
7.152500000000e+02 8.403391501336e-02 -6.536099314516e-05 2.052681399034e+00
7.155000000000e+02 8.318157926922e-02 -6.365521142465e-05 2.034504158673e+00
7.157500000000e+02 8.221268248131e-02 -6.188246087260e-05 2.017255086584e+00
7.160000000000e+02 8.113753475726e-02 -6.006159763047e-05 2.000926786811e+00
7.162500000000e+02 7.996623096818e-02 -5.820799611728e-05 1.985511688054e+00
7.165000000000e+02 7.870815547540e-02 -5.633409538219e-05 1.971001923754e+00
7.167500000000e+02 7.737165062117e-02 -5.445006637125e-05 1.957389215513e+00
7.170000000000e+02 7.596388101832e-02 -5.256450304025e-05 1.944664784145e+00
7.172500000000e+02 7.449089735755e-02 -5.068504378491e-05 1.932819303716e+00
7.175000000000e+02 7.295787658079e-02 -4.881885389318e-05 1.921842897886e+00
7.177500000000e+02 7.136950523741e-02 -4.697292640626e-05 1.911725218827e+00
7.180000000000e+02 6.973044046252e-02 -4.515417959447e-05 1.902455579220e+00
7.182500000000e+02 6.804578719766e-02 -4.336936386651e-05 1.894023143906e+00
7.185000000000e+02 6.632152839790e-02 -4.162481069497e-05 1.886417182709e+00
7.187500000000e+02 6.456484819031e-02 -3.992607871223e-05 1.879627340505e+00
7.190000000000e+02 6.278431040022e-02 -3.827756069261e-05 1.873643915927e+00
7.192500000000e+02 6.098987282046e-02 -3.668211914692e-05 1.868458141816e+00
7.195000000000e+02 5.919273507014e-02 -3.514081013042e-05 1.864062420640e+00
7.197500000000e+02 5.740504252750e-02 -3.365274191666e-05 1.860450513821e+00
7.200000000000e+02 5.563948327105e-02 -3.221509990584e-05 1.857617691110e+00
7.202500000000e+02 5.390882329396e-02 -3.082333478063e-05 1.855560808278e+00
7.205000000000e+02 5.222543228318e-02 -2.947150868721e-05 1.854278341536e+00
7.207500000000e+02 5.060084750568e-02 -2.815276198731e-05 1.853770380495e+00
7.210000000000e+02 4.904541571473e-02 -2.685983625320e-05 1.854038585151e+00
7.212500000000e+02 4.756803984590e-02 -2.558566214883e-05 1.855086145387e+00
7.215000000000e+02 4.617604372084e-02 -2.432390414006e-05 1.856917715886e+00
7.217500000000e+02 4.487515199925e-02 -2.306942615035e-05 1.859539380924e+00
7.220000000000e+02 4.366957064954e-02 -2.181865036316e-05 1.862958616507e+00
7.222500000000e+02 4.256214256207e-02 -2.056978546014e-05 1.867184265719e+00
7.225000000000e+02 4.155454641550e-02 -1.932289574264e-05 1.872226533634e+00
7.227500000000e+02 4.064750950516e-02 -1.807982317606e-05 1.878096961379e+00
7.230000000000e+02 3.984100202960e-02 -1.684396245116e-05 1.884808406550e+00
7.232500000000e+02 3.913439296161e-02 -1.561992344334e-05 1.892374981369e+00
7.235000000000e+02 3.852654890399e-02 -1.441309976713e-05 1.900811973327e+00
7.237500000000e+02 3.801587309536e-02 -1.322918754951e-05 1.910135714197e+00
7.240000000000e+02 3.760028578323e-02 -1.207368688599e-05 1.920363412515e+00
7.242500000000e+02 3.727715792499e-02 -1.095142657553e-05 1.931512941559e+00
7.245000000000e+02 3.704321288080e-02 -9.866138962006e-06 1.943602600329e+00
7.247500000000e+02 3.689441674242e-02 -8.820120973779e-06 1.956650843811e+00
7.250000000000e+02 3.682587521404e-02 -7.813996444284e-06 1.970676004912e+00
7.252500000000e+02 3.683175474599e-02 -6.846593809867e-06 1.985696016303e+00
7.255000000000e+02 3.690524116117e-02 -5.914943954244e-06 2.001728144265e+00
7.257500000000e+02 3.703854426444e-02 -5.014393362868e-06 2.018788743890e+00
7.260000000000e+02 3.722295094900e-02 -4.138821732003e-06 2.036893041883e+00
7.262500000000e+02 3.744892618737e-02 -3.280944585765e-06 2.056054949643e+00
7.265000000000e+02 3.770625434573e-02 -2.432674769348e-06 2.076286905360e+00
7.267500000000e+02 3.798421169996e-02 -1.585531889586e-06 2.097599743943e+00
7.270000000000e+02 3.827176193437e-02 -7.310511595526e-07 2.120002584418e+00
7.272500000000e+02 3.855775863627e-02 1.388313920214e-07 2.143502736238e+00
7.275000000000e+02 3.883114891977e-02 1.031425198861e-06 2.168105611241e+00
7.277500000000e+02 3.908116776371e-02 1.952990987680e-06 2.193814638272e+00
7.280000000000e+02 3.929751260394e-02 2.908522896417e-06 2.220631185429e+00
7.282500000000e+02 3.947050124884e-02 3.901603597284e-06 2.248554473992e+00
7.285000000000e+02 3.959120099025e-02 4.934329534523e-06 2.277581506212e+00
7.287500000000e+02 3.965153899185e-02 6.007338929137e-06 2.307706988892e+00
7.290000000000e+02 3.964438409699e-02 7.119861899940e-06 2.338923282758e+00
7.292500000000e+02 3.956361332644e-02 8.269807364791e-06 2.371220359377e+00
7.295000000000e+02 3.940415639133e-02 9.453926599901e-06 2.404585792663e+00
7.297500000000e+02 3.916202464974e-02 1.066796369081e-05 2.439004783114e+00
7.300000000000e+02 3.883433015747e-02 1.190681165214e-05 2.474460209013e+00
7.302500000000e+02 3.841928958387e-02 1.316466787549e-05 2.510932725440e+00
7.305000000000e+02 3.791622004124e-02 1.443517722557e-05 2.548400895117e+00
7.307500000000e+02 3.732552323721e-02 1.571155999605e-05 2.586841361084e+00
7.310000000000e+02 3.664866323044e-02 1.698673935727e-05 2.626229038595e+00
7.312500000000e+02 3.588812944456e-02 1.825347058576e-05 2.666537348655e+00
7.315000000000e+02 3.504739352269e-02 1.950444336421e-05 2.707738452973e+00
7.317500000000e+02 3.413085101579e-02 2.073241123490e-05 2.749803517894e+00
7.320000000000e+02 3.314375545194e-02 2.193033611828e-05 2.792702966043e+00
7.322500000000e+02 3.209213796415e-02 2.309154462624e-05 2.836406743637e+00
7.325000000000e+02 3.098271869830e-02 2.420990705504e-05 2.880884564714e+00
7.327500000000e+02 2.982280599018e-02 2.528002765395e-05 2.926106161059e+00
7.330000000000e+02 2.862018835665e-02 2.629745261576e-05 2.972041502706e+00
7.332500000000e+02 2.738301813969e-02 2.725887466520e-05 3.018661018313e+00
7.335000000000e+02 2.611969083598e-02 2.816233827910e-05 3.065935784531e+00
7.337500000000e+02 2.483872111691e-02 2.900742253925e-05 3.113837707276e+00
7.340000000000e+02 2.354861893303e-02 2.979539326556e-05 3.162339684511e+00
7.342500000000e+02 2.225776721196e-02 3.052931977507e-05 3.211415743213e+00
7.345000000000e+02 2.097430451592e-02 3.121413424109e-05 3.261041165817e+00
7.347500000000e+02 1.970601414599e-02 3.185663678668e-05 3.311192592049e+00
7.350000000000e+02 1.846022262921e-02 3.246543352184e-05 3.361848104550e+00
7.352500000000e+02 1.724370749885e-02 3.305081779970e-05 3.412987285432e+00
7.355000000000e+02 1.606261800447e-02 3.362458387335e-05 3.464591257304e+00
7.357500000000e+02 1.492240789147e-02 3.419978827815e-05 3.516642696049e+00
7.360000000000e+02 1.382778240966e-02 3.479046197763e-05 3.569125822984e+00
7.362500000000e+02 1.278265772019e-02 3.541128843013e-05 3.622026365806e+00
7.365000000000e+02 1.179013526206e-02 3.607726177482e-05 3.675331501053e+00
7.367500000000e+02 1.085248956456e-02 3.680332327710e-05 3.729029772820e+00
7.370000000000e+02 9.971167961655e-03 3.760400804415e-05 3.783110983983e+00
7.372500000000e+02 9.146804355182e-03 3.849309013562e-05 3.837566076554e+00
7.375000000000e+02 8.379242937818e-03 3.948326678932e-05 3.892386986325e+00
7.377500000000e+02 7.667573954794e-03 4.058586408345e-05 3.947566492751e+00
7.380000000000e+02 7.010178051339e-03 4.181057952343e-05 4.003098050760e+00
7.382500000000e+02 6.404780105095e-03 4.316526320342e-05 4.058975621449e+00
7.385000000000e+02 5.848510509309e-03 4.465574190327e-05 4.115193499737e+00
7.387500000000e+02 5.337973044683e-03 4.628568255360e-05 4.171746138235e+00
7.390000000000e+02 4.869318614268e-03 4.805649630765e-05 4.228627979408e+00
7.392500000000e+02 4.438323063112e-03 4.996728297754e-05 4.285833294429e+00
7.395000000000e+02 4.040468850831e-03 5.201481367331e-05 4.343356027044e+00
7.397500000000e+02 3.671028333236e-03 5.419350716510e-05 4.401189653629e+00
7.400000000000e+02 3.325147997705e-03 5.649548527092e-05 4.459327053910e+00
7.402500000000e+02 2.997932128115e-03 5.891064384833e-05 4.517760396768e+00
7.405000000000e+02 2.684524571704e-03 6.142673282125e-05 4.576481041364e+00
7.407500000000e+02 2.380187427374e-03 6.402946068171e-05 4.635479453830e+00
7.410000000000e+02 2.080374709401e-03 6.670264618824e-05 4.694745142527e+00
7.412500000000e+02 1.780801764424e-03 6.942836634682e-05 4.754266604862e+00
7.415000000000e+02 1.477507081743e-03 7.218713505877e-05 4.814031294201e+00
7.417500000000e+02 1.166906888782e-03 7.495811341071e-05 4.874025602000e+00
7.420000000000e+02 8.458432621999e-04 7.771933956113e-05 4.934234850647e+00
7.422500000000e+02 5.116220757502e-04 8.044798520418e-05 4.994643305992e+00
7.425000000000e+02 1.620437216010e-04 8.312062103413e-05 5.055234198727e+00
7.427500000000e+02 -2.045750310911e-04 8.571352228243e-05 5.115989758154e+00
7.430000000000e+02 -5.893890357087e-04 8.820298203246e-05 5.176891259660e+00
7.432500000000e+02 -9.930198825100e-04 9.056563429435e-05 5.237919077115e+00
7.435000000000e+02 -1.415560961930e-03 9.277878991534e-05 5.299052747577e+00
7.437500000000e+02 -1.856589376712e-03 9.482077331438e-05 5.360271038545e+00
7.440000000000e+02 -2.315186463828e-03 9.667125866489e-05 5.421552023339e+00
7.442500000000e+02 -2.789964606864e-03 9.831159708149e-05 5.482873156801e+00
7.445000000000e+02 -3.279100954551e-03 9.972512954265e-05 5.544211354271e+00
7.447500000000e+02 -3.780376569118e-03 1.008974790516e-04 5.605543069863e+00
7.450000000000e+02 -4.291220792107e-03 1.018168172859e-04 5.666844372209e+00
7.452500000000e+02 -4.808759971234e-03 1.024740980609e-04 5.728091017897e+00
7.455000000000e+02 -5.329870071227e-03 1.028632546127e-04 5.789258519789e+00
7.457500000000e+02 -5.851232676697e-03 1.029813589095e-04 5.850322209747e+00
7.460000000000e+02 -6.369393252989e-03 1.028287278225e-04 5.911257294764e+00
7.462500000000e+02 -6.880822384975e-03 1.024089815316e-04 5.972038905888e+00
7.465000000000e+02 -7.381976944080e-03 1.017290536239e-04 6.032642139409e+00
7.467500000000e+02 -7.869363200455e-03 1.007991612486e-04 6.093042090594e+00
7.470000000000e+02 -8.339597757233e-03 9.963272376864e-05 6.153213879505e+00
7.472500000000e+02 -8.789468848938e-03 9.824622719068e-05 6.213132670299e+00
7.475000000000e+02 -9.215993551731e-03 9.665903907116e-05 6.272773683533e+00
7.477500000000e+02 -9.616474046107e-03 9.489319667250e-05 6.332112203822e+00
7.480000000000e+02 -9.988548477211e-03 9.297313500656e-05 6.391123582367e+00
7.482500000000e+02 -1.033023992184e-02 9.092539425781e-05 6.449783237180e+00
7.485000000000e+02 -1.063999994575e-02 8.877830124729e-05 6.508066650959e+00
7.487500000000e+02 -1.091674767765e-02 8.656160804080e-05 6.565949368217e+00
7.490000000000e+02 -1.115990524864e-02 8.430611737381e-05 6.623406993737e+00
7.492500000000e+02 -1.136942650253e-02 8.204329741598e-05 6.680415192036e+00
7.495000000000e+02 -1.154582021165e-02 7.980489231199e-05 6.736949690095e+00
7.497500000000e+02 -1.169016539787e-02 7.762251821183e-05 6.792986283201e+00
7.500000000000e+02 -1.180412027673e-02 7.552726645624e-05 6.848500846427e+00
7.502500000000e+02 -1.188992175974e-02 7.354931692727e-05 6.903469350195e+00
7.505000000000e+02 -1.195037740062e-02 7.171757570215e-05 6.957867882030e+00
7.507500000000e+02 -1.198884848919e-02 7.005932599330e-05 7.011672673072e+00
7.510000000000e+02 -1.200922653344e-02 6.859992172153e-05 7.064860132273e+00
7.512500000000e+02 -1.201590104777e-02 6.736250935349e-05 7.117406884865e+00
7.515000000000e+02 -1.201372051796e-02 6.636776386199e-05 7.169289816180e+00
7.517500000000e+02 -1.200794740923e-02 6.563369135029e-05 7.220486122835e+00
7.520000000000e+02 -1.200420607471e-02 6.517544847900e-05 7.270973365264e+00
7.522500000000e+02 -1.200842580201e-02 6.500520230071e-05 7.320729527861e+00
7.525000000000e+02 -1.202677817578e-02 6.513203845337e-05 7.369733078433e+00
7.527500000000e+02 -1.206561017907e-02 6.556192449877e-05 7.417963033901e+00
7.530000000000e+02 -1.213137330857e-02 6.629766632865e-05 7.465399023032e+00
7.532500000000e+02 -1.223054874803e-02 6.733892666053e-05 7.512021353683e+00
7.535000000000e+02 -1.236956987427e-02 6.868228418416e-05 7.557811074275e+00
7.537500000000e+02 -1.255474085953e-02 7.032131483056e-05 7.602750037736e+00
7.540000000000e+02 -1.279215349983e-02 7.224672044384e-05 7.646820956816e+00
7.542500000000e+02 -1.308760024093e-02 7.444647554025e-05 7.690007459038e+00
7.545000000000e+02 -1.344648611309e-02 7.690600753368e-05 7.732294131959e+00
7.547500000000e+02 -1.387373884345e-02 7.960840108931e-05 7.773666562907e+00
7.550000000000e+02 -1.437371972371e-02 8.253462875885e-05 7.814111367974e+00
7.552500000000e+02 -1.495013487983e-02 8.566375397709e-05 7.853616215100e+00
7.555000000000e+02 -1.560595112845e-02 8.897326547994e-05 7.892169833346e+00
7.557500000000e+02 -1.634331646915e-02 9.243936108697e-05 7.929762013331e+00
7.560000000000e+02 -1.716348865362e-02 9.603714613196e-05 7.966383593847e+00
7.562500000000e+02 -1.806677139703e-02 9.974092948326e-05 8.002026441362e+00
7.565000000000e+02 -1.905246373167e-02 1.035245104427e-04 8.036683410311e+00
7.567500000000e+02 -2.011881955671e-02 1.073614436500e-04 8.070348298848e+00
7.570000000000e+02 -2.126302338519e-02 1.112253071162e-04 8.103015784581e+00
7.572500000000e+02 -2.248117881783e-02 1.150899488814e-04 8.134681356757e+00
7.575000000000e+02 -2.376831456105e-02 1.189297283703e-04 8.165341229398e+00
7.577500000000e+02 -2.511840556647e-02 1.227197338657e-04 8.194992250073e+00
7.580000000000e+02 -2.652441135815e-02 1.264359836383e-04 8.223631796518e+00
7.582500000000e+02 -2.797833115638e-02 1.300556206502e-04 8.251257668630e+00
7.585000000000e+02 -2.947127473342e-02 1.335570696624e-04 8.277867969653e+00
7.587500000000e+02 -3.099354878848e-02 1.369200941899e-04 8.303460987901e+00
7.590000000000e+02 -3.253475859863e-02 1.401259479351e-04 8.328035076177e+00
7.592500000000e+02 -3.408392046433e-02 1.431574827447e-04 8.351588527383e+00
7.595000000000e+02 -3.562958970346e-02 1.459991898682e-04 8.374119458974e+00
7.597500000000e+02 -3.715999423828e-02 1.486372179883e-04 8.395625696057e+00
7.600000000000e+02 -3.866318167996e-02 1.510593820731e-04 8.416104667472e+00
7.602500000000e+02 -4.012716877334e-02 1.532551396471e-04 8.435553308188e+00
7.605000000000e+02 -4.154009239539e-02 1.552155420121e-04 8.453967974668e+00
7.607500000000e+02 -4.289036767208e-02 1.569331828204e-04 8.471344377230e+00
7.610000000000e+02 -4.416683387926e-02 1.584021102581e-04 8.487677525516e+00
7.612500000000e+02 -4.535890726235e-02 1.596177567865e-04 8.502961695240e+00
7.615000000000e+02 -4.645671554063e-02 1.605768399779e-04 8.517190411489e+00
7.617500000000e+02 -4.745123721944e-02 1.612772924292e-04 8.530356453969e+00
7.620000000000e+02 -4.833441989528e-02 1.617181408635e-04 8.542451880910e+00
7.622500000000e+02 -4.909929712214e-02 1.618994730209e-04 8.553468073874e+00
7.625000000000e+02 -4.974008910692e-02 1.618224417715e-04 8.563395801475e+00
7.627500000000e+02 -5.025229492440e-02 1.614891919875e-04 8.572225301562e+00
7.630000000000e+02 -5.063276205386e-02 1.609028071107e-04 8.579946379849e+00
7.632500000000e+02 -5.087975014028e-02 1.600673536947e-04 8.586548523724e+00
7.635000000000e+02 -5.099296556658e-02 1.589879143232e-04 8.592021028009e+00
7.637500000000e+02 -5.097358634288e-02 1.576706604926e-04 8.596353130939e+00
7.640000000000e+02 -5.082425562463e-02 1.561229269334e-04 8.599534156186e+00
7.642500000000e+02 -5.054906261297e-02 1.543533230258e-04 8.601553659431e+00
7.645000000000e+02 -5.015349205215e-02 1.523718394826e-04 8.602401574249e+00
7.647500000000e+02 -4.964436036638e-02 1.501899751538e-04 8.602068356655e+00
7.650000000000e+02 -4.902972595762e-02 1.478208505667e-04 8.600545123272e+00
7.652500000000e+02 -4.831878124017e-02 1.452793114662e-04 8.597823780538e+00
7.655000000000e+02 -4.752173265597e-02 1.425820179368e-04 8.593897145098e+00
7.657500000000e+02 -4.664966197859e-02 1.397474967045e-04 8.588759049331e+00
7.660000000000e+02 -4.571437925500e-02 1.367961669601e-04 8.582404433610e+00
7.662500000000e+02 -4.472826483988e-02 1.337503037643e-04 8.574829419396e+00
7.665000000000e+02 -4.370411102070e-02 1.306339631322e-04 8.566031371554e+00
7.667500000000e+02 -4.265495536941e-02 1.274728315057e-04 8.556008934079e+00
7.670000000000e+02 -4.159392116829e-02 1.242940552818e-04 8.544762059342e+00
7.672500000000e+02 -4.053405678756e-02 1.211260231310e-04 8.532292007398e+00
7.675000000000e+02 -3.948818604634e-02 1.179980556586e-04 8.518601344130e+00
7.677500000000e+02 -3.846876479906e-02 1.149400626086e-04 8.503693908019e+00
7.680000000000e+02 -3.748774987260e-02 1.119821523840e-04 8.487574782603e+00
7.682500000000e+02 -3.655647927415e-02 1.091542427798e-04 8.470250237825e+00
7.685000000000e+02 -3.568556533406e-02 1.064855134921e-04 8.451727684733e+00
7.687500000000e+02 -3.488480437114e-02 1.040039890791e-04 8.432015599873e+00
7.690000000000e+02 -3.416309861776e-02 1.017360723235e-04 8.411123470786e+00
7.692500000000e+02 -3.352839664925e-02 9.970609563284e-05 8.389061712584e+00
7.695000000000e+02 -3.298764306163e-02 9.793586183102e-05 8.365841610802e+00
7.697500000000e+02 -3.254674374722e-02 9.644421722954e-05 8.341475247267e+00
7.700000000000e+02 -3.221054081723e-02 9.524666284175e-05 8.315975438813e+00
7.702500000000e+02 -3.198279800171e-02 9.435501017402e-05 8.289355680490e+00
7.705000000000e+02 -3.186619489617e-02 9.377709875005e-05 8.261630097756e+00
7.707500000000e+02 -3.186233196336e-02 9.351658704299e-05 8.232813394652e+00
7.710000000000e+02 -3.197173856180e-02 9.357279058558e-05 8.202920833536e+00
7.712500000000e+02 -3.219389193436e-02 9.394064351032e-05 8.171968199690e+00
7.715000000000e+02 -3.252723881744e-02 9.461072521549e-05 8.139971787467e+00
7.717500000000e+02 -3.296922260469e-02 9.556936791130e-05 8.106948379977e+00
7.720000000000e+02 -3.351630953877e-02 9.679883233615e-05 8.072915260660e+00
7.722500000000e+02 -3.416401966887e-02 9.827760985975e-05 8.037890198060e+00
7.725000000000e+02 -3.490695427804e-02 9.998075835382e-05 8.001891457894e+00
7.727500000000e+02 -3.573882273909e-02 1.018803452084e-04 7.964937816452e+00
7.730000000000e+02 -3.665246773896e-02 1.039459866463e-04 7.927048557763e+00
7.732500000000e+02 -3.763988721699e-02 1.061454179464e-04 7.888243489238e+00
7.735000000000e+02 -3.869225591727e-02 1.084450971361e-04 7.848542953681e+00
7.737500000000e+02 -3.979994624856e-02 1.108108288514e-04 7.807967822675e+00
7.740000000000e+02 -4.095255370621e-02 1.132084037228e-04 7.766539509419e+00
7.742500000000e+02 -4.213892687290e-02 1.156042365034e-04 7.724279951860e+00
7.745000000000e+02 -4.334721081872e-02 1.179659743640e-04 7.681211610349e+00
7.747500000000e+02 -4.456490417031e-02 1.202630547477e-04 7.637357442581e+00
7.750000000000e+02 -4.577893772285e-02 1.224672033397e-04 7.592740878346e+00
7.752500000000e+02 -4.697577577360e-02 1.245528522139e-04 7.547385778608e+00
7.755000000000e+02 -4.814154881578e-02 1.264974661035e-04 7.501316397547e+00
7.757500000000e+02 -4.926221350907e-02 1.282817818147e-04 7.454557325594e+00
7.760000000000e+02 -5.032374338685e-02 1.298899709188e-04 7.407133426405e+00
7.762500000000e+02 -5.131235297381e-02 1.313096365385e-04 7.359069776069e+00
7.765000000000e+02 -5.221474474965e-02 1.325317605489e-04 7.310391587979e+00
7.767500000000e+02 -5.301837736620e-02 1.335505584362e-04 7.261124135470e+00
7.770000000000e+02 -5.371175284737e-02 1.343632747801e-04 7.211292681063e+00
7.772500000000e+02 -5.428470280776e-02 1.349698997754e-04 7.160922394118e+00
7.775000000000e+02 -5.472867763874e-02 1.353728187417e-04 7.110038283315e+00
7.777500000000e+02 -5.503701489529e-02 1.355765183890e-04 7.058665123177e+00
7.780000000000e+02 -5.520518753002e-02 1.355872417921e-04 7.006827394105e+00
7.782500000000e+02 -5.523101694541e-02 1.354126514276e-04 6.954549229649e+00
7.785000000000e+02 -5.511484072148e-02 1.350615217319e-04 6.901854372049e+00
7.787500000000e+02 -5.485962799212e-02 1.345434701017e-04 6.848766139696e+00
7.790000000000e+02 -5.447103885170e-02 1.338687360546e-04 6.795307411128e+00
7.792500000000e+02 -5.395741719021e-02 1.330480076553e-04 6.741500618878e+00
7.795000000000e+02 -5.332971796004e-02 1.320923008609e-04 6.687367757456e+00
7.797500000000e+02 -5.260137188749e-02 1.310128918570e-04 6.632930408096e+00
7.800000000000e+02 -5.178808389862e-02 1.298212945542e-04 6.578209772441e+00
7.802500000000e+02 -5.090757407515e-02 1.285292803787e-04 6.523226719481e+00
7.805000000000e+02 -4.997926422142e-02 1.271489300915e-04 6.468001841941e+00
7.807500000000e+02 -4.902391631233e-02 1.256927094277e-04 6.412555520766e+00
7.810000000000e+02 -4.806322793058e-02 1.241735637222e-04 6.356907993926e+00
7.812500000000e+02 -4.711939430249e-02 1.226050168644e-04 6.301079431419e+00
7.815000000000e+02 -4.621463987017e-02 1.210012727859e-04 6.245090007667e+00
7.817500000000e+02 -4.537073056438e-02 1.193773068200e-04 6.188959973209e+00
7.820000000000e+02 -4.460847579502e-02 1.177489466432e-04 6.132709721053e+00
7.822500000000e+02 -4.394722819156e-02 1.161329178170e-04 6.076359843977e+00
7.825000000000e+02 -4.340439918251e-02 1.145468451174e-04 6.019931182591e+00
7.827500000000e+02 -4.299499769389e-02 1.130092269218e-04 5.963444856983e+00
7.830000000000e+02 -4.273121509825e-02 1.115393515163e-04 5.906922284470e+00
7.832500000000e+02 -4.262207166969e-02 1.101571219237e-04 5.850385181809e+00
7.835000000000e+02 -4.267313640471e-02 1.088827988643e-04 5.793855542936e+00
7.837500000000e+02 -4.288634851474e-02 1.077366807388e-04 5.737355607215e+00
7.840000000000e+02 -4.325994036431e-02 1.067386629541e-04 5.680907799969e+00
7.842500000000e+02 -4.378848427131e-02 1.059077288398e-04 5.624534663709e+00
7.845000000000e+02 -4.446306034582e-02 1.052613524385e-04 5.568258771205e+00
7.847500000000e+02 -4.527154660630e-02 1.048148390475e-04 5.512102626663e+00
7.850000000000e+02 -4.619902266801e-02 1.045806295097e-04 5.456088557580e+00
7.852500000000e+02 -4.722827167473e-02 1.045675983084e-04 5.400238600046e+00
7.855000000000e+02 -4.834035887250e-02 1.047803830007e-04 5.344574379745e+00
7.857500000000e+02 -4.951526116145e-02 1.052187938204e-04 5.289116998217e+00
7.860000000000e+02 -5.073251517504e-02 1.058773262279e-04 5.233886910611e+00
7.862500000000e+02 -5.197185646369e-02 1.067448414410e-04 5.178903819256e+00
7.865000000000e+02 -5.321381694204e-02 1.078044292215e-04 5.124186568750e+00
7.867500000000e+02 -5.444025510154e-02 1.090334866213e-04 5.069753049551e+00
7.870000000000e+02 -5.563479632616e-02 1.104040267511e-04 5.015620117155e+00
7.872500000000e+02 -5.678317063757e-02 1.118832133952e-04 4.961803508484e+00
7.875000000000e+02 -5.787343685892e-02 1.134341160217e-04 4.908317786479e+00
7.877500000000e+02 -5.889609912775e-02 1.150166484890e-04 4.855176275652e+00
7.880000000000e+02 -5.984411580480e-02 1.165886812815e-04 4.802391026401e+00
7.882500000000e+02 -6.071282182582e-02 1.181072678868e-04 4.749972769396e+00
7.885000000000e+02 -6.149977011701e-02 1.195298879112e-04 4.697930897582e+00
7.887500000000e+02 -6.220452051712e-02 1.208157259131e-04 4.646273437818e+00
7.890000000000e+02 -6.282838030216e-02 1.219269046566e-04 4.595007049228e+00
7.892500000000e+02 -6.337412418991e-02 1.228296340921e-04 4.544137012037e+00
7.895000000000e+02 -6.384569499562e-02 1.234952246541e-04 4.493667235265e+00
7.897500000000e+02 -6.424789814779e-02 1.239009460885e-04 4.443600270744e+00
7.900000000000e+02 -6.458610200020e-02 1.240307042830e-04 4.393937322567e+00
7.902500000000e+02 -6.486593884219e-02 1.238754845561e-04 4.344678271582e+00
7.905000000000e+02 -6.509301953651e-02 1.234336519421e-04 4.295821695424e+00
7.907500000000e+02 -6.527266011728e-02 1.227110059630e-04 4.247364894979e+00
7.910000000000e+02 -6.540963652478e-02 1.217206370069e-04 4.199303908736e+00
7.912500000000e+02 -6.550796540909e-02 1.204825794325e-04 4.151633533123e+00
7.915000000000e+02 -6.557072779417e-02 1.190232743252e-04 4.104347336955e+00
7.917500000000e+02 -6.559995378147e-02 1.173748597660e-04 4.057437663182e+00
7.920000000000e+02 -6.559657108292e-02 1.155742889443e-04 4.010895633587e+00
7.922500000000e+02 -6.556043461806e-02 1.136623010716e-04 3.964711147442e+00
7.925000000000e+02 -6.549044555506e-02 1.116822707899e-04 3.918872876567e+00
7.927500000000e+02 -6.538475870109e-02 1.096789634218e-04 3.873368263353e+00
7.930000000000e+02 -6.524106723160e-02 1.076972247234e-04 3.828183528030e+00
7.932500000000e+02 -6.505696068461e-02 1.057806638413e-04 3.783303683374e+00
7.935000000000e+02 -6.483032324024e-02 1.039703678839e-04 3.738712569143e+00
7.937500000000e+02 -6.455974869592e-02 1.023036820990e-04 3.694392905696e+00
7.940000000000e+02 -6.424494082115e-02 1.008131293026e-04 3.650326375573e+00
7.942500000000e+02 -6.388705949104e-02 9.952550898973e-05 3.606493733541e+00
7.945000000000e+02 -6.348898485170e-02 9.846121456536e-05 3.562874949911e+00
7.947500000000e+02 -6.305546981271e-02 9.763380405761e-05 3.519449384455e+00
7.950000000000e+02 -6.259316412890e-02 9.704983844366e-05 3.476195999096e+00
7.952500000000e+02 -6.211049857152e-02 9.670899954523e-05 3.433093597182e+00
7.955000000000e+02 -6.161743411078e-02 9.660447232790e-05 3.390121094292e+00
7.957500000000e+02 -6.112508961364e-02 9.672356474891e-05 3.347257814762e+00
7.960000000000e+02 -6.064527312854e-02 9.704852771220e-05 3.304483803849e+00
7.962500000000e+02 -6.018994977596e-02 9.755753166910e-05 3.261780164792e+00
7.965000000000e+02 -5.977068471345e-02 9.822570998555e-05 3.219129396077e+00
7.967500000000e+02 -5.939810106612e-02 9.902623104086e-05 3.176515738458e+00
7.970000000000e+02 -5.908139082614e-02 9.993133734287e-05 3.133925513504e+00
7.972500000000e+02 -5.882791019771e-02 1.009132893837e-04 3.091347468080e+00
7.975000000000e+02 -5.864288437201e-02 1.019451621363e-04 3.048773088751e+00
7.977500000000e+02 -5.852923391009e-02 1.030014489715e-04 3.006196917345e+00
7.980000000000e+02 -5.848752711938e-02 1.040584916757e-04 2.963616832731e+00
7.982500000000e+02 -5.851605054161e-02 1.050947119242e-04 2.921034306557e+00
7.985000000000e+02 -5.861098098221e-02 1.060906559757e-04 2.878454642412e+00
7.987500000000e+02 -5.876663791462e-02 1.070288930202e-04 2.835887162112e+00
7.990000000000e+02 -5.897578869880e-02 1.078937879169e-04 2.793345374848e+00
7.992500000000e+02 -5.922998105419e-02 1.086712044017e-04 2.750847092110e+00
7.995000000000e+02 -5.951987745677e-02 1.093481727293e-04 2.708414508185e+00
7.997500000000e+02 -5.983557131268e-02 1.099125705357e-04 2.666074228599e+00
8.000000000000e+02 -6.016687057742e-02 1.103528491962e-04 2.623857266483e+00
8.002500000000e+02 -6.050354051910e-02 1.106578404889e-04 2.581798980554e+00
8.005000000000e+02 -6.083550387448e-02 1.108166433259e-04 2.539938975512e+00
8.007500000000e+02 -6.115300149295e-02 1.108186334776e-04 2.498320959122e+00
8.010000000000e+02 -6.144672060373e-02 1.106535667930e-04 2.456992561768e+00
8.012500000000e+02 -6.170789819575e-02 1.103117761169e-04 2.416005115951e+00
8.015000000000e+02 -6.192841065941e-02 1.097844491546e-04 2.375413417475e+00
8.017500000000e+02 -6.210085376218e-02 1.090639627382e-04 2.335275451585e+00
8.020000000000e+02 -6.221861830313e-02 1.081442498553e-04 2.295652100957e+00
8.022500000000e+02 -6.227596633897e-02 1.070211864879e-04 2.256606846994e+00
8.025000000000e+02 -6.226809942158e-02 1.056929521899e-04 2.218205446945e+00
8.027500000000e+02 -6.219122421962e-02 1.041603647678e-04 2.180515613652e+00
8.030000000000e+02 -6.204260012003e-02 1.024271717677e-04 2.143606676476e+00
8.032500000000e+02 -6.182057461117e-02 1.005002878826e-04 2.107549241959e+00
8.035000000000e+02 -6.152459015755e-02 9.838994469991e-05 2.072414837562e+00
8.037500000000e+02 -6.115517221513e-02 9.610977638003e-05 2.038275547965e+00
8.040000000000e+02 -6.071388809185e-02 9.367681464634e-05 2.005203633623e+00
8.042500000000e+02 -6.020328267948e-02 9.111139804177e-05 1.973271135355e+00
8.045000000000e+02 -5.962679999967e-02 8.843700162742e-05 1.942549459667e+00
8.047500000000e+02 -5.898868816840e-02 8.567997071687e-05 1.913108948280e+00
8.050000000000e+02 -5.829389866910e-02 8.286916860958e-05 1.885018435833e+00
8.052500000000e+02 -5.754799114132e-02 8.003554858693e-05 1.858344792342e+00
8.055000000000e+02 -5.675704055114e-02 7.721164046756e-05 1.833152468223e+00
8.057500000000e+02 -5.592755853025e-02 7.443097418716e-05 1.809503041335e+00
8.060000000000e+02 -5.506642548333e-02 7.172744340267e-05 1.787454785973e+00
8.062500000000e+02 -5.418083995822e-02 6.913464841288e-05 1.767062257905e+00
8.065000000000e+02 -5.327827417709e-02 6.668521017245e-05 1.748375926562e+00
8.067500000000e+02 -5.236643567290e-02 6.441009472921e-05 1.731441857673e+00
8.070000000000e+02 -5.145323231348e-02 6.233797046135e-05 1.716301439007e+00
8.072500000000e+02 -5.054672631428e-02 6.049463587252e-05 1.702991192141e+00
8.075000000000e+02 -4.965508213302e-02 5.890254210381e-05 1.691542629354e+00
8.077500000000e+02 -4.878649465505e-02 5.758041374998e-05 1.681982206039e+00
8.080000000000e+02 -4.794910404558e-02 5.654300167746e-05 1.674331316132e+00
8.082500000000e+02 -4.715088980131e-02 5.580096924721e-05 1.668606379343e+00
8.085000000000e+02 -4.639955240071e-02 5.536091258040e-05 1.664818958647e+00
8.087500000000e+02 -4.570238121763e-02 5.522550492532e-05 1.662975955727e+00
8.090000000000e+02 -4.506611809861e-02 5.539374838179e-05 1.663079818653e+00
8.092500000000e+02 -4.449681979040e-02 5.586130682184e-05 1.665128798474e+00
8.095000000000e+02 -4.399972713932e-02 5.662089196279e-05 1.669117212851e+00
8.097500000000e+02 -4.357914663272e-02 5.766267029800e-05 1.675035729071e+00
8.100000000000e+02 -4.323834865205e-02 5.897465648019e-05 1.682871626887e+00
8.102500000000e+02 -4.297948723123e-02 6.054307112713e-05 1.692609071653e+00
8.105000000000e+02 -4.280354323631e-02 6.235263680429e-05 1.704229363064e+00
8.107500000000e+02 -4.271029194653e-02 6.438679927015e-05 1.717711164545e+00
8.110000000000e+02 -4.269829571004e-02 6.662787362771e-05 1.733030719566e+00
8.112500000000e+02 -4.276491692936e-02 6.905710631422e-05 1.750162025931e+00
8.115000000000e+02 -4.290635241726e-02 7.165468114334e-05 1.769077003115e+00
8.117500000000e+02 -4.311768467639e-02 7.439967791634e-05 1.789745636216e+00
8.120000000000e+02 -4.339294460527e-02 7.726999780699e-05 1.812136083854e+00
8.122500000000e+02 -4.372518750847e-02 8.024229209472e-05 1.836214783690e+00
8.125000000000e+02 -4.410657839819e-02 8.329190832335e-05 1.861946541895e+00
8.127500000000e+02 -4.452848264083e-02 8.639286025319e-05 1.889294595966e+00
8.130000000000e+02 -4.498156752997e-02 8.951785290875e-05 1.918220692339e+00
8.132500000000e+02 -4.545590720146e-02 9.263839928059e-05 1.948685137790e+00
8.135000000000e+02 -4.594109697555e-02 9.572494925653e-05 1.980646865248e+00
8.137500000000e+02 -4.642637415003e-02 9.874710619848e-05 2.014063501726e+00
8.140000000000e+02 -4.690074372421e-02 1.016739080787e-04 2.048891431006e+00
8.142500000000e+02 -4.735311228762e-02 1.044741684292e-04 2.085085883742e+00
8.145000000000e+02 -4.777242426605e-02 1.071168577273e-04 2.122601022328e+00
8.147500000000e+02 -4.814780219925e-02 1.095715248614e-04 2.161390051644e+00
8.150000000000e+02 -4.846868659182e-02 1.118087411956e-04 2.201405338444e+00
8.152500000000e+02 -4.872497339242e-02 1.138005567618e-04 2.242598544974e+00
8.155000000000e+02 -4.890714565331e-02 1.155209526386e-04 2.284920778380e+00
8.157500000000e+02 -4.900639704190e-02 1.169462817689e-04 2.328322742338e+00
8.160000000000e+02 -4.901474348746e-02 1.180556794740e-04 2.372754901717e+00
8.162500000000e+02 -4.892512110874e-02 1.188314490373e-04 2.418167644405e+00
8.165000000000e+02 -4.873146865883e-02 1.192593669471e-04 2.464511439342e+00
8.167500000000e+02 -4.842879235254e-02 1.193289416429e-04 2.511736986294e+00
8.170000000000e+02 -4.801321683112e-02 1.190336511056e-04 2.559795347399e+00
8.172500000000e+02 -4.748201761918e-02 1.183710647457e-04 2.608638063005e+00
8.175000000000e+02 -4.683364421548e-02 1.173429156711e-04 2.658217241214e+00
8.177500000000e+02 -4.606772820459e-02 1.159550899291e-04 2.708485623530e+00
8.180000000000e+02 -4.518508779672e-02 1.142175625543e-04 2.759396623896e+00
8.182500000000e+02 -4.418772182007e-02 1.121442552011e-04 2.810904341273e+00
8.185000000000e+02 -4.307880482492e-02 1.097528534087e-04 2.862963552024e+00
8.187500000000e+02 -4.186267405737e-02 1.070645591548e-04 2.915529679988e+00
8.190000000000e+02 -4.054481834398e-02 1.041038205483e-04 2.968558758227e+00
8.192500000000e+02 -3.913185948847e-02 1.008980220679e-04 3.022007381273e+00
8.195000000000e+02 -3.763152751924e-02 9.747715536904e-05 3.075832656414e+00
8.197500000000e+02 -3.605262982442e-02 9.387348833328e-05 3.129992168675e+00
8.200000000000e+02 -3.440500530806e-02 9.012122085475e-05 3.184443954838e+00
8.202500000000e+02 -3.269946379317e-02 8.625613632332e-05 3.239146496271e+00
8.205000000000e+02 -3.094770995272e-02 8.231527105568e-05 3.294058744448e+00
8.207500000000e+02 -2.916224504900e-02 7.833657870787e-05 3.349140164990e+00
8.210000000000e+02 -2.735624973468e-02 7.435860188923e-05 3.404350814884e+00
8.212500000000e+02 -2.554344604568e-02 7.042013215930e-05 3.459651439133e+00
8.215000000000e+02 -2.373794260365e-02 6.655987972937e-05 3.515003603779e+00
8.217500000000e+02 -2.195406328631e-02 6.281613101664e-05 3.570369829145e+00
8.220000000000e+02 -2.020616617528e-02 5.922640385400e-05 3.625713755930e+00
8.222500000000e+02 -1.850845609324e-02 5.582709049837e-05 3.681000296042e+00
8.225000000000e+02 -1.687479624428e-02 5.265309368305e-05 3.736195804422e+00
8.227500000000e+02 -1.531852514220e-02 4.973746065112e-05 3.791268220639e+00
8.230000000000e+02 -1.385228119021e-02 4.711101297447e-05 3.846187220042e+00
8.232500000000e+02 -1.248784226072e-02 4.480198751786e-05 3.900924323148e+00
8.235000000000e+02 -1.123597856831e-02 4.283568346333e-05 3.955453007460e+00
8.237500000000e+02 -1.010632644640e-02 4.123413821092e-05 4.009748771463e+00
8.240000000000e+02 -9.107277239866e-03 4.001582483951e-05 4.063789198225e+00
8.242500000000e+02 -8.245886930284e-03 3.919538868510e-05 4.117553981199e+00
8.245000000000e+02 -7.527803989342e-03 3.878343883396e-05 4.171024929800e+00
8.247500000000e+02 -6.957211057009e-03 3.878637944785e-05 4.224185972867e+00
8.250000000000e+02 -6.536785413427e-03 3.920630814092e-05 4.277023133204e+00
8.252500000000e+02 -6.267672469576e-03 4.004097716170e-05 4.329524501107e+00
8.255000000000e+02 -6.149472955476e-03 4.128381396021e-05 4.381680203229e+00
8.257500000000e+02 -6.180245794344e-03 4.292401241987e-05 4.433482360143e+00
8.260000000000e+02 -6.356520450937e-03 4.494667755001e-05 4.484925062339e+00
8.262500000000e+02 -6.673327744830e-03 4.733303909599e-05 4.536004330462e+00
8.265000000000e+02 -7.124243418579e-03 5.006071044500e-05 4.586718088884e+00
8.267500000000e+02 -7.701450699171e-03 5.310399981226e-05 4.637066130379e+00
8.270000000000e+02 -8.395815465077e-03 5.643424617291e-05 4.687050102321e+00
8.272500000000e+02 -9.196986234193e-03 6.002019921117e-05 4.736673464616e+00
8.275000000000e+02 -1.009350643927e-02 6.382840232733e-05 4.785941471989e+00
8.277500000000e+02 -1.107294953959e-02 6.782359668839e-05 4.834861132584e+00
8.280000000000e+02 -1.212207136838e-02 7.196912732638e-05 4.883441159657e+00
8.282500000000e+02 -1.322697488782e-02 7.622733531573e-05 4.931691929071e+00
8.285000000000e+02 -1.437329325125e-02 8.055995308590e-05 4.979625401428e+00
8.287500000000e+02 -1.554637807974e-02 8.492848722025e-05 5.027255053310e+00
8.290000000000e+02 -1.673149684225e-02 8.929458077825e-05 5.074595778984e+00
8.292500000000e+02 -1.791403090659e-02 9.362035979602e-05 5.121663781027e+00
8.295000000000e+02 -1.907966902997e-02 9.786876739099e-05 5.168476454425e+00
8.297500000000e+02 -2.021459438514e-02 1.020038728318e-04 5.215052248390e+00
8.300000000000e+02 -2.130565799459e-02 1.059911818573e-04 5.261410521505e+00
8.302500000000e+02 -2.234053519495e-02 1.097979257733e-04 5.307571385796e+00
8.305000000000e+02 -2.330786195812e-02 1.133933365572e-04 5.353555544772e+00
8.307500000000e+02 -2.419734759427e-02 1.167489114730e-04 5.399384124237e+00
8.310000000000e+02 -2.499986233127e-02 1.198386796892e-04 5.445078501469e+00
8.312500000000e+02 -2.570749895134e-02 1.226394358038e-04 5.490660132746e+00
8.315000000000e+02 -2.631360705892e-02 1.251309411385e-04 5.536150386528e+00
8.317500000000e+02 -2.681280473664e-02 1.272961254387e-04 5.581570373061e+00
8.320000000000e+02 -2.720096488132e-02 1.291212489886e-04 5.626940785280e+00
8.322500000000e+02 -2.747518047756e-02 1.305960312509e-04 5.672281749500e+00
8.325000000000e+02 -2.763371586845e-02 1.317137515145e-04 5.717612672434e+00
8.327500000000e+02 -2.767593915382e-02 1.324712738881e-04 5.762952115339e+00
8.330000000000e+02 -2.760224983266e-02 1.328690668634e-04 5.808317659788e+00
8.332500000000e+02 -2.741399674036e-02 1.329111512276e-04 5.853725796210e+00
8.335000000000e+02 -2.711339326599e-02 1.326049910979e-04 5.899191824220e+00
8.337500000000e+02 -2.670343696693e-02 1.319613486818e-04 5.944729748263e+00
8.340000000000e+02 -2.618782696240e-02 1.309940705200e-04 5.990352205819e+00
8.342500000000e+02 -2.557089226189e-02 1.297198478026e-04 6.036070382680e+00
8.345000000000e+02 -2.485752273146e-02 1.281579216550e-04 6.081893954261e+00
8.347500000000e+02 -2.405310960821e-02 1.263297627229e-04 6.127831025897e+00
8.350000000000e+02 -2.316349109738e-02 1.242587173180e-04 6.173888091384e+00
8.352500000000e+02 -2.219490777491e-02 1.219696470056e-04 6.220069981673e+00
8.355000000000e+02 -2.115395998979e-02 1.194885487992e-04 6.266379835430e+00
8.357500000000e+02 -2.004756915505e-02 1.168421777711e-04 6.312819075809e+00
8.360000000000e+02 -1.888294298609e-02 1.140576756437e-04 6.359387377084e+00
8.362500000000e+02 -1.766753771138e-02 1.111622181008e-04 6.406082652037e+00
8.365000000000e+02 -1.640901851457e-02 1.081827465825e-04 6.452901043773e+00
8.367500000000e+02 -1.511521763015e-02 1.051456333363e-04 6.499836905651e+00
8.370000000000e+02 -1.379408541679e-02 1.020763763223e-04 6.546882801058e+00
8.372500000000e+02 -1.245363615415e-02 9.899936343774e-05 6.594029503545e+00
8.375000000000e+02 -1.110188756646e-02 9.593774120412e-05 6.641265993365e+00
8.377500000000e+02 -9.746793665226e-03 9.291323023333e-05 6.688579455784e+00
8.380000000000e+02 -8.396172585568e-03 8.994597547390e-05 6.735955295373e+00
8.382500000000e+02 -7.057629836686e-03 8.705444282886e-05 6.783377133035e+00
8.385000000000e+02 -5.738479223081e-03 8.425533587014e-05 6.830826818981e+00
8.387500000000e+02 -4.445663861137e-03 8.156355254818e-05 6.878284445922e+00
8.390000000000e+02 -3.185677453312e-03 7.899211390819e-05 6.925728355630e+00
8.392500000000e+02 -1.964490806359e-03 7.655214646665e-05 6.973135157537e+00
8.395000000000e+02 -7.874850992259e-04 7.425286743282e-05 7.020479748679e+00
8.397500000000e+02 3.406084022252e-04 7.210157647314e-05 7.067735330211e+00
8.400000000000e+02 1.415756252467e-03 7.010364441512e-05 7.114873435374e+00
8.402500000000e+02 2.434659922832e-03 6.826252060652e-05 7.161863957654e+00
8.405000000000e+02 3.394780229692e-03 6.657975534244e-05 7.208675183824e+00
8.407500000000e+02 4.294346814862e-03 6.505502095905e-05 7.255273834239e+00
8.410000000000e+02 5.132356801105e-03 6.368612916982e-05 7.301625104371e+00
8.412500000000e+02 5.908557482354e-03 6.246908349769e-05 7.347692716570e+00
8.415000000000e+02 6.623417866257e-03 6.139814360409e-05 7.393438975882e+00
8.417500000000e+02 7.278087250473e-03 6.046587027250e-05 7.438824833539e+00
8.420000000000e+02 7.874346112104e-03 5.966322840364e-05 7.483809955646e+00
8.422500000000e+02 8.414545886820e-03 5.897969045066e-05 7.528352800769e+00
8.425000000000e+02 8.901541559513e-03 5.840336373139e-05 7.572410703685e+00
8.427500000000e+02 9.338621133046e-03 5.792112992287e-05 7.615939966434e+00
8.430000000000e+02 9.729428944952e-03 5.751885048794e-05 7.658895957199e+00
8.432500000000e+02 1.007788706135e-02 5.718158395002e-05 7.701233214985e+00
8.435000000000e+02 1.038811836824e-02 5.689377777840e-05 7.742905563687e+00
8.437500000000e+02 1.066436719793e-02 5.663950865170e-05 7.783866229916e+00
8.440000000000e+02 1.091092526858e-02 5.640273563107e-05 7.824067970725e+00
8.442500000000e+02 1.113205878751e-02 5.616761033933e-05 7.863463205524e+00
8.445000000000e+02 1.133194009204e-02 5.591874493813e-05 7.902004152855e+00
8.447500000000e+02 1.151458550239e-02 5.564152542425e-05 7.939642976028e+00
8.450000000000e+02 1.168379723975e-02 5.532238088674e-05 7.976331929721e+00
8.452500000000e+02 1.184311227362e-02 5.494905375650e-05 8.012023511909e+00
8.455000000000e+02 1.199575779764e-02 5.451086731481e-05 8.046670619579e+00
8.457500000000e+02 1.214461316323e-02 5.399897917485e-05 8.080226703284e+00
8.460000000000e+02 1.229217965889e-02 5.340656372452e-05 8.112645928410e+00
8.462500000000e+02 1.244055704358e-02 5.272899322434e-05 8.143883331386e+00
8.465000000000e+02 1.259142788543e-02 5.196400219284e-05 8.173894977922e+00
8.467500000000e+02 1.274604936440e-02 5.111177503334e-05 8.202638115824e+00
8.470000000000e+02 1.290525269493e-02 5.017499523782e-05 8.230071331231e+00
8.472500000000e+02 1.306945012530e-02 4.915884506018e-05 8.256154691908e+00
8.475000000000e+02 1.323864906755e-02 4.807095915077e-05 8.280849894517e+00
8.477500000000e+02 1.341247344959e-02 4.692133596182e-05 8.304120396747e+00
8.480000000000e+02 1.359019108738e-02 4.572218476934e-05 8.325931550734e+00
8.482500000000e+02 1.377074708828e-02 4.448773225230e-05 8.346250723202e+00
8.485000000000e+02 1.395280233333e-02 4.323398930281e-05 8.365047407640e+00
8.487500000000e+02 1.413477608366e-02 4.197848003365e-05 8.382293332330e+00
8.490000000000e+02 1.431489244810e-02 4.073996438639e-05 8.397962551914e+00
8.492500000000e+02 1.449122915432e-02 3.953810814203e-05 8.412031536439e+00
8.495000000000e+02 1.466176825571e-02 3.839312681708e-05 8.424479245737e+00
8.497500000000e+02 1.482444739282e-02 3.732541960558e-05 8.435287196514e+00
8.500000000000e+02 1.497721079243e-02 3.635520999024e-05 8.444439517506e+00
8.502500000000e+02 1.511805888399e-02 3.550217522577e-05 8.451922998336e+00
8.505000000000e+02 1.524509575713e-02 3.478507735738e-05 8.457727125706e+00
8.507500000000e+02 1.535657345600e-02 3.422138866235e-05 8.461844110936e+00
8.510000000000e+02 1.545093251912e-02 3.382699552992e-05 8.464268910820e+00
8.512500000000e+02 1.552683820788e-02 3.361591164361e-05 8.464999237784e+00
8.515000000000e+02 1.558321188324e-02 3.359994041285e-05 8.464035562234e+00
8.517500000000e+02 1.561925758660e-02 3.378842900306e-05 8.461381109487e+00
8.520000000000e+02 1.563448300911e-02 3.418807294808e-05 8.457041845859e+00
8.522500000000e+02 1.562871562523e-02 3.480276727438e-05 8.451026461499e+00
8.525000000000e+02 1.560211289773e-02 3.563347965155e-05 8.443346342102e+00
8.527500000000e+02 1.555516798114e-02 3.667817305769e-05 8.434015538125e+00
8.530000000000e+02 1.548870930662e-02 3.793177956990e-05 8.423050722328e+00
8.532500000000e+02 1.540389614999e-02 3.938622039873e-05 8.410471145258e+00
8.535000000000e+02 1.530220788165e-02 4.103047505022e-05 8.396298578062e+00
8.537500000000e+02 1.518542994242e-02 4.285069244464e-05 8.380557253662e+00
8.540000000000e+02 1.505563329942e-02 4.483034908898e-05 8.363273793768e+00
8.542500000000e+02 1.491515148941e-02 4.695043814956e-05 8.344477134302e+00
8.545000000000e+02 1.476655201484e-02 4.918970836293e-05 8.324198437480e+00
8.547500000000e+02 1.461260507721e-02 5.152493700122e-05 8.302470998352e+00
8.550000000000e+02 1.445624764184e-02 5.393122318295e-05 8.279330139173e+00
8.552500000000e+02 1.430054724443e-02 5.638230476668e-05 8.254813100302e+00
8.555000000000e+02 1.414866134574e-02 5.885090493263e-05 8.228958917069e+00
8.557500000000e+02 1.400379599791e-02 6.130909085483e-05 8.201808289875e+00
8.560000000000e+02 1.386916384831e-02 6.372861748874e-05 8.173403446153e+00
8.562500000000e+02 1.374793978071e-02 6.608130542332e-05 8.143787991547e+00
8.565000000000e+02 1.364321943804e-02 6.833945922480e-05 8.113006756963e+00
8.567500000000e+02 1.355797516812e-02 7.047618200443e-05 8.081105634331e+00
8.570000000000e+02 1.349501401085e-02 7.246570340391e-05 8.048131407631e+00
8.572500000000e+02 1.345693496788e-02 7.428380503371e-05 8.014131577113e+00
8.575000000000e+02 1.344608998317e-02 7.590812058964e-05 7.979154179243e+00
8.577500000000e+02 1.346454290500e-02 7.731838305811e-05 7.943247601578e+00
8.580000000000e+02 1.351403365775e-02 7.849670034157e-05 7.906460395283e+00
8.582500000000e+02 1.359594154698e-02 7.942783724380e-05 7.868841085808e+00
8.585000000000e+02 1.371125395608e-02 8.009940697473e-05 7.830437982592e+00
8.587500000000e+02 1.386053693659e-02 8.050203624982e-05 7.791298989835e+00
8.590000000000e+02 1.404391045596e-02 8.062949773718e-05 7.751471420534e+00
8.592500000000e+02 1.426102995112e-02 8.047880449807e-05 7.711001811804e+00
8.595000000000e+02 1.451107304048e-02 8.005026547575e-05 7.669935747108e+00
8.597500000000e+02 1.479273373250e-02 7.934750152083e-05 7.628317685716e+00
8.600000000000e+02 1.510422517566e-02 7.837742398573e-05 7.586190797048e+00
8.602500000000e+02 1.544329047449e-02 7.715017378393e-05 7.543596807653e+00
8.605000000000e+02 1.580722292089e-02 7.567902603192e-05 7.500575857123e+00
8.607500000000e+02 1.619289540179e-02 7.398027095801e-05 7.457166368077e+00
8.610000000000e+02 1.659679881731e-02 7.207302892026e-05 7.413404926039e+00
8.612500000000e+02 1.701508893310e-02 6.997902380040e-05 7.369326176534e+00
8.615000000000e+02 1.744364089244e-02 6.772236583780e-05 7.324962737279e+00
8.617500000000e+02 1.787810979758e-02 6.532932456976e-05 7.280345123486e+00
8.620000000000e+02 1.831399634165e-02 6.282802838209e-05 7.235501692251e+00
8.622500000000e+02 1.874671555542e-02 6.024814962435e-05 7.190458603642e+00
8.625000000000e+02 1.917166653858e-02 5.762057673572e-05 7.145239795888e+00
8.627500000000e+02 1.958430209090e-02 5.497706783344e-05 7.099866981759e+00
8.630000000000e+02 1.998019541205e-02 5.234989422312e-05 7.054359657582e+00
8.632500000000e+02 2.035510315634e-02 4.977147375501e-05 7.008735131167e+00
8.635000000000e+02 2.070502285714e-02 4.727400133839e-05 6.963008566363e+00
8.637500000000e+02 2.102624283931e-02 4.488908116232e-05 6.917193039139e+00
8.640000000000e+02 2.131538452205e-02 4.264736146625e-05 6.871299611231e+00
8.642500000000e+02 2.156943602041e-02 4.057817735206e-05 6.825337418075e+00
8.645000000000e+02 2.178577614389e-02 3.870921543050e-05 6.779313763908e+00
8.647500000000e+02 2.196218936772e-02 3.706619080360e-05 6.733234232123e+00
8.650000000000e+02 2.209687150288e-02 3.567254345657e-05 6.687102805572e+00
8.652500000000e+02 2.218842670994e-02 3.454916199558e-05 6.640921989359e+00
8.655000000000e+02 2.223585689468e-02 3.371413534647e-05 6.594692945341e+00
8.657500000000e+02 2.223854428157e-02 3.318252873324e-05 6.548415632093e+00
8.660000000000e+02 2.219622915294e-02 3.296619554008e-05 6.502088941455e+00
8.662500000000e+02 2.210898369381e-02 3.307362318045e-05 6.455710843078e+00
8.665000000000e+02 2.197718351733e-02 3.350981224595e-05 6.409278529190e+00
8.667500000000e+02 2.180147984085e-02 3.427618883559e-05 6.362788550319e+00
8.670000000000e+02 2.158277121462e-02 3.537055554836e-05 6.316236959088e+00
8.672500000000e+02 2.132217985715e-02 3.678707570171e-05 6.269619437910e+00
8.675000000000e+02 2.102102939263e-02 3.851630634830e-05 6.222931432430e+00
8.677500000000e+02 2.068082984945e-02 4.054525571784e-05 6.176168266907e+00
8.680000000000e+02 2.030326503019e-02 4.285747312885e-05 6.129325262355e+00
8.682500000000e+02 1.989018803910e-02 4.543318649566e-05 6.082397835384e+00
8.685000000000e+02 1.944361891451e-02 4.824948664570e-05 6.035381597246e+00
8.687500000000e+02 1.896574961018e-02 5.128048971823e-05 5.988272432934e+00
8.690000000000e+02 1.845894905500e-02 5.449758494711e-05 5.941066578557e+00
8.692500000000e+02 1.792577361185e-02 5.786968913998e-05 5.893760679240e+00
8.695000000000e+02 1.736897638957e-02 6.136353032560e-05 5.846351840962e+00
8.697500000000e+02 1.679151618752e-02 6.494396793361e-05 5.798837670787e+00
8.700000000000e+02 1.619656716813e-02 6.857432482152e-05 5.751216301715e+00
8.702500000000e+02 1.558752440464e-02 7.221674262090e-05 5.703486411054e+00
8.705000000000e+02 1.496800816976e-02 7.583254541835e-05 5.655647226172e+00
8.707500000000e+02 1.434186546421e-02 7.938270887342e-05 5.607698520236e+00
8.710000000000e+02 1.371316830547e-02 8.282821482256e-05 5.559640600346e+00
8.712500000000e+02 1.308621194281e-02 8.613047577893e-05 5.511474283788e+00
8.715000000000e+02 1.246551009539e-02 8.925177617783e-05 5.463200869669e+00
8.717500000000e+02 1.185578949631e-02 9.215573618876e-05 5.414822103340e+00
8.720000000000e+02 1.126198497508e-02 9.480768300216e-05 5.366340133132e+00
8.722500000000e+02 1.068923268770e-02 9.717510356971e-05 5.317757464749e+00
8.725000000000e+02 1.014286226471e-02 9.922808576757e-05 5.269076911329e+00
8.727500000000e+02 9.628387301794e-03 1.009396978493e-04 5.220301539585e+00
8.730000000000e+02 9.151491262195e-03 1.022863496804e-04 5.171434616365e+00
8.732500000000e+02 8.718008124838e-03 1.032481202715e-04 5.122479552947e+00
8.735000000000e+02 8.333894407512e-03 1.038090403430e-04 5.073439850970e+00
8.737500000000e+02 8.005190646393e-03 1.039573269570e-04 5.024319049246e+00
8.740000000000e+02 7.737969456227e-03 1.036855578074e-04 4.975120673025e+00
8.742500000000e+02 7.538268756872e-03 1.029907848347e-04 4.925848186242e+00
8.745000000000e+02 7.412007904388e-03 1.018745893507e-04 4.876504948491e+00
8.747500000000e+02 7.364887889765e-03 1.003430611146e-04 4.827094175333e+00
8.750000000000e+02 7.402274097632e-03 9.840671889533e-05 4.777618905924e+00
8.752500000000e+02 7.529065660351e-03 9.608036325648e-05 4.728081975494e+00
8.755000000000e+02 7.749553961279e-03 9.338286212179e-05 4.678485993868e+00
8.757500000000e+02 8.067273241859e-03 9.033689357052e-05 4.628833333780e+00
8.760000000000e+02 8.484851174064e-03 8.696864144683e-05 4.579126124499e+00
8.762500000000e+02 9.003864395786e-03 8.330744548926e-05 4.529366252845e+00
8.765000000000e+02 9.624704028537e-03 7.938542878727e-05 4.479555376146e+00
8.767500000000e+02 1.034646046558e-02 7.523710098720e-05 4.429694940192e+00
8.770000000000e+02 1.116683201684e-02 7.089895106449e-05 4.379786205248e+00
8.772500000000e+02 1.208206114847e-02 6.640904422930e-05 4.329830285385e+00
8.775000000000e+02 1.308690611718e-02 6.180661592142e-05 4.279828188721e+00
8.777500000000e+02 1.417464613595e-02 5.713168564103e-05 4.229780873774e+00
8.780000000000e+02 1.533712551720e-02 5.242467880667e-05 4.179689305004e+00
8.782500000000e+02 1.656483210609e-02 4.772607382864e-05 4.129554523117e+00
8.785000000000e+02 1.784701109885e-02 4.307606405884e-05 4.079377716389e+00
8.787500000000e+02 1.917180917530e-02 3.851423715376e-05 4.029160297655e+00
8.790000000000e+02 2.052644386127e-02 3.407927450166e-05 3.978903990646e+00
8.792500000000e+02 2.189739438387e-02 2.980865994059e-05 3.928610912770e+00
8.795000000000e+02 2.327060623099e-02 2.573840059916e-05 3.878283667675e+00
8.797500000000e+02 2.463170474340e-02 2.190275734432e-05 3.827925434744e+00
8.800000000000e+02 2.596621122067e-02 1.833397859061e-05 3.777540059879e+00
8.802500000000e+02 2.725975663734e-02 1.506203073809e-05 3.727132149556e+00
8.805000000000e+02 2.849828828155e-02 1.211433430337e-05 3.676707160445e+00
8.807500000000e+02 2.966826554471e-02 9.515502287338e-06 3.626271487884e+00
8.810000000000e+02 3.075684285705e-02 7.287078150370e-06 3.575832555489e+00
8.812500000000e+02 3.175203652345e-02 5.447283853544e-06 3.525398897439e+00
8.815000000000e+02 3.264287653356e-02 4.010768382828e-06 3.474980242966e+00
8.817500000000e+02 3.341954022401e-02 2.988382393126e-06 3.424587592911e+00
8.820000000000e+02 3.407347104129e-02 2.386966047041e-06 3.374233297492e+00
8.822500000000e+02 3.459747878817e-02 2.209168761397e-06 3.323931126175e+00
8.825000000000e+02 3.498582556764e-02 2.453298175026e-06 3.273696338199e+00
8.827500000000e+02 3.523429306078e-02 3.113215038431e-06 3.223545745557e+00
8.830000000000e+02 3.534023436218e-02 4.178271234556e-06 3.173497774601e+00
8.832500000000e+02 3.530260836149e-02 5.633298973184e-06 3.123572523004e+00
8.835000000000e+02 3.512199395030e-02 7.458660700010e-06 3.073791809791e+00
8.837500000000e+02 3.480058742171e-02 9.630350418399e-06 3.024179222651e+00
8.840000000000e+02 3.434217676658e-02 1.212016277238e-05 2.974760155656e+00
8.842500000000e+02 3.375209768878e-02 1.489591582957e-05 2.925561841989e+00
8.845000000000e+02 3.303716659569e-02 1.792173809656e-05 2.876613376119e+00
8.847500000000e+02 3.220559274485e-02 2.115841402064e-05 2.827945726404e+00
8.850000000000e+02 3.126687188523e-02 2.456377682708e-05 2.779591737419e+00
8.852500000000e+02 3.023165993601e-02 2.809315773303e-05 2.731586118913e+00
8.855000000000e+02 2.911163176389e-02 3.169987782700e-05 2.683965422107e+00
8.857500000000e+02 2.791932646957e-02 3.533578063136e-05 2.636768001809e+00
8.860000000000e+02 2.666798470300e-02 3.895179480923e-05 2.590033963822e+00
8.862500000000e+02 2.537137967162e-02 4.249852583971e-05 2.543805097269e+00
8.865000000000e+02 2.404364779114e-02 4.592686465790e-05 2.498124791623e+00
8.867500000000e+02 2.269912217326e-02 4.918860762709e-05 2.453037939223e+00
8.870000000000e+02 2.135217332771e-02 5.223707744753e-05 2.408590821915e+00
8.872500000000e+02 2.001705964188e-02 5.502773966160e-05 2.364830984245e+00
8.875000000000e+02 1.870779091040e-02 5.751880382970e-05 2.321807093387e+00
8.877500000000e+02 1.743800592675e-02 5.967180071678e-05 2.279568784255e+00
8.880000000000e+02 1.622086562120e-02 6.145212143502e-05 2.238166495117e+00
8.882500000000e+02 1.506896019616e-02 6.282952101228e-05 2.197651288755e+00
8.885000000000e+02 1.399423070329e-02 6.377856309878e-05 2.158074666058e+00
8.887500000000e+02 1.300790076236e-02 6.427900807618e-05 2.119488366433e+00
8.890000000000e+02 1.212041802762e-02 6.431612849961e-05 2.081944162299e+00
8.892500000000e+02 1.134139962758e-02 6.388095231069e-05 2.045493641898e+00
8.895000000000e+02 1.067958032934e-02 6.297042249584e-05 2.010187986536e+00
8.897500000000e+02 1.014275933032e-02 6.158746943885e-05 1.976077740965e+00
8.900000000000e+02 9.737742124750e-03 5.974099776734e-05 1.943212575917e+00
8.902500000000e+02 9.470277137961e-03 5.744577957204e-05 1.911641047852e+00
8.905000000000e+02 9.344985310136e-03 5.472225911315e-05 1.881410355395e+00
8.907500000000e+02 9.365281964455e-03 5.159627217943e-05 1.852566091739e+00
8.910000000000e+02 9.533294525239e-03 4.809867940134e-05 1.825152000640e+00
8.912500000000e+02 9.849776127366e-03 4.426492676377e-05 1.799209731185e+00
8.915000000000e+02 1.031402090768e-02 4.013453572951e-05 1.774778599619e+00
8.917500000000e+02 1.092378464095e-02 3.575053481400e-05 1.751895358804e+00
8.920000000000e+02 1.167521525799e-02 3.115885577068e-05 1.730593975367e+00
8.922500000000e+02 1.256279990176e-02 2.640766325301e-05 1.710905422359e+00
8.925000000000e+02 1.357933304395e-02 2.154667348392e-05 1.692857488603e+00
8.927500000000e+02 1.471591000112e-02 1.662649563619e-05 1.676474603470e+00
8.930000000000e+02 1.596195110258e-02 1.169793627095e-05 1.661777688710e+00
8.932500000000e+02 1.730525803884e-02 6.811369850646e-06 1.648784029006e+00
8.935000000000e+02 1.873210501112e-02 2.016067442240e-06 1.637507172556e+00
8.937500000000e+02 2.022736434035e-02 -2.640398616943e-06 1.627956859719e+00
8.940000000000e+02 2.177466576785e-02 -7.112702614914e-06 1.620138976272e+00
8.942500000000e+02 2.335658666897e-02 -1.135826463064e-05 1.614055542310e+00
8.945000000000e+02 2.495487017295e-02 -1.533769168258e-05 1.609704724149e+00
8.947500000000e+02 2.655066575637e-02 -1.901515640740e-05 1.607080879086e+00
8.950000000000e+02 2.812478688777e-02 -2.235871255835e-05 1.606174627039e+00
8.952500000000e+02 2.965798101390e-02 -2.534054818790e-05 1.606972944277e+00
8.955000000000e+02 3.113120407376e-02 -2.793717499333e-05 1.609459283947e+00
8.957500000000e+02 3.252589396424e-02 -3.012955744133e-05 1.613613716923e+00
8.960000000000e+02 3.382423868004e-02 -3.190318827967e-05 1.619413087716e+00
8.962500000000e+02 3.500943113368e-02 -3.324810866032e-05 1.626831188800e+00
8.965000000000e+02 3.606590725315e-02 -3.415887921715e-05 1.635838946641e+00
8.967500000000e+02 3.697956470878e-02 -3.463451140692e-05 1.646404615600e+00
8.970000000000e+02 3.773795553953e-02 -3.467835212473e-05 1.658493982495e+00
8.972500000000e+02 3.833045449704e-02 -3.429793919915e-05 1.672070573803e+00
8.975000000000e+02 3.874839695626e-02 -3.350481721898e-05 1.687095869217e+00
8.977500000000e+02 3.898518869503e-02 -3.231432788006e-05 1.703529516512e+00
8.980000000000e+02 3.903638547330e-02 -3.074537301573e-05 1.721329548548e+00
8.982500000000e+02 3.889974090856e-02 -2.882014836864e-05 1.740452602582e+00
8.985000000000e+02 3.857522598639e-02 -2.656385828920e-05 1.760854139593e+00
8.987500000000e+02 3.806501691657e-02 -2.400440420461e-05 1.782488665675e+00
8.990000000000e+02 3.737345552787e-02 -2.117205534000e-05 1.805309953921e+00
8.992500000000e+02 3.650697998422e-02 -1.809909642067e-05 1.829271267810e+00
8.995000000000e+02 3.547402953979e-02 -1.481945921761e-05 1.854325585380e+00
8.997500000000e+02 3.428492274807e-02 -1.136833552665e-05 1.880425824319e+00
9.000000000000e+02 3.295171170336e-02 -7.781775066912e-06 1.907525067018e+00
9.002500000000e+02 3.148801429833e-02 -4.096272494286e-06 1.935576785448e+00
9.005000000000e+02 2.990882620127e-02 -3.483436961382e-07 1.964535064179e+00
9.007500000000e+02 2.823031571709e-02 3.425899856829e-06 1.994354820694e+00
9.010000000000e+02 2.646960440222e-02 7.191176195964e-06 2.024992021062e+00
9.012500000000e+02 2.464453677454e-02 1.091345632387e-05 2.056403889971e+00
9.015000000000e+02 2.277344283488e-02 1.456036787076e-05 2.088549112307e+00
9.017500000000e+02 2.087489733420e-02 1.810158068508e-05 2.121388025033e+00
9.020000000000e+02 1.896747993593e-02 2.150916527180e-05 2.154882796732e+00
9.022500000000e+02 1.706953984469e-02 2.475791636253e-05 2.188997593761e+00
9.025000000000e+02 1.519896933813e-02 2.782563396739e-05 2.223698729967e+00
9.027500000000e+02 1.337298968025e-02 3.069335540085e-05 2.258954798383e+00
9.030000000000e+02 1.160795196723e-02 3.334553470760e-05 2.294736784142e+00
9.032500000000e+02 9.919157124190e-03 3.577016275524e-05 2.331018154869e+00
9.035000000000e+02 8.320695366879e-03 3.795882859986e-05 2.367774929497e+00
9.037500000000e+02 6.825308391524e-03 3.990671284082e-05 2.404985722203e+00
9.040000000000e+02 5.444274652642e-03 4.161252830173e-05 2.442631760812e+00
9.042500000000e+02 4.187317233076e-03 4.307840000539e-05 2.480696880230e+00
9.045000000000e+02 3.062536366963e-03 4.430968625729e-05 2.519167487127e+00
9.047500000000e+02 2.076363313588e-03 4.531475514180e-05 2.558032499402e+00
9.050000000000e+02 1.233537716988e-03 4.610471478733e-05 2.597283256064e+00
9.052500000000e+02 5.371041349738e-04 4.669311202402e-05 2.636913402297e+00
9.055000000000e+02 -1.157119485382e-05 4.709560232977e-05 2.676918746798e+00
9.057500000000e+02 -4.127660159068e-04 4.732959958925e-05 2.717297093862e+00
9.060000000000e+02 -6.683526215265e-04 4.741391211405e-05 2.758048053769e+00
9.062500000000e+02 -7.817331823197e-04 4.736839920672e-05 2.799172830456e+00
9.065000000000e+02 -7.577623680673e-04 4.721360392534e-05 2.840673990628e+00
9.067500000000e+02 -6.026591266663e-04 4.697040355928e-05 2.882555219479e+00
9.070000000000e+02 -3.239077791192e-04 4.665968271500e-05 2.924821063159e+00
9.072500000000e+02 6.984977109520e-05 4.630202510106e-05 2.967476663584e+00
9.075000000000e+02 5.689292902984e-04 4.591742931082e-05 3.010527492170e+00
9.077500000000e+02 1.162727144991e-03 4.552505392894e-05 3.053979081729e+00
9.080000000000e+02 1.839848928594e-03 4.514298605493e-05 3.097836767399e+00
9.082500000000e+02 2.588243815460e-03 4.478802266383e-05 3.142105435894e+00
9.085000000000e+02 3.395343172073e-03 4.447551899239e-05 3.186789289712e+00
9.087500000000e+02 4.248203104536e-03 4.421923851450e-05 3.231891632036e+00
9.090000000000e+02 5.133649582221e-03 4.403123455493e-05 3.277414672265e+00
9.092500000000e+02 6.038425357846e-03 4.392175964246e-05 3.323359358384e+00
9.095000000000e+02 6.949336900878e-03 4.389920073572e-05 3.369725236491e+00
9.097500000000e+02 7.853401012805e-03 4.397003788012e-05 3.416510342292e+00
9.100000000000e+02 8.737988181794e-03 4.413882734464e-05 3.463711122240e+00
9.102500000000e+02 9.590961319848e-03 4.440820831600e-05 3.511322386601e+00
9.105000000000e+02 1.040080920676e-02 4.477892792978e-05 3.559337295557e+00
9.107500000000e+02 1.115677085511e-02 4.524989060833e-05 3.607747374342e+00
9.110000000000e+02 1.184894982621e-02 4.581822915992e-05 3.656542557613e+00
9.112500000000e+02 1.246841793979e-02 4.647939226332e-05 3.705711262039e+00
9.115000000000e+02 1.300730476385e-02 4.722725694217e-05 3.755240481756e+00
9.117500000000e+02 1.345887267105e-02 4.805425905996e-05 3.805115905086e+00
9.120000000000e+02 1.381757779878e-02 4.895154284520e-05 3.855322050473e+00
9.122500000000e+02 1.407911310598e-02 4.990913772027e-05 3.905842414673e+00
9.125000000000e+02 1.424043696356e-02 5.091614327618e-05 3.956659633528e+00
9.127500000000e+02 1.429978359917e-02 5.196094422544e-05 4.007755647902e+00
9.130000000000e+02 1.425665851669e-02 5.303143565871e-05 4.059111874083e+00
9.132500000000e+02 1.411181827964e-02 5.411526237936e-05 4.110709373889e+00
9.135000000000e+02 1.386723471169e-02 5.520007153145e-05 4.162529021001e+00
9.137500000000e+02 1.352604683237e-02 5.627376771969e-05 4.214551662319e+00
9.140000000000e+02 1.309249917607e-02 5.732477175086e-05 4.266758270328e+00
9.142500000000e+02 1.257187007186e-02 5.834227051926e-05 4.319130085988e+00
9.145000000000e+02 1.197038927399e-02 5.931645613927e-05 4.371648749788e+00
9.147500000000e+02 1.129514696851e-02 6.023874487449e-05 4.424296420578e+00
9.150000000000e+02 1.055399523374e-02 6.110196910444e-05 4.477055881261e+00
9.152500000000e+02 9.755442356235e-03 6.190052949540e-05 4.529910631375e+00
9.155000000000e+02 8.908541545550e-03 6.263051190253e-05 4.582844966660e+00
9.157500000000e+02 8.022774859707e-03 6.328976126069e-05 4.635844045977e+00
9.160000000000e+02 7.107933688393e-03 6.387789669696e-05 4.688893946542e+00
9.162500000000e+02 6.173996566695e-03 6.439626779120e-05 4.741981707219e+00
9.165000000000e+02 5.231006389040e-03 6.484792288705e-05 4.795095361869e+00
9.167500000000e+02 4.288947862773e-03 6.523743207668e-05 4.848223962627e+00
9.170000000000e+02 3.357626766646e-03 6.557070943880e-05 4.901357593746e+00
9.172500000000e+02 2.446553336396e-03 6.585480033597e-05 4.954487377347e+00
9.175000000000e+02 1.564829399919e-03 6.609763386645e-05 5.007605469223e+00
9.177500000000e+02 7.210432521561e-04 6.630774792132e-05 5.060705047622e+00
9.180000000000e+02 -7.682820492499e-05 6.649400252220e-05 5.113780292731e+00
9.182500000000e+02 -8.215071556024e-04 6.666530093299e-05 5.166826358244e+00
9.185000000000e+02 -1.506493602224e-03 6.683028649387e-05 5.219839332532e+00
9.187500000000e+02 -2.126130412682e-03 6.699706132174e-05 5.272816192520e+00
9.190000000000e+02 -2.675657859273e-03 6.717298318357e-05 5.325754745915e+00
9.192500000000e+02 -3.151253670697e-03 6.736444552588e-05 5.378653564947e+00
9.195000000000e+02 -3.550059570658e-03 6.757670356533e-05 5.431511909773e+00
9.197500000000e+02 -3.870195572374e-03 6.781375033674e-05 5.484329640966e+00
9.200000000000e+02 -4.110758550112e-03 6.807823368676e-05 5.537107123660e+00
9.202500000000e+02 -4.271809628721e-03 6.837142399649e-05 5.589845120632e+00
9.205000000000e+02 -4.354347569763e-03 6.869322298506e-05 5.642544677834e+00
9.207500000000e+02 -4.360271245526e-03 6.904221619577e-05 5.695207001370e+00
9.210000000000e+02 -4.292330816464e-03 6.941576175959e-05 5.747833328173e+00
9.212500000000e+02 -4.154070769785e-03 6.981011480361e-05 5.800424790584e+00
9.215000000000e+02 -3.949764162524e-03 7.022057576159e-05 5.852982277876e+00
9.217500000000e+02 -3.684340574476e-03 7.064165985501e-05 5.905506295444e+00
9.220000000000e+02 -3.363310322774e-03 7.106728256356e-05 5.957996823305e+00
9.222500000000e+02 -2.992684309561e-03 7.149095003797e-05 6.010453176992e+00
9.225000000000e+02 -2.578893671397e-03 7.190595371004e-05 6.062873871126e+00
9.227500000000e+02 -2.128708548170e-03 7.230555966486e-05 6.115256489345e+00
9.230000000000e+02 -1.649158607306e-03 7.268319099413e-05 6.167597561216e+00
9.232500000000e+02 -1.147455620520e-03 7.303259651689e-05 6.219892448343e+00
9.235000000000e+02 -6.309198964101e-04 7.334800667352e-05 6.272135241146e+00
9.237500000000e+02 -1.069100862220e-04 7.362427256105e-05 6.324318667745e+00
9.240000000000e+02 4.172423768200e-04 7.385698031181e-05 6.376434016039e+00
9.242500000000e+02 9.342944723596e-04 7.404254727716e-05 6.428471069486e+00
9.245000000000e+02 1.437148441986e-03 7.417830999620e-05 6.480418057988e+00
9.247500000000e+02 1.918904623686e-03 7.426258249349e-05 6.532261623144e+00
9.250000000000e+02 2.372910764625e-03 7.429469767817e-05 6.583986798679e+00
9.252500000000e+02 2.792807877303e-03 7.427503381882e-05 6.635577004883e+00
9.255000000000e+02 3.172574723162e-03 7.420502119457e-05 6.687014057902e+00
9.257500000000e+02 3.506569863960e-03 7.408713834731e-05 6.738278191709e+00
9.260000000000e+02 3.789572422233e-03 7.392489229113e-05 6.789348092236e+00
9.262500000000e+02 4.016823872863e-03 7.372278324028e-05 6.840200943699e+00
9.265000000000e+02 4.184068471886e-03 7.348625743339e-05 6.890812484550e+00
9.267500000000e+02 4.287593555397e-03 7.322163803872e-05 6.941157072031e+00
9.270000000000e+02 4.324271886683e-03 7.293608776351e-05 6.991207756255e+00
9.272500000000e+02 4.291600660776e-03 7.263751209113e-05 7.040936358811e+00
9.275000000000e+02 4.187742725629e-03 7.233445168964e-05 7.090313559739e+00
9.277500000000e+02 4.011562472012e-03 7.203598817559e-05 7.139308986341e+00
9.280000000000e+02 3.762661806897e-03 7.175159493647e-05 7.187891309366e+00
9.282500000000e+02 3.441408140977e-03 7.149105124665e-05 7.236028338973e+00
9.285000000000e+02 3.048959635091e-03 7.126429310997e-05 7.283687126994e+00
9.287500000000e+02 2.587279312978e-03 7.108126369268e-05 7.330834067971e+00
9.290000000000e+02 2.059143109044e-03 7.095174834665e-05 7.377435005749e+00
9.292500000000e+02 1.468133906789e-03 7.088524510104e-05 7.423455338058e+00
9.295000000000e+02 8.186261547071e-04 7.089077133615e-05 7.468860126114e+00
9.297500000000e+02 1.157554032625e-04 7.097668768072e-05 7.513614203346e+00
9.300000000000e+02 -6.346258414842e-04 7.115053825046e-05 7.557682285287e+00
9.302500000000e+02 -1.426005519038e-03 7.141889020720e-05 7.601029082715e+00
9.305000000000e+02 -2.251285045684e-03 7.178718037545e-05 7.643619413574e+00
9.307500000000e+02 -3.102865410589e-03 7.225953483936e-05 7.685418316625e+00
9.310000000000e+02 -3.972746202796e-03 7.283866821073e-05 7.726391165650e+00
9.312500000000e+02 -4.852636221719e-03 7.352577294567e-05 7.766503783692e+00
9.315000000000e+02 -5.734073555430e-03 7.432042321778e-05 7.805722556351e+00
9.317500000000e+02 -6.608553407669e-03 7.522051057759e-05 7.844014545998e+00
9.320000000000e+02 -7.467660865262e-03 7.622220846284e-05 7.881347602611e+00
9.322500000000e+02 -8.303205913337e-03 7.731997001051e-05 7.917690473137e+00
9.325000000000e+02 -9.107358329701e-03 7.850655847652e-05 7.953012907951e+00
9.327500000000e+02 -9.872778265443e-03 7.977312030852e-05 7.987285762109e+00
9.330000000000e+02 -1.059274211262e-02 8.110928535018e-05 8.020481093371e+00
9.332500000000e+02 -1.126125799937e-02 8.250330537687e-05 8.052572252484e+00
9.335000000000e+02 -1.187316923565e-02 8.394222689370e-05 8.083533966438e+00
9.337500000000e+02 -1.242424590480e-02 8.541209592622e-05 8.113342414878e+00
9.340000000000e+02 -1.291125710346e-02 8.689816892254e-05 8.141975295475e+00
9.342500000000e+02 -1.333202896197e-02 8.838520199589e-05 8.169411880934e+00
9.345000000000e+02 -1.368547983365e-02 8.985776038531e-05 8.195633063804e+00
9.347500000000e+02 -1.397163894562e-02 9.130044523006e-05 8.220621391160e+00
9.350000000000e+02 -1.419164235319e-02 9.269820324689e-05 8.244361086747e+00
9.352500000000e+02 -1.434770862706e-02 9.403663034913e-05 8.266838061189e+00
9.355000000000e+02 -1.444309659827e-02 9.530226282764e-05 8.288039910461e+00
9.357500000000e+02 -1.448204209138e-02 9.648285068883e-05 8.307955902193e+00
9.360000000000e+02 -1.446967703768e-02 9.756761351945e-05 8.326576950650e+00
9.362500000000e+02 -1.441193425982e-02 9.854747308113e-05 8.343895581277e+00
9.365000000000e+02 -1.431543538875e-02 9.941524616042e-05 8.359905885297e+00
9.367500000000e+02 -1.418736916721e-02 1.001658059166e-04 8.374603465673e+00
9.370000000000e+02 -1.403535847937e-02 1.007961966729e-04 8.387985375702e+00
9.372500000000e+02 -1.386732058797e-02 1.013057046665e-04 8.400050051779e+00
9.375000000000e+02 -1.369132384946e-02 1.016958823205e-04 8.410797241526e+00
9.377500000000e+02 -1.351544170795e-02 1.019705223503e-04 8.420227929364e+00
9.380000000000e+02 -1.334760774710e-02 1.021355835987e-04 8.428344261015e+00
9.382500000000e+02 -1.319547457051e-02 1.021990703502e-04 8.435149468028e+00
9.385000000000e+02 -1.306627789381e-02 1.021708646247e-04 8.440647794690e+00
9.387500000000e+02 -1.296670928880e-02 1.020625153137e-04 8.444844428487e+00
9.390000000000e+02 -1.290279961833e-02 1.018869912417e-04 8.447745434438e+00
9.392500000000e+02 -1.287981519566e-02 1.016583978167e-04 8.449357695923e+00
9.395000000000e+02 -1.290216862523e-02 1.013916749654e-04 8.449688861736e+00
9.397500000000e+02 -1.297334552212e-02 1.011022854510e-04 8.448747300201e+00
9.400000000000e+02 -1.309584836682e-02 1.008058783471e-04 8.446542061615e+00
9.402500000000e+02 -1.327115723653e-02 1.005179481911e-04 8.443082846851e+00
9.405000000000e+02 -1.349970869152e-02 1.002535011453e-04 8.438379984704e+00
9.407500000000e+02 -1.378089258966e-02 1.000267328242e-04 8.432444416625e+00
9.410000000000e+02 -1.411306501445e-02 9.985071786139e-05 8.425287685556e+00
9.412500000000e+02 -1.449357983913e-02 9.973713164679e-05 8.416921933598e+00
9.415000000000e+02 -1.491883435592e-02 9.969599406831e-05 8.407359900357e+00
9.417500000000e+02 -1.538433132619e-02 9.973545476938e-05 8.396614926674e+00
9.420000000000e+02 -1.588475498922e-02 9.986161557957e-05 8.384700960354e+00
9.422500000000e+02 -1.641405800674e-02 1.000783881188e-04 8.371632558700e+00
9.425000000000e+02 -1.696556148520e-02 1.003874109924e-04 8.357424894235e+00
9.427500000000e+02 -1.753206271351e-02 1.007880445820e-04 8.342093754449e+00
9.430000000000e+02 -1.810595044942e-02 1.012773415708e-04 8.325655536857e+00
9.432500000000e+02 -1.867932672871e-02 1.018501422918e-04 8.308127242651e+00
9.435000000000e+02 -1.924413047352e-02 1.024991246818e-04 8.289526457825e+00
9.437500000000e+02 -1.979226400011e-02 1.032149687121e-04 8.269871333126e+00
9.440000000000e+02 -2.031571763910e-02 1.039865522492e-04 8.249180549260e+00
9.442500000000e+02 -2.080669242706e-02 1.048011691100e-04 8.227473280215e+00
9.445000000000e+02 -2.125771771214e-02 1.056447700757e-04 8.204769141220e+00
9.447500000000e+02 -2.166176259452e-02 1.065022417290e-04 8.181088132235e+00
9.450000000000e+02 -2.201233881490e-02 1.073576925286e-04 8.156450572916e+00
9.452500000000e+02 -2.230359460663e-02 1.081947027186e-04 8.130877025966e+00
9.455000000000e+02 -2.253039699801e-02 1.089966773950e-04 8.104388217541e+00
9.457500000000e+02 -2.268840222509e-02 1.097471446007e-04 8.077004949845e+00
9.460000000000e+02 -2.277411334355e-02 1.104300380242e-04 8.048748008917e+00
9.462500000000e+02 -2.278492424378e-02 1.110299708849e-04 8.019638069134e+00
9.465000000000e+02 -2.271914904216e-02 1.115324998132e-04 7.989695597241e+00
9.467500000000e+02 -2.257603890147e-02 1.119243630817e-04 7.958940752761e+00
9.470000000000e+02 -2.235578349295e-02 1.121936887267e-04 7.927393292803e+00
9.472500000000e+02 -2.205949930853e-02 1.123301770214e-04 7.895072478465e+00
9.475000000000e+02 -2.168920515599e-02 1.123252879084e-04 7.861996985000e+00
9.477500000000e+02 -2.124778404959e-02 1.121722531375e-04 7.828184820015e+00
9.480000000000e+02 -2.073893604545e-02 1.118662080897e-04 7.793653244478e+00
9.482500000000e+02 -2.016711788442e-02 1.114042660312e-04 7.758418706150e+00
9.485000000000e+02 -1.953747507002e-02 1.107855227015e-04 7.722496779689e+00
9.487500000000e+02 -1.885576426885e-02 1.100110245182e-04 7.685902119842e+00
9.490000000000e+02 -1.812827177632e-02 1.090837221275e-04 7.648648419826e+00
9.492500000000e+02 -1.736172253040e-02 1.080083754873e-04 7.610748388739e+00
9.495000000000e+02 -1.656318930856e-02 1.067914693625e-04 7.572213732449e+00
9.497500000000e+02 -1.573999661079e-02 1.054410841047e-04 7.533055151530e+00
9.500000000000e+02 -1.489962360092e-02 1.039667497515e-04 7.493282351158e+00
9.502500000000e+02 -1.404960943068e-02 1.023792952361e-04 7.452904057161e+00
9.505000000000e+02 -1.319745759114e-02 1.006906588854e-04 7.411928049155e+00
9.507500000000e+02 -1.235054426067e-02 9.891372086032e-05 7.370361200866e+00
9.510000000000e+02 -1.151602950037e-02 9.706212299485e-05 7.328209534314e+00
9.512500000000e+02 -1.070077489617e-02 9.515008082295e-05 7.285478277331e+00
9.515000000000e+02 -9.911265880682e-03 9.319219853698e-05 7.242171935283e+00
9.517500000000e+02 -9.153541927770e-03 9.120329189954e-05 7.198294370381e+00
9.520000000000e+02 -8.433135374740e-03 8.919821782316e-05 7.153848882833e+00
9.522500000000e+02 -7.755018971273e-03 8.719171554175e-05 7.108838303120e+00
9.525000000000e+02 -7.123563493938e-03 8.519825795533e-05 7.063265085800e+00
9.527500000000e+02 -6.542506069437e-03 8.323191043427e-05 7.017131409414e+00
9.530000000000e+02 -6.014928370968e-03 8.130624527053e-05 6.970439273691e+00
9.532500000000e+02 -5.543245961498e-03 7.943420583040e-05 6.923190602048e+00
9.535000000000e+02 -5.129208114385e-03 7.762800701105e-05 6.875387341203e+00
9.537500000000e+02 -4.773907696267e-03 7.589908000080e-05 6.827031558560e+00
9.540000000000e+02 -4.477801569735e-03 7.425801042651e-05 6.778125538090e+00
9.542500000000e+02 -4.240738611865e-03 7.271449486743e-05 6.728671867821e+00
9.545000000000e+02 -4.061997731891e-03 7.127728007172e-05 6.678673525077e+00
9.547500000000e+02 -3.940332402178e-03 6.995415291494e-05 6.628133952700e+00
9.550000000000e+02 -3.874021877951e-03 6.875194532774e-05 6.577057127858e+00
9.552500000000e+02 -3.860927275218e-03 6.767654220527e-05 6.525447621671e+00
9.555000000000e+02 -3.898552224371e-03 6.673287378559e-05 6.473310650310e+00
9.557500000000e+02 -3.984104622524e-03 6.592493482080e-05 6.420652114719e+00
9.560000000000e+02 -4.114560651263e-03 6.525581149222e-05 6.367478631711e+00
9.562500000000e+02 -4.286728298378e-03 6.472770837845e-05 6.313797554818e+00
9.565000000000e+02 -4.497308076377e-03 6.434197353433e-05 6.259616984559e+00
9.567500000000e+02 -4.742951894098e-03 6.409912763458e-05 6.204945770083e+00
9.570000000000e+02 -5.020316129607e-03 6.399887591424e-05 6.149793501691e+00
9.572500000000e+02 -5.326110539439e-03 6.404019823028e-05 6.094170495352e+00
9.575000000000e+02 -5.657139938766e-03 6.422130794442e-05 6.038087770050e+00
9.577500000000e+02 -6.010338941556e-03 6.453966863004e-05 5.981557019822e+00
9.580000000000e+02 -6.382799185959e-03 6.499200657115e-05 5.924590579584e+00
9.582500000000e+02 -6.771788366425e-03 6.557430677104e-05 5.867201389555e+00
9.585000000000e+02 -7.174761319701e-03 6.628180526705e-05 5.809402955207e+00
9.587500000000e+02 -7.589363319802e-03 6.710897106629e-05 5.751209309307e+00
9.590000000000e+02 -8.013425664438e-03 6.804949232653e-05 5.692634971795e+00
9.592500000000e+02 -8.444954682631e-03 6.909624471335e-05 5.633694915036e+00
9.595000000000e+02 -8.882114050663e-03 7.024125708810e-05 5.574404529244e+00
9.597500000000e+02 -9.323202279182e-03 7.147568854854e-05 5.514779596210e+00
9.600000000000e+02 -9.766625496150e-03 7.278980234465e-05 5.454836266414e+00
9.602500000000e+02 -1.021086716621e-02 7.417289117798e-05 5.394591044797e+00
9.605000000000e+02 -1.065445549706e-02 7.561328959649e-05 5.334060783261e+00
9.607500000000e+02 -1.109593040345e-02 7.709837839887e-05 5.273262684046e+00
9.610000000000e+02 -1.153381014636e-02 7.861457536448e-05 5.212214310033e+00
9.612500000000e+02 -1.196655964051e-02 8.014735050035e-05 5.150933606432e+00
9.615000000000e+02 -1.239256076451e-02 8.168126317812e-05 5.089438930383e+00
9.617500000000e+02 -1.281008629630e-02 8.320001614007e-05 5.027749092871e+00
9.620000000000e+02 -1.321727765139e-02 8.468653302543e-05 4.965883407073e+00
9.622500000000e+02 -1.361212783055e-02 8.612306075489e-05 4.903861746691e+00
9.625000000000e+02 -1.399246987057e-02 8.749129671623e-05 4.841704611897e+00
9.627500000000e+02 -1.435597121894e-02 8.877254055772e-05 4.779433200749e+00
9.630000000000e+02 -1.470013483024e-02 8.994787038180e-05 4.717069488114e+00
9.632500000000e+02 -1.502230672053e-02 9.099834210324e-05 4.654636306237e+00
9.635000000000e+02 -1.531969042102e-02 9.190520936619e-05 4.592157427816e+00
9.637500000000e+02 -1.558936852207e-02 9.265016157919e-05 4.529657650687e+00
9.640000000000e+02 -1.582833083992e-02 9.321557714909e-05 4.467162879369e+00
9.642500000000e+02 -1.603350923709e-02 9.358478684285e-05 4.404700203431e+00
9.645000000000e+02 -1.620181895988e-02 9.374234334128e-05 4.342297971185e+00
9.647500000000e+02 -1.633020549594e-02 9.367429252963e-05 4.279985854446e+00
9.650000000000e+02 -1.641569699526e-02 9.336843979887e-05 4.217794905141e+00
9.652500000000e+02 -1.645546067945e-02 9.281460783161e-05 4.155757599131e+00
9.655000000000e+02 -1.644686333406e-02 9.200487785152e-05 4.093907868216e+00
9.657500000000e+02 -1.638753366942e-02 9.093381201344e-05 4.032281115910e+00
9.660000000000e+02 -1.627542678262e-02 8.959865167113e-05 3.970914218240e+00
9.662500000000e+02 -1.610888793751e-02 8.799948335941e-05 3.909845505716e+00
9.665000000000e+02 -1.588671597930e-02 8.613937159710e-05 3.849114727640e+00
9.667500000000e+02 -1.560822361117e-02 8.402445353575e-05 3.788762996154e+00
9.670000000000e+02 -1.527329363774e-02 8.166399094658e-05 3.728832710771e+00
9.672500000000e+02 -1.488243064337e-02 7.907037978400e-05 3.669367462182e+00
9.675000000000e+02 -1.443680479739e-02 7.625911134765e-05 3.610411916058e+00
9.677500000000e+02 -1.393828893970e-02 7.324868812594e-05 3.552011676433e+00
9.680000000000e+02 -1.338948564345e-02 7.006048999000e-05 3.494213129836e+00
9.682500000000e+02 -1.279374409499e-02 6.671859388113e-05 3.437063271110e+00
9.685000000000e+02 -1.215516662950e-02 6.324955455300e-05 3.380609511345e+00
9.687500000000e+02 -1.147860252281e-02 5.968212994106e-05 3.324899470730e+00
9.690000000000e+02 -1.076962998374e-02 5.604697343908e-05 3.269980757061e+00
9.692500000000e+02 -1.003452498601e-02 5.237628928692e-05 3.215900733154e+00
9.695000000000e+02 -9.280218059187e-03 4.870345860064e-05 3.162706273721e+00
9.697500000000e+02 -8.514237634582e-03 4.506263762263e-05 3.110443516531e+00
9.700000000000e+02 -7.744641387312e-03 4.148833732195e-05 3.059157609130e+00
9.702500000000e+02 -6.979935772939e-03 3.801498744102e-05 3.008892454286e+00
9.705000000000e+02 -6.228984352589e-03 3.467649433811e-05 2.959690458076e+00
9.707500000000e+02 -5.500906247024e-03 3.150580187286e-05 2.911592281479e+00
9.710000000000e+02 -4.804965325883e-03 2.853445742626e-05 2.864636600979e+00
9.712500000000e+02 -4.150451895435e-03 2.579218785026e-05 2.818859879914e+00
9.715000000000e+02 -3.546557955596e-03 2.330649680890e-05 2.774296152140e+00
9.717500000000e+02 -3.002248063604e-03 2.110228738592e-05 2.730976823532e+00
9.720000000000e+02 -2.526126826418e-03 1.920151468540e-05 2.688930490202e+00
9.722500000000e+02 -2.126305807978e-03 1.762287441295e-05 2.648182778881e+00
9.725000000000e+02 -1.810270881387e-03 1.638153019601e-05 2.608756208701e+00
9.727500000000e+02 -1.584751973781e-03 1.548888340566e-05 2.570670077024e+00
9.730000000000e+02 -1.455598731753e-03 1.495239162541e-05 2.533940371297e+00
9.732500000000e+02 -1.427661524374e-03 1.477543189821e-05 2.498579705755e+00
9.735000000000e+02 -1.504683167550e-03 1.495721750000e-05 2.464597286134e+00
9.737500000000e+02 -1.689199952459e-03 1.549276269447e-05 2.431998900258e+00
9.740000000000e+02 -1.982457734734e-03 1.637288994064e-05 2.400786936633e+00
9.742500000000e+02 -2.384341104095e-03 1.758433455662e-05 2.370960428795e+00
9.745000000000e+02 -2.893321517068e-03 1.910984916131e-05 2.342515126524e+00
9.747500000000e+02 -3.506422118390e-03 2.092836342760e-05 2.315443591626e+00
9.750000000000e+02 -4.219204776094e-03 2.301521715917e-05 2.289735318218e+00
9.752500000000e+02 -5.025776539139e-03 2.534242807778e-05 2.265376875296e+00
9.755000000000e+02 -5.918819905379e-03 2.787900886933e-05 2.242352070577e+00
9.757500000000e+02 -6.889645364015e-03 3.059132409042e-05 2.220642133514e+00
9.760000000000e+02 -7.928267800896e-03 3.344349692186e-05 2.200225915191e+00
9.762500000000e+02 -9.023505169060e-03 3.639781625234e-05 2.181080103769e+00
9.765000000000e+02 -1.016310069616e-02 3.941521595299e-05 2.163179452183e+00
9.767500000000e+02 -1.133386599256e-02 4.245577297332e-05 2.146497016493e+00
9.770000000000e+02 -1.252184443339e-02 4.547921594641e-05 2.131004401151e+00
9.772500000000e+02 -1.371249253811e-02 4.844545250679e-05 2.116672010998e+00
9.775000000000e+02 -1.489087740386e-02 5.131510733608e-05 2.103469304452e+00
9.777500000000e+02 -1.604188688805e-02 5.405006385853e-05 2.091365047687e+00
9.780000000000e+02 -1.715044921401e-02 5.661399957213e-05 2.080327564920e+00
9.782500000000e+02 -1.820175952059e-02 5.897290915124e-05 2.070324986311e+00
9.785000000000e+02 -1.918150825855e-02 6.109560497414e-05 2.061325486560e+00
9.787500000000e+02 -2.007610782628e-02 6.295418814481e-05 2.053297513774e+00
9.790000000000e+02 -2.087291474872e-02 6.452448368013e-05 2.046210010058e+00
9.792500000000e+02 -2.156044022400e-02 6.578642394486e-05 2.040032614398e+00
9.795000000000e+02 -2.212854898882e-02 6.672438232067e-05 2.034735855834e+00
9.797500000000e+02 -2.256863786069e-02 6.732744084678e-05 2.030291325280e+00
9.800000000000e+02 -2.287379532298e-02 6.758959749104e-05 2.026671835502e+00
9.802500000000e+02 -2.303893342239e-02 6.750988384785e-05 2.023851557473e+00
9.805000000000e+02 -2.306089432859e-02 6.709241750771e-05 2.021806143437e+00
9.807500000000e+02 -2.293852363765e-02 6.634636507225e-05 2.020512825421e+00
9.810000000000e+02 -2.267271367294e-02 6.528582928031e-05 2.019950499915e+00
9.812500000000e+02 -2.226641028653e-02 6.392963759547e-05 2.020099788131e+00
9.815000000000e+02 -2.172458733272e-02 6.230107070576e-05 2.020943082851e+00
9.817500000000e+02 -2.105418406813e-02 6.042749699631e-05 2.022464571879e+00
9.820000000000e+02 -2.026401044081e-02 5.833994649385e-05 2.024650249402e+00
9.822500000000e+02 -1.936461777530e-02 5.607261758456e-05 2.027487906032e+00
9.825000000000e+02 -1.836814004941e-02 5.366232507872e-05 2.030967108533e+00
9.827500000000e+02 -1.728810608962e-02 5.114789619651e-05 2.035079162880e+00
9.830000000000e+02 -1.613922717146e-02 4.856953878507e-05 2.039817065530e+00
9.832500000000e+02 -1.493716378430e-02 4.596818695402e-05 2.045175446821e+00
9.835000000000e+02 -1.369827522990e-02 4.338483348559e-05 2.051150503494e+00
9.837500000000e+02 -1.243935735037e-02 4.085986506411e-05 2.057739924842e+00
9.840000000000e+02 -1.117737273763e-02 3.843241097726e-05 2.064942816452e+00
9.842500000000e+02 -9.929178823322e-03 3.613971818114e-05 2.072759619010e+00
9.845000000000e+02 -8.711259041721e-03 3.401656466093e-05 2.081192026293e+00
9.847500000000e+02 -7.539461195112e-03 3.209471962740e-05 2.090242906256e+00
9.850000000000e+02 -6.428749039596e-03 3.040246203054e-05 2.099916222132e+00
9.852500000000e+02 -5.392970659491e-03 2.896416320688e-05 2.110216958690e+00
9.855000000000e+02 -4.444648588854e-03 2.779994288651e-05 2.121151051968e+00
9.857500000000e+02 -3.594793836597e-03 2.692539868215e-05 2.132725327197e+00
9.860000000000e+02 -2.852748770316e-03 2.635141755872e-05 2.144947440529e+00
9.862500000000e+02 -2.226060545040e-03 2.608406719373e-05 2.157825826922e+00
9.865000000000e+02 -1.720385526201e-03 2.612457202253e-05 2.171369656980e+00
9.867500000000e+02 -1.339429046257e-03 2.646936876541e-05 2.185588794891e+00
9.870000000000e+02 -1.084916902390e-03 2.711023206964e-05 2.200493765747e+00
9.872500000000e+02 -9.566025556358e-04 2.803448278574e-05 2.216095721668e+00
9.875000000000e+02 -9.523049876978e-04 2.922525802573e-05 2.232406414623e+00
9.877500000000e+02 -1.067979703226e-03 3.066184873685e-05 2.249438165655e+00
9.880000000000e+02 -1.297817578116e-03 3.232008837670e-05 2.267203835617e+00
9.882500000000e+02 -1.634370485588e-03 3.417278960025e-05 2.285716793170e+00
9.885000000000e+02 -2.068701557175e-03 3.619022269805e-05 2.304990875389e+00
9.887500000000e+02 -2.590554311785e-03 3.834062120167e-05 2.325040346056e+00
9.890000000000e+02 -3.188540117487e-03 4.059071461149e-05 2.345879842383e+00
9.892500000000e+02 -3.850337472605e-03 4.290626857414e-05 2.367524316353e+00
9.895000000000e+02 -4.562901847915e-03 4.525263220034e-05 2.389988962848e+00
9.897500000000e+02 -5.312680451515e-03 4.759528595460e-05 2.413289140408e+00
9.900000000000e+02 -6.085829586488e-03 4.990037443639e-05 2.437440278090e+00
9.902500000000e+02 -6.868430568712e-03 5.213522090339e-05 2.462457774567e+00
9.905000000000e+02 -7.646701164926e-03 5.426881612422e-05 2.488356885082e+00
9.907500000000e+02 -8.407198963705e-03 5.627227327579e-05 2.515152599608e+00
9.910000000000e+02 -9.137015199775e-03 5.811924103399e-05 2.542859514326e+00
9.912500000000e+02 -9.823954909093e-03 5.978628400186e-05 2.571491695457e+00
9.915000000000e+02 -1.045670291573e-02 6.125322942757e-05 2.601062539625e+00
9.917500000000e+02 -1.102497209407e-02 6.250341474737e-05 2.631584631776e+00
9.920000000000e+02 -1.151963492155e-02 6.352389280953e-05 2.663069603790e+00
9.922500000000e+02 -1.193283444089e-02 6.430562375601e-05 2.695527995407e+00
9.925000000000e+02 -1.225807549809e-02 6.484357496128e-05 2.728969120655e+00
9.927500000000e+02 -1.249029552075e-02 6.513676837272e-05 2.763400941774e+00
9.930000000000e+02 -1.262591293896e-02 6.518825824015e-05 2.798829953371e+00
9.932500000000e+02 -1.266285642002e-02 6.500505954288e-05 2.835261078114e+00
9.935000000000e+02 -1.260057106735e-02 6.459802618974e-05 2.872697576679e+00
9.937500000000e+02 -1.244000388932e-02 6.398166336821e-05 2.911140973348e+00
9.940000000000e+02 -1.218357103327e-02 6.317389277397e-05 2.950590997481e+00
9.942500000000e+02 -1.183510273421e-02 6.219576222688e-05 2.991045543861e+00
9.945000000000e+02 -1.139977259613e-02 6.107111628184e-05 3.032500649622e+00
9.947500000000e+02 -1.088400711426e-02 5.982622031239e-05 3.074950490877e+00
9.950000000000e+02 -1.029538138784e-02 5.848935259620e-05 3.118387395517e+00
9.952500000000e+02 -9.642498692015e-03 5.709036315860e-05 3.162801874973e+00
9.955000000000e+02 -8.934858732744e-03 5.566020675377e-05 3.208182670205e+00
9.957500000000e+02 -8.182713981738e-03 5.423046095027e-05 3.254516814493e+00
9.960000000000e+02 -7.396917852013e-03 5.283283625521e-05 3.301789707261e+00
9.962500000000e+02 -6.588765746736e-03 5.149867544824e-05 3.349985201545e+00
9.965000000000e+02 -5.769831345546e-03 5.025846070481e-05 3.399085698241e+00
9.967500000000e+02 -4.951800993202e-03 4.914133317305e-05 3.449072250035e+00
9.970000000000e+02 -4.146307016363e-03 4.817462984485e-05 3.499924667595e+00
9.972500000000e+02 -3.364764443408e-03 4.738344986358e-05 3.551621631196e+00
9.975000000000e+02 -2.618210573173e-03 4.679025132151e-05 3.604140800209e+00
9.977500000000e+02 -1.917152045147e-03 4.641449077106e-05 3.657458922849e+00
9.980000000000e+02 -1.271420629099e-03 4.627230922549e-05 3.711551942275e+00
9.982500000000e+02 -6.900384060028e-04 4.637626739196e-05 3.766395096128e+00
9.985000000000e+02 -1.810965763366e-04 4.673513992487e-05 3.821963010918e+00
9.987500000000e+02 2.483513672275e-04 4.735376893211e-05 3.878229788555e+00
9.990000000000e+02 5.923825065153e-04 4.823297722970e-05 3.935169082560e+00
9.992500000000e+02 8.462788098081e-04 4.936954993573e-05 3.992754166540e+00
9.995000000000e+02 1.006584563816e-03 5.075627922219e-05 4.050957991930e+00
9.997500000000e+02 1.071145620120e-03 5.238207117628e-05 4.109753235717e+00
1.000000000000e+03 1.039129204092e-03 5.423211676922e-05 4.169112338697e+00
1.000250000000e+03 9.110266815132e-04 5.628811910197e-05 4.229007533066e+00
1.000500000000e+03 6.886364400270e-04 5.852857422783e-05 4.289410861960e+00
1.000750000000e+03 3.750298005868e-04 6.092910340688e-05 4.350294190071e+00
1.001000000000e+03 -2.550083781636e-05 6.346283225700e-05 4.411629207229e+00
1.001250000000e+03 -5.075088362233e-04 6.610080190106e-05 4.473387424541e+00
1.001500000000e+03 -1.064476509032e-03 6.881241457043e-05 4.535540166587e+00
1.001750000000e+03 -1.688910652732e-03 7.156590011678e-05 4.598058557758e+00
1.002000000000e+03 -2.372451106739e-03 7.432880090827e-05 4.660913507137e+00
1.002250000000e+03 -3.105989189061e-03 7.706846337496e-05 4.724075690045e+00
1.002500000000e+03 -3.879795344627e-03 7.975253175022e-05 4.787515530056e+00
1.002750000000e+03 -4.683653545540e-03 8.234943416105e-05 4.851203180754e+00
1.003000000000e+03 -5.507001453332e-03 8.482885468963e-05 4.915108508917e+00
1.003250000000e+03 -6.339073380436e-03 8.716218506830e-05 4.979201080661e+00
1.003500000000e+03 -7.169046003505e-03 8.932295055922e-05 5.043450150377e+00
1.003750000000e+03 -7.986182835851e-03 9.128719958579e-05 5.107824654127e+00
1.004000000000e+03 -8.779978306644e-03 9.303385404066e-05 5.172293208147e+00
1.004250000000e+03 -9.540296891356e-03 9.454501296904e-05 5.236824111926e+00
1.004500000000e+03 -1.025750905108e-02 9.580620872449e-05 5.301385358708e+00
1.004750000000e+03 -1.092261852603e-02 9.680662978517e-05 5.365944650572e+00
1.005000000000e+03 -1.152738413335e-02 9.753928000933e-05 5.430469422189e+00
1.005250000000e+03 -1.206442924787e-02 9.800105356100e-05 5.494926869499e+00
1.005500000000e+03 -1.252734371988e-02 9.819278372905e-05 5.559283986980e+00
1.005750000000e+03 -1.291077158703e-02 9.811922976929e-05 5.623507610605e+00
1.006000000000e+03 -1.321048716060e-02 9.778900712928e-05 5.687564468223e+00
1.006250000000e+03 -1.342345590171e-02 9.721445932045e-05 5.751421235141e+00
1.006500000000e+03 -1.354788289592e-02 9.641148304534e-05 5.815044597733e+00
1.006750000000e+03 -1.358324368093e-02 9.539929860186e-05 5.878401320644e+00
1.007000000000e+03 -1.353030009344e-02 9.420017207826e-05 5.941458319464e+00
1.007250000000e+03 -1.339109988457e-02 9.283912041413e-05 6.004182737930e+00
1.007500000000e+03 -1.316895847687e-02 9.134354140894e-05 6.066542026831e+00
1.007750000000e+03 -1.286842610928e-02 8.974284624241e-05 6.128504027782e+00
1.008000000000e+03 -1.249523627640e-02 8.806802707262e-05 6.190037055976e+00
1.008250000000e+03 -1.205623898790e-02 8.635120112135e-05 6.251109984582e+00
1.008500000000e+03 -1.155931771107e-02 8.462520825636e-05 6.311692328307e+00
1.008750000000e+03 -1.101329072046e-02 8.292315077119e-05 6.371754324102e+00
1.009000000000e+03 -1.042779883839e-02 8.127791168375e-05 6.431267011574e+00
1.009250000000e+03 -9.813178688741e-03 7.972169424353e-05 6.490202306415e+00
1.009500000000e+03 -9.180324422795e-03 7.828557268066e-05 6.548533072380e+00
1.009750000000e+03 -8.540539017914e-03 7.699905434388e-05 6.606233184575e+00
1.010000000000e+03 -7.905376101467e-03 7.588963906241e-05 6.663277589255e+00
1.010250000000e+03 -7.286475614410e-03 7.498243789983e-05 6.719642353595e+00
1.010500000000e+03 -6.695393582466e-03 7.429980032181e-05 6.775304710679e+00
1.010750000000e+03 -6.143430729928e-03 7.386097815354e-05 6.830243093420e+00
1.011000000000e+03 -5.641459144668e-03 7.368182033030e-05 6.884437162806e+00
1.011250000000e+03 -5.199753370721e-03 7.377451954743e-05 6.937867824461e+00
1.011500000000e+03 -4.827824039172e-03 7.414742933648e-05 6.990517239100e+00
1.011750000000e+03 -4.534261564395e-03 7.480488297398e-05 7.042368821179e+00
1.012000000000e+03 -4.326587272005e-03 7.574707769473e-05 7.093407231220e+00
1.012250000000e+03 -4.211118816683e-03 7.697002829274e-05 7.143618357744e+00
1.012500000000e+03 -4.192850715118e-03 7.846557065691e-05 7.192989290696e+00
1.012750000000e+03 -4.275350180294e-03 8.022141851538e-05 7.241508288397e+00
1.013000000000e+03 -4.460674155956e-03 8.222126644253e-05 7.289164735568e+00
1.013250000000e+03 -4.749307834153e-03 8.444496511711e-05 7.335949094253e+00
1.013500000000e+03 -5.140123746978e-03 8.686874452896e-05 7.381852849967e+00
1.013750000000e+03 -5.630367154579e-03 8.946547923999e-05 7.426868450726e+00
1.014000000000e+03 -6.215665121363e-03 9.220503140711e-05 7.470989241989e+00
1.014250000000e+03 -6.890060722008e-03 9.505461256573e-05 7.514209397739e+00
1.014500000000e+03 -7.646071976437e-03 9.797918091106e-05 7.556523848520e+00
1.014750000000e+03 -8.474774865969e-03 1.009418972856e-04 7.597928207435e+00
1.015000000000e+03 -9.365909890015e-03 1.039046209791e-04 7.638418695033e+00
1.015250000000e+03 -1.030800869497e-02 1.068283616630e-04 7.677992064646e+00
1.015500000000e+03 -1.128854183171e-02 1.096738010259e-04 7.716645528224e+00
1.015750000000e+03 -1.229408332992e-02 1.124018512937e-04 7.754376684429e+00
1.016000000000e+03 -1.331049053684e-02 1.149741867838e-04 7.791183449543e+00
1.016250000000e+03 -1.432309630055e-02 1.173537630703e-04 7.827063992619e+00
1.016500000000e+03 -1.531691099597e-02 1.195053305834e-04 7.862016674407e+00
1.016750000000e+03 -1.627683065066e-02 1.213959306129e-04 7.896039993053e+00
1.017000000000e+03 -1.718784948063e-02 1.229953620565e-04 7.929132534039e+00
1.017250000000e+03 -1.803527142703e-02 1.242766298148e-04 7.961292928679e+00
1.017500000000e+03 -1.880492088742e-02 1.252163370820e-04 7.992519816976e+00
1.017750000000e+03 -1.948334524755e-02 1.257950195026e-04 8.022811820214e+00
1.018000000000e+03 -2.005801011944e-02 1.259974373798e-04 8.052167518904e+00
1.018250000000e+03 -2.051748309207e-02 1.258129048795e-04 8.080585437169e+00
1.018500000000e+03 -2.085160101588e-02 1.252353904922e-04 8.108064036044e+00
1.018750000000e+03 -2.105162368943e-02 1.242636419355e-04 8.134601709786e+00
1.019000000000e+03 -2.111036513665e-02 1.229012439683e-04 8.160196791197e+00
1.019250000000e+03 -2.102230757094e-02 1.211566101112e-04 8.184847557681e+00
1.019500000000e+03 -2.078368927061e-02 1.190428928456e-04 8.208552244895e+00
1.019750000000e+03 -2.039257252578e-02 1.165778423256e-04 8.231309059024e+00
1.020000000000e+03 -1.984888317893e-02 1.137836107967e-04 8.253116194770e+00
1.020250000000e+03 -1.915442875295e-02 1.106863825538e-04 8.273971849469e+00
1.020500000000e+03 -1.831288861568e-02 1.073160886260e-04 8.293874239262e+00
1.020750000000e+03 -1.732977928083e-02 1.037060279987e-04 8.312821613321e+00
1.021000000000e+03 -1.621239705389e-02 9.989240981476e-05 8.330812262273e+00
1.021250000000e+03 -1.496973446306e-02 9.591385815186e-05 8.347844525569e+00
1.021500000000e+03 -1.361237510868e-02 9.181088613647e-05 8.363916792547e+00
1.021750000000e+03 -1.215236746581e-02 8.762534174336e-05 8.379027497598e+00
1.022000000000e+03 -1.060307802586e-02 8.339983051470e-05 8.393175111630e+00
1.022250000000e+03 -8.979029158716e-03 7.917713341399e-05 8.406358123043e+00
1.022500000000e+03 -7.295719747281e-03 7.499960874163e-05 8.418575016883e+00
1.022750000000e+03 -5.569434258595e-03 7.090864235121e-05 8.429824245745e+00
1.023000000000e+03 -3.817041601023e-03 6.694406085384e-05 8.440104196253e+00
1.023250000000e+03 -2.055786703778e-03 6.314361678789e-05 8.449413150396e+00
1.023500000000e+03 -3.030777248137e-04 5.954251052770e-05 8.457749245701e+00
1.023750000000e+03 1.423728458025e-03 5.617290253832e-05 8.465110429204e+00
1.024000000000e+03 3.107539434327e-03 5.306352673376e-05 8.471494414505e+00
1.024250000000e+03 4.731735920436e-03 5.023935893353e-05 8.476898639618e+00
1.024500000000e+03 6.280374536186e-03 4.772135348100e-05 8.481320223419e+00
1.024750000000e+03 7.738379118444e-03 4.552620158088e-05 8.484755931911e+00
1.025000000000e+03 9.091721747019e-03 4.366621960483e-05 8.487202144108e+00
1.025250000000e+03 1.032758662709e-02 4.214930737648e-05 8.488654830805e+00
1.025500000000e+03 1.143451987919e-02 4.097895192373e-05 8.489109536219e+00
1.025750000000e+03 1.240255820925e-02 4.015431872459e-05 8.488561374697e+00
1.026000000000e+03 1.322334057084e-02 3.967041251782e-05 8.487005032926e+00
1.026250000000e+03 1.389019605943e-02 3.951830071719e-05 8.484434788346e+00
1.026500000000e+03 1.439821307417e-02 3.968535872492e-05 8.480844534474e+00
1.026750000000e+03 1.474428314546e-02 4.015563822263e-05 8.476227822148e+00
1.027000000000e+03 1.492712524402e-02 4.091023895356e-05 8.470577907681e+00
1.027250000000e+03 1.494728431371e-02 4.192771421133e-05 8.463887815382e+00
1.027500000000e+03 1.480711041900e-02 4.318449673513e-05 8.456150405749e+00
1.027750000000e+03 1.451071418232e-02 4.465534642908e-05 8.447358454169e+00
1.028000000000e+03 1.406390155331e-02 4.631379894832e-05 8.437504735992e+00
1.028250000000e+03 1.347409016952e-02 4.813259331321e-05 8.426582115067e+00
1.028500000000e+03 1.275020595471e-02 5.008413707216e-05 8.414583637418e+00
1.028750000000e+03 1.190256314512e-02 5.214092949604e-05 8.401502626612e+00
1.029000000000e+03 1.094273024203e-02 5.427590543655e-05 8.387332777981e+00
1.029250000000e+03 9.883381679804e-03 5.646278631866e-05 8.372068253122e+00
1.029500000000e+03 8.738138882888e-03 5.867639452262e-05 8.355703770871e+00
1.029750000000e+03 7.521402021146e-03 6.089291938025e-05 8.338234694599e+00
1.030000000000e+03 6.248174644402e-03 6.309013641603e-05 8.319657114426e+00
1.030250000000e+03 4.933883291205e-03 6.524758096926e-05 8.299967923552e+00
1.030500000000e+03 3.594193987844e-03 6.734669355077e-05 8.279164887979e+00
1.030750000000e+03 2.244827733706e-03 6.937087153613e-05 8.257246709611e+00
1.031000000000e+03 9.013770624286e-04 7.130549535606e-05 8.234213080887e+00
1.031250000000e+03 -4.208747444511e-04 7.313796528147e-05 8.210064732847e+00
1.031500000000e+03 -1.707129203005e-03 7.485762673309e-05 8.184803475666e+00
1.031750000000e+03 -2.943242099456e-03 7.645571661499e-05 8.158432230712e+00
1.032000000000e+03 -4.115883551314e-03 7.792528406578e-05 8.130955056928e+00
1.032250000000e+03 -5.212689190221e-03 7.926106631378e-05 8.102377168812e+00
1.032500000000e+03 -6.222398077724e-03 8.045935125708e-05 8.072704949387e+00
1.032750000000e+03 -7.134978889938e-03 8.151783819085e-05 8.041945955627e+00
1.033000000000e+03 -7.941739711841e-03 8.243548906856e-05 8.010108919609e+00
1.033250000000e+03 -8.635422612909e-03 8.321238371606e-05 7.977203743368e+00
1.033500000000e+03 -9.210281427225e-03 8.384958172447e-05 7.943241489405e+00
1.033750000000e+03 -9.662139270906e-03 8.434898662160e-05 7.908234366958e+00
1.034000000000e+03 -9.988429643045e-03 8.471322503212e-05 7.872195713795e+00
1.034250000000e+03 -1.018821474365e-02 8.494554488331e-05 7.835139974732e+00
1.034500000000e+03 -1.026218667054e-02 8.504975695980e-05 7.797082676512e+00
1.034750000000e+03 -1.021264492061e-02 8.503013340333e-05 7.758040399525e+00
1.035000000000e+03 -1.004345673073e-02 8.489136329712e-05 7.718030746884e+00
1.035250000000e+03 -9.759995316462e-03 8.463852440088e-05 7.677072310544e+00
1.035500000000e+03 -9.369058851319e-03 8.427706787725e-05 7.635184634747e+00
1.035750000000e+03 -8.878772927754e-03 8.381282212852e-05 7.592388177504e+00
1.036000000000e+03 -8.298474051402e-03 8.325200282921e-05 7.548704269335e+00
1.036250000000e+03 -7.638577676186e-03 8.260123628828e-05 7.504155069742e+00
1.036500000000e+03 -6.910433839059e-03 8.186759823106e-05 7.458763522218e+00
1.036750000000e+03 -6.126169153154e-03 8.105863490590e-05 7.412553306718e+00
1.037000000000e+03 -5.298519570228e-03 8.018240281146e-05 7.365548790424e+00
1.037250000000e+03 -4.440655505756e-03 7.924748580909e-05 7.317774976842e+00
1.037500000000e+03 -3.566001650231e-03 7.826302403274e-05 7.269257453114e+00
1.037750000000e+03 -2.688053836734e-03 7.723873308416e-05 7.220022335347e+00
1.038000000000e+03 -1.820196017334e-03 7.618487771485e-05 7.170096213332e+00
1.038250000000e+03 -9.755192053205e-04 7.511225843870e-05 7.119506092931e+00
1.038500000000e+03 -1.666457158837e-04 7.403217873217e-05 7.068279337297e+00
1.038750000000e+03 5.944391674573e-04 7.295636917753e-05 7.016443607023e+00
1.039000000000e+03 1.296544975462e-03 7.189692964280e-05 6.964026798476e+00
1.039250000000e+03 1.929422381558e-03 7.086620857058e-05 6.911056982280e+00
1.039500000000e+03 2.483893302278e-03 6.987667019454e-05 6.857562339273e+00
1.039750000000e+03 2.951966311200e-03 6.894076978059e-05 6.803571097352e+00
1.040000000000e+03 3.326931617247e-03 6.807078607018e-05 6.749111466593e+00
1.040250000000e+03 3.603437585460e-03 6.727864720446e-05 6.694211574664e+00
1.040500000000e+03 3.777546894958e-03 6.657577248562e-05 6.638899402775e+00
1.040750000000e+03 3.846768786331e-03 6.597287923180e-05 6.583202720813e+00
1.041000000000e+03 3.810072679914e-03 6.547979299448e-05 6.527149024723e+00
1.041250000000e+03 3.667876416280e-03 6.510527241987e-05 6.470765473740e+00
1.041500000000e+03 3.422016603032e-03 6.485683075649e-05 6.414078830363e+00
1.041750000000e+03 3.075694717821e-03 6.474057969461e-05 6.357115401408e+00
1.042000000000e+03 2.633407286998e-03 6.476107841163e-05 6.299900982310e+00
1.042250000000e+03 2.100854641391e-03 6.492121231524e-05 6.242460803782e+00
1.042500000000e+03 1.484836668316e-03 6.522208902357e-05 6.184819482205e+00
1.042750000000e+03 7.931323254833e-04 6.566296249996e-05 6.127000973603e+00
1.043000000000e+03 3.436741375759e-05 6.624119077556e-05 6.069028532437e+00
1.043250000000e+03 -7.821253875260e-04 6.695221884681e-05 6.010924674336e+00
1.043500000000e+03 -1.646455044313e-03 6.778959219056e-05 5.952711144441e+00
1.043750000000e+03 -2.548324567837e-03 6.874500553283e-05 5.894408891549e+00
1.044000000000e+03 -3.477184021813e-03 6.980838233447e-05 5.836038047085e+00
1.044250000000e+03 -4.422383789891e-03 7.096798163084e-05 5.777617911183e+00
1.044500000000e+03 -5.373323758794e-03 7.221053630208e-05 5.719166945152e+00
1.044750000000e+03 -6.319596802394e-03 7.352142193379e-05 5.660702769808e+00
1.045000000000e+03 -7.251124703040e-03 7.488484451884e-05 5.602242171434e+00
1.045250000000e+03 -8.158284102589e-03 7.628404920698e-05 5.543801114134e+00
1.045500000000e+03 -9.032021157119e-03 7.770154678277e-05 5.485394759386e+00
1.045750000000e+03 -9.863953535744e-03 7.911935349669e-05 5.427037492160e+00
1.046000000000e+03 -1.064645813699e-02 8.051923806279e-05 5.368742954638e+00
1.046250000000e+03 -1.137274504214e-02 8.188297721543e-05 5.310524084870e+00
1.046500000000e+03 -1.203691582876e-02 8.319260930156e-05 5.252393162830e+00
1.046750000000e+03 -1.263400646559e-02 8.443068368563e-05 5.194361862612e+00
1.047000000000e+03 -1.316001650090e-02 8.558050714641e-05 5.136441307890e+00
1.047250000000e+03 -1.361192170068e-02 8.662637354309e-05 5.078642134693e+00
1.047500000000e+03 -1.398767388904e-02 8.755378220265e-05 5.020974556159e+00
1.047750000000e+03 -1.428618788813e-02 8.834963931728e-05 4.963448430615e+00
1.048000000000e+03 -1.450731407483e-02 8.900243283941e-05 4.906073333576e+00
1.048250000000e+03 -1.465180154005e-02 8.950238528740e-05 4.848858629539e+00
1.048500000000e+03 -1.472125125421e-02 8.984158508302e-05 4.791813544258e+00
1.048750000000e+03 -1.471805795337e-02 9.001408281692e-05 4.734947238619e+00
1.049000000000e+03 -1.464534789475e-02 9.001596548716e-05 4.678268877926e+00
1.049250000000e+03 -1.450690646693e-02 8.984539152718e-05 4.621787702315e+00
1.049500000000e+03 -1.430710434018e-02 8.950260342841e-05 4.565513090111e+00
1.049750000000e+03 -1.405081593191e-02 8.898990145098e-05 4.509454620873e+00
1.050000000000e+03 -1.374333865437e-02 8.831158647407e-05 4.453622129375e+00
1.050250000000e+03 -1.339030703269e-02 8.747388242369e-05 4.398025757741e+00
1.050500000000e+03 -1.299760912026e-02 8.648484887841e-05 4.342675997362e+00
1.050750000000e+03 -1.257130128782e-02 8.535421236258e-05 4.287583726051e+00
1.051000000000e+03 -1.211752469197e-02 8.409321185485e-05 4.232760237745e+00
1.051250000000e+03 -1.164242496904e-02 8.271441922078e-05 4.178217261818e+00
1.051500000000e+03 -1.115207380509e-02 8.123153880701e-05 4.123966976564e+00
1.051750000000e+03 -1.065239509352e-02 7.965919287597e-05 4.070022013960e+00
1.052000000000e+03 -1.014909557364e-02 7.801269576091e-05 4.016395454099e+00
1.052250000000e+03 -9.647600656464e-03 7.630782103260e-05 3.963100813409e+00
1.052500000000e+03 -9.152996233946e-03 7.456056541136e-05 3.910152023644e+00
1.052750000000e+03 -8.669976899549e-03 7.278691379606e-05 3.857563402917e+00
1.053000000000e+03 -8.202801014968e-03 7.100261083404e-05 3.805349618965e+00
1.053250000000e+03 -7.755253799702e-03 6.922293973602e-05 3.753525646317e+00
1.053500000000e+03 -7.330616765655e-03 6.746251121120e-05 3.702106714736e+00
1.053750000000e+03 -6.931646285302e-03 6.573508228130e-05 3.651108253488e+00
1.054000000000e+03 -6.560560617388e-03 6.405335612031e-05 3.600545830302e+00
1.054250000000e+03 -6.219033189233e-03 6.242884207674e-05 3.550435084079e+00
1.054500000000e+03 -5.908195749381e-03 6.087173737579e-05 3.500791655626e+00
1.054750000000e+03 -5.628649148421e-03 5.939081840967e-05 3.451631115320e+00
1.055000000000e+03 -5.380480776055e-03 5.799336183679e-05 3.402968888228e+00
1.055250000000e+03 -5.163288786491e-03 5.668509432477e-05 3.354820178285e+00
1.055500000000e+03 -4.976214517201e-03 5.547017192251e-05 3.307199894159e+00
1.055750000000e+03 -4.817977812301e-03 5.435118027972e-05 3.260122574035e+00
1.056000000000e+03 -4.686919910050e-03 5.332916559006e-05 3.213602314933e+00
1.056250000000e+03 -4.581047750356e-03 5.240368371326e-05 3.167652703179e+00
1.056500000000e+03 -4.498083601912e-03 5.157287774590e-05 3.122286751147e+00
1.056750000000e+03 -4.435515242755e-03 5.083356981511e-05 3.077516838042e+00
1.057000000000e+03 -4.390647787831e-03 5.018137835236e-05 3.033354657178e+00
1.057250000000e+03 -4.360656031670e-03 4.961083588512e-05 2.989811171029e+00
1.057500000000e+03 -4.342636046039e-03 4.911553140960e-05 2.946896574246e+00
1.057750000000e+03 -4.333654927805e-03 4.868825597007e-05 2.904620264725e+00
1.058000000000e+03 -4.330798624689e-03 4.832115398748e-05 2.862990825155e+00
1.058250000000e+03 -4.331216252170e-03 4.800587798834e-05 2.822016013565e+00
1.058500000000e+03 -4.332160935921e-03 4.773374246259e-05 2.781702764778e+00
1.058750000000e+03 -4.331026046870e-03 4.749587313907e-05 2.742057202063e+00
1.059000000000e+03 -4.325377218281e-03 4.728335456872e-05 2.703084659257e+00
1.059250000000e+03 -4.312978926993e-03 4.708736639183e-05 2.664789713591e+00
1.059500000000e+03 -4.291815534949e-03 4.689930947796e-05 2.627176228509e+00
1.059750000000e+03 -4.260108055202e-03 4.671092278483e-05 2.590247406871e+00
1.060000000000e+03 -4.216324621292e-03 4.651438697906e-05 2.554005853347e+00
1.060250000000e+03 -4.159186529618e-03 4.630241467182e-05 2.518453645977e+00
1.060500000000e+03 -4.087669604075e-03 4.606832794368e-05 2.483592416219e+00
1.060750000000e+03 -4.001000612869e-03 4.580611969560e-05 2.449423436295e+00
1.061000000000e+03 -3.898651219856e-03 4.551050660653e-05 2.415947714496e+00
1.061250000000e+03 -3.780327335692e-03 4.517696344480e-05 2.383166095761e+00
1.061500000000e+03 -3.645956610469e-03 4.480174682703e-05 2.351079368222e+00
1.061750000000e+03 -3.495673103018e-03 4.438190769571e-05 2.319688373769e+00
1.062000000000e+03 -3.329801900055e-03 4.391529472045e-05 2.288994123419e+00
1.062250000000e+03 -3.148841133117e-03 4.340054506316e-05 2.258997914001e+00
1.062500000000e+03 -2.953444931869e-03 4.283706908595e-05 2.229701447782e+00
1.062750000000e+03 -2.744406411353e-03 4.222502729975e-05 2.201106952967e+00
1.063000000000e+03 -2.522640621282e-03 4.156529928726e-05 2.173217302948e+00
1.063250000000e+03 -2.289169397972e-03 4.085944790888e-05 2.146036135169e+00
1.063500000000e+03 -2.045107301832e-03 4.010967928636e-05 2.119567967429e+00
1.063750000000e+03 -1.791648592306e-03 3.931879672925e-05 2.093818309193e+00
1.064000000000e+03 -1.530056339468e-03 3.849015280277e-05 2.068793769234e+00
1.064250000000e+03 -1.261652427048e-03 3.762759757234e-05 2.044502154731e+00
1.064500000000e+03 -9.878092522274e-04 3.673542301050e-05 2.020952563434e+00
1.064750000000e+03 -7.099423631703e-04 3.581830943655e-05 1.998155464083e+00
1.065000000000e+03 -4.295040760154e-04 3.488126738638e-05 1.976122766079e+00
1.065250000000e+03 -1.479789057743e-04 3.392957590120e-05 1.954867873757e+00
1.065500000000e+03 1.331201105635e-04 3.296872173811e-05 1.934405726166e+00
1.065750000000e+03 4.122559501959e-04 3.200433977213e-05 1.914752817643e+00
1.066000000000e+03 6.878735236306e-04 3.104215032698e-05 1.895927200340e+00
1.066250000000e+03 9.584054007012e-04 3.008790054823e-05 1.877948464852e+00
1.066500000000e+03 1.222277913045e-03 2.914730286699e-05 1.860837698647e+00
1.066750000000e+03 1.477918888013e-03 2.822598029731e-05 1.844617422234e+00
1.067000000000e+03 1.723765324053e-03 2.732941327283e-05 1.829311500783e+00
1.067250000000e+03 1.958272407997e-03 2.646288977987e-05 1.814945032524e+00
1.067500000000e+03 2.179923747184e-03 2.563146005463e-05 1.801544214113e+00
1.067750000000e+03 2.387241963471e-03 2.483989759716e-05 1.789136183386e+00
1.068000000000e+03 2.578801635756e-03 2.409266408121e-05 1.777748842450e+00
1.068250000000e+03 2.753242085951e-03 2.339388184328e-05 1.767410661603e+00
1.068500000000e+03 2.909281420424e-03 2.274731278318e-05 1.758150467764e+00
1.068750000000e+03 3.045731324684e-03 2.215634252434e-05 1.749997220333e+00
1.069000000000e+03 3.161511330983e-03 2.162397348390e-05 1.742979777312e+00
1.069250000000e+03 3.255664327664e-03 2.115282101001e-05 1.737126656845e+00
1.069500000000e+03 3.327369657129e-03 2.074511872882e-05 1.732465795760e+00
1.069750000000e+03 3.375956912450e-03 2.040272767112e-05 1.729024311820e+00
1.070000000000e+03 3.400916654321e-03 2.012715215596e-05 1.726828270798e+00
1.070250000000e+03 3.401910553466e-03 1.991955803485e-05 1.725902464615e+00
1.070500000000e+03 3.378778123626e-03 1.978079655043e-05 1.726270201717e+00
1.070750000000e+03 3.331541892412e-03 1.971142866330e-05 1.727953114522e+00
1.071000000000e+03 3.260409057994e-03 1.971175292903e-05 1.730970985126e+00
1.071250000000e+03 3.165770861335e-03 1.978183164503e-05 1.735341592056e+00
1.071500000000e+03 3.048198778210e-03 1.992151767138e-05 1.741080579264e+00
1.071750000000e+03 2.908438336755e-03 2.013047934329e-05 1.748201347979e+00
1.072000000000e+03 2.747399910435e-03 2.040822247895e-05 1.756714972031e+00
1.072250000000e+03 2.566147718095e-03 2.075410724875e-05 1.766630136077e+00
1.072500000000e+03 2.365885971122e-03 2.116736348989e-05 1.777953095856e+00
1.072750000000e+03 2.147944253418e-03 2.164709735672e-05 1.790687659568e+00
1.073000000000e+03 1.913760442406e-03 2.219229512548e-05 1.804835188012e+00
1.073250000000e+03 1.664863338128e-03 2.280181069381e-05 1.820394612250e+00
1.073500000000e+03 1.402854748270e-03 2.347438686837e-05 1.837362466606e+00
1.073750000000e+03 1.129390363842e-03 2.420862123254e-05 1.855732933906e+00
1.074000000000e+03 8.461616524404e-04 2.500295813213e-05 1.875497901854e+00
1.074250000000e+03 5.548783827836e-04 2.585563450341e-05 1.896647028003e+00
1.074500000000e+03 2.572507879050e-04 2.676467742782e-05 1.919167810431e+00
1.074750000000e+03 -4.502611997073e-05 2.772788094046e-05 1.943045663714e+00
1.075000000000e+03 -3.502874804291e-04 2.874277218631e-05 1.968263997562e+00
1.075250000000e+03 -6.569121620423e-04 2.980658239579e-05 1.994804297087e+00
1.075500000000e+03 -9.633340783854e-04 3.091621865084e-05 2.022646204280e+00
1.075750000000e+03 -1.268053006644e-03 3.206824233731e-05 2.051767598627e+00
1.076000000000e+03 -1.569642476843e-03 3.325884953076e-05 2.082144678292e+00
1.076250000000e+03 -1.866756575390e-03 3.448385861285e-05 2.113752040429e+00
1.076500000000e+03 -2.158135007740e-03 3.573870583257e-05 2.146562761298e+00
1.076750000000e+03 -2.442606280657e-03 3.701844879261e-05 2.180548476668e+00
1.077000000000e+03 -2.719089977428e-03 3.831778002999e-05 2.215679462433e+00
1.077250000000e+03 -2.986597007850e-03 3.963105084701e-05 2.251924717039e+00
1.077500000000e+03 -3.244229375956e-03 4.095230590342e-05 2.289252045414e+00
1.077750000000e+03 -3.491178547422e-03 4.227532795079e-05 2.327628145931e+00
1.078000000000e+03 -3.726723471880e-03 4.359369507828e-05 2.367018700533e+00
1.078250000000e+03 -3.950227955028e-03 4.490084738829e-05 2.407388469032e+00
1.078500000000e+03 -4.161137890950e-03 4.619016364638e-05 2.448701387848e+00
1.078750000000e+03 -4.358978561957e-03 4.745504717257e-05 2.490920673709e+00
1.079000000000e+03 -4.543352047001e-03 4.868901897800e-05 2.534008932670e+00
1.079250000000e+03 -4.713935422703e-03 4.988581716076e-05 2.577928273997e+00
1.079500000000e+03 -4.870479225110e-03 5.103949916083e-05 2.622640429741e+00
1.079750000000e+03 -5.012807262434e-03 5.214454815805e-05 2.668106878421e+00
1.080000000000e+03 -5.140816877483e-03 5.319597679679e-05 2.714288973930e+00
1.080250000000e+03 -5.254480903895e-03 5.418943085941e-05 2.761148077024e+00
1.080500000000e+03 -5.353850144722e-03 5.512128726362e-05 2.808645690931e+00
1.080750000000e+03 -5.439057678170e-03 5.598874565405e-05 2.856743597263e+00
1.081000000000e+03 -5.510323589131e-03 5.678990907976e-05 2.905403994241e+00
1.081250000000e+03 -5.567961116669e-03 5.752385509317e-05 2.954589633328e+00
1.081500000000e+03 -5.612383528125e-03 5.819069278581e-05 3.004263953803e+00
1.081750000000e+03 -5.644111158859e-03 5.879160421626e-05 3.054391215440e+00
1.082000000000e+03 -5.663778979927e-03 5.932886853693e-05 3.104936625104e+00
1.082250000000e+03 -5.672143742774e-03 5.980586782228e-05 3.155866458090e+00
1.082500000000e+03 -5.670090656230e-03 6.022707336112e-05 3.207148170644e+00
1.082750000000e+03 -5.658638623106e-03 6.059801042083e-05 3.258750505518e+00
1.083000000000e+03 -5.638944201922e-03 6.092520274942e-05 3.310643585063e+00
1.083250000000e+03 -5.612303329271e-03 6.121609621379e-05 3.362798993453e+00
1.083500000000e+03 -5.580150483571e-03 6.147896085656e-05 3.415189846045e+00
1.083750000000e+03 -5.544054967403e-03 6.172277417094e-05 3.467790843453e+00
1.084000000000e+03 -5.505713597756e-03 6.195708523421e-05 3.520578312731e+00
1.084250000000e+03 -5.466939881124e-03 6.219186101650e-05 3.573530230555e+00
1.084500000000e+03 -5.429649138292e-03 6.243732411432e-05 3.626626231261e+00
1.084750000000e+03 -5.395839664809e-03 6.270377327688e-05 3.679847596597e+00
1.085000000000e+03 -5.367569537828e-03 6.300139579590e-05 3.733177231235e+00
1.085250000000e+03 -5.346929656973e-03 6.334007667777e-05 3.786599617996e+00
1.085500000000e+03 -5.336012766593e-03 6.372920591410e-05 3.840100759094e+00
1.085750000000e+03 -5.336878972206e-03 6.417748746693e-05 3.893668101713e+00
1.086000000000e+03 -5.351518399231e-03 6.469275663368e-05 3.947290446316e+00
1.086250000000e+03 -5.381811188398e-03 6.528180063206e-05 4.000957843732e+00
1.086500000000e+03 -5.429485656052e-03 6.595019722438e-05 4.054661480202e+00
1.086750000000e+03 -5.496075666525e-03 6.670217258953e-05 4.108393549007e+00
1.087000000000e+03 -5.582877466961e-03 6.754047411156e-05 4.162147117956e+00
1.087250000000e+03 -5.690907738705e-03 6.846626749044e-05 4.215915985470e+00
1.087500000000e+03 -5.820862939612e-03 6.947905920579e-05 4.269694537515e+00
1.087750000000e+03 -5.973081651336e-03 7.057664438412e-05 4.323477597152e+00
1.088000000000e+03 -6.147510259498e-03 7.175508394644e-05 4.377260279502e+00
1.088250000000e+03 -6.343673538820e-03 7.300871041996e-05 4.431037846007e+00
1.088500000000e+03 -6.560650840794e-03 7.433016271027e-05 4.484805563417e+00
1.088750000000e+03 -6.797058604790e-03 7.571045039598e-05 4.538558573101e+00
1.089000000000e+03 -7.051040227510e-03 7.713904623197e-05 4.592291766362e+00
1.089250000000e+03 -7.320263704840e-03 7.860400554197e-05 4.645999670618e+00
1.089500000000e+03 -7.601927655320e-03 8.009211191748e-05 4.699676351434e+00
1.089750000000e+03 -7.892776142247e-03 8.158904549793e-05 4.753315324990e+00
1.090000000000e+03 -8.189122506332e-03 8.307957316261e-05 4.806909487271e+00
1.090250000000e+03 -8.486882330739e-03 8.454775641392e-05 4.860451059446e+00
1.090500000000e+03 -8.781615234146e-03 8.597717422720e-05 4.913931547931e+00
1.090750000000e+03 -9.068575630435e-03 8.735115821401e-05 4.967341724210e+00
1.091000000000e+03 -9.342771357342e-03 8.865304172201e-05 5.020671618367e+00
1.091250000000e+03 -9.599029996432e-03 8.986640326053e-05 5.073910530325e+00
1.091500000000e+03 -9.832071927398e-03 9.097531434249e-05 5.127047056577e+00
1.091750000000e+03 -1.003658863568e-02 9.196458817967e-05 5.180069130803e+00
1.092000000000e+03 -1.020732646302e-02 9.282002296249e-05 5.232964079981e+00
1.092250000000e+03 -1.033917228704e-02 9.352862540524e-05 5.285718690539e+00
1.092500000000e+03 -1.042724247041e-02 9.407883099680e-05 5.338319287299e+00
1.092750000000e+03 -1.046697064053e-02 9.446070168126e-05 5.390751820067e+00
1.093000000000e+03 -1.045419510956e-02 9.466610560183e-05 5.443001958766e+00
1.093250000000e+03 -1.038524347889e-02 9.468886507658e-05 5.495055193336e+00
1.093500000000e+03 -1.025701166621e-02 9.452488172532e-05 5.546896937799e+00
1.093750000000e+03 -1.006703844650e-02 9.417223529123e-05 5.598512635855e+00
1.094000000000e+03 -9.813570835961e-03 9.363125453232e-05 5.649887866704e+00
1.094250000000e+03 -9.495621485077e-03 9.290455063979e-05 5.701008449238e+00
1.094500000000e+03 -9.113015704273e-03 9.199701759557e-05 5.751860541908e+00
1.094750000000e+03 -8.666425986614e-03 9.091579101558e-05 5.802430739398e+00
1.095000000000e+03 -8.157395478202e-03 8.967020848361e-05 5.852706160252e+00
1.095250000000e+03 -7.588346794056e-03 8.827169490294e-05 5.902674529724e+00
1.095500000000e+03 -6.962578301516e-03 8.673362685557e-05 5.952324250394e+00
1.095750000000e+03 -6.284245492490e-03 8.507115597570e-05 6.001644465030e+00
1.096000000000e+03 -5.558328290650e-03 8.330108311635e-05 6.050625108737e+00
1.096250000000e+03 -4.790584953682e-03 8.144161140550e-05 6.099256947294e+00
1.096500000000e+03 -3.987492102443e-03 7.951210509816e-05 6.147531605700e+00
1.096750000000e+03 -3.156172360748e-03 7.753284922823e-05 6.195441584995e+00
1.097000000000e+03 -2.304310177414e-03 7.552479344272e-05 6.242980263324e+00
1.097250000000e+03 -1.440057327738e-03 7.350925036254e-05 6.290141888728e+00
1.097500000000e+03 -5.719291327825e-04 7.150759769009e-05 6.336921557349e+00
1.097750000000e+03 2.913064145836e-04 6.954103846427e-05 6.383315182897e+00
1.098000000000e+03 1.140746219350e-03 6.763032019111e-05 6.429319450357e+00
1.098250000000e+03 1.967472694624e-03 6.579543923887e-05 6.474931763811e+00
1.098500000000e+03 2.762676699294e-03 6.405538234061e-05 6.520150182146e+00
1.098750000000e+03 3.517780126595e-03 6.242788860447e-05 6.564973346667e+00
1.099000000000e+03 4.224556996532e-03 6.092921948891e-05 6.609400399599e+00
1.099250000000e+03 4.875249228403e-03 5.957396327771e-05 6.653430898640e+00
1.099500000000e+03 5.462678858450e-03 5.837484310847e-05 6.697064719556e+00
1.099750000000e+03 5.980350619744e-03 5.734257171866e-05 6.740301958626e+00
1.100000000000e+03 6.422544811916e-03 5.648574487921e-05 6.783142831114e+00
1.100250000000e+03 6.784401918933e-03 5.581073033822e-05 6.825587560624e+00
1.100500000000e+03 7.061991288657e-03 5.532162771293e-05 6.867636274477e+00
1.100750000000e+03 7.252369089639e-03 5.502024938633e-05 6.909288892180e+00
1.101000000000e+03 7.353621913945e-03 5.490613402834e-05 6.950545013441e+00
1.101250000000e+03 7.364893212956e-03 5.497659096745e-05 6.991403812615e+00
1.101500000000e+03 7.286396729335e-03 5.522677089398e-05 7.031863929495e+00
1.101750000000e+03 7.119414110681e-03 5.564977040656e-05 7.071923362576e+00
1.102000000000e+03 6.866275170432e-03 5.623677320862e-05 7.111579372069e+00
1.102250000000e+03 6.530325904113e-03 5.697720152550e-05 7.150828378470e+00
1.102500000000e+03 6.115879268651e-03 5.785889472182e-05 7.189665875782e+00
1.102750000000e+03 5.628154475018e-03 5.886830235652e-05 7.228086342275e+00
1.103000000000e+03 5.073202027072e-03 5.999069358562e-05 7.266083164267e+00
1.103250000000e+03 4.457817611278e-03 6.121037648535e-05 7.303648566725e+00
1.103500000000e+03 3.789446303301e-03 6.251092304443e-05 7.340773548391e+00
1.103750000000e+03 3.076077405052e-03 6.387539964980e-05 7.377447832328e+00
1.104000000000e+03 2.326132281136e-03 6.528659653154e-05 7.413659819708e+00
1.104250000000e+03 1.548346721283e-03 6.672725041773e-05 7.449396559092e+00
1.104500000000e+03 7.516495158100e-04 6.818023398530e-05 7.484643723999e+00
1.104750000000e+03 -5.496099376934e-05 6.962886239489e-05 7.519385603340e+00
1.105000000000e+03 -8.625410487187e-04 7.105703312238e-05 7.553605100418e+00
1.105250000000e+03 -1.662323588038e-03 7.244939996834e-05 7.587283746577e+00
1.105500000000e+03 -2.445837126116e-03 7.379157416529e-05 7.620401725368e+00
1.105750000000e+03 -3.205019519425e-03 7.507027637466e-05 7.652937908241e+00
1.106000000000e+03 -3.932324982573e-03 7.627340971197e-05 7.684869901530e+00
1.106250000000e+03 -4.620822277359e-03 7.739025524969e-05 7.716174106184e+00
1.106500000000e+03 -5.264284474167e-03 7.841156826011e-05 7.746825785299e+00
1.106750000000e+03 -5.857266985836e-03 7.932965310578e-05 7.776799144495e+00
1.107000000000e+03 -6.395173400730e-03 8.013842435084e-05 7.806067422793e+00
1.107250000000e+03 -6.874310386108e-03 8.083345244128e-05 7.834602988270e+00
1.107500000000e+03 -7.291926519809e-03 8.141198348013e-05 7.862377448566e+00
1.107750000000e+03 -7.646239872232e-03 8.187294525108e-05 7.889361761936e+00
1.108000000000e+03 -7.936448418422e-03 8.221692116681e-05 7.915526361752e+00
1.108250000000e+03 -8.162727683206e-03 8.244611041608e-05 7.940841282283e+00
1.108500000000e+03 -8.326213452158e-03 8.256431895184e-05 7.965276288943e+00
1.108750000000e+03 -8.428968659791e-03 8.257683438564e-05 7.988801016864e+00
1.109000000000e+03 -8.473938614969e-03 8.249033755395e-05 8.011385105075e+00
1.109250000000e+03 -8.464890900783e-03 8.231279712753e-05 8.032998338475e+00
1.109500000000e+03 -8.406344641038e-03 8.205335417089e-05 8.053610785802e+00
1.109750000000e+03 -8.303488099378e-03 8.172215287383e-05 8.073192935899e+00
1.110000000000e+03 -8.162086547921e-03 8.133016730905e-05 8.091715836773e+00
1.110250000000e+03 -7.988382324310e-03 8.088915035054e-05 8.109151223759e+00
1.110500000000e+03 -7.788988593663e-03 8.041137581796e-05 8.125471650765e+00
1.110750000000e+03 -7.570778091201e-03 7.990945638633e-05 8.140650608843e+00
1.111000000000e+03 -7.340769605874e-03 7.939618026095e-05 8.154662642896e+00
1.111250000000e+03 -7.106014089718e-03 7.888432852027e-05 8.167483460189e+00
1.111500000000e+03 -6.873480851109e-03 7.838646435906e-05 8.179090026931e+00
1.111750000000e+03 -6.649947812837e-03 7.791479171534e-05 8.189460659304e+00
1.112000000000e+03 -6.441897229234e-03 7.748098546875e-05 8.198575104470e+00
1.112250000000e+03 -6.255416369423e-03 7.709602607017e-05 8.206414607891e+00
1.112500000000e+03 -6.096108454271e-03 7.677005487838e-05 8.212961973787e+00
1.112750000000e+03 -5.969012133299e-03 7.651226173691e-05 8.218201612416e+00
1.113000000000e+03 -5.878533652450e-03 7.633071897156e-05 8.222119578639e+00
1.113250000000e+03 -5.828388045282e-03 7.623229737028e-05 8.224703595873e+00
1.113500000000e+03 -5.821555784716e-03 7.622261590645e-05 8.225943073526e+00
1.113750000000e+03 -5.860251162476e-03 7.630596820557e-05 8.225829112332e+00
1.114000000000e+03 -5.945904499752e-03 7.648528124723e-05 8.224354500772e+00
1.114250000000e+03 -6.079157459827e-03 7.676209444049e-05 8.221513702489e+00
1.114500000000e+03 -6.259872251295e-03 7.713655282568e-05 8.217302836969e+00
1.114750000000e+03 -6.487151710499e-03 7.760743366902e-05 8.211719651329e+00
1.115000000000e+03 -6.759373256048e-03 7.817219913647e-05 8.204763489280e+00
1.115250000000e+03 -7.074231692275e-03 7.882704749576e-05 8.196435252785e+00
1.115500000000e+03 -7.428793262763e-03 7.956698258429e-05 8.186737362916e+00
1.115750000000e+03 -7.819556870796e-03 8.038588479473e-05 8.175673716271e+00
1.116000000000e+03 -8.242523345040e-03 8.127661931992e-05 8.163249642650e+00
1.116250000000e+03 -8.693269522430e-03 8.223114887049e-05 8.149471861494e+00
1.116500000000e+03 -9.167026644338e-03 8.324065498702e-05 8.134348439515e+00
1.116750000000e+03 -9.658761453354e-03 8.429566508289e-05 8.117888752146e+00
1.117000000000e+03 -1.016325806608e-02 8.538618675874e-05 8.100103445542e+00
1.117250000000e+03 -1.067519957485e-02 8.650184403022e-05 8.081004404885e+00
1.117500000000e+03 -1.118924796772e-02 8.763201802797e-05 8.060604724108e+00
1.117750000000e+03 -1.170012071092e-02 8.876598410074e-05 8.038918682698e+00
1.118000000000e+03 -1.220266379969e-02 8.989305288917e-05 8.015961724294e+00
1.118250000000e+03 -1.269191855661e-02 9.100270375181e-05 7.991750442186e+00
1.118500000000e+03 -1.316318393498e-02 9.208471772665e-05 7.966302566540e+00
1.118750000000e+03 -1.361207111517e-02 9.312930239758e-05 7.939636956569e+00
1.119000000000e+03 -1.403455063433e-02 9.412720898924e-05 7.911773595551e+00
1.119250000000e+03 -1.442699374961e-02 9.506984496988e-05 7.882733586496e+00
1.119500000000e+03 -1.478620436978e-02 9.594937341029e-05 7.852539150143e+00
1.119750000000e+03 -1.510944427510e-02 9.675880373280e-05 7.821213622100e+00
1.120000000000e+03 -1.539444937820e-02 9.749206763801e-05 7.788781449526e+00
1.120250000000e+03 -1.563944048472e-02 9.814408653194e-05 7.755268183849e+00
1.120500000000e+03 -1.584312474158e-02 9.871081530563e-05 7.720700471202e+00
1.120750000000e+03 -1.600469083109e-02 9.918930289088e-05 7.685106037381e+00
1.121000000000e+03 -1.612379761709e-02 9.957768506849e-05 7.648513666784e+00
1.121250000000e+03 -1.620055659133e-02 9.987519872418e-05 7.610953174471e+00
1.121500000000e+03 -1.623550795973e-02 1.000821756347e-04 7.572455371102e+00
1.121750000000e+03 -1.622959348683e-02 1.002000108332e-04 7.533052017981e+00
1.122000000000e+03 -1.618412326287e-02 1.002311232432e-04 7.492775774559e+00
1.122250000000e+03 -1.610073896713e-02 1.001789226721e-04 7.451660137075e+00
1.122500000000e+03 -1.598137564033e-02 1.000477102875e-04 7.409739366351e+00
1.122750000000e+03 -1.582821896728e-02 9.984259687876e-05 7.367048409457e+00
1.123000000000e+03 -1.564366295286e-02 9.956941234687e-05 7.323622810198e+00
1.123250000000e+03 -1.543026496557e-02 9.923459809424e-05 7.279498614846e+00
1.123500000000e+03 -1.519070158227e-02 9.884510290895e-05 7.234712269235e+00
1.123750000000e+03 -1.492772436253e-02 9.840824330098e-05 7.189300510224e+00
1.124000000000e+03 -1.464411619149e-02 9.793156285900e-05 7.143300254783e+00
1.124250000000e+03 -1.434264953651e-02 9.742273299296e-05 7.096748484107e+00
1.124500000000e+03 -1.402604642012e-02 9.688941439204e-05 7.049682126034e+00
1.124750000000e+03 -1.369694112924e-02 9.633912664317e-05 7.002137939919e+00
1.125000000000e+03 -1.335784572477e-02 9.577911882303e-05 6.954152398914e+00
1.125250000000e+03 -1.301111948428e-02 9.521623045508e-05 6.905761579424e+00
1.125500000000e+03 -1.265894175357e-02 9.465679060669e-05 6.857001050317e+00
1.125750000000e+03 -1.230328953422e-02 9.410652356315e-05 6.807905770211e+00
1.126000000000e+03 -1.194591981805e-02 9.357045012362e-05 6.758509991569e+00
1.126250000000e+03 -1.158835607193e-02 9.305280491495e-05 6.708847168092e+00
1.126500000000e+03 -1.123188094704e-02 9.255697107013e-05 6.658949875689e+00
1.126750000000e+03 -1.087753281942e-02 9.208542846897e-05 6.608849736067e+00
1.127000000000e+03 -1.052610852715e-02 9.163971929654e-05 6.558577353152e+00
1.127250000000e+03 -1.017817057963e-02 9.122043024176e-05 6.508162255890e+00
1.127500000000e+03 -9.834059862371e-03 9.082719274450e-05 6.457632852389e+00
1.127750000000e+03 -9.493911758704e-03 9.045869600668e-05 6.407016387775e+00
1.128000000000e+03 -9.157677382717e-03 9.011271991582e-05 6.356338914202e+00
1.128250000000e+03 -8.825148081840e-03 8.978618881941e-05 6.305625266491e+00
1.128500000000e+03 -8.495983026259e-03 8.947524861971e-05 6.254899044223e+00
1.128750000000e+03 -8.169738658590e-03 8.917531764910e-05 6.204182599904e+00
1.129000000000e+03 -7.845900281805e-03 8.888118041386e-05 6.153497034129e+00
1.129250000000e+03 -7.523913600194e-03 8.858712806367e-05 6.102862190309e+00
1.129500000000e+03 -7.203216978384e-03 8.828703884842e-05 6.052296657694e+00
1.129750000000e+03 -6.883272070136e-03 8.797449878106e-05 6.001817774363e+00
1.130000000000e+03 -6.563593192724e-03 8.764293582736e-05 5.951441635756e+00
1.130250000000e+03 -6.243773235012e-03 8.728574990408e-05 5.901183098134e+00
1.130500000000e+03 -5.923507412291e-03 8.689639405865e-05 5.851055792475e+00
1.130750000000e+03 -5.602612275879e-03 8.646855047911e-05 5.801072129447e+00
1.131000000000e+03 -5.281041442715e-03 8.599624741301e-05 5.751243314156e+00
1.131250000000e+03 -4.958896077341e-03 8.547397350486e-05 5.701579355236e+00
1.131500000000e+03 -4.636430822816e-03 8.489678825235e-05 5.652089074892e+00
1.131750000000e+03 -4.314055069464e-03 8.426042537540e-05 5.602780125377e+00
1.132000000000e+03 -3.992329408085e-03 8.356138494489e-05 5.553658997833e+00
1.132250000000e+03 -3.671957812986e-03 8.279701552302e-05 5.504731041614e+00
1.132500000000e+03 -3.353775984370e-03 8.196558456949e-05 5.456000476096e+00
1.132750000000e+03 -3.038736043230e-03 8.106633536076e-05 5.407470413675e+00
1.133000000000e+03 -2.727888882361e-03 8.009953081700e-05 5.359142876061e+00
1.133250000000e+03 -2.422363889432e-03 7.906648282835e-05 5.311018822183e+00
1.133500000000e+03 -2.123348055276e-03 7.796956821762e-05 5.263098170332e+00
1.133750000000e+03 -1.832063587352e-03 7.681223015676e-05 5.215379832009e+00
1.134000000000e+03 -1.549746552592e-03 7.559895847237e-05 5.167861741098e+00
1.134250000000e+03 -1.277625437352e-03 7.433526414127e-05 5.120540892084e+00
1.134500000000e+03 -1.016901382048e-03 7.302763886730e-05 5.073413378289e+00
1.134750000000e+03 -7.687296584218e-04 7.168349533551e-05 5.026474435659e+00
1.135000000000e+03 -5.342040099458e-04 7.031109684508e-05 4.979718485020e+00
1.135250000000e+03 -3.143426359573e-04 6.891947137758e-05 4.933139180521e+00
1.135500000000e+03 -1.100770499105e-04 6.751831492535e-05 4.886729458121e+00
1.135750000000e+03 7.775637415317e-05 6.611788184788e-05 4.840481585202e+00
1.136000000000e+03 2.484226041405e-04 6.472886394632e-05 4.794387212568e+00
1.136250000000e+03 4.012908871728e-04 6.336226066536e-05 4.748437424202e+00
1.136500000000e+03 5.358359937945e-04 6.202923922127e-05 4.702622789764e+00
1.136750000000e+03 6.516369077154e-04 6.074098786926e-05 4.656933415381e+00
1.137000000000e+03 7.483736665532e-04 5.950856393300e-05 4.611358994238e+00
1.137250000000e+03 8.258228298792e-04 5.834273947922e-05 4.565888856622e+00
1.137500000000e+03 8.838513629267e-04 5.725383813260e-05 4.520512018926e+00
1.137750000000e+03 9.224102006133e-04 5.625158520220e-05 4.475217232188e+00
1.138000000000e+03 9.415268976747e-04 5.534495153056e-05 4.429993030492e+00
1.138250000000e+03 9.412985683968e-04 5.454199670477e-05 4.384827778435e+00
1.138500000000e+03 9.218847350681e-04 5.384972775957e-05 4.339709719324e+00
1.138750000000e+03 8.835007122782e-04 5.327396630342e-05 4.294627024846e+00
1.139000000000e+03 8.264116456687e-04 5.281922627678e-05 4.249567844203e+00
1.139250000000e+03 7.509271833858e-04 5.248860768850e-05 4.204520356648e+00
1.139500000000e+03 6.573971412842e-04 5.228370684604e-05 4.159472827532e+00
1.139750000000e+03 5.462079618747e-04 5.220454550167e-05 4.114413664118e+00
1.140000000000e+03 4.177802458621e-04 5.224952121660e-05 4.069331480368e+00
1.140250000000e+03 2.725670682604e-04 5.241538185885e-05 4.024215160730e+00
1.140500000000e+03 1.110534637450e-04 5.269722578150e-05 3.979053934862e+00
1.140750000000e+03 -6.624334300342e-05 5.308852394573e-05 3.933837451716e+00
1.141000000000e+03 -2.587725861391e-04 5.358116949478e-05 3.888555866094e+00
1.141250000000e+03 -4.659481113896e-04 5.416555476889e-05 3.843199924267e+00
1.141500000000e+03 -6.871452364322e-04 5.483067371809e-05 3.797761062585e+00
1.141750000000e+03 -9.216971051129e-04 5.556424845560e-05 3.752231507599e+00
1.142000000000e+03 -1.168890352929e-03 5.635287894046e-05 3.706604382118e+00
1.142250000000e+03 -1.427959842948e-03 5.718221415624e-05 3.660873821030e+00
1.142500000000e+03 -1.698083180495e-03 5.803714257435e-05 3.615035087960e+00
1.142750000000e+03 -1.978374919435e-03 5.890199846223e-05 3.569084696856e+00
1.143000000000e+03 -2.267880201275e-03 5.976078104128e-05 3.523020541094e+00
1.143250000000e+03 -2.565568772629e-03 6.059738314260e-05 3.476842021305e+00
1.143500000000e+03 -2.870329057077e-03 6.139582563389e-05 3.430550177540e+00
1.143750000000e+03 -3.180962751914e-03 6.214049339914e-05 3.384147822615e+00
1.144000000000e+03 -3.496180454679e-03 6.281636903832e-05 3.337639673827e+00
1.144250000000e+03 -3.814598031342e-03 6.340925941362e-05 3.291032487249e+00
1.144500000000e+03 -4.134734856752e-03 6.390601124542e-05 3.244335186513e+00
1.144750000000e+03 -4.455013618821e-03 6.429471462061e-05 3.197558990296e+00
1.145000000000e+03 -4.773762427284e-03 6.456488807347e-05 3.150717533853e+00
1.145250000000e+03 -5.089218971474e-03 6.470763499697e-05 3.103826987353e+00
1.145500000000e+03 -5.399537879948e-03 6.471578126679e-05 3.056906163705e+00
1.145750000000e+03 -5.702800409509e-03 6.458398668335e-05 3.009976621094e+00
1.146000000000e+03 -5.997027681784e-03 6.430882494532e-05 2.963062752645e+00
1.146250000000e+03 -6.280196730004e-03 6.388883145045e-05 2.916191866140e+00
1.146500000000e+03 -6.550259674267e-03 6.332451971336e-05 2.869394250073e+00
1.146750000000e+03 -6.805166122028e-03 6.261836578242e-05 2.822703223234e+00
1.147000000000e+03 -7.042887872932e-03 6.177475908392e-05 2.776155168979e+00
1.147250000000e+03 -7.261446439623e-03 6.079992279640e-05 2.729789548535e+00
1.147500000000e+03 -7.458942017125e-03 5.970180349035e-05 2.683648894974e+00
1.147750000000e+03 -7.633584248884e-03 5.848993330504e-05 2.637778782539e+00
1.148000000000e+03 -7.783723427367e-03 5.717526707463e-05 2.592227772103e+00
1.148250000000e+03 -7.907881852860e-03 5.576999791088e-05 2.547047329751e+00
1.148500000000e+03 -8.004784596262e-03 5.428735523724e-05 2.502291716762e+00
1.148750000000e+03 -8.073388886535e-03 5.274138897088e-05 2.458017850027e+00
1.149000000000e+03 -8.112911211156e-03 5.114674457410e-05 2.414285132865e+00
1.149250000000e+03 -8.122851680803e-03 4.951843379147e-05 2.371155254220e+00
1.149500000000e+03 -8.103014716647e-03 4.787160517022e-05 2.328691957094e+00
1.149750000000e+03 -8.053525571584e-03 4.622131934903e-05 2.286960777557e+00
1.150000000000e+03 -7.974842125666e-03 4.458233349086e-05 2.246028754111e+00
1.150250000000e+03 -7.867761355771e-03 4.296889728786e-05 2.205964109912e+00
1.150500000000e+03 -7.733420497105e-03 4.139456746180e-05 2.166835911126e+00
1.150750000000e+03 -7.573292255370e-03 3.987204011435e-05 2.128713702894e+00
1.151000000000e+03 -7.389174345960e-03 3.841300595103e-05 2.091667127698e+00
1.151250000000e+03 -7.183173372027e-03 3.702802991806e-05 2.055765529950e+00
1.151500000000e+03 -6.957682888685e-03 3.572645188279e-05 2.021077550871e+00
1.151750000000e+03 -6.715356881851e-03 3.451631326556e-05 1.987670719805e+00
1.152000000000e+03 -6.459077861172e-03 3.340434161953e-05 1.955611045391e+00
1.152250000000e+03 -6.191921134176e-03 3.239590587456e-05 1.924962613235e+00
1.152500000000e+03 -5.917115097925e-03 3.149502264177e-05 1.895787194107e+00
1.152750000000e+03 -5.637999324260e-03 3.070438924832e-05 1.868143869521e+00
1.153000000000e+03 -5.357979467092e-03 3.002543043001e-05 1.842088677033e+00
1.153250000000e+03 -5.080481695666e-03 2.945836445256e-05 1.817674282809e+00
1.153500000000e+03 -4.808905507317e-03 2.900228217331e-05 1.794949682635e+00
1.153750000000e+03 -4.546577168217e-03 2.865523910539e-05 1.773959937396e+00
1.154000000000e+03 -4.296703805014e-03 2.841435593104e-05 1.754745945059e+00
1.154250000000e+03 -4.062328556354e-03 2.827592430235e-05 1.737344250907e+00
1.154500000000e+03 -3.846288206994e-03 2.823551565601e-05 1.721786899306e+00
1.154750000000e+03 -3.651173360945e-03 2.828809137037e-05 1.708101327186e+00
1.155000000000e+03 -3.479291602641e-03 2.842811019496e-05 1.696310298970e+00
1.155250000000e+03 -3.332634634823e-03 2.864963598928e-05 1.686431884331e+00
1.155500000000e+03 -3.212849250160e-03 2.894643473306e-05 1.678479475624e+00
1.155750000000e+03 -3.121212943711e-03 2.931204331252e-05 1.672461845400e+00
1.156000000000e+03 -3.058614164007e-03 2.973987661811e-05 1.668383239678e+00
1.156250000000e+03 -3.025537554585e-03 3.022329740351e-05 1.666243506041e+00
1.156500000000e+03 -3.022054354107e-03 3.075567829003e-05 1.666038251681e+00
1.156750000000e+03 -3.047818210444e-03 3.133045654322e-05 1.667759028302e+00
1.157000000000e+03 -3.102066059435e-03 3.194118023359e-05 1.671393540290e+00
1.157250000000e+03 -3.183624896261e-03 3.258154626590e-05 1.676925870542e+00
1.157500000000e+03 -3.290923293371e-03 3.324542991553e-05 1.684336720952e+00
1.157750000000e+03 -3.422008656162e-03 3.392690812731e-05 1.693603661786e+00
1.158000000000e+03 -3.574569314258e-03 3.462027669726e-05 1.704701386232e+00
1.158250000000e+03 -3.745962050521e-03 3.532006244789e-05 1.717601965268e+00
1.158500000000e+03 -3.933243468001e-03 3.602103063657e-05 1.732275099140e+00
1.158750000000e+03 -4.133206516882e-03 3.671819250686e-05 1.748688361068e+00
1.159000000000e+03 -4.342420728855e-03 3.740680657435e-05 1.766807430135e+00
1.159250000000e+03 -4.557275930046e-03 3.808238352140e-05 1.786596310112e+00
1.159500000000e+03 -4.774029644609e-03 3.874069056781e-05 1.808017531552e+00
1.159750000000e+03 -4.988856042208e-03 3.937775526910e-05 1.831032335629e+00
1.160000000000e+03 -5.197897774375e-03 3.998987354342e-05 1.855600837831e+00
1.160250000000e+03 -5.397319121777e-03 4.057361942139e-05 1.881682170921e+00
1.160500000000e+03 -5.583358882931e-03 4.112585639798e-05 1.909234607385e+00
1.160750000000e+03 -5.752384385478e-03 4.164375392782e-05 1.938215661060e+00
1.161000000000e+03 -5.900943536086e-03 4.212480432300e-05 1.968582170053e+00
1.161250000000e+03 -6.025816261000e-03 4.256684550358e-05 2.000290361293e+00
1.161500000000e+03 -6.124062825297e-03 4.296808390000e-05 2.033295900311e+00
1.161750000000e+03 -6.193069669301e-03 4.332712109179e-05 2.067553927090e+00
1.162000000000e+03 -6.230591033835e-03 4.364298072193e-05 2.103019082302e+00
1.162250000000e+03 -6.234786358486e-03 4.391513736129e-05 2.139645526548e+00
1.162500000000e+03 -6.204252427719e-03 4.414354376142e-05 2.177386954793e+00
1.162750000000e+03 -6.138050033635e-03 4.432865770146e-05 2.216196611607e+00
1.163000000000e+03 -6.035724145287e-03 4.447146549069e-05 2.256027307394e+00
1.163250000000e+03 -5.897317985259e-03 4.457350262438e-05 2.296831441932e+00
1.163500000000e+03 -5.723379524313e-03 4.463686779960e-05 2.338561034550e+00
1.163750000000e+03 -5.514961595969e-03 4.466423166005e-05 2.381167766878e+00
1.164000000000e+03 -5.273613760584e-03 4.465883598548e-05 2.424603036595e+00
1.164250000000e+03 -5.001367771880e-03 4.462448585804e-05 2.468818027119e+00
1.164500000000e+03 -4.700715045973e-03 4.456553199891e-05 2.513763791476e+00
1.164750000000e+03 -4.374576918478e-03 4.448683924735e-05 2.559391351886e+00
1.165000000000e+03 -4.026268713145e-03 4.439374518553e-05 2.605651815972e+00
1.165250000000e+03 -3.659456481477e-03 4.429200860798e-05 2.652496506900e+00
1.165500000000e+03 -3.278108109823e-03 4.418774796230e-05 2.699877108011e+00
1.165750000000e+03 -2.886438454759e-03 4.408736127498e-05 2.747745819147e+00
1.166000000000e+03 -2.488850379781e-03 4.399744105643e-05 2.796055524302e+00
1.166250000000e+03 -2.089870895995e-03 4.392467627579e-05 2.844759966082e+00
1.166500000000e+03 -1.694084520289e-03 4.387574334105e-05 2.893813926093e+00
1.166750000000e+03 -1.306064232085e-03 4.385722138980e-05 2.943173407686e+00
1.167000000000e+03 -9.303009669812e-04 4.387545170026e-05 2.992795817735e+00
1.167250000000e+03 -5.711334035141e-04 4.393641907161e-05 3.042640145958e+00
1.167500000000e+03 -2.326782448382e-04 4.404564113708e-05 3.092667136772e+00
1.167750000000e+03 8.123721694350e-05 4.420805133160e-05 3.142839451683e+00
1.168000000000e+03 3.671391343550e-04 4.442788748885e-05 3.193121820906e+00
1.168250000000e+03 6.219668382370e-04 4.470858853053e-05 3.243481178535e+00
1.168500000000e+03 8.431267996882e-04 4.505270226368e-05 3.293886783007e+00
1.168750000000e+03 1.028539807765e-03 4.546180200091e-05 3.344310317012e+00
1.169000000000e+03 1.176680501282e-03 4.593641599579e-05 3.394725968630e+00
1.169250000000e+03 1.286608302994e-03 4.647598901886e-05 3.445110491191e+00
1.169500000000e+03 1.357988241544e-03 4.707884816138e-05 3.495443239749e+00
1.169750000000e+03 1.391102524744e-03 4.774218843998e-05 3.545706187441e+00
1.170000000000e+03 1.386850486369e-03 4.846208613038e-05 3.595883917112e+00
1.170250000000e+03 1.346738746040e-03 4.923352981662e-05 3.645963593677e+00
1.170500000000e+03 1.272859084343e-03 5.005047706649e-05 3.695934912662e+00
1.170750000000e+03 1.167856983394e-03 5.090592802487e-05 3.745790031660e+00
1.171000000000e+03 1.034888020378e-03 5.179202523500e-05 3.795523480241e+00
1.171250000000e+03 8.775661248020e-04 5.270016844164e-05 3.845132056083e+00
1.171500000000e+03 6.999007038889e-04 5.362115166890e-05 3.894614702848e+00
1.171750000000e+03 5.062275396238e-04 5.454531233823e-05 3.943972378218e+00
1.172000000000e+03 3.011313403831e-04 5.546269608761e-05 3.993207908840e+00
1.172250000000e+03 8.936258210579e-05 5.636323226957e-05 4.042325836315e+00
1.172500000000e+03 -1.242487369165e-04 5.723691484955e-05 4.091332258878e+00
1.172750000000e+03 -3.348832438697e-04 5.807398877161e-05 4.140234666400e+00
1.173000000000e+03 -5.378233210658e-04 5.886513744274e-05 4.189041772726e+00
1.173250000000e+03 -7.285426261327e-04 5.960166458988e-05 4.237763349929e+00
1.173500000000e+03 -9.027944479512e-04 6.027567177241e-05 4.286410061030e+00
1.173750000000e+03 -1.056695421165e-03 6.088022383360e-05 4.334993297237e+00
1.174000000000e+03 -1.186804109099e-03 6.140950153746e-05 4.383525017844e+00
1.174250000000e+03 -1.290191984825e-03 6.185893652855e-05 4.432017598026e+00
1.174500000000e+03 -1.364506591352e-03 6.222532643499e-05 4.480483680848e+00
1.174750000000e+03 -1.408024766148e-03 6.250692645091e-05 4.528936037922e+00
1.175000000000e+03 -1.419695200680e-03 6.270351977211e-05 4.577387437155e+00
1.175250000000e+03 -1.399169764427e-03 6.281646069298e-05 4.625850520804e+00
1.175500000000e+03 -1.346822688140e-03 6.284868940631e-05 4.674337690805e+00
1.175750000000e+03 -1.263757040579e-03 6.280471809683e-05 4.722861003766e+00
1.176000000000e+03 -1.151799179622e-03 6.269059281566e-05 4.771432076065e+00
1.176250000000e+03 -1.013479590000e-03 6.251382544989e-05 4.820061996958e+00
1.176500000000e+03 -8.520025984836e-04 6.228330246211e-05 4.868761251816e+00
1.176750000000e+03 -6.712029197067e-04 6.200916811319e-05 4.917539653812e+00
1.177000000000e+03 -4.754917943308e-04 6.170268641392e-05 4.966406284649e+00
1.177250000000e+03 -2.697928785344e-04 6.137607325449e-05 5.015369443149e+00
1.177500000000e+03 -5.946747272792e-05 6.104231937137e-05 5.064436602944e+00
1.177750000000e+03 1.497667209414e-04 6.071500561575e-05 5.113614376247e+00
1.178000000000e+03 3.519258164565e-04 6.040809889654e-05 5.162908486991e+00
1.178250000000e+03 5.408535438778e-04 6.013574072661e-05 5.212323748122e+00
1.178500000000e+03 7.103213031637e-04 5.991203753150e-05 5.261864048419e+00
1.178750000000e+03 8.541286833076e-04 5.975082654250e-05 5.311532341459e+00
1.179000000000e+03 9.662070847097e-04 5.966545864058e-05 5.361330644094e+00
1.179250000000e+03 1.040720882489e-03 5.966861570156e-05 5.411260035563e+00
1.179500000000e+03 1.072167744252e-03 5.977209549263e-05 5.461320664046e+00
1.179750000000e+03 1.055474388604e-03 5.998662272375e-05 5.511511755150e+00
1.180000000000e+03 9.860875112614e-04 6.032167612999e-05 5.561831625808e+00
1.180250000000e+03 8.600567958122e-04 6.078533374781e-05 5.612277697188e+00
1.180500000000e+03 6.741104321540e-04 6.138413595125e-05 5.662846513154e+00
1.180750000000e+03 4.257204659282e-04 6.212297136582e-05 5.713533758887e+00
1.181000000000e+03 1.131571922373e-04 6.300498535883e-05 5.764334280127e+00
1.181250000000e+03 -2.644682944259e-04 6.403151346926e-05 5.815242105426e+00
1.181500000000e+03 -7.071745297424e-04 6.520204086508e-05 5.866250463977e+00
1.181750000000e+03 -1.214093340631e-03 6.651418804607e-05 5.917351807664e+00
1.182000000000e+03 -1.783467381624e-03 6.796372272255e-05 5.968537829844e+00
1.182250000000e+03 -2.412661573605e-03 6.954459890590e-05 6.019799483564e+00
1.182500000000e+03 -3.098188695282e-03 7.124902145864e-05 6.071126999829e+00
1.182750000000e+03 -3.835747938707e-03 7.306753486488e-05 6.122509900642e+00
1.183000000000e+03 -4.620277023857e-03 7.498913700429e-05 6.173937013699e+00
1.183250000000e+03 -5.446016603362e-03 7.700141324540e-05 6.225396484320e+00
1.183500000000e+03 -6.306585617552e-03 7.909068514067e-05 6.276875784197e+00
1.183750000000e+03 -7.195066498012e-03 8.124218666625e-05 6.328361717777e+00
1.184000000000e+03 -8.104100100202e-03 8.344024871645e-05 6.379840429583e+00
1.184250000000e+03 -9.025986245097e-03 8.566849364444e-05 6.431297405267e+00
1.184500000000e+03 -9.952791139764e-03 8.791004209718e-05 6.482717474951e+00
1.184750000000e+03 -1.087645735828e-02 9.014772098828e-05 6.534084812523e+00
1.185000000000e+03 -1.178891538850e-02 9.236427415985e-05 6.585382933399e+00
1.185250000000e+03 -1.268219599399e-02 9.454257137675e-05 6.636594694007e+00
1.185500000000e+03 -1.354853872206e-02 9.666581291978e-05 6.687702286739e+00
1.185750000000e+03 -1.438049725780e-02 9.871773568110e-05 6.738687237173e+00
1.186000000000e+03 -1.517103880600e-02 1.006827895002e-04 6.789530400781e+00
1.186250000000e+03 -1.591363448663e-02 1.025463102438e-04 6.840211958051e+00
1.186500000000e+03 -1.660234217532e-02 1.042946808685e-04 6.890711412575e+00
1.186750000000e+03 -1.723187690759e-02 1.059154700862e-04 6.941007587412e+00
1.187000000000e+03 -1.779767116417e-02 1.073975556992e-04 6.991078624942e+00
1.187250000000e+03 -1.829592110449e-02 1.087312256354e-04 7.040901985550e+00
1.187500000000e+03 -1.872362056424e-02 1.099082578946e-04 7.090454449679e+00
1.187750000000e+03 -1.907858104141e-02 1.109219762614e-04 7.139712120533e+00
1.188000000000e+03 -1.935943841249e-02 1.117673130479e-04 7.188650428879e+00
1.188250000000e+03 -1.956564596732e-02 1.124408046277e-04 7.237244139670e+00
1.188500000000e+03 -1.969745507161e-02 1.129405955734e-04 7.285467360868e+00
1.188750000000e+03 -1.975588342302e-02 1.132664298771e-04 7.333293554171e+00
1.189000000000e+03 -1.974267265552e-02 1.134196001643e-04 7.380695548133e+00
1.189250000000e+03 -1.966023586428e-02 1.134028905830e-04 7.427645553356e+00
1.189500000000e+03 -1.951159695855e-02 1.132205104058e-04 7.474115180072e+00
1.189750000000e+03 -1.930032317301e-02 1.128780439118e-04 7.520075458046e+00
1.190000000000e+03 -1.903045180158e-02 1.123823166186e-04 7.565496858291e+00
1.190250000000e+03 -1.870641468118e-02 1.117412975460e-04 7.610349318574e+00
1.190500000000e+03 -1.833295982240e-02 1.109639898533e-04 7.654602270367e+00
1.190750000000e+03 -1.791507257918e-02 1.100603115927e-04 7.698224667878e+00
1.191000000000e+03 -1.745789964173e-02 1.090409820154e-04 7.741185022189e+00
1.191250000000e+03 -1.696667445482e-02 1.079173580233e-04 7.783451436536e+00
1.191500000000e+03 -1.644664677427e-02 1.067013374996e-04 7.824991644649e+00
1.191750000000e+03 -1.590301806432e-02 1.054052096404e-04 7.865773054169e+00
1.192000000000e+03 -1.534088316697e-02 1.040415321311e-04 7.905762794049e+00
1.192250000000e+03 -1.476517709734e-02 1.026230024965e-04 7.944927763744e+00
1.192500000000e+03 -1.418063090433e-02 1.011623365570e-04 7.983234689729e+00
1.192750000000e+03 -1.359173522880e-02 9.967215977769e-05 8.020650186719e+00
1.193000000000e+03 -1.300270960381e-02 9.816487147501e-05 8.057140821480e+00
1.193250000000e+03 -1.241748210659e-02 9.665254307392e-05 8.092673186555e+00
1.193500000000e+03 -1.183967319771e-02 9.514681707745e-05 8.127213975214e+00
1.193750000000e+03 -1.127258896121e-02 9.365881677531e-05 8.160730066693e+00
1.194000000000e+03 -1.071921852144e-02 9.219906099237e-05 8.193188614813e+00
1.194250000000e+03 -1.018223676571e-02 9.077738838642e-05 8.224557142393e+00
1.194500000000e+03 -9.664012832384e-03 8.940289275564e-05 8.254803644477e+00
1.194750000000e+03 -9.166620628138e-03 8.808386676246e-05 8.283896694310e+00
1.195000000000e+03 -8.691852235815e-03 8.682775448357e-05 8.311805554547e+00
1.195250000000e+03 -8.241234046814e-03 8.564111619899e-05 8.338500295377e+00
1.195500000000e+03 -7.816042742351e-03 8.452959337035e-05 8.363951913682e+00
1.195750000000e+03 -7.417322041945e-03 8.349790911658e-05 8.388132456072e+00
1.196000000000e+03 -7.045899061080e-03 8.254987643655e-05 8.411015143862e+00
1.196250000000e+03 -6.702399441478e-03 8.168836955183e-05 8.432574497099e+00
1.196500000000e+03 -6.387261329547e-03 8.091532834570e-05 8.452786460149e+00
1.196750000000e+03 -6.100747227878e-03 8.023179224109e-05 8.471628522799e+00
1.197000000000e+03 -5.842953956112e-03 7.963793939136e-05 8.489079838925e+00
1.197250000000e+03 -5.613820253265e-03 7.913311669253e-05 8.505121339813e+00
1.197500000000e+03 -5.413132369605e-03 7.871588132913e-05 8.519735840377e+00
1.197750000000e+03 -5.240526948857e-03 7.838404810473e-05 8.532908138648e+00
1.198000000000e+03 -5.095492210916e-03 7.813474506937e-05 8.544625104677e+00
1.198250000000e+03 -4.977367263255e-03 7.796448521491e-05 8.554875758485e+00
1.198500000000e+03 -4.885339322529e-03 7.786920123526e-05 8.563651337672e+00
1.198750000000e+03 -4.818440392515e-03 7.784428831675e-05 8.570945349672e+00
1.199000000000e+03 -4.775542582517e-03 7.788471046188e-05 8.576753611525e+00
1.199250000000e+03 -4.755352655282e-03 7.798506263329e-05 8.581074274474e+00
1.199500000000e+03 -4.756407561978e-03 7.813962843042e-05 8.583907831810e+00
1.199750000000e+03 -4.777068906764e-03 7.834244099519e-05 8.585257112526e+00
1.200000000000e+03 -4.815519693146e-03 7.858734035759e-05 8.585127256803e+00
1.200250000000e+03 -4.869761396778e-03 7.886803100046e-05 8.583525676501e+00
1.200500000000e+03 -4.937612788740e-03 7.917812268651e-05 8.580461999185e+00
1.200750000000e+03 -5.016711458747e-03 7.951123418404e-05 8.575947996012e+00
1.201000000000e+03 -5.104517850562e-03 7.986100011162e-05 8.569997494493e+00
1.201250000000e+03 -5.198321188694e-03 8.022110808625e-05 8.562626277781e+00
1.201500000000e+03 -5.295250092833e-03 8.058533413341e-05 8.553851969665e+00
1.201750000000e+03 -5.392285327345e-03 8.094759852528e-05 8.543693908302e+00
1.202000000000e+03 -5.486277063679e-03 8.130198960163e-05 8.532173008516e+00
1.202250000000e+03 -5.573966138462e-03 8.164278845771e-05 8.519311615330e+00
1.202500000000e+03 -5.652008886195e-03 8.196449145328e-05 8.505133349965e+00
1.202750000000e+03 -5.717006658523e-03 8.226182394416e-05 8.489662949849e+00
1.203000000000e+03 -5.765539148507e-03 8.252977244153e-05 8.472926104861e+00
1.203250000000e+03 -5.794201425909e-03 8.276358234324e-05 8.454949290891e+00
1.203500000000e+03 -5.799645208369e-03 8.295880453829e-05 8.435759603404e+00
1.203750000000e+03 -5.778623186540e-03 8.311129116731e-05 8.415384592758e+00
1.204000000000e+03 -5.728036404548e-03 8.321721260537e-05 8.393852101982e+00
1.204250000000e+03 -5.644984021045e-03 8.327310345416e-05 8.371190110293e+00
1.204500000000e+03 -5.526814900509e-03 8.327588214649e-05 8.347426582724e+00
1.204750000000e+03 -5.371180199892e-03 8.322287894949e-05 8.322589327694e+00
1.205000000000e+03 -5.176085680202e-03 8.311184381668e-05 8.296705864726e+00
1.205250000000e+03 -4.939943655306e-03 8.294098491951e-05 8.269803301048e+00
1.205500000000e+03 -4.661622343783e-03 8.270900353136e-05 8.241908221313e+00
1.205750000000e+03 -4.340492321919e-03 8.241513647331e-05 8.213046588706e+00
1.206000000000e+03 -3.976468202277e-03 8.205918988380e-05 8.183243660019e+00
1.206250000000e+03 -3.570045441904e-03 8.164156866775e-05 8.152523912273e+00
1.206500000000e+03 -3.122329424376e-03 8.116330556371e-05 8.120910985538e+00
1.206750000000e+03 -2.635057759835e-03 8.062610130416e-05 8.088427636884e+00
1.207000000000e+03 -2.110612855822e-03 8.003235591636e-05 8.055095710342e+00
1.207250000000e+03 -1.552025503495e-03 7.938519610898e-05 8.020936118492e+00
1.207500000000e+03 -9.629680549172e-04 7.868846484380e-05 7.985968836995e+00
1.207750000000e+03 -3.477364628831e-04 7.794673222020e-05 7.950212912650e+00
1.208000000000e+03 2.887781458326e-04 7.716530232749e-05 7.913686480830e+00
1.208250000000e+03 9.411295152514e-04 7.635021487137e-05 7.876406795545e+00
1.208500000000e+03 1.603366553830e-03 7.550814138557e-05 7.838390266728e+00
1.208750000000e+03 2.269094467152e-03 7.464641139607e-05 7.799652508032e+00
1.209000000000e+03 2.931545195827e-03 7.377296105515e-05 7.760208389696e+00
1.209250000000e+03 3.583656766760e-03 7.289625873380e-05 7.720072099680e+00
1.209500000000e+03 4.218160007499e-03 7.202522534144e-05 7.679257207220e+00
1.209750000000e+03 4.827671296507e-03 7.116914502106e-05 7.637776731394e+00
1.210000000000e+03 5.404789981847e-03 7.033756412075e-05 7.595643210953e+00
1.210250000000e+03 5.942198775095e-03 6.954018023148e-05 7.552868776570e+00
1.210500000000e+03 6.432765521526e-03 6.878672315747e-05 7.509465220724e+00
1.210750000000e+03 6.869644137349e-03 6.808682924062e-05 7.465444068553e+00
1.211000000000e+03 7.246373364087e-03 6.744991133376e-05 7.420816645656e+00
1.211250000000e+03 7.556971518033e-03 6.688502716629e-05 7.375594142483e+00
1.211500000000e+03 7.796025219866e-03 6.640074873129e-05 7.329787676611e+00
1.211750000000e+03 7.958771811766e-03 6.600503213589e-05 7.283408347638e+00
1.212000000000e+03 8.041172489294e-03 6.570509486320e-05 7.236467290004e+00
1.212250000000e+03 8.039976149106e-03 6.550729947774e-05 7.188975719114e+00
1.212500000000e+03 7.952772698398e-03 6.541704634655e-05 7.140944971885e+00
1.212750000000e+03 7.778034068858e-03 6.543867987086e-05 7.092386543670e+00
1.213000000000e+03 7.515145190999e-03 6.557540410954e-05 7.043312115197e+00
1.213250000000e+03 7.164420076621e-03 6.582921933962e-05 6.993733579834e+00
1.213500000000e+03 6.727108514697e-03 6.620086971917e-05 6.943663059025e+00
1.213750000000e+03 6.205387501331e-03 6.668978083585e-05 6.893112918985e+00
1.214000000000e+03 5.602343914425e-03 6.729408337708e-05 6.842095775852e+00
1.214250000000e+03 4.921942866690e-03 6.801059889003e-05 6.790624502572e+00
1.214500000000e+03 4.168987315701e-03 6.883483625938e-05 6.738712227448e+00
1.214750000000e+03 3.349067694552e-03 6.976102890749e-05 6.686372328990e+00
1.215000000000e+03 2.468500710231e-03 7.078218032641e-05 6.633618432142e+00
1.215250000000e+03 1.534262638412e-03 7.189013366454e-05 6.580464395355e+00
1.215500000000e+03 5.539129097861e-04 7.307564750811e-05 6.526924302909e+00
1.215750000000e+03 -4.644859782669e-04 7.432848174355e-05 6.473012448597e+00
1.216000000000e+03 -1.512455829616e-03 7.563749707423e-05 6.418743325850e+00
1.216250000000e+03 -2.581192333030e-03 7.699077341000e-05 6.364131610597e+00
1.216500000000e+03 -3.661658914071e-03 7.837572965264e-05 6.309192148657e+00
1.216750000000e+03 -4.744682470648e-03 7.977924923758e-05 6.253939943444e+00
1.217000000000e+03 -5.821049661035e-03 8.118781776634e-05 6.198390139800e+00
1.217250000000e+03 -6.881604323310e-03 8.258766434513e-05 6.142558014964e+00
1.217500000000e+03 -7.917343765031e-03 8.396490710147e-05 6.086458964137e+00
1.217750000000e+03 -8.919513902290e-03 8.530569936638e-05 6.030108490911e+00
1.218000000000e+03 -9.879701758544e-03 8.659637794448e-05 5.973522198372e+00
1.218250000000e+03 -1.078992512601e-02 8.782361290446e-05 5.916715777412e+00
1.218500000000e+03 -1.164271816232e-02 8.897454901721e-05 5.859704998726e+00
1.218750000000e+03 -1.243121193153e-02 9.003694467788e-05 5.802505704963e+00
1.219000000000e+03 -1.314921000380e-02 9.099929717682e-05 5.745133799759e+00
1.219250000000e+03 -1.379125694448e-02 9.185099571160e-05 5.687605239671e+00
1.219500000000e+03 -1.435270005452e-02 9.258244109200e-05 5.629936023649e+00
1.219750000000e+03 -1.482974237413e-02 9.318513786946e-05 5.572142183146e+00
1.220000000000e+03 -1.521948828823e-02 9.365180118304e-05 5.514239768110e+00
1.220250000000e+03 -1.551997848720e-02 9.397644385209e-05 5.456244834472e+00
1.220500000000e+03 -1.573021565053e-02 9.415445368940e-05 5.398173428350e+00
1.220750000000e+03 -1.585017866208e-02 9.418265065070e-05 5.340041569902e+00
1.221000000000e+03 -1.588082735140e-02 9.405931260234e-05 5.281865232875e+00
1.221250000000e+03 -1.582409438081e-02 9.378422721909e-05 5.223660324665e+00
1.221500000000e+03 -1.568286544509e-02 9.335868815519e-05 5.165442664762e+00
1.221750000000e+03 -1.546094942988e-02 9.278548734570e-05 5.107227958790e+00
1.222000000000e+03 -1.516303438267e-02 9.206888460525e-05 5.049031775248e+00
1.222250000000e+03 -1.479463369116e-02 9.121456165176e-05 4.990869518270e+00
1.222500000000e+03 -1.436202091204e-02 9.022955993784e-05 4.932756400711e+00
1.222750000000e+03 -1.387215248217e-02 8.912219174700e-05 4.874707418509e+00
1.223000000000e+03 -1.333258257586e-02 8.790194109107e-05 4.816737323189e+00
1.223250000000e+03 -1.275136673502e-02 8.657934910075e-05 4.758860598026e+00
1.223500000000e+03 -1.213695883481e-02 8.516588167926e-05 4.701091434044e+00
1.223750000000e+03 -1.149810066369e-02 8.367377484497e-05 4.643443709406e+00
1.224000000000e+03 -1.084370554227e-02 8.211588272847e-05 4.585930972012e+00
1.224250000000e+03 -1.018273850177e-02 8.050551007266e-05 4.528566425762e+00
1.224500000000e+03 -9.524093493063e-03 7.885623450660e-05 4.471362921604e+00
1.224750000000e+03 -8.876470074286e-03 7.718172493609e-05 4.414332953955e+00
1.225000000000e+03 -8.248250914804e-03 7.549555636985e-05 4.357488663040e+00
1.225250000000e+03 -7.647382176873e-03 7.381102532475e-05 4.300841843839e+00
1.225500000000e+03 -7.081258935325e-03 7.214096787420e-05 4.244403961909e+00
1.225750000000e+03 -6.556616268839e-03 7.049758200120e-05 4.188186177414e+00
1.226000000000e+03 -6.079429461066e-03 6.889225929324e-05 4.132199376376e+00
1.226250000000e+03 -5.654823684952e-03 6.733542677120e-05 4.076454210394e+00
1.226500000000e+03 -5.286995974188e-03 6.583640319213e-05 4.020961143798e+00
1.226750000000e+03 -4.979148975022e-03 6.440326843160e-05 3.965730509868e+00
1.227000000000e+03 -4.733440123560e-03 6.304275400393e-05 3.910772573400e+00
1.227250000000e+03 -4.550945585229e-03 6.176015217041e-05 3.856097600947e+00
1.227500000000e+03 -4.431640469938e-03 6.055924737217e-05 3.801715937555e+00
1.227750000000e+03 -4.374396539703e-03 5.944227192128e-05 3.747638088662e+00
1.228000000000e+03 -4.376995926066e-03 5.840988472255e-05 3.693874807886e+00
1.228250000000e+03 -4.436163966695e-03 5.746117741426e-05 3.640437186936e+00
1.228500000000e+03 -4.547617551525e-03 5.659370426614e-05 3.587336749872e+00
1.228750000000e+03 -4.706131724478e-03 5.580354017509e-05 3.534585546718e+00
1.229000000000e+03 -4.905620792918e-03 5.508536169230e-05 3.482196248879e+00
1.229250000000e+03 -5.139235528087e-03 5.443255359738e-05 3.430182241228e+00
1.229500000000e+03 -5.399473032747e-03 5.383733796735e-05 3.378557712192e+00
1.229750000000e+03 -5.678298856764e-03 5.329092269138e-05 3.327337739355e+00
1.230000000000e+03 -5.967279430563e-03 5.278366425104e-05 3.276538367664e+00
1.230250000000e+03 -6.257722227812e-03 5.230527566180e-05 3.226176681707e+00
1.230500000000e+03 -6.540821895866e-03 5.184500730410e-05 3.176270866986e+00
1.230750000000e+03 -6.807810002937e-03 5.139185325717e-05 3.126840262461e+00
1.231000000000e+03 -7.050105409960e-03 5.093476731760e-05 3.077905399360e+00
1.231250000000e+03 -7.259463700108e-03 5.046288197780e-05 3.029488028579e+00
1.231500000000e+03 -7.428121684417e-03 4.996572201363e-05 2.981611132094e+00
1.231750000000e+03 -7.548936239402e-03 4.943342058411e-05 2.934298920643e+00
1.232000000000e+03 -7.615513382184e-03 4.885690704418e-05 2.887576814244e+00
1.232250000000e+03 -7.622325878745e-03 4.822809725971e-05 2.841471406351e+00
1.232500000000e+03 -7.564818443794e-03 4.754007191554e-05 2.796010411431e+00
1.232750000000e+03 -7.439495885135e-03 4.678722144533e-05 2.751222594214e+00
1.233000000000e+03 -7.243995936693e-03 4.596537355428e-05 2.707137682929e+00
1.233250000000e+03 -6.977142407824e-03 4.507189316411e-05 2.663786264902e+00
1.233500000000e+03 -6.638978760441e-03 4.410575371805e-05 2.621199666099e+00
1.233750000000e+03 -6.230782577406e-03 4.306758060185e-05 2.579409815940e+00
1.234000000000e+03 -5.755058112722e-03 4.195966232562e-05 2.538449097402e+00
1.234250000000e+03 -5.215508915370e-03 4.078593083690e-05 2.498350184940e+00
1.234500000000e+03 -4.616989394701e-03 3.955191048235e-05 2.459145871311e+00
1.234750000000e+03 -3.965437752559e-03 3.826463799544e-05 2.420868886049e+00
1.235000000000e+03 -3.267789157037e-03 3.693255244022e-05 2.383551706939e+00
1.235250000000e+03 -2.531871787699e-03 3.556535829324e-05 2.347226367228e+00
1.235500000000e+03 -1.766287691131e-03 3.417386591617e-05 2.311924261701e+00
1.235750000000e+03 -9.802791097869e-04 3.276980929734e-05 2.277675953106e+00
1.236000000000e+03 -1.835833454787e-04 3.136564732817e-05 2.244510982063e+00
1.236250000000e+03 6.137215068981e-04 2.997435065025e-05 2.212457683635e+00
1.236500000000e+03 1.401378010177e-03 2.860917839370e-05 2.181543011944e+00
1.236750000000e+03 2.169114785452e-03 2.728344388658e-05 2.151792375671e+00
1.237000000000e+03 2.906813682602e-03 2.601031165780e-05 2.123229487429e+00
1.237250000000e+03 3.604675393384e-03 2.480253694942e-05 2.095876227276e+00
1.237500000000e+03 4.253381179755e-03 2.367225820879e-05 2.069752523703e+00
1.237750000000e+03 4.844248330893e-03 2.263079278964e-05 2.044876253029e+00
1.238000000000e+03 5.369375584451e-03 2.168844064848e-05 2.021263157163e+00
1.238250000000e+03 5.821777959459e-03 2.085430632698e-05 1.998926782927e+00
1.238500000000e+03 6.195506383426e-03 2.013614476898e-05 1.977878440396e+00
1.238750000000e+03 6.485752543892e-03 1.954022750983e-05 1.958127183482e+00
1.239000000000e+03 6.688934501962e-03 1.907123709696e-05 1.939679809365e+00
1.239250000000e+03 6.802764121823e-03 1.873218592047e-05 1.922540879404e+00
1.239500000000e+03 6.826292315829e-03 1.852436575608e-05 1.906712757477e+00
1.239750000000e+03 6.759934060568e-03 1.844732391801e-05 1.892195668005e+00
1.240000000000e+03 6.605469444185e-03 1.849887119015e-05 1.878987768638e+00
1.240250000000e+03 6.366023585448e-03 1.867511549686e-05 1.867085239871e+00
1.240500000000e+03 6.046023045506e-03 1.897052669114e-05 1.856482386697e+00
1.240750000000e+03 5.651130305766e-03 1.937802730367e-05 1.847171751585e+00
1.241000000000e+03 5.188157961259e-03 1.988910761394e-05 1.839144238433e+00
1.241250000000e+03 4.664962246436e-03 2.049396457676e-05 1.832389242584e+00
1.241500000000e+03 4.090318863967e-03 2.118165956044e-05 1.826894787075e+00
1.241750000000e+03 3.473782651998e-03 2.194030717004e-05 1.822647662779e+00
1.242000000000e+03 2.825533139094e-03 2.275726276132e-05 1.819633569074e+00
1.242250000000e+03 2.156209262098e-03 2.361932574224e-05 1.817837256605e+00
1.242500000000e+03 1.476735186186e-03 2.451295632516e-05 1.817242666276e+00
1.242750000000e+03 7.981408405398e-04 2.542449498277e-05 1.817833066207e+00
1.243000000000e+03 1.313801675761e-04 2.634038314395e-05 1.819591182537e+00
1.243250000000e+03 -5.128500000248e-04 2.724738202287e-05 1.822499327318e+00
1.243500000000e+03 -1.124286656646e-03 2.813278400515e-05 1.826539515520e+00
1.243750000000e+03 -1.693270818980e-03 2.898461508133e-05 1.831693578808e+00
1.244000000000e+03 -2.210906740508e-03 2.979182285640e-05 1.837943266496e+00
1.244250000000e+03 -2.669209169881e-03 3.054444891654e-05 1.845270342466e+00
1.244500000000e+03 -3.061234116501e-03 3.123377999498e-05 1.853656668837e+00
1.244750000000e+03 -3.381192454564e-03 3.185247884357e-05 1.863084283511e+00
1.245000000000e+03 -3.624543868174e-03 3.239469006788e-05 1.873535469052e+00
1.245250000000e+03 -3.788068475789e-03 3.285611487658e-05 1.884992809856e+00
1.245500000000e+03 -3.869917229170e-03 3.323406530845e-05 1.897439245722e+00
1.245750000000e+03 -3.869637537161e-03 3.352748689867e-05 1.910858112988e+00
1.246000000000e+03 -3.788176544564e-03 3.373695363817e-05 1.925233183338e+00
1.246250000000e+03 -3.627859640314e-03 3.386463924118e-05 1.940548691576e+00
1.246500000000e+03 -3.392346927580e-03 3.391424258517e-05 1.956789362251e+00
1.246750000000e+03 -3.086566694253e-03 3.389091121409e-05 1.973940427126e+00
1.247000000000e+03 -2.716628913384e-03 3.380113493268e-05 1.991987642338e+00
1.247250000000e+03 -2.289719265202e-03 3.365261373833e-05 2.010917299586e+00
1.247500000000e+03 -1.813976366502e-03 3.345411057090e-05 2.030716235001e+00
1.247750000000e+03 -1.298354641504e-03 3.321528929742e-05 2.051371837806e+00
1.248000000000e+03 -7.524750236604e-04 3.294654282227e-05 2.072872054644e+00
1.248250000000e+03 -1.864666339298e-04 3.265881284992e-05 2.095205395809e+00
1.248500000000e+03 3.891978494403e-04 3.236340679832e-05 2.118360938933e+00
1.248750000000e+03 9.638699842268e-04 3.207181562079e-05 2.142328332364e+00
1.249000000000e+03 1.526893824713e-03 3.179553383112e-05 2.167097799801e+00
1.249250000000e+03 2.067771460166e-03 3.154588847207e-05 2.192660142987e+00
1.249500000000e+03 2.576323067571e-03 3.133387795951e-05 2.219006743790e+00
1.249750000000e+03 3.042839328872e-03 3.117002251768e-05 2.246129567127e+00
1.250000000000e+03 3.458223088317e-03 3.106423159327e-05 2.274021160587e+00
1.250250000000e+03 3.814118713049e-03 3.102568609750e-05 2.302674653357e+00
1.250500000000e+03 4.103026714650e-03 3.106274041950e-05 2.332083751114e+00
1.250750000000e+03 4.318402982587e-03 3.118284087780e-05 2.362242729926e+00
1.251000000000e+03 4.454740332871e-03 3.139246454098e-05 2.393146423843e+00
1.251250000000e+03 4.507631979424e-03 3.169707589015e-05 2.424790207699e+00
1.251500000000e+03 4.473817056670e-03 3.210109924701e-05 2.457169976373e+00
1.251750000000e+03 4.351206885859e-03 3.260791043233e-05 2.490282115561e+00
1.252000000000e+03 4.138892674733e-03 3.321984098006e-05 2.524123465532e+00
1.252250000000e+03 3.837136129838e-03 3.393819579800e-05 2.558691280167e+00
1.252500000000e+03 3.447341906194e-03 3.476327865445e-05 2.593983174842e+00
1.252750000000e+03 2.972014734069e-03 3.569443556287e-05 2.629997068951e+00
1.253000000000e+03 2.414702213438e-03 3.673010152425e-05 2.666731121082e+00
1.253250000000e+03 1.779924277708e-03 3.786784240331e-05 2.704183654218e+00
1.253500000000e+03 1.073092188272e-03 3.910441465885e-05 2.742353078022e+00
1.253750000000e+03 3.004175580694e-04 4.043581185906e-05 2.781237801510e+00
1.254000000000e+03 -5.311851262114e-04 4.185731571590e-05 2.820836144251e+00
1.254250000000e+03 -1.414202116264e-03 4.336356190354e-05 2.861146240323e+00
1.254500000000e+03 -2.340627187294e-03 4.494858956322e-05 2.902165943156e+00
1.254750000000e+03 -3.302070234253e-03 4.660589183450e-05 2.943892726193e+00
1.255000000000e+03 -4.289865952451e-03 4.832846598898e-05 2.986323587296e+00
1.255250000000e+03 -5.295180712419e-03 5.010886098802e-05 3.029454952349e+00
1.255500000000e+03 -6.309116972269e-03 5.193922534541e-05 3.073282585524e+00
1.255750000000e+03 -7.322813180950e-03 5.381135335467e-05 3.117801502990e+00
1.256000000000e+03 -8.327538962617e-03 5.571673217039e-05 3.163005894926e+00
1.256250000000e+03 -9.314783848525e-03 5.764658916976e-05 3.208889054973e+00
1.256500000000e+03 -1.027634019088e-02 5.959194061533e-05 3.255443321233e+00
1.256750000000e+03 -1.120437832165e-02 6.154364106842e-05 3.302660026743e+00
1.257000000000e+03 -1.209151463066e-02 6.349243759071e-05 3.350529462574e+00
1.257250000000e+03 -1.293087220285e-02 6.542902584736e-05 3.399040853833e+00
1.257500000000e+03 -1.371613329285e-02 6.734410918954e-05 3.448182347895e+00
1.257750000000e+03 -1.444158518114e-02 6.922845677851e-05 3.497941017828e+00
1.258000000000e+03 -1.510215750627e-02 7.107297062148e-05 3.548302877871e+00
1.258250000000e+03 -1.569345221499e-02 7.286875279500e-05 3.599252912129e+00
1.258500000000e+03 -1.621176713327e-02 7.460717424729e-05 3.650775117470e+00
1.258750000000e+03 -1.665411152847e-02 7.627994352433e-05 3.702852557183e+00
1.259000000000e+03 -1.701821487551e-02 7.787917707269e-05 3.755467426047e+00
1.259250000000e+03 -1.730252970779e-02 7.939746972832e-05 3.808601126752e+00
1.259500000000e+03 -1.750622697572e-02 8.082796255454e-05 3.862234353553e+00
1.259750000000e+03 -1.762918598627e-02 8.216440913703e-05 3.916347184798e+00
1.260000000000e+03 -1.767197831466e-02 8.340123862263e-05 3.970919181153e+00
1.260250000000e+03 -1.763584569414e-02 8.453361382504e-05 4.025929487805e+00
1.260500000000e+03 -1.752267328906e-02 8.555748452962e-05 4.081356940304e+00
1.260750000000e+03 -1.733495738618e-02 8.646963455888e-05 4.137180170830e+00
1.261000000000e+03 -1.707576907371e-02 8.726772161166e-05 4.193377714405e+00
1.261250000000e+03 -1.674871341876e-02 8.795030995176e-05 4.249928112587e+00
1.261500000000e+03 -1.635788501145e-02 8.851689373851e-05 4.306810013397e+00
1.261750000000e+03 -1.590782042793e-02 8.896791232182e-05 4.364002265849e+00
1.262000000000e+03 -1.540344767026e-02 8.930475551466e-05 4.421484007581e+00
1.262250000000e+03 -1.485003348572e-02 8.952975920817e-05 4.479234743972e+00
1.262500000000e+03 -1.425312878724e-02 8.964619074175e-05 4.537234417932e+00
1.262750000000e+03 -1.361851280140e-02 8.965822407866e-05 4.595463469083e+00
1.263000000000e+03 -1.295213641043e-02 8.957090428185e-05 4.653902880743e+00
1.263250000000e+03 -1.226006518128e-02 8.939010215589e-05 4.712534214948e+00
1.263500000000e+03 -1.154842260143e-02 8.912245827400e-05 4.771339634429e+00
1.263750000000e+03 -1.082333390033e-02 8.877531757212e-05 4.830301910310e+00
1.264000000000e+03 -1.009087104666e-02 8.835665432511e-05 4.889404416885e+00
1.264250000000e+03 -9.356999245669e-03 8.787498837823e-05 4.948631112039e+00
1.264500000000e+03 -8.627525453895e-03 8.733929342203e-05 5.007966504655e+00
1.264750000000e+03 -7.908049165266e-03 8.675889809767e-05 5.067395607973e+00
1.265000000000e+03 -7.203916012587e-03 8.614338076382e-05 5.126903881289e+00
1.265250000000e+03 -6.520174371249e-03 8.550245917746e-05 5.186477159465e+00
1.265500000000e+03 -5.861535393144e-03 8.484587661731e-05 5.246101572490e+00
1.265750000000e+03 -5.232336594501e-03 8.418328510978e-05 5.305763454618e+00
1.266000000000e+03 -4.636509440401e-03 8.352412774143e-05 5.365449246705e+00
1.266250000000e+03 -4.077550996371e-03 8.287752161371e-05 5.425145391726e+00
1.266500000000e+03 -3.558499877876e-03 8.225214245339e-05 5.484838225619e+00
1.266750000000e+03 -3.081916720042e-03 8.165611323874e-05 5.544513865894e+00
1.267000000000e+03 -2.649869093972e-03 8.109689877278e-05 5.604158098339e+00
1.267250000000e+03 -2.263921278509e-03 8.058119613105e-05 5.663756266004e+00
1.267500000000e+03 -1.925128615682e-03 8.011485443721e-05 5.723293159617e+00
1.267750000000e+03 -1.634036810616e-03 7.970281629971e-05 5.782752914346e+00
1.268000000000e+03 -1.390685761898e-03 7.934901587950e-05 5.842118911396e+00
1.268250000000e+03 -1.194618358328e-03 7.905633155370e-05 5.901373689330e+00
1.268500000000e+03 -1.044893648189e-03 7.882654855154e-05 5.960498863616e+00
1.268750000000e+03 -9.401049256657e-04 7.866033422546e-05 6.019475058531e+00
1.269000000000e+03 -8.784019145155e-04 7.855722922159e-05 6.078281850256e+00
1.269250000000e+03 -8.575175143163e-04 7.851565628791e-05 6.136897723692e+00
1.269500000000e+03 -8.747981589358e-04 7.853294635385e-05 6.195300042889e+00
1.269750000000e+03 -9.272382371168e-04 7.860538256882e-05 6.253465036265e+00
1.270000000000e+03 -1.011517591984e-03 7.872826134714e-05 6.311367796008e+00
1.270250000000e+03 -1.124042314956e-03 7.889597060426e-05 6.368982292831e+00
1.270500000000e+03 -1.260988046882e-03 7.910208258757e-05 6.426281405050e+00
1.270750000000e+03 -1.418345660008e-03 7.933946734084e-05 6.483236961883e+00
1.271000000000e+03 -1.591968482117e-03 7.960041446908e-05 6.539819800588e+00
1.271250000000e+03 -1.777621103486e-03 7.987673204271e-05 6.595999836566e+00
1.271500000000e+03 -1.971028655178e-03 8.015992252783e-05 6.651746145558e+00
1.271750000000e+03 -2.167926282513e-03 8.044132296903e-05 6.707027056951e+00
1.272000000000e+03 -2.364108129034e-03 8.071225011300e-05 6.761810257140e+00
1.272250000000e+03 -2.555475227781e-03 8.096414871131e-05 6.816062901985e+00
1.272500000000e+03 -2.738081512765e-03 8.118873827209e-05 6.869751736660e+00
1.272750000000e+03 -2.908177367727e-03 8.137817073736e-05 6.922843221592e+00
1.273000000000e+03 -3.062250371413e-03 8.152514710441e-05 6.975303663726e+00
1.273250000000e+03 -3.197062475154e-03 8.162304327611e-05 7.027099350959e+00
1.273500000000e+03 -3.309683132825e-03 8.166603517062e-05 7.078196688797e+00
1.273750000000e+03 -3.397518434455e-03 8.164918805262e-05 7.128562338608e+00
1.274000000000e+03 -3.458335232567e-03 8.156854164226e-05 7.178163355235e+00
1.274250000000e+03 -3.490280179088e-03 8.142117756069e-05 7.226967323014e+00
1.274500000000e+03 -3.491894108659e-03 8.120526415889e-05 7.274942490269e+00
1.274750000000e+03 -3.462120417479e-03 8.092008215935e-05 7.322057898631e+00
1.275000000000e+03 -3.400308682834e-03 8.056603220377e-05 7.368283508492e+00
1.275250000000e+03 -3.306213183842e-03 8.014462267866e-05 7.413590318227e+00
1.275500000000e+03 -3.179985683974e-03 7.965843565247e-05 7.457950475748e+00
1.275750000000e+03 -3.022164627953e-03 7.911108439554e-05 7.501337382938e+00
1.276000000000e+03 -2.833658784438e-03 7.850714851981e-05 7.543725790083e+00
1.276250000000e+03 -2.615728179368e-03 7.785208945199e-05 7.585091881293e+00
1.276500000000e+03 -2.369960880771e-03 7.715215511261e-05 7.625413348750e+00
1.276750000000e+03 -2.098246919904e-03 7.641428924360e-05 7.664669455837e+00
1.277000000000e+03 -1.802750683122e-03 7.564600981971e-05 7.702841088817e+00
1.277250000000e+03 -1.485880744870e-03 7.485529670054e-05 7.739910796016e+00
1.277500000000e+03 -1.150259056451e-03 7.405046795469e-05 7.775862814773e+00
1.277750000000e+03 -7.986889727108e-04 7.324004649556e-05 7.810683085871e+00
1.278000000000e+03 -4.341237768428e-04 7.243264402634e-05 7.844359255479e+00
1.278250000000e+03 -5.963471284348e-05 7.163684017059e-05 7.876880664666e+00
1.278500000000e+03 3.216203103878e-04 7.086105328832e-05 7.908238327090e+00
1.278750000000e+03 7.064267737521e-04 7.011342793620e-05 7.938424894728e+00
1.279000000000e+03 1.091542981405e-03 6.940172151057e-05 7.967434612834e+00
1.279250000000e+03 1.473728024867e-03 6.873320775544e-05 7.995263264901e+00
1.279500000000e+03 1.849768294552e-03 6.811458331096e-05 8.021908107444e+00
1.279750000000e+03 2.216502592304e-03 6.755188216259e-05 8.047367797192e+00
1.280000000000e+03 2.570845591415e-03 6.705040086680e-05 8.071642310718e+00
1.280250000000e+03 2.909809823609e-03 6.661464560076e-05 8.094732857891e+00
1.280500000000e+03 3.230525768125e-03 6.624828337015e-05 8.116641791539e+00
1.280750000000e+03 3.530260798683e-03 6.595411138180e-05 8.137372512379e+00
1.281000000000e+03 3.806436159984e-03 6.573401974480e-05 8.156929373584e+00
1.281250000000e+03 4.056642600663e-03 6.558897082104e-05 8.175317584319e+00
1.281500000000e+03 4.278653858776e-03 6.551901972088e-05 8.192543115550e+00
1.281750000000e+03 4.470439664758e-03 6.552332931642e-05 8.208612606527e+00
1.282000000000e+03 4.630176177195e-03 6.560019683866e-05 8.223533277069e+00
1.282250000000e+03 4.756254713443e-03 6.574709574930e-05 8.237312845345e+00
1.282500000000e+03 4.847290116860e-03 6.596072770113e-05 8.249959449666e+00
1.282750000000e+03 4.902125551668e-03 6.623709037357e-05 8.261481581223e+00
1.283000000000e+03 4.919837642087e-03 6.657155254713e-05 8.271888021086e+00
1.283250000000e+03 4.899737898674e-03 6.695893039982e-05 8.281187789640e+00
1.283500000000e+03 4.841374133796e-03 6.739356970809e-05 8.289390101237e+00
1.283750000000e+03 4.744528487051e-03 6.786950559923e-05 8.296504331423e+00
1.284000000000e+03 4.609214761841e-03 6.838052061386e-05 8.302539990785e+00
1.284250000000e+03 4.435673807278e-03 6.892025906444e-05 8.307506707764e+00
1.284500000000e+03 4.224366413552e-03 6.948234476881e-05 8.311414221472e+00
1.284750000000e+03 3.975965578854e-03 7.006050082087e-05 8.314272378899e+00
1.285000000000e+03 3.691346639943e-03 7.064866913492e-05 8.316091140179e+00
1.285250000000e+03 3.371576289043e-03 7.124105999637e-05 8.316880588917e+00
1.285500000000e+03 3.017901045981e-03 7.183231163391e-05 8.316650943873e+00
1.285750000000e+03 2.631734332598e-03 7.241757962984e-05 8.315412574973e+00
1.286000000000e+03 2.214642931747e-03 7.299261463103e-05 8.313176020745e+00
1.286250000000e+03 1.768333294706e-03 7.355383497457e-05 8.309952002409e+00
1.286500000000e+03 1.294636954068e-03 7.409838748590e-05 8.305751439179e+00
1.286750000000e+03 7.954959006289e-04 7.462419200005e-05 8.300585459815e+00
1.287000000000e+03 2.729477856971e-04 7.512997092649e-05 8.294465410077e+00
1.287250000000e+03 -2.708887894482e-04 7.561526154357e-05 8.287402854908e+00
1.287500000000e+03 -8.338286323118e-04 7.608041087298e-05 8.279409577796e+00
1.287750000000e+03 -1.413633961664e-03 7.652655417148e-05 8.270497567981e+00
1.288000000000e+03 -2.008027591643e-03 7.695557484352e-05 8.260679005905e+00
1.288250000000e+03 -2.614705328858e-03 7.737004882205e-05 8.249966238267e+00
1.288500000000e+03 -3.231346956668e-03 7.777317232621e-05 8.238371749143e+00
1.288750000000e+03 -3.855627022890e-03 7.816867725832e-05 8.225908116301e+00
1.289000000000e+03 -4.485223169713e-03 7.856073052601e-05 8.212587970392e+00
1.289250000000e+03 -5.117824901279e-03 7.895382027337e-05 8.198423936782e+00
1.289500000000e+03 -5.751139560748e-03 7.935263955455e-05 8.183428581874e+00
1.289750000000e+03 -6.382899125782e-03 7.976200239443e-05 8.167614344207e+00
1.290000000000e+03 -7.010864586720e-03 8.018667494888e-05 8.150993471087e+00
1.290250000000e+03 -7.632831261687e-03 8.063124912788e-05 8.133577943091e+00
1.290500000000e+03 -8.246632163037e-03 8.110002649325e-05 8.115379405574e+00
1.290750000000e+03 -8.850142594305e-03 8.159690770984e-05 8.096409091407e+00
1.291000000000e+03 -9.441283464904e-03 8.212524756213e-05 8.076677752399e+00
1.291250000000e+03 -1.001802590544e-02 8.268775275044e-05 8.056195585537e+00
1.291500000000e+03 -1.057839503863e-02 8.328641568889e-05 8.034972169701e+00
1.291750000000e+03 -1.112047519326e-02 8.392242274510e-05 8.013016401041e+00
1.292000000000e+03 -1.164241495530e-02 8.459608347763e-05 7.990336438517e+00
1.292250000000e+03 -1.214243293950e-02 8.530677931345e-05 7.966939656157e+00
1.292500000000e+03 -1.261882434882e-02 8.605293080188e-05 7.942832601126e+00
1.292750000000e+03 -1.306996778290e-02 8.683195995782e-05 7.918020963784e+00
1.293000000000e+03 -1.349433255411e-02 8.764033670791e-05 7.892509557828e+00
1.293250000000e+03 -1.389048647153e-02 8.847359861341e-05 7.866302308950e+00
1.293500000000e+03 -1.425710386243e-02 8.932635452499e-05 7.839402257384e+00
1.293750000000e+03 -1.459297379345e-02 9.019235537627e-05 7.811811572535e+00
1.294000000000e+03 -1.489700830091e-02 9.106457240479e-05 7.783531577139e+00
1.294250000000e+03 -1.516825047439e-02 9.193528813703e-05 7.754562786245e+00
1.294500000000e+03 -1.540588224155e-02 9.279620163924e-05 7.724904956393e+00
1.294750000000e+03 -1.560923175469e-02 9.363854643807e-05 7.694557148286e+00
1.295000000000e+03 -1.577777989337e-02 9.445321898527e-05 7.663517796807e+00
1.295250000000e+03 -1.591116592452e-02 9.523093102926e-05 7.631784794547e+00
1.295500000000e+03 -1.600919222179e-02 9.596232811415e-05 7.599355582009e+00
1.295750000000e+03 -1.607182804261e-02 9.663812261468e-05 7.566227247786e+00
1.296000000000e+03 -1.609921161589e-02 9.724927992255e-05 7.532396631824e+00
1.296250000000e+03 -1.609165131079e-02 9.778715330577e-05 7.497860436488e+00
1.296500000000e+03 -1.604962524986e-02 9.824362173863e-05 7.462615339022e+00
1.296750000000e+03 -1.597377948679e-02 9.861122018170e-05 7.426658106955e+00
1.297000000000e+03 -1.586492437235e-02 9.888329390970e-05 7.389985710593e+00
1.297250000000e+03 -1.572402953362e-02 9.905409244534e-05 7.352595435556e+00
1.297500000000e+03 -1.555221726993e-02 9.911886632019e-05 7.314484990863e+00
1.297750000000e+03 -1.535075424089e-02 9.907397958145e-05 7.275652609865e+00
1.298000000000e+03 -1.512104190072e-02 9.891699373582e-05 7.236097146025e+00
1.298250000000e+03 -1.486460546848e-02 9.864669066931e-05 7.195818158484e+00
1.298500000000e+03 -1.458308196408e-02 9.826312348296e-05 7.154815988974e+00
1.298750000000e+03 -1.427820719359e-02 9.776763544808e-05 7.113091827214e+00
1.299000000000e+03 -1.395180218732e-02 9.716286587824e-05 7.070647765561e+00
1.299250000000e+03 -1.360575895203e-02 9.645273103706e-05 7.027486840848e+00
1.299500000000e+03 -1.324202631865e-02 9.564238423690e-05 6.983613065155e+00
1.299750000000e+03 -1.286259535053e-02 9.473815938865e-05 6.939031442840e+00
1.300000000000e+03 -1.246948548247e-02 9.374749602514e-05 6.893747977368e+00
1.300250000000e+03 -1.206473075651e-02 9.267884814496e-05 6.847769665434e+00
1.300500000000e+03 -1.165036661330e-02 9.154157801686e-05 6.801104480103e+00
1.300750000000e+03 -1.122841781546e-02 9.034582690787e-05 6.753761345899e+00
1.301000000000e+03 -1.080088666346e-02 8.910238707135e-05 6.705750103285e+00
1.301250000000e+03 -1.036974233294e-02 8.782255642104e-05 6.657081466995e+00
1.301500000000e+03 -9.936910651896e-03 8.651798271397e-05 6.607766976710e+00
1.301750000000e+03 -9.504265162521e-03 8.520050323502e-05 6.557818945684e+00
1.302000000000e+03 -9.073618302649e-03 8.388197870912e-05 6.507250403538e+00
1.302250000000e+03 -8.646713485414e-03 8.257412815324e-05 6.456075038778e+00
1.302500000000e+03 -8.225217618085e-03 8.128836374899e-05 6.404307140567e+00
[truncated: 12,449 more chars]
