# Supplementary material for: Tracking Charge Migration with Frequency-Matched Strobo-Spectroscopy
Source: J Phys Chem A. 2024 Jan 2;128(1):20–7. doi: 10.1021/acs.jpca.3c04234 (PMC10788909; doi:10.1021/acs.jpca.3c04234)
Supplement: Supplementary file 2 — jp3c04234_si_002.zip [file jp3c04234_si_002.zip › supplemental data/Data/dipoles/CM-orbital/tau=3.3125.txt]

# CM-orbital-resolved dipole moment for tau = 3.3125 o.c.
0.000000000000e+00 -1.706603541705e-03 2.359602496194e-05 1.638377480866e+00
2.500000000000e-01 -1.707058410154e-03 2.360298516163e-05 1.638690852022e+00
5.000000000000e-01 -1.708427054077e-03 2.362398085320e-05 1.639631853240e+00
7.500000000000e-01 -1.710734664764e-03 2.365931203480e-05 1.641200881790e+00
1.000000000000e+00 -1.713994232439e-03 2.370911855842e-05 1.643385805427e+00
1.250000000000e+00 -1.718185805339e-03 2.377328461778e-05 1.646161435104e+00
1.500000000000e+00 -1.723263313597e-03 2.385154274270e-05 1.649497207234e+00
1.750000000000e+00 -1.729177102569e-03 2.394371716874e-05 1.653368363658e+00
2.000000000000e+00 -1.735890830536e-03 2.404990082600e-05 1.657761696072e+00
2.250000000000e+00 -1.743388068027e-03 2.417047291758e-05 1.662673762270e+00
2.500000000000e+00 -1.751671222254e-03 2.430600704012e-05 1.668105651638e+00
2.750000000000e+00 -1.760754264243e-03 2.445719062025e-05 1.674061467156e+00
3.000000000000e+00 -1.770659452055e-03 2.462480633250e-05 1.680552094367e+00
3.250000000000e+00 -1.781420752637e-03 2.480975582328e-05 1.687600307548e+00
3.500000000000e+00 -1.793094526419e-03 2.501310027123e-05 1.695242858455e+00
3.750000000000e+00 -1.805768717631e-03 2.523604925805e-05 1.703527487228e+00
4.000000000000e+00 -1.819564890973e-03 2.547994752050e-05 1.712508132776e+00
4.250000000000e+00 -1.834626475483e-03 2.574617212811e-05 1.722240862519e+00
4.500000000000e+00 -1.851098533180e-03 2.603600829562e-05 1.732783090294e+00
4.750000000000e+00 -1.869109315182e-03 2.635050761501e-05 1.744193542659e+00
5.000000000000e+00 -1.888762339211e-03 2.669044012310e-05 1.756531573678e+00
5.250000000000e+00 -1.910135076388e-03 2.705628195540e-05 1.769854175186e+00
5.500000000000e+00 -1.933278135636e-03 2.744825445072e-05 1.784212680062e+00
5.750000000000e+00 -1.958211651029e-03 2.786637049057e-05 1.799649889291e+00
6.000000000000e+00 -1.984923023209e-03 2.831048421986e-05 1.816198734412e+00
6.250000000000e+00 -2.013373315194e-03 2.878035512507e-05 1.833882680799e+00
6.500000000000e+00 -2.043513015280e-03 2.927572063208e-05 1.852716901319e+00
6.750000000000e+00 -2.075301751193e-03 2.979636198649e-05 1.872709987103e+00
7.000000000000e+00 -2.108724999387e-03 3.034214544437e-05 1.893866010740e+00
7.250000000000e+00 -2.143801247939e-03 3.091302024660e-05 1.916186235054e+00
7.500000000000e+00 -2.180578415425e-03 3.150897963261e-05 1.939670813505e+00
7.750000000000e+00 -2.219122214613e-03 3.212998883245e-05 1.964320162681e+00
8.000000000000e+00 -2.259501213432e-03 3.277591140999e-05 1.990136327262e+00
8.250000000000e+00 -2.301772177579e-03 3.344647036740e-05 2.017123860042e+00
8.500000000000e+00 -2.345969577034e-03 3.414123652595e-05 2.045290662327e+00
8.750000000000e+00 -2.392101643356e-03 3.485964593780e-05 2.074648316535e+00
9.000000000000e+00 -2.440154454828e-03 3.560104876010e-05 2.105212256721e+00
9.250000000000e+00 -2.490101972426e-03 3.636478001179e-05 2.137001469650e+00
9.500000000000e+00 -2.541917775550e-03 3.715022011935e-05 2.170037938899e+00
9.750000000000e+00 -2.595584108787e-03 3.795681659319e-05 2.204346232672e+00
1.000000000000e+01 -2.651094540102e-03 3.878408951408e-05 2.239952492374e+00
1.025000000000e+01 -2.708451405757e-03 3.963160667403e-05 2.276883626740e+00
1.050000000000e+01 -2.767660627683e-03 4.049895610497e-05 2.315166343956e+00
1.075000000000e+01 -2.828727523402e-03 4.138572329448e-05 2.354826163457e+00
1.100000000000e+01 -2.891654873682e-03 4.229147359075e-05 2.395886041517e+00
1.125000000000e+01 -2.956444195151e-03 4.321573364990e-05 2.438365654620e+00
1.150000000000e+01 -3.023097240066e-03 4.415804231611e-05 2.482280195287e+00
1.175000000000e+01 -3.091616518068e-03 4.511794121698e-05 2.527639338212e+00
1.200000000000e+01 -3.162003436837e-03 4.609488155771e-05 2.574446929113e+00
1.225000000000e+01 -3.234252983299e-03 4.708825891836e-05 2.622700444525e+00
1.250000000000e+01 -3.308346423148e-03 4.809739302855e-05 2.672390608846e+00
1.275000000000e+01 -3.384244122089e-03 4.912149649222e-05 2.723501919702e+00
1.300000000000e+01 -3.461877575264e-03 5.015962279861e-05 2.776012128876e+00
1.325000000000e+01 -3.541145019019e-03 5.121067745778e-05 2.829892543082e+00
1.350000000000e+01 -3.621910239191e-03 5.227339916855e-05 2.885108634097e+00
1.375000000000e+01 -3.704002702668e-03 5.334634568119e-05 2.941619396576e+00
1.400000000000e+01 -3.787223044849e-03 5.442791227783e-05 2.999378817524e+00
1.425000000000e+01 -3.871347556740e-03 5.551632658726e-05 3.058335694246e+00
1.450000000000e+01 -3.956132389146e-03 5.660964139342e-05 3.118433082134e+00
1.475000000000e+01 -4.041318875684e-03 5.770575045883e-05 3.179609120919e+00
1.500000000000e+01 -4.126637545169e-03 5.880240291292e-05 3.241797480080e+00
1.525000000000e+01 -4.211811682857e-03 5.989722008140e-05 3.304927906872e+00
1.550000000000e+01 -4.296560865422e-03 6.098772646679e-05 3.368926850742e+00
1.575000000000e+01 -4.380604922906e-03 6.207138639153e-05 3.433718207314e+00
1.600000000000e+01 -4.463668291598e-03 6.314564878690e-05 3.499223869958e+00
1.625000000000e+01 -4.545484990939e-03 6.420800144960e-05 3.565364830975e+00
1.650000000000e+01 -4.625803280461e-03 6.525601518656e-05 3.632061784101e+00
1.675000000000e+01 -4.704389931334e-03 6.628739166442e-05 3.699236017838e+00
1.700000000000e+01 -4.781033396948e-03 6.730000245311e-05 3.766810107187e+00
1.725000000000e+01 -4.855545949281e-03 6.829192016081e-05 3.834708746862e+00
1.750000000000e+01 -4.927764730071e-03 6.926143901417e-05 3.902859360282e+00
1.775000000000e+01 -4.997551498263e-03 7.020708523137e-05 3.971192655061e+00
1.800000000000e+01 -5.064792469399e-03 7.112762139913e-05 4.039643073373e+00
1.825000000000e+01 -5.129397370152e-03 7.202204256018e-05 4.108149139971e+00
1.850000000000e+01 -5.191298994673e-03 7.288956639448e-05 4.176653716376e+00
1.875000000000e+01 -5.250452823872e-03 7.372963284227e-05 4.245104155577e+00
1.900000000000e+01 -5.306836397949e-03 7.454188756434e-05 4.313452415466e+00
1.925000000000e+01 -5.360449168410e-03 7.532616776640e-05 4.381655064245e+00
1.950000000000e+01 -5.411311807505e-03 7.608248807880e-05 4.449673258391e+00
1.975000000000e+01 -5.459465642825e-03 7.681103319057e-05 4.517472639848e+00
2.000000000000e+01 -5.504971318768e-03 7.751214309082e-05 4.585023180816e+00
2.025000000000e+01 -5.547907455243e-03 7.818629921921e-05 4.652298963951e+00
2.050000000000e+01 -5.588369147204e-03 7.883411107382e-05 4.719277898491e+00
2.075000000000e+01 -5.626466131193e-03 7.945630096182e-05 4.785941371574e+00
2.100000000000e+01 -5.662321438881e-03 8.005368978237e-05 4.852273838848e+00
2.125000000000e+01 -5.696069291160e-03 8.062718243904e-05 4.918262358626e+00
2.150000000000e+01 -5.727853558579e-03 8.117775061406e-05 4.983896080870e+00
2.175000000000e+01 -5.757825308577e-03 8.170641441549e-05 5.049165705618e+00
2.200000000000e+01 -5.786140453194e-03 8.221422268473e-05 5.114062929092e+00
2.225000000000e+01 -5.812957066605e-03 8.270223432530e-05 5.178579901236e+00
2.250000000000e+01 -5.838432180077e-03 8.317148355802e-05 5.242708723371e+00
2.275000000000e+01 -5.862719201563e-03 8.362298840722e-05 5.306441000672e+00
2.300000000000e+01 -5.885964653438e-03 8.405770965597e-05 5.369767483528e+00
2.325000000000e+01 -5.908305591866e-03 8.447654504046e-05 5.432677805542e+00
2.350000000000e+01 -5.929867900822e-03 8.488028944514e-05 5.495160331610e+00
2.375000000000e+01 -5.950763869065e-03 8.526962416008e-05 5.557202117482e+00
2.400000000000e+01 -5.971091042209e-03 8.564510449371e-05 5.618788982884e+00
2.425000000000e+01 -5.990931903440e-03 8.600722992699e-05 5.679905684002e+00
2.450000000000e+01 -6.010352731677e-03 8.635640990304e-05 5.740536174603e+00
2.475000000000e+01 -6.029403579637e-03 8.669292695107e-05 5.800663944519e+00
2.500000000000e+01 -6.048119316377e-03 8.701697107219e-05 5.860272408632e+00
2.525000000000e+01 -6.066519870667e-03 8.732867014005e-05 5.919345334292e+00
2.550000000000e+01 -6.084610868796e-03 8.762800825624e-05 5.977867290725e+00
2.575000000000e+01 -6.102385664068e-03 8.791494424490e-05 6.035824097563e+00
2.600000000000e+01 -6.119827002971e-03 8.818936857641e-05 6.093203258594e+00
2.625000000000e+01 -6.136907692639e-03 8.845113858449e-05 6.149994368933e+00
2.650000000000e+01 -6.153592220228e-03 8.870008588527e-05 6.206189481912e+00
2.675000000000e+01 -6.169839171959e-03 8.893605303756e-05 6.261783422593e+00
2.700000000000e+01 -6.185602462022e-03 8.915888565827e-05 6.316774037754e+00
2.725000000000e+01 -6.200832076004e-03 8.936843705715e-05 6.371162377081e+00
2.750000000000e+01 -6.215475632533e-03 8.956458250156e-05 6.424952797826e+00
2.775000000000e+01 -6.229480277251e-03 8.974722673155e-05 6.478152982375e+00
2.800000000000e+01 -6.242793693803e-03 8.991631027713e-05 6.530773866325e+00
2.825000000000e+01 -6.255364460274e-03 9.007181891818e-05 6.582829479968e+00
2.850000000000e+01 -6.267143087037e-03 9.021378774571e-05 6.634336703656e+00
2.875000000000e+01 -6.278083629914e-03 9.034227916380e-05 6.685314937831e+00
2.900000000000e+01 -6.288144742467e-03 9.045741291336e-05 6.735785695790e+00
2.925000000000e+01 -6.297290000620e-03 9.055936473432e-05 6.785772134623e+00
2.950000000000e+01 -6.305488390777e-03 9.064836512601e-05 6.835298539664e+00
2.975000000000e+01 -6.312715456615e-03 9.072469780813e-05 6.884389774227e+00
3.000000000000e+01 -6.318954519535e-03 9.078869356685e-05 6.933070710429e+00
3.025000000000e+01 -6.324197241131e-03 9.084076456276e-05 6.981365659318e+00
3.050000000000e+01 -6.328443743745e-03 9.088138155633e-05 7.029297819866e+00
3.075000000000e+01 -6.331703013013e-03 9.091107450973e-05 7.076888764423e+00
3.100000000000e+01 -6.333993633866e-03 9.093043387506e-05 7.124157974227e+00
3.125000000000e+01 -6.335344292515e-03 9.094009533928e-05 7.171122438667e+00
3.150000000000e+01 -6.335793711809e-03 9.094075229410e-05 7.217796329355e+00
3.175000000000e+01 -6.335390029934e-03 9.093315751846e-05 7.264190758141e+00
3.200000000000e+01 -6.334190098485e-03 9.091811271295e-05 7.310313622928e+00
3.225000000000e+01 -6.332258863906e-03 9.089645969584e-05 7.356169544081e+00
3.250000000000e+01 -6.329668545394e-03 9.086907109770e-05 7.401759889767e+00
3.275000000000e+01 -6.326497314438e-03 9.083683493261e-05 7.447082890822e+00
3.300000000000e+01 -6.322827481306e-03 9.080063998962e-05 7.492133839227e+00
3.325000000000e+01 -6.318743457363e-03 9.076135855648e-05 7.536905364943e+00
3.350000000000e+01 -6.314329774392e-03 9.071982823250e-05 7.581387777542e+00
3.375000000000e+01 -6.309669220630e-03 9.067683144612e-05 7.625569463111e+00
3.400000000000e+01 -6.304840990525e-03 9.063307597262e-05 7.669437318826e+00
3.425000000000e+01 -6.299918814727e-03 9.058917070873e-05 7.712977211918e+00
3.450000000000e+01 -6.294969069062e-03 9.054559862515e-05 7.756174444553e+00
3.475000000000e+01 -6.290049083919e-03 9.050271682140e-05 7.799014207265e+00
3.500000000000e+01 -6.285205886813e-03 9.046076369584e-05 7.841482004462e+00
3.525000000000e+01 -6.280475438807e-03 9.041982191008e-05 7.883564034907e+00
3.550000000000e+01 -6.275882334238e-03 9.037979721821e-05 7.925247511433e+00
3.575000000000e+01 -6.271439598859e-03 9.034038036609e-05 7.966520905533e+00
3.600000000000e+01 -6.267148770393e-03 9.030118520489e-05 8.007374103499e+00
3.625000000000e+01 -6.263000376803e-03 9.026166648307e-05 8.047798465773e+00
3.650000000000e+01 -6.258974691474e-03 9.022109623466e-05 8.087786785621e+00
3.675000000000e+01 -6.255042870291e-03 9.017861947549e-05 8.127333147049e+00
3.700000000000e+01 -6.251168250232e-03 9.013325873014e-05 8.166432681867e+00
3.725000000000e+01 -6.247308011254e-03 9.008393416338e-05 8.205081234941e+00
3.750000000000e+01 -6.243414913096e-03 9.002953392420e-05 8.243274942755e+00
3.775000000000e+01 -6.239438930993e-03 8.996882695714e-05 8.281009739335e+00
3.800000000000e+01 -6.235328918090e-03 8.990054327138e-05 8.318280807208e+00
3.825000000000e+01 -6.231034302390e-03 8.982345218633e-05 8.355081990870e+00
3.850000000000e+01 -6.226506766037e-03 8.973637279008e-05 8.391405193890e+00
3.875000000000e+01 -6.221701854200e-03 8.963820175539e-05 8.427239778148e+00
3.900000000000e+01 -6.216580428491e-03 8.952794430292e-05 8.462571986634e+00
3.925000000000e+01 -6.211109876024e-03 8.940474412519e-05 8.497384408851e+00
3.950000000000e+01 -6.205265034612e-03 8.926791067848e-05 8.531655509512e+00
3.975000000000e+01 -6.199028821203e-03 8.911694439812e-05 8.565359238405e+00
4.000000000000e+01 -6.192392585576e-03 8.895155768215e-05 8.598464736976e+00
4.025000000000e+01 -6.185356175848e-03 8.877169127749e-05 8.630936153724e+00
4.050000000000e+01 -6.177927737952e-03 8.857752053437e-05 8.662732575206e+00
4.075000000000e+01 -6.170123214749e-03 8.836946328308e-05 8.693808076701e+00
4.100000000000e+01 -6.161965565526e-03 8.814817745220e-05 8.724111891403e+00
4.125000000000e+01 -6.153483674932e-03 8.791453746917e-05 8.753588695543e+00
4.150000000000e+01 -6.144710999125e-03 8.766964886223e-05 8.782178999947e+00
4.175000000000e+01 -6.135684271809e-03 8.741482889404e-05 8.809819640839e+00
4.200000000000e+01 -6.126442151096e-03 8.715154811612e-05 8.836444352759e+00
4.225000000000e+01 -6.117023505885e-03 8.688143938287e-05 8.861984413707e+00
4.250000000000e+01 -6.107465847564e-03 8.660624433393e-05 8.886369341305e+00
4.275000000000e+01 -6.097804055585e-03 8.632778434131e-05 8.909527623633e+00
4.300000000000e+01 -6.088069149698e-03 8.604790963621e-05 8.931387472802e+00
4.325000000000e+01 -6.078288013762e-03 8.576856423628e-05 8.951877577863e+00
4.350000000000e+01 -6.068482859217e-03 8.549155886814e-05 8.970927844076e+00
4.375000000000e+01 -6.058670758896e-03 8.521879536305e-05 8.988470110915e+00
4.400000000000e+01 -6.048863881963e-03 8.495206791923e-05 9.004438825565e+00
4.425000000000e+01 -6.039070110978e-03 8.469305357753e-05 9.018771665728e+00
4.450000000000e+01 -6.029293761138e-03 8.444336180388e-05 9.031410108395e+00
4.475000000000e+01 -6.019536616140e-03 8.420450210325e-05 9.042299927236e+00
4.500000000000e+01 -6.009799189125e-03 8.397787006748e-05 9.051391620929e+00
4.525000000000e+01 -6.000082142370e-03 8.376474062535e-05 9.058640776676e+00
4.550000000000e+01 -5.990387765422e-03 8.356626483250e-05 9.064008359592e+00
4.575000000000e+01 -5.980721420273e-03 8.338346942879e-05 9.067460941420e+00
4.600000000000e+01 -5.971092873983e-03 8.321725639407e-05 9.068970867978e+00
4.625000000000e+01 -5.961517440184e-03 8.306840369579e-05 9.068516378942e+00
4.650000000000e+01 -5.952016878974e-03 8.293756613106e-05 9.066081678423e+00
4.675000000000e+01 -5.942620022679e-03 8.282527574460e-05 9.061656969472e+00
4.700000000000e+01 -5.933363080022e-03 8.273194116684e-05 9.055238457637e+00
4.725000000000e+01 -5.924289596391e-03 8.265784538522e-05 9.046828323652e+00
4.750000000000e+01 -5.915450061525e-03 8.260314434433e-05 9.036434677371e+00
4.775000000000e+01 -5.906901139706e-03 8.256786337230e-05 9.024071482368e+00
4.800000000000e+01 -5.898704603369e-03 8.255189215520e-05 9.009758464593e+00
4.825000000000e+01 -5.890925991744e-03 8.255497864273e-05 8.993520986671e+00
4.850000000000e+01 -5.883633090690e-03 8.257672692488e-05 8.975389902241e+00
4.875000000000e+01 -5.876894244919e-03 8.261659212103e-05 8.955401365841e+00
4.900000000000e+01 -5.870776593440e-03 8.267387646702e-05 8.933596610473e+00
4.925000000000e+01 -5.865344278695e-03 8.274772717162e-05 8.910021677466e+00
4.950000000000e+01 -5.860656691757e-03 8.283713597673e-05 8.884727092370e+00
4.975000000000e+01 -5.856766842546e-03 8.294092382641e-05 8.857767496670e+00
5.000000000000e+01 -5.853719900479e-03 8.305774773743e-05 8.829201214609e+00
5.025000000000e+01 -5.851552023943e-03 8.318616384648e-05 8.799089769574e+00
5.050000000000e+01 -5.850289284092e-03 8.332471075814e-05 8.767497346930e+00
5.075000000000e+01 -5.849946568328e-03 8.347166656983e-05 8.734490204773e+00
5.100000000000e+01 -5.850527662542e-03 8.362517317853e-05 8.700136050531e+00
5.125000000000e+01 -5.852025189604e-03 8.378334587672e-05 8.664503379818e+00
5.150000000000e+01 -5.854421004255e-03 8.394427862587e-05 8.627660796293e+00
5.175000000000e+01 -5.857687001680e-03 8.410603976144e-05 8.589676331601e+00
5.200000000000e+01 -5.861785924476e-03 8.426669754327e-05 8.550616768503e+00
5.225000000000e+01 -5.866672109688e-03 8.442434182171e-05 8.510546991218e+00
5.250000000000e+01 -5.872292752581e-03 8.457710442852e-05 8.469529381712e+00
5.275000000000e+01 -5.878589231976e-03 8.472322837280e-05 8.427623267336e+00
5.300000000000e+01 -5.885498124644e-03 8.486109174746e-05 8.384884448930e+00
5.325000000000e+01 -5.892952180591e-03 8.498922929126e-05 8.341364809160e+00
5.350000000000e+01 -5.900881203828e-03 8.510635221609e-05 8.297112026053e+00
5.375000000000e+01 -5.909212846617e-03 8.521133972955e-05 8.252169388439e+00
5.400000000000e+01 -5.917873079735e-03 8.530332009243e-05 8.206575730908e+00
5.425000000000e+01 -5.926786492585e-03 8.538171190725e-05 8.160365480648e+00
5.450000000000e+01 -5.935876337659e-03 8.544613492023e-05 8.113568822276e+00
5.475000000000e+01 -5.945064492174e-03 8.549643578745e-05 8.066211973255e+00
5.500000000000e+01 -5.954271269423e-03 8.553269391967e-05 8.018317556426e+00
5.525000000000e+01 -5.963415026065e-03 8.555520607756e-05 7.969905065534e+00
5.550000000000e+01 -5.972411700261e-03 8.556447152544e-05 7.920991397394e+00
5.575000000000e+01 -5.981174304585e-03 8.556116780184e-05 7.871591441736e+00
5.600000000000e+01 -5.989612468282e-03 8.554611561137e-05 7.821718700214e+00
5.625000000000e+01 -5.997632048740e-03 8.552026572950e-05 7.771385920428e+00
5.650000000000e+01 -6.005134973537e-03 8.548466912950e-05 7.720605718332e+00
5.675000000000e+01 -6.012019353964e-03 8.544042191788e-05 7.669391173889e+00
5.700000000000e+01 -6.018179828372e-03 8.538859097362e-05 7.617756377046e+00
5.725000000000e+01 -6.023508220153e-03 8.533023398971e-05 7.565716911984e+00
5.750000000000e+01 -6.027894365640e-03 8.526637946304e-05 7.513290261893e+00
5.775000000000e+01 -6.031227374384e-03 8.519798306361e-05 7.460496127277e+00
5.800000000000e+01 -6.033397131939e-03 8.512590025755e-05 7.407356646722e+00
5.825000000000e+01 -6.034296061319e-03 8.505086632302e-05 7.353896518065e+00
5.850000000000e+01 -6.033821165217e-03 8.497348245123e-05 7.300143016498e+00
5.875000000000e+01 -6.031876245778e-03 8.489420481470e-05 7.246125912600e+00
5.900000000000e+01 -6.028374137851e-03 8.481333924354e-05 7.191877293979e+00
5.925000000000e+01 -6.023238953553e-03 8.473104008225e-05 7.137431298391e+00
5.950000000000e+01 -6.016408256500e-03 8.464731405261e-05 7.082823768224e+00
5.975000000000e+01 -6.007835121090e-03 8.456202794085e-05 7.028091836915e+00
6.000000000000e+01 -5.997489952236e-03 8.447491917687e-05 6.973273462965e+00
6.025000000000e+01 -5.985362055449e-03 8.438560883176e-05 6.918406923689e+00
6.050000000000e+01 -5.971460790133e-03 8.429361624654e-05 6.863530285819e+00
6.075000000000e+01 -5.955816312269e-03 8.419837634072e-05 6.808680866762e+00
6.100000000000e+01 -5.938479843943e-03 8.409925563727e-05 6.753894701240e+00
6.125000000000e+01 -5.919523440893e-03 8.399556844918e-05 6.699206026584e+00
6.150000000000e+01 -5.899039254466e-03 8.388659116101e-05 6.644646798242e+00
6.175000000000e+01 -5.877138302683e-03 8.377157642600e-05 6.590246245342e+00
6.200000000000e+01 -5.853948755522e-03 8.364976369357e-05 6.536030474179e+00
6.225000000000e+01 -5.829613799624e-03 8.352038898166e-05 6.482022124816e+00
6.250000000000e+01 -5.804289043393e-03 8.338269379876e-05 6.428240085736e+00
6.275000000000e+01 -5.778139602894e-03 8.323592686152e-05 6.374699267313e+00
6.300000000000e+01 -5.751336940822e-03 8.307934677107e-05 6.321410435917e+00
6.325000000000e+01 -5.724055530053e-03 8.291222294410e-05 6.268380109002e+00
6.350000000000e+01 -5.696469454781e-03 8.273383451585e-05 6.215610509904e+00
6.375000000000e+01 -5.668749029727e-03 8.254346888678e-05 6.163099582200e+00
6.400000000000e+01 -5.641057529642e-03 8.234041941740e-05 6.110841062015e+00
6.425000000000e+01 -5.613548110882e-03 8.212398386823e-05 6.058824607009e+00
6.450000000000e+01 -5.586360998819e-03 8.189346312257e-05 6.007035979816e+00
6.475000000000e+01 -5.559620963247e-03 8.164816145212e-05 5.955457284945e+00
6.500000000000e+01 -5.533435132193e-03 8.138738938987e-05 5.904067254784e+00
6.525000000000e+01 -5.507891119046e-03 8.111046530043e-05 5.852841584024e+00
6.550000000000e+01 -5.483055599948e-03 8.081670744639e-05 5.801753305473e+00
6.575000000000e+01 -5.458973189426e-03 8.050546860536e-05 5.750773205874e+00
6.600000000000e+01 -5.435665688842e-03 8.017612740094e-05 5.699870271465e+00
6.625000000000e+01 -5.413131633144e-03 7.982809177348e-05 5.649012160795e+00
6.650000000000e+01 -5.391346268318e-03 7.946081427013e-05 5.598165691606e+00
6.675000000000e+01 -5.370261812760e-03 7.907380266939e-05 5.547297338496e+00
6.700000000000e+01 -5.349808097078e-03 7.866663573922e-05 5.496373728049e+00
6.725000000000e+01 -5.329893524407e-03 7.823896395151e-05 5.445362124422e+00
6.750000000000e+01 -5.310406313964e-03 7.779051403023e-05 5.394230900103e+00
6.775000000000e+01 -5.291216110104e-03 7.732111258796e-05 5.342949979066e+00
6.800000000000e+01 -5.272175802484e-03 7.683069054307e-05 5.291491253998e+00
6.825000000000e+01 -5.253123674357e-03 7.631928813184e-05 5.239828966317e+00
6.850000000000e+01 -5.233885744648e-03 7.578705971287e-05 5.187940052923e+00
6.875000000000e+01 -5.214278370070e-03 7.523427294059e-05 5.135804452057e+00
6.900000000000e+01 -5.194111036207e-03 7.466131161973e-05 5.083405373099e+00
6.925000000000e+01 -5.173189270465e-03 7.406870481935e-05 5.030729525052e+00
6.950000000000e+01 -5.151317642341e-03 7.345708398512e-05 4.977767308259e+00
6.975000000000e+01 -5.128302766310e-03 7.282718564186e-05 4.924512964595e+00
7.000000000000e+01 -5.103956427073e-03 7.217987949001e-05 4.870964689571e+00
7.025000000000e+01 -5.078098578025e-03 7.151613183393e-05 4.817124701061e+00
7.050000000000e+01 -5.050560104606e-03 7.083699736180e-05 4.762999266610e+00
7.075000000000e+01 -5.021185672287e-03 7.014367322103e-05 4.708598683450e+00
7.100000000000e+01 -4.989836227072e-03 6.943743234755e-05 4.653937212963e+00
7.125000000000e+01 -4.956391153177e-03 6.871962264723e-05 4.599032964727e+00
7.150000000000e+01 -4.920750172563e-03 6.799167386490e-05 4.543907730018e+00
7.175000000000e+01 -4.882834954224e-03 6.725508007835e-05 4.488586766500e+00
7.200000000000e+01 -4.842590259869e-03 6.651134801586e-05 4.433098530963e+00
7.225000000000e+01 -4.799984922609e-03 6.576203896133e-05 4.377474367182e+00
7.250000000000e+01 -4.755012438211e-03 6.500874486162e-05 4.321748147736e+00
7.275000000000e+01 -4.707691242544e-03 6.425307041916e-05 4.265955879489e+00
7.300000000000e+01 -4.658064616338e-03 6.349661725671e-05 4.210135275043e+00
7.325000000000e+01 -4.606200311463e-03 6.274096896758e-05 4.154325301565e+00
7.350000000000e+01 -4.552189876392e-03 6.198767582402e-05 4.098565712929e+00
7.375000000000e+01 -4.496147886103e-03 6.123824004764e-05 4.042896575425e+00
7.400000000000e+01 -4.438210981097e-03 6.049410179373e-05 3.987357798420e+00
7.425000000000e+01 -4.378536636297e-03 5.975662606361e-05 3.931988676943e+00
7.450000000000e+01 -4.317301824615e-03 5.902709135394e-05 3.876827459299e+00
7.475000000000e+01 -4.254701505530e-03 5.830667884227e-05 3.821910946428e+00
7.500000000000e+01 -4.190947028765e-03 5.759646477260e-05 3.767274132731e+00
7.525000000000e+01 -4.126264310992e-03 5.689741594417e-05 3.712949894469e+00
7.550000000000e+01 -4.060891871716e-03 5.621038208778e-05 3.658968731772e+00
7.575000000000e+01 -3.995078832273e-03 5.553609168590e-05 3.605358566245e+00
7.600000000000e+01 -3.929082826617e-03 5.487514083141e-05 3.552144596038e+00
7.625000000000e+01 -3.863167607240e-03 5.422802602345e-05 3.499349206859e+00
7.650000000000e+01 -3.797600482204e-03 5.359512382072e-05 3.446991935778e+00
7.675000000000e+01 -3.732649634737e-03 5.297669325666e-05 3.395089482561e+00
7.700000000000e+01 -3.668581331685e-03 5.237285100393e-05 3.343655762109e+00
7.725000000000e+01 -3.605656985463e-03 5.178360003119e-05 3.292701990109e+00
7.750000000000e+01 -3.544130082456e-03 5.120882826207e-05 3.242236793822e+00
7.775000000000e+01 -3.484243061872e-03 5.064830282778e-05 3.192266339187e+00
7.800000000000e+01 -3.426224226454e-03 5.010166917283e-05 3.142794466554e+00
7.825000000000e+01 -3.370284653147e-03 4.956844826537e-05 3.093822826921e+00
7.850000000000e+01 -3.316615241228e-03 4.904803694294e-05 3.045351011815e+00
7.875000000000e+01 -3.265383986461e-03 4.853970668706e-05 2.997376671222e+00
7.900000000000e+01 -3.216733409608e-03 4.804260373778e-05 2.949895615643e+00
7.925000000000e+01 -3.170778245024e-03 4.755575139384e-05 2.902901900765e+00
7.950000000000e+01 -3.127603399666e-03 4.707805381310e-05 2.856387895783e+00
7.975000000000e+01 -3.087262316680e-03 4.660830346678e-05 2.810344338510e+00
8.000000000000e+01 -3.049775733549e-03 4.614519105564e-05 2.764760383205e+00
8.025000000000e+01 -3.015130932286e-03 4.568731850416e-05 2.719623647721e+00
8.050000000000e+01 -2.983281439110e-03 4.523321614303e-05 2.674920269851e+00
8.075000000000e+01 -2.954147244470e-03 4.478136253419e-05 2.630634981433e+00
8.100000000000e+01 -2.927615491822e-03 4.433020687944e-05 2.586751212462e+00
8.125000000000e+01 -2.903541686096e-03 4.387819348370e-05 2.543251233760e+00
8.150000000000e+01 -2.881751383274e-03 4.342378732433e-05 2.500116350659e+00
8.175000000000e+01 -2.862042376122e-03 4.296549955377e-05 2.457327154263e+00
8.200000000000e+01 -2.844187336001e-03 4.250191488905e-05 2.414863840831e+00
8.225000000000e+01 -2.827936880241e-03 4.203171602415e-05 2.372706602202e+00
8.250000000000e+01 -2.813023040749e-03 4.155368877706e-05 2.330836094330e+00
8.275000000000e+01 -2.799163063644e-03 4.106678764099e-05 2.289233981533e+00
8.300000000000e+01 -2.786063546811e-03 4.057012984032e-05 2.247883558199e+00
8.325000000000e+01 -2.773424955140e-03 4.006299551582e-05 2.206770438763e+00
8.350000000000e+01 -2.760946379304e-03 3.954484804808e-05 2.165883310198e+00
8.375000000000e+01 -2.748330397536e-03 3.901535868989e-05 2.125214730525e+00
8.400000000000e+01 -2.735288045637e-03 3.847439288981e-05 2.084761956688e+00
8.425000000000e+01 -2.721543739601e-03 3.792200600591e-05 2.044527779665e+00
8.450000000000e+01 -2.706840117370e-03 3.735847764641e-05 2.004521338480e+00
8.475000000000e+01 -2.690942619368e-03 3.678430671797e-05 1.964758884775e+00
8.500000000000e+01 -2.673643708302e-03 3.620021200232e-05 1.925264463635e+00
8.525000000000e+01 -2.654766677923e-03 3.560713417103e-05 1.886070478382e+00
8.550000000000e+01 -2.634168848128e-03 3.500623784233e-05 1.847218105002e+00
8.575000000000e+01 -2.611744108593e-03 3.439891239326e-05 1.808757526561e+00
8.600000000000e+01 -2.587424685566e-03 3.378677201274e-05 1.770747960946e+00
8.625000000000e+01 -2.561182143855e-03 3.317165373282e-05 1.733257462943e+00
8.650000000000e+01 -2.533027553610e-03 3.255561382029e-05 1.696362489494e+00
8.675000000000e+01 -2.503010876756e-03 3.194092078876e-05 1.660147227710e+00
8.700000000000e+01 -2.471219608427e-03 3.133004559008e-05 1.624702693167e+00
8.725000000000e+01 -2.437776687397e-03 3.072564634138e-05 1.590125621793e+00
8.750000000000e+01 -2.402837776178e-03 3.013054450435e-05 1.556517181604e+00
8.775000000000e+01 -2.366587983923e-03 2.954771035890e-05 1.523981548267e+00
8.800000000000e+01 -2.329238236691e-03 2.898024824727e-05 1.492624385555e+00
8.825000000000e+01 -2.291021189209e-03 2.843134276692e-05 1.462551287046e+00
8.850000000000e+01 -2.252186863412e-03 2.790423100724e-05 1.433866225681e+00
8.875000000000e+01 -2.212998280719e-03 2.740217076594e-05 1.406670068020e+00
8.900000000000e+01 -2.173726891796e-03 2.692837544110e-05 1.381059199716e+00
8.925000000000e+01 -2.134648162229e-03 2.648599260202e-05 1.357124300755e+00
8.950000000000e+01 -2.096037409980e-03 2.607805845817e-05 1.334949309774e+00
8.975000000000e+01 -2.058165859957e-03 2.570745158603e-05 1.314610599510e+00
9.000000000000e+01 -2.021297001339e-03 2.537684984699e-05 1.296176374046e+00
9.025000000000e+01 -1.985683370703e-03 2.508868971385e-05 1.279706297429e+00
9.050000000000e+01 -1.951563779987e-03 2.484512862433e-05 1.265251341444e+00
9.075000000000e+01 -1.919161082315e-03 2.464801091301e-05 1.252853837702e+00
9.100000000000e+01 -1.888680515574e-03 2.449884520406e-05 1.242547708648e+00
9.125000000000e+01 -1.860308612975e-03 2.439878078853e-05 1.234358845814e+00
9.150000000000e+01 -1.834212655593e-03 2.434859312145e-05 1.228305599021e+00
9.175000000000e+01 -1.810540655511e-03 2.434867805140e-05 1.224399337783e+00
9.200000000000e+01 -1.789421858908e-03 2.439905309709e-05 1.222645046177e+00
9.225000000000e+01 -1.770967738156e-03 2.449936718263e-05 1.223041912330e+00
9.250000000000e+01 -1.755273434591e-03 2.464891690102e-05 1.225583883725e+00
9.275000000000e+01 -1.742419564780e-03 2.484667066394e-05 1.230260154645e+00
9.300000000000e+01 -1.732474327789e-03 2.509129831624e-05 1.237055569554e+00
9.325000000000e+01 -1.725495826138e-03 2.538120628459e-05 1.245950925565e+00
9.350000000000e+01 -1.721534526211e-03 2.571457871398e-05 1.256923174449e+00
9.375000000000e+01 -1.720635761271e-03 2.608941426624e-05 1.269945517708e+00
9.400000000000e+01 -1.722842200237e-03 2.650357229961e-05 1.284987413378e+00
9.425000000000e+01 -1.728196168135e-03 2.695481880383e-05 1.302014506538e+00
9.450000000000e+01 -1.736741717481e-03 2.744086979234e-05 1.320988502523e+00
9.475000000000e+01 -1.748526361349e-03 2.795943316330e-05 1.341867012819e+00
9.500000000000e+01 -1.763602386787e-03 2.850824760750e-05 1.364603394105e+00
9.525000000000e+01 -1.782027683686e-03 2.908511852698e-05 1.389146608883e+00
9.550000000000e+01 -1.803866046038e-03 2.968794915598e-05 1.415441135614e+00
9.575000000000e+01 -1.829186912892e-03 3.031476757262e-05 1.443426943912e+00
9.600000000000e+01 -1.858064543782e-03 3.096374758799e-05 1.473039561457e+00
9.625000000000e+01 -1.890576627601e-03 3.163322457392e-05 1.504210237849e+00
9.650000000000e+01 -1.926802361679e-03 3.232170572906e-05 1.536866221622e+00
9.675000000000e+01 -1.966820014087e-03 3.302787321316e-05 1.570931144724e+00
9.700000000000e+01 -2.010704031007e-03 3.375058347307e-05 1.606325518147e+00
9.725000000000e+01 -2.058521800185e-03 3.448885912155e-05 1.642967321791e+00
9.750000000000e+01 -2.110330073092e-03 3.524187744644e-05 1.680772680453e+00
9.775000000000e+01 -2.166171135475e-03 3.600895177899e-05 1.719656599906e+00
9.800000000000e+01 -2.226068875005e-03 3.678951172401e-05 1.759533746321e+00
9.825000000000e+01 -2.290024779563e-03 3.758306793392e-05 1.800319238474e+00
9.850000000000e+01 -2.358014048085e-03 3.838920129126e-05 1.841929432080e+00
9.875000000000e+01 -2.429981946811e-03 3.920754192438e-05 1.884282667694e+00
9.900000000000e+01 -2.505840380778e-03 4.003771846967e-05 1.927299963034e+00
9.925000000000e+01 -2.585464908205e-03 4.087933866143e-05 1.970905629702e+00
9.950000000000e+01 -2.668692187968e-03 4.173192692261e-05 2.015027801336e+00
9.975000000000e+01 -2.755318185366e-03 4.259492961728e-05 2.059598865364e+00
1.000000000000e+02 -2.845097132566e-03 4.346768365732e-05 2.104555796226e+00
1.002500000000e+02 -2.937741319928e-03 4.434938960182e-05 2.149840393145e+00
1.005000000000e+02 -3.032921746469e-03 4.523909163764e-05 2.195399431725e+00
1.007500000000e+02 -3.130269725080e-03 4.613566261441e-05 2.241184740190e+00
1.010000000000e+02 -3.229379432031e-03 4.703779534979e-05 2.287153216757e+00
1.012500000000e+02 -3.329811421674e-03 4.794400004202e-05 2.333266801490e+00
1.015000000000e+02 -3.431097056104e-03 4.885260876153e-05 2.379492420244e+00
1.017500000000e+02 -3.532743788970e-03 4.976178717686e-05 2.425801910739e+00
1.020000000000e+02 -3.634241208008e-03 5.066955317332e-05 2.472171943814e+00
1.022500000000e+02 -3.735067725313e-03 5.157380311066e-05 2.518583943349e+00
1.025000000000e+02 -3.834697770312e-03 5.247234420178e-05 2.565024007630e+00
1.027500000000e+02 -3.932609316887e-03 5.336293263905e-05 2.611482831788e+00
1.030000000000e+02 -4.028291538882e-03 5.424331548326e-05 2.657955621794e+00
1.032500000000e+02 -4.121252440996e-03 5.511127653773e-05 2.704441996159e+00
1.035000000000e+02 -4.211026249377e-03 5.596468487146e-05 2.750945860850e+00
1.037500000000e+02 -4.297180343280e-03 5.680153816143e-05 2.797475247667e+00
1.040000000000e+02 -4.379321585227e-03 5.762000873138e-05 2.844042107136e+00
1.042500000000e+02 -4.457101871940e-03 5.841848386326e-05 2.890662042796e+00
1.045000000000e+02 -4.530222758038e-03 5.919560115561e-05 2.937353980917e+00
1.047500000000e+02 -4.598439110958e-03 5.995027712985e-05 2.984139773881e+00
1.050000000000e+02 -4.661561650572e-03 6.068172872079e-05 3.031043731611e+00
1.052500000000e+02 -4.719458369431e-03 6.138948588530e-05 3.078092087518e+00
1.055000000000e+02 -4.772054887127e-03 6.207339559133e-05 3.125312404262e+00
1.057500000000e+02 -4.819333725386e-03 6.273361689102e-05 3.172732929868e+00
1.060000000000e+02 -4.861332604402e-03 6.337060756700e-05 3.220381917763e+00
1.062500000000e+02 -4.898141807689e-03 6.398510079028e-05 3.268286926715e+00
1.065000000000e+02 -4.929900913581e-03 6.457807721608e-05 3.316474119291e+00
1.067500000000e+02 -4.956794818156e-03 6.515073314861e-05 3.364967577697e+00
1.070000000000e+02 -4.979049312581e-03 6.570444138154e-05 3.413788656281e+00
1.072500000000e+02 -4.996926450947e-03 6.624071051872e-05 3.462955389293e+00
1.075000000000e+02 -5.010719805969e-03 6.676114270648e-05 3.512481974410e+00
1.077500000000e+02 -5.020749711301e-03 6.726739185148e-05 3.562378337868e+00
1.080000000000e+02 -5.027358623629e-03 6.776112459894e-05 3.612649804763e+00
1.082500000000e+02 -5.030906890450e-03 6.824399035216e-05 3.663296873220e+00
1.085000000000e+02 -5.031768933554e-03 6.871758289248e-05 3.714315100444e+00
1.087500000000e+02 -5.030329534311e-03 6.918341686127e-05 3.765695100840e+00
1.090000000000e+02 -5.026980678727e-03 6.964291197281e-05 3.817422648366e+00
1.092500000000e+02 -5.022118927738e-03 7.009738151459e-05 3.869478883180e+00
1.095000000000e+02 -5.016143138232e-03 7.054802323220e-05 3.921840608894e+00
1.097500000000e+02 -5.009452493531e-03 7.099592092938e-05 3.974480662038e+00
1.100000000000e+02 -5.002444798606e-03 7.144204824597e-05 4.027368354085e+00
1.102500000000e+02 -4.995514901500e-03 7.188727819088e-05 4.080469954257e+00
1.105000000000e+02 -4.989053269278e-03 7.233239786236e-05 4.133749210687e+00
1.107500000000e+02 -4.983444467669e-03 7.277812271361e-05 4.187167889015e+00
1.110000000000e+02 -4.979065506148e-03 7.322511214949e-05 4.240686310261e+00
1.112500000000e+02 -4.976283963659e-03 7.367398403801e-05 4.294263884890e+00
1.115000000000e+02 -4.975455837470e-03 7.412532837525e-05 4.347859620097e+00
1.117500000000e+02 -4.976923068719e-03 7.457971648925e-05 4.401432602527e+00
1.120000000000e+02 -4.981010739981e-03 7.503770745468e-05 4.454942439777e+00
1.122500000000e+02 -4.988023945387e-03 7.549984953117e-05 4.508349665862e+00
1.125000000000e+02 -4.998244342462e-03 7.596667597101e-05 4.561616101824e+00
1.127500000000e+02 -5.011926473046e-03 7.643869635923e-05 4.614705174995e+00
1.130000000000e+02 -5.029293901399e-03 7.691638196822e-05 4.667582201074e+00
1.132500000000e+02 -5.050535340139e-03 7.740014773661e-05 4.720214627255e+00
1.135000000000e+02 -5.075800821146e-03 7.789032804575e-05 4.772572247635e+00
1.137500000000e+02 -5.105198055746e-03 7.838715212369e-05 4.824627389718e+00
1.140000000000e+02 -5.138789113639e-03 7.889071692316e-05 4.876355083332e+00
1.142500000000e+02 -5.176587595703e-03 7.940096084075e-05 4.927733211623e+00
1.145000000000e+02 -5.218556345290e-03 7.991763278872e-05 4.978742653436e+00
1.147500000000e+02 -5.264605891840e-03 8.044026935441e-05 5.029367416449e+00
1.150000000000e+02 -5.314593610871e-03 8.096816035807e-05 5.079594766734e+00
1.152500000000e+02 -5.368323789746e-03 8.150036982937e-05 5.129415353125e+00
1.155000000000e+02 -5.425548614798e-03 8.203572128990e-05 5.178823327301e+00
1.157500000000e+02 -5.485970098266e-03 8.257276726995e-05 5.227816457079e+00
1.160000000000e+02 -5.549242868502e-03 8.310980650550e-05 5.276396228665e+00
1.162500000000e+02 -5.614977905156e-03 8.364490158241e-05 5.324567934887e+00
1.165000000000e+02 -5.682747084201e-03 8.417590199405e-05 5.372340740825e+00
1.167500000000e+02 -5.752088493052e-03 8.470048448914e-05 5.419727722916e+00
1.170000000000e+02 -5.822512348174e-03 8.521617111418e-05 5.466745874167e+00
1.172500000000e+02 -5.893507416812e-03 8.572030610110e-05 5.513416065505e+00
1.175000000000e+02 -5.964547710376e-03 8.621024168229e-05 5.559762962810e+00
1.177500000000e+02 -6.035099376199e-03 8.668334008427e-05 5.605814886221e+00
1.180000000000e+02 -6.104627800004e-03 8.713696658894e-05 5.651603616170e+00
1.182500000000e+02 -6.172604547964e-03 8.756855881017e-05 5.697164134104e+00
1.185000000000e+02 -6.238513990450e-03 8.797570556238e-05 5.742534305662e+00
1.187500000000e+02 -6.301859577669e-03 8.835614957128e-05 5.787754504312e+00
1.190000000000e+02 -6.362169650297e-03 8.870775973360e-05 5.832867175706e+00
1.192500000000e+02 -6.419002490813e-03 8.902864730481e-05 5.877916354600e+00
1.195000000000e+02 -6.471950679321e-03 8.931717936150e-05 5.922947137633e+00
1.197500000000e+02 -6.520644793392e-03 8.957197634823e-05 5.968005117195e+00
1.200000000000e+02 -6.564756328234e-03 8.979191419697e-05 6.013135792210e+00
1.202500000000e+02 -6.603999905684e-03 8.997612454209e-05 6.058383960320e+00
1.205000000000e+02 -6.638134781261e-03 9.012398887592e-05 6.103793103462e+00
1.207500000000e+02 -6.666965696623e-03 9.023512369999e-05 6.149404777380e+00
1.210000000000e+02 -6.690343150563e-03 9.030935953480e-05 6.195258015099e+00
1.212500000000e+02 -6.708163110675e-03 9.034675724542e-05 6.241388754206e+00
1.215000000000e+02 -6.720366191552e-03 9.034755985479e-05 6.287829297050e+00
1.217500000000e+02 -6.726936533439e-03 9.031217772174e-05 6.334607811618e+00
1.220000000000e+02 -6.727900396281e-03 9.024118032466e-05 6.381747880030e+00
1.222500000000e+02 -6.723324380322e-03 9.013528478069e-05 6.429268100307e+00
1.225000000000e+02 -6.713313473727e-03 8.999531121490e-05 6.477181745777e+00
1.227500000000e+02 -6.698008986706e-03 8.982219962581e-05 6.525496486087e+00
1.230000000000e+02 -6.677586299552e-03 8.961700508520e-05 6.574214170696e+00
1.232500000000e+02 -6.652252442674e-03 8.938088849922e-05 6.623330681048e+00
1.235000000000e+02 -6.622243666244e-03 8.911511406920e-05 6.672835844458e+00
1.237500000000e+02 -6.587822859346e-03 8.882104860528e-05 6.722713417337e+00
1.240000000000e+02 -6.549276850782e-03 8.850016371795e-05 6.772941133163e+00
1.242500000000e+02 -6.506913594988e-03 8.815403893345e-05 6.823490811862e+00
1.245000000000e+02 -6.461059210189e-03 8.778434633100e-05 6.874328532826e+00
1.247500000000e+02 -6.412054956517e-03 8.739285914566e-05 6.925414862594e+00
1.250000000000e+02 -6.360254091834e-03 8.698145005975e-05 6.976705137666e+00
1.252500000000e+02 -6.306018701344e-03 8.655208433692e-05 7.028149794901e+00
1.255000000000e+02 -6.249716420582e-03 8.610680948321e-05 7.079694744977e+00
1.257500000000e+02 -6.191717173710e-03 8.564774278008e-05 7.131281784305e+00
1.260000000000e+02 -6.132389945769e-03 8.517705739186e-05 7.182849037589e+00
1.262500000000e+02 -6.072099624343e-03 8.469696580685e-05 7.234331425207e+00
1.265000000000e+02 -6.011204011793e-03 8.420970159331e-05 7.285661148920e+00
1.267500000000e+02 -5.950051099592e-03 8.371749942665e-05 7.336768187631e+00
1.270000000000e+02 -5.888976690074e-03 8.322256968840e-05 7.387580799842e+00
1.272500000000e+02 -5.828302403734e-03 8.272706696696e-05 7.438026023600e+00
1.275000000000e+02 -5.768333952206e-03 8.223311139657e-05 7.488030173669e+00
1.277500000000e+02 -5.709359765607e-03 8.174276099884e-05 7.537519325431e+00
1.280000000000e+02 -5.651650136547e-03 8.125793989033e-05 7.586419787411e+00
1.282500000000e+02 -5.595456839338e-03 8.078055049132e-05 7.634658549694e+00
1.285000000000e+02 -5.541012584861e-03 8.031237586573e-05 7.682163712309e+00
1.287500000000e+02 -5.488530911539e-03 7.985505632133e-05 7.728864879151e+00
1.290000000000e+02 -5.438206425832e-03 7.941010247781e-05 7.774693523874e+00
1.292500000000e+02 -5.390215306790e-03 7.897890369007e-05 7.819583311933e+00
1.295000000000e+02 -5.344715912828e-03 7.856275940243e-05 7.863470388369e+00
1.297500000000e+02 -5.301849507267e-03 7.816279773737e-05 7.906293615680e+00
1.300000000000e+02 -5.261740984447e-03 7.778000246203e-05 7.947994774610e+00
1.302500000000e+02 -5.224499693214e-03 7.741524098570e-05 7.988518712355e+00
1.305000000000e+02 -5.190220155347e-03 7.706928258910e-05 8.027813455002e+00
1.307500000000e+02 -5.158982754369e-03 7.674280683029e-05 8.065830268861e+00
1.310000000000e+02 -5.130854262761e-03 7.643639068161e-05 8.102523691827e+00
1.312500000000e+02 -5.105888256690e-03 7.615053306814e-05 8.137851519801e+00
1.315000000000e+02 -5.084125396873e-03 7.588566445058e-05 8.171774772835e+00
1.317500000000e+02 -5.065593602736e-03 7.564212599565e-05 8.204257626387e+00
1.320000000000e+02 -5.050308050069e-03 7.542018098430e-05 8.235267333998e+00
1.322500000000e+02 -5.038271072028e-03 7.522003182645e-05 8.264774131086e+00
1.325000000000e+02 -5.029471914698e-03 7.504176722026e-05 8.292751132272e+00
1.327500000000e+02 -5.023886363464e-03 7.488538419520e-05 8.319174234730e+00
1.330000000000e+02 -5.021476366554e-03 7.475082143360e-05 8.344022014497e+00
1.332500000000e+02 -5.022189728750e-03 7.463794793497e-05 8.367275640573e+00
1.335000000000e+02 -5.025959797610e-03 7.454653386618e-05 8.388918786383e+00
1.337500000000e+02 -5.032705271510e-03 7.447625861928e-05 8.408937561166e+00
1.340000000000e+02 -5.042330224265e-03 7.442666649141e-05 8.427320442955e+00
1.342500000000e+02 -5.054724287356e-03 7.439713849744e-05 8.444058223634e+00
1.345000000000e+02 -5.069763105446e-03 7.438704718155e-05 8.459143955848e+00
1.347500000000e+02 -5.087309368170e-03 7.439570456735e-05 8.472572910777e+00
1.350000000000e+02 -5.107214039532e-03 7.442226568893e-05 8.484342529387e+00
1.352500000000e+02 -5.129317835045e-03 7.446569367292e-05 8.494452376034e+00
1.355000000000e+02 -5.153453104002e-03 7.452490832374e-05 8.502904086473e+00
1.357500000000e+02 -5.179446111873e-03 7.459881615546e-05 8.509701307077e+00
1.360000000000e+02 -5.207119615176e-03 7.468625588780e-05 8.514849632529e+00
1.362500000000e+02 -5.236295618586e-03 7.478603487987e-05 8.518356529895e+00
1.365000000000e+02 -5.266798232391e-03 7.489697258203e-05 8.520231259329e+00
1.367500000000e+02 -5.298456592406e-03 7.501786053277e-05 8.520484789281e+00
1.370000000000e+02 -5.331107719701e-03 7.514754766261e-05 8.519129713017e+00
1.372500000000e+02 -5.364599014513e-03 7.528496887430e-05 8.516180163289e+00
1.375000000000e+02 -5.398790370058e-03 7.542916108771e-05 8.511651740541e+00
1.377500000000e+02 -5.433555757370e-03 7.557928596744e-05 8.505561452742e+00
1.380000000000e+02 -5.468784142747e-03 7.573465043181e-05 8.497927675513e+00
1.382500000000e+02 -5.504379629554e-03 7.589472244113e-05 8.488770137747e+00
1.385000000000e+02 -5.540260755718e-03 7.605914125591e-05 8.478109934946e+00
1.387500000000e+02 -5.576358886021e-03 7.622772106272e-05 8.465969577313e+00
1.390000000000e+02 -5.612615717029e-03 7.640044647356e-05 8.452373067029e+00
1.392500000000e+02 -5.648979939308e-03 7.657746336043e-05 8.437346006706e+00
1.395000000000e+02 -5.685403167007e-03 7.675905958995e-05 8.420915735129e+00
1.397500000000e+02 -5.721835307038e-03 7.694563752872e-05 8.403111484175e+00
1.400000000000e+02 -5.758219629448e-03 7.713768151479e-05 8.383964546691e+00
1.402500000000e+02 -5.794487664373e-03 7.733571950996e-05 8.363508451863e+00
1.405000000000e+02 -5.830554288372e-03 7.754028108933e-05 8.341779131454e+00
1.407500000000e+02 -5.866313074214e-03 7.775185221104e-05 8.318815070915e+00
1.410000000000e+02 -5.901632290221e-03 7.797083082317e-05 8.294657430546e+00
1.412500000000e+02 -5.936351570001e-03 7.819747753859e-05 8.269350127203e+00
1.415000000000e+02 -5.970279648426e-03 7.843186835763e-05 8.242939867834e+00
1.417500000000e+02 -6.003193059149e-03 7.867389427740e-05 8.215476124630e+00
1.420000000000e+02 -6.034836357482e-03 7.892318711034e-05 8.187011052678e+00
1.422500000000e+02 -6.064923261140e-03 7.917920625697e-05 8.157599340452e+00
1.425000000000e+02 -6.093139305939e-03 7.944107330760e-05 8.127298006060e+00
1.427500000000e+02 -6.119146164700e-03 7.970758349282e-05 8.096166129874e+00
1.430000000000e+02 -6.142587220236e-03 7.997729159798e-05 8.064264547434e+00
1.432500000000e+02 -6.163094219565e-03 8.024850338983e-05 8.031655492279e+00
1.435000000000e+02 -6.180295120687e-03 8.051928438885e-05 7.998402219751e+00
1.437500000000e+02 -6.193822748082e-03 8.078748780135e-05 7.964568598800e+00
1.440000000000e+02 -6.203324275804e-03 8.105086740426e-05 7.930218706038e+00
1.442500000000e+02 -6.208471262521e-03 8.130709006465e-05 7.895416404770e+00
1.445000000000e+02 -6.208969483820e-03 8.155376832225e-05 7.860224942732e+00
1.447500000000e+02 -6.204568392947e-03 8.178849414531e-05 7.824706546957e+00
1.450000000000e+02 -6.195070402690e-03 8.200894195309e-05 7.788922047073e+00
1.452500000000e+02 -6.180339493083e-03 8.221294968719e-05 7.752930501645e+00
1.455000000000e+02 -6.160308384855e-03 8.239857151088e-05 7.716788856856e+00
1.457500000000e+02 -6.134984414907e-03 8.256412783664e-05 7.680551610035e+00
1.460000000000e+02 -6.104453757648e-03 8.270822787484e-05 7.644270506311e+00
1.462500000000e+02 -6.068883978329e-03 8.282981750421e-05 7.607994240926e+00
1.465000000000e+02 -6.028524399431e-03 8.292834479745e-05 7.571768195662e+00
1.467500000000e+02 -5.983704769243e-03 8.300362601504e-05 7.535634183074e+00
1.470000000000e+02 -5.934831867320e-03 8.305588847385e-05 7.499630228284e+00
1.472500000000e+02 -5.882384283815e-03 8.308583069064e-05 7.463790361737e+00
1.475000000000e+02 -5.826905444186e-03 8.309445855120e-05 7.428144454049e+00
1.477500000000e+02 -5.768995303826e-03 8.308314326733e-05 7.392718063908e+00
1.480000000000e+02 -5.709300354822e-03 8.305362709024e-05 7.357532332820e+00
1.482500000000e+02 -5.648502827014e-03 8.300795934138e-05 7.322603894626e+00
1.485000000000e+02 -5.587309736274e-03 8.294843944087e-05 7.287944826063e+00
1.487500000000e+02 -5.526441527557e-03 8.287756237160e-05 7.253562627023e+00
1.490000000000e+02 -5.466620856666e-03 8.279796568766e-05 7.219460220553e+00
1.492500000000e+02 -5.408561861119e-03 8.271237572147e-05 7.185635989479e+00
1.495000000000e+02 -5.352960192380e-03 8.262355628200e-05 7.152083840292e+00
1.497500000000e+02 -5.300484102850e-03 8.253426069765e-05 7.118793284520e+00
1.500000000000e+02 -5.251766678945e-03 8.244719044798e-05 7.085749557651e+00
1.502500000000e+02 -5.207399406709e-03 8.236495982394e-05 7.052933762291e+00
1.505000000000e+02 -5.167927133439e-03 8.229007346525e-05 7.020323040963e+00
1.507500000000e+02 -5.133844089167e-03 8.222489549092e-05 6.987890781208e+00
1.510000000000e+02 -5.105589590167e-03 8.217162607221e-05 6.955606850675e+00
1.512500000000e+02 -5.083545541084e-03 8.213230941137e-05 6.923437866614e+00
1.515000000000e+02 -5.068036252866e-03 8.210882692333e-05 6.891347488019e+00
1.517500000000e+02 -5.059329071286e-03 8.210290216418e-05 6.859296742455e+00
1.520000000000e+02 -5.057635215706e-03 8.211607558298e-05 6.827244369246e+00
1.522500000000e+02 -5.063110743575e-03 8.214970823589e-05 6.795147187968e+00
1.525000000000e+02 -5.075857199177e-03 8.220500565681e-05 6.762960472493e+00
1.527500000000e+02 -5.095921915978e-03 8.228301233218e-05 6.730638331780e+00
1.530000000000e+02 -5.123297887822e-03 8.238458812423e-05 6.698134085381e+00
1.532500000000e+02 -5.157923217407e-03 8.251039714965e-05 6.665400627333e+00
1.535000000000e+02 -5.199680039681e-03 8.266089556974e-05 6.632390768353e+00
1.537500000000e+02 -5.248393196164e-03 8.283630170255e-05 6.599057554535e+00
1.540000000000e+02 -5.303828687843e-03 8.303659086362e-05 6.565354555363e+00
1.542500000000e+02 -5.365691983211e-03 8.326149195978e-05 6.531236118580e+00
1.545000000000e+02 -5.433626563098e-03 8.351044402499e-05 6.496657591371e+00
1.547500000000e+02 -5.507212611525e-03 8.378255013114e-05 6.461575507250e+00
1.550000000000e+02 -5.585966455002e-03 8.407654309686e-05 6.425947738004e+00
1.552500000000e+02 -5.669340504778e-03 8.439080511141e-05 6.389733616342e+00
1.555000000000e+02 -5.756724192476e-03 8.472336567183e-05 6.352894026019e+00
1.557500000000e+02 -5.847445636731e-03 8.507185194753e-05 6.315391470400e+00
1.560000000000e+02 -5.940774557843e-03 8.543348583645e-05 6.277190114167e+00
1.562500000000e+02 -6.035926236448e-03 8.580510960571e-05 6.238255810487e+00
1.565000000000e+02 -6.132066673351e-03 8.618321395396e-05 6.198556115748e+00
1.567500000000e+02 -6.228318948011e-03 8.656395207859e-05 6.158060291638e+00
1.570000000000e+02 -6.323770583501e-03 8.694306991089e-05 6.116739312183e+00
1.572500000000e+02 -6.417482004203e-03 8.731603058179e-05 6.074565865818e+00
1.575000000000e+02 -6.508495956746e-03 8.767808484644e-05 6.031514375277e+00
1.577500000000e+02 -6.595847764761e-03 8.802430225532e-05 5.987561022282e+00
1.580000000000e+02 -6.678576186883e-03 8.834961439558e-05 5.942683800725e+00
1.582500000000e+02 -6.755734656059e-03 8.864889594307e-05 5.896862581425e+00
1.585000000000e+02 -6.826402898512e-03 8.891704815772e-05 5.850079211745e+00
1.587500000000e+02 -6.889698628661e-03 8.914907063035e-05 5.802317627419e+00
1.590000000000e+02 -6.944789138885e-03 8.934014286494e-05 5.753563998226e+00
1.592500000000e+02 -6.990902413184e-03 8.948570395842e-05 5.703806879639e+00
1.595000000000e+02 -7.027337656013e-03 8.958153082994e-05 5.653037390238e+00
1.597500000000e+02 -7.053475103246e-03 8.962381253211e-05 5.601249382825e+00
1.600000000000e+02 -7.068784849288e-03 8.960921724055e-05 5.548439628502e+00
1.602500000000e+02 -7.072834247976e-03 8.953494976055e-05 5.494607980067e+00
1.605000000000e+02 -7.065293991363e-03 8.939880087189e-05 5.439757534965e+00
1.607500000000e+02 -7.045942458909e-03 8.919917689687e-05 5.383894765426e+00
1.610000000000e+02 -7.014668458563e-03 8.893513773606e-05 5.327029637938e+00
1.612500000000e+02 -6.971472137867e-03 8.860638668726e-05 5.269175692944e+00
1.615000000000e+02 -6.916464287808e-03 8.821326373526e-05 5.210350109113e+00
1.617500000000e+02 -6.849863833731e-03 8.775672334624e-05 5.150573727020e+00
1.620000000000e+02 -6.771993874508e-03 8.723828480087e-05 5.089871058138e+00
1.622500000000e+02 -6.683276195687e-03 8.666000055974e-05 5.028270257362e+00
1.625000000000e+02 -6.584224580754e-03 8.602442850333e-05 4.965803084097e+00
1.627500000000e+02 -6.475437058684e-03 8.533451279863e-05 4.902504836909e+00
1.630000000000e+02 -6.357587457145e-03 8.459352740148e-05 4.838414272524e+00
1.632500000000e+02 -6.231416539985e-03 8.380501606770e-05 4.773573516197e+00
1.635000000000e+02 -6.097722788602e-03 8.297271767968e-05 4.708027951651e+00
1.637500000000e+02 -5.957353333989e-03 8.210046068102e-05 4.641826109101e+00
1.640000000000e+02 -5.811195039579e-03 8.119214993060e-05 4.575019538005e+00
1.642500000000e+02 -5.660165867419e-03 8.025170662257e-05 4.507662671631e+00
1.645000000000e+02 -5.505206746898e-03 7.928301839000e-05 4.439812687292e+00
1.647500000000e+02 -5.347273923912e-03 7.828990336972e-05 4.371529353152e+00
1.650000000000e+02 -5.187331846826e-03 7.727608608940e-05 4.302874869046e+00
1.652500000000e+02 -5.026346504652e-03 7.624518205215e-05 4.233913695208e+00
1.655000000000e+02 -4.865279189185e-03 7.520069111869e-05 4.164712374681e+00
1.657500000000e+02 -4.705080553173e-03 7.414599802816e-05 4.095339339882e+00
1.660000000000e+02 -4.546684875387e-03 7.308437729711e-05 4.025864709091e+00
1.662500000000e+02 -4.391004372852e-03 7.201900223225e-05 3.956360069614e+00
1.665000000000e+02 -4.238923444054e-03 7.095295293802e-05 3.886898247988e+00
1.667500000000e+02 -4.091292790136e-03 6.988923033718e-05 3.817553066400e+00
1.670000000000e+02 -3.948923317782e-03 6.883075878428e-05 3.748399084278e+00
1.672500000000e+02 -3.812579818397e-03 6.778038699259e-05 3.679511323632e+00
1.675000000000e+02 -3.682974455752e-03 6.674088550931e-05 3.610964976894e+00
1.677500000000e+02 -3.560760118003e-03 6.571493613891e-05 3.542835096443e+00
1.680000000000e+02 -3.446523709136e-03 6.470511514081e-05 3.475196265951e+00
1.682500000000e+02 -3.340779521954e-03 6.371386994400e-05 3.408122253809e+00
1.685000000000e+02 -3.243962777025e-03 6.274349075383e-05 3.341685652582e+00
1.687500000000e+02 -3.156423613357e-03 6.179608048387e-05 3.275957505381e+00
1.690000000000e+02 -3.078421617223e-03 6.087351535350e-05 3.211006925933e+00
1.692500000000e+02 -3.010121175596e-03 5.997740848590e-05 3.146900717742e+00
1.695000000000e+02 -2.951587712930e-03 5.910907320578e-05 3.083702999575e+00
1.697500000000e+02 -2.902785161856e-03 5.826949007354e-05 3.021474846118e+00
1.700000000000e+02 -2.863574584269e-03 5.745927445033e-05 2.960273951771e+00
1.702500000000e+02 -2.833714333828e-03 5.667865150377e-05 2.900154328321e+00
1.705000000000e+02 -2.812861659424e-03 5.592744386551e-05 2.841166044043e+00
1.707500000000e+02 -2.800575781959e-03 5.520506313908e-05 2.783355012829e+00
1.710000000000e+02 -2.796322558169e-03 5.451050670299e-05 2.726762842137e+00
1.712500000000e+02 -2.799480559190e-03 5.384236546913e-05 2.671426741543e+00
1.715000000000e+02 -2.809348807919e-03 5.319884332863e-05 2.617379500207e+00
1.717500000000e+02 -2.825155691403e-03 5.257778877915e-05 2.564649528580e+00
1.720000000000e+02 -2.846069146512e-03 5.197673146193e-05 2.513260969203e+00
1.722500000000e+02 -2.871207796640e-03 5.139292654655e-05 2.463233865817e+00
1.725000000000e+02 -2.899653005038e-03 5.082340545720e-05 2.414584392063e+00
1.727500000000e+02 -2.930461496987e-03 5.026503238001e-05 2.367325123328e+00
1.730000000000e+02 -2.962678433633e-03 4.971456550701e-05 2.321465350531e+00
1.732500000000e+02 -2.995350593536e-03 4.916871996510e-05 2.277011415558e+00
1.735000000000e+02 -3.027539528230e-03 4.862423235588e-05 2.233967066600e+00
1.737500000000e+02 -3.058334304630e-03 4.807792413669e-05 2.192333811570e+00
1.740000000000e+02 -3.086863691778e-03 4.752676250677e-05 2.152111269667e+00
1.742500000000e+02 -3.112307623011e-03 4.696791974310e-05 2.113297499702e+00
1.745000000000e+02 -3.133907574377e-03 4.639882745108e-05 2.075889309113e+00
1.747500000000e+02 -3.150975725608e-03 4.581722479383e-05 2.039882524529e+00
1.750000000000e+02 -3.162902689936e-03 4.522119623770e-05 2.005272232761e+00
1.752500000000e+02 -3.169163785937e-03 4.460919152699e-05 1.972052975986e+00
1.755000000000e+02 -3.169323526344e-03 4.398011598361e-05 1.940218914979e+00
1.757500000000e+02 -3.163038547544e-03 4.333329824277e-05 1.909763947220e+00
1.760000000000e+02 -3.150058837321e-03 4.266851769519e-05 1.880681797523e+00
1.762500000000e+02 -3.130227457959e-03 4.198596242291e-05 1.852966070465e+00
1.765000000000e+02 -3.103478594362e-03 4.128627132269e-05 1.826610284822e+00
1.767500000000e+02 -3.069834123076e-03 4.057052429779e-05 1.801607880210e+00
1.770000000000e+02 -3.029398868305e-03 3.984021630762e-05 1.777952216932e+00
1.772500000000e+02 -2.982354831267e-03 3.909723378420e-05 1.755636559340e+00
1.775000000000e+02 -2.928954543471e-03 3.834382671145e-05 1.734654062058e+00
1.777500000000e+02 -2.869513753560e-03 3.758257700998e-05 1.714997749676e+00
1.780000000000e+02 -2.804403749741e-03 3.681636283803e-05 1.696660503263e+00
1.782500000000e+02 -2.734043478367e-03 3.604832068044e-05 1.679635049671e+00
1.785000000000e+02 -2.658891567074e-03 3.528180581344e-05 1.663913953086e+00
1.787500000000e+02 -2.579438316117e-03 3.452035131304e-05 1.649489611034e+00
1.790000000000e+02 -2.496198057608e-03 3.376762696514e-05 1.636354248704e+00
1.792500000000e+02 -2.409702251708e-03 3.302739843072e-05 1.624499907414e+00
1.795000000000e+02 -2.320493463774e-03 3.230348817623e-05 1.613918424185e+00
1.797500000000e+02 -2.229120227099e-03 3.159973781552e-05 1.604601395189e+00
1.800000000000e+02 -2.136132758073e-03 3.091997201254e-05 1.596540117824e+00
1.802500000000e+02 -2.042079536343e-03 3.026796418348e-05 1.589725506874e+00
1.805000000000e+02 -1.947504688459e-03 2.964740295527e-05 1.584147979849e+00
1.807500000000e+02 -1.852946069646e-03 2.906185963478e-05 1.579797308876e+00
1.810000000000e+02 -1.758933850714e-03 2.851475600679e-05 1.576662438450e+00
1.812500000000e+02 -1.665989450464e-03 2.800933112140e-05 1.574731269532e+00
1.815000000000e+02 -1.574624612430e-03 2.754860776097e-05 1.573990413958e+00
1.817500000000e+02 -1.485340490762e-03 2.713535724089e-05 1.574424925175e+00
1.820000000000e+02 -1.398626633789e-03 2.677206351662e-05 1.576018014000e+00
1.822500000000e+02 -1.314959787578e-03 2.646088508654e-05 1.578750760259e+00
1.825000000000e+02 -1.234802487408e-03 2.620361753405e-05 1.582601833022e+00
1.827500000000e+02 -1.158601429643e-03 2.600165443567e-05 1.587547233543e+00
1.830000000000e+02 -1.086785665859e-03 2.585595028648e-05 1.593560074696e+00
1.832500000000e+02 -1.019764649648e-03 2.576698451262e-05 1.600610413364e+00
1.835000000000e+02 -9.579262407270e-04 2.573472965789e-05 1.608665146946e+00
1.837500000000e+02 -9.016347229678e-04 2.575862420998e-05 1.617687987779e+00
1.840000000000e+02 -8.512289474727e-04 2.583755237820e-05 1.627639523305e+00
1.842500000000e+02 -8.070206568775e-04 2.596983297914e-05 1.638477370574e+00
1.845000000000e+02 -7.692930980531e-04 2.615321864782e-05 1.650156425253e+00
1.847500000000e+02 -7.382999598902e-04 2.638490677362e-05 1.662629205210e+00
1.850000000000e+02 -7.142646638683e-04 2.666156427619e-05 1.675846285850e+00
1.852500000000e+02 -6.973800377110e-04 2.697936562979e-05 1.689756814472e+00
1.855000000000e+02 -6.878083274583e-04 2.733404529842e-05 1.704309097083e+00
1.857500000000e+02 -6.856815164620e-04 2.772096363635e-05 1.719451237390e+00
1.860000000000e+02 -6.911018569489e-04 2.813518547010e-05 1.735131816957e+00
1.862500000000e+02 -7.041425035958e-04 2.857156909447e-05 1.751300592241e+00
1.865000000000e+02 -7.248481127307e-04 2.902486405404e-05 1.767909195995e+00
1.867500000000e+02 -7.532352615452e-04 2.948981442039e-05 1.784911818257e+00
1.870000000000e+02 -7.892925586728e-04 2.996126474192e-05 1.802265856374e+00
1.872500000000e+02 -8.329803165442e-04 3.043426198276e-05 1.819932512084e+00
1.875000000000e+02 -8.842296969603e-04 3.090415161469e-05 1.837877329747e+00
1.877500000000e+02 -9.429411793778e-04 3.136670479206e-05 1.856070659269e+00
1.880000000000e+02 -1.008982434571e-03 3.181817222184e-05 1.874488043712e+00
1.882500000000e+02 -1.082185525403e-03 3.225535987561e-05 1.893110521821e+00
1.885000000000e+02 -1.162343593581e-03 3.267569097917e-05 1.911924851311e+00
1.887500000000e+02 -1.249206949635e-03 3.307725551152e-05 1.930923649169e+00
1.890000000000e+02 -1.342478791069e-03 3.345882927699e-05 1.950105459360e+00
1.892500000000e+02 -1.441810790285e-03 3.381986593573e-05 1.969474748608e+00
1.895000000000e+02 -1.546798612478e-03 3.416051473601e-05 1.989041842615e+00
1.897500000000e+02 -1.656977744016e-03 3.448159092848e-05 2.008822805259e+00
1.900000000000e+02 -1.771819848182e-03 3.478453377201e-05 2.028839272768e+00
1.902500000000e+02 -1.890729971108e-03 3.507135326677e-05 2.049118244968e+00
1.905000000000e+02 -2.013044753787e-03 3.534456649776e-05 2.069691842882e+00
1.907500000000e+02 -2.138031999387e-03 3.560712316175e-05 2.090597032693e+00
1.910000000000e+02 -2.264891746042e-03 3.586232364192e-05 2.111875321381e+00
1.912500000000e+02 -2.392759180984e-03 3.611373240939e-05 2.133572421707e+00
1.915000000000e+02 -2.520709551473e-03 3.636508781399e-05 2.155737887591e+00
1.917500000000e+02 -2.647765388186e-03 3.662021198850e-05 2.178424716125e+00
1.920000000000e+02 -2.772906038079e-03 3.688292327056e-05 2.201688913702e+00
1.922500000000e+02 -2.895079600971e-03 3.715695252873e-05 2.225589023199e+00
1.925000000000e+02 -3.013217015437e-03 3.744586616553e-05 2.250185607731e+00
1.927500000000e+02 -3.126248115505e-03 3.775298618333e-05 2.275540691894e+00
1.930000000000e+02 -3.233119262060e-03 3.808134792438e-05 2.301717156224e+00
1.932500000000e+02 -3.332812164111e-03 3.843364859793e-05 2.328778090480e+00
1.935000000000e+02 -3.424363248393e-03 3.881218729779e-05 2.356786110058e+00
1.937500000000e+02 -3.506883066858e-03 3.921883430624e-05 2.385802637577e+00
1.940000000000e+02 -3.579575320438e-03 3.965501166231e-05 2.415887166474e+00
1.942500000000e+02 -3.641754894649e-03 4.012168155035e-05 2.447096516539e+00
1.945000000000e+02 -3.692864502269e-03 4.061934488914e-05 2.479484088799e+00
1.947500000000e+02 -3.732489441536e-03 4.114803316646e-05 2.513099145733e+00
1.950000000000e+02 -3.760370049132e-03 4.170731192132e-05 2.547986128442e+00
1.952500000000e+02 -3.776411824773e-03 4.229632107203e-05 2.584184019350e+00
1.955000000000e+02 -3.780692789184e-03 4.291379484334e-05 2.621725778366e+00
1.957500000000e+02 -3.773468017859e-03 4.355809361911e-05 2.660637856664e+00
1.960000000000e+02 -3.755171193116e-03 4.422724206074e-05 2.700939800617e+00
1.962500000000e+02 -3.726413009453e-03 4.491896219236e-05 2.742643959932e+00
1.965000000000e+02 -3.687976655899e-03 4.563075759764e-05 2.785755292446e+00
1.967500000000e+02 -3.640810174894e-03 4.635994664265e-05 2.830271284349e+00
1.970000000000e+02 -3.586015986443e-03 4.710371183939e-05 2.876181972789e+00
1.972500000000e+02 -3.524837594072e-03 4.785916509290e-05 2.923470072156e+00
1.975000000000e+02 -3.458643743165e-03 4.862340616008e-05 2.972111196619e+00
1.977500000000e+02 -3.388910284691e-03 4.939359579520e-05 3.022074170709e+00
1.980000000000e+02 -3.317200112425e-03 5.016698312113e-05 3.073321416861e+00
1.982500000000e+02 -3.245141532141e-03 5.094097750616e-05 3.125809408138e+00
1.985000000000e+02 -3.174405422333e-03 5.171321446831e-05 3.179489176675e+00
1.987500000000e+02 -3.106681586711e-03 5.248159783780e-05 3.234306857752e+00
1.990000000000e+02 -3.043654543764e-03 5.324433801443e-05 3.290204266646e+00
1.992500000000e+02 -2.986979184109e-03 5.399998613018e-05 3.347119491857e+00
1.995000000000e+02 -2.938256648681e-03 5.474746156917e-05 3.404987490829e+00
1.997500000000e+02 -2.899010713431e-03 5.548607128947e-05 3.463740686576e+00
2.000000000000e+02 -2.870665001284e-03 5.621551714449e-05 3.523309553663e+00
2.002500000000e+02 -2.854521358008e-03 5.693589173478e-05 3.583623183697e+00
2.005000000000e+02 -2.851739690600e-03 5.764766790178e-05 3.644609835723e+00
2.007500000000e+02 -2.863319462751e-03 5.835167722812e-05 3.706197456440e+00
2.010000000000e+02 -2.890083219656e-03 5.904907922577e-05 3.768314180899e+00
2.012500000000e+02 -2.932662290288e-03 5.974132554334e-05 3.830888801253e+00
2.015000000000e+02 -2.991484934227e-03 6.043011082973e-05 3.893851215439e+00
2.017500000000e+02 -3.066767021043e-03 6.111730611011e-05 3.957132845877e+00
2.020000000000e+02 -3.158505624520e-03 6.180492551411e-05 4.020667040264e+00
2.022500000000e+02 -3.266475442252e-03 6.249507336359e-05 4.084389445919e+00
2.025000000000e+02 -3.390228626998e-03 6.318984840686e-05 4.148238368274e+00
2.027500000000e+02 -3.529097751461e-03 6.389130361084e-05 4.212155105174e+00
2.030000000000e+02 -3.682202332043e-03 6.460136849040e-05 4.276084264994e+00
2.032500000000e+02 -3.848458808928e-03 6.532177038396e-05 4.339974059702e+00
2.035000000000e+02 -4.026593877165e-03 6.605402101167e-05 4.403776577545e+00
2.037500000000e+02 -4.215161253169e-03 6.679935520373e-05 4.467448025477e+00
2.040000000000e+02 -4.412561683701e-03 6.755868461589e-05 4.530948942734e+00
2.042500000000e+02 -4.617065831338e-03 6.833256197167e-05 4.594244375304e+00
2.045000000000e+02 -4.826839933811e-03 6.912115400487e-05 4.657304009539e+00
2.047500000000e+02 -5.039973684886e-03 6.992422180860e-05 4.720102256957e+00
2.050000000000e+02 -5.254509869192e-03 7.074110874583e-05 4.782618284778e+00
2.052500000000e+02 -5.468475223955e-03 7.157073080824e-05 4.844835987818e+00
2.055000000000e+02 -5.679911944893e-03 7.241158816773e-05 4.906743898408e+00
2.057500000000e+02 -5.886909243595e-03 7.326177934674e-05 4.968335031915e+00
2.060000000000e+02 -6.087634372531e-03 7.411900402748e-05 5.029606667985e+00
2.062500000000e+02 -6.280362336311e-03 7.498058700592e-05 5.090560069888e+00
2.065000000000e+02 -6.463503825494e-03 7.584350840756e-05 5.151200146019e+00
2.067500000000e+02 -6.635630677764e-03 7.670443722577e-05 5.211535059664e+00
2.070000000000e+02 -6.795498550533e-03 7.755976944057e-05 5.271575795921e+00
2.072500000000e+02 -6.942066030206e-03 7.840567361658e-05 5.331335694557e+00
2.075000000000e+02 -7.074510210079e-03 7.923813687299e-05 5.390829961476e+00
2.077500000000e+02 -7.192237993415e-03 8.005301406311e-05 5.450075168294e+00
2.080000000000e+02 -7.294893472192e-03 8.084608454079e-05 5.509088754362e+00
2.082500000000e+02 -7.382360881029e-03 8.161311828553e-05 5.567888540178e+00
2.085000000000e+02 -7.454763290012e-03 8.234994137737e-05 5.626492263064e+00
2.087500000000e+02 -7.512457377498e-03 8.305250204782e-05 5.684917145725e+00
2.090000000000e+02 -7.556023993396e-03 8.371693987955e-05 5.743179502015e+00
2.092500000000e+02 -7.586254903500e-03 8.433965615656e-05 5.801294386117e+00
2.095000000000e+02 -7.604136297717e-03 8.491738476851e-05 5.859275290622e+00
2.097500000000e+02 -7.610828820859e-03 8.544725995324e-05 5.917133890870e+00
2.100000000000e+02 -7.607644775663e-03 8.592688128958e-05 5.974879836727e+00
2.102500000000e+02 -7.596023136949e-03 8.635437326079e-05 6.032520592592e+00
2.105000000000e+02 -7.577502226353e-03 8.672843731175e-05 6.090061317191e+00
2.107500000000e+02 -7.553690981860e-03 8.704839864682e-05 6.147504783624e+00
2.110000000000e+02 -7.526239062341e-03 8.731423427000e-05 6.204851333245e+00
2.112500000000e+02 -7.496806395364e-03 8.752658679106e-05 6.262098859664e+00
2.115000000000e+02 -7.467032461167e-03 8.768678045989e-05 6.319242816109e+00
2.117500000000e+02 -7.438506236388e-03 8.779681556151e-05 6.376276246939e+00
2.120000000000e+02 -7.412736790700e-03 8.785934306116e-05 6.433189832972e+00
2.122500000000e+02 -7.391125413317e-03 8.787762712251e-05 6.489971952583e+00
2.125000000000e+02 -7.374939590021e-03 8.785549344911e-05 6.546608753818e+00
2.127500000000e+02 -7.365289348055e-03 8.779726405284e-05 6.603084236852e+00
2.130000000000e+02 -7.363106400604e-03 8.770767889241e-05 6.659380346187e+00
2.132500000000e+02 -7.369126459771e-03 8.759180751292e-05 6.715477070093e+00
2.135000000000e+02 -7.383875206392e-03 8.745495113691e-05 6.771352553668e+00
2.137500000000e+02 -7.407658087135e-03 8.730253915437e-05 6.826983219003e+00
2.140000000000e+02 -7.440554322292e-03 8.714002141794e-05 6.882343899810e+00
2.142500000000e+02 -7.482415407086e-03 8.697276357900e-05 6.937407987788e+00
2.145000000000e+02 -7.532868073961e-03 8.680594085819e-05 6.992147596948e+00
2.147500000000e+02 -7.591321807113e-03 8.664443789058e-05 7.046533741392e+00
2.150000000000e+02 -7.656980954133e-03 8.649275487416e-05 7.100536530258e+00
2.152500000000e+02 -7.728861192458e-03 8.635492177458e-05 7.154125382437e+00
2.155000000000e+02 -7.805810270933e-03 8.623443176345e-05 7.207269254191e+00
2.157500000000e+02 -7.886532604720e-03 8.613421143899e-05 7.259936886528e+00
2.160000000000e+02 -7.969617248091e-03 8.605654290925e-05 7.312097062862e+00
2.162500000000e+02 -8.053568748338e-03 8.600303971368e-05 7.363718881306e+00
2.165000000000e+02 -8.136840282833e-03 8.597464310289e-05 7.414772031439e+00
2.167500000000e+02 -8.217868334449e-03 8.597160543800e-05 7.465227077193e+00
2.170000000000e+02 -8.295108112164e-03 8.599352742311e-05 7.515055734948e+00
2.172500000000e+02 -8.367068898095e-03 8.603939490673e-05 7.564231145991e+00
2.175000000000e+02 -8.432348552334e-03 8.610761041358e-05 7.612728132177e+00
2.177500000000e+02 -8.489666560571e-03 8.619600602985e-05 7.660523432211e+00
2.180000000000e+02 -8.537894159524e-03 8.630197698420e-05 7.707595908458e+00
2.182500000000e+02 -8.576081554839e-03 8.642254815733e-05 7.753926720665e+00
2.185000000000e+02 -8.603481162644e-03 8.655437711924e-05 7.799499459058e+00
2.187500000000e+02 -8.619566391229e-03 8.669385547111e-05 7.844300232662e+00
2.190000000000e+02 -8.624045789446e-03 8.683719541155e-05 7.888317708808e+00
2.192500000000e+02 -8.616871771213e-03 8.698055105416e-05 7.931543100836e+00
2.195000000000e+02 -8.598244278262e-03 8.712001760519e-05 7.973970102981e+00
2.197500000000e+02 -8.568608724547e-03 8.725170847362e-05 8.015594773158e+00
2.200000000000e+02 -8.528649122502e-03 8.737191243538e-05 8.056415364402e+00
2.202500000000e+02 -8.479275767330e-03 8.747714645560e-05 8.096432109925e+00
2.205000000000e+02 -8.421608685027e-03 8.756422319620e-05 8.135646963768e+00
2.207500000000e+02 -8.356956432071e-03 8.763031717110e-05 8.174063305859e+00
2.210000000000e+02 -8.286791846711e-03 8.767302750731e-05 8.211685614255e+00
2.212500000000e+02 -8.212724495058e-03 8.769043357565e-05 8.248519116396e+00
2.215000000000e+02 -8.136471525639e-03 8.768114507832e-05 8.284569421674e+00
2.217500000000e+02 -8.059826454807e-03 8.764434347605e-05 8.319842149138e+00
2.220000000000e+02 -7.984627344910e-03 8.757981537919e-05 8.354342551148e+00
2.222500000000e+02 -7.912723844082e-03 8.748797521124e-05 8.388075147106e+00
2.225000000000e+02 -7.845944594730e-03 8.736987809618e-05 8.421043366293e+00
2.227500000000e+02 -7.786064970775e-03 8.722722197746e-05 8.453249211795e+00
2.230000000000e+02 -7.734776184681e-03 8.706233843794e-05 8.484692947968e+00
2.232500000000e+02 -7.693656666467e-03 8.687817374553e-05 8.515372814719e+00
2.235000000000e+02 -7.664145849754e-03 8.667825766059e-05 8.545284776411e+00
2.237500000000e+02 -7.647521071692e-03 8.646666173878e-05 8.574422306364e+00
2.240000000000e+02 -7.644878033552e-03 8.624794642945e-05 8.602776207874e+00
2.242500000000e+02 -7.657114599052e-03 8.602709692832e-05 8.630334476546e+00
2.245000000000e+02 -7.684918175001e-03 8.580944863978e-05 8.657082202521e+00
2.247500000000e+02 -7.728756722115e-03 8.560060211077e-05 8.683001511106e+00
2.250000000000e+02 -7.788872988311e-03 8.540632757542e-05 8.708071544629e+00
2.252500000000e+02 -7.865282033450e-03 8.523244780870e-05 8.732268481659e+00
2.255000000000e+02 -7.957771753561e-03 8.508476243846e-05 8.755565594583e+00
2.257500000000e+02 -8.065906413339e-03 8.496892814105e-05 8.777933342648e+00
2.260000000000e+02 -8.189032773726e-03 8.489031079889e-05 8.799339501815e+00
2.262500000000e+02 -8.326288766371e-03 8.485387273016e-05 8.819749329148e+00
2.265000000000e+02 -8.476614584992e-03 8.486406399577e-05 8.839125761404e+00
2.267500000000e+02 -8.638766118667e-03 8.492469342386e-05 8.857429647292e+00
2.270000000000e+02 -8.811330537941e-03 8.503878990854e-05 8.874620011997e+00
2.272500000000e+02 -8.992743910593e-03 8.520859526903e-05 8.890654353579e+00
2.275000000000e+02 -9.181310845560e-03 8.543541402764e-05 8.905488969487e+00
2.277500000000e+02 -9.375226142186e-03 8.571954639031e-05 8.919079311505e+00
2.280000000000e+02 -9.572598211318e-03 8.606026943933e-05 8.931380367145e+00
2.282500000000e+02 -9.771474171487e-03 8.645572862698e-05 8.942347064549e+00
2.285000000000e+02 -9.969866581574e-03 8.690292938257e-05 8.951934698516e+00
2.287500000000e+02 -1.016578151400e-02 8.739791532764e-05 8.960099371742e+00
2.290000000000e+02 -1.035724782191e-02 8.793569481116e-05 8.966798451417e+00
2.292500000000e+02 -1.054234712783e-02 8.851030645599e-05 8.971991031477e+00
2.295000000000e+02 -1.071924414036e-02 8.911489138286e-05 8.975638396963e+00
2.297500000000e+02 -1.088621710969e-02 8.974177599941e-05 8.977704487780e+00
2.300000000000e+02 -1.104168752585e-02 9.038265447334e-05 8.978156350071e+00
2.302500000000e+02 -1.118424876138e-02 9.102873778954e-05 8.976964570900e+00
2.305000000000e+02 -1.131269320615e-02 9.167089567291e-05 8.974103692095e+00
2.307500000000e+02 -1.142603675211e-02 9.229982365042e-05 8.969552588245e+00
2.310000000000e+02 -1.152354059442e-02 9.290623204736e-05 8.963294809910e+00
2.312500000000e+02 -1.160472916204e-02 9.348100981368e-05 8.955318875457e+00
2.315000000000e+02 -1.166940418369e-02 9.401540389922e-05 8.945618512083e+00
2.317500000000e+02 -1.171765370307e-02 9.450119157914e-05 8.934192830993e+00
2.320000000000e+02 -1.174985623505e-02 9.493084553827e-05 8.921046437879e+00
2.322500000000e+02 -1.176667898395e-02 9.529768665670e-05 8.906189465798e+00
2.325000000000e+02 -1.176907059706e-02 9.559602337908e-05 8.889637534601e+00
2.327500000000e+02 -1.175824746665e-02 9.582127641608e-05 8.871411626244e+00
2.330000000000e+02 -1.173567454434e-02 9.597007543521e-05 8.851537885867e+00
2.332500000000e+02 -1.170303967396e-02 9.604034457059e-05 8.830047340293e+00
2.335000000000e+02 -1.166222285561e-02 9.603136291800e-05 8.806975550823e+00
2.337500000000e+02 -1.161525938601e-02 9.594377382677e-05 8.782362194458e+00
2.340000000000e+02 -1.156429855471e-02 9.577968071983e-05 8.756250596401e+00
2.342500000000e+02 -1.151155746117e-02 9.554261593461e-05 8.728687213533e+00
2.345000000000e+02 -1.145927124371e-02 9.523735996841e-05 8.699721086072e+00
2.347500000000e+02 -1.140964165587e-02 9.487009078496e-05 8.669403274754e+00
2.350000000000e+02 -1.136478452518e-02 9.444816536422e-05 8.637786286343e+00
2.352500000000e+02 -1.132667933006e-02 9.397993080154e-05 8.604923513931e+00
2.355000000000e+02 -1.129712092000e-02 9.347468139276e-05 8.570868691542e+00
2.357500000000e+02 -1.127767602622e-02 9.294258993472e-05 8.535675385923e+00
2.360000000000e+02 -1.126964504956e-02 9.239437751249e-05 8.499396524143e+00
2.362500000000e+02 -1.127403071825e-02 9.184121904970e-05 8.462083974909e+00
2.365000000000e+02 -1.129151298767e-02 9.129452952278e-05 8.423788179445e+00
2.367500000000e+02 -1.132243160067e-02 9.076574296252e-05 8.384557844932e+00
2.370000000000e+02 -1.136677599456e-02 9.026615435434e-05 8.344439692816e+00
2.372500000000e+02 -1.142418332887e-02 8.980674329670e-05 8.303478270119e+00
2.375000000000e+02 -1.149394401704e-02 8.939794517090e-05 8.261715815399e+00
2.377500000000e+02 -1.157501514677e-02 8.904944408825e-05 8.219192180055e+00
2.380000000000e+02 -1.166604166728e-02 8.877000493807e-05 8.175944800886e+00
2.382500000000e+02 -1.176538474880e-02 8.856732614498e-05 8.132008716068e+00
2.385000000000e+02 -1.187115716168e-02 8.844789269108e-05 8.087416622550e+00
2.387500000000e+02 -1.198126493004e-02 8.841684967606e-05 8.042198965418e+00
2.390000000000e+02 -1.209345461121e-02 8.847790422972e-05 7.996384054666e+00
2.392500000000e+02 -1.220536528770e-02 8.863321483063e-05 7.949998202464e+00
2.395000000000e+02 -1.231458426124e-02 8.888334415691e-05 7.903065873777e+00
2.397500000000e+02 -1.241870515772e-02 8.922723579174e-05 7.855609844891e+00
2.400000000000e+02 -1.251538723318e-02 8.966219694395e-05 7.807651364225e+00
2.402500000000e+02 -1.260241439233e-02 9.018390893561e-05 7.759210309531e+00
2.405000000000e+02 -1.267775279017e-02 9.078647572625e-05 7.710305338418e+00
2.407500000000e+02 -1.273960549784e-02 9.146247474201e-05 7.660954028109e+00
2.410000000000e+02 -1.278646299761e-02 9.220302330351e-05 7.611173002996e+00
2.412500000000e+02 -1.281714824079e-02 9.299791171896e-05 7.560978046798e+00
2.415000000000e+02 -1.283085527698e-02 9.383574896818e-05 7.510384201374e+00
2.417500000000e+02 -1.282718042102e-02 9.470411782020e-05 7.459405850930e+00
2.420000000000e+02 -1.280614517019e-02 9.558975146912e-05 7.408056793737e+00
2.422500000000e+02 -1.276821035516e-02 9.647874488217e-05 7.356350302759e+00
2.425000000000e+02 -1.271428099091e-02 9.735674819353e-05 7.304299179186e+00
2.427500000000e+02 -1.264570188516e-02 9.820919834350e-05 7.251915798174e+00
2.430000000000e+02 -1.256424367802e-02 9.902158427774e-05 7.199212153684e+00
2.432500000000e+02 -1.247207984342e-02 9.977969890931e-05 7.146199901689e+00
2.435000000000e+02 -1.237175483421e-02 1.004698996717e-04 7.092890405476e+00
2.437500000000e+02 -1.226614408571e-02 1.010793711760e-04 7.039294783619e+00
2.440000000000e+02 -1.215840632381e-02 1.015963834116e-04 6.985423963712e+00
2.442500000000e+02 -1.205192965225e-02 1.020105411271e-04 6.931288737726e+00
2.445000000000e+02 -1.195027165473e-02 1.023130182396e-04 6.876899823748e+00
2.447500000000e+02 -1.185709487293e-02 1.024967717392e-04 6.822267930830e+00
2.450000000000e+02 -1.177609941634e-02 1.025567262474e-04 6.767403822502e+00
2.452500000000e+02 -1.171095306310e-02 1.024899258800e-04 6.712318382171e+00
2.455000000000e+02 -1.166522050151e-02 1.022956481971e-04 6.657022675641e+00
2.457500000000e+02 -1.164229341336e-02 1.019754761858e-04 6.601528004895e+00
2.460000000000e+02 -1.164532085435e-02 1.015333202236e-04 6.545845958470e+00
2.462500000000e+02 -1.167714249584e-02 1.009753924267e-04 6.489988446139e+00
2.465000000000e+02 -1.174022360932e-02 1.003101171746e-04 6.433967726084e+00
2.467500000000e+02 -1.183659466994e-02 9.954802018239e-05 6.377796411897e+00
2.470000000000e+02 -1.196779478007e-02 9.870153551736e-05 6.321487469324e+00
2.472500000000e+02 -1.213482256854e-02 9.778475249314e-05 6.265054189802e+00
2.475000000000e+02 -1.233809428896e-02 9.681313473500e-05 6.208510153299e+00
2.477500000000e+02 -1.257741302216e-02 9.580319729224e-05 6.151869167121e+00
2.480000000000e+02 -1.285194840601e-02 9.477214773687e-05 6.095145196038e+00
2.482500000000e+02 -1.316023014466e-02 9.373750875000e-05 6.038352270004e+00
2.485000000000e+02 -1.350015378700e-02 9.271674807218e-05 5.981504387970e+00
2.487500000000e+02 -1.386900073694e-02 9.172686609721e-05 5.924615403542e+00
2.490000000000e+02 -1.426347015088e-02 9.078403639898e-05 5.867698913731e+00
2.492500000000e+02 -1.467972390783e-02 8.990324043903e-05 5.810768136031e+00
2.495000000000e+02 -1.511344187678e-02 8.909794452108e-05 5.753835797534e+00
2.497500000000e+02 -1.555988805008e-02 8.837987941354e-05 5.696914021365e+00
2.500000000000e+02 -1.601398484528e-02 8.775872454819e-05 5.640014230529e+00
2.502500000000e+02 -1.647039487480e-02 8.724192394380e-05 5.583147067835e+00
2.505000000000e+02 -1.692360895282e-02 8.683456643058e-05 5.526322327676e+00
2.507500000000e+02 -1.736803797925e-02 8.653930082642e-05 5.469548921477e+00
2.510000000000e+02 -1.779810784011e-02 8.635630850823e-05 5.412834856666e+00
2.512500000000e+02 -1.820835460479e-02 8.628333255917e-05 5.356187254250e+00
2.515000000000e+02 -1.859351852803e-02 8.631577242862e-05 5.299612382075e+00
2.517500000000e+02 -1.894863423547e-02 8.644678859998e-05 5.243115726869e+00
2.520000000000e+02 -1.926911515208e-02 8.666744571709e-05 5.186702080413e+00
2.522500000000e+02 -1.955082992292e-02 8.696696054175e-05 5.130375660004e+00
2.525000000000e+02 -1.979016871355e-02 8.733292507140e-05 5.074140238403e+00
2.527500000000e+02 -1.998409756548e-02 8.775155468807e-05 5.017999296203e+00
2.530000000000e+02 -2.013019922347e-02 8.820795309217e-05 4.961956184463e+00
2.532500000000e+02 -2.022669914736e-02 8.868638018372e-05 4.906014287838e+00
2.535000000000e+02 -2.027247620424e-02 8.917053007601e-05 4.850177192905e+00
2.537500000000e+02 -2.026705786025e-02 8.964381007434e-05 4.794448850314e+00
2.540000000000e+02 -2.021060030100e-02 9.008958805848e-05 4.738833721593e+00
2.542500000000e+02 -2.010385469169e-02 9.049144629431e-05 4.683336913854e+00
2.545000000000e+02 -1.994812112392e-02 9.083342059571e-05 4.627964292950e+00
2.547500000000e+02 -1.974519252353e-02 9.110021402420e-05 4.572722567801e+00
2.550000000000e+02 -1.949729109978e-02 9.127741927370e-05 4.517619350243e+00
2.552500000000e+02 -1.920700035463e-02 9.135172757982e-05 4.462663181698e+00
2.555000000000e+02 -1.887719565992e-02 9.131108189542e-05 4.407863529978e+00
2.557500000000e+02 -1.851097684047e-02 9.114483409040e-05 4.353230750593e+00
2.560000000000e+02 -1.811160533872e-02 9.084389416111e-05 4.298776020674e+00
2.562500000000e+02 -1.768244901149e-02 9.040085469683e-05 4.244511241900e+00
2.565000000000e+02 -1.722693618692e-02 8.981009928624e-05 4.190448920183e+00
2.567500000000e+02 -1.674852143572e-02 8.906789009464e-05 4.136602021048e+00
2.570000000000e+02 -1.625066303280e-02 8.817242250042e-05 4.082983811913e+00
2.572500000000e+02 -1.573681331961e-02 8.712386320878e-05 4.029607691966e+00
2.575000000000e+02 -1.521042126695e-02 8.592435903165e-05 3.976487017676e+00
2.577500000000e+02 -1.467494661890e-02 8.457801627398e-05 3.923634928691e+00
2.580000000000e+02 -1.413388389358e-02 8.309085910507e-05 3.871064181288e+00
2.582500000000e+02 -1.359079518503e-02 8.147074639125e-05 3.818786991730e+00
2.585000000000e+02 -1.304934821640e-02 7.972723697891e-05 3.766814897341e+00
2.587500000000e+02 -1.251335776971e-02 7.787149491587e-05 3.715158636428e+00
2.590000000000e+02 -1.198682673710e-02 7.591612883365e-05 3.663828051020e+00
2.592500000000e+02 -1.147398434151e-02 7.387501470235e-05 3.612832012555e+00
2.595000000000e+02 -1.097931728362e-02 7.176310294429e-05 3.562178372824e+00
2.597500000000e+02 -1.050759127378e-02 6.959621888297e-05 3.511873938613e+00
2.600000000000e+02 -1.006386037813e-02 6.739085892160e-05 3.461924469069e+00
2.602500000000e+02 -9.653461138998e-03 6.516397995188e-05 3.412334694226e+00
2.605000000000e+02 -9.281990287091e-03 6.293279905598e-05 3.363108351831e+00
2.607500000000e+02 -8.955264756852e-03 6.071459602086e-05 3.314248240422e+00
2.610000000000e+02 -8.679262683388e-03 5.852656723887e-05 3.265756284649e+00
2.612500000000e+02 -8.460045870411e-03 5.638567686897e-05 3.217633612098e+00
2.615000000000e+02 -8.303664067798e-03 5.430849252477e-05 3.169880636087e+00
2.617500000000e+02 -8.216042296462e-03 5.231105043302e-05 3.122497146028e+00
2.620000000000e+02 -8.202852288622e-03 5.040879648413e-05 3.075482399060e+00
2.622500000000e+02 -8.269370292694e-03 4.861649219939e-05 3.028835217094e+00
2.625000000000e+02 -8.420323502752e-03 4.694813291076e-05 2.982554082711e+00
2.627500000000e+02 -8.659727708291e-03 4.541687260018e-05 2.936637240742e+00
2.630000000000e+02 -8.990719753060e-03 4.403494530339e-05 2.891082798687e+00
2.632500000000e+02 -9.415388327896e-03 4.281357376923e-05 2.845888835368e+00
2.635000000000e+02 -9.934607554782e-03 4.176286272162e-05 2.801053510671e+00
2.637500000000e+02 -1.054787809309e-02 4.089167680715e-05 2.756575187412e+00
2.640000000000e+02 -1.125318143479e-02 4.020749673736e-05 2.712452557391e+00
2.642500000000e+02 -1.204685265160e-02 3.971625341542e-05 2.668684783644e+00
2.645000000000e+02 -1.292347750417e-02 3.942214758920e-05 2.625271649687e+00
2.647500000000e+02 -1.387581882221e-02 3.932745175519e-05 2.582213727831e+00
2.650000000000e+02 -1.489477725335e-02 3.943230643089e-05 2.539512555486e+00
2.652500000000e+02 -1.596939024197e-02 3.973451235201e-05 2.497170830594e+00
2.655000000000e+02 -1.708687307577e-02 4.022933222947e-05 2.455192615818e+00
2.657500000000e+02 -1.823270481754e-02 4.090931156539e-05 2.413583553178e+00
2.660000000000e+02 -1.939076123455e-02 4.176412965398e-05 2.372351090602e+00
2.662500000000e+02 -2.054349630966e-02 4.278049190462e-05 2.331504706716e+00
2.665000000000e+02 -2.167217239473e-02 4.394208279235e-05 2.291056142269e+00
2.667500000000e+02 -2.275713835210e-02 4.522962035866e-05 2.251019620134e+00
2.670000000000e+02 -2.377815337516e-02 4.662092361282e-05 2.211412061659e+00
2.672500000000e+02 -2.471475273987e-02 4.809110505788e-05 2.172253279857e+00
2.675000000000e+02 -2.554665004848e-02 4.961283924243e-05 2.133566157495e+00
2.677500000000e+02 -2.625416856417e-02 5.115673451378e-05 2.095376789145e+00
2.680000000000e+02 -2.681869324485e-02 5.269173785835e-05 2.057714595504e+00
2.682500000000e+02 -2.722313269005e-02 5.418565932766e-05 2.020612392100e+00
2.685000000000e+02 -2.745237941080e-02 5.560573178912e-05 1.984106411934e+00
2.687500000000e+02 -2.749375589140e-02 5.691920449355e-05 1.948236281202e+00
2.690000000000e+02 -2.733743251853e-02 5.809395918008e-05 1.913044936480e+00
2.692500000000e+02 -2.697680342901e-02 5.909912807403e-05 1.878578485815e+00
2.695000000000e+02 -2.640880633433e-02 5.990569384759e-05 1.844886015536e+00
2.697500000000e+02 -2.563417288318e-02 6.048705108799e-05 1.812019336958e+00
2.700000000000e+02 -2.465759822099e-02 6.081951924730e-05 1.780032680103e+00
2.702500000000e+02 -2.348782032652e-02 6.088278885355e-05 1.748982341129e+00
2.705000000000e+02 -2.213760233731e-02 6.066029723795e-05 1.718926284565e+00
2.707500000000e+02 -2.062361428123e-02 6.013953127895e-05 1.689923711680e+00
2.710000000000e+02 -1.896621370779e-02 5.931225655212e-05 1.662034605839e+00
2.712500000000e+02 -1.718912840740e-02 5.817467765046e-05 1.635319260150e+00
2.715000000000e+02 -1.531904764845e-02 5.672753719835e-05 1.609837801553e+00
2.717500000000e+02 -1.338513169320e-02 5.497616106320e-05 1.585649718472e+00
2.720000000000e+02 -1.141845183199e-02 5.293045914440e-05 1.562813404558e+00
2.722500000000e+02 -9.451375804693e-03 5.060488902092e-05 1.541385722554e+00
2.725000000000e+02 -7.516914680568e-03 4.801838688651e-05 1.521421598096e+00
2.727500000000e+02 -5.648048525563e-03 4.519427378458e-05 1.502973647485e+00
2.730000000000e+02 -3.877048536119e-03 4.216013320368e-05 1.486091842542e+00
2.732500000000e+02 -2.234813021169e-03 3.894765942419e-05 1.470823215602e+00
2.735000000000e+02 -7.502339847060e-04 3.559247254803e-05 1.457211603501e+00
2.737500000000e+02 5.503903470563e-04 3.213389245205e-05 1.445297430868e+00
2.740000000000e+02 1.643883328857e-03 2.861466396281e-05 1.435117530355e+00
2.742500000000e+02 2.510646267749e-03 2.508062326800e-05 1.426704997713e+00
2.745000000000e+02 3.135034092987e-03 2.158029551674e-05 1.420089078433e+00
2.747500000000e+02 3.505643322552e-03 1.816441635077e-05 1.415295083445e+00
2.750000000000e+02 3.615507912907e-03 1.488537100075e-05 1.412344330793e+00
2.752500000000e+02 3.462201381063e-03 1.179654522893e-05 1.411254110756e+00
2.755000000000e+02 3.047845842903e-03 8.951593283735e-06 1.412037672747e+00
2.757500000000e+02 2.379031082817e-03 6.403619800921e-06 1.414704231080e+00
2.760000000000e+02 1.466648632035e-03 4.204290404486e-06 1.419258989964e+00
2.762500000000e+02 3.256479483235e-04 2.402879615615e-06 1.425703184995e+00
2.765000000000e+02 -1.025276900505e-03 1.045277251865e-06 1.434034142247e+00
2.767500000000e+02 -2.564060386477e-03 1.729715800591e-07 1.444245354507e+00
2.770000000000e+02 -4.265687476186e-03 -1.779581888517e-07 1.456326572821e+00
2.772500000000e+02 -6.102655233078e-03 2.218128036802e-08 1.470263915839e+00
2.775000000000e+02 -8.045461921359e-03 7.957777350964e-07 1.486039992936e+00
2.777500000000e+02 -1.006311573389e-02 2.157097356126e-06 1.503634044270e+00
2.780000000000e+02 -1.212365176098e-02 4.111587864064e-06 1.523022093106e+00
2.782500000000e+02 -1.419465150185e-02 6.655338404882e-06 1.544177113147e+00
2.785000000000e+02 -1.624375507090e-02 9.774710832411e-06 1.567069205515e+00
2.787500000000e+02 -1.823916251765e-02 1.344617616122e-05 1.591665787356e+00
2.790000000000e+02 -2.015011574441e-02 1.763633771829e-05 1.617931786325e+00
2.792500000000e+02 -2.194735895486e-02 2.230219774010e-05 1.645829842610e+00
2.795000000000e+02 -2.360357038663e-02 2.739162926846e-05 1.675320512724e+00
2.797500000000e+02 -2.509376390022e-02 3.284406040521e-05 1.706362476664e+00
2.800000000000e+02 -2.639565407400e-02 3.859136001147e-05 1.738912742966e+00
2.802500000000e+02 -2.748998321091e-02 4.455891089569e-05 1.772926853310e+00
2.805000000000e+02 -2.836080438269e-02 5.066684189423e-05 1.808359081929e+00
2.807500000000e+02 -2.899571824246e-02 5.683139851106e-05 1.845162631485e+00
2.810000000000e+02 -2.938605843638e-02 6.296641700473e-05 1.883289821631e+00
2.812500000000e+02 -2.952702274696e-02 6.898486510973e-05 1.922692271691e+00
2.815000000000e+02 -2.941774575488e-02 7.480042063557e-05 1.963321075830e+00
2.817500000000e+02 -2.906131009535e-02 8.032906498501e-05 2.005126970523e+00
2.820000000000e+02 -2.846469360008e-02 8.549060485166e-05 2.048060494871e+00
2.822500000000e+02 -2.763865087340e-02 9.021014331645e-05 2.092072143408e+00
2.825000000000e+02 -2.659752792058e-02 9.441944045052e-05 2.137112512000e+00
2.827500000000e+02 -2.535901151864e-02 9.805814134220e-05 2.183132437213e+00
2.830000000000e+02 -2.394381449641e-02 1.010748393476e-04 2.230083129791e+00
2.832500000000e+02 -2.237530116901e-02 1.034279578226e-04 2.277916302259e+00
2.835000000000e+02 -2.067905923416e-02 1.050864354933e-04 2.326584292148e+00
2.837500000000e+02 -1.888242401810e-02 1.060301951620e-04 2.376040179677e+00
2.840000000000e+02 -1.701396601470e-02 1.062504341127e-04 2.426237901865e+00
2.842500000000e+02 -1.510295069250e-02 1.057496461150e-04 2.477132361795e+00
2.845000000000e+02 -1.317878296959e-02 1.045414747974e-04 2.528679533195e+00
2.847500000000e+02 -1.127044949967e-02 1.026503644621e-04 2.580836561122e+00
2.850000000000e+02 -9.405970897819e-03 1.001110300225e-04 2.633561856448e+00
2.852500000000e+02 -7.611877928063e-03 9.696777182810e-05 2.686815184956e+00
2.855000000000e+02 -5.912723751690e-03 9.327358627298e-05 2.740557748432e+00
2.857500000000e+02 -4.330644890881e-03 8.908925071055e-05 2.794752259236e+00
2.860000000000e+02 -2.884980818912e-03 8.448226021870e-05 2.849363003954e+00
2.862500000000e+02 -1.591961655966e-03 7.952568494929e-05 2.904355895738e+00
2.865000000000e+02 -4.644710276389e-04 7.429697592232e-05 2.959698515665e+00
2.867500000000e+02 4.881110810832e-04 6.887675970127e-05 3.015360137564e+00
2.870000000000e+02 1.259982645740e-03 6.334760819690e-05 3.071311737399e+00
2.872500000000e+02 1.848910860583e-03 5.779278606990e-05 3.127525984637e+00
2.875000000000e+02 2.256142184582e-03 5.229504951390e-05 3.183977211815e+00
2.877500000000e+02 2.486236142473e-03 4.693547024484e-05 3.240641366601e+00
2.880000000000e+02 2.546828146551e-03 4.179231653276e-05 3.297495938016e+00
2.882500000000e+02 2.448330416163e-03 3.693999703805e-05 3.354519861684e+00
2.885000000000e+02 2.203579899034e-03 3.244805612426e-05 3.411693399910e+00
2.887500000000e+02 1.827446072627e-03 2.838022926815e-05 3.468998003856e+00
2.890000000000e+02 1.336407913992e-03 2.479366258848e-05 3.526416150753e+00
2.892500000000e+02 7.481144723923e-04 2.173817478757e-05 3.583931165059e+00
2.895000000000e+02 8.093967762193e-05 1.925563288496e-05 3.641527021351e+00
2.897500000000e+02 -6.464541637192e-04 1.737944167526e-05 3.699188141267e+00
2.900000000000e+02 -1.415536499562e-03 1.613415570909e-05 3.756899179027e+00
2.902500000000e+02 -2.208301223712e-03 1.553521919131e-05 3.814644804778e+00
2.905000000000e+02 -3.007621187816e-03 1.558882983888e-05 3.872409498803e+00
2.907500000000e+02 -3.797562046183e-03 1.629194362146e-05 3.930177350288e+00
2.910000000000e+02 -4.563648626459e-03 1.763241581795e-05 3.987931872332e+00
2.912500000000e+02 -5.293078542829e-03 1.958927392437e-05 4.045655847337e+00
2.915000000000e+02 -5.974886921671e-03 2.213313263477e-05 4.103331189414e+00
2.917500000000e+02 -6.600056014229e-03 2.522673135463e-05 4.160938851729e+00
2.920000000000e+02 -7.161576394320e-03 2.882560901440e-05 4.218458764079e+00
2.922500000000e+02 -7.654460041476e-03 3.287887310519e-05 4.275869811280e+00
2.925000000000e+02 -8.075707249317e-03 3.733006950399e-05 4.333149863157e+00
2.927500000000e+02 -8.424235543658e-03 4.211815080404e-05 4.390275836969e+00
2.930000000000e+02 -8.700770969483e-03 4.717849846425e-05 4.447223816609e+00
2.932500000000e+02 -8.907710402009e-03 5.244399459678e-05 4.503969202102e+00
2.935000000000e+02 -9.048956479307e-03 5.784611800674e-05 4.560486911364e+00
2.937500000000e+02 -9.129732395946e-03 6.331604462417e-05 4.616751605844e+00
2.940000000000e+02 -9.156379188397e-03 6.878573078414e-05 4.672737958746e+00
2.942500000000e+02 -9.136140846899e-03 7.418895832770e-05 4.728420937549e+00
2.945000000000e+02 -9.076940487350e-03 7.946232287429e-05 4.783776115483e+00
2.947500000000e+02 -8.987151360802e-03 8.454614359507e-05 4.838779985246e+00
2.950000000000e+02 -8.875366254414e-03 8.938528352681e-05 4.893410285957e+00
2.952500000000e+02 -8.750168260202e-03 9.392986253173e-05 4.947646321697e+00
2.955000000000e+02 -8.619906262007e-03 9.813585289739e-05 5.001469271006e+00
2.957500000000e+02 -8.492478784103e-03 1.019655525033e-04 5.054862483780e+00
2.960000000000e+02 -8.375128787676e-03 1.053879247190e-04 5.107811748841e+00
2.962500000000e+02 -8.274253880810e-03 1.083788101084e-04 5.160305539162e+00
2.965000000000e+02 -8.195234353242e-03 1.109209972210e-04 5.212335217540e+00
2.967500000000e+02 -8.142283651241e-03 1.130041832241e-04 5.263895209771e+00
2.970000000000e+02 -8.118323815991e-03 1.146248327794e-04 5.314983133843e+00
2.972500000000e+02 -8.124889554638e-03 1.157858700599e-04 5.365599887499e+00
2.975000000000e+02 -8.162063978552e-03 1.164963090755e-04 5.415749694060e+00
2.977500000000e+02 -8.228448021838e-03 1.167708020740e-04 5.465440103405e+00
2.980000000000e+02 -8.321165751693e-03 1.166291075625e-04 5.514681952122e+00
2.982500000000e+02 -8.435906865658e-03 1.160955002364e-04 5.563489284060e+00
2.985000000000e+02 -8.567006391080e-03 1.151981340305e-04 5.611879234055e+00
2.987500000000e+02 -8.707561589894e-03 1.139683629608e-04 5.659871877789e+00
2.990000000000e+02 -8.849584403585e-03 1.124401706313e-04 5.707490052656e+00
2.992500000000e+02 -8.984187302716e-03 1.106494519344e-04 5.754759152462e+00
2.995000000000e+02 -9.101799546103e-03 1.086333321293e-04 5.801706902871e+00
2.997500000000e+02 -9.192409185352e-03 1.064295633812e-04 5.848363115574e+00
3.000000000000e+02 -9.245826290897e-03 1.040759398764e-04 5.894759432732e+00
3.002500000000e+02 -9.251961298266e-03 1.016097603276e-04 5.940929059632e+00
3.005000000000e+02 -9.201112146732e-03 9.906735039575e-05 5.986906491344e+00
3.007500000000e+02 -9.084253173071e-03 9.648353189121e-05 6.032727233824e+00
3.010000000000e+02 -8.893318851817e-03 9.389131461213e-05 6.078427527584e+00
3.012500000000e+02 -8.621473678400e-03 9.132157116548e-05 6.124044063249e+00
3.015000000000e+02 -8.263362274658e-03 8.880275471171e-05 6.169613705706e+00
3.017500000000e+02 -7.815331310817e-03 8.636067603141e-05 6.215173216473e+00
3.020000000000e+02 -7.275616915397e-03 8.401835219030e-05 6.260758979767e+00
3.022500000000e+02 -6.644491205211e-03 8.179590135632e-05 6.306406730947e+00
3.025000000000e+02 -5.924362631602e-03 7.971046474334e-05 6.352151288116e+00
3.027500000000e+02 -5.119825708398e-03 7.777618565175e-05 6.398026285730e+00
3.030000000000e+02 -4.237657742244e-03 7.600424324547e-05 6.444063916406e+00
3.032500000000e+02 -3.286758664164e-03 7.440290530542e-05 6.490294666994e+00
3.035000000000e+02 -2.278036376712e-03 7.297762338099e-05 6.536747068160e+00
3.037500000000e+02 -1.224236801276e-03 7.173115740280e-05 6.583447444160e+00
3.040000000000e+02 -1.397221776366e-04 7.066372488351e-05 6.630419669047e+00
3.042500000000e+02 9.597975152994e-04 6.977318333184e-05 6.677684933773e+00
3.045000000000e+02 2.057575987441e-03 6.905523604259e-05 6.725261515290e+00
3.047500000000e+02 3.136175519557e-03 6.850367063255e-05 6.773164563300e+00
3.050000000000e+02 4.177838873306e-03 6.811060927556e-05 6.821405895859e+00
3.052500000000e+02 5.164877832431e-03 6.786677832915e-05 6.869993813594e+00
3.055000000000e+02 6.080070721925e-03 6.776179301468e-05 6.918932924188e+00
3.057500000000e+02 6.907055862727e-03 6.778445340325e-05 6.968223995091e+00
3.060000000000e+02 7.630714641729e-03 6.792304654624e-05 7.017863817884e+00
3.062500000000e+02 8.237530972677e-03 6.816564587414e-05 7.067845104433e+00
3.065000000000e+02 8.715921638294e-03 6.850040132905e-05 7.118156398729e+00
3.067500000000e+02 9.056525695328e-03 6.891581686863e-05 7.168782022495e+00
3.070000000000e+02 9.252449200860e-03 6.940100345371e-05 7.219702039156e+00
3.072500000000e+02 9.299455602078e-03 6.994590342621e-05 7.270892252266e+00
3.075000000000e+02 9.196100521545e-03 7.054146768265e-05 7.322324224007e+00
3.077500000000e+02 8.943804103134e-03 7.117979993779e-05 7.373965327343e+00
3.080000000000e+02 8.546862734319e-03 7.185426638484e-05 7.425778819143e+00
3.082500000000e+02 8.012396844547e-03 7.255950197849e-05 7.477723945415e+00
3.085000000000e+02 7.350239935416e-03 7.329138516998e-05 7.529756067583e+00
3.087500000000e+02 6.572769617621e-03 7.404695488344e-05 7.581826817448e+00
3.090000000000e+02 5.694686584149e-03 7.482425668445e-05 7.633884275517e+00
3.092500000000e+02 4.732747787465e-03 7.562212676304e-05 7.685873172001e+00
3.095000000000e+02 3.705460081864e-03 7.644000549892e-05 7.737735109599e+00
3.097500000000e+02 2.632741107606e-03 7.727758340972e-05 7.789408807187e+00
3.100000000000e+02 1.535554961945e-03 7.813447340649e-05 7.840830360767e+00
3.102500000000e+02 4.355313621062e-04 7.900988437465e-05 7.891933519601e+00
3.105000000000e+02 -6.454270565338e-04 7.990221877704e-05 7.942649975564e+00
3.107500000000e+02 -1.685539075830e-03 8.080873330552e-05 7.992909661565e+00
3.110000000000e+02 -2.663537112196e-03 8.172531549253e-05 8.042641055963e+00
3.112500000000e+02 -3.559047499301e-03 8.264618184109e-05 8.091771489896e+00
3.115000000000e+02 -4.352955841064e-03 8.356360405271e-05 8.140227452330e+00
3.117500000000e+02 -5.027748877188e-03 8.446777120474e-05 8.187934891453e+00
3.120000000000e+02 -5.567829517260e-03 8.534671885496e-05 8.234819506909e+00
3.122500000000e+02 -5.959799180367e-03 8.618635842406e-05 8.280807029198e+00
3.125000000000e+02 -6.192702163899e-03 8.697055691453e-05 8.325823487866e+00
3.127500000000e+02 -6.258229967050e-03 8.768128128747e-05 8.369795458947e+00
3.130000000000e+02 -6.150880255582e-03 8.829894785461e-05 8.412650299398e+00
3.132500000000e+02 -5.868069313151e-03 8.880275847600e-05 8.454316360465e+00
3.135000000000e+02 -5.410195259327e-03 8.917114001161e-05 8.494723182319e+00
3.137500000000e+02 -4.780650774441e-03 8.938229521993e-05 8.533801676586e+00
3.140000000000e+02 -3.985785410648e-03 8.941476221586e-05 8.571484289577e+00
3.142500000000e+02 -3.034817375518e-03 8.924799458274e-05 8.607705152835e+00
3.145000000000e+02 -1.939696172803e-03 8.886300453242e-05 8.642400228594e+00
3.147500000000e+02 -7.149180200105e-04 8.824297322002e-05 8.675507443268e+00
3.150000000000e+02 6.227032254462e-04 8.737388713959e-05 8.706966820177e+00
3.152500000000e+02 2.054306160473e-03 8.624516629324e-05 8.736720607417e+00
3.155000000000e+02 3.559288611153e-03 8.485024484506e-05 8.764713414207e+00
3.157500000000e+02 5.115646603932e-03 8.318698689447e-05 8.790892344240e+00
3.160000000000e+02 6.700339880890e-03 8.125808940576e-05 8.815207138452e+00
3.162500000000e+02 8.289678197091e-03 7.907140484512e-05 8.837610318961e+00
3.165000000000e+02 9.859722142706e-03 7.664014829054e-05 8.858057347971e+00
3.167500000000e+02 1.138669199549e-02 7.398299236910e-05 8.876506784265e+00
3.170000000000e+02 1.284737772034e-02 7.112401297976e-05 8.892920449707e+00
3.172500000000e+02 1.421954268561e-02 6.809257314191e-05 8.907263591385e+00
3.175000000000e+02 1.548231484122e-02 6.492300816366e-05 8.919505056031e+00
3.177500000000e+02 1.661655727233e-02 6.165417147594e-05 8.929617449822e+00
3.180000000000e+02 1.760521202435e-02 5.832895859775e-05 8.937577297625e+00
3.182500000000e+02 1.843361068416e-02 5.499363361186e-05 8.943365193462e+00
3.185000000000e+02 1.908974434874e-02 5.169708373665e-05 8.946965927722e+00
3.187500000000e+02 1.956449095373e-02 4.848998765603e-05 8.948368616640e+00
3.190000000000e+02 1.985179138895e-02 4.542391328688e-05 8.947566792884e+00
3.192500000000e+02 1.994877398537e-02 4.255036261552e-05 8.944558484476e+00
3.195000000000e+02 1.985582147821e-02 3.991979945117e-05 8.939346256112e+00
3.197500000000e+02 1.957658425114e-02 3.758062961742e-05 8.931937246096e+00
3.200000000000e+02 1.911793207011e-02 3.557821815570e-05 8.922343154219e+00
3.202500000000e+02 1.848985016353e-02 3.395386613766e-05 8.910580216573e+00
3.205000000000e+02 1.770527597313e-02 3.274394199557e-05 8.896669141686e+00
3.207500000000e+02 1.677988621790e-02 3.197906339888e-05 8.880635047165e+00
3.210000000000e+02 1.573182581207e-02 3.168332911005e-05 8.862507343966e+00
3.212500000000e+02 1.458139620958e-02 3.187365864887e-05 8.842319633895e+00
3.215000000000e+02 1.335069721454e-02 3.255926690421e-05 8.820109572258e+00
3.217500000000e+02 1.206323315791e-02 3.374127098324e-05 8.795918721544e+00
3.220000000000e+02 1.074349433116e-02 3.541243436486e-05 8.769792413866e+00
3.222500000000e+02 9.416511419436e-03 3.755707193961e-05 8.741779584260e+00
3.225000000000e+02 8.107403657008e-03 4.015109190214e-05 8.711932626129e+00
3.227500000000e+02 6.840917635114e-03 4.316221564601e-05 8.680307222239e+00
3.230000000000e+02 5.640977062966e-03 4.655034208345e-05 8.646962196121e+00
3.232500000000e+02 4.530242699644e-03 5.026806907257e-05 8.611959342834e+00
3.235000000000e+02 3.529700822651e-03 5.426135523168e-05 8.575363275359e+00
3.237500000000e+02 2.658280662803e-03 5.847035662787e-05 8.537241250471e+00
3.240000000000e+02 1.932516548556e-03 6.283024272058e-05 8.497663003584e+00
3.242500000000e+02 1.366255207563e-03 6.727227579897e-05 8.456700561390e+00
3.245000000000e+02 9.704206676897e-04 7.172505246536e-05 8.414428055133e+00
3.247500000000e+02 7.528367475554e-04 7.611558299989e-05 8.370921509476e+00
3.250000000000e+02 7.181145108800e-04 8.037050569429e-05 8.326258623914e+00
3.252500000000e+02 8.676040204502e-04 8.441735340178e-05 8.280518530141e+00
3.255000000000e+02 1.199412323092e-03 8.818590323614e-05 8.233781531638e+00
3.257500000000e+02 1.708486133895e-03 9.160945480857e-05 8.186128825160e+00
3.260000000000e+02 2.386756202222e-03 9.462595363904e-05 8.137642199627e+00
3.262500000000e+02 3.223339043824e-03 9.717912501528e-05 8.088403719055e+00
3.265000000000e+02 4.204790516517e-03 9.921955465439e-05 8.038495387563e+00
3.267500000000e+02 5.315404694151e-03 1.007056466403e-04 7.987998802438e+00
3.270000000000e+02 6.537549623515e-03 1.016044061292e-04 7.936994796311e+00
3.272500000000e+02 7.852032196279e-03 1.018921233633e-04 7.885563075772e+00
3.275000000000e+02 9.238482375782e-03 1.015547670149e-04 7.833781857561e+00
3.277500000000e+02 1.067574880198e-02 1.005883876337e-04 7.781727510155e+00
3.280000000000e+02 1.214229613527e-02 9.899924501861e-05 7.729474205087e+00
3.282500000000e+02 1.361659530775e-02 9.680376288992e-05 7.677093579998e+00
3.285000000000e+02 1.507749954173e-02 9.402825784546e-05 7.624654421572e+00
3.287500000000e+02 1.650459836288e-02 9.070859485885e-05 7.572222370824e+00
3.290000000000e+02 1.787854331211e-02 8.688967287088e-05 7.519859650722e+00
3.292500000000e+02 1.918134013227e-02 8.262459656075e-05 7.467624823795e+00
3.295000000000e+02 2.039660304160e-02 7.797366809287e-05 7.415572579488e+00
3.297500000000e+02 2.150976850271e-02 7.300349127295e-05 7.363753549308e+00
3.300000000000e+02 2.250826653663e-02 6.778586627790e-05 7.312214156214e+00
3.302500000000e+02 2.338164913682e-02 6.239654436696e-05 7.260996493595e+00
3.305000000000e+02 2.412167548057e-02 5.691394165408e-05 7.210138237575e+00
3.307500000000e+02 2.472235589109e-02 5.141782387946e-05 7.159672586473e+00
3.310000000000e+02 2.517995598250e-02 4.598798337407e-05 7.109628233226e+00
3.312500000000e+02 2.549296443096e-02 4.070291588074e-05 7.060029364372e+00
3.315000000000e+02 2.566202675870e-02 3.563855628813e-05 7.010895688692e+00
3.317500000000e+02 2.568985093018e-02 3.086707788955e-05 6.962242487636e+00
3.320000000000e+02 2.558108655313e-02 2.645577235108e-05 6.914080694238e+00
3.322500000000e+02 2.534218391442e-02 2.246602499301e-05 6.866416992589e+00
3.325000000000e+02 2.498123531499e-02 1.895244374922e-05 6.819253941618e+00
3.327500000000e+02 2.450780604106e-02 1.596210555094e-05 6.772590113604e+00
3.330000000000e+02 2.393275508909e-02 1.353395319495e-05 6.726420255765e+00
3.332500000000e+02 2.326805227266e-02 1.169834415432e-05 6.680735465424e+00
3.335000000000e+02 2.252659383292e-02 1.047675339272e-05 6.635523379630e+00
3.337500000000e+02 2.172201833601e-02 9.881630472275e-06 6.590768379392e+00
3.340000000000e+02 2.086852784198e-02 9.916400193571e-06 6.546451799235e+00
3.342500000000e+02 1.998071176059e-02 1.057560755346e-05 6.502552149822e+00
3.345000000000e+02 1.907337742816e-02 1.184518297132e-05 6.459045344079e+00
3.347500000000e+02 1.816138663186e-02 1.370283423599e-05 6.415904927789e+00
3.350000000000e+02 1.725949774415e-02 1.611855101130e-05 6.373102314329e+00
3.352500000000e+02 1.638221558983e-02 1.905517996295e-05 6.330607016722e+00
3.355000000000e+02 1.554364579124e-02 2.246906470052e-05 6.288386882199e+00
3.357500000000e+02 1.475735360661e-02 2.631075204634e-05 6.246408324371e+00
3.360000000000e+02 1.403622567185e-02 3.052573573320e-05 6.204636549485e+00
3.362500000000e+02 1.339233020471e-02 3.505522832412e-05 6.163035781454e+00
3.365000000000e+02 1.283677533345e-02 3.983695475904e-05 6.121569481238e+00
3.367500000000e+02 1.237956581511e-02 4.480599146342e-05 6.080200559485e+00
3.370000000000e+02 1.202945833100e-02 4.989548976231e-05 6.038891585266e+00
3.372500000000e+02 1.179381987902e-02 5.503744977459e-05 5.997604986481e+00
3.375000000000e+02 1.167849258121e-02 6.016350318822e-05 5.956303243342e+00
3.377500000000e+02 1.168767076446e-02 6.520563944887e-05 5.914949073142e+00
3.380000000000e+02 1.182379476734e-02 7.009691309540e-05 5.873505605610e+00
3.382500000000e+02 1.208746671763e-02 7.477212930826e-05 5.831936546502e+00
3.385000000000e+02 1.247739268644e-02 7.916850668580e-05 5.790206332904e+00
3.387500000000e+02 1.299035510782e-02 8.322631134478e-05 5.748280272259e+00
3.390000000000e+02 1.362121864706e-02 8.688946646276e-05 5.706124674188e+00
3.392500000000e+02 1.436297203542e-02 9.010612231139e-05 5.663706963342e+00
3.395000000000e+02 1.520680752619e-02 9.282923375434e-05 5.620995786102e+00
3.397500000000e+02 1.614223872934e-02 9.501705558804e-05 5.577961097215e+00
3.400000000000e+02 1.715725692047e-02 9.663362053566e-05 5.534574242136e+00
3.402500000000e+02 1.823852426973e-02 9.764917584382e-05 5.490808020020e+00
3.405000000000e+02 1.937160202589e-02 9.804056023718e-05 5.446636744336e+00
3.407500000000e+02 2.054120955846e-02 9.779154538136e-05 5.402036290026e+00
3.410000000000e+02 2.173150947877e-02 9.689308282718e-05 5.356984132685e+00
3.412500000000e+02 2.292641368765e-02 9.534353979265e-05 5.311459388703e+00
3.415000000000e+02 2.410990169215e-02 9.314883672321e-05 5.265442841615e+00
3.417500000000e+02 2.526634476833e-02 9.032247082302e-05 5.218916975867e+00
3.420000000000e+02 2.638082575381e-02 8.688545766708e-05 5.171865998375e+00
3.422500000000e+02 2.743944712049e-02 8.286626221488e-05 5.124275869589e+00
3.425000000000e+02 2.842961625342e-02 7.830055022182e-05 5.076134323507e+00
3.427500000000e+02 2.934030172541e-02 7.323083689942e-05 5.027430897414e+00
3.430000000000e+02 3.016225066359e-02 6.770607986475e-05 4.978156954938e+00
3.432500000000e+02 3.088816117493e-02 6.178116409949e-05 4.928305708942e+00
3.435000000000e+02 3.151280523667e-02 5.551629179135e-05 4.877872249856e+00
3.437500000000e+02 3.203309650921e-02 4.897624508454e-05 4.826853567484e+00
3.440000000000e+02 3.244810206013e-02 4.222962974654e-05 4.775248572079e+00
3.442500000000e+02 3.275899874993e-02 3.534803074728e-05 4.723058119576e+00
3.445000000000e+02 3.296897456395e-02 2.840509316590e-05 4.670285029742e+00
3.447500000000e+02 3.308307963830e-02 2.147550707174e-05 4.616934102631e+00
3.450000000000e+02 3.310803283019e-02 1.463410006511e-05 4.563012138195e+00
3.452500000000e+02 3.305198961032e-02 7.954837000251e-06 4.508527948023e+00
3.455000000000e+02 3.292428023920e-02 1.509860545867e-06 4.453492365379e+00
3.457500000000e+02 3.273512733620e-02 -4.631461625410e-06 4.397918256405e+00
3.460000000000e+02 3.249535132342e-02 -1.040343079764e-05 4.341820523549e+00
3.462500000000e+02 3.221607409019e-02 -1.574484310024e-05 4.285216108362e+00
3.465000000000e+02 3.190842962897e-02 -2.059973894830e-05 4.228123988643e+00
3.467500000000e+02 3.158329046041e-02 -2.491806533694e-05 4.170565174876e+00
3.470000000000e+02 3.125101718160e-02 -2.865624339915e-05 4.112562699338e+00
3.472500000000e+02 3.092123792095e-02 -3.177763653803e-05 4.054141601268e+00
3.475000000000e+02 3.060266258597e-02 -3.425291551531e-05 3.995328908871e+00
3.477500000000e+02 3.030293554621e-02 -3.606033838882e-05 3.936153613930e+00
3.480000000000e+02 3.002852876902e-02 -3.718591599089e-05 3.876646642249e+00
3.482500000000e+02 2.978467607485e-02 -3.762349528172e-05 3.816840817690e+00
3.485000000000e+02 2.957534713318e-02 -3.737475905419e-05 3.756770821754e+00
3.487500000000e+02 2.940325925145e-02 -3.644914928280e-05 3.696473146277e+00
3.490000000000e+02 2.926992295927e-02 -3.486371936032e-05 3.635986041107e+00
3.492500000000e+02 2.917571689307e-02 -3.264292364019e-05 3.575349455807e+00
3.495000000000e+02 2.911998600915e-02 -2.981834830770e-05 3.514604976321e+00
3.497500000000e+02 2.910115753911e-02 -2.642838584668e-05 3.453795755596e+00
3.500000000000e+02 2.911686805522e-02 -2.251785955013e-05 3.392966439047e+00
3.502500000000e+02 2.916409528738e-02 -1.813759474822e-05 3.332163084742e+00
3.505000000000e+02 2.923928907073e-02 -1.334394043204e-05 3.271433078263e+00
3.507500000000e+02 2.933849584296e-02 -8.198236795404e-06 3.210825042761e+00
3.510000000000e+02 2.945747223278e-02 -2.766228496626e-06 3.150388743638e+00
3.512500000000e+02 2.959178433380e-02 2.882579425822e-06 3.090174988515e+00
3.515000000000e+02 2.973689031868e-02 8.675607849812e-06 3.030235522704e+00
3.517500000000e+02 2.988820560082e-02 1.453799955273e-05 2.970622918893e+00
3.520000000000e+02 3.004115054050e-02 2.039343662716e-05 2.911390463583e+00
3.522500000000e+02 3.019118281232e-02 2.616498022548e-05 2.852592037261e+00
3.525000000000e+02 3.033381619509e-02 3.177600112264e-05 2.794281991928e+00
3.527500000000e+02 3.046463068880e-02 3.715113823793e-05 2.736515022395e+00
3.530000000000e+02 3.057927670041e-02 4.221727972659e-05 2.679346035962e+00
3.532500000000e+02 3.067347976505e-02 4.690455298861e-05 2.622830016130e+00
3.535000000000e+02 3.074304849746e-02 5.114731037173e-05 2.567021886151e+00
3.537500000000e+02 3.078389255901e-02 5.488508685481e-05 2.511976367318e+00
3.540000000000e+02 3.079205208911e-02 5.806351551305e-05 2.457747839025e+00
3.542500000000e+02 3.076374425024e-02 6.063517495378e-05 2.404390194780e+00
3.545000000000e+02 3.069542606603e-02 6.256035644417e-05 2.351956702314e+00
3.547500000000e+02 3.058387692825e-02 6.380771749007e-05 2.300499861503e+00
3.550000000000e+02 3.042629759145e-02 6.435483650824e-05 2.250071267212e+00
3.552500000000e+02 3.022042415013e-02 6.418865200250e-05 2.200721476167e+00
3.555000000000e+02 2.996465392298e-02 6.330569994356e-05 2.152499875191e+00
3.557500000000e+02 2.965817561818e-02 6.171225955739e-05 2.105454560006e+00
3.560000000000e+02 2.930110036261e-02 5.942430762179e-05 2.059632215145e+00
3.562500000000e+02 2.889458337057e-02 5.646736041626e-05 2.015078006738e+00
3.565000000000e+02 2.844093116617e-02 5.287612036134e-05 1.971835477831e+00
3.567500000000e+02 2.794368482112e-02 4.869403943242e-05 1.929946455477e+00
3.570000000000e+02 2.740767296186e-02 4.397271993192e-05 1.889450966633e+00
3.572500000000e+02 2.683902850528e-02 3.877118482493e-05 1.850387158924e+00
3.575000000000e+02 2.624516341600e-02 3.315504760001e-05 1.812791236111e+00
3.577500000000e+02 2.563469917580e-02 2.719558309561e-05 1.776697396893e+00
3.580000000000e+02 2.501735109345e-02 2.096871942725e-05 1.742137786714e+00
3.582500000000e+02 2.440376776885e-02 1.455396068395e-05 1.709142458816e+00
3.585000000000e+02 2.380532809614e-02 8.033260760931e-06 1.677739341371e+00
3.587500000000e+02 2.323390119330e-02 1.489859043080e-06 1.647954217561e+00
3.590000000000e+02 2.270157598056e-02 -4.992895829503e-06 1.619810715448e+00
3.592500000000e+02 2.222036783666e-02 -1.133272019752e-05 1.593330304222e+00
3.595000000000e+02 2.180191321020e-02 -1.744956083657e-05 1.568532305824e+00
3.597500000000e+02 2.145716019842e-02 -2.326671504363e-05 1.545433911388e+00
3.600000000000e+02 2.119606703408e-02 -2.871189680034e-05 1.524050211019e+00
3.602500000000e+02 2.102731766952e-02 -3.371822977841e-05 1.504394232719e+00
3.605000000000e+02 2.095806252187e-02 -3.822514489785e-05 1.486476986760e+00
3.607500000000e+02 2.099369414777e-02 -4.217917427038e-05 1.470307520474e+00
3.610000000000e+02 2.113766279568e-02 -4.553462026075e-05 1.455892976561e+00
3.612500000000e+02 2.139133784305e-02 -4.825409435955e-05 1.443238656734e+00
3.615000000000e+02 2.175391626999e-02 -5.030890986460e-05 1.432348082462e+00
3.617500000000e+02 2.222238156845e-02 -5.167933309108e-05 1.423223056645e+00
3.620000000000e+02 2.279151142827e-02 -5.235468794637e-05 1.415863719334e+00
3.622500000000e+02 2.345393131179e-02 -5.233331444446e-05 1.410268591307e+00
3.625000000000e+02 2.420021247340e-02 -5.162239575310e-05 1.406434607552e+00
3.627500000000e+02 2.501900889400e-02 -5.023766024012e-05 1.404357133554e+00
3.630000000000e+02 2.589722786170e-02 -4.820297416211e-05 1.404029958861e+00
3.632500000000e+02 2.682023002226e-02 -4.554983618968e-05 1.405445269884e+00
3.635000000000e+02 2.777205253461e-02 -4.231679280120e-05 1.408593594967e+00
3.637500000000e+02 2.873565069517e-02 -3.854879204018e-05 1.413463723047e+00
3.640000000000e+02 2.969315296953e-02 -3.429648673348e-05 1.420042591802e+00
3.642500000000e+02 3.062612578900e-02 -2.961550309910e-05 1.428315149740e+00
3.645000000000e+02 3.151584424403e-02 -2.456568240278e-05 1.438264192051e+00
3.647500000000e+02 3.234356662470e-02 -1.921030650798e-05 1.449870172332e+00
3.650000000000e+02 3.309081031105e-02 -1.361531111652e-05 1.463110998017e+00
3.652500000000e+02 3.373962772200e-02 -7.848490093942e-06 1.477961813813e+00
3.655000000000e+02 3.427288219102e-02 -1.978697032307e-06 1.494394780171e+00
3.657500000000e+02 3.467452181069e-02 3.924959762286e-06 1.512378857351e+00
3.660000000000e+02 3.492985097025e-02 9.793923850504e-06 1.531879603111e+00
3.662500000000e+02 3.502579921487e-02 1.556099282704e-05 1.552858993909e+00
3.665000000000e+02 3.495118379134e-02 2.116112038980e-05 1.575275280522e+00
3.667500000000e+02 3.469696568347e-02 2.653219950180e-05 1.599082886597e+00
3.670000000000e+02 3.425649296433e-02 3.161583002048e-05 1.624232359887e+00
3.672500000000e+02 3.362572929041e-02 3.635804828039e-05 1.650670383320e+00
3.675000000000e+02 3.280345922973e-02 4.071001618794e-05 1.678339852450e+00
3.677500000000e+02 3.179146579989e-02 4.462864542051e-05 1.707180023648e+00
3.680000000000e+02 3.059467042729e-02 4.807715351346e-05 1.737126735268e+00
3.682500000000e+02 2.922122884642e-02 5.102552797012e-05 1.768112702472e+00
3.685000000000e+02 2.768257287239e-02 5.345089620129e-05 1.800067883180e+00
3.687500000000e+02 2.599339126856e-02 5.533778244471e-05 1.832919911921e+00
3.690000000000e+02 2.417154114741e-02 5.667825331224e-05 1.866594594387e+00
3.692500000000e+02 2.223788489055e-02 5.747194060357e-05 1.901016456196e+00
3.695000000000e+02 2.021604773170e-02 5.772594833289e-05 1.936109334814e+00
3.697500000000e+02 1.813209487854e-02 5.745464156087e-05 1.971797005475e+00
3.700000000000e+02 1.601412880142e-02 5.667932657596e-05 2.008003829131e+00
3.702500000000e+02 1.389181137445e-02 5.542783163390e-05 2.044655410278e+00
3.705000000000e+02 1.179581861899e-02 5.373399772773e-05 2.081679252643e+00
3.707500000000e+02 9.757238089072e-03 5.163709615208e-05 2.119005402740e+00
3.710000000000e+02 7.806925000545e-03 4.918118277600e-05 2.156567066974e+00
3.712500000000e+02 5.974831352579e-03 4.641440949638e-05 2.194301196215e+00
3.715000000000e+02 4.289330421687e-03 4.338829709152e-05 2.232149023983e+00
3.717500000000e+02 2.776553773450e-03 4.015698813536e-05 2.270056555404e+00
3.720000000000e+02 1.459766310490e-03 3.677652730888e-05 2.307974994769e+00
3.722500000000e+02 3.587956596028e-04 3.330407833446e-05 2.345861112390e+00
3.725000000000e+02 -5.104593575050e-04 2.979720680116e-05 2.383677540734e+00
3.727500000000e+02 -1.136429412904e-03 2.631318002083e-05 2.421393003777e+00
3.730000000000e+02 -1.512164699509e-03 2.290828081478e-05 2.458982471732e+00
3.732500000000e+02 -1.635509901028e-03 1.963716828740e-05 2.496427248044e+00
3.735000000000e+02 -1.509153642245e-03 1.655227110214e-05 2.533714983996e+00
3.737500000000e+02 -1.140553424158e-03 1.370322254035e-05 2.570839625251e+00
3.740000000000e+02 -5.417416460075e-04 1.113634837252e-05 2.607801296061e+00
3.742500000000e+02 2.709837421836e-04 8.894191721232e-06 2.644606118043e+00
3.745000000000e+02 1.277466268015e-03 7.015085860373e-06 2.681265976029e+00
3.747500000000e+02 2.454184655945e-03 5.532772541089e-06 2.717798228610e+00
3.750000000000e+02 3.774813361152e-03 4.476065367381e-06 2.754225371409e+00
3.752500000000e+02 5.210829065381e-03 3.868561173820e-06 2.790574660803e+00
3.755000000000e+02 6.732145742699e-03 3.728392799884e-06 2.826877698589e+00
3.757500000000e+02 8.307756632740e-03 4.068028058940e-06 2.863169985480e+00
3.760000000000e+02 9.906363386470e-03 4.894116449966e-06 2.899490452264e+00
3.762500000000e+02 1.149697746039e-02 6.207381849671e-06 2.935880967903e+00
3.765000000000e+02 1.304947721500e-02 8.002567534138e-06 2.972385834982e+00
3.767500000000e+02 1.453510957417e-02 1.026843565616e-05 3.009051274761e+00
3.770000000000e+02 1.592692701011e-02 1.298782481207e-05 3.045924910502e+00
3.772500000000e+02 1.720015472543e-02 1.613777418588e-05 3.083055249370e+00
3.775000000000e+02 1.833248465131e-02 1.968971171781e-05 3.120491169941e+00
3.777500000000e+02 1.930429799249e-02 2.360972225027e-05 3.158281421209e+00
3.780000000000e+02 2.009881803733e-02 2.785889524407e-05 3.196474133238e+00
3.782500000000e+02 2.070219862571e-02 3.239375394770e-05 3.235116345905e+00
3.785000000000e+02 2.110355695383e-02 3.716676559232e-05 3.274253559020e+00
3.787500000000e+02 2.129495607984e-02 4.212694572231e-05 3.313929305200e+00
3.790000000000e+02 2.127134762755e-02 4.722053805939e-05 3.354184749967e+00
3.792500000000e+02 2.103048323008e-02 5.239176177008e-05 3.395058320431e+00
3.795000000000e+02 2.057280203480e-02 5.758363799654e-05 3.436585365881e+00
3.797500000000e+02 1.990130399714e-02 6.273886244246e-05 3.478797849776e+00
3.800000000000e+02 1.902141214133e-02 6.780071675302e-05 3.521724077394e+00
3.802500000000e+02 1.794083125134e-02 7.271399660697e-05 3.565388458212e+00
3.805000000000e+02 1.666940492102e-02 7.742593867521e-05 3.609811305983e+00
3.807500000000e+02 1.521897417387e-02 8.188711946611e-05 3.655008673255e+00
3.810000000000e+02 1.360323598298e-02 8.605230951980e-05 3.700992226667e+00
3.812500000000e+02 1.183760262278e-02 8.988125316581e-05 3.747769155922e+00
3.815000000000e+02 9.939058267082e-03 9.333935847830e-05 3.795342123893e+00
3.817500000000e+02 7.926011019534e-03 9.639827388602e-05 3.843709250023e+00
3.820000000000e+02 5.818136651372e-03 9.903633505617e-05 3.892864132604e+00
3.822500000000e+02 3.636211336061e-03 1.012388701098e-04 3.942795906729e+00
3.825000000000e+02 1.401929737544e-03 1.029983586442e-04 3.993489334421e+00
3.827500000000e+02 -8.622928353660e-04 1.043144314817e-04 4.044924932262e+00
3.830000000000e+02 -3.133537399997e-03 1.051937186637e-04 4.097079126986e+00
3.832500000000e+02 -5.388615947644e-03 1.056495455274e-04 4.149924446419e+00
3.835000000000e+02 -7.604325804739e-03 1.057014921493e-04 4.203429734802e+00
3.837500000000e+02 -9.757719089844e-03 1.053748233036e-04 4.257560400182e+00
3.840000000000e+02 -1.182638766629e-02 1.046998133566e-04 4.312278682151e+00
3.842500000000e+02 -1.378875592705e-02 1.037109784506e-04 4.367543947466e+00
3.845000000000e+02 -1.562438030686e-02 1.024462472693e-04 4.423313001353e+00
3.847500000000e+02 -1.731424528082e-02 1.009460851267e-04 4.479540421877e+00
3.850000000000e+02 -1.884105383969e-02 9.925260492091e-05 4.536178904666e+00
3.852500000000e+02 -2.018950180151e-02 9.740868224159e-05 4.593179623241e+00
3.855000000000e+02 -2.134653027886e-02 9.545709895734e-05 4.650492598162e+00
3.857500000000e+02 -2.230155179965e-02 9.343974190287e-05 4.708067068688e+00
3.860000000000e+02 -2.304663882644e-02 9.139686470810e-05 4.765851871165e+00
3.862500000000e+02 -2.357667538952e-02 8.936644118807e-05 4.823795810503e+00
3.865000000000e+02 -2.388946081397e-02 8.738360937124e-05 4.881848030905e+00
3.867500000000e+02 -2.398576858414e-02 8.548022690696e-05 4.939958372557e+00
3.870000000000e+02 -2.386935175186e-02 8.368453068197e-05 4.998077719171e+00
3.872500000000e+02 -2.354690021739e-02 8.202091139553e-05 5.056158324947e+00
3.875000000000e+02 -2.302794531991e-02 8.050979046703e-05 5.114154123698e+00
3.877500000000e+02 -2.232471554072e-02 7.916760623614e-05 5.172021013714e+00
3.880000000000e+02 -2.145194783882e-02 7.800688063908e-05 5.229717115772e+00
3.882500000000e+02 -2.042665503150e-02 7.703635992440e-05 5.287203003836e+00
3.885000000000e+02 -1.926785705474e-02 7.626123877644e-05 5.344441905109e+00
3.887500000000e+02 -1.799627993497e-02 7.568345333259e-05 5.401399868124e+00
3.890000000000e+02 -1.663403116592e-02 7.530191142968e-05 5.458045900119e+00
3.892500000000e+02 -1.520425420947e-02 7.511290818038e-05 5.514352070201e+00
3.895000000000e+02 -1.373077301415e-02 7.511042433767e-05 5.570293582349e+00
3.897500000000e+02 -1.223773044484e-02 7.528645232319e-05 5.625848815660e+00
3.900000000000e+02 -1.074922864367e-02 7.563126153798e-05 5.680999332939e+00
3.902500000000e+02 -9.288977988959e-03 7.613376228693e-05 5.735729862664e+00
3.905000000000e+02 -7.879958879951e-03 7.678176163303e-05 5.790028250081e+00
3.907500000000e+02 -6.544103063378e-03 7.756222875055e-05 5.843885383200e+00
3.910000000000e+02 -5.301998836500e-03 7.846150985122e-05 5.897295091372e+00
3.912500000000e+02 -4.172624307364e-03 7.946551134883e-05 5.950254024232e+00
3.915000000000e+02 -3.173111706145e-03 8.055986520683e-05 6.002761504791e+00
3.917500000000e+02 -2.318545931098e-03 8.173007009868e-05 6.054819363656e+00
3.920000000000e+02 -1.621798915194e-03 8.296161328614e-05 6.106431754406e+00
3.922500000000e+02 -1.093401146781e-03 8.424007974125e-05 6.157604949113e+00
3.925000000000e+02 -7.414506542095e-04 8.555124745108e-05 6.208347122720e+00
3.927500000000e+02 -5.715594916834e-04 8.688117981018e-05 6.258668118801e+00
3.930000000000e+02 -5.868369975872e-04 8.821631604755e-05 6.308579202299e+00
3.932500000000e+02 -7.879083436659e-04 8.954355852345e-05 6.358092805572e+00
3.935000000000e+02 -1.172967040097e-03 9.085036079748e-05 6.407222260330e+00
3.937500000000e+02 -1.737858906260e-03 9.212484870430e-05 6.455981524943e+00
3.940000000000e+02 -2.476195187154e-03 9.335592810536e-05 6.504384902992e+00
3.942500000000e+02 -3.379492010400e-03 9.453337344631e-05 6.552446763785e+00
3.945000000000e+02 -4.437333473932e-03 9.564794789399e-05 6.600181255975e+00
3.947500000000e+02 -5.637555219953e-03 9.669152180816e-05 6.647602025061e+00
3.950000000000e+02 -6.966445443145e-03 9.765718354826e-05 6.694721933540e+00
3.952500000000e+02 -8.408959858247e-03 9.853933962331e-05 6.741552784996e+00
3.955000000000e+02 -9.948947918919e-03 9.933384109431e-05 6.788105060385e+00
3.957500000000e+02 -1.156938641486e-02 1.000380355544e-04 6.834387661099e+00
3.960000000000e+02 -1.325261759908e-02 1.006508242260e-04 6.880407665630e+00
3.962500000000e+02 -1.498059004226e-02 1.011727059508e-04 6.926170105726e+00
3.965000000000e+02 -1.673509726471e-02 1.016057815298e-04 6.971677755595e+00
3.967500000000e+02 -1.849801429412e-02 1.019537184749e-04 7.016930947375e+00
3.970000000000e+02 -2.025152701663e-02 1.022217147230e-04 7.061927406774e+00
3.972500000000e+02 -2.197835238739e-02 1.024163661660e-04 7.106662115244e+00
3.975000000000e+02 -2.366194850606e-02 1.025455329541e-04 7.151127203579e+00
3.977500000000e+02 -2.528670811705e-02 1.026181730455e-04 7.195311872188e+00
3.980000000000e+02 -2.683813774603e-02 1.026441145660e-04 7.239202348186e+00
3.982500000000e+02 -2.830301594052e-02 1.026337975632e-04 7.282781874243e+00
3.985000000000e+02 -2.966952996833e-02 1.025979913886e-04 7.326030733364e+00
3.987500000000e+02 -3.092739152124e-02 1.025474921136e-04 7.368926312060e+00
3.990000000000e+02 -3.206792471993e-02 1.024928045384e-04 7.411443197076e+00
3.992500000000e+02 -3.308413230467e-02 1.024438206678e-04 7.453553311326e+00
3.995000000000e+02 -3.397073243140e-02 1.024095181733e-04 7.495226082023e+00
3.997500000000e+02 -3.472417377120e-02 1.023976713639e-04 7.536428644741e+00
4.000000000000e+02 -3.534262187582e-02 1.024145821359e-04 7.577126076159e+00
4.002500000000e+02 -3.582592573377e-02 1.024648658909e-04 7.617281656934e+00
4.005000000000e+02 -3.617555986334e-02 1.025512697007e-04 7.656857158162e+00
4.007500000000e+02 -3.639454652586e-02 1.026745506907e-04 7.695813149099e+00
4.010000000000e+02 -3.648736313191e-02 1.028334319878e-04 7.734109322543e+00
4.012500000000e+02 -3.645983104108e-02 1.030246199098e-04 7.771704831727e+00
4.015000000000e+02 -3.631899648514e-02 1.032428717593e-04 7.808558635999e+00
4.017500000000e+02 -3.607299909741e-02 1.034811353934e-04 7.844629848865e+00
4.020000000000e+02 -3.573093779338e-02 1.037308931716e-04 7.879878084730e+00
4.022500000000e+02 -3.530272998376e-02 1.039823182885e-04 7.914263799080e+00
4.025000000000e+02 -3.479897315259e-02 1.042246233296e-04 7.947748618223e+00
4.027500000000e+02 -3.423080612903e-02 1.044464543244e-04 7.980295653543e+00
4.030000000000e+02 -3.360977404068e-02 1.046363350738e-04 8.011869796337e+00
4.032500000000e+02 -3.294769894093e-02 1.047830106747e-04 8.042437989299e+00
4.035000000000e+02 -3.225655464713e-02 1.048758792928e-04 8.071969471532e+00
4.037500000000e+02 -3.154834824179e-02 1.049054994353e-04 8.100435994059e+00
4.040000000000e+02 -3.083500698371e-02 1.048639641473e-04 8.127812003317e+00
4.042500000000e+02 -3.012827132339e-02 1.047452593870e-04 8.154074789716e+00
4.045000000000e+02 -2.943959178561e-02 1.045455757966e-04 8.179204600202e+00
4.047500000000e+02 -2.878003047364e-02 1.042635577397e-04 8.203184712093e+00
4.050000000000e+02 -2.816016509343e-02 1.039004822425e-04 8.226001468303e+00
4.052500000000e+02 -2.758999562950e-02 1.034603577856e-04 8.247644271526e+00
4.055000000000e+02 -2.707885256587e-02 1.029499416774e-04 8.268105538243e+00
4.057500000000e+02 -2.663530671577e-02 1.023786722064e-04 8.287380611627e+00
4.060000000000e+02 -2.626708074709e-02 1.017585176856e-04 8.305467634441e+00
4.062500000000e+02 -2.598096306890e-02 1.011037447785e-04 8.322367382241e+00
4.065000000000e+02 -2.578272526542e-02 1.004306142239e-04 8.338083059487e+00
4.067500000000e+02 -2.567704472326e-02 9.975701204126e-05 8.352620060319e+00
4.070000000000e+02 -2.566743452758e-02 9.910202766480e-05 8.365985697273e+00
4.072500000000e+02 -2.575618312860e-02 9.848549680155e-05 8.378188902342e+00
4.075000000000e+02 -2.594430633260e-02 9.792749956866e-05 8.389239904052e+00
4.077500000000e+02 -2.623151443616e-02 9.744785318594e-05 8.399149887456e+00
4.080000000000e+02 -2.661619691429e-02 9.706561497250e-05 8.407930642717e+00
4.082500000000e+02 -2.709542695452e-02 9.679858989781e-05 8.415594208297e+00
4.085000000000e+02 -2.766498740600e-02 9.666287376431e-05 8.422152517707e+00
4.087500000000e+02 -2.831941903433e-02 9.667244696399e-05 8.427617056944e+00
4.090000000000e+02 -2.905209158034e-02 9.683880146996e-05 8.431998539190e+00
4.092500000000e+02 -2.985529659523e-02 9.717062932585e-05 8.435306606718e+00
4.095000000000e+02 -3.072036076837e-02 9.767357881119e-05 8.437549565756e+00
4.097500000000e+02 -3.163777744122e-02 9.835007967471e-05 8.438734161532e+00
4.100000000000e+02 -3.259735293045e-02 9.919923964577e-05 8.438865400353e+00
4.102500000000e+02 -3.358836498957e-02 1.002168133933e-04 8.437946421257e+00
4.105000000000e+02 -3.459972847287e-02 1.013952420030e-04 8.435978423746e+00
4.107500000000e+02 -3.562016441564e-02 1.027237587344e-04 8.432960652613e+00
4.110000000000e+02 -3.663836962790e-02 1.041885561755e-04 8.428890438706e+00
4.112500000000e+02 -3.764318084208e-02 1.057730010972e-04 8.423763299014e+00
4.115000000000e+02 -3.862373282186e-02 1.074579305439e-04 8.417573088585e+00
4.117500000000e+02 -3.956960552590e-02 1.092219830383e-04 8.410312204532e+00
4.120000000000e+02 -4.047095926483e-02 1.110419482814e-04 8.401971835060e+00
4.122500000000e+02 -4.131865791264e-02 1.128931241906e-04 8.392542245352e+00
4.125000000000e+02 -4.210437715469e-02 1.147497305999e-04 8.382013096806e+00
4.127500000000e+02 -4.282070165821e-02 1.165853361368e-04 8.370373786332e+00
4.130000000000e+02 -4.346120849364e-02 1.183732913495e-04 8.357613802003e+00
4.132500000000e+02 -4.402054195208e-02 1.200871677627e-04 8.343723081055e+00
4.135000000000e+02 -4.449447720637e-02 1.217011533563e-04 8.328692366567e+00
4.137500000000e+02 -4.487997825099e-02 1.231904826187e-04 8.312513549127e+00
4.140000000000e+02 -4.517524658159e-02 1.245318381292e-04 8.295179991032e+00
4.142500000000e+02 -4.537976515369e-02 1.257037628680e-04 8.276686820736e+00
4.145000000000e+02 -4.549433211011e-02 1.266870230060e-04 8.257031197182e+00
4.147500000000e+02 -4.552108749554e-02 1.274649447180e-04 8.236212533807e+00
4.150000000000e+02 -4.546352641163e-02 1.280237258763e-04 8.214232683198e+00
4.152500000000e+02 -4.532649624062e-02 1.283527155302e-04 8.191096079015e+00
4.155000000000e+02 -4.511617808847e-02 1.284446606946e-04 8.166809830860e+00
4.157500000000e+02 -4.484004069386e-02 1.282959102149e-04 8.141383779645e+00
4.160000000000e+02 -4.450677252983e-02 1.279065808722e-04 8.114830505748e+00
4.162500000000e+02 -4.412618020952e-02 1.272806764127e-04 8.087165300130e+00
4.165000000000e+02 -4.370905424742e-02 1.264261581957e-04 8.058406098771e+00
4.167500000000e+02 -4.326700481019e-02 1.253549629563e-04 8.028573379943e+00
4.170000000000e+02 -4.281226037852e-02 1.240829467704e-04 7.997690038476e+00
4.172500000000e+02 -4.235744260999e-02 1.226297690529e-04 7.965781228919e+00
4.175000000000e+02 -4.191531372583e-02 1.210188641798e-04 7.932874195490e+00
4.177500000000e+02 -4.149851241814e-02 1.192771129407e-04 7.898998079265e+00
4.180000000000e+02 -4.111928102885e-02 1.174345260102e-04 7.864183717973e+00
4.182500000000e+02 -4.078919689026e-02 1.155238831799e-04 7.828463438279e+00
4.185000000000e+02 -4.051891880260e-02 1.135803583581e-04 7.791870837398e+00
4.187500000000e+02 -4.031795576788e-02 1.116408857481e-04 7.754440568038e+00
4.190000000000e+02 -4.019446911370e-02 1.097436819573e-04 7.716208119489e+00
4.192500000000e+02 -4.015511364104e-02 1.079276616641e-04 7.677209605953e+00
4.195000000000e+02 -4.020492429646e-02 1.062317630630e-04 7.637481550273e+00
4.197500000000e+02 -4.034724950072e-02 1.046942567963e-04 7.597060685027e+00
4.200000000000e+02 -4.058373300574e-02 1.033520466994e-04 7.555983747795e+00
4.202500000000e+02 -4.091434093014e-02 1.022399795381e-04 7.514287292408e+00
4.205000000000e+02 -4.133743007779e-02 1.013901773200e-04 7.472007509375e+00
4.207500000000e+02 -4.184985112214e-02 1.008313460917e-04 7.429180047308e+00
4.210000000000e+02 -4.244707889264e-02 1.005881713213e-04 7.385839853378e+00
4.212500000000e+02 -4.312336163910e-02 1.006808209814e-04 7.342021019708e+00
4.215000000000e+02 -4.387188098858e-02 1.011244539300e-04 7.297756640777e+00
4.217500000000e+02 -4.468491495238e-02 1.019288560275e-04 7.253078680621e+00
4.220000000000e+02 -4.555399734828e-02 1.030981612465e-04 7.208017855777e+00
4.222500000000e+02 -4.647006951307e-02 1.046306647373e-04 7.162603517513e+00
4.225000000000e+02 -4.742362079973e-02 1.065187238465e-04 7.116863554551e+00
4.227500000000e+02 -4.840481763873e-02 1.087487529628e-04 7.070824298356e+00
4.230000000000e+02 -4.940362142455e-02 1.113013505660e-04 7.024510442994e+00
4.232500000000e+02 -5.040989914800e-02 1.141514936364e-04 6.977944961835e+00
4.235000000000e+02 -5.141352853406e-02 1.172688111026e-04 6.931149041233e+00
4.237500000000e+02 -5.240450287442e-02 1.206179331945e-04 6.884142013815e+00
4.240000000000e+02 -5.337303731438e-02 1.241589163007e-04 6.836941302531e+00
4.242500000000e+02 -5.430968132498e-02 1.278477617456e-04 6.789562360068e+00
4.245000000000e+02 -5.520543443344e-02 1.316369517811e-04 6.742018622417e+00
4.247500000000e+02 -5.605186665037e-02 1.354760527863e-04 6.694321462977e+00
4.250000000000e+02 -5.684123907213e-02 1.393124613132e-04 6.646480153733e+00
4.252500000000e+02 -5.756662054125e-02 1.430921213410e-04 6.598501833472e+00
4.255000000000e+02 -5.822199446628e-02 1.467602957631e-04 6.550391483971e+00
4.257500000000e+02 -5.880234709556e-02 1.502624220789e-04 6.502151920651e+00
4.260000000000e+02 -5.930373758402e-02 1.535450269950e-04 6.453783788069e+00
4.262500000000e+02 -5.972333320573e-02 1.565565336071e-04 6.405285581512e+00
4.265000000000e+02 -6.005941881870e-02 1.592482635543e-04 6.356653676462e+00
4.267500000000e+02 -6.031136770437e-02 1.615753839737e-04 6.307882385065e+00
4.270000000000e+02 -6.047957821689e-02 1.634977581189e-04 6.258964033655e+00
4.272500000000e+02 -6.056538489638e-02 1.649808013932e-04 6.209889061810e+00
4.275000000000e+02 -6.057093711499e-02 1.659962463106e-04 6.160646151945e+00
4.277500000000e+02 -6.049906902545e-02 1.665228244100e-04 6.111222381832e+00
4.280000000000e+02 -6.035315762668e-02 1.665468105178e-04 6.061603406607e+00
4.282500000000e+02 -6.013698530301e-02 1.660624232596e-04 6.011773665084e+00
4.285000000000e+02 -5.985462287668e-02 1.650720895166e-04 5.961716611846e+00
4.287500000000e+02 -5.951032984039e-02 1.635864520270e-04 5.911414969388e+00
4.290000000000e+02 -5.910849615343e-02 1.616242701531e-04 5.860851001988e+00
4.292500000000e+02 -5.865361396019e-02 1.592121329237e-04 5.810006800230e+00
4.295000000000e+02 -5.815029697851e-02 1.563839785967e-04 5.758864581273e+00
4.297500000000e+02 -5.760333253148e-02 1.531804497256e-04 5.707406992156e+00
4.300000000000e+02 -5.701776522065e-02 1.496481167355e-04 5.655617413045e+00
4.302500000000e+02 -5.639900651946e-02 1.458386041714e-04 5.603480264191e+00
4.305000000000e+02 -5.575294912206e-02 1.418076271735e-04 5.550981300616e+00
4.307500000000e+02 -5.508607565035e-02 1.376139820174e-04 5.498107894078e+00
4.310000000000e+02 -5.440555018714e-02 1.333185292300e-04 5.444849311657e+00
4.312500000000e+02 -5.371926722852e-02 1.289831749970e-04 5.391196961076e+00
4.315000000000e+02 -5.303585746894e-02 1.246698956541e-04 5.337144634376e+00
4.317500000000e+02 -5.236462896932e-02 1.204398046591e-04 5.282688709118e+00
4.320000000000e+02 -5.171544894124e-02 1.163522854403e-04 5.227828344375e+00
4.322500000000e+02 -5.109855861179e-02 1.124641760568e-04 5.172565636311e+00
4.325000000000e+02 -5.052433162224e-02 1.088290138544e-04 5.116905743159e+00
4.327500000000e+02 -5.000298738885e-02 1.054963477470e-04 5.060856993373e+00
4.330000000000e+02 -4.954427420901e-02 1.025110884135e-04 5.004430944838e+00
4.332500000000e+02 -4.915714365476e-02 9.991289362390e-05 4.947642418711e+00
4.335000000000e+02 -4.884943820996e-02 9.773560220122e-05 4.890509487704e+00
4.337500000000e+02 -4.862761136975e-02 9.600668417079e-05 4.833053445075e+00
4.340000000000e+02 -4.849650189839e-02 9.474673195986e-05 4.775298722538e+00
4.342500000000e+02 -4.845917715467e-02 9.396908845186e-05 4.717272774779e+00
4.345000000000e+02 -4.851685146070e-02 9.367945791613e-05 4.659005945700e+00
4.347500000000e+02 -4.866888850852e-02 9.387562218527e-05 4.600531291460e+00
4.350000000000e+02 -4.891288290700e-02 9.454733248968e-05 4.541884380316e+00
4.352500000000e+02 -4.924480856544e-02 9.567631087773e-05 4.483103082312e+00
4.355000000000e+02 -4.965922651194e-02 9.723644304802e-05 4.424227331014e+00
4.357500000000e+02 -5.014953199219e-02 9.919409247555e-05 4.365298875488e+00
4.360000000000e+02 -5.070821958595e-02 1.015086677202e-04 4.306361031580e+00
4.362500000000e+02 -5.132715345939e-02 1.041333587712e-04 4.247458420321e+00
4.365000000000e+02 -5.199782172339e-02 1.070160250944e-04 4.188636709567e+00
4.367500000000e+02 -5.271156394299e-02 1.101002430862e-04 4.129942355751e+00
4.370000000000e+02 -5.345976322428e-02 1.133264764115e-04 4.071422348221e+00
4.372500000000e+02 -5.423399966063e-02 1.166333323245e-04 4.013123957258e+00
4.375000000000e+02 -5.502616663170e-02 1.199588624093e-04 3.955094486542e+00
4.377500000000e+02 -5.582855589730e-02 1.232418575096e-04 3.897381029798e+00
4.380000000000e+02 -5.663391967773e-02 1.264231062149e-04 3.840030232322e+00
4.382500000000e+02 -5.743551947543e-02 1.294465655846e-04 3.783088057317e+00
4.385000000000e+02 -5.822716933639e-02 1.322604112474e-04 3.726599559909e+00
4.387500000000e+02 -5.900328414856e-02 1.348179429633e-04 3.670608664579e+00
4.390000000000e+02 -5.975893226070e-02 1.370783233334e-04 3.615157954666e+00
4.392500000000e+02 -6.048989598200e-02 1.390071445800e-04 3.560288470145e+00
4.395000000000e+02 -6.119273189287e-02 1.405768184249e-04 3.506039521018e+00
4.397500000000e+02 -6.186482892106e-02 1.417668147543e-04 3.452448510220e+00
4.400000000000e+02 -6.250444618728e-02 1.425637433684e-04 3.399550778203e+00
4.402500000000e+02 -6.311072531991e-02 1.429613135694e-04 3.347379463080e+00
4.405000000000e+02 -6.368366574707e-02 1.429601865518e-04 3.295965379628e+00
4.407500000000e+02 -6.422405343111e-02 1.425677327165e-04 3.245336920684e+00
4.410000000000e+02 -6.473334866323e-02 1.417977273349e-04 3.195519970853e+00
4.412500000000e+02 -6.521352571669e-02 1.406699634916e-04 3.146537843405e+00
4.415000000000e+02 -6.566687690946e-02 1.392098136049e-04 3.098411233243e+00
4.417500000000e+02 -6.609579993518e-02 1.374477329493e-04 3.051158177156e+00
4.420000000000e+02 -6.650257037720e-02 1.354186791387e-04 3.004794036138e+00
4.422500000000e+02 -6.688913440786e-02 1.331614943355e-04 2.959331478514e+00
4.425000000000e+02 -6.725692488791e-02 1.307182079883e-04 2.914780479349e+00
4.427500000000e+02 -6.760672149297e-02 1.281332800528e-04 2.871148329430e+00
4.430000000000e+02 -6.793857036879e-02 1.254528062287e-04 2.828439648732e+00
4.432500000000e+02 -6.825175512425e-02 1.227236687587e-04 2.786656420681e+00
4.435000000000e+02 -6.854483258301e-02 1.199926888827e-04 2.745798032127e+00
4.437500000000e+02 -6.881571026299e-02 1.173057700636e-04 2.705861338690e+00
4.440000000000e+02 -6.906176618087e-02 1.147070829668e-04 2.666840742222e+00
4.442500000000e+02 -6.927998143126e-02 1.122382943345e-04 2.628728297271e+00
4.445000000000e+02 -6.946707915772e-02 1.099378754137e-04 2.591513834450e+00
4.447500000000e+02 -6.961964304475e-02 1.078404879727e-04 2.555185112898e+00
4.450000000000e+02 -6.973421106258e-02 1.059764686102e-04 2.519727989813e+00
4.452500000000e+02 -6.980733045850e-02 1.043713966708e-04 2.485126612671e+00
4.455000000000e+02 -6.983557730085e-02 1.030457327317e-04 2.451363625339e+00
4.457500000000e+02 -6.981554732822e-02 1.020145782016e-04 2.418420383953e+00
4.460000000000e+02 -6.974382980361e-02 1.012874111684e-04 2.386277178480e+00
4.462500000000e+02 -6.961698334523e-02 1.008678793759e-04 2.354913453787e+00
4.465000000000e+02 -6.943153176650e-02 1.007536549711e-04 2.324308025282e+00
4.467500000000e+02 -6.918399647654e-02 1.009362638809e-04 2.294439288793e+00
4.470000000000e+02 -6.887097925640e-02 1.014009888874e-04 2.265285419321e+00
4.472500000000e+02 -6.848929824411e-02 1.021268204369e-04 2.236824565480e+00
4.475000000000e+02 -6.803617713453e-02 1.030864769088e-04 2.209035034767e+00
4.477500000000e+02 -6.750947250343e-02 1.042465232064e-04 2.181895482054e+00
4.480000000000e+02 -6.690792239314e-02 1.055676401465e-04 2.155385099125e+00
4.482500000000e+02 -6.623138940813e-02 1.070050587006e-04 2.129483813126e+00
4.485000000000e+02 -6.548106896248e-02 1.085091809143e-04 2.104172502378e+00
4.487500000000e+02 -6.465963665298e-02 1.100264082478e-04 2.079433226620e+00
4.490000000000e+02 -6.377130967317e-02 1.115001679019e-04 2.055249475872e+00
4.492500000000e+02 -6.282180497682e-02 1.128721322730e-04 2.031606442974e+00
4.495000000000e+02 -6.181818903922e-02 1.140836000645e-04 2.008491307998e+00
4.497500000000e+02 -6.076862287321e-02 1.150769961799e-04 1.985893531329e+00
4.500000000000e+02 -5.968201951670e-02 1.157974350591e-04 1.963805157671e+00
4.502500000000e+02 -5.856764110777e-02 1.161942916313e-04 1.942221099938e+00
4.505000000000e+02 -5.743467139670e-02 1.162227083420e-04 1.921139421193e+00
4.507500000000e+02 -5.629180094273e-02 1.158449694275e-04 1.900561570547e+00
4.510000000000e+02 -5.514686797945e-02 1.150316832852e-04 1.880492599343e+00
4.512500000000e+02 -5.400658695739e-02 1.137627089969e-04 1.860941316893e+00
4.515000000000e+02 -5.287639480163e-02 1.120277891762e-04 1.841920401442e+00
4.517500000000e+02 -5.176042732683e-02 1.098268524870e-04 1.823446444018e+00
4.520000000000e+02 -5.066163433267e-02 1.071699988013e-04 1.805539953881e+00
4.522500000000e+02 -4.958201422422e-02 1.040771531432e-04 1.788225290199e+00
4.525000000000e+02 -4.852294999128e-02 1.005774392822e-04 1.771530552170e+00
4.527500000000e+02 -4.748561076590e-02 9.670831528127e-05 1.755487424467e+00
4.530000000000e+02 -4.647137591764e-02 9.251452067829e-05 1.740130976210e+00
4.532500000000e+02 -4.548224555774e-02 8.804692980260e-05 1.725499447666e+00
4.535000000000e+02 -4.452118389283e-02 8.336133197878e-05 1.711633986507e+00
4.537500000000e+02 -4.359237249822e-02 7.851725301808e-05 1.698578385842e+00
4.540000000000e+02 -4.270133501275e-02 7.357682454986e-05 1.686378785815e+00
4.542500000000e+02 -4.185492223896e-02 6.860375943335e-05 1.675083356566e+00
4.545000000000e+02 -4.106115703380e-02 6.366246238754e-05 1.664741964105e+00
4.547500000000e+02 -4.032894235671e-02 5.881725260942e-05 1.655405796375e+00
4.550000000000e+02 -3.966765994091e-02 5.413170646215e-05 1.647126959300e+00
4.552500000000e+02 -3.908668794236e-02 4.966807897605e-05 1.639958030296e+00
4.555000000000e+02 -3.859488026535e-02 4.548678205663e-05 1.633951573245e+00
4.557500000000e+02 -3.820004502243e-02 4.164585970959e-05 1.629159607821e+00
4.560000000000e+02 -3.790846708999e-02 3.820043460417e-05 1.625633044095e+00
4.562500000000e+02 -3.772451325094e-02 3.520209532296e-05 1.623421089980e+00
4.565000000000e+02 -3.765034754125e-02 3.269819686261e-05 1.622570644559e+00
4.567500000000e+02 -3.768577937423e-02 3.073108438040e-05 1.623125697608e+00
4.570000000000e+02 -3.782825234487e-02 2.933724785284e-05 1.625126752219e+00
4.572500000000e+02 -3.807296982586e-02 2.854644745218e-05 1.628610297302e+00
4.575000000000e+02 -3.841314156758e-02 2.838084733978e-05 1.633608343604e+00
4.577500000000e+02 -3.884032753636e-02 2.885422650686e-05 1.640148049569e+00
4.580000000000e+02 -3.934484432042e-02 2.997130965768e-05 1.648251441030e+00
4.582500000000e+02 -3.991620125917e-02 3.172729042805e-05 1.657935243133e+00
4.585000000000e+02 -4.054352611202e-02 3.410757368999e-05 1.669210815425e+00
4.587500000000e+02 -4.121595109520e-02 3.708778647724e-05 1.682084196796e+00
4.590000000000e+02 -4.192292726034e-02 4.063404876367e-05 1.696556239217e+00
4.592500000000e+02 -4.265445228140e-02 4.470351944172e-05 1.712622826970e+00
4.595000000000e+02 -4.340119729008e-02 4.924517229449e-05 1.730275153727e+00
4.597500000000e+02 -4.415453599691e-02 5.420078140891e-05 1.749500047584e+00
4.600000000000e+02 -4.490648348754e-02 5.950605848323e-05 1.770280322714e+00
4.602500000000e+02 -4.564956102035e-02 6.509188748785e-05 1.792595139823e+00
4.605000000000e+02 -4.637661183020e-02 7.088561030968e-05 1.816420369340e+00
4.607500000000e+02 -4.708059177999e-02 7.681230617892e-05 1.841728941238e+00
4.610000000000e+02 -4.775436364859e-02 8.279602908809e-05 1.868491182781e+00
4.612500000000e+02 -4.839051903455e-02 8.876096928676e-05 1.896675140330e+00
4.615000000000e+02 -4.898124855541e-02 9.463251765182e-05 1.926246885976e+00
4.617500000000e+02 -4.951827646272e-02 1.003382230289e-04 1.957170816793e+00
4.620000000000e+02 -4.999286754810e-02 1.058086362742e-04 1.989409946863e+00
4.622500000000e+02 -5.039590884759e-02 1.109780724629e-04 2.022926201755e+00
4.625000000000e+02 -5.071806088782e-02 1.157852594410e-04 2.057680714861e+00
4.627500000000e+02 -5.094996818923e-02 1.201739086598e-04 2.093634132479e+00
4.630000000000e+02 -5.108251380084e-02 1.240932342923e-04 2.130746923642e+00
4.632500000000e+02 -5.110709977907e-02 1.274984168216e-04 2.168979696393e+00
4.635000000000e+02 -5.101593445516e-02 1.303510272792e-04 2.208293514112e+00
4.637500000000e+02 -5.080230752408e-02 1.326194132181e-04 2.248650207561e+00
4.640000000000e+02 -5.046083612930e-02 1.342790466257e-04 2.290012673307e+00
4.642500000000e+02 -4.998766778213e-02 1.353128265648e-04 2.332345152995e+00
4.645000000000e+02 -4.938063002700e-02 1.357113180255e-04 2.375613484120e+00
4.647500000000e+02 -4.863932121323e-02 1.354729311837e-04 2.419785313256e+00
4.650000000000e+02 -4.776514027085e-02 1.346040282100e-04 2.464830267348e+00
4.652500000000e+02 -4.676125793772e-02 1.331188771585e-04 2.510720076285e+00
4.655000000000e+02 -4.563253524232e-02 1.310395154568e-04 2.557428641641e+00
4.657500000000e+02 -4.438539676373e-02 1.283954813854e-04 2.604932052919e+00
4.660000000000e+02 -4.302766934717e-02 1.252233777163e-04 2.653208547190e+00
4.662500000000e+02 -4.156839630884e-02 1.215663171086e-04 2.702238417367e+00
4.665000000000e+02 -4.001763831197e-02 1.174732269624e-04 2.752003870524e+00
4.667500000000e+02 -3.838627069214e-02 1.129980124437e-04 2.802488842944e+00
4.670000000000e+02 -3.668578629221e-02 1.081986146124e-04 2.853678776048e+00
4.672500000000e+02 -3.492811035367e-02 1.031359827716e-04 2.905560363335e+00
4.675000000000e+02 -3.312543276209e-02 9.787299403261e-05 2.958121274200e+00
4.677500000000e+02 -3.129006029181e-02 9.247335839038e-05 3.011349863453e+00
4.680000000000e+02 -2.943428965484e-02 8.700048525456e-05 3.065234875420e+00
4.682500000000e+02 -2.757030038274e-02 8.151646496118e-05 3.119765147925e+00
4.685000000000e+02 -2.571006501469e-02 7.608109847110e-05 3.174929326142e+00
4.687500000000e+02 -2.386527320528e-02 7.075102429049e-05 3.230715590884e+00
4.690000000000e+02 -2.204726537581e-02 6.557897396336e-05 3.287111404890e+00
4.692500000000e+02 -2.026697213472e-02 6.061316811909e-05 3.344103284042e+00
4.695000000000e+02 -1.853485533226e-02 5.589686034838e-05 3.401676593692e+00
4.697500000000e+02 -1.686084808272e-02 5.146802892206e-05 3.459815373478e+00
4.700000000000e+02 -1.525429097526e-02 4.735921011048e-05 3.518502189094e+00
4.702500000000e+02 -1.372386427080e-02 4.359746346844e-05 3.577718013770e+00
4.705000000000e+02 -1.227751561611e-02 4.020445106648e-05 3.637442136462e+00
4.707500000000e+02 -1.092238512558e-02 3.719661586696e-05 3.697652097414e+00
4.710000000000e+02 -9.664729181784e-03 3.458543553289e-05 3.758323647529e+00
4.712500000000e+02 -8.509846905180e-03 3.237772744391e-05 3.819430732800e+00
4.715000000000e+02 -7.462012277960e-03 3.057600199835e-05 3.880945501366e+00
4.717500000000e+02 -6.524414910926e-03 2.917883080139e-05 3.942838330919e+00
4.720000000000e+02 -5.699113887356e-03 2.818122134957e-05 4.005077877937e+00
4.722500000000e+02 -4.987007270736e-03 2.757498785491e-05 4.067631146661e+00
4.725000000000e+02 -4.387819163115e-03 2.734910749011e-05 4.130463576612e+00
4.727500000000e+02 -3.900107499233e-03 2.749005213684e-05 4.193539150466e+00
4.730000000000e+02 -3.521291899683e-03 2.798211003260e-05 4.256820518856e+00
4.732500000000e+02 -3.247703281550e-03 2.880770933275e-05 4.320269144175e+00
4.735000000000e+02 -3.074652996805e-03 2.994765967967e-05 4.383845459907e+00
4.737500000000e+02 -2.996521279851e-03 3.138140922559e-05 4.447509046052e+00
4.740000000000e+02 -3.006861262580e-03 3.308728798179e-05 4.511218817121e+00
4.742500000000e+02 -3.098517024048e-03 3.504273369229e-05 4.574933221642e+00
4.745000000000e+02 -3.263751035057e-03 3.722450221930e-05 4.638610449528e+00
4.747500000000e+02 -3.494378334064e-03 3.960886865242e-05 4.702208644702e+00
4.750000000000e+02 -3.781902663991e-03 4.217181477711e-05 4.765686119411e+00
4.752500000000e+02 -4.117651434865e-03 4.488922112897e-05 4.829001566734e+00
4.755000000000e+02 -4.492905430992e-03 4.773704138858e-05 4.892114267942e+00
4.757500000000e+02 -4.899020276182e-03 5.069145816244e-05 4.954984291025e+00
4.760000000000e+02 -5.327536539091e-03 5.372903948914e-05 5.017572678574e+00
4.762500000000e+02 -5.770276686428e-03 5.682688268144e-05 5.079841620712e+00
4.765000000000e+02 -6.219426762890e-03 5.996274395662e-05 5.141754613748e+00
4.767500000000e+02 -6.667602312841e-03 6.311515358581e-05 5.203276600284e+00
4.770000000000e+02 -7.107897884209e-03 6.626351591510e-05 5.264374093804e+00
4.772500000000e+02 -7.533920902384e-03 6.938819224769e-05 5.325015283829e+00
4.775000000000e+02 -7.939810557932e-03 7.247056635334e-05 5.385170126614e+00
4.777500000000e+02 -8.320243486440e-03 7.549309239918e-05 5.444810419010e+00
4.780000000000e+02 -8.670428030669e-03 7.843932443527e-05 5.503909858066e+00
4.782500000000e+02 -8.986089117551e-03 8.129392970155e-05 5.562444090440e+00
4.785000000000e+02 -9.263446238491e-03 8.404269980006e-05 5.620390749755e+00
4.787500000000e+02 -9.499186779815e-03 8.667248512140e-05 5.677729484615e+00
4.790000000000e+02 -9.690436764354e-03 8.917119307464e-05 5.734441982803e+00
4.792500000000e+02 -9.834731141872e-03 9.152775027835e-05 5.790511987349e+00
4.795000000000e+02 -9.929985199333e-03 9.373204412028e-05 5.845925305536e+00
4.797500000000e+02 -9.974468129695e-03 9.577486729814e-05 5.900669820869e+00
4.800000000000e+02 -9.966780196501e-03 9.764786792785e-05 5.954735495696e+00
4.802500000000e+02 -9.905834182650e-03 9.934347568741e-05 6.008114366102e+00
4.805000000000e+02 -9.790840069283e-03 1.008548585701e-04 6.060800547392e+00
4.807500000000e+02 -9.621295090567e-03 1.021758998106e-04 6.112790213075e+00
4.810000000000e+02 -9.396975829404e-03 1.033011447060e-04 6.164081591232e+00
4.812500000000e+02 -9.117934488741e-03 1.042257871784e-04 6.214674939123e+00
4.815000000000e+02 -8.784497858484e-03 1.049456792687e-04 6.264572509218e+00
4.817500000000e+02 -8.397266212648e-03 1.054573451262e-04 6.313778525139e+00
4.820000000000e+02 -7.957114732487e-03 1.057580000223e-04 6.362299130675e+00
4.822500000000e+02 -7.465194064669e-03 1.058455770128e-04 6.410142339678e+00
4.825000000000e+02 -6.922930059039e-03 1.057188196791e-04 6.457317977626e+00
4.827500000000e+02 -6.332023114540e-03 1.053773268710e-04 6.503837606100e+00
4.830000000000e+02 -5.694443341984e-03 1.048216245626e-04 6.549714456843e+00
4.832500000000e+02 -5.012425226048e-03 1.040532470319e-04 6.594963340584e+00
4.835000000000e+02 -4.288458045972e-03 1.030748201141e-04 6.639600558911e+00
4.837500000000e+02 -3.525273727732e-03 1.018901545977e-04 6.683643802101e+00
4.840000000000e+02 -2.725829445340e-03 1.005043054120e-04 6.727112053956e+00
4.842500000000e+02 -1.893288303391e-03 9.892364189656e-05 6.770025474816e+00
4.845000000000e+02 -1.030994310829e-03 9.715588924036e-05 6.812405294964e+00
4.847500000000e+02 -1.424446165520e-04 9.521018471279e-05 6.854273693569e+00
4.850000000000e+02 7.687422727194e-04 9.309710015154e-05 6.895653676477e+00
4.852500000000e+02 1.698861978390e-03 9.082863300100e-05 6.936568953397e+00
4.855000000000e+02 2.644162102657e-03 8.841818234454e-05 6.977043807034e+00
4.857500000000e+02 3.600882510208e-03 8.588049709921e-05 7.017102961485e+00
4.860000000000e+02 4.565297160854e-03 8.323162694099e-05 7.056771446627e+00
4.862500000000e+02 5.533756405339e-03 8.048882639053e-05 7.096074458866e+00
4.865000000000e+02 6.502728765236e-03 7.767042966780e-05 7.135037221235e+00
4.867500000000e+02 7.468841066614e-03 7.479569476301e-05 7.173684836351e+00
4.870000000000e+02 8.428915735710e-03 7.188464346972e-05 7.212042139774e+00
4.872500000000e+02 9.380003863760e-03 6.895787335698e-05 7.250133552908e+00
4.875000000000e+02 1.031941323820e-02 6.603636709246e-05 7.287982925257e+00
4.877500000000e+02 1.124472975479e-02 6.314127924198e-05 7.325613387046e+00
4.880000000000e+02 1.215383231136e-02 6.029370823454e-05 7.363047185755e+00
4.882500000000e+02 1.304489938645e-02 5.751446106822e-05 7.400305535835e+00
4.885000000000e+02 1.391640786559e-02 5.482381928912e-05 7.437408457757e+00
4.887500000000e+02 1.476712412980e-02 5.224130480178e-05 7.474374615634e+00
4.890000000000e+02 1.559608612537e-02 4.978544337420e-05 7.511221167838e+00
4.892500000000e+02 1.640257967545e-02 4.747351173254e-05 7.547963599626e+00
4.895000000000e+02 1.718610546108e-02 4.532145399003e-05 7.584615578299e+00
4.897500000000e+02 1.794634224369e-02 4.334362822372e-05 7.621188789483e+00
4.900000000000e+02 1.868310183992e-02 4.155260426300e-05 7.657692799598e+00
4.902500000000e+02 1.939628296032e-02 3.995904027471e-05 7.694134901308e+00
4.905000000000e+02 2.008582003078e-02 3.857157009987e-05 7.730519979038e+00
4.907500000000e+02 2.075162972585e-02 3.739671707637e-05 7.766850382791e+00
4.910000000000e+02 2.139356064896e-02 3.643883105359e-05 7.803125794631e+00
4.912500000000e+02 2.201134176519e-02 3.570006509868e-05 7.839343119680e+00
4.915000000000e+02 2.260453362642e-02 3.518039323638e-05 7.875496388067e+00
4.917500000000e+02 2.317248942853e-02 3.487758504017e-05 7.911576651984e+00
4.920000000000e+02 2.371431636746e-02 3.478725797015e-05 7.947571921189e+00
4.922500000000e+02 2.422885338811e-02 3.490297144257e-05 7.983467087073e+00
4.925000000000e+02 2.471465172009e-02 3.521635293863e-05 8.019243888327e+00
4.927500000000e+02 2.516997520181e-02 3.571719616322e-05 8.054880870340e+00
4.930000000000e+02 2.559280915986e-02 3.639359304999e-05 8.090353378663e+00
4.932500000000e+02 2.598088374661e-02 3.723208240805e-05 8.125633570797e+00
4.935000000000e+02 2.633171796014e-02 3.821780140939e-05 8.160690436170e+00
4.937500000000e+02 2.664267404001e-02 3.933465144193e-05 8.195489850489e+00
4.940000000000e+02 2.691103056822e-02 4.056546958950e-05 8.229994644371e+00
4.942500000000e+02 2.713407108404e-02 4.189222984946e-05 8.264164693539e+00
4.945000000000e+02 2.730918360349e-02 4.329621845994e-05 8.297957034986e+00
4.947500000000e+02 2.743397979473e-02 4.475819793437e-05 8.331325992588e+00
4.950000000000e+02 2.750641439699e-02 4.625858015350e-05 8.364223336481e+00
4.952500000000e+02 2.752492133687e-02 4.777765169506e-05 8.396598447493e+00
4.955000000000e+02 2.748854648425e-02 4.929576162313e-05 8.428398507514e+00
4.957500000000e+02 2.739707953328e-02 5.079350404547e-05 8.459568702648e+00
4.960000000000e+02 2.725118632060e-02 5.225189564378e-05 8.490052436657e+00
4.962500000000e+02 2.705252470511e-02 5.365255729095e-05 8.519791560095e+00
4.965000000000e+02 2.680384979476e-02 5.497788414943e-05 8.548726606961e+00
4.967500000000e+02 2.650909637330e-02 5.621121004273e-05 8.576797036975e+00
4.970000000000e+02 2.617344416110e-02 5.733694777446e-05 8.603941486706e+00
4.972500000000e+02 2.580334956567e-02 5.834073421812e-05 8.630098020638e+00
4.975000000000e+02 2.540654962966e-02 5.920955761618e-05 8.655204384801e+00
4.977500000000e+02 2.499203169275e-02 5.993186336467e-05 8.679198259735e+00
4.980000000000e+02 2.456996729242e-02 6.049763149937e-05 8.702017511724e+00
4.982500000000e+02 2.415160964932e-02 6.089844588411e-05 8.723600443532e+00
4.985000000000e+02 2.374915269993e-02 6.112755673135e-05 8.743886028714e+00
4.987500000000e+02 2.337555863998e-02 6.117992432247e-05 8.762814166081e+00
4.990000000000e+02 2.304434899912e-02 6.105224574704e-05 8.780325908455e+00
4.992500000000e+02 2.276936764172e-02 6.074296450426e-05 8.796363681051e+00
4.995000000000e+02 2.256452130395e-02 6.025226571221e-05 8.810871524667e+00
4.997500000000e+02 2.244349922114e-02 5.958205298054e-05 8.823795300910e+00
5.000000000000e+02 2.241948183099e-02 5.873591050226e-05 8.835082911060e+00
5.002500000000e+02 2.250484377212e-02 5.771904630103e-05 8.844684484111e+00
5.005000000000e+02 2.271085959256e-02 5.653822467264e-05 8.852552601001e+00
5.007500000000e+02 2.304741834502e-02 5.520168134993e-05 8.858642474710e+00
5.010000000000e+02 2.352275539877e-02 5.371903890872e-05 8.862912119406e+00
5.012500000000e+02 2.414320804226e-02 5.210119095567e-05 8.865322557217e+00
5.015000000000e+02 2.491300134925e-02 5.036016198787e-05 8.865837968391e+00
5.017500000000e+02 2.583407003050e-02 4.850901410422e-05 8.864425862709e+00
5.020000000000e+02 2.690592103502e-02 4.656165303629e-05 8.861057208978e+00
5.022500000000e+02 2.812554100317e-02 4.453269036842e-05 8.855706610798e+00
5.025000000000e+02 2.948735125190e-02 4.243734457898e-05 8.848352421516e+00
5.027500000000e+02 3.098321190092e-02 4.029130035901e-05 8.838976846572e+00
5.030000000000e+02 3.260247757121e-02 3.811053130057e-05 8.827566090728e+00
5.032500000000e+02 3.433210228078e-02 3.591113457094e-05 8.814110411835e+00
5.035000000000e+02 3.615679510912e-02 3.370912054551e-05 8.798604217245e+00
5.037500000000e+02 3.805922480974e-02 3.152025957390e-05 8.781046141977e+00
5.040000000000e+02 4.002026789239e-02 2.935992313974e-05 8.761439058288e+00
5.042500000000e+02 4.201930312623e-02 2.724291468259e-05 8.739790144559e+00
5.045000000000e+02 4.403454053677e-02 2.518330211768e-05 8.716110854502e+00
5.047500000000e+02 4.604338895361e-02 2.319423354974e-05 8.690416940117e+00
5.050000000000e+02 4.802284854352e-02 2.128779549326e-05 8.662728400819e+00
5.052500000000e+02 4.994992707916e-02 1.947487556067e-05 8.633069439264e+00
5.055000000000e+02 5.180206773937e-02 1.776502918935e-05 8.601468369361e+00
5.057500000000e+02 5.355758751713e-02 1.616634898147e-05 8.567957550086e+00
5.060000000000e+02 5.519610494564e-02 1.468545855018e-05 8.532573233318e+00
5.062500000000e+02 5.669896150772e-02 1.332741249918e-05 8.495355454139e+00
5.065000000000e+02 5.804961466118e-02 1.209560642293e-05 8.456347858384e+00
5.067500000000e+02 5.923399747897e-02 1.099175103150e-05 8.415597517615e+00
5.070000000000e+02 6.024083707453e-02 1.001589494268e-05 8.373154741083e+00
5.072500000000e+02 6.106192039776e-02 9.166504709807e-06 8.329072870674e+00
5.075000000000e+02 6.169229688059e-02 8.440509093655e-06 8.283408047662e+00
5.077500000000e+02 6.213041220170e-02 7.833394894491e-06 8.236218966874e+00
5.080000000000e+02 6.237817213857e-02 7.339335337225e-06 8.187566648601e+00
5.082500000000e+02 6.244092279834e-02 6.951347966550e-06 8.137514174837e+00
5.085000000000e+02 6.232734964759e-02 6.661473827912e-06 8.086126422481e+00
5.087500000000e+02 6.204929906237e-02 6.460967815869e-06 8.033469819643e+00
5.090000000000e+02 6.162151520489e-02 6.340510318281e-06 7.979612072746e+00
5.092500000000e+02 6.106130466157e-02 6.290435254047e-06 7.924621912492e+00
5.095000000000e+02 6.038813070223e-02 6.300942749782e-06 7.868568828206e+00
5.097500000000e+02 5.962315311512e-02 6.362324368847e-06 7.811522832344e+00
5.100000000000e+02 5.878871811331e-02 6.465175096809e-06 7.753554208766e+00
5.102500000000e+02 5.790781650882e-02 6.600595183898e-06 7.694733270797e+00
5.105000000000e+02 5.700352735200e-02 6.760366766195e-06 7.635130148740e+00
5.107500000000e+02 5.609845654494e-02 6.937149310354e-06 7.574814555726e+00
5.110000000000e+02 5.521419393838e-02 7.124616964643e-06 7.513855593284e+00
5.112500000000e+02 5.437079831701e-02 7.317577961324e-06 7.452321545501e+00
5.115000000000e+02 5.358632827324e-02 7.512067356996e-06 7.390279694549e+00
5.117500000000e+02 5.287643004403e-02 7.705396977448e-06 7.327796136590e+00
5.120000000000e+02 5.225399494514e-02 7.896178863431e-06 7.264935623185e+00
5.122500000000e+02 5.172889386873e-02 8.084297812377e-06 7.201761396669e+00
5.125000000000e+02 5.130779780294e-02 8.270847204450e-06 7.138335043098e+00
5.127500000000e+02 5.099408962004e-02 8.458045688137e-06 7.074716352733e+00
5.130000000000e+02 5.078787146511e-02 8.649153702606e-06 7.010963189803e+00
5.132500000000e+02 5.068607049519e-02 8.848326959854e-06 6.947131371184e+00
5.135000000000e+02 5.068264407743e-02 9.060481004602e-06 6.883274555017e+00
5.137500000000e+02 5.076888321214e-02 9.291160168595e-06 6.819444133933e+00
5.140000000000e+02 5.093381163502e-02 9.546422972267e-06 6.755689147481e+00
5.142500000000e+02 5.116467295626e-02 9.832745688998e-06 6.692056195924e+00
5.145000000000e+02 5.144749487921e-02 1.015695605477e-05 6.628589367452e+00
5.147500000000e+02 5.176771655828e-02 1.052619551922e-05 6.565330183480e+00
5.150000000000e+02 5.211085543583e-02 1.094790561770e-05 6.502317551853e+00
5.152500000000e+02 5.246318726170e-02 1.142982774519e-05 6.439587737962e+00
5.155000000000e+02 5.281241048082e-02 1.197999540489e-05 6.377174355123e+00
5.157500000000e+02 5.314825569870e-02 1.260669999090e-05 6.315108370163e+00
5.160000000000e+02 5.346300525146e-02 1.331840437288e-05 6.253418129882e+00
5.162500000000e+02 5.375189166679e-02 1.412357285027e-05 6.192129406305e+00
5.165000000000e+02 5.401333873984e-02 1.503040561254e-05 6.131265460589e+00
5.167500000000e+02 5.424902818925e-02 1.604645516509e-05 6.070847124200e+00
5.170000000000e+02 5.446377619012e-02 1.717812886509e-05 6.010892897687e+00
5.172500000000e+02 5.466522721571e-02 1.843007320085e-05 5.951419058482e+00
5.175000000000e+02 5.486337223214e-02 1.980447282143e-05 5.892439781676e+00
5.177500000000e+02 5.506992224601e-02 2.130030390404e-05 5.833967268892e+00
5.180000000000e+02 5.529758008657e-02 2.291257527073e-05 5.776011872771e+00
5.182500000000e+02 5.555924648973e-02 2.463161313226e-05 5.718582231484e+00
5.185000000000e+02 5.586722386428e-02 2.644243194708e-05 5.661685386495e+00
5.187500000000e+02 5.623245490934e-02 2.832426903615e-05 5.605326906559e+00
5.190000000000e+02 5.666385460363e-02 3.025031101861e-05 5.549510986349e+00
5.192500000000e+02 5.716776108136e-02 3.218769824559e-05 5.494240548302e+00
5.195000000000e+02 5.774754477663e-02 3.409770843715e-05 5.439517312360e+00
5.197500000000e+02 5.840338061225e-02 3.593622350309e-05 5.385341867448e+00
5.200000000000e+02 5.913219880072e-02 3.765446244436e-05 5.331713707923e+00
5.202500000000e+02 5.992780116573e-02 3.919994104640e-05 5.278631263789e+00
5.205000000000e+02 6.078113473538e-02 4.051763150106e-05 5.226091913900e+00
5.207500000000e+02 6.168070876205e-02 4.155129826858e-05 5.174091968793e+00
5.210000000000e+02 6.261313210949e-02 4.224494208471e-05 5.122626649372e+00
5.212500000000e+02 6.356375573056e-02 4.254436719570e-05 5.071690051949e+00
5.215000000000e+02 6.451740424745e-02 4.239880818330e-05 5.021275086675e+00
5.217500000000e+02 6.545917139422e-02 4.176256715724e-05 4.971373431169e+00
5.220000000000e+02 6.637526357540e-02 4.059660139780e-05 4.921975457944e+00
5.222500000000e+02 6.725385548375e-02 3.887008429354e-05 4.873070189349e+00
5.225000000000e+02 6.808592628359e-02 3.656188690204e-05 4.824645238913e+00
5.227500000000e+02 6.886602263857e-02 3.366182224762e-05 4.776686792001e+00
5.230000000000e+02 6.959289694868e-02 3.017167021419e-05 4.729179587049e+00
5.232500000000e+02 7.026995406522e-02 2.610584731885e-05 4.682106937249e+00
5.235000000000e+02 7.090544614233e-02 2.149165460374e-05 4.635450779859e+00
5.237500000000e+02 7.151236216301e-02 1.636904866592e-05 4.589191743856e+00
5.240000000000e+02 7.210797325754e-02 1.078985188951e-05 4.543309257018e+00
5.242500000000e+02 7.271302306024e-02 4.816395339974e-06 4.497781669266e+00
5.245000000000e+02 7.335058163512e-02 -1.480384091285e-06 4.452586398852e+00
5.247500000000e+02 7.404461802372e-02 -8.023310069077e-06 4.407700082055e+00
5.250000000000e+02 7.481837987488e-02 -1.473169772070e-05 4.363098735832e+00
5.252500000000e+02 7.569269849875e-02 -2.152427529495e-05 4.318757917696e+00
5.255000000000e+02 7.668435636913e-02 -2.832208594786e-05 4.274652878390e+00
5.257500000000e+02 7.780465856900e-02 -3.505118560063e-05 4.230758712243e+00
5.260000000000e+02 7.905834118459e-02 -4.164491902009e-05 4.187050497581e+00
5.262500000000e+02 8.044292249688e-02 -4.804561666052e-05 4.143503433505e+00
5.265000000000e+02 8.194856549036e-02 -5.420558725661e-05 4.100092970246e+00
5.267500000000e+02 8.355847478854e-02 -6.008734670385e-05 4.056794943125e+00
5.270000000000e+02 8.524979691213e-02 -6.566311704023e-05 4.013585705181e+00
5.272500000000e+02 8.699494861118e-02 -7.091366619230e-05 3.970442266687e+00
5.275000000000e+02 8.876325470999e-02 -7.582663330899e-05 3.927342434435e+00
5.277500000000e+02 9.052275701353e-02 -8.039454852451e-05 3.884264964465e+00
5.280000000000e+02 9.224203653043e-02 -8.461273190546e-05 3.841189706339e+00
5.282500000000e+02 9.389190612809e-02 -8.847728624450e-05 3.798097747999e+00
5.285000000000e+02 9.544684594109e-02 -9.198338518332e-05 3.754971549857e+00
5.287500000000e+02 9.688608750701e-02 -9.512399407427e-05 3.711795064968e+00
5.290000000000e+02 9.819428589321e-02 -9.788911280953e-05 3.668553831102e+00
5.292500000000e+02 9.936176946127e-02 -1.002656018491e-04 3.625235056819e+00
5.295000000000e+02 1.003843699429e-01 -1.022375456229e-04 3.581827661268e+00
5.297500000000e+02 1.012628971815e-01 -1.037871315739e-04 3.538322317920e+00
5.300000000000e+02 1.020023138506e-01 -1.048959230208e-04 3.494711468310e+00
5.302500000000e+02 1.026106976526e-01 -1.055464222559e-04 3.450989329236e+00
5.305000000000e+02 1.030980849143e-01 -1.057238155167e-04 3.407151920618e+00
5.307500000000e+02 1.034752651581e-01 -1.054177371169e-04 3.363197079037e+00
5.310000000000e+02 1.037526293232e-01 -1.046239745248e-04 3.319124515594e+00
5.312500000000e+02 1.039391304897e-01 -1.033459700523e-04 3.274935876547e+00
5.315000000000e+02 1.040414366839e-01 -1.015960488085e-04 3.230634836549e+00
5.317500000000e+02 1.040633262207e-01 -9.939627353134e-05 3.186227199845e+00
5.320000000000e+02 1.040053823237e-01 -9.677883355622e-05 3.141721031150e+00
5.322500000000e+02 1.038650055656e-01 -9.378601163493e-05 3.097126773142e+00
5.325000000000e+02 1.036367616047e-01 -9.046959270884e-05 3.052457356376e+00
5.327500000000e+02 1.033130559907e-01 -8.688976824370e-05 3.007728309920e+00
5.330000000000e+02 1.028850790472e-01 -8.311351380599e-05 2.962957821195e+00
5.332500000000e+02 1.023439649651e-01 -7.921251158213e-05 2.918166795063e+00
5.335000000000e+02 1.016820461696e-01 -7.526069564023e-05 2.873378855721e+00
5.337500000000e+02 1.008940959664e-01 -7.133154383557e-05 2.828620348124e+00
5.340000000000e+02 9.997841113693e-02 -6.749526827721e-05 2.783920289070e+00
5.342500000000e+02 9.893762206002e-02 -6.381609971687e-05 2.739310324859e+00
5.345000000000e+02 9.777911225426e-02 -6.034985666048e-05 2.694824647504e+00
5.347500000000e+02 9.651499398542e-02 -5.714196354384e-05 2.650499920688e+00
5.350000000000e+02 9.516161068142e-02 -5.422613603834e-05 2.606375165562e+00
5.352500000000e+02 9.373861566390e-02 -5.162383285798e-05 2.562491648169e+00
5.355000000000e+02 9.226771157713e-02 -4.934450007757e-05 2.518892726919e+00
5.357500000000e+02 9.077118890929e-02 -4.738664476062e-05 2.475623671076e+00
5.360000000000e+02 8.927042439658e-02 -4.573961022017e-05 2.432731457184e+00
5.362500000000e+02 8.778449801947e-02 -4.438588044556e-05 2.390264521782e+00
5.365000000000e+02 8.632908356826e-02 -4.330367048577e-05 2.348272489166e+00
5.367500000000e+02 8.491573283723e-02 -4.246952678791e-05 2.306805885818e+00
5.370000000000e+02 8.355162286497e-02 -4.186066345843e-05 2.265915851611e+00
5.372500000000e+02 8.223977631519e-02 -4.145680596951e-05 2.225653859542e+00
5.375000000000e+02 8.097971428734e-02 -4.124135686651e-05 2.186071480176e+00
5.377500000000e+02 7.976843744149e-02 -4.120181695383e-05 2.147220191362e+00
5.380000000000e+02 7.860160141619e-02 -4.132947433927e-05 2.109151256777e+00
5.382500000000e+02 7.747473157105e-02 -4.161843363285e-05 2.071915680295e+00
5.385000000000e+02 7.638432005613e-02 -4.206421155731e-05 2.035564230358e+00
5.387500000000e+02 7.532867559323e-02 -4.266210040943e-05 2.000147529811e+00
5.390000000000e+02 7.430843528550e-02 -4.340552698001e-05 1.965716188054e+00
5.392500000000e+02 7.332669371138e-02 -4.428465299622e-05 1.932320951796e+00
5.395000000000e+02 7.238876300588e-02 -4.528539654500e-05 1.900012841529e+00
5.397500000000e+02 7.150162192314e-02 -4.638899231862e-05 1.868843247098e+00
5.400000000000e+02 7.067315469615e-02 -4.757213753692e-05 1.838863943155e+00
5.402500000000e+02 6.991129477370e-02 -4.880768891000e-05 1.810127023371e+00
5.405000000000e+02 6.922320292755e-02 -5.006581213449e-05 1.782684718842e+00
5.407500000000e+02 6.861458507596e-02 -5.131542890804e-05 1.756589122888e+00
5.410000000000e+02 6.808923341835e-02 -5.252580103013e-05 1.731891829092e+00
5.412500000000e+02 6.764883594606e-02 -5.366808398821e-05 1.708643489849e+00
5.415000000000e+02 6.729305076365e-02 -5.471669342888e-05 1.686893361294e+00
5.417500000000e+02 6.701981281457e-02 -5.565038809019e-05 1.666688827551e+00
5.420000000000e+02 6.682579962543e-02 -5.645299726320e-05 1.648074975564e+00
5.422500000000e+02 6.670697082790e-02 -5.711377404466e-05 1.631094238630e+00
5.425000000000e+02 6.665909097102e-02 -5.762739123946e-05 1.615786113308e+00
5.427500000000e+02 6.667815099817e-02 -5.799362037648e-05 1.602186996983e+00
5.430000000000e+02 6.676063042132e-02 -5.821675866904e-05 1.590330119706e+00
5.432500000000e+02 6.690356843085e-02 -5.830487095021e-05 1.580245569554e+00
5.435000000000e+02 6.710444548172e-02 -5.826891841185e-05 1.571960385668e+00
5.437500000000e+02 6.736090495519e-02 -5.812183935378e-05 1.565498703269e+00
5.440000000000e+02 6.767037022839e-02 -5.787764069537e-05 1.560881884456e+00
5.442500000000e+02 6.802961915193e-02 -5.755054677992e-05 1.558128644955e+00
5.445000000000e+02 6.843438366682e-02 -5.715424126373e-05 1.557255130187e+00
5.447500000000e+02 6.887903510602e-02 -5.670123203394e-05 1.558274899260e+00
5.450000000000e+02 6.935639360200e-02 -5.620234873299e-05 1.561198850456e+00
5.452500000000e+02 6.985768470914e-02 -5.566638527305e-05 1.566035069950e+00
5.455000000000e+02 7.037264605475e-02 -5.509989125538e-05 1.572788593493e+00
5.457500000000e+02 7.088975765369e-02 -5.450710545893e-05 1.581461162717e+00
5.460000000000e+02 7.139657041516e-02 -5.389002976464e-05 1.592050933682e+00
5.462500000000e+02 7.188008442236e-02 -5.324862650835e-05 1.604552226928e+00
5.465000000000e+02 7.232713754022e-02 -5.258111878600e-05 1.618955323191e+00
5.467500000000e+02 7.272477170264e-02 -5.188436557865e-05 1.635246308088e+00
5.470000000000e+02 7.306054460800e-02 -5.115428120148e-05 1.653407021531e+00
5.472500000000e+02 7.332277583373e-02 -5.038624866910e-05 1.673415095862e+00
5.475000000000e+02 7.350072977916e-02 -4.957549893872e-05 1.695244060790e+00
5.477500000000e+02 7.358473591672e-02 -4.871741877938e-05 1.718863541371e+00
5.480000000000e+02 7.356626376344e-02 -4.780776106955e-05 1.744239510029e+00
5.482500000000e+02 7.343797442928e-02 -4.684274812458e-05 1.771334554154e+00
5.485000000000e+02 7.319375278063e-02 -4.581905643000e-05 1.800108182613e+00
5.487500000000e+02 7.282874344874e-02 -4.473370258423e-05 1.830517107947e+00
5.490000000000e+02 7.233939216318e-02 -4.358385150774e-05 1.862515511450e+00
5.492500000000e+02 7.172348773000e-02 -4.236660177684e-05 1.896055297107e+00
5.495000000000e+02 7.098021170607e-02 -4.107873274181e-05 1.931086298668e+00
5.497500000000e+02 7.011017515192e-02 -3.971650865017e-05 1.967556480810e+00
5.500000000000e+02 6.911543761999e-02 -3.827556043950e-05 2.005412126892e+00
5.502500000000e+02 6.799950269892e-02 -3.675087311003e-05 2.044598017318e+00
5.505000000000e+02 6.676727461412e-02 -3.513689058557e-05 2.085057630059e+00
5.507500000000e+02 6.542497675776e-02 -3.342774164816e-05 2.126733360722e+00
5.510000000000e+02 6.398003622072e-02 -3.161757010128e-05 2.169566763473e+00
5.512500000000e+02 6.244092973610e-02 -2.970093601612e-05 2.213498832583e+00
5.515000000000e+02 6.081701110036e-02 -2.767324657874e-05 2.258470301632e+00
5.517500000000e+02 5.911831990126e-02 -2.553116131301e-05 2.304421972168e+00
5.520000000000e+02 5.735539370168e-02 -2.327293599980e-05 2.351295047580e+00
5.522500000000e+02 5.553908513962e-02 -2.089867414584e-05 2.399031472426e+00
5.525000000000e+02 5.368040158960e-02 -1.841044799611e-05 2.447574257486e+00
5.527500000000e+02 5.179036537084e-02 -1.581225616903e-05 2.496867784881e+00
5.530000000000e+02 4.987990378335e-02 -1.310985550937e-05 2.546858082031e+00
5.532500000000e+02 4.795976256003e-02 -1.031047304820e-05 2.597493059081e+00
5.535000000000e+02 4.604044134625e-02 -7.422483795844e-06 2.648722704588e+00
5.537500000000e+02 4.413214581440e-02 -4.455018339622e-06 2.700499243189e+00
5.540000000000e+02 4.224474732784e-02 -1.417588260028e-06 2.752777252087e+00
5.542500000000e+02 4.038774517322e-02 1.680226522277e-06 2.805513740678e+00
5.545000000000e+02 3.857022623899e-02 4.829023130593e-06 2.858668203719e+00
5.547500000000e+02 3.680081757177e-02 8.019707726431e-06 2.912202643707e+00
5.550000000000e+02 3.508763176455e-02 1.124351676446e-05 2.966081569494e+00
5.552500000000e+02 3.343820635796e-02 1.449194044117e-05 3.020271981771e+00
5.555000000000e+02 3.185943987704e-02 1.775656080952e-05 3.074743335273e+00
5.557500000000e+02 3.035752930074e-02 2.102883509639e-05 3.129467483791e+00
5.560000000000e+02 2.893791373680e-02 2.429986039082e-05 3.184418617343e+00
5.562500000000e+02 2.760522851980e-02 2.756014266697e-05 3.239573170505e+00
5.565000000000e+02 2.636327333671e-02 3.079941090148e-05 3.294909727832e+00
5.567500000000e+02 2.521499582052e-02 3.400648597174e-05 3.350408898700e+00
5.570000000000e+02 2.416249080825e-02 3.716923014505e-05 3.406053190119e+00
5.572500000000e+02 2.320701301115e-02 4.027457497124e-05 3.461826855503e+00
5.575000000000e+02 2.234900019499e-02 4.330862855748e-05 3.517715737474e+00
5.577500000000e+02 2.158810238383e-02 4.625684971671e-05 3.573707096208e+00
5.580000000000e+02 2.092321344452e-02 4.910428001464e-05 3.629789443651e+00
5.582500000000e+02 2.035250030968e-02 5.183580986473e-05 3.685952366759e+00
5.585000000000e+02 1.987342773255e-02 5.443646598988e-05 3.742186359587e+00
5.587500000000e+02 1.948277694150e-02 5.689170256842e-05 3.798482661493e+00
5.590000000000e+02 1.917665879796e-02 5.918768204408e-05 3.854833107412e+00
5.592500000000e+02 1.895052241260e-02 6.131153441133e-05 3.911229985637e+00
5.595000000000e+02 1.879916478420e-02 6.325159308732e-05 3.967665922881e+00
5.597500000000e+02 1.871674299584e-02 6.499759733497e-05 4.024133775844e+00
5.600000000000e+02 1.869679433454e-02 6.654086252356e-05 4.080626540426e+00
5.602500000000e+02 1.873227127950e-02 6.787443045236e-05 4.137137290403e+00
5.605000000000e+02 1.881558903108e-02 6.899318316300e-05 4.193659116028e+00
5.607500000000e+02 1.893869545638e-02 6.989393051118e-05 4.250185097458e+00
5.610000000000e+02 1.909315576643e-02 7.057548280354e-05 4.306708274921e+00
5.612500000000e+02 1.927025940315e-02 7.103870324829e-05 4.363221648900e+00
5.615000000000e+02 1.946113926122e-02 7.128653531008e-05 4.419718180124e+00
5.617500000000e+02 1.965690166974e-02 7.132400829385e-05 4.476190799098e+00
5.620000000000e+02 1.984876589389e-02 7.115822502848e-05 4.532632430758e+00
5.622500000000e+02 2.002820067937e-02 7.079832259496e-05 4.589036013694e+00
5.625000000000e+02 2.018705497998e-02 7.025540365926e-05 4.645394521896e+00
5.627500000000e+02 2.031768179352e-02 6.954245485213e-05 4.701700992500e+00
5.630000000000e+02 2.041304268764e-02 6.867423118495e-05 4.757948542768e+00
5.632500000000e+02 2.046679331374e-02 6.766711638195e-05 4.814130384344e+00
5.635000000000e+02 2.047335242805e-02 6.653896665099e-05 4.870239835395e+00
5.637500000000e+02 2.042794237004e-02 6.530893027684e-05 4.926270319793e+00
5.640000000000e+02 2.032661538123e-02 6.399725931402e-05 4.982215363371e+00
5.642500000000e+02 2.016625317920e-02 6.262510770827e-05 5.038068579680e+00
5.645000000000e+02 1.994455622379e-02 6.121433030026e-05 5.093823648985e+00
5.647500000000e+02 1.966001178092e-02 5.978726499120e-05 5.149474290876e+00
5.650000000000e+02 1.931185716756e-02 5.836653476188e-05 5.205014228392e+00
5.652500000000e+02 1.890003069406e-02 5.697485778539e-05 5.260437148087e+00
5.655000000000e+02 1.842511761998e-02 5.563485557586e-05 5.315736657582e+00
5.657500000000e+02 1.788829647536e-02 5.436887213317e-05 5.370906234506e+00
5.660000000000e+02 1.729128082497e-02 5.319879870674e-05 5.425939178236e+00
5.662500000000e+02 1.663626143551e-02 5.214590788072e-05 5.480828563026e+00
5.665000000000e+02 1.592585216199e-02 5.123069042756e-05 5.535567183055e+00
5.667500000000e+02 1.516303240847e-02 5.047269270142e-05 5.590147513622e+00
5.670000000000e+02 1.435109511482e-02 4.989035327879e-05 5.644561660926e+00
5.672500000000e+02 1.349359146841e-02 4.950083795530e-05 5.698801333545e+00
5.675000000000e+02 1.259428029635e-02 4.931987026846e-05 5.752857803016e+00
5.677500000000e+02 1.165707472867e-02 4.936156014032e-05 5.806721889943e+00
5.680000000000e+02 1.068599311022e-02 4.963822786982e-05 5.860383940669e+00
5.682500000000e+02 9.685109402255e-03 5.016022977211e-05 5.913833824199e+00
5.685000000000e+02 8.658506177423e-03 5.093578580945e-05 5.967060938392e+00
5.687500000000e+02 7.610232021687e-03 5.197081221159e-05 6.020054213054e+00
5.690000000000e+02 6.544261536027e-03 5.326876551612e-05 6.072802134149e+00
5.692500000000e+02 5.464461294736e-03 5.483049913482e-05 6.125292768103e+00
5.695000000000e+02 4.374561128871e-03 5.665414117076e-05 6.177513801034e+00
5.697500000000e+02 3.278132936182e-03 5.873499600317e-05 6.229452571321e+00
5.700000000000e+02 2.178575586561e-03 6.106545825726e-05 6.281096119545e+00
5.702500000000e+02 1.079107084391e-03 6.363497296469e-05 6.332431242944e+00
5.705000000000e+02 -1.723607617621e-05 6.643011388746e-05 6.383444541813e+00
5.707500000000e+02 -1.107594418564e-03 6.943451188079e-05 6.434122487277e+00
5.710000000000e+02 -2.189275813335e-03 7.262897755220e-05 6.484451472664e+00
5.712500000000e+02 -3.259742832747e-03 7.599162017674e-05 6.534417885117e+00
5.715000000000e+02 -4.316598430290e-03 7.949800960894e-05 6.584008161556e+00
5.717500000000e+02 -5.357572061647e-03 8.312130525112e-05 6.633208856371e+00
5.720000000000e+02 -6.380507437738e-03 8.683253495342e-05 6.682006707279e+00
5.722500000000e+02 -7.383354398542e-03 9.060091143873e-05 6.730388691992e+00
5.725000000000e+02 -8.364165464464e-03 9.439417006443e-05 6.778342090695e+00
5.727500000000e+02 -9.321098212373e-03 9.817885244490e-05 6.825854543836e+00
5.730000000000e+02 -1.025242434288e-02 1.019207267578e-04 6.872914098806e+00
5.732500000000e+02 -1.115654328073e-02 1.055852158305e-04 6.919509257756e+00
5.735000000000e+02 -1.203200105791e-02 1.091378431213e-04 6.965629014167e+00
5.737500000000e+02 -1.287751288417e-02 1.125446670701e-04 7.011262881989e+00
5.740000000000e+02 -1.369198887378e-02 1.157727924790e-04 7.056400915078e+00
5.742500000000e+02 -1.447456076897e-02 1.187908723575e-04 7.101033718811e+00
5.745000000000e+02 -1.522461117106e-02 1.215695647437e-04 7.145152447499e+00
5.747500000000e+02 -1.594180075307e-02 1.240820102831e-04 7.188748794997e+00
5.750000000000e+02 -1.662609337383e-02 1.263042948314e-04 7.231814973743e+00
5.752500000000e+02 -1.727777974749e-02 1.282158818641e-04 7.274343680895e+00
5.755000000000e+02 -1.789749330020e-02 1.297999980994e-04 7.316328056869e+00
5.757500000000e+02 -1.848622149954e-02 1.310439743303e-04 7.357761631307e+00
5.760000000000e+02 -1.904530925426e-02 1.319395557826e-04 7.398638259573e+00
5.762500000000e+02 -1.957645135687e-02 1.324831274465e-04 7.438952051213e+00
5.765000000000e+02 -2.008167796882e-02 1.326758705538e-04 7.478697288622e+00
5.767500000000e+02 -2.056332821513e-02 1.325238572122e-04 7.517868339829e+00
5.770000000000e+02 -2.102401406075e-02 1.320380634159e-04 7.556459565199e+00
5.772500000000e+02 -2.146657690940e-02 1.312343068811e-04 7.594465219643e+00
5.775000000000e+02 -2.189403333018e-02 1.301330906309e-04 7.631879352631e+00
5.777500000000e+02 -2.230951684871e-02 1.287593558687e-04 7.668695706775e+00
5.780000000000e+02 -2.271621177434e-02 1.271421846826e-04 7.704907617400e+00
5.782500000000e+02 -2.311728593814e-02 1.253143984026e-04 7.740507914260e+00
5.785000000000e+02 -2.351581941878e-02 1.233120846970e-04 7.775488827428e+00
5.787500000000e+02 -2.391473475241e-02 1.211740626934e-04 7.809841898853e+00
5.790000000000e+02 -2.431672873025e-02 1.189412644015e-04 7.843557901182e+00
5.792500000000e+02 -2.472420673464e-02 1.166560854953e-04 7.876626765347e+00
5.795000000000e+02 -2.513922393809e-02 1.143616873105e-04 7.909037517956e+00
5.797500000000e+02 -2.556343185279e-02 1.121013103379e-04 7.940778230088e+00
5.800000000000e+02 -2.599803502678e-02 1.099175328206e-04 7.971835977907e+00
5.802500000000e+02 -2.644375649617e-02 1.078515173817e-04 8.002196816547e+00
5.805000000000e+02 -2.690081609950e-02 1.059423124857e-04 8.031845767247e+00
5.807500000000e+02 -2.736892122616e-02 1.042261783349e-04 8.060766818678e+00
5.810000000000e+02 -2.784727219955e-02 1.027359204359e-04 8.088942942477e+00
5.812500000000e+02 -2.833458345485e-02 1.015002914951e-04 8.116356122937e+00
5.815000000000e+02 -2.882912094588e-02 1.005434800096e-04 8.142987400681e+00
5.817500000000e+02 -2.932875558955e-02 9.988464881977e-05 8.168816930297e+00
5.820000000000e+02 -2.983103348411e-02 9.953754816497e-05 8.193824050480e+00
5.822500000000e+02 -3.033326054761e-02 9.951029035296e-05 8.217987366930e+00
5.825000000000e+02 -3.083260110870e-02 9.980518858962e-05 8.241284846391e+00
5.827500000000e+02 -3.132618761841e-02 1.004186746251e-04 8.263693921169e+00
5.830000000000e+02 -3.181123843032e-02 1.013414004758e-04 8.285191603173e+00
5.832500000000e+02 -3.228518145262e-02 1.025584760806e-04 8.305754605936e+00
5.835000000000e+02 -3.274577928775e-02 1.040496407135e-04 8.325359473786e+00
5.837500000000e+02 -3.319125228462e-02 1.057897113774e-04 8.343982716436e+00
5.840000000000e+02 -3.362039663497e-02 1.077490940533e-04 8.361600947828e+00
5.842500000000e+02 -3.403269384322e-02 1.098943798517e-04 8.378191027626e+00
5.845000000000e+02 -3.442840873315e-02 1.121890228011e-04 8.393730204017e+00
5.847500000000e+02 -3.480867013892e-02 1.145940856860e-04 8.408196255553e+00
5.850000000000e+02 -3.517552896687e-02 1.170690433084e-04 8.421567630710e+00
5.852500000000e+02 -3.553198632092e-02 1.195726390099e-04 8.433823582364e+00
5.855000000000e+02 -3.588198689562e-02 1.220637208672e-04 8.444944294801e+00
5.857500000000e+02 -3.623037719657e-02 1.245021191957e-04 8.454911005061e+00
5.860000000000e+02 -3.658282388163e-02 1.268495207002e-04 8.463706111579e+00
5.862500000000e+02 -3.694569991066e-02 1.290703005051e-04 8.471313278552e+00
5.865000000000e+02 -3.732593370558e-02 1.311322778837e-04 8.477717522900e+00
5.867500000000e+02 -3.773083450627e-02 1.330074272167e-04 8.482905298551e+00
5.870000000000e+02 -3.816789075177e-02 1.346725882915e-04 8.486864563865e+00
5.872500000000e+02 -3.864454899730e-02 1.361098815089e-04 8.489584834263e+00
5.875000000000e+02 -3.916798490021e-02 1.373071116624e-04 8.491057232465e+00
5.877500000000e+02 -3.974486239084e-02 1.382580454649e-04 8.491274514924e+00
5.880000000000e+02 -4.038109498697e-02 1.389625430485e-04 8.490231089914e+00
5.882500000000e+02 -4.108161272061e-02 1.394265020551e-04 8.487923020922e+00
5.885000000000e+02 -4.185014205661e-02 1.396617005616e-04 8.484348016729e+00
5.887500000000e+02 -4.268900485066e-02 1.396854892080e-04 8.479505408509e+00
5.890000000000e+02 -4.359894274879e-02 1.395203388686e-04 8.473396114971e+00
5.892500000000e+02 -4.457897293625e-02 1.391932525732e-04 8.466022596901e+00
5.895000000000e+02 -4.562628050956e-02 1.387350560783e-04 8.457388802613e+00
5.897500000000e+02 -4.673615301015e-02 1.381795850000e-04 8.447500107742e+00
5.900000000000e+02 -4.790195744125e-02 1.375628028249e-04 8.436363240366e+00
5.902500000000e+02 -4.911517357399e-02 1.369217834383e-04 8.423986221589e+00
5.905000000000e+02 -5.036547271028e-02 1.362936390520e-04 8.410378287206e+00
5.907500000000e+02 -5.164085017022e-02 1.357145819256e-04 8.395549811485e+00
5.910000000000e+02 -5.292781637118e-02 1.352188321640e-04 8.379512247373e+00
5.912500000000e+02 -5.421163281168e-02 1.348376052713e-04 8.362278053694e+00
5.915000000000e+02 -5.547659911341e-02 1.345981593806e-04 8.343860636901e+00
5.917500000000e+02 -5.670637860060e-02 1.345229267871e-04 8.324274290247e+00
5.920000000000e+02 -5.788436446293e-02 1.346287594367e-04 8.303534152436e+00
5.922500000000e+02 -5.899406704588e-02 1.349263139433e-04 8.281656159704e+00
5.925000000000e+02 -6.001952207266e-02 1.354196218581e-04 8.258657012254e+00
5.927500000000e+02 -6.094570273929e-02 1.361057857885e-04 8.234554139616e+00
5.930000000000e+02 -6.175893493306e-02 1.369748657285e-04 8.209365683136e+00
5.932500000000e+02 -6.244728999703e-02 1.380100578912e-04 8.183110465971e+00
5.935000000000e+02 -6.300096279953e-02 1.391880060490e-04 8.155807980861e+00
5.937500000000e+02 -6.341261044167e-02 1.404793135928e-04 8.127478368383e+00
5.940000000000e+02 -6.367764635151e-02 1.418492530151e-04 8.098142395365e+00
5.942500000000e+02 -6.379448376401e-02 1.432586520297e-04 8.067821438712e+00
5.945000000000e+02 -6.376470585199e-02 1.446649277784e-04 8.036537456705e+00
5.947500000000e+02 -6.359315719284e-02 1.460232854078e-04 8.004312954847e+00
5.950000000000e+02 -6.328795462529e-02 1.472880022788e-04 7.971170950631e+00
5.952500000000e+02 -6.286040008789e-02 1.484137834128e-04 7.937134921984e+00
5.955000000000e+02 -6.232480340453e-02 1.493571562964e-04 7.902228750444e+00
5.957500000000e+02 -6.169821284271e-02 1.500778610680e-04 7.866476654973e+00
5.960000000000e+02 -6.100005928519e-02 1.505401987384e-04 7.829903118169e+00
5.962500000000e+02 -6.025171855567e-02 1.507142864624e-04 7.792532804920e+00
5.965000000000e+02 -5.947601034099e-02 1.505772048456e-04 7.754390478912e+00
5.967500000000e+02 -5.869663603320e-02 1.501139743997e-04 7.715500913379e+00
5.970000000000e+02 -5.793757747123e-02 1.493183429955e-04 7.675888803412e+00
5.972500000000e+02 -5.722247552800e-02 1.481933543984e-04 7.635578677603e+00
5.975000000000e+02 -5.657400142549e-02 1.467516315555e-04 7.594594815566e+00
5.977500000000e+02 -5.601324885003e-02 1.450154114339e-04 7.552961166958e+00
5.980000000000e+02 -5.555916306746e-02 1.430164311443e-04 7.510701280413e+00
5.982500000000e+02 -5.522803135504e-02 1.407952717155e-04 7.467838239545e+00
5.985000000000e+02 -5.503305365482e-02 1.384005194758e-04 7.424394609423e+00
5.987500000000e+02 -5.498401113677e-02 1.358876868213e-04 7.380392394559e+00
5.990000000000e+02 -5.508704697808e-02 1.333178684893e-04 7.335853009395e+00
5.992500000000e+02 -5.534456937054e-02 1.307560014175e-04 7.290797262004e+00
5.995000000000e+02 -5.575528088269e-02 1.282692011090e-04 7.245245351582e+00
5.997500000000e+02 -5.631433319153e-02 1.259248351727e-04 7.199216880536e+00
6.000000000000e+02 -5.701359887018e-02 1.237885110699e-04 7.152730873405e+00
6.002500000000e+02 -5.784205149042e-02 1.219220957353e-04 7.105805823846e+00
6.005000000000e+02 -5.878623120081e-02 1.203817489979e-04 7.058459731491e+00
6.007500000000e+02 -5.983077812678e-02 1.192161428835e-04 7.010710163409e+00
6.010000000000e+02 -6.095900473338e-02 1.184648818714e-04 6.962574316005e+00
6.012500000000e+02 -6.215348102449e-02 1.181571774129e-04 6.914069081024e+00
6.015000000000e+02 -6.339660562866e-02 1.183108614486e-04 6.865211117459e+00
6.017500000000e+02 -6.467114144285e-02 1.189317455498e-04 6.816016911293e+00
6.020000000000e+02 -6.596069476188e-02 1.200134056282e-04 6.766502838966e+00
6.022500000000e+02 -6.725012508270e-02 1.215373599966e-04 6.716685216853e+00
6.025000000000e+02 -6.852587538240e-02 1.234735881759e-04 6.666580339462e+00
6.027500000000e+02 -6.977621731209e-02 1.257814687246e-04 6.616204502970e+00
6.030000000000e+02 -7.099140869745e-02 1.284110454167e-04 6.565574012035e+00
6.032500000000e+02 -7.216376214554e-02 1.313045808729e-04 6.514705170048e+00
6.035000000000e+02 -7.328763052616e-02 1.343983473511e-04 6.463614244099e+00
6.037500000000e+02 -7.435930017308e-02 1.376245985245e-04 6.412317424614e+00
6.040000000000e+02 -7.537681000841e-02 1.409136527192e-04 6.360830754240e+00
6.042500000000e+02 -7.633969093120e-02 1.441960243737e-04 6.309170046884e+00
6.045000000000e+02 -7.724863795155e-02 1.474045322452e-04 6.257350791108e+00
6.047500000000e+02 -7.810512794156e-02 1.504763169586e-04 6.205388040423e+00
6.050000000000e+02 -7.891099305108e-02 1.533546787286e-04 6.153296302583e+00
6.052500000000e+02 -7.966799311688e-02 1.559907083262e-04 6.101089408197e+00
6.055000000000e+02 -8.037739309155e-02 1.583445931682e-04 6.048780392043e+00
6.057500000000e+02 -8.103959222899e-02 1.603865597709e-04 5.996381375183e+00
6.060000000000e+02 -8.165385597187e-02 1.620974334932e-04 5.943903440983e+00
6.062500000000e+02 -8.221816387322e-02 1.634687209530e-04 5.891356533142e+00
6.065000000000e+02 -8.272921744760e-02 1.645022607867e-04 5.838749364344e+00
6.067500000000e+02 -8.318263986341e-02 1.652094083555e-04 5.786089332143e+00
6.070000000000e+02 -8.357334959695e-02 1.656098004237e-04 5.733382463141e+00
6.072500000000e+02 -8.389610761146e-02 1.657297718749e-04 5.680633375086e+00
6.075000000000e+02 -8.414621522935e-02 1.656005226120e-04 5.627845257047e+00
6.077500000000e+02 -8.432028677951e-02 1.652561217149e-04 5.575019879540e+00
6.080000000000e+02 -8.441705728522e-02 1.647315812490e-04 5.522157624327e+00
6.082500000000e+02 -8.443811628739e-02 1.640609245119e-04 5.469257540781e+00
6.085000000000e+02 -8.438851018717e-02 1.632755949248e-04 5.416317425785e+00
6.087500000000e+02 -8.427712033600e-02 1.624032153332e-04 5.363333921313e+00
6.090000000000e+02 -8.411678146616e-02 1.614668007180e-04 5.310302633049e+00
6.092500000000e+02 -8.392410051589e-02 1.604843550669e-04 5.257218256788e+00
6.095000000000e+02 -8.371898439813e-02 1.594690388958e-04 5.204074713897e+00
6.097500000000e+02 -8.352390225795e-02 1.584297466334e-04 5.150865282403e+00
6.100000000000e+02 -8.336293487630e-02 1.573720091781e-04 5.097582734133e+00
6.102500000000e+02 -8.326067905685e-02 1.562991633698e-04 5.044219455200e+00
6.105000000000e+02 -8.324108469826e-02 1.552136597211e-04 4.990767562789e+00
6.107500000000e+02 -8.332630262375e-02 1.541184332677e-04 4.937219003367e+00
6.110000000000e+02 -8.353560762068e-02 1.530181688258e-04 4.883565654872e+00
6.112500000000e+02 -8.388445821264e-02 1.519204076540e-04 4.829799398761e+00
6.115000000000e+02 -8.438372143015e-02 1.508363859452e-04 4.775912206700e+00
6.117500000000e+02 -8.503909398913e-02 1.497815856947e-04 4.721896199569e+00
6.120000000000e+02 -8.585071673336e-02 1.487759230392e-04 4.667743725943e+00
6.122500000000e+02 -8.681299146242e-02 1.478435895400e-04 4.613447426851e+00
6.125000000000e+02 -8.791459374803e-02 1.470125237351e-04 4.559000304369e+00
6.127500000000e+02 -8.913867898371e-02 1.463135478542e-04 4.504395808428e+00
6.130000000000e+02 -9.046329224997e-02 1.457791774548e-04 4.449627918661e+00
6.132500000000e+02 -9.186198522950e-02 1.454421021389e-04 4.394691236744e+00
6.135000000000e+02 -9.330464652276e-02 1.453334341257e-04 4.339581102378e+00
6.137500000000e+02 -9.475854745065e-02 1.454807823092e-04 4.284293711379e+00
6.140000000000e+02 -9.618958389399e-02 1.459062153218e-04 4.228826258565e+00
6.142500000000e+02 -9.756367604590e-02 1.466242337161e-04 4.173177101112e+00
6.145000000000e+02 -9.884825979657e-02 1.476398826509e-04 4.117345946971e+00
6.147500000000e+02 -1.000137782839e-01 1.489471495754e-04 4.061334071492e+00
6.150000000000e+02 -1.010350587438e-01 1.505277999412e-04 4.005144557328e+00
6.152500000000e+02 -1.018924611002e-01 1.523508057921e-04 3.948782569176e+00
6.155000000000e+02 -1.025726757663e-01 1.543724742533e-04 3.892255640350e+00
6.157500000000e+02 -1.030690818909e-01 1.565373525630e-04 3.835573972521e+00
6.160000000000e+02 -1.033816231706e-01 1.587799151670e-04 3.778750741283e+00
6.162500000000e+02 -1.035161873194e-01 1.610269894070e-04 3.721802380415e+00
6.165000000000e+02 -1.034835499917e-01 1.632007805051e-04 3.664748837463e+00
6.167500000000e+02 -1.032980026008e-01 1.652223230346e-04 3.607613786790e+00
6.170000000000e+02 -1.029757981249e-01 1.670150963456e-04 3.550424779182e+00
6.172500000000e+02 -1.025335981741e-01 1.685085402770e-04 3.493213324267e+00
6.175000000000e+02 -1.019871078919e-01 1.696412303772e-04 3.436014899197e+00
6.177500000000e+02 -1.013500298953e-01 1.703634395763e-04 3.378868882424e+00
6.180000000000e+02 -1.006334595155e-01 1.706389040176e-04 3.321818420043e+00
6.182500000000e+02 -9.984576054678e-02 1.704457720208e-04 3.264910234207e+00
6.185000000000e+02 -9.899290247961e-02 1.697766442477e-04 3.208194387089e+00
6.187500000000e+02 -9.807917819296e-02 1.686378049862e-04 3.151724014713e+00
6.190000000000e+02 -9.710817410078e-02 1.670477901691e-04 3.095555044040e+00
6.192500000000e+02 -9.608383914145e-02 1.650354825978e-04 3.039745902366e+00
6.195000000000e+02 -9.501149156952e-02 1.626379332326e-04 2.984357234121e+00
6.197500000000e+02 -9.389863862940e-02 1.598981448597e-04 2.929451604978e+00
6.200000000000e+02 -9.275549615688e-02 1.568629606513e-04 2.875093219023e+00
6.202500000000e+02 -9.159517135454e-02 1.535812275011e-04 2.821347620352e+00
6.205000000000e+02 -9.043350310615e-02 1.501023066824e-04 2.768281394016e+00
6.207500000000e+02 -8.928861095940e-02 1.464749839782e-04 2.715961824030e+00
6.210000000000e+02 -8.818021880052e-02 1.427467550780e-04 2.664456545773e+00
6.212500000000e+02 -8.712884583910e-02 1.389634616070e-04 2.613833174732e+00
6.215000000000e+02 -8.615494741321e-02 1.351692065246e-04 2.564158883297e+00
6.217500000000e+02 -8.527807055301e-02 1.314064797504e-04 2.515499980643e+00
6.220000000000e+02 -8.451607141829e-02 1.277164254605e-04 2.467921480541e+00
6.222500000000e+02 -8.388441373170e-02 1.241391638830e-04 2.421486627067e+00
6.225000000000e+02 -8.339555901330e-02 1.207141272133e-04 2.376256472236e+00
6.227500000000e+02 -8.305844398871e-02 1.174803088055e-04 2.332289403697e+00
6.230000000000e+02 -8.287805653104e-02 1.144764071495e-04 2.289640745200e+00
6.232500000000e+02 -8.285511764807e-02 1.117407536009e-04 2.248362314083e+00
6.235000000000e+02 -8.298591089574e-02 1.093110267802e-04 2.208502065917e+00
6.237500000000e+02 -8.326229413483e-02 1.072236479150e-04 2.170103707595e+00
6.240000000000e+02 -8.367195078854e-02 1.055128873227e-04 2.133206387419e+00
6.242500000000e+02 -8.419891480162e-02 1.042096729959e-04 2.097844432180e+00
6.245000000000e+02 -8.482437788947e-02 1.033401301107e-04 2.064047099516e+00
6.247500000000e+02 -8.552775684238e-02 1.029239905244e-04 2.031838441714e+00
6.250000000000e+02 -8.628794265579e-02 1.029729887687e-04 2.001237220780e+00
6.252500000000e+02 -8.708461811623e-02 1.034894821632e-04 1.972256938008e+00
6.255000000000e+02 -8.789949625364e-02 1.044653076281e-04 1.944905906353e+00
6.257500000000e+02 -8.871732664951e-02 1.058812364445e-04 1.919187452514e+00
6.260000000000e+02 -8.952652624385e-02 1.077070721264e-04 1.895100196529e+00
6.262500000000e+02 -9.031933862715e-02 1.099024528300e-04 1.872638344745e+00
6.265000000000e+02 -9.109147848654e-02 1.124183790231e-04 1.851792092387e+00
6.267500000000e+02 -9.184130492285e-02 1.151993391420e-04 1.832547965919e+00
6.270000000000e+02 -9.256862460919e-02 1.181858719647e-04 1.814889228894e+00
6.272500000000e+02 -9.327331193500e-02 1.213173183222e-04 1.798796184788e+00
6.275000000000e+02 -9.395393906922e-02 1.245344673942e-04 1.784246504005e+00
6.277500000000e+02 -9.460664761579e-02 1.277818409061e-04 1.771215434545e+00
6.280000000000e+02 -9.522442823510e-02 1.310094468023e-04 1.759676006956e+00
6.282500000000e+02 -9.579693644659e-02 1.341737716689e-04 1.749599200734e+00
6.285000000000e+02 -9.631089680776e-02 1.372380283962e-04 1.740954062843e+00
6.287500000000e+02 -9.675103290420e-02 1.401716885960e-04 1.733707873455e+00
6.290000000000e+02 -9.710141048461e-02 1.429494737517e-04 1.727826324657e+00
6.292500000000e+02 -9.734699257009e-02 1.455500080618e-04 1.723273772925e+00
6.295000000000e+02 -9.747519878920e-02 1.479544184002e-04 1.720013529743e+00
6.297500000000e+02 -9.747722662988e-02 1.501450968729e-04 1.718008250185e+00
6.300000000000e+02 -9.734896254040e-02 1.521048550343e-04 1.717220359675e+00
6.302500000000e+02 -9.709134730183e-02 1.538165773709e-04 1.717612524653e+00
6.305000000000e+02 -9.671016696227e-02 1.552634396050e-04 1.719148098103e+00
6.307500000000e+02 -9.621529263887e-02 1.564295910400e-04 1.721791542024e+00
6.310000000000e+02 -9.561949794682e-02 1.573011739668e-04 1.725508765039e+00
6.312500000000e+02 -9.493703991298e-02 1.578674890959e-04 1.730267335289e+00
6.315000000000e+02 -9.418219066961e-02 1.581220413122e-04 1.736036582410e+00
6.317500000000e+02 -9.336794453229e-02 1.580633102157e-04 1.742787548248e+00
6.320000000000e+02 -9.250504700412e-02 1.576950556837e-04 1.750492829457e+00
6.322500000000e+02 -9.160146217275e-02 1.570261063516e-04 1.759126326274e+00
6.325000000000e+02 -9.066231910554e-02 1.560696514212e-04 1.768662938345e+00
6.327500000000e+02 -8.969029423249e-02 1.548421167552e-04 1.779078263838e+00
6.330000000000e+02 -8.868634222279e-02 1.533617984800e-04 1.790348341606e+00
6.332500000000e+02 -8.765062916190e-02 1.516474444657e-04 1.802449479143e+00
6.335000000000e+02 -8.658350638492e-02 1.497169857425e-04 1.815358194425e+00
6.337500000000e+02 -8.548635853282e-02 1.475865919583e-04 1.829051278859e+00
6.340000000000e+02 -8.436219578506e-02 1.452701679452e-04 1.843505972736e+00
6.342500000000e+02 -8.321590287763e-02 1.427793372317e-04 1.858700225172e+00
6.345000000000e+02 -8.205411713413e-02 1.401238805842e-04 1.874612998227e+00
6.347500000000e+02 -8.088476616731e-02 1.373125335930e-04 1.891224563046e+00
6.350000000000e+02 -7.971634765862e-02 1.343539922507e-04 1.908516750235e+00
6.352500000000e+02 -7.855706880895e-02 1.312579618076e-04 1.926473102209e+00
6.355000000000e+02 -7.741398019804e-02 1.280360791698e-04 1.945078906040e+00
6.357500000000e+02 -7.629223462557e-02 1.247025709218e-04 1.964321106466e+00
6.360000000000e+02 -7.519457632547e-02 1.212745648970e-04 1.984188094830e+00
6.362500000000e+02 -7.412112816455e-02 1.177720266358e-04 2.004669407721e+00
6.365000000000e+02 -7.306949884469e-02 1.142173550880e-04 2.025755383115e+00
6.367500000000e+02 -7.203518213963e-02 1.106347252954e-04 2.047436804248e+00
6.370000000000e+02 -7.101218178946e-02 1.070492948230e-04 2.069704584258e+00
6.372500000000e+02 -6.999376948969e-02 1.034864011453e-04 2.092549537321e+00
6.375000000000e+02 -6.897326524207e-02 9.997087468552e-05 2.115962240684e+00
6.377500000000e+02 -6.794474386635e-02 9.652655115336e-05 2.139933021716e+00
6.380000000000e+02 -6.690357850496e-02 9.317603822623e-05 2.164452037674e+00
6.382500000000e+02 -6.584677662256e-02 8.994073150054e-05 2.189509449963e+00
6.385000000000e+02 -6.477308384222e-02 8.684103348017e-05 2.215095637913e+00
6.387500000000e+02 -6.368288431245e-02 8.389670718120e-05 2.241201435340e+00
6.390000000000e+02 -6.257793536280e-02 8.112724240275e-05 2.267818333388e+00
6.392500000000e+02 -6.146101495587e-02 7.855217167282e-05 2.294938637016e+00
6.395000000000e+02 -6.033554792426e-02 7.619119455615e-05 2.322555541549e+00
6.397500000000e+02 -5.920528358106e-02 7.406407860383e-05 2.350663129519e+00
6.400000000000e+02 -5.807408096016e-02 7.219032832390e-05 2.379256296223e+00
6.402500000000e+02 -5.694582239240e-02 7.058862866108e-05 2.408330616347e+00
6.405000000000e+02 -5.582446014387e-02 6.927612515606e-05 2.437882182743e+00
6.407500000000e+02 -5.471417447925e-02 6.826762250459e-05 2.467907447290e+00
6.410000000000e+02 -5.361959300677e-02 6.757481002376e-05 2.498403089974e+00
6.412500000000e+02 -5.254602085809e-02 6.720558926479e-05 2.529365942562e+00
6.415000000000e+02 -5.149962799968e-02 6.716355484943e-05 2.560792978953e+00
6.417500000000e+02 -5.048754071686e-02 6.744777687290e-05 2.592681379243e+00
6.420000000000e+02 -4.951781196571e-02 6.805280124098e-05 2.625028656786e+00
6.422500000000e+02 -4.859925271359e-02 6.896890180730e-05 2.657832839110e+00
6.425000000000e+02 -4.774113728012e-02 7.018252558205e-05 2.691092672313e+00
6.427500000000e+02 -4.695280678672e-02 7.167688874693e-05 2.724807834216e+00
6.430000000000e+02 -4.624321328133e-02 7.343262382500e-05 2.758979119266e+00
6.432500000000e+02 -4.562045233199e-02 7.542842889652e-05 2.793608588346e+00
6.435000000000e+02 -4.509133140292e-02 7.764162760354e-05 2.828699653452e+00
6.437500000000e+02 -4.466101710199e-02 8.004861772720e-05 2.864257103540e+00
6.440000000000e+02 -4.433279017379e-02 8.262516643021e-05 2.900287062907e+00
6.442500000000e+02 -4.410792529415e-02 8.534656516651e-05 2.936796897385e+00
6.445000000000e+02 -4.398569210161e-02 8.818765283569e-05 2.973795069646e+00
6.447500000000e+02 -4.396346727459e-02 9.112276443587e-05 3.011290974438e+00
6.450000000000e+02 -4.403692878582e-02 9.412564337635e-05 3.049294758666e+00
6.452500000000e+02 -4.420030308819e-02 9.716937911275e-05 3.087817151086e+00
6.455000000000e+02 -4.444662724559e-02 1.002264045177e-04 3.126869299449e+00
6.457500000000e+02 -4.476800014418e-02 1.032686021765e-04 3.166462638942e+00
6.460000000000e+02 -4.515579582536e-02 1.062675321108e-04 3.206608786892e+00
6.462500000000e+02 -4.560082180128e-02 1.091947723986e-04 3.247319451134e+00
6.465000000000e+02 -4.609342236897e-02 1.120223689822e-04 3.288606370373e+00
6.467500000000e+02 -4.662352609941e-02 1.147233517210e-04 3.330481248725e+00
6.470000000000e+02 -4.718065502370e-02 1.172722755266e-04 3.372955699585e+00
6.472500000000e+02 -4.775391145467e-02 1.196457420536e-04 3.416041180475e+00
6.475000000000e+02 -4.833196434802e-02 1.218228572807e-04 3.459748902365e+00
6.477500000000e+02 -4.890305628778e-02 1.237855881119e-04 3.504089727861e+00
6.480000000000e+02 -4.945504653421e-02 1.255189932344e-04 3.549074048625e+00
6.482500000000e+02 -4.997550364001e-02 1.270113210595e-04 3.594711634132e+00
6.485000000000e+02 -5.045184916509e-02 1.282539733815e-04 3.641011477437e+00
6.487500000000e+02 -5.087155098720e-02 1.292413575272e-04 3.687981628794e+00
6.490000000000e+02 -5.122235624115e-02 1.299706524363e-04 3.735629030623e+00
6.492500000000e+02 -5.149254629923e-02 1.304415184917e-04 3.783959367222e+00
6.495000000000e+02 -5.167120209844e-02 1.306557992722e-04 3.832976919608e+00
6.497500000000e+02 -5.174845238276e-02 1.306172321282e-04 3.882684452902e+00
6.500000000000e+02 -5.171569330620e-02 1.303312059942e-04 3.933083122391e+00
6.502500000000e+02 -5.156576331464e-02 1.298045826824e-04 3.984172404564e+00
6.505000000000e+02 -5.129305987720e-02 1.290455741381e-04 4.035950056425e+00
6.507500000000e+02 -5.089360405673e-02 1.280637076645e-04 4.088412083901e+00
6.510000000000e+02 -5.036504188979e-02 1.268698305285e-04 4.141552734562e+00
6.512500000000e+02 -4.970659440335e-02 1.254761477988e-04 4.195364499146e+00
6.515000000000e+02 -4.891897511141e-02 1.238962872838e-04 4.249838108397e+00
6.517500000000e+02 -4.800426894574e-02 1.221453305386e-04 4.304962543169e+00
6.520000000000e+02 -4.696581039813e-02 1.202398303334e-04 4.360725028072e+00
6.522500000000e+02 -4.580804956327e-02 1.181977565600e-04 4.417111032808e+00
6.525000000000e+02 -4.453644195269e-02 1.160383964812e-04 4.474104257579e+00
6.527500000000e+02 -4.315734570485e-02 1.137821657239e-04 4.531686625164e+00
6.530000000000e+02 -4.167795430830e-02 1.114503728520e-04 4.589838263679e+00
6.532500000000e+02 -4.010624186247e-02 1.090649092185e-04 4.648537498766e+00
6.535000000000e+02 -3.845093965095e-02 1.066479139156e-04 4.707760846136e+00
6.537500000000e+02 -3.672151640011e-02 1.042214000843e-04 4.767483017024e+00
6.540000000000e+02 -3.492817298299e-02 1.018068903850e-04 4.827676933014e+00
6.542500000000e+02 -3.308182684581e-02 9.942505872970e-05 4.888313756199e+00
6.545000000000e+02 -3.119408411834e-02 9.709540712932e-05 4.949362931695e+00
6.547500000000e+02 -2.927719348848e-02 9.483598980381e-05 5.010792247817e+00
6.550000000000e+02 -2.734396880385e-02 9.266318742573e-05 5.072567908171e+00
6.552500000000e+02 -2.540768234169e-02 9.059154314101e-05 5.134654613595e+00
6.555000000000e+02 -2.348192820697e-02 8.863365405237e-05 5.197015660949e+00
6.557500000000e+02 -2.158045542200e-02 8.680011513820e-05 5.259613044704e+00
6.560000000000e+02 -1.971697918317e-02 8.509949096344e-05 5.322407561963e+00
6.562500000000e+02 -1.790497461567e-02 8.353841603359e-05 5.385358933429e+00
6.565000000000e+02 -1.615746479072e-02 8.212161932084e-05 5.448425909185e+00
6.567500000000e+02 -1.448680707117e-02 8.085197947269e-05 5.511566396544e+00
6.570000000000e+02 -1.290449352147e-02 7.973064286540e-05 5.574737565670e+00
6.572500000000e+02 -1.142096392933e-02 7.875714695410e-05 5.637895980439e+00
6.575000000000e+02 -1.004544895364e-02 7.792946178237e-05 5.700997702749e+00
6.577500000000e+02 -8.785834856868e-03 7.724412334537e-05 5.763998426225e+00
6.580000000000e+02 -7.648566719682e-03 7.669637821636e-05 5.826853579776e+00
6.582500000000e+02 -6.638575990184e-03 7.628027593981e-05 5.889518462157e+00
6.585000000000e+02 -5.759243804637e-03 7.598878458615e-05 5.951948357210e+00
6.587500000000e+02 -5.012393539223e-03 7.581392140429e-05 6.014098648199e+00
6.590000000000e+02 -4.398303757957e-03 7.574688857062e-05 6.075924953989e+00
6.592500000000e+02 -3.915748831503e-03 7.577822438762e-05 6.137383241598e+00
6.595000000000e+02 -3.562053918865e-03 7.589793037027e-05 6.198429951815e+00
6.597500000000e+02 -3.333166910355e-03 7.609569763259e-05 6.259022107265e+00
6.600000000000e+02 -3.223734842890e-03 7.636105841172e-05 6.319117443351e+00
6.602500000000e+02 -3.227192334788e-03 7.668354787521e-05 6.378674508564e+00
6.605000000000e+02 -3.335850855023e-03 7.705287914442e-05 6.437652774920e+00
6.607500000000e+02 -3.540992994695e-03 7.745911156981e-05 6.496012725078e+00
6.610000000000e+02 -3.832963706831e-03 7.789279203699e-05 6.553715962087e+00
6.612500000000e+02 -4.201269312173e-03 7.834508536281e-05 6.610725268402e+00
6.615000000000e+02 -4.634673452394e-03 7.880786351558e-05 6.667004697298e+00
6.617500000000e+02 -5.121300562032e-03 7.927377141495e-05 6.722519626060e+00
6.620000000000e+02 -5.648743640764e-03 7.973625093552e-05 6.777236798485e+00
6.622500000000e+02 -6.204176198497e-03 8.018952765032e-05 6.831124385222e+00
6.625000000000e+02 -6.774473751974e-03 8.062856482935e-05 6.884151991329e+00
6.627500000000e+02 -7.346339857107e-03 8.104898260441e-05 6.936290698890e+00
6.630000000000e+02 -7.906440652578e-03 8.144694856010e-05 6.987513054954e+00
6.632500000000e+02 -8.441544521336e-03 8.181904112328e-05 7.037793092885e+00
6.635000000000e+02 -8.938667610572e-03 8.216211669396e-05 7.087106314557e+00
6.637500000000e+02 -9.385223119873e-03 8.247315913301e-05 7.135429682437e+00
6.640000000000e+02 -9.769172087760e-03 8.274910522540e-05 7.182741588414e+00
6.642500000000e+02 -1.007917475105e-02 8.298670626269e-05 7.229021845690e+00
6.645000000000e+02 -1.030473792261e-02 8.318239733704e-05 7.274251651521e+00
6.647500000000e+02 -1.043635562725e-02 8.333219094356e-05 7.318413547284e+00
6.650000000000e+02 -1.046564204812e-02 8.343159251883e-05 7.361491402397e+00
6.652500000000e+02 -1.038545082453e-02 8.347554176527e-05 7.403470372518e+00
6.655000000000e+02 -1.018997969739e-02 8.345839632234e-05 7.444336859435e+00
6.657500000000e+02 -9.874860799453e-03 8.337396829511e-05 7.484078497079e+00
6.660000000000e+02 -9.437231315319e-03 8.321557719504e-05 7.522684116031e+00
6.662500000000e+02 -8.875785211089e-03 8.297614697039e-05 7.560143712539e+00
6.665000000000e+02 -8.190806887825e-03 8.264833948321e-05 7.596448447168e+00
6.667500000000e+02 -7.384180442983e-03 8.222467871358e-05 7.631590613019e+00
6.670000000000e+02 -6.459378187161e-03 8.169772766414e-05 7.665563634506e+00
6.672500000000e+02 -5.421424899798e-03 8.106028268789e-05 7.698362069579e+00
6.675000000000e+02 -4.276836353487e-03 8.030557983824e-05 7.729981598530e+00
6.677500000000e+02 -3.033535004441e-03 7.942750580900e-05 7.760419037795e+00
6.680000000000e+02 -1.700742152897e-03 7.842081046913e-05 7.789672356257e+00
6.682500000000e+02 -2.888484890668e-04 7.728130476889e-05 7.817740681443e+00
6.685000000000e+02 1.190733375128e-03 7.600605218899e-05 7.844624325529e+00
6.687500000000e+02 2.725733142328e-03 7.459354475756e-05 7.870324812297e+00
6.690000000000e+02 4.303200568785e-03 7.304382857815e-05 7.894844894756e+00
6.692500000000e+02 5.909695287897e-03 7.135864424443e-05 7.918188592382e+00
6.695000000000e+02 7.531485265458e-03 6.954150160707e-05 7.940361212170e+00
6.697500000000e+02 9.154754077815e-03 6.759771656387e-05 7.961369385339e+00
6.700000000000e+02 1.076581059649e-02 6.553457402894e-05 7.981221089622e+00
6.702500000000e+02 1.235130210578e-02 6.336123941986e-05 7.999925681756e+00
6.705000000000e+02 1.389842170541e-02 6.108864799281e-05 8.017493916842e+00
6.707500000000e+02 1.539511196838e-02 5.872948918711e-05 8.033937972362e+00
6.710000000000e+02 1.683025387356e-02 5.629815644692e-05 8.049271459532e+00
6.712500000000e+02 1.819384522536e-02 5.381060778223e-05 8.063509432880e+00
6.715000000000e+02 1.947715720164e-02 5.128421519107e-05 8.076668387615e+00
6.717500000000e+02 2.067287293253e-02 4.873758393359e-05 8.088766249246e+00
6.720000000000e+02 2.177520262791e-02 4.619034522560e-05 8.099822350048e+00
6.722500000000e+02 2.277996917983e-02 4.366292903865e-05 8.109857394782e+00
6.725000000000e+02 2.368466754451e-02 4.117630983660e-05 8.118893412046e+00
6.727500000000e+02 2.448849244560e-02 3.875173118878e-05 8.126953689955e+00
6.730000000000e+02 2.519232966384e-02 3.641042148192e-05 8.134062700783e+00
6.732500000000e+02 2.579871571792e-02 3.417328612881e-05 8.140246006809e+00
6.735000000000e+02 2.631176307830e-02 3.206058913546e-05 8.145530149383e+00
6.737500000000e+02 2.673704977555e-02 3.009163669762e-05 8.149942528353e+00
6.740000000000e+02 2.708148250962e-02 2.828445440853e-05 8.153511258191e+00
6.742500000000e+02 2.735312921109e-02 2.665547654562e-05 8.156265015654e+00
6.745000000000e+02 2.756102711133e-02 2.521924620191e-05 8.158232875335e+00
6.747500000000e+02 2.771497136875e-02 2.398813404283e-05 8.159444126771e+00
6.750000000000e+02 2.782528378522e-02 2.297208130844e-05 8.159928088059e+00
6.752500000000e+02 2.790256875835e-02 2.217837073731e-05 8.159713912370e+00
6.755000000000e+02 2.795746433470e-02 2.161143071197e-05 8.158830378222e+00
6.757500000000e+02 2.800039004903e-02 2.127268915655e-05 8.157305689806e+00
6.760000000000e+02 2.804130494267e-02 2.116047480871e-05 8.155167258184e+00
6.762500000000e+02 2.808947625370e-02 2.126998465796e-05 8.152441499609e+00
6.765000000000e+02 2.815326994695e-02 2.159329895388e-05 8.149153616885e+00
6.767500000000e+02 2.823996179934e-02 2.211948195593e-05 8.145327404773e+00
6.770000000000e+02 2.835557698117e-02 2.283469662048e-05 8.140985040564e+00
6.772500000000e+02 2.850475604307e-02 2.372238297027e-05 8.136146905258e+00
6.775000000000e+02 2.869065405436e-02 2.476355956779e-05 8.130831391691e+00
6.777500000000e+02 2.891487238042e-02 2.593712100638e-05 8.125054749068e+00
6.780000000000e+02 2.917742972537e-02 2.722019680129e-05 8.118830916011e+00
6.782500000000e+02 2.947677274520e-02 2.858855195298e-05 8.112171395362e+00
6.785000000000e+02 2.980983052650e-02 3.001702969907e-05 8.105085121412e+00
6.787500000000e+02 3.017211116717e-02 3.148002951464e-05 8.097578363222e+00
6.790000000000e+02 3.055783921360e-02 3.295200897430e-05 8.089654649774e+00
6.792500000000e+02 3.096013058823e-02 3.440800269480e-05 8.081314701285e+00
6.795000000000e+02 3.137119922328e-02 3.582413600067e-05 8.072556402342e+00
6.797500000000e+02 3.178259100402e-02 3.717812679860e-05 8.063374790670e+00
6.800000000000e+02 3.218543971690e-02 3.844976292783e-05 8.053762070856e+00
6.802500000000e+02 3.257073933372e-02 3.962134180968e-05 8.043707662322e+00
6.805000000000e+02 3.292962868411e-02 4.067807039304e-05 8.033198254642e+00
6.807500000000e+02 3.325368017732e-02 4.160840530013e-05 8.022217906398e+00
6.810000000000e+02 3.353518646944e-02 4.240433188996e-05 8.010748160234e+00
6.812500000000e+02 3.376743609474e-02 4.306156705983e-05 7.998768183475e+00
6.815000000000e+02 3.394496776256e-02 4.357967636240e-05 7.986254939907e+00
6.817500000000e+02 3.406379790910e-02 4.396207135537e-05 7.973183369547e+00
6.820000000000e+02 3.412160894628e-02 4.421595986856e-05 7.959526608599e+00
6.822500000000e+02 3.411789697646e-02 4.435227425276e-05 7.945256215083e+00
6.825000000000e+02 3.405407184366e-02 4.438525769307e-05 7.930342413256e+00
6.827500000000e+02 3.393350268179e-02 4.433215231756e-05 7.914754359684e+00
6.830000000000e+02 3.376151006716e-02 4.421278340838e-05 7.898460411651e+00
6.832500000000e+02 3.354530033630e-02 4.404895583837e-05 7.881428406201e+00
6.835000000000e+02 3.329383901828e-02 4.386387938840e-05 7.863625948347e+00
6.837500000000e+02 3.301767183979e-02 4.368153699028e-05 7.845020696065e+00
6.840000000000e+02 3.272868920445e-02 4.352600373170e-05 7.825580648873e+00
6.842500000000e+02 3.243984871957e-02 4.342071730459e-05 7.805274430180e+00
6.845000000000e+02 3.216485800290e-02 4.338775632284e-05 7.784071563583e+00
6.847500000000e+02 3.191783026280e-02 4.344715163257e-05 7.761942735839e+00
6.850000000000e+02 3.171292518136e-02 4.361622407958e-05 7.738860049581e+00
6.852500000000e+02 3.156398113319e-02 4.390899056964e-05 7.714797256040e+00
6.855000000000e+02 3.148415223025e-02 4.433566171910e-05 7.689729970191e+00
6.857500000000e+02 3.148555832420e-02 4.490222983083e-05 7.663635864975e+00
6.860000000000e+02 3.157895643094e-02 4.561016489588e-05 7.636494837728e+00
6.862500000000e+02 3.177344461108e-02 4.645621826230e-05 7.608289161255e+00
6.865000000000e+02 3.207620374492e-02 4.743235150304e-05 7.579003600922e+00
6.867500000000e+02 3.249228706337e-02 4.852578353223e-05 7.548625504535e+00
6.870000000000e+02 3.302446439102e-02 4.971917285021e-05 7.517144870182e+00
6.872500000000e+02 3.367312606395e-02 5.099090865329e-05 7.484554389396e+00
6.875000000000e+02 3.443624949299e-02 5.231549664136e-05 7.450849450783e+00
6.877500000000e+02 3.530943152777e-02 5.366407145563e-05 7.416028139508e+00
6.880000000000e+02 3.628598360131e-02 5.500500085426e-05 7.380091192077e+00
6.882500000000e+02 3.735708865884e-02 5.630455091057e-05 7.343041951393e+00
6.885000000000e+02 3.851201375227e-02 5.752761037800e-05 7.304886287603e+00
6.887500000000e+02 3.973837310081e-02 5.863843731854e-05 7.265632511064e+00
6.890000000000e+02 4.102243331190e-02 5.960146033876e-05 7.225291261943e+00
6.892500000000e+02 4.234945298880e-02 6.038205804199e-05 7.183875402354e+00
6.895000000000e+02 4.370404658818e-02 6.094736285803e-05 7.141399883636e+00
6.897500000000e+02 4.507056338796e-02 6.126694145092e-05 7.097881613098e+00
6.900000000000e+02 4.643347059456e-02 6.131353584776e-05 7.053339313696e+00
6.902500000000e+02 4.777772940434e-02 6.106370584263e-05 7.007793379916e+00
6.905000000000e+02 4.908915245316e-02 6.049840872438e-05 6.961265731767e+00
6.907500000000e+02 5.035473127637e-02 5.960347772987e-05 6.913779668535e+00
6.910000000000e+02 5.156292423526e-02 5.837004562512e-05 6.865359725324e+00
6.912500000000e+02 5.270389517330e-02 5.679481251855e-05 6.816031523481e+00
6.915000000000e+02 5.376969812499e-02 5.488021227715e-05 6.765821640858e+00
6.917500000000e+02 5.475440022808e-02 5.263460232416e-05 6.714757470867e+00
6.920000000000e+02 5.565414123520e-02 5.007216780428e-05 6.662867087447e+00
6.922500000000e+02 5.646713068065e-02 4.721275559821e-05 6.610179129308e+00
6.925000000000e+02 5.719358009118e-02 4.408155852734e-05 6.556722676361e+00
6.927500000000e+02 5.783557461402e-02 4.070878895257e-05 6.502527133441e+00
6.930000000000e+02 5.839689094102e-02 3.712922760962e-05 6.447622134667e+00
6.932500000000e+02 5.888276434977e-02 3.338163413066e-05 6.392037440406e+00
6.935000000000e+02 5.929961667145e-02 2.950808941005e-05 6.335802849500e+00
6.937500000000e+02 5.965475405737e-02 2.555326923387e-05 6.278948118089e+00
6.940000000000e+02 5.995604593893e-02 2.156366177081e-05 6.221502885996e+00
6.942500000000e+02 6.021159736644e-02 1.758674890573e-05 6.163496611367e+00
6.945000000000e+02 6.042942715652e-02 1.367016751147e-05 6.104958513043e+00
6.947500000000e+02 6.061716441605e-02 9.860870036627e-06 6.045917520915e+00
6.950000000000e+02 6.078177551126e-02 6.204303021895e-06 5.986402234324e+00
6.952500000000e+02 6.092933232830e-02 2.743623364776e-06 5.926440888344e+00
6.955000000000e+02 6.106483089542e-02 -4.810317404680e-07 5.866061328171e+00
6.957500000000e+02 6.119206733842e-02 -3.433202522940e-06 5.805290991651e+00
6.960000000000e+02 6.131357530510e-02 -6.080678985221e-06 5.744156900151e+00
6.962500000000e+02 6.143062636836e-02 -8.395976974662e-06 5.682685660183e+00
6.965000000000e+02 6.154328869471e-02 -1.035670327135e-05 5.620903461989e+00
6.967500000000e+02 6.165054593094e-02 -1.194582473152e-05 5.558836111906e+00
6.970000000000e+02 6.175045758528e-02 -1.315180916941e-05 5.496509039655e+00
6.972500000000e+02 6.184036485648e-02 -1.396867660367e-05 5.433947348114e+00
6.975000000000e+02 6.191711853050e-02 -1.439592691618e-05 5.371175838901e+00
6.977500000000e+02 6.197733051895e-02 -1.443838674844e-05 5.308219075375e+00
6.980000000000e+02 6.201762601078e-02 -1.410594541365e-05 5.245101425753e+00
6.982500000000e+02 6.203489440452e-02 -1.341321786852e-05 5.181847129687e+00
6.985000000000e+02 6.202652455433e-02 -1.237912935254e-05 5.118480366250e+00
6.987500000000e+02 6.199061441086e-02 -1.102643126455e-05 5.055025320476e+00
6.990000000000e+02 6.192614866549e-02 -9.381163676714e-06 4.991506253027e+00
6.992500000000e+02 6.183314151898e-02 -7.472085317012e-06 4.927947580904e+00
6.995000000000e+02 6.171273399019e-02 -5.330071014609e-06 4.864373948088e+00
6.997500000000e+02 6.156724685044e-02 -2.987505598101e-06 4.800810301626e+00
7.000000000000e+02 6.140018430879e-02 -4.776879088120e-07 4.737281965612e+00
7.002500000000e+02 6.121618647903e-02 2.165733706538e-06 4.673814713497e+00
7.005000000000e+02 6.102092674140e-02 4.909277299403e-06 4.610434834523e+00
7.007500000000e+02 6.082095803517e-02 7.720064974848e-06 4.547169199985e+00
7.010000000000e+02 6.062350260149e-02 1.056617427711e-05 4.484045316743e+00
7.012500000000e+02 6.043619418050e-02 1.341687731360e-05 4.421091373398e+00
7.015000000000e+02 6.026677611601e-02 1.624276446394e-05 4.358336272005e+00
7.017500000000e+02 6.012277247257e-02 1.901574093408e-05 4.295809645086e+00
7.020000000000e+02 6.001113958173e-02 2.170891494599e-05 4.233541851740e+00
7.022500000000e+02 5.993792802414e-02 2.429638160117e-05 4.171563953090e+00
7.025000000000e+02 5.990796723239e-02 2.675294796714e-05 4.109907664980e+00
7.027500000000e+02 5.992460698585e-02 2.905381986257e-05 4.048605285818e+00
7.030000000000e+02 5.998952788893e-02 3.117429503940e-05 3.987689604516e+00
7.032500000000e+02 6.010264999473e-02 3.308951621822e-05 3.927193784960e+00
7.035000000000e+02 6.026214432238e-02 3.477431884508e-05 3.867151236416e+00
7.037500000000e+02 6.046455789227e-02 3.620320762671e-05 3.807595470484e+00
7.040000000000e+02 6.070504689526e-02 3.735048573822e-05 3.748559951159e+00
7.042500000000e+02 6.097770608660e-02 3.819054614534e-05 3.690077942649e+00
7.045000000000e+02 6.127597208451e-02 3.869831553174e-05 3.632182364252e+00
7.047500000000e+02 6.159307831811e-02 3.884983854541e-05 3.574905647021e+00
7.050000000000e+02 6.192252588367e-02 3.862296342280e-05 3.518279608991e+00
7.052500000000e+02 6.225854473111e-02 3.799809249549e-05 3.462335341837e+00
7.055000000000e+02 6.259651609157e-02 3.695896020917e-05 3.407103113926e+00
7.057500000000e+02 6.293333410485e-02 3.549338660655e-05 3.352612289196e+00
7.060000000000e+02 6.326769067194e-02 3.359398278585e-05 3.298891259876e+00
7.062500000000e+02 6.360027330642e-02 3.125876486393e-05 3.245967397515e+00
7.065000000000e+02 6.393387419617e-02 2.849166787097e-05 3.193867004812e+00
7.067500000000e+02 6.427340753099e-02 2.530292263508e-05 3.142615285841e+00
7.070000000000e+02 6.462583904735e-02 2.170929360973e-05 3.092236324505e+00
7.072500000000e+02 6.500002907500e-02 1.773417844178e-05 3.042753058945e+00
7.075000000000e+02 6.540648838969e-02 1.340753224971e-05 2.994187271573e+00
7.077500000000e+02 6.585704668548e-02 8.765614029627e-06 2.946559584415e+00
7.080000000000e+02 6.636443083716e-02 3.850550171131e-06 2.899889447058e+00
7.082500000000e+02 6.694175521610e-02 -1.290328840858e-06 2.854195138119e+00
7.085000000000e+02 6.760193050522e-02 -6.605380358765e-06 2.809493767713e+00
7.087500000000e+02 6.835700320893e-02 -1.203976234382e-05 2.765801266152e+00
7.090000000000e+02 6.921745469171e-02 -1.753677229538e-05 2.723132380956e+00
7.092500000000e+02 7.019149437811e-02 -2.303935579734e-05 2.681500659329e+00
7.095000000000e+02 7.128439546595e-02 -2.849173578098e-05 2.640918421814e+00
7.097500000000e+02 7.249792634072e-02 -3.384105782012e-05 2.601396723998e+00
7.100000000000e+02 7.382993143025e-02 -3.903894651056e-05 2.562945307071e+00
7.102500000000e+02 7.527410849438e-02 -4.404285794474e-05 2.525572539324e+00
7.105000000000e+02 7.682001595421e-02 -4.881710492496e-05 2.489285353095e+00
7.107500000000e+02 7.845332461604e-02 -5.333347731487e-05 2.454089181906e+00
7.110000000000e+02 8.015630685582e-02 -5.757139338627e-05 2.419987912178e+00
7.112500000000e+02 8.190852910064e-02 -6.151755245512e-05 2.386983838851e+00
7.115000000000e+02 8.368769905559e-02 -6.516513988769e-05 2.355077655254e+00
7.117500000000e+02 8.547059649381e-02 -6.851265151950e-05 2.324268469433e+00
7.120000000000e+02 8.723401205424e-02 -7.156245402987e-05 2.294553842631e+00
7.122500000000e+02 8.895561716883e-02 -7.431923501228e-05 2.265929871443e+00
7.125000000000e+02 9.061469948419e-02 -7.678848712026e-05 2.238391285160e+00
7.127500000000e+02 9.219270928745e-02 -7.897521565800e-05 2.211931574335e+00
7.130000000000e+02 9.367359184702e-02 -8.088287550090e-05 2.186543126291e+00
7.132500000000e+02 9.504390041557e-02 -8.251277543864e-05 2.162217366732e+00
7.135000000000e+02 9.629270027800e-02 -8.386387589415e-05 2.138944897395e+00
7.137500000000e+02 9.741131300458e-02 -8.493300880807e-05 2.116715619309e+00
7.140000000000e+02 9.839293832911e-02 -8.571544869007e-05 2.095518838930e+00
7.142500000000e+02 9.923221390293e-02 -8.620574771093e-05 2.075343350091e+00
7.145000000000e+02 9.992477742254e-02 -8.639874490476e-05 2.056177499130e+00
7.147500000000e+02 1.004668630804e-01 -8.629060506871e-05 2.038009228603e+00
7.150000000000e+02 1.008549809268e-01 -8.587981030028e-05 2.020826110652e+00
7.152500000000e+02 1.010857001451e-01 -8.516801493350e-05 2.004615376164e+00
7.155000000000e+02 1.011555428227e-01 -8.416069773451e-05 1.989363940219e+00
7.157500000000e+02 1.010610076198e-01 -8.286761375575e-05 1.975058447339e+00
7.160000000000e+02 1.007986969155e-01 -8.130300508932e-05 1.961685321341e+00
7.162500000000e+02 1.003655466786e-01 -7.948559952325e-05 1.949230830222e+00
7.165000000000e+02 9.975915746534e-02 -7.743844301517e-05 1.937681185079e+00
7.167500000000e+02 9.897817993579e-02 -7.518853976529e-05 1.927022633863e+00
7.170000000000e+02 9.802277018426e-02 -7.276638169026e-05 1.917241596196e+00
7.172500000000e+02 9.689505153377e-02 -7.020532266885e-05 1.908324783067e+00
7.175000000000e+02 9.559958584557e-02 -6.754086251834e-05 1.900259352648e+00
7.177500000000e+02 9.414377962910e-02 -6.480979725085e-05 1.893033040083e+00
7.180000000000e+02 9.253821275926e-02 -6.204929416012e-05 1.886634314558e+00
7.182500000000e+02 9.079681805961e-02 -5.929587773068e-05 1.881052511720e+00
7.185000000000e+02 8.893688067895e-02 -5.658438414521e-05 1.876277955462e+00
7.187500000000e+02 8.697882965052e-02 -5.394693798846e-05 1.872302085071e+00
7.190000000000e+02 8.494579304703e-02 -5.141200748718e-05 1.869117545212e+00
7.192500000000e+02 8.286293655764e-02 -4.900362543464e-05 1.866718252062e+00
7.195000000000e+02 8.075662611825e-02 -4.674084982312e-05 1.865099452163e+00
7.197500000000e+02 7.865346665569e-02 -4.463753238190e-05 1.864257730760e+00
7.200000000000e+02 7.657930449396e-02 -4.270242776735e-05 1.864191002922e+00
7.202500000000e+02 7.455828028116e-02 -4.093961425045e-05 1.864898477086e+00
7.205000000000e+02 7.261202235168e-02 -3.934923204210e-05 1.866380600513e+00
7.207500000000e+02 7.075905675043e-02 -3.792845051431e-05 1.868638981314e+00
7.210000000000e+02 6.901448417763e-02 -3.667250544170e-05 1.871676328583e+00
7.212500000000e+02 6.738994243576e-02 -3.557573260987e-05 1.875496380264e+00
7.215000000000e+02 6.589383855079e-02 -3.463246953428e-05 1.880103848544e+00
7.217500000000e+02 6.453179603196e-02 -3.383770488746e-05 1.885504408842e+00
7.220000000000e+02 6.330724887798e-02 -3.318744960137e-05 1.891704687028e+00
7.222500000000e+02 6.222208155949e-02 -3.267874580606e-05 1.898712301825e+00
7.225000000000e+02 6.127723007755e-02 -3.230936279625e-05 1.906535908704e+00
7.227500000000e+02 6.047315918447e-02 -3.207720991549e-05 1.915185255982e+00
7.230000000000e+02 5.981015175856e-02 -3.197952578612e-05 1.924671253279e+00
7.232500000000e+02 5.928839071561e-02 -3.201199334527e-05 1.935005997658e+00
7.235000000000e+02 5.890782246862e-02 -3.216785067695e-05 1.946202787635e+00
7.237500000000e+02 5.866784461011e-02 -3.243715118842e-05 1.958276072854e+00
7.240000000000e+02 5.856686822844e-02 -3.280626352273e-05 1.971241354021e+00
7.242500000000e+02 5.860183073934e-02 -3.325767906143e-05 1.985115021579e+00
7.245000000000e+02 5.876773837984e-02 -3.377016708223e-05 1.999914132366e+00
7.247500000000e+02 5.905730950824e-02 -3.431926710940e-05 2.015656145872e+00
7.250000000000e+02 5.946077928302e-02 -3.487808611888e-05 2.032358615735e+00
7.252500000000e+02 5.996589832470e-02 -3.541832323684e-05 2.050038866339e+00
7.255000000000e+02 6.055813491917e-02 -3.591144020632e-05 2.068713666051e+00
7.257500000000e+02 6.122106289411e-02 -3.632988131427e-05 2.088398913759e+00
7.260000000000e+02 6.193689501749e-02 -3.664825055691e-05 2.109109351252e+00
7.262500000000e+02 6.268710339395e-02 -3.684435824150e-05 2.130858310252e+00
7.265000000000e+02 6.345306976228e-02 -3.690008044929e-05 2.153657495671e+00
7.267500000000e+02 6.421669375053e-02 -3.680195947237e-05 2.177516806395e+00
7.270000000000e+02 6.496092098199e-02 -3.654153932156e-05 2.202444183117e+00
7.272500000000e+02 6.567013983719e-02 -3.611539479512e-05 2.228445484301e+00
7.275000000000e+02 6.633044834811e-02 -3.552490325753e-05 2.255524369183e+00
7.277500000000e+02 6.692977520570e-02 -3.477575693575e-05 2.283682195629e+00
7.280000000000e+02 6.745788904682e-02 -3.387730208890e-05 2.312917914585e+00
7.282500000000e+02 6.790631990461e-02 -3.284176013413e-05 2.343227964579e+00
7.285000000000e+02 6.826821970065e-02 -3.168341057394e-05 2.374606180385e+00
7.287500000000e+02 6.853821551890e-02 -3.041779328999e-05 2.407043701415e+00
7.290000000000e+02 6.871226747063e-02 -2.906102255479e-05 2.440528911571e+00
7.292500000000e+02 6.878756043169e-02 -2.762923266642e-05 2.475047414801e+00
7.295000000000e+02 6.876244680383e-02 -2.613820359154e-05 2.510582046020e+00
7.297500000000e+02 6.863642454442e-02 -2.460314683611e-05 2.547112949254e+00
7.300000000000e+02 6.841015168532e-02 -2.303865788630e-05 2.584617710825e+00
7.302500000000e+02 6.808547074954e-02 -2.145879796858e-05 2.623071563888e+00
7.305000000000e+02 6.766543144906e-02 -1.987725807648e-05 2.662447639667e+00
7.307500000000e+02 6.715427886036e-02 -1.830754824611e-05 2.702717282044e+00
7.310000000000e+02 6.655739864036e-02 -1.676316139906e-05 2.743850401124e+00
7.312500000000e+02 6.588121506238e-02 -1.525765450025e-05 2.785815836751e+00
7.315000000000e+02 6.513303101952e-02 -1.380460858294e-05 2.828581749075e+00
7.317500000000e+02 6.432083068076e-02 -1.241743783278e-05 2.872115979146e+00
7.320000000000e+02 6.345304626712e-02 -1.110905496737e-05 2.916386407853e+00
7.322500000000e+02 6.253831596959e-02 -9.891395398171e-06 2.961361261552e+00
7.325000000000e+02 6.158524186784e-02 -8.774853320737e-06 3.007009398514e+00
7.327500000000e+02 6.060217030580e-02 -7.767658585373e-06 3.053300534510e+00
7.330000000000e+02 5.959700089681e-02 -6.875275771950e-06 3.100205448008e+00
7.332500000000e+02 5.857703492290e-02 -6.099857345981e-06 3.147696133298e+00
7.335000000000e+02 5.754886192047e-02 -5.439827377579e-06 3.195745937410e+00
7.337500000000e+02 5.651828308658e-02 -4.889628859611e-06 3.244329675819e+00
7.340000000000e+02 5.549026432578e-02 -4.439650989313e-06 3.293423724332e+00
7.342500000000e+02 5.446891125026e-02 -4.076366804245e-06 3.343006111472e+00
7.345000000000e+02 5.345745802217e-02 -3.782656046669e-06 3.393056597097e+00
7.347500000000e+02 5.245826372086e-02 -3.538294247984e-06 3.443556741535e+00
7.350000000000e+02 5.147281296490e-02 -3.320575316434e-06 3.494489966049e+00
7.352500000000e+02 5.050171954411e-02 -3.105006264048e-06 3.545841584637e+00
7.355000000000e+02 4.954473698188e-02 -2.866047516814e-06 3.597598819397e+00
7.357500000000e+02 4.860078042369e-02 -2.577823315697e-06 3.649750777633e+00
7.360000000000e+02 4.766796664780e-02 -2.214790660066e-06 3.702288396293e+00
7.362500000000e+02 4.674367876398e-02 -1.752309941816e-06 3.755204335526e+00
7.365000000000e+02 4.582466014957e-02 -1.167115477180e-06 3.808492838119e+00
7.367500000000e+02 4.490713910528e-02 -4.376731949918e-07 3.862149548931e+00
7.370000000000e+02 4.398698475756e-02 4.555664185613e-07 3.916171290544e+00
7.372500000000e+02 4.305988613929e-02 1.529998530925e-06 3.970555826061e+00
7.375000000000e+02 4.212155114487e-02 2.800744402648e-06 4.025301590057e+00
7.377500000000e+02 4.116790934553e-02 4.280582593441e-06 4.080407428110e+00
7.380000000000e+02 4.019531372730e-02 5.979875283557e-06 4.135872326156e+00
7.382500000000e+02 3.920072429677e-02 7.906481828857e-06 4.191695162640e+00
7.385000000000e+02 3.818186493762e-02 1.006565134495e-05 4.247874481830e+00
7.387500000000e+02 3.713734914365e-02 1.245986896764e-05 4.304408284204e+00
7.390000000000e+02 3.606676270273e-02 1.508865647704e-05 4.361293855373e+00
7.392500000000e+02 3.497070683602e-02 1.794839088315e-05 4.418527617730e+00
7.395000000000e+02 3.385079791861e-02 2.103211396601e-05 4.476105015264e+00
7.397500000000e+02 3.270963460951e-02 2.432934319122e-05 4.534020410992e+00
7.400000000000e+02 3.155072920755e-02 2.782594111020e-05 4.592267014213e+00
7.402500000000e+02 3.037841718303e-02 3.150404603697e-05 4.650836817255e+00
7.405000000000e+02 2.919774987724e-02 3.534208905490e-05 4.709720544371e+00
7.407500000000e+02 2.801437826686e-02 3.931492409986e-05 4.768907608980e+00
7.410000000000e+02 2.683443461494e-02 4.339403143372e-05 4.828386076804e+00
7.412500000000e+02 2.566441401017e-02 4.754784029626e-05 4.888142641051e+00
7.415000000000e+02 2.451106638029e-02 5.174213155718e-05 4.948162595191e+00
7.417500000000e+02 2.338129097475e-02 5.594052237870e-05 5.008429825424e+00
7.420000000000e+02 2.228203859405e-02 6.010502431164e-05 5.068926814224e+00
7.422500000000e+02 2.122022134905e-02 6.419662632637e-05 5.129634655233e+00
7.425000000000e+02 2.020262616174e-02 6.817590149383e-05 5.190533085398e+00
7.427500000000e+02 1.923582648798e-02 7.200361843565e-05 5.251600543436e+00
7.430000000000e+02 1.832609874642e-02 7.564133619278e-05 5.312814235698e+00
7.432500000000e+02 1.747933209884e-02 7.905197555158e-05 5.374150231291e+00
7.435000000000e+02 1.670094037522e-02 8.220035553469e-05 5.435583562757e+00
7.437500000000e+02 1.599576843976e-02 8.505368400649e-05 5.497088348612e+00
7.440000000000e+02 1.536800152818e-02 8.758201899081e-05 5.558637916884e+00
7.442500000000e+02 1.482107394654e-02 8.975867518332e-05 5.620204940244e+00
7.445000000000e+02 1.435758507351e-02 9.156059893090e-05 5.681761566413e+00
7.447500000000e+02 1.397922257543e-02 9.296869770983e-05 5.743279549212e+00
7.450000000000e+02 1.368669844405e-02 9.396813516310e-05 5.804730371649e+00
7.452500000000e+02 1.347970043591e-02 9.454858180660e-05 5.866085360452e+00
7.455000000000e+02 1.335686183049e-02 9.470443700638e-05 5.927315790453e+00
7.457500000000e+02 1.331575141875e-02 9.443499619577e-05 5.988392977814e+00
7.460000000000e+02 1.335288486679e-02 9.374457711625e-05 6.049288362370e+00
7.462500000000e+02 1.346375782889e-02 9.264258187433e-05 6.109973577572e+00
7.465000000000e+02 1.364289885247e-02 9.114351890635e-05 6.170420514550e+00
7.467500000000e+02 1.388394190335e-02 8.926693645508e-05 6.230601371775e+00
7.470000000000e+02 1.417971389625e-02 8.703730477769e-05 6.290488703967e+00
7.472500000000e+02 1.452233629298e-02 8.448380202666e-05 6.350055456342e+00
7.475000000000e+02 1.490333523580e-02 8.164003783595e-05 6.409275001681e+00
7.477500000000e+02 1.531375871861e-02 7.854369998092e-05 6.468121161930e+00
7.480000000000e+02 1.574429592049e-02 7.523609858734e-05 6.526568234191e+00
7.482500000000e+02 1.618539706552e-02 7.176166615305e-05 6.584591004655e+00
7.485000000000e+02 1.662739051323e-02 6.816741056875e-05 6.642164756238e+00
7.487500000000e+02 1.706059574516e-02 6.450229887681e-05 6.699265278262e+00
7.490000000000e+02 1.747543068803e-02 6.081659359539e-05 6.755868862563e+00
7.492500000000e+02 1.786251290611e-02 5.716116813551e-05 6.811952299488e+00
7.495000000000e+02 1.821275354097e-02 5.358680577180e-05 6.867492863690e+00
7.497500000000e+02 1.851744589154e-02 5.014349948143e-05 6.922468305742e+00
7.500000000000e+02 1.876834647944e-02 4.687976197049e-05 6.976856831393e+00
7.502500000000e+02 1.895775061202e-02 4.384195966944e-05 7.030637083949e+00
7.505000000000e+02 1.907856194422e-02 4.107368126896e-05 7.083788125157e+00
7.507500000000e+02 1.912435652786e-02 3.861515252832e-05 7.136289417953e+00
7.510000000000e+02 1.908943948936e-02 3.650270519207e-05 7.188120805565e+00
7.512500000000e+02 1.896889836629e-02 3.476831815002e-05 7.239262503813e+00
7.515000000000e+02 1.875864730256e-02 3.343923362631e-05 7.289695087101e+00
7.517500000000e+02 1.845546357942e-02 3.253763151437e-05 7.339399477891e+00
7.520000000000e+02 1.805701972257e-02 3.208035710492e-05 7.388356950586e+00
7.522500000000e+02 1.756190159396e-02 3.207878145700e-05 7.436549122883e+00
7.525000000000e+02 1.696962282252e-02 3.253872216336e-05 7.483957967451e+00
7.527500000000e+02 1.628062315967e-02 3.346044606037e-05 7.530565809484e+00
7.530000000000e+02 1.549626186117e-02 3.483873177412e-05 7.576355342521e+00
7.532500000000e+02 1.461879627040e-02 3.666302887370e-05 7.621309635596e+00
7.535000000000e+02 1.365134941330e-02 3.891768550338e-05 7.665412141943e+00
7.537500000000e+02 1.259787013015e-02 4.158223192657e-05 7.708646717986e+00
7.540000000000e+02 1.146307966918e-02 4.463173025512e-05 7.750997633683e+00
7.542500000000e+02 1.025240934861e-02 4.803717918278e-05 7.792449583540e+00
7.545000000000e+02 8.971933255008e-03 5.176595462908e-05 7.832987706668e+00
7.547500000000e+02 7.628291126395e-03 5.578229779271e-05 7.872597596868e+00
7.550000000000e+02 6.228607819662e-03 6.004781901356e-05 7.911265317433e+00
7.552500000000e+02 4.780408996309e-03 6.452200300186e-05 7.948977414524e+00
7.555000000000e+02 3.291534711886e-03 6.916286452402e-05 7.985720929861e+00
7.557500000000e+02 1.770052192349e-03 7.392744975132e-05 8.021483412374e+00
7.560000000000e+02 2.241692528262e-04 7.877233911832e-05 8.056252929416e+00
7.562500000000e+02 -1.337851059628e-03 8.365419893311e-05 8.090018071779e+00
7.565000000000e+02 -2.907771888723e-03 8.853030934833e-05 8.122767965488e+00
7.567500000000e+02 -4.477461628086e-03 9.335907040928e-05 8.154492268371e+00
7.570000000000e+02 -6.038967443239e-03 9.810047425443e-05 8.185181176202e+00
7.572500000000e+02 -7.584583783132e-03 1.027165474739e-04 8.214825412662e+00
7.575000000000e+02 -9.106915695287e-03 1.071717616041e-04 8.243416227106e+00
7.577500000000e+02 -1.059893559285e-02 1.114334301869e-04 8.270945377582e+00
7.580000000000e+02 -1.205403499824e-02 1.154719122490e-04 8.297405116580e+00
7.582500000000e+02 -1.346607144034e-02 1.192609368083e-04 8.322788171919e+00
7.585000000000e+02 -1.482940804722e-02 1.227778524809e-04 8.347087718237e+00
7.587500000000e+02 -1.613895075004e-02 1.260037697542e-04 8.370297352620e+00
7.590000000000e+02 -1.739017611538e-02 1.289236558233e-04 8.392411058559e+00
7.592500000000e+02 -1.857915669828e-02 1.315263858788e-04 8.413423173786e+00
7.595000000000e+02 -1.970257702392e-02 1.338047249709e-04 8.433328350749e+00
7.597500000000e+02 -2.075774169189e-02 1.357552612700e-04 8.452121515751e+00
7.600000000000e+02 -2.174257848327e-02 1.373782915073e-04 8.469797829887e+00
7.602500000000e+02 -2.265563021033e-02 1.386776466224e-04 8.486352646557e+00
7.605000000000e+02 -2.349603795126e-02 1.396604708168e-04 8.501781470594e+00
7.607500000000e+02 -2.426351964619e-02 1.403369651369e-04 8.516079921434e+00
7.610000000000e+02 -2.495833804119e-02 1.407200853042e-04 8.529243697440e+00
7.612500000000e+02 -2.558126205970e-02 1.408252081084e-04 8.541268545264e+00
7.615000000000e+02 -2.613352665002e-02 1.406697807563e-04 8.552150236283e+00
7.617500000000e+02 -2.661678303033e-02 1.402729416284e-04 8.561884547645e+00
7.620000000000e+02 -2.703304979588e-02 1.396551394828e-04 8.570467252223e+00
7.622500000000e+02 -2.738466223133e-02 1.388377511667e-04 8.577894116369e+00
7.625000000000e+02 -2.767421779005e-02 1.378426966026e-04 8.584160905280e+00
7.627500000000e+02 -2.790452799545e-02 1.366920440156e-04 8.589263398130e+00
7.630000000000e+02 -2.807856741292e-02 1.354077489299e-04 8.593197410496e+00
7.632500000000e+02 -2.819943192913e-02 1.340113557022e-04 8.595958825997e+00
7.635000000000e+02 -2.827029705068e-02 1.325236426613e-04 8.597543634687e+00
7.637500000000e+02 -2.829438725675e-02 1.309643976142e-04 8.597947979481e+00
7.640000000000e+02 -2.827494730189e-02 1.293522294789e-04 8.597168207651e+00
7.642500000000e+02 -2.821522500695e-02 1.277044206431e-04 8.595200928408e+00
7.645000000000e+02 -2.811845856746e-02 1.260368166013e-04 8.592043073879e+00
7.647500000000e+02 -2.798787135439e-02 1.243637590682e-04 8.587691962642e+00
7.650000000000e+02 -2.782667604313e-02 1.226980649648e-04 8.582145365904e+00
7.652500000000e+02 -2.763808282828e-02 1.210510458478e-04 8.575401572937e+00
7.655000000000e+02 -2.742531489572e-02 1.194325415301e-04 8.567459456357e+00
7.657500000000e+02 -2.719162727273e-02 1.178509861275e-04 8.558318534057e+00
7.660000000000e+02 -2.694033158206e-02 1.163135321049e-04 8.547979030820e+00
7.662500000000e+02 -2.667481895352e-02 1.148261803698e-04 8.536441931471e+00
7.665000000000e+02 -2.639858669669e-02 1.133939148468e-04 8.523709033917e+00
7.667500000000e+02 -2.611525969906e-02 1.120208523489e-04 8.509782990204e+00
7.670000000000e+02 -2.582861192651e-02 1.107104164728e-04 8.494667347684e+00
7.672500000000e+02 -2.554257947417e-02 1.094654855750e-04 8.478366574770e+00
7.675000000000e+02 -2.526127020879e-02 1.082884954985e-04 8.460886087842e+00
7.677500000000e+02 -2.498896237939e-02 1.071816123026e-04 8.442232259512e+00
7.680000000000e+02 -2.473009685597e-02 1.061469067216e-04 8.422412429942e+00
7.682500000000e+02 -2.448925721930e-02 1.051864501712e-04 8.401434897324e+00
7.685000000000e+02 -2.427114260951e-02 1.043024029591e-04 8.379308913856e+00
7.687500000000e+02 -2.408052901473e-02 1.034970899350e-04 8.356044659342e+00
7.690000000000e+02 -2.392222361168e-02 1.027730539911e-04 8.331653223466e+00
7.692500000000e+02 -2.380100923500e-02 1.021330795221e-04 8.306146565330e+00
7.695000000000e+02 -2.372158288472e-02 1.015802062888e-04 8.279537483828e+00
7.697500000000e+02 -2.368848689581e-02 1.011177244353e-04 8.251839572760e+00
7.700000000000e+02 -2.370603491953e-02 1.007491275665e-04 8.223067171518e+00
7.702500000000e+02 -2.377823407399e-02 1.004780616418e-04 8.193235324735e+00
7.705000000000e+02 -2.390870371484e-02 1.003082491524e-04 8.162359727751e+00
7.707500000000e+02 -2.410059299224e-02 1.002433930348e-04 8.130456678639e+00
7.710000000000e+02 -2.435649850997e-02 1.002870531306e-04 8.097543021880e+00
7.712500000000e+02 -2.467838421107e-02 1.004425173189e-04 8.063636106907e+00
7.715000000000e+02 -2.506750535847e-02 1.007126830357e-04 8.028753735028e+00
7.717500000000e+02 -2.552433914591e-02 1.010999185418e-04 7.992914109545e+00
7.720000000000e+02 -2.604852442432e-02 1.016059053419e-04 7.956135794359e+00
7.722500000000e+02 -2.663881306208e-02 1.022315028087e-04 7.918437676525e+00
7.725000000000e+02 -2.729303513776e-02 1.029766338046e-04 7.879838920015e+00
7.727500000000e+02 -2.800808034757e-02 1.038401080562e-04 7.840358937227e+00
7.730000000000e+02 -2.877989717385e-02 1.048194877388e-04 7.800017356767e+00
7.732500000000e+02 -2.960351144542e-02 1.059109799229e-04 7.758834002479e+00
7.735000000000e+02 -3.047306454203e-02 1.071093383806e-04 7.716828866130e+00
7.737500000000e+02 -3.138187225268e-02 1.084078034739e-04 7.674022094618e+00
7.740000000000e+02 -3.232250411983e-02 1.097980460168e-04 7.630433980849e+00
7.742500000000e+02 -3.328688176148e-02 1.112701359143e-04 7.586084949359e+00
7.745000000000e+02 -3.426639672271e-02 1.128125498316e-04 7.540995559893e+00
7.747500000000e+02 -3.525204361203e-02 1.144121995440e-04 7.495186499964e+00
7.750000000000e+02 -3.623456868078e-02 1.160545044231e-04 7.448678593992e+00
7.752500000000e+02 -3.720462821069e-02 1.177234903993e-04 7.401492806122e+00
7.755000000000e+02 -3.815295363856e-02 1.194019788818e-04 7.353650246318e+00
7.757500000000e+02 -3.907052109141e-02 1.210717309349e-04 7.305172185701e+00
7.760000000000e+02 -3.994871667220e-02 1.227136607109e-04 7.256080061782e+00
7.762500000000e+02 -4.077949819221e-02 1.243081142174e-04 7.206395496231e+00
7.765000000000e+02 -4.155554383038e-02 1.258351488716e-04 7.156140301463e+00
7.767500000000e+02 -4.227039029336e-02 1.272748033644e-04 7.105336496828e+00
7.770000000000e+02 -4.291855177505e-02 1.286074818546e-04 7.054006314465e+00
7.772500000000e+02 -4.349562241200e-02 1.298143042832e-04 7.002172209627e+00
7.775000000000e+02 -4.399835774477e-02 1.308774683089e-04 6.949856867717e+00
7.777500000000e+02 -4.442473149790e-02 1.317806132656e-04 6.897083205274e+00
7.780000000000e+02 -4.477397119316e-02 1.325091838551e-04 6.843874373238e+00
7.782500000000e+02 -4.504656610370e-02 1.330507742413e-04 6.790253751587e+00
7.785000000000e+02 -4.524425248419e-02 1.333954516343e-04 6.736244943011e+00
7.787500000000e+02 -4.536997451874e-02 1.335360457148e-04 6.681871761108e+00
7.790000000000e+02 -4.542782206226e-02 1.334683954243e-04 6.627158212838e+00
7.792500000000e+02 -4.542294769845e-02 1.331915466199e-04 6.572128476495e+00
7.795000000000e+02 -4.536146651465e-02 1.327078961011e-04 6.516806875662e+00
7.797500000000e+02 -4.525033836527e-02 1.320232724612e-04 6.461217847728e+00
7.800000000000e+02 -4.509723638171e-02 1.311469520581e-04 6.405385908955e+00
7.802500000000e+02 -4.491040523682e-02 1.300916099501e-04 6.349335616725e+00
7.805000000000e+02 -4.469850900051e-02 1.288732021514e-04 6.293091528694e+00
7.807500000000e+02 -4.447047320573e-02 1.275107669331e-04 6.236678160297e+00
7.810000000000e+02 -4.423532184593e-02 1.260261639458e-04 6.180119941262e+00
7.812500000000e+02 -4.400201482938e-02 1.244437549639e-04 6.123441170679e+00
7.815000000000e+02 -4.377928464093e-02 1.227900147011e-04 6.066665973328e+00
7.817500000000e+02 -4.357548043111e-02 1.210930927597e-04 6.009818254542e+00
7.820000000000e+02 -4.339841870165e-02 1.193822948486e-04 5.952921657065e+00
7.822500000000e+02 -4.325524617938e-02 1.176875412965e-04 5.895999521458e+00
7.825000000000e+02 -4.315231921730e-02 1.160387814926e-04 5.839074842915e+00
7.827500000000e+02 -4.309510042739e-02 1.144653884957e-04 5.782170238467e+00
7.830000000000e+02 -4.308807802166e-02 1.129955350509e-04 5.725307912005e+00
7.832500000000e+02 -4.313470811555e-02 1.116555665208e-04 5.668509621113e+00
7.835000000000e+02 -4.323738330707e-02 1.104693998083e-04 5.611796657430e+00
7.837500000000e+02 -4.339742616274e-02 1.094579344667e-04 5.555189817767e+00
7.840000000000e+02 -4.361510931746e-02 1.086385202309e-04 5.498709388429e+00
7.842500000000e+02 -4.388970095735e-02 1.080244885247e-04 5.442375135120e+00
7.845000000000e+02 -4.421953071971e-02 1.076247417341e-04 5.386206284351e+00
7.847500000000e+02 -4.460207734316e-02 1.074434507563e-04 5.330221520425e+00
7.850000000000e+02 -4.503407121766e-02 1.074798457380e-04 5.274438978716e+00
7.852500000000e+02 -4.551160877666e-02 1.077281199434e-04 5.218876240121e+00
7.855000000000e+02 -4.603027545684e-02 1.081774633603e-04 5.163550335059e+00
7.857500000000e+02 -4.658526885870e-02 1.088121996650e-04 5.108477730799e+00
7.860000000000e+02 -4.717152221074e-02 1.096120708004e-04 5.053674334641e+00
7.862500000000e+02 -4.778381997831e-02 1.105526517065e-04 4.999155487134e+00
7.865000000000e+02 -4.841690318598e-02 1.116058624663e-04 4.944935952144e+00
7.867500000000e+02 -4.906556142850e-02 1.127405783733e-04 4.891029912535e+00
7.870000000000e+02 -4.972470977887e-02 1.139233369897e-04 4.837450940675e+00
7.872500000000e+02 -5.038944958995e-02 1.151191187581e-04 4.784211991654e+00
7.875000000000e+02 -5.105511551983e-02 1.162921858417e-04 4.731325360966e+00
7.877500000000e+02 -5.171730682923e-02 1.174069292369e-04 4.678802663862e+00
7.880000000000e+02 -5.237190854720e-02 1.184287224774e-04 4.626654790197e+00
7.882500000000e+02 -5.301510456166e-02 1.193247641534e-04 4.574891853908e+00
7.885000000000e+02 -5.364338004478e-02 1.200648669030e-04 4.523523154377e+00
7.887500000000e+02 -5.425352543545e-02 1.206221951877e-04 4.472557106781e+00
7.890000000000e+02 -5.484263090826e-02 1.209738997190e-04 4.422001196060e+00
7.892500000000e+02 -5.540808695654e-02 1.211016842327e-04 4.371861901845e+00
7.895000000000e+02 -5.594757999524e-02 1.209922217053e-04 4.322144638351e+00
7.897500000000e+02 -5.645908787823e-02 1.206374629674e-04 4.272853692198e+00
7.900000000000e+02 -5.694088162808e-02 1.200348517411e-04 4.223992146734e+00
7.902500000000e+02 -5.739152280395e-02 1.191873765964e-04 4.175561821823e+00
7.905000000000e+02 -5.780986171831e-02 1.181035024383e-04 4.127563215438e+00
7.907500000000e+02 -5.819504296937e-02 1.167969861191e-04 4.079995438096e+00
7.910000000000e+02 -5.854650777152e-02 1.152865629259e-04 4.032856165669e+00
7.912500000000e+02 -5.886399994160e-02 1.135955253740e-04 3.986141598546e+00
7.915000000000e+02 -5.914758243429e-02 1.117512160400e-04 3.939846421334e+00
7.917500000000e+02 -5.939765457126e-02 1.097844199125e-04 3.893963784119e+00
7.920000000000e+02 -5.961497757590e-02 1.077286871665e-04 3.848485294311e+00
7.922500000000e+02 -5.980071018625e-02 1.056196026236e-04 3.803401020684e+00
7.925000000000e+02 -5.995645145080e-02 1.034940124465e-04 3.758699515448e+00
7.927500000000e+02 -6.008428481138e-02 1.013892257768e-04 3.714367858470e+00
7.930000000000e+02 -6.018683066114e-02 9.934221960697e-05 3.670391716439e+00
7.932500000000e+02 -6.026729042744e-02 9.738885800825e-05 3.626755427273e+00
7.935000000000e+02 -6.032948746679e-02 9.556314884585e-05 3.583442105823e+00
7.937500000000e+02 -6.037788810341e-02 9.389656386083e-05 3.540433772693e+00
7.940000000000e+02 -6.041760294341e-02 9.241743820279e-05 3.497711509087e+00
7.942500000000e+02 -6.045435509661e-02 9.115044846258e-05 3.455255633676e+00
7.945000000000e+02 -6.049441195431e-02 9.011620342864e-05 3.413045903356e+00
7.947500000000e+02 -6.054447445626e-02 8.933094599720e-05 3.371061736601e+00
7.950000000000e+02 -6.061152221735e-02 8.880636607378e-05 3.329282452490e+00
7.952500000000e+02 -6.070261527773e-02 8.854953234796e-05 3.287687534999e+00
7.955000000000e+02 -6.082465807381e-02 8.856292907047e-05 3.246256904387e+00
7.957500000000e+02 -6.098413421743e-02 8.884456835503e-05 3.204971203385e+00
7.960000000000e+02 -6.118682389562e-02 8.938819385340e-05 3.163812092145e+00
7.962500000000e+02 -6.143751954007e-02 9.018355056833e-05 3.122762540936e+00
7.965000000000e+02 -6.173975329225e-02 9.121665797926e-05 3.081807136574e+00
7.967500000000e+02 -6.209555570599e-02 9.247016931577e-05 3.040932374841e+00
7.970000000000e+02 -6.250525957261e-02 9.392370235911e-05 3.000126944995e+00
7.972500000000e+02 -6.296736024287e-02 9.555413801299e-05 2.959382018124e+00
7.975000000000e+02 -6.347844579336e-02 9.733593746622e-05 2.918691508897e+00
7.977500000000e+02 -6.403320076858e-02 9.924143421833e-05 2.878052319973e+00
7.980000000000e+02 -6.462448398197e-02 1.012410943046e-04 2.837464583508e+00
7.982500000000e+02 -6.524348049039e-02 1.033037774932e-04 2.796931855822e+00
7.985000000000e+02 -6.587991730844e-02 1.053969766282e-04 2.756461313751e+00
7.987500000000e+02 -6.652233479277e-02 1.074870746299e-04 2.716063897371e+00
7.990000000000e+02 -6.715839942997e-02 1.095396067096e-04 2.675754448801e+00
7.992500000000e+02 -6.777524436651e-02 1.115195568309e-04 2.635551801687e+00
7.995000000000e+02 -6.835982314558e-02 1.133916890602e-04 2.595478848519e+00
7.997500000000e+02 -6.889926132513e-02 1.151209288347e-04 2.555562564640e+00
8.000000000000e+02 -6.938119652888e-02 1.166727833340e-04 2.515834014856e+00
8.002500000000e+02 -6.979409208212e-02 1.180138055324e-04 2.476328309039e+00
8.005000000000e+02 -7.012751889849e-02 1.191121153885e-04 2.437084531871e+00
8.007500000000e+02 -7.037239878572e-02 1.199379449621e-04 2.398145637465e+00
8.010000000000e+02 -7.052120597683e-02 1.204642061453e-04 2.359558311753e+00
8.012500000000e+02 -7.056812627003e-02 1.206670669449e-04 2.321372805640e+00
8.015000000000e+02 -7.050917022427e-02 1.205265139099e-04 2.283642733490e+00
8.017500000000e+02 -7.034225125509e-02 1.200269037034e-04 2.246424858651e+00
8.020000000000e+02 -7.006721870204e-02 1.191574640203e-04 2.209778843265e+00
8.022500000000e+02 -6.968585247747e-02 1.179127340768e-04 2.173766978867e+00
8.025000000000e+02 -6.920182939446e-02 1.162929513719e-04 2.138453906430e+00
8.027500000000e+02 -6.862064366331e-02 1.143043363817e-04 2.103906305434e+00
8.030000000000e+02 -6.794950676601e-02 1.119593100837e-04 2.070192578033e+00
8.032500000000e+02 -6.719720345539e-02 1.092765781611e-04 2.037382506448e+00
8.035000000000e+02 -6.637393126833e-02 1.062811316082e-04 2.005546901032e+00
8.037500000000e+02 -6.549110120224e-02 1.030040990735e-04 1.974757225765e+00
8.040000000000e+02 -6.456112776179e-02 9.948250005851e-05 1.945085208836e+00
8.042500000000e+02 -6.359719361121e-02 9.575884523103e-05 1.916602433163e+00
8.045000000000e+02 -6.261300297785e-02 9.188060353649e-05 1.889379912246e+00
8.047500000000e+02 -6.162253555748e-02 8.789955075267e-05 1.863487644918e+00
8.050000000000e+02 -6.063979506885e-02 8.387097470486e-05 1.838994159006e+00
8.052500000000e+02 -5.967856615384e-02 7.985276477193e-05 1.815966047425e+00
8.055000000000e+02 -5.875218913476e-02 7.590440397978e-05 1.794467489881e+00
8.057500000000e+02 -5.787334787019e-02 7.208585685814e-05 1.774559784652e+00
8.060000000000e+02 -5.705388317636e-02 6.845643222525e-05 1.756300883392e+00
8.062500000000e+02 -5.630463005691e-02 6.507360950392e-05 1.739744952250e+00
8.065000000000e+02 -5.563528484848e-02 6.199187832281e-05 1.724941942823e+00
8.067500000000e+02 -5.505429692055e-02 5.926163954273e-05 1.711937223848e+00
8.070000000000e+02 -5.456879024056e-02 5.692818882086e-05 1.700771231655e+00
8.072500000000e+02 -5.418450892718e-02 5.503083694536e-05 1.691479203566e+00
8.075000000000e+02 -5.390578696308e-02 5.360217153758e-05 1.684090942449e+00
8.077500000000e+02 -5.373553863354e-02 5.266751330318e-05 1.678630679500e+00
8.080000000000e+02 -5.367526591028e-02 5.224454493763e-05 1.675116976807e+00
8.082500000000e+02 -5.372508115529e-02 5.234314487637e-05 1.673562721932e+00
8.085000000000e+02 -5.388374254200e-02 5.296541119607e-05 1.673975194551e+00
8.087500000000e+02 -5.414869804126e-02 5.410584404372e-05 1.676356181117e+00
8.090000000000e+02 -5.451613989762e-02 5.575169446240e-05 1.680702173793e+00
8.092500000000e+02 -5.498106771130e-02 5.788343841437e-05 1.687004628397e+00
8.095000000000e+02 -5.553735862933e-02 6.047533579787e-05 1.695250252559e+00
8.097500000000e+02 -5.617784910851e-02 6.349607215309e-05 1.705421360646e+00
8.100000000000e+02 -5.689442624774e-02 6.690943745247e-05 1.717496251694e+00
8.102500000000e+02 -5.767813013051e-02 7.067502285954e-05 1.731449612898e+00
8.105000000000e+02 -5.851926720703e-02 7.474892588646e-05 1.747252950597e+00
8.107500000000e+02 -5.940753272403e-02 7.908443281129e-05 1.764875004258e+00
8.110000000000e+02 -6.033214209101e-02 8.363269267914e-05 1.784282180296e+00
8.112500000000e+02 -6.128196728272e-02 8.834336074859e-05 1.805438959303e+00
8.115000000000e+02 -6.224567444844e-02 9.316522136965e-05 1.828308294577e+00
8.117500000000e+02 -6.321185926529e-02 9.804678151842e-05 1.852851958763e+00
8.120000000000e+02 -6.416917312531e-02 1.029368380401e-04 1.879030872571e+00
8.122500000000e+02 -6.510643444737e-02 1.077850498073e-04 1.906805388216e+00
8.125000000000e+02 -6.601272348827e-02 1.125424728849e-04 1.936135505741e+00
8.127500000000e+02 -6.687745292108e-02 1.171620498746e-04 1.966981055100e+00
8.130000000000e+02 -6.769041383972e-02 1.215990962109e-04 1.999301823026e+00
8.132500000000e+02 -6.844180291783e-02 1.258117541400e-04 2.033057609433e+00
8.135000000000e+02 -6.912222439418e-02 1.297613963244e-04 2.068208259875e+00
8.137500000000e+02 -6.972268526301e-02 1.334129927570e-04 2.104713627903e+00
8.140000000000e+02 -7.023458154900e-02 1.367354171120e-04 2.142533516890e+00
8.142500000000e+02 -7.064968936573e-02 1.397016909969e-04 2.181627591927e+00
8.145000000000e+02 -7.096017730458e-02 1.422891760130e-04 2.221955261005e+00
8.147500000000e+02 -7.115864009109e-02 1.444796883731e-04 2.263475562643e+00
8.150000000000e+02 -7.123817043566e-02 1.462595548916e-04 2.306147049190e+00
8.152500000000e+02 -7.119247209473e-02 1.476196069300e-04 2.349927683373e+00
8.155000000000e+02 -7.101601235088e-02 1.485551133958e-04 2.394774760668e+00
8.157500000000e+02 -7.070421940367e-02 1.490656874709e-04 2.440644849588e+00
8.160000000000e+02 -7.025370298188e-02 1.491550826057e-04 2.487493773388e+00
8.162500000000e+02 -6.966249325014e-02 1.488310429260e-04 2.535276619829e+00
8.165000000000e+02 -6.893027602883e-02 1.481050908371e-04 2.583947783597e+00
8.167500000000e+02 -6.805860007437e-02 1.469922861042e-04 2.633461039611e+00
8.170000000000e+02 -6.705104138731e-02 1.455109856473e-04 2.683769635224e+00
8.172500000000e+02 -6.591329365329e-02 1.436825787121e-04 2.734826404259e+00
8.175000000000e+02 -6.465317380901e-02 1.415312087525e-04 2.786583889335e+00
8.177500000000e+02 -6.328053573678e-02 1.390834821261e-04 2.838994466761e+00
8.180000000000e+02 -6.180708107436e-02 1.363681417921e-04 2.892010470353e+00
8.182500000000e+02 -6.024608431879e-02 1.334157192938e-04 2.945584308187e+00
8.185000000000e+02 -5.861203702913e-02 1.302581474559e-04 2.999668567725e+00
8.187500000000e+02 -5.692024056226e-02 1.269283442057e-04 3.054216112547e+00
8.190000000000e+02 -5.518636655864e-02 1.234597650086e-04 3.109180162786e+00
8.192500000000e+02 -5.342601943801e-02 1.198859378324e-04 3.164514371075e+00
8.195000000000e+02 -5.165432586800e-02 1.162399851802e-04 3.220172887182e+00
8.197500000000e+02 -4.988557990806e-02 1.125541636774e-04 3.276110416802e+00
8.200000000000e+02 -4.813296511510e-02 1.088594285125e-04 3.332282287039e+00
8.202500000000e+02 -4.640836813742e-02 1.051850457465e-04 3.388644509272e+00
8.205000000000e+02 -4.472229128162e-02 1.015582853756e-04 3.445153847270e+00
8.207500000000e+02 -4.308386069423e-02 9.800418042580e-05 3.501767904406e+00
8.210000000000e+02 -4.150091963714e-02 9.454539274467e-05 3.558445213549e+00
8.212500000000e+02 -3.998018746991e-02 9.120218617750e-05 3.615145337377e+00
8.215000000000e+02 -3.852745788080e-02 8.799249706160e-05 3.671828991602e+00
8.217500000000e+02 -3.714780927885e-02 8.493210573071e-05 3.728458167093e+00
8.220000000000e+02 -3.584579770968e-02 8.203489276415e-05 3.784996258163e+00
8.222500000000e+02 -3.462560516696e-02 7.931315352255e-05 3.841408209802e+00
8.225000000000e+02 -3.349112625066e-02 7.677795756644e-05 3.897660643578e+00
8.227500000000e+02 -3.244597901294e-02 7.443950692407e-05 3.953722004354e+00
8.230000000000e+02 -3.149344226325e-02 7.230747703771e-05 4.009562675417e+00
8.232500000000e+02 -3.063632530969e-02 7.039129245026e-05 4.065155108475e+00
8.235000000000e+02 -2.987679112092e-02 6.870033037365e-05 4.120473914325e+00
8.237500000000e+02 -2.921615435574e-02 6.724400200486e-05 4.175495961376e+00
8.240000000000e+02 -2.865468422293e-02 6.603172443614e-05 4.230200438997e+00
8.242500000000e+02 -2.819143898586e-02 6.507276661002e-05 4.284568899560e+00
8.245000000000e+02 -2.782415626960e-02 6.437597455394e-05 4.338585294201e+00
8.247500000000e+02 -2.754921920363e-02 6.394940715665e-05 4.392235968558e+00
8.250000000000e+02 -2.736170825412e-02 6.379989320646e-05 4.445509646697e+00
8.252500000000e+02 -2.725554096517e-02 6.393255079856e-05 4.498397382354e+00
8.255000000000e+02 -2.722369156038e-02 6.435030215243e-05 4.550892508881e+00
8.257500000000e+02 -2.725847498190e-02 6.505342684798e-05 4.602990553572e+00
8.260000000000e+02 -2.735187213856e-02 6.603918624917e-05 4.654689146392e+00
8.262500000000e+02 -2.749586943291e-02 6.730155229515e-05 4.705987917768e+00
8.265000000000e+02 -2.768278397635e-02 6.883106397101e-05 4.756888379100e+00
8.267500000000e+02 -2.790554775374e-02 7.061482626264e-05 4.807393817623e+00
8.270000000000e+02 -2.815792735711e-02 7.263665751986e-05 4.857509172741e+00
8.272500000000e+02 -2.843466182164e-02 7.487737767387e-05 4.907240914497e+00
8.275000000000e+02 -2.873150913357e-02 7.731521924403e-05 4.956596942303e+00
8.277500000000e+02 -2.904519853863e-02 7.992633815410e-05 5.005586463364e+00
8.280000000000e+02 -2.937329702485e-02 8.268538689213e-05 5.054219901235e+00
8.282500000000e+02 -2.971400359777e-02 8.556611524949e-05 5.102508794096e+00
8.285000000000e+02 -3.006589324001e-02 8.854195474037e-05 5.150465701556e+00
8.287500000000e+02 -3.042763735399e-02 9.158655485583e-05 5.198104128533e+00
8.290000000000e+02 -3.079772662980e-02 9.467424641665e-05 5.245438438321e+00
8.292500000000e+02 -3.117422569222e-02 9.778037501895e-05 5.292483785509e+00
8.295000000000e+02 -3.155458106033e-02 1.008815208205e-04 5.339256041818e+00
8.297500000000e+02 -3.193550213930e-02 1.039555960158e-04 5.385771728736e+00
8.300000000000e+02 -3.231292520425e-02 1.069818177927e-04 5.432047948729e+00
8.302500000000e+02 -3.268206485606e-02 1.099405815710e-04 5.478102315994e+00
8.305000000000e+02 -3.303754593951e-02 1.128132607292e-04 5.523952881363e+00
8.307500000000e+02 -3.337360478449e-02 1.155819693470e-04 5.569618052363e+00
8.310000000000e+02 -3.368434050174e-02 1.182293176678e-04 5.615116505516e+00
8.312500000000e+02 -3.396399369545e-02 1.207381942536e-04 5.660467088106e+00
8.315000000000e+02 -3.420722698499e-02 1.230916206749e-04 5.705688715108e+00
8.317500000000e+02 -3.440938406842e-02 1.252727098730e-04 5.750800246018e+00
8.320000000000e+02 -3.456670309839e-02 1.272647276919e-04 5.795820359302e+00
8.322500000000e+02 -3.467646726148e-02 1.290512467309e-04 5.840767419909e+00
8.325000000000e+02 -3.473708155593e-02 1.306164261741e-04 5.885659325897e+00
8.327500000000e+02 -3.474806756670e-02 1.319453785159e-04 5.930513369838e+00
8.330000000000e+02 -3.470998130820e-02 1.330246119892e-04 5.975346077483e+00
8.332500000000e+02 -3.462425957717e-02 1.338425047489e-04 6.020173061397e+00
8.335000000000e+02 -3.449301017341e-02 1.343897815832e-04 6.065008879825e+00
8.337500000000e+02 -3.431876571222e-02 1.346599620959e-04 6.109866889146e+00
8.340000000000e+02 -3.410422009105e-02 1.346497358104e-04 6.154759121191e+00
8.342500000000e+02 -3.385197082048e-02 1.343592420664e-04 6.199696174970e+00
8.345000000000e+02 -3.356428975207e-02 1.337922332119e-04 6.244687108368e+00
8.347500000000e+02 -3.324293790476e-02 1.329560810551e-04 6.289739362131e+00
8.350000000000e+02 -3.288903965648e-02 1.318617377575e-04 6.334858701897e+00
8.352500000000e+02 -3.250302658555e-02 1.305234705074e-04 6.380049160966e+00
8.355000000000e+02 -3.208465115924e-02 1.289584868218e-04 6.425313015444e+00
8.357500000000e+02 -3.163306852310e-02 1.271865053257e-04 6.470650774265e+00
8.360000000000e+02 -3.114697932863e-02 1.252292561653e-04 6.516061164665e+00
8.362500000000e+02 -3.062481759965e-02 1.231099610364e-04 6.561541144415e+00
8.365000000000e+02 -3.006496873120e-02 1.208526911879e-04 6.607085921448e+00
8.367500000000e+02 -2.946600019714e-02 1.184818862406e-04 6.652688961189e+00
8.370000000000e+02 -2.882688344594e-02 1.160219055347e-04 6.698342013458e+00
8.372500000000e+02 -2.814719107339e-02 1.134965764094e-04 6.744035138288e+00
8.375000000000e+02 -2.742725497771e-02 1.109288572234e-04 6.789756713796e+00
8.377500000000e+02 -2.666827164626e-02 1.083405757347e-04 6.835493464488e+00
8.380000000000e+02 -2.587234976737e-02 1.057522653216e-04 6.881230469311e+00
8.382500000000e+02 -2.504249675492e-02 1.031830843629e-04 6.926951168146e+00
8.385000000000e+02 -2.418254656310e-02 1.006507839069e-04 6.972637370457e+00
8.387500000000e+02 -2.329703575857e-02 9.817174838170e-05 7.018269260923e+00
8.390000000000e+02 -2.239103816487e-02 9.576105923370e-05 7.063825391732e+00
8.392500000000e+02 -2.146997030883e-02 9.343256852493e-05 7.109282685967e+00
8.395000000000e+02 -2.053938244057e-02 9.119896801787e-05 7.154616433809e+00
8.397500000000e+02 -1.960474955995e-02 8.907183663306e-05 7.199800295828e+00
8.400000000000e+02 -1.867127585173e-02 8.706165315484e-05 7.244806300336e+00
8.402500000000e+02 -1.774372488399e-02 8.517776870781e-05 7.289604854766e+00
8.405000000000e+02 -1.682628460535e-02 8.342833500327e-05 7.334164758877e+00
8.407500000000e+02 -1.592247358106e-02 8.182018516473e-05 7.378453227129e+00
8.410000000000e+02 -1.503509134499e-02 8.035869109516e-05 7.422435920132e+00
8.412500000000e+02 -1.416621339215e-02 7.904760291075e-05 7.466076988829e+00
8.415000000000e+02 -1.331722594755e-02 7.788883306170e-05 7.509339126197e+00
8.417500000000e+02 -1.248889679601e-02 7.688227908237e-05 7.552183635197e+00
8.420000000000e+02 -1.168147279404e-02 7.602569927320e-05 7.594570506861e+00
8.422500000000e+02 -1.089479656249e-02 7.531455138876e-05 7.636458510989e+00
8.425000000000e+02 -1.012843039658e-02 7.474190209469e-05 7.677805297726e+00
8.427500000000e+02 -9.381781947564e-03 7.429841727968e-05 7.718567509976e+00
8.430000000000e+02 -8.654218680790e-03 7.397240867615e-05 7.758700905393e+00
8.432500000000e+02 -7.945167856015e-03 7.374996483742e-05 7.798160486212e+00
8.435000000000e+02 -7.254195116822e-03 7.361515286797e-05 7.836900634067e+00
8.437500000000e+02 -6.581056829606e-03 7.355024551992e-05 7.874875253306e+00
8.440000000000e+02 -5.925728748341e-03 7.353612155100e-05 7.912037912417e+00
8.442500000000e+02 -5.288407156794e-03 7.355266542591e-05 7.948341993093e+00
8.445000000000e+02 -4.669488816691e-03 7.357919252921e-05 7.983740835513e+00
8.447500000000e+02 -4.069531124322e-03 7.359493292652e-05 8.018187885893e+00
8.450000000000e+02 -3.489199235018e-03 7.357952881995e-05 8.051636838221e+00
8.452500000000e+02 -2.929203501906e-03 7.351353349302e-05 8.084041781771e+00
8.455000000000e+02 -2.390235900995e-03 7.337889392975e-05 8.115357338295e+00
8.457500000000e+02 -1.872908743117e-03 7.315935556301e-05 8.145538800450e+00
8.460000000000e+02 -1.377701570651e-03 7.284088595144e-05 8.174542266392e+00
8.462500000000e+02 -9.049199731520e-04 7.241201858088e-05 8.202324773674e+00
8.465000000000e+02 -4.546700650392e-04 7.186411062285e-05 8.228844422412e+00
8.467500000000e+02 -2.684814862933e-05 7.119153397400e-05 8.254060514210e+00
8.470000000000e+02 3.788506831184e-04 7.039178603141e-05 8.277933664061e+00
8.472500000000e+02 7.629096362333e-04 6.946551765269e-05 8.300425937056e+00
8.475000000000e+02 1.125951808850e-03 6.841647969896e-05 8.321500966117e+00
8.477500000000e+02 1.468690309858e-03 6.725146071238e-05 8.341124065512e+00
8.480000000000e+02 1.791871705145e-03 6.598011009915e-05 8.359262366835e+00
8.482500000000e+02 2.096213612533e-03 6.461465947352e-05 8.375884917286e+00
8.485000000000e+02 2.382344195453e-03 6.316965872941e-05 8.390962812409e+00
8.487500000000e+02 2.650744572624e-03 6.166167792998e-05 8.404469301349e+00
8.490000000000e+02 2.901698945819e-03 6.010897266534e-05 8.416379886089e+00
8.492500000000e+02 3.135257036985e-03 5.853113076398e-05 8.426672442644e+00
8.495000000000e+02 3.351208992105e-03 5.694872331960e-05 8.435327310836e+00
8.497500000000e+02 3.549075679927e-03 5.538295345836e-05 8.442327376434e+00
8.500000000000e+02 3.728117063383e-03 5.385531326635e-05 8.447658173614e+00
8.502500000000e+02 3.887356033246e-03 5.238725308238e-05 8.451307951330e+00
8.505000000000e+02 4.025618359213e-03 5.099986463614e-05 8.453267730673e+00
8.507500000000e+02 4.141589347680e-03 4.971358487696e-05 8.453531379646e+00
8.510000000000e+02 4.233881893505e-03 4.854792331904e-05 8.452095649654e+00
8.512500000000e+02 4.301114802778e-03 4.752119167806e-05 8.448960202603e+00
8.515000000000e+02 4.342000724989e-03 4.665033267917e-05 8.444127654319e+00
8.517500000000e+02 4.355435118213e-03 4.595067682936e-05 8.437603565437e+00
8.520000000000e+02 4.340589664821e-03 4.543568003265e-05 8.429396463563e+00
8.522500000000e+02 4.296999659945e-03 4.511674143651e-05 8.419517813124e+00
8.525000000000e+02 4.224649401329e-03 4.500307711516e-05 8.407982012811e+00
8.527500000000e+02 4.124045116358e-03 4.510157040713e-05 8.394806344433e+00
8.530000000000e+02 3.996279985909e-03 4.541661833957e-05 8.380010945313e+00
8.532500000000e+02 3.843080939568e-03 4.595001613736e-05 8.363618735702e+00
8.535000000000e+02 3.666842139339e-03 4.670085490485e-05 8.345655364029e+00
8.537500000000e+02 3.470637413147e-03 4.766544807561e-05 8.326149120110e+00
8.540000000000e+02 3.258213019634e-03 4.883728248045e-05 8.305130838637e+00
8.542500000000e+02 3.033962461236e-03 5.020699215996e-05 8.282633803584e+00
8.545000000000e+02 2.802879713010e-03 5.176237005017e-05 8.258693625316e+00
8.547500000000e+02 2.570495692950e-03 5.348840613714e-05 8.233348114563e+00
8.550000000000e+02 2.342797250846e-03 5.536736721357e-05 8.206637137568e+00
8.552500000000e+02 2.126134165791e-03 5.737896080107e-05 8.178602471174e+00
8.555000000000e+02 1.927112496031e-03 5.950047489506e-05 8.149287635405e+00
8.557500000000e+02 1.752479868574e-03 6.170698379362e-05 8.118737721511e+00
8.560000000000e+02 1.609004238705e-03 6.397160861604e-05 8.086999209833e+00
8.562500000000e+02 1.503348016698e-03 6.626581843550e-05 8.054119775087e+00
8.565000000000e+02 1.441942604673e-03 6.855984026988e-05 8.020148091386e+00
8.567500000000e+02 1.430862490561e-03 7.082298304717e-05 7.985133622764e+00
8.570000000000e+02 1.475703819826e-03 7.302406681536e-05 7.949126412482e+00
8.572500000000e+02 1.581468088438e-03 7.513189159947e-05 7.912176865719e+00
8.575000000000e+02 1.752455075677e-03 7.711561902762e-05 7.874335533660e+00
8.577500000000e+02 1.992163915040e-03 7.894530446598e-05 7.835652891480e+00
8.580000000000e+02 2.303207041650e-03 8.059236827726e-05 7.796179121565e+00
8.582500000000e+02 2.687236036893e-03 8.203004895138e-05 7.755963896051e+00
8.585000000000e+02 3.144881752570e-03 8.323384669456e-05 7.715056165032e+00
8.587500000000e+02 3.675710168223e-03 8.418197035512e-05 7.673503950723e+00
8.590000000000e+02 4.278193132896e-03 8.485567917002e-05 7.631354149488e+00
8.592500000000e+02 4.949696491295e-03 8.523959565485e-05 7.588652343282e+00
8.595000000000e+02 5.686484538791e-03 8.532207226755e-05 7.545442622848e+00
8.597500000000e+02 6.483741677793e-03 8.509541915552e-05 7.501767424900e+00
8.600000000000e+02 7.335611661771e-03 8.455608053320e-05 7.457667382267e+00
8.602500000000e+02 8.235253449715e-03 8.370475326322e-05 7.413181191917e+00
8.605000000000e+02 9.174914147748e-03 8.254644414532e-05 7.368345499225e+00
8.607500000000e+02 1.014601785884e-02 8.109045909152e-05 7.323194802651e+00
8.610000000000e+02 1.113927086924e-02 7.935032787287e-05 7.277761374181e+00
8.612500000000e+02 1.214478083690e-02 7.734366032111e-05 7.232075203124e+00
8.615000000000e+02 1.315218987216e-02 7.509194062946e-05 7.186163957963e+00
8.617500000000e+02 1.415081870110e-02 7.262025970917e-05 7.140052971649e+00
8.620000000000e+02 1.512982233068e-02 6.995699400819e-05 7.093765241060e+00
8.622500000000e+02 1.607835147122e-02 6.713343002879e-05 7.047321454863e+00
8.625000000000e+02 1.698572118149e-02 6.418334403971e-05 7.000740031838e+00
8.627500000000e+02 1.784158032107e-02 6.114253987571e-05 6.954037183586e+00
8.630000000000e+02 1.863607974210e-02 5.804836438045e-05 6.907226995100e+00
8.632500000000e+02 1.936003847222e-02 5.493919400465e-05 6.860321514131e+00
8.635000000000e+02 2.000509912813e-02 5.185390250412e-05 6.813330865825e+00
8.637500000000e+02 2.056387604073e-02 4.883132293323e-05 6.766263369386e+00
8.640000000000e+02 2.103008732440e-02 4.590970444396e-05 6.719125673112e+00
8.642500000000e+02 2.139867000179e-02 4.312618794453e-05 6.671922898841e+00
8.645000000000e+02 2.166587788502e-02 4.051629615978e-05 6.624658786799e+00
8.647500000000e+02 2.182935461932e-02 3.811345106194e-05 6.577335853237e+00
8.650000000000e+02 2.188818385325e-02 3.594852437969e-05 6.529955546686e+00
8.652500000000e+02 2.184291167197e-02 3.404943108873e-05 6.482518409966e+00
8.655000000000e+02 2.169554498811e-02 3.244076643555e-05 6.435024232616e+00
8.657500000000e+02 2.144951848700e-02 3.114350194930e-05 6.387472211890e+00
8.660000000000e+02 2.110963868373e-02 3.017472345879e-05 6.339861097427e+00
8.662500000000e+02 2.068199951146e-02 2.954743976008e-05 6.292189336904e+00
8.665000000000e+02 2.017387406350e-02 2.927044889994e-05 6.244455213429e+00
8.667500000000e+02 1.959358705595e-02 2.934825759843e-05 6.196656966038e+00
8.670000000000e+02 1.895036506958e-02 2.978106652624e-05 6.148792910430e+00
8.672500000000e+02 1.825417487971e-02 3.056480477298e-05 6.100861536529e+00
8.675000000000e+02 1.751554664665e-02 3.169122318891e-05 6.052861604677e+00
8.677500000000e+02 1.674539205622e-02 3.314802795334e-05 6.004792217993e+00
8.680000000000e+02 1.595481570221e-02 3.491910237410e-05 5.956652891459e+00
8.682500000000e+02 1.515492876105e-02 3.698473471755e-05 5.908443597379e+00
8.685000000000e+02 1.435666432830e-02 3.932187090588e-05 5.860164806320e+00
8.687500000000e+02 1.357060196666e-02 4.190443138505e-05 5.811817505668e+00
8.690000000000e+02 1.280680186596e-02 4.470365788514e-05 5.763403210329e+00
8.692500000000e+02 1.207465335750e-02 4.768845697839e-05 5.714923959993e+00
8.695000000000e+02 1.138274051364e-02 5.082578877921e-05 5.666382299261e+00
8.697500000000e+02 1.073872614217e-02 5.408105303856e-05 5.617781250760e+00
8.700000000000e+02 1.014925632597e-02 5.741855540903e-05 5.569124276918e+00
8.702500000000e+02 9.619886873256e-03 6.080185893273e-05 5.520415227876e+00
8.705000000000e+02 9.155032063482e-03 6.419419721440e-05 5.471658285083e+00
8.707500000000e+02 8.757936303004e-03 6.755888472862e-05 5.422857894942e+00
8.710000000000e+02 8.430668311007e-03 7.085971569173e-05 5.374018696402e+00
8.712500000000e+02 8.174137395239e-03 7.406137264290e-05 5.325145445671e+00
8.715000000000e+02 7.988131002204e-03 7.712973105117e-05 5.276242933614e+00
8.717500000000e+02 7.871372408313e-03 8.003223847983e-05 5.227315905404e+00
8.720000000000e+02 7.821597066342e-03 8.273826604549e-05 5.178368977611e+00
8.722500000000e+02 7.835646232727e-03 8.521939854347e-05 5.129406558329e+00
8.725000000000e+02 7.909576162476e-03 8.744970967714e-05 5.080432767541e+00
8.727500000000e+02 8.038780744191e-03 8.940600406906e-05 5.031451365569e+00
8.730000000000e+02 8.218125639817e-03 9.106803936856e-05 4.982465684763e+00
8.732500000000e+02 8.442090912519e-03 9.241870544266e-05 4.933478570961e+00
8.735000000000e+02 8.704920066993e-03 9.344416490437e-05 4.884492332785e+00
8.737500000000e+02 9.000771905248e-03 9.413397068328e-05 4.835508702227e+00
8.740000000000e+02 9.323871898013e-03 9.448113725527e-05 4.786528805433e+00
8.742500000000e+02 9.668660446746e-03 9.448217214475e-05 4.737553148022e+00
8.745000000000e+02 1.002993296274e-02 9.413707167880e-05 4.688581610325e+00
8.747500000000e+02 1.040297019034e-02 9.344927570390e-05 4.639613460037e+00
8.750000000000e+02 1.078365370809e-02 9.242557936640e-05 4.590647376157e+00
8.752500000000e+02 1.116856407816e-02 9.107600874467e-05 4.541681485585e+00
8.755000000000e+02 1.155505982984e-02 8.941365981122e-05 4.492713418104e+00
8.757500000000e+02 1.194133333856e-02 8.745450140440e-05 4.443740369633e+00
8.760000000000e+02 1.232644322355e-02 8.521714579204e-05 4.394759180972e+00
8.762500000000e+02 1.271032103533e-02 8.272259114861e-05 4.345766423740e+00
8.765000000000e+02 1.309375329182e-02 7.999393921512e-05 4.296758504918e+00
8.767500000000e+02 1.347833656814e-02 7.705609319872e-05 4.247731768709e+00
8.770000000000e+02 1.386640915137e-02 7.393544166098e-05 4.198682617775e+00
8.772500000000e+02 1.426095850554e-02 7.065953315477e-05 4.149607632039e+00
8.775000000000e+02 1.466550755129e-02 6.725674768560e-05 4.100503690737e+00
8.777500000000e+02 1.508398291844e-02 6.375597236991e-05 4.051368105968e+00
8.780000000000e+02 1.552056680849e-02 6.018628313806e-05 4.002198742080e+00
8.782500000000e+02 1.597953792093e-02 5.657664132350e-05 3.952994148587e+00
8.785000000000e+02 1.646510372306e-02 5.295560715696e-05 3.903753673675e+00
8.787500000000e+02 1.698122966386e-02 4.935107641629e-05 3.854477587284e+00
8.790000000000e+02 1.753146881185e-02 4.579004032326e-05 3.805167186835e+00
8.792500000000e+02 1.811879698673e-02 4.229838268130e-05 3.755824894792e+00
8.795000000000e+02 1.874545722947e-02 3.890069470772e-05 3.706454355373e+00
8.797500000000e+02 1.941281810242e-02 3.562012485125e-05 3.657060511570e+00
8.800000000000e+02 2.012124991244e-02 3.247825788369e-05 3.607649671150e+00
8.802500000000e+02 2.087002141663e-02 2.949502675520e-05 3.558229570514e+00
8.805000000000e+02 2.165722167262e-02 2.668864376640e-05 3.508809412790e+00
8.807500000000e+02 2.247970741314e-02 2.407556240822e-05 3.459399908371e+00
8.810000000000e+02 2.333307959878e-02 2.167045487794e-05 3.410013295038e+00
8.812500000000e+02 2.421168962554e-02 1.948620055200e-05 3.360663349136e+00
8.815000000000e+02 2.510867457005e-02 1.753389799447e-05 3.311365394694e+00
8.817500000000e+02 2.601602361999e-02 1.582287408350e-05 3.262136294053e+00
8.820000000000e+02 2.692467195836e-02 1.436070377966e-05 3.212994442502e+00
8.822500000000e+02 2.782462333722e-02 1.315322351178e-05 3.163959748563e+00
8.825000000000e+02 2.870509714510e-02 1.220454678005e-05 3.115053616587e+00
8.827500000000e+02 2.955469853742e-02 1.151707428737e-05 3.066298925976e+00
8.830000000000e+02 3.036160874491e-02 1.109149549686e-05 3.017720005466e+00
8.832500000000e+02 3.111379145822e-02 1.092678863876e-05 2.969342612761e+00
8.835000000000e+02 3.179921235483e-02 1.102021169314e-05 2.921193909576e+00
8.837500000000e+02 3.240606760360e-02 1.136729278584e-05 2.873302442416e+00
8.840000000000e+02 3.292301698656e-02 1.196181675819e-05 2.825698121163e+00
8.842500000000e+02 3.333941809703e-02 1.279581289904e-05 2.778412202357e+00
8.845000000000e+02 3.364555644951e-02 1.385954613703e-05 2.731477271830e+00
8.847500000000e+02 3.383286714328e-02 1.514151530910e-05 2.684927228720e+00
8.850000000000e+02 3.389414485345e-02 1.662845795392e-05 2.638797270078e+00
8.852500000000e+02 3.382373609612e-02 1.830536692904e-05 2.593123873426e+00
8.855000000000e+02 3.361771012266e-02 2.015552137935e-05 2.547944777303e+00
8.857500000000e+02 3.327400584512e-02 2.216052846052e-05 2.503298957793e+00
8.860000000000e+02 3.279254856631e-02 2.430038303497e-05 2.459226599204e+00
8.862500000000e+02 3.217533530583e-02 2.655354177294e-05 2.415769057350e+00
8.865000000000e+02 3.142648414951e-02 2.889701519174e-05 2.372968814175e+00
8.867500000000e+02 3.055224825975e-02 3.130647229072e-05 2.330869420659e+00
8.870000000000e+02 2.956098980781e-02 3.375636497735e-05 2.289515428105e+00
8.872500000000e+02 2.846311507004e-02 3.622006793544e-05 2.248952305950e+00
8.875000000000e+02 2.727097255823e-02 3.867003344751e-05 2.209226343403e+00
8.877500000000e+02 2.599871173164e-02 4.107796312072e-05 2.170384537339e+00
8.880000000000e+02 2.466210913993e-02 4.341499570393e-05 2.132474462038e+00
8.882500000000e+02 2.327836156611e-02 4.565191380121e-05 2.095544123923e+00
8.885000000000e+02 2.186585194057e-02 4.775936744325e-05 2.059641800236e+00
8.887500000000e+02 2.044389340105e-02 4.970811371918e-05 2.024815860858e+00
8.890000000000e+02 1.903245441960e-02 5.146927775934e-05 1.991114577690e+00
8.892500000000e+02 1.765187312498e-02 5.301462942622e-05 1.958585918838e+00
8.895000000000e+02 1.632256402627e-02 5.431688024912e-05 1.927277333428e+00
8.897500000000e+02 1.506472451410e-02 5.534999557805e-05 1.897235525011e+00
8.900000000000e+02 1.389804478337e-02 5.608952236671e-05 1.868506219789e+00
8.902500000000e+02 1.284142698374e-02 5.651292964451e-05 1.841133928265e+00
8.905000000000e+02 1.191271685800e-02 5.659995663954e-05 1.815161705936e+00
8.907500000000e+02 1.112845173728e-02 5.633296434185e-05 1.790630914696e+00
8.910000000000e+02 1.050362731922e-02 5.569728702340e-05 1.767580985899e+00
8.912500000000e+02 1.005148543240e-02 5.468157464261e-05 1.746049190451e+00
8.915000000000e+02 9.783324623576e-03 5.327812938416e-05 1.726070417529e+00
8.917500000000e+02 9.708333705504e-03 5.148316803599e-05 1.707676961384e+00
8.920000000000e+02 9.833450811144e-03 4.929711847246e-05 1.690898324565e+00
8.922500000000e+02 1.016324641585e-02 4.672485106533e-05 1.675761031894e+00
8.925000000000e+02 1.069983275467e-02 4.377583801737e-05 1.662288463457e+00
8.927500000000e+02 1.144279978499e-02 4.046428466292e-05 1.650500705968e+00
8.930000000000e+02 1.238917639213e-02 3.680919327609e-05 1.640414419763e+00
8.932500000000e+02 1.353342154686e-02 3.283431093151e-05 1.632042731777e+00
8.935000000000e+02 1.486744107397e-02 2.856804448192e-05 1.625395143910e+00
8.937500000000e+02 1.638063542005e-02 2.404328145594e-05 1.620477467477e+00
8.940000000000e+02 1.805997755515e-02 1.929712711504e-05 1.617291780708e+00
8.942500000000e+02 1.989011895299e-02 1.437056838019e-05 1.615836404507e+00
8.945000000000e+02 2.185352973502e-02 9.308048041889e-06 1.616105908734e+00
8.947500000000e+02 2.393066603331e-02 4.156976826625e-06 1.618091134605e+00
8.950000000000e+02 2.610016970691e-02 -1.032827480318e-06 1.621779245287e+00
8.952500000000e+02 2.833909651206e-02 -6.209757792613e-06 1.627153799688e+00
8.955000000000e+02 3.062316946527e-02 -1.132107851259e-05 1.634194844205e+00
8.957500000000e+02 3.292705840620e-02 -1.631362538257e-05 1.642879030845e+00
8.960000000000e+02 3.522468005875e-02 -2.113452825453e-05 1.653179756492e+00
8.962500000000e+02 3.748951501772e-02 -2.573193994276e-05 1.665067316863e+00
8.965000000000e+02 3.969493850595e-02 -3.005576357584e-05 1.678509086587e+00
8.967500000000e+02 4.181455978989e-02 -3.405836125062e-05 1.693469708808e+00
8.970000000000e+02 4.382256381785e-02 -3.769522816280e-05 1.709911307629e+00
8.972500000000e+02 4.569405338671e-02 -4.092562812194e-05 1.727793707714e+00
8.975000000000e+02 4.740538096677e-02 -4.371316480023e-05 1.747074672094e+00
8.977500000000e+02 4.893447026790e-02 -4.602629182629e-05 1.767710146275e+00
8.980000000000e+02 5.026112189387e-02 -4.783875153022e-05 1.789654511815e+00
8.982500000000e+02 5.136729127100e-02 -4.912991727524e-05 1.812860848544e+00
8.985000000000e+02 5.223734899880e-02 -4.988507155337e-05 1.837281198945e+00
8.987500000000e+02 5.285830106886e-02 -5.009556914184e-05 1.862866838098e+00
8.990000000000e+02 5.321998736689e-02 -4.975894139667e-05 1.889568543986e+00
8.992500000000e+02 5.331523206056e-02 -4.887888102922e-05 1.917336868294e+00
8.995000000000e+02 5.313996832000e-02 -4.746517372836e-05 1.946122406103e+00
8.997500000000e+02 5.269331491552e-02 -4.553352821143e-05 1.975876062290e+00
9.000000000000e+02 5.197761124507e-02 -4.310533077084e-05 2.006549312240e+00
9.002500000000e+02 5.099841894828e-02 -4.020735070523e-05 2.038094458635e+00
9.005000000000e+02 4.976447234437e-02 -3.687135844777e-05 2.070464878248e+00
9.007500000000e+02 4.828758654906e-02 -3.313369136465e-05 2.103615257950e+00
9.010000000000e+02 4.658253110195e-02 -2.903478498381e-05 2.137501822273e+00
9.012500000000e+02 4.466685337681e-02 -2.461863700748e-05 2.172082543283e+00
9.015000000000e+02 4.256066697645e-02 -1.993224252814e-05 2.207317336382e+00
9.017500000000e+02 4.028639839922e-02 -1.502498559564e-05 2.243168234835e+00
9.020000000000e+02 3.786850471221e-02 -9.948016399308e-06 2.279599548374e+00
9.022500000000e+02 3.533315343538e-02 -4.753590301942e-06 2.316577994520e+00
9.025000000000e+02 3.270787651981e-02 5.056044168061e-07 2.354072804877e+00
9.027500000000e+02 3.002120419709e-02 5.777123821077e-06 2.392055809229e+00
9.030000000000e+02 2.730227795348e-02 1.100945478388e-05 2.430501486934e+00
9.032500000000e+02 2.458045372333e-02 1.615268927749e-05 2.469386989273e+00
9.035000000000e+02 2.188490037178e-02 2.115917785964e-05 2.508692136548e+00
9.037500000000e+02 1.924419949874e-02 2.598416353108e-05 2.548399378445e+00
9.040000000000e+02 1.668595363799e-02 3.058637275280e-05 2.588493731842e+00
9.042500000000e+02 1.423641144617e-02 3.492855111681e-05 2.628962683296e+00
9.045000000000e+02 1.192011295984e-02 3.897794497115e-05 2.669796071055e+00
9.047500000000e+02 9.759566353244e-03 4.270670103149e-05 2.710985935589e+00
9.050000000000e+02 7.774955526334e-03 4.609219127635e-05 2.752526353556e+00
9.052500000000e+02 5.983889166393e-03 4.911724501799e-05 2.794413248221e+00
9.055000000000e+02 4.401193403770e-03 5.177029905021e-05 2.836644183480e+00
9.057500000000e+02 3.038747184258e-03 5.404542669077e-05 2.879218148674e+00
9.060000000000e+02 1.905368797294e-03 5.594227878028e-05 2.922135330720e+00
9.062500000000e+02 1.006751925501e-03 5.746592416758e-05 2.965396880662e+00
9.065000000000e+02 3.454457768192e-04 5.862660890746e-05 3.009004682978e+00
9.067500000000e+02 -7.911017944726e-05 5.943941578385e-05 3.052961120515e+00
9.070000000000e+02 -2.705128134413e-04 5.992384715653e-05 3.097268851572e+00
9.072500000000e+02 -2.352740753935e-04 6.010333826256e-05 3.141930591566e+00
9.075000000000e+02 1.733979464349e-05 6.000472772888e-05 3.186948906447e+00
9.077500000000e+02 4.754997169223e-04 5.965768254126e-05 3.232326025400e+00
9.080000000000e+02 1.125044016939e-03 5.909407751450e-05 3.278063663315e+00
9.082500000000e+02 1.949728314106e-03 5.834737746951e-05 3.324162868999e+00
9.085000000000e+02 2.931502494648e-03 5.745200291896e-05 3.370623888710e+00
9.087500000000e+02 4.050804431318e-03 5.644270652272e-05 3.417446050709e+00
9.090000000000e+02 5.286863493376e-03 5.535397645454e-05 3.464627675654e+00
9.092500000000e+02 6.618015569154e-03 5.421946070036e-05 3.512166004110e+00
9.095000000000e+02 8.022019846959e-03 5.307143430011e-05 3.560057148299e+00
9.097500000000e+02 9.476375367324e-03 5.194031168862e-05 3.608296062020e+00
9.100000000000e+02 1.095863174666e-02 5.085421222312e-05 3.656876535258e+00
9.102500000000e+02 1.244669183405e-02 4.983857998531e-05 3.705791203351e+00
9.105000000000e+02 1.391909997240e-02 4.891586835432e-05 3.755031573726e+00
9.107500000000e+02 1.535531563168e-02 4.810527981955e-05 3.804588072767e+00
9.110000000000e+02 1.673596401212e-02 4.742258123802e-05 3.854450100448e+00
9.112500000000e+02 1.804306693609e-02 4.687997130112e-05 3.904606103497e+00
9.115000000000e+02 1.926024516786e-02 4.648601813717e-05 3.955043654911e+00
9.117500000000e+02 2.037289133848e-02 4.624566319097e-05 4.005749542659e+00
9.120000000000e+02 2.136831661859e-02 4.616027767990e-05 4.056709868229e+00
9.122500000000e+02 2.223585841769e-02 4.622779325392e-05 4.107910146034e+00
9.125000000000e+02 2.296696196207e-02 4.644287066630e-05 4.159335410550e+00
9.127500000000e+02 2.355522088350e-02 4.679714058983e-05 4.210970321993e+00
9.130000000000e+02 2.399638884004e-02 4.727948139374e-05 4.262799274926e+00
9.132500000000e+02 2.428835793485e-02 4.787634361730e-05 4.314806505502e+00
9.135000000000e+02 2.443110099692e-02 4.857212464543e-05 4.366976196117e+00
9.137500000000e+02 2.442659094032e-02 4.934956194402e-05 4.419292578260e+00
9.140000000000e+02 2.427868623568e-02 5.019016961635e-05 4.471740030768e+00
9.142500000000e+02 2.399299849648e-02 5.107468052626e-05 4.524303173731e+00
9.145000000000e+02 2.357673552362e-02 5.198350932872e-05 4.576966956883e+00
9.147500000000e+02 2.303852824531e-02 5.289721596949e-05 4.629716742534e+00
9.150000000000e+02 2.238824735318e-02 5.379695673507e-05 4.682538381153e+00
9.152500000000e+02 2.163680823051e-02 5.466492441247e-05 4.735418280880e+00
9.155000000000e+02 2.079597238507e-02 5.548475045242e-05 4.788343469410e+00
9.157500000000e+02 1.987814739539e-02 5.624188390616e-05 4.841301648036e+00
9.160000000000e+02 1.889618845559e-02 5.692395797974e-05 4.894281238870e+00
9.162500000000e+02 1.786320583474e-02 5.752101661199e-05 4.947271421829e+00
9.165000000000e+02 1.679237891733e-02 5.802574713162e-05 5.000262165172e+00
9.167500000000e+02 1.569678055474e-02 5.843363822558e-05 5.053244246199e+00
9.170000000000e+02 1.458921265089e-02 5.874306589171e-05 5.106209263054e+00
9.172500000000e+02 1.348205506582e-02 5.895531070332e-05 5.159149638441e+00
9.175000000000e+02 1.238712725022e-02 5.907452309684e-05 5.212058611591e+00
9.177500000000e+02 1.131556498872e-02 5.910755192792e-05 5.264930223115e+00
9.180000000000e+02 1.027771114507e-02 5.906379564133e-05 5.317759288816e+00
9.182500000000e+02 9.283022331280e-03 5.895496705555e-05 5.370541365135e+00
9.185000000000e+02 8.339987943634e-03 5.879479525056e-05 5.423272702746e+00
9.187500000000e+02 7.456066494649e-03 5.859868182256e-05 5.475950193912e+00
9.190000000000e+02 6.637633302223e-03 5.838333221650e-05 5.528571307701e+00
9.192500000000e+02 5.889944112091e-03 5.816635514830e-05 5.581134018652e+00
9.195000000000e+02 5.217112440551e-03 5.796584525872e-05 5.633636727143e+00
9.197500000000e+02 4.622098301642e-03 5.779996276192e-05 5.686078170760e+00
9.200000000000e+02 4.106713413471e-03 5.768650685056e-05 5.738457331493e+00
9.202500000000e+02 3.671636485191e-03 5.764250730411e-05 5.790773334853e+00
9.205000000000e+02 3.316443845682e-03 5.768382822652e-05 5.843025346118e+00
9.207500000000e+02 3.039651745300e-03 5.782480097397e-05 5.895212462080e+00
9.210000000000e+02 2.838772326554e-03 5.807788499115e-05 5.947333601093e+00
9.212500000000e+02 2.710379947452e-03 5.845337687793e-05 5.999387390526e+00
9.215000000000e+02 2.650190767579e-03 5.895915139109e-05 6.051372055219e+00
9.217500000000e+02 2.653152844545e-03 5.960044502495e-05 6.103285306603e+00
9.220000000000e+02 2.713544785047e-03 6.037970927281e-05 6.155124233105e+00
9.222500000000e+02 2.825084187114e-03 6.129650085848e-05 6.206885194393e+00
9.225000000000e+02 2.981042877925e-03 6.234742917002e-05 6.258563719411e+00
9.227500000000e+02 3.174366888589e-03 6.352616101279e-05 6.310154409011e+00
9.230000000000e+02 3.397801038243e-03 6.482348001730e-05 6.361650845012e+00
9.232500000000e+02 3.644015101009e-03 6.622740216339e-05 6.413045505791e+00
9.235000000000e+02 3.905729573831e-03 6.772334415997e-05 6.464329689468e+00
9.237500000000e+02 4.175839729507e-03 6.929434389630e-05 6.515493445615e+00
9.240000000000e+02 4.447535129133e-03 7.092133025099e-05 6.566525515890e+00
9.242500000000e+02 4.714412945223e-03 7.258343292957e-05 6.617413284447e+00
9.245000000000e+02 4.970582580928e-03 7.425833285601e-05 6.668142738546e+00
9.247500000000e+02 5.210759718268e-03 7.592264437242e-05 6.718698439826e+00
9.250000000000e+02 5.430347793660e-03 7.755232779064e-05 6.769063506557e+00
9.252500000000e+02 5.625504674069e-03 7.912311646552e-05 6.819219606410e+00
9.255000000000e+02 5.793193854103e-03 8.061095075265e-05 6.869146961437e+00
9.257500000000e+02 5.931217536871e-03 8.199241704618e-05 6.918824363170e+00
9.260000000000e+02 6.038230998203e-03 8.324518047906e-05 6.968229198113e+00
9.262500000000e+02 6.113738569689e-03 8.434839660512e-05 7.017337485304e+00
9.265000000000e+02 6.158068728065e-03 8.528309905800e-05 7.066123921319e+00
9.267500000000e+02 6.172331400877e-03 8.603256057652e-05 7.114561937015e+00
9.270000000000e+02 6.158355307840e-03 8.658264324135e-05 7.162623760355e+00
9.272500000000e+02 6.118609513907e-03 8.692203087435e-05 7.210280489682e+00
9.275000000000e+02 6.056108053202e-03 8.704246170529e-05 7.257502171344e+00
9.277500000000e+02 5.974302628179e-03 8.693891256567e-05 7.304257886500e+00
9.280000000000e+02 5.876963448292e-03 8.660970086119e-05 7.350515840574e+00
9.282500000000e+02 5.768053697036e-03 8.605651458959e-05 7.396243460663e+00
9.285000000000e+02 5.651598734264e-03 8.528442823058e-05 7.441407493756e+00
9.287500000000e+02 5.531555774970e-03 8.430183204611e-05 7.485974112206e+00
9.290000000000e+02 5.411685819447e-03 8.312030458490e-05 7.529909018223e+00
9.292500000000e+02 5.295433176272e-03 8.175445886266e-05 7.573177554372e+00
9.295000000000e+02 5.185814888196e-03 8.022169783606e-05 7.615744813798e+00
9.297500000000e+02 5.085323976980e-03 7.854195720744e-05 7.657575751227e+00
9.300000000000e+02 4.995849556038e-03 7.673740684036e-05 7.698635297962e+00
9.302500000000e+02 4.918615617262e-03 7.483208544901e-05 7.738888474212e+00
9.305000000000e+02 4.854140739329e-03 7.285158007345e-05 7.778300503012e+00
9.307500000000e+02 4.802219566362e-03 7.082265820599e-05 7.816836923654e+00
9.310000000000e+02 4.761926627860e-03 6.877288407339e-05 7.854463703171e+00
9.312500000000e+02 4.731642058132e-03 6.673023497497e-05 7.891147349299e+00
9.315000000000e+02 4.709098300966e-03 6.472272355312e-05 7.926855019122e+00
9.317500000000e+02 4.691446056266e-03 6.277802737079e-05 7.961554626834e+00
9.320000000000e+02 4.675337038836e-03 6.092313218115e-05 7.995214949294e+00
9.322500000000e+02 4.657020993299e-03 5.918399102081e-05 8.027805727327e+00
9.325000000000e+02 4.632452912503e-03 5.758520227314e-05 8.059297766162e+00
9.327500000000e+02 4.597407699350e-03 5.614971893214e-05 8.089663029629e+00
9.330000000000e+02 4.547597733964e-03 5.489857163368e-05 8.118874731599e+00
9.332500000000e+02 4.478790014298e-03 5.385059791438e-05 8.146907421190e+00
9.335000000000e+02 4.386917922073e-03 5.302227521592e-05 8.173737065510e+00
9.337500000000e+02 4.268185870888e-03 5.242753941703e-05 8.199341123158e+00
9.340000000000e+02 4.119161578187e-03 5.207759743875e-05 8.223698615358e+00
9.342500000000e+02 3.936855421242e-03 5.198081236776e-05 8.246790186943e+00
9.345000000000e+02 3.718782532064e-03 5.214261723080e-05 8.268598163383e+00
9.347500000000e+02 3.463007949435e-03 5.256546194252e-05 8.289106598096e+00
9.350000000000e+02 3.168173569829e-03 5.324879599639e-05 8.308301311557e+00
9.352500000000e+02 2.833505886206e-03 5.418908733601e-05 8.326169923895e+00
9.355000000000e+02 2.458806868595e-03 5.537987701340e-05 8.342701876475e+00
9.357500000000e+02 2.044428765254e-03 5.681188817028e-05 8.357888443760e+00
9.360000000000e+02 1.591233039599e-03 5.847315241642e-05 8.371722738215e+00
9.362500000000e+02 1.100539331464e-03 6.034916830400e-05 8.384199701251e+00
9.365000000000e+02 5.740630166243e-04 6.242312393490e-05 8.395316088013e+00
9.367500000000e+02 1.384791078049e-05 6.467613480582e-05 8.405070439311e+00
9.370000000000e+02 -5.778040696655e-04 6.708750837456e-05 8.413463043782e+00
9.372500000000e+02 -1.198404828107e-03 6.963504171684e-05 8.420495892362e+00
9.375000000000e+02 -1.845347663995e-03 7.229534017772e-05 8.426172621332e+00
9.377500000000e+02 -2.515969275651e-03 7.504415381035e-05 8.430498447321e+00
9.380000000000e+02 -3.207605226505e-03 7.785672837737e-05 8.433480095485e+00
9.382500000000e+02 -3.917634072171e-03 8.070816282718e-05 8.435125719462e+00
9.385000000000e+02 -4.643510259688e-03 8.357376473433e-05 8.435444816222e+00
9.387500000000e+02 -5.382786065900e-03 8.642938199180e-05 8.434448136199e+00
9.390000000000e+02 -6.133119667884e-03 8.925173802826e-05 8.432147589959e+00
9.392500000000e+02 -6.892271835274e-03 9.201874539924e-05 8.428556152803e+00
9.395000000000e+02 -7.658090588872e-03 9.470978773352e-05 8.423687769495e+00
9.397500000000e+02 -8.428487040055e-03 9.730596057386e-05 8.417557258278e+00
9.400000000000e+02 -9.201401954929e-03 9.979028974341e-05 8.410180218273e+00
9.402500000000e+02 -9.974767053516e-03 1.021479097732e-04 8.401572939190e+00
9.405000000000e+02 -1.074646227377e-02 1.043661893911e-04 8.391752316957e+00
9.407500000000e+02 -1.151427311208e-02 1.064347923584e-04 8.380735771414e+00
9.410000000000e+02 -1.227584867891e-02 1.083457081164e-04 8.368541174440e+00
9.412500000000e+02 -1.302866542116e-02 1.100932325077e-04 8.355186779997e+00
9.415000000000e+02 -1.376999712422e-02 1.116738930357e-04 8.340691164047e+00
9.417500000000e+02 -1.449689423780e-02 1.130863905043e-04 8.325073171635e+00
9.420000000000e+02 -1.520617474563e-02 1.143314392096e-04 8.308351866784e+00
9.422500000000e+02 -1.589442649349e-02 1.154115703879e-04 8.290546494426e+00
9.425000000000e+02 -1.655802342803e-02 1.163309053493e-04 8.271676441714e+00
9.427500000000e+02 -1.719315431023e-02 1.170949885596e-04 8.251761210236e+00
9.430000000000e+02 -1.779586455554e-02 1.177105405296e-04 8.230820388311e+00
9.432500000000e+02 -1.836210982524e-02 1.181851824335e-04 8.208873626169e+00
9.435000000000e+02 -1.888781930582e-02 1.185271974260e-04 8.185940617581e+00
9.437500000000e+02 -1.936896785155e-02 1.187452968205e-04 8.162041076094e+00
9.440000000000e+02 -1.980165294901e-02 1.188483390877e-04 8.137194718245e+00
9.442500000000e+02 -2.018217548405e-02 1.188451320287e-04 8.111421239604e+00
9.445000000000e+02 -2.050712014689e-02 1.187442476557e-04 8.084740293574e+00
9.447500000000e+02 -2.077343306896e-02 1.185538339288e-04 8.057171468164e+00
9.450000000000e+02 -2.097849469486e-02 1.182814635362e-04 8.028734256345e+00
9.452500000000e+02 -2.112018403561e-02 1.179340144744e-04 7.999448027878e+00
9.455000000000e+02 -2.119693313653e-02 1.175175837661e-04 7.969331996335e+00
9.457500000000e+02 -2.120776983310e-02 1.170374306721e-04 7.938405183071e+00
9.460000000000e+02 -2.115234686365e-02 1.164979489480e-04 7.906686381177e+00
9.462500000000e+02 -2.103095830125e-02 1.159026812682e-04 7.874194112940e+00
9.465000000000e+02 -2.084454099230e-02 1.152543543760e-04 7.840946590152e+00
9.467500000000e+02 -2.059466291832e-02 1.145549434758e-04 7.806961671190e+00
9.470000000000e+02 -2.028349865750e-02 1.138057644480e-04 7.772256818764e+00
9.472500000000e+02 -1.991379349170e-02 1.130076143337e-04 7.736849057918e+00
9.475000000000e+02 -1.948881791018e-02 1.121607895073e-04 7.700754934887e+00
9.477500000000e+02 -1.901231308599e-02 1.112652939823e-04 7.663990480604e+00
9.480000000000e+02 -1.848843200358e-02 1.103209946343e-04 7.626571171919e+00
9.482500000000e+02 -1.792167545034e-02 1.093277570055e-04 7.588511900410e+00
9.485000000000e+02 -1.731682564126e-02 1.082855781365e-04 7.549826945717e+00
9.487500000000e+02 -1.667888177807e-02 1.071947123711e-04 7.510529947817e+00
9.490000000000e+02 -1.601299553880e-02 1.060558035564e-04 7.470633889060e+00
9.492500000000e+02 -1.532440962653e-02 1.048699999372e-04 7.430151081502e+00
9.495000000000e+02 -1.461840295317e-02 1.036390483964e-04 7.389093152786e+00
9.497500000000e+02 -1.390023771816e-02 1.023653677544e-04 7.347471046862e+00
9.500000000000e+02 -1.317511543817e-02 1.010520843406e-04 7.305295020178e+00
9.502500000000e+02 -1.244813651848e-02 9.970307680407e-05 7.262574650070e+00
9.505000000000e+02 -1.172426691962e-02 9.832298214937e-05 7.219318844308e+00
9.507500000000e+02 -1.100830939769e-02 9.691717558374e-05 7.175535859408e+00
9.510000000000e+02 -1.030488140873e-02 9.549173122717e-05 7.131233316790e+00
9.512500000000e+02 -9.618395854634e-03 9.405336139129e-05 7.086418229546e+00
9.515000000000e+02 -8.953045943185e-03 9.260933707333e-05 7.041097033078e+00
9.517500000000e+02 -8.312793759387e-03 9.116739176065e-05 6.995275614025e+00
9.520000000000e+02 -7.701360003650e-03 8.973561105743e-05 6.948959348562e+00
9.522500000000e+02 -7.122215542622e-03 8.832231180475e-05 6.902153143855e+00
9.525000000000e+02 -6.578573694424e-03 8.693590502290e-05 6.854861477445e+00
9.527500000000e+02 -6.073382219078e-03 8.558478683066e-05 6.807088444893e+00
9.530000000000e+02 -5.609315320267e-03 8.427717814685e-05 6.758837809842e+00
9.532500000000e+02 -5.188764438357e-03 8.302099801943e-05 6.710113051696e+00
9.535000000000e+02 -4.813828712457e-03 8.182374104060e-05 6.660917420624e+00
9.537500000000e+02 -4.486304506409e-03 8.069235223612e-05 6.611253991839e+00
9.540000000000e+02 -4.207674388441e-03 7.963312291437e-05 6.561125721401e+00
9.542500000000e+02 -3.979095772562e-03 7.865160492307e-05 6.510535503045e+00
9.545000000000e+02 -3.801390317113e-03 7.775252349623e-05 6.459486226698e+00
9.547500000000e+02 -3.675032664464e-03 7.693968644490e-05 6.407980834228e+00
9.550000000000e+02 -3.600141402615e-03 7.621595812562e-05 6.356022377787e+00
9.552500000000e+02 -3.576471026122e-03 7.558323343840e-05 6.303614075764e+00
9.555000000000e+02 -3.603406419517e-03 7.504242222492e-05 6.250759368317e+00
9.557500000000e+02 -3.679958671165e-03 7.459344653804e-05 6.197461969902e+00
9.560000000000e+02 -3.804764924020e-03 7.423525159880e-05 6.143725920941e+00
9.562500000000e+02 -3.976091344707e-03 7.396590922518e-05 6.089555636459e+00
9.565000000000e+02 -4.191838857205e-03 7.378261280308e-05 6.034955951910e+00
9.567500000000e+02 -4.449553688337e-03 7.368174879124e-05 5.979932165758e+00
9.570000000000e+02 -4.746440993344e-03 7.365897852032e-05 5.924490079406e+00
9.572500000000e+02 -5.079383202028e-03 7.370932631606e-05 5.868636032625e+00
9.575000000000e+02 -5.444962013454e-03 7.382727076372e-05 5.812376937030e+00
9.577500000000e+02 -5.839484667030e-03 7.400684226974e-05 5.755720304742e+00
9.580000000000e+02 -6.259013885074e-03 7.424173741938e-05 5.698674274477e+00
9.582500000000e+02 -6.699401755649e-03 7.452537417174e-05 5.641247635654e+00
9.585000000000e+02 -7.156326458143e-03 7.485099071697e-05 5.583449846928e+00
9.587500000000e+02 -7.625332912616e-03 7.521175714992e-05 5.525291056322e+00
9.590000000000e+02 -8.101874972885e-03 7.560084346150e-05 5.466782114788e+00
9.592500000000e+02 -8.581361040918e-03 7.601148902139e-05 5.407934592868e+00
9.595000000000e+02 -9.059200507832e-03 7.643705608940e-05 5.348760793077e+00
9.597500000000e+02 -9.530851037095e-03 7.687106745072e-05 5.289273761891e+00
9.600000000000e+02 -9.991867369770e-03 7.730725171032e-05 5.229487304625e+00
9.602500000000e+02 -1.043794873360e-02 7.773956105619e-05 5.169415997562e+00
9.605000000000e+02 -1.086498590611e-02 7.816218163992e-05 5.109075203134e+00
9.607500000000e+02 -1.126910579778e-02 7.856953210850e-05 5.048481084659e+00
9.610000000000e+02 -1.164671485412e-02 7.895625581369e-05 4.987650626224e+00
9.612500000000e+02 -1.199453779323e-02 7.931719902551e-05 4.926601651861e+00
9.615000000000e+02 -1.230965297039e-02 7.964738675076e-05 4.865352848678e+00
9.617500000000e+02 -1.258952336353e-02 7.994199190978e-05 4.803923793254e+00
9.620000000000e+02 -1.283202148317e-02 8.019630134531e-05 4.742334978966e+00
9.622500000000e+02 -1.303545002727e-02 8.040568264364e-05 4.680607850214e+00
9.625000000000e+02 -1.319855486477e-02 8.056554952893e-05 4.618764835822e+00
9.627500000000e+02 -1.332053235406e-02 8.067133144110e-05 4.556829387324e+00
9.630000000000e+02 -1.340102920405e-02 8.071844675367e-05 4.494826017523e+00
9.632500000000e+02 -1.344013660054e-02 8.070228348001e-05 4.432780343778e+00
9.635000000000e+02 -1.343837663824e-02 8.061818613930e-05 4.370719129229e+00
9.637500000000e+02 -1.339668256087e-02 8.046145502785e-05 4.308670324344e+00
9.640000000000e+02 -1.331637364725e-02 8.022734863650e-05 4.246663109533e+00
9.642500000000e+02 -1.319912380307e-02 7.991110451225e-05 4.184727931805e+00
9.645000000000e+02 -1.304692619936e-02 7.950796893894e-05 4.122896540642e+00
9.647500000000e+02 -1.286205344300e-02 7.901323790155e-05 4.061202016297e+00
9.650000000000e+02 -1.264701485184e-02 7.842231013927e-05 3.999678791583e+00
9.652500000000e+02 -1.240451166209e-02 7.773075056122e-05 3.938362665731e+00
9.655000000000e+02 -1.213739090521e-02 7.693436602779e-05 3.877290806623e+00
9.657500000000e+02 -1.184859911110e-02 7.602928754638e-05 3.816501742131e+00
9.660000000000e+02 -1.154113675484e-02 7.501206308588e-05 3.756035337039e+00
9.662500000000e+02 -1.121801419310e-02 7.387975575260e-05 3.695932755842e+00
9.665000000000e+02 -1.088221021042e-02 7.263004693012e-05 3.636236408832e+00
9.667500000000e+02 -1.053663392834e-02 7.126134190960e-05 3.576989881769e+00
9.670000000000e+02 -1.018409048295e-02 6.977287197718e-05 3.518237847199e+00
9.672500000000e+02 -9.827251803937e-03 6.816480996702e-05 3.460025958578e+00
9.675000000000e+02 -9.468632153123e-03 6.643835907263e-05 3.402400725313e+00
9.677500000000e+02 -9.110569703064e-03 6.459584722329e-05 3.345409370596e+00
9.680000000000e+02 -8.755214110775e-03 6.264081405064e-05 3.289099672598e+00
9.682500000000e+02 -8.404520065221e-03 6.057808328316e-05 3.233519787935e+00
9.685000000000e+02 -8.060247440019e-03 5.841382251867e-05 3.178718061788e+00
9.687500000000e+02 -7.723967600077e-03 5.615558865499e-05 3.124742825017e+00
9.690000000000e+02 -7.397075712560e-03 5.381235440111e-05 3.071642178396e+00
9.692500000000e+02 -7.080808886096e-03 5.139451869349e-05 3.019463769587e+00
9.695000000000e+02 -6.776269446903e-03 4.891389447742e-05 2.968254562733e+00
9.697500000000e+02 -6.484452848137e-03 4.638367866136e-05 2.918060603601e+00
9.700000000000e+02 -6.206279233853e-03 4.381839961151e-05 2.868926784586e+00
9.702500000000e+02 -5.942628059232e-03 4.123384233834e-05 2.820896608542e+00
9.705000000000e+02 -5.694374322434e-03 3.864695338485e-05 2.774011958511e+00
9.707500000000e+02 -5.462425554935e-03 3.607572334716e-05 2.728312872638e+00
9.710000000000e+02 -5.247757931810e-03 3.353904699502e-05 2.683837329251e+00
9.712500000000e+02 -5.051451047844e-03 3.105656547747e-05 2.640621040598e+00
9.715000000000e+02 -4.874718665019e-03 2.864848829626e-05 2.598697263402e+00
9.717500000000e+02 -4.718935854021e-03 2.633539847169e-05 2.558096621053e+00
9.720000000000e+02 -4.585659263249e-03 2.413804078416e-05 2.518846946628e+00
9.722500000000e+02 -4.476641527856e-03 2.207709764032e-05 2.480973140801e+00
9.725000000000e+02 -4.393836607885e-03 2.017295082621e-05 2.444497052980e+00
9.727500000000e+02 -4.339396853283e-03 1.844543648791e-05 2.409437381199e+00
9.730000000000e+02 -4.315660501685e-03 1.691359102465e-05 2.375809593573e+00
9.732500000000e+02 -4.325128310835e-03 1.559539297610e-05 2.343625874457e+00
9.735000000000e+02 -4.370431143323e-03 1.450749176399e-05 2.312895089687e+00
9.737500000000e+02 -4.454286131451e-03 1.366498918151e-05 2.283622778316e+00
9.740000000000e+02 -4.579444167769e-03 1.308116491255e-05 2.255811163347e+00
9.742500000000e+02 -4.748627372677e-03 1.276722655141e-05 2.229459188547e+00
9.745000000000e+02 -4.964459348305e-03 1.273208731925e-05 2.204562573882e+00
9.747500000000e+02 -5.229388032346e-03 1.298215310536e-05 2.181113894621e+00
9.750000000000e+02 -5.545603481357e-03 1.352113374831e-05 2.159102680878e+00
9.752500000000e+02 -5.914952534924e-03 1.434986549204e-05 2.138515535299e+00
9.755000000000e+02 -6.338851890618e-03 1.546615578304e-05 2.119336271196e+00
9.757500000000e+02 -6.818202201087e-03 1.686469359696e-05 2.101546067761e+00
9.760000000000e+02 -7.353305230074e-03 1.853696427095e-05 2.085123640670e+00
9.762500000000e+02 -7.943786500018e-03 2.047120758245e-05 2.070045428679e+00
9.765000000000e+02 -8.588526075314e-03 2.265241501270e-05 2.056285792928e+00
9.767500000000e+02 -9.285599432520e-03 2.506238394545e-05 2.043817228259e+00
9.770000000000e+02 -1.003223105687e-02 2.767980566429e-05 2.032610583622e+00
9.772500000000e+02 -1.082476160950e-02 3.048039661507e-05 2.022635292208e+00
9.775000000000e+02 -1.165863192546e-02 3.343708959985e-05 2.013859606459e+00
9.777500000000e+02 -1.252838408846e-02 3.652027075049e-05 2.006250838448e+00
9.780000000000e+02 -1.342768179820e-02 3.969806758031e-05 1.999775600312e+00
9.782500000000e+02 -1.434934894419e-02 4.293667983782e-05 1.994400049010e+00
9.785000000000e+02 -1.528542884767e-02 4.620076101314e-05 1.990090125893e+00
9.787500000000e+02 -1.622726300620e-02 4.945383825000e-05 1.986811791304e+00
9.790000000000e+02 -1.716558768849e-02 5.265877165375e-05 1.984531259025e+00
9.792500000000e+02 -1.809064989342e-02 5.577824729344e-05 1.983215213756e+00
9.795000000000e+02 -1.899233820128e-02 5.877528536016e-05 1.982831028331e+00
9.797500000000e+02 -1.986032928612e-02 6.161377573213e-05 1.983346958125e+00
9.800000000000e+02 -2.068424541600e-02 6.425901551319e-05 1.984732332612e+00
9.802500000000e+02 -2.145382200548e-02 6.667825016080e-05 1.986957719445e+00
9.805000000000e+02 -2.215908090957e-02 6.884120229977e-05 1.989995083375e+00
9.807500000000e+02 -2.279050670719e-02 7.072057712834e-05 1.993817913872e+00
9.810000000000e+02 -2.333922251205e-02 7.229253833596e-05 1.998401345856e+00
9.812500000000e+02 -2.379716075553e-02 7.353714561498e-05 2.003722246541e+00
9.815000000000e+02 -2.415722685641e-02 7.443873487209e-05 2.009759294405e+00
9.817500000000e+02 -2.441344964367e-02 7.498624498772e-05 2.016493023070e+00
9.820000000000e+02 -2.456111802251e-02 7.517348016384e-05 2.023905856860e+00
9.822500000000e+02 -2.459689783605e-02 7.499929329330e-05 2.031982116689e+00
9.825000000000e+02 -2.451892662085e-02 7.446768838487e-05 2.040708006203e+00
9.827500000000e+02 -2.432688597557e-02 7.358784460473e-05 2.050071587700e+00
9.830000000000e+02 -2.402204457466e-02 7.237404976554e-05 2.060062728296e+00
9.832500000000e+02 -2.360727598960e-02 7.084555330689e-05 2.070673043287e+00
9.835000000000e+02 -2.308704535814e-02 6.902633121555e-05 2.081895818135e+00
9.837500000000e+02 -2.246736650446e-02 6.694476837021e-05 2.093725920232e+00
9.840000000000e+02 -2.175573152226e-02 6.463326750783e-05 2.106159708838e+00
9.842500000000e+02 -2.096100992198e-02 6.212778274819e-05 2.119194932071e+00
9.845000000000e+02 -2.009332200019e-02 5.946729152154e-05 2.132830624921e+00
9.847500000000e+02 -1.916388650051e-02 5.669320891627e-05 2.147067002959e+00
9.850000000000e+02 -1.818484784272e-02 5.384876043987e-05 2.161905363733e+00
9.852500000000e+02 -1.716908296985e-02 5.097831508843e-05 2.177347985695e+00
9.855000000000e+02 -1.612999405964e-02 4.812669973431e-05 2.193398036189e+00
9.857500000000e+02 -1.508128967965e-02 4.533850460223e-05 2.210059483605e+00
9.860000000000e+02 -1.403676015354e-02 4.265737957568e-05 2.227337022030e+00
9.862500000000e+02 -1.301004985469e-02 4.012535011300e-05 2.245236000394e+00
9.865000000000e+02 -1.201443209845e-02 3.778215729341e-05 2.263762361456e+00
9.867500000000e+02 -1.106259101466e-02 3.566463417840e-05 2.282922591021e+00
9.870000000000e+02 -1.016641421664e-02 3.380612590256e-05 2.302723675699e+00
9.872500000000e+02 -9.336800440263e-03 3.223597473134e-05 2.323173064476e+00
9.875000000000e+02 -8.583485909195e-03 3.097906981098e-05 2.344278641880e+00
9.877500000000e+02 -7.914892648993e-03 3.005546231069e-05 2.366048700293e+00
9.880000000000e+02 -7.338001223997e-03 2.948006132059e-05 2.388491920770e+00
9.882500000000e+02 -6.858250526532e-03 2.926242244072e-05 2.411617350566e+00
9.885000000000e+02 -6.479465890711e-03 2.940662305451e-05 2.435434383384e+00
9.887500000000e+02 -6.203816262448e-03 2.991122031581e-05 2.459952737729e+00
9.890000000000e+02 -6.031802001350e-03 3.076930899418e-05 2.485182428581e+00
9.892500000000e+02 -5.962271119463e-03 3.196866595676e-05 2.511133738150e+00
9.895000000000e+02 -5.992464951568e-03 3.349197898950e-05 2.537817177487e+00
9.897500000000e+02 -6.118091231885e-03 3.531715828176e-05 2.565243441159e+00
9.900000000000e+02 -6.333421311048e-03 3.741771302196e-05 2.593423356318e+00
9.902500000000e+02 -6.631412061272e-03 3.976323371110e-05 2.622367820355e+00
9.905000000000e+02 -7.003846196567e-03 4.231988895428e-05 2.652087733510e+00
9.907500000000e+02 -7.441490796492e-03 4.505099650851e-05 2.682593921321e+00
9.910000000000e+02 -7.934269566301e-03 4.791762371728e-05 2.713897050312e+00
9.912500000000e+02 -8.471444279270e-03 5.087921314265e-05 2.746007538072e+00
9.915000000000e+02 -9.041804216328e-03 5.389426046717e-05 2.778935456832e+00
9.917500000000e+02 -9.633858084302e-03 5.692097133506e-05 2.812690433624e+00
9.920000000000e+02 -1.023602574582e-02 5.991792036103e-05 2.847281547900e+00
9.922500000000e+02 -1.083682600242e-02 6.284469655823e-05 2.882717228026e+00
9.925000000000e+02 -1.142505755883e-02 6.566252523904e-05 2.919005149217e+00
9.927500000000e+02 -1.198996955134e-02 6.833485760405e-05 2.956152132904e+00
9.930000000000e+02 -1.252141973956e-02 7.082790500437e-05 2.994164051387e+00
9.932500000000e+02 -1.301001749197e-02 7.311112799432e-05 3.033045737707e+00
9.935000000000e+02 -1.344724952044e-02 7.515767694893e-05 3.072800904050e+00
9.937500000000e+02 -1.382558746661e-02 7.694475680475e-05 3.113432066556e+00
9.940000000000e+02 -1.413857495478e-02 7.845392069231e-05 3.154940483343e+00
9.942500000000e+02 -1.438089516148e-02 7.967129213590e-05 3.197326099666e+00
9.945000000000e+02 -1.454841636728e-02 8.058771459699e-05 3.240587508398e+00
9.947500000000e+02 -1.463821828576e-02 8.119882319244e-05 3.284721918444e+00
9.950000000000e+02 -1.464859677577e-02 8.150503666909e-05 3.329725139022e+00
9.952500000000e+02 -1.457905102585e-02 8.151148224836e-05 3.375591571794e+00
9.955000000000e+02 -1.443025127800e-02 8.122784086328e-05 3.422314218250e+00
9.957500000000e+02 -1.420399182201e-02 8.066812904717e-05 3.469884693726e+00
9.960000000000e+02 -1.390312775517e-02 7.985041522107e-05 3.518293254839e+00
9.962500000000e+02 -1.353150058934e-02 7.879648174597e-05 3.567528831880e+00
9.965000000000e+02 -1.309385221467e-02 7.753143364850e-05 3.617579070639e+00
9.967500000000e+02 -1.259573028939e-02 7.608326299693e-05 3.668430380063e+00
9.970000000000e+02 -1.204338794474e-02 7.448237856991e-05 3.720067981769e+00
9.972500000000e+02 -1.144367763861e-02 7.276110423621e-05 3.772475965873e+00
9.975000000000e+02 -1.080394357681e-02 7.095315829606e-05 3.825637344475e+00
9.977500000000e+02 -1.013191205217e-02 6.909311818326e-05 3.879534109017e+00
9.980000000000e+02 -9.435583380156e-03 6.721588268266e-05 3.934147282819e+00
9.982500000000e+02 -8.723125257956e-03 6.535613361405e-05 3.989456974013e+00
9.985000000000e+02 -8.002769567734e-03 6.354780824822e-05 4.045442425453e+00
9.987500000000e+02 -7.282713638428e-03 6.182359627710e-05 4.102082058834e+00
9.990000000000e+02 -6.571026443173e-03 6.021445668547e-05 4.159353517235e+00
9.992500000000e+02 -5.875560714746e-03 5.874916832957e-05 4.217233702229e+00
9.995000000000e+02 -5.203871296307e-03 5.745391950249e-05 4.275698806721e+00
9.997500000000e+02 -4.563140265054e-03 5.635194184425e-05 4.334724344525e+00
1.000000000000e+03 -3.960108564177e-03 5.546319361716e-05 4.394285174238e+00
1.000250000000e+03 -3.401014779961e-03 5.480409722813e-05 4.454355521338e+00
1.000500000000e+03 -2.891540544944e-03 5.438733372246e-05 4.514908996311e+00
1.000750000000e+03 -2.436762993904e-03 5.422169801342e-05 4.575918611281e+00
1.001000000000e+03 -2.041113009247e-03 5.431201435130e-05 4.637356793113e+00
1.001250000000e+03 -1.708340406390e-03 5.465911588937e-05 4.699195397031e+00
1.001500000000e+03 -1.441485290063e-03 5.525988595542e-05 4.761405719261e+00
1.001750000000e+03 -1.242854645201e-03 5.610735915124e-05 4.823958508801e+00
1.002000000000e+03 -1.114005973104e-03 5.719088382489e-05 4.886823981289e+00
1.002250000000e+03 -1.055736164810e-03 5.849633593738e-05 4.949971833119e+00
1.002500000000e+03 -1.068076384506e-03 6.000637998052e-05 5.013371256928e+00
1.002750000000e+03 -1.150294105103e-03 6.170080981377e-05 5.076990960485e+00
1.003000000000e+03 -1.300900287948e-03 6.355689847684e-05 5.140799186261e+00
1.003250000000e+03 -1.517664798885e-03 6.554977642068e-05 5.204763735356e+00
1.003500000000e+03 -1.797637640053e-03 6.765285756014e-05 5.268851993226e+00
1.003750000000e+03 -2.137178874368e-03 6.983829019572e-05 5.333030959526e+00
1.004000000000e+03 -2.531995411415e-03 7.207741451626e-05 5.397267281057e+00
1.004250000000e+03 -2.977185992512e-03 7.434122974551e-05 5.461527288252e+00
1.004500000000e+03 -3.467294414019e-03 7.660085857383e-05 5.525777036001e+00
1.004750000000e+03 -3.996370695661e-03 7.882800569675e-05 5.589982347806e+00
1.005000000000e+03 -4.558040046854e-03 8.099540213544e-05 5.654108864524e+00
1.005250000000e+03 -5.145579589113e-03 8.307722776824e-05 5.718122096416e+00
1.005500000000e+03 -5.752002150663e-03 8.504950506397e-05 5.781987479919e+00
1.005750000000e+03 -6.370146476813e-03 8.689045947885e-05 5.845670437814e+00
1.006000000000e+03 -6.992772568351e-03 8.858083960037e-05 5.909136442653e+00
1.006250000000e+03 -7.612662130462e-03 9.010418843769e-05 5.972351084621e+00
1.006500000000e+03 -8.222721322261e-03 9.144710258971e-05 6.035280141383e+00
1.006750000000e+03 -8.816085453534e-03 9.259938594020e-05 6.097889651001e+00
1.007000000000e+03 -9.386223555666e-03 9.355415430051e-05 6.160145986531e+00
1.007250000000e+03 -9.927041201081e-03 9.430795363799e-05 6.222015932415e+00
1.007500000000e+03 -1.043297889466e-02 9.486075822812e-05 6.283466759974e+00
1.007750000000e+03 -1.089910616859e-02 9.521594400655e-05 6.344466304912e+00
1.008000000000e+03 -1.132120655122e-02 9.538020398128e-05 6.404983041390e+00
1.008250000000e+03 -1.169585380389e-02 9.536341118435e-05 6.464986154976e+00
1.008500000000e+03 -1.202047676586e-02 9.517843408935e-05 6.524445612373e+00
1.008750000000e+03 -1.229341053151e-02 9.484090329620e-05 6.583332225707e+00
1.009000000000e+03 -1.251393433708e-02 9.436895772288e-05 6.641617714345e+00
1.009250000000e+03 -1.268229207501e-02 9.378292684895e-05 6.699274756968e+00
1.009500000000e+03 -1.279969767302e-02 9.310497830065e-05 6.756277040593e+00
1.009750000000e+03 -1.286832168861e-02 9.235876679128e-05 6.812599298056e+00
1.010000000000e+03 -1.289126164082e-02 9.156904462762e-05 6.868217341115e+00
1.010250000000e+03 -1.287249376206e-02 9.076125455354e-05 6.923108080687e+00
1.010500000000e+03 -1.281680855134e-02 8.996111623871e-05 6.977249542249e+00
1.010750000000e+03 -1.272972944647e-02 8.919420707409e-05 7.030620867577e+00
1.011000000000e+03 -1.261741683798e-02 8.848554588811e-05 7.083202311898e+00
1.011250000000e+03 -1.248655823790e-02 8.785917934387e-05 7.134975227315e+00
1.011500000000e+03 -1.234424662642e-02 8.733778111783e-05 7.185922042231e+00
1.011750000000e+03 -1.219784891285e-02 8.694231502057e-05 7.236026229887e+00
1.012000000000e+03 -1.205486708033e-02 8.669164669081e-05 7.285272269459e+00
1.012250000000e+03 -1.192279357198e-02 8.660222452037e-05 7.333645604504e+00
1.012500000000e+03 -1.180896492701e-02 8.668780079230e-05 7.381132590986e+00
1.012750000000e+03 -1.172041424991e-02 8.695918185839e-05 7.427720446693e+00
1.013000000000e+03 -1.166372730855e-02 8.742401418413e-05 7.473397194084e+00
1.013250000000e+03 -1.164490344876e-02 8.808664255622e-05 7.518151603951e+00
1.013500000000e+03 -1.166922556020e-02 8.894799486964e-05 7.561973137072e+00
1.013750000000e+03 -1.174113948523e-02 9.000550483906e-05 7.604851890682e+00
1.014000000000e+03 -1.186414793273e-02 9.125310910785e-05 7.646778544492e+00
1.014250000000e+03 -1.204071928543e-02 9.268129596113e-05 7.687744312052e+00
1.014500000000e+03 -1.227221342117e-02 9.427720246738e-05 7.727740897226e+00
1.014750000000e+03 -1.255882704188e-02 9.602476907142e-05 7.766760454830e+00
1.015000000000e+03 -1.289955685970e-02 9.790489153028e-05 7.804795560430e+00
1.015250000000e+03 -1.329218465248e-02 9.989570430469e-05 7.841839183848e+00
1.015500000000e+03 -1.373328197050e-02 1.019728532194e-04 7.877884670991e+00
1.015750000000e+03 -1.421823541167e-02 1.041098011896e-04 7.912925732023e+00
1.016000000000e+03 -1.474129185573e-02 1.062781846033e-04 7.946956436029e+00
1.016250000000e+03 -1.529562342484e-02 1.084482262476e-04 7.979971211235e+00
1.016500000000e+03 -1.587341016553e-02 1.105891247334e-04 8.011964851293e+00
1.016750000000e+03 -1.646594104535e-02 1.126694652847e-04 8.042932524997e+00
1.017000000000e+03 -1.706372993208e-02 1.146576475399e-04 8.072869790384e+00
1.017250000000e+03 -1.765664662640e-02 1.165224116348e-04 8.101772611026e+00
1.017500000000e+03 -1.823406009394e-02 1.182331989447e-04 8.129637373838e+00
1.017750000000e+03 -1.878499286182e-02 1.197605978535e-04 8.156460906799e+00
1.018000000000e+03 -1.929828358664e-02 1.210767749142e-04 8.182240496510e+00
1.018250000000e+03 -1.976275682916e-02 1.221558746252e-04 8.206973903244e+00
1.018500000000e+03 -2.016739742914e-02 1.229744066481e-04 8.230659372567e+00
1.018750000000e+03 -2.050152546985e-02 1.235115948598e-04 8.253295644298e+00
1.019000000000e+03 -2.075497252555e-02 1.237496965114e-04 8.274881954397e+00
1.019250000000e+03 -2.091825246480e-02 1.236742788439e-04 8.295418033811e+00
1.019500000000e+03 -2.098272901841e-02 1.232744818529e-04 8.314904098323e+00
1.019750000000e+03 -2.094077226132e-02 1.225431664275e-04 8.333340835023e+00
1.020000000000e+03 -2.078590674731e-02 1.214770295457e-04 8.350729378859e+00
1.020250000000e+03 -2.051294447801e-02 1.200767586204e-04 8.367071284660e+00
1.020500000000e+03 -2.011810179054e-02 1.183470519342e-04 8.382368493035e+00
1.020750000000e+03 -1.959909986808e-02 1.162965997639e-04 8.396623287473e+00
1.021000000000e+03 -1.895524288468e-02 1.139380131383e-04 8.409838248527e+00
1.021250000000e+03 -1.818747524158e-02 1.112877023689e-04 8.422016201189e+00
1.021500000000e+03 -1.729841379679e-02 1.083657009828e-04 8.433160160196e+00
1.021750000000e+03 -1.629235719979e-02 1.051954443747e-04 8.443273268551e+00
1.022000000000e+03 -1.517526748471e-02 1.018034900543e-04 8.452358737044e+00
1.022250000000e+03 -1.395472650002e-02 9.821922153341e-05 8.460419780879e+00
1.022500000000e+03 -1.263986591481e-02 9.447449891237e-05 8.467459556743e+00
1.022750000000e+03 -1.124127190039e-02 9.060324635279e-05 8.473481100181e+00
1.023000000000e+03 -9.770864317005e-03 8.664104044712e-05 8.478487267745e+00
1.023250000000e+03 -8.241754087472e-03 8.262470989753e-05 8.482480678160e+00
1.023500000000e+03 -6.668077923484e-03 7.859184435086e-05 8.485463662314e+00
1.023750000000e+03 -5.064814845105e-03 7.458032262364e-05 8.487438216708e+00
1.024000000000e+03 -3.447586263303e-03 7.062784887046e-05 8.488405965560e+00
1.024250000000e+03 -1.832443354129e-03 6.677148262355e-05 8.488368126756e+00
1.024500000000e+03 -2.356445457962e-04 6.304717750405e-05 8.487325491634e+00
1.024750000000e+03 1.326572913468e-03 5.948933927080e-05 8.485278408168e+00
1.025000000000e+03 2.838223096375e-03 5.613041121222e-05 8.482226779174e+00
1.025250000000e+03 4.283800189500e-03 5.300045642212e-05 8.478170065167e+00
1.025500000000e+03 5.648500655926e-03 5.012680645106e-05 8.473107302143e+00
1.025750000000e+03 6.918436376387e-03 4.753376600664e-05 8.467037124613e+00
1.026000000000e+03 8.080833195042e-03 4.524231070260e-05 8.459957802583e+00
1.026250000000e+03 9.124213437259e-03 4.326985724881e-05 8.451867283552e+00
1.026500000000e+03 1.003855676083e-02 4.163011014297e-05 8.442763246772e+00
1.026750000000e+03 1.081543925272e-02 4.033293248099e-05 8.432643161470e+00
1.027000000000e+03 1.144814560995e-02 3.938427433967e-05 8.421504354861e+00
1.027250000000e+03 1.193175563135e-02 3.878615013078e-05 8.409344082399e+00
1.027500000000e+03 1.226320070679e-02 3.853668095785e-05 8.396159604856e+00
1.027750000000e+03 1.244129279979e-02 3.863021508110e-05 8.381948265437e+00
1.028000000000e+03 1.246672324213e-02 3.905746748281e-05 8.366707569787e+00
1.028250000000e+03 1.234203301787e-02 3.980568013778e-05 8.350435265534e+00
1.028500000000e+03 1.207155631266e-02 4.085885936167e-05 8.333129419151e+00
1.028750000000e+03 1.166133706881e-02 4.219804991606e-05 8.314788491214e+00
1.029000000000e+03 1.111902211093e-02 4.380163620707e-05 8.295411406828e+00
1.029250000000e+03 1.045373201244e-02 4.564567050025e-05 8.274997621696e+00
1.029500000000e+03 9.675913912923e-03 4.770422030725e-05 8.253547181185e+00
1.029750000000e+03 8.797177360672e-03 4.994973285102e-05 8.231060773864e+00
1.030000000000e+03 7.830117753120e-03 5.235340687310e-05 8.207539777431e+00
1.030250000000e+03 6.788129919704e-03 5.488557953853e-05 8.182986297392e+00
1.030500000000e+03 5.685215332418e-03 5.751610087967e-05 8.157403198264e+00
1.030750000000e+03 4.535786208444e-03 6.021463363096e-05 8.130794127180e+00
1.031000000000e+03 3.354469147144e-03 6.295107137710e-05 8.103163530723e+00
1.031250000000e+03 2.155912570779e-03 6.569587870314e-05 8.074516664186e+00
1.031500000000e+03 9.545993007462e-04 6.842037991286e-05 8.044859595288e+00
1.031750000000e+03 -2.353323704441e-04 7.109702096392e-05 8.014199202081e+00
1.032000000000e+03 -1.400256724515e-03 7.369965435658e-05 7.982543165510e+00
1.032250000000e+03 -2.527216343846e-03 7.620377998535e-05 7.949899957979e+00
1.032500000000e+03 -3.604063339874e-03 7.858673221703e-05 7.916278828400e+00
1.032750000000e+03 -4.619585168154e-03 8.082784303942e-05 7.881689784705e+00
1.033000000000e+03 -5.563613445345e-03 8.290857258444e-05 7.846143574551e+00
1.033250000000e+03 -6.427115463847e-03 8.481260350224e-05 7.809651664877e+00
1.033500000000e+03 -7.202268250271e-03 8.652591280012e-05 7.772226221653e+00
1.033750000000e+03 -7.882513587441e-03 8.803683163192e-05 7.733880089076e+00
1.034000000000e+03 -8.462596534873e-03 8.933603264100e-05 7.694626770937e+00
1.034250000000e+03 -8.938584784310e-03 9.041650919336e-05 7.654480411924e+00
1.034500000000e+03 -9.307872900930e-03 9.127354433111e-05 7.613455782319e+00
1.034750000000e+03 -9.569168441847e-03 9.190464990924e-05 7.571568262795e+00
1.035000000000e+03 -9.722464823838e-03 9.230949164918e-05 7.528833833239e+00
1.035250000000e+03 -9.768998856248e-03 9.248979659990e-05 7.485269062253e+00
1.035500000000e+03 -9.711195353256e-03 9.244924830346e-05 7.440891098568e+00
1.035750000000e+03 -9.552601551191e-03 9.219337494698e-05 7.395717665532e+00
1.036000000000e+03 -9.297810095355e-03 9.172943446084e-05 7.349767055537e+00
1.036250000000e+03 -8.952373390614e-03 9.106628318375e-05 7.303058125290e+00
1.036500000000e+03 -8.522711814199e-03 9.021425597650e-05 7.255610293010e+00
1.036750000000e+03 -8.016014767844e-03 8.918503518912e-05 7.207443533953e+00
1.037000000000e+03 -7.440137896829e-03 8.799151999697e-05 7.158578375688e+00
1.037250000000e+03 -6.803497257077e-03 8.664770325198e-05 7.109035892323e+00
1.037500000000e+03 -6.114961098811e-03 8.516854177587e-05 7.058837695328e+00
1.037750000000e+03 -5.383742004950e-03 8.356983301255e-05 7.008005924263e+00
1.038000000000e+03 -4.619288719655e-03 8.186811053421e-05 6.956563231422e+00
1.038250000000e+03 -3.831180116404e-03 8.008050923228e-05 6.904532764342e+00
1.038500000000e+03 -3.029021654000e-03 7.822463586146e-05 6.851938143404e+00
1.038750000000e+03 -2.222345362354e-03 7.631845154810e-05 6.798803433849e+00
1.039000000000e+03 -1.420514048870e-03 7.438015139605e-05 6.745153114901e+00
1.039250000000e+03 -6.326305552177e-04 7.242804510466e-05 6.691012041167e+00
1.039500000000e+03 1.325472142291e-04 7.048039778196e-05 6.636405399170e+00
1.039750000000e+03 8.666851586990e-04 6.855532450209e-05 6.581358658812e+00
1.040000000000e+03 1.561945380583e-03 6.667065911914e-05 6.525897519786e+00
1.040250000000e+03 2.211050444360e-03 6.484382173333e-05 6.470047850720e+00
1.040500000000e+03 2.807341285700e-03 6.309167706850e-05 6.413835626353e+00
1.040750000000e+03 3.344825614167e-03 6.143039174894e-05 6.357286857619e+00
1.041000000000e+03 3.818219572211e-03 5.987529631180e-05 6.300427520453e+00
1.041250000000e+03 4.222979189345e-03 5.844075167039e-05 6.243283479700e+00
1.041500000000e+03 4.555324798183e-03 5.714002209495e-05 6.185880412440e+00
1.041750000000e+03 4.812254935491e-03 5.598514576177e-05 6.128243729030e+00
1.042000000000e+03 4.991553149615e-03 5.498681396865e-05 6.070398495018e+00
1.042250000000e+03 5.091784334129e-03 5.415426393138e-05 6.012369353221e+00
1.042500000000e+03 5.112284288069e-03 5.349517843767e-05 5.954180448545e+00
1.042750000000e+03 5.053139318514e-03 5.301560232535e-05 5.895855355515e+00
1.043000000000e+03 4.915159580759e-03 5.271987049194e-05 5.837417010857e+00
1.043250000000e+03 4.699844110227e-03 5.261055472666e-05 5.778887651031e+00
1.043500000000e+03 4.409339282509e-03 5.268842755077e-05 5.720288756724e+00
1.043750000000e+03 4.046392167669e-03 5.295244423234e-05 5.661641004829e+00
1.044000000000e+03 3.614298103361e-03 5.339974522853e-05 5.602964229055e+00
1.044250000000e+03 3.116844297121e-03 5.402567892149e-05 5.544277389814e+00
1.044500000000e+03 2.558250877777e-03 5.482384247091e-05 5.485598554005e+00
1.044750000000e+03 1.943109443339e-03 5.578614437746e-05 5.426944885450e+00
1.045000000000e+03 1.276321102913e-03 5.690288421187e-05 5.368332646125e+00
1.045250000000e+03 5.630348723518e-04 5.816285093513e-05 5.309777208230e+00
1.045500000000e+03 -1.914126988291e-04 5.955343738945e-05 5.251293077584e+00
1.045750000000e+03 -9.815552852359e-04 6.106076966311e-05 5.192893927113e+00
1.046000000000e+03 -1.801851484427e-03 6.266985008102e-05 5.134592641226e+00
1.046250000000e+03 -2.646735310007e-03 6.436471170163e-05 5.076401369551e+00
1.046500000000e+03 -3.510661960974e-03 6.612858190702e-05 5.018331590170e+00
1.046750000000e+03 -4.388148369618e-03 6.794405371527e-05 4.960394179751e+00
1.047000000000e+03 -5.273808031883e-03 6.979326139459e-05 4.902599492243e+00
1.047250000000e+03 -6.162380226011e-03 7.165806018089e-05 4.844957441467e+00
1.047500000000e+03 -7.048753201009e-03 7.352020533244e-05 4.787477590136e+00
1.047750000000e+03 -7.927981866355e-03 7.536153009219e-05 4.730169240646e+00
1.048000000000e+03 -8.795300247459e-03 7.716412166747e-05 4.673041527544e+00
1.048250000000e+03 -9.646128754108e-03 7.891049039030e-05 4.616103511776e+00
1.048500000000e+03 -1.047607736575e-02 8.058373296702e-05 4.559364272406e+00
1.048750000000e+03 -1.128094528911e-02 8.216768683217e-05 4.502832995821e+00
1.049000000000e+03 -1.205671715682e-02 8.364707327579e-05 4.446519063036e+00
1.049250000000e+03 -1.279955799325e-02 8.500762898098e-05 4.390432129163e+00
1.049500000000e+03 -1.350580605940e-02 8.623621394546e-05 4.334582199927e+00
1.049750000000e+03 -1.417196622354e-02 8.732095089295e-05 4.278979697626e+00
1.050000000000e+03 -1.479470282207e-02 8.825129461201e-05 4.223635522556e+00
1.050250000000e+03 -1.537083459941e-02 8.901810164683e-05 4.168561102110e+00
1.050500000000e+03 -1.589733102910e-02 8.961369432778e-05 4.113768432588e+00
1.050750000000e+03 -1.637131122109e-02 9.003190484530e-05 4.059270111114e+00
1.051000000000e+03 -1.679004652268e-02 9.026810427501e-05 4.005079354700e+00
1.051250000000e+03 -1.715096614513e-02 9.031921440733e-05 3.951210010856e+00
1.051500000000e+03 -1.745166663854e-02 9.018370499053e-05 3.897676557366e+00
1.051750000000e+03 -1.768992587955e-02 8.986157698071e-05 3.844494088679e+00
1.052000000000e+03 -1.786372051071e-02 8.935433123300e-05 3.791678294221e+00
1.052250000000e+03 -1.797124772142e-02 8.866492517351e-05 3.739245424234e+00
1.052500000000e+03 -1.801095035397e-02 8.779771731671e-05 3.687212247138e+00
1.052750000000e+03 -1.798154594063e-02 8.675840286759e-05 3.635595994234e+00
1.053000000000e+03 -1.788205798570e-02 8.555394529511e-05 3.584414297779e+00
1.053250000000e+03 -1.771184958893e-02 8.419249148403e-05 3.533685119179e+00
1.053500000000e+03 -1.747065844164e-02 8.268326447369e-05 3.483426669140e+00
1.053750000000e+03 -1.715863207100e-02 8.103649523528e-05 3.433657322396e+00
1.054000000000e+03 -1.677636305856e-02 7.926332248676e-05 3.384395523804e+00
1.054250000000e+03 -1.632492231847e-02 7.737569041222e-05 3.335659692059e+00
1.054500000000e+03 -1.580588980090e-02 7.538624482742e-05 3.287468119774e+00
1.054750000000e+03 -1.522138184657e-02 7.330823055393e-05 3.239838869149e+00
1.055000000000e+03 -1.457407328673e-02 7.115538353722e-05 3.192789669957e+00
1.055250000000e+03 -1.386721406533e-02 6.894182232942e-05 3.146337816191e+00
1.055500000000e+03 -1.310463909984e-02 6.668193975867e-05 3.100500065053e+00
1.055750000000e+03 -1.229077024941e-02 6.439029215946e-05 3.055292541797e+00
1.056000000000e+03 -1.143061026458e-02 6.208148830447e-05 3.010730647312e+00
1.056250000000e+03 -1.052972736773e-02 5.977007258448e-05 2.966828975495e+00
1.056500000000e+03 -9.594230596354e-03 5.747042544821e-05 2.923601236671e+00
1.056750000000e+03 -8.630735016536e-03 5.519663654099e-05 2.881060193477e+00
1.057000000000e+03 -7.646317407976e-03 5.296239116692e-05 2.839217605853e+00
1.057250000000e+03 -6.648461690010e-03 5.078086509103e-05 2.798084190712e+00
1.057500000000e+03 -5.644995081010e-03 4.866461156261e-05 2.757669593191e+00
1.057750000000e+03 -4.644014683383e-03 4.662545289427e-05 2.717982373983e+00
1.058000000000e+03 -3.653805550807e-03 4.467437677533e-05 2.679030009884e+00
1.058250000000e+03 -2.682751034159e-03 4.282143684581e-05 2.640818910623e+00
1.058500000000e+03 -1.739236305016e-03 4.107565929917e-05 2.603354449522e+00
1.058750000000e+03 -8.315463821365e-04 3.944495752542e-05 2.566641009518e+00
1.059000000000e+03 3.223998189888e-05 3.793605556493e-05 2.530682042956e+00
1.059250000000e+03 8.443591330699e-04 3.655442180248e-05 2.495480144639e+00
1.059500000000e+03 1.597472148263e-03 3.530421465156e-05 2.461037137368e+00
1.059750000000e+03 2.284773612919e-03 3.418824289703e-05 2.427354168562e+00
1.060000000000e+03 2.900097469338e-03 3.320793691453e-05 2.394431816570e+00
1.060250000000e+03 3.438018287700e-03 3.236333695042e-05 2.362270205701e+00
1.060500000000e+03 3.893945638691e-03 3.165309728168e-05 2.330869127685e+00
1.060750000000e+03 4.264209916862e-03 3.107450658066e-05 2.300228168543e+00
1.061000000000e+03 4.546137630872e-03 3.062352328792e-05 2.270346838913e+00
1.061250000000e+03 4.738114399446e-03 3.029482969855e-05 2.241224705847e+00
1.061500000000e+03 4.839634185333e-03 3.008189972908e-05 2.212861525610e+00
1.061750000000e+03 4.851333104127e-03 2.997708212760e-05 2.185257374224e+00
1.062000000000e+03 4.775006862319e-03 2.997169946908e-05 2.158412775117e+00
1.062250000000e+03 4.613610805045e-03 3.005615898471e-05 2.132328822466e+00
1.062500000000e+03 4.371241918769e-03 3.022007620557e-05 2.107007298668e+00
1.062750000000e+03 4.053102570230e-03 3.045240811606e-05 2.082450783708e+00
1.063000000000e+03 3.665446026261e-03 3.074159578703e-05 2.058662756561e+00
1.063250000000e+03 3.215504075711e-03 3.107571386710e-05 2.035647686810e+00
1.063500000000e+03 2.711397673219e-03 3.144262483648e-05 2.013411114484e+00
1.063750000000e+03 2.162031467869e-03 3.183013737307e-05 1.991959719069e+00
1.064000000000e+03 1.576973990924e-03 3.222616386714e-05 1.971301374490e+00
1.064250000000e+03 9.663248956057e-04 3.261888220649e-05 1.951445191441e+00
1.064500000000e+03 3.405717079623e-04 3.299689093236e-05 1.932401544281e+00
1.064750000000e+03 -2.895620911058e-04 3.334935767785e-05 1.914182083797e+00
1.065000000000e+03 -9.132746935933e-04 3.366616333597e-05 1.896799733579e+00
1.065250000000e+03 -1.519847128092e-03 3.393803762589e-05 1.880268671437e+00
1.065500000000e+03 -2.098804776208e-03 3.415668201928e-05 1.864604293994e+00
1.065750000000e+03 -2.640076940557e-03 3.431488107153e-05 1.849823166333e+00
1.066000000000e+03 -3.134151223730e-03 3.440659725870e-05 1.835942954964e+00
1.066250000000e+03 -3.572220538491e-03 3.442705127585e-05 1.822982346749e+00
1.066500000000e+03 -3.946319774956e-03 3.437277936369e-05 1.810960952596e+00
1.066750000000e+03 -4.249450041985e-03 3.424167500801e-05 1.799899198229e+00
1.067000000000e+03 -4.475688202857e-03 3.403300895588e-05 1.789818202234e+00
1.067250000000e+03 -4.620279980186e-03 3.374742645076e-05 1.780739644164e+00
1.067500000000e+03 -4.679714778960e-03 3.338692132882e-05 1.772685622734e+00
1.067750000000e+03 -4.651781124207e-03 3.295478936044e-05 1.765678507036e+00
1.068000000000e+03 -4.535601939328e-03 3.245555809425e-05 1.759740782556e+00
1.068250000000e+03 -4.331649402874e-03 3.189489843089e-05 1.754894893477e+00
1.068500000000e+03 -4.041739022842e-03 3.127951705856e-05 1.751163084503e+00
1.068750000000e+03 -3.669003297827e-03 3.061703210647e-05 1.748567242747e+00
1.069000000000e+03 -3.217845263780e-03 2.991583640097e-05 1.747128742823e+00
1.069250000000e+03 -2.693873009252e-03 2.918494916032e-05 1.746868296319e+00
1.069500000000e+03 -2.103815750646e-03 2.843386006138e-05 1.747805807914e+00
1.069750000000e+03 -1.455423791126e-03 2.767237052562e-05 1.749960238799e+00
1.070000000000e+03 -7.573528334297e-04 2.691043377234e-05 1.753349479166e+00
1.070250000000e+03 -1.903595029396e-05 2.615800035727e-05 1.757990230520e+00
1.070500000000e+03 7.494560682624e-04 2.542486847568e-05 1.763897897967e+00
1.070750000000e+03 1.537562177906e-03 2.472054860972e-05 1.771086493809e+00
1.071000000000e+03 2.334385049329e-03 2.405414016537e-05 1.779568551276e+00
1.071250000000e+03 3.128848639379e-03 2.343422550474e-05 1.789355048650e+00
1.071500000000e+03 3.909856037263e-03 2.286878342675e-05 1.800455344206e+00
1.071750000000e+03 4.666446647214e-03 2.236512154494e-05 1.812877119063e+00
1.072000000000e+03 5.387948348446e-03 2.192983136748e-05 1.826626330252e+00
1.072250000000e+03 6.064124352808e-03 2.156876175857e-05 1.841707169297e+00
1.072500000000e+03 6.685310671447e-03 2.128701389847e-05 1.858122029619e+00
1.072750000000e+03 7.242544310133e-03 2.108894392902e-05 1.875871477005e+00
1.073000000000e+03 7.727678578455e-03 2.097820449348e-05 1.894954227509e+00
1.073250000000e+03 8.133485970092e-03 2.095779448141e-05 1.915367126722e+00
1.073500000000e+03 8.453746095559e-03 2.103008080953e-05 1.937105134181e+00
1.073750000000e+03 8.683318507442e-03 2.119684323515e-05 1.960161310995e+00
1.074000000000e+03 8.818199948899e-03 2.145935629672e-05 1.984526808486e+00
1.074250000000e+03 8.855564910321e-03 2.181843806648e-05 2.010190861818e+00
1.074500000000e+03 8.793790152153e-03 2.227449969805e-05 2.037140785638e+00
1.074750000000e+03 8.632462886186e-03 2.282758901218e-05 2.065361974854e+00
1.075000000000e+03 8.372373433168e-03 2.347742591732e-05 2.094837907619e+00
1.075250000000e+03 8.015492409070e-03 2.422342713712e-05 2.125550155766e+00
1.075500000000e+03 7.564933473977e-03 2.506471908040e-05 2.157478400436e+00
1.075750000000e+03 7.024902399567e-03 2.600013965059e-05 2.190600454908e+00
1.076000000000e+03 6.400633501621e-03 2.702822724071e-05 2.224892296696e+00
1.076250000000e+03 5.698314459111e-03 2.814719919747e-05 2.260328106961e+00
1.076500000000e+03 4.925000785594e-03 2.935492171549e-05 2.296880321861e+00
1.076750000000e+03 4.088520740358e-03 3.064887074886e-05 2.334519694566e+00
1.077000000000e+03 3.197370609142e-03 3.202608822958e-05 2.373215367697e+00
1.077250000000e+03 2.260605128859e-03 3.348313503976e-05 2.412934959539e+00
1.077500000000e+03 1.287723101139e-03 3.501604451070e-05 2.453644661039e+00
1.077750000000e+03 2.885496095688e-04 3.662027764195e-05 2.495309346322e+00
1.078000000000e+03 -7.268847697680e-04 3.829068497796e-05 2.537892694566e+00
1.078250000000e+03 -1.748466184738e-03 4.002147634904e-05 2.581357323893e+00
1.078500000000e+03 -2.766119378627e-03 4.180620026425e-05 2.625664936335e+00
1.078750000000e+03 -3.769928990917e-03 4.363773922095e-05 2.670776472882e+00
1.079000000000e+03 -4.750257670299e-03 4.550831676600e-05 2.716652277607e+00
1.079250000000e+03 -5.697861004154e-03 4.740952340568e-05 2.763252269844e+00
1.079500000000e+03 -6.603996619585e-03 4.933235644181e-05 2.810536122364e+00
1.079750000000e+03 -7.460527262308e-03 5.126727997831e-05 2.858463444514e+00
1.080000000000e+03 -8.260016180512e-03 5.320430117667e-05 2.906993968488e+00
1.080250000000e+03 -8.995813425210e-03 5.513306153385e-05 2.956087736365e+00
1.080500000000e+03 -9.662132182116e-03 5.704294385678e-05 3.005705285957e+00
1.080750000000e+03 -1.025411465174e-02 5.892319454642e-05 3.055807834889e+00
1.081000000000e+03 -1.076788533572e-02 6.076305514702e-05 3.106357457770e+00
1.081250000000e+03 -1.120059245367e-02 6.255190537130e-05 3.157317258310e+00
1.081500000000e+03 -1.155043561378e-02 6.427941203235e-05 3.208651530850e+00
1.081750000000e+03 -1.181667979265e-02 6.593568144048e-05 3.260325910447e+00
1.082000000000e+03 -1.199965562802e-02 6.751141412939e-05 3.312307511636e+00
1.082250000000e+03 -1.210074513152e-02 6.899805587227e-05 3.364565050383e+00
1.082500000000e+03 -1.212235350967e-02 7.038794432648e-05 3.417068950252e+00
1.082750000000e+03 -1.206786719226e-02 7.167444604406e-05 3.469791430774e+00
1.083000000000e+03 -1.194159848535e-02 7.285208226504e-05 3.522706574906e+00
1.083250000000e+03 -1.174871791572e-02 7.391663948533e-05 3.575790378716e+00
1.083500000000e+03 -1.149517482415e-02 7.486526281694e-05 3.629020777107e+00
1.083750000000e+03 -1.118760765138e-02 7.569652884806e-05 3.682377649105e+00
1.084000000000e+03 -1.083324510174e-02 7.641049592355e-05 3.735842801062e+00
1.084250000000e+03 -1.043979979164e-02 7.700873620708e-05 3.789399926290e+00
1.084500000000e+03 -1.001535575890e-02 7.749433583179e-05 3.843034546624e+00
1.084750000000e+03 -9.568251819295e-03 7.787187262992e-05 3.896733928385e+00
1.085000000000e+03 -9.106962058981e-03 7.814736782938e-05 3.950486983820e+00
1.085250000000e+03 -8.639975875325e-03 7.832821367945e-05 4.004284148914e+00
1.085500000000e+03 -8.175678417815e-03 7.842307506820e-05 4.058117250417e+00
1.085750000000e+03 -7.722234264876e-03 7.844177035457e-05 4.111979352925e+00
1.086000000000e+03 -7.287474961215e-03 7.839512183047e-05 4.165864597662e+00
1.086250000000e+03 -6.878792210544e-03 7.829479662677e-05 4.219768032017e+00
1.086500000000e+03 -6.503039035677e-03 7.815312846765e-05 4.273685428005e+00
1.086750000000e+03 -6.166438458107e-03 7.798292112735e-05 4.327613103519e+00
1.087000000000e+03 -5.874503079877e-03 7.779724452495e-05 4.381547735444e+00
1.087250000000e+03 -5.631963979995e-03 7.760921985506e-05 4.435486182326e+00
1.087500000000e+03 -5.442712427509e-03 7.743180416223e-05 4.489425304344e+00
1.087750000000e+03 -5.309752172587e-03 7.727757076179e-05 4.543361798783e+00
1.088000000000e+03 -5.235165727010e-03 7.715849641277e-05 4.597292038101e+00
1.088250000000e+03 -5.220092043644e-03 7.708575222881e-05 4.651211927888e+00
1.088500000000e+03 -5.264717914070e-03 7.706950708639e-05 4.705116774781e+00
1.088750000000e+03 -5.368282010790e-03 7.711874381719e-05 4.759001171106e+00
1.089000000000e+03 -5.529090592821e-03 7.724109211862e-05 4.812858901524e+00
1.089250000000e+03 -5.744546033556e-03 7.744268228654e-05 4.866682864304e+00
1.089500000000e+03 -6.011186334530e-03 7.772802055789e-05 4.920465015002e+00
1.089750000000e+03 -6.324735787316e-03 7.809988990032e-05 4.974196328044e+00
1.090000000000e+03 -6.680165025714e-03 7.855927673403e-05 5.027866782090e+00
1.090250000000e+03 -7.071760729431e-03 7.910532511676e-05 5.081465361725e+00
1.090500000000e+03 -7.493203160365e-03 7.973532351788e-05 5.134980079876e+00
1.090750000000e+03 -7.937650781779e-03 8.044472110247e-05 5.188398018597e+00
1.091000000000e+03 -8.397830788684e-03 8.122716656125e-05 5.241705385420e+00
1.091250000000e+03 -8.866134362493e-03 8.207458293344e-05 5.294887587613e+00
1.091500000000e+03 -9.334715290849e-03 8.297727062159e-05 5.347929317869e+00
1.091750000000e+03 -9.795590771938e-03 8.392403231020e-05 5.400814653372e+00
1.092000000000e+03 -1.024074293609e-02 8.490232431285e-05 5.453527163928e+00
1.092250000000e+03 -1.066222067991e-02 8.589843764911e-05 5.506050029409e+00
1.092500000000e+03 -1.105223936557e-02 8.689769175055e-05 5.558366161612e+00
1.092750000000e+03 -1.140327929814e-02 8.788465240173e-05 5.610458330994e+00
1.093000000000e+03 -1.170817974387e-02 8.884335406453e-05 5.662309294318e+00
1.093250000000e+03 -1.196022939052e-02 8.975753058851e-05 5.713901922555e+00
1.093500000000e+03 -1.215325177803e-02 9.061086789600e-05 5.765219325680e+00
1.093750000000e+03 -1.228168359111e-02 9.138725428864e-05 5.816244973812e+00
1.094000000000e+03 -1.234064689198e-02 9.207101870928e-05 5.866962812134e+00
1.094250000000e+03 -1.232601380949e-02 9.264718351171e-05 5.917357367136e+00
1.094500000000e+03 -1.223446139462e-02 9.310170357574e-05 5.967413845534e+00
1.094750000000e+03 -1.206351952874e-02 9.342166579032e-05 6.017118219886e+00
1.095000000000e+03 -1.181160695394e-02 9.359548426341e-05 6.066457305584e+00
1.095250000000e+03 -1.147805944438e-02 9.361315328488e-05 6.115418821753e+00
1.095500000000e+03 -1.106314555232e-02 9.346635323307e-05 6.163991442557e+00
1.095750000000e+03 -1.056807393852e-02 9.314860682524e-05 6.212164830649e+00
1.096000000000e+03 -9.994988596834e-03 9.265541927211e-05 6.259929658949e+00
1.096250000000e+03 -9.346953725525e-03 9.198429341367e-05 6.307277618518e+00
1.096500000000e+03 -8.627929106142e-03 9.113482894499e-05 6.354201409392e+00
1.096750000000e+03 -7.842734049992e-03 9.010878005877e-05 6.400694720088e+00
1.097000000000e+03 -6.997001614248e-03 8.891004201514e-05 6.446752194259e+00
1.097250000000e+03 -6.097123843851e-03 8.754462171764e-05 6.492369380824e+00
1.097500000000e+03 -5.150187530856e-03 8.602059158824e-05 6.537542676575e+00
1.097750000000e+03 -4.163902078790e-03 8.434799814142e-05 6.582269255452e+00
1.098000000000e+03 -3.146519455358e-03 8.253875407804e-05 6.626546988729e+00
1.098250000000e+03 -2.106747507682e-03 8.060652677097e-05 6.670374355817e+00
1.098500000000e+03 -1.053657548212e-03 7.856658069053e-05 6.713750350784e+00
1.098750000000e+03 3.413231216165e-06 7.643563201609e-05 6.756674377303e+00
1.099000000000e+03 1.054962702460e-03 7.423165820811e-05 6.799146144774e+00
1.099250000000e+03 2.091427642792e-03 7.197370550666e-05 6.841165557458e+00
1.099500000000e+03 3.103288234995e-03 6.968167583787e-05 6.882732605564e+00
1.099750000000e+03 4.081173929795e-03 6.737612543697e-05 6.923847249922e+00
1.100000000000e+03 5.015967147362e-03 6.507805316391e-05 6.964509312726e+00
1.100250000000e+03 5.898904620631e-03 6.280867902037e-05 7.004718369275e+00
1.100500000000e+03 6.721675636548e-03 6.058921827085e-05 7.044473640863e+00
1.100750000000e+03 7.476515865695e-03 5.844066432301e-05 7.083773890628e+00
1.101000000000e+03 8.156293229426e-03 5.638357710366e-05 7.122617330210e+00
1.101250000000e+03 8.754589512008e-03 5.443787006687e-05 7.161001523560e+00
1.101500000000e+03 9.265771174302e-03 5.262260139494e-05 7.198923305113e+00
1.101750000000e+03 9.685053043500e-03 5.095577952691e-05 7.236378699638e+00
1.102000000000e+03 1.000855233663e-02 4.945417300656e-05 7.273362849287e+00
1.102250000000e+03 1.023333057970e-02 4.813313178240e-05 7.309869953645e+00
1.102500000000e+03 1.035742722464e-02 4.700641638145e-05 7.345893210142e+00
1.102750000000e+03 1.037987951604e-02 4.608604301007e-05 7.381424770680e+00
1.103000000000e+03 1.030073320308e-02 4.538213970756e-05 7.416455699330e+00
1.103250000000e+03 1.012104008966e-02 4.490281863351e-05 7.450975943485e+00
1.103500000000e+03 9.842844436691e-03 4.465404713802e-05 7.484974313407e+00
1.103750000000e+03 9.469158841684e-03 4.463956805961e-05 7.518438467274e+00
1.104000000000e+03 9.003927971977e-03 4.486087931743e-05 7.551354908093e+00
1.104250000000e+03 8.451982064978e-03 4.531710700084e-05 7.583708989057e+00
1.104500000000e+03 7.818980949913e-03 4.600498819735e-05 7.615484924919e+00
1.104750000000e+03 7.111347964430e-03 4.691889438405e-05 7.646665814870e+00
1.105000000000e+03 6.336195661040e-03 4.805080791181e-05 7.677233671703e+00
1.105250000000e+03 5.501243519203e-03 4.939034293486e-05 7.707169461351e+00
1.105500000000e+03 4.614729181961e-03 5.092487978550e-05 7.736453146688e+00
1.105750000000e+03 3.685313624273e-03 5.263964906013e-05 7.765063742962e+00
1.106000000000e+03 2.721982030646e-03 5.451785665475e-05 7.792979378574e+00
1.106250000000e+03 1.733941346849e-03 5.654084055748e-05 7.820177363696e+00
1.106500000000e+03 7.305159054707e-04 5.868825568120e-05 7.846634265060e+00
1.106750000000e+03 -2.789574762939e-04 6.093828492973e-05 7.872325989566e+00
1.107000000000e+03 -1.285233894719e-03 6.326787586208e-05 7.897227868788e+00
1.107250000000e+03 -2.279262152145e-03 6.565298271222e-05 7.921314756122e+00
1.107500000000e+03 -3.252283813521e-03 6.806887764788e-05 7.944561120907e+00
1.107750000000e+03 -4.195926579220e-03 7.049044480964e-05 7.966941154807e+00
1.108000000000e+03 -5.102292847499e-03 7.289245463177e-05 7.988428873845e+00
1.108250000000e+03 -5.964040277791e-03 7.524988652197e-05 8.008998230491e+00
1.108500000000e+03 -6.774455145407e-03 7.753824923945e-05 8.028623223057e+00
1.108750000000e+03 -7.527517143430e-03 7.973389038787e-05 8.047278006060e+00
1.109000000000e+03 -8.217953858031e-03 8.181432875204e-05 8.064937005148e+00
1.109250000000e+03 -8.841286348452e-03 8.375851876322e-05 8.081575027227e+00
1.109500000000e+03 -9.393864612938e-03 8.554713543521e-05 8.097167368454e+00
1.109750000000e+03 -9.872891481385e-03 8.716284932522e-05 8.111689925181e+00
1.110000000000e+03 -1.027643766909e-02 8.859055609170e-05 8.125119293423e+00
1.110250000000e+03 -1.060344495027e-02 8.981756108284e-05 8.137432872167e+00
1.110500000000e+03 -1.085372080927e-02 9.083378658731e-05 8.148608953230e+00
1.110750000000e+03 -1.102792202303e-02 9.163192825912e-05 8.158626812896e+00
1.111000000000e+03 -1.112753034757e-02 9.220751322353e-05 8.167466789516e+00
1.111250000000e+03 -1.115481891339e-02 9.255896814589e-05 8.175110358529e+00
1.111500000000e+03 -1.111281085009e-02 9.268761888390e-05 8.181540198955e+00
1.111750000000e+03 -1.100523115153e-02 9.259770362915e-05 8.186740247991e+00
1.112000000000e+03 -1.083645181911e-02 9.229631909483e-05 8.190695750676e+00
1.112250000000e+03 -1.061143166004e-02 9.179331542003e-05 8.193393300404e+00
1.112500000000e+03 -1.033565145762e-02 9.110110342772e-05 8.194820867440e+00
1.112750000000e+03 -1.001504520354e-02 9.023453860427e-05 8.194967822617e+00
1.113000000000e+03 -9.655928278480e-03 8.921070440412e-05 8.193824951072e+00
1.113250000000e+03 -9.264923393520e-03 8.804866761034e-05 8.191384458300e+00
1.113500000000e+03 -8.848885018382e-03 8.676921143203e-05 8.187639968813e+00
1.113750000000e+03 -8.414823538718e-03 8.539454834813e-05 8.182586519379e+00
1.114000000000e+03 -7.969828577345e-03 8.394801141667e-05 8.176220544105e+00
1.114250000000e+03 -7.520993848356e-03 8.245373387350e-05 8.168539857080e+00
1.114500000000e+03 -7.075342853834e-03 8.093631020933e-05 8.159543629691e+00
1.114750000000e+03 -6.639757149657e-03 7.942045805320e-05 8.149232366005e+00
1.115000000000e+03 -6.220906022364e-03 7.793071789747e-05 8.137607874240e+00
1.115250000000e+03 -5.825180897572e-03 7.649111774038e-05 8.124673239682e+00
1.115500000000e+03 -5.458631789790e-03 7.512481940050e-05 8.110432794966e+00
1.115750000000e+03 -5.126909465646e-03 7.385382486408e-05 8.094892093151e+00
1.116000000000e+03 -4.835211257128e-03 7.269869485071e-05 8.078057880861e+00
1.116250000000e+03 -4.588232038896e-03 7.167828710583e-05 8.059938073747e+00
1.116500000000e+03 -4.390121498920e-03 7.080952081936e-05 8.040541735525e+00
1.116750000000e+03 -4.244445896722e-03 7.010717048811e-05 8.019879058593e+00
1.117000000000e+03 -4.154157206753e-03 6.958369269763e-05 7.997961349517e+00
1.117250000000e+03 -4.121567256062e-03 6.924908752609e-05 7.974801016342e+00
1.117500000000e+03 -4.148329551529e-03 6.911079617142e-05 7.950411560813e+00
1.117750000000e+03 -4.235426680095e-03 6.917363413544e-05 7.924807572223e+00
1.118000000000e+03 -4.383165403874e-03 6.943976313659e-05 7.898004725557e+00
1.118250000000e+03 -4.591177876460e-03 6.990869971060e-05 7.870019780475e+00
1.118500000000e+03 -4.858430139639e-03 7.057735857433e-05 7.840870583179e+00
1.118750000000e+03 -5.183237276963e-03 7.144013231375e-05 7.810576068188e+00
1.119000000000e+03 -5.563285293830e-03 7.248900233964e-05 7.779156260677e+00
1.119250000000e+03 -5.995659186779e-03 7.371367973821e-05 7.746632277762e+00
1.119500000000e+03 -6.476877780359e-03 7.510176803008e-05 7.713026327541e+00
1.119750000000e+03 -7.002933838090e-03 7.663897714910e-05 7.678361705465e+00
1.120000000000e+03 -7.569339722374e-03 7.830933282355e-05 7.642662786517e+00
1.120250000000e+03 -8.171178083952e-03 8.009538079667e-05 7.605955012176e+00
1.120500000000e+03 -8.803156291424e-03 8.197845447525e-05 7.568264871962e+00
1.120750000000e+03 -9.459665493122e-03 8.393893066500e-05 7.529619877344e+00
1.121000000000e+03 -1.013484160688e-02 8.595648611345e-05 7.490048528901e+00
1.121250000000e+03 -1.082262882202e-02 8.801037008271e-05 7.449580275119e+00
1.121500000000e+03 -1.151684462020e-02 9.007965824018e-05 7.408245462849e+00
1.121750000000e+03 -1.221124452622e-02 9.214350323739e-05 7.366075279653e+00
1.122000000000e+03 -1.289958784000e-02 9.418139800538e-05 7.323101687061e+00
1.122250000000e+03 -1.357570086837e-02 9.617341009222e-05 7.279357346344e+00
1.122500000000e+03 -1.423353811975e-02 9.810040301811e-05 7.234875537066e+00
1.122750000000e+03 -1.486724176309e-02 9.994424480975e-05 7.189690067492e+00
1.123000000000e+03 -1.547119571372e-02 1.016880062354e-04 7.143835181041e+00
1.123250000000e+03 -1.604007656098e-02 1.033161194350e-04 7.097345456560e+00
1.123500000000e+03 -1.656889928317e-02 1.048144932710e-04 7.050255705210e+00
1.123750000000e+03 -1.705305666571e-02 1.061706748475e-04 7.002600866452e+00
1.124000000000e+03 -1.748835377502e-02 1.073739342694e-04 6.954415902007e+00
1.124250000000e+03 -1.787103602875e-02 1.084153245548e-04 6.905735690337e+00
1.124500000000e+03 -1.819781037353e-02 1.092877279862e-04 6.856594925115e+00
1.124750000000e+03 -1.846586082531e-02 1.099858764861e-04 6.807028014079e+00
1.125000000000e+03 -1.867285700345e-02 1.105063466475e-04 6.757068985919e+00
1.125250000000e+03 -1.881695704774e-02 1.108475358876e-04 6.706751398981e+00
1.125500000000e+03 -1.889680441264e-02 1.110096021721e-04 6.656108260733e+00
1.125750000000e+03 -1.891151948102e-02 1.109943830382e-04 6.605171950294e+00
1.126000000000e+03 -1.886068637871e-02 1.108053049124e-04 6.553974151345e+00
1.126250000000e+03 -1.874433591363e-02 1.104472782691e-04 6.502545793785e+00
1.126500000000e+03 -1.856292487310e-02 1.099265577168e-04 6.450916999864e+00
1.126750000000e+03 -1.831731301817e-02 1.092505981791e-04 6.399117041650e+00
1.127000000000e+03 -1.800873852877e-02 1.084279053086e-04 6.347174306699e+00
1.127250000000e+03 -1.763879190108e-02 1.074678806477e-04 6.295116266856e+00
1.127500000000e+03 -1.720939022364e-02 1.063806488160e-04 6.242969457609e+00
1.127750000000e+03 -1.672275213068e-02 1.051768995854e-04 6.190759464202e+00
1.128000000000e+03 -1.618137260629e-02 1.038677131829e-04 6.138510907797e+00
1.128250000000e+03 -1.558800038415e-02 1.024643918426e-04 6.086247441479e+00
1.128500000000e+03 -1.494561659914e-02 1.009783079468e-04 6.033991746561e+00
1.128750000000e+03 -1.425741582895e-02 9.942078264816e-05 5.981765532977e+00
1.129000000000e+03 -1.352678881102e-02 9.780291763178e-05 5.929589540818e+00
1.129250000000e+03 -1.275730717639e-02 9.613549354276e-05 5.877483542467e+00
1.129500000000e+03 -1.195271047501e-02 9.442880734251e-05 5.825466348456e+00
1.129750000000e+03 -1.111689374694e-02 9.269261847569e-05 5.773555806922e+00
1.130000000000e+03 -1.025389740498e-02 9.093607281183e-05 5.721768807878e+00
1.130250000000e+03 -9.367897731405e-03 8.916763754704e-05 5.670121286645e+00
1.130500000000e+03 -8.463196854204e-03 8.739505709568e-05 5.618628219694e+00
1.130750000000e+03 -7.544213657908e-03 8.562532803302e-05 5.567303627995e+00
1.131000000000e+03 -6.615473241600e-03 8.386469107940e-05 5.516160572715e+00
1.131250000000e+03 -5.681595576798e-03 8.211864071814e-05 5.465211149864e+00
1.131500000000e+03 -4.747282907168e-03 8.039195064000e-05 5.414466489267e+00
1.131750000000e+03 -3.817304918696e-03 7.868871488556e-05 5.363936747193e+00
1.132000000000e+03 -2.896481961403e-03 7.701240165781e-05 5.313631098903e+00
1.132250000000e+03 -1.989665559595e-03 7.536591881238e-05 5.263557736542e+00
1.132500000000e+03 -1.101716727491e-03 7.375168995113e-05 5.213723859030e+00
1.132750000000e+03 -2.374810613628e-04 7.217173659485e-05 5.164135671459e+00
1.133000000000e+03 5.982378323705e-04 7.062776903030e-05 5.114798376907e+00
1.133250000000e+03 1.400708386717e-03 6.912127696243e-05 5.065716178199e+00
1.133500000000e+03 2.165302115312e-03 6.765362650826e-05 5.016892273689e+00
1.133750000000e+03 2.887527357473e-03 6.622614881649e-05 4.968328860343e+00
1.134000000000e+03 3.563064786522e-03 6.484022468917e-05 4.920027138875e+00
1.134250000000e+03 4.187803132031e-03 6.349737395672e-05 4.871987317682e+00
1.134500000000e+03 4.757876689686e-03 6.219932628326e-05 4.824208623450e+00
1.134750000000e+03 5.269703400064e-03 6.094808330137e-05 4.776689314422e+00
1.135000000000e+03 5.720021788949e-03 5.974596944916e-05 4.729426693642e+00
1.135250000000e+03 6.105928727698e-03 5.859566716770e-05 4.682417129005e+00
1.135500000000e+03 6.424915597714e-03 5.750023718162e-05 4.635656074669e+00
1.135750000000e+03 6.674903200390e-03 5.646312058907e-05 4.589138096439e+00
1.136000000000e+03 6.854274525652e-03 5.548812574818e-05 4.542856900376e+00
1.136250000000e+03 6.961905468750e-03 5.457939700029e-05 4.496805365833e+00
1.136500000000e+03 6.997191519725e-03 5.374136059502e-05 4.450975580840e+00
1.136750000000e+03 6.960071664564e-03 5.297865736248e-05 4.405358882877e+00
1.137000000000e+03 6.851047549011e-03 5.229605527129e-05 4.359945903092e+00
1.137250000000e+03 6.671198068964e-03 5.169834881416e-05 4.314726614658e+00
1.137500000000e+03 6.422188381273e-03 5.119024894715e-05 4.269690386264e+00
1.137750000000e+03 6.106273500946e-03 5.077624961008e-05 4.224826039208e+00
1.138000000000e+03 5.726295640943e-03 5.046048941471e-05 4.180121911042e+00
1.138250000000e+03 5.285675134937e-03 5.024660930875e-05 4.135565922208e+00
1.138500000000e+03 4.788394725450e-03 5.013760576977e-05 4.091145649134e+00
1.138750000000e+03 4.238977311070e-03 5.013568161849e-05 4.046848403366e+00
1.139000000000e+03 3.642456309953e-03 5.024210206250e-05 4.002661313376e+00
1.139250000000e+03 3.004339501546e-03 5.045705732093e-05 3.958571413926e+00
1.139500000000e+03 2.330566298096e-03 5.077953507573e-05 3.914565741331e+00
1.139750000000e+03 1.627457483802e-03 5.120720962729e-05 3.870631429980e+00
1.140000000000e+03 9.016598949335e-04 5.173634657646e-05 3.826755819389e+00
1.140250000000e+03 1.600836852841e-04 5.236173367384e-05 3.782926559640e+00
1.140500000000e+03 -5.901642855316e-04 5.307662946072e-05 3.739131727721e+00
1.140750000000e+03 -1.341853666702e-03 5.387274660346e-05 3.695359940770e+00
1.141000000000e+03 -2.087706151404e-03 5.474026097052e-05 3.651600479603e+00
1.141250000000e+03 -2.820476112095e-03 5.566785494424e-05 3.607843408054e+00
1.141500000000e+03 -3.533031861393e-03 5.664279099865e-05 3.564079700963e+00
1.141750000000e+03 -4.218439367316e-03 5.765101957461e-05 3.520301369255e+00
1.142000000000e+03 -4.870046115657e-03 5.867732097437e-05 3.476501585867e+00
1.142250000000e+03 -5.481563030330e-03 5.970547685882e-05 3.432674815616e+00
1.142500000000e+03 -6.047145160005e-03 6.071847279684e-05 3.388816940324e+00
1.142750000000e+03 -6.561468769376e-03 6.169872822115e-05 3.344925382750e+00
1.143000000000e+03 -7.019802933593e-03 6.262834867801e-05 3.300999232025e+00
1.143250000000e+03 -7.418076097071e-03 6.348939952402e-05 3.257039362122e+00
1.143500000000e+03 -7.752935035857e-03 6.426419362002e-05 3.213048548956e+00
1.143750000000e+03 -8.021795671427e-03 6.493558907553e-05 3.169031583165e+00
1.144000000000e+03 -8.222884743414e-03 6.548728870528e-05 3.124995376356e+00
1.144250000000e+03 -8.355271040917e-03 6.590414390992e-05 3.080949065465e+00
1.144500000000e+03 -8.418886049800e-03 6.617244395157e-05 3.036904107433e+00
1.144750000000e+03 -8.414533010985e-03 6.628019166929e-05 2.992874369154e+00
1.145000000000e+03 -8.343883995874e-03 6.621735720128e-05 2.948876208353e+00
1.145250000000e+03 -8.209465339995e-03 6.597611196910e-05 2.904928549012e+00
1.145500000000e+03 -8.014630500379e-03 6.555102522182e-05 2.861052943980e+00
1.145750000000e+03 -7.763521934945e-03 6.493922535319e-05 2.817273631085e+00
1.146000000000e+03 -7.461020787511e-03 6.414051943376e-05 2.773617575007e+00
1.146250000000e+03 -7.112686841337e-03 6.315746927671e-05 2.730114499463e+00
1.146500000000e+03 -6.724687633999e-03 6.199541957738e-05 2.686796903559e+00
1.146750000000e+03 -6.303719220181e-03 6.066247771996e-05 2.643700064416e+00
1.147000000000e+03 -5.856919087266e-03 5.916944403153e-05 2.600862023020e+00
1.147250000000e+03 -5.391771606976e-03 5.752969276385e-05 2.558323550980e+00
1.147500000000e+03 -4.916009207556e-03 5.575900532329e-05 2.516128099010e+00
1.147750000000e+03 -4.437508384309e-03 5.387535706078e-05 2.474321722763e+00
1.148000000000e+03 -3.964183931966e-03 5.189866330624e-05 2.432952987068e+00
1.148250000000e+03 -3.503882009988e-03 4.985048706321e-05 2.392072846196e+00
1.148500000000e+03 -3.064273348706e-03 4.775371397370e-05 2.351734499192e+00
1.148750000000e+03 -2.652748337837e-03 4.563220058554e-05 2.311993219936e+00
1.149000000000e+03 -2.276316036396e-03 4.351040221612e-05 2.272906162516e+00
1.149250000000e+03 -1.941507347794e-03 4.141298751609e-05 2.234532140967e+00
1.149500000000e+03 -1.654284423120e-03 3.936444590757e-05 2.196931384827e+00
1.149750000000e+03 -1.419957748146e-03 3.738869755285e-05 2.160165272645e+00
1.150000000000e+03 -1.243111340991e-03 3.550870919816e-05 2.124296043944e+00
1.150250000000e+03 -1.127537699797e-03 3.374611962470e-05 2.089386492737e+00
1.150500000000e+03 -1.076183141477e-03 3.212092138882e-05 2.055499646401e+00
1.150750000000e+03 -1.091104346520e-03 3.065112529457e-05 2.022698431624e+00
1.151000000000e+03 -1.173436851446e-03 2.935247765537e-05 1.991045332336e+00
1.151250000000e+03 -1.323375764428e-03 2.823822235842e-05 1.960602043410e+00
1.151500000000e+03 -1.540169408820e-03 2.731890378183e-05 1.931429123567e+00
1.151750000000e+03 -1.822125240082e-03 2.660221509887e-05 1.903585653455e+00
1.152000000000e+03 -2.166628918388e-03 2.609289764688e-05 1.877128901039e+00
1.152250000000e+03 -2.570175619437e-03 2.579268956915e-05 1.852113999954e+00
1.152500000000e+03 -3.028413665258e-03 2.570032603705e-05 1.828593643715e+00
1.152750000000e+03 -3.536199162664e-03 2.581158927636e-05 1.806617800752e+00
1.153000000000e+03 -4.087662125456e-03 2.611940745703e-05 1.786233451346e+00
1.153250000000e+03 -4.676281757166e-03 2.661399919412e-05 1.767484351759e+00
1.153500000000e+03 -5.294971271942e-03 2.728306133462e-05 1.750410825450e+00
1.153750000000e+03 -5.936170028572e-03 2.811199499661e-05 1.735049585080e+00
1.154000000000e+03 -6.591942290827e-03 2.908416557862e-05 1.721433585681e+00
1.154250000000e+03 -7.254081381948e-03 3.018119244869e-05 1.709591909417e+00
1.154500000000e+03 -7.914217410281e-03 3.138326074642e-05 1.699549683084e+00
1.154750000000e+03 -8.563927460959e-03 3.266945959146e-05 1.691328027521e+00
1.155000000000e+03 -9.194846784261e-03 3.401811014744e-05 1.684944037801e+00
1.155250000000e+03 -9.798779319092e-03 3.540711080072e-05 1.680410794038e+00
1.155500000000e+03 -1.036780626660e-02 3.681430269512e-05 1.677737399883e+00
1.155750000000e+03 -1.089439119082e-02 3.821780726662e-05 1.676929048101e+00
1.156000000000e+03 -1.137148021202e-02 3.959635684253e-05 1.677987109556e+00
1.156250000000e+03 -1.179259612153e-02 4.092961247035e-05 1.680909244330e+00
1.156500000000e+03 -1.215192501648e-02 4.219846030418e-05 1.685689531175e+00
1.156750000000e+03 -1.244439423134e-02 4.338528357983e-05 1.692318612749e+00
1.157000000000e+03 -1.266574099292e-02 4.447420728748e-05 1.700783854001e+00
1.157250000000e+03 -1.281256996262e-02 4.545131017877e-05 1.711069509633e+00
1.157500000000e+03 -1.288240004009e-02 4.630480441742e-05 1.723156898702e+00
1.157750000000e+03 -1.287369875501e-02 4.702517803354e-05 1.737024582365e+00
1.158000000000e+03 -1.278590441626e-02 4.760529953635e-05 1.752648542521e+00
1.158250000000e+03 -1.261943512269e-02 4.804048427701e-05 1.770002358245e+00
1.158500000000e+03 -1.237568533648e-02 4.832852179870e-05 1.789057378092e+00
1.158750000000e+03 -1.205700887406e-02 4.846966480967e-05 1.809782885368e+00
1.159000000000e+03 -1.166668925000e-02 4.846657864355e-05 1.832146255133e+00
1.159250000000e+03 -1.120889747601e-02 4.832425419060e-05 1.856113101304e+00
1.159500000000e+03 -1.068863755858e-02 4.804988549426e-05 1.881647412558e+00
1.159750000000e+03 -1.011168099639e-02 4.765271479412e-05 1.908711677074e+00
1.160000000000e+03 -9.484490345578e-03 4.714384774804e-05 1.937266995221e+00
1.160250000000e+03 -8.814133342646e-03 4.653604151131e-05 1.967273180727e+00
1.160500000000e+03 -8.108188692385e-03 4.584347017864e-05 1.998688851671e+00
1.160750000000e+03 -7.374644538732e-03 4.508147118421e-05 2.031471511158e+00
1.161000000000e+03 -6.621791263271e-03 4.426627734347e-05 2.065577620808e+00
1.161250000000e+03 -5.858110076640e-03 4.341473946887e-05 2.100962667129e+00
1.161500000000e+03 -5.092158758550e-03 4.254404331278e-05 2.137581224734e+00
1.161750000000e+03 -4.332456559952e-03 4.167142772979e-05 2.175387016685e+00
1.162000000000e+03 -3.587369634227e-03 4.081390691155e-05 2.214332976059e+00
1.162250000000e+03 -2.864998671432e-03 3.998800251850e-05 2.254371310343e+00
1.162500000000e+03 -2.173070944226e-03 3.920949169192e-05 2.295453570112e+00
1.162750000000e+03 -1.518837525886e-03 3.849317193380e-05 2.337530726090e+00
1.163000000000e+03 -9.089783022285e-04 3.785265073508e-05 2.380553253732e+00
1.163250000000e+03 -3.495151850564e-04 3.730016049769e-05 2.424471229625e+00
1.163500000000e+03 1.542640368314e-04 3.684640302831e-05 2.469234437787e+00
1.163750000000e+03 5.978711128524e-04 3.650042529532e-05 2.514792489447e+00
1.164000000000e+03 9.776698933444e-04 3.626952793534e-05 2.561094953367e+00
1.164250000000e+03 1.290916391930e-03 3.615920764313e-05 2.608091499203e+00
1.164500000000e+03 1.535784846901e-03 3.617313199128e-05 2.655732050734e+00
1.164750000000e+03 1.711379954157e-03 3.631314884242e-05 2.703966948529e+00
1.165000000000e+03 1.817735387961e-03 3.657932854323e-05 2.752747121068e+00
1.165250000000e+03 1.855798376770e-03 3.697002856864e-05 2.802024260552e+00
1.165500000000e+03 1.827401235707e-03 3.748198929590e-05 2.851751002356e+00
1.165750000000e+03 1.735220339962e-03 3.811045110058e-05 2.901881104356e+00
1.166000000000e+03 1.582723788143e-03 3.884928362977e-05 2.952369625112e+00
1.166250000000e+03 1.374108559708e-03 3.969115183583e-05 3.003173095942e+00
1.166500000000e+03 1.114228803280e-03 4.062767875859e-05 3.054249685685e+00
1.166750000000e+03 8.085165809640e-04 4.164959533151e-05 3.105559355111e+00
1.167000000000e+03 4.628967440038e-04 4.274691983355e-05 3.157063997687e+00
1.167250000000e+03 8.369742014952e-05 4.390912787391e-05 3.208727566428e+00
1.167500000000e+03 -3.224421555506e-04 4.512531221082e-05 3.260516182657e+00
1.167750000000e+03 -7.486647902146e-04 4.638434667614e-05 3.312398226068e+00
1.168000000000e+03 -1.187988321118e-03 4.767502675698e-05 3.364344406208e+00
1.168250000000e+03 -1.633396021012e-03 4.898619456159e-05 3.416327811418e+00
1.168500000000e+03 -2.077924342257e-03 5.030686255444e-05 3.468323938793e+00
1.168750000000e+03 -2.514745813847e-03 5.162631370892e-05 3.520310700992e+00
1.169000000000e+03 -2.937246938387e-03 5.293418760199e-05 3.572268413706e+00
1.169250000000e+03 -3.339100112025e-03 5.422055177698e-05 3.624179763165e+00
1.169500000000e+03 -3.714328451958e-03 5.547595773864e-05 3.676029753177e+00
1.169750000000e+03 -4.057364362913e-03 5.669148558141e-05 3.727805636975e+00
1.170000000000e+03 -4.363100333442e-03 5.785877617742e-05 3.779496830654e+00
1.170250000000e+03 -4.626933150583e-03 5.897005470507e-05 3.831094814202e+00
1.170500000000e+03 -4.844801072833e-03 6.001814800541e-05 3.882593020305e+00
1.170750000000e+03 -5.013214226093e-03 6.099649645547e-05 3.933986712411e+00
1.171000000000e+03 -5.129278702444e-03 6.189916393270e-05 3.985272854406e+00
1.171250000000e+03 -5.190715123414e-03 6.272084691122e-05 4.036449976876e+00
1.171500000000e+03 -5.195871199453e-03 6.345688533382e-05 4.087518036179e+00
1.171750000000e+03 -5.143729727518e-03 6.410327573347e-05 4.138478275625e+00
1.172000000000e+03 -5.033911517255e-03 6.465668897468e-05 4.189333082724e+00
1.172250000000e+03 -4.866674321321e-03 6.511449175703e-05 4.240085852122e+00
1.172500000000e+03 -4.642907531514e-03 6.547477308638e-05 4.290740848908e+00
1.172750000000e+03 -4.364123107126e-03 6.573637452872e-05 4.341303078120e+00
1.173000000000e+03 -4.032442828276e-03 6.589892496531e-05 4.391778158130e+00
1.173250000000e+03 -3.650581787666e-03 6.596287611355e-05 4.442172203483e+00
1.173500000000e+03 -3.221828239959e-03 6.592953957027e-05 4.492491712178e+00
1.173750000000e+03 -2.750019851664e-03 6.580112360677e-05 4.542743460648e+00
1.174000000000e+03 -2.239515711678e-03 6.558076351673e-05 4.592934409170e+00
1.174250000000e+03 -1.695164625000e-03 6.527254999800e-05 4.643071612269e+00
1.174500000000e+03 -1.122269109946e-03 6.488154909040e-05 4.693162138563e+00
1.174750000000e+03 -5.265450990772e-04 6.441381050085e-05 4.743212998047e+00
1.175000000000e+03 8.592229793686e-05 6.387636882005e-05 4.793231075878e+00
1.175250000000e+03 7.087281291140e-04 6.327722961560e-05 4.843223075321e+00
1.175500000000e+03 1.335200544544e-03 6.262533742443e-05 4.893195465103e+00
1.175750000000e+03 1.958457744153e-03 6.193053313561e-05 4.943154433524e+00
1.176000000000e+03 2.571469772758e-03 6.120349322389e-05 4.993105849054e+00
1.176250000000e+03 3.167122245469e-03 6.045566309865e-05 5.043055224696e+00
1.176500000000e+03 3.738284682916e-03 5.969914691242e-05 5.093007687795e+00
1.176750000000e+03 4.277879716986e-03 5.894659695690e-05 5.142967953574e+00
1.177000000000e+03 4.778955146214e-03 5.821111569887e-05 5.192940302432e+00
1.177250000000e+03 5.234756850202e-03 5.750610659050e-05 5.242928559755e+00
1.177500000000e+03 5.638801067554e-03 5.684513095724e-05 5.292936079760e+00
1.177750000000e+03 5.984947258251e-03 5.624175905772e-05 5.342965729728e+00
1.178000000000e+03 6.267468179698e-03 5.570940839655e-05 5.393019878628e+00
1.178250000000e+03 6.481118640542e-03 5.526117438145e-05 5.443100384571e+00
1.178500000000e+03 6.621199959375e-03 5.490967217273e-05 5.493208586761e+00
1.178750000000e+03 6.683621125088e-03 5.466686978178e-05 5.543345295047e+00
1.179000000000e+03 6.664954288360e-03 5.454392127333e-05 5.593510784186e+00
1.179250000000e+03 6.562484903346e-03 5.455101284874e-05 5.643704784722e+00
1.179500000000e+03 6.374255029884e-03 5.469721546528e-05 5.693926477317e+00
1.179750000000e+03 6.099099428991e-03 5.499034736697e-05 5.744174485487e+00
1.180000000000e+03 5.736673819813e-03 5.543684926990e-05 5.794446870325e+00
1.180250000000e+03 5.287474333410e-03 5.604167421008e-05 5.844741121602e+00
1.180500000000e+03 4.752848264289e-03 5.680819243667e-05 5.895054152086e+00
1.180750000000e+03 4.134995295650e-03 5.773811479187e-05 5.945382289378e+00
1.181000000000e+03 3.436959183203e-03 5.883143409047e-05 5.995721267516e+00
1.181250000000e+03 2.662610077053e-03 6.008638605143e-05 6.046066219355e+00
1.181500000000e+03 1.816616534440e-03 6.149943271408e-05 6.096411664872e+00
1.181750000000e+03 9.044087020689e-04 6.306526480776e-05 6.146751502016e+00
1.182000000000e+03 -6.786796140179e-05 6.477682669701e-05 6.197078995295e+00
1.182250000000e+03 -1.093407912125e-03 6.662536405749e-05 6.247386763287e+00
1.182500000000e+03 -2.164808598802e-03 6.860049060478e-05 6.297666767331e+00
1.182750000000e+03 -3.274142214934e-03 7.069027320952e-05 6.347910295938e+00
1.183000000000e+03 -4.413033321367e-03 7.288134505840e-05 6.398107953582e+00
1.183250000000e+03 -5.572744026086e-03 7.515903248817e-05 6.448249644174e+00
1.183500000000e+03 -6.744263475561e-03 7.750749984270e-05 6.498324559256e+00
1.183750000000e+03 -7.918402841487e-03 7.990991112436e-05 6.548321161810e+00
1.184000000000e+03 -9.085892945353e-03 8.234860328232e-05 6.598227174452e+00
1.184250000000e+03 -1.023748481268e-02 8.480527465174e-05 6.648029565767e+00
1.184500000000e+03 -1.136405127605e-02 8.726118176575e-05 6.697714537656e+00
1.184750000000e+03 -1.245668829188e-02 8.969733988023e-05 6.747267516143e+00
1.185000000000e+03 -1.350681521451e-02 9.209474144611e-05 6.796673140310e+00
1.185250000000e+03 -1.450627214999e-02 9.443456215968e-05 6.845915256460e+00
1.185500000000e+03 -1.544741340147e-02 9.669836888165e-05 6.894976910781e+00
1.185750000000e+03 -1.632319565801e-02 9.886832881578e-05 6.943840347513e+00
1.186000000000e+03 -1.712725937479e-02 1.009274112079e-04 6.992487006321e+00
1.186250000000e+03 -1.785400237540e-02 1.028595806180e-04 7.040897524169e+00
1.186500000000e+03 -1.849864459477e-02 1.046499804810e-04 7.089051739330e+00
1.186750000000e+03 -1.905728217551e-02 1.062851012473e-04 7.136928696715e+00
1.187000000000e+03 -1.952693122298e-02 1.077529382947e-04 7.184506657800e+00
1.187250000000e+03 -1.990555884001e-02 1.090431235256e-04 7.231763111016e+00
1.187500000000e+03 -2.019210223892e-02 1.101470419166e-04 7.278674786139e+00
1.187750000000e+03 -2.038647505526e-02 1.110579448017e-04 7.325217670670e+00
1.188000000000e+03 -2.048955978348e-02 1.117710173305e-04 7.371367027839e+00
1.188250000000e+03 -2.050318782258e-02 1.122834201160e-04 7.417097417692e+00
1.188500000000e+03 -2.043010606492e-02 1.125943466987e-04 7.462382719695e+00
1.188750000000e+03 -2.027393148506e-02 1.127050144344e-04 7.507196157260e+00
1.189000000000e+03 -2.003909297911e-02 1.126186483965e-04 7.551510324234e+00
1.189250000000e+03 -1.973076289693e-02 1.123404603029e-04 7.595297212955e+00
1.189500000000e+03 -1.935477840499e-02 1.118775548293e-04 7.638528243858e+00
1.189750000000e+03 -1.891755425344e-02 1.112388502421e-04 7.681174296882e+00
1.190000000000e+03 -1.842598883922e-02 1.104349717977e-04 7.723205743654e+00
1.190250000000e+03 -1.788736421645e-02 1.094781198449e-04 7.764592482593e+00
1.190500000000e+03 -1.730924299596e-02 1.083819295697e-04 7.805303974834e+00
1.190750000000e+03 -1.669936315024e-02 1.071612835610e-04 7.845309281775e+00
1.191000000000e+03 -1.606553257351e-02 1.058321336133e-04 7.884577106615e+00
1.191250000000e+03 -1.541552556915e-02 1.044113100770e-04 7.923075836147e+00
1.191500000000e+03 -1.475698238309e-02 1.029163043825e-04 7.960773588091e+00
1.191750000000e+03 -1.409731368822e-02 1.013650602278e-04 7.997638259210e+00
1.192000000000e+03 -1.344361177459e-02 9.977575551343e-05 8.033637580181e+00
1.192250000000e+03 -1.280256908084e-02 9.816658433395e-05 8.068739171870e+00
1.192500000000e+03 -1.218040575382e-02 9.655551615365e-05 8.102910608489e+00
1.192750000000e+03 -1.158280703413e-02 9.496007957849e-05 8.136119485696e+00
1.193000000000e+03 -1.101487015507e-02 9.339714935666e-05 8.168333492327e+00
1.193250000000e+03 -1.048106311024e-02 9.188274459565e-05 8.199520490813e+00
1.193500000000e+03 -9.985192895610e-03 9.043183553145e-05 8.229648600157e+00
1.193750000000e+03 -9.530386050684e-03 8.905816920465e-05 8.258686288031e+00
1.194000000000e+03 -9.119078030184e-03 8.777410940000e-05 8.286602465485e+00
1.194250000000e+03 -8.753014305135e-03 8.659050080595e-05 8.313366589869e+00
1.194500000000e+03 -8.433259782575e-03 8.551655242336e-05 8.338948770971e+00
1.194750000000e+03 -8.160216932312e-03 8.455974522212e-05 8.363319881686e+00
1.195000000000e+03 -7.933652961298e-03 8.372576727741e-05 8.386451673673e+00
1.195250000000e+03 -7.752732843158e-03 8.301846653050e-05 8.408316894326e+00
1.195500000000e+03 -7.616059041100e-03 8.243983688422e-05 8.428889406125e+00
1.195750000000e+03 -7.521716575348e-03 8.199006133627e-05 8.448144306708e+00
1.196000000000e+03 -7.467321792519e-03 8.166752931377e-05 8.466058047626e+00
1.196250000000e+03 -7.450075588158e-03 8.146888445343e-05 8.482608552241e+00
1.196500000000e+03 -7.466818095360e-03 8.138911988884e-05 8.497775329291e+00
1.196750000000e+03 -7.514085487989e-03 8.142168557948e-05 8.511539582230e+00
1.197000000000e+03 -7.588167648376e-03 8.155863098350e-05 8.523884312611e+00
1.197250000000e+03 -7.685165348081e-03 8.179075489567e-05 8.534794415422e+00
1.197500000000e+03 -7.801047772455e-03 8.210776894657e-05 8.544256766935e+00
1.197750000000e+03 -7.931707728591e-03 8.249848676192e-05 8.552260301649e+00
1.198000000000e+03 -8.073015043569e-03 8.295100191791e-05 8.558796078264e+00
1.198250000000e+03 -8.220868155949e-03 8.345285869313e-05 8.563857334837e+00
1.198500000000e+03 -8.371241595600e-03 8.399127963052e-05 8.567439529491e+00
1.198750000000e+03 -8.520230956552e-03 8.455337966504e-05 8.569540369303e+00
1.199000000000e+03 -8.664093127784e-03 8.512635923030e-05 8.570159823623e+00
1.199250000000e+03 -8.799282798355e-03 8.569769646138e-05 8.569300123985e+00
1.199500000000e+03 -8.922484183585e-03 8.625533350509e-05 8.566965749263e+00
1.199750000000e+03 -9.030637931233e-03 8.678785264479e-05 8.563163395392e+00
1.200000000000e+03 -9.120963162621e-03 8.728463634203e-05 8.557901931792e+00
1.200250000000e+03 -9.190974486644e-03 8.773599631093e-05 8.551192342315e+00
1.200500000000e+03 -9.238493873735e-03 8.813333968985e-05 8.543047653724e+00
1.200750000000e+03 -9.261657903574e-03 8.846926116329e-05 8.533482849870e+00
1.201000000000e+03 -9.258919657019e-03 8.873760509359e-05 8.522514774857e+00
1.201250000000e+03 -9.229046344682e-03 8.893353436734e-05 8.510162024232e+00
1.201500000000e+03 -9.171112855328e-03 8.905355830824e-05 8.496444826062e+00
1.201750000000e+03 -9.084490819628e-03 8.909555044273e-05 8.481384913404e+00
1.202000000000e+03 -8.968835158634e-03 8.905876696896e-05 8.465005388544e+00
1.202250000000e+03 -8.824066804826e-03 8.894377128763e-05 8.447330581352e+00
1.202500000000e+03 -8.650353913239e-03 8.875238158626e-05 8.428385902609e+00
1.202750000000e+03 -8.448091479040e-03 8.848757704721e-05 8.408197694228e+00
1.203000000000e+03 -8.217879272416e-03 8.815341525056e-05 8.386793077348e+00
1.203250000000e+03 -7.960499998606e-03 8.775493214347e-05 8.364199800318e+00
1.203500000000e+03 -7.676897812112e-03 8.729798085974e-05 8.340446088113e+00
1.203750000000e+03 -7.368156530372e-03 8.678909452264e-05 8.315560493955e+00
1.204000000000e+03 -7.035480227613e-03 8.623535813163e-05 8.289571755570e+00
1.204250000000e+03 -6.680175083671e-03 8.564424576415e-05 8.262508656744e+00
1.204500000000e+03 -6.303633203804e-03 8.502346289921e-05 8.234399895550e+00
1.204750000000e+03 -5.907319312629e-03 8.438079194409e-05 8.205273961093e+00
1.205000000000e+03 -5.492759024103e-03 8.372394128214e-05 8.175159018222e+00
1.205250000000e+03 -5.061530659137e-03 8.306040338132e-05 8.144082803103e+00
1.205500000000e+03 -4.615259240139e-03 8.239732122453e-05 8.112072528973e+00
1.205750000000e+03 -4.155613387194e-03 8.174136922146e-05 8.079154803770e+00
1.206000000000e+03 -3.684304038813e-03 8.109864728428e-05 8.045355558308e+00
1.206250000000e+03 -3.203086227201e-03 8.047459257071e-05 8.010699988211e+00
1.206500000000e+03 -2.713761963827e-03 7.987390903935e-05 7.975212506103e+00
1.206750000000e+03 -2.218185440215e-03 7.930051550048e-05 7.938916707754e+00
1.207000000000e+03 -1.718268843756e-03 7.875751346920e-05 7.901835348167e+00
1.207250000000e+03 -1.215989357664e-03 7.824718236754e-05 7.863990330954e+00
1.207500000000e+03 -7.133961247479e-04 7.777099469383e-05 7.825402706687e+00
1.207750000000e+03 -2.126172974132e-04 7.732957155723e-05 7.786092683042e+00
1.208000000000e+03 2.841338781906e-04 7.692279122803e-05 7.746079643185e+00
1.208250000000e+03 7.745541389198e-04 7.654983985478e-05 7.705382172585e+00
1.208500000000e+03 1.256247138407e-03 7.620927536575e-05 7.664018094359e+00
1.208750000000e+03 1.726722415480e-03 7.589910989078e-05 7.622004509084e+00
1.209000000000e+03 2.183397066276e-03 7.561690305344e-05 7.579357841698e+00
1.209250000000e+03 2.623600354814e-03 7.535986363913e-05 7.536093890361e+00
1.209500000000e+03 3.044581636243e-03 7.512495565384e-05 7.492227879739e+00
1.209750000000e+03 3.443521869993e-03 7.490900702081e-05 7.447774516465e+00
1.210000000000e+03 3.817548344124e-03 7.470881884625e-05 7.402748043446e+00
1.210250000000e+03 4.163753370583e-03 7.452127262142e-05 7.357162295777e+00
1.210500000000e+03 4.479216237319e-03 7.434343361326e-05 7.311030754294e+00
1.210750000000e+03 4.761028893518e-03 7.417264739973e-05 7.264366599066e+00
1.211000000000e+03 5.006324017504e-03 7.400662846169e-05 7.217182757037e+00
1.211250000000e+03 5.212306437984e-03 7.384353806678e-05 7.169491949674e+00
1.211500000000e+03 5.376286397454e-03 7.368205072444e-05 7.121306735155e+00
1.211750000000e+03 5.495714604556e-03 7.352141059289e-05 7.072639547380e+00
1.212000000000e+03 5.568218172954e-03 7.336146698494e-05 7.023502729807e+00
1.212250000000e+03 5.591637210669e-03 7.320269847347e-05 6.973908567800e+00
1.212500000000e+03 5.564060298827e-03 7.304622274376e-05 6.923869312119e+00
1.212750000000e+03 5.483859473540e-03 7.289378948017e-05 6.873397202246e+00
1.213000000000e+03 5.349723177352e-03 7.274776728305e-05 6.822504485922e+00
1.213250000000e+03 5.160686326460e-03 7.261110418241e-05 6.771203430527e+00
1.213500000000e+03 4.916157746947e-03 7.248727773584e-05 6.719506337905e+00
1.213750000000e+03 4.615943566382e-03 7.238022678915e-05 6.667425548941e+00
1.214000000000e+03 4.260266755221e-03 7.229429554406e-05 6.614973453162e+00
1.214250000000e+03 3.849782260966e-03 7.223413478175e-05 6.562162488788e+00
1.214500000000e+03 3.385587399172e-03 7.220460096186e-05 6.509005148427e+00
1.214750000000e+03 2.869227441528e-03 7.221067126159e-05 6.455513979108e+00
1.215000000000e+03 2.302696660808e-03 7.225731525612e-05 6.401701581797e+00
1.215250000000e+03 1.688433732588e-03 7.234939013148e-05 6.347580615706e+00
1.215500000000e+03 1.029313310658e-03 7.249152365754e-05 6.293163795698e+00
1.215750000000e+03 3.286317412833e-04 7.268799612403e-05 6.238463897996e+00
1.216000000000e+03 -4.099105187329e-04 7.294262148708e-05 6.183493759612e+00
1.216250000000e+03 -1.182231519467e-03 7.325863291696e-05 6.128266283349e+00
1.216500000000e+03 -1.983894358967e-03 7.363857237797e-05 6.072794443584e+00
1.216750000000e+03 -2.810136161080e-03 7.408418466506e-05 6.017091288380e+00
1.217000000000e+03 -3.655901962094e-03 7.459632149456e-05 5.961169948635e+00
1.217250000000e+03 -4.515879837237e-03 7.517485275960e-05 5.905043641282e+00
1.217500000000e+03 -5.384539731384e-03 7.581859086470e-05 5.848725676621e+00
1.217750000000e+03 -6.256174720674e-03 7.652521796628e-05 5.792229464976e+00
1.218000000000e+03 -7.124943308845e-03 7.729126289507e-05 5.735568519325e+00
1.218250000000e+03 -7.984914645429e-03 7.811206313563e-05 5.678756460081e+00
1.218500000000e+03 -8.830115310693e-03 7.898172660084e-05 5.621807018017e+00
1.218750000000e+03 -9.654576571875e-03 7.989315077864e-05 5.564734032384e+00
1.219000000000e+03 -1.045238392057e-02 8.083804998915e-05 5.507551449600e+00
1.219250000000e+03 -1.121772758507e-02 8.180699841695e-05 5.450273319138e+00
1.219500000000e+03 -1.194495299764e-02 8.278949585483e-05 5.392913784123e+00
1.219750000000e+03 -1.262861270817e-02 8.377405553439e-05 5.335487071685e+00
1.220000000000e+03 -1.326351800621e-02 8.474831224109e-05 5.278007478960e+00
1.220250000000e+03 -1.384479031590e-02 8.569915032089e-05 5.220489355904e+00
1.220500000000e+03 -1.436791226371e-02 8.661285402151e-05 5.162947086503e+00
1.220750000000e+03 -1.482877710252e-02 8.747527388639e-05 5.105395065025e+00
1.221000000000e+03 -1.522373694936e-02 8.827198381103e-05 5.047847671973e+00
1.221250000000e+03 -1.554964857075e-02 8.898850414354e-05 4.990319247875e+00
1.221500000000e+03 -1.580391629102e-02 8.961049808889e-05 4.932824063905e+00
1.221750000000e+03 -1.598453132990e-02 9.012397906571e-05 4.875376294274e+00
1.222000000000e+03 -1.609010709260e-02 9.051552954131e-05 4.817989985883e+00
1.222250000000e+03 -1.611990910115e-02 9.077251559728e-05 4.760679030754e+00
1.222500000000e+03 -1.607387950033e-02 9.088330035451e-05 4.703457138092e+00
1.222750000000e+03 -1.595265562987e-02 9.083745036773e-05 4.646337809090e+00
1.223000000000e+03 -1.575758071017e-02 9.062593365933e-05 4.589334314757e+00
1.223250000000e+03 -1.549070766617e-02 9.024130131199e-05 4.532459676705e+00
1.223500000000e+03 -1.515479532626e-02 8.967784751368e-05 4.475726652799e+00
1.223750000000e+03 -1.475329467325e-02 8.893175097008e-05 4.419147727220e+00
1.224000000000e+03 -1.429032854170e-02 8.800119923197e-05 4.362735106675e+00
1.224250000000e+03 -1.377066008849e-02 8.688647671976e-05 4.306500721928e+00
1.224500000000e+03 -1.319965463593e-02 8.559002877956e-05 4.250456236758e+00
1.224750000000e+03 -1.258323116166e-02 8.411649226658e-05 4.194613063083e+00
1.225000000000e+03 -1.192780526772e-02 8.247269448725e-05 4.138982383064e+00
1.225250000000e+03 -1.124022546487e-02 8.066762119804e-05 4.083575179267e+00
1.225500000000e+03 -1.052770024288e-02 7.871234946380e-05 4.028402271032e+00
1.225750000000e+03 -9.797719394659e-03 7.661994916772e-05 3.973474358544e+00
1.226000000000e+03 -9.057968504514e-03 7.440535056136e-05 3.918802072905e+00
1.226250000000e+03 -8.316239704111e-03 7.208518411272e-05 3.864396033716e+00
1.226500000000e+03 -7.580337233929e-03 6.967758847454e-05 3.810266911535e+00
1.226750000000e+03 -6.857980888640e-03 6.720199392629e-05 3.756425496214e+00
1.227000000000e+03 -6.156707577406e-03 6.467888122844e-05 3.702882769057e+00
1.227250000000e+03 -5.483773466908e-03 6.212952019188e-05 3.649649980064e+00
1.227500000000e+03 -4.846056656948e-03 5.957569101578e-05 3.596738726729e+00
1.227750000000e+03 -4.249962959785e-03 5.703939213839e-05 3.544161035539e+00
1.228000000000e+03 -3.701335728475e-03 5.454253965997e-05 3.491929443758e+00
1.228250000000e+03 -3.205371410476e-03 5.210666074748e-05 3.440057082355e+00
1.228500000000e+03 -2.766542052537e-03 4.975258874548e-05 3.388557755918e+00
1.228750000000e+03 -2.388525973641e-03 4.750016087660e-05 3.337446022254e+00
1.229000000000e+03 -2.074148439225e-03 4.536792666973e-05 3.286737266598e+00
1.229250000000e+03 -1.825332512668e-03 4.337286900080e-05 3.236447773093e+00
1.229500000000e+03 -1.643062365699e-03 4.153014469910e-05 3.186594789036e+00
1.229750000000e+03 -1.527358900518e-03 3.985284772803e-05 3.137196583113e+00
1.230000000000e+03 -1.477268483799e-03 3.835179227379e-05 3.088272496003e+00
1.230250000000e+03 -1.490866673765e-03 3.703535092914e-05 3.039842980591e+00
1.230500000000e+03 -1.565274758185e-03 3.590930638064e-05 2.991929634018e+00
1.230750000000e+03 -1.696692446583e-03 3.497673773778e-05 2.944555216684e+00
1.231000000000e+03 -1.880443135563e-03 3.423795842880e-05 2.897743661202e+00
1.231250000000e+03 -2.111035119109e-03 3.369049793892e-05 2.851520066699e+00
1.231500000000e+03 -2.382234391520e-03 3.332912049833e-05 2.805910681240e+00
1.231750000000e+03 -2.687151282483e-03 3.314588252490e-05 2.760942868845e+00
1.232000000000e+03 -3.018338681005e-03 3.313025597068e-05 2.716645062010e+00
1.232250000000e+03 -3.367899546013e-03 3.326927843686e-05 2.673046699882e+00
1.232500000000e+03 -3.727604884416e-03 3.354774801784e-05 2.630178149964e+00
1.232750000000e+03 -4.089017453479e-03 3.394845656976e-05 2.588070616044e+00
1.233000000000e+03 -4.443621837235e-03 3.445246035538e-05 2.546756030175e+00
1.233250000000e+03 -4.782957673487e-03 3.503938067384e-05 2.506266930403e+00
1.233500000000e+03 -5.098753688273e-03 3.568773233079e-05 2.466636325435e+00
1.233750000000e+03 -5.383061413974e-03 3.637527208716e-05 2.427897545929e+00
1.234000000000e+03 -5.628385567914e-03 3.707936444075e-05 2.390084084476e+00
1.234250000000e+03 -5.827809001678e-03 3.777735486518e-05 2.353229426332e+00
1.234500000000e+03 -5.975110306139e-03 3.844694644750e-05 2.317366871378e+00
1.234750000000e+03 -6.064871522547e-03 3.906657197117e-05 2.282529349904e+00
1.235000000000e+03 -6.092574511784e-03 3.961575593547e-05 2.248749235211e+00
1.235250000000e+03 -6.054683548939e-03 4.007545850065e-05 2.216058153689e+00
1.235500000000e+03 -5.948712994720e-03 4.042839665158e-05 2.184486796177e+00
1.235750000000e+03 -5.773278131127e-03 4.065932973882e-05 2.154064732004e+00
1.236000000000e+03 -5.528128976226e-03 4.075532921047e-05 2.124820229621e+00
1.236250000000e+03 -5.214164998964e-03 4.070600003106e-05 2.096780084477e+00
1.236500000000e+03 -4.833430914942e-03 4.050364676927e-05 2.069969457428e+00
1.236750000000e+03 -4.389094001548e-03 4.014339000760e-05 2.044411726542e+00
1.237000000000e+03 -3.885401273867e-03 3.962326815179e-05 2.020128352087e+00
1.237250000000e+03 -3.327619292466e-03 3.894426874126e-05 1.997138759318e+00
1.237500000000e+03 -2.721955140083e-03 3.811030836259e-05 1.975460237526e+00
1.237750000000e+03 -2.075461603584e-03 3.712816800544e-05 1.955107858842e+00
1.238000000000e+03 -1.395927206841e-03 3.600737857554e-05 1.936094416857e+00
1.238250000000e+03 -6.917522550240e-04 3.476006118225e-05 1.918430384181e+00
1.238500000000e+03 2.818551330297e-05 3.340072479213e-05 1.902123892052e+00
1.238750000000e+03 7.546753403515e-04 3.194602328663e-05 1.887180728299e+00
1.239000000000e+03 1.478323827256e-03 3.041447858218e-05 1.873604356060e+00
1.239250000000e+03 2.189709709750e-03 2.882617201858e-05 1.861395951388e+00
1.239500000000e+03 2.879540104593e-03 2.720241169479e-05 1.850554457994e+00
1.239750000000e+03 3.538805352763e-03 2.556537966852e-05 1.841076658261e+00
1.240000000000e+03 4.158929654524e-03 2.393776593509e-05 1.832957260764e+00
1.240250000000e+03 4.731914979298e-03 2.234239572321e-05 1.826188998719e+00
1.240500000000e+03 5.250475544042e-03 2.080185498946e-05 1.820762742318e+00
1.240750000000e+03 5.708160301569e-03 1.933812276445e-05 1.816667618745e+00
1.241000000000e+03 6.099461328750e-03 1.797221425806e-05 1.813891140846e+00
1.241250000000e+03 6.419905724056e-03 1.672384020451e-05 1.812419340211e+00
1.241500000000e+03 6.666129985803e-03 1.561109994813e-05 1.812236905808e+00
1.241750000000e+03 6.835934526835e-03 1.465019311178e-05 1.813327322576e+00
1.242000000000e+03 6.928317842440e-03 1.385516612515e-05 1.815673010651e+00
1.242250000000e+03 6.943489546651e-03 1.323769988276e-05 1.819255463116e+00
1.242500000000e+03 6.882861331610e-03 1.280693989253e-05 1.824055379160e+00
1.242750000000e+03 6.749017364219e-03 1.256936885394e-05 1.830052795142e+00
1.243000000000e+03 6.545662868334e-03 1.252872746718e-05 1.837227207799e+00
1.243250000000e+03 6.277552609300e-03 1.268598188781e-05 1.845557690800e+00
1.243500000000e+03 5.950401577060e-03 1.303933822167e-05 1.855023006621e+00
1.243750000000e+03 5.570777156465e-03 1.358430428847e-05 1.865601706846e+00
1.244000000000e+03 5.145977641870e-03 1.431379706290e-05 1.877272228746e+00
1.244250000000e+03 4.683896577438e-03 1.521829130655e-05 1.890012980107e+00
1.244500000000e+03 4.192877708714e-03 1.628600814699e-05 1.903802418885e+00
1.244750000000e+03 3.681562148558e-03 1.750313854568e-05 1.918619125656e+00
1.245000000000e+03 3.158730273142e-03 1.885409933786e-05 1.934441866729e+00
1.245250000000e+03 2.633142637690e-03 2.032180887609e-05 1.951249654909e+00
1.245500000000e+03 2.113381452378e-03 2.188798870714e-05 1.969021801054e+00
1.245750000000e+03 1.607696830239e-03 2.353347666340e-05 1.987737964651e+00
1.246000000000e+03 1.123859711378e-03 2.523855247574e-05 2.007378197023e+00
1.246250000000e+03 6.690250696587e-04 2.698324812628e-05 2.027922984840e+00
1.246500000000e+03 2.496073422777e-04 2.874767173594e-05 2.049353287975e+00
1.246750000000e+03 -1.288293201903e-04 3.051232095225e-05 2.071650578455e+00
1.247000000000e+03 -4.616641236216e-04 3.225837530343e-05 2.094796876104e+00
1.247250000000e+03 -7.452943430959e-04 3.396797024705e-05 2.118774783393e+00
1.247500000000e+03 -9.771905388241e-04 3.562444889277e-05 2.143567520844e+00
1.247750000000e+03 -1.155931270718e-03 3.721258644224e-05 2.169158959488e+00
1.248000000000e+03 -1.281217186562e-03 3.871878495390e-05 2.195533654496e+00
1.248250000000e+03 -1.353864213835e-03 4.013123621452e-05 2.222676876106e+00
1.248500000000e+03 -1.375776425430e-03 4.144005128387e-05 2.250574638880e+00
1.248750000000e+03 -1.349899562286e-03 4.263735689769e-05 2.279213729919e+00
1.249000000000e+03 -1.280156097732e-03 4.371735644909e-05 2.308581732822e+00
1.249250000000e+03 -1.171363486295e-03 4.467635880656e-05 2.338667047738e+00
1.249500000000e+03 -1.029137668957e-03 4.551277474879e-05 2.369458908344e+00
1.249750000000e+03 -8.597834587656e-04 4.622708205601e-05 2.400947391837e+00
1.250000000000e+03 -6.701742655377e-04 4.682176257259e-05 2.433123422392e+00
1.250250000000e+03 -4.676238363368e-04 4.730121217336e-05 2.465978769263e+00
1.250500000000e+03 -2.597519676134e-04 4.767162742461e-05 2.499506035002e+00
1.250750000000e+03 -5.434717101407e-05 4.794087108748e-05 2.533698636317e+00
1.251000000000e+03 1.407714617255e-04 4.811831835191e-05 2.568550774364e+00
1.251250000000e+03 3.178903726156e-04 4.821468842767e-05 2.604057398463e+00
1.251500000000e+03 4.695339247397e-04 4.824186236427e-05 2.640214156162e+00
1.251750000000e+03 5.885900434097e-04 4.821268928909e-05 2.677017337782e+00
1.252000000000e+03 6.684277914186e-04 4.814079835871e-05 2.714463808820e+00
1.252250000000e+03 7.030050505584e-04 4.804038555772e-05 2.752550933775e+00
1.252500000000e+03 6.869645140764e-04 4.792601043824e-05 2.791276492597e+00
1.252750000000e+03 6.157170265062e-04 4.781239494650e-05 2.830638590207e+00
1.253000000000e+03 4.855112807365e-04 4.771420456862e-05 2.870635556601e+00
1.253250000000e+03 2.934892240495e-04 4.764586309608e-05 2.911265845990e+00
1.253500000000e+03 3.772640615399e-05 4.762135879449e-05 2.952527927482e+00
1.253750000000e+03 -2.827422502023e-04 4.765405824211e-05 2.994420177725e+00
1.254000000000e+03 -6.679117365629e-04 4.775653162567e-05 3.036940768822e+00
1.254250000000e+03 -1.116810516522e-03 4.794038935260e-05 3.080087559488e+00
1.254500000000e+03 -1.627518008853e-03 4.821613200151e-05 3.123857988423e+00
1.254750000000e+03 -2.197195467159e-03 4.859301441135e-05 3.168248970734e+00
1.255000000000e+03 -2.822129305272e-03 4.907892569506e-05 3.213256799903e+00
1.255250000000e+03 -3.497785710539e-03 4.968028746533e-05 3.258877059087e+00
1.255500000000e+03 -4.218876026887e-03 5.040196852008e-05 3.305104539125e+00
1.255750000000e+03 -4.979431461172e-03 5.124721803770e-05 3.351933166570e+00
1.256000000000e+03 -5.772885830808e-03 5.221762032179e-05 3.399355944911e+00
1.256250000000e+03 -6.592165331894e-03 5.331306874609e-05 3.447364905790e+00
1.256500000000e+03 -7.429783955505e-03 5.453176081063e-05 3.495951074530e+00
1.256750000000e+03 -8.277943250772e-03 5.587021303793e-05 3.545104447794e+00
1.257000000000e+03 -9.128635234510e-03 5.732329628874e-05 3.594813987590e+00
1.257250000000e+03 -9.973746913645e-03 5.888429454304e-05 3.645067626781e+00
1.257500000000e+03 -1.080516543004e-02 6.054498193450e-05 3.695852289672e+00
1.257750000000e+03 -1.161488238974e-02 6.229571653318e-05 3.747153925944e+00
1.258000000000e+03 -1.239509584244e-02 6.412555419405e-05 3.798957556641e+00
1.258250000000e+03 -1.313830933151e-02 6.602238045988e-05 3.851247333971e+00
1.258500000000e+03 -1.383742589916e-02 6.797305579082e-05 3.904006610661e+00
1.258750000000e+03 -1.448583620378e-02 6.996357466704e-05 3.957218019478e+00
1.259000000000e+03 -1.507750014527e-02 7.197923829039e-05 4.010863562605e+00
1.259250000000e+03 -1.560701966802e-02 7.400483502912e-05 4.064924706592e+00
1.259500000000e+03 -1.606970306411e-02 7.602482956501e-05 4.119382484193e+00
1.259750000000e+03 -1.646161934042e-02 7.802355767444e-05 4.174217599712e+00
1.260000000000e+03 -1.677964143052e-02 7.998542205132e-05 4.229410536471e+00
1.260250000000e+03 -1.702147893798e-02 8.189509026826e-05 4.284941665072e+00
1.260500000000e+03 -1.718569852558e-02 8.373768852613e-05 4.340791350206e+00
1.260750000000e+03 -1.727173306937e-02 8.549899178090e-05 4.396940054311e+00
1.261000000000e+03 -1.727987841535e-02 8.716560447639e-05 4.453368436603e+00
1.261250000000e+03 -1.721127840756e-02 8.872513197711e-05 4.510057445814e+00
1.261500000000e+03 -1.706789857928e-02 9.016633863176e-05 4.566988404427e+00
1.261750000000e+03 -1.685248841340e-02 9.147929060702e-05 4.624143084390e+00
1.262000000000e+03 -1.656853348018e-02 9.265548130830e-05 4.681503770953e+00
1.262250000000e+03 -1.622019777691e-02 9.368793712580e-05 4.739053315495e+00
1.262500000000e+03 -1.581225754232e-02 9.457130215429e-05 4.796775175758e+00
1.262750000000e+03 -1.535002753690e-02 9.530190046025e-05 4.854653441168e+00
1.263000000000e+03 -1.483928107115e-02 9.587777424042e-05 4.912672845422e+00
1.263250000000e+03 -1.428616508652e-02 9.629869812014e-05 4.970818763592e+00
1.263500000000e+03 -1.369711186403e-02 9.656616871004e-05 5.029077195799e+00
1.263750000000e+03 -1.307874845453e-02 9.668336889074e-05 5.087434734357e+00
1.264000000000e+03 -1.243780574525e-02 9.665510875340e-05 5.145878518515e+00
1.264250000000e+03 -1.178102851749e-02 9.648774377255e-05 5.204396175784e+00
1.264500000000e+03 -1.111508745125e-02 9.618906951270e-05 5.262975748405e+00
1.264750000000e+03 -1.044649515823e-02 9.576819827403e-05 5.321605610404e+00
1.265000000000e+03 -9.781526842234e-03 9.523541615267e-05 5.380274372685e+00
1.265250000000e+03 -9.126147262624e-03 9.460202566003e-05 5.438970780732e+00
1.265500000000e+03 -8.485944086997e-03 9.388017319534e-05 5.497683602169e+00
1.265750000000e+03 -7.866069527916e-03 9.308266850547e-05 5.556401511190e+00
1.266000000000e+03 -7.271190130703e-03 9.222279509935e-05 5.615112967939e+00
1.266250000000e+03 -6.705445348463e-03 9.131411672977e-05 5.673806095829e+00
1.266500000000e+03 -6.172415502753e-03 9.037028136688e-05 5.732468560164e+00
1.266750000000e+03 -5.675098436319e-03 8.940481658745e-05 5.791087446262e+00
1.267000000000e+03 -5.215895815307e-03 8.843097900149e-05 5.849649143848e+00
1.267250000000e+03 -4.796608381495e-03 8.746154494071e-05 5.908139237008e+00
1.267500000000e+03 -4.418439435831e-03 8.650863717044e-05 5.966542399812e+00
1.267750000000e+03 -4.082007114225e-03 8.558357303712e-05 6.024842304148e+00
1.268000000000e+03 -3.787363769616e-03 8.469672418299e-05 6.083021535330e+00
1.268250000000e+03 -3.534022816983e-03 8.385738734909e-05 6.141061522245e+00
1.268500000000e+03 -3.320991534868e-03 8.307367596333e-05 6.198942479250e+00
1.268750000000e+03 -3.146809521764e-03 8.235243752658e-05 6.256643362025e+00
1.269000000000e+03 -3.009591889504e-03 8.169918714576e-05 6.314141839617e+00
1.269250000000e+03 -2.907076330180e-03 8.111806487923e-05 6.371414279541e+00
1.269500000000e+03 -2.836673208476e-03 8.061182532659e-05 6.428435750370e+00
1.269750000000e+03 -2.795518086109e-03 8.018180253835e-05 6.485180037811e+00
1.270000000000e+03 -2.780525554899e-03 7.982796061026e-05 6.541619677257e+00
1.270250000000e+03 -2.788443542272e-03 7.954894001905e-05 6.597726000626e+00
1.270500000000e+03 -2.815907654471e-03 7.934211806662e-05 6.653469196784e+00
1.270750000000e+03 -2.859494383265e-03 7.920369107994e-05 6.708818386019e+00
1.271000000000e+03 -2.915772926640e-03 7.912877534208e-05 6.763741706505e+00
1.271250000000e+03 -2.981354671760e-03 7.911152316933e-05 6.818206412153e+00
1.271500000000e+03 -3.052939767613e-03 7.914525219646e-05 6.872178980548e+00
1.271750000000e+03 -3.127360029256e-03 7.922258725410e-05 6.925625229777e+00
1.272000000000e+03 -3.201618472162e-03 7.933560012663e-05 6.978510442947e+00
1.272250000000e+03 -3.272923833875e-03 7.947596692942e-05 7.030799498837e+00
1.272500000000e+03 -3.338720693351e-03 7.963513968839e-05 7.082457007296e+00
1.272750000000e+03 -3.396714470713e-03 7.980448748271e-05 7.133447448089e+00
1.273000000000e+03 -3.444891181056e-03 7.997545655727e-05 7.183735311789e+00
1.273250000000e+03 -3.481531425514e-03 8.013971503348e-05 7.233285241296e+00
1.273500000000e+03 -3.505219606819e-03 8.028928805690e-05 7.282062173352e+00
1.273750000000e+03 -3.514846985824e-03 8.041669983244e-05 7.330031477821e+00
1.274000000000e+03 -3.509609354832e-03 8.051508802345e-05 7.377159093803e+00
1.274250000000e+03 -3.489000148687e-03 8.057831085184e-05 7.423411662613e+00
1.274500000000e+03 -3.452797653730e-03 8.060103829835e-05 7.468756654225e+00
1.274750000000e+03 -3.401048251388e-03 8.057881878321e-05 7.513162488566e+00
1.275000000000e+03 -3.334045368858e-03 8.050813366448e-05 7.556598649419e+00
1.275250000000e+03 -3.252304279668e-03 8.038642862404e-05 7.599035789768e+00
1.275500000000e+03 -3.156534463032e-03 8.021214335602e-05 7.640445829433e+00
1.275750000000e+03 -3.047608879473e-03 7.998470547013e-05 7.680802042332e+00
1.276000000000e+03 -2.926532030401e-03 7.970450733336e-05 7.720079134896e+00
1.276250000000e+03 -2.794406702204e-03 7.937287662257e-05 7.758253313669e+00
1.276500000000e+03 -2.652400629941e-03 7.899202683512e-05 7.795302342591e+00
1.276750000000e+03 -2.501713826996e-03 7.856500068598e-05 7.831205590062e+00
1.277000000000e+03 -2.343547248722e-03 7.809560238153e-05 7.865944065013e+00
1.277250000000e+03 -2.179073580295e-03 7.758830264357e-05 7.899500442572e+00
1.277500000000e+03 -2.009410651243e-03 7.704815708925e-05 7.931859079536e+00
1.277750000000e+03 -1.835598212410e-03 7.648071696112e-05 7.963006019535e+00
1.278000000000e+03 -1.658578656949e-03 7.589192081842e-05 7.992928988659e+00
1.278250000000e+03 -1.479181560325e-03 7.528799338813e-05 8.021617381548e+00
1.278500000000e+03 -1.298113013775e-03 7.467534594482e-05 8.049062238857e+00
1.278750000000e+03 -1.115949329351e-03 7.406047527661e-05 8.075256216317e+00
1.279000000000e+03 -9.331357316043e-04 7.344986391575e-05 8.100193546562e+00
1.279250000000e+03 -7.499890129693e-04 7.284988185424e-05 8.123869993404e+00
1.279500000000e+03 -5.667051424185e-04 7.226668871543e-05 8.146282800495e+00
1.279750000000e+03 -3.833711192535e-04 7.170614926413e-05 8.167430634879e+00
1.280000000000e+03 -1.999798109322e-04 7.117376260854e-05 8.187313525087e+00
1.280250000000e+03 -1.644898834410e-05 7.067458991772e-05 8.205932796702e+00
1.280500000000e+03 1.673571697542e-04 7.021317219669e-05 8.223291004743e+00
1.280750000000e+03 3.516043432314e-04 6.979348150582e-05 8.239391864073e+00
1.281000000000e+03 5.364620605824e-04 6.941887833192e-05 8.254240180003e+00
1.281250000000e+03 7.220776046586e-04 6.909206811076e-05 8.267841776996e+00
1.281500000000e+03 9.085485266291e-04 6.881507165668e-05 8.280203429730e+00
1.281750000000e+03 1.095895232227e-03 6.858920687222e-05 8.291332796190e+00
1.282000000000e+03 1.284035246035e-03 6.841507950017e-05 8.301238350904e+00
1.282250000000e+03 1.472757817451e-03 6.829258622082e-05 8.309929323260e+00
1.282500000000e+03 1.661700567207e-03 6.822092844760e-05 8.317415639537e+00
1.282750000000e+03 1.850329414283e-03 6.819863644358e-05 8.323707866303e+00
1.283000000000e+03 2.037920189997e-03 6.822359374270e-05 8.328817161919e+00
1.283250000000e+03 2.223544400914e-03 6.829309721434e-05 8.332755229812e+00
1.283500000000e+03 2.406058419123e-03 6.840394233712e-05 8.335534276608e+00
1.283750000000e+03 2.584096181065e-03 6.855244822973e-05 8.337166977515e+00
1.284000000000e+03 2.756066948677e-03 6.873454524028e-05 8.337666442839e+00
1.284250000000e+03 2.920156992505e-03 6.894588000786e-05 8.337046192443e+00
1.284500000000e+03 3.074336713910e-03 6.918185195587e-05 8.335320130585e+00
1.284750000000e+03 3.216372243274e-03 6.943774446402e-05 8.332502527345e+00
1.285000000000e+03 3.343842339100e-03 6.970883322785e-05 8.328607999375e+00
1.285250000000e+03 3.454159953430e-03 6.999047913100e-05 8.323651496077e+00
1.285500000000e+03 3.544598815776e-03 7.027823212508e-05 8.317648283301e+00
1.285750000000e+03 3.612324410105e-03 7.056793062685e-05 8.310613930032e+00
1.286000000000e+03 3.654429252120e-03 7.085579820723e-05 8.302564293020e+00
1.286250000000e+03 3.667972042056e-03 7.113853478788e-05 8.293515503242e+00
1.286500000000e+03 3.650020029731e-03 7.141339892724e-05 8.283483945240e+00
1.286750000000e+03 3.597694241158e-03 7.167828012983e-05 8.272486239175e+00
1.287000000000e+03 3.508216782918e-03 7.193175835110e-05 8.260539216790e+00
1.287250000000e+03 3.378959602147e-03 7.217314739374e-05 8.247659894623e+00
1.287500000000e+03 3.207493864467e-03 7.240252559668e-05 8.233865441581e+00
1.287750000000e+03 2.991639518853e-03 7.262075307729e-05 8.219173145866e+00
1.288000000000e+03 2.729513429017e-03 7.282947019857e-05 8.203600369400e+00
1.288250000000e+03 2.419576259088e-03 7.303106972625e-05 8.187164503656e+00
1.288500000000e+03 2.060676842321e-03 7.322865285700e-05 8.169882920414e+00
1.288750000000e+03 1.652092694419e-03 7.342597494886e-05 8.151772911345e+00
1.289000000000e+03 1.193566868948e-03 7.362736309161e-05 8.132851629465e+00
1.289250000000e+03 6.853397946805e-04 7.383764809205e-05 8.113136026016e+00
1.289500000000e+03 1.281751343594e-04 7.406205967228e-05 8.092642781372e+00
1.289750000000e+03 -4.766206209712e-04 7.430609574260e-05 8.071388233467e+00
1.290000000000e+03 -1.127185113159e-03 7.457541473005e-05 8.049388310840e+00
1.290250000000e+03 -1.821095052705e-03 7.487569663156e-05 8.026658456643e+00
1.290500000000e+03 -2.555368558020e-03 7.521247717335e-05 8.003213562491e+00
1.290750000000e+03 -3.326475791915e-03 7.559105274479e-05 7.979067895895e+00
1.291000000000e+03 -4.130357605099e-03 7.601633619911e-05 7.954235038757e+00
1.291250000000e+03 -4.962452548538e-03 7.649271722476e-05 7.928727823236e+00
1.291500000000e+03 -5.817731817008e-03 7.702393378980e-05 7.902558277672e+00
1.291750000000e+03 -6.690742056848e-03 7.761295323705e-05 7.875737578211e+00
1.292000000000e+03 -7.575655482127e-03 7.826186254153e-05 7.848276005295e+00
1.292250000000e+03 -8.466326840864e-03 7.897175220548e-05 7.820182911426e+00
1.292500000000e+03 -9.356356449556e-03 7.974270490213e-05 7.791466697554e+00
1.292750000000e+03 -1.023915853184e-02 8.057369042253e-05 7.762134796977e+00
1.293000000000e+03 -1.110803415600e-02 8.146251543359e-05 7.732193671941e+00
1.293250000000e+03 -1.195624765875e-02 8.240581325769e-05 7.701648820902e+00
1.293500000000e+03 -1.277710540057e-02 8.339904563190e-05 7.670504794035e+00
1.293750000000e+03 -1.356403592479e-02 8.443652584583e-05 7.638765221908e+00
1.294000000000e+03 -1.431067026575e-02 8.551146230454e-05 7.606432855135e+00
1.294250000000e+03 -1.501092110742e-02 8.661604305962e-05 7.573509611219e+00
1.294500000000e+03 -1.565905978889e-02 8.774147812099e-05 7.539996634294e+00
1.294750000000e+03 -1.624978996725e-02 8.887811583441e-05 7.505894361791e+00
1.295000000000e+03 -1.677831673838e-02 9.001559010047e-05 7.471202601794e+00
1.295250000000e+03 -1.724041001153e-02 9.114294579354e-05 7.435920613680e+00
1.295500000000e+03 -1.763246125918e-02 9.224878556491e-05 7.400047198192e+00
1.295750000000e+03 -1.795153214045e-02 9.332142909413e-05 7.363580790140e+00
1.296000000000e+03 -1.819539430716e-02 9.434907961087e-05 7.326519556830e+00
1.296250000000e+03 -1.836255975620e-02 9.531999472642e-05 7.288861494433e+00
1.296500000000e+03 -1.845230094105e-02 9.622264989748e-05 7.250604528768e+00
1.296750000000e+03 -1.846466037507e-02 9.704592531770e-05 7.211746612898e+00
1.297000000000e+03 -1.840044917919e-02 9.777926712323e-05 7.172285823988e+00
1.297250000000e+03 -1.826123508460e-02 9.841283563400e-05 7.132220453648e+00
1.297500000000e+03 -1.804931928967e-02 9.893766029040e-05 7.091549096704e+00
1.297750000000e+03 -1.776770336808e-02 9.934577028309e-05 7.050270730553e+00
1.298000000000e+03 -1.742004581097e-02 9.963031257432e-05 7.008384789884e+00
1.298250000000e+03 -1.701061003025e-02 9.978566771773e-05 6.965891231424e+00
1.298500000000e+03 -1.654420344655e-02 9.980752925251e-05 6.922790591306e+00
1.298750000000e+03 -1.602610989666e-02 9.969297871021e-05 6.879084032593e+00
1.299000000000e+03 -1.546201541763e-02 9.944053936381e-05 6.834773383613e+00
1.299250000000e+03 -1.485792962705e-02 9.905019158452e-05 6.789861167028e+00
1.299500000000e+03 -1.422010307325e-02 9.852337465002e-05 6.744350619046e+00
1.299750000000e+03 -1.355494279324e-02 9.786297603445e-05 6.698245700410e+00
1.300000000000e+03 -1.286892675732e-02 9.707329342651e-05 6.651551097633e+00
1.300250000000e+03 -1.216851928031e-02 9.615997464413e-05 6.604272217928e+00
1.300500000000e+03 -1.146008821202e-02 9.512994891261e-05 6.556415174810e+00
1.300750000000e+03 -1.074982581258e-02 9.399133357546e-05 6.507986769862e+00
1.301000000000e+03 -1.004367417137e-02 9.275332642217e-05 6.458994467220e+00
1.301250000000e+03 -9.347256565014e-03 9.142608475685e-05 6.409446364889e+00
1.301500000000e+03 -8.665815685982e-03 9.002059355431e-05 6.359351161615e+00
1.301750000000e+03 -8.004159721361e-03 8.854852443663e-05 6.308718124032e+00
1.302000000000e+03 -7.366616846895e-03 8.702208646716e-05 6.257557050298e+00
1.302250000000e+03 -6.756998719828e-03 8.545387417161e-05 6.205878235268e+00
1.302500000000e+03 -6.178573285374e-03 8.385671390465e-05 6.153692436179e+00
[truncated: 16,129 more chars]
