# Supplementary material for: Tracking Charge Migration with Frequency-Matched Strobo-Spectroscopy
Source: J Phys Chem A. 2024 Jan 2;128(1):20–7. doi: 10.1021/acs.jpca.3c04234 (PMC10788909; doi:10.1021/acs.jpca.3c04234)
Supplement: Supplementary file 2 — jp3c04234_si_002.zip [file jp3c04234_si_002.zip › supplemental data/Data/dipoles/CM-orbital/tau=3.3750.txt]

# CM-orbital-resolved dipole moment for tau = 3.3750 o.c.
0.000000000000e+00 -1.706603541705e-03 2.359602496194e-05 1.638377480866e+00
2.500000000000e-01 -1.707058410146e-03 2.360298516163e-05 1.638690852022e+00
5.000000000000e-01 -1.708427054077e-03 2.362398085309e-05 1.639631853240e+00
7.500000000000e-01 -1.710734664764e-03 2.365931203480e-05 1.641200881790e+00
1.000000000000e+00 -1.713994232439e-03 2.370911855842e-05 1.643385805427e+00
1.250000000000e+00 -1.718185805339e-03 2.377328461778e-05 1.646161435104e+00
1.500000000000e+00 -1.723263313597e-03 2.385154274270e-05 1.649497207234e+00
1.750000000000e+00 -1.729177102569e-03 2.394371716874e-05 1.653368363658e+00
2.000000000000e+00 -1.735890830529e-03 2.404990082600e-05 1.657761696072e+00
2.250000000000e+00 -1.743388068011e-03 2.417047291847e-05 1.662673762270e+00
2.500000000000e+00 -1.751671222270e-03 2.430600704700e-05 1.668105651638e+00
2.750000000000e+00 -1.760754264226e-03 2.445719065508e-05 1.674061467156e+00
3.000000000000e+00 -1.770659452050e-03 2.462480633939e-05 1.680552094367e+00
3.250000000000e+00 -1.781420752691e-03 2.480975584351e-05 1.687600307547e+00
3.500000000000e+00 -1.793094526431e-03 2.501310023162e-05 1.695242858458e+00
3.750000000000e+00 -1.805768717627e-03 2.523604920152e-05 1.703527487235e+00
4.000000000000e+00 -1.819564891067e-03 2.547994757435e-05 1.712508132788e+00
4.250000000000e+00 -1.834626475548e-03 2.574617211742e-05 1.722240862539e+00
4.500000000000e+00 -1.851098533253e-03 2.603600826734e-05 1.732783090321e+00
4.750000000000e+00 -1.869109315382e-03 2.635050757482e-05 1.744193542693e+00
5.000000000000e+00 -1.888762339351e-03 2.669044010256e-05 1.756531573719e+00
5.250000000000e+00 -1.910135076434e-03 2.705628195529e-05 1.769854175234e+00
5.500000000000e+00 -1.933278135810e-03 2.744825441936e-05 1.784212680121e+00
5.750000000000e+00 -1.958211651262e-03 2.786637048219e-05 1.799649889369e+00
6.000000000000e+00 -1.984923023455e-03 2.831048428031e-05 1.816198734515e+00
6.250000000000e+00 -2.013373315502e-03 2.878035516543e-05 1.833882680924e+00
6.500000000000e+00 -2.043513015707e-03 2.927572067332e-05 1.852716901455e+00
6.750000000000e+00 -2.075301751602e-03 2.979636203027e-05 1.872709987247e+00
7.000000000000e+00 -2.108724999760e-03 3.034214547523e-05 1.893866010874e+00
7.250000000000e+00 -2.143801248209e-03 3.091302030753e-05 1.916186235174e+00
7.500000000000e+00 -2.180578415673e-03 3.150897961038e-05 1.939670813601e+00
7.750000000000e+00 -2.219122214839e-03 3.212998882748e-05 1.964320162748e+00
8.000000000000e+00 -2.259501213642e-03 3.277591142314e-05 1.990136327303e+00
8.250000000000e+00 -2.301772177730e-03 3.344647037465e-05 2.017123860055e+00
8.500000000000e+00 -2.345969577179e-03 3.414123652701e-05 2.045290662315e+00
8.750000000000e+00 -2.392101643418e-03 3.485964591510e-05 2.074648316497e+00
9.000000000000e+00 -2.440154454844e-03 3.560104872830e-05 2.105212256659e+00
9.250000000000e+00 -2.490101972462e-03 3.636478005969e-05 2.137001469596e+00
9.500000000000e+00 -2.541917775552e-03 3.715022009765e-05 2.170037938825e+00
9.750000000000e+00 -2.595584108796e-03 3.795681666557e-05 2.204346232580e+00
1.000000000000e+01 -2.651094540151e-03 3.878408950730e-05 2.239952492269e+00
1.025000000000e+01 -2.708451405643e-03 3.963160664150e-05 2.276883626626e+00
1.050000000000e+01 -2.767660627607e-03 4.049895606056e-05 2.315166343837e+00
1.075000000000e+01 -2.828727523346e-03 4.138572330303e-05 2.354826163372e+00
1.100000000000e+01 -2.891654873552e-03 4.229147358015e-05 2.395886041418e+00
1.125000000000e+01 -2.956444195022e-03 4.321573364391e-05 2.438365654481e+00
1.150000000000e+01 -3.023097239893e-03 4.415804226221e-05 2.482280195174e+00
1.175000000000e+01 -3.091616518148e-03 4.511794121903e-05 2.527639338164e+00
1.200000000000e+01 -3.162003437053e-03 4.609488153740e-05 2.574446929158e+00
1.225000000000e+01 -3.234252983869e-03 4.708825896019e-05 2.622700444640e+00
1.250000000000e+01 -3.308346423840e-03 4.809739307002e-05 2.672390609044e+00
1.275000000000e+01 -3.384244123038e-03 4.912149654268e-05 2.723501920046e+00
1.300000000000e+01 -3.461877576603e-03 5.015962289487e-05 2.776012129499e+00
1.325000000000e+01 -3.541145020867e-03 5.121067755912e-05 2.829892544047e+00
1.350000000000e+01 -3.621910241484e-03 5.227339933353e-05 2.885108635461e+00
1.375000000000e+01 -3.704002705416e-03 5.334634582427e-05 2.941619398323e+00
1.400000000000e+01 -3.787223047986e-03 5.442791236882e-05 2.999378819571e+00
1.425000000000e+01 -3.871347560033e-03 5.551632668366e-05 3.058335696581e+00
1.450000000000e+01 -3.956132392414e-03 5.660964147958e-05 3.118433084721e+00
1.475000000000e+01 -4.041318877949e-03 5.770575056493e-05 3.179609123007e+00
1.500000000000e+01 -4.126637547527e-03 5.880240300013e-05 3.241797482340e+00
1.525000000000e+01 -4.211811685205e-03 5.989722018382e-05 3.304927909246e+00
1.550000000000e+01 -4.296560867778e-03 6.098772648813e-05 3.368926853180e+00
1.575000000000e+01 -4.380604925278e-03 6.207138645892e-05 3.433718209732e+00
1.600000000000e+01 -4.463668293791e-03 6.314564881804e-05 3.499223871955e+00
1.625000000000e+01 -4.545484993021e-03 6.420800147827e-05 3.565364832516e+00
1.650000000000e+01 -4.625803282424e-03 6.525601521162e-05 3.632061785504e+00
1.675000000000e+01 -4.704389933004e-03 6.628739161355e-05 3.699236019008e+00
1.700000000000e+01 -4.781033397970e-03 6.730000239286e-05 3.766810108044e+00
1.725000000000e+01 -4.855545949298e-03 6.829192006794e-05 3.834708747311e+00
1.750000000000e+01 -4.927764728747e-03 6.926143875607e-05 3.902859360206e+00
1.775000000000e+01 -4.997551494945e-03 7.020708493996e-05 3.971192654317e+00
1.800000000000e+01 -5.064792463518e-03 7.112762106179e-05 4.039643071791e+00
1.825000000000e+01 -5.129397360796e-03 7.202204207854e-05 4.108149137353e+00
1.850000000000e+01 -5.191298981427e-03 7.288956581342e-05 4.176653712493e+00
1.875000000000e+01 -5.250452805593e-03 7.372963210772e-05 4.245104150182e+00
1.900000000000e+01 -5.306836374104e-03 7.454188677006e-05 4.313452408275e+00
1.925000000000e+01 -5.360449138192e-03 7.532616685746e-05 4.381655054946e+00
1.950000000000e+01 -5.411311769977e-03 7.608248703223e-05 4.449673246646e+00
1.975000000000e+01 -5.459465597322e-03 7.681103210122e-05 4.517472625300e+00
2.000000000000e+01 -5.504971264814e-03 7.751214184304e-05 4.585023163090e+00
2.025000000000e+01 -5.547907392109e-03 7.818629788250e-05 4.652298942654e+00
2.050000000000e+01 -5.588369074602e-03 7.883410968221e-05 4.719277873229e+00
2.075000000000e+01 -5.626466048976e-03 7.945629949535e-05 4.785941341960e+00
2.100000000000e+01 -5.662321347213e-03 8.005368822456e-05 4.852273804524e+00
2.125000000000e+01 -5.696069190394e-03 8.062718080765e-05 4.918262319272e+00
2.150000000000e+01 -5.727853449193e-03 8.117774902280e-05 4.983896036213e+00
2.175000000000e+01 -5.757825191675e-03 8.170641276556e-05 5.049165655455e+00
2.200000000000e+01 -5.786140329961e-03 8.221422101654e-05 5.114062873293e+00
2.225000000000e+01 -5.812956938416e-03 8.270223267612e-05 5.178579839750e+00
2.250000000000e+01 -5.838432049065e-03 8.317148189116e-05 5.242708656247e+00
2.275000000000e+01 -5.862719069555e-03 8.362298677500e-05 5.306440928047e+00
2.300000000000e+01 -5.885964522441e-03 8.405770806930e-05 5.369767405630e+00
2.325000000000e+01 -5.908305464183e-03 8.447654349417e-05 5.432677722687e+00
2.350000000000e+01 -5.929867778906e-03 8.488028800546e-05 5.495160244197e+00
2.375000000000e+01 -5.950763754779e-03 8.526962278446e-05 5.557202025978e+00
2.400000000000e+01 -5.971090937552e-03 8.564510314982e-05 5.618788887811e+00
2.425000000000e+01 -5.990931809975e-03 8.600722872434e-05 5.679905585916e+00
2.450000000000e+01 -6.010352650765e-03 8.635640881344e-05 5.740536074075e+00
2.475000000000e+01 -6.029403512033e-03 8.669292602934e-05 5.800663842114e+00
2.500000000000e+01 -6.048119262274e-03 8.701697022298e-05 5.860272304889e+00
2.525000000000e+01 -6.066519830078e-03 8.732866943978e-05 5.919345229703e+00
2.550000000000e+01 -6.084610840780e-03 8.762800773268e-05 5.977867185714e+00
2.575000000000e+01 -6.102385647230e-03 8.791494388496e-05 6.035823992476e+00
2.600000000000e+01 -6.119826995419e-03 8.818936841343e-05 6.093203153683e+00
2.625000000000e+01 -6.136907691993e-03 8.845113854736e-05 6.149994264359e+00
2.650000000000e+01 -6.153592223504e-03 8.870008601244e-05 6.206189377710e+00
2.675000000000e+01 -6.169839176001e-03 8.893605331459e-05 6.261783318746e+00
2.700000000000e+01 -6.185602463474e-03 8.915888610839e-05 6.316773934151e+00
2.725000000000e+01 -6.200832071565e-03 8.936843773186e-05 6.371162273549e+00
2.750000000000e+01 -6.215475619001e-03 8.956458333551e-05 6.424952694149e+00
2.775000000000e+01 -6.229480251542e-03 8.974722772098e-05 6.478152878330e+00
2.800000000000e+01 -6.242793653333e-03 8.991631147778e-05 6.530773761705e+00
2.825000000000e+01 -6.255364403210e-03 9.007182035023e-05 6.582829374611e+00
2.850000000000e+01 -6.267143012300e-03 9.021378941834e-05 6.634336597491e+00
2.875000000000e+01 -6.278083537280e-03 9.034228098412e-05 6.685314830894e+00
2.900000000000e+01 -6.288144632331e-03 9.045741502453e-05 6.735785588254e+00
2.925000000000e+01 -6.297289875083e-03 9.055936715216e-05 6.785772026843e+00
2.950000000000e+01 -6.305488252581e-03 9.064836779482e-05 6.835298432177e+00
2.975000000000e+01 -6.312715310128e-03 9.072470082822e-05 6.884389667772e+00
3.000000000000e+01 -6.318954369860e-03 9.078869699675e-05 6.933070605969e+00
3.025000000000e+01 -6.324197094839e-03 9.084076838387e-05 6.981365558008e+00
3.050000000000e+01 -6.328443608192e-03 9.088138590976e-05 7.029297723088e+00
3.075000000000e+01 -6.331702896656e-03 9.091107937495e-05 7.076888673755e+00
3.100000000000e+01 -6.333993545941e-03 9.093043929867e-05 7.124157891433e+00
3.125000000000e+01 -6.335344243522e-03 9.094010132951e-05 7.171122365615e+00
3.150000000000e+01 -6.335793711422e-03 9.094075901042e-05 7.217796268178e+00
3.175000000000e+01 -6.335390089925e-03 9.093316487682e-05 7.264190710879e+00
3.200000000000e+01 -6.334190229065e-03 9.091812073994e-05 7.310313591905e+00
3.225000000000e+01 -6.332259076611e-03 9.089646855207e-05 7.356169531412e+00
3.250000000000e+01 -6.329668851330e-03 9.086908068265e-05 7.401759897621e+00
3.275000000000e+01 -6.326497724223e-03 9.083684530925e-05 7.447082921261e+00
3.300000000000e+01 -6.322828005121e-03 9.080065109965e-05 7.492133894185e+00
3.325000000000e+01 -6.318744104843e-03 9.076137044600e-05 7.536905446083e+00
3.350000000000e+01 -6.314330554914e-03 9.071984081835e-05 7.581387886800e+00
3.375000000000e+01 -6.309670141741e-03 9.067684480155e-05 7.625569601685e+00
3.400000000000e+01 -6.304842059411e-03 9.063309005100e-05 7.669437487862e+00
3.425000000000e+01 -6.299920036607e-03 9.058918544111e-05 7.712977412323e+00
3.450000000000e+01 -6.294970447546e-03 9.054561389515e-05 7.756174676913e+00
3.475000000000e+01 -6.290050621058e-03 9.050273265565e-05 7.799014471924e+00
3.500000000000e+01 -6.285207582366e-03 9.046078009542e-05 7.841482301491e+00
3.525000000000e+01 -6.280477290331e-03 9.041983877556e-05 7.883564364122e+00
3.550000000000e+01 -6.275884336480e-03 9.037981442211e-05 7.925247872426e+00
3.575000000000e+01 -6.271441744260e-03 9.034039780423e-05 7.966521297691e+00
3.600000000000e+01 -6.267151048591e-03 9.030120290041e-05 8.007374526023e+00
3.625000000000e+01 -6.263002774146e-03 9.026168423887e-05 8.047798917564e+00
3.650000000000e+01 -6.258977193286e-03 9.022111396859e-05 8.087787265928e+00
3.675000000000e+01 -6.255045457572e-03 9.017863710714e-05 8.127333654440e+00
3.700000000000e+01 -6.251170902684e-03 9.013327612026e-05 8.166433215425e+00
3.725000000000e+01 -6.247310705868e-03 9.008395113913e-05 8.205081793309e+00
3.750000000000e+01 -6.243417624512e-03 9.002955047885e-05 8.243275524617e+00
3.775000000000e+01 -6.239441633251e-03 8.996884288784e-05 8.281010343722e+00
3.800000000000e+01 -6.235331582826e-03 8.990055849140e-05 8.318281432850e+00
3.825000000000e+01 -6.231036900927e-03 8.982346656125e-05 8.355082636660e+00
3.850000000000e+01 -6.226509268523e-03 8.973638624821e-05 8.391405858696e+00
3.875000000000e+01 -6.221704231491e-03 8.963821414326e-05 8.427240461024e+00
3.900000000000e+01 -6.216582651231e-03 8.952795558323e-05 8.462572686598e+00
3.925000000000e+01 -6.211111916041e-03 8.940475411648e-05 8.497385124985e+00
3.950000000000e+01 -6.205266864618e-03 8.926791936895e-05 8.531656240819e+00
3.975000000000e+01 -6.199030415628e-03 8.911695173192e-05 8.565359983923e+00
4.000000000000e+01 -6.192393921006e-03 8.895156355956e-05 8.598465495780e+00
4.025000000000e+01 -6.185357231938e-03 8.877169563101e-05 8.630936924830e+00
4.050000000000e+01 -6.177928496329e-03 8.857752339794e-05 8.662733357688e+00
4.075000000000e+01 -6.170123661024e-03 8.836946459037e-05 8.693808869536e+00
4.100000000000e+01 -6.161965688607e-03 8.814817727279e-05 8.724112693567e+00
4.125000000000e+01 -6.153483467478e-03 8.791453577203e-05 8.753589506026e+00
4.150000000000e+01 -6.144710457778e-03 8.766964569190e-05 8.782179817711e+00
4.175000000000e+01 -6.135683397785e-03 8.741482423619e-05 8.809820464592e+00
4.200000000000e+01 -6.126440947927e-03 8.715154214331e-05 8.836445182059e+00
4.225000000000e+01 -6.117021983037e-03 8.688143204533e-05 8.861985247296e+00
4.250000000000e+01 -6.107464018247e-03 8.660623570403e-05 8.886370178327e+00
4.275000000000e+01 -6.097801936681e-03 8.632777461523e-05 8.909528463224e+00
4.300000000000e+01 -6.088066762309e-03 8.604789881164e-05 8.931388314235e+00
4.325000000000e+01 -6.078285382247e-03 8.576855249956e-05 8.951878420587e+00
4.350000000000e+01 -6.068480011360e-03 8.549154626514e-05 8.970928687624e+00
4.375000000000e+01 -6.058667725900e-03 8.521878204376e-05 8.988470954934e+00
4.400000000000e+01 -6.048860697402e-03 8.495205403974e-05 9.004439670129e+00
4.425000000000e+01 -6.039066810795e-03 8.469303925809e-05 9.018772510818e+00
4.450000000000e+01 -6.029290383020e-03 8.444334712726e-05 9.031410954320e+00
4.475000000000e+01 -6.019533199282e-03 8.420448724594e-05 9.042300774619e+00
4.500000000000e+01 -6.009795773563e-03 8.397785514117e-05 9.051392470326e+00
4.525000000000e+01 -6.000078768504e-03 8.376472576505e-05 9.058641628943e+00
4.550000000000e+01 -5.990384474102e-03 8.356625013964e-05 9.064009216338e+00
4.575000000000e+01 -5.980718250234e-03 8.338345505085e-05 9.067461802762e+00
4.600000000000e+01 -5.971089864371e-03 8.321724244517e-05 9.068971735668e+00
4.625000000000e+01 -5.961514627923e-03 8.306839027492e-05 9.068517254321e+00
4.650000000000e+01 -5.952014299170e-03 8.293755329869e-05 9.066082562882e+00
4.675000000000e+01 -5.942617708289e-03 8.282526368189e-05 9.061657864727e+00
4.700000000000e+01 -5.933361059710e-03 8.273192981459e-05 9.055239364203e+00
4.725000000000e+01 -5.924287897884e-03 8.265783492964e-05 9.046829243821e+00
4.750000000000e+01 -5.915448706626e-03 8.260313483005e-05 9.036435611233e+00
4.775000000000e+01 -5.906900148815e-03 8.256785478314e-05 9.024072432197e+00
4.800000000000e+01 -5.898703990341e-03 8.255188454842e-05 9.009759429908e+00
4.825000000000e+01 -5.890925768393e-03 8.255497204443e-05 8.993521969606e+00
4.850000000000e+01 -5.883633263010e-03 8.257672144993e-05 8.975390902558e+00
4.875000000000e+01 -5.876894814395e-03 8.261658769923e-05 8.955402383746e+00
4.900000000000e+01 -5.870777557056e-03 8.267387309116e-05 8.933597645934e+00
4.925000000000e+01 -5.865345628672e-03 8.274772480824e-05 8.910022729330e+00
4.950000000000e+01 -5.860658415771e-03 8.283713469281e-05 8.884728160925e+00
4.975000000000e+01 -5.856768923554e-03 8.294092346425e-05 8.857768581161e+00
5.000000000000e+01 -5.853722316677e-03 8.305774834386e-05 8.829202313922e+00
5.025000000000e+01 -5.851554748612e-03 8.318616540298e-05 8.799090883310e+00
5.050000000000e+01 -5.850292288180e-03 8.332471310055e-05 8.767498471908e+00
5.075000000000e+01 -5.849949816853e-03 8.347166964176e-05 8.734491339941e+00
5.100000000000e+01 -5.850531117795e-03 8.362517690699e-05 8.700137194036e+00
5.125000000000e+01 -5.852028810316e-03 8.378335012774e-05 8.664504529634e+00
5.150000000000e+01 -5.854424746639e-03 8.394428326117e-05 8.627661950107e+00
5.175000000000e+01 -5.857690819590e-03 8.410604473116e-05 8.589677487038e+00
5.200000000000e+01 -5.861789769324e-03 8.426670264025e-05 8.550617923263e+00
5.225000000000e+01 -5.866675932703e-03 8.442434684103e-05 8.510548142666e+00
5.250000000000e+01 -5.872296503325e-03 8.457710935059e-05 8.469530527406e+00
5.275000000000e+01 -5.878592860732e-03 8.472323299294e-05 8.427624404595e+00
5.300000000000e+01 -5.885501581479e-03 8.486109583025e-05 8.384885575310e+00
5.325000000000e+01 -5.892955417818e-03 8.498923274730e-05 8.341365922007e+00
5.350000000000e+01 -5.900884174274e-03 8.510635487283e-05 8.297113122983e+00
5.375000000000e+01 -5.909215506440e-03 8.521134147649e-05 8.252170466973e+00
5.400000000000e+01 -5.917875387265e-03 8.530332076065e-05 8.206576788787e+00
5.425000000000e+01 -5.926788410171e-03 8.538171136324e-05 8.160366515682e+00
5.450000000000e+01 -5.935877831671e-03 8.544613302416e-05 8.113569832360e+00
5.475000000000e+01 -5.945065532445e-03 8.549643239852e-05 8.066212956544e+00
5.500000000000e+01 -5.954271831836e-03 8.553268897418e-05 8.018318511247e+00
5.525000000000e+01 -5.963415090166e-03 8.555519951930e-05 7.969905990358e+00
5.550000000000e+01 -5.972411249591e-03 8.556446331931e-05 7.920992291227e+00
5.575000000000e+01 -5.981173334295e-03 8.556115794300e-05 7.871592303062e+00
5.600000000000e+01 -5.989610970827e-03 8.554610411923e-05 7.821719528765e+00
5.625000000000e+01 -5.997630029066e-03 8.552025250344e-05 7.771386715318e+00
5.650000000000e+01 -6.005132436417e-03 8.548465421054e-05 7.720606479760e+00
5.675000000000e+01 -6.012016313184e-03 8.544040537836e-05 7.669391901612e+00
5.700000000000e+01 -6.018176301028e-03 8.538857292453e-05 7.617757071745e+00
5.725000000000e+01 -6.023504227453e-03 8.533021446869e-05 7.565717574049e+00
5.750000000000e+01 -6.027889936654e-03 8.526635851969e-05 7.513290892469e+00
5.775000000000e+01 -6.031222536946e-03 8.519796086168e-05 7.460496727352e+00
5.800000000000e+01 -6.033391922115e-03 8.512587683052e-05 7.407357217771e+00
5.825000000000e+01 -6.034290519388e-03 8.505084188559e-05 7.353897061571e+00
5.850000000000e+01 -6.033815327626e-03 8.497345705716e-05 7.300143534218e+00
5.875000000000e+01 -6.031870161814e-03 8.489417858593e-05 7.246126406275e+00
5.900000000000e+01 -6.028367849714e-03 8.481331227436e-05 7.191877765499e+00
5.925000000000e+01 -6.023232505797e-03 8.473101257955e-05 7.137431749745e+00
5.950000000000e+01 -6.016401704476e-03 8.464728607435e-05 7.082824201064e+00
5.975000000000e+01 -6.007828508014e-03 8.456199954393e-05 7.028092253179e+00
6.000000000000e+01 -5.997483331610e-03 8.447489053373e-05 6.973273864203e+00
6.025000000000e+01 -5.985355481659e-03 8.438558000415e-05 6.918407311203e+00
6.050000000000e+01 -5.971454310232e-03 8.429358731016e-05 6.863530660923e+00
6.075000000000e+01 -5.955809976876e-03 8.419834739146e-05 6.808681230379e+00
6.100000000000e+01 -5.938473703126e-03 8.409922684999e-05 6.753895053998e+00
6.125000000000e+01 -5.919517543105e-03 8.399553971519e-05 6.699206368781e+00
6.150000000000e+01 -5.899033647527e-03 8.388656265723e-05 6.644647129816e+00
6.175000000000e+01 -5.877133032186e-03 8.377154820521e-05 6.590246565872e+00
6.200000000000e+01 -5.853943864219e-03 8.364973568434e-05 6.536030782880e+00
6.225000000000e+01 -5.829609329319e-03 8.352036139087e-05 6.482022420510e+00
6.250000000000e+01 -5.804285030124e-03 8.338266658908e-05 6.428240366951e+00
6.275000000000e+01 -5.778136083919e-03 8.323590011855e-05 6.374699532060e+00
6.300000000000e+01 -5.751333944694e-03 8.307932058979e-05 6.321410682020e+00
6.325000000000e+01 -5.724053081269e-03 8.291219728304e-05 6.268380333927e+00
6.350000000000e+01 -5.696467574416e-03 8.273380945287e-05 6.215610710807e+00
6.375000000000e+01 -5.668747731570e-03 8.254344447459e-05 6.163099756047e+00
6.400000000000e+01 -5.641056821471e-03 8.234039567545e-05 6.110841205452e+00
6.425000000000e+01 -5.613547995021e-03 8.212396087576e-05 6.058824716402e+00
6.450000000000e+01 -5.586361466813e-03 8.189344081455e-05 6.007036051651e+00
6.475000000000e+01 -5.559622005374e-03 8.164813981562e-05 5.955457315112e+00
6.500000000000e+01 -5.533436723298e-03 8.138736850480e-05 5.904067239602e+00
6.525000000000e+01 -5.507893236641e-03 8.111044507922e-05 5.852841519109e+00
6.550000000000e+01 -5.483058201717e-03 8.081668780999e-05 5.801753187056e+00
6.575000000000e+01 -5.458976240829e-03 8.050544949950e-05 5.750773029444e+00
6.600000000000e+01 -5.435669131628e-03 8.017610870364e-05 5.699870033281e+00
6.625000000000e+01 -5.413135420651e-03 7.982807332940e-05 5.649011856396e+00
6.650000000000e+01 -5.391350334953e-03 7.946079597551e-05 5.598165317186e+00
6.675000000000e+01 -5.370266087066e-03 7.907378431538e-05 5.547296890527e+00
6.700000000000e+01 -5.349812517839e-03 7.866661703734e-05 5.496373202351e+00
6.725000000000e+01 -5.329898008613e-03 7.823894472397e-05 5.445361518100e+00
6.750000000000e+01 -5.310410794657e-03 7.779049404519e-05 5.394230209501e+00
6.775000000000e+01 -5.291220501896e-03 7.732109155603e-05 5.342949201823e+00
6.800000000000e+01 -5.272180035084e-03 7.683066818162e-05 5.291490387225e+00
6.825000000000e+01 -5.253127665172e-03 7.631926414506e-05 5.239828008341e+00
6.850000000000e+01 -5.233889423295e-03 7.578703388722e-05 5.187939001716e+00
6.875000000000e+01 -5.214281660875e-03 7.523424495939e-05 5.135803306782e+00
6.900000000000e+01 -5.194113872759e-03 7.466128116382e-05 5.083404132661e+00
6.925000000000e+01 -5.173191586603e-03 7.406867170115e-05 5.030728189495e+00
6.950000000000e+01 -5.151319379198e-03 7.345704801442e-05 4.977765877396e+00
6.975000000000e+01 -5.128303871106e-03 7.282714659113e-05 4.924511439312e+00
7.000000000000e+01 -5.103956850778e-03 7.217983728361e-05 4.870963070503e+00
7.025000000000e+01 -5.078098283074e-03 7.151608632003e-05 4.817122989836e+00
7.050000000000e+01 -5.050559054676e-03 7.083694845031e-05 4.762997464513e+00
7.075000000000e+01 -5.021183846451e-03 7.014362089622e-05 4.708596792688e+00
7.100000000000e+01 -4.989833605054e-03 6.943737654586e-05 4.653935235436e+00
7.125000000000e+01 -4.956387726956e-03 6.871956343030e-05 4.599030902712e+00
7.150000000000e+01 -4.920745938988e-03 6.799161130977e-05 4.543905585815e+00
7.175000000000e+01 -4.882829916716e-03 6.725501422727e-05 4.488584542311e+00
7.200000000000e+01 -4.842584439710e-03 6.651127900634e-05 4.433096229506e+00
7.225000000000e+01 -4.799978333320e-03 6.576196693464e-05 4.377471990392e+00
7.250000000000e+01 -4.755005116416e-03 6.500867000489e-05 4.321745698052e+00
7.275000000000e+01 -4.707683214442e-03 6.425299281573e-05 4.265953358572e+00
7.300000000000e+01 -4.658055931463e-03 6.349653716792e-05 4.210132684862e+00
7.325000000000e+01 -4.606191011297e-03 6.274088646682e-05 4.154322643408e+00
7.350000000000e+01 -4.552180008747e-03 6.198759120346e-05 4.098562987746e+00
7.375000000000e+01 -4.496137514337e-03 6.123815346329e-05 4.042893784219e+00
7.400000000000e+01 -4.438200156700e-03 6.049401333966e-05 3.987354941265e+00
7.425000000000e+01 -4.378525426997e-03 5.975653593090e-05 3.931985753900e+00
7.450000000000e+01 -4.317290289857e-03 5.902699968968e-05 3.876824469661e+00
7.475000000000e+01 -4.254689709214e-03 5.830658568839e-05 3.821907889080e+00
7.500000000000e+01 -4.190935033452e-03 5.759637029087e-05 3.767271005974e+00
7.525000000000e+01 -4.126252183208e-03 5.689732013070e-05 3.712946696243e+00
7.550000000000e+01 -4.060879671506e-03 5.621028501912e-05 3.658965459239e+00
7.575000000000e+01 -3.995066619054e-03 5.553599332844e-05 3.605355216050e+00
7.600000000000e+01 -3.929070657332e-03 5.487504117446e-05 3.552141164240e+00
7.625000000000e+01 -3.863155535053e-03 5.422792497883e-05 3.499345688916e+00
7.650000000000e+01 -3.797588557743e-03 5.359502133806e-05 3.446988326587e+00
7.675000000000e+01 -3.732637899607e-03 5.297658923226e-05 3.395085776402e+00
7.700000000000e+01 -3.668569826130e-03 5.237274521522e-05 3.343651952750e+00
7.725000000000e+01 -3.605645744118e-03 5.178349241691e-05 3.292698070871e+00
7.750000000000e+01 -3.544119134440e-03 5.120871855391e-05 3.242232757578e+00
7.775000000000e+01 -3.484232428110e-03 5.064819096035e-05 3.192262178422e+00
7.800000000000e+01 -3.426213927841e-03 5.010155478993e-05 3.142790173609e+00
7.825000000000e+01 -3.370274696382e-03 4.956833125971e-05 3.093818393844e+00
7.850000000000e+01 -3.316605631052e-03 4.904791700894e-05 3.045346430680e+00
7.875000000000e+01 -3.265374717937e-03 4.853958362475e-05 2.997371934176e+00
7.900000000000e+01 -3.216724481513e-03 4.804247732040e-05 2.949890715069e+00
7.925000000000e+01 -3.170769639202e-03 4.755562132983e-05 2.902896829400e+00
7.950000000000e+01 -3.127595103570e-03 4.707791993105e-05 2.856382646791e+00
7.975000000000e+01 -3.087254302729e-03 4.660816543070e-05 2.810338905768e+00
8.000000000000e+01 -3.049767978473e-03 4.614504881875e-05 2.764754761166e+00
8.025000000000e+01 -3.015123399979e-03 4.568717172682e-05 2.719617831867e+00
8.050000000000e+01 -2.983274096811e-03 4.523306455220e-05 2.674914256308e+00
8.075000000000e+01 -2.954140048757e-03 4.478120596299e-05 2.630628767608e+00
8.100000000000e+01 -2.927608401319e-03 4.433004512466e-05 2.586744796390e+00
8.125000000000e+01 -2.903534651701e-03 4.387802629779e-05 2.543244614873e+00
8.150000000000e+01 -2.881744355818e-03 4.342361453247e-05 2.500109528900e+00
8.175000000000e+01 -2.862035301444e-03 4.296532090056e-05 2.457320130935e+00
8.200000000000e+01 -2.844180158328e-03 4.250173022774e-05 2.414856617475e+00
8.225000000000e+01 -2.827929541331e-03 4.203152521562e-05 2.372699181566e+00
8.250000000000e+01 -2.813015478572e-03 4.155349161866e-05 2.330828479035e+00
8.275000000000e+01 -2.799155215181e-03 4.106658401162e-05 2.289226174899e+00
8.300000000000e+01 -2.786055347074e-03 4.056991960708e-05 2.247875563532e+00
8.325000000000e+01 -2.773416336321e-03 4.006277865951e-05 2.206762259149e+00
8.350000000000e+01 -2.760937274381e-03 3.954462443867e-05 2.165874948500e+00
8.375000000000e+01 -2.748320731997e-03 3.901512831303e-05 2.125206188768e+00
8.400000000000e+01 -2.735277751315e-03 3.847415568814e-05 2.084753236494e+00
8.425000000000e+01 -2.721532738797e-03 3.792176202497e-05 2.044518881452e+00
8.450000000000e+01 -2.706828340675e-03 3.735822692963e-05 2.004512261949e+00
8.475000000000e+01 -2.690929987771e-03 3.678404928206e-05 1.964749628295e+00
8.500000000000e+01 -2.673630153600e-03 3.619994786425e-05 1.925255024671e+00
8.525000000000e+01 -2.654752122687e-03 3.560686333864e-05 1.886060853128e+00
8.550000000000e+01 -2.634153227275e-03 3.500596053474e-05 1.847208288738e+00
8.575000000000e+01 -2.611727350761e-03 3.439862856741e-05 1.808747513573e+00
8.600000000000e+01 -2.587406730301e-03 3.378648164679e-05 1.770737744748e+00
8.625000000000e+01 -2.561162936219e-03 3.317135686606e-05 1.733247036270e+00
8.650000000000e+01 -2.533007039056e-03 3.255531051966e-05 1.696351844925e+00
8.675000000000e+01 -2.502989015155e-03 3.194061104747e-05 1.660136357065e+00
8.700000000000e+01 -2.471196362538e-03 3.132972921618e-05 1.624691588705e+00
8.725000000000e+01 -2.437752033261e-03 3.072532321191e-05 1.590114275135e+00
8.750000000000e+01 -2.402811697191e-03 3.013021472975e-05 1.556505585181e+00
8.775000000000e+01 -2.366560475133e-03 2.954737361274e-05 1.523969693921e+00
8.800000000000e+01 -2.329209304836e-03 2.897990440948e-05 1.492612266177e+00
8.825000000000e+01 -2.290990851293e-03 2.843099167887e-05 1.462538895027e+00
8.850000000000e+01 -2.252155146561e-03 2.790387250895e-05 1.433853553263e+00
8.875000000000e+01 -2.212965227173e-03 2.740180462335e-05 1.406657108390e+00
8.900000000000e+01 -2.173692548390e-03 2.692800143292e-05 1.381045944438e+00
8.925000000000e+01 -2.134612591327e-03 2.648561066404e-05 1.357110741917e+00
8.950000000000e+01 -2.096000682952e-03 2.607766830082e-05 1.334935438684e+00
8.975000000000e+01 -2.058128052945e-03 2.570705316085e-05 1.314596405812e+00
9.000000000000e+01 -2.021258197473e-03 2.537644294126e-05 1.296161846046e+00
9.025000000000e+01 -1.985643663590e-03 2.508827427855e-05 1.279691422827e+00
9.050000000000e+01 -1.951523265799e-03 2.484470461867e-05 1.265236105916e+00
9.075000000000e+01 -1.919119860845e-03 2.464757835036e-05 1.252838225203e+00
9.100000000000e+01 -1.888638688989e-03 2.449840410962e-05 1.242531701390e+00
9.125000000000e+01 -1.860266284283e-03 2.439833118112e-05 1.234342424306e+00
9.150000000000e+01 -1.834169927658e-03 2.434813520336e-05 1.228288742211e+00
9.175000000000e+01 -1.810497631122e-03 2.434821200009e-05 1.224382023670e+00
9.200000000000e+01 -1.789378634837e-03 2.439857905046e-05 1.222627250579e+00
9.225000000000e+01 -1.770924411111e-03 2.449888533690e-05 1.223023611386e+00
9.250000000000e+01 -1.755230095974e-03 2.464842754313e-05 1.225565053034e+00
9.275000000000e+01 -1.742376301617e-03 2.484617406012e-05 1.230240770397e+00
9.300000000000e+01 -1.732431219488e-03 2.509079468416e-05 1.237035607650e+00
9.325000000000e+01 -1.725452947455e-03 2.538069594926e-05 1.245930364339e+00
9.350000000000e+01 -1.721491944246e-03 2.571406190072e-05 1.256901993251e+00
9.375000000000e+01 -1.720593536012e-03 2.608889133210e-05 1.269923698066e+00
9.400000000000e+01 -1.722800384599e-03 2.650304354007e-05 1.284964940436e+00
9.425000000000e+01 -1.728154806372e-03 2.695428437782e-05 1.301991367360e+00
9.450000000000e+01 -1.736700846282e-03 2.744033011937e-05 1.320964688369e+00
9.475000000000e+01 -1.748486009178e-03 2.795888838394e-05 1.341842518660e+00
9.500000000000e+01 -1.763562573358e-03 2.850769812229e-05 1.364578217626e+00
9.525000000000e+01 -1.781988420956e-03 2.908456450343e-05 1.389120752709e+00
9.550000000000e+01 -1.803827336725e-03 2.968739093068e-05 1.415414604746e+00
9.575000000000e+01 -1.829148752699e-03 3.031420535388e-05 1.443399748012e+00
9.600000000000e+01 -1.858026918466e-03 3.096318160536e-05 1.473011712206e+00
9.625000000000e+01 -1.890539517456e-03 3.163265518036e-05 1.504181750932e+00
9.650000000000e+01 -1.926765736437e-03 3.232113309454e-05 1.536837114140e+00
9.675000000000e+01 -1.966783840251e-03 3.302729764162e-05 1.570901436914e+00
9.700000000000e+01 -2.010668264022e-03 3.375000512870e-05 1.606295230913e+00
9.725000000000e+01 -2.058486395024e-03 3.448827843180e-05 1.642936478213e+00
9.750000000000e+01 -2.110294974293e-03 3.524129449001e-05 1.680741303575e+00
9.775000000000e+01 -2.166136289801e-03 3.600836700665e-05 1.719624713990e+00
9.800000000000e+01 -2.226034219913e-03 3.678892533326e-05 1.759501375069e+00
9.825000000000e+01 -2.289990257667e-03 3.758248028563e-05 1.800286405971e+00
9.850000000000e+01 -2.357979597161e-03 3.838861261271e-05 1.841896161628e+00
9.875000000000e+01 -2.429947505030e-03 3.920695255863e-05 1.884248982088e+00
9.900000000000e+01 -2.505805893832e-03 4.003712879341e-05 1.927265884464e+00
9.925000000000e+01 -2.585430319085e-03 4.087874901640e-05 1.970871179471e+00
9.950000000000e+01 -2.668657450540e-03 4.173133755359e-05 2.014992999944e+00
9.975000000000e+01 -2.755283253036e-03 4.259434106943e-05 2.059563732539e+00
1.000000000000e+02 -2.845061971123e-03 4.346709631201e-05 2.104520350782e+00
1.002500000000e+02 -2.937705896962e-03 4.434880383922e-05 2.149804653319e+00
1.005000000000e+02 -3.032886041781e-03 4.523850792748e-05 2.195363414763e+00
1.007500000000e+02 -3.130233722259e-03 4.613508145154e-05 2.241148462966e+00
1.010000000000e+02 -3.229343125215e-03 4.703721726768e-05 2.287116695095e+00
1.012500000000e+02 -3.329774810322e-03 4.794342553358e-05 2.333230050991e+00
1.015000000000e+02 -3.431060147850e-03 4.885203845545e-05 2.379455455348e+00
1.017500000000e+02 -3.532706597142e-03 4.976122153597e-05 2.425764745559e+00
1.020000000000e+02 -3.634203752005e-03 5.066899284387e-05 2.472134591839e+00
1.022500000000e+02 -3.735030028737e-03 5.157324868704e-05 2.518546416768e+00
1.025000000000e+02 -3.834659862245e-03 5.247179629789e-05 2.564986318505e+00
1.027500000000e+02 -3.932571227277e-03 5.336239177467e-05 2.611444990565e+00
1.030000000000e+02 -4.028253304221e-03 5.424278221997e-05 2.657917638831e+00
1.032500000000e+02 -4.121214096489e-03 5.511075145864e-05 2.704403880211e+00
1.035000000000e+02 -4.210987832338e-03 5.596416845965e-05 2.750907619763e+00
1.037500000000e+02 -4.297141896756e-03 5.680103099262e-05 2.797436889031e+00
1.040000000000e+02 -4.379283148681e-03 5.761951114941e-05 2.844003636856e+00
1.042500000000e+02 -4.457063487132e-03 5.841799628081e-05 2.890623465925e+00
1.045000000000e+02 -4.530184472059e-03 5.919512396751e-05 2.937315302195e+00
1.047500000000e+02 -4.598400974457e-03 5.994981075996e-05 2.984100997463e+00
1.050000000000e+02 -4.661523712109e-03 6.068127329781e-05 3.031004860318e+00
1.052500000000e+02 -4.719420683940e-03 6.138904179256e-05 3.078053123977e+00
1.055000000000e+02 -4.772017513679e-03 6.207296295108e-05 3.125273350764e+00
1.057500000000e+02 -4.819296728227e-03 6.273319604955e-05 3.172693788424e+00
1.060000000000e+02 -4.861296053258e-03 6.337019860761e-05 3.220342690250e+00
1.062500000000e+02 -4.898105778000e-03 6.398470388569e-05 3.268247614959e+00
1.065000000000e+02 -4.929865486886e-03 6.457769259893e-05 3.316434725214e+00
1.067500000000e+02 -4.956760078486e-03 6.515036092694e-05 3.364928102701e+00
1.070000000000e+02 -4.979015356327e-03 6.570408176068e-05 3.413749103327e+00
1.072500000000e+02 -4.996893378444e-03 6.624036373121e-05 3.462915761514e+00
1.075000000000e+02 -5.010687716733e-03 6.676080896595e-05 3.512442274248e+00
1.077500000000e+02 -5.020718710348e-03 6.726707125834e-05 3.562338568584e+00
1.080000000000e+02 -5.027328817414e-03 6.776081750520e-05 3.612609970039e+00
1.082500000000e+02 -5.030878385737e-03 6.824369689007e-05 3.663256977129e+00
1.085000000000e+02 -5.031741835723e-03 6.871730323102e-05 3.714275147538e+00
1.087500000000e+02 -5.030303942871e-03 6.918315131588e-05 3.765655095251e+00
1.090000000000e+02 -5.026956692688e-03 6.964266071802e-05 3.817382596162e+00
1.092500000000e+02 -5.022096638060e-03 7.009714469330e-05 3.869438790658e+00
1.095000000000e+02 -5.016122622675e-03 7.054780107324e-05 3.921800480803e+00
1.097500000000e+02 -5.009433824977e-03 7.099571350339e-05 3.974440506196e+00
1.100000000000e+02 -5.002428033764e-03 7.144185558020e-05 4.027328176399e+00
1.102500000000e+02 -4.995500087241e-03 7.188710033312e-05 4.080429763027e+00
1.105000000000e+02 -4.989040437053e-03 7.233223474409e-05 4.133709013976e+00
1.107500000000e+02 -4.983433634165e-03 7.277797426958e-05 4.187127695955e+00
1.110000000000e+02 -4.979056673354e-03 7.322497816037e-05 4.240646130323e+00
1.112500000000e+02 -4.976277117460e-03 7.367386440640e-05 4.294223728824e+00
1.115000000000e+02 -4.975450949104e-03 7.412522270697e-05 4.347819499078e+00
1.117500000000e+02 -4.976920093561e-03 7.457962441612e-05 4.401392529163e+00
1.120000000000e+02 -4.981009620322e-03 7.503762864991e-05 4.454902427201e+00
1.122500000000e+02 -4.988024606585e-03 7.549978352728e-05 4.508309728916e+00
1.125000000000e+02 -4.998246703026e-03 7.596662236972e-05 4.561576255196e+00
1.127500000000e+02 -5.011930432142e-03 7.643865459958e-05 4.614665435687e+00
1.130000000000e+02 -5.029299356089e-03 7.691635161652e-05 4.667542585723e+00
1.132500000000e+02 -5.050542168891e-03 7.740012819774e-05 4.720175154474e+00
1.135000000000e+02 -5.075808904742e-03 7.789031891170e-05 4.772532935631e+00
1.137500000000e+02 -5.105207256811e-03 7.838715284383e-05 4.824588258169e+00
1.140000000000e+02 -5.138799302301e-03 7.889072706660e-05 4.876316151390e+00
1.142500000000e+02 -5.176598624886e-03 7.940097990022e-05 4.927694499256e+00
1.145000000000e+02 -5.218568078456e-03 7.991766035134e-05 4.978704179920e+00
1.147500000000e+02 -5.264618178202e-03 8.044030509657e-05 5.029329201103e+00
1.150000000000e+02 -5.314606313029e-03 8.096820393683e-05 5.079556828006e+00
1.152500000000e+02 -5.368336758874e-03 8.150042097996e-05 5.129377708662e+00
1.155000000000e+02 -5.425561716456e-03 8.203577962251e-05 5.178785993733e+00
1.157500000000e+02 -5.485983193834e-03 8.257283258406e-05 5.227779449567e+00
1.160000000000e+02 -5.549255825567e-03 8.310987852062e-05 5.276359560778e+00
1.162500000000e+02 -5.614990599400e-03 8.364498016611e-05 5.324531618552e+00
1.165000000000e+02 -5.682759395963e-03 8.417598697683e-05 5.372304785720e+00
1.167500000000e+02 -5.752100315703e-03 8.470057559873e-05 5.419692137495e+00
1.170000000000e+02 -5.822523579887e-03 8.521626814428e-05 5.466710663669e+00
1.172500000000e+02 -5.893517969883e-03 8.572040897728e-05 5.513381234241e+00
1.175000000000e+02 -5.964557507897e-03 8.621035018619e-05 5.559728511531e+00
1.177500000000e+02 -6.035108352814e-03 8.668345385301e-05 5.605780815094e+00
1.180000000000e+02 -6.104635906455e-03 8.713708561792e-05 5.651569922118e+00
1.182500000000e+02 -6.172611752162e-03 8.756868283166e-05 5.697130811913e+00
1.185000000000e+02 -6.238520269908e-03 8.797583438500e-05 5.742501349602e+00
1.187500000000e+02 -6.301864936769e-03 8.835628298670e-05 5.787721905154e+00
1.190000000000e+02 -6.362174101388e-03 8.870789770904e-05 5.832834924222e+00
1.192500000000e+02 -6.419006065144e-03 8.902878964723e-05 5.877884439947e+00
1.195000000000e+02 -6.471953432932e-03 8.931732615919e-05 5.922915547045e+00
1.197500000000e+02 -6.520646803775e-03 8.957212755611e-05 5.967973836773e+00
1.200000000000e+02 -6.564757679267e-03 8.979206987389e-05 6.013104808418e+00
1.202500000000e+02 -6.604000704969e-03 8.997628497728e-05 6.058353258417e+00
1.205000000000e+02 -6.638135152944e-03 9.012415422438e-05 6.103762668326e+00
1.207500000000e+02 -6.666965779809e-03 9.023529437047e-05 6.149374593646e+00
1.210000000000e+02 -6.690343098347e-03 9.030953590317e-05 6.195228067325e+00
1.212500000000e+02 -6.708163087451e-03 9.034693981649e-05 6.241359027017e+00
1.215000000000e+02 -6.720366371091e-03 9.034774922856e-05 6.287799775275e+00
1.217500000000e+02 -6.726937095673e-03 9.031237447241e-05 6.334578480421e+00
1.220000000000e+02 -6.727901517929e-03 9.024138514530e-05 6.381718725408e+00
1.222500000000e+02 -6.723326251309e-03 9.013549837372e-05 6.429239107930e+00
1.225000000000e+02 -6.713316274326e-03 8.999553427183e-05 6.477152902409e+00
1.227500000000e+02 -6.698012893058e-03 8.982243294572e-05 6.525467778944e+00
1.230000000000e+02 -6.677591466821e-03 8.961724917259e-05 6.574185588441e+00
1.232500000000e+02 -6.652259023694e-03 8.938114402987e-05 6.623302212546e+00
1.235000000000e+02 -6.622251797604e-03 8.911538150311e-05 6.672807479426e+00
1.237500000000e+02 -6.587832645585e-03 8.882132826710e-05 6.722685147380e+00
1.240000000000e+02 -6.549288388439e-03 8.850045598208e-05 6.772912949965e+00
1.242500000000e+02 -6.506926944319e-03 8.815434382448e-05 6.823462709222e+00
1.245000000000e+02 -6.461074415673e-03 8.778466382015e-05 6.874300505008e+00
1.247500000000e+02 -6.412072028766e-03 8.739318899548e-05 6.925386905593e+00
1.250000000000e+02 -6.360273015536e-03 8.698179192931e-05 6.976677248985e+00
1.252500000000e+02 -6.306039434753e-03 8.655243769248e-05 7.028121973102e+00
1.255000000000e+02 -6.249738894389e-03 8.610717363525e-05 7.079666990526e+00
1.257500000000e+02 -6.191741290711e-03 8.564811692538e-05 7.131254099143e+00
1.260000000000e+02 -6.132415587551e-03 8.517744049102e-05 7.182821425305e+00
1.262500000000e+02 -6.072126643736e-03 8.469735683503e-05 7.234303891345e+00
1.265000000000e+02 -6.011232249110e-03 8.421009934281e-05 7.285633700421e+00
1.267500000000e+02 -5.950080367225e-03 8.371790257181e-05 7.336740833763e+00
1.270000000000e+02 -5.889006797318e-03 8.322297683627e-05 7.387553551037e+00
1.272500000000e+02 -5.828333134290e-03 8.272747679294e-05 7.437998892909e+00
1.275000000000e+02 -5.768365095723e-03 8.223352241862e-05 7.488003175009e+00
1.277500000000e+02 -5.709391090806e-03 8.174317173815e-05 7.537492475530e+00
1.280000000000e+02 -5.651681426091e-03 8.125834884790e-05 7.586393103484e+00
1.282500000000e+02 -5.595487860189e-03 8.078095625683e-05 7.634632051886e+00
1.285000000000e+02 -5.541043125741e-03 8.031277692958e-05 7.682137420714e+00
1.287500000000e+02 -5.488560750853e-03 7.985545141240e-05 7.728838816895e+00
1.290000000000e+02 -5.438235370180e-03 7.941049023547e-05 7.774667713419e+00
1.292500000000e+02 -5.390243158533e-03 7.897928277797e-05 7.819557778673e+00
1.295000000000e+02 -5.344742506790e-03 7.856312866020e-05 7.863445156473e+00
1.297500000000e+02 -5.301874679723e-03 7.816315601564e-05 7.906268712092e+00
1.300000000000e+02 -5.261764607451e-03 7.778034876285e-05 7.947970224281e+00
1.302500000000e+02 -5.224521645459e-03 7.741557436633e-05 7.988494542931e+00
1.305000000000e+02 -5.190240351658e-03 7.706960203571e-05 8.027789691462e+00
1.307500000000e+02 -5.159001121277e-03 7.674311163564e-05 8.065806938622e+00
1.310000000000e+02 -5.130870761251e-03 7.643668016041e-05 8.102500819031e+00
1.312500000000e+02 -5.105902864661e-03 7.615080661677e-05 8.137829130830e+00
1.315000000000e+02 -5.084138121914e-03 7.588592156210e-05 8.171752890259e+00
1.317500000000e+02 -5.065604473562e-03 7.564236621627e-05 8.204236274868e+00
1.320000000000e+02 -5.050317120187e-03 7.542040405326e-05 8.235246534663e+00
1.322500000000e+02 -5.038278417336e-03 7.522023756007e-05 8.264753904911e+00
1.325000000000e+02 -5.029477630737e-03 7.504195541605e-05 8.292731498572e+00
1.327500000000e+02 -5.023890564274e-03 7.488555500432e-05 8.319155210986e+00
1.330000000000e+02 -5.021479188418e-03 7.475097491386e-05 8.344003619287e+00
1.332500000000e+02 -5.022191313740e-03 7.463808425870e-05 8.367257887799e+00
1.335000000000e+02 -5.025960311278e-03 7.454665335738e-05 8.388901692066e+00
1.337500000000e+02 -5.032704878383e-03 7.447636163249e-05 8.408921137485e+00
1.340000000000e+02 -5.042329098228e-03 7.442675351141e-05 8.427304702000e+00
1.342500000000e+02 -5.054722600440e-03 7.439720993996e-05 8.444043175800e+00
1.345000000000e+02 -5.069761042361e-03 7.438710365626e-05 8.459129613149e+00
1.347500000000e+02 -5.087307092547e-03 7.439574672716e-05 8.472559281725e+00
1.350000000000e+02 -5.107211712064e-03 7.442229405066e-05 8.484329623059e+00
1.352500000000e+02 -5.129315603060e-03 7.446570889652e-05 8.494440201006e+00
1.355000000000e+02 -5.153451093763e-03 7.452491096605e-05 8.502892650455e+00
1.357500000000e+02 -5.179444438161e-03 7.459880687458e-05 8.509690618868e+00
1.360000000000e+02 -5.207118364585e-03 7.468623512563e-05 8.514839700234e+00
1.362500000000e+02 -5.236294850841e-03 7.478600313357e-05 8.518347361641e+00
1.365000000000e+02 -5.266797978406e-03 7.489693030563e-05 8.520222863321e+00
1.367500000000e+02 -5.298456853808e-03 7.501780793806e-05 8.520477174311e+00
1.370000000000e+02 -5.331108461150e-03 7.514748484730e-05 8.519122886944e+00
1.372500000000e+02 -5.364600171085e-03 7.528489584421e-05 8.516174134524e+00
1.375000000000e+02 -5.398791843368e-03 7.542907779406e-05 8.511646517521e+00
1.377500000000e+02 -5.433557418126e-03 7.557919220533e-05 8.505557043750e+00
1.380000000000e+02 -5.468785831975e-03 7.573454579049e-05 8.497924088581e+00
1.382500000000e+02 -5.504381162593e-03 7.589460654273e-05 8.488767380214e+00
1.385000000000e+02 -5.540261918991e-03 7.605901354527e-05 8.478108014696e+00
1.387500000000e+02 -5.576359452470e-03 7.622758075221e-05 8.465968500088e+00
1.390000000000e+02 -5.612615439106e-03 7.640029287576e-05 8.452372838474e+00
1.392500000000e+02 -5.648978566721e-03 7.657729564098e-05 8.437346630661e+00
1.395000000000e+02 -5.685400431387e-03 7.675887689235e-05 8.420917215277e+00
1.397500000000e+02 -5.721830951860e-03 7.694543901274e-05 8.403113821961e+00
1.400000000000e+02 -5.758213403629e-03 7.713746638188e-05 8.383967742231e+00
1.402500000000e+02 -5.794479324449e-03 7.733548703714e-05 8.363512503977e+00
1.405000000000e+02 -5.830543612596e-03 7.754003051741e-05 8.341784037136e+00
1.407500000000e+02 -5.866299858678e-03 7.775158296752e-05 8.318820825836e+00
1.410000000000e+02 -5.901616361254e-03 7.797054247122e-05 8.294664028615e+00
1.412500000000e+02 -5.936332780646e-03 7.819716985188e-05 8.269357560979e+00
1.415000000000e+02 -5.970257888304e-03 7.843154116211e-05 8.242948128354e+00
1.417500000000e+02 -6.003168250469e-03 7.867354764859e-05 8.215485201686e+00
1.420000000000e+02 -6.034808461724e-03 7.892282128219e-05 8.187020934781e+00
1.422500000000e+02 -6.064892276011e-03 7.917882166217e-05 8.157610015072e+00
1.425000000000e+02 -6.093105268164e-03 7.944067068677e-05 8.127309459654e+00
1.427500000000e+02 -6.119109147423e-03 7.970716353947e-05 8.096178348032e+00
1.430000000000e+02 -6.142547331886e-03 7.997685540348e-05 8.064277515026e+00
1.432500000000e+02 -6.163051603374e-03 8.024805198842e-05 8.031669193421e+00
1.435000000000e+02 -6.180249949557e-03 8.051881916557e-05 7.998416638064e+00
1.437500000000e+02 -6.193775224320e-03 8.078701011849e-05 7.964583717227e+00
1.440000000000e+02 -6.203274624620e-03 8.105037869283e-05 7.930234507206e+00
1.442500000000e+02 -6.208419732995e-03 8.130659183717e-05 7.895432870621e+00
1.445000000000e+02 -6.208916339899e-03 8.155326216364e-05 7.860242055000e+00
1.447500000000e+02 -6.204513916792e-03 8.178798160360e-05 7.824724286655e+00
1.450000000000e+02 -6.195014883547e-03 8.200842454459e-05 7.788940395070e+00
1.452500000000e+02 -6.180283231863e-03 8.221242904966e-05 7.752949438065e+00
1.455000000000e+02 -6.160251683167e-03 8.239804904650e-05 7.716808361743e+00
1.457500000000e+02 -6.134927581357e-03 8.256360499753e-05 7.680571662667e+00
1.460000000000e+02 -6.104397095620e-03 8.270770603105e-05 7.644291085969e+00
1.462500000000e+02 -6.068827794620e-03 8.282929790426e-05 7.608015326150e+00
1.465000000000e+02 -6.028468991223e-03 8.292782866759e-05 7.571789765138e+00
1.467500000000e+02 -5.983650432794e-03 8.300311453721e-05 7.535656214919e+00
1.470000000000e+02 -5.934778888269e-03 8.305538262776e-05 7.499652700845e+00
1.472500000000e+02 -5.882332931548e-03 8.308533149512e-05 7.463813254234e+00
1.475000000000e+02 -5.826856008129e-03 8.309396718370e-05 7.428167742598e+00
1.477500000000e+02 -5.768948021819e-03 8.308266057630e-05 7.392741729245e+00
1.480000000000e+02 -5.709255491336e-03 8.305315415519e-05 7.357556351684e+00
1.482500000000e+02 -5.648460602870e-03 8.300749701809e-05 7.322628247669e+00
1.485000000000e+02 -5.587270358067e-03 8.294798870837e-05 7.287969494445e+00
1.487500000000e+02 -5.526405206652e-03 8.287712418001e-05 7.253587589554e+00
1.490000000000e+02 -5.466587761331e-03 8.279754095641e-05 7.219485460104e+00
1.492500000000e+02 -5.408532138558e-03 8.271196540738e-05 7.185661489890e+00
1.495000000000e+02 -5.352933977663e-03 8.262316117727e-05 7.152109583467e+00
1.497500000000e+02 -5.300461487155e-03 8.253388169666e-05 7.118819256527e+00
1.500000000000e+02 -5.251747727086e-03 8.244682838590e-05 7.085775745129e+00
1.502500000000e+02 -5.207384148513e-03 8.236461537803e-05 7.052960152805e+00
1.505000000000e+02 -5.167915562660e-03 8.228974721367e-05 7.020349623676e+00
1.507500000000e+02 -5.133836409690e-03 8.222458800683e-05 6.987917546349e+00
1.510000000000e+02 -5.105588241275e-03 8.217133847602e-05 6.955633790354e+00
1.512500000000e+02 -5.083558239167e-03 8.213204406737e-05 6.923464972705e+00
1.515000000000e+02 -5.068078539925e-03 8.210858791338e-05 6.891374754251e+00
1.517500000000e+02 -5.059426146449e-03 8.210269537218e-05 6.859324162614e+00
1.520000000000e+02 -5.057823147977e-03 8.211590904994e-05 6.827271939122e+00
1.522500000000e+02 -5.063437046192e-03 8.214959130293e-05 6.795174903362e+00
1.525000000000e+02 -5.076380959636e-03 8.220494934832e-05 6.762988329666e+00
1.527500000000e+02 -5.096713556498e-03 8.228302904145e-05 6.730666327328e+00
1.530000000000e+02 -5.124438666542e-03 8.238469202662e-05 6.698162216079e+00
1.532500000000e+02 -5.159504568044e-03 8.251060462305e-05 6.665428890110e+00
1.535000000000e+02 -5.201802817075e-03 8.266122588690e-05 6.632419160098e+00
1.537500000000e+02 -5.251166916578e-03 8.283677800813e-05 6.599086072101e+00
1.540000000000e+02 -5.307370736489e-03 8.303724127476e-05 6.565383195439e+00
1.542500000000e+02 -5.370127013510e-03 8.326235141168e-05 6.531264877642e+00
1.545000000000e+02 -5.439085811179e-03 8.351155538786e-05 6.496686466060e+00
1.547500000000e+02 -5.513833471834e-03 8.378396627906e-05 6.461604493703e+00
1.550000000000e+02 -5.593892039384e-03 8.407832874530e-05 6.425976832331e+00
1.552500000000e+02 -5.678719339413e-03 8.439303842975e-05 6.389762814565e+00
1.555000000000e+02 -5.767709994734e-03 8.472614042462e-05 6.352923324056e+00
1.557500000000e+02 -5.860197142146e-03 8.507527952581e-05 6.315420864240e+00
1.560000000000e+02 -5.955455395713e-03 8.543769696190e-05 6.277219599287e+00
1.562500000000e+02 -6.052704768384e-03 8.581025622778e-05 6.238285383949e+00
1.565000000000e+02 -6.151115872253e-03 8.618947059683e-05 6.198585772750e+00
1.567500000000e+02 -6.249816125207e-03 8.657151763897e-05 6.158090029782e+00
1.570000000000e+02 -6.347897100334e-03 8.695216894644e-05 6.116769126975e+00
1.572500000000e+02 -6.444422801721e-03 8.732691357291e-05 6.074595755577e+00
1.575000000000e+02 -6.538438993459e-03 8.769102909545e-05 6.031544336004e+00
1.577500000000e+02 -6.628983273041e-03 8.803961160717e-05 5.987591053145e+00
1.580000000000e+02 -6.715095782736e-03 8.836761920372e-05 5.942713898337e+00
1.582500000000e+02 -6.795830295648e-03 8.866995200998e-05 5.896892745907e+00
1.585000000000e+02 -6.870265656663e-03 8.894153552547e-05 5.850109440438e+00
1.587500000000e+02 -6.937517377462e-03 8.917739191786e-05 5.802347921412e+00
1.590000000000e+02 -6.996749046299e-03 8.937272064208e-05 5.753594355685e+00
1.592500000000e+02 -7.047183413106e-03 8.952297828582e-05 5.703837302627e+00
1.595000000000e+02 -7.088112766430e-03 8.962395561812e-05 5.653067877776e+00
1.597500000000e+02 -7.118908803005e-03 8.967185201164e-05 5.601279937857e+00
1.600000000000e+02 -7.139031355780e-03 8.966334143615e-05 5.548470250939e+00
1.602500000000e+02 -7.148035948785e-03 8.959563030886e-05 5.494638673704e+00
1.605000000000e+02 -7.145579846768e-03 8.946650552552e-05 5.439788300552e+00
1.607500000000e+02 -7.131426655111e-03 8.927436477152e-05 5.383925607464e+00
1.610000000000e+02 -7.105449106268e-03 8.901825369795e-05 5.327060557908e+00
1.612500000000e+02 -7.067630308725e-03 8.869785622229e-05 5.269206695843e+00
1.615000000000e+02 -7.018063165834e-03 8.831348725941e-05 5.210381196903e+00
1.617500000000e+02 -6.956948274532e-03 8.786607127279e-05 5.150604904925e+00
1.620000000000e+02 -6.884590135496e-03 8.735709241470e-05 5.089902328236e+00
1.622500000000e+02 -6.801392047347e-03 8.678856362374e-05 5.028301624641e+00
1.625000000000e+02 -6.707848354677e-03 8.616299898201e-05 4.965834550897e+00
1.627500000000e+02 -6.604535518176e-03 8.548329460151e-05 4.902536406226e+00
1.630000000000e+02 -6.492104206674e-03 8.475267341110e-05 4.838445946380e+00
1.632500000000e+02 -6.371271426642e-03 8.397462604226e-05 4.773605295529e+00
1.635000000000e+02 -6.242812301110e-03 8.315283781457e-05 4.708059838235e+00
1.637500000000e+02 -6.107551861086e-03 8.229108332630e-05 4.641858101691e+00
1.640000000000e+02 -5.966357000475e-03 8.139321429751e-05 4.575051634371e+00
1.642500000000e+02 -5.820128522677e-03 8.046310042426e-05 4.507694869509e+00
1.645000000000e+02 -5.669793542689e-03 7.950457966296e-05 4.439844981147e+00
1.647500000000e+02 -5.516298338847e-03 7.852142313261e-05 4.371561736195e+00
1.650000000000e+02 -5.360601559445e-03 7.751731045402e-05 4.302907332075e+00
1.652500000000e+02 -5.203667817089e-03 7.649581534205e-05 4.233946228149e+00
1.655000000000e+02 -5.046461555870e-03 7.546039835160e-05 4.164744963744e+00
1.657500000000e+02 -4.889941155846e-03 7.441440716152e-05 4.095371969345e+00
1.660000000000e+02 -4.735053108256e-03 7.336108202602e-05 4.025897360596e+00
1.662500000000e+02 -4.582726169397e-03 7.230356365576e-05 3.956392722146e+00
1.665000000000e+02 -4.433865364851e-03 7.124490128546e-05 3.886930877796e+00
1.667500000000e+02 -4.289345798132e-03 7.018806628792e-05 3.817585646937e+00
1.670000000000e+02 -4.150006166935e-03 6.913595430463e-05 3.748431586196e+00
1.672500000000e+02 -4.016641986543e-03 6.809138644479e-05 3.679543714773e+00
1.675000000000e+02 -3.889998554924e-03 6.705710599308e-05 3.610997222350e+00
1.677500000000e+02 -3.770763733603e-03 6.603576866687e-05 3.542867158620e+00
1.680000000000e+02 -3.659560635704e-03 6.502992565682e-05 3.475228104539e+00
1.682500000000e+02 -3.556940325511e-03 6.404200133878e-05 3.408153826348e+00
1.685000000000e+02 -3.463374778779e-03 6.307426614849e-05 3.341716913904e+00
1.687500000000e+02 -3.379250146780e-03 6.212880713199e-05 3.275988408219e+00
1.690000000000e+02 -3.304860668478e-03 6.120749078031e-05 3.211037420953e+00
1.692500000000e+02 -3.240403377821e-03 6.031192777489e-05 3.146930753683e+00
1.695000000000e+02 -3.185973717543e-03 5.944343853592e-05 3.083732523420e+00
1.697500000000e+02 -3.141562412328e-03 5.860302157307e-05 3.021503803257e+00
1.700000000000e+02 -3.107053508598e-03 5.779132326456e-05 2.960302286095e+00
1.702500000000e+02 -3.082223990921e-03 5.700861404415e-05 2.900181982556e+00
1.705000000000e+02 -3.066744808638e-03 5.625477749449e-05 2.841192959296e+00
1.707500000000e+02 -3.060183506181e-03 5.552930222191e-05 2.783381129688e+00
1.710000000000e+02 -3.062008272665e-03 5.483127906172e-05 2.726788099548e+00
1.712500000000e+02 -3.071593618281e-03 5.415940825951e-05 2.671451078302e+00
1.715000000000e+02 -3.088227509573e-03 5.351201714837e-05 2.617402853491e+00
1.717500000000e+02 -3.111119867554e-03 5.288709045578e-05 2.564671835787e+00
1.720000000000e+02 -3.139412169906e-03 5.228230332358e-05 2.513282166158e+00
1.722500000000e+02 -3.172188152694e-03 5.169506205391e-05 2.463253888959e+00
1.725000000000e+02 -3.208485309747e-03 5.112255083761e-05 2.414603176349e+00
1.727500000000e+02 -3.247307088766e-03 5.056178285989e-05 2.367342604773e+00
1.730000000000e+02 -3.287635491772e-03 5.000965676658e-05 2.321481463796e+00
1.732500000000e+02 -3.328443915399e-03 4.946301366934e-05 2.277026096870e+00
1.735000000000e+02 -3.368710018707e-03 4.891869609996e-05 2.233980251048e+00
1.737500000000e+02 -3.407428338759e-03 4.837360682231e-05 2.192345436351e+00
1.740000000000e+02 -3.443622530501e-03 4.782476420323e-05 2.152121271145e+00
1.742500000000e+02 -3.476357093490e-03 4.726935818247e-05 2.113305816890e+00
1.745000000000e+02 -3.504748332940e-03 4.670480093918e-05 2.075895880488e+00
1.747500000000e+02 -3.527974368298e-03 4.612877331836e-05 2.039887291765e+00
1.750000000000e+02 -3.545284157884e-03 4.553926153417e-05 2.005275137282e+00
1.752500000000e+02 -3.556005370978e-03 4.493457771590e-05 1.972053962857e+00
1.755000000000e+02 -3.559551010383e-03 4.431345207856e-05 1.940217929250e+00
1.757500000000e+02 -3.555424784911e-03 4.367500221636e-05 1.909760937858e+00
1.760000000000e+02 -3.543225335443e-03 4.301876625668e-05 1.880676713721e+00
1.762500000000e+02 -3.522649202140e-03 4.234466441222e-05 1.852958865498e+00
1.765000000000e+02 -3.493492616384e-03 4.165304724024e-05 1.826600912205e+00
1.767500000000e+02 -3.455651926004e-03 4.094469187421e-05 1.801596297610e+00
1.770000000000e+02 -3.409123062161e-03 4.022078326088e-05 1.777938382249e+00
1.772500000000e+02 -3.353999905122e-03 3.948289635730e-05 1.755620434398e+00
1.775000000000e+02 -3.290471892906e-03 3.873297634863e-05 1.734635609073e+00
1.777500000000e+02 -3.218820659707e-03 3.797331222777e-05 1.714976934071e+00
1.780000000000e+02 -3.139416091950e-03 3.720650760713e-05 1.696637292028e+00
1.782500000000e+02 -3.052711669388e-03 3.643544849885e-05 1.679609411021e+00
1.785000000000e+02 -2.959239231939e-03 3.566326813384e-05 1.663885857661e+00
1.787500000000e+02 -2.859603226337e-03 3.489331148807e-05 1.649459030929e+00
1.790000000000e+02 -2.754474482595e-03 3.412909808223e-05 1.636321157315e+00
1.792500000000e+02 -2.644583650885e-03 3.337428476358e-05 1.624464280118e+00
1.795000000000e+02 -2.530714327289e-03 3.263263020642e-05 1.613880237796e+00
1.797500000000e+02 -2.413695841016e-03 3.190795799532e-05 1.604560628090e+00
1.800000000000e+02 -2.294395717889e-03 3.120412372018e-05 1.596496750257e+00
1.802500000000e+02 -2.173711814643e-03 3.052498046757e-05 1.589679520814e+00
1.805000000000e+02 -2.052564162028e-03 2.987434626128e-05 1.584099359138e+00
1.807500000000e+02 -1.931886514401e-03 2.925597226414e-05 1.579746039493e+00
1.810000000000e+02 -1.812617625719e-03 2.867351097019e-05 1.576608508700e+00
1.812500000000e+02 -1.695692285526e-03 2.813048362130e-05 1.574674670009e+00
1.815000000000e+02 -1.582032105243e-03 2.763024766042e-05 1.573931137934e+00
1.817500000000e+02 -1.472536184463e-03 2.717596191990e-05 1.574362968753e+00
1.820000000000e+02 -1.368071699129e-03 2.677055134442e-05 1.575953376295e+00
1.822500000000e+02 -1.269464543722e-03 2.641666836659e-05 1.578683443593e+00
1.825000000000e+02 -1.177490157427e-03 2.611665414479e-05 1.582531843094e+00
1.827500000000e+02 -1.092864679023e-03 2.587249684793e-05 1.587474579408e+00
1.830000000000e+02 -1.016236597133e-03 2.568579027365e-05 1.593484769246e+00
1.832500000000e+02 -9.481790716041e-04 2.555769216464e-05 1.600532473295e+00
1.835000000000e+02 -8.891831271700e-04 2.548888401463e-05 1.608584592194e+00
1.837500000000e+02 -8.396518368121e-04 2.547953381837e-05 1.617604842035e+00
1.840000000000e+02 -7.998957377232e-04 2.552926402971e-05 1.627553814426e+00
1.842500000000e+02 -7.701295758940e-04 2.563712617373e-05 1.638389129305e+00
1.845000000000e+02 -7.504704640852e-04 2.580158367019e-05 1.650065685776e+00
1.847500000000e+02 -7.409375904548e-04 2.602050621692e-05 1.662536005529e+00
1.850000000000e+02 -7.414534716719e-04 2.629117504813e-05 1.675750666039e+00
1.852500000000e+02 -7.518467107681e-04 2.661030280673e-05 1.689658818285e+00
1.855000000000e+02 -7.718562694192e-04 2.697406628308e-05 1.704208770068e+00
1.857500000000e+02 -8.011370765866e-04 2.737815402515e-05 1.719348627335e+00
1.860000000000e+02 -8.392668626471e-04 2.781782789385e-05 1.735026973699e+00
1.862500000000e+02 -8.857540382447e-04 2.828799655713e-05 1.751193566940e+00
1.865000000000e+02 -9.400463562325e-04 2.878330128533e-05 1.767800040857e+00
1.867500000000e+02 -1.001540163740e-03 2.929820969588e-05 1.784800587106e+00
1.870000000000e+02 -1.069589983131e-03 2.982711625193e-05 1.802152602462e+00
1.872500000000e+02 -1.143518166837e-03 3.036444313242e-05 1.819817289874e+00
1.875000000000e+02 -1.222624433460e-03 3.090473911449e-05 1.837760192448e+00
1.877500000000e+02 -1.306194953364e-03 3.144281499343e-05 1.855951660560e+00
1.880000000000e+02 -1.393510940128e-03 3.197380958084e-05 1.874367235354e+00
1.882500000000e+02 -1.483856469372e-03 3.249328179375e-05 1.892987955249e+00
1.885000000000e+02 -1.576525532562e-03 3.299729302328e-05 1.911800575377e+00
1.887500000000e+02 -1.670828008602e-03 3.348248083196e-05 1.930797711568e+00
1.890000000000e+02 -1.766094638398e-03 3.394610393784e-05 1.949977904526e+00
1.892500000000e+02 -1.861680965903e-03 3.438606407380e-05 1.969345618955e+00
1.895000000000e+02 -1.956970185759e-03 3.480095343972e-05 1.988911176621e+00
1.897500000000e+02 -2.051374988285e-03 3.519005578678e-05 2.008690638510e+00
1.900000000000e+02 -2.144338540827e-03 3.555333509414e-05 2.028705636288e+00
1.902500000000e+02 -2.235334650910e-03 3.589141210442e-05 2.048983166084e+00
1.905000000000e+02 -2.323867270254e-03 3.620552847117e-05 2.069555343862e+00
1.907500000000e+02 -2.409469445976e-03 3.649749763465e-05 2.090459131420e+00
1.910000000000e+02 -2.491701952987e-03 3.676964663735e-05 2.111736030454e+00
1.912500000000e+02 -2.570151732627e-03 3.702474809450e-05 2.133431748871e+00
1.915000000000e+02 -2.644430439062e-03 3.726594708434e-05 2.155595835434e+00
1.917500000000e+02 -2.714173268466e-03 3.749668293612e-05 2.178281282239e+00
1.920000000000e+02 -2.779038344783e-03 3.772060974133e-05 2.201544091128e+00
1.922500000000e+02 -2.838706765438e-03 3.794151697611e-05 2.225442800192e+00
1.925000000000e+02 -2.892883467285e-03 3.816325199488e-05 2.250037969202e+00
1.927500000000e+02 -2.941298886699e-03 3.838963661920e-05 2.275391618570e+00
1.930000000000e+02 -2.983711504009e-03 3.862441779379e-05 2.301566626860e+00
1.932500000000e+02 -3.019911167734e-03 3.887120494248e-05 2.328626082143e+00
1.935000000000e+02 -3.049723030087e-03 3.913339693670e-05 2.356632597516e+00
1.937500000000e+02 -3.073011936721e-03 3.941413580358e-05 2.385647596883e+00
1.940000000000e+02 -3.089687227333e-03 3.971626882174e-05 2.415730574863e+00
1.942500000000e+02 -3.099707714255e-03 4.004231696864e-05 2.446938351328e+00
1.945000000000e+02 -3.103086633780e-03 4.039445083201e-05 2.479324332211e+00
1.947500000000e+02 -3.099896426781e-03 4.077446049830e-05 2.512937784063e+00
1.950000000000e+02 -3.090273066868e-03 4.118373298309e-05 2.547823151525e+00
1.952500000000e+02 -3.074419982636e-03 4.162326700424e-05 2.584019422347e+00
1.955000000000e+02 -3.052611321897e-03 4.209366657917e-05 2.621559564686e+00
1.957500000000e+02 -3.025194485131e-03 4.259514503879e-05 2.660470035925e+00
1.960000000000e+02 -2.992591718201e-03 4.312753493738e-05 2.700770390611e+00
1.962500000000e+02 -2.955300658430e-03 4.369029413609e-05 2.742472984725e+00
1.965000000000e+02 -2.913893779019e-03 4.428256259653e-05 2.785582784846e+00
1.967500000000e+02 -2.869016626819e-03 4.490316757400e-05 2.830097285077e+00
1.970000000000e+02 -2.821384812060e-03 4.555064898920e-05 2.876006529407e+00
1.972500000000e+02 -2.771779629430e-03 4.622330046430e-05 2.923293241448e+00
1.975000000000e+02 -2.721042372890e-03 4.691920739061e-05 2.971933041553e+00
1.977500000000e+02 -2.670067316009e-03 4.763630044488e-05 3.021894760684e+00
1.980000000000e+02 -2.619793512009e-03 4.837237043886e-05 3.073140827085e+00
1.982500000000e+02 -2.571195508575e-03 4.912512590322e-05 3.125627719372e+00
1.985000000000e+02 -2.525273134942e-03 4.989225340485e-05 3.179306472984e+00
1.987500000000e+02 -2.483040446556e-03 5.067145673293e-05 3.234123226344e+00
1.990000000000e+02 -2.445513974088e-03 5.146049832414e-05 3.290019799141e+00
1.992500000000e+02 -2.413700406022e-03 5.225723868185e-05 3.346934279178e+00
1.995000000000e+02 -2.388583911428e-03 5.305967562372e-05 3.404801626386e+00
1.997500000000e+02 -2.371113187574e-03 5.386597997659e-05 3.463554263240e+00
2.000000000000e+02 -2.362188416643e-03 5.467452281618e-05 3.523122661767e+00
2.002500000000e+02 -2.362648326584e-03 5.548389518079e-05 3.583435913667e+00
2.005000000000e+02 -2.373257437037e-03 5.629292474785e-05 3.644422273247e+00
2.007500000000e+02 -2.394693763841e-03 5.710068455914e-05 3.706009685602e+00
2.010000000000e+02 -2.427536988373e-03 5.790649480464e-05 3.768126279747e+00
2.012500000000e+02 -2.472257500709e-03 5.870991953366e-05 3.830700844769e+00
2.015000000000e+02 -2.529206125135e-03 5.951075190025e-05 3.893663271551e+00
2.017500000000e+02 -2.598605030938e-03 6.030898257445e-05 3.956944978246e+00
2.020000000000e+02 -2.680539686496e-03 6.110479871793e-05 4.020479304800e+00
2.022500000000e+02 -2.774952296795e-03 6.189856332564e-05 4.084201893352e+00
2.025000000000e+02 -2.881636768390e-03 6.269074858478e-05 4.148051041252e+00
2.027500000000e+02 -3.000235548540e-03 6.348192227526e-05 4.211968040597e+00
2.030000000000e+02 -3.130238256795e-03 6.427269404582e-05 4.275897491997e+00
2.032500000000e+02 -3.270982642395e-03 6.506365473768e-05 4.339787600670e+00
2.035000000000e+02 -3.421657529660e-03 6.585537872891e-05 4.403590448313e+00
2.037500000000e+02 -3.581308196842e-03 6.664837371326e-05 4.467262235323e+00
2.040000000000e+02 -3.748844186138e-03 6.744304031098e-05 4.530763495047e+00
2.042500000000e+02 -3.923049394588e-03 6.823963830507e-05 4.594059267801e+00
2.045000000000e+02 -4.102594707006e-03 6.903825738208e-05 4.657119235471e+00
2.047500000000e+02 -4.286052788275e-03 6.983879072278e-05 4.719917805143e+00
2.050000000000e+02 -4.471915079731e-03 7.064091297071e-05 4.782434140954e+00
2.052500000000e+02 -4.658610594792e-03 7.144405708401e-05 4.844652135351e+00
2.055000000000e+02 -4.844526387925e-03 7.224740824771e-05 4.906560319508e+00
2.057500000000e+02 -5.028029379796e-03 7.304990029111e-05 4.968151708434e+00
2.060000000000e+02 -5.207489202107e-03 7.385019697281e-05 5.029423582660e+00
2.062500000000e+02 -5.381301685163e-03 7.464669335655e-05 5.090377207372e+00
2.065000000000e+02 -5.547912495256e-03 7.543752224906e-05 5.151017493798e+00
2.067500000000e+02 -5.705840717963e-03 7.622056439210e-05 5.211352609273e+00
2.070000000000e+02 -5.853701706095e-03 7.699346241530e-05 5.271393543417e+00
2.072500000000e+02 -5.990228989239e-03 7.775364330148e-05 5.331153641835e+00
2.075000000000e+02 -6.114294516225e-03 7.849833977919e-05 5.390648116156e+00
2.077500000000e+02 -6.224927211648e-03 7.922461888096e-05 5.449893545105e+00
2.080000000000e+02 -6.321329050063e-03 7.992941688040e-05 5.508907374526e+00
2.082500000000e+02 -6.402888855382e-03 8.060958742218e-05 5.567707431966e+00
2.085000000000e+02 -6.469193175359e-03 8.126194639821e-05 5.626311462325e+00
2.087500000000e+02 -6.520034173291e-03 8.188332174441e-05 5.684736694516e+00
2.090000000000e+02 -6.555414587982e-03 8.247060785474e-05 5.742999448879e+00
2.092500000000e+02 -6.575549309342e-03 8.302082412021e-05 5.801114786284e+00
2.095000000000e+02 -6.580863707627e-03 8.353117461518e-05 5.859096203858e+00
2.097500000000e+02 -6.571988904163e-03 8.399910961882e-05 5.916955381584e+00
2.100000000000e+02 -6.549753628081e-03 8.442238641621e-05 5.974701973687e+00
2.102500000000e+02 -6.515173040278e-03 8.479912715925e-05 6.032343447589e+00
2.105000000000e+02 -6.469434373330e-03 8.512787374756e-05 6.089884963287e+00
2.107500000000e+02 -6.413879850149e-03 8.540763922849e-05 6.147329295350e+00
2.110000000000e+02 -6.349986661497e-03 8.563794965549e-05 6.204676785266e+00
2.112500000000e+02 -6.279344558963e-03 8.581886747563e-05 6.261925325591e+00
2.115000000000e+02 -6.203631233005e-03 8.595102124712e-05 6.319070368607e+00
2.117500000000e+02 -6.124585882104e-03 8.603562308163e-05 6.376104956023e+00
2.120000000000e+02 -6.043981363300e-03 8.607446567660e-05 6.433019766071e+00
2.122500000000e+02 -5.963595383879e-03 8.606990899862e-05 6.489803172512e+00
2.125000000000e+02 -5.885181287553e-03 8.602485589296e-05 6.546441319797e+00
2.127500000000e+02 -5.810438864596e-03 8.594271484164e-05 6.602918203594e+00
2.130000000000e+02 -5.740985809235e-03 8.582735132293e-05 6.659215763274e+00
2.132500000000e+02 -5.678330348004e-03 8.568302795478e-05 6.715313982975e+00
2.135000000000e+02 -5.623845570526e-03 8.551433577522e-05 6.771191002947e+00
2.137500000000e+02 -5.578746024778e-03 8.532611728446e-05 6.826823239754e+00
2.140000000000e+02 -5.544066959160e-03 8.512338352978e-05 6.882185522670e+00
2.142500000000e+02 -5.520646883779e-03 8.491123041351e-05 6.937251240145e+00
2.145000000000e+02 -5.509113644963e-03 8.469475068396e-05 6.991992501372e+00
2.147500000000e+02 -5.509874234416e-03 8.447894682775e-05 7.046380317237e+00
2.150000000000e+02 -5.523108828200e-03 8.426864518216e-05 7.100384794931e+00
2.152500000000e+02 -5.548769060360e-03 8.406841295455e-05 7.153975350011e+00
2.155000000000e+02 -5.586580609087e-03 8.388249126731e-05 7.207120938209e+00
2.157500000000e+02 -5.636050267681e-03 8.371475427152e-05 7.259790298509e+00
2.160000000000e+02 -5.696477017067e-03 8.356862360015e-05 7.311952214858e+00
2.162500000000e+02 -5.766967254832e-03 8.344702176233e-05 7.363575784643e+00
2.165000000000e+02 -5.846453638742e-03 8.335234538626e-05 7.414630698932e+00
2.167500000000e+02 -5.933717315743e-03 8.328642444685e-05 7.465087522087e+00
2.170000000000e+02 -6.027412903484e-03 8.325052734859e-05 7.514917972739e+00
2.172500000000e+02 -6.126095760310e-03 8.324536399876e-05 7.564095193537e+00
2.175000000000e+02 -6.228251063526e-03 8.327108562947e-05 7.612594009072e+00
2.177500000000e+02 -6.332324075476e-03 8.332725614515e-05 7.660391160057e+00
2.180000000000e+02 -6.436750613330e-03 8.341294717559e-05 7.707465511689e+00
2.182500000000e+02 -6.539987465457e-03 8.352677345139e-05 7.753798226311e+00
2.185000000000e+02 -6.640541933526e-03 8.366685730715e-05 7.799372896560e+00
2.187500000000e+02 -6.737000084556e-03 8.383089485647e-05 7.844175634059e+00
2.190000000000e+02 -6.828052883155e-03 8.401620947812e-05 7.888195108356e+00
2.192500000000e+02 -6.912520097817e-03 8.421984335036e-05 7.931422534719e+00
2.195000000000e+02 -6.989370972229e-03 8.443853234391e-05 7.973851609280e+00
2.197500000000e+02 -7.057741933661e-03 8.466875543037e-05 8.015478391083e+00
2.200000000000e+02 -7.116950428669e-03 8.490687387147e-05 8.056301134529e+00
2.202500000000e+02 -7.166505380086e-03 8.514917029614e-05 8.096320072975e+00
2.205000000000e+02 -7.206113326879e-03 8.539190380361e-05 8.135537161360e+00
2.207500000000e+02 -7.235681102041e-03 8.563137133225e-05 8.173955778854e+00
2.210000000000e+02 -7.255314212833e-03 8.586396763965e-05 8.211580403997e+00
2.212500000000e+02 -7.265312020421e-03 8.608624544149e-05 8.248416262649e+00
2.215000000000e+02 -7.266158970362e-03 8.629497175539e-05 8.284468964427e+00
2.217500000000e+02 -7.258513127183e-03 8.648718433651e-05 8.319744126330e+00
2.220000000000e+02 -7.243191380338e-03 8.666024212883e-05 8.354247000967e+00
2.222500000000e+02 -7.221152630904e-03 8.681187347692e-05 8.387982106082e+00
2.225000000000e+02 -7.193478671372e-03 8.694021809694e-05 8.420952870354e+00
2.227500000000e+02 -7.161353494540e-03 8.704386459962e-05 8.453161297507e+00
2.230000000000e+02 -7.126041703137e-03 8.712188138094e-05 8.484607651083e+00
2.232500000000e+02 -7.088865814642e-03 8.717384160509e-05 8.515290172776e+00
2.235000000000e+02 -7.051183508110e-03 8.719984082095e-05 8.545204828186e+00
2.237500000000e+02 -7.014364618002e-03 8.720050640165e-05 8.574345092076e+00
2.240000000000e+02 -6.979768438335e-03 8.717699935917e-05 8.602701771613e+00
2.242500000000e+02 -6.948721671209e-03 8.713100592278e-05 8.630262866095e+00
2.245000000000e+02 -6.922497066019e-03 8.706472054953e-05 8.657013469948e+00
2.247500000000e+02 -6.902293149302e-03 8.698081824193e-05 8.682935715273e+00
2.250000000000e+02 -6.889215258962e-03 8.688241619886e-05 8.708008751212e+00
2.252500000000e+02 -6.884258005558e-03 8.677301508142e-05 8.732208764722e+00
2.255000000000e+02 -6.888289439310e-03 8.665645265443e-05 8.755509037343e+00
2.257500000000e+02 -6.902037141910e-03 8.653686279811e-05 8.777880038664e+00
2.260000000000e+02 -6.926076404129e-03 8.641855797265e-05 8.799289556017e+00
2.262500000000e+02 -6.960820536224e-03 8.630594778680e-05 8.819702857869e+00
2.265000000000e+02 -7.006513615431e-03 8.620346870980e-05 8.839082892800e+00
2.267500000000e+02 -7.063225725523e-03 8.611545281845e-05 8.857390521053e+00
2.270000000000e+02 -7.130850797361e-03 8.604601012915e-05 8.874584778909e+00
2.272500000000e+02 -7.209107058525e-03 8.599904605089e-05 8.890623174528e+00
2.275000000000e+02 -7.297540242967e-03 8.597808259811e-05 8.905462014252e+00
2.277500000000e+02 -7.395529607650e-03 8.598617046682e-05 8.919056757256e+00
2.280000000000e+02 -7.502296653907e-03 8.602584386089e-05 8.931362395758e+00
2.282500000000e+02 -7.616916478164e-03 8.609897133810e-05 8.942333861065e+00
2.285000000000e+02 -7.738331806669e-03 8.620669812018e-05 8.951926448184e+00
2.287500000000e+02 -7.865369426051e-03 8.634955238543e-05 8.960096258611e+00
2.290000000000e+02 -7.996758836567e-03 8.652734420478e-05 8.966800653818e+00
2.292500000000e+02 -8.131152945644e-03 8.673912818655e-05 8.971998720334e+00
2.295000000000e+02 -8.267150280363e-03 8.698318062292e-05 8.975651734220e+00
2.297500000000e+02 -8.403318508553e-03 8.725704502485e-05 8.977723621575e+00
2.300000000000e+02 -8.538218952544e-03 8.755762466456e-05 8.978181413728e+00
2.302500000000e+02 -8.670431527482e-03 8.788122157974e-05 8.976995681720e+00
2.305000000000e+02 -8.798579665131e-03 8.822361408881e-05 8.974140946696e+00
2.307500000000e+02 -8.921355045786e-03 8.858012854362e-05 8.969596064062e+00
2.310000000000e+02 -9.037540997129e-03 8.894573003146e-05 8.963344560647e+00
2.312500000000e+02 -9.146034933860e-03 8.931514721605e-05 8.955374933115e+00
2.315000000000e+02 -9.245868435457e-03 8.968297427422e-05 8.945680883132e+00
2.317500000000e+02 -9.336225561946e-03 9.004377800334e-05 8.934261499071e+00
2.320000000000e+02 -9.416457857248e-03 9.039220671045e-05 8.921121360626e+00
2.322500000000e+02 -9.486096897947e-03 9.072309726685e-05 8.906270578519e+00
2.325000000000e+02 -9.544862827073e-03 9.103157618673e-05 8.889724747569e+00
2.327500000000e+02 -9.592669941434e-03 9.131314866243e-05 8.871504828879e+00
2.330000000000e+02 -9.629628106561e-03 9.156379643699e-05 8.851636946928e+00
2.332500000000e+02 -9.656040274003e-03 9.178006412977e-05 8.830152109482e+00
2.335000000000e+02 -9.672396687882e-03 9.195910639176e-05 8.807085861748e+00
2.337500000000e+02 -9.679364458805e-03 9.209871916935e-05 8.782477866630e+00
2.340000000000e+02 -9.677774060036e-03 9.219745496053e-05 8.756371439020e+00
2.342500000000e+02 -9.668601395083e-03 9.225466384835e-05 8.728813026333e+00
2.345000000000e+02 -9.652947198533e-03 9.227036652409e-05 8.699851666332e+00
2.347500000000e+02 -9.632012734014e-03 9.224546142633e-05 8.669538416891e+00
2.350000000000e+02 -9.607074110341e-03 9.218157484009e-05 8.637925789320e+00
2.352500000000e+02 -9.579454435249e-03 9.208098724381e-05 8.605067181188e+00
2.355000000000e+02 -9.550495779529e-03 9.194669269358e-05 8.571016337619e+00
2.357500000000e+02 -9.521530124220e-03 9.178239995727e-05 8.535826836171e+00
2.360000000000e+02 -9.493851796939e-03 9.159233535577e-05 8.499551620000e+00
2.362500000000e+02 -9.468690379480e-03 9.138126186448e-05 8.462242572802e+00
2.365000000000e+02 -9.447185393089e-03 9.115435221940e-05 8.423950154526e+00
2.367500000000e+02 -9.430362449066e-03 9.091710388540e-05 8.384723089095e+00
2.370000000000e+02 -9.419112358050e-03 9.067527271636e-05 8.344608116528e+00
2.372500000000e+02 -9.414172973312e-03 9.043477194995e-05 8.303649800733e+00
2.375000000000e+02 -9.416114291258e-03 9.020158862141e-05 8.261890395484e+00
2.377500000000e+02 -9.425327415853e-03 8.998162857593e-05 8.219369766674e+00
2.380000000000e+02 -9.442017432997e-03 8.978062613355e-05 8.176125362035e+00
2.382500000000e+02 -9.466200691273e-03 8.960406255928e-05 8.132192228771e+00
2.385000000000e+02 -9.497706445930e-03 8.945707157834e-05 8.087603068823e+00
2.387500000000e+02 -9.536183033749e-03 8.934435836599e-05 8.042388328118e+00
2.390000000000e+02 -9.581108533681e-03 8.927010089399e-05 7.996576313188e+00
2.392500000000e+02 -9.631805822302e-03 8.923787113743e-05 7.950193327202e+00
2.395000000000e+02 -9.687461703087e-03 8.925059471654e-05 7.903263820443e+00
2.397500000000e+02 -9.747149621850e-03 8.931049140462e-05 7.855810548476e+00
2.400000000000e+02 -9.809855559239e-03 8.941902726103e-05 7.807854732266e+00
2.402500000000e+02 -9.874506433189e-03 8.957687997940e-05 7.759416215441e+00
2.405000000000e+02 -9.940000395090e-03 8.978392079187e-05 7.710513615078e+00
2.407500000000e+02 -1.000523826864e-02 9.003920362943e-05 7.661164461166e+00
2.410000000000e+02 -1.006915533092e-02 9.034093632956e-05 7.611385324390e+00
2.412500000000e+02 -1.013075272413e-02 9.068650062138e-05 7.561191929454e+00
2.415000000000e+02 -1.018912769000e-02 9.107249786738e-05 7.510599254317e+00
2.417500000000e+02 -1.024350186911e-02 9.149477717268e-05 7.459621615257e+00
2.420000000000e+02 -1.029324692298e-02 9.194848421376e-05 7.408272740623e+00
2.422500000000e+02 -1.033790704636e-02 9.242811433943e-05 7.356565832064e+00
2.425000000000e+02 -1.037721759373e-02 9.292756721202e-05 7.304513619584e+00
2.427500000000e+02 -1.041111949527e-02 9.344023370902e-05 7.252128410142e+00
2.430000000000e+02 -1.043976906773e-02 9.395910451734e-05 7.199422133798e+00
2.432500000000e+02 -1.046354304920e-02 9.447687045872e-05 7.146406388982e+00
2.435000000000e+02 -1.048303847913e-02 9.498603577918e-05 7.093092491103e+00
2.437500000000e+02 -1.049906779658e-02 9.547904038476e-05 7.039491521583e+00
2.440000000000e+02 -1.051264871764e-02 9.594838880184e-05 6.985614383753e+00
2.442500000000e+02 -1.052498940700e-02 9.638678290425e-05 6.931471861478e+00
2.445000000000e+02 -1.053746884330e-02 9.678725866918e-05 6.877074683644e+00
2.447500000000e+02 -1.055161330192e-02 9.714331968530e-05 6.822433587961e+00
2.450000000000e+02 -1.056906862414e-02 9.744906570114e-05 6.767559388803e+00
2.452500000000e+02 -1.059156908907e-02 9.769931503811e-05 6.712463044355e+00
2.455000000000e+02 -1.062090405181e-02 9.788971678479e-05 6.657155716439e+00
2.457500000000e+02 -1.065888168001e-02 9.801684646349e-05 6.601648830069e+00
2.460000000000e+02 -1.070729185122e-02 9.807828656153e-05 6.545954118396e+00
2.462500000000e+02 -1.076786670537e-02 9.807268440343e-05 6.490083662855e+00
2.465000000000e+02 -1.084224083326e-02 9.799978134192e-05 6.434049913663e+00
2.467500000000e+02 -1.093190960105e-02 9.786044410592e-05 6.377865701820e+00
2.470000000000e+02 -1.103818819771e-02 9.765664440911e-05 6.321544227458e+00
2.472500000000e+02 -1.116217063527e-02 9.739139786652e-05 6.265099037867e+00
2.475000000000e+02 -1.130469205301e-02 9.706869707032e-05 6.208543980340e+00
2.477500000000e+02 -1.146629421418e-02 9.669341257149e-05 6.151893141797e+00
2.480000000000e+02 -1.164719607037e-02 9.627116830971e-05 6.095160772490e+00
2.482500000000e+02 -1.184727118287e-02 9.580820016511e-05 6.038361187931e+00
2.485000000000e+02 -1.206603099571e-02 9.531120567458e-05 5.981508667420e+00
2.487500000000e+02 -1.230261639432e-02 9.478716627023e-05 5.924617332573e+00
2.490000000000e+02 -1.255579539614e-02 9.424318223306e-05 5.867701030387e+00
2.492500000000e+02 -1.282396914997e-02 9.368629216572e-05 5.810773202990e+00
2.495000000000e+02 -1.310518396242e-02 9.312329655389e-05 5.753846771375e+00
2.497500000000e+02 -1.339715111674e-02 9.256067367408e-05 5.696934014415e+00
2.500000000000e+02 -1.369727218511e-02 9.200436275195e-05 5.640046471700e+00
2.502500000000e+02 -1.400267126896e-02 9.145963124993e-05 5.583194849971e+00
2.505000000000e+02 -1.431023218873e-02 9.093098737681e-05 5.526388962011e+00
2.507500000000e+02 -1.461664171119e-02 9.042209038379e-05 5.469637677048e+00
2.510000000000e+02 -1.491843706880e-02 8.993568536042e-05 5.412948904820e+00
2.512500000000e+02 -1.521205760473e-02 8.947357693764e-05 5.356329607585e+00
2.515000000000e+02 -1.549390004430e-02 8.903660495438e-05 5.299785832109e+00
2.517500000000e+02 -1.576037545084e-02 8.862461201006e-05 5.243322781959e+00
2.520000000000e+02 -1.600796796183e-02 8.823652547837e-05 5.186944903443e+00
2.522500000000e+02 -1.623329297804e-02 8.787040296626e-05 5.130656008580e+00
2.525000000000e+02 -1.643315444235e-02 8.752349461055e-05 5.074459407194e+00
2.527500000000e+02 -1.660459911090e-02 8.719232442791e-05 5.018358063539e+00
2.530000000000e+02 -1.674496678499e-02 8.687278335359e-05 4.962354764700e+00
2.532500000000e+02 -1.685193544553e-02 8.656022531719e-05 4.906452288761e+00
2.535000000000e+02 -1.692355963605e-02 8.624957558420e-05 4.850653584188e+00
2.537500000000e+02 -1.695830186848e-02 8.593544925789e-05 4.794961935036e+00
2.540000000000e+02 -1.695505584922e-02 8.561224450268e-05 4.739381122772e+00
2.542500000000e+02 -1.691316150414e-02 8.527425119623e-05 4.683915569053e+00
2.545000000000e+02 -1.683241153646e-02 8.491575592440e-05 4.628570461138e+00
2.547500000000e+02 -1.671305012389e-02 8.453113145937e-05 4.573351847827e+00
2.550000000000e+02 -1.655576392773e-02 8.411495007832e-05 4.518266711969e+00
2.552500000000e+02 -1.636166645647e-02 8.366209412894e-05 4.463323011723e+00
2.555000000000e+02 -1.613227715904e-02 8.316781157794e-05 4.408529686767e+00
2.557500000000e+02 -1.586949598229e-02 8.262780306506e-05 4.353896635988e+00
2.560000000000e+02 -1.557557512025e-02 8.203830379688e-05 4.299434662086e+00
2.562500000000e+02 -1.525308916493e-02 8.139615422206e-05 4.245155386577e+00
2.565000000000e+02 -1.490490469266e-02 8.069887139744e-05 4.191071140291e+00
2.567500000000e+02 -1.453415074896e-02 7.994470307229e-05 4.137194828356e+00
2.570000000000e+02 -1.414419052337e-02 7.913267433945e-05 4.083539780415e+00
2.572500000000e+02 -1.373859512657e-02 7.826262255947e-05 4.030119587188e+00
2.575000000000e+02 -1.332111982798e-02 7.733522259162e-05 3.976947929861e+00
2.577500000000e+02 -1.289568248436e-02 7.635199388506e-05 3.924038409501e+00
2.580000000000e+02 -1.246634497830e-02 7.531529355712e-05 3.871404378226e+00
2.582500000000e+02 -1.203729641613e-02 7.422829995263e-05 3.819058781719e+00
2.585000000000e+02 -1.161283839363e-02 7.309497451327e-05 3.767014013952e+00
2.587500000000e+02 -1.119737133069e-02 7.191997192252e-05 3.715281789088e+00
2.590000000000e+02 -1.079538085662e-02 7.070861146233e-05 3.663873033478e+00
2.592500000000e+02 -1.041142367092e-02 6.946679277040e-05 3.612797797806e+00
2.595000000000e+02 -1.005011099978e-02 6.820089957257e-05 3.562065192088e+00
2.597500000000e+02 -9.716088852387e-03 6.691770574302e-05 3.511683341903e+00
2.600000000000e+02 -9.414014037684e-03 6.562427214102e-05 3.461659365031e+00
2.602500000000e+02 -9.148524695625e-03 6.432784214677e-05 3.411999367245e+00
2.605000000000e+02 -8.924205078129e-03 6.303574062086e-05 3.362708454526e+00
2.607500000000e+02 -8.745544183593e-03 6.175526928523e-05 3.313790760053e+00
2.610000000000e+02 -8.616887423900e-03 6.049366798558e-05 3.265249482392e+00
2.612500000000e+02 -8.542381914582e-03 5.925803287568e-05 3.217086934518e+00
2.615000000000e+02 -8.525915321231e-03 5.805522076693e-05 3.169304598679e+00
2.617500000000e+02 -8.571048772236e-03 5.689182069729e-05 3.121903189320e+00
2.620000000000e+02 -8.680943778639e-03 5.577414877031e-05 3.074882718117e+00
2.622500000000e+02 -8.858284302668e-03 5.470822209050e-05 3.028242566394e+00
2.625000000000e+02 -9.105194148035e-03 5.369974556246e-05 2.981981558362e+00
2.627500000000e+02 -9.423150754099e-03 5.275410593653e-05 2.936098043486e+00
2.630000000000e+02 -9.812896330567e-03 5.187636300513e-05 2.890589981000e+00
2.632500000000e+02 -1.027434793967e-02 5.107122920739e-05 2.845455037189e+00
2.635000000000e+02 -1.080650823598e-02 5.034304050675e-05 2.800690690410e+00
2.637500000000e+02 -1.140737957491e-02 4.969571217645e-05 2.756294348703e+00
2.640000000000e+02 -1.207388496436e-02 4.913267574691e-05 2.712263486381e+00
2.642500000000e+02 -1.280179897129e-02 4.865679911473e-05 2.668595792361e+00
2.645000000000e+02 -1.358569260572e-02 4.827028858678e-05 2.625289343544e+00
2.647500000000e+02 -1.441889519699e-02 4.797457521549e-05 2.582342791795e+00
2.650000000000e+02 -1.529347677798e-02 4.777018519214e-05 2.539755577736e+00
2.652500000000e+02 -1.620025343284e-02 4.765660187828e-05 2.497528157307e+00
2.655000000000e+02 -1.712881866078e-02 4.763212095685e-05 2.455662253332e+00
2.657500000000e+02 -1.806760268270e-02 4.769370961044e-05 2.414161115240e+00
2.660000000000e+02 -1.900396231203e-02 4.783687551260e-05 2.373029798123e+00
2.662500000000e+02 -1.992430262534e-02 4.805555290868e-05 2.332275441165e+00
2.665000000000e+02 -2.081423228740e-02 4.834202407358e-05 2.291907555846e+00
2.667500000000e+02 -2.165875232493e-02 4.868691716775e-05 2.251938301299e+00
2.670000000000e+02 -2.244247906954e-02 4.907918087393e-05 2.212382756603e+00
2.672500000000e+02 -2.314989893297e-02 4.950616248298e-05 2.173259165147e+00
2.675000000000e+02 -2.376565347512e-02 4.995373998340e-05 2.134589160307e+00
2.677500000000e+02 -2.427485016987e-02 5.040650338842e-05 2.096397950807e+00
2.680000000000e+02 -2.466339400438e-02 5.084798909399e-05 2.058714463499e+00
2.682500000000e+02 -2.491833359236e-02 5.126099857455e-05 2.021571440960e+00
2.685000000000e+02 -2.502821293305e-02 5.162792819935e-05 1.985005474515e+00
2.687500000000e+02 -2.498342103644e-02 5.193113628971e-05 1.949056982682e+00
2.690000000000e+02 -2.477652823818e-02 5.215332660766e-05 1.913770117754e+00
2.692500000000e+02 -2.440259886387e-02 5.227793543347e-05 1.879192604000e+00
2.695000000000e+02 -2.385946910739e-02 5.228950603325e-05 1.845375510398e+00
2.697500000000e+02 -2.314797767742e-02 5.217403635369e-05 1.812372951477e+00
2.700000000000e+02 -2.227213882064e-02 5.191928981660e-05 1.780241727396e+00
2.702500000000e+02 -2.123924760506e-02 5.151505308715e-05 1.749040905171e+00
2.705000000000e+02 -2.005990987607e-02 5.095334368335e-05 1.718831354599e+00
2.707500000000e+02 -1.874799074303e-02 5.022855932685e-05 1.689675243056e+00
2.710000000000e+02 -1.732047883165e-02 4.933757296685e-05 1.661635504381e+00
2.712500000000e+02 -1.579726614708e-02 4.827978236477e-05 1.634775295481e+00
2.715000000000e+02 -1.420084644426e-02 4.705711985697e-05 1.609157448927e+00
2.717500000000e+02 -1.255593827160e-02 4.567403388392e-05 1.584843936697e+00
2.720000000000e+02 -1.088904142130e-02 4.413745629453e-05 1.561895354963e+00
2.722500000000e+02 -9.227937886770e-03 4.245676183354e-05 1.540370438919e+00
2.725000000000e+02 -7.601150143882e-03 4.064373190502e-05 1.520325617310e+00
2.727500000000e+02 -6.037371069606e-03 3.871252400867e-05 1.501814609962e+00
2.730000000000e+02 -4.564880343758e-03 3.667965569748e-05 1.484888074223e+00
2.732500000000e+02 -3.210962479121e-03 3.456399266022e-05 1.469593301116e+00
2.735000000000e+02 -2.001341235408e-03 3.238674021694e-05 1.455973962482e+00
2.737500000000e+02 -9.596444202848e-04 3.017142813322e-05 1.444069906460e+00
2.740000000000e+02 -1.069118922524e-04 2.794387858468e-05 1.433916999819e+00
2.742500000000e+02 5.388420679014e-04 2.573214288354e-05 1.425547013626e+00
2.745000000000e+02 9.630022857119e-04 2.356639112749e-05 1.418987548478e+00
2.747500000000e+02 1.154654729995e-03 2.147874213643e-05 1.414261995149e+00
2.750000000000e+02 1.106811563562e-03 1.950302110154e-05 1.411389527100e+00
2.752500000000e+02 8.165557773066e-04 1.767443112094e-05 1.410385120565e+00
2.755000000000e+02 2.851045238285e-04 1.602913480514e-05 1.411259599186e+00
2.757500000000e+02 -4.822079918470e-04 1.460373831802e-05 1.414019700441e+00
2.760000000000e+02 -1.476025304929e-03 1.343467960796e-05 1.418668159713e+00
2.762500000000e+02 -2.683136924831e-03 1.255752919094e-05 1.425203812107e+00
2.765000000000e+02 -4.086713860642e-03 1.200621229080e-05 1.433621707236e+00
2.767500000000e+02 -5.666604333028e-03 1.181216884866e-05 1.443913238870e+00
2.770000000000e+02 -7.399680634848e-03 1.200348252012e-05 1.456066284345e+00
2.772500000000e+02 -9.260229612259e-03 1.260399169667e-05 1.470065355982e+00
2.775000000000e+02 -1.122037694544e-02 1.363241268798e-05 1.485891758783e+00
2.777500000000e+02 -1.325053857414e-02 1.510152094139e-05 1.503523757209e+00
2.780000000000e+02 -1.531989002689e-02 1.701740943991e-05 1.522936745368e+00
2.782500000000e+02 -1.739684820490e-02 1.937886389106e-05 1.544103422565e+00
2.785000000000e+02 -1.944955910960e-02 2.217688265763e-05 1.566993971175e+00
2.787500000000e+02 -2.144638514031e-02 2.539436391963e-05 1.591576233647e+00
2.790000000000e+02 -2.335638869117e-02 2.900598916142e-05 1.617815890398e+00
2.792500000000e+02 -2.514980497215e-02 3.297829632876e-05 1.645676632751e+00
2.795000000000e+02 -2.679850149174e-02 3.726996900469e-05 1.675120333993e+00
2.797500000000e+02 -2.827641742131e-02 4.183233943900e-05 1.706107213131e+00
2.800000000000e+02 -2.955997962879e-02 4.661008774912e-05 1.738595994960e+00
2.802500000000e+02 -3.062848866865e-02 5.154212641217e-05 1.772544061835e+00
2.805000000000e+02 -3.146447018688e-02 5.656265357956e-05 1.807907601077e+00
2.807500000000e+02 -3.205398510982e-02 6.160234915714e-05 1.844641744606e+00
2.810000000000e+02 -3.238689296025e-02 6.658968171136e-05 1.882700704055e+00
2.812500000000e+02 -3.245706183181e-02 7.145228861991e-05 1.922037900774e+00
2.815000000000e+02 -3.226251958748e-02 7.611842214755e-05 1.962606091500e+00
2.817500000000e+02 -3.180553973702e-02 8.051837309428e-05 2.004357491957e+00
2.820000000000e+02 -3.109265841595e-02 8.458587535520e-05 2.047243898366e+00
2.822500000000e+02 -3.013461670262e-02 8.825944670851e-05 2.091216809031e+00
2.825000000000e+02 -2.894622763508e-02 9.148363434849e-05 2.136227546638e+00
2.827500000000e+02 -2.754616425207e-02 9.421012596975e-05 2.182227382631e+00
2.830000000000e+02 -2.595667191562e-02 9.639871200023e-05 2.229167664660e+00
2.832500000000e+02 -2.420320523657e-02 9.801807033316e-05 2.276999947545e+00
2.835000000000e+02 -2.231399522753e-02 9.904635949981e-05 2.325676127826e+00
2.837500000000e+02 -2.031955435422e-02 9.947160948570e-05 2.375148582730e+00
2.840000000000e+02 -1.825212674121e-02 9.929191978431e-05 2.425370311919e+00
2.842500000000e+02 -1.614509532666e-02 9.851544314599e-05 2.476295081314e+00
2.845000000000e+02 -1.403235894800e-02 9.716016626107e-05 2.527877568936e+00
2.847500000000e+02 -1.194769175673e-02 9.525351242456e-05 2.580073509139e+00
2.850000000000e+02 -9.924100559132e-03 9.283177183927e-05 2.632839833954e+00
2.852500000000e+02 -7.993195430945e-03 8.993939721119e-05 2.686134810520e+00
2.855000000000e+02 -6.184587586517e-03 8.662809827539e-05 2.739918169614e+00
2.857500000000e+02 -4.525329879972e-03 8.295590980506e-05 2.794151224719e+00
2.860000000000e+02 -3.039413055221e-03 7.898615003538e-05 2.848796976632e+00
2.862500000000e+02 -1.747330103326e-03 7.478629197749e-05 2.903820204412e+00
2.865000000000e+02 -6.657186232780e-04 7.042683096567e-05 2.959187535343e+00
2.867500000000e+02 1.929103598498e-04 6.598012740042e-05 3.014867495090e+00
2.870000000000e+02 8.203510680853e-04 6.151921749437e-05 3.070830531952e+00
2.872500000000e+02 1.212786407114e-03 5.711667969197e-05 3.127049018613e+00
2.875000000000e+02 1.370774715782e-03 5.284353643925e-05 3.183497223224e+00
2.877500000000e+02 1.299141904427e-03 4.876820139774e-05 3.240151253113e+00
2.880000000000e+02 1.006783351168e-03 4.495550036090e-05 3.296988969816e+00
2.882500000000e+02 5.063812923808e-04 4.146577609593e-05 3.353989872355e+00
2.885000000000e+02 -1.859519532635e-04 3.835404630462e-05 3.411134957026e+00
2.887500000000e+02 -1.051096463276e-03 3.566925239620e-05 3.468406546593e+00
2.890000000000e+02 -2.067399542019e-03 3.345366732652e-05 3.525788098430e+00
2.892500000000e+02 -3.211191154262e-03 3.174235948078e-05 3.583263989045e+00
2.895000000000e+02 -4.457323688242e-03 3.056276621649e-05 3.640819288626e+00
2.897500000000e+02 -5.779725309525e-03 2.993438849430e-05 3.698439519966e+00
2.900000000000e+02 -7.151951919344e-03 2.986860184631e-05 3.756110411644e+00
2.902500000000e+02 -8.547722899566e-03 3.036857619140e-05 3.813817658694e+00
2.905000000000e+02 -9.941432092927e-03 3.142931873656e-05 3.871546685235e+00
2.907500000000e+02 -1.130862181488e-02 3.303783394487e-05 3.929282420970e+00
2.910000000000e+02 -1.262640928669e-02 3.517339246228e-05 3.987009106547e+00
2.912500000000e+02 -1.387386276559e-02 3.780792155519e-05 4.044710114249e+00
2.915000000000e+02 -1.503231681349e-02 4.090649297328e-05 4.102367813738e+00
2.917500000000e+02 -1.608562741552e-02 4.442792296425e-05 4.159963467569e+00
2.920000000000e+02 -1.702036340428e-02 4.832546648276e-05 4.217477168262e+00
2.922500000000e+02 -1.782593298952e-02 5.254758251302e-05 4.274887828951e+00
2.925000000000e+02 -1.849464937966e-02 5.703877535476e-05 4.332173207482e+00
2.927500000000e+02 -1.902173512969e-02 6.174050310287e-05 4.389309992011e+00
2.930000000000e+02 -1.940527139467e-02 6.659212215221e-05 4.446273918493e+00
2.932500000000e+02 -1.964609473666e-02 7.153185733824e-05 4.503039946150e+00
2.935000000000e+02 -1.974764743683e-02 7.649778109006e-05 4.559582465217e+00
2.937500000000e+02 -1.971578606009e-02 8.142878117204e-05 4.615875541755e+00
2.940000000000e+02 -1.955855447260e-02 8.626550283983e-05 4.671893201985e+00
2.942500000000e+02 -1.928592613959e-02 9.095124107009e-05 4.727609730287e+00
2.945000000000e+02 -1.890952258445e-02 9.543277483418e-05 4.782999997735e+00
2.947500000000e+02 -1.844231192301e-02 9.966111687548e-05 4.838039790530e+00
2.950000000000e+02 -1.789829510368e-02 1.035921772343e-04 4.892706153459e+00
2.952500000000e+02 -1.729218278965e-02 1.071873161960e-04 4.946977719366e+00
2.955000000000e+02 -1.663907080123e-02 1.104137904589e-04 5.000835037084e+00
2.957500000000e+02 -1.595411724299e-02 1.132450757050e-04 5.054260875356e+00
2.960000000000e+02 -1.525222747481e-02 1.156610666914e-04 5.107240503337e+00
2.962500000000e+02 -1.454775284862e-02 1.176481572192e-04 5.159761944961e+00
2.965000000000e+02 -1.385420627608e-02 1.191991869771e-04 5.211816192070e+00
2.967500000000e+02 -1.318400197044e-02 1.203132945119e-04 5.263397384492e+00
2.970000000000e+02 -1.254822165841e-02 1.209956726985e-04 5.314502942368e+00
2.972500000000e+02 -1.195641368673e-02 1.212571776987e-04 5.365133658980e+00
2.975000000000e+02 -1.141642721770e-02 1.211138904138e-04 5.415293745383e+00
2.977500000000e+02 -1.093428565420e-02 1.205866060556e-04 5.464990831219e+00
2.980000000000e+02 -1.051410206703e-02 1.197002663701e-04 5.514235922545e+00
2.982500000000e+02 -1.015803784100e-02 1.184833505013e-04 5.563043316760e+00
2.985000000000e+02 -9.866306032982e-03 1.169672328198e-04 5.611430480115e+00
2.987500000000e+02 -9.637219495240e-03 1.151855180683e-04 5.659417888706e+00
2.990000000000e+02 -9.467282714056e-03 1.131734995710e-04 5.707028839175e+00
2.992500000000e+02 -9.351325633504e-03 1.109675017217e-04 5.754289231542e+00
2.995000000000e+02 -9.282676887421e-03 1.086042580478e-04 5.801227331827e+00
2.997500000000e+02 -9.253371995666e-03 1.061203875705e-04 5.847873511987e+00
3.000000000000e+02 -9.254392344245e-03 1.035519051246e-04 5.894259980039e+00
3.002500000000e+02 -9.275929035100e-03 1.009337795840e-04 5.940420498034e+00
3.005000000000e+02 -9.307665525110e-03 9.829957536908e-05 5.986390094349e+00
3.007500000000e+02 -9.339072217772e-03 9.568107038985e-05 6.032204770896e+00
3.010000000000e+02 -9.359706538867e-03 9.310798430864e-05 6.077901214882e+00
3.012500000000e+02 -9.359509764934e-03 9.060781577611e-05 6.123516502355e+00
3.015000000000e+02 -9.329095093883e-03 8.820566036444e-05 6.169087814105e+00
3.017500000000e+02 -9.260018474820e-03 8.592408571195e-05 6.214652150906e+00
3.020000000000e+02 -9.145025762379e-03 8.378304778453e-05 6.260246054935e+00
3.022500000000e+02 -8.978269576730e-03 8.179984505136e-05 6.305905336245e+00
3.025000000000e+02 -8.755490178181e-03 7.998910371201e-05 6.351664805079e+00
3.027500000000e+02 -8.474155090288e-03 7.836278529483e-05 6.397558009315e+00
3.030000000000e+02 -8.133553462460e-03 7.693019692814e-05 6.443616977309e+00
3.032500000000e+02 -7.734841911286e-03 7.569804304947e-05 6.489871965341e+00
3.035000000000e+02 -7.281040807136e-03 7.467048334006e-05 6.536351214784e+00
3.037500000000e+02 -6.776979136351e-03 7.384918698794e-05 6.583080706742e+00
3.040000000000e+02 -6.229190922090e-03 7.323341090615e-05 6.630083931323e+00
3.042500000000e+02 -5.645764253815e-03 7.282008654180e-05 6.677381659620e+00
3.045000000000e+02 -5.036147874607e-03 7.260391914760e-05 6.724991728793e+00
3.047500000000e+02 -4.410919053412e-03 7.257750218739e-05 6.772928829957e+00
3.050000000000e+02 -3.781520769508e-03 7.273144899622e-05 6.821204314723e+00
3.052500000000e+02 -3.159974637422e-03 7.305454311704e-05 6.869826015590e+00
3.055000000000e+02 -2.558576682806e-03 7.353390869708e-05 6.918798076146e+00
3.057500000000e+02 -1.989585957608e-03 7.415520455520e-05 6.968120806109e+00
3.060000000000e+02 -1.464913504332e-03 7.490283993297e-05 7.017790556009e+00
3.062500000000e+02 -9.958191754102e-04 7.576020756025e-05 7.067799608451e+00
3.065000000000e+02 -5.926262417016e-04 7.670993860825e-05 7.118136102081e+00
3.067500000000e+02 -2.644584492161e-04 7.773417184251e-05 7.168783972110e+00
3.070000000000e+02 -1.900831300372e-05 7.881483459024e-05 7.219722925917e+00
3.072500000000e+02 1.376605331701e-04 7.993392799610e-05 7.270928437962e+00
3.075000000000e+02 2.012703817218e-04 8.107381197703e-05 7.322371779896e+00
3.077500000000e+02 1.694452109280e-04 8.221747454834e-05 7.374020071775e+00
3.080000000000e+02 4.178086705930e-05 8.334879551830e-05 7.425836367176e+00
3.082500000000e+02 -1.801287579322e-04 8.445280412089e-05 7.477779759567e+00
3.085000000000e+02 -4.927115721058e-04 8.551585651387e-05 7.529805520393e+00
3.087500000000e+02 -8.904793401578e-04 8.652580567281e-05 7.581865257545e+00
3.090000000000e+02 -1.366131908630e-03 8.747211418517e-05 7.633907102271e+00
3.092500000000e+02 -1.910697748705e-03 8.834594135987e-05 7.685875914547e+00
3.095000000000e+02 -2.513708873886e-03 8.914021469020e-05 7.737713512687e+00
3.097500000000e+02 -3.163402845808e-03 8.984953769878e-05 7.789358918479e+00
3.100000000000e+02 -3.846949093268e-03 9.047012530564e-05 7.840748620925e+00
3.102500000000e+02 -4.550691496361e-03 9.099970047291e-05 7.891816851316e+00
3.105000000000e+02 -5.260404260172e-03 9.143729663588e-05 7.942495869974e+00
3.107500000000e+02 -5.961553542616e-03 9.178303063628e-05 7.992716258711e+00
3.110000000000e+02 -6.639561484709e-03 9.203800098637e-05 8.042407217288e+00
3.112500000000e+02 -7.280067308134e-03 9.220400230328e-05 8.091496858304e+00
3.115000000000e+02 -7.869180247677e-03 9.228324372917e-05 8.139912499261e+00
3.117500000000e+02 -8.393722840833e-03 9.227812915569e-05 8.187580944824e+00
3.120000000000e+02 -8.841458523952e-03 9.219103773900e-05 8.234428760691e+00
3.122500000000e+02 -9.201302919212e-03 9.202412138321e-05 8.280382530449e+00
3.125000000000e+02 -9.463513906651e-03 9.177918858605e-05 8.325369099908e+00
3.127500000000e+02 -9.619859932880e-03 9.145755533752e-05 8.369315801830e+00
3.130000000000e+02 -9.663763690234e-03 9.105992064087e-05 8.412150662269e+00
3.132500000000e+02 -9.590419340151e-03 9.058636775849e-05 8.453802593062e+00
3.135000000000e+02 -9.396882759940e-03 9.003642760408e-05 8.494201564807e+00
3.137500000000e+02 -9.082133159956e-03 8.940910878630e-05 8.533278764428e+00
3.140000000000e+02 -8.647105304664e-03 8.870302255620e-05 8.570966746497e+00
3.142500000000e+02 -8.094692400036e-03 8.791654355347e-05 8.607199571004e+00
3.145000000000e+02 -7.429719148288e-03 8.704800897485e-05 8.641912935087e+00
3.147500000000e+02 -6.658885375554e-03 8.609594946668e-05 8.675044309471e+00
3.150000000000e+02 -5.790680719700e-03 8.505930932623e-05 8.706533069160e+00
3.152500000000e+02 -4.835271298483e-03 8.393770465226e-05 8.736320633362e+00
3.155000000000e+02 -3.804359444363e-03 8.273164820041e-05 8.764350607385e+00
3.157500000000e+02 -2.711018295568e-03 8.144283075065e-05 8.790568940901e+00
3.160000000000e+02 -1.569502743747e-03 8.007430595464e-05 8.814924088928e+00
3.162500000000e+02 -3.950392316309e-04 7.863067386976e-05 8.837367187124e+00
3.165000000000e+02 7.964031209031e-04 7.711824010978e-05 8.857852232855e+00
3.167500000000e+02 1.988357184224e-03 7.554510482435e-05 8.876336281388e+00
3.170000000000e+02 3.164115067202e-03 7.392123732750e-05 8.892779641814e+00
3.172500000000e+02 4.306994311915e-03 7.225859578022e-05 8.907146080752e+00
3.175000000000e+02 5.400609186720e-03 7.057090735674e-05 8.919403022227e+00
3.177500000000e+02 6.429143455180e-03 6.887357228250e-05 8.929521750808e+00
3.180000000000e+02 7.377619819363e-03 6.718356287369e-05 8.937477600278e+00
3.182500000000e+02 8.232161892372e-03 6.551918064904e-05 8.943250133651e+00
3.185000000000e+02 8.980244230561e-03 6.389978201146e-05 8.946823306848e+00
3.187500000000e+02 9.610925466669e-03 6.234545878381e-05 8.948185608389e+00
3.190000000000e+02 1.011506112818e-02 6.087668136381e-05 8.947330181085e+00
3.192500000000e+02 1.048549060201e-02 5.951391348322e-05 8.944254909984e+00
3.195000000000e+02 1.071719523630e-02 5.827721411855e-05 8.938962483682e+00
3.197500000000e+02 1.080742301430e-02 5.718581733599e-05 8.931460419922e+00
3.200000000000e+02 1.075577830979e-02 5.625770756901e-05 8.921761065088e+00
3.202500000000e+02 1.056427217721e-02 5.550919279718e-05 8.909881555372e+00
3.205000000000e+02 1.023733193423e-02 5.495448261508e-05 8.895843747083e+00
3.207500000000e+02 9.781769926017e-03 5.460539222504e-05 8.879674124082e+00
3.210000000000e+02 9.206708280632e-03 5.447100124997e-05 8.861403673525e+00
3.212500000000e+02 8.523460700553e-03 5.455736132723e-05 8.841067739770e+00
3.215000000000e+02 7.745373410216e-03 5.486726360238e-05 8.818705866171e+00
3.217500000000e+02 6.887623296957e-03 5.540006868845e-05 8.794361613780e+00
3.220000000000e+02 5.966979923320e-03 5.615159844241e-05 8.768082379753e+00
3.222500000000e+02 5.001530187770e-03 5.711409535097e-05 8.739919199914e+00
3.225000000000e+02 4.010374211387e-03 5.827623960414e-05 8.709926557633e+00
3.227500000000e+02 3.013292922060e-03 5.962324719830e-05 8.678162182473e+00
3.230000000000e+02 2.030397228966e-03 6.113702870966e-05 8.644686859191e+00
3.232500000000e+02 1.081761099121e-03 6.279641320875e-05 8.609564228850e+00
3.235000000000e+02 1.870493619363e-04 6.457743027638e-05 8.572860599540e+00
3.237500000000e+02 -6.348550749234e-04 6.645363957186e-05 8.534644751373e+00
3.240000000000e+02 -1.366215172491e-03 6.839655089769e-05 8.494987740487e+00
3.242500000000e+02 -1.990785912902e-03 7.037602549265e-05 8.453962702322e+00
3.245000000000e+02 -2.494136732470e-03 7.236074535261e-05 8.411644642532e+00
3.247500000000e+02 -2.863939810332e-03 7.431873069791e-05 8.368110223542e+00
3.250000000000e+02 -3.090219826667e-03 7.621779585640e-05 8.323437534801e+00
3.252500000000e+02 -3.165556955803e-03 7.802605611168e-05 8.277705852325e+00
3.255000000000e+02 -3.085239987613e-03 7.971250021244e-05 8.230995379597e+00
3.257500000000e+02 -2.847364833234e-03 8.124749826188e-05 8.183386974772e+00
3.260000000000e+02 -2.452876751891e-03 8.260324532922e-05 8.134961859119e+00
3.262500000000e+02 -1.905555357339e-03 8.375417564113e-05 8.085801311351e+00
3.265000000000e+02 -1.211943122358e-03 8.467744702464e-05 8.035986347136e+00
3.267500000000e+02 -3.812189408739e-04 8.535333385309e-05 7.985597388540e+00
3.270000000000e+02 5.749796182351e-04 8.576554455805e-05 7.934713923834e+00
3.272500000000e+02 1.642781091632e-03 8.590159514502e-05 7.883414165432e+00
3.275000000000e+02 2.806346251004e-03 8.575290468668e-05 7.831774706017e+00
3.277500000000e+02 4.048169921111e-03 8.531508290188e-05 7.779870180735e+00
3.280000000000e+02 5.349410926350e-03 8.458806190825e-05 7.727772939408e+00
3.282500000000e+02 6.690242790716e-03 8.357616183863e-05 7.675552730300e+00
3.285000000000e+02 8.050217979082e-03 8.228803804769e-05 7.623276403766e+00
3.287500000000e+02 9.408637812178e-03 8.073677791012e-05 7.571007637736e+00
3.290000000000e+02 1.074492074556e-02 7.893970612050e-05 7.518806684865e+00
3.292500000000e+02 1.203896170838e-02 7.691815332933e-05 7.466730149333e+00
3.295000000000e+02 1.327147610266e-02 7.469727957929e-05 7.414830792768e+00
3.297500000000e+02 1.442432307994e-02 7.230560535826e-05 7.363157366868e+00
3.300000000000e+02 1.548080236699e-02 6.977476344699e-05 7.311754479697e+00
3.302500000000e+02 1.642592094771e-02 6.713907093209e-05 7.260662491208e+00
3.305000000000e+02 1.724662557699e-02 6.443501717346e-05 7.209917438915e+00
3.307500000000e+02 1.793199804782e-02 6.170072520048e-05 7.159550995983e+00
3.310000000000e+02 1.847341269123e-02 5.897537811356e-05 7.109590453485e+00
3.312500000000e+02 1.886465336539e-02 5.629860199458e-05 7.060058734674e+00
3.315000000000e+02 1.910199051240e-02 5.370983617337e-05 7.010974433222e+00
3.317500000000e+02 1.918421710534e-02 5.124769845005e-05 6.962351879109e+00
3.320000000000e+02 1.911264637599e-02 4.894933650879e-05 6.914201223105e+00
3.322500000000e+02 1.889106976291e-02 4.684978017724e-05 6.866528547034e+00
3.325000000000e+02 1.852567855260e-02 4.498134449657e-05 6.819335991684e+00
3.327500000000e+02 1.802495097918e-02 4.337305311003e-05 6.772621901923e+00
3.330000000000e+02 1.739950616032e-02 4.205010950767e-05 6.726380990173e+00
3.332500000000e+02 1.666193051265e-02 4.103342418069e-05 6.680604508904e+00
3.335000000000e+02 1.582657607425e-02 4.033921261634e-05 6.635280440459e+00
3.337500000000e+02 1.490933676990e-02 3.997866793476e-05 6.590393694804e+00
3.340000000000e+02 1.392740490324e-02 3.995771733184e-05 6.545926316296e+00
3.342500000000e+02 1.289901073759e-02 4.027686397670e-05 6.501857699667e+00
3.345000000000e+02 1.184315094833e-02 4.093112962503e-05 6.458164807415e+00
3.347500000000e+02 1.077930673335e-02 4.191010488824e-05 6.414822394800e+00
3.350000000000e+02 9.727157427527e-03 4.319807749434e-05 6.371803235074e+00
3.352500000000e+02 8.706291900227e-03 4.477423504334e-05 6.329078347541e+00
3.355000000000e+02 7.735923163259e-03 4.661297200384e-05 6.286617221955e+00
3.357500000000e+02 6.834607748219e-03 4.868428374263e-05 6.244388044258e+00
3.360000000000e+02 6.019974679821e-03 5.095423526655e-05 6.202357919436e+00
3.362500000000e+02 5.308467917562e-03 5.338548534903e-05 6.160493087913e+00
3.365000000000e+02 4.715104726739e-03 5.593785129596e-05 6.118759139905e+00
3.367500000000e+02 4.253254372751e-03 5.856898185566e-05 6.077121222399e+00
3.370000000000e+02 3.934439830080e-03 6.123493234572e-05 6.035544237579e+00
3.372500000000e+02 3.768164114034e-03 6.389084144676e-05 5.993993033629e+00
3.375000000000e+02 3.761763164303e-03 6.649161813413e-05 5.952432583831e+00
3.377500000000e+02 3.920287042433e-03 6.899259425952e-05 5.910828154448e+00
3.380000000000e+02 4.246410512937e-03 7.135017085172e-05 5.869145459755e+00
3.382500000000e+02 4.740375707363e-03 7.352243538211e-05 5.827350803324e+00
3.385000000000e+02 5.399968757267e-03 7.546974319317e-05 5.785411202718e+00
3.387500000000e+02 6.220531809278e-03 7.715525771332e-05 5.743294502247e+00
3.390000000000e+02 7.195012568839e-03 7.854543158861e-05 5.700969464368e+00
3.392500000000e+02 8.314050832859e-03 7.961043003843e-05 5.658405851537e+00
3.395000000000e+02 9.566102536227e-03 8.032452181814e-05 5.615574485456e+00
3.397500000000e+02 1.093759902501e-02 8.066636349549e-05 5.572447300017e+00
3.400000000000e+02 1.241314018766e-02 8.061923376906e-05 5.528997373155e+00
3.402500000000e+02 1.397571794780e-02 8.017121850185e-05 5.485198956818e+00
3.405000000000e+02 1.560696683077e-02 7.931531910413e-05 5.441027489210e+00
3.407500000000e+02 1.728743770857e-02 7.804950261267e-05 5.396459609942e+00
3.410000000000e+02 1.899689046903e-02 7.637666447094e-05 5.351473166202e+00
3.412500000000e+02 2.071460067372e-02 7.430461328667e-05 5.306047217170e+00
3.415000000000e+02 2.241967621783e-02 7.184595731996e-05 5.260162048271e+00
3.417500000000e+02 2.409137755038e-02 6.901791051003e-05 5.213799178165e+00
3.420000000000e+02 2.570943869331e-02 6.584208567789e-05 5.166941384329e+00
3.422500000000e+02 2.725438116650e-02 6.234423745302e-05 5.119572724242e+00
3.425000000000e+02 2.870781891120e-02 5.855403538119e-05 5.071678577002e+00
3.427500000000e+02 3.005274656477e-02 5.450467219720e-05 5.023245686996e+00
3.430000000000e+02 3.127380714111e-02 5.023252207648e-05 4.974262217078e+00
3.432500000000e+02 3.235753636973e-02 4.577676447981e-05 4.924717817975e+00
3.435000000000e+02 3.329257638146e-02 4.117898762926e-05 4.874603699308e+00
3.437500000000e+02 3.406985612788e-02 3.648272644802e-05 4.823912707930e+00
3.440000000000e+02 3.468273693801e-02 3.173302384338e-05 4.772639418887e+00
3.442500000000e+02 3.512711705005e-02 2.697597102841e-05 4.720780224062e+00
3.445000000000e+02 3.540149435850e-02 2.225822766252e-05 4.668333423193e+00
3.447500000000e+02 3.550698754954e-02 1.762642973127e-05 4.615299321979e+00
3.450000000000e+02 3.544731090664e-02 1.312672771434e-05 4.561680321866e+00
3.452500000000e+02 3.522870575640e-02 8.804249335831e-06 4.507481010946e+00
3.455000000000e+02 3.485982704145e-02 4.702559977837e-06 4.452708245851e+00
3.457500000000e+02 3.435158923616e-02 8.631225741629e-07 4.397371233090e+00
3.460000000000e+02 3.371697073978e-02 -2.675246736028e-06 4.341481596318e+00
3.462500000000e+02 3.297078193959e-02 -5.876894912354e-06 4.285053433986e+00
3.465000000000e+02 3.212940179822e-02 -8.709831412240e-06 4.228103369707e+00
3.467500000000e+02 3.121048560720e-02 -1.114619273077e-05 4.170650585046e+00
3.470000000000e+02 3.023265116097e-02 -1.316267285686e-05 4.112716841236e+00
3.472500000000e+02 2.921514837508e-02 -1.474090885531e-05 4.054326484213e+00
3.475000000000e+02 2.817751969564e-02 -1.586779130258e-05 3.995506437451e+00
3.477500000000e+02 2.713925682490e-02 -1.653571918406e-05 3.936286175534e+00
3.480000000000e+02 2.611946130697e-02 -1.674277791205e-05 3.876697683776e+00
3.482500000000e+02 2.513651530903e-02 -1.649283512323e-05 3.816775400629e+00
3.485000000000e+02 2.420776893869e-02 -1.579554705872e-05 3.756556146373e+00
3.487500000000e+02 2.334925039876e-02 -1.466627657851e-05 3.696079035009e+00
3.490000000000e+02 2.257540441607e-02 -1.312591843441e-05 3.635385372911e+00
3.492500000000e+02 2.189886438329e-02 -1.120063745161e-05 3.574518543586e+00
3.495000000000e+02 2.133026150186e-02 -8.921514879606e-06 3.513523880918e+00
3.497500000000e+02 2.087807512957e-02 -6.324116657824e-06 3.452448530429e+00
3.500000000000e+02 2.054852607517e-02 -3.447989101540e-06 3.391341301125e+00
3.502500000000e+02 2.034551332651e-02 -3.360873929714e-07 3.330252508912e+00
3.505000000000e+02 2.027059593655e-02 2.965843491742e-06 3.269233812940e+00
3.507500000000e+02 2.032301900525e-02 6.409927583773e-06 3.208338046984e+00
3.510000000000e+02 2.049978196731e-02 9.946845197006e-06 3.147619046811e+00
3.512500000000e+02 2.079574860013e-02 1.352652832240e-05 3.087131475819e+00
3.515000000000e+02 2.120379528943e-02 1.709885456697e-05 3.026930650836e+00
3.517500000000e+02 2.171499353348e-02 2.061432951117e-05 2.967072368356e+00
3.520000000000e+02 2.231882380158e-02 2.402472912480e-05 2.907612735783e+00
3.522500000000e+02 2.300341418713e-02 2.728372965149e-05 2.848608005846e+00
3.525000000000e+02 2.375579955597e-02 3.034749687233e-05 2.790114419911e+00
3.527500000000e+02 2.456219434156e-02 3.317517854390e-05 2.732188057095e+00
3.530000000000e+02 2.540827314891e-02 3.572936384219e-05 2.674884695407e+00
3.532500000000e+02 2.627945300144e-02 3.797648480527e-05 2.618259680231e+00
3.535000000000e+02 2.716117041047e-02 3.988714613745e-05 2.562367806880e+00
3.537500000000e+02 2.803914861795e-02 4.143638697793e-05 2.507263210548e+00
3.540000000000e+02 2.889964768750e-02 4.260387611113e-05 2.452999270757e+00
3.542500000000e+02 2.972969502986e-02 4.337403729149e-05 2.399628521615e+00
3.545000000000e+02 3.051728912313e-02 4.373611374384e-05 2.347202575337e+00
3.547500000000e+02 3.125157673512e-02 4.368416565234e-05 2.295772048432e+00
3.550000000000e+02 3.192299696866e-02 4.321700123691e-05 2.245386498737e+00
3.552500000000e+02 3.252339520609e-02 4.233810377186e-05 2.196094361550e+00
3.555000000000e+02 3.304610243222e-02 4.105545526270e-05 2.147942891319e+00
3.557500000000e+02 3.348598157471e-02 3.938132913003e-05 2.100978104349e+00
3.560000000000e+02 3.383944444645e-02 3.733203285389e-05 2.055244716643e+00
3.562500000000e+02 3.410443624359e-02 3.492768314814e-05 2.010786086024e+00
3.565000000000e+02 3.428039662672e-02 3.219190226331e-05 1.967644145071e+00
3.567500000000e+02 3.436819425772e-02 2.915149090929e-05 1.925859337873e+00
3.570000000000e+02 3.437004487890e-02 2.583613905877e-05 1.885470547270e+00
3.572500000000e+02 3.428941073872e-02 2.227809757854e-05 1.846515026429e+00
3.575000000000e+02 3.413089078833e-02 1.851184142734e-05 1.809028322794e+00
3.577500000000e+02 3.390010085840e-02 1.457374588321e-05 1.773044206289e+00
3.580000000000e+02 3.360354982412e-02 1.050176125597e-05 1.738594596328e+00
3.582500000000e+02 3.324851299751e-02 6.335091565002e-06 1.705709493970e+00
3.585000000000e+02 3.284290679883e-02 2.113877872079e-06 1.674416913924e+00
3.587500000000e+02 3.239516378594e-02 -2.121106233405e-06 1.644742828675e+00
3.590000000000e+02 3.191411167554e-02 -6.328771670588e-06 1.616711114324e+00
3.592500000000e+02 3.140885529788e-02 -1.046802265539e-05 1.590343509591e+00
3.595000000000e+02 3.088866254812e-02 -1.449806941958e-05 1.565659585394e+00
3.597500000000e+02 3.036285373461e-02 -1.837874760430e-05 1.542676722539e+00
3.600000000000e+02 2.984069431517e-02 -2.207084805322e-05 1.521410107561e+00
3.602500000000e+02 2.933128955092e-02 -2.553645527836e-05 1.501872736345e+00
3.605000000000e+02 2.884348145265e-02 -2.873930058575e-05 1.484075435037e+00
3.607500000000e+02 2.838574652953e-02 -3.164512525786e-05 1.468026891969e+00
3.610000000000e+02 2.796609478282e-02 -3.422205511583e-05 1.453733703603e+00
3.612500000000e+02 2.759196792024e-02 -3.644097740566e-05 1.441200427971e+00
3.615000000000e+02 2.727013890743e-02 -3.827592254518e-05 1.430429649868e+00
3.617500000000e+02 2.700661231510e-02 -3.970444000054e-05 1.421422052003e+00
3.620000000000e+02 2.680652483334e-02 -4.070795545147e-05 1.414176486248e+00
3.622500000000e+02 2.667404953384e-02 -4.127211006213e-05 1.408690046933e+00
3.625000000000e+02 2.661230422967e-02 -4.138706413165e-05 1.404958138972e+00
3.627500000000e+02 2.662326469888e-02 -4.104775855995e-05 1.402974534046e+00
3.630000000000e+02 2.670768763919e-02 -4.025412216099e-05 1.402731415636e+00
3.632500000000e+02 2.686504394135e-02 -3.901121306235e-05 1.404219404138e+00
3.635000000000e+02 2.709346657904e-02 -3.732929266320e-05 1.407427560963e+00
3.637500000000e+02 2.738971450346e-02 -3.522381700574e-05 1.412343364374e+00
3.640000000000e+02 2.774915770593e-02 -3.271535000798e-05 1.418952659277e+00
3.642500000000e+02 2.816578479050e-02 -2.982938959847e-05 1.427239575674e+00
3.645000000000e+02 2.863223661402e-02 -2.659611154038e-05 1.437186417902e+00
3.647500000000e+02 2.913986768791e-02 -2.305003193714e-05 1.448773523217e+00
3.650000000000e+02 2.967883782820e-02 -1.922959744535e-05 1.461979095595e+00
3.652500000000e+02 3.023823446865e-02 -1.517671095888e-05 1.476779017059e+00
3.655000000000e+02 3.080622637258e-02 -1.093620324574e-05 1.493146641835e+00
3.657500000000e+02 3.137024763476e-02 -6.555264622649e-06 1.511052582335e+00
3.660000000000e+02 3.191721005341e-02 -2.082846820572e-06 1.530464493906e+00
3.662500000000e+02 3.243374176024e-02 2.430947924487e-06 1.551346867577e+00
3.665000000000e+02 3.290644627721e-02 6.935484027609e-06 1.573660841550e+00
3.667500000000e+02 3.332217911119e-02 1.138019775332e-05 1.597364040442e+00
3.670000000000e+02 3.366833276660e-02 1.571519178420e-05 1.622410453114e+00
3.672500000000e+02 3.393312636263e-02 1.989180147144e-05 1.648750357993e+00
3.675000000000e+02 3.410588883408e-02 2.386314088199e-05 1.676330304656e+00
3.677500000000e+02 3.417733116540e-02 2.758461516195e-05 1.705093159085e+00
3.680000000000e+02 3.413979634080e-02 3.101441203893e-05 1.734978217789e+00
3.682500000000e+02 3.398748267021e-02 3.411396157238e-05 1.765921395336e+00
3.685000000000e+02 3.371663090948e-02 3.684837653187e-05 1.797855486501e+00
3.687500000000e+02 3.332567030749e-02 3.918686992194e-05 1.830710502850e+00
3.690000000000e+02 3.281531986393e-02 4.110314714040e-05 1.864414082193e+00
3.692500000000e+02 3.218863898432e-02 4.257578143554e-05 1.898891964880e+00
3.695000000000e+02 3.145102894125e-02 4.358855540690e-05 1.934068532649e+00
3.697500000000e+02 3.061018182001e-02 4.413077851215e-05 1.969867399392e+00
3.700000000000e+02 2.967598134166e-02 4.419755782620e-05 2.006212046992e+00
3.702500000000e+02 2.866035552875e-02 4.379002599983e-05 2.043026492144e+00
3.705000000000e+02 2.757708743038e-02 4.291550504359e-05 2.080235975697e+00
3.707500000000e+02 2.644158689217e-02 4.158760259054e-05 2.117767659270e+00
3.710000000000e+02 2.527062976843e-02 3.982622764717e-05 2.155551317251e+00
3.712500000000e+02 2.408206988641e-02 3.765751483997e-05 2.193520013631e+00
3.715000000000e+02 2.289452910986e-02 3.511364935618e-05 2.231610747074e+00
3.717500000000e+02 2.172707114941e-02 3.223259414742e-05 2.269765057951e+00
3.720000000000e+02 2.059886458328e-02 2.905773788373e-05 2.307929580916e+00
3.722500000000e+02 1.952883851698e-02 2.563738865885e-05 2.346056539423e+00
3.725000000000e+02 1.853533722200e-02 2.202418479302e-05 2.384104167630e+00
3.727500000000e+02 1.763577469023e-02 1.827445590041e-05 2.422037059364e+00
3.730000000000e+02 1.684629556734e-02 1.444746856616e-05 2.459826433603e+00
3.732500000000e+02 1.618144537008e-02 1.060460402447e-05 2.497450315102e+00
3.735000000000e+02 1.565385243049e-02 6.808489501131e-06 2.534893630609e+00
3.737500000000e+02 1.527392898785e-02 3.122083878815e-06 2.572148216228e+00
3.740000000000e+02 1.504959538638e-02 -3.922613265595e-07 2.609212739377e+00
3.742500000000e+02 1.498603138318e-02 -3.673742629717e-06 2.646092541219e+00
3.745000000000e+02 1.508546569299e-02 -6.664045902549e-06 2.682799397021e+00
3.747500000000e+02 1.534700549456e-02 -9.308250418338e-06 2.719351208667e+00
3.750000000000e+02 1.576651912901e-02 -1.155570037925e-05 2.755771626320e+00
3.752500000000e+02 1.633657412213e-02 -1.336080484282e-05 2.792089616380e+00
3.755000000000e+02 1.704644214786e-02 -1.468376830333e-05 2.828338975191e+00
3.757500000000e+02 1.788217437813e-02 -1.549122419539e-05 2.864557802445e+00
3.760000000000e+02 1.882675376353e-02 -1.575676670959e-05 2.900787938928e+00
3.762500000000e+02 1.986032526129e-02 -1.546135725253e-05 2.937074382780e+00
3.765000000000e+02 2.096050706398e-02 -1.459361011921e-05 2.973464685904e+00
3.767500000000e+02 2.210277893858e-02 -1.314993960358e-05 3.010008344156e+00
3.770000000000e+02 2.326094339312e-02 -1.113457778074e-05 3.046756185857e+00
3.772500000000e+02 2.440765113532e-02 -8.559446048356e-06 3.083759770029e+00
3.775000000000e+02 2.551498028533e-02 -5.443902663910e-06 3.121070796010e+00
3.777500000000e+02 2.655505468336e-02 -1.814367414033e-06 3.158740533716e+00
3.780000000000e+02 2.750068563539e-02 2.296161038362e-06 3.196819281013e+00
3.782500000000e+02 2.832601802563e-02 6.848679946519e-06 3.235355849245e+00
3.785000000000e+02 2.900716120816e-02 1.179883286559e-05 3.274397083420e+00
3.787500000000e+02 2.952278580175e-02 1.709761130533e-05 3.313987420238e+00
3.790000000000e+02 2.985466492062e-02 2.269208940339e-05 3.354168484632e+00
3.792500000000e+02 2.998814293202e-02 2.852616999532e-05 3.394978728269e+00
3.795000000000e+02 2.991251450579e-02 3.454133184030e-05 3.436453110466e+00
3.797500000000e+02 2.962130252129e-02 4.067734876381e-05 3.478622821787e+00
3.800000000000e+02 2.911242270095e-02 4.687298283018e-05 3.521515050978e+00
3.802500000000e+02 2.838823128498e-02 5.306663465512e-05 3.565152794438e+00
3.805000000000e+02 2.745545301134e-02 5.919695388057e-05 3.609554708734e+00
3.807500000000e+02 2.632499383572e-02 6.520340225930e-05 3.654735001876e+00
3.810000000000e+02 2.501164279463e-02 7.102678490215e-05 3.700703367336e+00
3.812500000000e+02 2.353367652751e-02 7.660974381177e-05 3.747464953009e+00
3.815000000000e+02 2.191237813392e-02 8.189723326824e-05 3.795020368788e+00
3.817500000000e+02 2.017148826189e-02 8.683698077686e-05 3.843365729555e+00
3.820000000000e+02 1.833660750521e-02 9.137994284769e-05 3.892492727841e+00
3.822500000000e+02 1.643456895009e-02 9.548076846463e-05 3.942388742481e+00
3.825000000000e+02 1.449280275385e-02 9.909827278975e-05 3.993036971224e+00
3.827500000000e+02 1.253871199876e-02 1.021959224876e-04 4.044416596502e+00
3.830000000000e+02 1.059907940275e-02 1.047423353190e-04 4.096502970548e+00
3.832500000000e+02 8.699522255621e-03 1.067117866889e-04 4.149267830697e+00
3.835000000000e+02 6.864009766589e-03 1.080847150303e-04 4.202679529607e+00
3.837500000000e+02 5.114455692506e-03 1.088482099777e-04 4.256703292248e+00
3.840000000000e+02 3.470392984822e-03 1.089964705517e-04 4.311301483581e+00
3.842500000000e+02 1.948737273593e-03 1.085312108216e-04 4.366433899538e+00
3.845000000000e+02 5.636373516578e-04 1.074619897970e-04 4.422058064303e+00
3.847500000000e+02 -6.735868377602e-04 1.058064447474e-04 4.478129547077e+00
3.850000000000e+02 -1.754428482136e-03 1.035904091146e-04 4.534602281336e+00
3.852500000000e+02 -2.673106494735e-03 1.008478918491e-04 4.591428896354e+00
3.855000000000e+02 -3.426418812388e-03 9.762090092327e-05 4.648561053486e+00
3.857500000000e+02 -4.013551653861e-03 9.395910531168e-05 4.705949780694e+00
3.860000000000e+02 -4.435854002331e-03 8.991931649949e-05 4.763545813566e+00
3.862500000000e+02 -4.696597132837e-03 8.556480305102e-05 4.821299927215e+00
3.865000000000e+02 -4.800727842890e-03 8.096443154357e-05 4.879163267176e+00
3.867500000000e+02 -4.754629256065e-03 7.619165013709e-05 4.937087671054e+00
3.870000000000e+02 -4.565902036815e-03 7.132333719637e-05 4.995025977062e+00
3.872500000000e+02 -4.243168251698e-03 6.643852830696e-05 5.052932322025e+00
3.875000000000e+02 -3.795910215754e-03 6.161706263896e-05 5.110762420047e+00
3.877500000000e+02 -3.234340050931e-03 5.693816892144e-05 5.168473824848e+00
3.880000000000e+02 -2.569306383835e-03 5.247903835173e-05 5.226026168541e+00
3.882500000000e+02 -1.812230287391e-03 4.831340024330e-05 5.283381378894e+00
3.885000000000e+02 -9.750689575259e-04 4.451018687665e-05 5.340503871024e+00
3.887500000000e+02 -7.029871373904e-05 4.113227211472e-05 5.397360711750e+00
3.890000000000e+02 8.890885631311e-04 3.823530620881e-05 5.453921757867e+00
3.892500000000e+02 1.889587486277e-03 3.586669769917e-05 5.510159763591e+00
3.895000000000e+02 2.917185618905e-03 3.406489735533e-05 5.566050460923e+00
3.897500000000e+02 3.957384892848e-03 3.285872386552e-05 5.621572609463e+00
3.900000000000e+02 4.995244711843e-03 3.226699469200e-05 5.676708014999e+00
3.902500000000e+02 6.015453074204e-03 3.229824213075e-05 5.731441522182e+00
3.905000000000e+02 7.002430986297e-03 3.295082961535e-05 5.785760975573e+00
3.907500000000e+02 7.940472137698e-03 3.421317452412e-05 5.839657151567e+00
3.910000000000e+02 8.813918623470e-03 3.606416417529e-05 5.893123666973e+00
3.912500000000e+02 9.607370516029e-03 3.847379376701e-05 5.946156857316e+00
3.915000000000e+02 1.030592502470e-02 4.140392231286e-05 5.998755632892e+00
3.917500000000e+02 1.089543881966e-02 4.480917218364e-05 6.050921308063e+00
3.920000000000e+02 1.136280656119e-02 4.863792919513e-05 6.102657414624e+00
3.922500000000e+02 1.169624514654e-02 5.283342020068e-05 6.153969490629e+00
3.925000000000e+02 1.188557411322e-02 5.733483354017e-05 6.204864851546e+00
3.927500000000e+02 1.192248203131e-02 6.207844956330e-05 6.255352351440e+00
3.930000000000e+02 1.180076727662e-02 6.699876328409e-05 6.305442126259e+00
3.932500000000e+02 1.151654387421e-02 7.202956072624e-05 6.355145327070e+00
3.935000000000e+02 1.106840364209e-02 7.710496126170e-05 6.404473850833e+00
3.937500000000e+02 1.045752664291e-02 8.216038291581e-05 6.453440061091e+00
3.940000000000e+02 9.687734764984e-03 8.713338189892e-05 6.502056510040e+00
3.942500000000e+02 8.765484772748e-03 9.196442396014e-05 6.550335657586e+00
3.945000000000e+02 7.699798897281e-03 9.659755183103e-05 6.598289600578e+00
3.947500000000e+02 6.502134115469e-03 1.009809498535e-04 6.645929801721e+00
3.950000000000e+02 5.186192509110e-03 1.050674040836e-04 6.693266830658e+00
3.952500000000e+02 3.767677991372e-03 1.088146588629e-04 6.740310113267e+00
3.955000000000e+02 2.264004625185e-03 1.121857275909e-04 6.787067699336e+00
3.957500000000e+02 6.939660537623e-04 1.151490703983e-04 6.833546041483e+00
3.960000000000e+02 -9.226253486406e-04 1.176787193780e-04 6.879749791655e+00
3.962500000000e+02 -2.565321393019e-03 1.197543649786e-04 6.925681622478e+00
3.965000000000e+02 -4.213429340614e-03 1.213613554745e-04 6.971342062839e+00
3.967500000000e+02 -5.846406016044e-03 1.224906870662e-04 7.016729363845e+00
3.970000000000e+02 -7.444239571707e-03 1.231389503946e-04 7.061839382411e+00
3.972500000000e+02 -8.987815325391e-03 1.233082236667e-04 7.106665496522e+00
3.975000000000e+02 -1.045925293129e-02 1.230059417027e-04 7.151198542998e+00
3.977500000000e+02 -1.184220936741e-02 1.222447441144e-04 7.195426782590e+00
3.980000000000e+02 -1.312214434560e-02 1.210423184854e-04 7.239335895805e+00
3.982500000000e+02 -1.428653776908e-02 1.194211668624e-04 7.282909001562e+00
3.985000000000e+02 -1.532506347094e-02 1.174083545490e-04 7.326126707671e+00
3.987500000000e+02 -1.622970942898e-02 1.150352287728e-04 7.368967184127e+00
3.990000000000e+02 -1.699485183969e-02 1.123370978294e-04 7.411406265901e+00
3.992500000000e+02 -1.761727557181e-02 1.093528571585e-04 7.453417577547e+00
3.995000000000e+02 -1.809615064484e-02 1.061245748249e-04 7.494972683919e+00
3.997500000000e+02 -1.843296101648e-02 1.026970210509e-04 7.536041261109e+00
4.000000000000e+02 -1.863139172879e-02 9.911715518451e-05 7.576591287457e+00
4.002500000000e+02 -1.869718144191e-02 9.543355710015e-05 7.616589253683e+00
4.005000000000e+02 -1.863794032412e-02 9.169581799304e-05 7.656000387379e+00
4.007500000000e+02 -1.846294134013e-02 8.795390274738e-05 7.694788890856e+00
4.010000000000e+02 -1.818289323023e-02 8.425747834387e-05 7.732918190318e+00
4.012500000000e+02 -1.780969489155e-02 8.065522421810e-05 7.770351192019e+00
4.015000000000e+02 -1.735618450329e-02 7.719415487498e-05 7.807050543945e+00
4.017500000000e+02 -1.683588226058e-02 7.391891236855e-05 7.842978900199e+00
4.020000000000e+02 -1.626273879413e-02 7.087108671336e-05 7.878099184282e+00
4.022500000000e+02 -1.565088831468e-02 6.808873791883e-05 7.912374850353e+00
4.025000000000e+02 -1.501441625349e-02 6.560570583206e-05 7.945770138022e+00
4.027500000000e+02 -1.436714193692e-02 6.345112163672e-05 7.978250320035e+00
4.030000000000e+02 -1.372242141507e-02 6.164899913871e-05 8.009781939461e+00
4.032500000000e+02 -1.309297349033e-02 6.021793462813e-05 8.040333032982e+00
4.035000000000e+02 -1.249072908902e-02 5.917091475632e-05 8.069873339967e+00
4.037500000000e+02 -1.192670628334e-02 5.851505608007e-05 8.098374493437e+00
4.040000000000e+02 -1.141091054523e-02 5.825172465823e-05 8.125810192073e+00
4.042500000000e+02 -1.095226027952e-02 5.837663105332e-05 8.152156349710e+00
4.045000000000e+02 -1.055853553240e-02 5.888002365928e-05 8.177391223003e+00
4.047500000000e+02 -1.023634877729e-02 5.974700082775e-05 8.201495511907e+00
4.050000000000e+02 -9.991135070889e-03 6.095791750887e-05 8.224452434775e+00
4.052500000000e+02 -9.827159098115e-03 6.248887075591e-05 8.246247775143e+00
4.055000000000e+02 -9.747536426912e-03 6.431224913622e-05 8.266869898178e+00
4.057500000000e+02 -9.754266033693e-03 6.639733807146e-05 8.286309738271e+00
4.060000000000e+02 -9.848271521759e-03 6.871095858627e-05 8.304560755169e+00
4.062500000000e+02 -1.002944840165e-02 7.121812863953e-05 8.321618860265e+00
4.065000000000e+02 -1.029671553066e-02 7.388272294845e-05 8.337482311025e+00
4.067500000000e+02 -1.064806879853e-02 7.666812451823e-05 8.352151577228e+00
4.070000000000e+02 -1.108063594094e-02 7.953784768328e-05 8.365629178338e+00
4.072500000000e+02 -1.159073180507e-02 8.245612284724e-05 8.377919494282e+00
4.075000000000e+02 -1.217391354886e-02 8.538843637815e-05 8.389028553165e+00
4.077500000000e+02 -1.282503655619e-02 8.830200531618e-05 8.398963796333e+00
4.080000000000e+02 -1.353831093476e-02 9.116617618316e-05 8.407733827574e+00
4.082500000000e+02 -1.430735963669e-02 9.395277103993e-05 8.415348149028e+00
4.085000000000e+02 -1.512527981609e-02 9.663635307225e-05 8.421816886698e+00
4.087500000000e+02 -1.598470745561e-02 9.919442533629e-05 8.427150513882e+00
4.090000000000e+02 -1.687788669281e-02 1.016075727892e-04 8.431359576281e+00
4.092500000000e+02 -1.779674547641e-02 1.038595169984e-04 8.434454422142e+00
4.095000000000e+02 -1.873297675165e-02 1.059371113853e-04 8.436444947383e+00
4.097500000000e+02 -1.967812651678e-02 1.078302823713e-04 8.437340357652e+00
4.100000000000e+02 -2.062368801021e-02 1.095319194286e-04 8.437148954320e+00
4.102500000000e+02 -2.156120093441e-02 1.110377182912e-04 8.435877950074e+00
4.105000000000e+02 -2.248235552916e-02 1.123459869636e-04 8.433533315915e+00
4.107500000000e+02 -2.337909819465e-02 1.134574168797e-04 8.430119667368e+00
4.110000000000e+02 -2.424373719416e-02 1.143748274901e-04 8.425640191201e+00
4.112500000000e+02 -2.506904693075e-02 1.151028927313e-04 8.420096613054e+00
4.115000000000e+02 -2.584836611069e-02 1.156478535623e-04 8.413489212224e+00
4.117500000000e+02 -2.657568993369e-02 1.160172255227e-04 8.405816877809e+00
4.120000000000e+02 -2.724575192425e-02 1.162195020688e-04 8.397077210203e+00
4.122500000000e+02 -2.785409410387e-02 1.162638590693e-04 8.387266663971e+00
4.125000000000e+02 -2.839712516464e-02 1.161599145239e-04 8.376380726731e+00
4.127500000000e+02 -2.887216293669e-02 1.159174902043e-04 8.364414134939e+00
4.130000000000e+02 -2.927746374065e-02 1.155463563237e-04 8.351361115056e+00
4.132500000000e+02 -2.961223522372e-02 1.150560346426e-04 8.337215651002e+00
4.135000000000e+02 -2.987663633203e-02 1.144556615720e-04 8.321971764674e+00
4.137500000000e+02 -3.007176187974e-02 1.137538878172e-04 8.305623809348e+00
4.140000000000e+02 -3.019961566600e-02 1.129587781302e-04 8.288166762586e+00
4.142500000000e+02 -3.026307043693e-02 1.120777957159e-04 8.269596517755e+00
4.145000000000e+02 -3.026581860794e-02 1.111178290521e-04 8.249910161715e+00
4.147500000000e+02 -3.021231291344e-02 1.100852865414e-04 8.229106236969e+00
4.150000000000e+02 -3.010769924721e-02 1.089862107346e-04 8.207184980517e+00
4.152500000000e+02 -2.995774368265e-02 1.078264294959e-04 8.184148533649e+00
4.155000000000e+02 -2.976875370673e-02 1.066117449861e-04 8.160001121169e+00
4.157500000000e+02 -2.954749573818e-02 1.053481501957e-04 8.134749195667e+00
4.160000000000e+02 -2.930111068366e-02 1.040420624470e-04 8.108401543708e+00
4.162500000000e+02 -2.903702738509e-02 1.027005623034e-04 8.080969355962e+00
4.165000000000e+02 -2.876287663460e-02 1.013316289032e-04 8.052466257241e+00
4.167500000000e+02 -2.848640511547e-02 9.994435306254e-05 8.022908301248e+00
4.170000000000e+02 -2.821539151461e-02 9.854907732179e-05 7.992313927496e+00
4.172500000000e+02 -2.795756377354e-02 9.715768282564e-05 7.960703886856e+00
4.175000000000e+02 -2.772051937164e-02 9.578364848839e-05 7.928101134197e+00
4.177500000000e+02 -2.751164783761e-02 9.444204447415e-05 7.894530695023e+00
4.180000000000e+02 -2.733805595136e-02 9.314955324302e-05 7.860019508611e+00
4.182500000000e+02 -2.720649607852e-02 9.192437733810e-05 7.824596249390e+00
4.185000000000e+02 -2.712329689108e-02 9.078614174396e-05 7.788291134278e+00
4.187500000000e+02 -2.709429714098e-02 8.975554009372e-05 7.751135716706e+00
4.190000000000e+02 -2.712478262550e-02 8.885413881765e-05 7.713162674504e+00
4.192500000000e+02 -2.721942632705e-02 8.810404205356e-05 7.674405590699e+00
4.195000000000e+02 -2.738223171451e-02 8.752747077487e-05 7.634898738630e+00
4.197500000000e+02 -2.761648034065e-02 8.714630617448e-05 7.594676864761e+00
4.200000000000e+02 -2.792468384192e-02 8.698159623544e-05 7.553774979755e+00
4.202500000000e+02 -2.830854116383e-02 8.705306311596e-05 7.512228157899e+00
4.205000000000e+02 -2.876890186212e-02 8.737859050575e-05 7.470071342147e+00
4.207500000000e+02 -2.930573611075e-02 8.797373982244e-05 7.427339164612e+00
4.210000000000e+02 -2.991811224456e-02 8.885124217561e-05 7.384065776077e+00
4.212500000000e+02 -3.060418264443e-02 9.002054344698e-05 7.340284691119e+00
4.215000000000e+02 -3.136117875206e-02 9.148744494505e-05 7.296028640973e+00
4.217500000000e+02 -3.218541597208e-02 9.325379365627e-05 7.251329443120e+00
4.220000000000e+02 -3.307230893414e-02 9.531722149264e-05 7.206217880700e+00
4.222500000000e+02 -3.401639774972e-02 9.767097180102e-05 7.160723592188e+00
4.225000000000e+02 -3.501138564395e-02 1.003038234721e-04 7.114874973677e+00
4.227500000000e+02 -3.605018864066e-02 1.032000685409e-04 7.068699084780e+00
4.230000000000e+02 -3.712499745133e-02 1.063395891046e-04 7.022221566246e+00
4.232500000000e+02 -3.822735158803e-02 1.096980481424e-04 6.975466564286e+00
4.235000000000e+02 -3.934822644569e-02 1.132471340795e-04 6.928456656050e+00
4.237500000000e+02 -4.047813224569e-02 1.169548699863e-04 6.881212784814e+00
4.240000000000e+02 -4.160722505746e-02 1.207859832351e-04 6.833754196833e+00
4.242500000000e+02 -4.272542819739e-02 1.247023654569e-04 6.786098385109e+00
4.245000000000e+02 -4.382256419333e-02 1.286635240961e-04 6.738261033191e+00
4.247500000000e+02 -4.488849411310e-02 1.326270930171e-04 6.690255967298e+00
4.250000000000e+02 -4.591326349928e-02 1.365493465486e-04 6.642095111723e+00
4.252500000000e+02 -4.688725215316e-02 1.403858277307e-04 6.593788449577e+00
4.255000000000e+02 -4.780132422362e-02 1.440918636756e-04 6.545343991882e+00
4.257500000000e+02 -4.864697783305e-02 1.476231234239e-04 6.496767750352e+00
4.260000000000e+02 -4.941648795996e-02 1.509362225962e-04 6.448063722400e+00
4.262500000000e+02 -5.010304033779e-02 1.539892216945e-04 6.399233886079e+00
4.265000000000e+02 -5.070085479507e-02 1.567421821365e-04 6.350278204189e+00
4.267500000000e+02 -5.120529021425e-02 1.591577517077e-04 6.301194645579e+00
4.270000000000e+02 -5.161293383286e-02 1.612017115682e-04 6.251979217318e+00
4.272500000000e+02 -5.192166562131e-02 1.628434488689e-04 6.202626016414e+00
4.275000000000e+02 -5.213070201409e-02 1.640564554154e-04 6.153127296444e+00
4.277500000000e+02 -5.224061236142e-02 1.648187982029e-04 6.103473554600e+00
4.280000000000e+02 -5.225330954468e-02 1.651135572069e-04 6.053653638199e+00
4.282500000000e+02 -5.217201723557e-02 1.649292378714e-04 6.003654871653e+00
4.285000000000e+02 -5.200120979288e-02 1.642601212327e-04 5.953463205756e+00
4.287500000000e+02 -5.174653300784e-02 1.631065146578e-04 5.903063388923e+00
4.290000000000e+02 -5.141470242695e-02 1.614750266543e-04 5.852439160583e+00
4.292500000000e+02 -5.101338885852e-02 1.593787116666e-04 5.801573467522e+00
4.295000000000e+02 -5.055108941856e-02 1.568371122219e-04 5.750448700704e+00
4.297500000000e+02 -5.003699354906e-02 1.538762127507e-04 5.699046954237e+00
4.300000000000e+02 -4.948084302005e-02 1.505282795900e-04 5.647350300900e+00
4.302500000000e+02 -4.889279437185e-02 1.468315914520e-04 5.595341087121e+00
4.305000000000e+02 -4.828328336854e-02 1.428300490391e-04 5.543002240126e+00
4.307500000000e+02 -4.766289543189e-02 1.385726687128e-04 5.490317585616e+00
4.310000000000e+02 -4.704224433193e-02 1.341129673094e-04 5.437272174827e+00
4.312500000000e+02 -4.643185801614e-02 1.295082419862e-04 5.383852612286e+00
4.315000000000e+02 -4.584207261222e-02 1.248187619751e-04 5.330047381918e+00
4.317500000000e+02 -4.528293439327e-02 1.201068866750e-04 5.275847169237e+00
4.320000000000e+02 -4.476410657107e-02 1.154361297911e-04 5.221245168291e+00
4.322500000000e+02 -4.429478130941e-02 1.108701902687e-04 5.166237376334e+00
4.325000000000e+02 -4.388359360580e-02 1.064719577871e-04 5.110822862328e+00
4.327500000000e+02 -4.353853667987e-02 1.023025400374e-04 5.055004013364e+00
4.330000000000e+02 -4.326687713705e-02 9.842031605142e-05 4.998786746044e+00
4.332500000000e+02 -4.307506971932e-02 9.488002869484e-05 4.942180683694e+00
4.335000000000e+02 -4.296867207858e-02 9.173193881079e-05 4.885199290857e+00
4.337500000000e+02 -4.295226031845e-02 8.902104671538e-05 4.827859966994e+00
4.340000000000e+02 -4.302934760884e-02 8.678639965745e-05 4.770184089921e+00
4.342500000000e+02 -4.320230879486e-02 8.506047021781e-05 4.712197008694e+00
4.345000000000e+02 -4.347231311701e-02 8.386870721666e-05 4.653927988497e+00
4.347500000000e+02 -4.383926988287e-02 8.322906068917e-05 4.595410099449e+00
4.350000000000e+02 -4.430179047639e-02 8.315165840597e-05 4.536680053361e+00
4.352500000000e+02 -4.485716898260e-02 8.363858183738e-05 4.477777992727e+00
4.355000000000e+02 -4.550138614391e-02 8.468375916934e-05 4.418747227309e+00
4.357500000000e+02 -4.622913808524e-02 8.627289400256e-05 4.359633926150e+00
4.360000000000e+02 -4.703389052503e-02 8.838356936328e-05 4.300486770966e+00
4.362500000000e+02 -4.790796027898e-02 9.098544016706e-05 4.241356570870e+00
4.365000000000e+02 -4.884262193561e-02 9.404052260811e-05 4.182295849540e+00
4.367500000000e+02 -4.982823848456e-02 9.750360597677e-05 4.123358409581e+00
4.370000000000e+02 -5.085441287950e-02 1.013227872277e-04 4.064598882040e+00
4.372500000000e+02 -5.191015672871e-02 1.054401295037e-04 4.006072268939e+00
4.375000000000e+02 -5.298407171867e-02 1.097924420762e-04 3.947833486292e+00
4.377500000000e+02 -5.406453911511e-02 1.143121758934e-04 3.889936915891e+00
4.380000000000e+02 -5.513991260406e-02 1.189284325658e-04 3.832435972276e+00
4.382500000000e+02 -5.619870988897e-02 1.235680660999e-04 3.775382692141e+00
4.385000000000e+02 -5.722979870789e-02 1.281568614452e-04 3.718827352285e+00
4.387500000000e+02 -5.822257508286e-02 1.326207673369e-04 3.662818119849e+00
4.390000000000e+02 -5.916712987543e-02 1.368871553824e-04 3.607400740732e+00
4.392500000000e+02 -6.005440315210e-02 1.408860761585e-04 3.552618267955e+00
4.395000000000e+02 -6.087632506015e-02 1.445514830604e-04 3.498510832212e+00
4.397500000000e+02 -6.162594205705e-02 1.478223901641e-04 3.445115456719e+00
4.400000000000e+02 -6.229753002724e-02 1.506439392550e-04 3.392465914043e+00
4.402500000000e+02 -6.288669148755e-02 1.529683475224e-04 3.340592627323e+00
4.405000000000e+02 -6.339043784200e-02 1.547557160297e-04 3.289522612274e+00
4.407500000000e+02 -6.380725481948e-02 1.559746872182e-04 3.239279458811e+00
4.410000000000e+02 -6.413714822685e-02 1.566029334851e-04 3.189883350818e+00
4.412500000000e+02 -6.438167042307e-02 1.566274846375e-04 3.141351118307e+00
4.415000000000e+02 -6.454391975887e-02 1.560448802168e-04 3.093696324019e+00
4.417500000000e+02 -6.462851556805e-02 1.548611704111e-04 3.046929375315e+00
4.420000000000e+02 -6.464154050305e-02 1.530917718822e-04 3.001057663248e+00
4.422500000000e+02 -6.459044894395e-02 1.507611735030e-04 2.956085723569e+00
4.425000000000e+02 -6.448394209003e-02 1.479025309477e-04 2.912015413328e+00
4.427500000000e+02 -6.433180163736e-02 1.445571411467e-04 2.868846106361e+00
4.430000000000e+02 -6.414469019074e-02 1.407738286965e-04 2.826574895056e+00
4.432500000000e+02 -6.393391304739e-02 1.366082293535e-04 2.785196802198e+00
4.435000000000e+02 -6.371114781553e-02 1.321219862160e-04 2.744704995289e+00
4.437500000000e+02 -6.348815039714e-02 1.273818647049e-04 2.705090996299e+00
4.440000000000e+02 -6.327643853862e-02 1.224587678217e-04 2.666344889531e+00
4.442500000000e+02 -6.308697084618e-02 1.174266742914e-04 2.628455514953e+00
4.445000000000e+02 -6.292982500572e-02 1.123614769252e-04 2.591410650997e+00
4.447500000000e+02 -6.281389462903e-02 1.073397491010e-04 2.555197176576e+00
4.450000000000e+02 -6.274661117447e-02 1.024374379792e-04 2.519801216259e+00
4.452500000000e+02 -6.273370753775e-02 9.772849812292e-05 2.485208261212e+00
4.455000000000e+02 -6.277903040103e-02 9.328351201410e-05 2.451403271337e+00
4.457500000000e+02 -6.288441116921e-02 8.916835269890e-05 2.418370756833e+00
4.460000000000e+02 -6.304960034658e-02 8.544281674230e-05 2.386094843728e+00
4.462500000000e+02 -6.327226744115e-02 8.215940708445e-05 2.354559328245e+00
4.465000000000e+02 -6.354806560368e-02 7.936226106658e-05 2.323747724069e+00
4.467500000000e+02 -6.387075660635e-02 7.708621201502e-05 2.293643311299e+00
4.470000000000e+02 -6.423238925689e-02 7.535610708520e-05 2.264229192840e+00
4.472500000000e+02 -6.462352349316e-02 7.418636749407e-05 2.235488364187e+00
4.475000000000e+02 -6.503349033186e-02 7.358079161310e-05 2.207403802034e+00
4.477500000000e+02 -6.545067653690e-02 7.353261780660e-05 2.179958580116e+00
4.480000000000e+02 -6.586282654911e-02 7.402484786559e-05 2.153136010208e+00
4.482500000000e+02 -6.625735219329e-02 7.503080286830e-05 2.126919811955e+00
4.485000000000e+02 -6.662164240086e-02 7.651487529201e-05 2.101294314379e+00
4.487500000000e+02 -6.694336921081e-02 7.843345082270e-05 2.076244681432e+00
4.490000000000e+02 -6.721078502438e-02 8.073595514335e-05 2.051757161241e+00
4.492500000000e+02 -6.741300802627e-02 8.336597092073e-05 2.027819356666e+00
4.495000000000e+02 -6.754029448556e-02 8.626241056012e-05 2.004420507099e+00
4.497500000000e+02 -6.758429442917e-02 8.936069853843e-05 1.981551777963e+00
4.500000000000e+02 -6.753828678762e-02 9.259392786154e-05 1.959206554619e+00
4.502500000000e+02 -6.739738958189e-02 9.589399006299e-05 1.937380727773e+00
4.505000000000e+02 -6.715873820671e-02 9.919265549060e-05 1.916072972535e+00
4.507500000000e+02 -6.682162456292e-02 1.024226074077e-04 1.895285009002e+00
4.510000000000e+02 -6.638758846171e-02 1.055184257765e-04 1.875021841757e+00
4.512500000000e+02 -6.586045317462e-02 1.084175276577e-04 1.855291975100e+00
4.515000000000e+02 -6.524629712274e-02 1.110610689680e-04 1.836107594119e+00
4.517500000000e+02 -6.455335635200e-02 1.133948109655e-04 1.817484709982e+00
4.520000000000e+02 -6.379185445511e-02 1.153699493728e-04 1.799443260892e+00
4.522500000000e+02 -6.297376179845e-02 1.169439017718e-04 1.782007166601e+00
4.525000000000e+02 -6.211248789189e-02 1.180810394807e-04 1.765204326001e+00
4.527500000000e+02 -6.122251735611e-02 1.187533468384e-04 1.749066555902e+00
4.530000000000e+02 -6.031900217275e-02 1.189409835669e-04 1.733629463718e+00
4.532500000000e+02 -5.941732871399e-02 1.186327317881e-04 1.718932253612e+00
4.535000000000e+02 -5.853267721108e-02 1.178262982748e-04 1.705017460617e+00
4.537500000000e+02 -5.767959502158e-02 1.165284555258e-04 1.691930615127e+00
4.540000000000e+02 -5.687160494703e-02 1.147550095815e-04 1.679719842010e+00
4.542500000000e+02 -5.612086524186e-02 1.125305842540e-04 1.668435397109e+00
4.545000000000e+02 -5.543789775314e-02 1.098882244679e-04 1.658129151440e+00
4.547500000000e+02 -5.483139636837e-02 1.068688344505e-04 1.648854034759e+00
4.550000000000e+02 -5.430812021588e-02 1.035204610818e-04 1.640663449200e+00
4.552500000000e+02 -5.387287423561e-02 9.989745288100e-05 1.633610669053e+00
4.555000000000e+02 -5.352857172892e-02 9.605951737152e-05 1.627748240254e+00
4.557500000000e+02 -5.327637075097e-02 9.207071025705e-05 1.623127394692e+00
4.560000000000e+02 -5.311586927261e-02 8.799837791074e-05 1.619797490951e+00
4.562500000000e+02 -5.304534329886e-02 8.391207575276e-05 1.617805493062e+00
4.565000000000e+02 -5.306200966461e-02 7.988248159002e-05 1.617195495168e+00
4.567500000000e+02 -5.316229383187e-02 7.598030942321e-05 1.618008297160e+00
4.570000000000e+02 -5.334208605526e-02 7.227523051462e-05 1.620281033873e+00
4.572500000000e+02 -5.359696990804e-02 6.883480012976e-05 1.624046858056e+00
4.575000000000e+02 -5.392241160976e-02 6.572339032584e-05 1.629334674813e+00
4.577500000000e+02 -5.431390201788e-02 6.300113248922e-05 1.636168925348e+00
4.580000000000e+02 -5.476704700077e-02 6.072287263320e-05 1.644569415740e+00
4.582500000000e+02 -5.527760634552e-02 5.893715792377e-05 1.654551189231e+00
4.585000000000e+02 -5.584148341467e-02 5.768527363989e-05 1.666124438808e+00
4.587500000000e+02 -5.645467209210e-02 5.700036548767e-05 1.679294461556e+00
4.590000000000e+02 -5.711316756319e-02 5.690667957456e-05 1.694061654160e+00
4.592500000000e+02 -5.781285125617e-02 5.741896389996e-05 1.710421554336e+00
4.595000000000e+02 -5.854935848898e-02 5.854206428405e-05 1.728364929401e+00
4.597500000000e+02 -5.931794050646e-02 6.027075070270e-05 1.747877918141e+00
4.600000000000e+02 -6.011332961498e-02 6.258978927187e-05 1.768942226550e+00
4.602500000000e+02 -6.092961833689e-02 6.547427073178e-05 1.791535381170e+00
4.605000000000e+02 -6.176016116220e-02 6.889018396758e-05 1.815631038928e+00
4.607500000000e+02 -6.259750690402e-02 7.279520659109e-05 1.841199349322e+00
4.610000000000e+02 -6.343337042836e-02 7.713967617007e-05 1.868207366021e+00
4.612500000000e+02 -6.425864898615e-02 8.186769405574e-05 1.896619496254e+00
4.615000000000e+02 -6.506348871461e-02 8.691830659188e-05 1.926397981158e+00
4.617500000000e+02 -6.583740216259e-02 9.222670711889e-05 1.957503391382e+00
4.620000000000e+02 -6.656943666956e-02 9.772541487363e-05 1.989895129204e+00
4.622500000000e+02 -6.724838927814e-02 1.033453864953e-04 2.023531920410e+00
4.625000000000e+02 -6.786306217327e-02 1.090170349098e-04 2.058372288732e+00
4.627500000000e+02 -6.840254883442e-02 1.146711398611e-04 2.094374998548e+00
4.630000000000e+02 -6.885653874737e-02 1.202396501058e-04 2.131499461677e+00
4.632500000000e+02 -6.921562548069e-02 1.256563877488e-04 2.169706101506e+00
4.635000000000e+02 -6.947160143597e-02 1.308576629602e-04 2.208956669773e+00
4.637500000000e+02 -6.961772145667e-02 1.357828777969e-04 2.249214517544e+00
4.640000000000e+02 -6.964891804514e-02 1.403750753390e-04 2.290444819413e+00
4.642500000000e+02 -6.956195335818e-02 1.445814483457e-04 2.332614750603e+00
4.645000000000e+02 -6.935549591570e-02 1.483538896129e-04 2.375693621990e+00
4.647500000000e+02 -6.903011522776e-02 1.516495462844e-04 2.419652973557e+00
4.650000000000e+02 -6.858819362570e-02 1.544313669010e-04 2.464466625845e+00
4.652500000000e+02 -6.803375883324e-02 1.566686339441e-04 2.510110695502e+00
4.655000000000e+02 -6.737224923526e-02 1.583374767992e-04 2.556563569099e+00
4.657500000000e+02 -6.661022567047e-02 1.594213171676e-04 2.603805842187e+00
4.660000000000e+02 -6.575505116749e-02 1.599112216814e-04 2.651820216555e+00
4.662500000000e+02 -6.481455914355e-02 1.598061318871e-04 2.700591361450e+00
4.665000000000e+02 -6.379673377405e-02 1.591129468714e-04 2.750105737090e+00
4.667500000000e+02 -6.270942536865e-02 1.578464361252e-04 2.800351379326e+00
4.670000000000e+02 -6.156011787053e-02 1.560289637078e-04 2.851317652700e+00
4.672500000000e+02 -6.035576336213e-02 1.536900287593e-04 2.902994972141e+00
4.675000000000e+02 -5.910269101835e-02 1.508656059093e-04 2.955374499161e+00
4.677500000000e+02 -5.780659161873e-02 1.475972956372e-04 3.008447820992e+00
4.680000000000e+02 -5.647257435161e-02 1.439313811360e-04 3.062206615450e+00
4.682500000000e+02 -5.510528459688e-02 1.399177476372e-04 3.116642315709e+00
4.685000000000e+02 -5.370906900885e-02 1.356087300686e-04 3.171745781148e+00
4.687500000000e+02 -5.228817029822e-02 1.310579522921e-04 3.227506979541e+00
4.690000000000e+02 -5.084693106504e-02 1.263192034699e-04 3.283914696957e+00
4.692500000000e+02 -4.938998789181e-02 1.214454077417e-04 3.340956272331e+00
4.695000000000e+02 -4.792243626076e-02 1.164877300403e-04 3.398617370587e+00
4.697500000000e+02 -4.644995092887e-02 1.114948578357e-04 3.456881794887e+00
4.700000000000e+02 -4.497884946977e-02 1.065124845181e-04 3.515731337023e+00
4.702500000000e+02 -4.351609226354e-02 1.015830035749e-04 3.575145672789e+00
4.705000000000e+02 -4.206921717834e-02 9.674540984073e-05 3.635102295984e+00
4.707500000000e+02 -4.064621318329e-02 9.203537825342e-05 3.695576492406e+00
4.710000000000e+02 -3.925534115660e-02 8.748549527823e-05 3.756541345198e+00
4.712500000000e+02 -3.790491589310e-02 8.312559374293e-05 3.817967773720e+00
4.715000000000e+02 -3.660306509116e-02 7.898313535309e-05 3.879824598436e+00
4.717500000000e+02 -3.535748229103e-02 7.508358874367e-05 3.942078624942e+00
4.720000000000e+02 -3.417519313955e-02 7.145075226175e-05 4.004694750861e+00
4.722500000000e+02 -3.306234980413e-02 6.810700181722e-05 4.067636083869e+00
4.725000000000e+02 -3.202406924710e-02 6.507341577419e-05 4.130864075929e+00
4.727500000000e+02 -3.106432537335e-02 6.236973190979e-05 4.194338669427e+00
4.730000000000e+02 -3.018590007714e-02 6.001418727239e-05 4.258018452776e+00
4.732500000000e+02 -2.939039606114e-02 5.802324535140e-05 4.321860830753e+00
4.735000000000e+02 -2.867830545559e-02 5.641121661509e-05 4.385822204925e+00
4.737500000000e+02 -2.804912643750e-02 5.518982354058e-05 4.449858167230e+00
4.740000000000e+02 -2.750151735439e-02 5.436775312370e-05 4.513923707461e+00
4.742500000000e+02 -2.703347224279e-02 5.395022958929e-05 4.577973431896e+00
4.745000000000e+02 -2.664250583032e-02 5.393865462708e-05 4.641961794929e+00
4.747500000000e+02 -2.632583075463e-02 5.433036057098e-05 4.705843340002e+00
4.750000000000e+02 -2.608051625564e-02 5.511847360423e-05 4.769572948669e+00
4.752500000000e+02 -2.590361667244e-02 5.629191625942e-05 4.833106093414e+00
4.755000000000e+02 -2.579226102154e-02 5.783555742411e-05 4.896399091446e+00
4.757500000000e+02 -2.574370080593e-02 5.973049706795e-05 4.959409353931e+00
4.760000000000e+02 -2.575531414581e-02 6.195446515567e-05 5.022095625891e+00
4.762500000000e+02 -2.582456783703e-02 6.448230609316e-05 5.084418214057e+00
4.765000000000e+02 -2.594894489971e-02 6.728652341387e-05 5.146339194352e+00
4.767500000000e+02 -2.612584314709e-02 7.033784059227e-05 5.207822600496e+00
4.770000000000e+02 -2.635245699580e-02 7.360575169701e-05 5.268834584419e+00
4.772500000000e+02 -2.662565113705e-02 7.705902349936e-05 5.329343553222e+00
4.775000000000e+02 -2.694183904168e-02 8.066612847077e-05 5.389320273890e+00
4.777500000000e+02 -2.729687480439e-02 8.439558673198e-05 5.448737953533e+00
4.780000000000e+02 -2.768596864426e-02 8.821621665359e-05 5.507572289199e+00
4.782500000000e+02 -2.810363252159e-02 9.209728817788e-05 5.565801491635e+00
4.785000000000e+02 -2.854366046927e-02 9.600851034661e-05 5.623406288275e+00
4.787500000000e+02 -2.899914663306e-02 9.992007248086e-05 5.680369902395e+00
4.790000000000e+02 -2.946254045659e-02 1.038025739061e-04 5.736678016432e+00
4.792500000000e+02 -2.992573694142e-02 1.076268872415e-04 5.792318719148e+00
4.795000000000e+02 -3.038019723335e-02 1.113640585772e-04 5.847282445206e+00
4.797500000000e+02 -3.081709391249e-02 1.149852154262e-04 5.901561903169e+00
4.800000000000e+02 -3.122747374892e-02 1.184615127872e-04 5.955151997727e+00
4.802500000000e+02 -3.160242993323e-02 1.217641823480e-04 6.008049752269e+00
4.805000000000e+02 -3.193327607136e-02 1.248646297231e-04 6.060254223165e+00
4.807500000000e+02 -3.221171422661e-02 1.277346265457e-04 6.111766419884e+00
4.810000000000e+02 -3.242999019250e-02 1.303465764491e-04 6.162589220767e+00
4.812500000000e+02 -3.258103029360e-02 1.326738642828e-04 6.212727289521e+00
4.815000000000e+02 -3.265855569880e-02 1.346912847178e-04 6.262186996457e+00
4.817500000000e+02 -3.265717109699e-02 1.363755197200e-04 6.310976336101e+00
4.820000000000e+02 -3.257242684656e-02 1.377056303800e-04 6.359104847409e+00
4.822500000000e+02 -3.240085488511e-02 1.386635333202e-04 6.406583534205e+00
4.825000000000e+02 -3.213998018906e-02 1.392345036210e-04 6.453424785584e+00
4.827500000000e+02 -3.178831056227e-02 1.394076134832e-04 6.499642294421e+00
4.830000000000e+02 -3.134530914661e-02 1.391761002127e-04 6.545250978085e+00
4.832500000000e+02 -3.081135322830e-02 1.385376591146e-04 6.590266895028e+00
4.835000000000e+02 -3.018768447317e-02 1.374946697383e-04 6.634707161254e+00
4.837500000000e+02 -2.947635444561e-02 1.360543001287e-04 6.678589863582e+00
4.840000000000e+02 -2.868017050639e-02 1.342284846292e-04 6.721933973710e+00
4.842500000000e+02 -2.780264386419e-02 1.320338202070e-04 6.764759256887e+00
4.845000000000e+02 -2.684794288255e-02 1.294913758957e-04 6.807086178888e+00
4.847500000000e+02 -2.582085365797e-02 1.266263952920e-04 6.848935811676e+00
4.850000000000e+02 -2.472674674694e-02 1.234679318683e-04 6.890329733931e+00
4.852500000000e+02 -2.357155016563e-02 1.200484238050e-04 6.931289928957e+00
4.855000000000e+02 -2.236172782011e-02 1.164032128609e-04 6.971838679720e+00
4.857500000000e+02 -2.110425991231e-02 1.125700174459e-04 7.011998459173e+00
4.860000000000e+02 -1.980662360894e-02 1.085883950379e-04 7.051791817804e+00
4.862500000000e+02 -1.847677145110e-02 1.044991944698e-04 7.091241267275e+00
4.865000000000e+02 -1.712310368068e-02 1.003440060421e-04 7.130369161099e+00
4.867500000000e+02 -1.575443236823e-02 9.616461977235e-05 7.169197573445e+00
4.870000000000e+02 -1.437993491948e-02 9.200251675687e-05 7.207748175189e+00
4.872500000000e+02 -1.300909444554e-02 8.789839033785e-05 7.246042109943e+00
4.875000000000e+02 -1.165162603212e-02 8.389169791512e-05 7.284099870983e+00
4.877500000000e+02 -1.031738750133e-02 8.002021509093e-05 7.321941177639e+00
4.880000000000e+02 -9.016275066907e-03 7.631964999574e-05 7.359584856932e+00
4.882500000000e+02 -7.758103794374e-03 7.282329758773e-05 7.397048725449e+00
4.885000000000e+02 -6.552475171372e-03 6.956172531264e-05 7.434349478047e+00
4.887500000000e+02 -5.408633160024e-03 6.656249044601e-05 7.471502578442e+00
4.890000000000e+02 -4.335311647529e-03 6.384985339958e-05 7.508522153940e+00
4.892500000000e+02 -3.340577880735e-03 6.144462658725e-05 7.545420895217e+00
4.895000000000e+02 -2.431674416155e-03 5.936403478368e-05 7.582209955243e+00
4.897500000000e+02 -1.614866079676e-03 5.762147128294e-05 7.618898852477e+00
4.900000000000e+02 -8.952946948562e-04 5.622640737032e-05 7.655495370962e+00
4.902500000000e+02 -2.768479002059e-04 5.518432357149e-05 7.692005460659e+00
4.905000000000e+02 2.379539793788e-04 5.449667011576e-05 7.728433135071e+00
4.907500000000e+02 6.480499640625e-04 5.416086006618e-05 7.764780363201e+00
4.910000000000e+02 9.539038474292e-04 5.417030363089e-05 7.801046960875e+00
4.912500000000e+02 1.157543033600e-03 5.451447753799e-05 7.837230475173e+00
4.915000000000e+02 1.262566364984e-03 5.517903678137e-05 7.873326069701e+00
4.917500000000e+02 1.274122859691e-03 5.614596491654e-05 7.909326405397e+00
4.920000000000e+02 1.198858510889e-03 5.739376998917e-05 7.945221526134e+00
4.922500000000e+02 1.044834875329e-03 5.889771982870e-05 7.980998744637e+00
4.925000000000e+02 8.214180527345e-04 6.063013040195e-05 8.016642538871e+00
4.927500000000e+02 5.391431643523e-04 6.256068631799e-05 8.052134455190e+00
4.930000000000e+02 2.095541242917e-04 6.465677823858e-05 8.087453028546e+00
4.932500000000e+02 -1.549753584474e-04 6.688390455015e-05 8.122573716044e+00
4.935000000000e+02 -5.414383238573e-04 6.920610010094e-05 8.157468852593e+00
4.937500000000e+02 -9.364034495531e-04 7.158637397792e-05 8.192107627305e+00
4.940000000000e+02 -1.326233300832e-03 7.398718547921e-05 8.226456084970e+00
4.942500000000e+02 -1.697306792395e-03 7.637092687141e-05 8.260477151112e+00
4.945000000000e+02 -2.036243228039e-03 7.870038854543e-05 8.294130684921e+00
4.947500000000e+02 -2.330123117800e-03 8.093922320482e-05 8.327373558170e+00
4.950000000000e+02 -2.566701492181e-03 8.305239510042e-05 8.360159758960e+00
4.952500000000e+02 -2.734611032770e-03 8.500660745761e-05 8.392440522446e+00
4.955000000000e+02 -2.823550155636e-03 8.677070965388e-05 8.424164483744e+00
4.957500000000e+02 -2.824453652359e-03 8.831604804044e-05 8.455277854734e+00
4.960000000000e+02 -2.729642016895e-03 8.961675838481e-05 8.485724620204e+00
4.962500000000e+02 -2.532947237698e-03 9.065009154535e-05 8.515446753451e+00
4.965000000000e+02 -2.229812483202e-03 9.139661920590e-05 8.544384447805e+00
4.967500000000e+02 -1.817363795044e-03 9.184039946139e-05 8.572476362820e+00
4.970000000000e+02 -1.294452531144e-03 9.196912888706e-05 8.599659882491e+00
4.972500000000e+02 -6.616677387735e-04 9.177424234849e-05 8.625871383512e+00
4.975000000000e+02 7.868173202949e-05 9.125095116799e-05 8.651046511752e+00
4.977500000000e+02 9.226149463729e-04 9.039824568829e-05 8.675120464156e+00
4.980000000000e+02 1.864555352215e-03 8.921886142138e-05 8.698028276043e+00
4.982500000000e+02 2.897434493621e-03 8.771921009093e-05 8.719705109952e+00
4.985000000000e+02 4.012820762850e-03 8.590927953947e-05 8.740086546130e+00
4.987500000000e+02 5.201070620093e-03 8.380250479001e-05 8.759108871822e+00
4.990000000000e+02 6.451499172005e-03 8.141561441286e-05 8.776709370298e+00
4.992500000000e+02 7.752566827320e-03 7.876845257435e-05 8.792826605802e+00
4.995000000000e+02 9.092078271666e-03 7.588377955869e-05 8.807400704035e+00
4.997500000000e+02 1.045739003937e-02 7.278705290217e-05 8.820373629736e+00
5.000000000000e+02 1.183562272208e-02 6.950618492896e-05 8.831689456374e+00
5.002500000000e+02 1.321387395988e-02 6.607127432401e-05 8.841294628072e+00
5.005000000000e+02 1.457942876931e-02 6.251435332669e-05 8.849138217024e+00
5.007500000000e+02 1.591996342542e-02 5.886909468159e-05 8.855172168557e+00
5.010000000000e+02 1.722373974326e-02 5.517050242584e-05 8.859351538770e+00
5.012500000000e+02 1.847978607094e-02 5.145453446137e-05 8.861634718187e+00
5.015000000000e+02 1.967806248307e-02 4.775775488508e-05 8.861983648451e+00
5.017500000000e+02 2.080960664268e-02 4.411696367551e-05 8.860364021020e+00
5.020000000000e+02 2.186665889406e-02 4.056883957729e-05 8.856745463863e+00
5.022500000000e+02 2.284276438088e-02 3.714952920092e-05 8.851101709087e+00
5.025000000000e+02 2.373285255128e-02 3.389420434055e-05 8.843410749393e+00
5.027500000000e+02 2.453329225117e-02 3.083666820650e-05 8.833654970625e+00
5.030000000000e+02 2.524192314681e-02 2.800893371263e-05 8.821821264507e+00
5.032500000000e+02 2.585806489875e-02 2.544080860895e-05 8.807901126393e+00
5.035000000000e+02 2.638250249865e-02 2.315945292122e-05 8.791890720927e+00
5.037500000000e+02 2.681745136208e-02 2.118899905806e-05 8.773790933815e+00
5.040000000000e+02 2.716650009634e-02 1.955018711403e-05 8.753607388135e+00
5.042500000000e+02 2.743453512116e-02 1.826001621569e-05 8.731350444609e+00
5.045000000000e+02 2.762764498171e-02 1.733143748406e-05 8.707035164678e+00
5.047500000000e+02 2.775300883349e-02 1.677309808387e-05 8.680681256118e+00
5.050000000000e+02 2.781876766689e-02 1.658910819707e-05 8.652312983862e+00
5.052500000000e+02 2.783388179028e-02 1.677885999152e-05 8.621959058962e+00
5.055000000000e+02 2.780797470137e-02 1.733692057451e-05 8.589652496749e+00
5.057500000000e+02 2.775116734540e-02 1.825298482819e-05 8.555430458508e+00
5.060000000000e+02 2.767390264943e-02 1.951188284546e-05 8.519334064206e+00
5.062500000000e+02 2.758676372466e-02 2.109365940486e-05 8.481408183940e+00
5.065000000000e+02 2.750028958961e-02 2.297373144902e-05 8.441701220373e+00
5.067500000000e+02 2.742478823027e-02 2.512311731062e-05 8.400264862669e+00
5.070000000000e+02 2.737015333215e-02 2.750871020335e-05 8.357153840875e+00
5.072500000000e+02 2.734568491213e-02 3.009360869019e-05 8.312425661550e+00
5.075000000000e+02 2.735991833091e-02 3.283750775648e-05 8.266140335714e+00
5.077500000000e+02 2.742046585089e-02 3.569727312114e-05 8.218360110255e+00
5.080000000000e+02 2.753387205248e-02 3.862744935546e-05 8.169149188678e+00
5.082500000000e+02 2.770548750207e-02 4.158086628139e-05 8.118573450918e+00
5.085000000000e+02 2.793936423745e-02 4.450925219598e-05 8.066700183657e+00
5.087500000000e+02 2.823817455925e-02 4.736385120227e-05 8.013597803607e+00
5.090000000000e+02 2.860315706833e-02 5.009615846843e-05 7.959335590259e+00
5.092500000000e+02 2.903409156771e-02 5.265864796808e-05 7.903983423503e+00
5.095000000000e+02 2.952930472438e-02 5.500546767293e-05 7.847611528726e+00
5.097500000000e+02 3.008570746839e-02 5.709315025007e-05 7.790290225563e+00
5.100000000000e+02 3.069886443588e-02 5.888130080378e-05 7.732089694669e+00
5.102500000000e+02 3.136309414102e-02 6.033327767843e-05 7.673079745863e+00
5.105000000000e+02 3.207159853936e-02 6.141682552699e-05 7.613329596969e+00
5.107500000000e+02 3.281661970941e-02 6.210465651291e-05 7.552907671591e+00
5.110000000000e+02 3.358962043858e-02 6.237496438494e-05 7.491881399914e+00
5.112500000000e+02 3.438148529054e-02 6.221187123143e-05 7.430317036996e+00
5.115000000000e+02 3.518273757711e-02 6.160580923703e-05 7.368279488183e+00
5.117500000000e+02 3.598376799108e-02 6.055380799497e-05 7.305832156601e+00
5.120000000000e+02 3.677506867877e-02 5.905967331254e-05 7.243036795018e+00
5.122500000000e+02 3.754746736935e-02 5.713407836686e-05 7.179953376066e+00
5.125000000000e+02 3.829235523774e-02 5.479454557328e-05 7.116639975499e+00
5.127500000000e+02 3.900190232586e-02 5.206530921956e-05 7.053152669827e+00
5.130000000000e+02 3.966925452062e-02 4.897708810384e-05 6.989545448430e+00
5.132500000000e+02 4.028870640593e-02 4.556672987077e-05 6.925870140233e+00
5.135000000000e+02 4.085584501581e-02 4.187673696437e-05 6.862176355145e+00
5.137500000000e+02 4.136766070661e-02 3.795469951445e-05 6.798511441138e+00
5.140000000000e+02 4.182261837829e-02 3.385262369740e-05 6.734920448965e+00
5.142500000000e+02 4.222069539822e-02 2.962617391261e-05 6.671446124628e+00
5.145000000000e+02 4.256337377308e-02 2.533383220396e-05 6.608128901512e+00
5.147500000000e+02 4.285359586428e-02 2.103598814671e-05 6.545006913672e+00
5.150000000000e+02 4.309567717275e-02 1.679397925375e-05 6.482116016140e+00
5.152500000000e+02 4.329519030850e-02 1.266908077460e-05 6.419489825723e+00
5.155000000000e+02 4.345880991459e-02 8.721479207052e-06 6.357159764421e+00
5.157500000000e+02 4.359412904034e-02 5.009242860426e-06 6.295155115002e+00
5.160000000000e+02 4.370946012771e-02 1.587283912724e-06 6.233503088388e+00
5.162500000000e+02 4.381361138197e-02 -1.493634096406e-06 6.172228893109e+00
5.165000000000e+02 4.391565770455e-02 -4.187855870696e-06 6.111355811586e+00
5.167500000000e+02 4.402470358598e-02 -6.455708971675e-06 6.050905279329e+00
5.170000000000e+02 4.414965771620e-02 -8.264325492835e-06 5.990896963213e+00
5.172500000000e+02 4.429901106679e-02 -9.588339846517e-06 5.931348837996e+00
5.175000000000e+02 4.448063284171e-02 -1.041046703049e-05 5.872277260990e+00
5.177500000000e+02 4.470159752186e-02 -1.072198152707e-05 5.813697034288e+00
5.180000000000e+02 4.496803078820e-02 -1.052300311560e-05 5.755621467752e+00
5.182500000000e+02 4.528500057863e-02 -9.822666680287e-06 5.698062421028e+00
5.185000000000e+02 4.565643556224e-02 -8.639085895268e-06 5.641030347652e+00
5.187500000000e+02 4.608509278235e-02 -6.999182134287e-06 5.584534312636e+00
5.190000000000e+02 4.657255640694e-02 -4.938305286667e-06 5.528582014441e+00
5.192500000000e+02 4.711928297838e-02 -2.499713731396e-06 5.473179777279e+00
5.195000000000e+02 4.772467475712e-02 2.661366594880e-07 5.418332551325e+00
5.197500000000e+02 4.838719044443e-02 3.302418571882e-06 5.364043883796e+00
5.200000000000e+02 4.910447654151e-02 6.546945208880e-06 5.310315893837e+00
5.202500000000e+02 4.987351703634e-02 9.933294228492e-06 5.257149242070e+00
5.205000000000e+02 5.069079668619e-02 1.339194915617e-05 5.204543080575e+00
5.207500000000e+02 5.155246364819e-02 1.685158016912e-05 5.152495014310e+00
5.210000000000e+02 5.245448717791e-02 2.024031946904e-05 5.101001064295e+00
5.212500000000e+02 5.339280670198e-02 2.348704170946e-05 5.050055614480e+00
5.215000000000e+02 5.436345802170e-02 2.652264328737e-05 4.999651392684e+00
5.217500000000e+02 5.536268269181e-02 2.928126503274e-05 4.949779428589e+00
5.220000000000e+02 5.638700696083e-02 3.170143423631e-05 4.900429054452e+00
5.222500000000e+02 5.743329957304e-02 3.372705484572e-05 4.851587886943e+00
5.225000000000e+02 5.849879769575e-02 3.530836738083e-05 4.803241856344e+00
5.227500000000e+02 5.958111228638e-02 3.640274635824e-05 4.755375222852e+00
5.230000000000e+02 6.067820633838e-02 3.697533448799e-05 4.707970631604e+00
5.232500000000e+02 6.178835123695e-02 3.699953096439e-05 4.661009186046e+00
5.235000000000e+02 6.291006698924e-02 3.645733210675e-05 4.614470524453e+00
5.237500000000e+02 6.404204142867e-02 3.533947531059e-05 4.568332934324e+00
5.240000000000e+02 6.518303644745e-02 3.364543098724e-05 4.522573474651e+00
5.242500000000e+02 6.633177867405e-02 3.138320977791e-05 4.477168123145e+00
5.245000000000e+02 6.748684468561e-02 2.856902105222e-05 4.432091925239e+00
5.247500000000e+02 6.864653621665e-02 2.522674791114e-05 4.387319168355e+00
5.250000000000e+02 6.980875445082e-02 2.138727099932e-05 4.342823561242e+00
5.252500000000e+02 7.097088590195e-02 1.708767549091e-05 4.298578414823e+00
5.255000000000e+02 7.212969976550e-02 1.237032757090e-05 4.254556832800e+00
5.257500000000e+02 7.328127200686e-02 7.281869335490e-06 4.210731896691e+00
5.260000000000e+02 7.442095338005e-02 1.872183022916e-06 4.167076851501e+00
5.262500000000e+02 7.554337943146e-02 -3.806671818013e-06 4.123565279782e+00
5.265000000000e+02 7.664254899365e-02 -9.701460001788e-06 4.080171275590e+00
5.267500000000e+02 7.771196443029e-02 -1.575871766543e-05 4.036869603870e+00
5.270000000000e+02 7.874484102351e-02 -2.192557313882e-05 3.993635845309e+00
5.272500000000e+02 7.973438737888e-02 -2.815042497217e-05 3.950446544617e+00
5.275000000000e+02 8.067413520541e-02 -3.438346024745e-05 3.907279334817e+00
5.277500000000e+02 8.155831019601e-02 -4.057699830126e-05 3.864113058791e+00
5.280000000000e+02 8.238221764927e-02 -4.668567149602e-05 3.820927881173e+00
5.282500000000e+02 8.314261687367e-02 -5.266647284360e-05 3.777705395962e+00
5.285000000000e+02 8.383805110554e-02 -5.847869202311e-05 3.734428713929e+00
5.287500000000e+02 8.446911426336e-02 -6.408379471989e-05 3.691082573540e+00
5.290000000000e+02 8.503861633845e-02 -6.944527656022e-05 3.647653423429e+00
5.292500000000e+02 8.555163376273e-02 -7.452854153667e-05 3.604129498698e+00
5.295000000000e+02 8.601543875760e-02 -7.930086120389e-05 3.560500923477e+00
5.297500000000e+02 8.643929306797e-02 -8.373142282950e-05 3.516759781205e+00
5.300000000000e+02 8.683411875508e-02 -8.779149282201e-05 3.472900178649e+00
5.302500000000e+02 8.721206697967e-02 -9.145472132674e-05 3.428918339975e+00
5.305000000000e+02 8.758599223674e-02 -9.469753128039e-05 3.384812642264e+00
5.307500000000e+02 8.796887675892e-02 -9.749962210226e-05 3.340583696688e+00
5.310000000000e+02 8.837322032286e-02 -9.984450748632e-05 3.296234387188e+00
5.312500000000e+02 8.881043131237e-02 -1.017200706155e-04 3.251769900760e+00
5.315000000000e+02 8.929025118907e-02 -1.031191058156e-04 3.207197781545e+00
5.317500000000e+02 8.982022836194e-02 -1.040397222833e-04 3.162527940481e+00
5.320000000000e+02 9.040527119797e-02 -1.044857357125e-04 3.117772676806e+00
5.322500000000e+02 9.104729276613e-02 -1.044668690920e-04 3.072946666783e+00
5.325000000000e+02 9.174497085961e-02 -1.039988241004e-04 3.028066981217e+00
5.327500000000e+02 9.249362301781e-02 -1.031031891803e-04 2.983153033937e+00
5.330000000000e+02 9.328522157522e-02 -1.018072019629e-04 2.938226573807e+00
5.332500000000e+02 9.410853971063e-02 -1.001433419739e-04 2.893311601653e+00
5.335000000000e+02 9.494944887283e-02 -9.814883999093e-05 2.848434326588e+00
5.337500000000e+02 9.579134890149e-02 -9.586501138711e-05 2.803623048488e+00
5.340000000000e+02 9.661574222107e-02 -9.333648321097e-05 2.758908077988e+00
5.342500000000e+02 9.740291607989e-02 -9.061030862978e-05 2.714321589515e+00
5.345000000000e+02 9.813272980153e-02 -8.773502332596e-05 2.669897515510e+00
5.347500000000e+02 9.878544749540e-02 -8.475959804563e-05 2.625671386747e+00
5.350000000000e+02 9.934259716667e-02 -8.173232927255e-05 2.581680219769e+00
5.352500000000e+02 9.978778186786e-02 -7.869970063254e-05 2.537962380597e+00
5.355000000000e+02 1.001074032812e-01 -7.570524568076e-05 2.494557480807e+00
5.357500000000e+02 1.002912308804e-01 -7.278847676381e-05 2.451506279805e+00
5.360000000000e+02 1.003327931810e-01 -6.998393225333e-05 2.408850635279e+00
5.362500000000e+02 1.002295236560e-01 -6.732037092996e-05 2.366633445063e+00
5.365000000000e+02 9.998269113750e-02 -6.482023536294e-05 2.324898641548e+00
5.367500000000e+02 9.959707617716e-02 -6.249939634559e-05 2.283691174130e+00
5.370000000000e+02 9.908047293045e-02 -6.036724068562e-05 2.243057023487e+00
5.372500000000e+02 9.844301622788e-02 -5.842708874870e-05 2.203043195663e+00
5.375000000000e+02 9.769645024028e-02 -5.667696318659e-05 2.163697721934e+00
5.377500000000e+02 9.685335893569e-02 -5.511061894881e-05 2.125069629402e+00
5.380000000000e+02 9.592648146921e-02 -5.371879946059e-05 2.087208894620e+00
5.382500000000e+02 9.492813394952e-02 -5.249058601908e-05 2.050166364807e+00
5.385000000000e+02 9.386981382239e-02 -5.141475655171e-05 2.013993651474e+00
5.387500000000e+02 9.276199603566e-02 -5.048101169011e-05 1.978743001681e+00
5.390000000000e+02 9.161414940502e-02 -4.968101151706e-05 1.944467140222e+00
5.392500000000e+02 9.043492583475e-02 -4.900912766720e-05 1.911219104400e+00
5.395000000000e+02 8.923250837075e-02 -4.846286916882e-05 1.879052065803e+00
5.397500000000e+02 8.801505107332e-02 -4.804296704169e-05 1.848019160585e+00
5.400000000000e+02 8.679116954120e-02 -4.775315931144e-05 1.818173304387e+00
5.402500000000e+02 8.557039471938e-02 -4.759970475857e-05 1.789567041592e+00
5.405000000000e+02 8.436356394348e-02 -4.759071206212e-05 1.762252371532e+00
5.407500000000e+02 8.318307678926e-02 -4.773535027686e-05 1.736280613879e+00
5.410000000000e+02 8.204300607923e-02 -4.804302239758e-05 1.711702243978e+00
5.412500000000e+02 8.095902817216e-02 -4.852256717194e-05 1.688566748110e+00
5.415000000000e+02 7.994817641620e-02 -4.918155170253e-05 1.666922473803e+00
5.417500000000e+02 7.902842667881e-02 -5.002567151155e-05 1.646816445958e+00
5.420000000000e+02 7.821812941119e-02 -5.105828111465e-05 1.628294193955e+00
5.422500000000e+02 7.753532298309e-02 -5.228004133009e-05 1.611399547935e+00
5.425000000000e+02 7.699696580135e-02 -5.368867502831e-05 1.596174436770e+00
5.427500000000e+02 7.661813396739e-02 -5.527879502620e-05 1.582658647523e+00
5.430000000000e+02 7.641123475757e-02 -5.704180271951e-05 1.570889606969e+00
5.432500000000e+02 7.638528844823e-02 -5.896582850329e-05 1.560902150535e+00
5.435000000000e+02 7.654533020620e-02 -6.103571046481e-05 1.552728299307e+00
5.437500000000e+02 7.689198196172e-02 -6.323302109817e-05 1.546397066566e+00
5.440000000000e+02 7.742123247320e-02 -6.553613826246e-05 1.541934256341e+00
5.442500000000e+02 7.812445689095e-02 -6.792040803102e-05 1.539362317467e+00
5.445000000000e+02 7.898868337903e-02 -7.035840383110e-05 1.538700210111e+00
5.447500000000e+02 7.999709758358e-02 -7.282032469275e-05 1.539963320982e+00
5.450000000000e+02 8.112974903952e-02 -7.527452432088e-05 1.543163378219e+00
5.452500000000e+02 8.236440649424e-02 -7.768820271734e-05 1.548308437353e+00
5.455000000000e+02 8.367748555959e-02 -8.002820529651e-05 1.555402846463e+00
5.457500000000e+02 8.504496512451e-02 -8.226191858340e-05 1.564447274479e+00
5.460000000000e+02 8.644320665933e-02 -8.435817134439e-05 1.575438709992e+00
5.462500000000e+02 8.784960022948e-02 -8.628808419439e-05 1.588370492452e+00
5.465000000000e+02 8.924298159495e-02 -8.802576910502e-05 1.603232339724e+00
5.467500000000e+02 9.060379941324e-02 -8.954880093681e-05 1.620010343151e+00
5.470000000000e+02 9.191403558810e-02 -9.083840753504e-05 1.638686973964e+00
5.472500000000e+02 9.315692944543e-02 -9.187932994478e-05 1.659241055862e+00
5.475000000000e+02 9.431657624954e-02 -9.265936726732e-05 1.681647731213e+00
5.477500000000e+02 9.537750499058e-02 -9.316868095627e-05 1.705878383508e+00
5.480000000000e+02 9.632431428927e-02 -9.339892848503e-05 1.731900582198e+00
5.482500000000e+02 9.714147677334e-02 -9.334240161848e-05 1.759677991935e+00
5.485000000000e+02 9.781335171693e-02 -9.299126117060e-05 1.789170330449e+00
5.487500000000e+02 9.832446613636e-02 -9.233701463765e-05 1.820333327251e+00
5.490000000000e+02 9.866002752727e-02 -9.137033516460e-05 1.853118766446e+00
5.492500000000e+02 9.880664988821e-02 -9.008132975508e-05 1.887474574522e+00
5.495000000000e+02 9.875317686258e-02 -8.846022882816e-05 1.923345027765e+00
5.497500000000e+02 9.849152492346e-02 -8.649852966949e-05 1.960671041008e+00
5.500000000000e+02 9.801740432659e-02 -8.419046973146e-05 1.999390583965e+00
5.502500000000e+02 9.733082061040e-02 -8.153471501682e-05 2.039439202773e+00
5.505000000000e+02 9.643628472422e-02 -7.853608912489e-05 2.080750624072e+00
5.507500000000e+02 9.534267258171e-02 -7.520711019804e-05 2.123257438830e+00
5.510000000000e+02 9.406275241810e-02 -7.156913151002e-05 2.166891819433e+00
5.512500000000e+02 9.261244521785e-02 -6.765289647914e-05 2.211586226696e+00
5.515000000000e+02 9.100988781711e-02 -6.349837728703e-05 2.257274085689e+00
5.517500000000e+02 8.927444361929e-02 -5.915384226404e-05 2.303890372885e+00
5.520000000000e+02 8.742575371471e-02 -5.467415107763e-05 2.351372104064e+00
5.522500000000e+02 8.548296496485e-02 -5.011848101666e-05 2.399658690639e+00
5.525000000000e+02 8.346419210435e-02 -4.554759583131e-05 2.448692169682e+00
5.527500000000e+02 8.138627961485e-02 -4.102097345562e-05 2.498417309303e+00
5.530000000000e+02 7.926484109619e-02 -3.659405300213e-05 2.548781612692e+00
5.532500000000e+02 7.711454841800e-02 -3.231583323354e-05 2.599735250570e+00
5.535000000000e+02 7.494957552227e-02 -2.822706357250e-05 2.651230954641e+00
5.537500000000e+02 7.278410061794e-02 -2.435917827578e-05 2.703223908530e+00
5.540000000000e+02 7.063275171849e-02 -2.073404535902e-05 2.755671662214e+00
5.542500000000e+02 6.851089866732e-02 -1.736450516296e-05 2.808534098589e+00
5.545000000000e+02 6.643471464455e-02 -1.425556797752e-05 2.861773452333e+00
5.547500000000e+02 6.442097278358e-02 -1.140609929232e-05 2.915354381412e+00
5.550000000000e+02 6.248658298019e-02 -8.810728379605e-06 2.969244085714e+00
5.552500000000e+02 6.064791998726e-02 -6.461736315522e-06 3.023412437092e+00
5.555000000000e+02 5.892002811417e-02 -4.350667203223e-06 3.077832098880e+00
5.557500000000e+02 5.731580444887e-02 -2.469449976589e-06 3.132478617238e+00
5.560000000000e+02 5.584527192278e-02 -8.109479987528e-07 3.187330437608e+00
5.562500000000e+02 5.451503160588e-02 6.311363511258e-07 3.242368857456e+00
5.565000000000e+02 5.332796852436e-02 1.862892148763e-06 3.297577876767e+00
5.567500000000e+02 5.228323909193e-02 2.891268853805e-06 3.352943978177e+00
5.570000000000e+02 5.137654159735e-02 3.725350763040e-06 3.408455822226e+00
5.572500000000e+02 5.060062721122e-02 4.377641976139e-06 3.464103893996e+00
5.575000000000e+02 4.994598643341e-02 4.865132204213e-06 3.519880113015e+00
5.577500000000e+02 4.940162300843e-02 5.209983853116e-06 3.575777450306e+00
5.580000000000e+02 4.895582833890e-02 5.439692910530e-06 3.631789556480e+00
5.582500000000e+02 4.859686919299e-02 5.586688885117e-06 3.687910438107e+00
5.585000000000e+02 4.831352248926e-02 5.687386459119e-06 3.744134191415e+00
5.587500000000e+02 4.809541452545e-02 5.780777351000e-06 3.800454803027e+00
5.590000000000e+02 4.793315105361e-02 5.906701794484e-06 3.856866011252e+00
5.592500000000e+02 4.781825463220e-02 6.103976991245e-06 3.913361239282e+00
5.595000000000e+02 4.774294970886e-02 6.408559284993e-06 3.969933567347e+00
5.597500000000e+02 4.769985292080e-02 6.851915793471e-06 4.026575741459e+00
5.600000000000e+02 4.768163792880e-02 7.459738903898e-06 4.083280214421e+00
5.602500000000e+02 4.768073379821e-02 8.251085899497e-06 4.140039179194e+00
5.605000000000e+02 4.768911769152e-02 9.237989866295e-06 4.196844615487e+00
5.607500000000e+02 4.769823168038e-02 1.042552413166e-05 4.253688315173e+00
5.610000000000e+02 4.769904151831e-02 1.181224094421e-05 4.310561894783e+00
5.612500000000e+02 4.768223588569e-02 1.339089540733e-05 4.367456800524e+00
5.615000000000e+02 4.763853549795e-02 1.514935597940e-05 4.424364293929e+00
5.617500000000e+02 4.755907664889e-02 1.707157697386e-05 4.481275432088e+00
5.620000000000e+02 4.743582657529e-02 1.913852012386e-05 4.538181053196e+00
5.622500000000e+02 4.726197482457e-02 2.132896581855e-05 4.595071761691e+00
5.625000000000e+02 4.703225985526e-02 2.362016226162e-05 4.651937925575e+00
5.627500000000e+02 4.674319884906e-02 2.598828336756e-05 4.708769691250e+00
5.630000000000e+02 4.639318865942e-02 2.840873447790e-05 4.765557007325e+00
5.632500000000e+02 4.598248084789e-02 3.085631364227e-05 4.822289666556e+00
5.635000000000e+02 4.551302741721e-02 3.330530267698e-05 4.878957353490e+00
5.637500000000e+02 4.498822761994e-02 3.572953670894e-05 4.935549699670e+00
5.640000000000e+02 4.441259727945e-02 3.810251867331e-05 4.992056336450e+00
5.642500000000e+02 4.379140436823e-02 4.039761789129e-05 5.048466942766e+00
5.645000000000e+02 4.313030140646e-02 4.258838576260e-05 5.104771281800e+00
5.647500000000e+02 4.243499057947e-02 4.464899656606e-05 5.160959224462e+00
5.650000000000e+02 4.171094929482e-02 4.655480265672e-05 5.217020756367e+00
5.652500000000e+02 4.096323001752e-02 4.828297762227e-05 5.272945970021e+00
5.655000000000e+02 4.019634330761e-02 4.981320621636e-05 5.328725043970e+00
5.657500000000e+02 3.941422210320e-02 5.112837557089e-05 5.384348209456e+00
5.660000000000e+02 3.862025255434e-02 5.221521648274e-05 5.439805713966e+00
5.662500000000e+02 3.781735751877e-02 5.306485576442e-05 5.495087779482e+00
5.665000000000e+02 3.700810859766e-02 5.367323934796e-05 5.550184565319e+00
5.667500000000e+02 3.619484638701e-02 5.404139816886e-05 5.605086137051e+00
5.670000000000e+02 3.537978970977e-02 5.417555831128e-05 5.659782439960e+00
5.672500000000e+02 3.456511647667e-02 5.408708255220e-05 5.714263286259e+00
5.675000000000e+02 3.375300787246e-02 5.379226106203e-05 5.768518345582e+00
5.677500000000e+02 3.294564987756e-02 5.331196462968e-05 5.822537148585e+00
5.680000000000e+02 3.214519512626e-02 5.267118425534e-05 5.876309091040e+00
5.682500000000e+02 3.135369062624e-02 5.189847708267e-05 5.929823445267e+00
5.685000000000e+02 3.057298213289e-02 5.102534603674e-05 5.983069373922e+00
5.687500000000e+02 2.980460763556e-02 5.008557593023e-05 6.036035941434e+00
5.690000000000e+02 2.904969244962e-02 4.911453941239e-05 6.088712129923e+00
5.692500000000e+02 2.830885831739e-02 4.814849048604e-05 6.141086853737e+00
5.695000000000e+02 2.758215592073e-02 4.722385699601e-05 6.193148978509e+00
5.697500000000e+02 2.686902812708e-02 4.637654319964e-05 6.244887339912e+00
5.700000000000e+02 2.616830716568e-02 4.564124287001e-05 6.296290770685e+00
5.702500000000e+02 2.547824625316e-02 4.505075865718e-05 6.347348133453e+00
5.705000000000e+02 2.479658369401e-02 4.463549439410e-05 6.398048357217e+00
5.707500000000e+02 2.412063384612e-02 4.442279059821e-05 6.448380482942e+00
5.710000000000e+02 2.344739905829e-02 4.443641942939e-05 6.498333713438e+00
5.712500000000e+02 2.277369558434e-02 4.469620665665e-05 6.547897462926e+00
5.715000000000e+02 2.209628505154e-02 4.521753551445e-05 6.597061410177e+00
5.717500000000e+02 2.141200592974e-02 4.601114319200e-05 6.645815544002e+00
5.720000000000e+02 2.071789769863e-02 4.708290927405e-05 6.694150204193e+00
5.722500000000e+02 2.001131295205e-02 4.843375504029e-05 6.742056112117e+00
5.725000000000e+02 1.929001434510e-02 5.005962827570e-05 6.789524387729e+00
5.727500000000e+02 1.855225217378e-02 5.195161656632e-05 6.836546555674e+00
5.730000000000e+02 1.779682280743e-02 5.409609626061e-05 6.883114537277e+00
5.732500000000e+02 1.702310668657e-02 5.647497253861e-05 6.929220631038e+00
5.735000000000e+02 1.623108663877e-02 5.906600846980e-05 6.974857483446e+00
5.737500000000e+02 1.542134772431e-02 6.184322136421e-05 7.020018052868e+00
5.740000000000e+02 1.459506010621e-02 6.477734942956e-05 7.064695569278e+00
5.742500000000e+02 1.375394675332e-02 6.783633514018e-05 7.108883493127e+00
5.745000000000e+02 1.290023877344e-02 7.098582716214e-05 7.152575474724e+00
5.747500000000e+02 1.203661969825e-02 7.418974249659e-05 7.195765317247e+00
5.750000000000e+02 1.116616124627e-02 7.741084394222e-05 7.238446943160e+00
5.752500000000e+02 1.029225339174e-02 8.061132670154e-05 7.280614363955e+00
5.755000000000e+02 9.418529319809e-03 8.375341087802e-05 7.322261652527e+00
5.757500000000e+02 8.548787828333e-03 8.679993242472e-05 7.363382915787e+00
5.760000000000e+02 7.686915197095e-03 8.971492186960e-05 7.403972265600e+00
5.762500000000e+02 6.836807081626e-03 9.246419318701e-05 7.444023785341e+00
5.765000000000e+02 6.002292510642e-03 9.501587055386e-05 7.483531489806e+00
5.767500000000e+02 5.187061372962e-03 9.734090970451e-05 7.522489277425e+00
5.770000000000e+02 4.394595457189e-03 9.941355967921e-05 7.560890873150e+00
5.772500000000e+02 3.628104251723e-03 1.012117923386e-04 7.598729762531e+00
5.775000000000e+02 2.890466253756e-03 1.027176695828e-04 7.635999118735e+00
5.777500000000e+02 2.184175439279e-03 1.039176369533e-04 7.672691723467e+00
5.780000000000e+02 1.511293652795e-03 1.048027472523e-04 7.708799884970e+00
5.782500000000e+02 8.734092689888e-04 1.053687933821e-04 7.744315357121e+00
5.785000000000e+02 2.716021348111e-04 1.056163608801e-04 7.779229261018e+00
5.787500000000e+02 -2.935844848864e-04 1.055508089614e-04 7.813532014529e+00
5.790000000000e+02 -8.221647095371e-04 1.051821534345e-04 7.847213270125e+00
5.792500000000e+02 -1.314723105175e-03 1.045248586464e-04 7.880261865295e+00
5.795000000000e+02 -1.772419447407e-03 1.035975601806e-04 7.912665784933e+00
5.797500000000e+02 -2.196984792022e-03 1.024227236781e-04 7.944412137426e+00
5.800000000000e+02 -2.590708234441e-03 1.010262296504e-04 7.975487143268e+00
5.802500000000e+02 -2.956414488304e-03 9.943695504902e-05 8.005876136546e+00
5.805000000000e+02 -3.297431623651e-03 9.768624968626e-05 8.035563576474e+00
5.807500000000e+02 -3.617549172006e-03 9.580740823634e-05 8.064533068384e+00
5.810000000000e+02 -3.920967271764e-03 9.383517576583e-05 8.092767393100e+00
5.812500000000e+02 -4.212236852111e-03 9.180521267019e-05 8.120248542351e+00
5.815000000000e+02 -4.496191845110e-03 8.975355759666e-05 8.146957759822e+00
5.817500000000e+02 -4.777874901345e-03 8.771610895256e-05 8.172875587881e+00
5.820000000000e+02 -5.062456867860e-03 8.572814049485e-05 8.197981918480e+00
5.822500000000e+02 -5.355152366672e-03 8.382384277852e-05 8.222256049808e+00
5.825000000000e+02 -5.661132415133e-03 8.203589327954e-05 8.245676748446e+00
5.827500000000e+02 -5.985435716922e-03 8.039506164842e-05 8.268222317553e+00
5.830000000000e+02 -6.332880262532e-03 7.892985060332e-05 8.289870671736e+00
5.832500000000e+02 -6.707977351232e-03 7.766617232954e-05 8.310599419470e+00
5.835000000000e+02 -7.114849155844e-03 7.662703697611e-05 8.330385952275e+00
5.837500000000e+02 -7.557152274380e-03 7.583237081274e-05 8.349207541304e+00
5.840000000000e+02 -8.038008639061e-03 7.529882331764e-05 8.367041440109e+00
5.842500000000e+02 -8.559946056878e-03 7.503950703880e-05 8.383864993487e+00
5.845000000000e+02 -9.124849244353e-03 7.506391235221e-05 8.399655750309e+00
5.847500000000e+02 -9.733923013328e-03 7.537784708514e-05 8.414391579588e+00
5.850000000000e+02 -1.038766822820e-02 7.598336423378e-05 8.428050787752e+00
5.852500000000e+02 -1.108587153817e-02 7.687875239931e-05 8.440612236229e+00
5.855000000000e+02 -1.182760851295e-02 7.805859262047e-05 8.452055456844e+00
5.857500000000e+02 -1.261126088912e-02 7.951386912333e-05 8.462360764835e+00
5.860000000000e+02 -1.343454689866e-02 8.123213348604e-05 8.471509367190e+00
5.862500000000e+02 -1.429456508949e-02 8.319768420956e-05 8.479483466335e+00
5.865000000000e+02 -1.518785011445e-02 8.539180005754e-05 8.486266357415e+00
5.867500000000e+02 -1.611044032599e-02 8.779301723832e-05 8.491842519322e+00
5.870000000000e+02 -1.705795548979e-02 9.037742258997e-05 8.496197698331e+00
5.872500000000e+02 -1.802568332176e-02 9.311900686032e-05 8.499318983776e+00
5.875000000000e+02 -1.900867325611e-02 9.599009252598e-05 8.501194876234e+00
5.877500000000e+02 -2.000183395080e-02 9.896167821652e-05 8.501815346452e+00
5.880000000000e+02 -2.100003193045e-02 1.020037974647e-04 8.501171886051e+00
5.882500000000e+02 -2.199818697616e-02 1.050859219976e-04 8.499257547915e+00
5.885000000000e+02 -2.299136204309e-02 1.081773432162e-04 8.496066979068e+00
5.887500000000e+02 -2.397484354582e-02 1.112475881269e-04 8.491596442542e+00
5.890000000000e+02 -2.494421115761e-02 1.142668111729e-04 8.485843830768e+00
5.892500000000e+02 -2.589539572700e-02 1.172061297780e-04 8.478808670129e+00
5.895000000000e+02 -2.682472402741e-02 1.200379216516e-04 8.470492114302e+00
5.897500000000e+02 -2.772895322067e-02 1.227361538011e-04 8.460896933790e+00
5.900000000000e+02 -2.860529263780e-02 1.252766833135e-04 8.450027493809e+00
5.902500000000e+02 -2.945141443685e-02 1.276375520410e-04 8.437889723954e+00
5.905000000000e+02 -3.026545618245e-02 1.297990465807e-04 8.424491085822e+00
5.907500000000e+02 -3.104601132386e-02 1.317439222044e-04 8.409840526719e+00
5.910000000000e+02 -3.179211423831e-02 1.334576648014e-04 8.393948435125e+00
5.912500000000e+02 -3.250321395196e-02 1.349285682186e-04 8.376826582610e+00
5.915000000000e+02 -3.317914390907e-02 1.361477860298e-04 8.358488068400e+00
5.917500000000e+02 -3.382008202313e-02 1.371094300072e-04 8.338947250767e+00
5.920000000000e+02 -3.442650861835e-02 1.378105984786e-04 8.318219682402e+00
5.922500000000e+02 -3.499915673093e-02 1.382513444939e-04 8.296322032895e+00
5.925000000000e+02 -3.553896270727e-02 1.384346267067e-04 8.273272016031e+00
5.927500000000e+02 -3.604701241496e-02 1.383662712596e-04 8.249088305395e+00
5.930000000000e+02 -3.652449089571e-02 1.380547992722e-04 8.223790455362e+00
5.932500000000e+02 -3.697263104762e-02 1.375113279391e-04 8.197398812470e+00
5.935000000000e+02 -3.739266894400e-02 1.367494391618e-04 8.169934432227e+00
5.937500000000e+02 -3.778580186182e-02 1.357849715068e-04 8.141418989503e+00
5.940000000000e+02 -3.815315533236e-02 1.346357722874e-04 8.111874694250e+00
5.942500000000e+02 -3.849575537877e-02 1.333214432179e-04 8.081324203863e+00
5.945000000000e+02 -3.881451096641e-02 1.318630889893e-04 8.049790541179e+00
5.947500000000e+02 -3.911020270756e-02 1.302830168028e-04 8.017297012089e+00
5.950000000000e+02 -3.938348169277e-02 1.286044285172e-04 7.983867129493e+00
5.952500000000e+02 -3.963487551865e-02 1.268511044236e-04 7.949524539920e+00
5.955000000000e+02 -3.986480269210e-02 1.250470868162e-04 7.914292955783e+00
5.957500000000e+02 -4.007359644991e-02 1.232163671562e-04 7.878196094761e+00
5.960000000000e+02 -4.026153526638e-02 1.213825795630e-04 7.841257624071e+00
5.962500000000e+02 -4.042888349608e-02 1.195687094822e-04 7.803501113771e+00
5.965000000000e+02 -4.057593786451e-02 1.177968172497e-04 7.764949995830e+00
5.967500000000e+02 -4.070308363771e-02 1.160877812185e-04 7.725627532539e+00
5.970000000000e+02 -4.081085479032e-02 1.144610203895e-04 7.685556791463e+00
5.972500000000e+02 -4.090000101682e-02 1.129344147545e-04 7.644760629207e+00
5.975000000000e+02 -4.097155878115e-02 1.115241002095e-04 7.603261682380e+00
5.977500000000e+02 -4.102692197204e-02 1.102442577862e-04 7.561082366711e+00
5.980000000000e+02 -4.106791553949e-02 1.091070428891e-04 7.518244882855e+00
5.982500000000e+02 -4.109686342855e-02 1.081225239799e-04 7.474771229450e+00
5.985000000000e+02 -4.111665173801e-02 1.072986756296e-04 7.430683221400e+00
5.987500000000e+02 -4.113078008153e-02 1.066413642014e-04 7.386002515273e+00
5.990000000000e+02 -4.114340269962e-02 1.061542834135e-04 7.340750634755e+00
5.992500000000e+02 -4.115934856093e-02 1.058391534964e-04 7.294949002472e+00
5.995000000000e+02 -4.118412242213e-02 1.056958032807e-04 7.248618971268e+00
5.997500000000e+02 -4.122388216639e-02 1.057222903248e-04 7.201781855881e+00
6.000000000000e+02 -4.128539044892e-02 1.059150605168e-04 7.154458963186e+00
6.002500000000e+02 -4.137594008758e-02 1.062691418267e-04 7.106671617940e+00
6.005000000000e+02 -4.150325110287e-02 1.067783439074e-04 7.058441188946e+00
6.007500000000e+02 -4.167534397981e-02 1.074354663324e-04 7.009789099263e+00
6.010000000000e+02 -4.190038507616e-02 1.082325561420e-04 6.960736837961e+00
6.012500000000e+02 -4.218650961038e-02 1.091611287559e-04 6.911305964204e+00
6.015000000000e+02 -4.254162608743e-02 1.102123986452e-04 6.861518091436e+00
6.017500000000e+02 -4.297320309923e-02 1.113774823400e-04 6.811394877648e+00
6.020000000000e+02 -4.348804788045e-02 1.126476486474e-04 6.760957989002e+00
6.022500000000e+02 -4.409208038896e-02 1.140144857179e-04 6.710229064507e+00
6.025000000000e+02 -4.479011225789e-02 1.154700187723e-04 6.659229664222e+00
6.027500000000e+02 -4.558563809827e-02 1.170068364808e-04 6.607981207438e+00
6.030000000000e+02 -4.648064731924e-02 1.186181554950e-04 6.556504900343e+00
6.032500000000e+02 -4.747546403163e-02 1.202978355221e-04 6.504821653783e+00
6.035000000000e+02 -4.856862174513e-02 1.220403451342e-04 6.452951992146e+00
6.037500000000e+02 -4.975677832915e-02 1.238406796934e-04 6.400915954739e+00
6.040000000000e+02 -5.103467552283e-02 1.256942347906e-04 6.348732991428e+00
6.042500000000e+02 -5.239514596758e-02 1.275966407372e-04 6.296421854114e+00
6.045000000000e+02 -5.382916956158e-02 1.295435674170e-04 6.244000486070e+00
6.047500000000e+02 -5.532597977034e-02 1.315304998815e-04 6.191485911178e+00
6.050000000000e+02 -5.687321944101e-02 1.335524975207e-04 6.138894123943e+00
6.052500000000e+02 -5.845714403829e-02 1.356039601789e-04 6.086239989387e+00
6.055000000000e+02 -6.006286992479e-02 1.376783919686e-04 6.033537136745e+00
6.057500000000e+02 -6.167466284145e-02 1.397681838420e-04 5.980797872558e+00
6.060000000000e+02 -6.327626061348e-02 1.418644180256e-04 5.928033102187e+00
6.062500000000e+02 -6.485122557012e-02 1.439567100401e-04 5.875252253421e+00
6.065000000000e+02 -6.638331450015e-02 1.460331037700e-04 5.822463227484e+00
6.067500000000e+02 -6.785686395978e-02 1.480799877177e-04 5.769672350560e+00
6.070000000000e+02 -6.925717721018e-02 1.500820976227e-04 5.716884349607e+00
6.072500000000e+02 -7.057090427296e-02 1.520225766093e-04 5.664102341729e+00
6.075000000000e+02 -7.178640784226e-02 1.538831055167e-04 5.611327835515e+00
6.077500000000e+02 -7.289409225200e-02 1.556440897883e-04 5.558560755151e+00
6.080000000000e+02 -7.388669429762e-02 1.572849533291e-04 5.505799476467e+00
6.082500000000e+02 -7.475950926386e-02 1.587845267323e-04 5.453040882125e+00
6.085000000000e+02 -7.551055490663e-02 1.601214208483e-04 5.400280432111e+00
6.087500000000e+02 -7.614064941093e-02 1.612745219636e-04 5.347512247251e+00
6.090000000000e+02 -7.665341091295e-02 1.622235648896e-04 5.294729209584e+00
6.092500000000e+02 -7.705516280208e-02 1.629497118263e-04 5.241923072830e+00
6.095000000000e+02 -7.735474871435e-02 1.634361171462e-04 5.189084581668e+00
6.097500000000e+02 -7.756326398114e-02 1.636686308325e-04 5.136203607188e+00
6.100000000000e+02 -7.769370113352e-02 1.636364216879e-04 5.083269284137e+00
6.102500000000e+02 -7.776052662342e-02 1.633325705402e-04 5.030270159335e+00
6.105000000000e+02 -7.777919716964e-02 1.627546099878e-04 4.977194339542e+00
6.107500000000e+02 -7.776563935841e-02 1.619050020603e-04 4.924029654263e+00
6.110000000000e+02 -7.773570427875e-02 1.607914997636e-04 4.870763811807e+00
6.112500000000e+02 -7.770462319042e-02 1.594273801081e-04 4.817384554902e+00
6.115000000000e+02 -7.768649094865e-02 1.578315395998e-04 4.763879829687e+00
6.117500000000e+02 -7.769379063337e-02 1.560284006062e-04 4.710237932416e+00
6.120000000000e+02 -7.773699262968e-02 1.540476533074e-04 4.656447676287e+00
6.122500000000e+02 -7.782423515358e-02 1.519237882834e-04 4.602498531046e+00
6.125000000000e+02 -7.796111203348e-02 1.496954497487e-04 4.548380781922e+00
6.127500000000e+02 -7.815056854602e-02 1.474046132964e-04 4.494085669294e+00
6.130000000000e+02 -7.839291279392e-02 1.450956200858e-04 4.439605523906e+00
6.132500000000e+02 -7.868594249920e-02 1.428140361115e-04 4.384933914999e+00
6.135000000000e+02 -7.902517330279e-02 1.406054413303e-04 4.330065778444e+00
6.137500000000e+02 -7.940416051433e-02 1.385141662321e-04 4.274997552033e+00
6.140000000000e+02 -7.981489539476e-02 1.365820151065e-04 4.219727307701e+00
6.142500000000e+02 -8.024825678340e-02 1.348470243192e-04 4.164254883739e+00
6.145000000000e+02 -8.069449677092e-02 1.333422868920e-04 4.108582016767e+00
6.147500000000e+02 -8.114373899278e-02 1.320949174562e-04 4.052712475537e+00
6.150000000000e+02 -8.158646793146e-02 1.311251887594e-04 3.996652185435e+00
6.152500000000e+02 -8.201399238316e-02 1.304458364172e-04 3.940409371427e+00
6.155000000000e+02 -8.241886241299e-02 1.300616026586e-04 3.883994680821e+00
6.157500000000e+02 -8.279522668461e-02 1.299690134793e-04 3.827421314762e+00
6.160000000000e+02 -8.313911528044e-02 1.301564184185e-04 3.770705148292e+00
6.162500000000e+02 -8.344863648511e-02 1.306042575765e-04 3.713864857996e+00
6.165000000000e+02 -8.372407704773e-02 1.312855956893e-04 3.656922029846e+00
6.167500000000e+02 -8.396789879730e-02 1.321668945043e-04 3.599901261241e+00
6.170000000000e+02 -8.418462563430e-02 1.332089822931e-04 3.542830255275e+00
6.172500000000e+02 -8.438062039052e-02 1.343682423053e-04 3.485739892347e+00
6.175000000000e+02 -8.456375366989e-02 1.355979607915e-04 3.428664285956e+00
6.177500000000e+02 -8.474297349941e-02 1.368497688005e-04 3.371640814339e+00
6.180000000000e+02 -8.492779082661e-02 1.380752261836e-04 3.314710124729e+00
6.182500000000e+02 -8.512770279582e-02 1.392274160921e-04 3.257916106308e+00
6.185000000000e+02 -8.535158332197e-02 1.402625106053e-04 3.201305828000e+00
6.187500000000e+02 -8.560707658732e-02 1.411412523468e-04 3.144929437841e+00
6.190000000000e+02 -8.590003369710e-02 1.418302832613e-04 3.088840018836e+00
6.192500000000e+02 -8.623403333731e-02 1.423032503955e-04 3.033093414400e+00
6.195000000000e+02 -8.661002772910e-02 1.425416340321e-04 2.977747987632e+00
6.197500000000e+02 -8.702614597978e-02 1.425352425195e-04 2.922864361798e+00
6.200000000000e+02 -8.747768094518e-02 1.422823463411e-04 2.868505111656e+00
6.202500000000e+02 -8.795726987225e-02 1.417894382409e-04 2.814734422541e+00
6.205000000000e+02 -8.845526346933e-02 1.410706319107e-04 2.761617715500e+00
6.207500000000e+02 -8.896025940643e-02 1.401467289973e-04 2.709221273167e+00
6.210000000000e+02 -8.945977304707e-02 1.390440256153e-04 2.657611804090e+00
6.212500000000e+02 -8.994099223155e-02 1.377929144697e-04 2.606856037076e+00
6.215000000000e+02 -9.039156620829e-02 1.364263784876e-04 2.557020318879e+00
6.217500000000e+02 -9.080037990457e-02 1.349784805141e-04 2.508170163143e+00
6.220000000000e+02 -9.115824876898e-02 1.334829203981e-04 2.460369853998e+00
6.222500000000e+02 -9.145849310096e-02 1.319717510160e-04 2.413682063966e+00
6.225000000000e+02 -9.169736615138e-02 1.304743280844e-04 2.368167419300e+00
6.227500000000e+02 -9.187429679418e-02 1.290165102618e-04 2.323884175832e+00
6.230000000000e+02 -9.199196327835e-02 1.276201612586e-04 2.280887813429e+00
6.232500000000e+02 -9.205618450616e-02 1.263029274400e-04 2.239230716052e+00
6.235000000000e+02 -9.207565193464e-02 1.250782832532e-04 2.198961874532e+00
6.237500000000e+02 -9.206153092880e-02 1.239558252879e-04 2.160126547814e+00
6.240000000000e+02 -9.202693674632e-02 1.229417523822e-04 2.122766055114e+00
6.242500000000e+02 -9.198633244771e-02 1.220395230207e-04 2.086917502687e+00
6.245000000000e+02 -9.195485434573e-02 1.212506217408e-04 2.052613622741e+00
6.247500000000e+02 -9.194760124520e-02 1.205754104074e-04 2.019882622281e+00
6.250000000000e+02 -9.197890918764e-02 1.200140151209e-04 1.988748077610e+00
6.252500000000e+02 -9.206163722137e-02 1.195671832246e-04 1.959228908200e+00
6.255000000000e+02 -9.220650435478e-02 1.192371227368e-04 1.931339332171e+00
6.257500000000e+02 -9.242150355673e-02 1.190281870259e-04 1.905088924841e+00
6.260000000000e+02 -9.271143825919e-02 1.189473353214e-04 1.880482716995e+00
6.262500000000e+02 -9.307762300864e-02 1.190043839743e-04 1.857521272724e+00
6.265000000000e+02 -9.351777484947e-02 1.192119394893e-04 1.836200856575e+00
6.267500000000e+02 -9.402612451124e-02 1.195849923016e-04 1.816513623681e+00
6.270000000000e+02 -9.459375689635e-02 1.201401545657e-04 1.798447776033e+00
6.272500000000e+02 -9.520916430168e-02 1.208945888102e-04 1.781987821920e+00
6.275000000000e+02 -9.585898566397e-02 1.218646098246e-04 1.767114765989e+00
6.277500000000e+02 -9.652887199795e-02 1.230641959740e-04 1.753806397964e+00
6.280000000000e+02 -9.720441104728e-02 1.245034024313e-04 1.742037521217e+00
6.282500000000e+02 -9.787202619408e-02 1.261868666398e-04 1.731780248674e+00
6.285000000000e+02 -9.851976867373e-02 1.281125360343e-04 1.723004281793e+00
6.287500000000e+02 -9.913792811032e-02 1.302707499052e-04 1.715677220164e+00
6.290000000000e+02 -9.971940682529e-02 1.326437492500e-04 1.709764837190e+00
6.292500000000e+02 -1.002598262542e-01 1.352056946841e-04 1.705231390097e+00
6.295000000000e+02 -1.007573654969e-01 1.379231787990e-04 1.702039901284e+00
6.297500000000e+02 -1.012123602944e-01 1.407561996467e-04 1.700152427953e+00
6.300000000000e+02 -1.016267178672e-01 1.436595098852e-04 1.699530309017e+00
6.302500000000e+02 -1.020032196710e-01 1.465842319593e-04 1.700134399074e+00
6.305000000000e+02 -1.023447971167e-01 1.494796026610e-04 1.701925258417e+00
6.307500000000e+02 -1.026538553305e-01 1.522947243162e-04 1.704863343251e+00
6.310000000000e+02 -1.029317159730e-01 1.549801949056e-04 1.708909178011e+00
6.312500000000e+02 -1.031782349101e-01 1.574895325367e-04 1.714023510667e+00
6.315000000000e+02 -1.033916178093e-01 1.597803274555e-04 1.720167484500e+00
6.317500000000e+02 -1.035684404787e-01 1.618150937180e-04 1.727302817459e+00
6.320000000000e+02 -1.037038593843e-01 1.635618339237e-04 1.735391992846e+00
6.322500000000e+02 -1.037919687041e-01 1.649943314883e-04 1.744398477283e+00
6.325000000000e+02 -1.038262595829e-01 1.660922171257e-04 1.754286953905e+00
6.327500000000e+02 -1.038001339404e-01 1.668408652550e-04 1.765023565748e+00
6.330000000000e+02 -1.037074148283e-01 1.672311473333e-04 1.776576164431e+00
6.332500000000e+02 -1.035428166576e-01 1.672590923359e-04 1.788914546799e+00
6.335000000000e+02 -1.033023394159e-01 1.669254821705e-04 1.802010667786e+00
6.337500000000e+02 -1.029835607173e-01 1.662353999717e-04 1.815838813527e+00
6.340000000000e+02 -1.025858187978e-01 1.651977726803e-04 1.830375726752e+00
6.342500000000e+02 -1.021102707793e-01 1.638249126717e-04 1.845600670328e+00
6.345000000000e+02 -1.015598340289e-01 1.621321050673e-04 1.861495427695e+00
6.347500000000e+02 -1.009390137110e-01 1.601372646386e-04 1.878044238219e+00
6.350000000000e+02 -1.002536286836e-01 1.578606969653e-04 1.895233671683e+00
6.352500000000e+02 -9.951044898096e-02 1.553249758250e-04 1.913052444942e+00
6.355000000000e+02 -9.871677502962e-02 1.525549636670e-04 1.931491198643e+00
6.357500000000e+02 -9.787997756910e-02 1.495779280331e-04 1.950542233274e+00
6.360000000000e+02 -9.700704023929e-02 1.464237231701e-04 1.970199219750e+00
6.362500000000e+02 -9.610415064175e-02 1.431249820907e-04 1.990456900099e+00
6.365000000000e+02 -9.517637267741e-02 1.397172100704e-04 2.011310776783e+00
6.367500000000e+02 -9.422744679793e-02 1.362387035636e-04 2.032756805634e+00
6.370000000000e+02 -9.325975623269e-02 1.327302226224e-04 2.054791107323e+00
6.372500000000e+02 -9.227446613622e-02 1.292343485974e-04 2.077409692396e+00
6.375000000000e+02 -9.127184568742e-02 1.257945474147e-04 2.100608227398e+00
6.377500000000e+02 -9.025173249959e-02 1.224539806412e-04 2.124381834965e+00
6.380000000000e+02 -8.921410067941e-02 1.192541572939e-04 2.148724954714e+00
6.382500000000e+02 -8.815965508076e-02 1.162335810841e-04 2.173631258471e+00
6.385000000000e+02 -8.709038476359e-02 1.134265161434e-04 2.199093641677e+00
6.387500000000e+02 -8.600999231453e-02 1.108620130383e-04 2.225104280359e+00
6.390000000000e+02 -8.492414068522e-02 1.085633261436e-04 2.251654764375e+00
6.392500000000e+02 -8.384046741894e-02 1.065477770359e-04 2.278736288943e+00
6.395000000000e+02 -8.276835098286e-02 1.048270649977e-04 2.306339896507e+00
6.397500000000e+02 -8.171844083470e-02 1.034079732166e-04 2.334456745807e+00
6.400000000000e+02 -8.070199837018e-02 1.022933435758e-04 2.363078387825e+00
6.402500000000e+02 -7.973012031308e-02 1.014831763908e-04 2.392197019844e+00
6.405000000000e+02 -7.881293869305e-02 1.009756929697e-04 2.421805697589e+00
6.407500000000e+02 -7.795889799452e-02 1.007681225215e-04 2.451898487227e+00
6.410000000000e+02 -7.717420063019e-02 1.008571920335e-04 2.482470545833e+00
6.412500000000e+02 -7.646249275646e-02 1.012391832091e-04 2.513518130857e+00
6.415000000000e+02 -7.582482861769e-02 1.019095502912e-04 2.545038544737e+00
6.417500000000e+02 -7.525991165329e-02 1.028622058032e-04 2.577030033643e+00
6.420000000000e+02 -7.476457303366e-02 1.040885809782e-04 2.609491658681e+00
6.422500000000e+02 -7.433441429030e-02 1.055766607303e-04 2.642423169575e+00
6.425000000000e+02 -7.396451922890e-02 1.073101511371e-04 2.675824898090e+00
6.427500000000e+02 -7.365013394572e-02 1.092679703780e-04 2.709697698414e+00
6.430000000000e+02 -7.338722049614e-02 1.114241627441e-04 2.744042937599e+00
6.432500000000e+02 -7.317281231906e-02 1.137483097364e-04 2.778862546273e+00
6.435000000000e+02 -7.300513009214e-02 1.162064165657e-04 2.814159120475e+00
6.437500000000e+02 -7.288345451860e-02 1.187621856964e-04 2.849936054078e+00
6.440000000000e+02 -7.280778784662e-02 1.213785509424e-04 2.886197688673e+00
6.442500000000e+02 -7.277836652007e-02 1.240192897064e-04 2.922949449448e+00
6.445000000000e+02 -7.279510862443e-02 1.266505289132e-04 2.960197944784e+00
6.447500000000e+02 -7.285708764780e-02 1.292419763822e-04 2.997951012688e+00
6.450000000000e+02 -7.296212064285e-02 1.317677478877e-04 3.036217691839e+00
6.452500000000e+02 -7.310653588565e-02 1.342067202534e-04 3.075008124584e+00
6.455000000000e+02 -7.328515786379e-02 1.365424072380e-04 3.114333392120e+00
6.457500000000e+02 -7.349151277854e-02 1.387624252506e-04 3.154205288782e+00
6.460000000000e+02 -7.371822000347e-02 1.408576666462e-04 3.194636066836e+00
6.462500000000e+02 -7.395751062677e-02 1.428213252664e-04 3.235638168170e+00
6.465000000000e+02 -7.420179601326e-02 1.446479379152e-04 3.277223958479e+00
6.467500000000e+02 -7.444420080311e-02 1.463325821630e-04 3.319405495159e+00
6.470000000000e+02 -7.467898575019e-02 1.478703374052e-04 3.362194336387e+00
6.472500000000e+02 -7.490180512124e-02 1.492560698487e-04 3.405601391496e+00
6.475000000000e+02 -7.510976645432e-02 1.504845410314e-04 3.449636824870e+00
6.477500000000e+02 -7.530129398168e-02 1.515507939382e-04 3.494310000212e+00
6.480000000000e+02 -7.547582622398e-02 1.524507324266e-04 3.539629446961e+00
6.482500000000e+02 -7.563339593697e-02 1.531817734232e-04 3.585602848089e+00
6.485000000000e+02 -7.577416029605e-02 1.537434557403e-04 3.632237023263e+00
6.487500000000e+02 -7.589794759457e-02 1.541378925392e-04 3.679537903405e+00
6.490000000000e+02 -7.600388545509e-02 1.543699923003e-04 3.727510476327e+00
6.492500000000e+02 -7.609015219729e-02 1.544473943406e-04 3.776158714174e+00
6.495000000000e+02 -7.615387919316e-02 1.543801236097e-04 3.825485472920e+00
6.497500000000e+02 -7.619120419985e-02 1.541800025762e-04 3.875492373418e+00
6.500000000000e+02 -7.619745352171e-02 1.538598908246e-04 3.926179676209e+00
6.502500000000e+02 -7.616741864195e-02 1.534328515882e-04 3.977546150145e+00
6.505000000000e+02 -7.609567408870e-02 1.529113389661e-04 4.029588958998e+00
6.507500000000e+02 -7.597689024309e-02 1.523065030642e-04 4.082303563361e+00
6.510000000000e+02 -7.580609339407e-02 1.516276833264e-04 4.135683651397e+00
6.512500000000e+02 -7.557884528373e-02 1.508821321309e-04 4.189721090751e+00
6.515000000000e+02 -7.529132102177e-02 1.500749797229e-04 4.244405912353e+00
6.517500000000e+02 -7.494028956320e-02 1.492094202638e-04 4.299726315511e+00
6.520000000000e+02 -7.452301798111e-02 1.482870677698e-04 4.355668684289e+00
6.522500000000e+02 -7.403712178601e-02 1.473084108022e-04 4.412217619806e+00
6.525000000000e+02 -7.348040778258e-02 1.462733039015e-04 4.469355967924e+00
6.527500000000e+02 -7.285073604817e-02 1.451814138552e-04 4.527064849476e+00
6.530000000000e+02 -7.214594301725e-02 1.440325787716e-04 4.585323678405e+00
6.532500000000e+02 -7.136383591097e-02 1.428270327913e-04 4.644110175558e+00
6.535000000000e+02 -7.050227733540e-02 1.415654970768e-04 4.703400372034e+00
6.537500000000e+02 -6.955934309379e-02 1.402491390578e-04 4.763168610175e+00
6.540000000000e+02 -6.853354554747e-02 1.388794414697e-04 4.823387543600e+00
6.542500000000e+02 -6.742408644810e-02 1.374580177473e-04 4.884028143393e+00
6.545000000000e+02 -6.623111074751e-02 1.359864251588e-04 4.945059713449e+00
6.547500000000e+02 -6.495593257030e-02 1.344660256036e-04 5.006449923191e+00
6.550000000000e+02 -6.360120010775e-02 1.328979217714e-04 5.068164856767e+00
6.552500000000e+02 -6.217098626693e-02 1.312829954405e-04 5.130169083969e+00
6.555000000000e+02 -6.067079322388e-02 1.296220473250e-04 5.192425748418e+00
6.557500000000e+02 -5.910747851857e-02 1.279160293737e-04 5.254896680335e+00
6.560000000000e+02 -5.748910926140e-02 1.261663370209e-04 5.317542520981e+00
6.562500000000e+02 -5.582476713657e-02 1.243751043740e-04 5.380322858077e+00
6.565000000000e+02 -5.412432959929e-02 1.225455746952e-04 5.443196378174e+00
6.567500000000e+02 -5.239824499400e-02 1.206823454479e-04 5.506121011483e+00
6.570000000000e+02 -5.065732799469e-02 1.187915131097e-04 5.569054085275e+00
6.572500000000e+02 -4.891258716151e-02 1.168807770466e-04 5.631952475342e+00
6.575000000000e+02 -4.717509156647e-02 1.149594361256e-04 5.694772741919e+00
6.577500000000e+02 -4.545587985458e-02 1.130382822679e-04 5.757471273622e+00
6.580000000000e+02 -4.376590224185e-02 1.111293364241e-04 5.820004414165e+00
6.582500000000e+02 -4.211598549547e-02 1.092456633802e-04 5.882328582054e+00
6.585000000000e+02 -4.051680656561e-02 1.074010648155e-04 5.944400394096e+00
6.587500000000e+02 -3.897885921299e-02 1.056098085105e-04 6.006176773704e+00
6.590000000000e+02 -3.751240190959e-02 1.038863357446e-04 6.067615055163e+00
6.592500000000e+02 -3.612737704275e-02 1.022450054013e-04 6.128673093222e+00
6.595000000000e+02 -3.483329757660e-02 1.006998586708e-04 6.189309358819e+00
6.597500000000e+02 -3.363910170987e-02 9.926446783287e-05 6.249483036078e+00
6.600000000000e+02 -3.255298135521e-02 9.795179244021e-05 6.309154114643e+00
6.602500000000e+02 -3.158219443794e-02 9.677405247729e-05 6.368283472363e+00
6.605000000000e+02 -3.073287198188e-02 9.574260451806e-05 6.426832959536e+00
6.607500000000e+02 -3.000983455200e-02 9.486780910892e-05 6.484765467672e+00
6.610000000000e+02 -2.941642992104e-02 9.415888051156e-05 6.542044989630e+00
6.612500000000e+02 -2.895440138284e-02 9.362371512048e-05 6.598636677773e+00
6.615000000000e+02 -2.862379668758e-02 9.326869577880e-05 6.654506879160e+00
6.617500000000e+02 -2.842291884344e-02 9.309847627229e-05 6.709623172863e+00
6.620000000000e+02 -2.834832183875e-02 9.311575186371e-05 6.763954388482e+00
6.622500000000e+02 -2.839484813934e-02 9.332103583101e-05 6.817470614577e+00
6.625000000000e+02 -2.855570200005e-02 9.371245266948e-05 6.870143207082e+00
6.627500000000e+02 -2.882255419067e-02 9.428556898752e-05 6.921944782166e+00
6.630000000000e+02 -2.918567011306e-02 9.503327386831e-05 6.972849203278e+00
6.632500000000e+02 -2.963405368391e-02 9.594571598145e-05 7.022831573044e+00
6.635000000000e+02 -3.015560278470e-02 9.701031238840e-05 7.071868213355e+00
6.637500000000e+02 -3.073727024831e-02 9.821182545089e-05 7.119936650580e+00
6.640000000000e+02 -3.136522809047e-02 9.953251074477e-05 7.167015595605e+00
6.642500000000e+02 -3.202503231574e-02 1.009523251730e-04 7.213084935645e+00
6.645000000000e+02 -3.270178902870e-02 1.024491929200e-04 7.258125719963e+00
6.647500000000e+02 -3.338032128186e-02 1.039993178232e-04 7.302120153053e+00
6.650000000000e+02 -3.404533777659e-02 1.055775241801e-04 7.345051592946e+00
6.652500000000e+02 -3.468160424578e-02 1.071576035462e-04 7.386904548487e+00
6.655000000000e+02 -3.527411781673e-02 1.087126834133e-04 7.427664690439e+00
6.657500000000e+02 -3.580828423152e-02 1.102156213036e-04 7.467318857123e+00
6.660000000000e+02 -3.627009692400e-02 1.116393811192e-04 7.505855068774e+00
6.662500000000e+02 -3.664631569437e-02 1.129573656722e-04 7.543262538904e+00
6.665000000000e+02 -3.692464318570e-02 1.141437615422e-04 7.579531698375e+00
6.667500000000e+02 -3.709389410875e-02 1.151738668034e-04 7.614654206417e+00
6.670000000000e+02 -3.714415558700e-02 1.160244018523e-04 7.648622977301e+00
6.672500000000e+02 -3.706693186744e-02 1.166738055790e-04 7.681432192376e+00
6.675000000000e+02 -3.685527233604e-02 1.171025124856e-04 7.713077325774e+00
6.677500000000e+02 -3.650387634032e-02 1.172932036071e-04 7.743555156712e+00
6.680000000000e+02 -3.600917416916e-02 1.172310378299e-04 7.772863788710e+00
6.682500000000e+02 -3.536938134167e-02 1.169038704961e-04 7.801002667543e+00
6.685000000000e+02 -3.458452359673e-02 1.163024331720e-04 7.827972590215e+00
6.687500000000e+02 -3.365643541678e-02 1.154204923500e-04 7.853775722360e+00
6.690000000000e+02 -3.258872995713e-02 1.142549428273e-04 7.878415607087e+00
6.692500000000e+02 -3.138674335107e-02 1.128059692872e-04 7.901897172979e+00
6.695000000000e+02 -3.005745626491e-02 1.110770884315e-04 7.924226744680e+00
6.697500000000e+02 -2.860939313046e-02 1.090750654384e-04 7.945412045865e+00
6.700000000000e+02 -2.705250339572e-02 1.068098877555e-04 7.965462202714e+00
6.702500000000e+02 -2.539802644563e-02 1.042946973402e-04 7.984387742105e+00
6.705000000000e+02 -2.365834364693e-02 1.015456201092e-04 8.002200589469e+00
6.707500000000e+02 -2.184681872924e-02 9.858150167147e-05 8.018914058936e+00
6.710000000000e+02 -1.997762950318e-02 9.542378201327e-05 8.034542839423e+00
6.712500000000e+02 -1.806559269197e-02 9.209622636969e-05 8.049102976275e+00
6.715000000000e+02 -1.612598375305e-02 8.862461391360e-05 8.062611844226e+00
6.717500000000e+02 -1.417435292498e-02 8.503641191659e-05 8.075088114214e+00
6.720000000000e+02 -1.222633981719e-02 8.136041462856e-05 8.086551711469e+00
6.722500000000e+02 -1.029748634524e-02 7.762640342629e-05 8.097023764144e+00
6.725000000000e+02 -8.403051110032e-03 7.386480030255e-05 8.106526543472e+00
6.727500000000e+02 -6.557823708164e-03 7.010631055268e-05 8.115083391628e+00
6.730000000000e+02 -4.775943259878e-03 6.638157914157e-05 8.122718641482e+00
6.732500000000e+02 -3.070719368461e-03 6.272086076373e-05 8.129457522115e+00
6.735000000000e+02 -1.454460245645e-03 5.915371151302e-05 8.135326054908e+00
6.737500000000e+02 6.169073806483e-05 5.570870330932e-05 8.140350938445e+00
6.740000000000e+02 1.467908863404e-03 5.241315936647e-05 8.144559418764e+00
6.742500000000e+02 2.755826777961e-03 4.929291498629e-05 8.147979151125e+00
6.745000000000e+02 3.918657524971e-03 4.637209926972e-05 8.150638048650e+00
6.747500000000e+02 4.951297486652e-03 4.367293826160e-05 8.152564122299e+00
6.750000000000e+02 5.850408948236e-03 4.121556883543e-05 8.153785307331e+00
6.752500000000e+02 6.614477228485e-03 3.901788958649e-05 8.154329283990e+00
6.755000000000e+02 7.243841644746e-03 3.709541576416e-05 8.154223290744e+00
6.757500000000e+02 7.740699592217e-03 3.546115070133e-05 8.153493928053e+00
6.760000000000e+02 8.109080109000e-03 3.412546085357e-05 8.152166961227e+00
6.762500000000e+02 8.354787169860e-03 3.309596397547e-05 8.150267121021e+00
6.765000000000e+02 8.485313904585e-03 3.237744160967e-05 8.147817900208e+00
6.767500000000e+02 8.509725067332e-03 3.197176744404e-05 8.144841357869e+00
6.770000000000e+02 8.438513027537e-03 3.187784523567e-05 8.141357921700e+00
6.772500000000e+02 8.283425667676e-03 3.209157878636e-05 8.137386202911e+00
6.775000000000e+02 8.057272123379e-03 3.260587078885e-05 8.132942816293e+00
6.777500000000e+02 7.773708136744e-03 3.341057534328e-05 8.128042212172e+00
6.780000000000e+02 7.447004830392e-03 3.449256398619e-05 8.122696524088e+00
6.782500000000e+02 7.091804913784e-03 3.583583532182e-05 8.116915433124e+00
6.785000000000e+02 6.722871170134e-03 3.742160918080e-05 8.110706046914e+00
6.787500000000e+02 6.354830049393e-03 3.922847054433e-05 8.104072804769e+00
6.790000000000e+02 6.001916764197e-03 4.123255491370e-05 8.097017399092e+00
6.792500000000e+02 5.677725721097e-03 4.340777591083e-05 8.089538724234e+00
6.795000000000e+02 5.394972182259e-03 4.572609164116e-05 8.081632849425e+00
6.797500000000e+02 5.165270204065e-03 4.815781180723e-05 8.073293014105e+00
6.800000000000e+02 4.998931504764e-03 5.067194071165e-05 8.064509652224e+00
6.802500000000e+02 4.904789635686e-03 5.323655787159e-05 8.055270442361e+00
6.805000000000e+02 4.890052803540e-03 5.581922606271e-05 8.045560381255e+00
6.807500000000e+02 4.960188095900e-03 5.838741772812e-05 8.035361885775e+00
6.810000000000e+02 5.118839195320e-03 6.090895541588e-05 8.024654919842e+00
6.812500000000e+02 5.367778888231e-03 6.335245945235e-05 8.013417142156e+00
6.815000000000e+02 5.706897684694e-03 6.568779013238e-05 8.001624081402e+00
6.817500000000e+02 6.134228457900e-03 6.788648074676e-05 7.989249327343e+00
6.820000000000e+02 6.646007249908e-03 6.992214987528e-05 7.976264745727e+00
6.822500000000e+02 7.236768867275e-03 7.177088762872e-05 7.962640707418e+00
6.825000000000e+02 7.899475522787e-03 7.341158394217e-05 7.948346333820e+00
6.827500000000e+02 8.625676059289e-03 7.482623430885e-05 7.933349753921e+00
6.830000000000e+02 9.405692644490e-03 7.600031826471e-05 7.917618373609e+00
6.832500000000e+02 1.022883153910e-02 7.692297422637e-05 7.901119150491e+00
6.835000000000e+02 1.108361413565e-02 7.758701946933e-05 7.883818874696e+00
6.837500000000e+02 1.195802458886e-02 7.798907760867e-05 7.865684451091e+00
6.840000000000e+02 1.283976894626e-02 7.812966863530e-05 7.846683181750e+00
6.842500000000e+02 1.371654241180e-02 7.801320153422e-05 7.826783044119e+00
6.845000000000e+02 1.457629711535e-02 7.764784691483e-05 7.805952962605e+00
6.847500000000e+02 1.540750733769e-02 7.704536679762e-05 7.784163072856e+00
6.850000000000e+02 1.619942418525e-02 7.622091733095e-05 7.761384974143e+00
6.852500000000e+02 1.694231491077e-02 7.519279924559e-05 7.737591965839e+00
6.855000000000e+02 1.762768427507e-02 7.398213724899e-05 7.712759272743e+00
6.857500000000e+02 1.824846980646e-02 7.261250778734e-05 7.686864244761e+00
6.860000000000e+02 1.879921287533e-02 7.110950085226e-05 7.659886544408e+00
6.862500000000e+02 1.927619730532e-02 6.950026800906e-05 7.631808303752e+00
6.865000000000e+02 1.967755744897e-02 6.781307033860e-05 7.602614263670e+00
6.867500000000e+02 2.000335103671e-02 6.607678378298e-05 7.572291888856e+00
6.870000000000e+02 2.025559254529e-02 6.432039396648e-05 7.540831451774e+00
6.872500000000e+02 2.043824809629e-02 6.257249170405e-05 7.508226097149e+00
6.875000000000e+02 2.055718863280e-02 6.086075237280e-05 7.474471881427e+00
6.877500000000e+02 2.062009949323e-02 5.921143185850e-05 7.439567780127e+00
6.880000000000e+02 2.063635057990e-02 5.764891732210e-05 7.403515676762e+00
6.882500000000e+02 2.061682762261e-02 5.619526034942e-05 7.366320328023e+00
6.885000000000e+02 2.057372667405e-02 5.486974674163e-05 7.327989297280e+00
6.887500000000e+02 2.052031958236e-02 5.368852490442e-05 7.288532878405e+00
6.890000000000e+02 2.047069060595e-02 5.266428817202e-05 7.247963986338e+00
6.892500000000e+02 2.043945292798e-02 5.180602235336e-05 7.206298041537e+00
6.895000000000e+02 2.044144671939e-02 5.111880339081e-05 7.163552829229e+00
6.897500000000e+02 2.049142603544e-02 5.060363558615e-05 7.119748349538e+00
6.900000000000e+02 2.060373911214e-02 5.025739139566e-05 7.074906650687e+00
6.902500000000e+02 2.079200976419e-02 5.007287611478e-05 7.029051660274e+00
6.905000000000e+02 2.106882519863e-02 5.003888807745e-05 6.982209000893e+00
6.907500000000e+02 2.144543851711e-02 5.014034951897e-05 6.934405800483e+00
6.910000000000e+02 2.193149257937e-02 5.035853416582e-05 6.885670504477e+00
6.912500000000e+02 2.253477129540e-02 5.067141222428e-05 6.836032679437e+00
6.915000000000e+02 2.326098400848e-02 5.105399560132e-05 6.785522816740e+00
6.917500000000e+02 2.411358723225e-02 5.147878666872e-05 6.734172143811e+00
6.920000000000e+02 2.509364748429e-02 5.191631237433e-05 6.682012430565e+00
6.922500000000e+02 2.619974844156e-02 5.233568326227e-05 6.629075806958e+00
6.925000000000e+02 2.742794513387e-02 5.270513219160e-05 6.575394586619e+00
6.927500000000e+02 2.877176754183e-02 5.299266458192e-05 6.521001093465e+00
6.930000000000e+02 3.022227480336e-02 5.316664164909e-05 6.465927504144e+00
6.932500000000e+02 3.176816092422e-02 5.319649256094e-05 6.410205696163e+00
6.935000000000e+02 3.339591099526e-02 5.305338029549e-05 6.353867107918e+00
6.937500000000e+02 3.509000621887e-02 5.271083547490e-05 6.296942614745e+00
6.940000000000e+02 3.683317472769e-02 5.214537447218e-05 6.239462415380e+00
6.942500000000e+02 3.860668383024e-02 5.133708572791e-05 6.181455935435e+00
6.945000000000e+02 4.039066865338e-02 5.027016708406e-05 6.122951746930e+00
6.947500000000e+02 4.216449122236e-02 4.893340524612e-05 6.063977503567e+00
6.950000000000e+02 4.390712385738e-02 4.732058813978e-05 6.004559896862e+00
6.952500000000e+02 4.559754953413e-02 4.543083771480e-05 5.944724628043e+00
6.955000000000e+02 4.721517195193e-02 4.326885700853e-05 5.884496400844e+00
6.957500000000e+02 4.874022676375e-02 4.084508408947e-05 5.823898934095e+00
6.960000000000e+02 5.015418506394e-02 3.817574422893e-05 5.762954994709e+00
6.962500000000e+02 5.144014041263e-02 3.528279629458e-05 5.701686452868e+00
6.965000000000e+02 5.258316722721e-02 3.219376586597e-05 5.640114350723e+00
6.967500000000e+02 5.357064883781e-02 2.894146994978e-05 5.578259006163e+00
6.970000000000e+02 5.439255425918e-02 2.556362025138e-05 5.516140113842e+00
6.972500000000e+02 5.504167361790e-02 2.210232007016e-05 5.453776888937e+00
6.975000000000e+02 5.551378578646e-02 1.860344794025e-05 5.391188200773e+00
6.977500000000e+02 5.580777112471e-02 1.511594302706e-05 5.328392737511e+00
6.980000000000e+02 5.592565938321e-02 1.169099293771e-05 5.265409181410e+00
6.982500000000e+02 5.587260104200e-02 8.381145080005e-06 5.202256375636e+00
6.985000000000e+02 5.565677889395e-02 5.239345859803e-06 5.138953511996e+00
6.987500000000e+02 5.528925199676e-02 2.317922886991e-06 5.075520316854e+00
6.990000000000e+02 5.478373191840e-02 -3.324549543160e-07 5.011977227523e+00
6.992500000000e+02 5.415629942066e-02 -2.663835009853e-06 4.948345561017e+00
6.995000000000e+02 5.342507737130e-02 -4.632045418757e-06 4.884647684702e+00
6.997500000000e+02 5.260984981182e-02 -6.197705497257e-06 4.820907156980e+00
7.000000000000e+02 5.173165045675e-02 -7.327191431039e-06 4.757148856399e+00
7.002500000000e+02 5.081232463419e-02 -7.993521296823e-06 4.693399086556e+00
7.005000000000e+02 4.987407667018e-02 -8.177131106346e-06 4.629685655910e+00
7.007500000000e+02 4.893900930097e-02 -7.866518340893e-06 4.566037924822e+00
7.010000000000e+02 4.802867573391e-02 -7.058765865431e-06 4.502486829570e+00
7.012500000000e+02 4.716364204358e-02 -5.759882729967e-06 4.439064865440e+00
7.015000000000e+02 4.636307805289e-02 -3.984972471810e-06 4.375806038405e+00
7.017500000000e+02 4.564438941179e-02 -1.758242039962e-06 4.312745785264e+00
7.020000000000e+02 4.502289054928e-02 8.872085261735e-07 4.249920855505e+00
7.022500000000e+02 4.451153832986e-02 3.909754156706e-06 4.187369163254e+00
7.025000000000e+02 4.412072418286e-02 7.259823672834e-06 4.125129607744e+00
7.027500000000e+02 4.385813822114e-02 1.088063627180e-05 4.063241864950e+00
7.030000000000e+02 4.372870357525e-02 1.470912632598e-05 4.001746158026e+00
7.032500000000e+02 4.373458753076e-02 1.867699580346e-05 3.940683004194e+00
7.035000000000e+02 4.387528622163e-02 2.271191651601e-05 3.880092950315e+00
7.037500000000e+02 4.414778206983e-02 2.673883874227e-05 3.820016297984e+00
7.040000000000e+02 4.454676825941e-02 3.068138534651e-05 3.760492824834e+00
7.042500000000e+02 4.506493278210e-02 3.446330203133e-05 3.701561513148e+00
7.045000000000e+02 4.569329210821e-02 3.800993836686e-05 3.643260279486e+00
7.047500000000e+02 4.642156242408e-02 4.124971988059e-05 3.585625727601e+00
7.050000000000e+02 4.723855474107e-02 4.411558164075e-05 3.528692918541e+00
7.052500000000e+02 4.813257896945e-02 4.654632478948e-05 3.472495167895e+00
7.055000000000e+02 4.909184159605e-02 4.848786592609e-05 3.417063873567e+00
7.057500000000e+02 5.010482177339e-02 4.989433879787e-05 3.362428377964e+00
7.060000000000e+02 5.116061167090e-02 5.072902088796e-05 3.308615867231e+00
7.062500000000e+02 5.224920868865e-02 5.096505576832e-05 3.255651307029e+00
7.065000000000e+02 5.336174886187e-02 5.058593281865e-05 3.203557426578e+00
7.067500000000e+02 5.449067590063e-02 4.958573690894e-05 3.152354722268e+00
7.070000000000e+02 5.562984020890e-02 4.796912880484e-05 3.102061513790e+00
7.072500000000e+02 5.677452788054e-02 4.575105719706e-05 3.052694034674e+00
7.075000000000e+02 5.792142495439e-02 4.295623874467e-05 3.004266531404e+00
7.077500000000e+02 5.906851795708e-02 3.961836954586e-05 2.956791417960e+00
7.080000000000e+02 6.021494520689e-02 3.577915821465e-05 2.910279418427e+00
7.082500000000e+02 6.136080368925e-02 3.148714703458e-05 2.864739745688e+00
7.085000000000e+02 6.250692645374e-02 2.679641184591e-05 2.820180277121e+00
7.087500000000e+02 6.365464183891e-02 2.176516759200e-05 2.776607731029e+00
7.090000000000e+02 6.480552479176e-02 1.645432096917e-05 2.734027848813e+00
7.092500000000e+02 6.596115675209e-02 1.092604077174e-05 2.692445545534e+00
7.095000000000e+02 6.712289834159e-02 5.242362431435e-06 2.651865065997e+00
7.097500000000e+02 6.829168921309e-02 -5.361083764699e-07 2.612290110568e+00
7.100000000000e+02 6.946788136448e-02 -6.351366990731e-06 2.573723939988e+00
7.102500000000e+02 7.065111296010e-02 -1.214901591606e-05 2.536169454986e+00
7.105000000000e+02 7.184022793663e-02 -1.787910202899e-05 2.499629249724e+00
7.107500000000e+02 7.303324513240e-02 -2.349675621927e-05 2.464105639460e+00
7.110000000000e+02 7.422737885781e-02 -2.896263066249e-05 2.429600664095e+00
7.112500000000e+02 7.541911076023e-02 -3.424313620287e-05 2.396116070634e+00
7.115000000000e+02 7.660431128535e-02 -3.931048107758e-05 2.363653276670e+00
7.117500000000e+02 7.777840309086e-02 -4.414251630749e-05 2.332213328854e+00
7.120000000000e+02 7.893656694962e-02 -4.872241958617e-05 2.301796837167e+00
7.122500000000e+02 8.007396732950e-02 -5.303821141739e-05 2.272403927696e+00
7.125000000000e+02 8.118599584976e-02 -5.708214364814e-05 2.244034183578e+00
7.127500000000e+02 8.226851113081e-02 -6.085004161530e-05 2.216686597137e+00
7.130000000000e+02 8.331805255079e-02 -6.434048429185e-05 2.190359540584e+00
7.132500000000e+02 8.433202084803e-02 -6.755403873024e-05 2.165050741616e+00
7.135000000000e+02 8.530879288449e-02 -7.049249779484e-05 2.140757281972e+00
7.137500000000e+02 8.624777052249e-02 -7.315818184597e-05 2.117475607908e+00
7.140000000000e+02 8.714934148508e-02 -7.555333963311e-05 2.095201558047e+00
7.142500000000e+02 8.801475217027e-02 -7.767969504485e-05 2.073930398359e+00
7.145000000000e+02 8.884590009336e-02 -7.953817539202e-05 2.053656872455e+00
7.147500000000e+02 8.964504742400e-02 -8.112882075442e-05 2.034375249725e+00
7.150000000000e+02 9.041448056181e-02 -8.245089159750e-05 2.016079375545e+00
7.152500000000e+02 9.115613661008e-02 -8.350315881564e-05 1.998762715682e+00
7.155000000000e+02 9.187122540987e-02 -8.428434731506e-05 1.982418393965e+00
7.157500000000e+02 9.255987148159e-02 -8.479368412234e-05 1.967039205112e+00
7.160000000000e+02 9.322081490603e-02 -8.503151636000e-05 1.952617635775e+00
7.162500000000e+02 9.385118137800e-02 -8.499991558181e-05 1.939145849966e+00
7.165000000000e+02 9.444634524778e-02 -8.470322004916e-05 1.926615654446e+00
7.167500000000e+02 9.499990803961e-02 -8.414847658075e-05 1.915018481127e+00
7.170000000000e+02 9.550377300443e-02 -8.334570819257e-05 1.904345312313e+00
7.172500000000e+02 9.594834361224e-02 -8.230802313008e-05 1.894586649768e+00
7.175000000000e+02 9.632280517982e-02 -8.105151966431e-05 1.885732430291e+00
7.177500000000e+02 9.661550901210e-02 -7.959503557231e-05 1.877771996580e+00
7.180000000000e+02 9.681441569125e-02 -7.795974271188e-05 1.870694047492e+00
7.182500000000e+02 9.690758821798e-02 -7.616863665957e-05 1.864486607360e+00
7.185000000000e+02 9.688372648342e-02 -7.424597593722e-05 1.859137057439e+00
7.187500000000e+02 9.673269917863e-02 -7.221669700280e-05 1.854632171541e+00
7.190000000000e+02 9.644606085377e-02 -7.010585298095e-05 1.850958194279e+00
7.192500000000e+02 9.601754401800e-02 -6.793811193920e-05 1.848101003756e+00
7.195000000000e+02 9.544347716940e-02 -6.573731379728e-05 1.846046288313e+00
7.197500000000e+02 9.472312617716e-02 -6.352611173457e-05 1.844779795505e+00
7.200000000000e+02 9.385893014602e-02 -6.132568284573e-05 1.844287626910e+00
7.202500000000e+02 9.285661589153e-02 -5.915547853294e-05 1.844556575938e+00
7.205000000000e+02 9.172518032714e-02 -5.703304158183e-05 1.845574501614e+00
7.207500000000e+02 9.047672781198e-02 -5.497388435630e-05 1.847330700599e+00
7.210000000000e+02 8.912618819659e-02 -5.299139562051e-05 1.849816319379e+00
7.212500000000e+02 8.769090263377e-02 -5.109679601129e-05 1.853024708789e+00
7.215000000000e+02 8.619012292707e-02 -4.929916447713e-05 1.856951764878e+00
7.217500000000e+02 8.464444075057e-02 -4.760554063232e-05 1.861596194764e+00
7.220000000000e+02 8.307520110500e-02 -4.602113066096e-05 1.866959749151e+00
7.222500000000e+02 8.150391060606e-02 -4.454959953817e-05 1.873047325912e+00
7.225000000000e+02 7.995170574997e-02 -4.319346786560e-05 1.879867032663e+00
7.227500000000e+02 7.843888625073e-02 -4.195457075337e-05 1.887430129338e+00
7.230000000000e+02 7.698454529961e-02 -4.083455407614e-05 1.895750889169e+00
7.232500000000e+02 7.560630875891e-02 -3.983536171706e-05 1.904846401559e+00
7.235000000000e+02 7.432017105908e-02 -3.895965593814e-05 1.914736284887e+00
7.237500000000e+02 7.314042457987e-02 -3.821112523686e-05 1.925442358067e+00
7.240000000000e+02 7.207965820718e-02 -3.759464015585e-05 1.936988262310e+00
7.242500000000e+02 7.114880296422e-02 -3.711621465863e-05 1.949399068234e+00
7.245000000000e+02 7.035719565225e-02 -3.678278891148e-05 1.962700851768e+00
7.247500000000e+02 6.971263938327e-02 -3.660183076409e-05 1.976920269504e+00
7.250000000000e+02 6.922144103569e-02 -3.658079058039e-05 1.992084131683e+00
7.252500000000e+02 6.888841354257e-02 -3.672646256250e-05 2.008218979950e+00
7.255000000000e+02 6.871683779577e-02 -3.704431101961e-05 2.025350673867e+00
7.257500000000e+02 6.870838573459e-02 -3.753782474608e-05 2.043503989812e+00
7.260000000000e+02 6.886301177711e-02 -3.820795192228e-05 2.062702235545e+00
7.262500000000e+02 6.917882563856e-02 -3.905266689064e-05 2.082966886499e+00
7.265000000000e+02 6.965195748773e-02 -4.006667681566e-05 2.104317242884e+00
7.267500000000e+02 7.027643741413e-02 -4.124130095048e-05 2.126770122054e+00
7.270000000000e+02 7.104409997492e-02 -4.256447972978e-05 2.150339577374e+00
7.272500000000e+02 7.194453776717e-02 -4.402091546071e-05 2.175036665890e+00
7.275000000000e+02 7.296511502264e-02 -4.559228552672e-05 2.200869246711e+00
7.277500000000e+02 7.409106009675e-02 -4.725751817941e-05 2.227841838093e+00
7.280000000000e+02 7.530564469809e-02 -4.899307506209e-05 2.255955505293e+00
7.282500000000e+02 7.659045855412e-02 -5.077327481801e-05 2.285207810748e+00
7.285000000000e+02 7.792577938707e-02 -5.257061720410e-05 2.315592790575e+00
7.287500000000e+02 7.929102948389e-02 -5.435608189758e-05 2.347100992654e+00
7.290000000000e+02 8.066530408035e-02 -5.609955007158e-05 2.379719536935e+00
7.292500000000e+02 8.202794227216e-02 -5.777028203482e-05 2.413432228378e+00
7.295000000000e+02 8.335910423164e-02 -5.933750332635e-05 2.448219710792e+00
7.297500000000e+02 8.464031571081e-02 -6.077111854891e-05 2.484059648168e+00
7.300000000000e+02 8.585492906789e-02 -6.204254719377e-05 2.520926961838e+00
7.302500000000e+02 8.698846249566e-02 -6.312565137598e-05 2.558794102561e+00
7.305000000000e+02 8.802878266554e-02 -6.399770013449e-05 2.597631363327e+00
7.307500000000e+02 8.896610771752e-02 -6.464028923753e-05 2.637407238092e+00
7.310000000000e+02 8.979283765016e-02 -6.504013246256e-05 2.678088796701e+00
7.312500000000e+02 9.050322141210e-02 -6.518962508595e-05 2.719642096304e+00
7.315000000000e+02 9.109290479250e-02 -6.508709089131e-05 2.762032602490e+00
7.317500000000e+02 9.155842439767e-02 -6.473667338733e-05 2.805225589737e+00
7.320000000000e+02 9.189669859052e-02 -6.414782364714e-05 2.849186544041e+00
7.322500000000e+02 9.210460893564e-02 -6.333442983525e-05 2.893881505340e+00
7.325000000000e+02 9.217871312150e-02 -6.231362065048e-05 2.939277386245e+00
7.327500000000e+02 9.211516190903e-02 -6.110437294435e-05 2.985342211241e+00
7.330000000000e+02 9.190981924330e-02 -5.972602166671e-05 3.032045321326e+00
7.332500000000e+02 9.155860434570e-02 -5.819684551350e-05 3.079357502194e+00
7.335000000000e+02 9.105800011672e-02 -5.653284605994e-05 3.127251080940e+00
7.337500000000e+02 9.040567272181e-02 -5.474685638168e-05 3.175699989216e+00
7.340000000000e+02 8.960112574533e-02 -5.284807706138e-05 3.224679795720e+00
7.342500000000e+02 8.864628243014e-02 -5.084206202635e-05 3.274167748648e+00
7.345000000000e+02 8.754591946709e-02 -4.873116930626e-05 3.324142818000e+00
7.347500000000e+02 8.630787176112e-02 -4.651540130793e-05 3.374585761119e+00
7.350000000000e+02 8.494297342277e-02 -4.419353104310e-05 3.425479191493e+00
7.352500000000e+02 8.346471090534e-02 -4.176436208611e-05 3.476807671512e+00
7.355000000000e+02 8.188862369439e-02 -3.922796706127e-05 3.528557797932e+00
7.357500000000e+02 8.023150857464e-02 -3.658674183096e-05 3.580718270627e+00
7.360000000000e+02 7.851051159147e-02 -3.384613890881e-05 3.633279932331e+00
7.362500000000e+02 7.674221657058e-02 -3.101498569816e-05 3.686235742559e+00
7.365000000000e+02 7.494182453105e-02 -2.810534430436e-05 3.739580694679e+00
7.367500000000e+02 7.312252118245e-02 -2.513193038628e-05 3.793311655394e+00
7.370000000000e+02 7.129510329224e-02 -2.211116000186e-05 3.847427112514e+00
7.372500000000e+02 6.946789079141e-02 -1.905994643919e-05 3.901926868053e+00
7.375000000000e+02 6.764693284428e-02 -1.599439871208e-05 3.956811654033e+00
7.377500000000e+02 6.583646176480e-02 -1.292856079790e-05 4.012082722446e+00
7.380000000000e+02 6.403952952982e-02 -9.873364330892e-06 4.067741422022e+00
7.382500000000e+02 6.225873665980e-02 -6.835901396191e-06 4.123788777386e+00
7.385000000000e+02 6.049694992986e-02 -3.819125230425e-06 4.180225117590e+00
7.387500000000e+02 5.875791457616e-02 -8.220148003946e-07 4.237049763403e+00
7.390000000000e+02 5.704668061205e-02 2.159874215313e-06 4.294260776168e+00
7.392500000000e+02 5.536978820113e-02 5.133464786311e-06 4.351854797666e+00
7.395000000000e+02 5.373519266766e-02 8.106951602888e-06 4.409826960793e+00
7.397500000000e+02 5.215194251109e-02 1.108846833020e-05 4.468170868619e+00
7.400000000000e+02 5.062965638340e-02 1.408476910925e-05 4.526878624632e+00
7.402500000000e+02 4.917786927937e-02 1.710004856934e-05 4.585940902458e+00
7.405000000000e+02 4.780533329258e-02 2.013503643941e-05 4.645347016876e+00
7.407500000000e+02 4.651936066531e-02 2.318642340379e-05 4.705085002167e+00
7.410000000000e+02 4.532528940573e-02 2.624664512962e-05 4.765141664242e+00
7.412500000000e+02 4.422613338686e-02 2.930403990262e-05 4.825502603068e+00
7.415000000000e+02 4.322245387319e-02 3.234335363483e-05 4.886152206884e+00
7.417500000000e+02 4.231246220739e-02 3.534649727635e-05 4.947073603512e+00
7.420000000000e+02 4.149233293560e-02 3.829346260734e-05 5.008248604082e+00
7.422500000000e+02 4.075668565551e-02 4.116331023127e-05 5.069657619682e+00
7.425000000000e+02 4.009917163318e-02 4.393511597955e-05 5.131279595867e+00
7.427500000000e+02 3.951309627740e-02 4.658881280306e-05 5.193091951338e+00
7.430000000000e+02 3.899200289246e-02 4.910584068271e-05 5.255070559627e+00
7.432500000000e+02 3.853015792621e-02 5.146957959626e-05 5.317189760214e+00
7.435000000000e+02 3.812288663689e-02 5.366554683300e-05 5.379422425226e+00
7.437500000000e+02 3.776673661655e-02 5.568138717477e-05 5.441740064152e+00
7.440000000000e+02 3.745945998421e-02 5.750668437662e-05 5.504112978294e+00
7.442500000000e+02 3.719983658354e-02 5.913265200505e-05 5.566510444080e+00
7.445000000000e+02 3.698736877963e-02 6.055176876307e-05 5.628900924214e+00
7.447500000000e+02 3.682189885019e-02 6.175742419812e-05 5.691252288901e+00
7.450000000000e+02 3.670319996798e-02 6.274362773842e-05 5.753532036852e+00
7.452500000000e+02 3.663059786648e-02 6.350483864026e-05 5.815707505221e+00
7.455000000000e+02 3.660266333534e-02 6.403593532558e-05 5.877746059589e+00
7.457500000000e+02 3.661701325642e-02 6.433233766220e-05 5.939615258579e+00
7.460000000000e+02 3.667023460927e-02 6.439027136243e-05 6.001282988335e+00
7.462500000000e+02 3.675793828625e-02 6.420715207581e-05 6.062717572790e+00
7.465000000000e+02 3.687492257597e-02 6.378204645499e-05 6.123887855881e+00
7.467500000000e+02 3.701542271384e-02 6.311616489726e-05 6.184763261616e+00
7.470000000000e+02 3.717341524756e-02 6.221333789574e-05 6.245313845450e+00
7.472500000000e+02 3.734292924100e-02 6.108042092962e-05 6.305510325706e+00
7.475000000000e+02 3.751833790810e-02 5.972760643647e-05 6.365324121127e+00
7.477500000000e+02 3.769458653744e-02 5.816859069496e-05 6.424727374078e+00
7.480000000000e+02 3.786734489892e-02 5.642056378094e-05 6.483692986539e+00
7.482500000000e+02 3.803306258452e-02 5.450408566526e-05 6.542194648746e+00
7.485000000000e+02 3.818893043503e-02 5.244279652092e-05 6.600206867265e+00
7.487500000000e+02 3.833276212516e-02 5.026300047994e-05 6.657705001814e+00
7.490000000000e+02 3.846280813726e-02 4.799314055190e-05 6.714665288563e+00
7.492500000000e+02 3.857753389113e-02 4.566324032132e-05 6.771064864778e+00
7.495000000000e+02 3.867538566209e-02 4.330430639396e-05 6.826881778882e+00
7.497500000000e+02 3.875457832444e-02 4.094774047750e-05 6.882095004354e+00
7.500000000000e+02 3.881292082178e-02 3.862478577230e-05 6.936684431362e+00
7.502500000000e+02 3.884770310411e-02 3.636603823670e-05 6.990630854588e+00
7.505000000000e+02 3.885565209058e-02 3.420103424590e-05 7.043915949572e+00
7.507500000000e+02 3.883295956305e-02 3.215790680933e-05 7.096522241289e+00
7.510000000000e+02 3.877537364156e-02 3.026311155180e-05 7.148433056839e+00
7.512500000000e+02 3.867834750107e-02 2.854125968402e-05 7.199632485457e+00
7.515000000000e+02 3.853722078540e-02 2.701497034052e-05 7.250105319466e+00
7.517500000000e+02 3.834741808666e-02 2.570476099689e-05 7.299836990619e+00
7.520000000000e+02 3.810464805731e-02 2.462896674044e-05 7.348813516391e+00
7.522500000000e+02 3.780507844648e-02 2.380368554200e-05 7.397021431353e+00
7.525000000000e+02 3.744547660420e-02 2.324271900331e-05 7.444447718917e+00
7.527500000000e+02 3.702330930920e-02 2.295749627884e-05 7.491079758383e+00
7.530000000000e+02 3.653678884296e-02 2.295699196719e-05 7.536905254326e+00
7.532500000000e+02 3.598487700339e-02 2.324761446912e-05 7.581912191611e+00
7.535000000000e+02 3.536724385567e-02 2.383311579043e-05 7.626088782983e+00
7.537500000000e+02 3.468419400643e-02 2.471448997673e-05 7.669423424862e+00
7.540000000000e+02 3.393657475940e-02 2.588988083640e-05 7.711904673717e+00
7.542500000000e+02 3.312567206641e-02 2.735451863403e-05 7.753521218822e+00
7.545000000000e+02 3.225311108584e-02 2.910069134060e-05 7.794261871223e+00
7.547500000000e+02 3.132076940361e-02 3.111776246387e-05 7.834115560489e+00
7.550000000000e+02 3.033071089838e-02 3.339224364957e-05 7.873071339631e+00
7.552500000000e+02 2.928514507920e-02 3.590792741479e-05 7.911118397880e+00
7.555000000000e+02 2.818641121491e-02 3.864608110105e-05 7.948246071976e+00
7.557500000000e+02 2.703699064693e-02 4.158566256598e-05 7.984443872672e+00
7.560000000000e+02 2.583953631553e-02 4.470369619849e-05 8.019701499595e+00
7.562500000000e+02 2.459691853100e-02 4.797564424028e-05 8.054008862097e+00
7.565000000000e+02 2.331227602196e-02 5.137572850103e-05 8.087356090507e+00
7.567500000000e+02 2.198906934859e-02 5.487736553747e-05 8.119733556114e+00
7.570000000000e+02 2.063112232075e-02 5.845359819223e-05 8.151131870210e+00
7.572500000000e+02 1.924265382258e-02 6.207749440537e-05 8.181541895525e+00
7.575000000000e+02 1.782828753535e-02 6.572254240422e-05 8.210954738430e+00
7.577500000000e+02 1.639304336110e-02 6.936305588282e-05 8.239361748153e+00
7.580000000000e+02 1.494230726141e-02 7.297440538426e-05 8.266754512908e+00
7.582500000000e+02 1.348177921155e-02 7.653331712607e-05 8.293124847148e+00
7.585000000000e+02 1.201740694660e-02 8.001815575218e-05 8.318464790949e+00
7.587500000000e+02 1.055530414911e-02 8.340907517548e-05 8.342766598384e+00
7.590000000000e+02 9.101663393991e-03 8.668813491228e-05 8.366022738319e+00
7.592500000000e+02 7.662664970450e-03 8.983936537388e-05 8.388225890110e+00
7.595000000000e+02 6.244388409433e-03 9.284879857507e-05 8.409368941934e+00
7.597500000000e+02 4.852731821113e-03 9.570445826262e-05 8.429444995642e+00
7.600000000000e+02 3.493340194531e-03 9.839631651753e-05 8.448447366771e+00
7.602500000000e+02 2.171546782836e-03 1.009162276393e-04 8.466369588070e+00
7.605000000000e+02 8.923274181393e-04 1.032578423716e-04 8.483205409403e+00
7.607500000000e+02 -3.397310017197e-04 1.054165110101e-04 8.498948800367e+00
7.610000000000e+02 -1.520450436304e-03 1.073891764592e-04 8.513593946436e+00
7.612500000000e+02 -2.646070950080e-03 1.091742649537e-04 8.527135242727e+00
7.615000000000e+02 -3.713251310669e-03 1.107715645532e-04 8.539567288020e+00
7.617500000000e+02 -4.719064650005e-03 1.121821072224e-04 8.550884870804e+00
7.620000000000e+02 -5.660990472111e-03 1.134080545430e-04 8.561082958061e+00
7.622500000000e+02 -6.536906504471e-03 1.144525777722e-04 8.570156678072e+00
7.625000000000e+02 -7.345081627210e-03 1.153197383589e-04 8.578101305801e+00
7.627500000000e+02 -8.084171847936e-03 1.160143665759e-04 8.584912248868e+00
7.630000000000e+02 -8.753220270146e-03 1.165419381614e-04 8.590585035041e+00
7.632500000000e+02 -9.351661245741e-03 1.169084487141e-04 8.595115303697e+00
7.635000000000e+02 -9.879328789345e-03 1.171202694891e-04 8.598498804659e+00
7.637500000000e+02 -1.033646809563e-02 1.171840669836e-04 8.600731400321e+00
7.640000000000e+02 -1.072374951793e-02 1.171067023081e-04 8.601809078123e+00
7.642500000000e+02 -1.104228303650e-02 1.168950440204e-04 8.601727968515e+00
7.645000000000e+02 -1.129363196881e-02 1.165559187803e-04 8.600484371865e+00
7.647500000000e+02 -1.147982384460e-02 1.160960639177e-04 8.598074791359e+00
7.650000000000e+02 -1.160335782464e-02 1.155220326835e-04 8.594495974728e+00
7.652500000000e+02 -1.166720635387e-02 1.148401468463e-04 8.589744959177e+00
7.655000000000e+02 -1.167481099847e-02 1.140564993785e-04 8.583819121594e+00
7.657500000000e+02 -1.163007169418e-02 1.131769772235e-04 8.576716231549e+00
7.660000000000e+02 -1.153732866087e-02 1.122073056995e-04 8.568434503843e+00
7.662500000000e+02 -1.140133805861e-02 1.111531214157e-04 8.558972653699e+00
7.665000000000e+02 -1.122724001761e-02 1.100200654872e-04 8.548329947586e+00
7.667500000000e+02 -1.102051981945e-02 1.088138946049e-04 8.536506250742e+00
7.670000000000e+02 -1.078696356638e-02 1.075406086704e-04 8.523502074775e+00
7.672500000000e+02 -1.053260623109e-02 1.062065843676e-04 8.509318614596e+00
7.675000000000e+02 -1.026367580038e-02 1.048187429140e-04 8.493957787141e+00
7.677500000000e+02 -9.986531071181e-03 1.033845791122e-04 8.477422257855e+00
7.680000000000e+02 -9.707597359083e-03 1.019122849129e-04 8.459715468989e+00
7.682500000000e+02 -9.433298282039e-03 1.004108991882e-04 8.440841658624e+00
7.685000000000e+02 -9.169985707572e-03 9.889033562371e-05 8.420805874899e+00
7.687500000000e+02 -8.923870054807e-03 9.736139883290e-05 8.399613991659e+00
7.690000000000e+02 -8.700949805393e-03 9.583576523359e-05 8.377272715030e+00
7.692500000000e+02 -8.506942843754e-03 9.432591538031e-05 8.353789590431e+00
7.695000000000e+02 -8.347219398362e-03 9.284506785087e-05 8.329173003144e+00
7.697500000000e+02 -8.226739203070e-03 9.140705414573e-05 8.303432183354e+00
7.700000000000e+02 -8.149992045495e-03 9.002616931358e-05 8.276577202393e+00
7.702500000000e+02 -8.120944759230e-03 8.871698152471e-05 8.248618970307e+00
7.705000000000e+02 -8.142995416613e-03 8.749411160233e-05 8.219569230607e+00
7.707500000000e+02 -8.218936405765e-03 8.637201666362e-05 8.189440554028e+00
7.710000000000e+02 -8.350927199496e-03 8.536475913229e-05 8.158246326055e+00
7.712500000000e+02 -8.540478677507e-03 8.448578105397e-05 8.126000740474e+00
7.715000000000e+02 -8.788447904743e-03 8.374767453698e-05 8.092718783513e+00
7.717500000000e+02 -9.095043790365e-03 8.316195365665e-05 8.058416216830e+00
7.720000000000e+02 -9.459843206220e-03 8.273885051485e-05 8.023109561292e+00
7.722500000000e+02 -9.881816033493e-03 8.248716170231e-05 7.986816079504e+00
7.725000000000e+02 -1.035935768324e-02 8.241409132956e-05 7.949553748031e+00
7.727500000000e+02 -1.089032887659e-02 8.252512280682e-05 7.911341239114e+00
7.730000000000e+02 -1.147210017711e-02 8.282392380313e-05 7.872197888427e+00
7.732500000000e+02 -1.210160159657e-02 8.331228329128e-05 7.832143667485e+00
7.735000000000e+02 -1.277537539181e-02 8.399006336324e-05 7.791199154845e+00
7.737500000000e+02 -1.348963126668e-02 8.485522083515e-05 7.749385495101e+00
7.740000000000e+02 -1.424030348097e-02 8.590379224441e-05 7.706724369160e+00
7.742500000000e+02 -1.502310852487e-02 8.712992831164e-05 7.663237947383e+00
7.745000000000e+02 -1.583360307719e-02 8.852596233658e-05 7.618948854343e+00
7.747500000000e+02 -1.666724106764e-02 9.008250675885e-05 7.573880122139e+00
7.750000000000e+02 -1.751942936001e-02 9.178853316155e-05 7.528055142073e+00
7.752500000000e+02 -1.838558197275e-02 9.363146228922e-05 7.481497622759e+00
7.755000000000e+02 -1.926117198027e-02 9.559727221259e-05 7.434231539278e+00
7.757500000000e+02 -2.014178061476e-02 9.767067883243e-05 7.386281082293e+00
7.760000000000e+02 -2.102314399642e-02 9.983526990395e-05 7.337670615206e+00
7.762500000000e+02 -2.190119570214e-02 1.020736399354e-04 7.288424620337e+00
7.765000000000e+02 -2.277210591366e-02 1.043675001163e-04 7.238567658792e+00
7.767500000000e+02 -2.363231550457e-02 1.066979031325e-04 7.188124321525e+00
7.770000000000e+02 -2.447856591062e-02 1.090453938564e-04 7.137119190427e+00
7.772500000000e+02 -2.530792393825e-02 1.113901808072e-04 7.085576801778e+00
7.775000000000e+02 -2.611780101141e-02 1.137123389027e-04 7.033521609003e+00
7.777500000000e+02 -2.690596759053e-02 1.159919878245e-04 6.980977954344e+00
7.780000000000e+02 -2.767056221486e-02 1.182094783563e-04 6.927970044306e+00
7.782500000000e+02 -2.841009437289e-02 1.203455848767e-04 6.874521926539e+00
7.785000000000e+02 -2.912344191783e-02 1.223816892085e-04 6.820657476935e+00
7.787500000000e+02 -2.980984086279e-02 1.242999622059e-04 6.766400387237e+00
7.790000000000e+02 -3.046886864875e-02 1.260835401662e-04 6.711774162018e+00
7.792500000000e+02 -3.110041929583e-02 1.277166952895e-04 6.656802118421e+00
7.795000000000e+02 -3.170467098546e-02 1.291849956489e-04 6.601507391689e+00
7.797500000000e+02 -3.228204736301e-02 1.304754553434e-04 6.545912946595e+00
7.800000000000e+02 -3.283317204045e-02 1.315766698423e-04 6.490041591685e+00
7.802500000000e+02 -3.335881970108e-02 1.324789364183e-04 6.433915998884e+00
7.805000000000e+02 -3.385986399803e-02 1.331743558403e-04 6.377558725507e+00
7.807500000000e+02 -3.433722471327e-02 1.336569184969e-04 6.320992239395e+00
7.810000000000e+02 -3.479181682653e-02 1.339225564440e-04 6.264238946055e+00
7.812500000000e+02 -3.522450189306e-02 1.339691744703e-04 6.207321216837e+00
7.815000000000e+02 -3.563604383677e-02 1.337966769338e-04 6.150261417935e+00
7.817500000000e+02 -3.602707142799e-02 1.334069562233e-04 6.093081938119e+00
7.820000000000e+02 -3.639804634349e-02 1.328038568201e-04 6.035805215955e+00
7.822500000000e+02 -3.674923988612e-02 1.319931142755e-04 5.978453763810e+00
7.825000000000e+02 -3.708071813945e-02 1.309822913958e-04 5.921050187768e+00
7.827500000000e+02 -3.739233461959e-02 1.297806782218e-04 5.863617204718e+00
7.830000000000e+02 -3.768373341377e-02 1.283991695690e-04 5.806177650976e+00
7.832500000000e+02 -3.795435895938e-02 1.268501353684e-04 5.748754487483e+00
7.835000000000e+02 -3.820347599806e-02 1.251472797454e-04 5.691370793735e+00
7.837500000000e+02 -3.843019516076e-02 1.233054819239e-04 5.634049757238e+00
7.840000000000e+02 -3.863350783374e-02 1.213406329981e-04 5.576814649365e+00
7.842500000000e+02 -3.881232544276e-02 1.192694602301e-04 5.519688796153e+00
7.845000000000e+02 -3.896552675248e-02 1.171093489864e-04 5.462695533999e+00
7.847500000000e+02 -3.909200901404e-02 1.148781581617e-04 5.405858158054e+00
7.850000000000e+02 -3.919074333750e-02 1.125940326910e-04 5.349199860609e+00
7.852500000000e+02 -3.926083458937e-02 1.102752178689e-04 5.292743655125e+00
7.855000000000e+02 -3.930158168183e-02 1.079398734015e-04 5.236512294444e+00
7.857500000000e+02 -3.931253890715e-02 1.056058918414e-04 5.180528177110e+00
7.860000000000e+02 -3.929357508371e-02 1.032907172813e-04 5.124813248459e+00
7.862500000000e+02 -3.924493148018e-02 1.010111816510e-04 5.069388887564e+00
7.865000000000e+02 -3.916727341106e-02 9.878338011757e-05 5.014275796900e+00
7.867500000000e+02 -3.906173894782e-02 9.662249140729e-05 4.959493876390e+00
7.870000000000e+02 -3.892997940470e-02 9.454266553871e-05 4.905062104790e+00
7.872500000000e+02 -3.877419520430e-02 9.255691676260e-05 4.850998407392e+00
7.875000000000e+02 -3.859716231591e-02 9.067702159568e-05 4.797319534828e+00
7.877500000000e+02 -3.840225156691e-02 8.891344743675e-05 4.744040935415e+00
7.880000000000e+02 -3.819343753673e-02 8.727529815936e-05 4.691176635978e+00
7.882500000000e+02 -3.797529666865e-02 8.577027829748e-05 4.638739124237e+00
7.885000000000e+02 -3.775299214914e-02 8.440467357479e-05 4.586739248102e+00
7.887500000000e+02 -3.753224562841e-02 8.318335157417e-05 4.535186113327e+00
7.890000000000e+02 -3.731929331288e-02 8.210978921408e-05 4.484087005783e+00
7.892500000000e+02 -3.712082702230e-02 8.118610847541e-05 4.433447314784e+00
7.895000000000e+02 -3.694391969284e-02 8.041313476789e-05 4.383270484010e+00
7.897500000000e+02 -3.679593615317e-02 7.979046781084e-05 4.333557965793e+00
7.900000000000e+02 -3.668443075243e-02 7.931655098692e-05 4.284309205591e+00
7.902500000000e+02 -3.661703258411e-02 7.898874546344e-05 4.235521630741e+00
7.905000000000e+02 -3.660132172444e-02 7.880343471711e-05 4.187190671691e+00
7.907500000000e+02 -3.664469662625e-02 7.875610794547e-05 4.139309787998e+00
7.910000000000e+02 -3.675423669269e-02 7.884144672243e-05 4.091870521822e+00
7.912500000000e+02 -3.693656216492e-02 7.905340639008e-05 4.044862570655e+00
7.915000000000e+02 -3.719769137895e-02 7.938528428775e-05 3.998273866631e+00
7.917500000000e+02 -3.754290265736e-02 7.982979675400e-05 3.952090687612e+00
7.920000000000e+02 -3.797659895787e-02 8.037914138972e-05 3.906297773246e+00
7.922500000000e+02 -3.850217984049e-02 8.102505523427e-05 3.860878458022e+00
7.925000000000e+02 -3.912192610460e-02 8.175887437292e-05 3.815814823784e+00
7.927500000000e+02 -3.983689547813e-02 8.257158595151e-05 3.771087857448e+00
7.930000000000e+02 -4.064683438259e-02 8.345387928785e-05 3.726677622564e+00
7.932500000000e+02 -4.155010983027e-02 8.439620198605e-05 3.682563440905e+00
7.935000000000e+02 -4.254365899563e-02 8.538880848230e-05 3.638724080915e+00
7.937500000000e+02 -4.362296369161e-02 8.642182122987e-05 3.595137951489e+00
7.940000000000e+02 -4.478204672754e-02 8.748529582431e-05 3.551783303812e+00
7.942500000000e+02 -4.601349520077e-02 8.856928304590e-05 3.508638434999e+00
7.945000000000e+02 -4.730850950388e-02 8.966389519069e-05 3.465681891009e+00
7.947500000000e+02 -4.865698010692e-02 9.075937707842e-05 3.422892679395e+00
7.950000000000e+02 -5.004759238273e-02 9.184618314026e-05 3.380250475883e+00
7.952500000000e+02 -5.146795808196e-02 9.291504251269e-05 3.337735826768e+00
7.955000000000e+02 -5.290477613077e-02 9.395703043338e-05 3.295330364233e+00
7.957500000000e+02 -5.434401741413e-02 9.496364658579e-05 3.253017005809e+00
7.960000000000e+02 -5.577113489801e-02 9.592685702109e-05 3.210780160399e+00
7.962500000000e+02 -5.717129202011e-02 9.683913669126e-05 3.168605919319e+00
7.965000000000e+02 -5.852961491760e-02 9.769349794278e-05 3.126482268635e+00
7.967500000000e+02 -5.983144946316e-02 9.848351426961e-05 3.084399263991e+00
7.970000000000e+02 -6.106263612137e-02 9.920332185384e-05 3.042349236282e+00
7.972500000000e+02 -6.220978140300e-02 9.984762105841e-05 3.000326969800e+00
7.975000000000e+02 -6.326052493412e-02 1.004116662645e-04 2.958329874241e+00
7.977500000000e+02 -6.420380431347e-02 1.008912499005e-04 2.916358177035e+00
7.980000000000e+02 -6.503009089892e-02 1.012826757893e-04 2.874415070922e+00
7.982500000000e+02 -6.573161365705e-02 1.015827460763e-04 2.832506894585e+00
7.985000000000e+02 -6.630253912745e-02 1.017887430980e-04 2.790643263871e+00
7.987500000000e+02 -6.673912588860e-02 1.018984267307e-04 2.748837231922e+00
7.990000000000e+02 -6.703982319975e-02 1.019100375323e-04 2.707105396797e+00
7.992500000000e+02 -6.720533266113e-02 1.018223226019e-04 2.665468030119e+00
7.995000000000e+02 -6.723861058359e-02 1.016345668817e-04 2.623949162612e+00
7.997500000000e+02 -6.714481719619e-02 1.013466396756e-04 2.582576648620e+00
8.000000000000e+02 -6.693121852616e-02 1.009590553723e-04 2.541382227458e+00
8.002500000000e+02 -6.660702925005e-02 1.004730365120e-04 2.500401533200e+00
8.005000000000e+02 -6.618321066110e-02 9.989058088350e-05 2.459674085927e+00
8.007500000000e+02 -6.567222457162e-02 9.921452741893e-05 2.419243247402e+00
8.010000000000e+02 -6.508775103656e-02 9.844861067865e-05 2.379156143060e+00
8.012500000000e+02 -6.444437497012e-02 9.759750068131e-05 2.339463537935e+00
8.015000000000e+02 -6.375725760307e-02 9.666682638274e-05 2.300219691776e+00
8.017500000000e+02 -6.304179324305e-02 9.566317548107e-05 2.261482158060e+00
8.020000000000e+02 -6.231326679781e-02 9.459407169535e-05 2.223311547387e+00
8.022500000000e+02 -6.158652404650e-02 9.346792530912e-05 2.185771262809e+00
8.025000000000e+02 -6.087565759265e-02 9.229396292343e-05 2.148927182674e+00
8.027500000000e+02 -6.019372611816e-02 9.108213347300e-05 2.112847322388e+00
8.030000000000e+02 -5.955250804492e-02 8.984299982012e-05 2.077601453579e+00
8.032500000000e+02 -5.896230233318e-02 8.858761542260e-05 2.043260701350e+00
8.035000000000e+02 -5.843177944765e-02 8.732739304432e-05 2.009897113311e+00
8.037500000000e+02 -5.796788628627e-02 8.607397102689e-05 1.977583207557e+00
8.040000000000e+02 -5.757580736938e-02 8.483908010670e-05 1.946391508256e+00
8.042500000000e+02 -5.725898304551e-02 8.363441314677e-05 1.916394063497e+00
8.045000000000e+02 -5.701917895223e-02 8.247150400598e-05 1.887661967183e+00
8.047500000000e+02 -5.685660566049e-02 8.136161232641e-05 1.860264869157e+00
8.050000000000e+02 -5.677007832263e-02 8.031561933619e-05 1.834270500154e+00
8.052500000000e+02 -5.675721003248e-02 7.934393407918e-05 1.809744202047e+00
8.055000000000e+02 -5.681462724574e-02 7.845640918344e-05 1.786748485327e+00
8.057500000000e+02 -5.693819997708e-02 7.766225659078e-05 1.765342592779e+00
8.060000000000e+02 -5.712327307065e-02 7.696999710294e-05 1.745582107125e+00
8.062500000000e+02 -5.736488978167e-02 7.638740943366e-05 1.727518597969e+00
8.065000000000e+02 -5.765800184516e-02 7.592150140129e-05 1.711199287539e+00
8.067500000000e+02 -5.799765342743e-02 7.557850032153e-05 1.696666782456e+00
8.070000000000e+02 -5.837913478938e-02 7.536386598972e-05 1.683958855972e+00
8.072500000000e+02 -5.879810269702e-02 7.528233025930e-05 1.673108271782e+00
8.075000000000e+02 -5.925066412036e-02 7.533796303366e-05 1.664142658841e+00
8.077500000000e+02 -5.973341689504e-02 7.553425460305e-05 1.657084474775e+00
8.080000000000e+02 -6.024345928369e-02 7.587422286362e-05 1.651950978225e+00
8.082500000000e+02 -6.077835659839e-02 7.636051930235e-05 1.648754308557e+00
8.085000000000e+02 -6.133608355292e-02 7.699554065610e-05 1.647501568376e+00
8.087500000000e+02 -6.191493513627e-02 7.778151943086e-05 1.648194988357e+00
8.090000000000e+02 -6.251341675895e-02 7.872058783936e-05 1.650832136926e+00
8.092500000000e+02 -6.313012601212e-02 7.981480724828e-05 1.655406136492e+00
8.095000000000e+02 -6.376362276222e-02 8.106614366085e-05 1.661905946934e+00
8.097500000000e+02 -6.441230370181e-02 8.247639004030e-05 1.670316656737e+00
8.100000000000e+02 -6.507428629609e-02 8.404703255943e-05 1.680619792303e+00
8.102500000000e+02 -6.574730659841e-02 8.577905942939e-05 1.692793656869e+00
8.105000000000e+02 -6.642864637937e-02 8.767272899202e-05 1.706813637352e+00
8.107500000000e+02 -6.711508354360e-02 8.972729640222e-05 1.722652546212e+00
8.110000000000e+02 -6.780287887207e-02 9.194072479646e-05 1.740280937502e+00
8.112500000000e+02 -6.848779841784e-02 9.430939298735e-05 1.759667410769e+00
8.115000000000e+02 -6.916516980540e-02 9.682782048948e-05 1.780778914898e+00
8.117500000000e+02 -6.982997737665e-02 9.948842758267e-05 1.803580997110e+00
8.120000000000e+02 -7.047698275406e-02 1.022813454713e-04 1.828038059569e+00
8.122500000000e+02 -7.110086897557e-02 1.051942913350e-04 1.854113587773e+00
8.125000000000e+02 -7.169640131337e-02 1.082125135330e-04 1.881770323314e+00
8.127500000000e+02 -7.225858763558e-02 1.113188050207e-04 1.910970435640e+00
8.130000000000e+02 -7.278283110163e-02 1.144936245836e-04 1.941675660909e+00
8.132500000000e+02 -7.326506576533e-02 1.177152624612e-04 1.973847384042e+00
8.135000000000e+02 -7.370185971362e-02 1.209600576569e-04 2.007446729695e+00
8.137500000000e+02 -7.409048432031e-02 1.242026837652e-04 2.042434585897e+00
8.140000000000e+02 -7.442893888076e-02 1.274164747779e-04 2.078771625551e+00
8.142500000000e+02 -7.471593036246e-02 1.305737805933e-04 2.116418300396e+00
8.145000000000e+02 -7.495080958977e-02 1.336463361714e-04 2.155334795170e+00
8.147500000000e+02 -7.513346527201e-02 1.366056489888e-04 2.195480984261e+00
8.150000000000e+02 -7.526418501612e-02 1.394233880141e-04 2.236816364366e+00
8.152500000000e+02 -7.534349245054e-02 1.420717741363e-04 2.279299980846e+00
8.155000000000e+02 -7.537197287858e-02 1.445239659328e-04 2.322890350110e+00
8.157500000000e+02 -7.535009979694e-02 1.467544392754e-04 2.367545391221e+00
8.160000000000e+02 -7.527807821735e-02 1.487393558715e-04 2.413222353312e+00
8.162500000000e+02 -7.515571388854e-02 1.504569266010e-04 2.459877770032e+00
8.165000000000e+02 -7.498232142276e-02 1.518877445434e-04 2.507467424945e+00
8.167500000000e+02 -7.475667611080e-02 1.530150759790e-04 2.555946343906e+00
8.170000000000e+02 -7.447701750307e-02 1.538251845737e-04 2.605268803799e+00
8.172500000000e+02 -7.414109995119e-02 1.543075770942e-04 2.655388373812e+00
8.175000000000e+02 -7.374628805664e-02 1.544552119812e-04 2.706257978787e+00
8.177500000000e+02 -7.328969361161e-02 1.542646661071e-04 2.757829982052e+00
8.180000000000e+02 -7.276833655577e-02 1.537362371776e-04 2.810056292579e+00
8.182500000000e+02 -7.217932930904e-02 1.528739939178e-04 2.862888484808e+00
8.185000000000e+02 -7.152006275966e-02 1.516857499778e-04 2.916277932173e+00
8.187500000000e+02 -7.078839448725e-02 1.501829796483e-04 2.970175948727e+00
8.190000000000e+02 -6.998282176861e-02 1.483806623943e-04 3.024533935438e+00
8.192500000000e+02 -6.910263608418e-02 1.462970625939e-04 3.079303526304e+00
8.195000000000e+02 -6.814805731369e-02 1.439534629890e-04 3.134436737528e+00
8.197500000000e+02 -6.712033778284e-02 1.413738512422e-04 3.189886111639e+00
8.200000000000e+02 -6.602183731416e-02 1.385845720281e-04 3.245604857089e+00
8.202500000000e+02 -6.485607063478e-02 1.356139625371e-04 3.301546990375e+00
8.205000000000e+02 -6.362771967020e-02 1.324919808920e-04 3.357667468955e+00
8.207500000000e+02 -6.234261515450e-02 1.292498387379e-04 3.413922324946e+00
8.210000000000e+02 -6.100768312346e-02 1.259196282657e-04 3.470268790620e+00
8.212500000000e+02 -5.963086090650e-02 1.225339726880e-04 3.526665429406e+00
8.215000000000e+02 -5.822097785382e-02 1.191256864966e-04 3.583072254861e+00
8.217500000000e+02 -5.678760618177e-02 1.157274423915e-04 3.639450842855e+00
8.220000000000e+02 -5.534088839048e-02 1.123714470202e-04 3.695764447254e+00
8.222500000000e+02 -5.389134184025e-02 1.090891124831e-04 3.751978089667e+00
8.225000000000e+02 -5.244965636648e-02 1.059107264734e-04 3.808058655568e+00
8.227500000000e+02 -5.102648862931e-02 1.028651090267e-04 3.863974958687e+00
8.230000000000e+02 -4.963227037773e-02 9.997926889516e-05 3.919697809774e+00
8.232500000000e+02 -4.827703625268e-02 9.727804719439e-05 3.975200051958e+00
8.235000000000e+02 -4.697028573219e-02 9.478376671290e-05 4.030456601298e+00
8.237500000000e+02 -4.572088217798e-02 9.251589936476e-05 4.085444456054e+00
8.240000000000e+02 -4.453699511096e-02 9.049076634657e-05 4.140142714891e+00
8.242500000000e+02 -4.342608070801e-02 8.872129082879e-05 4.194532575572e+00
8.245000000000e+02 -4.239489436170e-02 8.721682216253e-05 4.248597337056e+00
8.247500000000e+02 -4.144952242881e-02 8.598304981064e-05 4.302322402598e+00
8.250000000000e+02 -4.059541757923e-02 8.502202197208e-05 4.355695278931e+00
8.252500000000e+02 -3.983742082669e-02 8.433227272767e-05 4.408705593409e+00
8.255000000000e+02 -3.917975409685e-02 8.390905889430e-05 4.461345102875e+00
8.257500000000e+02 -3.862597115101e-02 8.374470458491e-05 4.513607712564e+00
8.260000000000e+02 -3.817886015918e-02 8.382902339121e-05 4.565489496754e+00
8.262500000000e+02 -3.784029899475e-02 8.414979991994e-05 4.616988709207e+00
8.265000000000e+02 -3.761107113956e-02 8.469328705754e-05 4.668105801325e+00
8.267500000000e+02 -3.749065993247e-02 8.544469316185e-05 4.718843412947e+00
8.270000000000e+02 -3.747704333601e-02 8.638861270244e-05 4.769206354242e+00
8.272500000000e+02 -3.756651727515e-02 8.750937210492e-05 4.819201556671e+00
8.275000000000e+02 -3.775357478552e-02 8.879125598832e-05 4.868838013330e+00
8.277500000000e+02 -3.803086912359e-02 9.021861531286e-05 4.918126670443e+00
8.280000000000e+02 -3.838927935314e-02 9.177583451708e-05 4.967080309996e+00
8.282500000000e+02 -3.881809217385e-02 9.344719050550e-05 5.015713390695e+00
8.285000000000e+02 -3.930530021347e-02 9.521662549536e-05 5.064041865803e+00
8.287500000000e+02 -3.983800561352e-02 9.706746684748e-05 5.112082988035e+00
8.290000000000e+02 -4.040290697414e-02 9.898216033025e-05 5.159855089219e+00
8.292500000000e+02 -4.098683582777e-02 1.009420568592e-04 5.207377352731e+00
8.295000000000e+02 -4.157730170981e-02 1.029272962882e-04 5.254669586935e+00
8.297500000000e+02 -4.216300114020e-02 1.049168461282e-04 5.301751995949e+00
8.300000000000e+02 -4.273424623159e-02 1.068887284880e-04 5.348644962014e+00
8.302500000000e+02 -4.328327425796e-02 1.088204305593e-04 5.395368840963e+00
8.305000000000e+02 -4.380440798634e-02 1.106895004458e-04 5.441943776922e+00
8.307500000000e+02 -4.429405092143e-02 1.124742979750e-04 5.488389535085e+00
8.310000000000e+02 -4.475051468682e-02 1.141548520990e-04 5.534725359188e+00
8.312500000000e+02 -4.517369441821e-02 1.157137588539e-04 5.580969850560e+00
8.315000000000e+02 -4.556462225168e-02 1.171370452696e-04 5.627140868591e+00
8.317500000000e+02 -4.592494120717e-02 1.184149201571e-04 5.673255456485e+00
8.320000000000e+02 -4.625635310787e-02 1.195423366242e-04 5.719329775609e+00
8.322500000000e+02 -4.656009241983e-02 1.205193024384e-04 5.765379063821e+00
8.325000000000e+02 -4.683647955993e-02 1.213509098965e-04 5.811417607485e+00
8.327500000000e+02 -4.708459990082e-02 1.220470440471e-04 5.857458709578e+00
8.330000000000e+02 -4.730213659183e-02 1.226217746731e-04 5.903514682042e+00
8.332500000000e+02 -4.748537906852e-02 1.230924848298e-04 5.949596820337e+00
8.335000000000e+02 -4.762940242804e-02 1.234787786135e-04 5.995715390198e+00
8.337500000000e+02 -4.772840211609e-02 1.238012439569e-04 6.041879611078e+00
8.340000000000e+02 -4.777615234189e-02 1.240801606859e-04 6.088097621578e+00
8.342500000000e+02 -4.776654078088e-02 1.243342452932e-04 6.134376450864e+00
8.345000000000e+02 -4.769412877056e-02 1.245795243351e-04 6.180721984232e+00
8.347500000000e+02 -4.755468355454e-02 1.248284181151e-04 6.227138908202e+00
8.350000000000e+02 -4.734562771966e-02 1.250890816794e-04 6.273630665316e+00
8.352500000000e+02 -4.706636419990e-02 1.253650719686e-04 6.320199396243e+00
8.355000000000e+02 -4.671844326418e-02 1.256553946385e-04 6.366845889246e+00
8.357500000000e+02 -4.630555771276e-02 1.259547330749e-04 6.413569514483e+00
8.360000000000e+02 -4.583336382279e-02 1.262540309786e-04 6.460368176880e+00
8.362500000000e+02 -4.530914745138e-02 1.265412876088e-04 6.507238264794e+00
8.365000000000e+02 -4.474136481660e-02 1.268024869082e-04 6.554174615222e+00
8.367500000000e+02 -4.413910339384e-02 1.270226161633e-04 6.601170470287e+00
8.370000000000e+02 -4.351150685932e-02 1.271865457780e-04 6.648217466499e+00
8.372500000000e+02 -4.286722036653e-02 1.272799740844e-04 6.695305608806e+00
8.375000000000e+02 -4.221389707397e-02 1.272901263591e-04 6.742423277176e+00
8.377500000000e+02 -4.155781233073e-02 1.272062646613e-04 6.789557217894e+00
8.380000000000e+02 -4.090360835803e-02 1.270199743099e-04 6.836692563327e+00
8.382500000000e+02 -4.025419166174e-02 1.267252320343e-04 6.883812836904e+00
8.385000000000e+02 -3.961078084325e-02 1.263182720564e-04 6.930899974711e+00
8.387500000000e+02 -3.897309592090e-02 1.257972703647e-04 6.977934347871e+00
8.390000000000e+02 -3.833966749236e-02 1.251619276451e-04 7.024894776969e+00
8.392500000000e+02 -3.770822981562e-02 1.244129953314e-04 7.071758557595e+00
8.395000000000e+02 -3.707616176938e-02 1.235517995189e-04 7.118501480572e+00
8.397500000000e+02 -3.644093336708e-02 1.225798270044e-04 7.165097852802e+00
8.400000000000e+02 -3.580051711581e-02 1.214984145211e-04 7.211520522153e+00
8.402500000000e+02 -3.515373048763e-02 1.203085805231e-04 7.257740896482e+00
8.405000000000e+02 -3.450047912964e-02 1.190110067872e-04 7.303728972131e+00
8.407500000000e+02 -3.384188465003e-02 1.176061691078e-04 7.349453361665e+00
8.410000000000e+02 -3.318028900509e-02 1.160946058192e-04 7.394881326692e+00
8.412500000000e+02 -3.251913966238e-02 1.144773482504e-04 7.439978815290e+00
8.415000000000e+02 -3.186276920059e-02 1.127563485338e-04 7.484710506923e+00
8.417500000000e+02 -3.121609312794e-02 1.109349371716e-04 7.529039860319e+00
8.420000000000e+02 -3.058425281000e-02 1.090182746314e-04 7.572929171435e+00
8.422500000000e+02 -2.997223648843e-02 1.070137393191e-04 7.616339636093e+00
8.425000000000e+02 -2.938450967972e-02 1.049311942503e-04 7.659231419479e+00
8.427500000000e+02 -2.882468534034e-02 1.027831151512e-04 7.701563731011e+00
8.430000000000e+02 -2.829525755159e-02 1.005845695759e-04 7.743294904915e+00
8.432500000000e+02 -2.779741817976e-02 9.835302642100e-05 7.784382485634e+00
8.435000000000e+02 -2.733096644765e-02 9.610802235482e-05 7.824783317529e+00
8.437500000000e+02 -2.689431489262e-02 9.387064958494e-05 7.864453637346e+00
8.440000000000e+02 -2.648458665666e-02 9.166297315794e-05 7.903349172339e+00
8.442500000000e+02 -2.609779305510e-02 8.950740612484e-05 7.941425239402e+00
8.445000000000e+02 -2.572907450100e-02 8.742598705747e-05 7.978636848820e+00
8.447500000000e+02 -2.537298504603e-02 8.543969303917e-05 8.014938808430e+00
8.450000000000e+02 -2.502379785083e-02 8.356779781948e-05 8.050285834832e+00
8.452500000000e+02 -2.467581094199e-02 8.182730765058e-05 8.084632663659e+00
8.455000000000e+02 -2.432363257503e-02 8.023250129727e-05 8.117934164440e+00
8.457500000000e+02 -2.396242947119e-02 7.879459181834e-05 8.150145459381e+00
8.460000000000e+02 -2.358812598729e-02 7.752153232993e-05 8.181222042239e+00
8.462500000000e+02 -2.319754452259e-02 7.641792451699e-05 8.211119907690e+00
8.465000000000e+02 -2.278848621530e-02 7.548504957050e-05 8.239795678752e+00
8.467500000000e+02 -2.235975167986e-02 7.472106496537e-05 8.267206743069e+00
8.470000000000e+02 -2.191110874104e-02 7.412125766798e-05 8.293311389670e+00
8.472500000000e+02 -2.144321348643e-02 7.367835387267e-05 8.318068960477e+00
8.475000000000e+02 -2.095749889834e-02 7.338288359049e-05 8.341439994484e+00
8.477500000000e+02 -2.045603869680e-02 7.322354510572e-05 8.363386391437e+00
8.480000000000e+02 -1.994140273739e-02 7.318762402131e-05 8.383871564691e+00
8.482500000000e+02 -1.941651047531e-02 7.326138692929e-05 8.402860612523e+00
8.485000000000e+02 -1.888449550833e-02 7.343038055010e-05 8.420320481511e+00
8.487500000000e+02 -1.834858716242e-02 7.367971843200e-05 8.436220127282e+00
8.490000000000e+02 -1.781201215176e-02 7.399434780220e-05 8.450530686668e+00
8.492500000000e+02 -1.727792195181e-02 7.435926672200e-05 8.463225630585e+00
8.495000000000e+02 -1.674934316259e-02 7.475969427745e-05 8.474280918990e+00
8.497500000000e+02 -1.622915117144e-02 7.518120227321e-05 8.483675132846e+00
8.500000000000e+02 -1.572006007253e-02 7.560984712005e-05 8.491389616876e+00
8.502500000000e+02 -1.522462820493e-02 7.603228440173e-05 8.497408588447e+00
8.505000000000e+02 -1.474527207296e-02 7.643585945116e-05 8.501719227970e+00
8.507500000000e+02 -1.428428128152e-02 7.680867931603e-05 8.504311777591e+00
8.510000000000e+02 -1.384383336313e-02 7.713972386070e-05 8.505179598160e+00
8.512500000000e+02 -1.342600199862e-02 7.741896124697e-05 8.504319207958e+00
8.515000000000e+02 -1.303275394953e-02 7.763747009587e-05 8.501730329784e+00
8.517500000000e+02 -1.266593592060e-02 7.778756270044e-05 8.497415895808e+00
8.520000000000e+02 -1.232724848912e-02 7.786293547163e-05 8.491382037617e+00
8.522500000000e+02 -1.201820671019e-02 7.785881292208e-05 8.483638088190e+00
8.525000000000e+02 -1.174009186948e-02 7.777201518031e-05 8.474196531249e+00
8.527500000000e+02 -1.149389356092e-02 7.760105123178e-05 8.463072978774e+00
8.530000000000e+02 -1.128024814680e-02 7.734623360667e-05 8.450286098412e+00
8.532500000000e+02 -1.109937503789e-02 7.700971866359e-05 8.435857567117e+00
8.535000000000e+02 -1.095101624261e-02 7.659548806802e-05 8.419811979877e+00
8.537500000000e+02 -1.083438188880e-02 7.610929927765e-05 8.402176779580e+00
8.540000000000e+02 -1.074810592989e-02 7.555858614297e-05 8.382982156242e+00
8.542500000000e+02 -1.069021473734e-02 7.495230470009e-05 8.362260938438e+00
8.545000000000e+02 -1.065811125852e-02 7.430075401871e-05 8.340048488104e+00
8.547500000000e+02 -1.064857606699e-02 7.361536267536e-05 8.316382568223e+00
8.550000000000e+02 -1.065778617962e-02 7.290838850357e-05 8.291303207156e+00
8.552500000000e+02 -1.068135159924e-02 7.219262363956e-05 8.264852550821e+00
8.555000000000e+02 -1.071436892394e-02 7.148109068592e-05 8.237074697322e+00
8.557500000000e+02 -1.075149136949e-02 7.078672894237e-05 8.208015529476e+00
8.560000000000e+02 -1.078701320251e-02 7.012207938756e-05 8.177722524209e+00
8.562500000000e+02 -1.081496692864e-02 6.949896829725e-05 8.146244555116e+00
8.565000000000e+02 -1.082923058256e-02 6.892825740326e-05 8.113631682408e+00
8.567500000000e+02 -1.082364211761e-02 6.841958737369e-05 8.079934929445e+00
8.570000000000e+02 -1.079211761947e-02 6.798112299816e-05 8.045206054791e+00
8.572500000000e+02 -1.072876969628e-02 6.761937175642e-05 8.009497310879e+00
8.575000000000e+02 -1.062802291481e-02 6.733906935108e-05 7.972861198066e+00
8.577500000000e+02 -1.048472278356e-02 6.714308583050e-05 7.935350216786e+00
8.580000000000e+02 -1.029423594641e-02 6.703230751240e-05 7.897016615191e+00
8.582500000000e+02 -1.005253904279e-02 6.700564930684e-05 7.857912139121e+00
8.585000000000e+02 -9.756294089801e-03 6.706011201202e-05 7.818087786242e+00
8.587500000000e+02 -9.402910606775e-03 6.719084058565e-05 7.777593565888e+00
8.590000000000e+02 -8.990592158932e-03 6.739122761193e-05 7.736478268776e+00
8.592500000000e+02 -8.518368801854e-03 6.765305495801e-05 7.694789248266e+00
8.595000000000e+02 -7.986115403788e-03 6.796666469622e-05 7.652572216840e+00
8.597500000000e+02 -7.394555569448e-03 6.832117613123e-05 7.609871058246e+00
8.600000000000e+02 -6.745253917879e-03 6.870467203440e-05 7.566727659264e+00
8.602500000000e+02 -6.040596545233e-03 6.910436941582e-05 7.523181761463e+00
8.605000000000e+02 -5.283761199360e-03 6.950693947602e-05 7.479270834463e+00
8.607500000000e+02 -4.478679151314e-03 6.989874378951e-05 7.435029973104e+00
8.610000000000e+02 -3.629988055323e-03 7.026606671781e-05 7.390491815738e+00
8.612500000000e+02 -2.742979283995e-03 7.059535858298e-05 7.345686487924e+00
8.615000000000e+02 -1.823539708758e-03 7.087347628978e-05 7.300641569867e+00
8.617500000000e+02 -8.780874624196e-04 7.108791225421e-05 7.255382084787e+00
8.620000000000e+02 8.649509356756e-05 7.122701543397e-05 7.209930512055e+00
8.622500000000e+02 1.062931781851e-03 7.128019684410e-05 7.164306822027e+00
8.625000000000e+02 2.043627245101e-03 7.123811775667e-05 7.118528529088e+00
8.627500000000e+02 3.020742235129e-03 7.109286249088e-05 7.072610767890e+00
8.630000000000e+02 3.986273131842e-03 7.083808901687e-05 7.026566384001e+00
8.632500000000e+02 4.932132025462e-03 7.046915926978e-05 6.980406043519e+00
8.635000000000e+02 5.850228426504e-03 6.998324532362e-05 6.934138357891e+00
8.637500000000e+02 6.732553508187e-03 6.937941007931e-05 6.887770019694e+00
8.640000000000e+02 7.571264205635e-03 6.865866383998e-05 6.841305952266e+00
8.642500000000e+02 8.358768004463e-03 6.782399384320e-05 6.794749469048e+00
8.645000000000e+02 9.087808968593e-03 6.688036728797e-05 6.748102438289e+00
8.647500000000e+02 9.751552030884e-03 6.583470732310e-05 6.701365456302e+00
8.650000000000e+02 1.034366690544e-02 6.469584297569e-05 6.654538022809e+00
8.652500000000e+02 1.085840900438e-02 6.347443089774e-05 6.607618720407e+00
8.655000000000e+02 1.129069916864e-02 6.218285696211e-05 6.560605389945e+00
8.657500000000e+02 1.163619795229e-02 6.083511193228e-05 6.513495307263e+00
8.660000000000e+02 1.189137476449e-02 5.944664176005e-05 6.466285356433e+00
8.662500000000e+02 1.205357254188e-02 5.803417800221e-05 6.418972192948e+00
8.665000000000e+02 1.212106352280e-02 5.661555011391e-05 6.371552403573e+00
8.667500000000e+02 1.209309686237e-02 5.520947183280e-05 6.324022657540e+00
8.670000000000e+02 1.196993885997e-02 5.383531054301e-05 6.276379842169e+00
8.672500000000e+02 1.175290066269e-02 5.251285276969e-05 6.228621193929e+00
8.675000000000e+02 1.144435638306e-02 5.126205644593e-05 6.180744411874e+00
8.677500000000e+02 1.104774840309e-02 5.010279099288e-05 6.132747757610e+00
8.680000000000e+02 1.056757794454e-02 4.905456728543e-05 6.084630145901e+00
8.682500000000e+02 1.000938271674e-02 4.813628041764e-05 6.036391213722e+00
8.685000000000e+02 9.379698402850e-03 4.736591734972e-05 5.988031378950e+00
8.687500000000e+02 8.686005055773e-03 4.676028132722e-05 5.939551883204e+00
8.690000000000e+02 7.936659159627e-03 4.633474906346e-05 5.890954815114e+00
8.692500000000e+02 7.140810853224e-03 4.610299325750e-05 5.842243121768e+00
8.695000000000e+02 6.308307878017e-03 4.607671417473e-05 5.793420604569e+00
8.697500000000e+02 5.449587828297e-03 4.626540562735e-05 5.744491896318e+00
8.700000000000e+02 4.575559697753e-03 4.667612174705e-05 5.695462427519e+00
8.702500000000e+02 3.697476845372e-03 4.731329216623e-05 5.646338376840e+00
8.705000000000e+02 2.826802666072e-03 4.817856737452e-05 5.597126610534e+00
8.707500000000e+02 1.975071147776e-03 4.927062111867e-05 5.547834606485e+00
8.710000000000e+02 1.153744307638e-03 5.058504507569e-05 5.498470370820e+00
8.712500000000e+02 3.740683707958e-04 5.211427062229e-05 5.449042343162e+00
8.715000000000e+02 -3.530693833193e-04 5.384754550683e-05 5.399559293824e+00
8.717500000000e+02 -1.017280959997e-03 5.577091300407e-05 5.350030215265e+00
8.720000000000e+02 -1.608813737955e-03 5.786723163623e-05 5.300464206183e+00
8.722500000000e+02 -2.118680109618e-03 6.011632295508e-05 5.250870353885e+00
8.725000000000e+02 -2.538778936804e-03 6.249510433098e-05 5.201257614207e+00
8.727500000000e+02 -2.862007532508e-03 6.497777783870e-05 5.151634689846e+00
8.730000000000e+02 -3.082361593681e-03 6.753606525317e-05 5.102009912150e+00
8.732500000000e+02 -3.195022744534e-03 7.013949459306e-05 5.052391124355e+00
8.735000000000e+02 -3.196431015689e-03 7.275572240464e-05 5.002785571240e+00
8.737500000000e+02 -3.084342230881e-03 7.535091359515e-05 4.953199794395e+00
8.740000000000e+02 -2.857868167855e-03 7.789014590689e-05 4.903639536525e+00
8.742500000000e+02 -2.517498892154e-03 8.033784710135e-05 4.854109655023e+00
8.745000000000e+02 -2.065106819899e-03 8.265825925552e-05 4.804614047328e+00
8.747500000000e+02 -1.503931371654e-03 8.481592681589e-05 4.755155588545e+00
8.750000000000e+02 -8.385444836612e-04 8.677619760597e-05 4.705736082170e+00
8.752500000000e+02 -7.479729088725e-05 8.850572720603e-05 4.656356227141e+00
8.755000000000e+02 7.802519679156e-04 8.997298433627e-05 4.607015598866e+00
8.757500000000e+02 1.718427544947e-03 9.114874911115e-05 4.557712647740e+00
8.760000000000e+02 2.730542212914e-03 9.200659330399e-05 4.508444712563e+00
8.762500000000e+02 3.806518214406e-03 9.252333870280e-05 4.459208055211e+00
8.765000000000e+02 4.935521131776e-03 9.267948033020e-05 4.409997907220e+00
8.767500000000e+02 6.106104838174e-03 9.245957347287e-05 4.360808539905e+00
8.770000000000e+02 7.306365068882e-03 9.185257172603e-05 4.311633348015e+00
8.772500000000e+02 8.524099151902e-03 9.085211291410e-05 4.262464949811e+00
8.775000000000e+02 9.746970486724e-03 8.945674737931e-05 4.213295309412e+00
8.777500000000e+02 1.096267411298e-02 8.767010152946e-05 4.164115866966e+00
8.780000000000e+02 1.215910277347e-02 8.550097565604e-05 4.114917692736e+00
8.782500000000e+02 1.332450900218e-02 8.296336885869e-05 4.065691645941e+00
8.785000000000e+02 1.444766316455e-02 8.007643429656e-05 4.016428555291e+00
8.787500000000e+02 1.551800312593e-02 7.686435747423e-05 3.967119404942e+00
8.790000000000e+02 1.652577406749e-02 7.335615867665e-05 3.917755530412e+00
8.792500000000e+02 1.746215743250e-02 6.958542894678e-05 3.868328827432e+00
8.795000000000e+02 1.831938525697e-02 6.558998686973e-05 3.818831961788e+00
8.797500000000e+02 1.909083890594e-02 6.141146333422e-05 3.769258583233e+00
8.800000000000e+02 1.977113192010e-02 5.709482492897e-05 3.719603545561e+00
8.802500000000e+02 2.035617357592e-02 5.268783380052e-05 3.669863121129e+00
8.805000000000e+02 2.084321319523e-02 4.824045288923e-05 3.620035212961e+00
8.807500000000e+02 2.123086533752e-02 4.380419907654e-05 3.570119564625e+00
8.810000000000e+02 2.151911341469e-02 3.943145782750e-05 3.520117958036e+00
8.812500000000e+02 2.170929245885e-02 3.517475871734e-05 3.470034400923e+00
8.815000000000e+02 2.180405223177e-02 3.108603141311e-05 3.419875304184e+00
8.817500000000e+02 2.180729840710e-02 2.721584956147e-05 3.369649638393e+00
8.820000000000e+02 2.172411587727e-02 2.361266750961e-05 3.319369076908e+00
8.822500000000e+02 2.156067208422e-02 2.032206965499e-05 3.269048113853e+00
8.825000000000e+02 2.132410453631e-02 1.738603980844e-05 3.218704162139e+00
8.827500000000e+02 2.102239325756e-02 1.484226416307e-05 3.168357626380e+00
8.830000000000e+02 2.066421947376e-02 1.272348246856e-05 3.118031947013e+00
8.832500000000e+02 2.025881535943e-02 1.105689608116e-05 3.067753619792e+00
8.835000000000e+02 1.981580470946e-02 9.863648953001e-06 3.017552182881e+00
8.837500000000e+02 1.934504026262e-02 9.158388323910e-06 2.967460177280e+00
8.840000000000e+02 1.885643854502e-02 8.948918584883e-06 2.917513075320e+00
8.842500000000e+02 1.835981631341e-02 9.235957358578e-06 2.867749179925e+00
8.845000000000e+02 1.786473236319e-02 1.001299824901e-05 2.818209495871e+00
8.847500000000e+02 1.738033643621e-02 1.126628902498e-05 2.768937571968e+00
8.850000000000e+02 1.691522908353e-02 1.297492783486e-05 2.719979317544e+00
8.852500000000e+02 1.647733544310e-02 1.511107862037e-05 2.671382795051e+00
8.855000000000e+02 1.607379466368e-02 1.764030609949e-05 2.623197990500e+00
8.857500000000e+02 1.571086785713e-02 2.052202621539e-05 2.575476565401e+00
8.860000000000e+02 1.539386606699e-02 2.371006710689e-05 2.528271592829e+00
8.862500000000e+02 1.512709975656e-02 2.715333154812e-05 2.481637282088e+00
8.865000000000e+02 1.491385053729e-02 3.079655249924e-05 2.435628693341e+00
8.867500000000e+02 1.475636559971e-02 3.458112647456e-05 2.390301448693e+00
8.870000000000e+02 1.465587464063e-02 3.844601107217e-05 2.345711442772e+00
8.872500000000e+02 1.461262800779e-02 4.232867372198e-05 2.301914554145e+00
8.875000000000e+02 1.462595522895e-02 4.616606800495e-05 2.258966364932e+00
8.877500000000e+02 1.469434165576e-02 4.989562406105e-05 2.216921890838e+00
8.880000000000e+02 1.481552031296e-02 5.345623257355e-05 2.175835320935e+00
8.882500000000e+02 1.498657721343e-02 5.678920105898e-05 2.135759777679e+00
8.885000000000e+02 1.520406600591e-02 5.983916872560e-05 2.096747089960e+00
8.887500000000e+02 1.546412996088e-02 6.255495416929e-05 2.058847591102e+00
8.890000000000e+02 1.576262728140e-02 6.489032680340e-05 2.022109933364e+00
8.892500000000e+02 1.609525741708e-02 6.680468270595e-05 1.986580927897e+00
8.895000000000e+02 1.645768509861e-02 6.826361395590e-05 1.952305407454e+00
8.897500000000e+02 1.684565943040e-02 6.923936242481e-05 1.919326108731e+00
8.900000000000e+02 1.725512572251e-02 6.971114937401e-05 1.887683579877e+00
8.902500000000e+02 1.768232768941e-02 6.966537781308e-05 1.857416109329e+00
8.905000000000e+02 1.812389831767e-02 6.909570649746e-05 1.828559671367e+00
8.907500000000e+02 1.857693759307e-02 6.800299717358e-05 1.801147892968e+00
8.910000000000e+02 1.903907567917e-02 6.639513953438e-05 1.775212037040e+00
8.912500000000e+02 1.950852101273e-02 6.428676202069e-05 1.750780995534e+00
8.915000000000e+02 1.998409145495e-02 6.169883796667e-05 1.727881299982e+00
8.917500000000e+02 2.046522947779e-02 5.865821028758e-05 1.706537133967e+00
8.920000000000e+02 2.095199923486e-02 5.519700086309e-05 1.686770358615e+00
8.922500000000e+02 2.144506748447e-02 5.135197949679e-05 1.668600534470e+00
8.925000000000e+02 2.194566698469e-02 4.716389411910e-05 1.652044948431e+00
8.927500000000e+02 2.245554331882e-02 4.267677049760e-05 1.637118638959e+00
8.930000000000e+02 2.297688718831e-02 3.793717911629e-05 1.623834411268e+00
8.932500000000e+02 2.351225036841e-02 3.299347934754e-05 1.612202854621e+00
8.935000000000e+02 2.406445018725e-02 2.789510452975e-05 1.602232342285e+00
8.937500000000e+02 2.463646123548e-02 2.269186736414e-05 1.593929027992e+00
8.940000000000e+02 2.523129741346e-02 1.743330076487e-05 1.587296832407e+00
8.942500000000e+02 2.585188794734e-02 1.216804410503e-05 1.582337412666e+00
8.945000000000e+02 2.650094746183e-02 6.943286916805e-06 1.579050127773e+00
8.947500000000e+02 2.718084456195e-02 1.804273701084e-06 1.577431994470e+00
8.950000000000e+02 2.789347292827e-02 -3.206126113098e-06 1.577477629125e+00
8.952500000000e+02 2.864012599472e-02 -8.047779110981e-06 1.579179190198e+00
8.955000000000e+02 2.942137992981e-02 -1.268357993844e-05 1.582526317129e+00
8.957500000000e+02 3.023698867738e-02 -1.707967773515e-05 1.587506063932e+00
8.960000000000e+02 3.108579251764e-02 -2.120563751729e-05 1.594102845011e+00
8.962500000000e+02 3.196564517729e-02 -2.503454212224e-05 1.602298380417e+00
8.965000000000e+02 3.287336036552e-02 -2.854303974686e-05 1.612071661115e+00
8.967500000000e+02 3.380468105451e-02 -3.171134256724e-05 1.623398923117e+00
8.970000000000e+02 3.475427226960e-02 -3.452318505995e-05 1.636253648459e+00
8.972500000000e+02 3.571573887886e-02 -3.696574634382e-05 1.650606584240e+00
8.975000000000e+02 3.668166866265e-02 -3.902954680401e-05 1.666425794039e+00
8.977500000000e+02 3.764370044166e-02 -4.070832282507e-05 1.683676734958e+00
8.980000000000e+02 3.859261667415e-02 -4.199888845788e-05 1.702322370039e+00
8.982500000000e+02 3.951845898771e-02 -4.290098824478e-05 1.722323311915e+00
8.985000000000e+02 4.041066478155e-02 -4.341714532149e-05 1.743638000147e+00
8.987500000000e+02 4.125822267954e-02 -4.355251016183e-05 1.766222912945e+00
8.990000000000e+02 4.204984362555e-02 -4.331471038777e-05 1.790032808614e+00
8.992500000000e+02 4.277414471937e-02 -4.271370412326e-05 1.815020997416e+00
8.995000000000e+02 4.341984207304e-02 -4.176163804645e-05 1.841139638852e+00
8.997500000000e+02 4.397594897368e-02 -4.047270796961e-05 1.868340060556e+00
9.000000000000e+02 4.443197563418e-02 -3.886302343656e-05 1.896573094710e+00
9.002500000000e+02 4.477812653936e-02 -3.695047096133e-05 1.925789426043e+00
9.005000000000e+02 4.500549173278e-02 -3.475457546889e-05 1.955939945969e+00
9.007500000000e+02 4.510622824994e-02 -3.229636217714e-05 1.986976106876e+00
9.010000000000e+02 4.507372816059e-02 -2.959821115125e-05 2.018850270251e+00
9.012500000000e+02 4.490277034952e-02 -2.668370439554e-05 2.051516042744e+00
9.015000000000e+02 4.458965250295e-02 -2.357746447795e-05 2.084928594092e+00
9.017500000000e+02 4.413230112842e-02 -2.030498499650e-05 2.119044951459e+00
9.020000000000e+02 4.353035684264e-02 -1.689244999961e-05 2.153824264740e+00
9.022500000000e+02 4.278523378984e-02 -1.336654409140e-05 2.189228039068e+00
9.025000000000e+02 4.190015072242e-02 -9.754253104260e-06 2.225220329912e+00
9.027500000000e+02 4.088013300818e-02 -6.082655552464e-06 2.261767897936e+00
9.030000000000e+02 3.973198577050e-02 -2.378709248935e-06 2.298840322501e+00
9.032500000000e+02 3.846423618502e-02 1.330970109625e-06 2.336410070640e+00
9.035000000000e+02 3.708704784664e-02 5.020330596989e-06 2.374452523626e+00
9.037500000000e+02 3.561210549549e-02 8.664111289886e-06 2.412945959061e+00
9.040000000000e+02 3.405247472578e-02 1.223805900163e-05 2.451871492869e+00
9.042500000000e+02 3.242243555133e-02 1.571914877155e-05 2.491212980468e+00
9.045000000000e+02 3.073729562837e-02 1.908579581314e-05 2.530956883352e+00
9.047500000000e+02 2.901318378517e-02 2.231805584241e-05 2.571092102210e+00
9.050000000000e+02 2.726682865463e-02 2.539781393576e-05 2.611609781699e+00
9.052500000000e+02 2.551532751433e-02 2.830895511269e-05 2.652503093432e+00
9.055000000000e+02 2.377590731351e-02 3.103751188627e-05 2.693766998401e+00
9.057500000000e+02 2.206568555589e-02 3.357180420863e-05 2.735397998729e+00
9.060000000000e+02 2.040143304675e-02 3.590254306274e-05 2.777393880203e+00
9.062500000000e+02 1.879934429722e-02 3.802289291058e-05 2.819753452225e+00
9.065000000000e+02 1.727482014023e-02 3.992852031018e-05 2.862476292084e+00
9.067500000000e+02 1.584226478777e-02 4.161759534582e-05 2.905562493822e+00
9.070000000000e+02 1.451490234501e-02 4.309075300357e-05 2.949012431407e+00
9.072500000000e+02 1.330461397652e-02 4.435104182582e-05 2.992826535381e+00
9.075000000000e+02 1.222179871045e-02 4.540381742396e-05 3.037005088229e+00
9.077500000000e+02 1.127525909394e-02 4.625660495020e-05 3.081548042683e+00
9.080000000000e+02 1.047211278828e-02 4.691893061914e-05 3.126454860870e+00
9.082500000000e+02 9.817729928779e-03 4.740212571225e-05 3.171724380552e+00
9.085000000000e+02 9.315696684991e-03 4.771910646403e-05 3.217354704876e+00
9.087500000000e+02 8.967804031794e-03 4.788413474061e-05 3.263343117813e+00
9.090000000000e+02 8.774059930123e-03 4.791256803161e-05 3.309686025377e+00
9.092500000000e+02 8.732724360041e-03 4.782060083358e-05 3.356378919447e+00
9.095000000000e+02 8.840365040142e-03 4.762500466426e-05 3.403416363792e+00
9.097500000000e+02 9.091930459438e-03 4.734287496544e-05 3.450792001480e+00
9.100000000000e+02 9.480839885048e-03 4.699138502479e-05 3.498498579142e+00
9.102500000000e+02 9.999087016354e-03 4.658755347298e-05 3.546527986976e+00
9.105000000000e+02 1.063735381320e-02 4.614803146857e-05 3.594871312899e+00
9.107500000000e+02 1.138513427421e-02 4.568890638368e-05 3.643518906233e+00
9.110000000000e+02 1.223086485410e-02 4.522552712891e-05 3.692460449711e+00
9.112500000000e+02 1.316205866879e-02 4.477235282119e-05 3.741685038275e+00
9.115000000000e+02 1.416544443004e-02 4.434281634902e-05 3.791181260161e+00
9.117500000000e+02 1.522710573107e-02 4.394921410750e-05 3.840937281472e+00
9.120000000000e+02 1.633262271530e-02 4.360261301362e-05 3.890940929429e+00
9.122500000000e+02 1.746721282693e-02 4.331277483260e-05 3.941179776147e+00
9.125000000000e+02 1.861587282826e-02 4.308809412626e-05 3.991641218801e+00
9.127500000000e+02 1.976352005605e-02 4.293555418428e-05 4.042312558309e+00
9.130000000000e+02 2.089513470730e-02 4.286069640036e-05 4.093181073186e+00
9.132500000000e+02 2.199590222455e-02 4.286760669883e-05 4.144234090774e+00
9.135000000000e+02 2.305135690497e-02 4.295891679321e-05 4.195459053280e+00
9.137500000000e+02 2.404752644980e-02 4.313582445403e-05 4.246843580530e+00
9.140000000000e+02 2.497107729673e-02 4.339813151161e-05 4.298375527642e+00
9.142500000000e+02 2.580946082510e-02 4.374430307838e-05 4.350043039110e+00
9.145000000000e+02 2.655105822758e-02 4.417154725916e-05 4.401834598109e+00
9.147500000000e+02 2.718532443874e-02 4.467591616408e-05 4.453739071854e+00
9.150000000000e+02 2.770292718795e-02 4.525242854159e-05 4.505745752463e+00
9.152500000000e+02 2.809588011062e-02 4.589521149839e-05 4.557844393480e+00
9.155000000000e+02 2.835766559293e-02 4.659766162965e-05 4.610025242143e+00
9.157500000000e+02 2.848334663601e-02 4.735261706923e-05 4.662279066658e+00
9.160000000000e+02 2.846966087029e-02 4.815254241264e-05 4.714597179334e+00
9.162500000000e+02 2.831509602554e-02 4.898971669573e-05 4.766971454727e+00
9.165000000000e+02 2.801994217758e-02 4.985641835703e-05 4.819394343194e+00
9.167500000000e+02 2.758631859037e-02 5.074508753616e-05 4.871858879346e+00
9.170000000000e+02 2.701817103168e-02 5.164854988848e-05 4.924358686151e+00
9.172500000000e+02 2.632124107729e-02 5.256011987323e-05 4.976887972936e+00
9.175000000000e+02 2.550300220955e-02 5.347371983164e-05 5.029441528934e+00
9.177500000000e+02 2.457256452309e-02 5.438398452398e-05 5.082014711570e+00
9.180000000000e+02 2.354055081328e-02 5.528633760474e-05 5.134603427921e+00
9.182500000000e+02 2.241894187685e-02 5.617700391988e-05 5.187204111570e+00
9.185000000000e+02 2.122089599282e-02 5.705299735081e-05 5.239813693379e+00
9.187500000000e+02 1.996054766618e-02 5.791212628584e-05 5.292429564662e+00
9.190000000000e+02 1.865278680371e-02 5.875292947058e-05 5.345049534949e+00
9.192500000000e+02 1.731302502237e-02 5.957459605363e-05 5.397671782781e+00
9.195000000000e+02 1.595695516383e-02 6.037686979637e-05 5.450294798394e+00
9.197500000000e+02 1.460030694533e-02 6.115994401390e-05 5.502917320942e+00
9.200000000000e+02 1.325860684244e-02 6.192434834223e-05 5.555538266977e+00
9.202500000000e+02 1.194694497928e-02 6.267083523001e-05 5.608156653236e+00
9.205000000000e+02 1.067975486001e-02 6.340026850601e-05 5.660771512717e+00
9.207500000000e+02 9.470609598066e-03 6.411352048305e-05 5.713381804054e+00
9.210000000000e+02 8.332037651824e-03 6.481137852432e-05 5.765986316456e+00
9.212500000000e+02 7.275361261576e-03 6.549446306298e-05 5.818583570146e+00
9.215000000000e+02 6.310558808929e-03 6.616316197028e-05 5.871171712913e+00
9.217500000000e+02 5.446153050027e-03 6.681757882637e-05 5.923748415198e+00
9.220000000000e+02 4.689125999157e-03 6.745749371434e-05 5.976310764123e+00
9.222500000000e+02 4.044859926385e-03 6.808233893679e-05 6.028855157693e+00
9.225000000000e+02 3.517105616676e-03 6.869118503680e-05 6.081377201466e+00
9.227500000000e+02 3.107977129646e-03 6.928273712936e-05 6.133871607962e+00
9.230000000000e+02 2.817971456875e-03 6.985534184478e-05 6.186332100842e+00
9.232500000000e+02 2.646013881433e-03 7.040698850982e-05 6.238751324762e+00
9.235000000000e+02 2.589527525688e-03 7.093533616462e-05 6.291120762048e+00
9.237500000000e+02 2.644524247203e-03 7.143773402499e-05 6.343430657383e+00
9.240000000000e+02 2.805717827703e-03 7.191124368092e-05 6.395669951337e+00
9.242500000000e+02 3.066655464063e-03 7.235266617539e-05 6.447826223603e+00
9.245000000000e+02 3.419865920682e-03 7.275857203431e-05 6.499885646718e+00
9.247500000000e+02 3.857022338538e-03 7.312533060558e-05 6.551832950108e+00
9.250000000000e+02 4.369114217558e-03 7.344914687132e-05 6.603651396795e+00
9.252500000000e+02 4.946627959720e-03 7.372609578329e-05 6.655322770606e+00
9.255000000000e+02 5.579729550432e-03 7.395215951622e-05 6.706827376116e+00
9.257500000000e+02 6.258446463801e-03 7.412326650130e-05 6.758144049322e+00
9.260000000000e+02 6.972842332296e-03 7.423533827017e-05 6.809250182793e+00
9.262500000000e+02 7.713182230499e-03 7.428433115739e-05 6.860121759346e+00
9.265000000000e+02 8.470081329683e-03 7.426628385324e-05 6.910733400548e+00
9.267500000000e+02 9.234634711383e-03 7.417736350274e-05 6.961058424494e+00
9.270000000000e+02 9.998523685302e-03 7.401390355974e-05 7.011068913477e+00
9.272500000000e+02 1.075409595409e-02 7.377248274348e-05 7.060735795340e+00
9.275000000000e+02 1.149441824204e-02 7.344996977621e-05 7.110028929272e+00
9.277500000000e+02 1.221330030002e-02 7.304355609844e-05 7.158917203518e+00
9.280000000000e+02 1.290529174758e-02 7.255082077717e-05 7.207368639911e+00
9.282500000000e+02 1.356565240614e-02 7.196980123747e-05 7.255350501590e+00
9.285000000000e+02 1.419030132711e-02 7.129905683895e-05 7.302829409627e+00
9.287500000000e+02 1.477574706976e-02 7.053773530408e-05 7.349771460183e+00
9.290000000000e+02 1.531900501940e-02 6.968564541784e-05 7.396142342773e+00
9.292500000000e+02 1.581750933875e-02 6.874334182591e-05 7.441907463440e+00
9.295000000000e+02 1.626902242406e-02 6.771222572458e-05 7.487032060945e+00
9.297500000000e+02 1.667155224340e-02 6.659466832667e-05 7.531481326660e+00
9.300000000000e+02 1.702327953732e-02 6.539410765730e-05 7.575220517042e+00
9.302500000000e+02 1.732250235910e-02 6.411516478791e-05 7.618215063397e+00
9.305000000000e+02 1.756760134197e-02 6.276376800288e-05 7.660430677149e+00
9.307500000000e+02 1.775702715114e-02 6.134724118709e-05 7.701833446520e+00
9.310000000000e+02 1.788931392663e-02 5.987444137018e-05 7.742389932130e+00
9.312500000000e+02 1.796311439933e-02 5.835585277045e-05 7.782067251567e+00
9.315000000000e+02 1.797725722791e-02 5.680365006919e-05 7.820833160410e+00
9.317500000000e+02 1.793082138093e-02 5.523173253408e-05 7.858656126422e+00
9.320000000000e+02 1.782322290674e-02 5.365571888846e-05 7.895505399260e+00
9.322500000000e+02 1.765430693176e-02 5.209289376018e-05 7.931351072677e+00
9.325000000000e+02 1.742443961934e-02 5.056209786466e-05 7.966164146874e+00
9.327500000000e+02 1.713459082063e-02 4.908356212668e-05 7.999916583612e+00
9.330000000000e+02 1.678640146691e-02 4.767866963662e-05 8.032581358494e+00
9.332500000000e+02 1.638222962648e-02 4.636965900920e-05 8.064132514501e+00
9.335000000000e+02 1.592516870995e-02 4.517926312422e-05 8.094545210575e+00
9.337500000000e+02 1.541903472445e-02 4.413029775072e-05 8.123795769287e+00
9.340000000000e+02 1.486832037936e-02 4.324520051963e-05 8.151861726617e+00
9.342500000000e+02 1.427811511288e-02 4.254550545588e-05 8.178721878239e+00
9.345000000000e+02 1.365399291846e-02 4.205137852425e-05 8.204356325072e+00
9.347500000000e+02 1.300187143946e-02 4.178112810144e-05 8.228746520923e+00
9.350000000000e+02 1.232784748734e-02 4.175063232073e-05 8.251875314709e+00
9.352500000000e+02 1.163801557921e-02 4.197288211527e-05 8.273726994623e+00
9.355000000000e+02 1.093827732015e-02 4.245756636417e-05 8.294287327350e+00
9.357500000000e+02 1.023415037117e-02 4.321072090793e-05 8.313543594109e+00
9.360000000000e+02 9.530585930633e-03 4.423446108082e-05 8.331484624532e+00
9.362500000000e+02 8.831804086022e-03 4.552680707204e-05 8.348100822759e+00
9.365000000000e+02 8.141154989971e-03 4.708161605962e-05 8.363384190620e+00
9.367500000000e+02 7.461013605808e-03 4.888866011057e-05 8.377328342762e+00
9.370000000000e+02 6.792713945391e-03 5.093375498744e-05 8.389928514998e+00
9.372500000000e+02 6.136526752422e-03 5.319898302625e-05 8.401181566582e+00
9.375000000000e+02 5.491683438838e-03 5.566311173422e-05 8.411085973550e+00
9.377500000000e+02 4.856446307633e-03 5.830204703861e-05 8.419641814505e+00
9.380000000000e+02 4.228222619276e-03 6.108935150331e-05 8.426850749537e+00
9.382500000000e+02 3.603718828700e-03 6.399682524627e-05 8.432715990487e+00
9.385000000000e+02 2.979128454905e-03 6.699512329728e-05 8.437242264068e+00
9.387500000000e+02 2.350344910467e-03 7.005438701752e-05 8.440435768474e+00
9.390000000000e+02 1.713191061985e-03 7.314486779889e-05 8.442304122808e+00
9.392500000000e+02 1.063654455681e-03 7.623752508426e-05 8.442856310782e+00
9.395000000000e+02 3.981187447603e-04 7.930457551797e-05 8.442102619002e+00
9.397500000000e+02 -2.864200372877e-04 8.231997966721e-05 8.440054570007e+00
9.400000000000e+02 -9.921604364470e-04 8.525985366845e-05 8.436724851197e+00
9.402500000000e+02 -1.720335163602e-03 8.810279436453e-05 8.432127239682e+00
9.405000000000e+02 -2.471089346176e-03 9.083011245978e-05 8.426276524725e+00
9.407500000000e+02 -3.243404046086e-03 9.342597245351e-05 8.419188425658e+00
9.410000000000e+02 -4.035066023505e-03 9.587743992812e-05 8.410879510226e+00
9.412500000000e+02 -4.842687476928e-03 9.817444212093e-05 8.401367108410e+00
9.415000000000e+02 -5.661772766938e-03 1.003096365263e-04 8.390669227053e+00
9.417500000000e+02 -6.486830138292e-03 1.022782471475e-04 8.378804464218e+00
9.420000000000e+02 -7.311524477649e-03 1.040778431124e-04 8.365791920561e+00
9.422500000000e+02 -8.128862875473e-03 1.057080305021e-04 8.351651115452e+00
9.425000000000e+02 -8.931407528168e-03 1.071701284892e-04 8.336401899106e+00
9.427500000000e+02 -9.711505278338e-03 1.084668477480e-04 8.320064370944e+00
9.430000000000e+02 -1.046152606652e-02 1.096020234741e-04 8.302658796763e+00
9.432500000000e+02 -1.117409996971e-02 1.105803565962e-04 8.284205528184e+00
9.435000000000e+02 -1.184234327352e-02 1.114071276433e-04 8.264724928839e+00
9.437500000000e+02 -1.246006591607e-02 1.120879394469e-04 8.244237298975e+00
9.440000000000e+02 -1.302195148346e-02 1.126285172568e-04 8.222762807816e+00
9.442500000000e+02 -1.352370365244e-02 1.130346358475e-04 8.200321430392e+00
9.445000000000e+02 -1.396215449164e-02 1.133120394456e-04 8.176932885782e+00
9.447500000000e+02 -1.433533057513e-02 1.134664087705e-04 8.152616584120e+00
9.450000000000e+02 -1.464247567359e-02 1.135033799104e-04 8.127391579192e+00
9.452500000000e+02 -1.488403070456e-02 1.134286041887e-04 8.101276523475e+00
9.455000000000e+02 -1.506157229374e-02 1.132478383836e-04 8.074289632878e+00
9.457500000000e+02 -1.517771404591e-02 1.129670556507e-04 8.046448656279e+00
9.460000000000e+02 -1.523597563672e-02 1.125925619922e-04 8.017770851148e+00
9.462500000000e+02 -1.524062591465e-02 1.121311134285e-04 7.988272965616e+00
9.465000000000e+02 -1.519650698365e-02 1.115900235227e-04 7.957971228345e+00
9.467500000000e+02 -1.510884777078e-02 1.109772433548e-04 7.926881340501e+00
9.470000000000e+02 -1.498307382005e-02 1.103014093239e-04 7.895018477404e+00
9.472500000000e+02 -1.482462207670e-02 1.095718509164e-04 7.862397293169e+00
9.475000000000e+02 -1.463876754553e-02 1.087985529665e-04 7.829031931088e+00
9.477500000000e+02 -1.443046867099e-02 1.079920778599e-04 7.794936036986e+00
9.480000000000e+02 -1.420423611198e-02 1.071634540338e-04 7.760122778981e+00
9.482500000000e+02 -1.396403081019e-02 1.063238985211e-04 7.724604864872e+00
9.485000000000e+02 -1.371319177940e-02 1.054846790630e-04 7.688394565515e+00
9.487500000000e+02 -1.345439539252e-02 1.046568616185e-04 7.651503739860e+00
9.490000000000e+02 -1.318964727139e-02 1.038510297558e-04 7.613943854727e+00
9.492500000000e+02 -1.292030258021e-02 1.030769873993e-04 7.575726008848e+00
9.495000000000e+02 -1.264711277865e-02 1.023434738385e-04 7.536860955715e+00
9.497500000000e+02 -1.237029612465e-02 1.016578925531e-04 7.497359119157e+00
9.500000000000e+02 -1.208962521037e-02 1.010260653023e-04 7.457230611628e+00
9.502500000000e+02 -1.180452754569e-02 1.004520094348e-04 7.416485249694e+00
9.505000000000e+02 -1.151419479293e-02 9.993777337294e-05 7.375132561338e+00
9.507500000000e+02 -1.121769345091e-02 9.948331929333e-05 7.333181796159e+00
9.510000000000e+02 -1.091407367274e-02 9.908648665966e-05 7.290641929274e+00
9.512500000000e+02 -1.060247056851e-02 9.874300137855e-05 7.247521666118e+00
9.515000000000e+02 -1.028219558347e-02 9.844654948249e-05 7.203829439544e+00
9.517500000000e+02 -9.952813053605e-03 9.818893180441e-05 7.159573410320e+00
9.520000000000e+02 -9.614200488810e-03 9.796026206932e-05 7.114761466209e+00
9.522500000000e+02 -9.266591798084e-03 9.774925933945e-05 7.069401216387e+00
9.525000000000e+02 -8.910601241379e-03 9.754354892319e-05 7.023499990846e+00
9.527500000000e+02 -8.547229753896e-03 9.732998386641e-05 6.977064838011e+00
9.530000000000e+02 -8.177853615242e-03 9.709502790042e-05 6.930102526176e+00
9.532500000000e+02 -7.804198553123e-03 9.682517162998e-05 6.882619543534e+00
9.535000000000e+02 -7.428299776867e-03 9.650732421884e-05 6.834622104493e+00
9.537500000000e+02 -7.052451844905e-03 9.612920529642e-05 6.786116157713e+00
9.540000000000e+02 -6.679151021797e-03 9.567971848778e-05 6.737107397884e+00
9.542500000000e+02 -6.311033168787e-03 9.514929637669e-05 6.687601281649e+00
9.545000000000e+02 -5.950810255326e-03 9.453020591776e-05 6.637603047675e+00
9.547500000000e+02 -5.601207981255e-03 9.381680709802e-05 6.587117741692e+00
9.550000000000e+02 -5.264908636418e-03 9.300576002358e-05 6.536150244219e+00
9.552500000000e+02 -4.944499586107e-03 9.209617180314e-05 6.484705304205e+00
9.555000000000e+02 -4.642430507123e-03 9.108967412705e-05 6.432787575779e+00
9.557500000000e+02 -4.360979793209e-03 8.999045716834e-05 6.380401658911e+00
9.560000000000e+02 -4.102231846800e-03 8.880522858346e-05 6.327552143184e+00
9.562500000000e+02 -3.868063985582e-03 8.754311252024e-05 6.274243654993e+00
9.565000000000e+02 -3.660143032267e-03 8.621548969892e-05 6.220480906788e+00
9.567500000000e+02 -3.479931245711e-03 8.483576419144e-05 6.166268748381e+00
9.570000000000e+02 -3.328698544156e-03 8.341916257232e-05 6.111612219448e+00
9.572500000000e+02 -3.207540931645e-03 8.198240741156e-05 6.056516602881e+00
9.575000000000e+02 -3.117401822314e-03 8.054336048469e-05 6.000987478993e+00
9.577500000000e+02 -3.059094366849e-03 7.912067609245e-05 5.945030777777e+00
9.580000000000e+02 -3.033322965169e-03 7.773344851988e-05 5.888652832785e+00
9.582500000000e+02 -3.040701317691e-03 7.640077052021e-05 5.831860431260e+00
9.585000000000e+02 -3.081765297037e-03 7.514136546380e-05 5.774660865725e+00
9.587500000000e+02 -3.156979055312e-03 7.397323002123e-05 5.717061980896e+00
9.590000000000e+02 -3.266732605023e-03 7.291325655540e-05 5.659072222109e+00
9.592500000000e+02 -3.411330824411e-03 7.197687382102e-05 5.600700678206e+00
9.595000000000e+02 -3.590972306595e-03 7.117771955212e-05 5.541957126758e+00
9.597500000000e+02 -3.805719497085e-03 7.052735822649e-05 5.482852074574e+00
9.600000000000e+02 -4.055459860719e-03 7.003502068204e-05 5.423396798846e+00
9.602500000000e+02 -4.339860121738e-03 6.970738829190e-05 5.363603385402e+00
9.605000000000e+02 -4.658313938252e-03 6.954841870960e-05 5.303484769303e+00
9.607500000000e+02 -5.009886620664e-03 6.955922079349e-05 5.243054772339e+00
9.610000000000e+02 -5.393258099847e-03 6.973797512758e-05 5.182328142202e+00
9.612500000000e+02 -5.806667242964e-03 7.007990209895e-05 5.121320592043e+00
9.615000000000e+02 -6.247860498421e-03 7.057727765189e-05 5.060048839621e+00
9.617500000000e+02 -6.714046455849e-03 7.121949791217e-05 4.998530650078e+00
9.620000000000e+02 -7.201860467699e-03 7.199319298620e-05 4.936784877433e+00
9.622500000000e+02 -7.707340877486e-03 7.288237631869e-05 4.874831508159e+00
9.625000000000e+02 -8.225919211303e-03 7.386863808792e-05 4.812691706080e+00
9.627500000000e+02 -8.752426288205e-03 7.493137994824e-05 4.750387856603e+00
9.630000000000e+02 -9.281115064068e-03 7.604808226203e-05 4.687943613360e+00
9.632500000000e+02 -9.805701683351e-03 7.719460364264e-05 4.625383941945e+00
9.635000000000e+02 -1.031942440742e-02 7.834550684074e-05 4.562735162316e+00
9.637500000000e+02 -1.081512054050e-02 7.947440633671e-05 4.500024990224e+00
9.640000000000e+02 -1.128531999727e-02 8.055433421103e-05 4.437282571532e+00
9.642500000000e+02 -1.172235476508e-02 8.155812204516e-05 4.374538513677e+00
9.645000000000e+02 -1.211848171297e-02 8.245878646670e-05 4.311824907949e+00
9.647500000000e+02 -1.246601649209e-02 8.322991921558e-05 4.249175343413e+00
9.650000000000e+02 -1.275747650295e-02 8.384607474018e-05 4.186624911036e+00
9.652500000000e+02 -1.298572799926e-02 8.428315443704e-05 4.124210194264e+00
9.655000000000e+02 -1.314413666855e-02 8.451877723650e-05 4.061969247554e+00
9.657500000000e+02 -1.322671486055e-02 8.453263030145e-05 3.999941558336e+00
9.660000000000e+02 -1.322826576589e-02 8.430680055244e-05 3.938167994283e+00
9.662500000000e+02 -1.314451784073e-02 8.382607750732e-05 3.876690732542e+00
9.665000000000e+02 -1.297224723746e-02 8.307822494258e-05 3.815553172017e+00
9.667500000000e+02 -1.270938726991e-02 8.205421956436e-05 3.754799827378e+00
9.670000000000e+02 -1.235511752402e-02 8.074844479988e-05 3.694476205757e+00
9.672500000000e+02 -1.190993619659e-02 7.915884675977e-05 3.634628665354e+00
9.675000000000e+02 -1.137570719675e-02 7.728703769727e-05 3.575304258509e+00
9.677500000000e+02 -1.075568725349e-02 7.513836122849e-05 3.516550558106e+00
9.680000000000e+02 -1.005452641598e-02 7.272189652052e-05 3.458415470950e+00
9.682500000000e+02 -9.278245277911e-03 7.005041748409e-05 3.400947038240e+00
9.685000000000e+02 -8.434186498989e-03 6.714029835983e-05 3.344193227188e+00
9.687500000000e+02 -7.530944703633e-03 6.401137013942e-05 3.288201712369e+00
9.690000000000e+02 -6.578271597860e-03 6.068673322618e-05 3.233019654041e+00
9.692500000000e+02 -5.586961294345e-03 5.719251539024e-05 3.178693472016e+00
9.695000000000e+02 -4.568715610373e-03 5.355758368841e-05 3.125268621376e+00
9.697500000000e+02 -3.535994174701e-03 4.981322561931e-05 3.072789367519e+00
9.700000000000e+02 -2.501848848819e-03 4.599279156259e-05 3.021298569328e+00
9.702500000000e+02 -1.479747556506e-03 4.213130532066e-05 2.970837468495e+00
9.705000000000e+02 -4.833893290687e-04 3.826505017832e-05 2.921445490565e+00
9.707500000000e+02 4.734857016055e-04 3.443113395071e-05 2.873160055461e+00
9.710000000000e+02 1.377289198028e-03 3.066704209673e-05 2.826016405066e+00
9.712500000000e+02 2.214776608075e-03 2.701018401982e-05 2.780047446938e+00
9.715000000000e+02 2.973235975761e-03 2.349743360985e-05 2.735283612388e+00
9.717500000000e+02 3.640670031431e-03 2.016467948435e-05 2.691752737962e+00
9.720000000000e+02 4.205970125968e-03 1.704638070613e-05 2.649479961430e+00
9.722500000000e+02 4.659077906959e-03 1.417514197355e-05 2.608487642819e+00
9.725000000000e+02 4.991134486984e-03 1.158130623746e-05 2.568795300813e+00
9.727500000000e+02 5.194612735352e-03 9.292576955838e-06 2.530419574227e+00
9.730000000000e+02 5.263433600920e-03 7.333666463549e-06 2.493374198720e+00
9.732500000000e+02 5.193061936328e-03 5.725983318633e-06 2.457670007454e+00
9.735000000000e+02 4.980583089097e-03 4.487353023358e-06 2.423314947373e+00
9.737500000000e+02 4.624758296055e-03 3.631780274460e-06 2.390314113503e+00
9.740000000000e+02 4.126057383968e-03 3.169255390095e-06 2.358669801486e+00
9.742500000000e+02 3.486668703862e-03 3.105608922138e-06 2.328381575923e+00
9.745000000000e+02 2.710487959493e-03 3.442404271747e-06 2.299446350089e+00
9.747500000000e+02 1.803081865628e-03 4.176882601709e-06 2.271858483458e+00
9.750000000000e+02 7.716319918473e-04 5.301987776457e-06 2.245609886537e+00
9.752500000000e+02 -3.751448763816e-04 6.806383253150e-06 2.220690139711e+00
9.755000000000e+02 -1.627097042364e-03 8.674551774224e-06 2.197086621053e+00
9.757500000000e+02 -2.972756556496e-03 1.088694334692e-05 2.174784640363e+00
9.760000000000e+02 -4.399477323903e-03 1.342017232114e-05 2.153767583013e+00
9.762500000000e+02 -5.893588882990e-03 1.624723189958e-05 2.134017058609e+00
9.765000000000e+02 -7.440564561541e-03 1.933780184207e-05 2.115513055138e+00
9.767500000000e+02 -9.025201785774e-03 2.265856814873e-05 2.098234097383e+00
9.770000000000e+02 -1.063181153219e-02 2.617358363702e-05 2.082157408705e+00
9.772500000000e+02 -1.224441545679e-02 2.984466751590e-05 2.067259075668e+00
9.775000000000e+02 -1.384694703406e-02 3.363183400962e-05 2.053514214538e+00
9.777500000000e+02 -1.542345370184e-02 3.749374853512e-05 2.040897138059e+00
9.780000000000e+02 -1.695829847100e-02 4.138820739671e-05 2.029381524323e+00
9.782500000000e+02 -1.843635651831e-02 4.527262902229e-05 2.018940583995e+00
9.785000000000e+02 -1.984320443162e-02 4.910456177004e-05 2.009547225735e+00
9.787500000000e+02 -2.116530100765e-02 5.284220319790e-05 2.001174222484e+00
9.790000000000e+02 -2.239015452116e-02 5.644489940654e-05 1.993794372802e+00
9.792500000000e+02 -2.350647526467e-02 5.987364004620e-05 1.987380658201e+00
9.795000000000e+02 -2.450431287344e-02 6.309154730488e-05 1.981906399921e+00
9.797500000000e+02 -2.537517270027e-02 6.606433454209e-05 1.977345405145e+00
9.800000000000e+02 -2.611211446496e-02 6.876074397735e-05 1.973672112860e+00
9.802500000000e+02 -2.670982707554e-02 7.115294201590e-05 1.970861726821e+00
9.805000000000e+02 -2.716468354265e-02 7.321687582190e-05 1.968890346343e+00
9.807500000000e+02 -2.747477078467e-02 7.493257943122e-05 1.967735082330e+00
9.810000000000e+02 -2.763989858399e-02 7.628443438376e-05 1.967374169155e+00
9.812500000000e+02 -2.766158362532e-02 7.726137917297e-05 1.967787060345e+00
9.815000000000e+02 -2.754301297109e-02 7.785705246180e-05 1.968954518089e+00
9.817500000000e+02 -2.728898423868e-02 7.806987369247e-05 1.970858685658e+00
9.820000000000e+02 -2.690582673060e-02 7.790306419303e-05 1.973483152065e+00
9.822500000000e+02 -2.640130206787e-02 7.736460184524e-05 1.976812999331e+00
9.825000000000e+02 -2.578448826876e-02 7.646711304679e-05 1.980834841005e+00
9.827500000000e+02 -2.506564711198e-02 7.522770197513e-05 1.985536843683e+00
9.830000000000e+02 -2.425607824239e-02 7.366771937814e-05 1.990908739407e+00
9.832500000000e+02 -2.336796103282e-02 7.181247346244e-05 1.996941823334e+00
9.835000000000e+02 -2.241418705674e-02 6.969088716050e-05 2.003628941110e+00
9.837500000000e+02 -2.140818518980e-02 6.733510730697e-05 2.010964464487e+00
9.840000000000e+02 -2.036374185350e-02 6.478006921004e-05 2.018944258983e+00
9.842500000000e+02 -1.929481869072e-02 6.206302486503e-05 2.027565641160e+00
9.845000000000e+02 -1.821537014495e-02 5.922304032527e-05 2.036827329782e+00
9.847500000000e+02 -1.713916341505e-02 5.630047011237e-05 2.046729389721e+00
9.850000000000e+02 -1.607960292746e-02 5.333641531799e-05 2.057273172959e+00
9.852500000000e+02 -1.504956188955e-02 5.037217442605e-05 2.068461254530e+00
9.855000000000e+02 -1.406122314031e-02 4.744869487547e-05 2.080297365871e+00
9.857500000000e+02 -1.312593101706e-02 4.460603133355e-05 2.092786328960e+00
9.860000000000e+02 -1.225405683735e-02 4.188282142167e-05 2.105933988090e+00
9.862500000000e+02 -1.145487959008e-02 3.931578300786e-05 2.119747141729e+00
9.865000000000e+02 -1.073648298815e-02 3.693925174336e-05 2.134233477893e+00
9.867500000000e+02 -1.010567140168e-02 3.478474541330e-05 2.149401506555e+00
9.870000000000e+02 -9.567904356367e-03 3.288057479928e-05 2.165260497605e+00
9.872500000000e+02 -9.127251849184e-03 3.125150849254e-05 2.181820415704e+00
9.875000000000e+02 -8.786369785579e-03 2.991848937786e-05 2.199091858423e+00
9.877500000000e+02 -8.546496215677e-03 2.889840839773e-05 2.217085994855e+00
9.880000000000e+02 -8.407468493580e-03 2.820393626268e-05 2.235814500690e+00
9.882500000000e+02 -8.367759896728e-03 2.784342420720e-05 2.255289496507e+00
9.885000000000e+02 -8.424535825276e-03 2.782086890177e-05 2.275523479369e+00
9.887500000000e+02 -8.573727462938e-03 2.813591979112e-05 2.296529256300e+00
9.890000000000e+02 -8.810122016434e-03 2.878396245126e-05 2.318319869734e+00
9.892500000000e+02 -9.127467227545e-03 2.975625591048e-05 2.340908523030e+00
9.895000000000e+02 -9.518588249605e-03 3.104011970531e-05 2.364308497254e+00
9.897500000000e+02 -9.975514682381e-03 3.261917946640e-05 2.388533066598e+00
9.900000000000e+02 -1.048961525753e-02 3.447365011591e-05 2.413595406125e+00
9.902500000000e+02 -1.105173735000e-02 3.658065937087e-05 2.439508495113e+00
9.905000000000e+02 -1.165234946585e-02 3.891460483696e-05 2.466285017085e+00
9.907500000000e+02 -1.228168340036e-02 4.144752945598e-05 2.493937254513e+00
9.910000000000e+02 -1.292987419689e-02 4.414954096463e-05 2.522476981456e+00
9.912500000000e+02 -1.358709503880e-02 4.698922905516e-05 2.551915354248e+00
9.915000000000e+02 -1.424368595161e-02 4.993407752618e-05 2.582262802411e+00
9.917500000000e+02 -1.489027312226e-02 5.295089333168e-05 2.613528920471e+00
9.920000000000e+02 -1.551787827393e-02 5.600623774785e-05 2.645722363310e+00
9.922500000000e+02 -1.611801657359e-02 5.906682198512e-05 2.678850746299e+00
9.925000000000e+02 -1.668278146087e-02 6.209989559489e-05 2.712920552961e+00
9.927500000000e+02 -1.720491746408e-02 6.507364385963e-05 2.747937050147e+00
9.930000000000e+02 -1.767787872694e-02 6.795753274710e-05 2.783904214226e+00
9.932500000000e+02 -1.809587408433e-02 7.072263113625e-05 2.820824669563e+00
9.935000000000e+02 -1.845390003440e-02 7.334190752031e-05 2.858699638112e+00
9.937500000000e+02 -1.874776022162e-02 7.579049235612e-05 2.897528904344e+00
9.940000000000e+02 -1.897407323088e-02 7.804591078889e-05 2.937310794841e+00
9.942500000000e+02 -1.913027039652e-02 8.008827918016e-05 2.978042169895e+00
9.945000000000e+02 -1.921458272384e-02 8.190045579110e-05 3.019718433091e+00
9.947500000000e+02 -1.922602041654e-02 8.346818033950e-05 3.062333550682e+00
9.950000000000e+02 -1.916434405688e-02 8.478016719168e-05 3.105880087836e+00
9.952500000000e+02 -1.903003057389e-02 8.582816456118e-05 3.150349252373e+00
9.955000000000e+02 -1.882423352886e-02 8.660697955609e-05 3.195730952672e+00
9.957500000000e+02 -1.854874024023e-02 8.711447860738e-05 3.242013859725e+00
9.960000000000e+02 -1.820592562862e-02 8.735155358708e-05 3.289185479720e+00
9.962500000000e+02 -1.779870467926e-02 8.732206120940e-05 3.337232226806e+00
9.965000000000e+02 -1.733048365199e-02 8.703273551711e-05 3.386139502249e+00
9.967500000000e+02 -1.680511124726e-02 8.649307150846e-05 3.435891769962e+00
9.970000000000e+02 -1.622682988955e-02 8.571518786088e-05 3.486472632841e+00
9.972500000000e+02 -1.560022780141e-02 8.471366607177e-05 3.537864905462e+00
9.975000000000e+02 -1.493019218917e-02 8.350536819482e-05 3.590050679187e+00
9.977500000000e+02 -1.422186372998e-02 8.210923548740e-05 3.643011384400e+00
9.980000000000e+02 -1.348059253678e-02 8.054606832625e-05 3.696727841280e+00
9.982500000000e+02 -1.271189568614e-02 7.883828996447e-05 3.751180304728e+00
9.985000000000e+02 -1.192141630520e-02 7.700969576835e-05 3.806348499969e+00
9.987500000000e+02 -1.111488403840e-02 7.508518888144e-05 3.862211646895e+00
9.990000000000e+02 -1.029807705316e-02 7.309050555057e-05 3.918748477512e+00
9.992500000000e+02 -9.476785384392e-03 7.105193227067e-05 3.975937243315e+00
9.995000000000e+02 -8.656775621610e-03 6.899601693938e-05 4.033755714317e+00
9.997500000000e+02 -7.843756996591e-03 6.694927740014e-05 4.092181171461e+00
1.000000000000e+03 -7.043348566068e-03 6.493791031459e-05 4.151190390709e+00
1.000250000000e+03 -6.261047728761e-03 6.298750290876e-05 4.210759623556e+00
1.000500000000e+03 -5.502199731967e-03 6.112274989489e-05 4.270864572339e+00
1.000750000000e+03 -4.771968182293e-03 5.936717813623e-05 4.331480363630e+00
1.001000000000e+03 -4.075306221440e-03 5.774288779328e-05 4.392581518634e+00
1.001250000000e+03 -3.416928644873e-03 5.627030441721e-05 4.454141924846e+00
1.001500000000e+03 -2.801284695902e-03 5.496794946189e-05 4.516134808575e+00
1.001750000000e+03 -2.232531486911e-03 5.385223163717e-05 4.578532709627e+00
1.002000000000e+03 -1.714508163805e-03 5.293725926012e-05 4.641307459615e+00
1.002250000000e+03 -1.250711100999e-03 5.223468037727e-05 4.704430166511e+00
1.002500000000e+03 -8.442698224053e-04 5.175356876705e-05 4.767871203494e+00
1.002750000000e+03 -4.979243929872e-04 5.150032356732e-05 4.831600206463e+00
1.003000000000e+03 -2.140040374478e-04 5.147859039159e-05 4.895586078393e+00
1.003250000000e+03 5.592474311700e-06 5.168923879323e-05 4.959797002193e+00
1.003500000000e+03 1.594143518856e-04 5.213037532578e-05 5.024200463301e+00
1.003750000000e+03 2.464742218486e-04 5.279738166802e-05 5.088763280565e+00
1.004000000000e+03 2.662604836188e-04 5.368299634137e-05 5.153451647451e+00
1.004250000000e+03 2.187467736015e-04 5.477743151028e-05 5.218231181950e+00
1.004500000000e+03 1.043976531541e-04 5.606852473594e-05 5.283066986410e+00
1.004750000000e+03 -7.582970723907e-05 5.754192424220e-05 5.347923715700e+00
1.005000000000e+03 -3.204880634661e-04 5.918130473570e-05 5.412765654691e+00
1.005250000000e+03 -6.276475883501e-04 6.096861186947e-05 5.477556802708e+00
1.005500000000e+03 -9.949081534678e-04 6.288433120066e-05 5.542260966125e+00
1.005750000000e+03 -1.419416948691e-03 6.490777838278e-05 5.606841856667e+00
1.006000000000e+03 -1.897891297855e-03 6.701740565729e-05 5.671263195506e+00
1.006250000000e+03 -2.426646746125e-03 6.919111872805e-05 5.735488820731e+00
1.006500000000e+03 -3.001630159481e-03 7.140660213034e-05 5.799482799503e+00
1.006750000000e+03 -3.618457592858e-03 7.364166996371e-05 5.863209540570e+00
1.007000000000e+03 -4.272456477569e-03 7.587456065336e-05 5.926633907833e+00
1.007250000000e+03 -4.958711827832e-03 7.808423473851e-05 5.989721332942e+00
1.007500000000e+03 -5.672115721763e-03 8.025071356663e-05 6.052437925842e+00
1.007750000000e+03 -6.407419571047e-03 8.235534181583e-05 6.114750580232e+00
1.008000000000e+03 -7.159288541610e-03 8.438105046971e-05 6.176627076089e+00
1.008250000000e+03 -7.922357233748e-03 8.631258429734e-05 6.238036173636e+00
1.008500000000e+03 -8.691286006564e-03 8.813669887647e-05 6.298947700598e+00
1.008750000000e+03 -9.460816896959e-03 8.984232212642e-05 6.359332629187e+00
1.009000000000e+03 -1.022582850210e-02 9.142067871620e-05 6.419163145376e+00
1.009250000000e+03 -1.098138841737e-02 9.286537493455e-05 6.478412703912e+00
1.009500000000e+03 -1.172280325620e-02 9.417244324519e-05 6.537056075033e+00
1.009750000000e+03 -1.244566451286e-02 9.534034467412e-05 6.595069375448e+00
1.010000000000e+03 -1.314589075153e-02 9.636993372572e-05 6.652430090201e+00
1.010250000000e+03 -1.381976437543e-02 9.726437770979e-05 6.709117078225e+00
1.010500000000e+03 -1.446396374602e-02 9.802903284287e-05 6.765110568873e+00
1.010750000000e+03 -1.507558895873e-02 9.867130315452e-05 6.820392142373e+00
1.011000000000e+03 -1.565218246748e-02 9.920045216158e-05 6.874944702149e+00
1.011250000000e+03 -1.619174283108e-02 9.962738567640e-05 6.928752432171e+00
1.011500000000e+03 -1.669273305564e-02 9.996441146065e-05 6.981800747890e+00
1.011750000000e+03 -1.715408190018e-02 1.002249753571e-04 7.034076233916e+00
1.012000000000e+03 -1.757517975643e-02 1.004233830957e-04 7.085566577411e+00
1.012250000000e+03 -1.795586784598e-02 1.005745078133e-04 7.136260492187e+00
1.012500000000e+03 -1.829642140119e-02 1.006934865429e-04 7.186147637187e+00
1.012750000000e+03 -1.859752744254e-02 1.007954111563e-04 7.235218533603e+00
1.013000000000e+03 -1.886025625157e-02 1.008950617597e-04 7.283464476956e+00
1.013250000000e+03 -1.908602735950e-02 1.010066145776e-04 7.330877448265e+00
1.013500000000e+03 -1.927657066842e-02 1.011433386307e-04 7.377450028025e+00
1.013750000000e+03 -1.943388233703e-02 1.013173371038e-04 7.423175309391e+00
1.014000000000e+03 -1.956017674264e-02 1.015393126608e-04 7.468046815684e+00
1.014250000000e+03 -1.965783508108e-02 1.018183570620e-04 7.512058422545e+00
1.014500000000e+03 -1.972935156758e-02 1.021617705397e-04 7.555204285619e+00
1.014750000000e+03 -1.977727815594e-02 1.025749156028e-04 7.597478774510e+00
1.015000000000e+03 -1.980416883862e-02 1.030610720314e-04 7.638876416391e+00
1.015250000000e+03 -1.981252415245e-02 1.036213911696e-04 7.679391846128e+00
1.015500000000e+03 -1.980473703557e-02 1.042548533947e-04 7.719019766461e+00
1.015750000000e+03 -1.978304069771e-02 1.049582554821e-04 7.757754917290e+00
1.016000000000e+03 -1.974945947372e-02 1.057262466765e-04 7.795592053920e+00
1.016250000000e+03 -1.970576310644e-02 1.065513952791e-04 7.832525935580e+00
1.016500000000e+03 -1.965342585533e-02 1.074243068853e-04 7.868551321822e+00
1.016750000000e+03 -1.959359041065e-02 1.083337555222e-04 7.903662978325e+00
1.017000000000e+03 -1.952703833448e-02 1.092668508008e-04 7.937855690356e+00
1.017250000000e+03 -1.945416701094e-02 1.102092364536e-04 7.971124283206e+00
1.017500000000e+03 -1.937497448304e-02 1.111452837159e-04 8.003463649252e+00
1.017750000000e+03 -1.928905209067e-02 1.120583911281e-04 8.034868779993e+00
1.018000000000e+03 -1.919558594346e-02 1.129312451253e-04 8.065334801400e+00
1.018250000000e+03 -1.909336765634e-02 1.137460400004e-04 8.094857013079e+00
1.018500000000e+03 -1.898081400079e-02 1.144847816996e-04 8.123430926669e+00
1.018750000000e+03 -1.885599648104e-02 1.151295782776e-04 8.151052305789e+00
1.019000000000e+03 -1.871668003008e-02 1.156629286388e-04 8.177717201741e+00
1.019250000000e+03 -1.856037090181e-02 1.160680096569e-04 8.203421988253e+00
1.019500000000e+03 -1.838437280356e-02 1.163289558999e-04 8.228163388248e+00
1.019750000000e+03 -1.818585062815e-02 1.164311299227e-04 8.251938497466e+00
1.020000000000e+03 -1.796190071713e-02 1.163613774031e-04 8.274744797301e+00
1.020250000000e+03 -1.770962627204e-02 1.161082913371e-04 8.296580161075e+00
1.020500000000e+03 -1.742621633855e-02 1.156623750293e-04 8.317442851196e+00
1.020750000000e+03 -1.710902704578e-02 1.150162241988e-04 8.337331503500e+00
1.021000000000e+03 -1.675566276708e-02 1.141647470085e-04 8.356245104160e+00
1.021250000000e+03 -1.636405575549e-02 1.131052804334e-04 8.374182954332e+00
1.021500000000e+03 -1.593254163608e-02 1.118376864137e-04 8.391144627001e+00
1.021750000000e+03 -1.545992996300e-02 1.103644185367e-04 8.407129910457e+00
1.022000000000e+03 -1.494556660931e-02 1.086905522470e-04 8.422138747041e+00
1.022250000000e+03 -1.438938730910e-02 1.068237778053e-04 8.436171162472e+00
1.022500000000e+03 -1.379196035877e-02 1.047743560847e-04 8.449227190010e+00
1.022750000000e+03 -1.315451744755e-02 1.025550363636e-04 8.461306789536e+00
1.023000000000e+03 -1.247897076889e-02 1.001809278498e-04 8.472409766968e+00
1.023250000000e+03 -1.176791745908e-02 9.766936644792e-05 8.482535688658e+00
1.023500000000e+03 -1.102462890409e-02 9.503971081767e-05 8.491683801608e+00
1.023750000000e+03 -1.025302567968e-02 9.231311607638e-05 8.499852957753e+00
1.024000000000e+03 -9.457639629161e-03 8.951230982443e-05 8.507041540374e+00
1.024250000000e+03 -8.643561565690e-03 8.666128553089e-05 8.513247402632e+00
1.024500000000e+03 -7.816376792005e-03 8.378500061801e-05 8.518467815886e+00
1.024750000000e+03 -6.982090616604e-03 8.090906561789e-05 8.522699425984e+00
1.025000000000e+03 -6.147042919683e-03 7.805941025549e-05 8.525938228217e+00
1.025250000000e+03 -5.317816010922e-03 7.526194323451e-05 8.528179552881e+00
1.025500000000e+03 -4.501136533142e-03 7.254221366770e-05 8.529418066348e+00
1.025750000000e+03 -3.703772831624e-03 6.992508115830e-05 8.529647791562e+00
1.026000000000e+03 -2.932431795022e-03 6.743432121925e-05 8.528862139384e+00
1.026250000000e+03 -2.193655101324e-03 6.509233472335e-05 8.527053961315e+00
1.026500000000e+03 -1.493718937574e-03 6.291986688353e-05 8.524215612292e+00
1.026750000000e+03 -8.385374545605e-04 6.093571598215e-05 8.520339032867e+00
1.027000000000e+03 -2.335730588725e-04 5.915649039459e-05 8.515415839913e+00
1.027250000000e+03 3.162459298468e-04 5.759638385600e-05 8.509437431702e+00
1.027500000000e+03 8.065985258405e-04 5.626699209377e-05 8.502395102089e+00
1.027750000000e+03 1.233834264741e-03 5.517717516976e-05 8.494280159762e+00
1.028000000000e+03 1.595025746840e-03 5.433295309090e-05 8.485084055668e+00
1.028250000000e+03 1.888010042749e-03 5.373744483847e-05 8.474798509837e+00
1.028500000000e+03 2.111418573592e-03 5.339085801298e-05 8.463415640439e+00
1.028750000000e+03 2.264695602263e-03 5.329052025171e-05 8.450928089357e+00
1.029000000000e+03 2.348105227216e-03 5.343095102170e-05 8.437329143907e+00
1.029250000000e+03 2.362727733647e-03 5.380397356733e-05 8.422612850380e+00
1.029500000000e+03 2.310444992358e-03 5.439886435601e-05 8.406774120247e+00
1.029750000000e+03 2.193915973057e-03 5.520253589519e-05 8.389808825207e+00
1.030000000000e+03 2.016542716949e-03 5.619974939228e-05 8.371713880706e+00
1.030250000000e+03 1.782427576239e-03 5.737335250663e-05 8.352487316509e+00
1.030500000000e+03 1.496321823653e-03 5.870453838602e-05 8.332128334262e+00
1.030750000000e+03 1.163567470605e-03 6.017311829082e-05 8.310637350387e+00
1.031000000000e+03 7.900314809626e-04 6.175782023918e-05 8.288016025900e+00
1.031250000000e+03 3.820341822839e-04 6.343656958227e-05 8.264267282194e+00
1.031500000000e+03 -5.372843429713e-05 6.518673347664e-05 8.239395304011e+00
1.031750000000e+03 -5.102663260522e-04 6.698546391373e-05 8.213405529653e+00
1.032000000000e+03 -9.803822434115e-04 6.880997298953e-05 8.186304630575e+00
1.032250000000e+03 -1.456761147662e-03 7.063779762995e-05 8.158100480393e+00
1.032500000000e+03 -1.932062176976e-03 7.244706068313e-05 8.128802115519e+00
1.032750000000e+03 -2.399012999546e-03 7.421668615559e-05 8.098419688151e+00
1.033000000000e+03 -2.850503962665e-03 7.592661497344e-05 8.066964413290e+00
1.033250000000e+03 -3.279681759269e-03 7.755802201195e-05 8.034448511592e+00
1.033500000000e+03 -3.680042051469e-03 7.909350009208e-05 8.000885148595e+00
1.033750000000e+03 -4.045518001890e-03 8.051720568927e-05 7.966288373076e+00
1.034000000000e+03 -4.370565488922e-03 8.181498702406e-05 7.930673054023e+00
1.034250000000e+03 -4.650241574630e-03 8.297448241862e-05 7.894054819642e+00
1.034500000000e+03 -4.880276666513e-03 8.398523917685e-05 7.856449996848e+00
1.034750000000e+03 -5.057137352287e-03 8.483874979426e-05 7.817875554973e+00
1.035000000000e+03 -5.178079901844e-03 8.552848167800e-05 7.778349052043e+00
1.035250000000e+03 -5.241192596304e-03 8.604989865041e-05 7.737888585513e+00
1.035500000000e+03 -5.245425633492e-03 8.640045529867e-05 7.696512748383e+00
1.035750000000e+03 -5.190608178227e-03 8.657956863298e-05 7.654240589629e+00
1.036000000000e+03 -5.077451555240e-03 8.658856679575e-05 7.611091579737e+00
1.036250000000e+03 -4.907538204684e-03 8.643062742109e-05 7.567085582628e+00
1.036500000000e+03 -4.683296590696e-03 8.611068334524e-05 7.522242831597e+00
1.036750000000e+03 -4.407962056645e-03 8.563531549671e-05 7.476583910777e+00
1.037000000000e+03 -4.085524343452e-03 8.501264241931e-05 7.430129741199e+00
1.037250000000e+03 -3.720662596812e-03 8.425217285984e-05 7.382901570685e+00
1.037500000000e+03 -3.318669108356e-03 8.336466412703e-05 7.334920968172e+00
1.037750000000e+03 -2.885363062920e-03 8.236198932218e-05 7.286209820184e+00
1.038000000000e+03 -2.426995822701e-03 8.125694380723e-05 7.236790330088e+00
1.038250000000e+03 -1.950149593459e-03 8.006307430888e-05 7.186685018897e+00
1.038500000000e+03 -1.461631527141e-03 7.879451738393e-05 7.135916726078e+00
1.038750000000e+03 -9.683649729428e-04 7.746582865031e-05 7.084508611557e+00
1.039000000000e+03 -4.772803615643e-04 7.609178956475e-05 7.032484155334e+00
1.039250000000e+03 4.792339967780e-06 7.468722607043e-05 6.979867155813e+00
1.039500000000e+03 4.712278811271e-04 7.326686414058e-05 6.926681725754e+00
1.039750000000e+03 9.157037958187e-04 7.184516275685e-05 6.872952284218e+00
1.040000000000e+03 1.332291411505e-03 7.043615779043e-05 6.818703544675e+00
1.040250000000e+03 1.715537826098e-03 6.905332125037e-05 6.763960498794e+00
1.040500000000e+03 2.060536870369e-03 6.770943348780e-05 6.708748394195e+00
1.040750000000e+03 2.362989204238e-03 6.641646855507e-05 6.653092707667e+00
1.041000000000e+03 2.619249075258e-03 6.518549547671e-05 6.597019111819e+00
1.041250000000e+03 2.826358906473e-03 6.402659526994e-05 6.540553436515e+00
1.041500000000e+03 2.982069676626e-03 6.294879313440e-05 6.483721624372e+00
1.041750000000e+03 3.084848920909e-03 6.196000894401e-05 6.426549680765e+00
1.042000000000e+03 3.133874901626e-03 6.106702103045e-05 6.369063619123e+00
1.042250000000e+03 3.129019114137e-03 6.027546302548e-05 6.311289401394e+00
1.042500000000e+03 3.070816519817e-03 5.958981914395e-05 6.253252875312e+00
1.042750000000e+03 2.960425686217e-03 5.901343050957e-05 6.194979708361e+00
1.043000000000e+03 2.799579129822e-03 5.854852872661e-05 6.136495320059e+00
1.043250000000e+03 2.590525610952e-03 5.819627812098e-05 6.077824813771e+00
1.043500000000e+03 2.335965751212e-03 5.795683024595e-05 6.018992907919e+00
1.043750000000e+03 2.038982253969e-03 5.782938705756e-05 5.960023869377e+00
1.044000000000e+03 1.702966506623e-03 5.781227287011e-05 5.900941449562e+00
1.044250000000e+03 1.331542736291e-03 5.790301354738e-05 5.841768823281e+00
1.044500000000e+03 9.284916224302e-04 5.809841961293e-05 5.782528533272e+00
1.044750000000e+03 4.976745638811e-04 5.839467261134e-05 5.723242440101e+00
1.045000000000e+03 4.295988508027e-05 5.878741293491e-05 5.663931678612e+00
1.045250000000e+03 -4.318472884378e-04 5.927182578061e-05 5.604616622241e+00
1.045500000000e+03 -9.230710903454e-04 5.984272714996e-05 5.545316854373e+00
1.045750000000e+03 -1.427224761063e-03 6.049464379806e-05 5.486051149181e+00
1.046000000000e+03 -1.941064194294e-03 6.122188921229e-05 5.426837460678e+00
1.046250000000e+03 -2.461633539719e-03 6.201863202851e-05 5.367692921593e+00
1.046500000000e+03 -2.986303541436e-03 6.287895889348e-05 5.308633849525e+00
1.046750000000e+03 -3.512799853443e-03 6.379692568534e-05 5.249675764158e+00
1.047000000000e+03 -4.039223548016e-03 6.476660336260e-05 5.190833410378e+00
1.047250000000e+03 -4.564060849519e-03 6.578210995978e-05 5.132120791947e+00
1.047500000000e+03 -5.086184202229e-03 6.683763580301e-05 5.073551210720e+00
1.047750000000e+03 -5.604843619749e-03 6.792745771303e-05 5.015137312708e+00
1.048000000000e+03 -6.119647934441e-03 6.904594196414e-05 4.956891141563e+00
1.048250000000e+03 -6.630537676826e-03 7.018753963459e-05 4.898824195504e+00
1.048500000000e+03 -7.137749081134e-03 7.134677252990e-05 4.840947488354e+00
1.048750000000e+03 -7.641769677950e-03 7.251821015958e-05 4.783271615770e+00
1.049000000000e+03 -8.143287099364e-03 7.369644058275e-05 4.725806820665e+00
1.049250000000e+03 -8.643131027905e-03 7.487603569109e-05 4.668563063286e+00
1.049500000000e+03 -9.142209911283e-03 7.605151057644e-05 4.611550088023e+00
1.049750000000e+03 -9.641443501541e-03 7.721727483204e-05 4.554777493403e+00
1.050000000000e+03 -1.014169187379e-02 7.836759425550e-05 4.498254796736e+00
1.050250000000e+03 -1.064368358239e-02 7.949656829850e-05 4.441991500298e+00
1.050500000000e+03 -1.114794253316e-02 8.059805941613e-05 4.385997150807e+00
1.050750000000e+03 -1.165471684004e-02 8.166566099124e-05 4.330281397399e+00
1.051000000000e+03 -1.216391087270e-02 8.269266722413e-05 4.274854045223e+00
1.051250000000e+03 -1.267502055439e-02 8.367204839727e-05 4.219725101716e+00
1.051500000000e+03 -1.318707627426e-02 8.459643622494e-05 4.164904819703e+00
1.051750000000e+03 -1.369859294574e-02 8.545811561256e-05 4.110403733122e+00
1.052000000000e+03 -1.420753063437e-02 8.624903258700e-05 4.056232687450e+00
1.052250000000e+03 -1.471126451355e-02 8.696081031523e-05 4.002402861266e+00
1.052500000000e+03 -1.520656924508e-02 8.758478410906e-05 3.948925783139e+00
1.052750000000e+03 -1.568961599623e-02 8.811204737377e-05 3.895813340065e+00
1.053000000000e+03 -1.615598446345e-02 8.853351400570e-05 3.843077779119e+00
1.053250000000e+03 -1.660068989352e-02 8.883999514242e-05 3.790731701411e+00
1.053500000000e+03 -1.701822670314e-02 8.902229774593e-05 3.738788049899e+00
1.053750000000e+03 -1.740262622982e-02 8.907132361397e-05 3.687260088262e+00
1.054000000000e+03 -1.774753145825e-02 8.897817155518e-05 3.636161374600e+00
1.054250000000e+03 -1.804628627950e-02 8.873429451700e-05 3.585505728276e+00
1.054500000000e+03 -1.829203749994e-02 8.833163375785e-05 3.535307189014e+00
1.054750000000e+03 -1.847785079627e-02 8.776276743744e-05 3.485579972199e+00
1.055000000000e+03 -1.859683623140e-02 8.702106681308e-05 3.436338417311e+00
1.055250000000e+03 -1.864228303628e-02 8.610085317251e-05 3.387596931805e+00
1.055500000000e+03 -1.860780081276e-02 8.499755648653e-05 3.339369931744e+00
1.055750000000e+03 -1.848746457298e-02 8.370787283654e-05 3.291671777513e+00
1.056000000000e+03 -1.827596077841e-02 8.222991556869e-05 3.244516708308e+00
1.056250000000e+03 -1.796873207067e-02 8.056335992951e-05 3.197918773389e+00
1.056500000000e+03 -1.756211666763e-02 7.870957229397e-05 3.151891763543e+00
1.056750000000e+03 -1.705348028800e-02 7.667172367287e-05 3.106449141623e+00
1.057000000000e+03 -1.644133762166e-02 7.445490451422e-05 3.061603974257e+00
1.057250000000e+03 -1.572545940149e-02 7.206619865210e-05 3.017368865596e+00
1.057500000000e+03 -1.490696286544e-02 6.951473731295e-05 2.973755893860e+00
1.057750000000e+03 -1.398838456976e-02 6.681172484277e-05 2.930776551699e+00
1.058000000000e+03 -1.297372951202e-02 6.397045548739e-05 2.888441691741e+00
1.058250000000e+03 -1.186849919641e-02 6.100629080510e-05 2.846761478162e+00
1.058500000000e+03 -1.067969302337e-02 5.793660343448e-05 2.805745345397e+00
1.058750000000e+03 -9.415783411219e-03 5.478069014994e-05 2.765401964715e+00
1.059000000000e+03 -8.086665471580e-03 5.155965667725e-05 2.725739220287e+00
1.059250000000e+03 -6.703577712166e-03 4.829626483918e-05 2.686764194806e+00
1.059500000000e+03 -5.278996600768e-03 4.501474937477e-05 2.648483166128e+00
1.059750000000e+03 -3.826503761133e-03 4.174059899764e-05 2.610901614834e+00
1.060000000000e+03 -2.360629464120e-03 3.850031083980e-05 2.574024244490e+00
1.060250000000e+03 -8.966712029707e-04 3.532111033894e-05 2.537855013553e+00
1.060500000000e+03 5.495082217916e-04 3.223064445612e-05 2.502397180190e+00
1.060750000000e+03 1.961701000343e-03 2.925664974338e-05 2.467653359843e+00
1.061000000000e+03 3.323590355441e-03 2.642659908353e-05 2.433625594869e+00
1.061250000000e+03 4.618997250504e-03 2.376733152915e-05 2.400315437578e+00
1.061500000000e+03 5.832135794903e-03 2.130466932956e-05 2.367724043312e+00
1.061750000000e+03 6.947871144314e-03 1.906302748128e-05 2.335852276315e+00
1.062000000000e+03 7.951976747248e-03 1.706502319568e-05 2.304700823652e+00
1.062250000000e+03 8.831385508219e-03 1.533109066212e-05 2.274270319672e+00
1.062500000000e+03 9.574430431105e-03 1.387910844966e-05 2.244561475933e+00
1.062750000000e+03 1.017106987702e-02 1.272404673716e-05 2.215575217702e+00
1.063000000000e+03 1.061309324474e-02 1.187764122709e-05 2.187312823983e+00
1.063250000000e+03 1.089430167211e-02 1.134810311654e-05 2.159776067980e+00
1.063500000000e+03 1.101066128152e-02 1.113986860685e-05 2.132967358236e+00
1.063750000000e+03 1.096042329681e-02 1.125339939576e-05 2.106889875222e+00
1.064000000000e+03 1.074421007451e-02 1.168503564003e-05 2.081547703771e+00
1.064250000000e+03 1.036506207022e-02 1.242691089315e-05 2.056945956400e+00
1.064500000000e+03 9.828445793995e-03 1.346692923440e-05 2.033090887153e+00
1.064750000000e+03 9.142220787306e-03 1.478881704514e-05 2.009989992884e+00
1.065000000000e+03 8.316564652319e-03 1.637223794629e-05 1.987652099595e+00
1.065250000000e+03 7.363856767459e-03 1.819298264852e-05 1.966087432232e+00
1.065500000000e+03 6.298523325232e-03 2.022322811901e-05 1.945307667094e+00
1.065750000000e+03 5.136842629067e-03 2.243186901879e-05 1.925325963660e+00
1.066000000000e+03 3.896717062544e-03 2.478491081703e-05 1.906156977180e+00
1.066250000000e+03 2.597412221646e-03 2.724592634901e-05 1.887816849372e+00
1.066500000000e+03 1.259268656465e-03 2.977656239020e-05 1.870323177771e+00
1.066750000000e+03 -9.660795172811e-05 3.233709451161e-05 1.853694964702e+00
1.067000000000e+03 -1.448675030493e-03 3.488702033813e-05 1.837952544750e+00
1.067250000000e+03 -2.775292388643e-03 3.738567718181e-05 1.823117492810e+00
1.067500000000e+03 -4.055067005445e-03 3.979287607520e-05 1.809212513810e+00
1.067750000000e+03 -5.267197628154e-03 4.206954108935e-05 1.796261314985e+00
1.068000000000e+03 -6.391811798118e-03 4.417834007697e-05 1.784288464031e+00
1.068250000000e+03 -7.410290670618e-03 4.608429824565e-05 1.773319233478e+00
1.068500000000e+03 -8.305574654802e-03 4.775537913118e-05 1.763379434661e+00
1.068750000000e+03 -9.062444845090e-03 4.916302499108e-05 1.754495243599e+00
1.069000000000e+03 -9.667774816901e-03 5.028264359871e-05 1.746693020424e+00
1.069250000000e+03 -1.011074904413e-02 5.109403513828e-05 1.739999126516e+00
1.069500000000e+03 -1.038304275664e-02 5.158174600184e-05 1.734439739195e+00
1.069750000000e+03 -1.047896237698e-02 5.173535101824e-05 1.730040669289e+00
1.070000000000e+03 -1.039554121540e-02 5.154964786500e-05 1.726827180570e+00
1.070250000000e+03 -1.013259256016e-02 5.102477141156e-05 1.724823816003e+00
1.070500000000e+03 -9.692715586865e-03 5.016621489559e-05 1.724054229800e+00
1.070750000000e+03 -9.081257470503e-03 4.898476717524e-05 1.724541028688e+00
1.071000000000e+03 -8.306231712242e-03 4.749636200371e-05 1.726305622834e+00
1.071250000000e+03 -7.378192185524e-03 4.572184114804e-05 1.729368086463e+00
1.071500000000e+03 -6.310070039965e-03 4.368664369517e-05 1.733747030670e+00
1.071750000000e+03 -5.116970907702e-03 4.142041674485e-05 1.739459486611e+00
1.072000000000e+03 -3.815941926267e-03 3.895656498698e-05 1.746520801028e+00
1.072250000000e+03 -2.425706988703e-03 3.633173792955e-05 1.754944542343e+00
1.072500000000e+03 -9.663804084838e-04 3.358527381916e-05 1.764742418358e+00
1.072750000000e+03 5.408414351510e-04 3.075859992560e-05 1.775924203768e+00
1.073000000000e+03 2.074000511844e-03 2.789460927072e-05 1.788497677995e+00
1.073250000000e+03 3.610708055561e-03 2.503701654388e-05 1.802468571663e+00
1.073500000000e+03 5.128479015784e-03 2.222970732188e-05 1.817840521587e+00
1.073750000000e+03 6.605064189048e-03 1.951608961612e-05 1.834615033454e+00
1.074000000000e+03 8.018776764256e-03 1.693845146297e-05 1.852791451369e+00
1.074250000000e+03 9.348806737504e-03 1.453738868246e-05 1.872366933810e+00
1.074500000000e+03 1.057551934824e-02 1.235117430737e-05 1.893336435757e+00
1.074750000000e+03 1.168073328574e-02 1.041522641745e-05 1.915692696500e+00
1.075000000000e+03 1.264797437050e-02 8.761629434972e-06 1.939426233203e+00
1.075250000000e+03 1.346270176054e-02 7.418686664817e-06 1.964525340376e+00
1.075500000000e+03 1.411250279520e-02 6.410539080876e-06 1.990976095368e+00
1.075750000000e+03 1.458725607147e-02 5.756843480004e-06 2.018762370622e+00
1.076000000000e+03 1.487925837774e-02 5.472523224498e-06 2.047865852945e+00
1.076250000000e+03 1.498331606253e-02 5.567585709826e-06 2.078266070721e+00
1.076500000000e+03 1.489679843924e-02 6.047014178584e-06 2.109940429569e+00
1.076750000000e+03 1.461965591677e-02 6.910728638287e-06 2.142864257839e+00
1.077000000000e+03 1.415439840537e-02 8.153624013657e-06 2.177010861772e+00
1.077250000000e+03 1.350604068941e-02 9.765672969897e-06 2.212351592185e+00
1.077500000000e+03 1.268201015204e-02 1.173210442401e-05 2.248855922018e+00
1.077750000000e+03 1.169202344052e-02 1.403364317304e-05 2.286491536327e+00
1.078000000000e+03 1.054793213986e-02 1.664681310759e-05 2.325224434646e+00
1.078250000000e+03 9.263538493707e-03 1.954430028120e-05 2.365019045134e+00
1.078500000000e+03 7.854388247294e-03 2.269536340033e-05 2.405838351929e+00
1.078750000000e+03 6.337538814796e-03 2.606629412163e-05 2.447644033499e+00
1.079000000000e+03 4.731311145008e-03 2.962091343403e-05 2.490396613431e+00
1.079250000000e+03 3.055024512727e-03 3.332110154908e-05 2.534055620880e+00
1.079500000000e+03 1.328721621749e-03 3.712734897077e-05 2.578579761332e+00
1.079750000000e+03 -4.271139505859e-04 4.099932436019e-05 2.623927095773e+00
1.080000000000e+03 -2.191843741508e-03 4.489644936781e-05 2.670055226541e+00
1.080250000000e+03 -3.944959423968e-03 4.877846999279e-05 2.716921488388e+00
1.080500000000e+03 -5.666362828290e-03 5.260601835219e-05 2.764483144183e+00
1.080750000000e+03 -7.336637517997e-03 5.634115485853e-05 2.812697580849e+00
1.081000000000e+03 -8.937308034940e-03 5.994788418442e-05 2.861522506700e+00
1.081250000000e+03 -1.045108306224e-02 6.339263493521e-05 2.910916145388e+00
1.081500000000e+03 -1.186207905852e-02 6.664469675829e-05 2.960837425515e+00
1.081750000000e+03 -1.315602237126e-02 6.967661015961e-05 3.011246164968e+00
1.082000000000e+03 -1.432042559648e-02 7.246449976109e-05 3.062103245617e+00
1.082250000000e+03 -1.534473716822e-02 7.498834926939e-05 3.113370778462e+00
1.082500000000e+03 -1.622046101124e-02 7.723221186959e-05 3.165012255646e+00
1.082750000000e+03 -1.694124683507e-02 7.918435781301e-05 3.216992690179e+00
1.083000000000e+03 -1.750294737807e-02 8.083735219716e-05 3.269278738575e+00
1.083250000000e+03 -1.790364419770e-02 8.218806796836e-05 3.321838807520e+00
1.083500000000e+03 -1.814364088381e-02 8.323763157406e-05 3.374643142134e+00
1.083750000000e+03 -1.822542471231e-02 8.399130638076e-05 3.427663895528e+00
1.084000000000e+03 -1.815359666023e-02 8.445831430448e-05 3.480875177538e+00
1.084250000000e+03 -1.793477338207e-02 8.465160398730e-05 3.534253084974e+00
1.084500000000e+03 -1.757745964478e-02 8.458757074026e-05 3.587775708577e+00
1.084750000000e+03 -1.709189733495e-02 8.428572799288e-05 3.641423122020e+00
1.085000000000e+03 -1.648988988204e-02 8.376834282717e-05 3.695177347465e+00
1.085250000000e+03 -1.578460865247e-02 8.306004460529e-05 3.749022304087e+00
1.085500000000e+03 -1.499038119140e-02 8.218740794497e-05 3.802943734155e+00
1.085750000000e+03 -1.412246783517e-02 8.117852335529e-05 3.856929114262e+00
1.086000000000e+03 -1.319682737993e-02 8.006255984902e-05 3.910967546201e+00
1.086250000000e+03 -1.222987774993e-02 7.886932035872e-05 3.965049634830e+00
1.086500000000e+03 -1.123825383450e-02 7.762881164403e-05 4.019167352510e+00
1.086750000000e+03 -1.023856640826e-02 7.637082372233e-05 4.073313889149e+00
1.087000000000e+03 -9.247165695704e-03 7.512452391498e-05 4.127483497142e+00
1.087250000000e+03 -8.279912798449e-03 7.391807468737e-05 4.181671324406e+00
1.087500000000e+03 -7.351961389931e-03 7.277827555302e-05 4.235873247876e+00
1.087750000000e+03 -6.477553602461e-03 7.173023569298e-05 4.290085699526e+00
1.088000000000e+03 -5.669831007699e-03 7.079707659291e-05 4.344305497851e+00
1.088250000000e+03 -4.940664518647e-03 6.999966941798e-05 4.398529678833e+00
1.088500000000e+03 -4.300506192588e-03 6.935640817021e-05 4.452755331947e+00
1.088750000000e+03 -3.758261037218e-03 6.888301531480e-05 4.506979447028e+00
1.089000000000e+03 -3.321181214549e-03 6.859238614904e-05 4.561198767492e+00
1.089250000000e+03 -2.994784096860e-03 6.849446994489e-05 4.615409655135e+00
1.089500000000e+03 -2.782793343678e-03 6.859618387869e-05 4.669607971349e+00
1.089750000000e+03 -2.687106648974e-03 6.890136615981e-05 4.723788969389e+00
1.090000000000e+03 -2.707787695856e-03 6.941076312220e-05 4.777947204377e+00
1.090250000000e+03 -2.843083365965e-03 7.012205078685e-05 4.832076459275e+00
1.090500000000e+03 -3.089465146342e-03 7.102988875127e-05 4.886169688633e+00
1.090750000000e+03 -3.441695192762e-03 7.212601411294e-05 4.940218978223e+00
1.091000000000e+03 -3.892913333922e-03 7.339935627060e-05 4.994215524795e+00
1.091250000000e+03 -4.434747173810e-03 7.483618950163e-05 5.048149630262e+00
1.091500000000e+03 -5.057441149797e-03 7.642031057398e-05 5.102010713813e+00
1.091750000000e+03 -5.750004263170e-03 7.813324786438e-05 5.155787338784e+00
1.092000000000e+03 -6.500372744305e-03 7.995449098527e-05 5.209467255621e+00
1.092250000000e+03 -7.295588133190e-03 8.186174817951e-05 5.263037456550e+00
1.092500000000e+03 -8.121985464270e-03 8.383122356340e-05 5.316484243840e+00
1.092750000000e+03 -8.965391748516e-03 8.583791261810e-05 5.369793307613e+00
1.093000000000e+03 -9.811329956688e-03 8.785591297408e-05 5.422949813731e+00
1.093250000000e+03 -1.064522706889e-02 8.985874879161e-05 5.475938498341e+00
1.093500000000e+03 -1.145262279581e-02 9.181970384023e-05 5.528743768941e+00
1.093750000000e+03 -1.221937584847e-02 9.371216355772e-05 5.581349809266e+00
1.094000000000e+03 -1.293186525847e-02 9.550995310534e-05 5.633740686099e+00
1.094250000000e+03 -1.357718300010e-02 9.718766625486e-05 5.685900458139e+00
1.094500000000e+03 -1.414331610522e-02 9.872100140149e-05 5.737813281983e+00
1.094750000000e+03 -1.461931388046e-02 1.000870728847e-04 5.789463518066e+00
1.095000000000e+03 -1.499543973671e-02 1.012647330756e-04 5.840835830007e+00
1.095250000000e+03 -1.526330350417e-02 1.022348390161e-04 5.891915280481e+00
1.095500000000e+03 -1.541597275736e-02 1.029804947597e-04 5.942687420749e+00
1.095750000000e+03 -1.544806306218e-02 1.034872793866e-04 5.993138369980e+00
1.096000000000e+03 -1.535580279646e-02 1.037434432791e-04 6.043254889876e+00
1.096250000000e+03 -1.513707597390e-02 1.037400376656e-04 6.093024445243e+00
1.096500000000e+03 -1.479143875618e-02 1.034711045109e-04 6.142435257910e+00
1.096750000000e+03 -1.432011275172e-02 1.029337121963e-04 6.191476347567e+00
1.097000000000e+03 -1.372595355796e-02 1.021279896087e-04 6.240137563760e+00
1.097250000000e+03 -1.301339841498e-02 1.010571012285e-04 6.288409602143e+00
1.097500000000e+03 -1.218839091744e-02 9.972722945531e-05 6.336284012974e+00
1.097750000000e+03 -1.125828670531e-02 9.814751107118e-05 6.383753196190e+00
1.098000000000e+03 -1.023174173705e-02 9.632993175909e-05 6.430810384007e+00
1.098250000000e+03 -9.118583892099e-03 9.428917193793e-05 6.477449615585e+00
1.098500000000e+03 -7.929673547666e-03 9.204243112268e-05 6.523665694677e+00
1.098750000000e+03 -6.676751827264e-03 8.960922469939e-05 6.569454143103e+00
1.099000000000e+03 -5.372281844068e-03 8.701115649865e-05 6.614811140579e+00
1.099250000000e+03 -4.029284385399e-03 8.427166728545e-05 6.659733456186e+00
1.099500000000e+03 -2.661170250701e-03 8.141576670537e-05 6.704218374259e+00
1.099750000000e+03 -1.281573551581e-03 7.846975636633e-05 6.748263606570e+00
1.100000000000e+03 9.581469977712e-05 7.546095150940e-05 6.791867207167e+00
1.100250000000e+03 1.457407264259e-03 7.241737332367e-05 6.835027472083e+00
1.100500000000e+03 2.789876347312e-03 6.936745868663e-05 6.877742843840e+00
1.100750000000e+03 4.080300504336e-03 6.633974779124e-05 6.920011806876e+00
1.101000000000e+03 5.316302526951e-03 6.336259201892e-05 6.961832780784e+00
1.101250000000e+03 6.486176502385e-03 6.046386757527e-05 7.003204018456e+00
1.101500000000e+03 7.579003194603e-03 5.767069381046e-05 7.044123495774e+00
1.101750000000e+03 8.584752587242e-03 5.500916415552e-05 7.084588811307e+00
1.102000000000e+03 9.494373789499e-03 5.250409018626e-05 7.124597079826e+00
1.102250000000e+03 1.029987093859e-02 5.017875388566e-05 7.164144836915e+00
1.102500000000e+03 1.099436625870e-02 4.805468586838e-05 7.203227940358e+00
1.102750000000e+03 1.157214869073e-02 4.615146066894e-05 7.241841484091e+00
1.103000000000e+03 1.202871030436e-02 4.448650691863e-05 7.279979711227e+00
1.103250000000e+03 1.236076894741e-02 4.307494081290e-05 7.317635938880e+00
1.103500000000e+03 1.256627836242e-02 4.192942193640e-05 7.354802490233e+00
1.103750000000e+03 1.264442719951e-02 4.106003018881e-05 7.391470631598e+00
1.104000000000e+03 1.259562605079e-02 4.047416720246e-05 7.427630521920e+00
1.104250000000e+03 1.242148386053e-02 4.017648229498e-05 7.463271171949e+00
1.104500000000e+03 1.212477538541e-02 4.016879311380e-05 7.498380410603e+00
1.104750000000e+03 1.170939835953e-02 4.045012442155e-05 7.532944865025e+00
1.105000000000e+03 1.118032247819e-02 4.101669532836e-05 7.566949949710e+00
1.105250000000e+03 1.054353060942e-02 4.186190590824e-05 7.600379866662e+00
1.105500000000e+03 9.805951867835e-03 4.297640514500e-05 7.633217618269e+00
1.105750000000e+03 8.975388996241e-03 4.434817097496e-05 7.665445027540e+00
1.106000000000e+03 8.060438041334e-03 4.596261580125e-05 7.697042772388e+00
1.106250000000e+03 7.070402690711e-03 4.780272461766e-05 7.727990428513e+00
1.106500000000e+03 6.015203275041e-03 4.984922368101e-05 7.758266521943e+00
1.106750000000e+03 4.905280229336e-03 5.208069514442e-05 7.787848593210e+00
1.107000000000e+03 3.751495209547e-03 5.447382676951e-05 7.816713265145e+00
1.107250000000e+03 2.565026590919e-03 5.700365097730e-05 7.844836325523e+00
1.107500000000e+03 1.357264952388e-03 5.964377652870e-05 7.872192809358e+00
1.107750000000e+03 1.397047808688e-04 6.236663583836e-05 7.898757094502e+00
1.108000000000e+03 -1.076162880653e-03 6.514381014211e-05 7.924502998217e+00
1.108250000000e+03 -2.278957536751e-03 6.794629033322e-05 7.949403877889e+00
1.108500000000e+03 -3.457516098023e-03 7.074476598234e-05 7.973432740276e+00
1.108750000000e+03 -4.600996339555e-03 7.350994068106e-05 7.996562348958e+00
1.109000000000e+03 -5.698977414858e-03 7.621283729259e-05 8.018765333891e+00
1.109250000000e+03 -6.741556937716e-03 7.882512140081e-05 8.040014307367e+00
1.109500000000e+03 -7.719442234395e-03 8.131941891093e-05 8.060281972780e+00
1.109750000000e+03 -8.624036733892e-03 8.366956941985e-05 8.079541241577e+00
1.110000000000e+03 -9.447519350811e-03 8.585094839555e-05 8.097765341145e+00
1.110250000000e+03 -1.018291703488e-02 8.784074706578e-05 8.114927929577e+00
1.110500000000e+03 -1.082416972302e-02 8.961823312567e-05 8.131003200614e+00
1.110750000000e+03 -1.136618713925e-02 9.116497901235e-05 8.145965991307e+00
1.111000000000e+03 -1.180489674134e-02 9.246509566546e-05 8.159791886374e+00
1.111250000000e+03 -1.213728356798e-02 9.350546965178e-05 8.172457314446e+00
1.111500000000e+03 -1.236142040702e-02 9.427588821920e-05 8.183939644671e+00
1.111750000000e+03 -1.247648837045e-02 9.476919836945e-05 8.194217278502e+00
1.112000000000e+03 -1.248278941291e-02 9.498141645167e-05 8.203269732070e+00
1.112250000000e+03 -1.238174803995e-02 9.491180346355e-05 8.211077717354e+00
1.112500000000e+03 -1.217590345576e-02 9.456288580378e-05 8.217623216838e+00
1.112750000000e+03 -1.186889372160e-02 9.394051533310e-05 8.222889547966e+00
1.113000000000e+03 -1.146542848045e-02 9.305383610131e-05 8.226861425504e+00
1.113250000000e+03 -1.097125323286e-02 9.191521613736e-05 8.229525014183e+00
1.113500000000e+03 -1.039310392803e-02 9.054014671561e-05 8.230867974998e+00
1.113750000000e+03 -9.738652651001e-03 8.894710641191e-05 8.230879503345e+00
1.114000000000e+03 -9.016443114736e-03 8.715738647155e-05 8.229550361897e+00
1.114250000000e+03 -8.235819072405e-03 8.519488277586e-05 8.226872902276e+00
1.114500000000e+03 -7.406842242750e-03 8.308585101549e-05 8.222841083064e+00
1.114750000000e+03 -6.540202157115e-03 8.085862960003e-05 8.217450480458e+00
1.115000000000e+03 -5.647119197296e-03 7.854333386581e-05 8.210698289562e+00
1.115250000000e+03 -4.739238367281e-03 7.617152075487e-05 8.202583323907e+00
1.115500000000e+03 -3.828517869209e-03 7.377582636170e-05 8.193106005071e+00
1.115750000000e+03 -2.927110159586e-03 7.138957374034e-05 8.182268351160e+00
1.116000000000e+03 -2.047238739702e-03 6.904642234970e-05 8.170073958555e+00
1.116250000000e+03 -1.201070332724e-03 6.677995756404e-05 8.156527980137e+00
1.116500000000e+03 -4.005839922130e-04 6.462323962994e-05 8.141637102762e+00
1.116750000000e+03 3.425613000494e-04 6.260840154917e-05 8.125409519210e+00
1.117000000000e+03 1.017159356901e-03 6.076624531867e-05 8.107854902164e+00
1.117250000000e+03 1.612588312850e-03 5.912584428300e-05 8.088984373583e+00
1.117500000000e+03 2.118938997265e-03 5.771415893377e-05 8.068810477478e+00
1.117750000000e+03 2.527139253441e-03 5.655567447957e-05 8.047347148884e+00
1.118000000000e+03 2.829071177352e-03 5.567206654217e-05 8.024609687218e+00
1.118250000000e+03 3.017681635741e-03 5.508189530021e-05 8.000614726606e+00
1.118500000000e+03 3.087082424909e-03 5.480033761110e-05 7.975380209430e+00
1.118750000000e+03 3.032639192756e-03 5.483895991984e-05 7.948925360770e+00
1.119000000000e+03 2.851049249183e-03 5.520553345348e-05 7.921270660975e+00
1.119250000000e+03 2.540404328512e-03 5.590389814042e-05 7.892437820968e+00
1.119500000000e+03 2.100238410729e-03 5.693387614439e-05 7.862449757047e+00
1.119750000000e+03 1.531561281553e-03 5.829123393669e-05 7.831330562813e+00
1.120000000000e+03 8.368736176665e-04 5.996769898575e-05 7.799105481947e+00
1.120250000000e+03 2.016599331106e-05 6.195102684484e-05 7.765800877299e+00
1.120500000000e+03 -9.130999915467e-04 6.422511238272e-05 7.731444197239e+00
1.120750000000e+03 -1.956027794157e-03 6.677017735782e-05 7.696063937326e+00
1.121000000000e+03 -3.100340395443e-03 6.956298486790e-05 7.659689598550e+00
1.121250000000e+03 -4.336450062826e-03 7.257708822986e-05 7.622351637194e+00
1.121500000000e+03 -5.653546361109e-03 7.578312115988e-05 7.584081410676e+00
1.121750000000e+03 -7.039698940728e-03 7.914915794835e-05 7.544911115135e+00
1.122000000000e+03 -8.481975489275e-03 8.264111111400e-05 7.504873716888e+00
1.122250000000e+03 -9.966572147319e-03 8.622310899231e-05 7.464002873890e+00
1.122500000000e+03 -1.147895714987e-02 8.985792089700e-05 7.422332853311e+00
1.122750000000e+03 -1.300402383855e-02 9.350738846309e-05 7.379898438105e+00
1.123000000000e+03 -1.452625330156e-02 9.713290052674e-05 7.336734830799e+00
1.123250000000e+03 -1.602988336604e-02 1.006958614569e-04 7.292877548823e+00
1.123500000000e+03 -1.749908320638e-02 1.041581347481e-04 7.248362315216e+00
1.123750000000e+03 -1.891813058809e-02 1.074825053128e-04 7.203224948024e+00
1.124000000000e+03 -2.027159045896e-02 1.106331315920e-04 7.157501245142e+00
1.124250000000e+03 -2.154449290853e-02 1.135759297889e-04 7.111226868447e+00
1.124500000000e+03 -2.272250698975e-02 1.162790225649e-04 7.064437231434e+00
1.124750000000e+03 -2.379211116127e-02 1.187131129466e-04 7.017167385131e+00
1.125000000000e+03 -2.474075477595e-02 1.208518260633e-04 6.969451912471e+00
1.125250000000e+03 -2.555701247249e-02 1.226720042002e-04 6.921324823754e+00
1.125500000000e+03 -2.623072634212e-02 1.241539824282e-04 6.872819461648e+00
1.125750000000e+03 -2.675313531137e-02 1.252818205744e-04 6.823968414575e+00
1.126000000000e+03 -2.711699172819e-02 1.260434908922e-04 6.774803435278e+00
1.126250000000e+03 -2.731665934655e-02 1.264310162619e-04 6.725355374534e+00
1.126500000000e+03 -2.734819648925e-02 1.264405480196e-04 6.675654119568e+00
1.126750000000e+03 -2.720941838725e-02 1.260724033309e-04 6.625728546877e+00
1.127000000000e+03 -2.689994061900e-02 1.253310498360e-04 6.575606483289e+00
1.127250000000e+03 -2.642120057655e-02 1.242250575978e-04 6.525314679896e+00
1.127500000000e+03 -2.577645908487e-02 1.227669722891e-04 6.474878791283e+00
1.127750000000e+03 -2.497077821000e-02 1.209731508476e-04 6.424323367970e+00
1.128000000000e+03 -2.401097750022e-02 1.188635515827e-04 6.373671855483e+00
1.128250000000e+03 -2.290556806174e-02 1.164614848295e-04 6.322946600356e+00
1.128500000000e+03 -2.166466476841e-02 1.137933118767e-04 6.272168862585e+00
1.128750000000e+03 -2.029987691952e-02 1.108881047979e-04 6.221358835107e+00
1.129000000000e+03 -1.882417993361e-02 1.077772695630e-04 6.170535662281e+00
1.129250000000e+03 -1.725176722315e-02 1.044941487983e-04 6.119717466079e+00
1.129500000000e+03 -1.559788566959e-02 1.010735971211e-04 6.068921371129e+00
1.129750000000e+03 -1.387865578844e-02 9.755152232174e-05 6.018163533634e+00
1.130000000000e+03 -1.211087939954e-02 9.396442345802e-05 5.967459163214e+00
1.130250000000e+03 -1.031183718365e-02 9.034895239313e-05 5.916822553353e+00
1.130500000000e+03 -8.499078424220e-03 8.674140488049e-05 5.866267100144e+00
1.130750000000e+03 -6.690207001227e-03 8.317727303170e-05 5.815805329057e+00
1.131000000000e+03 -4.902665204488e-03 7.969077943401e-05 5.765448909417e+00
1.131250000000e+03 -3.153520304000e-03 7.631442706793e-05 5.715208675856e+00
1.131500000000e+03 -1.459255826312e-03 7.307862659900e-05 5.665094641003e+00
1.131750000000e+03 1.644294378143e-04 7.001131327819e-05 5.615116005905e+00
1.132000000000e+03 1.702809532539e-03 6.713761179231e-05 5.565281174062e+00
1.132250000000e+03 3.142307495137e-03 6.447954293859e-05 5.515597754776e+00
1.132500000000e+03 4.470652429865e-03 6.205578373106e-05 5.466072574009e+00
1.132750000000e+03 5.677019924476e-03 5.988147566496e-05 5.416711674762e+00
1.133000000000e+03 6.752148850956e-03 5.796809324629e-05 5.367520325406e+00
1.133250000000e+03 7.688438158769e-03 5.632336567257e-05 5.318503018734e+00
1.133500000000e+03 8.480018056709e-03 5.495125952734e-05 5.269663476251e+00
1.133750000000e+03 9.122796738703e-03 5.385201906893e-05 5.221004651825e+00
1.134000000000e+03 9.614483633445e-03 5.302226085224e-05 5.172528730521e+00
1.134250000000e+03 9.954586162998e-03 5.245512530952e-05 5.124237132176e+00
1.134500000000e+03 1.014438222670e-02 5.214047842020e-05 5.076130514688e+00
1.134750000000e+03 1.018687019343e-02 5.206515886708e-05 5.028208773448e+00
1.135000000000e+03 1.008669521606e-02 5.221326881388e-05 4.980471045349e+00
1.135250000000e+03 9.850055362140e-03 5.256650214228e-05 4.932915711071e+00
1.135500000000e+03 9.484588822123e-03 5.310449085894e-05 4.885540397574e+00
1.135750000000e+03 8.999244147709e-03 5.380518599607e-05 4.838341982691e+00
1.136000000000e+03 8.404136430009e-03 5.464525710772e-05 4.791316597437e+00
1.136250000000e+03 7.710391129942e-03 5.560049253714e-05 4.744459632018e+00
1.136500000000e+03 6.929978715455e-03 5.664619996179e-05 4.697765741740e+00
1.136750000000e+03 6.075542324004e-03 5.775760483309e-05 4.651228854527e+00
1.137000000000e+03 5.160221452417e-03 5.891024072352e-05 4.604842181120e+00
1.137250000000e+03 4.197473248362e-03 6.008032065211e-05 4.558598226871e+00
1.137500000000e+03 3.200895438200e-03 6.124507791255e-05 4.512488807918e+00
1.137750000000e+03 2.184051113268e-03 6.238308175788e-05 4.466505070569e+00
1.138000000000e+03 1.160299937755e-03 6.347452085539e-05 4.420637515696e+00
1.138250000000e+03 1.426357458326e-04 6.450144790612e-05 4.374876028431e+00
1.138500000000e+03 -8.564661671542e-04 6.544798358518e-05 4.329209914021e+00
1.138750000000e+03 -1.825191605229e-03 6.630047793282e-05 4.283627941393e+00
1.139000000000e+03 -2.752516366255e-03 6.704762382970e-05 4.238118392741e+00
1.139250000000e+03 -3.628323265018e-03 6.768052816164e-05 4.192669123802e+00
1.139500000000e+03 -4.443502538613e-03 6.819273358064e-05 4.147267630142e+00
1.139750000000e+03 -5.190038438161e-03 6.858019805114e-05 4.101901125803e+00
1.140000000000e+03 -5.861077695525e-03 6.884122739828e-05 4.056556628003e+00
1.140250000000e+03 -6.450982991467e-03 6.897636974515e-05 4.011221055353e+00
1.140500000000e+03 -6.955367709019e-03 6.898826885612e-05 3.965881331529e+00
1.140750000000e+03 -7.371115196438e-03 6.888148614800e-05 3.920524502847e+00
1.141000000000e+03 -7.696379752262e-03 6.866228953703e-05 3.875137860260e+00
1.141250000000e+03 -7.930572290438e-03 6.833841907772e-05 3.829709074633e+00
1.141500000000e+03 -8.074329381195e-03 6.791883193297e-05 3.784226336615e+00
1.141750000000e+03 -8.129467415675e-03 6.741343237726e-05 3.738678503565e+00
1.142000000000e+03 -8.098922762829e-03 6.683279691092e-05 3.693055255623e+00
1.142250000000e+03 -7.986678664904e-03 6.618789498017e-05 3.647347253710e+00
1.142500000000e+03 -7.797680707785e-03 6.548981494431e-05 3.601546301478e+00
1.142750000000e+03 -7.537741576096e-03 6.474949975324e-05 3.555645512427e+00
1.143000000000e+03 -7.213437382574e-03 6.397749980427e-05 3.509639475006e+00
1.143250000000e+03 -6.831996549459e-03 6.318374588848e-05 3.463524419232e+00
1.143500000000e+03 -6.401183889588e-03 6.237735012365e-05 3.417298379745e+00
1.143750000000e+03 -5.929179876332e-03 6.156643450961e-05 3.370961358507e+00
1.144000000000e+03 -5.424459134108e-03 6.075799477831e-05 3.324515479869e+00
1.144250000000e+03 -4.895668391939e-03 5.995779909532e-05 3.277965140791e+00
1.144500000000e+03 -4.351505972712e-03 5.917032691938e-05 3.231317153528e+00
1.144750000000e+03 -3.800605395244e-03 5.839874280891e-05 3.184580878268e+00
1.145000000000e+03 -3.251422366059e-03 5.764490347507e-05 3.137768347592e+00
1.145250000000e+03 -2.712130128479e-03 5.690940801159e-05 3.090894376668e+00
1.145500000000e+03 -2.190520292582e-03 5.619167813040e-05 3.043976663349e+00
1.145750000000e+03 -1.693914483759e-03 5.549007042141e-05 2.997035871841e+00
1.146000000000e+03 -1.229084558201e-03 5.480201313723e-05 2.950095702797e+00
1.146250000000e+03 -8.021837669306e-04 5.412416584560e-05 2.903182946904e+00
1.146500000000e+03 -4.186904183463e-04 5.345259884962e-05 2.856327519819e+00
1.146750000000e+03 -8.336217856930e-05 5.278298207326e-05 2.809562480294e+00
1.147000000000e+03 1.997960134895e-04 5.211078423964e-05 2.762924026910e+00
1.147250000000e+03 4.275525796916e-04 5.143147218725e-05 2.716451475177e+00
1.147500000000e+03 5.974575291491e-04 5.074070704689e-05 2.670187212793e+00
1.147750000000e+03 7.078388735737e-04 5.003453302593e-05 2.624176631194e+00
1.148000000000e+03 7.577883064090e-04 4.930955187554e-05 2.578468034824e+00
1.148250000000e+03 7.471365287534e-04 4.856308101642e-05 2.533112525130e+00
1.148500000000e+03 6.764196926461e-04 4.779328983834e-05 2.488163859680e+00
1.148750000000e+03 5.468373494982e-04 4.699931307275e-05 2.443678286910e+00
1.149000000000e+03 3.602043804285e-04 4.618133581979e-05 2.399714354320e+00
1.149250000000e+03 1.188964361563e-04 4.534065187281e-05 2.356332692909e+00
1.149500000000e+03 -1.742081615870e-04 4.447969144961e-05 2.313595776487e+00
1.149750000000e+03 -5.157891610015e-04 4.360201863784e-05 2.271567657626e+00
1.150000000000e+03 -9.021480010309e-04 4.271230092132e-05 2.230313682528e+00
1.150250000000e+03 -1.329270609065e-03 4.181624781091e-05 2.189900185134e+00
1.150500000000e+03 -1.792890079114e-03 4.092052265836e-05 2.150394164035e+00
1.150750000000e+03 -2.288547859958e-03 4.003262967539e-05 2.111862944578e+00
1.151000000000e+03 -2.811651501678e-03 3.916077613675e-05 2.074373828658e+00
1.151250000000e+03 -3.357530729256e-03 3.831371735194e-05 2.037993737232e+00
1.151500000000e+03 -3.921488037016e-03 3.750057216559e-05 2.002788847349e+00
1.151750000000e+03 -4.498845609711e-03 3.673066115933e-05 1.968824229056e+00
1.152000000000e+03 -5.084986665957e-03 3.601330101749e-05 1.936163485250e+00
1.152250000000e+03 -5.675392907010e-03 3.535759288084e-05 1.904868400022e+00
1.152500000000e+03 -6.265675377476e-03 3.477222473480e-05 1.874998597738e+00
1.152750000000e+03 -6.851600293456e-03 3.426527208836e-05 1.846611217779e+00
1.153000000000e+03 -7.429109845657e-03 3.384400526316e-05 1.819760609032e+00
1.153250000000e+03 -7.994337595031e-03 3.351470667398e-05 1.794498047181e+00
1.153500000000e+03 -8.543618595395e-03 3.328250172022e-05 1.770871477086e+00
1.153750000000e+03 -9.073495410703e-03 3.315120845668e-05 1.748925284624e+00
1.154000000000e+03 -9.580719733318e-03 3.312320846091e-05 1.728700099354e+00
1.154250000000e+03 -1.006225053433e-02 3.319934130369e-05 1.710232629056e+00
1.154500000000e+03 -1.051524915639e-02 3.337882676149e-05 1.693555529357e+00
1.154750000000e+03 -1.093707238929e-02 3.365921582554e-05 1.678697306768e+00
1.155000000000e+03 -1.132526370399e-02 3.403637283605e-05 1.665682257651e+00
1.155250000000e+03 -1.167754430455e-02 3.450449193274e-05 1.654530440455e+00
1.155500000000e+03 -1.199180367504e-02 3.505615228358e-05 1.645257682489e+00
1.155750000000e+03 -1.226609188631e-02 3.568237559959e-05 1.637875617695e+00
1.156000000000e+03 -1.249861277448e-02 3.637275503107e-05 1.632391755553e+00
1.156250000000e+03 -1.268772069673e-02 3.711560959324e-05 1.628809576707e+00
1.156500000000e+03 -1.283191936976e-02 3.789815549887e-05 1.627128654576e+00
1.156750000000e+03 -1.292986521182e-02 3.870671095332e-05 1.627344798315e+00
1.157000000000e+03 -1.298037502210e-02 3.952692641124e-05 1.629450214454e+00
1.157250000000e+03 -1.298243723088e-02 4.034403438347e-05 1.633433684092e+00
1.157500000000e+03 -1.293522869456e-02 4.114311701472e-05 1.639280751035e+00
1.157750000000e+03 -1.283813606848e-02 4.190938546469e-05 1.646973917763e+00
1.158000000000e+03 -1.269078041478e-02 4.262846495837e-05 1.656492845756e+00
1.158250000000e+03 -1.249304656649e-02 4.328668129860e-05 1.667814556017e+00
1.158500000000e+03 -1.224511494410e-02 4.387134086864e-05 1.680913626922e+00
1.158750000000e+03 -1.194749574408e-02 4.437100092469e-05 1.695762385961e+00
1.159000000000e+03 -1.160106354958e-02 4.477572117165e-05 1.712331092912e+00
1.159250000000e+03 -1.120709219206e-02 4.507729273256e-05 1.730588111692e+00
1.159500000000e+03 -1.076728757637e-02 4.526943776920e-05 1.750500069215e+00
1.159750000000e+03 -1.028381743641e-02 4.534797637093e-05 1.772031999532e+00
1.160000000000e+03 -9.759336498096e-03 4.531095532237e-05 1.795147472746e+00
1.160250000000e+03 -9.197005554472e-03 4.515873400482e-05 1.819808707889e+00
1.160500000000e+03 -8.600502782156e-03 4.489402595315e-05 1.845976669959e+00
1.160750000000e+03 -7.974026763718e-03 4.452189497545e-05 1.873611152506e+00
1.161000000000e+03 -7.322288904527e-03 4.404970286084e-05 1.902670845781e+00
1.161250000000e+03 -6.650495477431e-03 4.348701218998e-05 1.933113393384e+00
1.161500000000e+03 -5.964318232284e-03 4.284544235944e-05 1.964895439196e+00
1.161750000000e+03 -5.269852258166e-03 4.213848305223e-05 1.997972666334e+00
1.162000000000e+03 -4.573562881514e-03 4.138126888348e-05 2.032299832811e+00
1.162250000000e+03 -3.882219530775e-03 4.059031731454e-05 2.067830804618e+00
1.162500000000e+03 -3.202819040826e-03 3.978323687856e-05 2.104518591422e+00
1.162750000000e+03 -2.542498477000e-03 3.897841140174e-05 2.142315387138e+00
1.163000000000e+03 -1.908438004610e-03 3.819466421809e-05 2.181172617451e+00
1.163250000000e+03 -1.307757050005e-03 3.745091242333e-05 2.221040999255e+00
1.163500000000e+03 -7.474035307208e-04 3.676581431278e-05 2.261870611592e+00
1.163750000000e+03 -2.340400938482e-04 3.615742010815e-05 2.303610982870e+00
1.164000000000e+03 2.260718387673e-04 3.564283090610e-05 2.346211193520e+00
1.164250000000e+03 6.271871247580e-04 3.523787352905e-05 2.389619995830e+00
1.164500000000e+03 9.641884234570e-04 3.495679624430e-05 2.433785952101e+00
1.164750000000e+03 1.232692298227e-03 3.481199293864e-05 2.478657588960e+00
1.165000000000e+03 1.429146937444e-03 3.481376005005e-05 2.524183568316e+00
1.165250000000e+03 1.550919357225e-03 3.497009052272e-05 2.570312872236e+00
1.165500000000e+03 1.596369795045e-03 3.528650774326e-05 2.616995001080e+00
1.165750000000e+03 1.564911417642e-03 3.576594988502e-05 2.664180180416e+00
1.166000000000e+03 1.457053571829e-03 3.640869397184e-05 2.711819574971e+00
1.166250000000e+03 1.274427293313e-03 3.721232822174e-05 2.759865505926e+00
1.166500000000e+03 1.019791857072e-03 3.817177648519e-05 2.808271667355e+00
1.166750000000e+03 6.970222328409e-04 3.927936690878e-05 2.856993339625e+00
1.167000000000e+03 3.110767185574e-04 4.052494743995e-05 2.905987594377e+00
1.167250000000e+03 -1.320549617617e-04 4.189604835006e-05 2.955213488240e+00
1.167500000000e+03 -6.254217601197e-04 4.337807532909e-05 3.004632242849e+00
1.167750000000e+03 -1.161199612731e-03 4.495455082160e-05 3.054207406430e+00
1.168000000000e+03 -1.730796019758e-03 4.660738498655e-05 3.103904994996e+00
1.168250000000e+03 -2.324968890426e-03 4.831717101778e-05 3.153693611338e+00
1.168500000000e+03 -2.933957844348e-03 5.006350186917e-05 3.203544539567e+00
1.168750000000e+03 -3.547626436978e-03 5.182530708275e-05 3.253431812855e+00
1.169000000000e+03 -4.155611477744e-03 5.358120149215e-05 3.303332255324e+00
1.169250000000e+03 -4.747477395897e-03 5.530981999685e-05 3.353225496841e+00
1.169500000000e+03 -5.312873758566e-03 5.699016426478e-05 3.403093959670e+00
1.169750000000e+03 -5.841691804003e-03 5.860195325924e-05 3.452922820565e+00
1.170000000000e+03 -6.324219018926e-03 6.012593736929e-05 3.502699945475e+00
1.170250000000e+03 -6.751287666154e-03 6.154418941345e-05 3.552415802711e+00
1.170500000000e+03 -7.114416241741e-03 6.284038382720e-05 3.602063351664e+00
1.170750000000e+03 -7.405940602614e-03 6.400004210474e-05 3.651637914348e+00
1.171000000000e+03 -7.619133495333e-03 6.501074461762e-05 3.701137026699e+00
1.171250000000e+03 -7.748310517604e-03 6.586230602826e-05 3.750560278264e+00
1.171500000000e+03 -7.788920726525e-03 6.654691089381e-05 3.799909136505e+00
1.171750000000e+03 -7.737621305113e-03 6.705921132361e-05 3.849186765177e+00
1.172000000000e+03 -7.592334723243e-03 6.739638314132e-05 3.898397834196e+00
1.172250000000e+03 -7.352287744882e-03 6.755814136697e-05 3.947548325687e+00
1.172500000000e+03 -7.018032782131e-03 6.754671730871e-05 3.996645341655e+00
1.172750000000e+03 -6.591450108364e-03 6.736679711156e-05 4.045696910787e+00
1.173000000000e+03 -6.075732166674e-03 6.702542467110e-05 4.094711800957e+00
1.173250000000e+03 -5.475349326867e-03 6.653187124395e-05 4.143699336245e+00
1.173500000000e+03 -4.795999318408e-03 6.589747649535e-05 4.192669225310e+00
1.173750000000e+03 -4.044539147460e-03 6.513546203821e-05 4.241631396766e+00
1.174000000000e+03 -3.228902023692e-03 6.426072257626e-05 4.290595847576e+00
1.174250000000e+03 -2.357999478185e-03 6.328959854121e-05 4.339572502265e+00
1.174500000000e+03 -1.441611438219e-03 6.223963466181e-05 4.388571088508e+00
1.174750000000e+03 -4.902639014100e-04 6.112932705724e-05 4.437601023464e+00
1.175000000000e+03 4.849026567193e-04 5.997786371606e-05 4.486671316200e+00
1.175250000000e+03 1.472273322989e-03 5.880486105056e-05 4.535790482796e+00
1.175500000000e+03 2.459904627592e-03 5.763010605922e-05 4.584966478086e+00
1.175750000000e+03 3.435675068874e-03 5.647329662437e-05 4.634206637687e+00
1.176000000000e+03 4.387438029665e-03 5.535379140723e-05 4.683517636077e+00
1.176250000000e+03 5.303174992787e-03 5.429037162968e-05 4.732905454319e+00
1.176500000000e+03 6.171147750130e-03 5.330101560816e-05 4.782375361111e+00
1.176750000000e+03 6.980046519251e-03 5.240268025913e-05 4.831931902588e+00
1.177000000000e+03 7.719133261141e-03 5.161111299198e-05 4.881578902270e+00
1.177250000000e+03 8.378378232797e-03 5.094067601191e-05 4.931319468393e+00
1.177500000000e+03 8.948586427138e-03 5.040419316543e-05 4.981156008489e+00
1.177750000000e+03 9.421515519990e-03 5.001281766526e-05 5.031090248891e+00
1.178000000000e+03 9.789979678888e-03 4.977591568492e-05 5.081123259918e+00
1.178250000000e+03 1.004794265692e-02 4.970098014948e-05 5.131255482611e+00
1.178500000000e+03 1.019059388480e-02 4.979357516094e-05 5.181486760055e+00
1.178750000000e+03 1.021441197362e-02 5.005729214277e-05 5.231816367361e+00
1.179000000000e+03 1.011721043079e-02 5.049373270041e-05 5.282243043735e+00
1.179250000000e+03 9.898166791659e-03 5.110252322077e-05 5.332765024607e+00
1.179500000000e+03 9.557836643190e-03 5.188134907622e-05 5.383380069698e+00
1.179750000000e+03 9.098148528068e-03 5.282599524814e-05 5.434085492181e+00
1.180000000000e+03 8.522382871200e-03 5.393041399071e-05 5.484878183462e+00
1.180250000000e+03 7.835133077707e-03 5.518684153913e-05 5.535754637176e+00
1.180500000000e+03 7.042251529413e-03 5.658590508417e-05 5.586710966290e+00
1.180750000000e+03 6.150778389642e-03 5.811675327128e-05 5.637742919716e+00
1.181000000000e+03 5.168856165403e-03 5.976720273157e-05 5.688845893671e+00
1.181250000000e+03 4.105630377854e-03 6.152389910472e-05 5.740014938940e+00
1.181500000000e+03 2.971137757666e-03 6.337248900692e-05 5.791244763517e+00
1.181750000000e+03 1.776183406378e-03 6.529780099249e-05 5.842529733142e+00
1.182000000000e+03 5.322086454590e-04 6.728403423145e-05 5.893863863433e+00
1.182250000000e+03 -7.488490008154e-04 6.931495101584e-05 5.945240811925e+00
1.182500000000e+03 -2.054701709571e-03 7.137407267177e-05 5.996653863847e+00
1.182750000000e+03 -3.372861011923e-03 7.344487357597e-05 6.048095916085e+00
1.183000000000e+03 -4.690790321527e-03 7.551097595382e-05 6.099559454163e+00
1.183250000000e+03 -5.996056704063e-03 7.755633658568e-05 6.151036530350e+00
1.183500000000e+03 -7.276481498589e-03 7.956542914117e-05 6.202518735844e+00
1.183750000000e+03 -8.520287474066e-03 8.152341849391e-05 6.253997170636e+00
1.184000000000e+03 -9.716239306267e-03 8.341632009165e-05 6.305462413756e+00
1.184250000000e+03 -1.085377747012e-02 8.523114687611e-05 6.356904489577e+00
1.184500000000e+03 -1.192314307215e-02 8.695604789299e-05 6.408312833075e+00
1.184750000000e+03 -1.291549040276e-02 8.858042295226e-05 6.459676257114e+00
1.185000000000e+03 -1.382298914349e-02 9.009502396176e-05 6.510982915868e+00
1.185250000000e+03 -1.463891051716e-02 9.149203288938e-05 6.562220272847e+00
1.185500000000e+03 -1.535770077504e-02 9.276512569109e-05 6.613375066039e+00
1.185750000000e+03 -1.597503727606e-02 9.390950979082e-05 6.664433277260e+00
1.186000000000e+03 -1.648786802188e-02 9.492193889049e-05 6.715380102970e+00
1.186250000000e+03 -1.689443555278e-02 9.580071884346e-05 6.766199925600e+00
1.186500000000e+03 -1.719428131466e-02 9.654567903081e-05 6.816876290503e+00
1.186750000000e+03 -1.738823487758e-02 9.715812572286e-05 6.867391882871e+00
1.187000000000e+03 -1.747838463928e-02 9.764077850330e-05 6.917728510101e+00
1.187250000000e+03 -1.746803222311e-02 9.799768767541e-05 6.967867087225e+00
1.187500000000e+03 -1.736163196171e-02 9.823413572491e-05 7.017787624696e+00
1.187750000000e+03 -1.716471462935e-02 9.835652156925e-05 7.067469221428e+00
1.188000000000e+03 -1.688379795744e-02 9.837223301334e-05 7.116890061236e+00
1.188250000000e+03 -1.652628524499e-02 9.828950384275e-05 7.166027412415e+00
1.188500000000e+03 -1.610035296499e-02 9.811728078848e-05 7.214857632218e+00
1.188750000000e+03 -1.561482975229e-02 9.786505119438e-05 7.263356174555e+00
1.189000000000e+03 -1.507906821615e-02 9.754269584855e-05 7.311497601620e+00
1.189250000000e+03 -1.450281147539e-02 9.716037225890e-05 7.359255599272e+00
1.189500000000e+03 -1.389605685232e-02 9.672831284879e-05 7.406602995840e+00
1.189750000000e+03 -1.326891733552e-02 9.625668411342e-05 7.453511785005e+00
1.190000000000e+03 -1.263148471588e-02 9.575545419069e-05 7.499953151748e+00
1.190250000000e+03 -1.199369474824e-02 9.523426283875e-05 7.545897502038e+00
1.190500000000e+03 -1.136519800560e-02 9.470230937852e-05 7.591314495150e+00
1.190750000000e+03 -1.075523504570e-02 9.416824435124e-05 7.636173081007e+00
1.191000000000e+03 -1.017252274877e-02 9.364006564416e-05 7.680441538751e+00
1.191250000000e+03 -9.625146978204e-03 9.312506611112e-05 7.724087521335e+00
1.191500000000e+03 -9.120469427476e-03 9.262977732521e-05 7.767078101371e+00
1.191750000000e+03 -8.665044380558e-03 9.215992954414e-05 7.809379822622e+00
1.192000000000e+03 -8.264548563297e-03 9.172043354985e-05 7.850958755595e+00
1.192250000000e+03 -7.923726848290e-03 9.131535484114e-05 7.891780555911e+00
1.192500000000e+03 -7.646348936851e-03 9.094793805439e-05 7.931810530014e+00
1.192750000000e+03 -7.435183837733e-03 9.062065141230e-05 7.971013702891e+00
1.193000000000e+03 -7.291985793521e-03 9.033520056148e-05 8.009354894494e+00
1.193250000000e+03 -7.217497273698e-03 9.009257702358e-05 8.046798798135e+00
1.193500000000e+03 -7.211463088091e-03 8.989311320903e-05 8.083310068331e+00
1.193750000000e+03 -7.272660050070e-03 8.973654483088e-05 8.118853410873e+00
1.194000000000e+03 -7.398936936195e-03 8.962207354671e-05 8.153393682120e+00
1.194250000000e+03 -7.587267086600e-03 8.954843236081e-05 8.186895991865e+00
1.194500000000e+03 -7.833810685319e-03 8.951394864729e-05 8.219325811826e+00
1.194750000000e+03 -8.133985647123e-03 8.951660572751e-05 8.250649090975e+00
1.195000000000e+03 -8.482546519147e-03 8.955410185538e-05 8.280832373579e+00
1.195250000000e+03 -8.873668995492e-03 8.962389730030e-05 8.309842921581e+00
1.195500000000e+03 -9.301039796324e-03 8.972325973958e-05 8.337648840976e+00
1.195750000000e+03 -9.757949342839e-03 8.984930099706e-05 8.364219208927e+00
1.196000000000e+03 -1.023738675000e-02 8.999901197307e-05 8.389524202562e+00
1.196250000000e+03 -1.073213537982e-02 9.016927993483e-05 8.413535227240e+00
1.196500000000e+03 -1.123486799046e-02 9.035689642534e-05 8.436225043346e+00
1.196750000000e+03 -1.173824029890e-02 9.055857284254e-05 8.457567890271e+00
1.197000000000e+03 -1.223498121233e-02 9.077094094559e-05 8.477539605694e+00
1.197250000000e+03 -1.271798072192e-02 9.099056431727e-05 8.496117740010e+00
1.197500000000e+03 -1.318037220063e-02 9.121394426462e-05 8.513281663132e+00
1.197750000000e+03 -1.361560928612e-02 9.143751614377e-05 8.529012663086e+00
1.198000000000e+03 -1.401753846346e-02 9.165765431463e-05 8.543294035616e+00
1.198250000000e+03 -1.438046278640e-02 9.187067660460e-05 8.556111162471e+00
1.198500000000e+03 -1.469920125567e-02 9.207285767207e-05 8.567451578882e+00
1.198750000000e+03 -1.496913832945e-02 9.226044356120e-05 8.577305027884e+00
1.199000000000e+03 -1.518626736887e-02 9.242967346323e-05 8.585663502005e+00
1.199250000000e+03 -1.534722623630e-02 9.257679893149e-05 8.592521271287e+00
1.199500000000e+03 -1.544932280359e-02 9.269811751086e-05 8.597874896742e+00
1.199750000000e+03 -1.549055508366e-02 9.279005192939e-05 8.601723230369e+00
1.200000000000e+03 -1.546961978642e-02 9.284915002422e-05 8.604067399931e+00
1.200250000000e+03 -1.538591561767e-02 9.287213713924e-05 8.604910780677e+00
1.200500000000e+03 -1.523953525426e-02 9.285596904521e-05 8.604258952128e+00
1.200750000000e+03 -1.503125210871e-02 9.279788503852e-05 8.602119642466e+00
1.201000000000e+03 -1.476249651884e-02 9.269545762897e-05 8.598502659133e+00
1.201250000000e+03 -1.443532671087e-02 9.254664384969e-05 8.593419808246e+00
1.201500000000e+03 -1.405239109569e-02 9.234983211823e-05 8.586884802248e+00
1.201750000000e+03 -1.361688428236e-02 9.210388597033e-05 8.578913157451e+00
1.202000000000e+03 -1.313249767401e-02 9.180818219537e-05 8.569522082710e+00
1.202250000000e+03 -1.260336389687e-02 9.146263569379e-05 8.558730359670e+00
1.202500000000e+03 -1.203399719430e-02 9.106772970910e-05 8.546558216561e+00
1.202750000000e+03 -1.142923025170e-02 9.062454979669e-05 8.533027196447e+00
1.203000000000e+03 -1.079414810872e-02 9.013478329714e-05 8.518160021217e+00
1.203250000000e+03 -1.013402112362e-02 8.960070962294e-05 8.501980452978e+00
1.203500000000e+03 -9.454236294513e-03 8.902517522225e-05 8.484513153606e+00
1.203750000000e+03 -8.760230349275e-03 8.841158888909e-05 8.465783544535e+00
1.204000000000e+03 -8.057423579807e-03 8.776390260853e-05 8.445817667559e+00
1.204250000000e+03 -7.351156067181e-03 8.708657798034e-05 8.424642048073e+00
1.204500000000e+03 -6.646628393839e-03 8.638450281917e-05 8.402283562548e+00
1.204750000000e+03 -5.948844105925e-03 8.566296281490e-05 8.378769309790e+00
1.205000000000e+03 -5.262559531905e-03 8.492758242182e-05 8.354126489207e+00
1.205250000000e+03 -4.592237623779e-03 8.418424874679e-05 8.328382285302e+00
1.205500000000e+03 -3.942009408802e-03 8.343903634914e-05 8.301563760804e+00
1.205750000000e+03 -3.315639539541e-03 8.269812516107e-05 8.273697757073e+00
1.206000000000e+03 -2.716500921529e-03 8.196771833147e-05 8.244810804885e+00
1.206250000000e+03 -2.147556030055e-03 8.125395806927e-05 8.214929045047e+00
1.206500000000e+03 -1.611343375313e-03 8.056283828808e-05 8.184078157796e+00
1.206750000000e+03 -1.109973433635e-03 7.990012238571e-05 8.152283304498e+00
1.207000000000e+03 -6.451292159309e-04 7.927126076943e-05 8.119569078461e+00
1.207250000000e+03 -2.180733388495e-04 7.868131302088e-05 8.085959466273e+00
1.207500000000e+03 1.703381292092e-04 7.813487719824e-05 8.051477820612e+00
1.207750000000e+03 5.196384376847e-04 7.763602361774e-05 8.016146841109e+00
1.208000000000e+03 8.297269174712e-04 7.718823817157e-05 7.979988566649e+00
1.208250000000e+03 1.100843434634e-03 7.679437342636e-05 7.943024374590e+00
1.208500000000e+03 1.333538756941e-03 7.645661031586e-05 7.905274990163e+00
1.208750000000e+03 1.528643647325e-03 7.617643013952e-05 7.866760501310e+00
1.209000000000e+03 1.687235800417e-03 7.595462135315e-05 7.827500382159e+00
1.209250000000e+03 1.810606411592e-03 7.579121053253e-05 7.787513520228e+00
1.209500000000e+03 1.900226292315e-03 7.568549475268e-05 7.746818249578e+00
1.209750000000e+03 1.957712784659e-03 7.563607783748e-05 7.705432388248e+00
1.210000000000e+03 1.984797416378e-03 7.564088316722e-05 7.663373276878e+00
1.210250000000e+03 1.983295062250e-03 7.569718456998e-05 7.620657820918e+00
1.210500000000e+03 1.955074828463e-03 7.580164929560e-05 7.577302532975e+00
1.210750000000e+03 1.902032860859e-03 7.595038969241e-05 7.533323575273e+00
1.211000000000e+03 1.826067876334e-03 7.613902108933e-05 7.488736803267e+00
1.211250000000e+03 1.729058029580e-03 7.636272789691e-05 7.443557804624e+00
1.211500000000e+03 1.612841266772e-03 7.661633335024e-05 7.397801939277e+00
1.211750000000e+03 1.479197517666e-03 7.689437563174e-05 7.351484375062e+00
1.212000000000e+03 1.329833584784e-03 7.719118684499e-05 7.304620121094e+00
1.212250000000e+03 1.166370031624e-03 7.750097670042e-05 7.257224056672e+00
1.212500000000e+03 9.903313397603e-04 7.781791551545e-05 7.209310958866e+00
1.212750000000e+03 8.031362810065e-04 7.813622192543e-05 7.160895521440e+00
1.213000000000e+03 6.060929528558e-04 7.845024647107e-05 7.111992375856e+00
1.213250000000e+03 4.003929147341e-04 7.875456242676e-05 7.062616101250e+00
1.213500000000e+03 1.871099916461e-04 7.904404434853e-05 7.012781237371e+00
1.213750000000e+03 -3.280197578787e-05 7.931393463106e-05 6.962502286374e+00
1.214000000000e+03 -2.585071908685e-04 7.955993421213e-05 6.911793717643e+00
1.214250000000e+03 -4.892860971419e-04 7.977825966363e-05 6.860669964666e+00
1.214500000000e+03 -7.245318377664e-04 7.996573701147e-05 6.809145418746e+00
1.214750000000e+03 -9.637439594639e-04 8.011982949180e-05 6.757234424975e+00
1.215000000000e+03 -1.206522592456e-03 8.023867663084e-05 6.704951268952e+00
1.215250000000e+03 -1.452559495307e-03 8.032114335979e-05 6.652310169894e+00
1.215500000000e+03 -1.701629576482e-03 8.036683519252e-05 6.599325264788e+00
1.215750000000e+03 -1.953580090238e-03 8.037610614808e-05 6.546010600437e+00
1.216000000000e+03 -2.208320076535e-03 8.035007168675e-05 6.492380117951e+00
1.216250000000e+03 -2.465808413041e-03 8.029058604919e-05 6.438447643120e+00
1.216500000000e+03 -2.726041795157e-03 8.020021034619e-05 6.384226878014e+00
1.216750000000e+03 -2.989042489341e-03 8.008217197197e-05 6.329731388862e+00
1.217000000000e+03 -3.254845885643e-03 7.994030916086e-05 6.274974603272e+00
1.217250000000e+03 -3.523487990021e-03 7.977900202172e-05 6.219969801914e+00
1.217500000000e+03 -3.794993384903e-03 7.960309133884e-05 6.164730117228e+00
1.217750000000e+03 -4.069363718380e-03 7.941778682061e-05 6.109268533877e+00
1.218000000000e+03 -4.346566181810e-03 7.922855380033e-05 6.053597887327e+00
1.218250000000e+03 -4.626523273263e-03 7.904101992567e-05 5.997730867921e+00
1.218500000000e+03 -4.909103587138e-03 7.886086468126e-05 5.941680026455e+00
1.218750000000e+03 -5.194112561090e-03 7.869367414737e-05 5.885457777430e+00
1.219000000000e+03 -5.481285267014e-03 7.854482330055e-05 5.829076407065e+00
1.219250000000e+03 -5.770279912579e-03 7.841933895494e-05 5.772548080035e+00
1.219500000000e+03 -6.060672422856e-03 7.832178570710e-05 5.715884846108e+00
1.219750000000e+03 -6.351952976391e-03 7.825614767987e-05 5.659098648568e+00
1.220000000000e+03 -6.643522446443e-03 7.822571137778e-05 5.602201328500e+00
1.220250000000e+03 -6.934691110672e-03 7.823296081344e-05 5.545204631151e+00
1.220500000000e+03 -7.224678670197e-03 7.827948488107e-05 5.488120211054e+00
1.220750000000e+03 -7.512613949306e-03 7.836589509433e-05 5.430959632964e+00
1.221000000000e+03 -7.797537067668e-03 7.849176164829e-05 5.373734373988e+00
1.221250000000e+03 -8.078402702418e-03 7.865556661046e-05 5.316455824041e+00
1.221500000000e+03 -8.354082810047e-03 7.885468259766e-05 5.259135281985e+00
1.221750000000e+03 -8.623372558460e-03 7.908533595105e-05 5.201783954216e+00
1.222000000000e+03 -8.884995711708e-03 7.934263565279e-05 5.144412949187e+00
1.222250000000e+03 -9.137611322020e-03 7.962060752653e-05 5.087033271826e+00
1.222500000000e+03 -9.379822829468e-03 7.991224654164e-05 5.029655818723e+00
1.222750000000e+03 -9.610186543371e-03 8.020959388497e-05 4.972291371396e+00
1.223000000000e+03 -9.827223250092e-03 8.050382381045e-05 4.914950592136e+00
1.223250000000e+03 -1.002942948183e-02 8.078535884620e-05 4.857644019246e+00
1.223500000000e+03 -1.021529174063e-02 8.104400234088e-05 4.800382065842e+00
1.223750000000e+03 -1.038330080508e-02 8.126907974348e-05 4.743175019729e+00
1.224000000000e+03 -1.053196852444e-02 8.144961009643e-05 4.686033047549e+00
1.224250000000e+03 -1.065984513810e-02 8.157447694401e-05 4.628966202125e+00
1.224500000000e+03 -1.076553827363e-02 8.163260897537e-05 4.571984434250e+00
1.224750000000e+03 -1.084773293966e-02 8.161316972977e-05 4.515097609762e+00
1.225000000000e+03 -1.090521236697e-02 8.150574934601e-05 4.458315531444e+00
1.225250000000e+03 -1.093687911933e-02 8.130055515704e-05 4.401647966405e+00
1.225500000000e+03 -1.094177709998e-02 8.098860048986e-05 4.345104680261e+00
1.225750000000e+03 -1.091911264359e-02 8.056188432526e-05 4.288695476159e+00
1.226000000000e+03 -1.086827539757e-02 8.001356163578e-05 4.232430239934e+00
1.226250000000e+03 -1.078885832591e-02 7.933809965754e-05 4.176318990934e+00
1.226500000000e+03 -1.068067532582e-02 7.853141664368e-05 4.120371937271e+00
1.226750000000e+03 -1.054377815591e-02 7.759100260013e-05 4.064599536748e+00
1.227000000000e+03 -1.037846955727e-02 7.651601607875e-05 4.009012560589e+00
1.227250000000e+03 -1.018531403987e-02 7.530735776559e-05 3.953622160804e+00
1.227500000000e+03 -9.965144366621e-03 7.396771614010e-05 3.898439938856e+00
1.227750000000e+03 -9.719065720408e-03 7.250158593158e-05 3.843478016925e+00
1.228000000000e+03 -9.448454236306e-03 7.091525782923e-05 3.788749107648e+00
1.228250000000e+03 -9.154951226283e-03 6.921677803726e-05 3.734266583052e+00
1.228500000000e+03 -8.840454357501e-03 6.741587978809e-05 3.680044542346e+00
1.228750000000e+03 -8.507102157761e-03 6.552388430295e-05 3.626097874826e+00
1.229000000000e+03 -8.157255556381e-03 6.355357483215e-05 3.572442319414e+00
1.229250000000e+03 -7.793475023175e-03 6.151904484800e-05 3.519094519003e+00
1.229500000000e+03 -7.418492559171e-03 5.943552075532e-05 3.466072067193e+00
1.229750000000e+03 -7.035181300502e-03 5.731916412618e-05 3.413393548867e+00
1.230000000000e+03 -6.646521743748e-03 5.518685531958e-05 3.361078572940e+00
1.230250000000e+03 -6.255564436322e-03 5.305596021143e-05 3.309147794991e+00
1.230500000000e+03 -5.865391915771e-03 5.094408748285e-05 3.257622932774e+00
1.230750000000e+03 -5.479077979667e-03 4.886883563004e-05 3.206526769852e+00
1.231000000000e+03 -5.099647116550e-03 4.684753753123e-05 3.155883151239e+00
1.231250000000e+03 -4.730033179076e-03 4.489700452948e-05 3.105716967343e+00
1.231500000000e+03 -4.373038800958e-03 4.303327268337e-05 3.056054127696e+00
1.231750000000e+03 -4.031295972624e-03 4.127135837387e-05 3.006921525127e+00
1.232000000000e+03 -3.707228471004e-03 3.962504249053e-05 2.958346987807e+00
1.232250000000e+03 -3.403016341657e-03 3.810663881035e-05 2.910359222608e+00
1.232500000000e+03 -3.120563624545e-03 3.672680126132e-05 2.862987746881e+00
1.232750000000e+03 -2.861469760972e-03 3.549435303757e-05 2.816262810595e+00
1.233000000000e+03 -2.627004101576e-03 3.441613959268e-05 2.770215309418e+00
1.233250000000e+03 -2.418085316508e-03 3.349691145776e-05 2.724876687807e+00
1.233500000000e+03 -2.235265791807e-03 3.273923938513e-05 2.680278833507e+00
1.233750000000e+03 -2.078719798727e-03 3.214344751018e-05 2.636453964511e+00
1.234000000000e+03 -1.948237906494e-03 3.170760257848e-05 2.593434508105e+00
1.234250000000e+03 -1.843226996630e-03 3.142752557805e-05 2.551252973428e+00
1.234500000000e+03 -1.762714249521e-03 3.129683735645e-05 2.509941819160e+00
1.234750000000e+03 -1.705358217584e-03 3.130703976617e-05 2.469533316042e+00
1.235000000000e+03 -1.669464419869e-03 3.144763137314e-05 2.430059406603e+00
1.235250000000e+03 -1.653007275717e-03 3.170625408583e-05 2.391551562608e+00
1.235500000000e+03 -1.653655598731e-03 3.206886841137e-05 2.354040642489e+00
1.235750000000e+03 -1.668804482680e-03 3.251996045209e-05 2.317556749159e+00
1.236000000000e+03 -1.695611529879e-03 3.304277269303e-05 2.282129090163e+00
1.236250000000e+03 -1.731035999279e-03 3.361955499182e-05 2.247785842338e+00
1.236500000000e+03 -1.771883290812e-03 3.423183635681e-05 2.214554020800e+00
1.236750000000e+03 -1.814850776994e-03 3.486070888753e-05 2.182459355798e+00
1.237000000000e+03 -1.856577463389e-03 3.548711605783e-05 2.151526176597e+00
1.237250000000e+03 -1.893694059906e-03 3.609217361836e-05 2.121777305899e+00
1.237500000000e+03 -1.922874938288e-03 3.665746503831e-05 2.093233963704e+00
1.237750000000e+03 -1.940889551338e-03 3.716531579365e-05 2.065915683851e+00
1.238000000000e+03 -1.944653768826e-03 3.759909759771e-05 2.039840241887e+00
1.238250000000e+03 -1.931279164119e-03 3.794350708700e-05 2.015023596604e+00
1.238500000000e+03 -1.898120469997e-03 3.818481824472e-05 1.991479845296e+00
1.238750000000e+03 -1.842819394740e-03 3.831111498823e-05 1.969221191542e+00
1.239000000000e+03 -1.763345348261e-03 3.831249650299e-05 1.948257928481e+00
1.239250000000e+03 -1.658030617769e-03 3.818125248212e-05 1.928598433805e+00
1.239500000000e+03 -1.525601551575e-03 3.791200383693e-05 1.910249179867e+00
1.239750000000e+03 -1.365203286546e-03 3.750180481632e-05 1.893214755418e+00
1.240000000000e+03 -1.176418018835e-03 3.695020627978e-05 1.877497899347e+00
1.240250000000e+03 -9.592778884223e-04 3.625927891102e-05 1.863099547218e+00
1.240500000000e+03 -7.142700209560e-04 3.543359865368e-05 1.850018886912e+00
1.240750000000e+03 -4.423347354667e-04 3.448018478741e-05 1.838253423716e+00
1.241000000000e+03 -1.448581501484e-04 3.340840137869e-05 1.827799055462e+00
1.241250000000e+03 1.763433734688e-04 3.222981919471e-05 1.818650153186e+00
1.241500000000e+03 5.190446796796e-04 3.095804110795e-05 1.810799648780e+00
1.241750000000e+03 8.806392855352e-04 2.960849430095e-05 1.804239127901e+00
1.242000000000e+03 1.258173404865e-03 2.819820061262e-05 1.798958925418e+00
1.242250000000e+03 1.648383639397e-03 2.674550776641e-05 1.794948225888e+00
1.242500000000e+03 2.047740512010e-03 2.526980704742e-05 1.792195163689e+00
1.242750000000e+03 2.452495775357e-03 2.379123492000e-05 1.790686923346e+00
1.243000000000e+03 2.858731709832e-03 2.233036423704e-05 1.790409841952e+00
1.243250000000e+03 3.262413840410e-03 2.090788835407e-05 1.791349507727e+00
1.243500000000e+03 3.659444891565e-03 1.954430600631e-05 1.793490856385e+00
1.243750000000e+03 4.045718535661e-03 1.825961107185e-05 1.796818267375e+00
1.244000000000e+03 4.417173962536e-03 1.707299084033e-05 1.801315652630e+00
1.244250000000e+03 4.769848475631e-03 1.600254090819e-05 1.806966544171e+00
1.244500000000e+03 5.099928539215e-03 1.506499559320e-05 1.813754177407e+00
1.244750000000e+03 5.403798077258e-03 1.427548265073e-05 1.821661566821e+00
1.245000000000e+03 5.678083393326e-03 1.364730615230e-05 1.830671581338e+00
1.245250000000e+03 5.919693919345e-03 1.319175680609e-05 1.840767010485e+00
1.245500000000e+03 6.125858389617e-03 1.291795347644e-05 1.851930628816e+00
1.245750000000e+03 6.294156253725e-03 1.283271924005e-05 1.864145255604e+00
1.246000000000e+03 6.422543221540e-03 1.294049204989e-05 1.877393808965e+00
1.246250000000e+03 6.509370987159e-03 1.324327224009e-05 1.891659356036e+00
1.246500000000e+03 6.553401908975e-03 1.374060494749e-05 1.906925161899e+00
1.246750000000e+03 6.553816563990e-03 1.442960472514e-05 1.923174731654e+00
1.247000000000e+03 6.510216851868e-03 1.530499656818e-05 1.940391853263e+00
1.247250000000e+03 6.422622024007e-03 1.635921265930e-05 1.958560634311e+00
1.247500000000e+03 6.291460589966e-03 1.758251544073e-05 1.977665539452e+00
1.247750000000e+03 6.117556274239e-03 1.896314736297e-05 1.997691423731e+00
1.248000000000e+03 5.902109359793e-03 2.048750961856e-05 2.018623564076e+00
1.248250000000e+03 5.646674475121e-03 2.214036660236e-05 2.040447690205e+00
1.248500000000e+03 5.353133967011e-03 2.390507141478e-05 2.063150012102e+00
1.248750000000e+03 5.023668037778e-03 2.576381135655e-05 2.086717245334e+00
1.249000000000e+03 4.660722828552e-03 2.769786634813e-05 2.111136635397e+00
1.249250000000e+03 4.266975646742e-03 2.968787927804e-05 2.136395978020e+00
1.249500000000e+03 3.845298562430e-03 3.171413332118e-05 2.162483636314e+00
1.249750000000e+03 3.398721447252e-03 3.375683107837e-05 2.189388555998e+00
1.250000000000e+03 2.930393752823e-03 3.579637306658e-05 2.217100274932e+00
1.250250000000e+03 2.443546532435e-03 3.781362980651e-05 2.245608929314e+00
1.250500000000e+03 1.941454470930e-03 3.979020572706e-05 2.274905253633e+00
1.250750000000e+03 1.427399329925e-03 4.170868721567e-05 2.304980577272e+00
1.251000000000e+03 9.046340953205e-04 4.355287584518e-05 2.335826813370e+00
1.251250000000e+03 3.763489660009e-04 4.530799942792e-05 2.367436441231e+00
1.251500000000e+03 -1.543603149772e-04 4.696090040635e-05 2.399802484474e+00
1.251750000000e+03 -6.845219972808e-04 4.850019754196e-05 2.432918478600e+00
1.252000000000e+03 -1.211314977536e-03 4.991641960844e-05 2.466778435563e+00
1.252250000000e+03 -1.732092235217e-03 5.120210859494e-05 2.501376797081e+00
1.252500000000e+03 -2.244401357896e-03 5.235189247890e-05 2.536708385065e+00
1.252750000000e+03 -2.746000881025e-03 5.336252544041e-05 2.572768341131e+00
1.253000000000e+03 -3.234873836889e-03 5.423289589601e-05 2.609552063664e+00
1.253250000000e+03 -3.709236599193e-03 5.496399839500e-05 2.647055135194e+00
1.253500000000e+03 -4.167544298691e-03 5.555889540357e-05 2.685273246857e+00
1.253750000000e+03 -4.608493094829e-03 5.602262626167e-05 2.724202118546e+00
1.254000000000e+03 -5.031017057691e-03 5.636209864918e-05 2.763837412799e+00
1.254250000000e+03 -5.434283482700e-03 5.658593965086e-05 2.804174650111e+00
1.254500000000e+03 -5.817682512474e-03 5.670435312374e-05 2.845209118802e+00
1.254750000000e+03 -6.180816356684e-03 5.672894351030e-05 2.886935788515e+00
1.255000000000e+03 -6.523484115040e-03 5.667252044228e-05 2.929349222503e+00
1.255250000000e+03 -6.845664242659e-03 5.654889210893e-05 2.972443492768e+00
1.255500000000e+03 -7.147497054957e-03 5.637265003067e-05 3.016212101233e+00
1.255750000000e+03 -7.429264149103e-03 5.615894617694e-05 3.060647904298e+00
1.256000000000e+03 -7.691368234599e-03 5.592326815354e-05 3.105743045576e+00
1.256250000000e+03 -7.934311648237e-03 5.568121319655e-05 3.151488895510e+00
1.256500000000e+03 -8.158677244781e-03 5.544826534495e-05 3.197876002584e+00
1.256750000000e+03 -8.365108382995e-03 5.523958031742e-05 3.244894053083e+00
1.257000000000e+03 -8.554291128449e-03 5.506977630079e-05 3.292531843126e+00
1.257250000000e+03 -8.726938378113e-03 5.495273786449e-05 3.340777263144e+00
1.257500000000e+03 -8.883775131576e-03 5.490143170719e-05 3.389617293664e+00
1.257750000000e+03 -9.025527809960e-03 5.492774195370e-05 3.439038016543e+00
1.258000000000e+03 -9.152914536191e-03 5.504231624159e-05 3.489024637159e+00
1.258250000000e+03 -9.266638211818e-03 5.525443313140e-05 3.539561519759e+00
1.258500000000e+03 -9.367382975196e-03 5.557189441990e-05 3.590632237178e+00
1.258750000000e+03 -9.455811774399e-03 5.600093263575e-05 3.642219629584e+00
1.259000000000e+03 -9.532567165485e-03 5.654614250447e-05 3.694305877189e+00
1.259250000000e+03 -9.598273119029e-03 5.721043379944e-05 3.746872580239e+00
1.259500000000e+03 -9.653538932155e-03 5.799500796466e-05 3.799900850351e+00
1.259750000000e+03 -9.698963979903e-03 5.889935623965e-05 3.853371406779e+00
1.260000000000e+03 -9.735143398860e-03 5.992128107532e-05 3.907264680786e+00
1.260250000000e+03 -9.762674271963e-03 6.105693886696e-05 3.961560922084e+00
1.260500000000e+03 -9.782161480134e-03 6.230090387760e-05 4.016240309512e+00
1.260750000000e+03 -9.794223693401e-03 6.364625237604e-05 4.071283060613e+00
1.261000000000e+03 -9.799497860310e-03 6.508466555494e-05 4.126669541359e+00
1.261250000000e+03 -9.798643466598e-03 6.660654952470e-05 4.182380371419e+00
1.261500000000e+03 -9.792344374347e-03 6.820117048428e-05 4.238396525388e+00
1.261750000000e+03 -9.781309673595e-03 6.985680396671e-05 4.294699426505e+00
1.262000000000e+03 -9.766272797003e-03 7.156089506286e-05 4.351271031956e+00
1.262250000000e+03 -9.747987823355e-03 7.330022777821e-05 4.408093908194e+00
1.262500000000e+03 -9.727224651153e-03 7.506110052757e-05 4.465151294323e+00
1.262750000000e+03 -9.704762361143e-03 7.682950745408e-05 4.522427152707e+00
1.263000000000e+03 -9.681379828461e-03 7.859131941595e-05 4.579906205371e+00
1.263250000000e+03 -9.657845767188e-03 8.033246572031e-05 4.637573955531e+00
1.263500000000e+03 -9.634907476770e-03 8.203911277280e-05 4.695416693625e+00
1.263750000000e+03 -9.613277604778e-03 8.369783575776e-05 4.753421486838e+00
1.264000000000e+03 -9.593621213014e-03 8.529578425509e-05 4.811576152740e+00
1.264250000000e+03 -9.576542451284e-03 8.682083755673e-05 4.869869216957e+00
1.264500000000e+03 -9.562570296731e-03 8.826174673421e-05 4.928289854243e+00
1.264750000000e+03 -9.552145647838e-03 8.960826459353e-05 4.986827815186e+00
1.265000000000e+03 -9.545608472968e-03 9.085126009609e-05 5.045473338119e+00
1.265250000000e+03 -9.543186312701e-03 9.198281592349e-05 5.104217048449e+00
1.265500000000e+03 -9.544983322748e-03 9.299630802270e-05 5.163049845184e+00
1.265750000000e+03 -9.550971478873e-03 9.388646703068e-05 5.221962778407e+00
1.266000000000e+03 -9.560983073403e-03 9.464942083032e-05 5.280946917863e+00
1.266250000000e+03 -9.574705161247e-03 9.528271721193e-05 5.339993215259e+00
1.266500000000e+03 -9.591676201018e-03 9.578532726659e-05 5.399092362887e+00
1.266750000000e+03 -9.611284533954e-03 9.615762919699e-05 5.458234649318e+00
1.267000000000e+03 -9.632769565838e-03 9.640137376449e-05 5.517409817012e+00
1.267250000000e+03 -9.655225089804e-03 9.651963125898e-05 5.576606921064e+00
1.267500000000e+03 -9.677605235440e-03 9.651672173200e-05 5.635814194944e+00
1.267750000000e+03 -9.698732889577e-03 9.639812694742e-05 5.695018921756e+00
1.268000000000e+03 -9.717310522746e-03 9.617038289539e-05 5.754207317046e+00
1.268250000000e+03 -9.731933882379e-03 9.584099813822e-05 5.813364421300e+00
1.268500000000e+03 -9.741107719934e-03 9.541830472740e-05 5.872474007852e+00
1.268750000000e+03 -9.743264599750e-03 9.491132518771e-05 5.931518504133e+00
1.269000000000e+03 -9.736785289649e-03 9.432963738595e-05 5.990478930928e+00
1.269250000000e+03 -9.720022387382e-03 9.368323258371e-05 6.049334857530e+00
1.269500000000e+03 -9.691324701504e-03 9.298236988461e-05 6.108064376696e+00
1.269750000000e+03 -9.649064747858e-03 9.223742994968e-05 6.166644096728e+00
1.270000000000e+03 -9.591666692162e-03 9.145876721650e-05 6.225049153551e+00
1.270250000000e+03 -9.517635291481e-03 9.065657573312e-05 6.283253241174e+00
1.270500000000e+03 -9.425586648649e-03 8.984075950894e-05 6.341228659570e+00
1.270750000000e+03 -9.314277870631e-03 8.902081776527e-05 6.398946380904e+00
1.271000000000e+03 -9.182636976275e-03 8.820569851614e-05 6.456376131731e+00
1.271250000000e+03 -9.029791781804e-03 8.740372174057e-05 6.513486490567e+00
1.271500000000e+03 -8.855097141210e-03 8.662249537011e-05 6.570244999378e+00
1.271750000000e+03 -8.658160091801e-03 8.586883638453e-05 6.626618287124e+00
1.272000000000e+03 -8.438861380745e-03 8.514871066062e-05 6.682572204180e+00
1.272250000000e+03 -8.197375110770e-03 8.446719249244e-05 6.738071965058e+00
1.272500000000e+03 -7.934182771736e-03 8.382843496835e-05 6.793082298261e+00
1.272750000000e+03 -7.650083365146e-03 8.323566128668e-05 6.847567600871e+00
1.273000000000e+03 -7.346198157952e-03 8.269117484366e-05 6.901492096363e+00
1.273250000000e+03 -7.023969176631e-03 8.219636749360e-05 6.954819993938e+00
1.273500000000e+03 -6.685153094520e-03 8.175176432954e-05 7.007515647553e+00
1.273750000000e+03 -6.331807130501e-03 8.135705551354e-05 7.059543712958e+00
1.274000000000e+03 -5.966270432466e-03 8.101115959594e-05 7.110869301542e+00
1.274250000000e+03 -5.591137549705e-03 8.071228993239e-05 7.161458128863e+00
1.274500000000e+03 -5.209227314345e-03 8.045802893161e-05 7.211276657158e+00
1.274750000000e+03 -4.823544791858e-03 8.024540412854e-05 7.260292229588e+00
1.275000000000e+03 -4.437239076785e-03 8.007097713530e-05 7.308473196236e+00
1.275250000000e+03 -4.053555626150e-03 7.993093135381e-05 7.355789029242e+00
1.275500000000e+03 -3.675785574170e-03 7.982115433094e-05 7.402210427993e+00
1.275750000000e+03 -3.307211716793e-03 7.973731977357e-05 7.447709411696e+00
1.276000000000e+03 -2.951052897044e-03 7.967496930705e-05 7.492259400636e+00
1.276250000000e+03 -2.610407747180e-03 7.962960542329e-05 7.535835283985e+00
1.276500000000e+03 -2.288198504659e-03 7.959675111063e-05 7.578413475397e+00
1.276750000000e+03 -1.987116667364e-03 7.957202005576e-05 7.619971955271e+00
1.277000000000e+03 -1.709571067174e-03 7.955117854722e-05 7.660490300395e+00
1.277250000000e+03 -1.457640241672e-03 7.953020031487e-05 7.699949700850e+00
1.277500000000e+03 -1.233028708404e-03 7.950530667081e-05 7.738332964920e+00
1.277750000000e+03 -1.037029728781e-03 7.947301857711e-05 7.775624512050e+00
1.278000000000e+03 -8.704949113486e-04 7.943018220707e-05 7.811810354817e+00
1.278250000000e+03 -7.338099860392e-04 7.937398313854e-05 7.846878070398e+00
1.278500000000e+03 -6.268795765438e-04 7.930197388914e-05 7.880816762549e+00
1.278750000000e+03 -5.491196065205e-04 7.921206981101e-05 7.913617014741e+00
1.279000000000e+03 -4.994591155327e-04 7.910256317534e-05 7.945270835822e+00
1.279250000000e+03 -4.763492515533e-04 7.897212628008e-05 7.975771598404e+00
1.279500000000e+03 -4.777825277277e-04 7.881979717664e-05 8.005113972100e+00
1.279750000000e+03 -5.013194553081e-04 7.864496922536e-05 8.033293851762e+00
1.280000000000e+03 -5.441243554306e-04 7.844737740453e-05 8.060308282862e+00
1.280250000000e+03 -6.030071949651e-04 7.822707930441e-05 8.086155383547e+00
1.280500000000e+03 -6.744739684709e-04 7.798443598300e-05 8.110834266415e+00
1.280750000000e+03 -7.547824792504e-04 7.772008949486e-05 8.134344959577e+00
1.281000000000e+03 -8.400044316714e-04 7.743494037293e-05 8.156688329623e+00
1.281250000000e+03 -9.260906406066e-04 7.713012296398e-05 8.177866005006e+00
1.281500000000e+03 -1.008941003760e-03 7.680698145932e-05 8.197880303668e+00
1.281750000000e+03 -1.084476765635e-03 7.646704643710e-05 8.216734164857e+00
1.282000000000e+03 -1.148713137541e-03 7.611201516192e-05 8.234431083598e+00
1.282250000000e+03 -1.197833039873e-03 7.574372075783e-05 8.250975052174e+00
1.282500000000e+03 -1.228259567971e-03 7.536410419051e-05 8.266370507747e+00
1.282750000000e+03 -1.236725656187e-03 7.497520764110e-05 8.280622283466e+00
1.283000000000e+03 -1.220341026008e-03 7.457915135856e-05 8.293735569747e+00
1.283250000000e+03 -1.176653865404e-03 7.417811159288e-05 8.305715879424e+00
1.283500000000e+03 -1.103707275196e-03 7.377429274755e-05 8.316569019280e+00
1.283750000000e+03 -1.000088545475e-03 7.336993016563e-05 8.326301070933e+00
1.284000000000e+03 -8.649711593919e-04 7.296730226283e-05 8.334918373365e+00
1.284250000000e+03 -6.981476012268e-04 7.256867814878e-05 8.342427515869e+00
1.284500000000e+03 -5.000535526961e-04 7.217633020273e-05 8.348835331701e+00
1.284750000000e+03 -2.717811961933e-04 7.179249309777e-05 8.354148900766e+00
1.285000000000e+03 -1.508303698264e-05 7.141936114491e-05 8.358375551728e+00
1.285250000000e+03 2.676355012710e-04 7.105910975225e-05 8.361522869769e+00
1.285500000000e+03 5.733343208600e-04 7.071387974200e-05 8.363598705940e+00
1.285750000000e+03 8.983669138894e-04 7.038577425050e-05 8.364611185206e+00
1.286000000000e+03 1.238519793196e-03 7.007685707486e-05 8.364568716881e+00
1.286250000000e+03 1.589061583485e-03 6.978915268793e-05 8.363480003084e+00
1.286500000000e+03 1.944801554244e-03 6.952464882914e-05 8.361354045725e+00
1.286750000000e+03 2.300157158387e-03 6.928529994288e-05 8.358200152736e+00
1.287000000000e+03 2.649228422993e-03 6.907303285916e-05 8.354027938701e+00
1.287250000000e+03 2.985879734755e-03 6.888975303601e-05 8.348847324645e+00
1.287500000000e+03 3.303826727245e-03 6.873734727339e-05 8.342668533068e+00
1.287750000000e+03 3.596727001161e-03 6.861768927463e-05 8.335502077653e+00
1.288000000000e+03 3.858274104387e-03 6.853264485179e-05 8.327358751238e+00
1.288250000000e+03 4.082291491895e-03 6.848407327809e-05 8.318249603691e+00
1.288500000000e+03 4.262827064980e-03 6.847382634323e-05 8.308185918602e+00
1.288750000000e+03 4.394245646571e-03 6.850374502088e-05 8.297179185130e+00
1.289000000000e+03 4.471317652649e-03 6.857565293961e-05 8.285241062070e+00
1.289250000000e+03 4.489303318529e-03 6.869134551274e-05 8.272383336649e+00
1.289500000000e+03 4.444030983092e-03 6.885257648404e-05 8.258617884587e+00
1.289750000000e+03 4.331967944938e-03 6.906103532076e-05 8.243956617673e+00
1.290000000000e+03 4.150283003188e-03 6.931832169446e-05 8.228411436861e+00
1.290250000000e+03 3.896900118090e-03 6.962594513021e-05 8.211994173982e+00
1.290500000000e+03 3.570541513397e-03 6.998526874910e-05 8.194716539589e+00
1.290750000000e+03 3.170761263493e-03 7.039747416976e-05 8.176590061571e+00
1.291000000000e+03 2.697966931503e-03 7.086352926183e-05 8.157626030604e+00
1.291250000000e+03 2.153431384673e-03 7.138415729535e-05 8.137835439031e+00
1.291500000000e+03 1.539292706525e-03 7.195976232205e-05 8.117228925148e+00
1.291750000000e+03 8.585431133417e-04 7.259039203972e-05 8.095816718678e+00
1.292000000000e+03 1.150080431772e-04 7.327570869362e-05 8.073608585783e+00
1.292250000000e+03 -6.866859930595e-04 7.401493818912e-05 8.050613780670e+00
1.292500000000e+03 -1.541153384211e-03 7.480682176469e-05 8.026841000852e+00
1.292750000000e+03 -2.442299875477e-03 7.564957288411e-05 8.002298345140e+00
1.293000000000e+03 -3.383382630385e-03 7.654083686476e-05 7.976993279729e+00
1.293250000000e+03 -4.357078303672e-03 7.747764068677e-05 7.950932610664e+00
1.293500000000e+03 -5.355557529786e-03 7.845642821647e-05 7.924122461417e+00
1.293750000000e+03 -6.370566890457e-03 7.947299600200e-05 7.896568260424e+00
1.294000000000e+03 -7.393516599353e-03 8.052248351817e-05 7.868274737122e+00
1.294250000000e+03 -8.415572316584e-03 8.159938355301e-05 7.839245924798e+00
1.294500000000e+03 -9.427751817401e-03 8.269755867504e-05 7.809485174974e+00
1.294750000000e+03 -1.042102419782e-02 8.381026835935e-05 7.778995179732e+00
1.295000000000e+03 -1.138641166725e-02 8.493021628980e-05 7.747778005350e+00
1.295250000000e+03 -1.231509162555e-02 8.604960471040e-05 7.715835132479e+00
1.295500000000e+03 -1.319849956613e-02 8.716015965315e-05 7.683167508000e+00
1.295750000000e+03 -1.402843052329e-02 8.825325775877e-05 7.649775604045e+00
1.296000000000e+03 -1.479713845102e-02 8.932000851028e-05 7.615659487166e+00
1.296250000000e+03 -1.549743200000e-02 9.035135187227e-05 7.580818891355e+00
1.296500000000e+03 -1.612276555826e-02 9.133816673182e-05 7.545253300360e+00
1.296750000000e+03 -1.666732386025e-02 9.227138156823e-05 7.508962034846e+00
1.297000000000e+03 -1.712609961678e-02 9.314212168274e-05 7.471944341407e+00
1.297250000000e+03 -1.749496216404e-02 9.394181472994e-05 7.434199486522e+00
1.297500000000e+03 -1.777071601920e-02 9.466231304259e-05 7.395726851371e+00
1.297750000000e+03 -1.795114972515e-02 9.529602209338e-05 7.356526024912e+00
1.298000000000e+03 -1.803507094419e-02 9.583602080956e-05 7.316596897675e+00
1.298250000000e+03 -1.802233095695e-02 9.627616186017e-05 7.275939750512e+00
1.298500000000e+03 -1.791383350054e-02 9.661118081344e-05 7.234555340747e+00
1.298750000000e+03 -1.771153191256e-02 9.683678779543e-05 7.192444981499e+00
1.299000000000e+03 -1.741840972670e-02 9.694974013941e-05 7.149610615493e+00
1.299250000000e+03 -1.703844845472e-02 9.694790625625e-05 7.106054880607e+00
1.299500000000e+03 -1.657658107899e-02 9.683030435259e-05 7.061781167815e+00
1.299750000000e+03 -1.603863100711e-02 9.659712511248e-05 7.016793670101e+00
1.300000000000e+03 -1.543123782959e-02 9.624974240852e-05 6.971097422101e+00
1.300250000000e+03 -1.476177229767e-02 9.579071268431e-05 6.924698331019e+00
1.300500000000e+03 -1.403823884039e-02 9.522374596929e-05 6.877603197803e+00
1.300750000000e+03 -1.326916865083e-02 9.455364271602e-05 6.829819729044e+00
1.301000000000e+03 -1.246350580985e-02 9.378623706413e-05 6.781356541206e+00
1.301250000000e+03 -1.163048597972e-02 9.292831626595e-05 6.732223155823e+00
1.301500000000e+03 -1.077951137153e-02 9.198752784159e-05 6.682429987616e+00
1.301750000000e+03 -9.920023426442e-03 9.097227354327e-05 6.631988326342e+00
1.302000000000e+03 -9.061375076903e-03 8.989159370459e-05 6.580910311815e+00
1.302250000000e+03 -8.212705475149e-03 8.875504281561e-05 6.529208906193e+00
[truncated: 19,581 more chars]
