# Supplementary material for: Tracking Charge Migration with Frequency-Matched Strobo-Spectroscopy
Source: J Phys Chem A. 2024 Jan 2;128(1):20–7. doi: 10.1021/acs.jpca.3c04234 (PMC10788909; doi:10.1021/acs.jpca.3c04234)
Supplement: Supplementary file 2 — jp3c04234_si_002.zip [file jp3c04234_si_002.zip › supplemental data/Data/dipoles/CM-orbital/tau=3.4375.txt]

# CM-orbital-resolved dipole moment for tau = 3.4375 o.c.
0.000000000000e+00 -1.706603541705e-03 2.359602496194e-05 1.638377480866e+00
2.500000000000e-01 -1.707058410154e-03 2.360298516163e-05 1.638690852022e+00
5.000000000000e-01 -1.708427054077e-03 2.362398085320e-05 1.639631853240e+00
7.500000000000e-01 -1.710734664764e-03 2.365931203480e-05 1.641200881791e+00
1.000000000000e+00 -1.713994232439e-03 2.370911855842e-05 1.643385805427e+00
1.250000000000e+00 -1.718185805339e-03 2.377328459352e-05 1.646161435104e+00
1.500000000000e+00 -1.723263313597e-03 2.385154274270e-05 1.649497207234e+00
1.750000000000e+00 -1.729177102569e-03 2.394371716874e-05 1.653368363658e+00
2.000000000000e+00 -1.735890830536e-03 2.404990082600e-05 1.657761696072e+00
2.250000000000e+00 -1.743388068027e-03 2.417047291758e-05 1.662673762270e+00
2.500000000000e+00 -1.751671222286e-03 2.430600703526e-05 1.668105651638e+00
2.750000000000e+00 -1.760754264250e-03 2.445719062028e-05 1.674061467156e+00
3.000000000000e+00 -1.770659451992e-03 2.462480634841e-05 1.680552094367e+00
3.250000000000e+00 -1.781420752613e-03 2.480975584879e-05 1.687600307548e+00
3.500000000000e+00 -1.793094526370e-03 2.501310022238e-05 1.695242858455e+00
3.750000000000e+00 -1.805768717517e-03 2.523604920393e-05 1.703527487230e+00
4.000000000000e+00 -1.819564890972e-03 2.547994756502e-05 1.712508132780e+00
4.250000000000e+00 -1.834626475598e-03 2.574617219525e-05 1.722240862527e+00
4.500000000000e+00 -1.851098533248e-03 2.603600829959e-05 1.732783090307e+00
4.750000000000e+00 -1.869109315225e-03 2.635050760480e-05 1.744193542679e+00
5.000000000000e+00 -1.888762339349e-03 2.669044010761e-05 1.756531573711e+00
5.250000000000e+00 -1.910135076379e-03 2.705628204411e-05 1.769854175232e+00
5.500000000000e+00 -1.933278135823e-03 2.744825437712e-05 1.784212680126e+00
5.750000000000e+00 -1.958211651212e-03 2.786637048321e-05 1.799649889379e+00
6.000000000000e+00 -1.984923023500e-03 2.831048427634e-05 1.816198734525e+00
6.250000000000e+00 -2.013373315507e-03 2.878035522202e-05 1.833882680937e+00
6.500000000000e+00 -2.043513015772e-03 2.927572063027e-05 1.852716901480e+00
6.750000000000e+00 -2.075301751678e-03 2.979636199107e-05 1.872709987278e+00
7.000000000000e+00 -2.108724999854e-03 3.034214542788e-05 1.893866010915e+00
7.250000000000e+00 -2.143801248378e-03 3.091302025163e-05 1.916186235224e+00
7.500000000000e+00 -2.180578415898e-03 3.150897961385e-05 1.939670813662e+00
7.750000000000e+00 -2.219122215060e-03 3.212998881560e-05 1.964320162812e+00
8.000000000000e+00 -2.259501213770e-03 3.277591142867e-05 1.990136327358e+00
8.250000000000e+00 -2.301772177844e-03 3.344647044742e-05 2.017123860097e+00
8.500000000000e+00 -2.345969577218e-03 3.414123658824e-05 2.045290662340e+00
8.750000000000e+00 -2.392101643517e-03 3.485964597577e-05 2.074648316504e+00
9.000000000000e+00 -2.440154454875e-03 3.560104872868e-05 2.105212256642e+00
9.250000000000e+00 -2.490101972448e-03 3.636478004559e-05 2.137001469555e+00
9.500000000000e+00 -2.541917775519e-03 3.715022004896e-05 2.170037938751e+00
9.750000000000e+00 -2.595584108625e-03 3.795681663893e-05 2.204346232471e+00
1.000000000000e+01 -2.651094539860e-03 3.878408949842e-05 2.239952492125e+00
1.025000000000e+01 -2.708451405295e-03 3.963160664111e-05 2.276883626453e+00
1.050000000000e+01 -2.767660627269e-03 4.049895609309e-05 2.315166343641e+00
1.075000000000e+01 -2.828727523020e-03 4.138572328144e-05 2.354826163165e+00
1.100000000000e+01 -2.891654873206e-03 4.229147359863e-05 2.395886041199e+00
1.125000000000e+01 -2.956444194621e-03 4.321573359017e-05 2.438365654251e+00
1.150000000000e+01 -3.023097239525e-03 4.415804231794e-05 2.482280194933e+00
1.175000000000e+01 -3.091616517736e-03 4.511794126727e-05 2.527639337909e+00
1.200000000000e+01 -3.162003436709e-03 4.609488152474e-05 2.574446928886e+00
1.225000000000e+01 -3.234252983452e-03 4.708825891422e-05 2.622700444344e+00
1.250000000000e+01 -3.308346423479e-03 4.809739305978e-05 2.672390608715e+00
1.275000000000e+01 -3.384244122801e-03 4.912149651540e-05 2.723501919671e+00
1.300000000000e+01 -3.461877576428e-03 5.015962278021e-05 2.776012129081e+00
1.325000000000e+01 -3.541145020769e-03 5.121067753799e-05 2.829892543602e+00
1.350000000000e+01 -3.621910241569e-03 5.227339925615e-05 2.885108635033e+00
1.375000000000e+01 -3.704002705676e-03 5.334634577189e-05 2.941619397915e+00
1.400000000000e+01 -3.787223048413e-03 5.442791236068e-05 2.999378819138e+00
1.425000000000e+01 -3.871347560634e-03 5.551632666823e-05 3.058335696130e+00
1.450000000000e+01 -3.956132393464e-03 5.660964151297e-05 3.118433084265e+00
1.475000000000e+01 -4.041318879239e-03 5.770575057609e-05 3.179609122558e+00
1.500000000000e+01 -4.126637549198e-03 5.880240300971e-05 3.241797481914e+00
1.525000000000e+01 -4.211811687187e-03 5.989722022598e-05 3.304927908863e+00
1.550000000000e+01 -4.296560870395e-03 6.098772655821e-05 3.368926852892e+00
1.575000000000e+01 -4.380604928258e-03 6.207138648809e-05 3.433718209620e+00
1.600000000000e+01 -4.463668297149e-03 6.314564889692e-05 3.499223872098e+00
1.625000000000e+01 -4.545484996682e-03 6.420800157800e-05 3.565364832988e+00
1.650000000000e+01 -4.625803286566e-03 6.525601528334e-05 3.632061786372e+00
1.675000000000e+01 -4.704389937629e-03 6.628739173645e-05 3.699236020331e+00
1.700000000000e+01 -4.781033403117e-03 6.730000251298e-05 3.766810109864e+00
1.725000000000e+01 -4.855545955026e-03 6.829192021943e-05 3.834708749657e+00
1.750000000000e+01 -4.927764734922e-03 6.926143891567e-05 3.902859363100e+00
1.775000000000e+01 -4.997551501830e-03 7.020708506472e-05 3.971192657778e+00
1.800000000000e+01 -5.064792471211e-03 7.112762118333e-05 4.039643075833e+00
1.825000000000e+01 -5.129397369302e-03 7.202204219972e-05 4.108149141983e+00
1.850000000000e+01 -5.191298990790e-03 7.288956588888e-05 4.176653717701e+00
1.875000000000e+01 -5.250452815837e-03 7.372963224447e-05 4.245104155963e+00
1.900000000000e+01 -5.306836385246e-03 7.454188682843e-05 4.313452414606e+00
1.925000000000e+01 -5.360449150063e-03 7.532616693953e-05 4.381655061805e+00
1.950000000000e+01 -5.411311782915e-03 7.608248713215e-05 4.449673253987e+00
1.975000000000e+01 -5.459465611196e-03 7.681103218393e-05 4.517472633064e+00
2.000000000000e+01 -5.504971279382e-03 7.751214194196e-05 4.585023171210e+00
2.025000000000e+01 -5.547907407446e-03 7.818629797640e-05 4.652298951064e+00
2.050000000000e+01 -5.588369090467e-03 7.883410980020e-05 4.719277881859e+00
2.075000000000e+01 -5.626466065211e-03 7.945629957704e-05 4.785941350738e+00
2.100000000000e+01 -5.662321363428e-03 8.005368832892e-05 4.852273813380e+00
2.125000000000e+01 -5.696069206602e-03 8.062718088495e-05 4.918262328143e+00
2.150000000000e+01 -5.727853464864e-03 8.117774906755e-05 4.983896045045e+00
2.175000000000e+01 -5.757825206632e-03 8.170641277874e-05 5.049165664199e+00
2.200000000000e+01 -5.786140343873e-03 8.221422107446e-05 5.114062881917e+00
2.225000000000e+01 -5.812956950967e-03 8.270223267201e-05 5.178579848233e+00
2.250000000000e+01 -5.838432059917e-03 8.317148195761e-05 5.242708664583e+00
2.275000000000e+01 -5.862719078503e-03 8.362298670889e-05 5.306440936242e+00
2.300000000000e+01 -5.885964529242e-03 8.405770802675e-05 5.369767413705e+00
2.325000000000e+01 -5.908305468545e-03 8.447654342386e-05 5.432677730671e+00
2.350000000000e+01 -5.929867780523e-03 8.488028793605e-05 5.495160252133e+00
2.375000000000e+01 -5.950763753687e-03 8.526962267658e-05 5.557202033911e+00
2.400000000000e+01 -5.971090933596e-03 8.564510307985e-05 5.618788895800e+00
2.425000000000e+01 -5.990931803044e-03 8.600722859803e-05 5.679905594014e+00
2.450000000000e+01 -6.010352640812e-03 8.635640863824e-05 5.740536082341e+00
2.475000000000e+01 -6.029403499166e-03 8.669292584562e-05 5.800663850600e+00
2.500000000000e+01 -6.048119246478e-03 8.701697004646e-05 5.860272313643e+00
2.525000000000e+01 -6.066519811277e-03 8.732866920710e-05 5.919345238764e+00
2.550000000000e+01 -6.084610819183e-03 8.762800752427e-05 5.977867195115e+00
2.575000000000e+01 -6.102385622903e-03 8.791494362170e-05 6.035824002236e+00
2.600000000000e+01 -6.119826968505e-03 8.818936815463e-05 6.093203163808e+00
2.625000000000e+01 -6.136907662645e-03 8.845113827924e-05 6.149994274837e+00
2.650000000000e+01 -6.153592191818e-03 8.870008577169e-05 6.206189388542e+00
2.675000000000e+01 -6.169839142312e-03 8.893605303414e-05 6.261783329880e+00
2.700000000000e+01 -6.185602428033e-03 8.915888583708e-05 6.316773945541e+00
2.725000000000e+01 -6.200832034377e-03 8.936843743337e-05 6.371162285137e+00
2.750000000000e+01 -6.215475580553e-03 8.956458300688e-05 6.424952705881e+00
2.775000000000e+01 -6.229480212071e-03 8.974722748750e-05 6.478152890125e+00
2.800000000000e+01 -6.242793613213e-03 8.991631114980e-05 6.530773773481e+00
2.825000000000e+01 -6.255364362675e-03 9.007182007090e-05 6.582829386295e+00
2.850000000000e+01 -6.267142971658e-03 9.021378907054e-05 6.634336609010e+00
2.875000000000e+01 -6.278083497024e-03 9.034228069010e-05 6.685314842186e+00
2.900000000000e+01 -6.288144592775e-03 9.045741470073e-05 6.735785599251e+00
2.925000000000e+01 -6.297289836343e-03 9.055936679758e-05 6.785772037481e+00
2.950000000000e+01 -6.305488214478e-03 9.064836746553e-05 6.835298442402e+00
2.975000000000e+01 -6.312715273879e-03 9.072470048235e-05 6.884389677542e+00
3.000000000000e+01 -6.318954335180e-03 9.078869666046e-05 6.933070615253e+00
3.025000000000e+01 -6.324197061643e-03 9.084076805452e-05 6.981365566804e+00
3.050000000000e+01 -6.328443576681e-03 9.088138553284e-05 7.029297731393e+00
3.075000000000e+01 -6.331702866877e-03 9.091107903189e-05 7.076888681579e+00
3.100000000000e+01 -6.333993517765e-03 9.093043889463e-05 7.124157898794e+00
3.125000000000e+01 -6.335344216430e-03 9.094010097338e-05 7.171122372583e+00
3.150000000000e+01 -6.335793686129e-03 9.094075865365e-05 7.217796274695e+00
3.175000000000e+01 -6.335390065392e-03 9.093316454786e-05 7.264190717085e+00
3.200000000000e+01 -6.334190205946e-03 9.091812035675e-05 7.310313597706e+00
3.225000000000e+01 -6.332259054618e-03 9.089646819369e-05 7.356169536893e+00
3.250000000000e+01 -6.329668830317e-03 9.086908035272e-05 7.401759902834e+00
3.275000000000e+01 -6.326497703962e-03 9.083684499370e-05 7.447082926257e+00
3.300000000000e+01 -6.322827985766e-03 9.080065074910e-05 7.492133899030e+00
3.325000000000e+01 -6.318744086477e-03 9.076137015537e-05 7.536905450936e+00
3.350000000000e+01 -6.314330537216e-03 9.071984050216e-05 7.581387891383e+00
3.375000000000e+01 -6.309670124902e-03 9.067684452538e-05 7.625569606220e+00
3.400000000000e+01 -6.304842043362e-03 9.063308972809e-05 7.669437492376e+00
3.425000000000e+01 -6.299920021373e-03 9.058918519422e-05 7.712977416801e+00
3.450000000000e+01 -6.294970433329e-03 9.054561367405e-05 7.756174681379e+00
3.475000000000e+01 -6.290050607867e-03 9.050273240629e-05 7.799014476374e+00
3.500000000000e+01 -6.285207570213e-03 9.046077982111e-05 7.841482305916e+00
3.525000000000e+01 -6.280477278998e-03 9.041983856653e-05 7.883564368496e+00
3.550000000000e+01 -6.275884326365e-03 9.037981420021e-05 7.925247876720e+00
3.575000000000e+01 -6.271441735208e-03 9.034039764116e-05 7.966521301857e+00
3.600000000000e+01 -6.267151040858e-03 9.030120275663e-05 8.007374530017e+00
3.625000000000e+01 -6.263002768282e-03 9.026168409315e-05 8.047798921490e+00
3.650000000000e+01 -6.258977188331e-03 9.022111389503e-05 8.087787269399e+00
3.675000000000e+01 -6.255045454488e-03 9.017863696564e-05 8.127333657695e+00
3.700000000000e+01 -6.251170900972e-03 9.013327608770e-05 8.166433218104e+00
3.725000000000e+01 -6.247310705963e-03 9.008395116344e-05 8.205081795471e+00
3.750000000000e+01 -6.243417626707e-03 9.002955044959e-05 8.243275526291e+00
3.775000000000e+01 -6.239441637259e-03 8.996884293921e-05 8.281010344578e+00
3.800000000000e+01 -6.235331588982e-03 8.990055857097e-05 8.318281432904e+00
3.825000000000e+01 -6.231036909315e-03 8.982346668665e-05 8.355082635797e+00
3.850000000000e+01 -6.226509279476e-03 8.973638634285e-05 8.391405856873e+00
3.875000000000e+01 -6.221704244874e-03 8.963821435881e-05 8.427240458025e+00
3.900000000000e+01 -6.216582667206e-03 8.952795574577e-05 8.462572682279e+00
3.925000000000e+01 -6.211111934576e-03 8.940475433764e-05 8.497385119148e+00
3.950000000000e+01 -6.205266886142e-03 8.926791965758e-05 8.531656233382e+00
3.975000000000e+01 -6.199030439950e-03 8.911695201277e-05 8.565359974678e+00
4.000000000000e+01 -6.192393948474e-03 8.895156389108e-05 8.598465484542e+00
4.025000000000e+01 -6.185357262645e-03 8.877169606175e-05 8.630936911391e+00
4.050000000000e+01 -6.177928530230e-03 8.857752379690e-05 8.662733341852e+00
4.075000000000e+01 -6.170123698167e-03 8.836946500271e-05 8.693808851080e+00
4.100000000000e+01 -6.161965729012e-03 8.814817773414e-05 8.724112672267e+00
4.125000000000e+01 -6.153483512018e-03 8.791453628762e-05 8.753589481455e+00
4.150000000000e+01 -6.144710504918e-03 8.766964621992e-05 8.782179789989e+00
4.175000000000e+01 -6.135683448288e-03 8.741482483923e-05 8.809820433286e+00
4.200000000000e+01 -6.126441001703e-03 8.715154274450e-05 8.836445146895e+00
4.225000000000e+01 -6.117022040189e-03 8.688143265348e-05 8.861985208037e+00
4.250000000000e+01 -6.107464079160e-03 8.660623637333e-05 8.886370134238e+00
4.275000000000e+01 -6.097802000418e-03 8.632777529977e-05 8.909528414970e+00
4.300000000000e+01 -6.088066829018e-03 8.604789954270e-05 8.931388261108e+00
4.325000000000e+01 -6.078285452290e-03 8.576855328613e-05 8.951878361723e+00
4.350000000000e+01 -6.068480084160e-03 8.549154709112e-05 8.970928624009e+00
4.375000000000e+01 -6.058667801342e-03 8.521878284515e-05 8.988470885765e+00
4.400000000000e+01 -6.048860775309e-03 8.495205489961e-05 9.004439594425e+00
4.425000000000e+01 -6.039066890975e-03 8.469304016148e-05 9.018772429107e+00
4.450000000000e+01 -6.029290465552e-03 8.444334807911e-05 9.031410867112e+00
4.475000000000e+01 -6.019533283233e-03 8.420448817537e-05 9.042300680320e+00
4.500000000000e+01 -6.009795859082e-03 8.397785616027e-05 9.051392369532e+00
4.525000000000e+01 -6.000078855936e-03 8.376472681729e-05 9.058641522149e+00
4.550000000000e+01 -5.990384561973e-03 8.356625123054e-05 9.064009102243e+00
4.575000000000e+01 -5.980718338951e-03 8.338345615835e-05 9.067461681927e+00
4.600000000000e+01 -5.971089953477e-03 8.321724356528e-05 9.068971608028e+00
4.625000000000e+01 -5.961514717084e-03 8.306839137040e-05 9.068517119820e+00
4.650000000000e+01 -5.952014387929e-03 8.293755447181e-05 9.066082421527e+00
4.675000000000e+01 -5.942617796438e-03 8.282526486059e-05 9.061657716543e+00
4.700000000000e+01 -5.933361146910e-03 8.273193104855e-05 9.055239209196e+00
4.725000000000e+01 -5.924287983687e-03 8.265783621936e-05 9.046829082003e+00
4.750000000000e+01 -5.915448790705e-03 8.260313607500e-05 9.036435442660e+00
4.775000000000e+01 -5.906900230954e-03 8.256785606772e-05 9.024072257022e+00
4.800000000000e+01 -5.898704070309e-03 8.255188584977e-05 9.009759248241e+00
4.825000000000e+01 -5.890925846024e-03 8.255497333018e-05 8.993521781511e+00
4.850000000000e+01 -5.883633337906e-03 8.257672270706e-05 8.975390708188e+00
4.875000000000e+01 -5.876894886621e-03 8.261658896397e-05 8.955402183192e+00
4.900000000000e+01 -5.870777626223e-03 8.267387438501e-05 8.933597439336e+00
4.925000000000e+01 -5.865345694801e-03 8.274772606828e-05 8.910022516724e+00
4.950000000000e+01 -5.860658478880e-03 8.283713594334e-05 8.884727942605e+00
4.975000000000e+01 -5.856768983330e-03 8.294092470720e-05 8.857768357102e+00
5.000000000000e+01 -5.853722372823e-03 8.305774957088e-05 8.829202085248e+00
5.025000000000e+01 -5.851554801986e-03 8.318616661260e-05 8.799090648296e+00
5.050000000000e+01 -5.850292338086e-03 8.332471431441e-05 8.767498231603e+00
5.075000000000e+01 -5.849949863462e-03 8.347167080910e-05 8.734491094487e+00
5.100000000000e+01 -5.850531159955e-03 8.362517799626e-05 8.700136944135e+00
5.125000000000e+01 -5.852028850385e-03 8.378335119436e-05 8.664504273953e+00
5.150000000000e+01 -5.854424781594e-03 8.394428427747e-05 8.627661690144e+00
5.175000000000e+01 -5.857690850769e-03 8.410604565612e-05 8.589677222169e+00
5.200000000000e+01 -5.861789798952e-03 8.426670353445e-05 8.550617653034e+00
5.225000000000e+01 -5.866675956258e-03 8.442434769138e-05 8.510547868259e+00
5.250000000000e+01 -5.872296525501e-03 8.457711009072e-05 8.469530247785e+00
5.275000000000e+01 -5.878592876587e-03 8.472323364606e-05 8.427624120820e+00
5.300000000000e+01 -5.885501596116e-03 8.486109642727e-05 8.384885286419e+00
5.325000000000e+01 -5.892955425405e-03 8.498923321484e-05 8.341365628946e+00
5.350000000000e+01 -5.900884180586e-03 8.510635526712e-05 8.297112824897e+00
5.375000000000e+01 -5.909215505502e-03 8.521134173228e-05 8.252170164608e+00
5.400000000000e+01 -5.917875384874e-03 8.530332094792e-05 8.206576481463e+00
5.425000000000e+01 -5.926788403068e-03 8.538171136180e-05 8.160366203660e+00
5.450000000000e+01 -5.935877816990e-03 8.544613299136e-05 8.113569516063e+00
5.475000000000e+01 -5.945065515871e-03 8.549643228228e-05 8.066212635167e+00
5.500000000000e+01 -5.954271807498e-03 8.553268873512e-05 8.018318185462e+00
5.525000000000e+01 -5.963415063593e-03 8.555519913012e-05 7.969905659506e+00
5.550000000000e+01 -5.972411217759e-03 8.556446275607e-05 7.920991955610e+00
5.575000000000e+01 -5.981173297141e-03 8.556115726027e-05 7.871591962670e+00
5.600000000000e+01 -5.989610928068e-03 8.554610333114e-05 7.821719183594e+00
5.625000000000e+01 -5.997629980684e-03 8.552025158506e-05 7.771386365377e+00
5.650000000000e+01 -6.005132382346e-03 8.548465320685e-05 7.720606125031e+00
5.675000000000e+01 -6.012016253343e-03 8.544040419753e-05 7.669391542103e+00
5.700000000000e+01 -6.018176234732e-03 8.538857164883e-05 7.617756707369e+00
5.725000000000e+01 -6.023504155265e-03 8.533021305260e-05 7.565717205036e+00
5.750000000000e+01 -6.027889856306e-03 8.526635702877e-05 7.513290518673e+00
5.775000000000e+01 -6.031222451402e-03 8.519795920267e-05 7.460496348998e+00
5.800000000000e+01 -6.033391829016e-03 8.512587510040e-05 7.407356834793e+00
5.825000000000e+01 -6.034290416234e-03 8.505084006302e-05 7.353896674119e+00
5.850000000000e+01 -6.033815218920e-03 8.497345515010e-05 7.300143142274e+00
5.875000000000e+01 -6.031870041207e-03 8.489417659990e-05 7.246126010026e+00
5.900000000000e+01 -6.028367723667e-03 8.481331016794e-05 7.191877364961e+00
5.925000000000e+01 -6.023232369961e-03 8.473101035930e-05 7.137431345062e+00
5.950000000000e+01 -6.016401554557e-03 8.464728373228e-05 7.082823792475e+00
5.975000000000e+01 -6.007828350569e-03 8.456199710594e-05 7.028091840609e+00
6.000000000000e+01 -5.997483162081e-03 8.447488797086e-05 6.973273447858e+00
6.025000000000e+01 -5.985355295654e-03 8.438557732804e-05 6.918406891344e+00
6.050000000000e+01 -5.971454110786e-03 8.429358452725e-05 6.863530237562e+00
6.075000000000e+01 -5.955809762778e-03 8.419834447376e-05 6.808680803646e+00
6.100000000000e+01 -5.938473473852e-03 8.409922375213e-05 6.753894624009e+00
6.125000000000e+01 -5.919517298126e-03 8.399553647259e-05 6.699205935640e+00
6.150000000000e+01 -5.899033386176e-03 8.388655931499e-05 6.644646693635e+00
6.175000000000e+01 -5.877132754010e-03 8.377154465380e-05 6.590246126742e+00
6.200000000000e+01 -5.853943569111e-03 8.364973200051e-05 6.536030340895e+00
6.225000000000e+01 -5.829609016913e-03 8.352035750800e-05 6.482021975747e+00
6.250000000000e+01 -5.804284702141e-03 8.338266259386e-05 6.428239919430e+00
6.275000000000e+01 -5.778135737114e-03 8.323589590267e-05 6.374699081960e+00
6.300000000000e+01 -5.751333581138e-03 8.307931620816e-05 6.321410229356e+00
6.325000000000e+01 -5.724052701856e-03 8.291219271675e-05 6.268379878754e+00
6.350000000000e+01 -5.696467178978e-03 8.273380468873e-05 6.215610253206e+00
6.375000000000e+01 -5.668747321245e-03 8.254343954842e-05 6.163099296008e+00
6.400000000000e+01 -5.641056396958e-03 8.234039059607e-05 6.110840743038e+00
6.425000000000e+01 -5.613547555737e-03 8.212395552679e-05 6.058824251763e+00
6.450000000000e+01 -5.586361016650e-03 8.189343532064e-05 6.007035584599e+00
6.475000000000e+01 -5.559621541281e-03 8.164813418901e-05 5.955456845943e+00
6.500000000000e+01 -5.533436251360e-03 8.138736263044e-05 5.904066768017e+00
6.525000000000e+01 -5.507892751825e-03 8.111043904444e-05 5.852841045486e+00
6.550000000000e+01 -5.483057712274e-03 8.081668158724e-05 5.801752710998e+00
6.575000000000e+01 -5.458975739106e-03 8.050544308949e-05 5.750772551378e+00
6.600000000000e+01 -5.435668628163e-03 8.017610216737e-05 5.699869552800e+00
6.625000000000e+01 -5.413134906345e-03 7.982806663931e-05 5.649011373917e+00
6.650000000000e+01 -5.391349815549e-03 7.946078906168e-05 5.598164832522e+00
6.675000000000e+01 -5.370265563256e-03 7.907377723854e-05 5.547296403597e+00
6.700000000000e+01 -5.349811990317e-03 7.866660987635e-05 5.496372713208e+00
6.725000000000e+01 -5.329897482914e-03 7.823893734207e-05 5.445361026413e+00
6.750000000000e+01 -5.310410261534e-03 7.779048648859e-05 5.394229715856e+00
6.775000000000e+01 -5.291219970442e-03 7.732108384337e-05 5.342948705673e+00
6.800000000000e+01 -5.272179497726e-03 7.683066027242e-05 5.291489889061e+00
6.825000000000e+01 -5.253127128580e-03 7.631925606827e-05 5.239827507685e+00
6.850000000000e+01 -5.233888882303e-03 7.578702566596e-05 5.187938499027e+00
6.875000000000e+01 -5.214281119363e-03 7.523423649836e-05 5.135802801657e+00
6.900000000000e+01 -5.194113327680e-03 7.466127255448e-05 5.083403625536e+00
6.925000000000e+01 -5.173191039280e-03 7.406866296142e-05 5.030727680000e+00
6.950000000000e+01 -5.151318828894e-03 7.345703913283e-05 4.977765365971e+00
6.975000000000e+01 -5.128303316340e-03 7.282713755200e-05 4.924510925612e+00
7.000000000000e+01 -5.103956293176e-03 7.217982805427e-05 4.870962554983e+00
7.025000000000e+01 -5.078097718991e-03 7.151607696487e-05 4.817122472162e+00
7.050000000000e+01 -5.050558487619e-03 7.083693894577e-05 4.762996945170e+00
7.075000000000e+01 -5.021183270615e-03 7.014361113822e-05 4.708596271358e+00
7.100000000000e+01 -4.989833022349e-03 6.943736673556e-05 4.653934712394e+00
7.125000000000e+01 -4.956387136083e-03 6.871955343801e-05 4.599030378090e+00
7.150000000000e+01 -4.920745339597e-03 6.799160115259e-05 4.543905059690e+00
7.175000000000e+01 -4.882829312214e-03 6.725500400351e-05 4.488584014996e+00
7.200000000000e+01 -4.842583820600e-03 6.651126864077e-05 4.433095700697e+00
7.225000000000e+01 -4.799977707783e-03 6.576195642771e-05 4.377471460586e+00
7.250000000000e+01 -4.755004474250e-03 6.500865932965e-05 4.321745167026e+00
7.275000000000e+01 -4.707682559697e-03 6.425298202445e-05 4.265952826612e+00
7.300000000000e+01 -4.658055263202e-03 6.349652623572e-05 4.210132152125e+00
7.325000000000e+01 -4.606190329040e-03 6.274087548616e-05 4.154322109989e+00
7.350000000000e+01 -4.552179316621e-03 6.198758004494e-05 4.098562453925e+00
7.375000000000e+01 -4.496136802638e-03 6.123814218331e-05 4.042893249839e+00
7.400000000000e+01 -4.438199429429e-03 6.049400197286e-05 3.987354406585e+00
7.425000000000e+01 -4.378524684043e-03 5.975652445170e-05 3.931985219073e+00
7.450000000000e+01 -4.317289530971e-03 5.902698807903e-05 3.876823934789e+00
7.475000000000e+01 -4.254688934160e-03 5.830657402286e-05 3.821907354283e+00
7.500000000000e+01 -4.190934244117e-03 5.759635847336e-05 3.767270471457e+00
7.525000000000e+01 -4.126251375897e-03 5.689730824221e-05 3.712946161981e+00
7.550000000000e+01 -4.060878848059e-03 5.621027304115e-05 3.658964925439e+00
7.575000000000e+01 -3.995065779756e-03 5.553598125316e-05 3.605354682846e+00
7.600000000000e+01 -3.929069802448e-03 5.487502892937e-05 3.552140631772e+00
7.625000000000e+01 -3.863154664921e-03 5.422791268550e-05 3.499345157345e+00
7.650000000000e+01 -3.797587672545e-03 5.359500894428e-05 3.446987796029e+00
7.675000000000e+01 -3.732637000693e-03 5.297657676290e-05 3.395085247051e+00
7.700000000000e+01 -3.668568913852e-03 5.237273270753e-05 3.343651424743e+00
7.725000000000e+01 -3.605644822531e-03 5.178347979759e-05 3.292697544438e+00
7.750000000000e+01 -3.544118198937e-03 5.120870581596e-05 3.242232232802e+00
7.775000000000e+01 -3.484231482657e-03 5.064817822786e-05 3.192261655507e+00
7.800000000000e+01 -3.426212973552e-03 5.010154201388e-05 3.142789652732e+00
7.825000000000e+01 -3.370273734737e-03 4.956831833061e-05 3.093817875205e+00
7.850000000000e+01 -3.316604659938e-03 4.904790403731e-05 3.045345914448e+00
7.875000000000e+01 -3.265373746129e-03 4.853957061912e-05 2.997371420593e+00
7.900000000000e+01 -3.216723507245e-03 4.804246427939e-05 2.949890204318e+00
7.925000000000e+01 -3.170768664051e-03 4.755560826938e-05 2.902896321685e+00
7.950000000000e+01 -3.127594126296e-03 4.707790684652e-05 2.856382142358e+00
7.975000000000e+01 -3.087253330730e-03 4.660815244098e-05 2.810338404752e+00
8.000000000000e+01 -3.049767008223e-03 4.614503576555e-05 2.764754263876e+00
8.025000000000e+01 -3.015122437635e-03 4.568715868214e-05 2.719617338373e+00
8.050000000000e+01 -2.983273139781e-03 4.523305158802e-05 2.674913766985e+00
8.075000000000e+01 -2.954139102181e-03 4.478119305174e-05 2.630628282456e+00
8.100000000000e+01 -2.927607463362e-03 4.433003225504e-05 2.586744315832e+00
8.125000000000e+01 -2.903533725918e-03 4.387801357589e-05 2.543244138841e+00
8.150000000000e+01 -2.881743441758e-03 4.342360185011e-05 2.500109057846e+00
8.175000000000e+01 -2.862034400993e-03 4.296530830369e-05 2.457319664707e+00
8.200000000000e+01 -2.844179271961e-03 4.250171776096e-05 2.414856156550e+00
8.225000000000e+01 -2.827928669092e-03 4.203151284149e-05 2.372698725706e+00
8.250000000000e+01 -2.813014622161e-03 4.155347932328e-05 2.330828028674e+00
8.275000000000e+01 -2.799154374173e-03 4.106657183320e-05 2.289225729908e+00
8.300000000000e+01 -2.786054521710e-03 4.056990763293e-05 2.247875123935e+00
8.325000000000e+01 -2.773415526265e-03 4.006276671778e-05 2.206761824895e+00
8.350000000000e+01 -2.760936477177e-03 3.954461262665e-05 2.165874519425e+00
8.375000000000e+01 -2.748319951368e-03 3.901511657275e-05 2.125205764974e+00
8.400000000000e+01 -2.735276981789e-03 3.847414405320e-05 2.084752817630e+00
8.425000000000e+01 -2.721531984509e-03 3.792175053274e-05 2.044518467500e+00
8.450000000000e+01 -2.706827595117e-03 3.735821553583e-05 2.004511852488e+00
8.475000000000e+01 -2.690929255649e-03 3.678403799040e-05 1.964749223180e+00
8.500000000000e+01 -2.673629427341e-03 3.619993659784e-05 1.925254623437e+00
8.525000000000e+01 -2.654751406766e-03 3.560685223236e-05 1.886060455482e+00
8.550000000000e+01 -2.634152514443e-03 3.500594940814e-05 1.847207894209e+00
8.575000000000e+01 -2.611726642095e-03 3.439861752480e-05 1.808747121752e+00
8.600000000000e+01 -2.587406026327e-03 3.378647070670e-05 1.770737355067e+00
8.625000000000e+01 -2.561162230588e-03 3.317134598038e-05 1.733246648370e+00
8.650000000000e+01 -2.533006334051e-03 3.255529961355e-05 1.696351458090e+00
8.675000000000e+01 -2.502988305614e-03 3.194060013889e-05 1.660135971017e+00
8.700000000000e+01 -2.471195649247e-03 3.132971836006e-05 1.624691202615e+00
8.725000000000e+01 -2.437751312907e-03 3.072531240822e-05 1.590113888795e+00
8.750000000000e+01 -2.402810969208e-03 3.013020377199e-05 1.556505197677e+00
8.775000000000e+01 -2.366559738055e-03 2.954736265287e-05 1.523969305174e+00
8.800000000000e+01 -2.329208557362e-03 2.897989352829e-05 1.492611875482e+00
8.825000000000e+01 -2.290990091291e-03 2.843098071073e-05 1.462538501506e+00
8.850000000000e+01 -2.252154375287e-03 2.790386144674e-05 1.433853157130e+00
8.875000000000e+01 -2.212964440592e-03 2.740179347174e-05 1.406656708457e+00
8.900000000000e+01 -2.173691749420e-03 2.692799028489e-05 1.381045540961e+00
8.925000000000e+01 -2.134611777580e-03 2.648559933310e-05 1.357110334066e+00
8.950000000000e+01 -2.095999853784e-03 2.607765688584e-05 1.334935025985e+00
8.975000000000e+01 -2.058127205655e-03 2.570704158583e-05 1.314595987355e+00
9.000000000000e+01 -2.021257336395e-03 2.537643127531e-05 1.296161422196e+00
9.025000000000e+01 -1.985642786202e-03 2.508826251579e-05 1.279690992704e+00
9.050000000000e+01 -1.951522372201e-03 2.484469270198e-05 1.265235669055e+00
9.075000000000e+01 -1.919118951353e-03 2.464756632564e-05 1.252837781168e+00
9.100000000000e+01 -1.888637763781e-03 2.449839198876e-05 1.242531249752e+00
9.125000000000e+01 -1.860265343909e-03 2.439831897572e-05 1.234341964660e+00
9.150000000000e+01 -1.834168972909e-03 2.434812289204e-05 1.228288274164e+00
9.175000000000e+01 -1.810496662812e-03 2.434819955865e-05 1.224381546837e+00
9.200000000000e+01 -1.789377653906e-03 2.439856654929e-05 1.222626764597e+00
9.225000000000e+01 -1.770923418690e-03 2.449887273887e-05 1.223023115906e+00
9.250000000000e+01 -1.755229092963e-03 2.464841487670e-05 1.225564547709e+00
9.275000000000e+01 -1.742375289290e-03 2.484616137394e-05 1.230240254901e+00
9.300000000000e+01 -1.732430198905e-03 2.509078197860e-05 1.237035081694e+00
9.325000000000e+01 -1.725451919885e-03 2.538068319496e-05 1.245929827672e+00
9.350000000000e+01 -1.721490910705e-03 2.571404912238e-05 1.256901445278e+00
9.375000000000e+01 -1.720592498133e-03 2.608887857075e-05 1.269923139312e+00
9.400000000000e+01 -1.722799343255e-03 2.650303069263e-05 1.284964370082e+00
9.425000000000e+01 -1.728153763351e-03 2.695427170546e-05 1.301990786020e+00
9.450000000000e+01 -1.736699802610e-03 2.744031744989e-05 1.320964095683e+00
9.475000000000e+01 -1.748484966151e-03 2.795887578244e-05 1.341841914315e+00
9.500000000000e+01 -1.763561532522e-03 2.850768552101e-05 1.364577602445e+00
9.525000000000e+01 -1.781987383267e-03 2.908455208253e-05 1.389120126168e+00
9.550000000000e+01 -1.803826304419e-03 2.968737863276e-05 1.415413967774e+00
9.575000000000e+01 -1.829147725996e-03 3.031419309721e-05 1.443399100220e+00
9.600000000000e+01 -1.858025900089e-03 3.096316950993e-05 1.473011054574e+00
9.625000000000e+01 -1.890538506996e-03 3.163264313738e-05 1.504181083210e+00
9.650000000000e+01 -1.926764737404e-03 3.232112114490e-05 1.536836437333e+00
9.675000000000e+01 -1.966782851508e-03 3.302728585761e-05 1.570900750866e+00
9.700000000000e+01 -2.010667289494e-03 3.374999349406e-05 1.606294536603e+00
9.725000000000e+01 -2.058485432872e-03 3.448826696104e-05 1.642935775568e+00
9.750000000000e+01 -2.110294028802e-03 3.524128318003e-05 1.680740593475e+00
9.775000000000e+01 -2.166135358676e-03 3.600835582679e-05 1.719623996460e+00
9.800000000000e+01 -2.226033307667e-03 3.678891433770e-05 1.759500650835e+00
9.825000000000e+01 -2.289989363495e-03 3.758246946003e-05 1.800285675228e+00
9.850000000000e+01 -2.357978720315e-03 3.838860199890e-05 1.841895424649e+00
9.875000000000e+01 -2.429946649815e-03 3.920694210405e-05 1.884248239308e+00
9.900000000000e+01 -2.505805057722e-03 4.003711852568e-05 1.927265136068e+00
9.925000000000e+01 -2.585429506291e-03 4.087873886288e-05 1.970870425718e+00
9.950000000000e+01 -2.668656658448e-03 4.173132766511e-05 2.014992241034e+00
9.975000000000e+01 -2.755282485849e-03 4.259433129947e-05 2.059562968582e+00
1.000000000000e+02 -2.845061226556e-03 4.346708672562e-05 2.104519581974e+00
1.002500000000e+02 -2.937705178605e-03 4.434879445722e-05 2.149803879619e+00
1.005000000000e+02 -3.032885347926e-03 4.523849877164e-05 2.195362636395e+00
1.007500000000e+02 -3.130233055631e-03 4.613507257131e-05 2.241147679769e+00
1.010000000000e+02 -3.229342485596e-03 4.703720850519e-05 2.287115907183e+00
1.012500000000e+02 -3.329774198447e-03 4.794341703623e-05 2.333229258372e+00
1.015000000000e+02 -3.431059564236e-03 4.885203018098e-05 2.379454658005e+00
1.017500000000e+02 -3.532706042518e-03 4.976121354883e-05 2.425763943645e+00
1.020000000000e+02 -3.634203226589e-03 5.066898503900e-05 2.472133784943e+00
1.022500000000e+02 -3.735029533612e-03 5.157324110930e-05 2.518545605228e+00
1.025000000000e+02 -3.834659396155e-03 5.247178900300e-05 2.564985501828e+00
1.027500000000e+02 -3.932570792282e-03 5.336238474291e-05 2.611444169137e+00
1.030000000000e+02 -4.028252897965e-03 5.424277539728e-05 2.657916812084e+00
1.032500000000e+02 -4.121213719754e-03 5.511074493908e-05 2.704403048293e+00
1.035000000000e+02 -4.210987486283e-03 5.596416226156e-05 2.750906782846e+00
1.037500000000e+02 -4.297141577028e-03 5.680102504135e-05 2.797436046435e+00
1.040000000000e+02 -4.379282856286e-03 5.761950550656e-05 2.844002788755e+00
1.042500000000e+02 -4.457063223442e-03 5.841799083905e-05 2.890622612532e+00
1.045000000000e+02 -4.530184233577e-03 5.919511885163e-05 2.937314443073e+00
1.047500000000e+02 -4.598400757118e-03 5.994980584972e-05 2.984100132112e+00
1.050000000000e+02 -4.661523517129e-03 6.068126868247e-05 3.031003988977e+00
1.052500000000e+02 -4.719420509952e-03 6.138903742992e-05 3.078052246563e+00
1.055000000000e+02 -4.772017359180e-03 6.207295887495e-05 3.125272467166e+00
1.057500000000e+02 -4.819296591654e-03 6.273319218619e-05 3.172692898550e+00
1.060000000000e+02 -4.861295933020e-03 6.337019496977e-05 3.220341793992e+00
1.062500000000e+02 -4.898105672771e-03 6.398470048985e-05 3.268246712272e+00
1.065000000000e+02 -4.929865395573e-03 6.457768941331e-05 3.316433816092e+00
1.067500000000e+02 -4.956760002623e-03 6.515035797522e-05 3.364927187688e+00
1.070000000000e+02 -4.979015288253e-03 6.570407905004e-05 3.413748181113e+00
1.072500000000e+02 -4.996893320374e-03 6.624036120567e-05 3.462914832773e+00
1.075000000000e+02 -5.010687667241e-03 6.676080662826e-05 3.512441338903e+00
1.077500000000e+02 -5.020718668722e-03 6.726706910823e-05 3.562337626765e+00
1.080000000000e+02 -5.027328782552e-03 6.776081555504e-05 3.612609021731e+00
1.082500000000e+02 -5.030878356760e-03 6.824369508238e-05 3.663256022389e+00
1.085000000000e+02 -5.031741811633e-03 6.871730163555e-05 3.714274186419e+00
1.087500000000e+02 -5.030303925473e-03 6.918314990073e-05 3.765654128683e+00
1.090000000000e+02 -5.026956677016e-03 6.964265942358e-05 3.817381622697e+00
1.092500000000e+02 -5.022096625905e-03 7.009714359665e-05 3.869437811198e+00
1.095000000000e+02 -5.016122614907e-03 7.054780010468e-05 3.921799496260e+00
1.097500000000e+02 -5.009433818617e-03 7.099571264704e-05 3.974439515279e+00
1.100000000000e+02 -5.002428030874e-03 7.144185489155e-05 4.027327180677e+00
1.102500000000e+02 -4.995500085811e-03 7.188709979100e-05 4.080428761387e+00
1.105000000000e+02 -4.989040438121e-03 7.233223439598e-05 4.133708007904e+00
1.107500000000e+02 -4.983433637291e-03 7.277797399013e-05 4.187126684473e+00
1.110000000000e+02 -4.979056678126e-03 7.322497802589e-05 4.240645114850e+00
1.112500000000e+02 -4.976277125098e-03 7.367386442211e-05 4.294222708500e+00
1.115000000000e+02 -4.975450958014e-03 7.412522280703e-05 4.347818475267e+00
1.117500000000e+02 -4.976920106318e-03 7.457962471011e-05 4.401391501116e+00
1.120000000000e+02 -4.981009634114e-03 7.503762907471e-05 4.454901396209e+00
1.122500000000e+02 -4.988024625755e-03 7.549978408672e-05 4.508308694336e+00
1.125000000000e+02 -4.998246723496e-03 7.596662303738e-05 4.561575218260e+00
1.127500000000e+02 -5.011930459752e-03 7.643865545814e-05 4.614664395866e+00
1.130000000000e+02 -5.029299385511e-03 7.691635256379e-05 4.667541544150e+00
1.132500000000e+02 -5.050542207561e-03 7.740012930216e-05 4.720174110746e+00
1.135000000000e+02 -5.075808946500e-03 7.789032010361e-05 4.772531890740e+00
1.137500000000e+02 -5.105207310408e-03 7.838715416111e-05 4.824587211862e+00
1.140000000000e+02 -5.138799360427e-03 7.889072856757e-05 4.876315104479e+00
1.142500000000e+02 -5.176598697338e-03 7.940098153414e-05 4.927693451646e+00
1.145000000000e+02 -5.218568158234e-03 7.991766211990e-05 4.978703132203e+00
1.147500000000e+02 -5.264618274420e-03 8.044030702190e-05 5.029328153346e+00
1.150000000000e+02 -5.314606419049e-03 8.096820604436e-05 5.079555780551e+00
1.152500000000e+02 -5.368336883318e-03 8.150042323296e-05 5.129376661731e+00
1.155000000000e+02 -5.425561853448e-03 8.203578205285e-05 5.178784947405e+00
1.157500000000e+02 -5.485983347893e-03 8.257283516860e-05 5.227778404051e+00
1.160000000000e+02 -5.549256000356e-03 8.310988130630e-05 5.276358516400e+00
1.162500000000e+02 -5.614990790413e-03 8.364498317048e-05 5.324530574974e+00
1.165000000000e+02 -5.682759608443e-03 8.417599011948e-05 5.372303743484e+00
1.167500000000e+02 -5.752100546905e-03 8.470057889398e-05 5.419691095982e+00
1.170000000000e+02 -5.822523832645e-03 8.521627166788e-05 5.466709623528e+00
1.172500000000e+02 -5.893518243094e-03 8.572041268096e-05 5.513380194581e+00
1.175000000000e+02 -5.964557801358e-03 8.621035404224e-05 5.559727473102e+00
1.177500000000e+02 -6.035108666614e-03 8.668345792259e-05 5.605779777269e+00
1.180000000000e+02 -6.104636241832e-03 8.713708987715e-05 5.651568884204e+00
1.182500000000e+02 -6.172612104739e-03 8.756868718685e-05 5.697129774662e+00
1.185000000000e+02 -6.238520644001e-03 8.797583885209e-05 5.742500311706e+00
1.187500000000e+02 -6.301865324315e-03 8.835628762907e-05 5.787720867445e+00
1.190000000000e+02 -6.362174504626e-03 8.870790242888e-05 5.832833885817e+00
1.192500000000e+02 -6.419006482452e-03 8.902879452891e-05 5.877883400555e+00
1.195000000000e+02 -6.471953867731e-03 8.931733109022e-05 5.922914505845e+00
1.197500000000e+02 -6.520647243441e-03 8.957213255009e-05 5.967972794514e+00
1.200000000000e+02 -6.564758127434e-03 8.979207495802e-05 6.013103764247e+00
1.202500000000e+02 -6.604001159320e-03 8.997629004082e-05 6.058352212049e+00
1.205000000000e+02 -6.638135611396e-03 9.012415937132e-05 6.103761619481e+00
1.207500000000e+02 -6.666966240530e-03 9.023529946797e-05 6.149373542061e+00
1.210000000000e+02 -6.690343559267e-03 9.030954100511e-05 6.195227012755e+00
1.212500000000e+02 -6.708163547004e-03 9.034694491175e-05 6.241357969256e+00
1.215000000000e+02 -6.720366827197e-03 9.034775423009e-05 6.287798714142e+00
1.217500000000e+02 -6.726937546812e-03 9.031237951704e-05 6.334577415756e+00
1.220000000000e+02 -6.727901968760e-03 9.024139007863e-05 6.381717656684e+00
1.222500000000e+02 -6.723326687408e-03 9.013550330914e-05 6.429238035867e+00
1.225000000000e+02 -6.713316700660e-03 8.999553913447e-05 6.477151826534e+00
1.227500000000e+02 -6.698013308323e-03 8.982243772895e-05 6.525466699242e+00
1.230000000000e+02 -6.677591869727e-03 8.961725389989e-05 6.574184504925e+00
1.232500000000e+02 -6.652259412812e-03 8.938114866369e-05 6.623301125205e+00
1.235000000000e+02 -6.622252172116e-03 8.911538603323e-05 6.672806388400e+00
1.237500000000e+02 -6.587833004243e-03 8.882133273577e-05 6.722684052669e+00
1.240000000000e+02 -6.549288730970e-03 8.850046031020e-05 6.772911851764e+00
1.242500000000e+02 -6.506927272562e-03 8.815434809378e-05 6.823461607404e+00
1.245000000000e+02 -6.461074723605e-03 8.778466799569e-05 6.874299400166e+00
1.247500000000e+02 -6.412072318851e-03 8.739319307557e-05 6.925385797733e+00
1.250000000000e+02 -6.360273288199e-03 8.698179593533e-05 6.976676138174e+00
1.252500000000e+02 -6.306039688776e-03 8.655244157080e-05 7.028120859838e+00
1.255000000000e+02 -6.249739129412e-03 8.610717745666e-05 7.079665874902e+00
1.257500000000e+02 -6.191741508644e-03 8.564812061282e-05 7.131252981516e+00
1.260000000000e+02 -6.132415785961e-03 8.517744407668e-05 7.182820306011e+00
1.262500000000e+02 -6.072126827255e-03 8.469736030992e-05 7.234302770601e+00
1.265000000000e+02 -6.011232413062e-03 8.421010273790e-05 7.285632578783e+00
1.267500000000e+02 -5.950080518685e-03 8.371790587894e-05 7.336739711320e+00
1.270000000000e+02 -5.889006929861e-03 8.322298002511e-05 7.387552428555e+00
1.272500000000e+02 -5.828333256724e-03 8.272747990110e-05 7.437997770362e+00
1.275000000000e+02 -5.768365200508e-03 8.223352540376e-05 7.488002053361e+00
1.277500000000e+02 -5.709391187534e-03 8.174317461584e-05 7.537491354634e+00
1.280000000000e+02 -5.651681506553e-03 8.125835162412e-05 7.586391984487e+00
1.282500000000e+02 -5.595487934637e-03 8.078095894798e-05 7.634630934511e+00
1.285000000000e+02 -5.541043184958e-03 8.031277946099e-05 7.682136306322e+00
1.287500000000e+02 -5.488560805550e-03 7.985545382722e-05 7.728837705040e+00
1.290000000000e+02 -5.438235411057e-03 7.941049244148e-05 7.774666605652e+00
1.292500000000e+02 -5.390243195364e-03 7.897928489892e-05 7.819556674415e+00
1.295000000000e+02 -5.344742530873e-03 7.856313058685e-05 7.863444057407e+00
1.297500000000e+02 -5.301874700152e-03 7.816315778228e-05 7.906267617449e+00
1.300000000000e+02 -5.261764619880e-03 7.778035039835e-05 7.947969135196e+00
1.302500000000e+02 -5.224521649554e-03 7.741557579050e-05 7.988493459949e+00
1.305000000000e+02 -5.190240347736e-03 7.706960325460e-05 8.027788614975e+00
1.307500000000e+02 -5.159001108713e-03 7.674311259442e-05 8.065805869153e+00
1.310000000000e+02 -5.130870740201e-03 7.643668094540e-05 8.102499756928e+00
1.312500000000e+02 -5.105902833792e-03 7.615080709658e-05 8.137828076541e+00
1.315000000000e+02 -5.084138081175e-03 7.588592178140e-05 8.171751844105e+00
1.317500000000e+02 -5.065604422115e-03 7.564236615776e-05 8.204235237194e+00
1.320000000000e+02 -5.050317057475e-03 7.542040366673e-05 8.235245505723e+00
1.322500000000e+02 -5.038278342396e-03 7.522023684511e-05 8.264752884987e+00
1.325000000000e+02 -5.029477542534e-03 7.504195440447e-05 8.292730487871e+00
1.327500000000e+02 -5.023890462093e-03 7.488555362933e-05 8.319154209676e+00
1.330000000000e+02 -5.021479070978e-03 7.475097319318e-05 8.344002627543e+00
1.332500000000e+02 -5.022191180358e-03 7.463808220806e-05 8.367256905746e+00
1.335000000000e+02 -5.025960160824e-03 7.454665082654e-05 8.388900719782e+00
1.337500000000e+02 -5.032704709783e-03 7.447635874755e-05 8.408920175057e+00
1.340000000000e+02 -5.042328910458e-03 7.442675017380e-05 8.427303749460e+00
1.342500000000e+02 -5.054722392353e-03 7.439720625477e-05 8.444042233212e+00
1.345000000000e+02 -5.069760812877e-03 7.438709953320e-05 8.459128680557e+00
1.347500000000e+02 -5.087306840836e-03 7.439574217002e-05 8.472558359204e+00
1.350000000000e+02 -5.107211437101e-03 7.442228911494e-05 8.484328710623e+00
1.352500000000e+02 -5.129315303886e-03 7.446570352990e-05 8.494439298748e+00
1.355000000000e+02 -5.153450769972e-03 7.452490519977e-05 8.502891758468e+00
1.357500000000e+02 -5.179444088676e-03 7.459880074251e-05 8.509689737265e+00
1.360000000000e+02 -5.207117988648e-03 7.468622859583e-05 8.514838829163e+00
1.362500000000e+02 -5.236294447963e-03 7.478599614349e-05 8.518346501276e+00
1.365000000000e+02 -5.266797547819e-03 7.489692291593e-05 8.520222013870e+00
1.367500000000e+02 -5.298456395244e-03 7.501780008973e-05 8.520476335989e+00
1.370000000000e+02 -5.331107974439e-03 7.514747669182e-05 8.519122060043e+00
1.372500000000e+02 -5.364599655444e-03 7.528488735567e-05 8.516173319360e+00
1.375000000000e+02 -5.398791299268e-03 7.542906891811e-05 8.511645714406e+00
1.377500000000e+02 -5.433556845524e-03 7.557918299561e-05 8.505556253030e+00
1.380000000000e+02 -5.468785231104e-03 7.573453626866e-05 8.497923310619e+00
1.382500000000e+02 -5.504380533501e-03 7.589459666221e-05 8.488766615389e+00
1.385000000000e+02 -5.540261261966e-03 7.605900330093e-05 8.478107263405e+00
1.387500000000e+02 -5.576358767975e-03 7.622757020936e-05 8.465967762697e+00
1.390000000000e+02 -5.612614728408e-03 7.640028201208e-05 8.452372115341e+00
1.392500000000e+02 -5.648977830204e-03 7.657728450833e-05 8.437345922161e+00
1.395000000000e+02 -5.685399670177e-03 7.675886540928e-05 8.420916521752e+00
1.397500000000e+02 -5.721830173335e-03 7.694542730430e-05 8.403113143474e+00
1.400000000000e+02 -5.758212596632e-03 7.713745433724e-05 8.383967079639e+00
1.402500000000e+02 -5.794478497207e-03 7.733547469671e-05 8.363511857295e+00
1.405000000000e+02 -5.830542766664e-03 7.754001789831e-05 8.341783406659e+00
1.407500000000e+02 -5.866298995934e-03 7.775157012305e-05 8.318820211813e+00
1.410000000000e+02 -5.901615483758e-03 7.797052942546e-05 8.294663431278e+00
1.412500000000e+02 -5.936331890671e-03 7.819715655250e-05 8.269356980540e+00
1.415000000000e+02 -5.970256987919e-03 7.843152765083e-05 8.242947565004e+00
1.417500000000e+02 -6.003167341939e-03 7.867353390814e-05 8.215484655600e+00
1.420000000000e+02 -6.034807547444e-03 7.892280741462e-05 8.187020406127e+00
1.422500000000e+02 -6.064891358210e-03 7.917880759367e-05 8.157609503972e+00
1.425000000000e+02 -6.093104348696e-03 7.944065644144e-05 8.127308966248e+00
1.427500000000e+02 -6.119108228428e-03 7.970714923949e-05 8.096177872441e+00
1.430000000000e+02 -6.142546415096e-03 7.997684092931e-05 8.064277057374e+00
1.432500000000e+02 -6.163050690234e-03 8.024803750620e-05 8.031668753815e+00
1.435000000000e+02 -6.180249040921e-03 8.051880447010e-05 7.998416216628e+00
1.437500000000e+02 -6.193774321400e-03 8.078699538233e-05 7.964583314062e+00
1.440000000000e+02 -6.203273728247e-03 8.105036389291e-05 7.930234122413e+00
1.442500000000e+02 -6.208418842952e-03 8.130657697752e-05 7.895432504309e+00
1.445000000000e+02 -6.208915456068e-03 8.155324723294e-05 7.860241707269e+00
1.447500000000e+02 -6.204513038720e-03 8.178796664238e-05 7.824723957598e+00
1.450000000000e+02 -6.195014010557e-03 8.200840959149e-05 7.788940084760e+00
1.452500000000e+02 -6.180282362854e-03 8.221241404024e-05 7.752949146587e+00
1.455000000000e+02 -6.160250816720e-03 8.239803399998e-05 7.716808089153e+00
1.457500000000e+02 -6.134926715538e-03 8.256358988915e-05 7.680571409060e+00
1.460000000000e+02 -6.104396229343e-03 8.270769089944e-05 7.644290851375e+00
1.462500000000e+02 -6.068826925462e-03 8.282928275083e-05 7.608015110663e+00
1.465000000000e+02 -6.028468117789e-03 8.292781353028e-05 7.571789568785e+00
1.467500000000e+02 -5.983649542964e-03 8.300309929088e-05 7.535656038856e+00
1.470000000000e+02 -5.934778001331e-03 8.305536747102e-05 7.499652542944e+00
1.472500000000e+02 -5.882332035792e-03 8.308531633047e-05 7.463813115587e+00
1.475000000000e+02 -5.826855101751e-03 8.309395192921e-05 7.428167623349e+00
1.477500000000e+02 -5.768947104030e-03 8.308264536347e-05 7.392741629474e+00
1.480000000000e+02 -5.709254561058e-03 8.305313891502e-05 7.357556271437e+00
1.482500000000e+02 -5.648459660215e-03 8.300748182050e-05 7.322628187024e+00
1.485000000000e+02 -5.587269403409e-03 8.294797350031e-05 7.287969453483e+00
1.487500000000e+02 -5.526404240001e-03 8.287710905444e-05 7.253587568352e+00
1.490000000000e+02 -5.466586783756e-03 8.279752586718e-05 7.219485458868e+00
1.492500000000e+02 -5.408531151312e-03 8.271195039522e-05 7.185661508841e+00
1.495000000000e+02 -5.352932977864e-03 8.262314624818e-05 7.152109623790e+00
1.497500000000e+02 -5.300460484522e-03 8.253386693005e-05 7.118819316385e+00
1.500000000000e+02 -5.251746720286e-03 8.244681380368e-05 7.085775825804e+00
1.502500000000e+02 -5.207383139953e-03 8.236460098579e-05 7.052960254569e+00
1.505000000000e+02 -5.167914554554e-03 8.228973304245e-05 7.020349746733e+00
1.507500000000e+02 -5.133835404628e-03 8.222457409668e-05 6.987917691001e+00
1.510000000000e+02 -5.105587241859e-03 8.217132484342e-05 6.955633956882e+00
1.512500000000e+02 -5.083557247948e-03 8.213203069926e-05 6.923465161389e+00
1.515000000000e+02 -5.068077558867e-03 8.210857490104e-05 6.891374965352e+00
1.517500000000e+02 -5.059425179318e-03 8.210268276324e-05 6.859324396504e+00
1.520000000000e+02 -5.057822197190e-03 8.211589679077e-05 6.827272196092e+00
1.522500000000e+02 -5.063436114440e-03 8.214957946731e-05 6.795175183694e+00
1.525000000000e+02 -5.076380049545e-03 8.220493793643e-05 6.762988633624e+00
1.527500000000e+02 -5.096712670498e-03 8.228301804239e-05 6.730666655157e+00
1.530000000000e+02 -5.124437817920e-03 8.238468154703e-05 6.698162568197e+00
1.532500000000e+02 -5.159503748466e-03 8.251059467523e-05 6.665429266439e+00
1.535000000000e+02 -5.201802015363e-03 8.266121636891e-05 6.632419560649e+00
1.537500000000e+02 -5.251166147321e-03 8.283676897969e-05 6.599086497209e+00
1.540000000000e+02 -5.307370001331e-03 8.303723277511e-05 6.565383645113e+00
1.542500000000e+02 -5.370126314680e-03 8.326234340580e-05 6.531265351968e+00
1.545000000000e+02 -5.439085149857e-03 8.351154792433e-05 6.496686964992e+00
1.547500000000e+02 -5.513832860814e-03 8.378395937558e-05 6.461605016954e+00
1.550000000000e+02 -5.593891458025e-03 8.407832238649e-05 6.425977380307e+00
1.552500000000e+02 -5.678718799998e-03 8.439303254965e-05 6.389763386880e+00
1.555000000000e+02 -5.767709498321e-03 8.472613508811e-05 6.352923920528e+00
1.557500000000e+02 -5.860196690393e-03 8.507527475798e-05 6.315421484643e+00
1.560000000000e+02 -5.955454989777e-03 8.543769272407e-05 6.277220243377e+00
1.562500000000e+02 -6.052704409483e-03 8.581025251403e-05 6.238286051428e+00
1.565000000000e+02 -6.151115561522e-03 8.618946744796e-05 6.198586463309e+00
1.567500000000e+02 -6.249815863837e-03 8.657151509822e-05 6.158090743069e+00
1.570000000000e+02 -6.347896889616e-03 8.695216693702e-05 6.116769862600e+00
1.572500000000e+02 -6.444422642569e-03 8.732691215782e-05 6.074596513152e+00
1.575000000000e+02 -6.538438886898e-03 8.769102823789e-05 6.031545115108e+00
1.577500000000e+02 -6.628983220228e-03 8.803961139653e-05 5.987591853338e+00
1.580000000000e+02 -6.715095783955e-03 8.836761955758e-05 5.942714719184e+00
1.582500000000e+02 -6.795830351750e-03 8.866995298151e-05 5.896893586916e+00
1.585000000000e+02 -6.870265768245e-03 8.894153709421e-05 5.850110301133e+00
1.587500000000e+02 -6.937517544531e-03 8.917739412051e-05 5.802348801267e+00
1.590000000000e+02 -6.996749268487e-03 8.937272347864e-05 5.753595254178e+00
1.592500000000e+02 -7.047183690475e-03 8.952298172440e-05 5.703838219225e+00
1.595000000000e+02 -7.088113097991e-03 8.962395965076e-05 5.653068811914e+00
1.597500000000e+02 -7.118909189269e-03 8.967185663558e-05 5.601280889035e+00
1.600000000000e+02 -7.139031794920e-03 8.966334673272e-05 5.548471218546e+00
1.602500000000e+02 -7.148036440896e-03 8.959563614119e-05 5.494639657223e+00
1.605000000000e+02 -7.145580390228e-03 8.946651198621e-05 5.439789299380e+00
1.607500000000e+02 -7.131427248788e-03 8.927437179210e-05 5.383926621009e+00
1.610000000000e+02 -7.105449748414e-03 8.901826128438e-05 5.327061585546e+00
1.612500000000e+02 -7.067630998769e-03 8.869786440704e-05 5.269207737030e+00
1.615000000000e+02 -7.018063902091e-03 8.831349599919e-05 5.210382250997e+00
1.617500000000e+02 -6.956949055745e-03 8.786608059597e-05 5.150605971318e+00
1.620000000000e+02 -6.884590960530e-03 8.735710221297e-05 5.089903406311e+00
1.622500000000e+02 -6.801392989044e-03 8.678857403679e-05 5.028302713764e+00
1.625000000000e+02 -6.707850914938e-03 8.616301027295e-05 4.965835650452e+00
1.627500000000e+02 -6.604545594891e-03 8.548330807240e-05 4.902537514820e+00
1.630000000000e+02 -6.492134864302e-03 8.475269188171e-05 4.838447064854e+00
1.632500000000e+02 -6.371344962875e-03 8.397465357657e-05 4.773606422545e+00
1.635000000000e+02 -6.242961758669e-03 8.315287979552e-05 4.708060973180e+00
1.637500000000e+02 -6.107821915718e-03 8.229114628361e-05 4.641859243962e+00
1.640000000000e+02 -5.966804354084e-03 8.139330565679e-05 4.575052783308e+00
1.642500000000e+02 -5.820821892057e-03 8.046322855448e-05 4.507696023964e+00
1.645000000000e+02 -5.670813364567e-03 7.950475440652e-05 4.439846141613e+00
1.647500000000e+02 -5.517736205991e-03 7.852165605809e-05 4.371562901552e+00
1.650000000000e+02 -5.362559557698e-03 7.751761648639e-05 4.302908501781e+00
1.652500000000e+02 -5.206257751244e-03 7.649621331954e-05 4.233947401140e+00
1.655000000000e+02 -5.049804163737e-03 7.546091316549e-05 4.164746139930e+00
1.657500000000e+02 -4.894165329446e-03 7.441507157685e-05 4.095373148486e+00
1.660000000000e+02 -4.740295174343e-03 7.336193846091e-05 4.025898541727e+00
1.662500000000e+02 -4.589129257197e-03 7.230466666086e-05 3.956393904704e+00
1.665000000000e+02 -4.441578866186e-03 7.124631968239e-05 3.886932061178e+00
1.667500000000e+02 -4.298524935882e-03 7.018988555771e-05 3.817586830556e+00
1.670000000000e+02 -4.160811677829e-03 6.913827877769e-05 3.748432769452e+00
1.672500000000e+02 -4.029239914060e-03 6.809434146479e-05 3.679544897073e+00
1.675000000000e+02 -3.904560146117e-03 6.706083980615e-05 3.610998403078e+00
1.677500000000e+02 -3.787465421816e-03 6.604045431810e-05 3.542868337145e+00
1.680000000000e+02 -3.678584088515e-03 6.503576235609e-05 3.475229280216e+00
1.682500000000e+02 -3.578472541024e-03 6.404921557257e-05 3.408154998433e+00
1.685000000000e+02 -3.487608158910e-03 6.308311226738e-05 3.341718081877e+00
1.687500000000e+02 -3.406382631125e-03 6.213956768844e-05 3.275989571273e+00
1.690000000000e+02 -3.335095760856e-03 6.122047624141e-05 3.211038578344e+00
1.692500000000e+02 -3.273950145309e-03 6.032747581977e-05 3.146931904630e+00
1.695000000000e+02 -3.223046704964e-03 5.946191269335e-05 3.083733667111e+00
1.697500000000e+02 -3.182381450360e-03 5.862480982327e-05 3.021504938835e+00
1.700000000000e+02 -3.151843407008e-03 5.781683596529e-05 2.960303412677e+00
1.702500000000e+02 -3.131214091140e-03 5.703828146941e-05 2.900183099216e+00
1.705000000000e+02 -3.120168391043e-03 5.628904711216e-05 2.841194065067e+00
1.707500000000e+02 -3.118277028835e-03 5.556863582795e-05 2.783382223561e+00
1.710000000000e+02 -3.125010439621e-03 5.487614967886e-05 2.726789180504e+00
1.712500000000e+02 -3.139744257397e-03 5.421029655983e-05 2.671452145241e+00
1.715000000000e+02 -3.161766260838e-03 5.356940833912e-05 2.617403905331e+00
1.717500000000e+02 -3.190284667641e-03 5.295147027648e-05 2.564672871354e+00
1.720000000000e+02 -3.224437534307e-03 5.235415442750e-05 2.513283184320e+00
1.722500000000e+02 -3.263303247710e-03 5.177486030070e-05 2.463254888480e+00
1.725000000000e+02 -3.305911818398e-03 5.121076085263e-05 2.414604156016e+00
1.727500000000e+02 -3.351256869518e-03 5.065885432276e-05 2.367343563275e+00
1.730000000000e+02 -3.398308037238e-03 5.011601948030e-05 2.321482399936e+00
1.732500000000e+02 -3.446023622908e-03 4.957907304975e-05 2.277027009277e+00
1.735000000000e+02 -3.493363288290e-03 4.904482834828e-05 2.233981138443e+00
1.737500000000e+02 -3.539300508494e-03 4.851015338198e-05 2.192346297334e+00
1.740000000000e+02 -3.582833963679e-03 4.797202668166e-05 2.152122104437e+00
1.742500000000e+02 -3.622997304452e-03 4.742759185228e-05 2.113306621018e+00
1.745000000000e+02 -3.658869862549e-03 4.687420947555e-05 2.075896654122e+00
1.747500000000e+02 -3.689587197616e-03 4.630950300150e-05 2.039888033427e+00
1.750000000000e+02 -3.714350784249e-03 4.573139611119e-05 2.005275845568e+00
1.752500000000e+02 -3.732436636514e-03 4.513813359192e-05 1.972054636240e+00
1.755000000000e+02 -3.743202762497e-03 4.452837346858e-05 1.940218566305e+00
1.757500000000e+02 -3.746095407669e-03 4.390115722014e-05 1.909761537039e+00
1.760000000000e+02 -3.740654208114e-03 4.325594257090e-05 1.880677273483e+00
1.762500000000e+02 -3.726516126098e-03 4.259256662076e-05 1.852959384178e+00
1.765000000000e+02 -3.703418280755e-03 4.191129383674e-05 1.826601388269e+00
1.767500000000e+02 -3.671199461112e-03 4.121281388492e-05 1.801596729226e+00
1.770000000000e+02 -3.629800746365e-03 4.049822307647e-05 1.777938767820e+00
1.772500000000e+02 -3.579265064192e-03 3.976900887911e-05 1.755620772018e+00
1.775000000000e+02 -3.519736052263e-03 3.902702989278e-05 1.734635896861e+00
1.777500000000e+02 -3.451455957913e-03 3.827449194962e-05 1.714977170085e+00
1.780000000000e+02 -3.374762977159e-03 3.751391957832e-05 1.696637474247e+00
1.782500000000e+02 -3.290087844323e-03 3.674812508964e-05 1.679609537268e+00
1.785000000000e+02 -3.197949818533e-03 3.598017505718e-05 1.663885925684e+00
1.787500000000e+02 -3.098952114847e-03 3.521335542703e-05 1.649459038254e+00
1.790000000000e+02 -2.993776735644e-03 3.445113570227e-05 1.636321101826e+00
1.792500000000e+02 -2.883178796904e-03 3.369713309415e-05 1.624464159104e+00
1.795000000000e+02 -2.767980262470e-03 3.295507685899e-05 1.613880048580e+00
1.797500000000e+02 -2.649063074426e-03 3.222877341891e-05 1.604560367880e+00
1.800000000000e+02 -2.527361625168e-03 3.152207268947e-05 1.596496416099e+00
1.802500000000e+02 -2.403854559012e-03 3.083883450544e-05 1.589679109620e+00
1.805000000000e+02 -2.279555893210e-03 3.018289628767e-05 1.584098867692e+00
1.807500000000e+02 -2.155505469770e-03 2.955804159688e-05 1.579745464402e+00
1.810000000000e+02 -2.032758760726e-03 2.896796843357e-05 1.576607846397e+00
1.812500000000e+02 -1.912376085021e-03 2.841625734898e-05 1.574673916749e+00
1.815000000000e+02 -1.795411264344e-03 2.790633934055e-05 1.573930289786e+00
1.817500000000e+02 -1.682899882023e-03 2.744146216943e-05 1.574362021584e+00
1.820000000000e+02 -1.575847239392e-03 2.702465545340e-05 1.575952325768e+00
1.822500000000e+02 -1.475216187338e-03 2.665869369242e-05 1.578682285153e+00
1.825000000000e+02 -1.381915018737e-03 2.634605753704e-05 1.582530571964e+00
1.827500000000e+02 -1.296785618759e-03 2.608889397304e-05 1.587473190614e+00
1.830000000000e+02 -1.220592097119e-03 2.588897395134e-05 1.593483257620e+00
1.832500000000e+02 -1.154010136536e-03 2.574765193375e-05 1.600530833460e+00
1.835000000000e+02 -1.097617316222e-03 2.566582472074e-05 1.608582818640e+00
1.837500000000e+02 -1.051884597885e-03 2.564389310367e-05 1.617602929110e+00
1.840000000000e+02 -1.017169266115e-03 2.568172796627e-05 1.627551756390e+00
1.842500000000e+02 -9.937094824835e-04 2.577864181807e-05 1.638386920377e+00
1.845000000000e+02 -9.816205955848e-04 2.593336829942e-05 1.650063320466e+00
1.847500000000e+02 -9.808933984989e-04 2.614405154475e-05 1.662533477608e+00
1.850000000000e+02 -9.913943238012e-04 2.640824597969e-05 1.675747970554e+00
1.852500000000e+02 -1.012867677648e-03 2.672292942410e-05 1.689655949344e+00
1.855000000000e+02 -1.044939806735e-03 2.708452895692e-05 1.704205722943e+00
1.857500000000e+02 -1.087125177561e-03 2.748896057581e-05 1.719345397361e+00
1.860000000000e+02 -1.138834173429e-03 2.793168235582e-05 1.735023556668e+00
1.862500000000e+02 -1.199382480935e-03 2.840776039650e-05 1.751189959136e+00
1.865000000000e+02 -1.268001796474e-03 2.891194545801e-05 1.767796239473e+00
1.867500000000e+02 -1.343851655405e-03 2.943876026726e-05 1.784796588983e+00
1.870000000000e+02 -1.426032092354e-03 2.998259284392e-05 1.802148406402e+00
1.872500000000e+02 -1.513596900663e-03 3.053779250306e-05 1.819812894106e+00
1.875000000000e+02 -1.605567208987e-03 3.109876374460e-05 1.837755597215e+00
1.877500000000e+02 -1.700945070416e-03 3.166009995609e-05 1.855946865574e+00
1.880000000000e+02 -1.798726907426e-03 3.221664955055e-05 1.874362242281e+00
1.882500000000e+02 -1.897916543459e-03 3.276360887364e-05 1.892982765267e+00
1.885000000000e+02 -1.997537687608e-03 3.329660887089e-05 1.911795191436e+00
1.887500000000e+02 -2.096645543187e-03 3.381179440184e-05 1.930792136121e+00
1.890000000000e+02 -2.194337472751e-03 3.430587628578e-05 1.949972141540e+00
1.892500000000e+02 -2.289762630895e-03 3.477616394673e-05 1.969339671837e+00
1.895000000000e+02 -2.382130330263e-03 3.522062366410e-05 1.988905049953e+00
1.897500000000e+02 -2.470717171932e-03 3.563789222158e-05 2.008684336208e+00
1.900000000000e+02 -2.554872875656e-03 3.602727860044e-05 2.028699163053e+00
1.902500000000e+02 -2.634024799895e-03 3.638875520995e-05 2.048976525823e+00
1.905000000000e+02 -2.707681099400e-03 3.672293580612e-05 2.069548540836e+00
1.907500000000e+02 -2.775432584329e-03 3.703104089592e-05 2.090452169020e+00
1.910000000000e+02 -2.836953307061e-03 3.731485291852e-05 2.111728911972e+00
1.912500000000e+02 -2.891999966128e-03 3.757666163598e-05 2.133424476726e+00
1.915000000000e+02 -2.940410208767e-03 3.781920227097e-05 2.155588411486e+00
1.917500000000e+02 -2.982099992714e-03 3.804558809276e-05 2.178273707578e+00
1.920000000000e+02 -3.017060117119e-03 3.825923890591e-05 2.201536365831e+00
1.922500000000e+02 -3.045352101534e-03 3.846380862885e-05 2.225434923870e+00
1.925000000000e+02 -3.067103520772e-03 3.866311215528e-05 2.250029940242e+00
1.927500000000e+02 -3.082502933257e-03 3.886104459203e-05 2.275383434619e+00
1.930000000000e+02 -3.091794564177e-03 3.906153108529e-05 2.301558284827e+00
1.932500000000e+02 -3.095272865347e-03 3.926846444569e-05 2.328617577706e+00
1.935000000000e+02 -3.093276965073e-03 3.948562778069e-05 2.356623927114e+00
1.937500000000e+02 -3.086185106479e-03 3.971664349678e-05 2.385638755087e+00
1.940000000000e+02 -3.074409271517e-03 3.996492899735e-05 2.415721556290e+00
1.942500000000e+02 -3.058390001375e-03 4.023365801550e-05 2.446929150322e+00
1.945000000000e+02 -3.038591459796e-03 4.052572834795e-05 2.479314943116e+00
1.947500000000e+02 -3.015496800147e-03 4.084372136598e-05 2.512928201233e+00
1.950000000000e+02 -2.989603782419e-03 4.118986953019e-05 2.547813368593e+00
1.952500000000e+02 -2.961420846180e-03 4.156605982153e-05 2.584009436095e+00
1.955000000000e+02 -2.931463584114e-03 4.197381528870e-05 2.621549369846e+00
1.957500000000e+02 -2.900251620815e-03 4.241428643775e-05 2.660459628712e+00
1.960000000000e+02 -2.868305852865e-03 4.288824789150e-05 2.700759768161e+00
1.962500000000e+02 -2.836145999255e-03 4.339609030798e-05 2.742462145138e+00
1.965000000000e+02 -2.804288472803e-03 4.393786356613e-05 2.785571727250e+00
1.967500000000e+02 -2.773244504266e-03 4.451326625657e-05 2.830086008864e+00
1.970000000000e+02 -2.743518481697e-03 4.512165669107e-05 2.875995037960e+00
1.972500000000e+02 -2.715606369994e-03 4.576207969520e-05 2.923281536715e+00
1.975000000000e+02 -2.689994175606e-03 4.643329010506e-05 2.971921127745e+00
1.977500000000e+02 -2.667156375270e-03 4.713379215582e-05 3.021882643367e+00
1.980000000000e+02 -2.647554294910e-03 4.786184247910e-05 3.073128513153e+00
1.982500000000e+02 -2.631634400553e-03 4.861549377419e-05 3.125615217060e+00
1.985000000000e+02 -2.619826495689e-03 4.939264622766e-05 3.179293791053e+00
1.987500000000e+02 -2.612541767167e-03 5.019107757273e-05 3.234110377034e+00
1.990000000000e+02 -2.610170610403e-03 5.100847730574e-05 3.290006793605e+00
1.992500000000e+02 -2.613080288027e-03 5.184248241777e-05 3.346921130391e+00
1.995000000000e+02 -2.621612408874e-03 5.269071477779e-05 3.404788348286e+00
1.997500000000e+02 -2.636080166621e-03 5.355081768016e-05 3.463540869949e+00
2.000000000000e+02 -2.656765441223e-03 5.442048716076e-05 3.523109170053e+00
2.002500000000e+02 -2.683915658815e-03 5.529749831076e-05 3.583422338322e+00
2.005000000000e+02 -2.717740616109e-03 5.617973159891e-05 3.644408631876e+00
2.007500000000e+02 -2.758409053391e-03 5.706519377191e-05 3.705995993704e+00
2.010000000000e+02 -2.806045284267e-03 5.795203463987e-05 3.768112555080e+00
2.012500000000e+02 -2.860725702473e-03 5.883856087252e-05 3.830687102803e+00
2.015000000000e+02 -2.922475374347e-03 5.972324077194e-05 3.893649529399e+00
2.017500000000e+02 -2.991264579891e-03 6.060469330230e-05 3.956931250966e+00
2.020000000000e+02 -3.067005565499e-03 6.148170910097e-05 4.020465607135e+00
2.022500000000e+02 -3.149549463276e-03 6.235325366458e-05 4.084188239017e+00
2.025000000000e+02 -3.238683562543e-03 6.321842405271e-05 4.148037442703e+00
2.027500000000e+02 -3.334129102030e-03 6.407645828424e-05 4.211954508821e+00
2.030000000000e+02 -3.435539488854e-03 6.492670488775e-05 4.275884036011e+00
2.032500000000e+02 -3.542499453412e-03 6.576858415694e-05 4.339774228434e+00
2.035000000000e+02 -3.654524624807e-03 6.660161092303e-05 4.403577164672e+00
2.037500000000e+02 -3.771062328346e-03 6.742536289719e-05 4.467249043826e+00
2.040000000000e+02 -3.891493161978e-03 6.823945657985e-05 4.530750396090e+00
2.042500000000e+02 -4.015133776781e-03 6.904352734774e-05 4.594046260065e+00
2.045000000000e+02 -4.141240748620e-03 6.983721144335e-05 4.657106314597e+00
2.047500000000e+02 -4.269015730937e-03 7.062012788206e-05 4.719904964844e+00
2.050000000000e+02 -4.397611722819e-03 7.139186139371e-05 4.782421372195e+00
2.052500000000e+02 -4.526140557007e-03 7.215194189408e-05 4.844639427226e+00
2.055000000000e+02 -4.653681450433e-03 7.289983671668e-05 4.906547658897e+00
2.057500000000e+02 -4.779290690147e-03 7.363494419846e-05 4.968139080647e+00
2.060000000000e+02 -4.902012284731e-03 7.435656856075e-05 5.029410971568e+00
2.062500000000e+02 -5.020889454271e-03 7.506391109624e-05 5.090364595832e+00
2.065000000000e+02 -5.134976828291e-03 7.575606566676e-05 5.151004864211e+00
2.067500000000e+02 -5.243353206909e-03 7.643201396629e-05 5.211339943769e+00
2.070000000000e+02 -5.345134749481e-03 7.709062465289e-05 5.271380824817e+00
2.072500000000e+02 -5.439488195672e-03 7.773065709490e-05 5.331140853507e+00
2.075000000000e+02 -5.525644086867e-03 7.835076351251e-05 5.390635243202e+00
2.077500000000e+02 -5.602909544870e-03 7.894949736387e-05 5.449880574417e+00
2.080000000000e+02 -5.670680428214e-03 7.952532752051e-05 5.508894295357e+00
2.082500000000e+02 -5.728452777116e-03 8.007666370222e-05 5.567694236543e+00
2.085000000000e+02 -5.775833040260e-03 8.060187900394e-05 5.626298145318e+00
2.087500000000e+02 -5.812547208641e-03 8.109933667802e-05 5.684723254649e+00
2.090000000000e+02 -5.838448364491e-03 8.156742241133e-05 5.742985888507e+00
2.092500000000e+02 -5.853522583492e-03 8.200457979732e-05 5.801101110668e+00
2.095000000000e+02 -5.857893150250e-03 8.240934933293e-05 5.859082422820e+00
2.097500000000e+02 -5.851822724032e-03 8.278040864373e-05 5.916941508351e+00
2.100000000000e+02 -5.835713512712e-03 8.311661415134e-05 5.974688025402e+00
2.102500000000e+02 -5.810105209929e-03 8.341704089473e-05 6.032329443724e+00
2.105000000000e+02 -5.775670771265e-03 8.368102243705e-05 6.089870927369e+00
2.107500000000e+02 -5.733209767625e-03 8.390818762669e-05 6.147315253247e+00
2.110000000000e+02 -5.683639455739e-03 8.409849367411e-05 6.204662765086e+00
2.112500000000e+02 -5.627983543025e-03 8.425224152159e-05 6.261911357160e+00
2.115000000000e+02 -5.567358763433e-03 8.437009897908e-05 6.319056483408e+00
2.117500000000e+02 -5.502959394157e-03 8.445311907229e-05 6.376091185253e+00
2.120000000000e+02 -5.436039965234e-03 8.450273940180e-05 6.433006141032e+00
2.122500000000e+02 -5.367896388527e-03 8.452077466675e-05 6.489789724825e+00
2.125000000000e+02 -5.299845841015e-03 8.450940188851e-05 6.546428079407e+00
2.127500000000e+02 -5.233205752830e-03 8.447113616158e-05 6.602905198853e+00
2.130000000000e+02 -5.169272302474e-03 8.440879861257e-05 6.659203020230e+00
2.132500000000e+02 -5.109298811567e-03 8.432547559009e-05 6.715301525302e+00
2.135000000000e+02 -5.054474551001e-03 8.422447199163e-05 6.771178849887e+00
2.137500000000e+02 -5.005904220810e-03 8.410925816307e-05 6.826811408154e+00
2.140000000000e+02 -4.964588737182e-03 8.398341294544e-05 6.882174025059e+00
2.142500000000e+02 -4.931407689057e-03 8.385056694168e-05 6.937240084807e+00
2.145000000000e+02 -4.907103821330e-03 8.371434224139e-05 6.991981692209e+00
2.147500000000e+02 -4.892269685784e-03 8.357829238836e-05 7.046369853969e+00
2.150000000000e+02 -4.887337155078e-03 8.344584387801e-05 7.100374671788e+00
2.152500000000e+02 -4.892569574942e-03 8.332023855670e-05 7.153965557976e+00
2.155000000000e+02 -4.908057244006e-03 8.320449250007e-05 7.207111462740e+00
2.157500000000e+02 -4.933715882652e-03 8.310137303857e-05 7.259781122031e+00
2.160000000000e+02 -4.969288428122e-03 8.301333788607e-05 7.311943314856e+00
2.162500000000e+02 -5.014349873096e-03 8.294250100224e-05 7.363567136052e+00
2.165000000000e+02 -5.068315382567e-03 8.289061847613e-05 7.414622272657e+00
2.167500000000e+02 -5.130451183183e-03 8.285906024089e-05 7.465079287202e+00
2.170000000000e+02 -5.199888240168e-03 8.284881909390e-05 7.514909895430e+00
2.172500000000e+02 -5.275638217935e-03 8.286051330503e-05 7.564087238904e+00
2.175000000000e+02 -5.356611689863e-03 8.289438991810e-05 7.612586141087e+00
2.177500000000e+02 -5.441638160647e-03 8.295028587660e-05 7.660383342275e+00
2.180000000000e+02 -5.529487131929e-03 8.302771290195e-05 7.707457708058e+00
2.182500000000e+02 -5.618890254202e-03 8.312588853823e-05 7.753790401443e+00
2.185000000000e+02 -5.708563997619e-03 8.324368200865e-05 7.799365016913e+00
2.187500000000e+02 -5.797232336348e-03 8.337966226321e-05 7.844167668128e+00
2.190000000000e+02 -5.883649251551e-03 8.353213317977e-05 7.888187027546e+00
2.192500000000e+02 -5.966620395212e-03 8.369920296028e-05 7.931414313945e+00
2.195000000000e+02 -6.045023767881e-03 8.387873396698e-05 7.973843227255e+00
2.197500000000e+02 -6.117828747331e-03 8.406837159250e-05 8.015469831295e+00
2.200000000000e+02 -6.184113611817e-03 8.426565709785e-05 8.056292384977e+00
2.202500000000e+02 -6.243080746324e-03 8.446804072801e-05 8.096311127621e+00
2.205000000000e+02 -6.294069797493e-03 8.467291223796e-05 8.135528019068e+00
2.207500000000e+02 -6.336568010370e-03 8.487763715398e-05 8.173946445262e+00
2.210000000000e+02 -6.370218200767e-03 8.507959371454e-05 8.211570889833e+00
2.212500000000e+02 -6.394823608097e-03 8.527620922266e-05 8.248406585934e+00
2.215000000000e+02 -6.410350235807e-03 8.546499729561e-05 8.284459148117e+00
2.217500000000e+02 -6.416926087593e-03 8.564359396374e-05 8.319734200824e+00
2.220000000000e+02 -6.414838070125e-03 8.580979395492e-05 8.354237001235e+00
2.222500000000e+02 -6.404526159858e-03 8.596158479879e-05 8.387972073877e+00
2.225000000000e+02 -6.386575563303e-03 8.609718080846e-05 8.420942852788e+00
2.227500000000e+02 -6.361706619051e-03 8.621505430265e-05 8.453151345704e+00
2.230000000000e+02 -6.330762783189e-03 8.631396532061e-05 8.484597822080e+00
2.232500000000e+02 -6.294696901125e-03 8.639298898258e-05 8.515280526482e+00
2.235000000000e+02 -6.254555733375e-03 8.645153940934e-05 8.545195427973e+00
2.237500000000e+02 -6.211463058713e-03 8.648939058850e-05 8.574336004985e+00
2.240000000000e+02 -6.166601588033e-03 8.650669254551e-05 8.602693065624e+00
2.242500000000e+02 -6.121193854949e-03 8.650398265608e-05 8.630254610502e+00
2.245000000000e+02 -6.076482452425e-03 8.648219110521e-05 8.657005735281e+00
2.247500000000e+02 -6.033709853377e-03 8.644263963101e-05 8.682928570731e+00
2.250000000000e+02 -5.994098167942e-03 8.638703283889e-05 8.708002264983e+00
2.252500000000e+02 -5.958829114878e-03 8.631743489310e-05 8.732203002689e+00
2.255000000000e+02 -5.929024571442e-03 8.623624269766e-05 8.755504062780e+00
2.257500000000e+02 -5.905727931218e-03 8.614619282002e-05 8.777875910898e+00
2.260000000000e+02 -5.889886743964e-03 8.605028011946e-05 8.799286329578e+00
2.262500000000e+02 -5.882336692385e-03 8.595170426595e-05 8.819700582175e+00
2.265000000000e+02 -5.883787304141e-03 8.585383484408e-05 8.839081611396e+00
2.267500000000e+02 -5.894809586458e-03 8.576009478364e-05 8.857390271029e+00
2.270000000000e+02 -5.915825799359e-03 8.567388802466e-05 8.874585590570e+00
2.272500000000e+02 -5.947101466616e-03 8.559863696278e-05 8.890625071130e+00
2.275000000000e+02 -5.988739928453e-03 8.553761915886e-05 8.905465011271e+00
2.277500000000e+02 -6.040679352458e-03 8.549388837389e-05 8.919060862462e+00
2.280000000000e+02 -6.102692471183e-03 8.547023863825e-05 8.931367609702e+00
2.282500000000e+02 -6.174388899396e-03 8.546905486104e-05 8.942340176536e+00
2.285000000000e+02 -6.255220158877e-03 8.549225462073e-05 8.951933850807e+00
2.287500000000e+02 -6.344487270350e-03 8.554136509656e-05 8.960104725721e+00
2.290000000000e+02 -6.441350824773e-03 8.561743981692e-05 8.966810156859e+00
2.292500000000e+02 -6.544843440505e-03 8.572097555867e-05 8.972009223845e+00
2.295000000000e+02 -6.653884237435e-03 8.585185244173e-05 8.975663196660e+00
2.297500000000e+02 -6.767295255665e-03 8.600937766351e-05 8.977735995746e+00
2.300000000000e+02 -6.883819560761e-03 8.619233932644e-05 8.978194647872e+00
2.302500000000e+02 -7.002140679937e-03 8.639899676052e-05 8.977009718066e+00
2.305000000000e+02 -7.120903288806e-03 8.662712325724e-05 8.974155725638e+00
2.307500000000e+02 -7.238734447144e-03 8.687403393204e-05 8.969611520665e+00
2.310000000000e+02 -7.354265487857e-03 8.713664387749e-05 8.963360629441e+00
2.312500000000e+02 -7.466153665275e-03 8.741154607914e-05 8.955391544492e+00
2.315000000000e+02 -7.573103851938e-03 8.769508506506e-05 8.945697968235e+00
2.317500000000e+02 -7.673889229755e-03 8.798342422289e-05 8.934278986044e+00
2.320000000000e+02 -7.767371373318e-03 8.827262039240e-05 8.921139179612e+00
2.322500000000e+02 -7.852518584240e-03 8.855869871144e-05 8.906288657643e+00
2.325000000000e+02 -7.928423065721e-03 8.883772471963e-05 8.889743018107e+00
2.327500000000e+02 -7.994315718590e-03 8.910587019242e-05 8.871523221577e+00
2.330000000000e+02 -8.049579285819e-03 8.935949639230e-05 8.851655394855e+00
2.332500000000e+02 -8.093758593585e-03 8.959522246699e-05 8.830170547850e+00
2.335000000000e+02 -8.126568794294e-03 8.980996464500e-05 8.807104227770e+00
2.337500000000e+02 -8.147900565641e-03 9.000096152220e-05 8.782496102243e+00
2.340000000000e+02 -8.157822456058e-03 9.016587202548e-05 8.756389487200e+00
2.342500000000e+02 -8.156580692596e-03 9.030284955139e-05 8.728830836126e+00
2.345000000000e+02 -8.144595470784e-03 9.041043125205e-05 8.699869188774e+00
2.347500000000e+02 -8.122454754171e-03 9.048775347628e-05 8.669555609764e+00
2.350000000000e+02 -8.090904814791e-03 9.053441367290e-05 8.637942613448e+00
2.352500000000e+02 -8.050838561779e-03 9.055046152745e-05 8.605083604730e+00
2.355000000000e+02 -8.003280740570e-03 9.053648708751e-05 8.571032332751e+00
2.357500000000e+02 -7.949370904402e-03 9.049364310970e-05 8.535842382898e+00
2.360000000000e+02 -7.890344320394e-03 9.042350913177e-05 8.499566703050e+00
2.362500000000e+02 -7.827511408297e-03 9.032816340637e-05 8.462257184861e+00
2.365000000000e+02 -7.762235222487e-03 9.021008880800e-05 8.423964293449e+00
2.367500000000e+02 -7.695908124784e-03 9.007215603751e-05 8.384736760521e+00
2.370000000000e+02 -7.629927884578e-03 8.991760588503e-05 8.344621331551e+00
2.372500000000e+02 -7.565674031842e-03 8.974997650565e-05 8.303662576740e+00
2.375000000000e+02 -7.504484482099e-03 8.957309131316e-05 8.261902756172e+00
2.377500000000e+02 -7.447633186479e-03 8.939095468868e-05 8.219381740446e+00
2.380000000000e+02 -7.396309320123e-03 8.920768879550e-05 8.176136982704e+00
2.382500000000e+02 -7.351598280516e-03 8.902749532239e-05 8.132203533791e+00
2.385000000000e+02 -7.314464950185e-03 8.885459720190e-05 8.087614099066e+00
2.387500000000e+02 -7.285739516107e-03 8.869317919480e-05 8.042399126984e+00
2.390000000000e+02 -7.266106203159e-03 8.854729997732e-05 7.996586925120e+00
2.392500000000e+02 -7.256095113736e-03 8.842085843386e-05 7.950203796767e+00
2.395000000000e+02 -7.256077331455e-03 8.831754245123e-05 7.903274190922e+00
2.397500000000e+02 -7.266263277901e-03 8.824076900060e-05 7.855820860205e+00
2.400000000000e+02 -7.286704375517e-03 8.819363235138e-05 7.807865021345e+00
2.402500000000e+02 -7.317297824315e-03 8.817885523268e-05 7.759426512042e+00
2.405000000000e+02 -7.357794465265e-03 8.819874564528e-05 7.710523941460e+00
2.407500000000e+02 -7.407809437064e-03 8.825516274180e-05 7.661174830335e+00
2.410000000000e+02 -7.466835281909e-03 8.834945421593e-05 7.611395738123e+00
2.412500000000e+02 -7.534257278332e-03 8.848243939519e-05 7.561202377318e+00
2.415000000000e+02 -7.609370537654e-03 8.865438226358e-05 7.510609711782e+00
2.417500000000e+02 -7.691398450005e-03 8.886498772634e-05 7.459632042875e+00
2.420000000000e+02 -7.779512082826e-03 8.911337186243e-05 7.408283082517e+00
2.422500000000e+02 -7.872850127382e-03 8.939805300032e-05 7.356576015922e+00
2.425000000000e+02 -7.970538910250e-03 8.971694219789e-05 7.304523555920e+00
2.427500000000e+02 -8.071712022527e-03 9.006735388736e-05 7.252137993318e+00
2.430000000000e+02 -8.175529304972e-03 9.044603652600e-05 7.199431241973e+00
2.432500000000e+02 -8.281194651082e-03 9.084919557081e-05 7.146414885949e+00
2.435000000000e+02 -8.387972366245e-03 9.127252860855e-05 7.093100227209e+00
2.437500000000e+02 -8.495201757319e-03 9.171127244237e-05 7.039498336579e+00
2.440000000000e+02 -8.602309526078e-03 9.216025840936e-05 6.985620110466e+00
2.442500000000e+02 -8.708820045419e-03 9.261397831839e-05 6.931476328862e+00
2.445000000000e+02 -8.814362945196e-03 9.306666012532e-05 6.877077719729e+00
2.447500000000e+02 -8.918677993855e-03 9.351234740684e-05 6.822435026568e+00
2.450000000000e+02 -9.021617473295e-03 9.394498709059e-05 6.767559073673e+00
2.452500000000e+02 -9.123145524527e-03 9.435852146997e-05 6.712460833377e+00
2.455000000000e+02 -9.223334691987e-03 9.474698237130e-05 6.657151490123e+00
2.457500000000e+02 -9.322360147180e-03 9.510458590165e-05 6.601642494356e+00
2.460000000000e+02 -9.420490787810e-03 9.542582453695e-05 6.545945613875e+00
2.462500000000e+02 -9.518078283464e-03 9.570555547411e-05 6.490072967390e+00
2.465000000000e+02 -9.615542864123e-03 9.593907430569e-05 6.434037051718e+00
2.467500000000e+02 -9.713357143350e-03 9.612220865463e-05 6.377850746425e+00
2.470000000000e+02 -9.812026893271e-03 9.625137695232e-05 6.321527309332e+00
2.472500000000e+02 -9.912070640707e-03 9.632362396267e-05 6.265080346208e+00
2.475000000000e+02 -1.001399733855e-02 9.633666018125e-05 6.208523770653e+00
2.477500000000e+02 -1.011828429924e-02 9.628888573371e-05 6.151871737192e+00
2.480000000000e+02 -1.022535456159e-02 9.617939388074e-05 6.095138566397e+00
2.482500000000e+02 -1.033555590965e-02 9.600796507012e-05 6.038338645060e+00
2.485000000000e+02 -1.044914053397e-02 9.577504801411e-05 5.981486323256e+00
2.487500000000e+02 -1.056624743763e-02 9.548171811949e-05 5.924595791201e+00
2.490000000000e+02 -1.068688606579e-02 9.512963547806e-05 5.867680960574e+00
2.492500000000e+02 -1.081092341676e-02 9.472098340532e-05 5.810755332601e+00
2.495000000000e+02 -1.093807309930e-02 9.425838838459e-05 5.753831879925e+00
2.497500000000e+02 -1.106788834930e-02 9.374492809350e-05 5.696922924169e+00
2.500000000000e+02 -1.119975742094e-02 9.318399801694e-05 5.640040037007e+00
2.502500000000e+02 -1.133290310155e-02 9.257922261183e-05 5.583193946110e+00
2.505000000000e+02 -1.146638535811e-02 9.193440231153e-05 5.526394468418e+00
2.507500000000e+02 -1.159910771931e-02 9.125344396183e-05 5.469650467579e+00
2.510000000000e+02 -1.172982802855e-02 9.054029362698e-05 5.412969828600e+00
2.512500000000e+02 -1.185717233269e-02 8.979889362803e-05 5.356359472980e+00
2.515000000000e+02 -1.197965327803e-02 8.903307177618e-05 5.299825389045e+00
2.517500000000e+02 -1.209569139516e-02 8.824651899025e-05 5.243372703675e+00
2.520000000000e+02 -1.220364046176e-02 8.744277260056e-05 5.187005767839e+00
2.522500000000e+02 -1.230181515176e-02 8.662517289179e-05 5.130728279545e+00
2.525000000000e+02 -1.238852174575e-02 8.579683838719e-05 5.074543416164e+00
2.527500000000e+02 -1.246209029298e-02 8.496064844360e-05 5.018453991681e+00
2.530000000000e+02 -1.252090792696e-02 8.411923246368e-05 4.962462626094e+00
2.532500000000e+02 -1.256345288739e-02 8.327495996011e-05 4.906571914910e+00
2.535000000000e+02 -1.258832763674e-02 8.242995276497e-05 4.850784610331e+00
2.537500000000e+02 -1.259429124478e-02 8.158608555345e-05 4.795103788581e+00
2.540000000000e+02 -1.258028947178e-02 8.074498282037e-05 4.739533014278e+00
2.542500000000e+02 -1.254548235852e-02 7.990803112340e-05 4.684076486111e+00
2.545000000000e+02 -1.248926839470e-02 7.907638944635e-05 4.628739165566e+00
2.547500000000e+02 -1.241130519998e-02 7.825098881581e-05 4.573526876517e+00
2.550000000000e+02 -1.231152584418e-02 7.743256071296e-05 4.518446381555e+00
2.552500000000e+02 -1.219015083954e-02 7.662167326902e-05 4.463505427807e+00
2.555000000000e+02 -1.204769596734e-02 7.581871070192e-05 4.408712757318e+00
2.557500000000e+02 -1.188497552522e-02 7.502389562816e-05 4.354078089547e+00
2.560000000000e+02 -1.170310150222e-02 7.423731122269e-05 4.299612070698e+00
2.562500000000e+02 -1.150347885432e-02 7.345892067653e-05 4.245326193484e+00
2.565000000000e+02 -1.128779701520e-02 7.268859483675e-05 4.191232692335e+00
2.567500000000e+02 -1.105801827371e-02 7.192613021562e-05 4.137344412904e+00
2.570000000000e+02 -1.081636292241e-02 7.117127287934e-05 4.083674666570e+00
2.572500000000e+02 -1.056529169508e-02 7.042374020405e-05 4.030237070885e+00
2.575000000000e+02 -1.030748571675e-02 6.968324414139e-05 3.977045382401e+00
2.577500000000e+02 -1.004582398151e-02 6.894951082989e-05 3.924113328867e+00
2.580000000000e+02 -9.783359084927e-03 6.822229746509e-05 3.871454442351e+00
2.582500000000e+02 -9.523290971737e-03 6.750140690306e-05 3.819081902694e+00
2.585000000000e+02 -9.268939349680e-03 6.678671253610e-05 3.767008392050e+00
2.587500000000e+02 -9.023714784720e-03 6.607813799581e-05 3.715245965471e+00
2.590000000000e+02 -8.791088479965e-03 6.537565970205e-05 3.663805940523e+00
2.592500000000e+02 -8.574561044253e-03 6.467933342288e-05 3.612698805946e+00
2.595000000000e+02 -8.377629780240e-03 6.398928093218e-05 3.561934152170e+00
2.597500000000e+02 -8.203754518838e-03 6.330568688059e-05 3.511520622016e+00
2.600000000000e+02 -8.056321924899e-03 6.262878840541e-05 3.461465880587e+00
2.602500000000e+02 -7.938608057599e-03 6.195886467414e-05 3.411776603145e+00
2.605000000000e+02 -7.853739755724e-03 6.129622565954e-05 3.362458478592e+00
2.607500000000e+02 -7.804654683088e-03 6.064119314042e-05 3.313516226331e+00
2.610000000000e+02 -7.794060170986e-03 5.999414392663e-05 3.264953623808e+00
2.612500000000e+02 -7.824391500676e-03 5.935548932753e-05 3.216773543867e+00
2.615000000000e+02 -7.897769764152e-03 5.872563327280e-05 3.168977997704e+00
2.617500000000e+02 -8.015959765787e-03 5.810501044859e-05 3.121568185171e+00
2.620000000000e+02 -8.180327704077e-03 5.749410856778e-05 3.074544547418e+00
2.622500000000e+02 -8.391799684533e-03 5.689347473714e-05 3.027906826581e+00
2.625000000000e+02 -8.650820445199e-03 5.630372693069e-05 2.981654127149e+00
2.627500000000e+02 -8.957313166994e-03 5.572556847389e-05 2.935784986617e+00
2.630000000000e+02 -9.310639995239e-03 5.515979591189e-05 2.890297449726e+00
2.632500000000e+02 -9.709564170637e-03 5.460729679077e-05 2.845189156747e+00
2.635000000000e+02 -1.015221378298e-02 5.406904221925e-05 2.800457439252e+00
2.637500000000e+02 -1.063604904971e-02 5.354606504340e-05 2.756099436044e+00
2.640000000000e+02 -1.115783417735e-02 5.303942784662e-05 2.712112221001e+00
2.642500000000e+02 -1.171361630260e-02 5.255017864583e-05 2.668492956731e+00
2.645000000000e+02 -1.229871263675e-02 5.207929602780e-05 2.625239063654e+00
2.647500000000e+02 -1.290770826334e-02 5.162762256106e-05 2.582348418727e+00
2.650000000000e+02 -1.353446520296e-02 5.119578904583e-05 2.539819570584e+00
2.652500000000e+02 -1.417214483637e-02 5.078412951187e-05 2.497651984610e+00
2.655000000000e+02 -1.481324401048e-02 5.039259202713e-05 2.455846301868e+00
2.657500000000e+02 -1.544964678900e-02 5.002064689152e-05 2.414404624117e+00
2.660000000000e+02 -1.607269199274e-02 4.966719952396e-05 2.373330805842e+00
2.662500000000e+02 -1.667325842372e-02 4.933050725561e-05 2.332630764208e+00
2.665000000000e+02 -1.724186750620e-02 4.900811442540e-05 2.292312784873e+00
2.667500000000e+02 -1.776880474091e-02 4.869684881978e-05 2.252387833564e+00
2.670000000000e+02 -1.824425907060e-02 4.839277124269e-05 2.212869848870e+00
2.672500000000e+02 -1.865848075560e-02 4.809120175325e-05 2.173776024433e+00
2.675000000000e+02 -1.900195566592e-02 4.778678213815e-05 2.135127058618e+00
2.677500000000e+02 -1.926559459477e-02 4.747354564222e-05 2.096947368414e+00
2.680000000000e+02 -1.944093545312e-02 4.714504585024e-05 2.059265263550e+00
2.682500000000e+02 -1.952035354876e-02 4.679452581752e-05 2.022113059392e+00
2.685000000000e+02 -1.949727715825e-02 4.641509247816e-05 1.985527136872e+00
2.687500000000e+02 -1.936640197960e-02 4.599991492990e-05 1.949547929599e+00
2.690000000000e+02 -1.912389909715e-02 4.554243300176e-05 1.914219839175e+00
2.692500000000e+02 -1.876761053155e-02 4.503656876953e-05 1.879591079013e+00
2.695000000000e+02 -1.829722474800e-02 4.447692868675e-05 1.845713437925e+00
2.697500000000e+02 -1.771442542230e-02 4.385898935913e-05 1.812641970037e+00
2.700000000000e+02 -1.702300627238e-02 4.317925937566e-05 1.780434618034e+00
2.702500000000e+02 -1.622894417024e-02 4.243540452370e-05 1.749151769777e+00
2.705000000000e+02 -1.534042469431e-02 4.162633671018e-05 1.718855761581e+00
2.707500000000e+02 -1.436781527256e-02 4.075226418648e-05 1.689610341466e+00
2.710000000000e+02 -1.332358228390e-02 3.981470037129e-05 1.661480099367e+00
2.712500000000e+02 -1.222215126196e-02 3.881643887824e-05 1.634529882540e+00
2.715000000000e+02 -1.107971099463e-02 3.776150223797e-05 1.608824208306e+00
2.717500000000e+02 -9.913964647809e-03 3.665506980025e-05 1.584426686552e+00
2.720000000000e+02 -8.743833092688e-03 3.550340049813e-05 1.561399466647e+00
2.722500000000e+02 -7.589117280558e-03 3.431375687610e-05 1.539802716089e+00
2.725000000000e+02 -6.470128015963e-03 3.309434020848e-05 1.519694142202e+00
2.727500000000e+02 -5.407292510065e-03 3.185424325097e-05 1.501128561880e+00
2.730000000000e+02 -4.420747717431e-03 3.060342773770e-05 1.484157525710e+00
2.732500000000e+02 -3.529930884775e-03 2.935272130306e-05 1.468828996405e+00
2.735000000000e+02 -2.753177484112e-03 2.811383373641e-05 1.455187083876e+00
2.737500000000e+02 -2.107336396737e-03 2.689938918965e-05 1.443271834624e+00
2.740000000000e+02 -1.607411492608e-03 2.572296510156e-05 1.433119074022e+00
2.742500000000e+02 -1.266237822018e-03 2.459912828223e-05 1.424760296719e+00
2.745000000000e+02 -1.094199627455e-03 2.354345539962e-05 1.418222602042e+00
2.747500000000e+02 -1.098996085237e-03 2.257252724353e-05 1.413528669887e+00
2.750000000000e+02 -1.285459546579e-03 2.170388452583e-05 1.410696772216e+00
2.752500000000e+02 -1.655429311214e-03 2.095593270002e-05 1.409740816649e+00
2.755000000000e+02 -2.207682912044e-03 2.034778644200e-05 1.410670417290e+00
2.757500000000e+02 -2.937924998362e-03 1.989904667504e-05 1.413490989767e+00
2.760000000000e+02 -3.838832822609e-03 1.962950352036e-05 1.418203867492e+00
2.762500000000e+02 -4.900156142158e-03 1.955876367044e-05 1.424806434645e+00
2.765000000000e+02 -6.108868450141e-03 1.970580909511e-05 1.433292275934e+00
2.767500000000e+02 -7.449365318629e-03 2.008848567864e-05 1.443651337633e+00
2.770000000000e+02 -8.903704761441e-03 2.072295550304e-05 1.455870101470e+00
2.772500000000e+02 -1.045188334112e-02 2.162309961934e-05 1.469931765396e+00
2.775000000000e+02 -1.207214252517e-02 2.279990903381e-05 1.485816433117e+00
2.777500000000e+02 -1.374129875886e-02 2.426088219371e-05 1.503501305732e+00
2.780000000000e+02 -1.543509261468e-02 2.600945724276e-05 1.522960877890e+00
2.782500000000e+02 -1.712855119928e-02 2.804449637622e-05 1.544167131749e+00
2.785000000000e+02 -1.879636044012e-02 3.035985671015e-05 1.567089730274e+00
2.787500000000e+02 -2.041324342146e-02 3.294406745860e-05 1.591696206262e+00
2.790000000000e+02 -2.195434100827e-02 3.578013176825e-05 1.617952143502e+00
2.792500000000e+02 -2.339559246618e-02 3.884547678715e-05 1.645821351887e+00
2.795000000000e+02 -2.471411154140e-02 4.211205437396e-05 1.675266030564e+00
2.797500000000e+02 -2.588855521222e-02 4.554659412065e-05 1.706246922408e+00
2.800000000000e+02 -2.689948008176e-02 4.911102039371e-05 1.738723455165e+00
2.802500000000e+02 -2.772968229360e-02 5.276302621596e-05 1.772653873045e+00
2.805000000000e+02 -2.836451528913e-02 5.645677765237e-05 1.807995355652e+00
2.807500000000e+02 -2.879217974628e-02 6.014374509358e-05 1.844704128533e+00
2.810000000000e+02 -2.900397983705e-02 6.377364327098e-05 1.882735563391e+00
2.812500000000e+02 -2.899453872293e-02 6.729543781889e-05 1.922044272825e+00
2.815000000000e+02 -2.876196811196e-02 7.065840025544e-05 1.962584198768e+00
2.817500000000e+02 -2.830798414749e-02 7.381318840352e-05 2.004308699387e+00
2.820000000000e+02 -2.763796575636e-02 7.671291928418e-05 2.047170634690e+00
2.822500000000e+02 -2.676094895803e-02 7.931419959847e-05 2.091122454912e+00
2.825000000000e+02 -2.568955379353e-02 8.157809003148e-05 2.136116292876e+00
2.827500000000e+02 -2.443984232038e-02 8.347097938999e-05 2.182104063150e+00
2.830000000000e+02 -2.303110460632e-02 8.496533952415e-05 2.229037569316e+00
2.832500000000e+02 -2.148557619999e-02 8.604035105012e-05 2.276868621298e+00
2.835000000000e+02 -1.982808770393e-02 8.668237854970e-05 2.325549163107e+00
2.837500000000e+02 -1.808565226220e-02 8.688528577974e-05 2.375031411038e+00
2.840000000000e+02 -1.628699846615e-02 8.665058391666e-05 2.425268002991e+00
2.842500000000e+02 -1.446205601555e-02 8.598744791746e-05 2.476212156331e+00
2.845000000000e+02 -1.264140525164e-02 8.491252441797e-05 2.527817832860e+00
2.847500000000e+02 -1.085570286606e-02 8.344962003498e-05 2.580039909882e+00
2.850000000000e+02 -9.135095520958e-03 8.162924639005e-05 2.632834352347e+00
2.852500000000e+02 -7.508635633681e-03 7.948805270577e-05 2.686158383233e+00
2.855000000000e+02 -6.003713237879e-03 7.706808621408e-05 2.739970650312e+00
2.857500000000e+02 -4.645516827478e-03 7.441605247341e-05 2.794231382121e+00
2.860000000000e+02 -3.456536926953e-03 7.158246427338e-05 2.848902531636e+00
2.862500000000e+02 -2.456124024100e-03 6.862075990763e-05 2.903947901067e+00
2.865000000000e+02 -1.660111753704e-03 6.558636279533e-05 2.959333247572e+00
2.867500000000e+02 -1.080514328956e-03 6.253573435741e-05 3.015026361389e+00
2.870000000000e+02 -7.253054745530e-04 5.952543803114e-05 3.070997116238e+00
2.872500000000e+02 -5.982838520902e-04 5.661122325357e-05 3.127217488538e+00
2.875000000000e+02 -6.990282321150e-04 5.384714628268e-05 3.183661540740e+00
2.877500000000e+02 -1.022942271228e-03 5.128472363297e-05 3.240305373123e+00
2.880000000000e+02 -1.561388095070e-03 4.897215687175e-05 3.297127036171e+00
2.882500000000e+02 -2.301903940371e-03 4.695363227397e-05 3.354106409584e+00
2.885000000000e+02 -3.228500576529e-03 4.526864280610e-05 3.411225044259e+00
2.887500000000e+02 -4.322027177079e-03 4.395142466249e-05 3.468465977299e+00
2.890000000000e+02 -5.560598965079e-03 4.303050400070e-05 3.525813514088e+00
2.892500000000e+02 -6.920074147200e-03 4.252829269977e-05 3.583252989199e+00
2.895000000000e+02 -8.374569454250e-03 4.246078708084e-05 3.640770505343e+00
2.897500000000e+02 -9.896999844078e-03 4.283736125935e-05 3.698352666093e+00
2.900000000000e+02 -1.145963161136e-02 4.366066261124e-05 3.755986297865e+00
2.902500000000e+02 -1.303463498345e-02 4.492660630701e-05 3.813658173052e+00
2.905000000000e+02 -1.459462255946e-02 4.662446439094e-05 3.871354749758e+00
2.907500000000e+02 -1.611316501368e-02 4.873706094716e-05 3.929061917562e+00
2.910000000000e+02 -1.756527011846e-02 5.124105707430e-05 3.986764778132e+00
2.912500000000e+02 -1.892781881824e-02 5.410733371355e-05 4.044447449420e+00
2.915000000000e+02 -2.017994949332e-02 5.730146100510e-05 4.102092906199e+00
2.917500000000e+02 -2.130338366107e-02 6.078425388015e-05 4.159682870924e+00
2.920000000000e+02 -2.228269093563e-02 6.451240405767e-05 4.217197738253e+00
2.922500000000e+02 -2.310548814881e-02 6.843917119392e-05 4.274616562193e+00
2.925000000000e+02 -2.376257329135e-02 7.251512949916e-05 4.331917079594e+00
2.927500000000e+02 -2.424799343556e-02 7.668896740393e-05 4.389075798872e+00
2.930000000000e+02 -2.455904896945e-02 8.090831412219e-05 4.446068124230e+00
2.932500000000e+02 -2.469623682852e-02 8.512058188229e-05 4.502868540384e+00
2.935000000000e+02 -2.466313613818e-02 8.927380969354e-05 4.559450832373e+00
2.937500000000e+02 -2.446624063856e-02 9.331749202435e-05 4.615788344768e+00
2.940000000000e+02 -2.411474378038e-02 9.720338235744e-05 4.671854282299e+00
2.942500000000e+02 -2.362028037172e-02 1.008862467934e-04 4.727622025582e+00
2.945000000000e+02 -2.299663283185e-02 1.043245639291e-04 4.783065479071e+00
2.947500000000e+02 -2.225940558358e-02 1.074811457368e-04 4.838159419492e+00
2.950000000000e+02 -2.142567675684e-02 1.103236793195e-04 4.892879860220e+00
2.952500000000e+02 -2.051363062987e-02 1.128251659554e-04 4.947204401777e+00
2.955000000000e+02 -1.954218043717e-02 1.149642624220e-04 5.001112580919e+00
2.957500000000e+02 -1.853058573034e-02 1.167255074428e-04 5.054586195245e+00
2.960000000000e+02 -1.749807209835e-02 1.180994340780e-04 5.107609603617e+00
2.962500000000e+02 -1.646346073255e-02 1.190825701954e-04 5.160169999462e+00
2.965000000000e+02 -1.544481233031e-02 1.196773134268e-04 5.212257641307e+00
2.967500000000e+02 -1.445909427310e-02 1.198917193095e-04 5.263866048484e+00
2.970000000000e+02 -1.352187480685e-02 1.197391952463e-04 5.314992146969e+00
2.972500000000e+02 -1.264705196977e-02 1.192380538486e-04 5.365636373195e+00
2.975000000000e+02 -1.184662070528e-02 1.184110232803e-04 5.415802726941e+00
2.977500000000e+02 -1.113048337343e-02 1.172846890297e-04 5.465498777391e+00
2.980000000000e+02 -1.050630738965e-02 1.158888795034e-04 5.514735622935e+00
2.982500000000e+02 -9.979431945751e-03 1.142560189254e-04 5.563527804755e+00
2.985000000000e+02 -9.552825922474e-03 1.124204458652e-04 5.611893179629e+00
2.987500000000e+02 -9.227097520527e-03 1.104177264447e-04 5.659852752772e+00
2.990000000000e+02 -9.000554861954e-03 1.082840390725e-04 5.707430477215e+00
2.992500000000e+02 -8.869315954747e-03 1.060555697626e-04 5.754653022325e+00
2.995000000000e+02 -8.827465526323e-03 1.037678428356e-04 5.801549519769e+00
2.997500000000e+02 -8.867254317272e-03 1.014552010992e-04 5.848151283932e+00
3.000000000000e+02 -8.979336335455e-03 9.915033341651e-05 5.894491521636e+00
3.002500000000e+02 -9.153038002240e-03 9.688386244888e-05 5.940605028059e+00
3.005000000000e+02 -9.376652753394e-03 9.468402177712e-05 5.986527876775e+00
3.007500000000e+02 -9.637753999768e-03 9.257637266938e-05 6.032297105448e+00
3.010000000000e+02 -9.923519082913e-03 9.058355469235e-05 6.077950401818e+00
3.012500000000e+02 -1.022105671409e-02 8.872523797077e-05 6.123525795479e+00
3.015000000000e+02 -1.051772949001e-02 8.701805285963e-05 6.169061346688e+00
3.017500000000e+02 -1.080146504293e-02 8.547558193062e-05 6.214594849574e+00
3.020000000000e+02 -1.106104754949e-02 8.410840677742e-05 6.260163538802e+00
3.022500000000e+02 -1.128638312681e-02 8.292420957201e-05 6.305803805257e+00
3.025000000000e+02 -1.146873269765e-02 8.192790398043e-05 6.351550919703e+00
3.027500000000e+02 -1.160090670060e-02 8.112179229422e-05 6.397438765376e+00
3.030000000000e+02 -1.167741691861e-02 8.050574586119e-05 6.443499578257e+00
3.032500000000e+02 -1.169458162602e-02 8.007737576624e-05 6.489763694353e+00
3.035000000000e+02 -1.165058209980e-02 7.983222394004e-05 6.536259309671e+00
3.037500000000e+02 -1.154546838182e-02 7.976396409903e-05 6.583012238488e+00
3.040000000000e+02 -1.138111587022e-02 7.986458009152e-05 6.630045688798e+00
3.042500000000e+02 -1.116113355530e-02 8.012453825990e-05 6.677380042128e+00
3.045000000000e+02 -1.089072727366e-02 8.053295465679e-05 6.725032642356e+00
3.047500000000e+02 -1.057652276347e-02 8.107775092694e-05 6.773017599487e+00
3.050000000000e+02 -1.022635324421e-02 8.174580353595e-05 6.821345598092e+00
3.052500000000e+02 -9.849019258258e-03 8.252308806461e-05 6.870023726851e+00
3.055000000000e+02 -9.454027664954e-03 8.339482084810e-05 6.919055323907e+00
3.057500000000e+02 -9.051317246872e-03 8.434560138565e-05 6.968439834029e+00
3.060000000000e+02 -8.650980136858e-03 8.535955392952e-05 7.018172696186e+00
3.062500000000e+02 -8.262985830491e-03 8.642047528931e-05 7.068245243474e+00
3.065000000000e+02 -7.896916765618e-03 8.751199084941e-05 7.118644637393e+00
3.067500000000e+02 -7.561721220424e-03 8.861771767585e-05 7.169353818762e+00
3.070000000000e+02 -7.265491014149e-03 8.972143710653e-05 7.220351494786e+00
3.072500000000e+02 -7.015267949959e-03 9.080727432362e-05 7.271612146015e+00
3.075000000000e+02 -6.816884210857e-03 9.185988410904e-05 7.323106069769e+00
3.077500000000e+02 -6.674838336324e-03 9.286463860164e-05 7.374799445125e+00
3.080000000000e+02 -6.592209584528e-03 9.380780698712e-05 7.426654433165e+00
3.082500000000e+02 -6.570609978163e-03 9.467675736119e-05 7.478629298875e+00
3.085000000000e+02 -6.610174495317e-03 9.546013026568e-05 7.530678565609e+00
3.087500000000e+02 -6.709586707402e-03 9.614797498564e-05 7.582753190008e+00
3.090000000000e+02 -6.866138514967e-03 9.673187066528e-05 7.634800765228e+00
3.092500000000e+02 -7.075819686505e-03 9.720509059688e-05 7.686765741914e+00
3.095000000000e+02 -7.333434362187e-03 9.756267306368e-05 7.738589672239e+00
3.097500000000e+02 -7.632739180816e-03 9.780142408561e-05 7.790211467652e+00
3.100000000000e+02 -7.966599163092e-03 9.791993882197e-05 7.841567672553e+00
3.102500000000e+02 -8.327156167763e-03 9.791858305375e-05 7.892592747472e+00
3.105000000000e+02 -8.706004698257e-03 9.779937419055e-05 7.943219359113e+00
3.107500000000e+02 -9.094371772933e-03 9.756591458859e-05 7.993378673738e+00
3.110000000000e+02 -9.483295089446e-03 9.722330261755e-05 8.043000649567e+00
3.112500000000e+02 -9.863797456348e-03 9.677789257131e-05 8.092014324320e+00
3.115000000000e+02 -1.022705286311e-02 9.623711334603e-05 8.140348094627e+00
3.117500000000e+02 -1.056454352462e-02 9.560926554716e-05 8.187929982139e+00
3.120000000000e+02 -1.086820445497e-02 9.490330389453e-05 8.234687886060e+00
3.122500000000e+02 -1.113055529160e-02 9.412865527508e-05 8.280549816936e+00
3.125000000000e+02 -1.134481790625e-02 9.329498554084e-05 8.325444110160e+00
3.127500000000e+02 -1.150501877723e-02 9.241199968227e-05 8.369299622222e+00
3.130000000000e+02 -1.160607657362e-02 9.148929241781e-05 8.412045904684e+00
3.132500000000e+02 -1.164387430983e-02 9.053619132496e-05 8.453613358922e+00
3.135000000000e+02 -1.161531604928e-02 8.956162656537e-05 8.493933378178e+00
3.137500000000e+02 -1.151836857515e-02 8.857405001531e-05 8.532938472676e+00
3.140000000000e+02 -1.135208777786e-02 8.758135874132e-05 8.570562383896e+00
3.142500000000e+02 -1.111662995216e-02 8.659084866802e-05 8.606740198366e+00
3.145000000000e+02 -1.081324832410e-02 8.560925139839e-05 8.641408455269e+00
3.147500000000e+02 -1.044427481785e-02 8.464273619754e-05 8.674505255826e+00
3.150000000000e+02 -1.001308749331e-02 8.369692101151e-05 8.705970385820e+00
3.152500000000e+02 -9.524063635321e-03 8.277690355415e-05 8.735745441661e+00
3.155000000000e+02 -8.982518992218e-03 8.188731493869e-05 8.763773972271e+00
3.157500000000e+02 -8.394633595723e-03 8.103240016180e-05 8.790001636700e+00
3.160000000000e+02 -7.767364496499e-03 8.021606681652e-05 8.814376373255e+00
3.162500000000e+02 -7.108346370006e-03 7.944190240061e-05 8.836848592135e+00
3.165000000000e+02 -6.425780617368e-03 7.871321259426e-05 8.857371375690e+00
3.167500000000e+02 -5.728314215873e-03 7.803301038672e-05 8.875900695885e+00
3.170000000000e+02 -5.024909635330e-03 7.740408333831e-05 8.892395637912e+00
3.172500000000e+02 -4.324707358132e-03 7.682906718515e-05 8.906818636727e+00
3.175000000000e+02 -3.636882687588e-03 7.631028060320e-05 8.919135709678e+00
3.177500000000e+02 -2.970498809436e-03 7.584965144911e-05 8.929316689223e+00
3.180000000000e+02 -2.334358073322e-03 7.544875475798e-05 8.937335448661e+00
3.182500000000e+02 -1.736854279486e-03 7.510876154659e-05 8.943170111144e+00
3.185000000000e+02 -1.185827615514e-03 7.483035720882e-05 8.946803247338e+00
3.187500000000e+02 -6.884255338413e-04 7.461366693023e-05 8.948222043646e+00
3.190000000000e+02 -2.509715369383e-04 7.445818517199e-05 8.947418446666e+00
3.192500000000e+02 1.211549349223e-04 7.436271029401e-05 8.944389272383e+00
3.195000000000e+02 4.236262995080e-04 7.432529566931e-05 8.939136288478e+00
3.197500000000e+02 6.532583671558e-04 7.434319906352e-05 8.931666253485e+00
3.200000000000e+02 8.080847967718e-04 7.441283839449e-05 8.921990923554e+00
3.202500000000e+02 8.874114027220e-04 7.452973439395e-05 8.910127018288e+00
3.205000000000e+02 8.918506148190e-04 7.468855185108e-05 8.896096159218e+00
3.207500000000e+02 8.233319432304e-04 7.488316232085e-05 8.879924765263e+00
3.210000000000e+02 6.850908517896e-04 7.510667408014e-05 8.861643929394e+00
3.212500000000e+02 4.816327160737e-04 7.535150609478e-05 8.841289262978e+00
3.215000000000e+02 2.186727817892e-04 7.560949241794e-05 8.818900720131e+00
3.217500000000e+02 -9.694653443107e-05 7.587200762293e-05 8.794522411665e+00
3.220000000000e+02 -4.573632799726e-04 7.613012463376e-05 8.768202398770e+00
3.222500000000e+02 -8.538240589904e-04 7.637478640438e-05 8.739992488855e+00
3.225000000000e+02 -1.276834706603e-03 7.659699903900e-05 8.709948017934e+00
3.227500000000e+02 -1.716327828726e-03 7.678803830519e-05 8.678127640906e+00
3.230000000000e+02 -2.161847828838e-03 7.693967523831e-05 8.644593113048e+00
3.232500000000e+02 -2.602746686676e-03 7.704439807046e-05 8.609409081597e+00
3.235000000000e+02 -3.028389447671e-03 7.709561736532e-05 8.572642869983e+00
3.237500000000e+02 -3.428362438057e-03 7.708786471652e-05 8.534364270851e+00
3.240000000000e+02 -3.792681997370e-03 7.701713521385e-05 8.494645330808e+00
3.242500000000e+02 -4.111996814375e-03 7.688086351845e-05 8.453560139449e+00
3.245000000000e+02 -4.377781502127e-03 7.667805939124e-05 8.411184606751e+00
3.247500000000e+02 -4.582514667273e-03 7.640949668758e-05 8.367596238389e+00
3.250000000000e+02 -4.719838349951e-03 7.607771163340e-05 8.322873896758e+00
3.252500000000e+02 -4.784694120990e-03 7.568700012581e-05 8.277097551004e+00
3.255000000000e+02 -4.773432082886e-03 7.524338908815e-05 8.230348013472e+00
3.257500000000e+02 -4.683890165822e-03 7.475451688241e-05 8.182706659426e+00
3.260000000000e+02 -4.515440879463e-03 7.422946938043e-05 8.134255132887e+00
3.262500000000e+02 -4.269004340094e-03 7.367858916382e-05 8.085075036891e+00
3.265000000000e+02 -3.947026948325e-03 7.311323089407e-05 8.035247611203e+00
3.267500000000e+02 -3.553426163427e-03 7.254545134000e-05 7.984853399276e+00
3.270000000000e+02 -3.093502807220e-03 7.198775799225e-05 7.933971909451e+00
3.272500000000e+02 -2.573823478995e-03 7.145282691134e-05 7.882681270652e+00
3.275000000000e+02 -2.002076110983e-03 7.095304629512e-05 7.831057892369e+00
3.277500000000e+02 -1.386902552123e-03 7.050022694768e-05 7.779176127403e+00
3.280000000000e+02 -7.377130981886e-04 7.010534198743e-05 7.727107947080e+00
3.282500000000e+02 -6.448814484919e-05 6.977819671877e-05 7.674922631978e+00
3.285000000000e+02 6.224282728067e-04 6.952717025249e-05 7.622686479040e+00
3.287500000000e+02 1.312537469483e-03 6.935911968678e-05 7.570462533737e+00
3.290000000000e+02 1.995392124606e-03 6.927905911852e-05 7.518310348566e+00
3.292500000000e+02 2.660795279609e-03 6.929005055234e-05 7.466285766667e+00
3.295000000000e+02 3.298987238756e-03 6.939316570193e-05 7.414440738741e+00
3.297500000000e+02 3.900817475685e-03 6.958748183955e-05 7.362823168843e+00
3.300000000000e+02 4.457897731531e-03 6.986996428751e-05 7.311476794077e+00
3.302500000000e+02 4.962735647295e-03 7.023567396292e-05 7.260441091148e+00
3.305000000000e+02 5.408845687743e-03 7.067787322015e-05 7.209751218239e+00
3.307500000000e+02 5.790837818362e-03 7.118816136709e-05 7.159437984640e+00
3.310000000000e+02 6.104482617880e-03 7.175666099615e-05 7.109527851053e+00
3.312500000000e+02 6.346755802674e-03 7.237221853576e-05 7.060042952554e+00
3.315000000000e+02 6.515860557385e-03 7.302263839523e-05 7.011001151736e+00
3.317500000000e+02 6.611231166448e-03 7.369492328252e-05 6.962416112937e+00
3.320000000000e+02 6.633518162026e-03 7.437551109102e-05 6.914297400793e+00
3.322500000000e+02 6.584559105008e-03 7.505052657519e-05 6.866650593542e+00
3.325000000000e+02 6.467333796842e-03 7.570601720494e-05 6.819477419005e+00
3.327500000000e+02 6.285908187868e-03 7.632817939315e-05 6.772775903074e+00
3.330000000000e+02 6.045367504984e-03 7.690357225146e-05 6.726540532512e+00
3.332500000000e+02 5.751740719040e-03 7.741931515504e-05 6.680762427938e+00
3.335000000000e+02 5.411916609841e-03 7.786326835438e-05 6.635429529349e+00
3.337500000000e+02 5.033554785576e-03 7.822419275730e-05 6.590526784278e+00
3.340000000000e+02 4.624989665606e-03 7.849189317169e-05 6.546036347576e+00
3.342500000000e+02 4.195130228793e-03 7.865733560741e-05 6.501937783963e+00
3.345000000000e+02 3.753354716368e-03 7.871276174867e-05 6.458208277636e+00
3.347500000000e+02 3.309402038939e-03 7.865178213401e-05 6.414822841065e+00
3.350000000000e+02 2.873258346100e-03 7.846943264220e-05 6.371754531308e+00
3.352500000000e+02 2.455040338812e-03 7.816221346801e-05 6.328974665859e+00
3.355000000000e+02 2.064874803703e-03 7.772814161122e-05 6.286453042322e+00
3.357500000000e+02 1.712775586176e-03 7.716676902175e-05 6.244158154948e+00
3.360000000000e+02 1.408517368255e-03 7.647918079676e-05 6.202057414935e+00
3.362500000000e+02 1.161507627317e-03 7.566797386613e-05 6.160117369066e+00
3.365000000000e+02 9.806574030319e-04 7.473720907691e-05 6.118303913923e+00
3.367500000000e+02 8.742517465498e-04 7.369241138863e-05 6.076582509634e+00
3.370000000000e+02 8.498214214796e-04 7.254042277557e-05 6.034918387579e+00
3.372500000000e+02 9.140168456305e-04 7.128930789338e-05 5.993276750831e+00
3.375000000000e+02 1.072486441024e-03 6.994824820139e-05 5.951622966990e+00
3.377500000000e+02 1.329760632819e-03 6.852739100388e-05 5.909922750223e+00
3.380000000000e+02 1.689144172003e-03 6.703767912855e-05 5.868142330434e+00
3.382500000000e+02 2.152618682001e-03 6.549067078829e-05 5.826248609402e+00
3.385000000000e+02 2.720759320208e-03 6.389834039044e-05 5.784209298914e+00
3.387500000000e+02 3.392668055808e-03 6.227287085661e-05 5.741993043912e+00
3.390000000000e+02 4.165927584444e-03 6.062642857710e-05 5.699569523585e+00
3.392500000000e+02 5.036578209171e-03 5.897094224841e-05 5.656909536791e+00
3.395000000000e+02 5.999120408773e-03 5.731789759689e-05 5.613985062910e+00
3.397500000000e+02 7.046544557627e-03 5.567809911000e-05 5.570769308869e+00
3.400000000000e+02 8.170388400454e-03 5.406146967105e-05 5.527236731656e+00
3.402500000000e+02 9.360822503166e-03 5.247687279217e-05 5.483363050806e+00
3.405000000000e+02 1.060676243240e-02 5.093196110600e-05 5.439125242309e+00
3.407500000000e+02 1.189600588051e-02 4.943305411820e-05 5.394501520115e+00
3.410000000000e+02 1.321539334849e-02 4.798504033843e-05 5.349471315870e+00
3.412500000000e+02 1.455098778645e-02 4.659136708507e-05 5.304015244016e+00
3.415000000000e+02 1.588827262384e-02 4.525402877292e-05 5.258115075822e+00
3.417500000000e+02 1.721236166933e-02 4.397361062330e-05 5.211753704822e+00
3.420000000000e+02 1.850822032916e-02 4.274938423399e-05 5.164915127366e+00
3.422500000000e+02 1.976089166774e-02 4.157941571536e-05 5.117584424660e+00
3.425000000000e+02 2.095572420730e-02 4.046077270170e-05 5.069747754902e+00
3.427500000000e+02 2.207859911410e-02 3.938971708176e-05 5.021392364687e+00
3.430000000000e+02 2.311615049591e-02 3.836188737993e-05 4.972506607669e+00
3.432500000000e+02 2.405597622440e-02 3.737255210870e-05 4.923079977341e+00
3.435000000000e+02 2.488683800048e-02 3.641686686404e-05 4.873103161547e+00
3.437500000000e+02 2.559884411350e-02 3.549010535053e-05 4.822568104301e+00
3.440000000000e+02 2.618361372524e-02 3.458789656302e-05 4.771468081569e+00
3.442500000000e+02 2.663442234186e-02 3.370646802067e-05 4.719797795805e+00
3.445000000000e+02 2.694632272751e-02 3.284284780650e-05 4.667553474457e+00
3.447500000000e+02 2.711624160513e-02 3.199504302373e-05 4.614732978080e+00
3.450000000000e+02 2.714305261757e-02 3.116209734566e-05 4.561335921526e+00
3.452500000000e+02 2.702762103516e-02 3.034423126941e-05 4.507363793451e+00
3.455000000000e+02 2.677282234764e-02 2.954289795565e-05 4.452820082258e+00
3.457500000000e+02 2.638353230279e-02 2.876075651989e-05 4.397710399443e+00
3.460000000000e+02 2.586659047972e-02 2.800160237079e-05 4.342042606205e+00
3.462500000000e+02 2.523073441590e-02 2.727026085284e-05 4.285826930054e+00
3.465000000000e+02 2.448650701073e-02 2.657243488527e-05 4.229076077944e+00
3.467500000000e+02 2.364613626658e-02 2.591449428060e-05 4.171805338329e+00
3.470000000000e+02 2.272338981610e-02 2.530324980210e-05 4.114032676245e+00
3.472500000000e+02 2.173340379086e-02 2.474569932312e-05 4.055778811495e+00
3.475000000000e+02 2.069248934904e-02 2.424875023230e-05 3.997067284333e+00
3.477500000000e+02 1.961791833796e-02 2.381893617290e-05 3.937924502691e+00
3.480000000000e+02 1.852769148960e-02 2.346213424614e-05 3.878379773748e+00
3.482500000000e+02 1.744029108768e-02 2.318329390352e-05 3.818465313237e+00
3.485000000000e+02 1.637442178536e-02 2.298618394553e-05 3.758216235103e+00
3.487500000000e+02 1.534874263509e-02 2.287316533792e-05 3.697670518324e+00
3.490000000000e+02 1.438159324607e-02 2.284499798214e-05 3.636868952181e+00
3.492500000000e+02 1.349071795070e-02 2.290068616748e-05 3.575855056841e+00
3.495000000000e+02 1.269299117917e-02 2.303737024736e-05 3.514674980953e+00
3.497500000000e+02 1.200414834193e-02 2.325026392797e-05 3.453377375303e+00
3.500000000000e+02 1.143852578291e-02 2.353264450053e-05 3.392013243318e+00
3.502500000000e+02 1.100881555679e-02 2.387589202885e-05 3.330635768191e+00
3.505000000000e+02 1.072583910127e-02 2.426957678964e-05 3.269300118480e+00
3.507500000000e+02 1.059834308498e-02 2.470159810175e-05 3.208063233033e+00
3.510000000000e+02 1.063282253158e-02 2.515836172348e-05 3.146983587766e+00
3.512500000000e+02 1.083337411712e-02 2.562499608758e-05 3.086120947136e+00
3.515000000000e+02 1.120158243967e-02 2.608560449802e-05 3.025536102167e+00
3.517500000000e+02 1.173644477027e-02 2.652353836827e-05 2.965290600569e+00
3.520000000000e+02 1.243433550874e-02 2.692169712304e-05 2.905446469986e+00
3.522500000000e+02 1.328901557632e-02 2.726283624341e-05 2.846065941463e+00
3.525000000000e+02 1.429168713247e-02 2.752988887772e-05 2.787211173757e+00
3.527500000000e+02 1.543109658569e-02 2.770628177656e-05 2.728943986794e+00
3.530000000000e+02 1.669368450035e-02 2.777624834371e-05 2.671325604031e+00
3.532500000000e+02 1.806378191293e-02 2.772515009258e-05 2.614416412659e+00
3.535000000000e+02 1.952384960125e-02 2.753977402276e-05 2.558275739571e+00
3.537500000000e+02 2.105475614478e-02 2.720859597313e-05 2.502961651927e+00
3.540000000000e+02 2.263608993293e-02 2.672203434645e-05 2.448530777903e+00
3.542500000000e+02 2.424649775894e-02 2.607268410440e-05 2.395038155935e+00
3.545000000000e+02 2.586404434720e-02 2.525551522506e-05 2.342537105575e+00
3.547500000000e+02 2.746658377317e-02 2.426803788563e-05 2.291079125494e+00
3.550000000000e+02 2.903213501554e-02 2.311042115549e-05 2.240713815697e+00
3.552500000000e+02 3.053925512485e-02 2.178559952487e-05 2.191488817963e+00
3.555000000000e+02 3.196739913789e-02 2.029932806086e-05 2.143449780861e+00
3.557500000000e+02 3.329726329930e-02 1.866012440080e-05 2.096640335912e+00
3.560000000000e+02 3.451110002854e-02 1.687923483545e-05 2.051102093482e+00
3.562500000000e+02 3.559300396568e-02 1.497053086141e-05 2.006874644010e+00
3.565000000000e+02 3.652915845625e-02 1.295036075952e-05 1.963995573887e+00
3.567500000000e+02 3.730804396874e-02 1.083729397963e-05 1.922500482199e+00
3.570000000000e+02 3.792060090020e-02 8.651870690934e-06 1.882423006067e+00
3.572500000000e+02 3.836034707698e-02 6.416303103468e-06 1.843794849588e+00
3.575000000000e+02 3.862345102039e-02 4.154104599030e-06 1.806645812062e+00
3.577500000000e+02 3.870875802756e-02 1.889695004809e-06 1.771003822363e+00
3.580000000000e+02 3.861777241911e-02 -3.520214415798e-07 1.736894975838e+00
3.582500000000e+02 3.835459987349e-02 -2.546108009538e-06 1.704343570251e+00
3.585000000000e+02 3.792584852859e-02 -4.668041252764e-06 1.673372150541e+00
3.587500000000e+02 3.734049694530e-02 -6.694165821469e-06 1.644001551429e+00
3.590000000000e+02 3.660972903406e-02 -8.602136460700e-06 1.616250947219e+00
3.592500000000e+02 3.574674159622e-02 -1.037132879933e-05 1.590137904589e+00
3.595000000000e+02 3.476652891448e-02 -1.198321417792e-05 1.565678435328e+00
3.597500000000e+02 3.368564670451e-02 -1.342168322954e-05 1.542887053472e+00
3.600000000000e+02 3.252196023842e-02 -1.467331179392e-05 1.521776832681e+00
3.602500000000e+02 3.129438029136e-02 -1.572756020851e-05 1.502359459164e+00
3.605000000000e+02 3.002258937644e-02 -1.657689833950e-05 1.484645283808e+00
3.607500000000e+02 2.872676201535e-02 -1.721685575867e-05 1.468643366268e+00
3.610000000000e+02 2.742728179015e-02 -1.764599499923e-05 1.454361511760e+00
3.612500000000e+02 2.614445754430e-02 -1.786580950452e-05 1.441806293631e+00
3.615000000000e+02 2.489824173072e-02 -1.788055215096e-05 1.430983064130e+00
3.617500000000e+02 2.370795376100e-02 -1.769700264434e-05 1.421895948745e+00
3.620000000000e+02 2.259200986050e-02 -1.732417830644e-05 1.414547819675e+00
3.622500000000e+02 2.156766389725e-02 -1.677300589278e-05 1.408940251839e+00
3.625000000000e+02 2.065076076238e-02 -1.605596504195e-05 1.405073456196e+00
3.627500000000e+02 1.985550658339e-02 -1.518671854547e-05 1.402946192816e+00
3.630000000000e+02 1.919425697960e-02 -1.417973212331e-05 1.402555660418e+00
3.632500000000e+02 1.867732906142e-02 -1.304991400722e-05 1.403897367670e+00
3.635000000000e+02 1.831283834798e-02 -1.181227657832e-05 1.406964984311e+00
3.637500000000e+02 1.810656526200e-02 -1.048163624540e-05 1.411750176714e+00
3.640000000000e+02 1.806185210572e-02 -9.072353838790e-06 1.418242428273e+00
3.642500000000e+02 1.817953566678e-02 -7.598132946374e-06 1.426428851375e+00
3.645000000000e+02 1.845791638188e-02 -6.071875886721e-06 1.436293993299e+00
3.647500000000e+02 1.889276539010e-02 -4.505596265969e-06 1.447819640108e+00
3.650000000000e+02 1.947737253660e-02 -2.910396988465e-06 1.460984625741e+00
3.652500000000e+02 2.020263493528e-02 -1.296506426274e-06 1.475764650196e+00
3.655000000000e+02 2.105718588143e-02 3.266356274900e-07 1.492132112083e+00
3.657500000000e+02 2.202756425057e-02 1.950240685195e-06 1.510055962417e+00
3.660000000000e+02 2.309842185183e-02 3.566000337824e-06 1.529501584087e+00
3.662500000000e+02 2.425276643746e-02 5.165888747799e-06 1.550430702240e+00
3.665000000000e+02 2.547223669504e-02 6.741950960509e-06 1.572801330895e+00
3.667500000000e+02 2.673740550590e-02 8.286088725690e-06 1.596567759340e+00
3.670000000000e+02 2.802810532886e-02 9.789860139636e-06 1.621680582334e+00
3.672500000000e+02 2.932377184274e-02 1.124429900259e-05 1.648086776809e+00
3.675000000000e+02 3.060379763273e-02 1.263977165614e-05 1.675729827036e+00
3.677500000000e+02 3.184789193038e-02 1.396587368005e-05 1.704549899831e+00
3.680000000000e+02 3.303643685445e-02 1.521138266430e-05 1.734484069422e+00
3.682500000000e+02 3.415083625420e-02 1.636426433343e-05 1.765466592179e+00
3.685000000000e+02 3.517384685886e-02 1.741174534567e-05 1.797429228543e+00
3.687500000000e+02 3.608988839583e-02 1.834044387003e-05 1.830301611047e+00
3.690000000000e+02 3.688532228736e-02 1.913656831115e-05 1.864011653621e+00
3.692500000000e+02 3.754869676893e-02 1.978616856860e-05 1.898485999947e+00
3.695000000000e+02 3.807094860376e-02 2.027544748706e-05 1.933650504198e+00
3.697500000000e+02 3.844556070338e-02 2.059111041047e-05 1.969430741149e+00
3.700000000000e+02 3.866866814786e-02 2.072075570664e-05 2.005752538210e+00
3.702500000000e+02 3.873911086878e-02 2.065329076109e-05 2.042542523830e+00
3.705000000000e+02 3.865843264817e-02 2.037935606550e-05 2.079728687401e+00
3.707500000000e+02 3.843082234559e-02 1.989175663733e-05 2.117240941085e+00
3.710000000000e+02 3.806300234316e-02 1.918587450261e-05 2.155011680672e+00
3.712500000000e+02 3.756406246373e-02 1.826006192307e-05 2.192976334328e+00
3.715000000000e+02 3.694524657503e-02 1.711598214824e-05 2.231073897141e+00
3.717500000000e+02 3.621969377220e-02 1.575893303440e-05 2.269247439365e+00
3.720000000000e+02 3.540214280938e-02 1.419808138478e-05 2.307444587091e+00
3.722500000000e+02 3.450860523553e-02 1.244663145794e-05 2.345617962659e+00
3.725000000000e+02 3.355601646499e-02 1.052192183401e-05 2.383725584272e+00
3.727500000000e+02 3.256187273779e-02 8.445424500486e-06 2.421731213698e+00
3.730000000000e+02 3.154386333044e-02 6.242702072445e-06 2.459604648219e+00
3.732500000000e+02 3.051950654764e-02 3.943247992022e-06 2.497321953793e+00
3.735000000000e+02 2.950579875181e-02 1.580250994920e-06 2.534865631186e+00
3.737500000000e+02 2.851888466687e-02 -8.097224653836e-07 2.572224713168e+00
3.740000000000e+02 2.757375512905e-02 -3.187117936759e-06 2.609394792897e+00
3.742500000000e+02 2.668398102116e-02 -5.509860629527e-06 2.646377975427e+00
3.745000000000e+02 2.586148525225e-02 -7.733881973671e-06 2.683182759963e+00
3.747500000000e+02 2.511635959580e-02 -9.813711876361e-06 2.719823846547e+00
3.750000000000e+02 2.445672765020e-02 -1.170312460166e-05 2.756321872185e+00
3.752500000000e+02 2.388865372218e-02 -1.335582651027e-05 2.792703081578e+00
3.755000000000e+02 2.341610007639e-02 -1.472618874482e-05 2.828998932099e+00
3.757500000000e+02 2.304092905105e-02 -1.577000959810e-05 2.865245642315e+00
3.760000000000e+02 2.276294941430e-02 -1.644530481393e-05 2.901483687341e+00
3.762500000000e+02 2.258000095586e-02 -1.671310608892e-05 2.937757252754e+00
3.765000000000e+02 2.248807652200e-02 -1.653827024470e-05 2.974113649478e+00
3.767500000000e+02 2.248147430917e-02 -1.589028365620e-05 3.010602702645e+00
3.770000000000e+02 2.255297695371e-02 -1.474404052804e-05 3.047276119969e+00
3.772500000000e+02 2.269404972336e-02 -1.308058254143e-05 3.084186853052e+00
3.775000000000e+02 2.289505520704e-02 -1.088779106703e-05 3.121388455202e+00
3.777500000000e+02 2.314547734352e-02 -8.161005864732e-06 3.158934447738e+00
3.780000000000e+02 2.343414937767e-02 -4.903547831475e-06 3.196877704202e+00
3.782500000000e+02 2.374948232135e-02 -1.127131433631e-06 3.235269856440e+00
3.785000000000e+02 2.407968841896e-02 3.147857904146e-06 3.274160732831e+00
3.787500000000e+02 2.441299630440e-02 7.892235289297e-06 3.313597832892e+00
3.790000000000e+02 2.473785505108e-02 1.306805394521e-05 3.353625844813e+00
3.792500000000e+02 2.504312435449e-02 1.862883602285e-05 3.394286208726e+00
3.795000000000e+02 2.531824912458e-02 2.451998076025e-05 3.435616729702e+00
3.797500000000e+02 2.555341786412e-02 3.067937030343e-05 3.477651242070e+00
3.800000000000e+02 2.573970362842e-02 3.703816876963e-05 3.520419326897e+00
3.802500000000e+02 2.586918889410e-02 4.352180257416e-05 3.563946081347e+00
3.805000000000e+02 2.593507310161e-02 5.005111026227e-05 3.608251940669e+00
3.807500000000e+02 2.593176422879e-02 5.654364067628e-05 3.653352551146e+00
3.810000000000e+02 2.585495605627e-02 6.291506973807e-05 3.699258689762e+00
3.812500000000e+02 2.570168939551e-02 6.908070965786e-05 3.745976232216e+00
3.815000000000e+02 2.547040065164e-02 7.495706800564e-05 3.793506161283e+00
3.817500000000e+02 2.516095526329e-02 8.046342363388e-05 3.841844616893e+00
3.820000000000e+02 2.477466695737e-02 8.552338032930e-05 3.890982983404e+00
3.822500000000e+02 2.431430248425e-02 9.006634843078e-05 3.940908008250e+00
3.825000000000e+02 2.378406874836e-02 9.402892947902e-05 3.991601955455e+00
3.827500000000e+02 2.318958270521e-02 9.735615611225e-05 4.043042783329e+00
3.830000000000e+02 2.253781994817e-02 1.000025701148e-04 4.095204353043e+00
3.832500000000e+02 2.183704138761e-02 1.019330952558e-04 4.148056657023e+00
3.835000000000e+02 2.109669445335e-02 1.031236975506e-04 4.201566072947e+00
3.837500000000e+02 2.032728737335e-02 1.035618162090e-04 4.255695638721e+00
3.840000000000e+02 1.954023487795e-02 1.032465574037e-04 4.310405346275e+00
3.842500000000e+02 1.874767412169e-02 1.021886533201e-04 4.365652454000e+00
3.845000000000e+02 1.796225103386e-02 1.004101929717e-04 4.421391818428e+00
3.847500000000e+02 1.719687836464e-02 9.794413873970e-05 4.477576242611e+00
3.850000000000e+02 1.646446798081e-02 9.483364579380e-05 4.534156836087e+00
3.852500000000e+02 1.577764194909e-02 9.113120974016e-05 4.591083393056e+00
3.855000000000e+02 1.514842795392e-02 8.689767053563e-05 4.648304776011e+00
3.857500000000e+02 1.458794705245e-02 8.220109762536e-05 4.705769311076e+00
3.860000000000e+02 1.410610264082e-02 7.711558886001e-05 4.763425187440e+00
3.862500000000e+02 1.371128066730e-02 7.172002142627e-05 4.821220854561e+00
3.865000000000e+02 1.341007279567e-02 6.609677478198e-05 4.879105420176e+00
3.867500000000e+02 1.320703307036e-02 6.033046423717e-05 4.937029034804e+00
3.870000000000e+02 1.310448026652e-02 5.450670595658e-05 4.994943267012e+00
3.872500000000e+02 1.310235515181e-02 4.871093881884e-05 5.052801455150e+00
3.875000000000e+02 1.319814272198e-02 4.302731614003e-05 5.110559038678e+00
3.877500000000e+02 1.338686501220e-02 3.753768828341e-05 5.168173856144e+00
3.880000000000e+02 1.366114978786e-02 3.232067868941e-05 5.225606411224e+00
3.882500000000e+02 1.401137568054e-02 2.745084412684e-05 5.282820099166e+00
3.885000000000e+02 1.442589247854e-02 2.299796676780e-05 5.339781391024e+00
3.887500000000e+02 1.489131005847e-02 1.902642119317e-05 5.396459973796e+00
3.890000000000e+02 1.539284911974e-02 1.559459441081e-05 5.452828844215e+00
3.892500000000e+02 1.591474046328e-02 1.275437050974e-05 5.508864356576e+00
3.895000000000e+02 1.644066031599e-02 1.055077137341e-05 5.564546224937e+00
3.897500000000e+02 1.695418514046e-02 9.021572638074e-06 5.619857480620e+00
3.900000000000e+02 1.743924802099e-02 8.196956191753e-06 5.674784390739e+00
3.902500000000e+02 1.788058054788e-02 8.099103062181e-06 5.729316337719e+00
3.905000000000e+02 1.826412289290e-02 8.742013153040e-06 5.783445665491e+00
3.907500000000e+02 1.857738661394e-02 1.013122379512e-05 5.837167499950e+00
3.910000000000e+02 1.880975802389e-02 1.226354007952e-05 5.890479543633e+00
3.912500000000e+02 1.895273122867e-02 1.512686739646e-05 5.943381853459e+00
3.915000000000e+02 1.900006400960e-02 1.870004458954e-05 5.995876606166e+00
3.917500000000e+02 1.894785374186e-02 2.295274765979e-05 6.047967852090e+00
3.920000000000e+02 1.879453320273e-02 2.784547835313e-05 6.099661269758e+00
3.922500000000e+02 1.854079066852e-02 3.332964666788e-05 6.150963915274e+00
3.925000000000e+02 1.818942090231e-02 3.934777587772e-05 6.201883973195e+00
3.927500000000e+02 1.774511715690e-02 4.583384232684e-05 6.252430516609e+00
3.930000000000e+02 1.721421591800e-02 5.271377169339e-05 6.302613267558e+00
3.932500000000e+02 1.660440784638e-02 5.990609884934e-05 6.352442364403e+00
3.935000000000e+02 1.592442984731e-02 6.732279939814e-05 6.401928140537e+00
3.937500000000e+02 1.518375196721e-02 7.487033369039e-05 6.451080905267e+00
3.940000000000e+02 1.439227354503e-02 8.245083464908e-05 6.499910734012e+00
3.942500000000e+02 1.356004096111e-02 8.996344980050e-05 6.548427265820e+00
3.945000000000e+02 1.269699769146e-02 9.730585752443e-05 6.596639504321e+00
3.947500000000e+02 1.181277563832e-02 1.043759015181e-04 6.644555630671e+00
3.950000000000e+02 1.091653296361e-02 1.110733177035e-04 6.692182817778e+00
3.952500000000e+02 1.001684156017e-02 1.173015101267e-04 6.739527054197e+00
3.955000000000e+02 9.121623845473e-03 1.229693424091e-04 6.786592972246e+00
3.957500000000e+02 8.238134903844e-03 1.279929213042e-04 6.833383689293e+00
3.960000000000e+02 7.372985264861e-03 1.322972421396e-04 6.879900651042e+00
3.962500000000e+02 6.532194498115e-03 1.358177416148e-04 6.926143491971e+00
3.965000000000e+02 5.721268706163e-03 1.385016518461e-04 6.972109901280e+00
3.967500000000e+02 4.945288874474e-03 1.403091554997e-04 7.017795508148e+00
3.970000000000e+02 4.209002487252e-03 1.412142625802e-04 7.063193779037e+00
3.972500000000e+02 3.516907890482e-03 1.412054031794e-04 7.108295932764e+00
3.975000000000e+02 2.873320649924e-03 1.402857387756e-04 7.153090878587e+00
3.977500000000e+02 2.282419223819e-03 1.384731338180e-04 7.197565171320e+00
3.980000000000e+02 1.748259219545e-03 1.357998121662e-04 7.241702994046e+00
3.982500000000e+02 1.274757722652e-03 1.323116984102e-04 7.285486163129e+00
3.985000000000e+02 8.656448835442e-04 1.280674807626e-04 7.328894159466e+00
3.987500000000e+02 5.243816543987e-04 1.231374167064e-04 7.371904189001e+00
3.990000000000e+02 2.540521653391e-04 1.176019003614e-04 7.414491267489e+00
3.992500000000e+02 5.722939373728e-05 1.115498419630e-04 7.456628336012e+00
3.995000000000e+02 -6.417258845129e-05 1.050769128789e-04 7.498286400625e+00
3.997500000000e+02 -1.090583387816e-04 9.828369599410e-05 7.539434700728e+00
4.000000000000e+02 -7.730768728997e-05 9.127379951748e-05 7.580040900075e+00
4.002500000000e+02 3.007419133411e-05 8.415198056261e-05 7.620071301828e+00
4.005000000000e+02 2.108269619153e-04 7.702229904838e-05 7.659491083098e+00
4.007500000000e+02 4.613322475138e-04 6.998637142547e-05 7.698264546994e+00
4.010000000000e+02 7.765446554035e-04 6.314178419400e-05 7.736355388329e+00
4.012500000000e+02 1.149966041088e-03 5.658062306840e-05 7.773726969759e+00
4.015000000000e+02 1.573664892492e-03 5.038819155148e-05 7.810342603164e+00
4.017500000000e+02 2.038346472821e-03 4.464193398232e-05 7.846165833857e+00
4.020000000000e+02 2.533472547003e-03 3.941050366790e-05 7.881160720844e+00
4.022500000000e+02 3.047431213402e-03 3.475321457025e-05 7.915292112204e+00
4.025000000000e+02 3.567752177923e-03 3.071953289877e-05 7.948525907944e+00
4.027500000000e+02 4.081362213472e-03 2.734875763047e-05 7.980829309757e+00
4.030000000000e+02 4.574872736664e-03 2.466995363104e-05 8.012171052877e+00
4.032500000000e+02 5.034890530659e-03 2.270203288898e-05 8.042521615038e+00
4.035000000000e+02 5.448340993706e-03 2.145402293013e-05 8.071853402707e+00
4.037500000000e+02 5.802792893437e-03 2.092528087916e-05 8.100140910868e+00
4.040000000000e+02 6.086773310557e-03 2.110599247843e-05 8.127360852889e+00
4.042500000000e+02 6.290061183726e-03 2.197775612098e-05 8.153492262893e+00
4.045000000000e+02 6.403949523511e-03 2.351416209620e-05 8.178516567811e+00
4.047500000000e+02 6.421466929034e-03 2.568142473741e-05 8.202417627156e+00
4.050000000000e+02 6.337550916379e-03 2.843906404754e-05 8.225181745315e+00
4.052500000000e+02 6.149167325447e-03 3.174060864206e-05 8.246797650943e+00
4.055000000000e+02 5.855372248901e-03 3.553432266493e-05 8.267256449530e+00
4.057500000000e+02 5.457315256092e-03 3.976393799601e-05 8.286551547897e+00
4.060000000000e+02 4.958184299898e-03 4.436939837671e-05 8.304678550457e+00
4.062500000000e+02 4.363095950263e-03 4.928761523562e-05 8.321635132728e+00
4.065000000000e+02 3.678935443203e-03 5.445322841027e-05 8.337420890654e+00
4.067500000000e+02 2.914153849397e-03 5.979937331169e-05 8.352037170759e+00
4.070000000000e+02 2.078529458062e-03 6.525845201982e-05 8.365486879993e+00
4.072500000000e+02 1.182903694595e-03 7.076290308855e-05 8.377774282403e+00
4.075000000000e+02 2.389008825731e-04 7.624597797035e-05 8.388904783688e+00
4.077500000000e+02 -7.413590388746e-04 8.164251414494e-05 8.398884705024e+00
4.080000000000e+02 -1.745543913015e-03 8.688970044185e-05 8.407721053875e+00
4.082500000000e+02 -2.761380620086e-03 9.192782646569e-05 8.415421293487e+00
4.085000000000e+02 -3.776907321077e-03 9.670100552156e-05 8.421993112917e+00
4.087500000000e+02 -4.780698566071e-03 1.011578801848e-04 8.427444206070e+00
4.090000000000e+02 -5.762059752440e-03 1.052522744405e-04 8.431782059906e+00
4.092500000000e+02 -6.711186466192e-03 1.089437802757e-04 8.435013758638e+00
4.095000000000e+02 -7.619288524604e-03 1.121982785579e-04 8.437145803990e+00
4.097500000000e+02 -8.478676659597e-03 1.149883735707e-04 8.438183959288e+00
4.100000000000e+02 -9.282814519258e-03 1.172937323323e-04 8.438133117262e+00
4.102500000000e+02 -1.002633755466e-02 1.191013157003e-04 8.436997196550e+00
4.105000000000e+02 -1.070504359579e-02 1.204054927645e-04 8.434779065720e+00
4.107500000000e+02 -1.131585785782e-02 1.212080316199e-04 8.431480500537e+00
4.110000000000e+02 -1.185677789426e-02 1.215179598513e-04 8.427102173368e+00
4.112500000000e+02 -1.232680423765e-02 1.213512991754e-04 8.421643673112e+00
4.115000000000e+02 -1.272585963826e-02 1.207306702110e-04 8.415103560561e+00
4.117500000000e+02 -1.305470382014e-02 1.196847767764e-04 8.407479451616e+00
4.120000000000e+02 -1.331484547378e-02 1.182477750256e-04 8.398768133804e+00
4.122500000000e+02 -1.350845712108e-02 1.164585367317e-04 8.388965706988e+00
4.125000000000e+02 -1.363829380921e-02 1.143598313319e-04 8.378067751244e+00
4.127500000000e+02 -1.370761821619e-02 1.119974620675e-04 8.366069516330e+00
4.130000000000e+02 -1.372013422500e-02 1.094193415964e-04 8.352966126993e+00
4.132500000000e+02 -1.367992766710e-02 1.066745185609e-04 8.338752805413e+00
4.135000000000e+02 -1.359141628479e-02 1.038122093540e-04 8.323425100025e+00
4.137500000000e+02 -1.345930638885e-02 1.008808755768e-04 8.306979122725e+00
4.140000000000e+02 -1.328855707330e-02 9.792734043573e-05 8.289411783288e+00
4.142500000000e+02 -1.308434914977e-02 9.499597201348e-05 8.270721022762e+00
4.145000000000e+02 -1.285205898821e-02 9.212795983266e-05 8.250906034915e+00
4.147500000000e+02 -1.259723454732e-02 8.936070111581e-05 8.229967477333e+00
4.150000000000e+02 -1.232557347164e-02 8.672728243359e-05 8.207907662336e+00
4.152500000000e+02 -1.204290122467e-02 8.425612529564e-05 8.184730728323e+00
4.155000000000e+02 -1.175514850252e-02 8.197076774880e-05 8.160442786398e+00
4.157500000000e+02 -1.146832743299e-02 7.988978372986e-05 8.135052038080e+00
4.160000000000e+02 -1.118850514313e-02 7.802684107358e-05 8.108568864805e+00
4.162500000000e+02 -1.092177439288e-02 7.639089077671e-05 8.081005886294e+00
4.165000000000e+02 -1.067422117303e-02 7.498645050016e-05 8.052377985219e+00
4.167500000000e+02 -1.045188784597e-02 7.381403758577e-05 8.022702302163e+00
4.170000000000e+02 -1.026073284035e-02 7.287075649767e-05 7.991998196034e+00
4.172500000000e+02 -1.010658547748e-02 7.215075372058e-05 7.960287176843e+00
4.175000000000e+02 -9.995097533154e-03 7.164583877287e-05 7.927592806670e+00
4.177500000000e+02 -9.931690232087e-03 7.134612996143e-05 7.893940577439e+00
4.180000000000e+02 -9.921498935333e-03 7.124069071027e-05 7.859357761831e+00
4.182500000000e+02 -9.969314906203e-03 7.131813713382e-05 7.823873246135e+00
4.185000000000e+02 -1.007952584163e-02 7.156716730530e-05 7.787517344735e+00
4.187500000000e+02 -1.025605618842e-02 7.197697648489e-05 7.750321602579e+00
4.190000000000e+02 -1.050230911278e-02 7.253779754277e-05 7.712318585349e+00
4.192500000000e+02 -1.082110983707e-02 7.324120021968e-05 7.673541666373e+00
4.195000000000e+02 -1.121465232852e-02 7.408031412717e-05 7.634024811902e+00
4.197500000000e+02 -1.168445120226e-02 7.504996310750e-05 7.593802364154e+00
4.200000000000e+02 -1.223129832718e-02 7.614670518827e-05 7.552908832047e+00
4.202500000000e+02 -1.285522560459e-02 7.736876147346e-05 7.511378689832e+00
4.205000000000e+02 -1.355547534394e-02 7.871588073052e-05 7.469246181364e+00
4.207500000000e+02 -1.433047716749e-02 8.018910227253e-05 7.426545140630e+00
4.210000000000e+02 -1.517783332742e-02 8.179045064782e-05 7.383308822277e+00
4.212500000000e+02 -1.609431157682e-02 8.352258432684e-05 7.339569749454e+00
4.215000000000e+02 -1.707584733092e-02 8.538838920408e-05 7.295359571147e+00
4.217500000000e+02 -1.811755382532e-02 8.739056884785e-05 7.250708938877e+00
4.220000000000e+02 -1.921374182614e-02 8.953121471339e-05 7.205647395169e+00
4.222500000000e+02 -2.035794847715e-02 9.181138940892e-05 7.160203276387e+00
4.225000000000e+02 -2.154297584555e-02 9.423071792528e-05 7.114403626978e+00
4.227500000000e+02 -2.276093872392e-02 9.678701911306e-05 7.068274127858e+00
4.230000000000e+02 -2.400332335585e-02 9.947599037999e-05 7.021839029184e+00
4.232500000000e+02 -2.526105547939e-02 1.022909330425e-04 6.975121095982e+00
4.235000000000e+02 -2.652457864958e-02 1.052225249823e-04 6.928141559747e+00
4.237500000000e+02 -2.778394349056e-02 1.082586974307e-04 6.880920071454e+00
4.240000000000e+02 -2.902890615812e-02 1.113845963802e-04 6.833474662673e+00
4.242500000000e+02 -3.024903664911e-02 1.145825823572e-04 6.785821707385e+00
4.245000000000e+02 -3.143383604825e-02 1.178322946001e-04 6.737975886096e+00
4.247500000000e+02 -3.257286177389e-02 1.211108025531e-04 6.689950151803e+00
4.250000000000e+02 -3.365586012226e-02 1.243928077326e-04 6.641755697216e+00
4.252500000000e+02 -3.467290336562e-02 1.276508985901e-04 6.593401926459e+00
4.255000000000e+02 -3.561453209282e-02 1.308559389125e-04 6.544896425927e+00
4.257500000000e+02 -3.647189823447e-02 1.339773584095e-04 6.496244942807e+00
4.260000000000e+02 -3.723690717198e-02 1.369835532974e-04 6.447451369212e+00
4.262500000000e+02 -3.790235854883e-02 1.398423463236e-04 6.398517731488e+00
4.265000000000e+02 -3.846207954788e-02 1.425213317917e-04 6.349444192223e+00
4.267500000000e+02 -3.891104938851e-02 1.449883740153e-04 6.300229064052e+00
4.270000000000e+02 -3.924551428299e-02 1.472120896998e-04 6.250868835166e+00
4.272500000000e+02 -3.946308498766e-02 1.491623175419e-04 6.201358214302e+00
4.275000000000e+02 -3.956282012338e-02 1.508105359572e-04 6.151690191207e+00
4.277500000000e+02 -3.954528783442e-02 1.521303095265e-04 6.101856118888e+00
4.280000000000e+02 -3.941260563433e-02 1.530977208288e-04 6.051845817091e+00
4.282500000000e+02 -3.916845888100e-02 1.536918067876e-04 6.001647697917e+00
4.285000000000e+02 -3.881809157076e-02 1.538949041613e-04 5.951248915626e+00
4.287500000000e+02 -3.836827479231e-02 1.536930408094e-04 5.900635540118e+00
4.290000000000e+02 -3.782724664111e-02 1.530763046154e-04 5.849792753146e+00
4.292500000000e+02 -3.720463008267e-02 1.520391476651e-04 5.798705068230e+00
4.295000000000e+02 -3.651132408863e-02 1.505806608598e-04 5.747356569505e+00
4.297500000000e+02 -3.575937508780e-02 1.487048212973e-04 5.695731171381e+00
4.300000000000e+02 -3.496182596650e-02 1.464206928276e-04 5.643812892209e+00
4.302500000000e+02 -3.413254790499e-02 1.437425802557e-04 5.591586141321e+00
4.305000000000e+02 -3.328605560304e-02 1.406901268392e-04 5.539036013003e+00
4.307500000000e+02 -3.243731085734e-02 1.372883519853e-04 5.486148587374e+00
4.310000000000e+02 -3.160151427858e-02 1.335676156967e-04 5.432911227279e+00
4.312500000000e+02 -3.079389212175e-02 1.295635077377e-04 5.379312875007e+00
4.315000000000e+02 -3.002947810254e-02 1.253166491210e-04 5.325344335407e+00
4.317500000000e+02 -2.932289659807e-02 1.208724041719e-04 5.270998550381e+00
4.320000000000e+02 -2.868814813502e-02 1.162804946245e-04 5.216270853040e+00
4.322500000000e+02 -2.813840127698e-02 1.115945149378e-04 5.161159200694e+00
4.325000000000e+02 -2.768579440578e-02 1.068713477852e-04 5.105664387037e+00
4.327500000000e+02 -2.734124859400e-02 1.021704890085e-04 5.049790221592e+00
4.330000000000e+02 -2.711429576364e-02 9.755326048949e-05 4.993543685354e+00
4.332500000000e+02 -2.701292326223e-02 9.308196329844e-05 4.936935050288e+00
4.335000000000e+02 -2.704343785977e-02 8.881894814439e-05 4.879977967295e+00
4.337500000000e+02 -2.721035099499e-02 8.482562885551e-05 4.822689520818e+00
4.340000000000e+02 -2.751628751573e-02 8.116145625658e-05 4.765090245704e+00
4.342500000000e+02 -2.796191961491e-02 7.788284442650e-05 4.707204114501e+00
4.345000000000e+02 -2.854592840165e-02 7.504219644938e-05 4.649058482757e+00
4.347500000000e+02 -2.926499358113e-02 7.268683884126e-05 4.590684006829e+00
4.350000000000e+02 -3.011381389279e-02 7.085803502604e-05 4.532114522835e+00
4.352500000000e+02 -3.108515883087e-02 6.959009903129e-05 4.473386892774e+00
4.355000000000e+02 -3.216995124145e-02 6.890959680908e-05 4.414540822027e+00
4.357500000000e+02 -3.335738219074e-02 6.883463906990e-05 4.355618641630e+00
4.360000000000e+02 -3.463505653557e-02 6.937431403850e-05 4.296665063319e+00
4.362500000000e+02 -3.598916796091e-02 7.052830505500e-05 4.237726906450e+00
4.365000000000e+02 -3.740470168343e-02 7.228664007977e-05 4.178852798672e+00
4.367500000000e+02 -3.886566159190e-02 7.462960676080e-05 4.120092855579e+00
4.370000000000e+02 -4.035531957987e-02 7.752785371673e-05 4.061498338804e+00
4.372500000000e+02 -4.185648238164e-02 8.094267585668e-05 4.003121299146e+00
4.375000000000e+02 -4.335177170476e-02 8.482646322860e-05 3.945014207340e+00
4.377500000000e+02 -4.482391245959e-02 8.912332539088e-05 3.887229577232e+00
4.380000000000e+02 -4.625602398079e-02 9.376987399962e-05 3.829819585996e+00
4.382500000000e+02 -4.763190808046e-02 9.869615246000e-05 3.772835695854e+00
4.385000000000e+02 -4.893632850754e-02 1.038266926248e-04 3.716328282487e+00
4.387500000000e+02 -5.015527541877e-02 1.090816846308e-04 3.660346275673e+00
4.390000000000e+02 -5.127621072251e-02 1.143782377642e-04 3.604936815130e+00
4.392500000000e+02 -5.228828732417e-02 1.196317120821e-04 3.550144928297e+00
4.395000000000e+02 -5.318253890091e-02 1.247571001008e-04 3.496013232619e+00
4.397500000000e+02 -5.395203545731e-02 1.296704317200e-04 3.442581666404e+00
4.400000000000e+02 -5.459200078946e-02 1.342901808994e-04 3.389887251912e+00
4.402500000000e+02 -5.509989101610e-02 1.385386540377e-04 3.337963891075e+00
4.405000000000e+02 -5.547542984413e-02 1.423433298006e-04 3.286842198417e+00
4.407500000000e+02 -5.572060180446e-02 1.456381329049e-04 3.236549370072e+00
4.410000000000e+02 -5.583960163365e-02 1.483646143443e-04 3.187109091325e+00
4.412500000000e+02 -5.583874377502e-02 1.504730235141e-04 3.138541479653e+00
4.415000000000e+02 -5.572632910976e-02 1.519232373025e-04 3.090863067342e+00
4.417500000000e+02 -5.551247765152e-02 1.526855436732e-04 3.044086816927e+00
4.420000000000e+02 -5.520892426322e-02 1.527412547242e-04 2.998222174338e+00
4.422500000000e+02 -5.482878827786e-02 1.520831317922e-04 2.953275151795e+00
4.425000000000e+02 -5.438631674635e-02 1.507156098372e-04 2.909248443527e+00
4.427500000000e+02 -5.389660880499e-02 1.486548185004e-04 2.866141570248e+00
4.430000000000e+02 -5.337532997997e-02 1.459284006863e-04 2.823951047612e+00
4.432500000000e+02 -5.283841637931e-02 1.425751066484e-04 2.782670582184e+00
4.435000000000e+02 -5.230178354148e-02 1.386441949152e-04 2.742291284714e+00
4.437500000000e+02 -5.178103827833e-02 1.341946193657e-04 2.702801906407e+00
4.440000000000e+02 -5.129120810533e-02 1.292940464997e-04 2.664189087007e+00
4.442500000000e+02 -5.084648649774e-02 1.240176858452e-04 2.626437620109e+00
4.445000000000e+02 -5.046000617853e-02 1.184469874603e-04 2.589530724791e+00
4.447500000000e+02 -5.014363853943e-02 1.126682094374e-04 2.553450327678e+00
4.450000000000e+02 -4.990782727767e-02 1.067708943427e-04 2.518177345553e+00
4.452500000000e+02 -4.976145445566e-02 1.008462643490e-04 2.483691970177e+00
4.455000000000e+02 -4.971174135974e-02 9.498565345395e-05 2.449973948593e+00
4.457500000000e+02 -4.976418325393e-02 8.927885419871e-05 2.417002856075e+00
4.460000000000e+02 -4.992251567910e-02 8.381253309606e-05 2.384758358721e+00
4.462500000000e+02 -5.018871016179e-02 7.866873047876e-05 2.353220460396e+00
4.465000000000e+02 -5.056299458069e-02 7.392344552865e-05 2.322369733495e+00
4.467500000000e+02 -5.104389568125e-02 6.964536582524e-05 2.292187526803e+00
4.470000000000e+02 -5.162829701684e-02 6.589469973106e-05 2.262656153477e+00
4.472500000000e+02 -5.231151087126e-02 6.272224654275e-05 2.233759051485e+00
4.475000000000e+02 -5.308735741353e-02 6.016861780667e-05 2.205480922941e+00
4.477500000000e+02 -5.394825009689e-02 5.826366216274e-05 2.177807847044e+00
4.480000000000e+02 -5.488528399054e-02 5.702610277220e-05 2.150727370397e+00
4.482500000000e+02 -5.588832515504e-02 5.646337619264e-05 2.124228580083e+00
4.485000000000e+02 -5.694610250322e-02 5.657168549605e-05 2.098302157662e+00
4.487500000000e+02 -5.804630186173e-02 5.733624919463e-05 2.072940422497e+00
4.490000000000e+02 -5.917566509238e-02 5.873174456791e-05 2.048137366084e+00
4.492500000000e+02 -6.032009653189e-02 6.072291852097e-05 2.023888686165e+00
4.495000000000e+02 -6.146478145398e-02 6.326536760276e-05 2.000191819019e+00
4.497500000000e+02 -6.259431958140e-02 6.630645440578e-05 1.977045980700e+00
4.500000000000e+02 -6.369287848156e-02 6.978634160654e-05 1.954452214888e+00
4.502500000000e+02 -6.474437007481e-02 7.363912342037e-05 1.932413451574e+00
4.505000000000e+02 -6.573265340163e-02 7.779402762537e-05 1.910934579030e+00
4.507500000000e+02 -6.664176534488e-02 8.217666617980e-05 1.890022524940e+00
4.510000000000e+02 -6.745617951611e-02 8.671030835405e-05 1.869686346540e+00
4.512500000000e+02 -6.816109223145e-02 9.131715191427e-05 1.849937328014e+00
4.515000000000e+02 -6.874273159231e-02 9.591957226049e-05 1.830789077545e+00
4.517500000000e+02 -6.918868476566e-02 1.004413249669e-04 1.812257621564e+00
4.520000000000e+02 -6.948823612966e-02 1.048086859117e-04 1.794361489848e+00
4.522500000000e+02 -6.963270672710e-02 1.089515114056e-04 1.777121785041e+00
4.525000000000e+02 -6.961578472467e-02 1.128042069390e-04 1.760562233369e+00
4.527500000000e+02 -6.943383257261e-02 1.163065921296e-04 1.744709208077e+00
4.530000000000e+02 -6.908615800427e-02 1.194046546297e-04 1.729591723505e+00
4.532500000000e+02 -6.857523392118e-02 1.220511891922e-04 1.715241394180e+00
4.535000000000e+02 -6.790685509555e-02 1.242063230069e-04 1.701692358318e+00
4.537500000000e+02 -6.709021815650e-02 1.258379265866e-04 1.688981161016e+00
4.540000000000e+02 -6.613791580006e-02 1.269219201661e-04 1.677146597530e+00
4.542500000000e+02 -6.506583903864e-02 1.274424844422e-04 1.666229517155e+00
4.545000000000e+02 -6.389298239388e-02 1.273921854935e-04 1.656272585918e+00
4.547500000000e+02 -6.264115298574e-02 1.267720254637e-04 1.647320010262e+00
4.550000000000e+02 -6.133458811984e-02 1.255914316785e-04 1.639417223620e+00
4.552500000000e+02 -5.999948762784e-02 1.238681848198e-04 1.632610536027e+00
4.555000000000e+02 -5.866347343923e-02 1.216282935607e-04 1.626946750361e+00
4.557500000000e+02 -5.735498992566e-02 1.189058081977e-04 1.622472747203e+00
4.560000000000e+02 -5.610266289898e-02 1.157425691674e-04 1.619235042315e+00
4.562500000000e+02 -5.493463485619e-02 1.121878741556e-04 1.617279320104e+00
4.565000000000e+02 -5.387789701463e-02 1.082980501627e-04 1.616649948996e+00
4.567500000000e+02 -5.295763891024e-02 1.041359151593e-04 1.617389484722e+00
4.570000000000e+02 -5.219663427136e-02 9.977011189694e-05 1.619538169464e+00
4.572500000000e+02 -5.161468344335e-02 9.527430687833e-05 1.623133435626e+00
4.575000000000e+02 -5.122812845585e-02 9.072624691089e-05 1.628209424735e+00
4.577500000000e+02 -5.104945603439e-02 8.620667696985e-05 1.634796532792e+00
4.580000000000e+02 -5.108700076384e-02 8.179813179704e-05 1.642920993035e+00
4.582500000000e+02 -5.134475660615e-02 7.758361971411e-05 1.652604509251e+00
4.585000000000e+02 -5.182230267288e-02 7.364522651987e-05 1.663863948947e+00
4.587500000000e+02 -5.251484453888e-02 7.006267338885e-05 1.676711108216e+00
4.590000000000e+02 -5.341336930544e-02 6.691186286586e-05 1.691152553976e+00
4.592500000000e+02 -5.450490898916e-02 6.426345391711e-05 1.707189551428e+00
4.595000000000e+02 -5.577290318983e-02 6.218149941670e-05 1.724818076778e+00
4.597500000000e+02 -5.719764981386e-02 6.072218261211e-05 1.744028917591e+00
4.600000000000e+02 -5.875682889086e-02 5.993267715229e-05 1.764807854671e+00
4.602500000000e+02 -6.042608388774e-02 5.985015878737e-05 1.787135921698e+00
4.605000000000e+02 -6.217964242677e-02 6.050098520716e-05 1.810989733427e+00
4.607500000000e+02 -6.399095695508e-02 6.190005601583e-05 1.836341871232e+00
4.610000000000e+02 -6.583334630615e-02 6.405036636642e-05 1.863161316842e+00
4.612500000000e+02 -6.768061775187e-02 6.694276602781e-05 1.891413921711e+00
4.615000000000e+02 -6.950764950101e-02 7.055592221758e-05 1.921062899281e+00
4.617500000000e+02 -7.129091640088e-02 7.485650016251e-05 1.952069332240e+00
4.620000000000e+02 -7.300894095597e-02 7.979955975446e-05 1.984392681062e+00
4.622500000000e+02 -7.464265701615e-02 8.532917899468e-05 2.017991288891e+00
4.625000000000e+02 -7.617567413915e-02 9.137929741865e-05 2.052822870986e+00
4.627500000000e+02 -7.759443665992e-02 9.787478248083e-05 2.088844986240e+00
4.630000000000e+02 -7.888827391513e-02 1.047327023251e-04 2.126015480781e+00
4.632500000000e+02 -8.004934420894e-02 1.118637837022e-04 2.164292902091e+00
4.635000000000e+02 -8.107247892495e-02 1.191740603781e-04 2.203636876632e+00
4.637500000000e+02 -8.195493850138e-02 1.265666196789e-04 2.244008448543e+00
4.640000000000e+02 -8.269609651533e-02 1.339434227139e-04 2.285370373158e+00
4.642500000000e+02 -8.329707146252e-02 1.412071623926e-04 2.327687364807e+00
4.645000000000e+02 -8.376032868303e-02 1.482630779200e-04 2.370926294960e+00
4.647500000000e+02 -8.408927710280e-02 1.550206743913e-04 2.415056336850e+00
4.650000000000e+02 -8.428788328584e-02 1.613953094350e-04 2.460049059613e+00
4.652500000000e+02 -8.436032699868e-02 1.673095172710e-04 2.505878466597e+00
4.655000000000e+02 -8.431071586553e-02 1.726941055550e-04 2.552520983270e+00
4.657500000000e+02 -8.414287470299e-02 1.774889952820e-04 2.599955395183e+00
4.660000000000e+02 -8.386022008606e-02 1.816437512559e-04 2.648162737783e+00
4.662500000000e+02 -8.346572219144e-02 1.851178241039e-04 2.697126146009e+00
4.665000000000e+02 -8.296195306461e-02 1.878805296872e-04 2.746830665714e+00
4.667500000000e+02 -8.235121181640e-02 1.899108011227e-04 2.797263035216e+00
4.670000000000e+02 -8.163571499035e-02 1.911967682217e-04 2.848411439768e+00
4.672500000000e+02 -8.081783252267e-02 1.917351896364e-04 2.900265248472e+00
4.675000000000e+02 -7.990035013794e-02 1.915308144525e-04 2.952814736421e+00
4.677500000000e+02 -7.888673508468e-02 1.905957672756e-04 3.006050799131e+00
4.680000000000e+02 -7.778138453500e-02 1.889489426590e-04 3.059964660425e+00
4.682500000000e+02 -7.658983387649e-02 1.866154642735e-04 3.114547581492e+00
4.685000000000e+02 -7.531890756853e-02 1.836262387726e-04 3.169790572328e+00
4.687500000000e+02 -7.397679867211e-02 1.800176069717e-04 3.225684106178e+00
4.690000000000e+02 -7.257306564574e-02 1.758310721046e-04 3.282217843386e+00
4.692500000000e+02 -7.111854300702e-02 1.711130895519e-04 3.339380364935e+00
4.695000000000e+02 -6.962516786165e-02 1.659148807088e-04 3.397158916257e+00
4.697500000000e+02 -6.810572864889e-02 1.602922256434e-04 3.455539168020e+00
4.700000000000e+02 -6.657355017952e-02 1.543051980272e-04 3.514504993525e+00
4.702500000000e+02 -6.504213206489e-02 1.480177952370e-04 3.574038268479e+00
4.705000000000e+02 -6.352476263935e-02 1.414974478198e-04 3.634118692998e+00
4.707500000000e+02 -6.203413102420e-02 1.348143859739e-04 3.694723643520e+00
4.710000000000e+02 -6.058196174405e-02 1.280408594639e-04 3.755828056013e+00
4.712500000000e+02 -5.917869465018e-02 1.212502226403e-04 3.817404341601e+00
4.715000000000e+02 -5.783322980821e-02 1.145159423712e-04 3.879422341500e+00
4.717500000000e+02 -5.655275337134e-02 1.079105239229e-04 3.941849321562e+00
4.720000000000e+02 -5.534265452609e-02 1.015043960595e-04 4.004650006100e+00
4.722500000000e+02 -5.420653800910e-02 9.536484840558e-05 4.067786657603e+00
4.725000000000e+02 -5.314632908187e-02 8.955503120939e-05 4.131219196362e+00
4.727500000000e+02 -5.216246302973e-02 8.413306546959e-05 4.194905366054e+00
4.730000000000e+02 -5.125414315132e-02 7.915128410499e-05 4.258800937849e+00
4.732500000000e+02 -5.041964880620e-02 7.465563638379e-05 4.322859956515e+00
4.735000000000e+02 -4.965666892899e-02 7.068525365866e-05 4.387035019614e+00
4.737500000000e+02 -4.896263796043e-02 6.727218805225e-05 4.451277590094e+00
4.740000000000e+02 -4.833504816309e-02 6.444130670563e-05 4.515538332962e+00
4.742500000000e+02 -4.777171669889e-02 6.221032843143e-05 4.579767471627e+00
4.745000000000e+02 -4.727098926519e-02 6.058999856576e-05 4.643915156594e+00
4.747500000000e+02 -4.683186673423e-02 5.958436817546e-05 4.707931838244e+00
4.750000000000e+02 -4.645404642984e-02 5.919113496411e-05 4.771768635832e+00
4.752500000000e+02 -4.613787859599e-02 5.940206041552e-05 4.835377695441e+00
4.755000000000e+02 -4.588424241131e-02 6.020342011456e-05 4.898712528656e+00
4.757500000000e+02 -4.569435164027e-02 6.157646117003e-05 4.961728326476e+00
4.760000000000e+02 -4.556950765189e-02 6.349786022627e-05 5.024382240920e+00
4.762500000000e+02 -4.551081707351e-02 6.594015088796e-05 5.086633632745e+00
4.765000000000e+02 -4.551889787509e-02 6.887212069359e-05 5.148444278245e+00
4.767500000000e+02 -4.559359498552e-02 7.225915558876e-05 5.209778538424e+00
4.770000000000e+02 -4.573372887951e-02 7.606354536857e-05 5.270603484460e+00
4.772500000000e+02 -4.593689606529e-02 8.024473264176e-05 5.330888986994e+00
4.775000000000e+02 -4.619933839833e-02 8.475952340975e-05 5.390607764446e+00
4.777500000000e+02 -4.651589253620e-02 8.956226216983e-05 5.449735400950e+00
4.780000000000e+02 -4.688002605152e-02 9.460501361697e-05 5.508250331376e+00
4.782500000000e+02 -4.728396055270e-02 9.983773065930e-05 5.566133800332e+00
4.785000000000e+02 -4.771887598003e-02 1.052083974173e-04 5.623369802756e+00
4.787500000000e+02 -4.817518296374e-02 1.106633478229e-04 5.679945005287e+00
4.790000000000e+02 -4.864284510821e-02 1.161475809658e-04 5.735848655237e+00
4.792500000000e+02 -4.911172970749e-02 1.216051354940e-04 5.791072485103e+00
4.795000000000e+02 -4.957196125991e-02 1.269795841368e-04 5.845610608997e+00
4.797500000000e+02 -5.001425376254e-02 1.322145779214e-04 5.899459417158e+00
4.800000000000e+02 -5.043020019598e-02 1.372545343956e-04 5.952617475323e+00
4.802500000000e+02 -5.081249816806e-02 1.420453587694e-04 6.005085418904e+00
4.805000000000e+02 -5.115510111530e-02 1.465352138459e-04 6.056865857452e+00
4.807500000000e+02 -5.145328488629e-02 1.506753130893e-04 6.107963276777e+00
4.810000000000e+02 -5.170362982317e-02 1.544207086099e-04 6.158383943914e+00
4.812500000000e+02 -5.190392516962e-02 1.577310488453e-04 6.208135818119e+00
4.815000000000e+02 -5.205300466617e-02 1.605712683975e-04 6.257228457624e+00
4.817500000000e+02 -5.215053053227e-02 1.629121892008e-04 6.305672926130e+00
4.820000000000e+02 -5.219674663660e-02 1.647310223860e-04 6.353481701234e+00
4.822500000000e+02 -5.219221939088e-02 1.660117344346e-04 6.400668576395e+00
4.825000000000e+02 -5.213758924429e-02 1.667452499778e-04 6.447248560949e+00
4.827500000000e+02 -5.203335192889e-02 1.669295574337e-04 6.493237777334e+00
4.830000000000e+02 -5.187968400329e-02 1.665696598733e-04 6.538653352337e+00
4.832500000000e+02 -5.167632743438e-02 1.656773866809e-04 6.583513308963e+00
4.835000000000e+02 -5.142253585524e-02 1.642710670131e-04 6.627836451333e+00
4.837500000000e+02 -5.111708528280e-02 1.623750996343e-04 6.671642248077e+00
4.840000000000e+02 -5.075834695615e-02 1.600194503572e-04 6.714950717041e+00
4.842500000000e+02 -5.034440985717e-02 1.572390319456e-04 6.757782306099e+00
4.845000000000e+02 -4.987324254919e-02 1.540730577449e-04 6.800157775307e+00
4.847500000000e+02 -4.934288142628e-02 1.505643781830e-04 6.842098082136e+00
4.850000000000e+02 -4.875162516499e-02 1.467587494096e-04 6.883624265698e+00
4.852500000000e+02 -4.809822584015e-02 1.427041290132e-04 6.924757336854e+00
4.855000000000e+02 -4.738205888249e-02 1.384499921751e-04 6.965518169101e+00
4.857500000000e+02 -4.660326365943e-02 1.340466630169e-04 7.005927394541e+00
4.860000000000e+02 -4.576284837573e-02 1.295446817119e-04 7.046005304190e+00
4.862500000000e+02 -4.486275345791e-02 1.249942087694e-04 7.085771752291e+00
4.865000000000e+02 -4.390587487649e-02 1.204444724133e-04 7.125246066584e+00
4.867500000000e+02 -4.289605055481e-02 1.159432586398e-04 7.164446963136e+00
4.870000000000e+02 -4.183801323177e-02 1.115364410469e-04 7.203392467314e+00
4.872500000000e+02 -4.073731721896e-02 1.072675495412e-04 7.242099841766e+00
4.875000000000e+02 -3.960024571458e-02 1.031773718811e-04 7.280585518741e+00
4.877500000000e+02 -3.843370466993e-02 9.930358484264e-05 7.318865041623e+00
4.880000000000e+02 -3.724510941312e-02 9.568040583530e-05 7.356953009780e+00
4.882500000000e+02 -3.604226845948e-02 9.233830294647e-05 7.394863032614e+00
4.885000000000e+02 -3.483326753581e-02 8.930370405094e-05 7.432607684610e+00
4.887500000000e+02 -3.362635596418e-02 8.659867735594e-05 7.470198467981e+00
4.890000000000e+02 -3.242983532458e-02 8.424083591538e-05 7.507645772215e+00
4.892500000000e+02 -3.125195144163e-02 8.224307649349e-05 7.544958836696e+00
4.895000000000e+02 -3.010078728105e-02 8.061340403606e-05 7.582145704560e+00
4.897500000000e+02 -2.898415827290e-02 7.935486066174e-05 7.619213173812e+00
4.900000000000e+02 -2.790950735928e-02 7.846549002652e-05 7.656166733448e+00
4.902500000000e+02 -2.688380191574e-02 7.793836403541e-05 7.693010488904e+00
4.905000000000e+02 -2.591343296080e-02 7.776167314569e-05 7.729747071821e+00
4.907500000000e+02 -2.500411753137e-02 7.791889634068e-05 7.766377529875e+00
4.910000000000e+02 -2.416080908092e-02 7.838904666518e-05 7.802901203536e+00
4.912500000000e+02 -2.338761611714e-02 7.914697589856e-05 7.839315581948e+00
4.915000000000e+02 -2.268773493638e-02 8.016375946485e-05 7.875616149330e+00
4.917500000000e+02 -2.206339632489e-02 8.140714454988e-05 7.911796216566e+00
4.920000000000e+02 -2.151583109378e-02 8.284206300807e-05 7.947846751862e+00
4.922500000000e+02 -2.104525281778e-02 8.443119264542e-05 7.983756207039e+00
4.925000000000e+02 -2.065086069422e-02 8.613556488424e-05 8.019510355069e+00
4.927500000000e+02 -2.033085902090e-02 8.791520199433e-05 8.055092136306e+00
4.930000000000e+02 -2.008249365014e-02 8.972977818783e-05 8.090481526971e+00
4.932500000000e+02 -1.990210193568e-02 9.153929123207e-05 8.125655432203e+00
4.935000000000e+02 -1.978517289565e-02 9.330473237787e-05 8.160587606376e+00
4.937500000000e+02 -1.972641565257e-02 9.498874515423e-05 8.195248608844e+00
4.940000000000e+02 -1.971983230857e-02 9.655625851024e-05 8.229605792936e+00
4.942500000000e+02 -1.975879340743e-02 9.797508463971e-05 8.263623331588e+00
4.945000000000e+02 -1.983611350059e-02 9.921646241204e-05 8.297262275743e+00
4.947500000000e+02 -1.994412671276e-02 1.002555292177e-04 8.330480648064e+00
4.950000000000e+02 -2.007476136254e-02 1.010717575629e-04 8.363233563804e+00
4.952500000000e+02 -2.021961479544e-02 1.016492727556e-04 8.395473379661e+00
4.955000000000e+02 -2.037002950478e-02 1.019770416511e-04 8.427149863861e+00
4.957500000000e+02 -2.051717240708e-02 1.020489990372e-04 8.458210383759e+00
4.960000000000e+02 -2.065211919904e-02 1.018640617481e-04 8.488600107525e+00
4.962500000000e+02 -2.076594590011e-02 1.014260292411e-04 8.518262215641e+00
4.965000000000e+02 -2.084982888350e-02 1.007433775750e-04 8.547138119812e+00
4.967500000000e+02 -2.089515440210e-02 9.982895766619e-05 8.575167686417e+00
4.970000000000e+02 -2.089363798583e-02 9.869955536113e-05 8.602289464541e+00
4.972500000000e+02 -2.083745233074e-02 9.737538387986e-05 8.628440916893e+00
4.975000000000e+02 -2.071936217820e-02 9.587959880722e-05 8.653558655066e+00
4.977500000000e+02 -2.053286296102e-02 9.423768601721e-05 8.677578678814e+00
4.980000000000e+02 -2.027231980579e-02 9.247681360866e-05 8.700436622920e+00
4.982500000000e+02 -1.993310175909e-02 9.062518526756e-05 8.722068010158e+00
4.985000000000e+02 -1.951170673228e-02 8.871140254904e-05 8.742408513728e+00
4.987500000000e+02 -1.900587177171e-02 8.676385103676e-05 8.761394227855e+00
4.990000000000e+02 -1.841466397808e-02 8.481012845474e-05 8.778961950163e+00
4.992500000000e+02 -1.773854719877e-02 8.287652592381e-05 8.795049469711e+00
4.995000000000e+02 -1.697942119425e-02 8.098757616395e-05 8.809595866019e+00
4.997500000000e+02 -1.614063021556e-02 7.916566835517e-05 8.822541809638e+00
5.000000000000e+02 -1.522693963846e-02 7.743071360727e-05 8.833829869211e+00
5.002500000000e+02 -1.424448032786e-02 7.580000402130e-05 8.843404815611e+00
5.005000000000e+02 -1.320066165995e-02 7.428809093021e-05 8.851213921300e+00
5.007500000000e+02 -1.210405510770e-02 7.290665966359e-05 8.857207256808e+00
5.010000000000e+02 -1.096425198021e-02 7.166455168245e-05 8.861337970011e+00
5.012500000000e+02 -9.791698498996e-03 7.056778829204e-05 8.863562558824e+00
5.015000000000e+02 -8.597513499882e-03 6.961964943786e-05 8.863841123261e+00
5.017500000000e+02 -7.393293454515e-03 6.882089057156e-05 8.862137598297e+00
5.020000000000e+02 -6.190909142134e-03 6.816992999303e-05 8.858419972856e+00
5.022500000000e+02 -5.002299851522e-03 6.766305562644e-05 8.852660482298e+00
5.025000000000e+02 -3.839269346610e-03 6.729463796623e-05 8.844835778452e+00
5.027500000000e+02 -2.713287251298e-03 6.705736017598e-05 8.834927080465e+00
5.030000000000e+02 -1.635299540029e-03 6.694241060654e-05 8.822920303431e+00
5.032500000000e+02 -6.155522884112e-04 6.693971194796e-05 8.808806155403e+00
5.035000000000e+02 3.365709664069e-04 6.703813299519e-05 8.792580217790e+00
5.037500000000e+02 1.212695701743e-03 6.722569266598e-05 8.774243000723e+00
5.040000000000e+02 2.005584183824e-03 6.748976510723e-05 8.753799964467e+00
5.042500000000e+02 2.709246993989e-03 6.781723397165e-05 8.731261527516e+00
5.045000000000e+02 3.319033826747e-03 6.819460251353e-05 8.706643034272e+00
5.047500000000e+02 3.831707733153e-03 6.860816423868e-05 8.679964709513e+00
5.050000000000e+02 4.245498322135e-03 6.904420228393e-05 8.651251571471e+00
5.052500000000e+02 4.560138496360e-03 6.948910751592e-05 8.620533331370e+00
5.055000000000e+02 4.776881195326e-03 6.992949971285e-05 8.587844256935e+00
5.057500000000e+02 4.898497760592e-03 7.035234636130e-05 8.553223009928e+00
5.060000000000e+02 4.929259366019e-03 7.074509057922e-05 8.516712468003e+00
5.062500000000e+02 4.874898058150e-03 7.109576788608e-05 8.478359509254e+00
5.065000000000e+02 4.742551742104e-03 7.139311562807e-05 8.438214789688e+00
5.067500000000e+02 4.540688930579e-03 7.162668094185e-05 8.396332487031e+00
5.070000000000e+02 4.279017247000e-03 7.178689763401e-05 8.352770040925e+00
5.072500000000e+02 3.968372221041e-03 7.186525512159e-05 8.307587865384e+00
5.075000000000e+02 3.620590019049e-03 7.185437839879e-05 8.260849062103e+00
5.077500000000e+02 3.248361293301e-03 7.174794826115e-05 8.212619112382e+00
5.080000000000e+02 2.865070033275e-03 7.154090239417e-05 8.162965574299e+00
5.082500000000e+02 2.484616064607e-03 7.122949079499e-05 8.111957768086e+00
5.085000000000e+02 2.121223970323e-03 7.081125944275e-05 8.059666465651e+00
5.087500000000e+02 1.789239697375e-03 7.028505097767e-05 8.006163577898e+00
5.090000000000e+02 1.502917547059e-03 6.965108973286e-05 7.951521852265e+00
5.092500000000e+02 1.276199351686e-03 6.891091873074e-05 7.895814570723e+00
5.095000000000e+02 1.122489638055e-03 6.806732412715e-05 7.839115258856e+00
5.097500000000e+02 1.054430093716e-03 6.712431501779e-05 7.781497401781e+00
5.100000000000e+02 1.083677040738e-03 6.608703819183e-05 7.723034176122e+00
5.102500000000e+02 1.220686223277e-03 6.496166867204e-05 7.663798189025e+00
5.105000000000e+02 1.474509239314e-03 6.375531312736e-05 7.603861230588e+00
5.107500000000e+02 1.852605453456e-03 6.247588804406e-05 7.543294043797e+00
5.110000000000e+02 2.360674295281e-03 6.113199086361e-05 7.482166104116e+00
5.112500000000e+02 3.002511675203e-03 5.973273651427e-05 7.420545414286e+00
5.115000000000e+02 3.779893776661e-03 5.828761920096e-05 7.358498316956e+00
5.117500000000e+02 4.692492371141e-03 5.680635774727e-05 7.296089318651e+00
5.120000000000e+02 5.737823709605e-03 5.529874033916e-05 7.233380931053e+00
5.122500000000e+02 6.911233325859e-03 5.377447479765e-05 7.170433527419e+00
5.125000000000e+02 8.205918031998e-03 5.224304564017e-05 7.107305215033e+00
5.127500000000e+02 9.612985674591e-03 5.071358194056e-05 7.044051723843e+00
5.130000000000e+02 1.112155238400e-02 4.919473893245e-05 6.980726311707e+00
5.132500000000e+02 1.271887627181e-02 4.769459606183e-05 6.917379686463e+00
5.135000000000e+02 1.439052576521e-02 4.622057365686e-05 6.854059945070e+00
5.137500000000e+02 1.612058003436e-02 4.477936436145e-05 6.790812529817e+00
5.140000000000e+02 1.789185890687e-02 4.337690782596e-05 6.727680202799e+00
5.142500000000e+02 1.968617559327e-02 4.201836848891e-05 6.664703031328e+00
5.145000000000e+02 2.148461497201e-02 4.070813386925e-05 6.601918401942e+00
5.147500000000e+02 2.326782439601e-02 3.944984420615e-05 6.539361038110e+00
5.150000000000e+02 2.501631958835e-02 3.824644384273e-05 6.477063040010e+00
5.152500000000e+02 2.671079185779e-02 3.710025551956e-05 6.415053933260e+00
5.155000000000e+02 2.833242805504e-02 3.601305819495e-05 6.353360738769e+00
5.157500000000e+02 2.986321773532e-02 3.498619674638e-05 6.292008046168e+00
5.160000000000e+02 3.128625779698e-02 3.402069030023e-05 6.231018101716e+00
5.162500000000e+02 3.258604551682e-02 3.311734475125e-05 6.170410904517e+00
5.165000000000e+02 3.374874669544e-02 3.227687891466e-05 6.110204309782e+00
5.167500000000e+02 3.476245847291e-02 3.150001616939e-05 6.050414138857e+00
5.170000000000e+02 3.561743080967e-02 3.078759453318e-05 5.991054292381e+00
5.172500000000e+02 3.630626658940e-02 3.014064846668e-05 5.932136866935e+00
5.175000000000e+02 3.682408845062e-02 2.956046836569e-05 5.873672271845e+00
5.177500000000e+02 3.716866170923e-02 2.904864734157e-05 5.815669349193e+00
5.180000000000e+02 3.734049557925e-02 2.860706808339e-05 5.758135484314e+00
5.182500000000e+02 3.734287986183e-02 2.823789624598e-05 5.701076723876e+00
5.185000000000e+02 3.718190166498e-02 2.794349802004e-05 5.644497876284e+00
5.187500000000e+02 3.686639610559e-02 2.772635967421e-05 5.588402620680e+00
5.190000000000e+02 3.640787142108e-02 2.758893738258e-05 5.532793592815e+00
5.192500000000e+02 3.582037082209e-02 2.753350503179e-05 5.477672479825e+00
5.195000000000e+02 3.512030507438e-02 2.756194600317e-05 5.423040089104e+00
5.197500000000e+02 3.432623091842e-02 2.767553919816e-05 5.368896419702e+00
5.200000000000e+02 3.345859331885e-02 2.787470318805e-05 5.315240717858e+00
5.202500000000e+02 3.253942899927e-02 2.815876900295e-05 5.262071521025e+00
5.205000000000e+02 3.159203367423e-02 2.852575692930e-05 5.209386698393e+00
5.207500000000e+02 3.064060514363e-02 2.897208195585e-05 5.157183465458e+00
5.210000000000e+02 2.970985817390e-02 2.949233416732e-05 5.105458400206e+00
5.212500000000e+02 2.882462374865e-02 3.007907395031e-05 5.054207449731e+00
5.215000000000e+02 2.800943983202e-02 3.072265422402e-05 5.003425911279e+00
5.217500000000e+02 2.728813633677e-02 3.141110575253e-05 4.953108418224e+00
5.220000000000e+02 2.668342592215e-02 3.212998770508e-05 4.903248917773e+00
5.222500000000e+02 2.621650594710e-02 3.286238399089e-05 4.853840623312e+00
5.225000000000e+02 2.590668085020e-02 3.358894327377e-05 4.804875986070e+00
5.227500000000e+02 2.577100975434e-02 3.428795391600e-05 4.756346635362e+00
5.230000000000e+02 2.582398979684e-02 3.493549198011e-05 4.708243334422e+00
5.232500000000e+02 2.607727954800e-02 3.550564015056e-05 4.660555925593e+00
5.235000000000e+02 2.653946894089e-02 3.597077545051e-05 4.613273275632e+00
5.237500000000e+02 2.721590395176e-02 3.630191672552e-05 4.566383231229e+00
5.240000000000e+02 2.810856256840e-02 3.646915349181e-05 4.519872562177e+00
5.242500000000e+02 2.921599534424e-02 3.644211690851e-05 4.473726927729e+00
5.245000000000e+02 3.053332490059e-02 3.619051206527e-05 4.427930843138e+00
5.247500000000e+02 3.205230742211e-02 3.568469951265e-05 4.382467658252e+00
5.250000000000e+02 3.376145773834e-02 3.489630669745e-05 4.337319552624e+00
5.252500000000e+02 3.564622852550e-02 3.379888656971e-05 4.292467538273e+00
5.255000000000e+02 3.768925015951e-02 3.236856686842e-05 4.247891487498e+00
5.257500000000e+02 3.987062072604e-02 3.058470138417e-05 4.203570174953e+00
5.260000000000e+02 4.216824003365e-02 2.843052687918e-05 4.159481340182e+00
5.262500000000e+02 4.455818666950e-02 2.589377472220e-05 4.115601772729e+00
5.265000000000e+02 4.701512655273e-02 2.296723104250e-05 4.071907414654e+00
5.267500000000e+02 4.951274809925e-02 1.964925593206e-05 4.028373491445e+00
5.270000000000e+02 5.202421543645e-02 1.594420319387e-05 3.984974658364e+00
5.272500000000e+02 5.452263167211e-02 1.186275443871e-05 3.941685170479e+00
5.275000000000e+02 5.698150392303e-02 7.422140011620e-06 3.898479072030e+00
5.277500000000e+02 5.937520151785e-02 2.646232883430e-06 3.855330403897e+00
5.280000000000e+02 6.167939989837e-02 -2.434496235521e-06 3.812213429912e+00
5.282500000000e+02 6.387149587006e-02 -7.783173959691e-06 3.769102865256e+00
5.285000000000e+02 6.593100031312e-02 -1.335687135820e-05 3.725974139095e+00
5.287500000000e+02 6.783988212826e-02 -1.910711348468e-05 3.682803643073e+00
5.290000000000e+02 6.958287151123e-02 -2.498054442607e-05 3.639568999108e+00
5.292500000000e+02 7.114770263440e-02 -3.091973410282e-05 3.596249311176e+00
5.295000000000e+02 7.252531296785e-02 -3.686413241091e-05 3.552825446600e+00
5.297500000000e+02 7.370996909506e-02 -4.275113044958e-05 3.509280284983e+00
5.300000000000e+02 7.469932795777e-02 -4.851720758914e-05 3.465598956326e+00
5.302500000000e+02 7.549444973782e-02 -5.409916735019e-05 3.421769102416e+00
5.305000000000e+02 7.609972272972e-02 -5.943536611011e-05 3.377781070142e+00
5.307500000000e+02 7.652274928738e-02 -6.446699668469e-05 3.333628139462e+00
5.310000000000e+02 7.677415375122e-02 -6.913925552127e-05 3.289306690166e+00
5.312500000000e+02 7.686734266785e-02 -7.340246781748e-05 3.244816365894e+00
5.315000000000e+02 7.681820280852e-02 -7.721313899364e-05 3.200160188197e+00
5.317500000000e+02 7.664476511715e-02 -8.053485386567e-05 3.155344678832e+00
5.320000000000e+02 7.636681187501e-02 -8.333898566001e-05 3.110379916380e+00
5.322500000000e+02 7.600544820907e-02 -8.560523300760e-05 3.065279559825e+00
5.325000000000e+02 7.558265460034e-02 -8.732199751846e-05 3.020060875335e+00
5.327500000000e+02 7.512080026503e-02 -8.848650838555e-05 2.974744671682e+00
5.330000000000e+02 7.464216002075e-02 -8.910480745203e-05 2.929355260133e+00
5.332500000000e+02 7.416841337596e-02 -8.919147670619e-05 2.883920320969e+00
5.335000000000e+02 7.372016504707e-02 -8.876928649310e-05 2.838470793916e+00
5.337500000000e+02 7.331647540237e-02 -8.786857884094e-05 2.793040681177e+00
5.340000000000e+02 7.297443412348e-02 -8.652655105926e-05 2.747666874930e+00
5.342500000000e+02 7.270877368978e-02 -8.478642392207e-05 2.702388907602e+00
5.345000000000e+02 7.253154862999e-02 -8.269651076306e-05 2.657248726463e+00
5.347500000000e+02 7.245188322146e-02 -8.030919238486e-05 2.612290420296e+00
5.350000000000e+02 7.247580246633e-02 -7.767983617499e-05 2.567559937446e+00
5.352500000000e+02 7.260615269271e-02 -7.486570383580e-05 2.523104818877e+00
5.355000000000e+02 7.284261468883e-02 -7.192482132151e-05 2.478973908685e+00
5.357500000000e+02 7.318181091127e-02 -6.891485086946e-05 2.435217074362e+00
5.360000000000e+02 7.361750250847e-02 -6.589199694665e-05 2.391884955744e+00
5.362500000000e+02 7.414086868037e-02 -6.290996891342e-05 2.349028707350e+00
5.365000000000e+02 7.474085775789e-02 -6.001899708424e-05 2.306699785779e+00
5.367500000000e+02 7.540459492824e-02 -5.726496180503e-05 2.264949744860e+00
5.370000000000e+02 7.611783287396e-02 -5.468861817504e-05 2.223830074121e+00
5.372500000000e+02 7.686542428622e-02 -5.232498393071e-05 2.183392057605e+00
5.375000000000e+02 7.763180445919e-02 -5.020286543653e-05 2.143686669148e+00
5.377500000000e+02 7.840146268755e-02 -4.834457484845e-05 2.104764492605e+00
5.380000000000e+02 7.915938801376e-02 -4.676583591567e-05 2.066675673339e+00
5.382500000000e+02 7.989148316788e-02 -4.547587125739e-05 2.029469886340e+00
5.385000000000e+02 8.058492625103e-02 -4.447769277366e-05 1.993196328583e+00
5.387500000000e+02 8.122848020560e-02 -4.376856188534e-05 1.957903721586e+00
5.390000000000e+02 8.181273588669e-02 -4.334061504832e-05 1.923640331342e+00
5.392500000000e+02 8.233029810968e-02 -4.318159640276e-05 1.890453977500e+00
5.395000000000e+02 8.277589493165e-02 -4.327570133861e-05 1.858392057082e+00
5.397500000000e+02 8.314642316647e-02 -4.360447652554e-05 1.827501554293e+00
5.400000000000e+02 8.344091915111e-02 -4.414771718636e-05 1.797829054712e+00
5.402500000000e+02 8.366047542221e-02 -4.488434571437e-05 1.769420723628e+00
5.405000000000e+02 8.380807908256e-02 -4.579321575773e-05 1.742322304651e+00
5.407500000000e+02 8.388841157337e-02 -4.685383265851e-05 1.716579067315e+00
5.410000000000e+02 8.390759106588e-02 -4.804694612315e-05 1.692235760988e+00
5.412500000000e+02 8.387288057588e-02 -4.935500557449e-05 1.669336552397e+00
5.415000000000e+02 8.379238577699e-02 -5.076248423466e-05 1.647924919845e+00
5.417500000000e+02 8.367473782756e-02 -5.225605420642e-05 1.628043556415e+00
5.420000000000e+02 8.352879594097e-02 -5.382464080669e-05 1.609734239623e+00
5.422500000000e+02 8.336337468796e-02 -5.545935108064e-05 1.593037703324e+00
5.425000000000e+02 8.318702678398e-02 -5.715332104969e-05 1.577993465820e+00
5.427500000000e+02 8.300787465899e-02 -5.890147081458e-05 1.564639677036e+00
5.430000000000e+02 8.283351261888e-02 -6.070020897489e-05 1.553012942280e+00
5.432500000000e+02 8.267097528569e-02 -6.254709063211e-05 1.543148143069e+00
5.435000000000e+02 8.252676881079e-02 -6.444044607512e-05 1.535078250972e+00
5.437500000000e+02 8.240695089881e-02 -6.637898168407e-05 1.528834156437e+00
5.440000000000e+02 8.231725169557e-02 -6.836136830987e-05 1.524444462962e+00
5.442500000000e+02 8.226320574601e-02 -7.038580554530e-05 1.521935310913e+00
5.445000000000e+02 8.225028112358e-02 -7.244958096356e-05 1.521330200551e+00
5.447500000000e+02 8.228398689502e-02 -7.454862739559e-05 1.522649781214e+00
5.450000000000e+02 8.236993645414e-02 -7.667709108738e-05 1.525911667472e+00
5.452500000000e+02 8.251385867661e-02 -7.882693969063e-05 1.531130249324e+00
5.455000000000e+02 8.272154882293e-02 -8.098762823522e-05 1.538316460787e+00
5.457500000000e+02 8.299875607537e-02 -8.314587077810e-05 1.547477593481e+00
5.460000000000e+02 8.335101181256e-02 -8.528553508513e-05 1.558617053182e+00
5.462500000000e+02 8.378340490006e-02 -8.738770850861e-05 1.571734152720e+00
5.465000000000e+02 8.430031309171e-02 -8.943094771388e-05 1.586823888035e+00
5.467500000000e+02 8.490510171724e-02 -9.139173243800e-05 1.603876745587e+00
5.470000000000e+02 8.559979926855e-02 -9.324510133155e-05 1.622878496140e+00
5.472500000000e+02 8.638476426799e-02 -9.496546244370e-05 1.643810048764e+00
5.475000000000e+02 8.725835522624e-02 -9.652752092079e-05 1.666647343770e+00
5.477500000000e+02 8.821661895114e-02 -9.790728271150e-05 1.691361263082e+00
5.480000000000e+02 8.925301576239e-02 -9.908301308675e-05 1.717917645604e+00
5.482500000000e+02 9.035820309072e-02 -1.000361024737e-04 1.746277316438e+00
5.485000000000e+02 9.151990024627e-02 -1.007517634949e-04 1.776396231500e+00
5.487500000000e+02 9.272286411486e-02 -1.012194805231e-04 1.808225643779e+00
5.490000000000e+02 9.394899387032e-02 -1.014331743429e-04 1.841712380841e+00
5.492500000000e+02 9.517759302988e-02 -1.013910734967e-04 1.876799143020e+00
5.495000000000e+02 9.638578779114e-02 -1.010953002326e-04 1.913424899868e+00
5.497500000000e+02 9.754911404346e-02 -1.005512333161e-04 1.951525302233e+00
5.500000000000e+02 9.864224487476e-02 -9.976670606368e-05 1.991033163494e+00
5.502500000000e+02 9.963983036070e-02 -9.875114007984e-05 2.031878976163e+00
5.505000000000e+02 1.005174133372e-01 -9.751471736866e-05 2.073991444794e+00
5.507500000000e+02 1.012523496237e-01 -9.606766234729e-05 2.117298061498e+00
5.510000000000e+02 1.018246759381e-01 -9.441971872093e-05 2.161725697186e+00
5.512500000000e+02 1.022178765014e-01 -9.257988283629e-05 2.207201192651e+00
5.515000000000e+02 1.024194667285e-01 -9.055636599722e-05 2.253651969736e+00
5.517500000000e+02 1.024213889371e-01 -8.835686344766e-05 2.301006618336e+00
5.520000000000e+02 1.022201614215e-01 -8.598895216674e-05 2.349195476694e+00
5.522500000000e+02 1.018168195453e-01 -8.346065826920e-05 2.398151166705e+00
5.525000000000e+02 1.012166293898e-01 -8.078103046441e-05 2.447809088267e+00
5.527500000000e+02 1.004286515142e-01 -7.796076271599e-05 2.498107844351e+00
5.530000000000e+02 9.946517139296e-02 -7.501266595689e-05 2.548989592679e+00
5.532500000000e+02 9.834107358511e-02 -7.195200300486e-05 2.600400309278e+00
5.535000000000e+02 9.707319773910e-02 -6.879663557918e-05 2.652289957673e+00
5.537500000000e+02 9.567974104405e-02 -6.556700170365e-05 2.704612567392e+00
5.540000000000e+02 9.417971338136e-02 -6.228591723606e-05 2.757326220371e+00
5.542500000000e+02 9.259248117074e-02 -5.897822747225e-05 2.810392960100e+00
5.545000000000e+02 9.093738806736e-02 -5.567034707488e-05 2.863778631161e+00
5.547500000000e+02 8.923345980218e-02 -5.238972451796e-05 2.917452677236e+00
5.550000000000e+02 8.749915740084e-02 -4.916422590828e-05 2.971387901191e+00
5.552500000000e+02 8.575217392516e-02 -4.602145808416e-05 3.025560208723e+00
5.555000000000e+02 8.400926929166e-02 -4.298802804142e-05 3.079948360818e+00
5.557500000000e+02 8.228612018189e-02 -4.008872645345e-05 3.134533720104e+00
5.560000000000e+02 8.059721042754e-02 -3.734564370322e-05 3.189300027077e+00
5.562500000000e+02 7.895575381152e-02 -3.477723452663e-05 3.244233181884e+00
5.565000000000e+02 7.737366891757e-02 -3.239737899380e-05 3.299321039253e+00
5.567500000000e+02 7.586161550167e-02 -3.021449530136e-05 3.354553223086e+00
5.570000000000e+02 7.442908466661e-02 -2.823080799649e-05 3.409920933131e+00
5.572500000000e+02 7.308453677556e-02 -2.644186191347e-05 3.465416757187e+00
5.575000000000e+02 7.183555859772e-02 -2.483639235598e-05 3.521034471075e+00
5.577500000000e+02 7.068900627489e-02 -2.339661285725e-05 3.576768844919e+00
5.580000000000e+02 6.965108963404e-02 -2.209898722916e-05 3.632615432873e+00
5.582500000000e+02 6.872736045157e-02 -2.091546069810e-05 3.688570368341e+00
5.585000000000e+02 6.792257486135e-02 -1.981508705798e-05 3.744630163068e+00
5.587500000000e+02 6.724041993199e-02 -1.876592467268e-05 3.800791518240e+00
5.590000000000e+02 6.668311812539e-02 -1.773703127081e-05 3.857051145349e+00
5.592500000000e+02 6.625095246420e-02 -1.670033801857e-05 3.913405618839e+00
5.595000000000e+02 6.594177647919e-02 -1.563220878012e-05 3.969851238467e+00
5.597500000000e+02 6.575058943499e-02 -1.451450604883e-05 4.026383912183e+00
5.600000000000e+02 6.566926241610e-02 -1.333503293316e-05 4.082999068256e+00
5.602500000000e+02 6.568647990329e-02 -1.208732455868e-05 4.139691563197e+00
5.605000000000e+02 6.578795110631e-02 -1.076982098278e-05 4.196455615690e+00
5.607500000000e+02 6.595689880101e-02 -9.384567268317e-06 4.253284733575e+00
5.610000000000e+02 6.617480390207e-02 -7.935620423366e-06 4.310171644785e+00
5.612500000000e+02 6.642235013003e-02 -6.427407449994e-06 4.367108241252e+00
5.615000000000e+02 6.668046898293e-02 -4.863278419504e-06 4.424085521777e+00
5.617500000000e+02 6.693137555272e-02 -3.244461401292e-06 4.481093550751e+00
5.620000000000e+02 6.715948404819e-02 -1.569591922407e-06 4.538121447316e+00
5.622500000000e+02 6.735208570934e-02 1.651104831468e-07 4.595157397130e+00
5.625000000000e+02 6.749971367383e-02 1.965022482980e-06 4.652188702582e+00
5.627500000000e+02 6.759616358369e-02 3.835774162658e-06 4.709201878223e+00
5.630000000000e+02 6.763815778149e-02 5.781562671614e-06 4.766182777502e+00
5.632500000000e+02 6.762473328360e-02 7.803359032832e-06 4.823116760629e+00
5.635000000000e+02 6.755642278509e-02 9.897286361221e-06 4.879988881543e+00
5.637500000000e+02 6.743437876063e-02 1.205340233595e-05 4.936784091612e+00
5.640000000000e+02 6.725954286482e-02 1.425509739858e-05 4.993487439225e+00
5.642500000000e+02 6.703200807267e-02 1.647920863085e-05 5.050084254471e+00
5.645000000000e+02 6.675064091687e-02 1.869687978051e-05 5.106560303515e+00
5.647500000000e+02 6.641302149470e-02 2.087507852178e-05 5.162901904799e+00
5.650000000000e+02 6.601570985872e-02 2.297860483039e-05 5.219095995586e+00
5.652500000000e+02 6.555477555150e-02 2.497236336965e-05 5.275130152555e+00
5.655000000000e+02 6.502651343425e-02 2.682363808093e-05 5.330992569332e+00
5.657500000000e+02 6.442824178204e-02 2.850411885227e-05 5.386671991341e+00
5.660000000000e+02 6.375904645247e-02 2.999146590604e-05 5.442157628951e+00
5.662500000000e+02 6.302036710436e-02 3.127026511615e-05 5.497439057759e+00
5.665000000000e+02 6.221634361549e-02 3.233231417268e-05 5.552506108345e+00
5.667500000000e+02 6.135385145054e-02 3.317625645621e-05 5.607348777025e+00
5.670000000000e+02 6.044223711032e-02 3.380667727557e-05 5.661957139710e+00
5.672500000000e+02 5.949276402638e-02 3.423281815018e-05 5.716321302724e+00
5.675000000000e+02 5.851785952067e-02 3.446712774691e-05 5.770431364450e+00
5.677500000000e+02 5.753024502805e-02 3.452385354666e-05 5.824277411118e+00
5.680000000000e+02 5.654206683813e-02 3.441786866759e-05 5.877849535095e+00
5.682500000000e+02 5.556413712582e-02 3.416388086105e-05 5.931137861961e+00
5.685000000000e+02 5.460536229478e-02 3.377608617500e-05 5.984132600467e+00
5.687500000000e+02 5.367242244092e-02 3.326827446429e-05 6.036824093693e+00
5.690000000000e+02 5.276971559431e-02 3.265430819382e-05 6.089202878288e+00
5.692500000000e+02 5.189955546397e-02 3.194885850558e-05 6.141259731375e+00
5.695000000000e+02 5.106256578322e-02 3.116823180038e-05 6.192985722252e+00
5.697500000000e+02 5.025820576631e-02 3.033113148165e-05 6.244372250868e+00
5.700000000000e+02 4.948533952464e-02 2.945920127492e-05 6.295411083231e+00
5.702500000000e+02 4.874277115210e-02 2.857721026914e-05 6.346094368747e+00
5.705000000000e+02 4.802966778053e-02 2.771296390666e-05 6.396414656066e+00
5.707500000000e+02 4.734582094820e-02 2.689671481138e-05 6.446364897682e+00
5.710000000000e+02 4.669172109607e-02 2.616022376864e-05 6.495938437134e+00
5.712500000000e+02 4.606843919989e-02 2.553548951509e-05 6.545128996249e+00
5.715000000000e+02 4.547734944318e-02 2.505355119076e-05 6.593930643229e+00
5.717500000000e+02 4.491973400141e-02 2.474313518805e-05 6.642337759810e+00
5.720000000000e+02 4.439633341046e-02 2.462934794681e-05 6.690345002431e+00
5.722500000000e+02 4.390691028112e-02 2.473276427675e-05 6.737947257973e+00
5.725000000000e+02 4.344988278628e-02 2.506871896482e-05 6.785139605611e+00
5.727500000000e+02 4.302208155743e-02 2.564696234900e-05 6.831917280372e+00
5.730000000000e+02 4.261866069924e-02 2.647163455835e-05 6.878275643411e+00
5.732500000000e+02 4.223317483733e-02 2.754151513024e-05 6.924210159578e+00
5.735000000000e+02 4.185781367756e-02 2.885050758086e-05 6.969716381779e+00
5.737500000000e+02 4.148376757752e-02 3.038830776328e-05 7.014789940505e+00
5.740000000000e+02 4.110168310237e-02 3.214113925765e-05 7.059426536072e+00
5.742500000000e+02 4.070216313787e-02 3.409242876842e-05 7.103621928256e+00
5.745000000000e+02 4.027625874608e-02 3.622342674803e-05 7.147371921165e+00
5.747500000000e+02 3.981590889685e-02 3.851372583816e-05 7.190672337570e+00
5.750000000000e+02 3.931429373569e-02 4.094164033433e-05 7.233518979039e+00
5.752500000000e+02 3.876607402153e-02 4.348445677527e-05 7.275907570052e+00
5.755000000000e+02 3.816750915486e-02 4.611857626324e-05 7.317833684510e+00
5.757500000000e+02 3.751646021329e-02 4.881958089845e-05 7.359292655911e+00
5.760000000000e+02 3.681229163232e-02 5.156227061170e-05 7.400279474152e+00
5.762500000000e+02 3.605569963725e-02 5.432073670639e-05 7.440788673304e+00
5.765000000000e+02 3.524850065281e-02 5.706842618339e-05 7.480814216972e+00
5.767500000000e+02 3.439340761721e-02 5.977832966686e-05 7.520349386805e+00
5.770000000000e+02 3.349382478191e-02 6.242324736194e-05 7.559386680729e+00
5.772500000000e+02 3.255368454901e-02 6.497614219753e-05 7.597917727787e+00
5.775000000000e+02 3.157733581089e-02 6.741057579712e-05 7.635933222236e+00
5.777500000000e+02 3.056948966637e-02 6.970120414321e-05 7.673422880365e+00
5.780000000000e+02 2.953521851431e-02 7.182430523647e-05 7.710375422035e+00
5.782500000000e+02 2.847999198711e-02 7.375830442757e-05 7.746778572861e+00
5.785000000000e+02 2.740973617126e-02 7.548426905177e-05 7.782619087778e+00
5.787500000000e+02 2.633089120123e-02 7.698633689179e-05 7.817882787434e+00
5.790000000000e+02 2.525045055353e-02 7.825206185949e-05 7.852554606424e+00
5.792500000000e+02 2.417596140546e-02 7.927266304880e-05 7.886618644480e+00
5.795000000000e+02 2.311547456324e-02 8.004315620472e-05 7.920058217043e+00
5.797500000000e+02 2.207743713425e-02 8.056233969284e-05 7.952855902744e+00
5.800000000000e+02 2.107052698976e-02 8.083271046236e-05 7.984993582555e+00
5.802500000000e+02 2.010343615876e-02 8.086030433010e-05 8.016452472610e+00
5.805000000000e+02 1.918461493775e-02 8.065443049088e-05 8.047213149759e+00
5.807500000000e+02 1.832199294342e-02 8.022737208890e-05 8.077255575141e+00
5.810000000000e+02 1.752269646077e-02 7.959402059882e-05 8.106559115422e+00
5.812500000000e+02 1.679278057421e-02 7.877155637220e-05 8.135102570145e+00
5.815000000000e+02 1.613699466188e-02 7.777905761316e-05 8.162864205517e+00
5.817500000000e+02 1.555859626321e-02 7.663715157719e-05 8.189821799438e+00
5.820000000000e+02 1.505922334009e-02 7.536770391439e-05 8.215952701103e+00
5.822500000000e+02 1.463883244369e-02 7.399351984300e-05 8.241233902564e+00
5.825000000000e+02 1.429570197861e-02 7.253805393331e-05 8.265642125565e+00
5.827500000000e+02 1.402649863169e-02 7.102515954019e-05 8.289153917318e+00
5.830000000000e+02 1.382639758218e-02 6.947886092354e-05 8.311745755874e+00
5.832500000000e+02 1.368924697036e-02 6.792313352036e-05 8.333394157913e+00
5.835000000000e+02 1.360776318925e-02 6.638169091441e-05 8.354075786560e+00
5.837500000000e+02 1.357374404716e-02 6.487778030762e-05 8.373767554936e+00
5.840000000000e+02 1.357828718127e-02 6.343399886052e-05 8.392446721435e+00
5.842500000000e+02 1.361200232797e-02 6.207204145620e-05 8.410090976360e+00
5.845000000000e+02 1.366520918824e-02 6.081246280690e-05 8.426678516690e+00
5.847500000000e+02 1.372811451495e-02 5.967454299707e-05 8.442188110872e+00
5.850000000000e+02 1.379096582972e-02 5.867615337604e-05 8.456599154455e+00
5.852500000000e+02 1.384418119282e-02 5.783350635041e-05 8.469891718393e+00
5.855000000000e+02 1.387845751363e-02 5.716098092778e-05 8.482046594091e+00
5.857500000000e+02 1.388486070069e-02 5.667099046450e-05 8.493045335951e+00
5.860000000000e+02 1.385490325143e-02 5.637385885518e-05 8.502870306471e+00
5.862500000000e+02 1.378061378404e-02 5.627771745265e-05 8.511504724173e+00
5.865000000000e+02 1.365460355677e-02 5.638845400857e-05 8.518932716645e+00
5.867500000000e+02 1.347013421824e-02 5.670966352248e-05 8.525139379759e+00
5.870000000000e+02 1.322118856652e-02 5.724262210033e-05 8.530110841621e+00
5.872500000000e+02 1.290254570971e-02 5.798628178877e-05 8.533834331244e+00
5.875000000000e+02 1.250985927452e-02 5.893734653656e-05 8.536298249071e+00
5.877500000000e+02 1.203973712372e-02 6.009035579363e-05 8.537492238911e+00
5.880000000000e+02 1.148981777764e-02 6.143770957770e-05 8.537407256544e+00
5.882500000000e+02 1.085884007131e-02 6.296976646331e-05 8.536035634251e+00
5.885000000000e+02 1.014670075000e-02 6.467498289489e-05 8.533371138302e+00
5.887500000000e+02 9.354495245860e-03 6.654005604981e-05 8.529409017436e+00
5.890000000000e+02 8.484537520253e-03 6.855008129206e-05 8.524146041198e+00
5.892500000000e+02 7.540355386105e-03 7.068872293017e-05 8.517580526420e+00
5.895000000000e+02 6.526659738516e-03 7.293838144656e-05 8.509712352961e+00
5.897500000000e+02 5.449285991716e-03 7.528038562610e-05 8.500542965290e+00
5.900000000000e+02 4.315109879238e-03 7.769530178661e-05 8.490075367164e+00
5.902500000000e+02 3.131937695420e-03 8.016306967618e-05 8.478314102737e+00
5.905000000000e+02 1.908375044978e-03 8.266311571420e-05 8.465265227813e+00
5.907500000000e+02 6.536784876171e-04 8.517456899848e-05 8.450936278073e+00
5.910000000000e+02 -6.224067091099e-04 8.767655633449e-05 8.435336226727e+00
5.912500000000e+02 -1.909817081141e-03 9.014839933960e-05 8.418475436266e+00
5.915000000000e+02 -3.198344879703e-03 9.256979050212e-05 8.400365612708e+00
5.917500000000e+02 -4.477811615801e-03 9.492097761005e-05 8.381019751403e+00
5.920000000000e+02 -5.738236219524e-03 9.718292586716e-05 8.360452080698e+00
5.922500000000e+02 -6.969995205602e-03 9.933757727743e-05 8.338678011797e+00
5.925000000000e+02 -8.163971488364e-03 1.013679896529e-04 8.315714081265e+00
5.927500000000e+02 -9.311689062533e-03 1.032584684560e-04 8.291577892648e+00
5.930000000000e+02 -1.040543418170e-02 1.049947157051e-04 8.266288067469e+00
5.932500000000e+02 -1.143835763815e-02 1.065640317478e-04 8.239864181320e+00
5.935000000000e+02 -1.240456404765e-02 1.079554229501e-04 8.212326715240e+00
5.937500000000e+02 -1.329918022435e-02 1.091597413716e-04 8.183696989196e+00
5.940000000000e+02 -1.411841187413e-02 1.101698356951e-04 8.153997111058e+00
5.942500000000e+02 -1.485957777239e-02 1.109806299827e-04 8.123249905532e+00
5.945000000000e+02 -1.552113423039e-02 1.115892091269e-04 8.091478857635e+00
5.947500000000e+02 -1.610267869331e-02 1.119948658484e-04 8.058708040552e+00
5.950000000000e+02 -1.660494059983e-02 1.121991327837e-04 8.024962047746e+00
5.952500000000e+02 -1.702975233293e-02 1.122057696355e-04 7.990265916234e+00
5.955000000000e+02 -1.738001331305e-02 1.120207484737e-04 7.954645059715e+00
5.957500000000e+02 -1.765962784525e-02 1.116521673045e-04 7.918125186006e+00
5.960000000000e+02 -1.787344162010e-02 1.111101737828e-04 7.880732229209e+00
5.962500000000e+02 -1.802715289756e-02 1.104068168199e-04 7.842492271033e+00
5.965000000000e+02 -1.812722504049e-02 1.095559098446e-04 7.803431475242e+00
5.967500000000e+02 -1.818077708368e-02 1.085728296196e-04 7.763576018286e+00
5.970000000000e+02 -1.819547799616e-02 1.074743312278e-04 7.722952030616e+00
5.972500000000e+02 -1.817942343646e-02 1.062783047045e-04 7.681585541200e+00
5.975000000000e+02 -1.814101792882e-02 1.050035197907e-04 7.639502429589e+00
5.977500000000e+02 -1.808884435433e-02 1.036695223832e-04 7.596728386790e+00
5.980000000000e+02 -1.803154016659e-02 1.022963401782e-04 7.553288880718e+00
5.982500000000e+02 -1.797766877041e-02 1.009042118102e-04 7.509209131232e+00
5.985000000000e+02 -1.793559450699e-02 9.951340432476e-05 7.464514094339e+00
5.987500000000e+02 -1.791336537694e-02 9.814404659741e-05 7.419228447011e+00
5.990000000000e+02 -1.791859962484e-02 9.681596584149e-05 7.373376583894e+00
5.992500000000e+02 -1.795838382475e-02 9.554838446985e-05 7.326982615271e+00
5.995000000000e+02 -1.803918093037e-02 9.435989754458e-05 7.280070374431e+00
5.997500000000e+02 -1.816675191352e-02 9.326832646164e-05 7.232663419712e+00
6.000000000000e+02 -1.834608972834e-02 9.229057397525e-05 7.184785046799e+00
6.002500000000e+02 -1.858136699725e-02 9.144249947737e-05 7.136458303477e+00
6.005000000000e+02 -1.887589741797e-02 9.073880299670e-05 7.087705995439e+00
6.007500000000e+02 -1.923211012520e-02 9.019291587914e-05 7.038550706156e+00
6.010000000000e+02 -1.965153721622e-02 8.981688723270e-05 6.989014800003e+00
6.012500000000e+02 -2.013481426277e-02 8.962127260984e-05 6.939120438800e+00
6.015000000000e+02 -2.068169313923e-02 8.961503285299e-05 6.888889580247e+00
6.017500000000e+02 -2.129106760416e-02 8.980539659259e-05 6.838343981908e+00
6.020000000000e+02 -2.196101092714e-02 9.019774246941e-05 6.787505199963e+00
6.022500000000e+02 -2.268882479739e-02 9.079548490828e-05 6.736394572535e+00
6.025000000000e+02 -2.347109931085e-02 9.160000463587e-05 6.685033205156e+00
6.027500000000e+02 -2.430378262649e-02 9.261049493611e-05 6.633441949626e+00
6.030000000000e+02 -2.518225899138e-02 9.382387511786e-05 6.581641364348e+00
6.032500000000e+02 -2.610143431400e-02 9.523472575079e-05 6.529651678306e+00
6.035000000000e+02 -2.705582725857e-02 9.683522800505e-05 6.477492741199e+00
6.037500000000e+02 -2.803966455604e-02 9.861514200493e-05 6.425183965627e+00
6.040000000000e+02 -2.904697853715e-02 1.005618234630e-04 6.372744269475e+00
6.042500000000e+02 -3.007170583749e-02 1.026602739707e-04 6.320191996308e+00
6.045000000000e+02 -3.110778491722e-02 1.048932173449e-04 6.267544843336e+00
6.047500000000e+02 -3.214925053070e-02 1.072412564680e-04 6.214819785082e+00
6.050000000000e+02 -3.319032567763e-02 1.096830435175e-04 6.162032976508e+00
6.052500000000e+02 -3.422550628350e-02 1.121954980269e-04 6.109199677513e+00
6.055000000000e+02 -3.524964240437e-02 1.147540669350e-04 6.056334150239e+00
6.057500000000e+02 -3.625800940976e-02 1.173330124216e-04 6.003449580620e+00
6.060000000000e+02 -3.724637465867e-02 1.199057547330e-04 5.950557976891e+00
6.062500000000e+02 -3.821105164292e-02 1.224452298474e-04 5.897670093059e+00
6.065000000000e+02 -3.914894825487e-02 1.249242528467e-04 5.844795334468e+00
6.067500000000e+02 -4.005760003275e-02 1.273159082736e-04 5.791941687682e+00
6.070000000000e+02 -4.093519392174e-02 1.295939490911e-04 5.739115644261e+00
6.072500000000e+02 -4.178057908239e-02 1.317331974588e-04 5.686322134591e+00
6.075000000000e+02 -4.259326135530e-02 1.337099306895e-04 5.633564479184e+00
6.077500000000e+02 -4.337338688684e-02 1.355022611041e-04 5.580844342159e+00
6.080000000000e+02 -4.412171238246e-02 1.370905130899e-04 5.528161699904e+00
6.082500000000e+02 -4.483956054884e-02 1.384575138279e-04 5.475514826790e+00
6.085000000000e+02 -4.552876649908e-02 1.395889414187e-04 5.422900291102e+00
6.087500000000e+02 -4.619161362591e-02 1.404735913752e-04 5.370312969366e+00
6.090000000000e+02 -4.683075821167e-02 1.411035565917e-04 5.317746077210e+00
6.092500000000e+02 -4.744914977184e-02 1.414744077206e-04 5.265191218830e+00
6.095000000000e+02 -4.804994256705e-02 1.415852965621e-04 5.212638452595e+00
6.097500000000e+02 -4.863640650427e-02 1.414390353577e-04 5.160076379322e+00
6.100000000000e+02 -4.921183544607e-02 1.410420887186e-04 5.107492247177e+00
6.102500000000e+02 -4.977945757924e-02 1.404045192316e-04 5.054872073957e+00
6.105000000000e+02 -5.034235178843e-02 1.395398264015e-04 5.002200794594e+00
6.107500000000e+02 -5.090336891306e-02 1.384647288093e-04 4.949462417460e+00
6.110000000000e+02 -5.146506420904e-02 1.371989518773e-04 4.896640208938e+00
6.112500000000e+02 -5.202963809789e-02 1.357649037486e-04 4.843716883121e+00
6.115000000000e+02 -5.259889025329e-02 1.341872973329e-04 4.790674818801e+00
6.117500000000e+02 -5.317418356676e-02 1.324927184848e-04 4.737496278970e+00
6.120000000000e+02 -5.375642144446e-02 1.307091649593e-04 4.684163650294e+00
6.122500000000e+02 -5.434603725014e-02 1.288655492463e-04 4.630659693011e+00
6.125000000000e+02 -5.494299417471e-02 1.269911728248e-04 4.576967790908e+00
6.127500000000e+02 -5.554679854217e-02 1.251151870363e-04 4.523072219053e+00
6.130000000000e+02 -5.615652111402e-02 1.232660437090e-04 4.468958402439e+00
6.132500000000e+02 -5.677082959487e-02 1.214709949043e-04 4.414613186830e+00
6.135000000000e+02 -5.738802726605e-02 1.197555455002e-04 4.360025100102e+00
6.137500000000e+02 -5.800609690446e-02 1.181429705217e-04 4.305184608593e+00
6.140000000000e+02 -5.862275073383e-02 1.166538848877e-04 4.250084373243e+00
6.142500000000e+02 -5.923548071963e-02 1.153058643838e-04 4.194719487439e+00
6.145000000000e+02 -5.984161144470e-02 1.141131333466e-04 4.139087705641e+00
6.147500000000e+02 -6.043835377273e-02 1.130863213575e-04 4.083189655334e+00
6.150000000000e+02 -6.102286017330e-02 1.122323045818e-04 4.027029031703e+00
6.152500000000e+02 -6.159227757986e-02 1.115541255797e-04 3.970612764991e+00
6.155000000000e+02 -6.214380890379e-02 1.110510057418e-04 3.913951179383e+00
6.157500000000e+02 -6.267476497010e-02 1.107184293715e-04 3.857058108103e+00
6.160000000000e+02 -6.318262825480e-02 1.105483274310e-04 3.799951001166e+00
6.162500000000e+02 -6.366510925486e-02 1.105293329128e-04 3.742650992504e+00
6.165000000000e+02 -6.412020177220e-02 1.106471140156e-04 3.685182940636e+00
6.167500000000e+02 -6.454624496411e-02 1.108847874797e-04 3.627575446661e+00
6.170000000000e+02 -6.494197540382e-02 1.112233840186e-04 3.569860833295e+00
6.172500000000e+02 -6.530657655667e-02 1.116423680395e-04 3.512075096906e+00
6.175000000000e+02 -6.563973167069e-02 1.121202004037e-04 3.454257830135e+00
6.177500000000e+02 -6.594166340372e-02 1.126348854397e-04 3.396452111514e+00
6.180000000000e+02 -6.621317128716e-02 1.131645822814e-04 3.338704367092e+00
6.182500000000e+02 -6.645566042543e-02 1.136881747223e-04 3.281064203143e+00
6.185000000000e+02 -6.667116085384e-02 1.141858156736e-04 3.223584211559e+00
6.187500000000e+02 -6.686233620293e-02 1.146394343774e-04 3.166319749574e+00
6.190000000000e+02 -6.703248049468e-02 1.150331875868e-04 3.109328695567e+00
6.192500000000e+02 -6.718550243125e-02 1.153538445094e-04 3.052671180719e+00
6.195000000000e+02 -6.732589644689e-02 1.155910949909e-04 2.996409312321e+00
6.197500000000e+02 -6.745870179094e-02 1.157377620431e-04 2.940606857499e+00
6.200000000000e+02 -6.758944783435e-02 1.157899232135e-04 2.885328933946e+00
6.202500000000e+02 -6.772408777500e-02 1.157469295168e-04 2.830641677918e+00
6.205000000000e+02 -6.786892018627e-02 1.156113221441e-04 2.776611901279e+00
6.207500000000e+02 -6.803050079509e-02 1.153886576003e-04 2.723306758869e+00
6.210000000000e+02 -6.821554144364e-02 1.150872310004e-04 2.670793377645e+00
6.212500000000e+02 -6.843080197158e-02 1.147177288796e-04 2.619138513866e+00
6.215000000000e+02 -6.868297460290e-02 1.142928182210e-04 2.568408213810e+00
6.217500000000e+02 -6.897855838103e-02 1.138266721266e-04 2.518667442493e+00
6.220000000000e+02 -6.932373124279e-02 1.133344760637e-04 2.469979751948e+00
6.222500000000e+02 -6.972421794084e-02 1.128319212362e-04 2.422406959017e+00
6.225000000000e+02 -7.018515212518e-02 1.123346913853e-04 2.376008790853e+00
6.227500000000e+02 -7.071094195958e-02 1.118579951136e-04 2.330842604784e+00
6.230000000000e+02 -7.130513218740e-02 1.114161215416e-04 2.286963053974e+00
6.232500000000e+02 -7.197027357391e-02 1.110220744686e-04 2.244421836482e+00
6.235000000000e+02 -7.270779587486e-02 1.106872623444e-04 2.203267396790e+00
6.237500000000e+02 -7.351789381993e-02 1.104212794612e-04 2.163544688463e+00
6.240000000000e+02 -7.439942763687e-02 1.102317683755e-04 2.125294956932e+00
6.242500000000e+02 -7.534984485568e-02 1.101243671953e-04 2.088555504542e+00
6.245000000000e+02 -7.636512903749e-02 1.101027405131e-04 2.053359522070e+00
6.247500000000e+02 -7.743978069647e-02 1.101686795914e-04 2.019735923394e+00
6.250000000000e+02 -7.856683593406e-02 1.103222634235e-04 1.987709206234e+00
6.252500000000e+02 -7.973792411992e-02 1.105621274015e-04 1.957299364442e+00
6.255000000000e+02 -8.094337241351e-02 1.108856846492e-04 1.928521783845e+00
6.257500000000e+02 -8.217235034063e-02 1.112894142273e-04 1.901387216022e+00
6.260000000000e+02 -8.341305832500e-02 1.117691695374e-04 1.875901757595e+00
6.262500000000e+02 -8.465295046062e-02 1.123204726684e-04 1.852066891365e+00
6.265000000000e+02 -8.587899666187e-02 1.129388102341e-04 1.829879512723e+00
6.267500000000e+02 -8.707795967150e-02 1.136198928049e-04 1.809332059603e+00
6.270000000000e+02 -8.823670040140e-02 1.143598493202e-04 1.790412607882e+00
6.272500000000e+02 -8.934247939353e-02 1.151554202476e-04 1.773105071302e+00
6.275000000000e+02 -9.038326957723e-02 1.160040916149e-04 1.757389373257e+00
6.277500000000e+02 -9.134805219526e-02 1.169041428182e-04 1.743241694444e+00
6.280000000000e+02 -9.222709584562e-02 1.178546332909e-04 1.730634749340e+00
6.282500000000e+02 -9.301221974174e-02 1.188553355946e-04 1.719538060171e+00
6.285000000000e+02 -9.369701831320e-02 1.199065854557e-04 1.709918294357e+00
6.287500000000e+02 -9.427705470698e-02 1.210090777280e-04 1.701739607218e+00
6.290000000000e+02 -9.475001239053e-02 1.221636067316e-04 1.694964008900e+00
6.292500000000e+02 -9.511580069240e-02 1.233707680437e-04 1.689551747799e+00
6.295000000000e+02 -9.537660897063e-02 1.246306373044e-04 1.685461706849e+00
6.297500000000e+02 -9.553690485772e-02 1.259424481125e-04 1.682651805760e+00
6.300000000000e+02 -9.560336764965e-02 1.273042862713e-04 1.681079417200e+00
6.302500000000e+02 -9.558476243393e-02 1.287128337279e-04 1.680701759072e+00
6.305000000000e+02 -9.549173884034e-02 1.301631698865e-04 1.681476301013e+00
6.307500000000e+02 -9.533656477461e-02 1.316486575369e-04 1.683361144079e+00
6.310000000000e+02 -9.513279220739e-02 1.331609236201e-04 1.686315388107e+00
6.312500000000e+02 -9.489486891077e-02 1.346899408874e-04 1.690299458337e+00
6.315000000000e+02 -9.463770069789e-02 1.362242075210e-04 1.695275410496e+00
6.317500000000e+02 -9.437618604994e-02 1.377510190853e-04 1.701207192097e+00
6.320000000000e+02 -9.412474333641e-02 1.392568096298e-04 1.708060851394e+00
6.322500000000e+02 -9.389685033523e-02 1.407275462445e-04 1.715804704248e+00
6.325000000000e+02 -9.370462168457e-02 1.421491459679e-04 1.724409443699e+00
6.327500000000e+02 -9.355844447842e-02 1.435078876543e-04 1.733848196431e+00
6.330000000000e+02 -9.346669120890e-02 1.447907987138e-04 1.744096526474e+00
6.332500000000e+02 -9.343552085354e-02 1.459859801340e-04 1.755132388220e+00
6.335000000000e+02 -9.346877726252e-02 1.470828724357e-04 1.766936034915e+00
6.337500000000e+02 -9.356798255700e-02 1.480724402339e-04 1.779489887506e+00
6.340000000000e+02 -9.373241938034e-02 1.489472798718e-04 1.792778371788e+00
6.342500000000e+02 -9.395928974480e-02 1.497016518617e-04 1.806787731555e+00
6.345000000000e+02 -9.424393469527e-02 1.503314493298e-04 1.821505825690e+00
6.347500000000e+02 -9.458009721767e-02 1.508341128120e-04 1.836921917192e+00
6.350000000000e+02 -9.496021234501e-02 1.512085110530e-04 1.853026457744e+00
6.352500000000e+02 -9.537570618892e-02 1.514547839607e-04 1.869810881367e+00
6.355000000000e+02 -9.581729538080e-02 1.515741803984e-04 1.887267401317e+00
6.357500000000e+02 -9.627527448145e-02 1.515688830152e-04 1.905388821883e+00
6.360000000000e+02 -9.673978577557e-02 1.514418383527e-04 1.924168361184e+00
6.362500000000e+02 -9.720106707066e-02 1.511965930548e-04 1.943599495800e+00
6.365000000000e+02 -9.764967376666e-02 1.508371545282e-04 1.963675817806e+00
6.367500000000e+02 -9.807666969950e-02 1.503678813091e-04 1.984390910989e+00
6.370000000000e+02 -9.847378693760e-02 1.497934181706e-04 2.005738252672e+00
6.372500000000e+02 -9.883354107295e-02 1.491186863130e-04 2.027711129478e+00
6.375000000000e+02 -9.914930789679e-02 1.483489549181e-04 2.050302584219e+00
6.377500000000e+02 -9.941534295053e-02 1.474899768014e-04 2.073505379020e+00
6.380000000000e+02 -9.962675955641e-02 1.465482168483e-04 2.097311989753e+00
6.382500000000e+02 -9.977944844993e-02 1.455311249553e-04 2.121714616702e+00
6.385000000000e+02 -9.986996899014e-02 1.444474970071e-04 2.146705222192e+00
6.387500000000e+02 -9.989540814665e-02 1.433077939835e-04 2.172275581558e+00
6.390000000000e+02 -9.985323399849e-02 1.421244346813e-04 2.198417347653e+00
6.392500000000e+02 -9.974117884091e-02 1.409120184624e-04 2.225122125828e+00
6.395000000000e+02 -9.955715904004e-02 1.396873868641e-04 2.252381549074e+00
6.397500000000e+02 -9.929927047764e-02 1.384695158417e-04 2.280187353914e+00
6.400000000000e+02 -9.896586298071e-02 1.372791887522e-04 2.308531451843e+00
6.402500000000e+02 -9.855571614479e-02 1.361384936560e-04 2.337405997376e+00
6.405000000000e+02 -9.806828576538e-02 1.350701179193e-04 2.366803450980e+00
6.407500000000e+02 -9.750401672245e-02 1.340965278862e-04 2.396716641245e+00
6.410000000000e+02 -9.686467645467e-02 1.332390924879e-04 2.427138829314e+00
6.412500000000e+02 -9.615368686328e-02 1.325172240748e-04 2.458063778250e+00
6.415000000000e+02 -9.537638664270e-02 1.319476117021e-04 2.489485832661e+00
6.417500000000e+02 -9.454021830105e-02 1.315436729117e-04 2.521400006603e+00
6.420000000000e+02 -9.365478250110e-02 1.313151832147e-04 2.553802083825e+00
6.422500000000e+02 -9.273177476693e-02 1.312681761538e-04 2.586688720368e+00
6.425000000000e+02 -9.178477985093e-02 1.314050715713e-04 2.620057551447e+00
6.427500000000e+02 -9.082896314765e-02 1.317250287218e-04 2.653907285555e+00
6.430000000000e+02 -8.988066753799e-02 1.322244499988e-04 2.688237785385e+00
6.432500000000e+02 -8.895696029081e-02 1.328975830353e-04 2.723050121636e+00
6.435000000000e+02 -8.807515778345e-02 1.337371488807e-04 2.758346598858e+00
6.437500000000e+02 -8.725236195609e-02 1.347349317179e-04 2.794130741846e+00
6.440000000000e+02 -8.650502297401e-02 1.358822875088e-04 2.830407253912e+00
6.442500000000e+02 -8.584854399504e-02 1.371705403538e-04 2.867181943484e+00
6.445000000000e+02 -8.529692834764e-02 1.385912521980e-04 2.904461628717e+00
6.447500000000e+02 -8.486246757726e-02 1.401363813422e-04 2.942254033197e+00
6.450000000000e+02 -8.455546278716e-02 1.417983220546e-04 2.980567671992e+00
6.452500000000e+02 -8.438398070586e-02 1.435698701872e-04 3.019411750132e+00
6.455000000000e+02 -8.435364576596e-02 1.454441093452e-04 3.058796067738e+00
6.457500000000e+02 -8.446748314411e-02 1.474142373255e-04 3.098730941809e+00
6.460000000000e+02 -8.472582491604e-02 1.494733110286e-04 3.139227130164e+00
6.462500000000e+02 -8.512630880910e-02 1.516139361760e-04 3.180295765202e+00
6.465000000000e+02 -8.566398547455e-02 1.538278856578e-04 3.221948282230e+00
6.467500000000e+02 -8.633154069140e-02 1.561056367432e-04 3.264196326513e+00
6.470000000000e+02 -8.711963622708e-02 1.584358888063e-04 3.307051644201e+00
6.472500000000e+02 -8.801734169370e-02 1.608050903886e-04 3.350525945604e+00
6.475000000000e+02 -8.901261303579e-02 1.631970317828e-04 3.394630733079e+00
6.477500000000e+02 -9.009276772321e-02 1.655926149056e-04 3.439377111644e+00
6.480000000000e+02 -9.124488706373e-02 1.679698577777e-04 3.484775579253e+00
6.482500000000e+02 -9.245608596224e-02 1.703042116384e-04 3.530835811822e+00
6.485000000000e+02 -9.371360227467e-02 1.725692263224e-04 3.577566459490e+00
6.487500000000e+02 -9.500468496439e-02 1.747375420853e-04 3.624974954475e+00
6.490000000000e+02 -9.631629547121e-02 1.767821525161e-04 3.673067354612e+00
6.492500000000e+02 -9.763467325406e-02 1.786778038403e-04 3.721848216072e+00
6.495000000000e+02 -9.894485001107e-02 1.804023668632e-04 3.771320499023e+00
6.497500000000e+02 -1.002302142745e-01 1.819379928471e-04 3.821485505494e+00
6.500000000000e+02 -1.014722422283e-01 1.832718821158e-04 3.872342830410e+00
6.502500000000e+02 -1.026504801602e-01 1.843965236266e-04 3.923890331022e+00
6.505000000000e+02 -1.037428466567e-01 1.853093408591e-04 3.976124094130e+00
6.507500000000e+02 -1.047262682024e-01 1.860117611213e-04 4.029038397991e+00
6.510000000000e+02 -1.055776058421e-01 1.865078069468e-04 4.082625668697e+00
6.512500000000e+02 -1.062747975085e-01 1.868024161842e-04 4.136876422201e+00
6.515000000000e+02 -1.067980649138e-01 1.868997010762e-04 4.191779213960e+00
6.517500000000e+02 -1.071310614155e-01 1.868014434673e-04 4.247320586647e+00
6.520000000000e+02 -1.072617904034e-01 1.865060499333e-04 4.303485041246e+00
6.522500000000e+02 -1.071831809513e-01 1.860081554703e-04 4.360255033517e+00
6.525000000000e+02 -1.068932472750e-01 1.852989754476e-04 4.417611002019e+00
6.527500000000e+02 -1.063948111286e-01 1.843673829258e-04 4.475531432090e+00
6.530000000000e+02 -1.056948202579e-01 1.832015561184e-04 4.533992954897e+00
6.532500000000e+02 -1.048033938523e-01 1.817910081151e-04 4.592970467174e+00
6.535000000000e+02 -1.037327141796e-01 1.801286602418e-04 4.652437266742e+00
6.537500000000e+02 -1.024959399590e-01 1.782126686129e-04 4.712365186308e+00
6.540000000000e+02 -1.011063075022e-01 1.760477452371e-04 4.772724714838e+00
6.542500000000e+02 -9.957652092594e-02 1.736457444993e-04 4.833485096732e+00
6.545000000000e+02 -9.791851103765e-02 1.710254517101e-04 4.894614401285e+00
6.547500000000e+02 -9.614357702741e-02 1.682116222172e-04 4.956079567065e+00
6.550000000000e+02 -9.426283408169e-02 1.652333982892e-04 5.017846421112e+00
6.552500000000e+02 -9.228787442528e-02 1.621223696417e-04 5.079879687696e+00
6.555000000000e+02 -9.023148935396e-02 1.589105519240e-04 5.142142993844e+00
6.557500000000e+02 -8.810831475979e-02 1.556285933465e-04 5.204598896223e+00
6.560000000000e+02 -8.593525073585e-02 1.523044368835e-04 5.267208928550e+00
6.562500000000e+02 -8.373156791395e-02 1.489626180058e-04 5.329933681093e+00
6.565000000000e+02 -8.151866152548e-02 1.456242593592e-04 5.392732928457e+00
6.567500000000e+02 -7.931945558215e-02 1.423076967104e-04 5.455565775024e+00
6.570000000000e+02 -7.715754339111e-02 1.390295696671e-04 5.518390845439e+00
6.572500000000e+02 -7.505616219116e-02 1.358062715080e-04 5.581166468428e+00
6.575000000000e+02 -7.303714902944e-02 1.326553058061e-04 5.643850883077e+00
6.577500000000e+02 -7.112000224940e-02 1.295963924577e-04 5.706402407576e+00
6.580000000000e+02 -6.932117100958e-02 1.266521784260e-04 5.768779606625e+00
6.582500000000e+02 -6.765364255125e-02 1.238483976954e-04 5.830941410398e+00
6.585000000000e+02 -6.612685936852e-02 1.212133666875e-04 5.892847196046e+00
6.587500000000e+02 -6.474694488380e-02 1.187769823121e-04 5.954456852999e+00
6.590000000000e+02 -6.351717265051e-02 1.165694251037e-04 6.015730800487e+00
6.592500000000e+02 -6.243858644768e-02 1.146195410369e-04 6.076629994573e+00
6.595000000000e+02 -6.151066230141e-02 1.129532797065e-04 6.137115926172e+00
6.597500000000e+02 -6.073190894908e-02 1.115923158439e-04 6.197150607433e+00
6.600000000000e+02 -6.010032063520e-02 1.105530677064e-04 6.256696590376e+00
6.602500000000e+02 -5.961363178762e-02 1.098461418057e-04 6.315716976841e+00
6.605000000000e+02 -5.926935683948e-02 1.094762295297e-04 6.374175460518e+00
6.607500000000e+02 -5.906463850026e-02 1.094424290201e-04 6.432036371509e+00
6.610000000000e+02 -5.899595460488e-02 1.097388634910e-04 6.489264765048e+00
6.612500000000e+02 -5.905875777770e-02 1.103554958591e-04 6.545826482349e+00
6.615000000000e+02 -5.924712253280e-02 1.112789540829e-04 6.601688257127e+00
6.617500000000e+02 -5.955347325104e-02 1.124932718854e-04 6.656817796623e+00
6.620000000000e+02 -5.996844516602e-02 1.139804382046e-04 6.711183857931e+00
6.622500000000e+02 -6.048090775832e-02 1.157206966104e-04 6.764756341769e+00
6.625000000000e+02 -6.107815226342e-02 1.176926106032e-04 6.817506351098e+00
6.627500000000e+02 -6.174621851493e-02 1.198729321298e-04 6.869406237243e+00
6.630000000000e+02 -6.247031864228e-02 1.222363516837e-04 6.920429659585e+00
6.632500000000e+02 -6.323530035573e-02 1.247552330088e-04 6.970551604574e+00
6.635000000000e+02 -6.402609354130e-02 1.273994110115e-04 7.019748411477e+00
6.637500000000e+02 -6.482808721683e-02 1.301361474534e-04 7.067997770588e+00
6.640000000000e+02 -6.562740385645e-02 1.329302894161e-04 7.115278744965e+00
6.642500000000e+02 -6.641104783820e-02 1.357446573936e-04 7.161571757136e+00
6.645000000000e+02 -6.716693297141e-02 1.385406409928e-04 7.206858588421e+00
6.647500000000e+02 -6.788380772146e-02 1.412789602929e-04 7.251122378611e+00
6.650000000000e+02 -6.855110815408e-02 1.439205186017e-04 7.294347611690e+00
6.652500000000e+02 -6.915878644926e-02 1.464272804545e-04 7.336520136654e+00
6.655000000000e+02 -6.969714607312e-02 1.487631065559e-04 7.377627160975e+00
6.657500000000e+02 -7.015672688246e-02 1.508944331425e-04 7.417657267096e+00
6.660000000000e+02 -7.052825805122e-02 1.527908012363e-04 7.456600413487e+00
6.662500000000e+02 -7.080270078040e-02 1.544252124125e-04 7.494447966930e+00
6.665000000000e+02 -7.097136595256e-02 1.557742868936e-04 7.531192705222e+00
6.667500000000e+02 -7.102609746087e-02 1.568182905815e-04 7.566828816803e+00
6.670000000000e+02 -7.095950487060e-02 1.575410352771e-04 7.601351918916e+00
6.672500000000e+02 -7.076519937712e-02 1.579297233980e-04 7.634759028255e+00
6.675000000000e+02 -7.043802129168e-02 1.579747745669e-04 7.667048546826e+00
6.677500000000e+02 -6.997422670277e-02 1.576696809205e-04 7.698220233856e+00
6.680000000000e+02 -6.937160829008e-02 1.570109097362e-04 7.728275146105e+00
6.682500000000e+02 -6.862955893063e-02 1.559978779621e-04 7.757215602114e+00
6.685000000000e+02 -6.774905687330e-02 1.546329535891e-04 7.785045110623e+00
6.687500000000e+02 -6.673260215684e-02 1.529215066147e-04 7.811768327154e+00
6.690000000000e+02 -6.558410255078e-02 1.508720850363e-04 7.837390995659e+00
6.692500000000e+02 -6.430873842843e-02 1.484963701132e-04 7.861919908507e+00
6.695000000000e+02 -6.291281832895e-02 1.458091816389e-04 7.885362870166e+00
6.697500000000e+02 -6.140365066129e-02 1.428284303813e-04 7.907728684841e+00
6.700000000000e+02 -5.978943242415e-02 1.395749692866e-04 7.929027144591e+00
6.702500000000e+02 -5.807916981621e-02 1.360723614426e-04 7.949269034369e+00
6.705000000000e+02 -5.628262522483e-02 1.323465815361e-04 7.968466140372e+00
6.707500000000e+02 -5.441029186939e-02 1.284256624249e-04 7.986631267907e+00
6.710000000000e+02 -5.247337867843e-02 1.243392033730e-04 8.003778251925e+00
6.712500000000e+02 -5.048379807178e-02 1.201179926414e-04 8.019921964424e+00
6.715000000000e+02 -4.845414545011e-02 1.157936696538e-04 8.035078314323e+00
6.717500000000e+02 -4.639765287116e-02 1.113983371525e-04 8.049264232208e+00
6.720000000000e+02 -4.432811466008e-02 1.069642519189e-04 8.062497642840e+00
6.722500000000e+02 -4.225977372974e-02 1.025235401413e-04 8.074797422416e+00
6.725000000000e+02 -4.020717189409e-02 9.810798762172e-05 8.086183340998e+00
6.727500000000e+02 -3.818496387368e-02 9.374888188909e-05 8.096675993509e+00
6.730000000000e+02 -3.620770364825e-02 8.947686988869e-05 8.106296717897e+00
6.732500000000e+02 -3.428961111029e-02 8.532181934789e-05 8.115067505856e+00
6.735000000000e+02 -3.244433077970e-02 8.131268497527e-05 8.123010907080e+00
6.737500000000e+02 -3.068469348361e-02 7.747734985039e-05 8.130149926083e+00
6.740000000000e+02 -2.902249236345e-02 7.384243669439e-05 8.136507916574e+00
6.742500000000e+02 -2.746828239878e-02 7.043308294624e-05 8.142108470308e+00
6.745000000000e+02 -2.603121085918e-02 6.727268337375e-05 8.146975300642e+00
6.747500000000e+02 -2.471888393523e-02 6.438260645736e-05 8.151132121087e+00
6.750000000000e+02 -2.353727102462e-02 6.178189514172e-05 8.154602513206e+00
6.752500000000e+02 -2.249064789968e-02 5.948697482658e-05 8.157409787939e+00
6.755000000000e+02 -2.158157584727e-02 5.751136539972e-05 8.159576834847e+00
6.757500000000e+02 -2.081091420077e-02 5.586542599978e-05 8.161125962267e+00
6.760000000000e+02 -2.017786067356e-02 5.455615089123e-05 8.162078723844e+00
6.762500000000e+02 -1.968001662547e-02 5.358702234967e-05 8.162455740706e+00
6.765000000000e+02 -1.931347040771e-02 5.295792255211e-05 8.162276512686e+00
6.767500000000e+02 -1.907289612813e-02 5.266511395635e-05 8.161559229592e+00
6.770000000000e+02 -1.895166326405e-02 5.270128551502e-05 8.160320583569e+00
6.772500000000e+02 -1.894195340296e-02 5.305566053512e-05 8.158575584096e+00
6.775000000000e+02 -1.903488277385e-02 5.371416244090e-05 8.156337385813e+00
6.777500000000e+02 -1.922062820675e-02 5.465962984194e-05 8.153617130405e+00
6.780000000000e+02 -1.948855478473e-02 5.587208007052e-05 8.150423803609e+00
6.782500000000e+02 -1.982734559166e-02 5.732899633909e-05 8.146764115690e+00
6.785000000000e+02 -2.022513257003e-02 5.900560144684e-05 8.142642404599e+00
6.787500000000e+02 -2.066962818364e-02 6.087520226175e-05 8.138060560189e+00
6.790000000000e+02 -2.114825857785e-02 6.290956141619e-05 8.133017975524e+00
6.792500000000e+02 -2.164829755347e-02 6.507923413990e-05 8.127511520420e+00
6.795000000000e+02 -2.215700123174e-02 6.735391611709e-05 8.121535537749e+00
6.797500000000e+02 -2.266174290134e-02 6.970279915289e-05 8.115081862638e+00
6.800000000000e+02 -2.315014689312e-02 7.209492824478e-05 8.108139859420e+00
6.802500000000e+02 -2.361022058890e-02 7.449955907504e-05 8.100696480681e+00
6.805000000000e+02 -2.403048304861e-02 7.688651462442e-05 8.092736343362e+00
6.807500000000e+02 -2.440008900559e-02 7.922653925796e-05 8.084241822840e+00
6.810000000000e+02 -2.470894676740e-02 8.149164755267e-05 8.075193165706e+00
6.812500000000e+02 -2.494782917860e-02 8.365546475408e-05 8.065568617569e+00
6.815000000000e+02 -2.510847595077e-02 8.569355257701e-05 8.055344571716e+00
6.817500000000e+02 -2.518368713095e-02 8.758371752884e-05 8.044495731298e+00
6.820000000000e+02 -2.516740553162e-02 8.930629077752e-05 8.032995292118e+00
6.822500000000e+02 -2.505478812266e-02 9.084436523235e-05 8.020815138059e+00
6.825000000000e+02 -2.484226369819e-02 9.218403747008e-05 8.007926055026e+00
6.827500000000e+02 -2.452757698747e-02 9.331460159728e-05 7.994297955362e+00
6.830000000000e+02 -2.410981644658e-02 9.422861113165e-05 7.979900116689e+00
6.832500000000e+02 -2.358942641122e-02 9.492194516988e-05 7.964701427573e+00
6.835000000000e+02 -2.296820132596e-02 9.539395628375e-05 7.948670641571e+00
6.837500000000e+02 -2.224926336370e-02 9.564734450099e-05 7.931776633605e+00
6.840000000000e+02 -2.143702218525e-02 9.568805359925e-05 7.913988657940e+00
6.842500000000e+02 -2.053711814138e-02 9.552512286690e-05 7.895276602870e+00
6.845000000000e+02 -1.955634851472e-02 9.517039239296e-05 7.875611240282e+00
6.847500000000e+02 -1.850257754461e-02 9.463834462425e-05 7.854964466556e+00
6.850000000000e+02 -1.738463082705e-02 9.394582608196e-05 7.833309530902e+00
6.852500000000e+02 -1.621217459549e-02 9.311167034839e-05 7.810621252039e+00
6.855000000000e+02 -1.499558100295e-02 9.215631416662e-05 7.786876217646e+00
6.857500000000e+02 -1.374578116793e-02 9.110139310697e-05 7.762052964652e+00
6.860000000000e+02 -1.247410620952e-02 8.996932394006e-05 7.736132144088e+00
6.862500000000e+02 -1.119212116675e-02 8.878287839895e-05 7.709096659772e+00
6.865000000000e+02 -9.911450491759e-03 8.756474709898e-05 7.680931792439e+00
6.867500000000e+02 -8.643601924121e-03 8.633710570100e-05 7.651625295621e+00
6.870000000000e+02 -7.399787698293e-03 8.512120341667e-05 7.621167474343e+00
6.872500000000e+02 -6.190746907045e-03 8.393697541059e-05 7.589551242634e+00
6.875000000000e+02 -5.026574269034e-03 8.280268466973e-05 7.556772153775e+00
6.877500000000e+02 -3.916552259244e-03 8.173457495028e-05 7.522828418726e+00
6.880000000000e+02 -2.868996865360e-03 8.074656634705e-05 7.487720894531e+00
6.882500000000e+02 -1.891111799250e-03 7.985002458394e-05 7.451453063999e+00
6.885000000000e+02 -9.888624333885e-04 7.905355453583e-05 7.414030986431e+00
6.887500000000e+02 -1.668635231598e-04 7.836282566825e-05 7.375463241820e+00
6.890000000000e+02 5.717102736953e-04 7.778046220655e-05 7.335760852345e+00
6.892500000000e+02 1.225192006718e-03 7.730600375089e-05 7.294937188925e+00
6.895000000000e+02 1.793470328820e-03 7.693590278898e-05 7.253007871639e+00
6.897500000000e+02 2.278011366282e-03 7.666355171529e-05 7.209990651388e+00
6.900000000000e+02 2.681856940649e-03 7.647939312475e-05 7.165905281457e+00
6.902500000000e+02 3.009601032411e-03 7.637109982778e-05 7.120773387105e+00
6.905000000000e+02 3.267338891286e-03 7.632377257272e-05 7.074618321225e+00
6.907500000000e+02 3.462591109296e-03 7.632021811421e-05 7.027465014968e+00
6.910000000000e+02 3.604204192694e-03 7.634121943273e-05 6.979339831240e+00
6.912500000000e+02 3.702222828224e-03 7.636586947826e-05 6.930270406786e+00
6.915000000000e+02 3.767740247323e-03 7.637198693086e-05 6.880285499764e+00
6.917500000000e+02 3.812726313993e-03 7.633648983782e-05 6.829414837295e+00
6.920000000000e+02 3.849835482096e-03 7.623577946445e-05 6.777688958527e+00
6.922500000000e+02 3.892200065435e-03 7.604623426422e-05 6.725139068195e+00
6.925000000000e+02 3.953209824979e-03 7.574465783428e-05 6.671796885535e+00
6.927500000000e+02 4.046283445753e-03 7.530868775102e-05 6.617694504858e+00
6.930000000000e+02 4.184633498452e-03 7.471731080938e-05 6.562864254925e+00
6.932500000000e+02 4.381029363232e-03 7.395120702494e-05 6.507338570888e+00
6.935000000000e+02 4.647560864797e-03 7.299317632206e-05 6.451149868157e+00
6.937500000000e+02 4.995406233604e-03 7.182859459604e-05 6.394330429534e+00
6.940000000000e+02 5.434609040762e-03 7.044575081536e-05 6.336912296727e+00
6.942500000000e+02 5.973867489957e-03 6.883616106834e-05 6.278927175803e+00
6.945000000000e+02 6.620341478258e-03 6.699483662373e-05 6.220406348795e+00
6.947500000000e+02 7.379479700957e-03 6.492050789400e-05 6.161380599951e+00
6.950000000000e+02 8.254871720461e-03 6.261579017569e-05 6.101880150688e+00
6.952500000000e+02 9.248126833053e-03 6.008729515877e-05 6.041934607731e+00
6.955000000000e+02 1.035878301108e-02 5.734567989110e-05 5.981572922534e+00
6.957500000000e+02 1.158424707827e-02 5.440563764894e-05 5.920823364653e+00
6.960000000000e+02 1.291976928360e-02 5.128582203956e-05 5.859713505273e+00
6.962500000000e+02 1.435845207013e-02 4.800871344382e-05 5.798270215174e+00
6.965000000000e+02 1.589129549047e-02 4.460042161630e-05 5.736519672689e+00
6.967500000000e+02 1.750727780763e-02 4.109043489525e-05 5.674487385219e+00
6.970000000000e+02 1.919347183029e-02 3.751131084723e-05 5.612198220616e+00
6.972500000000e+02 2.093519451309e-02 3.389831701861e-05 5.549676450225e+00
6.975000000000e+02 2.271618842974e-02 3.028902198240e-05 5.486945801522e+00
6.977500000000e+02 2.451883265481e-02 2.672284156444e-05 5.424029519932e+00
6.980000000000e+02 2.632438092418e-02 2.324054631708e-05 5.360950438980e+00
6.982500000000e+02 2.811322457483e-02 1.988373564396e-05 5.297731056480e+00
6.985000000000e+02 2.986517807427e-02 1.669428798845e-05 5.234393616764e+00
6.987500000000e+02 3.155978442076e-02 1.371379205034e-05 5.170960196977e+00
6.990000000000e+02 3.317663592186e-02 1.098297022689e-05 5.107452795419e+00
6.992500000000e+02 3.469570713987e-02 8.541097402198e-06 5.043893421982e+00
6.995000000000e+02 3.609769263920e-02 6.425425809836e-06 4.980304188030e+00
6.997500000000e+02 3.736434549646e-02 4.670616150920e-06 4.916707395427e+00
7.000000000000e+02 3.847880866220e-02 3.308184962303e-06 4.853125622488e+00
7.002500000000e+02 3.942593369744e-02 2.365972896934e-06 4.789581805717e+00
7.005000000000e+02 4.019258341573e-02 1.867636338887e-06 4.726099316003e+00
7.007500000000e+02 4.076790985916e-02 1.832179260419e-06 4.662702027248e+00
7.010000000000e+02 4.114360811267e-02 2.273521336194e-06 4.599414376953e+00
7.012500000000e+02 4.131413572086e-02 3.200124393948e-06 4.536261417141e+00
7.015000000000e+02 4.127689939894e-02 4.614664915553e-06 4.473268855380e+00
7.017500000000e+02 4.103239744374e-02 6.513782231904e-06 4.410463085173e+00
7.020000000000e+02 4.058431885829e-02 8.887888517106e-06 4.347871205493e+00
7.022500000000e+02 3.993959318763e-02 1.172104820266e-05 4.285521028860e+00
7.025000000000e+02 3.910838483644e-02 1.499093959240e-05 4.223441078384e+00
7.027500000000e+02 3.810403549990e-02 1.866888847235e-05 4.161660572889e+00
7.030000000000e+02 3.694295212972e-02 2.271998140335e-05 4.100209399778e+00
7.032500000000e+02 3.564443639387e-02 2.710327184954e-05 4.039118077713e+00
7.035000000000e+02 3.423046861689e-02 3.177206587160e-05 3.978417705985e+00
7.037500000000e+02 3.272543786104e-02 3.667429599161e-05 3.918139904050e+00
7.040000000000e+02 3.115582233127e-02 4.175298718123e-05 3.858316743655e+00
7.042500000000e+02 2.954983426955e-02 4.694679258865e-05 3.798980664784e+00
7.045000000000e+02 2.793701618732e-02 5.219062396386e-05 3.740164388434e+00
7.047500000000e+02 2.634780745776e-02 5.741634639619e-05 3.681900815950e+00
7.050000000000e+02 2.481307836938e-02 6.255354404089e-05 3.624222929482e+00
7.052500000000e+02 2.336365165519e-02 6.753033341589e-05 3.567163667219e+00
7.055000000000e+02 2.202980413713e-02 7.227424047551e-05 3.510755808020e+00
7.057500000000e+02 2.084076977795e-02 7.671311401750e-05 3.455031839007e+00
7.060000000000e+02 1.982425046480e-02 8.077605316589e-05 3.400023830365e+00
7.062500000000e+02 1.900594078561e-02 8.439437754187e-05 3.345763282538e+00
7.065000000000e+02 1.840907968087e-02 8.750258098494e-05 3.292280989913e+00
7.067500000000e+02 1.805404180626e-02 9.003925705703e-05 3.239606902535e+00
7.070000000000e+02 1.795796125936e-02 9.194805523319e-05 3.187769962301e+00
7.072500000000e+02 1.813442460551e-02 9.317851472579e-05 3.136797974258e+00
7.075000000000e+02 1.859320403176e-02 9.368693661835e-05 3.086717441504e+00
7.077500000000e+02 1.934007931873e-02 9.343708946588e-05 3.037553439478e+00
7.080000000000e+02 2.037670934447e-02 9.240094450033e-05 2.989329460505e+00
7.082500000000e+02 2.170059374781e-02 9.055924190957e-05 2.942067287522e+00
7.085000000000e+02 2.330511083158e-02 8.790196464445e-05 2.895786875227e+00
7.087500000000e+02 2.517961642406e-02 8.442875941858e-05 2.850506223302e+00
7.090000000000e+02 2.730963121690e-02 8.014917967658e-05 2.806241283273e+00
7.092500000000e+02 2.967708808796e-02 7.508283215849e-05 2.763005869096e+00
7.095000000000e+02 3.226064238395e-02 6.925938547009e-05 2.720811584807e+00
7.097500000000e+02 3.503604258399e-02 6.271841231742e-05 2.679667779027e+00
7.100000000000e+02 3.797653624838e-02 5.550914280442e-05 2.639581501251e+00
7.102500000000e+02 4.105332477198e-02 4.769002543639e-05 2.600557497028e+00
7.105000000000e+02 4.423603961458e-02 3.932816377145e-05 2.562598216352e+00
7.107500000000e+02 4.749323670499e-02 3.049860813831e-05 2.525703846817e+00
7.110000000000e+02 5.079289768302e-02 2.128351510766e-05 2.489872370579e+00
7.112500000000e+02 5.410292814090e-02 1.177118006712e-05 2.455099643882e+00
7.115000000000e+02 5.739164324364e-02 2.054943806146e-06 2.421379506545e+00
7.117500000000e+02 6.062823386710e-02 -7.767985875373e-06 2.388703901397e+00
7.120000000000e+02 6.378320287428e-02 -1.759782201879e-05 2.357063033782e+00
7.122500000000e+02 6.682877314549e-02 -2.733354164264e-05 2.326445535658e+00
7.125000000000e+02 6.973924999431e-02 -3.687428148369e-05 2.296838663336e+00
7.127500000000e+02 7.249134506341e-02 -4.612075396218e-05 2.268228503815e+00
7.130000000000e+02 7.506445635158e-02 -5.497668857438e-05 2.240600199191e+00
7.132500000000e+02 7.744088435302e-02 -6.335020677448e-05 2.213938185280e+00
7.135000000000e+02 7.960601432148e-02 -7.115520477344e-05 2.188226436323e+00
7.137500000000e+02 8.154841923647e-02 -7.831261160637e-05 2.163448713956e+00
7.140000000000e+02 8.325993000743e-02 -8.475161160681e-05 2.139588819118e+00
7.142500000000e+02 8.473562966942e-02 -9.041070773957e-05 2.116630836076e+00
7.145000000000e+02 8.597380159797e-02 -9.523868208336e-05 2.094559369225e+00
7.147500000000e+02 8.697580948156e-02 -9.919536791006e-05 2.073359756376e+00
7.150000000000e+02 8.774594964826e-02 -1.022523275350e-04 2.053018276185e+00
7.152500000000e+02 8.829123344380e-02 -1.043932883488e-04 2.033522315386e+00
7.155000000000e+02 8.862114088964e-02 -1.056144278752e-04 2.014860512579e+00
7.157500000000e+02 8.874733889841e-02 -1.059244633499e-04 1.997022866030e+00
7.160000000000e+02 8.868337790906e-02 -1.053445572167e-04 1.980000807937e+00
7.162500000000e+02 8.844435920588e-02 -1.039079859106e-04 1.963787222247e+00
7.165000000000e+02 8.804662575415e-02 -1.016597079417e-04 1.948376459500e+00
7.167500000000e+02 8.750741614866e-02 -9.865562390007e-05 1.933764261468e+00
7.170000000000e+02 8.684457071753e-02 -9.496177862975e-05 1.919947705926e+00
7.172500000000e+02 8.607621646096e-02 -9.065327851343e-05 1.906925057933e+00
7.175000000000e+02 8.522051292697e-02 -8.581315899361e-05 1.894695655720e+00
7.177500000000e+02 8.429539149236e-02 -8.053101660924e-05 1.883259709020e+00
7.180000000000e+02 8.331835522275e-02 -7.490160397616e-05 1.872618145252e+00
7.182500000000e+02 8.230628966981e-02 -6.902327383962e-05 1.862772406160e+00
7.185000000000e+02 8.127530820013e-02 -6.299637063728e-05 1.853724242360e+00
7.187500000000e+02 8.024063741257e-02 -5.692159660584e-05 1.845475560205e+00
7.190000000000e+02 7.921651688499e-02 -5.089834608446e-05 1.838028237979e+00
7.192500000000e+02 7.821613111357e-02 -4.502307440246e-05 1.831383989885e+00
7.195000000000e+02 7.725156338824e-02 -3.938772118472e-05 1.825544256028e+00
7.197500000000e+02 7.633377098806e-02 -3.407822284607e-05 1.820510128756e+00
7.200000000000e+02 7.547257946183e-02 -2.917314877096e-05 1.816282319896e+00
7.202500000000e+02 7.467669331933e-02 -2.474249254250e-05 1.812861171067e+00
7.205000000000e+02 7.395371969272e-02 -2.084664763013e-05 1.810246714632e+00
7.207500000000e+02 7.331020566862e-02 -1.753558416073e-05 1.808438752070e+00
7.210000000000e+02 7.275167559098e-02 -1.484822147252e-05 1.807437027493e+00
7.212500000000e+02 7.228267677600e-02 -1.281209123546e-05 1.807241385398e+00
7.215000000000e+02 7.190681891057e-02 -1.144318335888e-05 1.807851991471e+00
7.217500000000e+02 7.162681245951e-02 -1.074607414839e-05 1.809269547658e+00
7.220000000000e+02 7.144448717653e-02 -1.071420331916e-05 1.811495568774e+00
7.222500000000e+02 7.136080739354e-02 -1.133043192447e-05 1.814532618297e+00
7.225000000000e+02 7.137587431145e-02 -1.256778764050e-05 1.818384538458e+00
7.227500000000e+02 7.148890899142e-02 -1.439031527672e-05 1.823056696063e+00
7.230000000000e+02 7.169823650678e-02 -1.675413225355e-05 1.828556156258e+00
7.232500000000e+02 7.200126621923e-02 -1.960858303585e-05 1.834891815796e+00
7.235000000000e+02 7.239447145041e-02 -2.289742785258e-05 1.842074512602e+00
7.237500000000e+02 7.287338731101e-02 -2.656012951771e-05 1.850117038363e+00
7.240000000000e+02 7.343262399513e-02 -3.053312841250e-05 1.859034102296e+00
7.242500000000e+02 7.406590512990e-02 -3.475110735968e-05 1.868842222964e+00
7.245000000000e+02 7.476613442797e-02 -3.914821322135e-05 1.879559553295e+00
7.247500000000e+02 7.552549231074e-02 -4.365920869970e-05 1.891205643376e+00
7.250000000000e+02 7.633556141443e-02 -4.822053136033e-05 1.903801148597e+00
7.252500000000e+02 7.718747739555e-02 -5.277124018660e-05 1.917367493116e+00
7.255000000000e+02 7.807209987885e-02 -5.725383210683e-05 1.931926500358e+00
7.257500000000e+02 7.898019872135e-02 -6.161491947945e-05 1.947500003162e+00
7.260000000000e+02 7.990264194672e-02 -6.580574122311e-05 1.964109446956e+00
7.262500000000e+02 8.083059606839e-02 -6.978255179524e-05 1.981775497960e+00
7.265000000000e+02 8.175571114565e-02 -7.350683687418e-05 2.000517665449e+00
7.267500000000e+02 8.267029347507e-02 -7.694538655734e-05 2.020353955115e+00
7.270000000000e+02 8.356747696007e-02 -8.007029348703e-05 2.041300543422e+00
7.272500000000e+02 8.444135372878e-02 -8.285879663650e-05 2.063371505904e+00
7.275000000000e+02 8.528710310808e-02 -8.529312672362e-05 2.086578566098e+00
7.277500000000e+02 8.610107061897e-02 -8.736025609304e-05 2.110930909191e+00
7.280000000000e+02 8.688082701556e-02 -8.905168979695e-05 2.136435024327e+00
7.282500000000e+02 8.762518563267e-02 -9.036327729392e-05 2.163094590385e+00
7.285000000000e+02 8.833416854879e-02 -9.129505340380e-05 2.190910412746e+00
7.287500000000e+02 8.900892141494e-02 -9.185113183649e-05 2.219880405572e+00
7.290000000000e+02 8.965158432911e-02 -9.203970037136e-05 2.249999594405e+00
7.292500000000e+02 9.026509587922e-02 -9.187302385846e-05 2.281260178760e+00
7.295000000000e+02 9.085295280773e-02 -9.136743490396e-05 2.313651616428e+00
7.297500000000e+02 9.141892136546e-02 -9.054336312267e-05 2.347160752323e+00
7.300000000000e+02 9.196672967977e-02 -8.942529711456e-05 2.381771949061e+00
7.302500000000e+02 9.249974124763e-02 -8.804162955020e-05 2.417467259700e+00
7.305000000000e+02 9.302064642188e-02 -8.642438165696e-05 2.454226600503e+00
7.307500000000e+02 9.353119050501e-02 -8.460876522401e-05 2.492027928536e+00
7.310000000000e+02 9.403195828191e-02 -8.263256872276e-05 2.530847429537e+00
7.312500000000e+02 9.452224234963e-02 -8.053537285138e-05 2.570659675924e+00
7.315000000000e+02 9.499999437001e-02 -7.835760594141e-05 2.611437797394e+00
7.317500000000e+02 9.546186900532e-02 -7.613949859234e-05 2.653153641951e+00
7.320000000000e+02 9.590335689571e-02 -7.391995332875e-05 2.695777907946e+00
7.322500000000e+02 9.631898146794e-02 -7.173540327074e-05 2.739280308073e+00
7.325000000000e+02 9.670254996580e-02 -6.961872007125e-05 2.783629703132e+00
7.327500000000e+02 9.704742217679e-02 -6.759823994440e-05 2.828794282238e+00
7.330000000000e+02 9.734678097947e-02 -6.569693644887e-05 2.874741730529e+00
7.332500000000e+02 9.759387501100e-02 -6.393179587566e-05 2.921439441918e+00
7.335000000000e+02 9.778222030645e-02 -6.231341090526e-05 2.968854757308e+00
7.337500000000e+02 9.790575402234e-02 -6.084579900328e-05 3.016955211412e+00
7.340000000000e+02 9.795893582765e-02 -5.952647215096e-05 3.065708819449e+00
7.342500000000e+02 9.793680711636e-02 -5.834671045007e-05 3.115084367140e+00
7.345000000000e+02 9.783501844112e-02 -5.729202733887e-05 3.165051704824e+00
7.347500000000e+02 9.764983926634e-02 -5.634280222427e-05 3.215582030062e+00
7.350000000000e+02 9.737816077849e-02 -5.547505912942e-05 3.266648155883e+00
7.352500000000e+02 9.701750589273e-02 -5.466134431470e-05 3.318224728589e+00
7.355000000000e+02 9.656604360232e-02 -5.387169625518e-05 3.370288418372e+00
7.357500000000e+02 9.602260984280e-02 -5.307466309568e-05 3.422818051205e+00
7.360000000000e+02 9.538672558774e-02 -5.223834210880e-05 3.475794686921e+00
7.362500000000e+02 9.465859928903e-02 -5.133141062674e-05 3.529201650067e+00
7.365000000000e+02 9.383911212459e-02 -5.032410646610e-05 3.583024493740e+00
7.367500000000e+02 9.292977225138e-02 -4.918912394400e-05 3.637250928705e+00
7.370000000000e+02 9.193264434129e-02 -4.790238109562e-05 3.691870709431e+00
7.372500000000e+02 9.085027085071e-02 -4.644361508541e-05 3.746875470799e+00
7.375000000000e+02 8.968559154374e-02 -4.479677607108e-05 3.802258546351e+00
7.377500000000e+02 8.844188758399e-02 -4.295020330855e-05 3.858014760103e+00
7.380000000000e+02 8.712277775524e-02 -4.089658108986e-05 3.914140183395e+00
7.382500000000e+02 8.573227063385e-02 -3.863267913920e-05 3.970631884644e+00
7.385000000000e+02 8.427488482850e-02 -3.615893483336e-05 4.027487662279e+00
7.387500000000e+02 8.275583714394e-02 -3.347893975278e-05 4.084705751127e+00
7.390000000000e+02 8.118126476617e-02 -3.059888699969e-05 4.142284533117e+00
7.392500000000e+02 7.955845819648e-02 -2.752707262554e-05 4.200222237153e+00
7.395000000000e+02 7.789605813867e-02 -2.427351733536e-05 4.258516644029e+00
7.397500000000e+02 7.620417088460e-02 -2.084976819094e-05 4.317164804433e+00
7.400000000000e+02 7.449436002003e-02 -1.726891914794e-05 4.376162780067e+00
7.402500000000e+02 7.277948454747e-02 -1.354582673097e-05 4.435505416687e+00
7.405000000000e+02 7.107336864295e-02 -9.697531366148e-06 4.495186166386e+00
7.407500000000e+02 6.939032511241e-02 -5.743813699416e-06 4.555196943742e+00
7.410000000000e+02 6.774455893348e-02 -1.707737160683e-06 4.615528046902e+00
7.412500000000e+02 6.614951893667e-02 2.383873742906e-06 4.676168119023e+00
7.415000000000e+02 6.461726278208e-02 6.500155665640e-06 4.737104160340e+00
7.417500000000e+02 6.315791863974e-02 1.060622223395e-05 4.798321559051e+00
7.420000000000e+02 6.177930105646e-02 1.466354555552e-05 4.859804160637e+00
7.422500000000e+02 6.048674773676e-02 1.863073325958e-05 4.921534324073e+00
7.425000000000e+02 5.928319315729e-02 2.246469720035e-05 4.983492988694e+00
7.427500000000e+02 5.816948908995e-02 2.612214159073e-05 5.045659707376e+00
7.430000000000e+02 5.714492772956e-02 2.956126130255e-05 5.108012673135e+00
7.432500000000e+02 5.620791307732e-02 3.274352765401e-05 5.170528710262e+00
7.435000000000e+02 5.535668566446e-02 3.563538421594e-05 5.233183262920e+00
7.437500000000e+02 5.459000907648e-02 3.820970949198e-05 5.295950368358e+00
7.440000000000e+02 5.390771433541e-02 4.044688241581e-05 5.358802646846e+00
7.442500000000e+02 5.331102041538e-02 4.233534508821e-05 5.421711314084e+00
7.445000000000e+02 5.280257470048e-02 4.387160786612e-05 5.484646228414e+00
7.447500000000e+02 5.238618961021e-02 4.505967956969e-05 5.547575989872e+00
7.450000000000e+02 5.206629828373e-02 4.590999851029e-05 5.610468089973e+00
7.452500000000e+02 5.184718980375e-02 4.643798369938e-05 5.673289113568e+00
7.455000000000e+02 5.173211781556e-02 4.666237189865e-05 5.736004983302e+00
7.457500000000e+02 5.172240226043e-02 4.660355086866e-05 5.798581235005e+00
7.460000000000e+02 5.181664332699e-02 4.628206838697e-05 5.860983303808e+00
7.462500000000e+02 5.201016111952e-02 4.571749996846e-05 5.923176799730e+00
7.465000000000e+02 5.229475030471e-02 4.492780399962e-05 5.985127759269e+00
7.467500000000e+02 5.265879320401e-02 4.392921075494e-05 6.046802849116e+00
7.470000000000e+02 5.308773621031e-02 4.273663808996e-05 6.108169513061e+00
7.472500000000e+02 5.356489048604e-02 4.136454867684e-05 6.169196067619e+00
7.475000000000e+02 5.407246288174e-02 3.982809874783e-05 6.229851731557e+00
7.477500000000e+02 5.459271181980e-02 3.814439325656e-05 6.290106623554e+00
7.480000000000e+02 5.510908548140e-02 3.633360938912e-05 6.349931724159e+00
7.482500000000e+02 5.560721222420e-02 3.441985618377e-05 6.409298827825e+00
7.485000000000e+02 5.607563196190e-02 3.243155272445e-05 6.468180515362e+00
7.487500000000e+02 5.650617574556e-02 3.040124245338e-05 6.526550142436e+00
7.490000000000e+02 5.689396118395e-02 2.836481452864e-05 6.584381871399e+00
7.492500000000e+02 5.723701191519e-02 2.636018627222e-05 6.641650746039e+00
7.495000000000e+02 5.753555759385e-02 2.442555033227e-05 6.698332799518e+00
7.497500000000e+02 5.779112571956e-02 2.259739208316e-05 6.754405206510e+00
7.500000000000e+02 5.800554321513e-02 2.090851078190e-05 6.809846437178e+00
7.502500000000e+02 5.817999840140e-02 1.938623675990e-05 6.864636414249e+00
7.505000000000e+02 5.831429125921e-02 1.805108025427e-05 6.918756644668e+00
7.507500000000e+02 5.840637506592e-02 1.691595017783e-05 6.972190307785e+00
7.510000000000e+02 5.845224917674e-02 1.598602775796e-05 7.024922286727e+00
7.512500000000e+02 5.844620707939e-02 1.525932640603e-05 7.076939124212e+00
7.515000000000e+02 5.838140749138e-02 1.472785405129e-05 7.128228923557e+00
7.517500000000e+02 5.825067117278e-02 1.437913785771e-05 7.178781171447e+00
7.520000000000e+02 5.804739579873e-02 1.419803132655e-05 7.228586509107e+00
7.522500000000e+02 5.776646590117e-02 1.416853871664e-05 7.277636484205e+00
7.525000000000e+02 5.740501892895e-02 1.427545288402e-05 7.325923269338e+00
7.527500000000e+02 5.696297908471e-02 1.450561403801e-05 7.373439414203e+00
7.530000000000e+02 5.644327473798e-02 1.484868410948e-05 7.420177617232e+00
7.532500000000e+02 5.585171769861e-02 1.529736206002e-05 7.466130550116e+00
7.535000000000e+02 5.519656504559e-02 1.584709262514e-05 7.511290758831e+00
7.537500000000e+02 5.448781332327e-02 1.649535648576e-05 7.555650620442e+00
7.540000000000e+02 5.373632181091e-02 1.724064021416e-05 7.599202372980e+00
7.542500000000e+02 5.295287107641e-02 1.808130216985e-05 7.641938201032e+00
7.545000000000e+02 5.214726739817e-02 1.901450438085e-05 7.683850354815e+00
7.547500000000e+02 5.132759959047e-02 2.003537925510e-05 7.724931300393e+00
7.550000000000e+02 5.049971857444e-02 2.113655100139e-05 7.765173855048e+00
7.552500000000e+02 4.966699019832e-02 2.230809034620e-05 7.804571305181e+00
7.555000000000e+02 4.883032781390e-02 2.353791184023e-05 7.843117482557e+00
7.557500000000e+02 4.798847836046e-02 2.481256255479e-05 7.880806788177e+00
7.560000000000e+02 4.713850644179e-02 2.611830216714e-05 7.917634160408e+00
7.562500000000e+02 4.627639831253e-02 2.744230257468e-05 7.953594984065e+00
7.565000000000e+02 4.539770575984e-02 2.877391261427e-05 7.988684964472e+00
7.567500000000e+02 4.449813969817e-02 3.010579540655e-05 8.022899956099e+00
7.570000000000e+02 4.357405424776e-02 3.143462831756e-05 8.056235792018e+00
7.572500000000e+02 4.262276336910e-02 3.276156394402e-05 8.088688105518e+00
7.575000000000e+02 4.164267537898e-02 3.409219483597e-05 8.120252182594e+00
7.577500000000e+02 4.063324631703e-02 3.543610089601e-05 8.150922850025e+00
7.580000000000e+02 3.959477601089e-02 3.680617973176e-05 8.180694402532e+00
7.582500000000e+02 3.852810281554e-02 3.821761473174e-05 8.209560589129e+00
7.585000000000e+02 3.743424283459e-02 3.968669889087e-05 8.237514636474e+00
7.587500000000e+02 3.631404705485e-02 4.122964956116e-05 8.264549320512e+00
7.590000000000e+02 3.516792191848e-02 4.286152527727e-05 8.290657060126e+00
7.592500000000e+02 3.399566098954e-02 4.459532621140e-05 8.315830025599e+00
7.595000000000e+02 3.279641938237e-02 4.644135123369e-05 8.340060250328e+00
7.597500000000e+02 3.156882892136e-02 4.840684724700e-05 8.363339724260e+00
7.600000000000e+02 3.031124969253e-02 5.049593276715e-05 8.385660465454e+00
7.602500000000e+02 2.902212290802e-02 5.270975999563e-05 8.407014558447e+00
7.605000000000e+02 2.770039235441e-02 5.504683701288e-05 8.427394161855e+00
7.607500000000e+02 2.634593630404e-02 5.750344518324e-05 8.446791481117e+00
7.610000000000e+02 2.495996624138e-02 6.007406284722e-05 8.465198715255e+00
7.612500000000e+02 2.354535373037e-02 6.275171202114e-05 8.482607987688e+00
7.615000000000e+02 2.210684187231e-02 6.552818954975e-05 8.499011266990e+00
7.617500000000e+02 2.065112573129e-02 6.839414049498e-05 8.514400291084e+00
7.620000000000e+02 1.918679600793e-02 7.133896464534e-05 8.528766504732e+00
7.622500000000e+02 1.772415078709e-02 7.435058011360e-05 8.542101017938e+00
7.625000000000e+02 1.627489014667e-02 7.741510004458e-05 8.554394589079e+00
7.627500000000e+02 1.485173190156e-02 8.051642583853e-05 8.565637639335e+00
7.630000000000e+02 1.346797221370e-02 8.363586858562e-05 8.575820294074e+00
7.632500000000e+02 1.213703143459e-02 8.675189016008e-05 8.584932449708e+00
7.635000000000e+02 1.087201994421e-02 8.983995159798e-05 8.592963862417e+00
7.637500000000e+02 9.685346585596e-03 9.287253877924e-05 8.599904248895e+00
7.640000000000e+02 8.588393343584e-03 9.581939243861e-05 8.605743392893e+00
7.642500000000e+02 7.591267733033e-03 9.864794597300e-05 8.610471252810e+00
7.645000000000e+02 6.702632534642e-03 1.013239348781e-04 8.614078059397e+00
7.647500000000e+02 5.929609456823e-03 1.038122285033e-04 8.616554401808e+00
7.650000000000e+02 5.277743516082e-03 1.060777747021e-04 8.617891297911e+00
7.652500000000e+02 4.751012868394e-03 1.080864981904e-04 8.618080244586e+00
7.655000000000e+02 4.351864955916e-03 1.098062749769e-04 8.617113255357e+00
7.657500000000e+02 4.081263850224e-03 1.112078976597e-04 8.614982878421e+00
7.660000000000e+02 3.938733425765e-03 1.122659434649e-04 8.611682205590e+00
7.662500000000e+02 3.922388481366e-03 1.129594532508e-04 8.607204869729e+00
7.665000000000e+02 4.028946077472e-03 1.132725166098e-04 8.601545046210e+00
7.667500000000e+02 4.253721954221e-03 1.131946881649e-04 8.594697450403e+00
7.670000000000e+02 4.590615881918e-03 1.127212426476e-04 8.586657339751e+00
7.672500000000e+02 5.032092562001e-03 1.118532976760e-04 8.577420534795e+00
7.675000000000e+02 5.569175360564e-03 1.105977383273e-04 8.566983437335e+00
7.677500000000e+02 6.191457525303e-03 1.089671536930e-04 8.555343077562e+00
7.680000000000e+02 6.887149323527e-03 1.069795117331e-04 8.542497155529e+00
7.682500000000e+02 7.643163055112e-03 1.046579106916e-04 8.528444110336e+00
7.685000000000e+02 8.445246628312e-03 1.020302510054e-04 8.513183183882e+00
7.687500000000e+02 9.278163851073e-03 9.912883656596e-05 8.496714496359e+00
7.690000000000e+02 1.012592005758e-02 9.598996288968e-05 8.479039112631e+00
7.692500000000e+02 1.097202541292e-02 9.265344454493e-05 8.460159120676e+00
7.695000000000e+02 1.179978760447e-02 8.916212915450e-05 8.440077687062e+00
7.697500000000e+02 1.259262082106e-02 8.556144682748e-05 8.418799109467e+00
7.700000000000e+02 1.333435899363e-02 8.189886747009e-05 8.396328855173e+00
7.702500000000e+02 1.400956020456e-02 7.822331812629e-05 8.372673585792e+00
7.705000000000e+02 1.460379084142e-02 7.458457065387e-05 8.347841169835e+00
7.707500000000e+02 1.510387804432e-02 7.103257495275e-05 8.321840671223e+00
7.710000000000e+02 1.549812667660e-02 6.761677528869e-05 8.294682347154e+00
7.712500000000e+02 1.577649126288e-02 6.438539768477e-05 8.266377616615e+00
7.715000000000e+02 1.593070223529e-02 6.138472668643e-05 8.236939020277e+00
7.717500000000e+02 1.595435105022e-02 5.865838198807e-05 8.206380196838e+00
7.720000000000e+02 1.584292798958e-02 5.624657566616e-05 8.174715824209e+00
7.722500000000e+02 1.559382518634e-02 5.418543094829e-05 8.141961580645e+00
7.725000000000e+02 1.520630648644e-02 5.250639205792e-05 8.108134103937e+00
7.727500000000e+02 1.468144544971e-02 5.123570206975e-05 8.073250929009e+00
7.730000000000e+02 1.402204697018e-02 5.039394188544e-05 8.037330456793e+00
7.732500000000e+02 1.323254523598e-02 4.999569708133e-05 8.000391889609e+00
7.735000000000e+02 1.231889476133e-02 5.004932933184e-05 7.962455198627e+00
7.737500000000e+02 1.128844584626e-02 5.055688548430e-05 7.923541059077e+00
7.740000000000e+02 1.014981821196e-02 5.151411742324e-05 7.883670813707e+00
7.742500000000e+02 8.912765451387e-03 5.291063088425e-05 7.842866416275e+00
7.745000000000e+02 7.588035157611e-03 5.473015647683e-05 7.801150375384e+00
7.747500000000e+02 6.187226910434e-03 5.695095248062e-05 7.758545713774e+00
7.750000000000e+02 4.722643053718e-03 5.954624758367e-05 7.715075910686e+00
7.752500000000e+02 3.207135904088e-03 6.248475907014e-05 7.670764855645e+00
7.755000000000e+02 1.653948816410e-03 6.573133820281e-05 7.625636794328e+00
7.757500000000e+02 7.655378260457e-05 6.924760765273e-05 7.579716293472e+00
7.760000000000e+02 -1.511516983170e-03 7.299263085925e-05 7.533028193475e+00
7.762500000000e+02 -3.096842114599e-03 7.692367266116e-05 7.485597566131e+00
7.765000000000e+02 -4.666283564539e-03 8.099677063259e-05 7.437449689695e+00
7.767500000000e+02 -6.207158016264e-03 8.516744309137e-05 7.388610007033e+00
7.770000000000e+02 -7.707404632896e-03 8.939131348085e-05 7.339104108505e+00
7.772500000000e+02 -9.155744832015e-03 9.362468085727e-05 7.288957698511e+00
7.775000000000e+02 -1.054183268601e-02 9.782505764175e-05 7.238196583226e+00
7.777500000000e+02 -1.185638990593e-02 1.019516473469e-04 7.186846644055e+00
7.780000000000e+02 -1.309132610200e-02 1.059657806022e-04 7.134933828930e+00
7.782500000000e+02 -1.423983760251e-02 1.098312634386e-04 7.082484131112e+00
7.785000000000e+02 -1.529648723306e-02 1.135146582539e-04 7.029523581979e+00
7.787500000000e+02 -1.625725937757e-02 1.169855625468e-04 6.976078237105e+00
7.790000000000e+02 -1.711959036988e-02 1.202167848064e-04 6.922174164569e+00
7.792500000000e+02 -1.788237531207e-02 1.231844881141e-04 6.867837439286e+00
7.795000000000e+02 -1.854594717416e-02 1.258683006789e-04 6.813094132440e+00
7.797500000000e+02 -1.911203132498e-02 1.282513621222e-04 6.757970304610e+00
7.800000000000e+02 -1.958367560164e-02 1.303203248032e-04 6.702491998901e+00
7.802500000000e+02 -1.996515653530e-02 1.320653273551e-04 6.646685232912e+00
7.805000000000e+02 -2.026186721274e-02 1.334799362877e-04 6.590575993006e+00
7.807500000000e+02 -2.048018514854e-02 1.345610454405e-04 6.534190225175e+00
7.810000000000e+02 -2.062732632943e-02 1.353087449373e-04 6.477553826349e+00
7.812500000000e+02 -2.071118592547e-02 1.357261576140e-04 6.420692634563e+00
7.815000000000e+02 -2.074017169711e-02 1.358192456749e-04 6.363632417082e+00
7.817500000000e+02 -2.072302836744e-02 1.355965680335e-04 6.306398858570e+00
7.820000000000e+02 -2.066866112544e-02 1.350690533088e-04 6.249017545616e+00
7.822500000000e+02 -2.058595717117e-02 1.342497272678e-04 6.191513951139e+00
7.825000000000e+02 -2.048361053793e-02 1.331534212917e-04 6.133913418595e+00
7.827500000000e+02 -2.036995474883e-02 1.317964909213e-04 6.076241139531e+00
7.830000000000e+02 -2.025280399823e-02 1.301965182265e-04 6.018522136452e+00
7.832500000000e+02 -2.013931013986e-02 1.283720039253e-04 5.960781235189e+00
7.835000000000e+02 -2.003583546356e-02 1.263420792723e-04 5.903043044487e+00
7.837500000000e+02 -1.994784751276e-02 1.241262313995e-04 5.845331923681e+00
7.840000000000e+02 -1.987983570989e-02 1.217440432312e-04 5.787671955095e+00
7.842500000000e+02 -1.983525314833e-02 1.192149591318e-04 5.730086909491e+00
7.845000000000e+02 -1.981648303780e-02 1.165580774609e-04 5.672600213707e+00
7.847500000000e+02 -1.982483195207e-02 1.137919789047e-04 5.615234906380e+00
7.850000000000e+02 -1.986054700525e-02 1.109345880029e-04 5.558013598751e+00
7.852500000000e+02 -1.992285797466e-02 1.080030749546e-04 5.500958426672e+00
7.855000000000e+02 -2.001004121565e-02 1.050137919701e-04 5.444091004676e+00
7.857500000000e+02 -2.011950657304e-02 1.019822525680e-04 5.387432365589e+00
7.860000000000e+02 -2.024790172131e-02 9.892314079266e-05 5.331002905453e+00
7.862500000000e+02 -2.039123274168e-02 9.585035289478e-05 5.274822324976e+00
7.865000000000e+02 -2.054500111914e-02 9.277706947353e-05 5.218909555986e+00
7.867500000000e+02 -2.070434800032e-02 8.971584378409e-05 5.163282700476e+00
7.870000000000e+02 -2.086420878136e-02 8.667870584805e-05 5.107958955355e+00
7.872500000000e+02 -2.101947236226e-02 8.367728754485e-05 5.052954535455e+00
7.875000000000e+02 -2.116513931334e-02 8.072293270628e-05 4.998284604453e+00
7.877500000000e+02 -2.129648104267e-02 7.782684408936e-05 4.943963195300e+00
7.880000000000e+02 -2.140919427821e-02 7.500016897694e-05 4.890003131302e+00
7.882500000000e+02 -2.149954520741e-02 7.225408722891e-05 4.836415957421e+00
7.885000000000e+02 -2.156450678283e-02 6.959989578775e-05 4.783211860157e+00
7.887500000000e+02 -2.160187820573e-02 6.704906170460e-05 4.730399604343e+00
7.890000000000e+02 -2.161039136915e-02 6.461324644483e-05 4.677986461606e+00
7.892500000000e+02 -2.158979413836e-02 6.230431150794e-05 4.625978156689e+00
7.895000000000e+02 -2.154091513588e-02 6.013429534502e-05 4.574378809115e+00
7.897500000000e+02 -2.146570191168e-02 5.811535685557e-05 4.523190893591e+00
7.900000000000e+02 -2.136723734159e-02 5.625969482209e-05 4.472415199853e+00
7.902500000000e+02 -2.124972939729e-02 5.457943892259e-05 4.422050808819e+00
7.905000000000e+02 -2.111847643063e-02 5.308651449004e-05 4.372095078932e+00
7.907500000000e+02 -2.097980924398e-02 5.179248384271e-05 4.322543639753e+00
7.910000000000e+02 -2.084100795212e-02 5.070836452484e-05 4.273390404801e+00
7.912500000000e+02 -2.071019761137e-02 4.984442898551e-05 4.224627591352e+00
7.915000000000e+02 -2.059622120112e-02 4.920999308944e-05 4.176245759564e+00
7.917500000000e+02 -2.050849331103e-02 4.881319569944e-05 4.128233862385e+00
7.920000000000e+02 -2.045683511422e-02 4.866075474852e-05 4.080579310918e+00
7.922500000000e+02 -2.045129349430e-02 4.875774017241e-05 4.033268055876e+00
7.925000000000e+02 -2.050194716663e-02 4.910736211863e-05 3.986284681867e+00
7.927500000000e+02 -2.061870275875e-02 4.971075539328e-05 3.939612516654e+00
7.930000000000e+02 -2.081108611440e-02 5.056677979595e-05 3.893233754483e+00
7.932500000000e+02 -2.108803204665e-02 5.167183724841e-05 3.847129592493e+00
7.935000000000e+02 -2.145767693732e-02 5.301972020480e-05 3.801280380570e+00
7.937500000000e+02 -2.192716097621e-02 5.460149362088e-05 3.755665782220e+00
7.940000000000e+02 -2.250244093310e-02 5.640539013341e-05 3.710264948628e+00
7.942500000000e+02 -2.318812120347e-02 5.841676093365e-05 3.665056702464e+00
7.945000000000e+02 -2.398730575153e-02 6.061807333357e-05 3.620019730883e+00
7.947500000000e+02 -2.490147265097e-02 6.298894602746e-05 3.575132790603e+00
7.950000000000e+02 -2.593037840639e-02 6.550624514443e-05 3.530374917022e+00
7.952500000000e+02 -2.707198943480e-02 6.814422447565e-05 3.485725645126e+00
7.955000000000e+02 -2.832244677244e-02 7.087472639719e-05 3.441165233677e+00
7.957500000000e+02 -2.967606302414e-02 7.366743715767e-05 3.396674894538e+00
7.960000000000e+02 -3.112535092885e-02 7.649019044217e-05 3.352237029998e+00
7.962500000000e+02 -3.266108648975e-02 7.930933035388e-05 3.307835467350e+00
7.965000000000e+02 -3.427240214733e-02 8.209011096288e-05 3.263455701416e+00
7.967500000000e+02 -3.594691213464e-02 8.479715346676e-05 3.219085130779e+00
7.970000000000e+02 -3.767086570349e-02 8.739493890969e-05 3.174713298937e+00
7.972500000000e+02 -3.942932810462e-02 8.984834004622e-05 3.130332125469e+00
7.975000000000e+02 -4.120638571061e-02 9.212314405707e-05 3.085936138001e+00
7.977500000000e+02 -4.298537297557e-02 9.418659717622e-05 3.041522690812e+00
7.980000000000e+02 -4.474911704728e-02 9.600797740877e-05 2.997092177124e+00
7.982500000000e+02 -4.648019700942e-02 9.755914190276e-05 2.952648228905e+00
7.985000000000e+02 -4.816121186672e-02 9.881505240777e-05 2.908197898222e+00
7.987500000000e+02 -4.977505528339e-02 9.975427337247e-05 2.863751826067e+00
7.990000000000e+02 -5.130518911591e-02 1.003594320764e-04 2.819324385175e+00
7.992500000000e+02 -5.273591519155e-02 1.006176180545e-04 2.774933804807e+00
7.995000000000e+02 -5.405263773242e-02 1.005207243718e-04 2.730602266237e+00
7.997500000000e+02 -5.524211238093e-02 1.000657193517e-04 2.686355968271e+00
8.000000000000e+02 -5.629268212434e-02 9.925484309239e-05 2.642225166813e+00
8.002500000000e+02 -5.719449164530e-02 9.809571487479e-05 2.598244177866e+00
8.005000000000e+02 -5.793967328167e-02 9.660134096287e-05 2.554451339331e+00
8.007500000000e+02 -5.852251680198e-02 9.479005295479e-05 2.510888951379e+00
8.010000000000e+02 -5.893960038948e-02 9.268533482831e-05 2.467603166862e+00
8.012500000000e+02 -5.918988211284e-02 9.031554162986e-05 2.424643839393e+00
8.015000000000e+02 -5.927477755985e-02 8.771357346937e-05 2.382064357223e+00
8.017500000000e+02 -5.919816752150e-02 8.491639878253e-05 2.339921407597e+00
8.020000000000e+02 -5.896640022828e-02 8.196456661802e-05 2.298274739063e+00
8.022500000000e+02 -5.858822032465e-02 7.890158187571e-05 2.257186860133e+00
8.025000000000e+02 -5.807467970259e-02 7.577326267280e-05 2.216722727275e+00
8.027500000000e+02 -5.743900636630e-02 7.262703752442e-05 2.176949400632e+00
8.030000000000e+02 -5.669641923454e-02 6.951117999940e-05 2.137935665603e+00
8.032500000000e+02 -5.586392407999e-02 6.647404514279e-05 2.099751645975e+00
8.035000000000e+02 -5.496007224331e-02 6.356328208940e-05 2.062468396232e+00
8.037500000000e+02 -5.400467937136e-02 6.082504383892e-05 2.026157480706e+00
8.040000000000e+02 -5.301853291572e-02 5.830322062034e-05 1.990890548970e+00
8.042500000000e+02 -5.202306542430e-02 5.603870493578e-05 1.956738910183e+00
8.045000000000e+02 -5.104002018052e-02 5.406869344204e-05 1.923773106865e+00
8.047500000000e+02 -5.009109961393e-02 5.242605351130e-05 1.892062499020e+00
8.050000000000e+02 -4.919761147113e-02 5.113876999818e-05 1.861674864690e+00
8.052500000000e+02 -4.838011270045e-02 5.022944984223e-05 1.832676005264e+00
8.055000000000e+02 -4.765806015535e-02 4.971494089573e-05 1.805129380206e+00
8.057500000000e+02 -4.704947552120e-02 4.960605610052e-05 1.779095767676e+00
8.060000000000e+02 -4.657062240233e-02 4.990737369082e-05 1.754632933677e+00
8.062500000000e+02 -4.623571582950e-02 5.061719919289e-05 1.731795354630e+00
8.065000000000e+02 -4.605665221299e-02 5.172759190930e-05 1.710633941706e+00
8.067500000000e+02 -4.604278453997e-02 5.322455565551e-05 1.691195825006e+00
8.070000000000e+02 -4.620072860338e-02 5.508830084477e-05 1.673524140715e+00
8.072500000000e+02 -4.653422341504e-02 5.729365813945e-05 1.657657877672e+00
8.075000000000e+02 -4.704403516388e-02 5.981057100368e-05 1.643631738155e+00
8.077500000000e+02 -4.772791499782e-02 6.260467442032e-05 1.631476031600e+00
8.080000000000e+02 -4.858061546172e-02 6.563798229772e-05 1.621216616400e+00
8.082500000000e+02 -4.959395825268e-02 6.886961859134e-05 1.612874848096e+00
8.085000000000e+02 -5.075696297990e-02 7.225661827281e-05 1.606467583251e+00
8.087500000000e+02 -5.205602766442e-02 7.575474630209e-05 1.602007188856e+00
8.090000000000e+02 -5.347516405406e-02 7.931934560404e-05 1.599501595187e+00
8.092500000000e+02 -5.499628031910e-02 8.290617909898e-05 1.598954374844e+00
8.095000000000e+02 -5.659950747983e-02 8.647224998884e-05 1.600364833802e+00
8.097500000000e+02 -5.826356262270e-02 8.997658610435e-05 1.603728140824e+00
8.100000000000e+02 -5.996614182643e-02 9.338096771483e-05 1.609035470059e+00
8.102500000000e+02 -6.168433281574e-02 9.665058074523e-05 1.616274172276e+00
8.105000000000e+02 -6.339504268112e-02 9.975458956540e-05 1.625427950209e+00
8.107500000000e+02 -6.507542606410e-02 1.026666161207e-04 1.636477064107e+00
8.110000000000e+02 -6.670330898693e-02 1.053651081177e-04 1.649398542565e+00
8.112500000000e+02 -6.825759455229e-02 1.078335890408e-04 1.664166413103e+00
8.115000000000e+02 -6.971864983762e-02 1.100608107721e-04 1.680751927669e+00
8.117500000000e+02 -7.106865649337e-02 1.120407801397e-04 1.699123806674e+00
8.120000000000e+02 -7.229192148606e-02 1.137726717639e-04 1.719248485924e+00
8.122500000000e+02 -7.337514917669e-02 1.152606486553e-04 1.741090350722e+00
8.125000000000e+02 -7.430765344533e-02 1.165135614970e-04 1.764611986901e+00
8.127500000000e+02 -7.508152628790e-02 1.175445814845e-04 1.789774405612e+00
8.130000000000e+02 -7.569173860011e-02 1.183707290204e-04 1.816537279772e+00
8.132500000000e+02 -7.613619265820e-02 1.190123592125e-04 1.844859150708e+00
8.135000000000e+02 -7.641570831233e-02 1.194925775615e-04 1.874697633445e+00
8.137500000000e+02 -7.653395047323e-02 1.198366184022e-04 1.906009605404e+00
8.140000000000e+02 -7.649730560265e-02 1.200712106485e-04 1.938751366447e+00
8.142500000000e+02 -7.631469391026e-02 1.202239154037e-04 1.972878795651e+00
8.145000000000e+02 -7.599733968434e-02 1.203224846906e-04 2.008347471881e+00
8.147500000000e+02 -7.555848891045e-02 1.203942262492e-04 2.045112784534e+00
8.150000000000e+02 -7.501308997357e-02 1.204653954701e-04 2.083130017854e+00
8.152500000000e+02 -7.437744122735e-02 1.205606537800e-04 2.122354415320e+00
8.155000000000e+02 -7.366881478736e-02 1.207025686181e-04 2.162741223448e+00
8.157500000000e+02 -7.290506417416e-02 1.209111502297e-04 2.204245720256e+00
8.160000000000e+02 -7.210422982021e-02 1.212034843693e-04 2.246823220271e+00
8.162500000000e+02 -7.128414710968e-02 1.215934339497e-04 2.290429072269e+00
8.165000000000e+02 -7.046207140098e-02 1.220914178773e-04 2.335018641654e+00
8.167500000000e+02 -6.965432774920e-02 1.227042732543e-04 2.380547286978e+00
8.170000000000e+02 -6.887599415299e-02 1.234351892391e-04 2.426970327781e+00
8.172500000000e+02 -6.814062569354e-02 1.242837309089e-04 2.474243015666e+00
8.175000000000e+02 -6.746002367331e-02 1.252459241501e-04 2.522320503706e+00
8.177500000000e+02 -6.684405605667e-02 1.263144295937e-04 2.571157823774e+00
8.180000000000e+02 -6.630052646273e-02 1.274787142971e-04 2.620709871579e+00
8.182500000000e+02 -6.583509723210e-02 1.287253640450e-04 2.670931402729e+00
8.185000000000e+02 -6.545125838514e-02 1.300383816104e-04 2.721777044405e+00
8.187500000000e+02 -6.515034680087e-02 1.313995372874e-04 2.773201319240e+00
8.190000000000e+02 -6.493160441004e-02 1.327887264995e-04 2.825158689852e+00
8.192500000000e+02 -6.479227766828e-02 1.341843557136e-04 2.877603617696e+00
8.195000000000e+02 -6.472775141091e-02 1.355637345814e-04 2.930490637291e+00
8.197500000000e+02 -6.473171094024e-02 1.369034569444e-04 2.983774452388e+00
8.200000000000e+02 -6.479633305765e-02 1.381797875513e-04 3.037410041558e+00
8.202500000000e+02 -6.491249854916e-02 1.393690406150e-04 3.091352781154e+00
8.205000000000e+02 -6.507002448229e-02 1.404479485887e-04 3.145558574738e+00
8.207500000000e+02 -6.525791013880e-02 1.413940142818e-04 3.199984001643e+00
8.210000000000e+02 -6.546459450271e-02 1.421858588330e-04 3.254586465054e+00
8.212500000000e+02 -6.567821766339e-02 1.428035581085e-04 3.309324343768e+00
8.215000000000e+02 -6.588688096710e-02 1.432289751379e-04 3.364157157439e+00
8.217500000000e+02 -6.607889878461e-02 1.434460684017e-04 3.419045721744e+00
8.220000000000e+02 -6.624303364242e-02 1.434411933789e-04 3.473952299700e+00
8.222500000000e+02 -6.636871066116e-02 1.432033916224e-04 3.528840761191e+00
8.225000000000e+02 -6.644620003373e-02 1.427246468644e-04 3.583676713576e+00
8.227500000000e+02 -6.646676992377e-02 1.420001204080e-04 3.638427643553e+00
8.230000000000e+02 -6.642279870963e-02 1.410283342491e-04 3.693063021803e+00
8.232500000000e+02 -6.630785658317e-02 1.398113162671e-04 3.747554414848e+00
8.235000000000e+02 -6.611674749870e-02 1.383546751341e-04 3.801875554191e+00
8.237500000000e+02 -6.584552848871e-02 1.366676121878e-04 3.856002408583e+00
8.240000000000e+02 -6.549150230892e-02 1.347628530560e-04 3.909913220069e+00
8.242500000000e+02 -6.505319450721e-02 1.326564996753e-04 3.963588519074e+00
8.245000000000e+02 -6.453032738064e-02 1.303678161843e-04 4.017011135133e+00
8.247500000000e+02 -6.392378653850e-02 1.279189321336e-04 4.070166173380e+00
8.250000000000e+02 -6.323559201466e-02 1.253344906794e-04 4.123040984786e+00
8.252500000000e+02 -6.246887203706e-02 1.226412483871e-04 4.175625123109e+00
8.255000000000e+02 -6.162783882545e-02 1.198676438083e-04 4.227910294381e+00
8.257500000000e+02 -6.071776320159e-02 1.170433527507e-04 4.279890304242e+00
8.260000000000e+02 -5.974493923336e-02 1.141988410588e-04 4.331560995204e+00
8.262500000000e+02 -5.871664105465e-02 1.113649416796e-04 4.382920205402e+00
8.265000000000e+02 -5.764105468591e-02 1.085724479716e-04 4.433967712610e+00
8.267500000000e+02 -5.652718915002e-02 1.058517388950e-04 4.484705194730e+00
8.270000000000e+02 -5.538475891942e-02 1.032324395057e-04 4.535136184097e+00
8.272500000000e+02 -5.422404582851e-02 1.007431069742e-04 4.585266043495e+00
8.275000000000e+02 -5.305573621747e-02 9.841092842530e-05 4.635101926175e+00
8.277500000000e+02 -5.189074572968e-02 9.626143388031e-05 4.684652734807e+00
8.280000000000e+02 -5.074004331008e-02 9.431820388478e-05 4.733929090174e+00
8.282500000000e+02 -4.961447874319e-02 9.260256883414e-05 4.782943266749e+00
8.285000000000e+02 -4.852463149186e-02 9.113329569899e-05 4.831709137620e+00
8.287500000000e+02 -4.748068376242e-02 8.992626951987e-05 4.880242088185e+00
8.290000000000e+02 -4.649232639951e-02 8.899418021613e-05 4.928558914365e+00
8.292500000000e+02 -4.556869796722e-02 8.834622248613e-05 4.976677710227e+00
8.295000000000e+02 -4.471835321535e-02 8.798784641312e-05 5.024617726163e+00
8.297500000000e+02 -4.394925405205e-02 8.792056859072e-05 5.072399214444e+00
8.300000000000e+02 -4.326877161648e-02 8.814187474157e-05 5.120043257317e+00
8.302500000000e+02 -4.268368636241e-02 8.864522487798e-05 5.167571581493e+00
8.305000000000e+02 -4.220017246398e-02 8.942019686639e-05 5.215006361763e+00
8.307500000000e+02 -4.182375627547e-02 9.045275963196e-05 5.262370019095e+00
8.310000000000e+02 -4.155923688717e-02 9.172566010510e-05 5.309685011601e+00
8.312500000000e+02 -4.141057078039e-02 9.321893485678e-05 5.356973627973e+00
8.315000000000e+02 -4.138071962603e-02 9.491050051605e-05 5.404257780906e+00
8.317500000000e+02 -4.147147351613e-02 9.677680449638e-05 5.451558811154e+00
8.320000000000e+02 -4.168325956939e-02 9.879347831102e-05 5.498897289982e+00
8.322500000000e+02 -4.201495899856e-02 1.009359780079e-04 5.546292839691e+00
8.325000000000e+02 -4.246374913432e-02 1.031801633092e-04 5.593763968329e+00
8.327500000000e+02 -4.302498647860e-02 1.055027751781e-04 5.641327905062e+00
8.330000000000e+02 -4.369215103983e-02 1.078818175552e-04 5.689000470390e+00
8.332500000000e+02 -4.445685496146e-02 1.102968027361e-04 5.736795942816e+00
8.335000000000e+02 -4.530892363411e-02 1.127288846080e-04 5.784726956583e+00
8.337500000000e+02 -4.623654313523e-02 1.151608790791e-04 5.832804418794e+00
8.340000000000e+02 -4.722646389960e-02 1.175771961732e-04 5.881037431407e+00
8.342500000000e+02 -4.826424844737e-02 1.199637124805e-04 5.929433247782e+00
8.345000000000e+02 -4.933454483143e-02 1.223075909380e-04 5.977997240839e+00
8.347500000000e+02 -5.042136980624e-02 1.245970929526e-04 6.026732889123e+00
8.350000000000e+02 -5.150838666529e-02 1.268213989414e-04 6.075641789056e+00
8.352500000000e+02 -5.257916830259e-02 1.289704461366e-04 6.124723665254e+00
8.355000000000e+02 -5.361743899136e-02 1.310347929612e-04 6.173976410984e+00
8.357500000000e+02 -5.460729618714e-02 1.330055075008e-04 6.223396128823e+00
8.360000000000e+02 -5.553341558250e-02 1.348740588181e-04 6.272977188213e+00
8.362500000000e+02 -5.638125125540e-02 1.366322427203e-04 6.322712268828e+00
8.365000000000e+02 -5.713723588816e-02 1.382721477320e-04 6.372592419410e+00
8.367500000000e+02 -5.778899055122e-02 1.397859864809e-04 6.422607112232e+00
8.370000000000e+02 -5.832555272204e-02 1.411660088563e-04 6.472744274273e+00
8.372500000000e+02 -5.873761235723e-02 1.424043897577e-04 6.522990334024e+00
8.375000000000e+02 -5.901776002174e-02 1.434931297774e-04 6.573330233217e+00
8.377500000000e+02 -5.916072095441e-02 1.444240101293e-04 6.623747452765e+00
8.380000000000e+02 -5.916356803168e-02 1.451885156325e-04 6.674224008552e+00
8.382500000000e+02 -5.902588125385e-02 1.457778537144e-04 6.724740455709e+00
8.385000000000e+02 -5.874983466917e-02 1.461831419904e-04 6.775275888443e+00
8.387500000000e+02 -5.834019421495e-02 1.463956440899e-04 6.825807930837e+00
8.390000000000e+02 -5.780420387124e-02 1.464071180371e-04 6.876312744418e+00
8.392500000000e+02 -5.715135949420e-02 1.462102758905e-04 6.926765038778e+00
8.395000000000e+02 -5.639307178168e-02 1.457993182161e-04 6.977138094933e+00
8.397500000000e+02 -5.554223313924e-02 1.451705363522e-04 7.027403801979e+00
8.400000000000e+02 -5.461271090236e-02 1.443229001381e-04 7.077532711684e+00
8.402500000000e+02 -5.361880582791e-02 1.432586065265e-04 7.127494099927e+00
8.405000000000e+02 -5.257470708988e-02 1.419835202498e-04 7.177256047256e+00
8.407500000000e+02 -5.149399045209e-02 1.405074627776e-04 7.226785524447e+00
8.410000000000e+02 -5.038919618437e-02 1.388442810224e-04 7.276048483233e+00
8.412500000000e+02 -4.927151939753e-02 1.370117612557e-04 7.325009947165e+00
8.415000000000e+02 -4.815063575606e-02 1.350312580983e-04 7.373634097479e+00
8.417500000000e+02 -4.703467117710e-02 1.329270755336e-04 7.421884351113e+00
8.420000000000e+02 -4.593031531123e-02 1.307257013118e-04 7.469723423593e+00
8.422500000000e+02 -4.484305651881e-02 1.284548835283e-04 7.517113379790e+00
8.425000000000e+02 -4.377751151944e-02 1.261426168037e-04 7.564015667950e+00
8.427500000000e+02 -4.273781095921e-02 1.238161415874e-04 7.610391138428e+00
8.430000000000e+02 -4.172799392173e-02 1.215009917887e-04 7.656200050959e+00
8.432500000000e+02 -4.075236760332e-02 1.192201703240e-04 7.701402072261e+00
8.435000000000e+02 -3.981578970012e-02 1.169935331322e-04 7.745956270682e+00
8.437500000000e+02 -3.892383852700e-02 1.148373972343e-04 7.789821111818e+00
8.440000000000e+02 -3.808284833744e-02 1.127644084087e-04 7.832954461955e+00
8.442500000000e+02 -3.729980000780e-02 1.107836690318e-04 7.875313602827e+00
8.445000000000e+02 -3.658207119932e-02 1.089010920786e-04 7.916855266552e+00
8.447500000000e+02 -3.593706568156e-02 1.071199253752e-04 7.957535689286e+00
8.450000000000e+02 -3.537175227574e-02 1.054414442107e-04 7.997310689493e+00
8.452500000000e+02 -3.489215409751e-02 1.038656904259e-04 8.036135770545e+00
8.455000000000e+02 -3.450283420986e-02 1.023922012553e-04 8.073966247619e+00
8.457500000000e+02 -3.420642582863e-02 1.010206680105e-04 8.110757392779e+00
8.460000000000e+02 -3.400324999587e-02 9.975145385047e-05 8.146464603705e+00
8.462500000000e+02 -3.389106003003e-02 9.858593361955e-05 8.181043579589e+00
8.465000000000e+02 -3.386493801186e-02 9.752662900256e-05 8.214450507955e+00
8.467500000000e+02 -3.391735840567e-02 9.657713741645e-05 8.246642248945e+00
8.470000000000e+02 -3.403841662011e-02 9.574183535122e-05 8.277576523681e+00
8.472500000000e+02 -3.421621133196e-02 9.502545002940e-05 8.307212082463e+00
8.475000000000e+02 -3.443735011418e-02 9.443247369337e-05 8.335508872103e+00
8.477500000000e+02 -3.468754530531e-02 9.396648269996e-05 8.362428174434e+00
8.480000000000e+02 -3.495225259912e-02 9.362951031089e-05 8.387932740186e+00
8.482500000000e+02 -3.521730921160e-02 9.342144388547e-05 8.411986897773e+00
8.485000000000e+02 -3.546952536768e-02 9.333950997539e-05 8.434556645873e+00
8.487500000000e+02 -3.569718770817e-02 9.337791214808e-05 8.455609744289e+00
8.490000000000e+02 -3.589044596799e-02 9.352768436627e-05 8.475115786750e+00
8.492500000000e+02 -3.604155926458e-02 9.377673171770e-05 8.493046277743e+00
8.495000000000e+02 -3.614499424609e-02 9.411005419904e-05 8.509374702093e+00
8.497500000000e+02 -3.619737530419e-02 9.451013400794e-05 8.524076615449e+00
8.500000000000e+02 -3.619730317264e-02 9.495749331162e-05 8.537129728504e+00
8.502500000000e+02 -3.614506257775e-02 9.543137704005e-05 8.548514010818e+00
8.505000000000e+02 -3.604224991860e-02 9.591049662205e-05 8.558211794498e+00
8.507500000000e+02 -3.589135455533e-02 9.637379151708e-05 8.566207906331e+00
8.510000000000e+02 -3.569533024895e-02 9.680118357883e-05 8.572489790185e+00
8.512500000000e+02 -3.545718972959e-02 9.717418730926e-05 8.577047632527e+00
8.515000000000e+02 -3.517965393955e-02 9.747646333547e-05 8.579874504511e+00
8.517500000000e+02 -3.486487878115e-02 9.769426072792e-05 8.580966480418e+00
8.520000000000e+02 -3.451427574031e-02 9.781664318984e-05 8.580322745322e+00
8.522500000000e+02 -3.412843636296e-02 9.783556993953e-05 8.577945705038e+00
8.525000000000e+02 -3.370715610188e-02 9.774583996536e-05 8.573841048166e+00
8.527500000000e+02 -3.324955366475e-02 9.754488666078e-05 8.568017812122e+00
8.530000000000e+02 -3.275426506699e-02 9.723244587140e-05 8.560488395385e+00
8.532500000000e+02 -3.221969700286e-02 9.681016404151e-05 8.551268567351e+00
8.535000000000e+02 -3.164430981388e-02 9.628115539442e-05 8.540377424879e+00
8.537500000000e+02 -3.102691024082e-02 9.564959084715e-05 8.527837343197e+00
8.540000000000e+02 -3.036692465910e-02 9.492027772817e-05 8.513673884354e+00
8.542500000000e+02 -2.966463384362e-02 9.409827903456e-05 8.497915688758e+00
8.545000000000e+02 -2.892135050804e-02 9.318863430172e-05 8.480594344804e+00
8.547500000000e+02 -2.813952638899e-02 9.219619958101e-05 8.461744234830e+00
8.550000000000e+02 -2.732278430369e-02 9.112553155907e-05 8.441402375232e+00
8.552500000000e+02 -2.647587157608e-02 8.998088741169e-05 8.419608233175e+00
8.555000000000e+02 -2.560454200947e-02 8.876633654945e-05 8.396403537624e+00
8.557500000000e+02 -2.471537545934e-02 8.748594194907e-05 8.371832080267e+00
8.560000000000e+02 -2.381554917693e-02 8.614399497928e-05 8.345939509605e+00
8.562500000000e+02 -2.291257718461e-02 8.474527839486e-05 8.318773116607e+00
8.565000000000e+02 -2.201403697192e-02 8.329533024656e-05 8.290381619798e+00
8.567500000000e+02 -2.112729989608e-02 8.180069454794e-05 8.260814941168e+00
8.570000000000e+02 -2.025928339786e-02 8.026917617004e-05 8.230123980760e+00
8.572500000000e+02 -1.941623867670e-02 7.870998292606e-05 8.198360386761e+00
8.575000000000e+02 -1.860358520387e-02 7.713378204938e-05 8.165576324143e+00
8.577500000000e+02 -1.782579885917e-02 7.555271557352e-05 8.131824239246e+00
8.580000000000e+02 -1.708635680586e-02 7.398030616126e-05 8.097156623634e+00
8.582500000000e+02 -1.638773803572e-02 7.243129277498e-05 8.061625776091e+00
8.585000000000e+02 -1.573147502006e-02 7.092139169149e-05 8.025283565485e+00
8.587500000000e+02 -1.511824720866e-02 6.946699956270e-05 7.988181192943e+00
8.590000000000e+02 -1.454800726646e-02 6.808478418216e-05 7.950368957370e+00
8.592500000000e+02 -1.402012794140e-02 6.679135763035e-05 7.911896025944e+00
8.595000000000e+02 -1.353355552694e-02 6.560287029519e-05 7.872810207830e+00
8.597500000000e+02 -1.308696074365e-02 6.453462835060e-05 7.833157739247e+00
8.600000000000e+02 -1.267887434348e-02 6.360071510689e-05 7.792983078492e+00
8.602500000000e+02 -1.230779938244e-02 6.281365105973e-05 7.752328714586e+00
8.605000000000e+02 -1.197229584391e-02 6.218410283468e-05 7.711234995895e+00
8.607500000000e+02 -1.167102981110e-02 6.172063657769e-05 7.669739973399e+00
8.610000000000e+02 -1.140279184643e-02 6.142953208688e-05 7.627879271280e+00
8.612500000000e+02 -1.116648447327e-02 6.131465395329e-05 7.585685983550e+00
8.615000000000e+02 -1.096107930317e-02 6.137736915454e-05 7.543190591675e+00
8.617500000000e+02 -1.078555584209e-02 6.161654853548e-05 7.500420916207e+00
8.620000000000e+02 -1.063882632574e-02 6.202855215717e-05 7.457402098035e+00
8.622500000000e+02 -1.051965005512e-02 6.260721914778e-05 7.414156600263e+00
8.625000000000e+02 -1.042655441060e-02 6.334405066979e-05 7.370704249698e+00
8.627500000000e+02 -1.035775827236e-02 6.422830054159e-05 7.327062292366e+00
8.630000000000e+02 -1.031111358444e-02 6.524709647571e-05 7.283245480911e+00
8.632500000000e+02 -1.028406589106e-02 6.638558607625e-05 7.239266183329e+00
8.635000000000e+02 -1.027363420075e-02 6.762709170588e-05 7.195134501829e+00
8.637500000000e+02 -1.027641839123e-02 6.895328354506e-05 7.150858414383e+00
8.640000000000e+02 -1.028863060905e-02 7.034436169404e-05 7.106443928121e+00
8.642500000000e+02 -1.030614687468e-02 7.177924646232e-05 7.061895233490e+00
8.645000000000e+02 -1.032458188626e-02 7.323578861138e-05 7.017214873404e+00
8.647500000000e+02 -1.033937892470e-02 7.469099507665e-05 6.972403911485e+00
8.650000000000e+02 -1.034591232857e-02 7.612127326212e-05 6.927462102169e+00
8.652500000000e+02 -1.033959828161e-02 7.750269702925e-05 6.882388065298e+00
8.655000000000e+02 -1.031600687426e-02 7.881129558254e-05 6.837179450845e+00
8.657500000000e+02 -1.027097400805e-02 8.002336608265e-05 6.791833109174e+00
8.660000000000e+02 -1.020070692138e-02 8.111580696613e-05 6.746345258222e+00
8.662500000000e+02 -1.010188000844e-02 8.206647323192e-05 6.700711639464e+00
8.665000000000e+02 -9.971719237473e-03 8.285454540827e-05 6.654927677002e+00
8.667500000000e+02 -9.808072106149e-03 8.346090725908e-05 6.608988631025e+00
8.670000000000e+02 -9.609462673117e-03 8.386853169076e-05 6.562889737752e+00
8.672500000000e+02 -9.375130183571e-03 8.406285324727e-05 6.516626353618e+00
8.675000000000e+02 -9.105052871506e-03 8.403213933661e-05 6.470194079630e+00
8.677500000000e+02 -8.799955129035e-03 8.376781812500e-05 6.423588888097e+00
8.680000000000e+02 -8.461301962145e-03 8.326478672982e-05 6.376807227887e+00
8.682500000000e+02 -8.091278213507e-03 8.252165593139e-05 6.329846129199e+00
8.685000000000e+02 -7.692757746313e-03 8.154097802177e-05 6.282703285970e+00
8.687500000000e+02 -7.269260315593e-03 8.032937626926e-05 6.235377131561e+00
8.690000000000e+02 -6.824898747973e-03 7.889761692825e-05 6.187866900073e+00
8.692500000000e+02 -6.364318978608e-03 7.726060861846e-05 6.140172667622e+00
8.695000000000e+02 -5.892630781626e-03 7.543733094487e-05 6.092295384746e+00
8.697500000000e+02 -5.415332489799e-03 7.345065969003e-05 6.044236890360e+00
8.700000000000e+02 -4.938229163701e-03 7.132710986693e-05 5.995999911470e+00
8.702500000000e+02 -4.467345066161e-03 6.909651822104e-05 5.947588047241e+00
8.705000000000e+02 -4.008830314282e-03 6.679165815623e-05 5.899005741614e+00
8.707500000000e+02 -3.568864099467e-03 6.444778531209e-05 5.850258236966e+00
8.710000000000e+02 -3.153553129367e-03 6.210208770158e-05 5.801351520249e+00
8.712500000000e+02 -2.768827868583e-03 5.979309176346e-05 5.752292254847e+00
8.715000000000e+02 -2.420337237558e-03 5.756009756164e-05 5.703087701938e+00
8.717500000000e+02 -2.113343797075e-03 5.544251144193e-05 5.653745635153e+00
8.720000000000e+02 -1.852619909897e-03 5.347915306431e-05 5.604274242376e+00
8.722500000000e+02 -1.642347850354e-03 5.170758907466e-05 5.554682027979e+00
8.725000000000e+02 -1.486023742752e-03 5.016345940725e-05 5.504977704236e+00
8.727500000000e+02 -1.386368870445e-03 4.887983758198e-05 5.455170084111e+00
8.730000000000e+02 -1.345249911996e-03 4.788657112256e-05 5.405267972348e+00
8.732500000000e+02 -1.363608039551e-03 4.720966894917e-05 5.355280054733e+00
8.735000000000e+02 -1.441401713529e-03 4.687080291627e-05 5.305214792279e+00
8.737500000000e+02 -1.577563497531e-03 4.688681543308e-05 5.255080318486e+00
8.740000000000e+02 -1.769970439400e-03 4.726928178839e-05 5.204884340414e+00
8.742500000000e+02 -2.015432777226e-03 4.802417918481e-05 5.154634048032e+00
8.745000000000e+02 -2.309700405268e-03 4.915162543537e-05 5.104336030504e+00
8.747500000000e+02 -2.647486261603e-03 5.064569812149e-05 5.053996200592e+00
8.750000000000e+02 -3.022510593740e-03 5.249435232579e-05 5.003619728965e+00
8.752500000000e+02 -3.427563418924e-03 5.467943156001e-05 4.953210988015e+00
8.755000000000e+02 -3.854586854268e-03 5.717677953598e-05 4.902773505638e+00
8.757500000000e+02 -4.294774246548e-03 5.995643900644e-05 4.852309930356e+00
8.760000000000e+02 -4.738688083687e-03 6.298295497018e-05 4.801822006817e+00
8.762500000000e+02 -5.176393662119e-03 6.621577085261e-05 4.751310562021e+00
8.765000000000e+02 -5.597605850111e-03 6.960971306152e-05 4.700775504665e+00
8.767500000000e+02 -5.991849626611e-03 7.311556470843e-05 4.650215833598e+00
8.770000000000e+02 -6.348628791973e-03 7.668071655256e-05 4.599629661229e+00
8.772500000000e+02 -6.657603019467e-03 8.024989169880e-05 4.549014245632e+00
8.775000000000e+02 -6.908768004185e-03 8.376593172715e-05 4.498366038291e+00
8.777500000000e+02 -7.092637281597e-03 8.717063703750e-05 4.447680741895e+00
8.780000000000e+02 -7.200421656775e-03 9.040564709267e-05 4.396953380392e+00
8.782500000000e+02 -7.224202791379e-03 9.341335162175e-05 4.346178383981e+00
8.785000000000e+02 -7.157098338766e-03 9.613781521609e-05 4.295349683870e+00
8.787500000000e+02 -6.993414645999e-03 9.852570381286e-05 4.244460819027e+00
8.790000000000e+02 -6.728784365131e-03 1.005271997609e-04 4.193505057465e+00
8.792500000000e+02 -6.360285629185e-03 1.020968862677e-04 4.142475526132e+00
8.795000000000e+02 -5.886539979071e-03 1.031945856623e-04 4.091365351691e+00
8.797500000000e+02 -5.307787328035e-03 1.037861513361e-04 4.040167813935e+00
8.800000000000e+02 -4.625935042196e-03 1.038441744653e-04 3.988876505852e+00
8.802500000000e+02 -3.844579893352e-03 1.033486055841e-04 3.937485502299e+00
8.805000000000e+02 -2.969002418965e-03 1.022872824936e-04 3.885989537923e+00
8.807500000000e+02 -2.006131680033e-03 1.006563431538e-04 3.834384188867e+00
8.810000000000e+02 -9.644808876094e-04 9.846051586349e-05 3.782666059348e+00
8.812500000000e+02 1.459452110402e-04 9.571328433020e-05 3.730832973334e+00
8.815000000000e+02 1.313772258351e-03 9.243690470301e-05 3.678884164732e+00
8.817500000000e+02 2.526404105545e-03 8.866229125687e-05 3.626820470347e+00
8.820000000000e+02 3.770197038029e-03 8.442875159873e-05 3.574644517842e+00
8.822500000000e+02 5.030656080982e-03 7.978357867028e-05 3.522360912256e+00
8.825000000000e+02 6.292652470616e-03 7.478149635384e-05 3.469976413904e+00
8.827500000000e+02 7.540657539900e-03 6.948396939696e-05 3.417500110539e+00
8.830000000000e+02 8.758990746774e-03 6.395837857071e-05 3.364943576857e+00
8.832500000000e+02 9.932076977226e-03 5.827707657116e-05 3.312321023667e+00
8.835000000000e+02 1.104470951760e-02 5.251633233211e-05 3.259649430122e+00
8.837500000000e+02 1.208231412689e-02 4.675518191607e-05 3.206948660971e+00
8.840000000000e+02 1.303120974518e-02 4.107420150484e-05 3.154241563416e+00
8.842500000000e+02 1.387886092695e-02 3.555422284135e-05 3.101554043012e+00
8.845000000000e+02 1.461411821847e-02 3.027501104735e-05 3.048915117499e+00
8.847500000000e+02 1.522744094083e-02 2.531392851859e-05 2.996356944885e+00
8.850000000000e+02 1.571109901870e-02 2.074460653695e-05 2.943914825952e+00
8.852500000000e+02 1.605934858088e-02 1.663565125723e-05 2.891627179033e+00
8.855000000000e+02 1.626857949171e-02 1.304940306798e-05 2.839535487126e+00
8.857500000000e+02 1.633742832130e-02 1.004077861622e-05 2.787684215235e+00
8.860000000000e+02 1.626685568684e-02 7.656214222496e-06 2.736120698610e+00
8.862500000000e+02 1.606018365295e-02 5.932736293485e-06 2.684895001401e+00
8.865000000000e+02 1.572309396516e-02 4.897171333118e-06 2.634059746200e+00
8.867500000000e+02 1.526358230421e-02 4.565522055772e-06 2.583669915035e+00
8.870000000000e+02 1.469187125161e-02 4.942516505985e-06 2.533782623039e+00
8.872500000000e+02 1.402028039303e-02 6.021346693613e-06 2.484456866727e+00
8.875000000000e+02 1.326305833241e-02 7.783597267691e-06 2.435753247461e+00
8.877500000000e+02 1.243617436217e-02 1.019937846441e-05 2.387733674681e+00
8.880000000000e+02 1.155707857708e-02 1.322765152997e-05 2.340461048799e+00
8.882500000000e+02 1.064443015623e-02 1.681675547757e-05 2.293998929226e+00
8.885000000000e+02 9.717800588974e-03 2.090511940250e-05 2.248411190202e+00
8.887500000000e+02 8.797357794377e-03 2.542215150772e-05 2.203761666306e+00
8.890000000000e+02 7.903534657529e-03 3.028929492138e-05 2.160113794077e+00
8.892500000000e+02 7.056689263862e-03 3.542122887343e-05 2.117530252390e+00
8.895000000000e+02 6.276763066639e-03 4.072719661743e-05 2.076072603960e+00
8.897500000000e+02 5.582941892374e-03 4.611243885949e-05 2.035800944779e+00
8.900000000000e+02 4.993326640584e-03 5.147970718758e-05 1.996773563775e+00
8.902500000000e+02 4.524619323070e-03 5.673083220373e-05 1.959046615108e+00
8.905000000000e+02 4.191829722054e-03 6.176831945592e-05 1.922673809231e+00
8.907500000000e+02 4.008008294940e-03 6.649694501390e-05 1.887706124500e+00
8.910000000000e+02 3.984009763798e-03 7.082532483901e-05 1.854191540993e+00
8.912500000000e+02 4.128292400618e-03 7.466742741097e-05 1.822174802558e+00
8.915000000000e+02 4.446755906834e-03 7.794400867930e-05 1.791697205130e+00
8.917500000000e+02 4.942621932962e-03 8.058393965307e-05 1.762796416508e+00
8.920000000000e+02 5.616359462984e-03 8.252540559048e-05 1.735506327933e+00
8.922500000000e+02 6.465655996506e-03 8.371696562692e-05 1.709856936210e+00
8.925000000000e+02 7.485437177031e-03 8.411841584627e-05 1.685874261687e+00
8.927500000000e+02 8.667932705765e-03 8.370151712397e-05 1.663580295738e+00
8.930000000000e+02 1.000279057726e-02 8.245050034650e-05 1.642992985004e+00
8.932500000000e+02 1.147723496782e-02 8.036236802256e-05 1.624126242875e+00
8.935000000000e+02 1.307626802650e-02 7.744699615289e-05 1.606989994827e+00
8.937500000000e+02 1.478291040872e-02 7.372702613223e-05 1.591590250328e+00
8.940000000000e+02 1.657847781327e-02 6.923754478980e-05 1.577929204932e+00
8.942500000000e+02 1.844288668725e-02 6.402556740684e-05 1.566005360617e+00
8.945000000000e+02 2.035498603779e-02 5.814932052181e-05 1.555813672850e+00
8.947500000000e+02 2.229290762113e-02 5.167734253114e-05 1.547345718219e+00
8.950000000000e+02 2.423442802589e-02 4.468742030908e-05 1.540589869799e+00
8.952500000000e+02 2.615733723581e-02 3.726537087248e-05 1.535531492602e+00
8.955000000000e+02 2.803980485129e-02 2.950369577065e-05 1.532153150650e+00
8.957500000000e+02 2.986073909101e-02 2.150012834734e-05 1.530434809708e+00
8.960000000000e+02 3.160013035413e-02 1.335609605307e-05 1.530354053700e+00
8.962500000000e+02 3.323937147881e-02 5.175131372714e-06 1.531886303084e+00
8.965000000000e+02 3.476155510666e-02 -2.938755728710e-06 1.535005017811e+00
8.967500000000e+02 3.615173100199e-02 -1.088269366889e-05 1.539681915458e+00
8.970000000000e+02 3.739713425757e-02 -1.855655612287e-05 1.545887162700e+00
8.972500000000e+02 3.848736192556e-02 -2.586449566100e-05 1.553589577174e+00
8.975000000000e+02 3.941451086344e-02 -3.271640957453e-05 1.562756807181e+00
8.977500000000e+02 4.017326968305e-02 -3.902930647998e-05 1.573355501836e+00
8.980000000000e+02 4.076095116578e-02 -4.472851671297e-05 1.585351479301e+00
8.982500000000e+02 4.117748980602e-02 -4.974878973019e-05 1.598709869711e+00
8.985000000000e+02 4.142538046946e-02 -5.403519761649e-05 1.613395255874e+00
8.987500000000e+02 4.150956852540e-02 -5.754385417128e-05 1.629371800587e+00
8.990000000000e+02 4.143730852343e-02 -6.024246990730e-05 1.646603357326e+00
8.992500000000e+02 4.121796241569e-02 -6.211066032363e-05 1.665053578621e+00
8.995000000000e+02 4.086278010162e-02 -6.314009513694e-05 1.684686008010e+00
8.997500000000e+02 4.038463386586e-02 -6.333440618903e-05 1.705464168439e+00
9.000000000000e+02 3.979773400447e-02 -6.270891360122e-05 1.727351641661e+00
9.002500000000e+02 3.911731786649e-02 -6.129014235842e-05 1.750312141917e+00
9.005000000000e+02 3.835933603166e-02 -5.911518138421e-05 1.774309586262e+00
9.007500000000e+02 3.754012087872e-02 -5.623085144724e-05 1.799308161323e+00
9.010000000000e+02 3.667606153021e-02 -5.269273791317e-05 1.825272389147e+00
9.012500000000e+02 3.578328222839e-02 -4.856408586304e-05 1.852167190278e+00
9.015000000000e+02 3.487734043989e-02 -4.391460494604e-05 1.879957951959e+00
9.017500000000e+02 3.397293960271e-02 -3.881918030629e-05 1.908610593989e+00
9.020000000000e+02 3.308367055329e-02 -3.335653681638e-05 1.938091635529e+00
9.022500000000e+02 3.222178603003e-02 -2.760787128503e-05 1.968368270243e+00
9.025000000000e+02 3.139800912547e-02 -2.165548498503e-05 1.999408438364e+00
9.027500000000e+02 3.062138351782e-02 -1.558144464500e-05 2.031180900388e+00
9.030000000000e+02 2.989916532906e-02 -9.466282716725e-06 2.063655319330e+00
9.032500000000e+02 2.923675993308e-02 -3.387778530040e-06 2.096802337509e+00
9.035000000000e+02 2.863770493264e-02 2.580165511329e-06 2.130593653202e+00
9.037500000000e+02 2.810369499813e-02 8.368550907273e-06 2.165002103700e+00
9.040000000000e+02 2.763465372099e-02 1.391416171773e-05 2.200001734672e+00
9.042500000000e+02 2.722884166405e-02 1.916032735599e-05 2.235567876421e+00
9.045000000000e+02 2.688300393876e-02 2.405752303999e-05 2.271677207079e+00
9.047500000000e+02 2.659254975532e-02 2.856381990413e-05 2.308307808424e+00
9.050000000000e+02 2.635175567654e-02 3.264519339455e-05 2.345439219366e+00
9.052500000000e+02 2.615399352252e-02 3.627565867836e-05 2.383052468138e+00
9.055000000000e+02 2.599196806162e-02 3.943728625716e-05 2.421130102459e+00
9.057500000000e+02 2.585796469787e-02 4.212006095225e-05 2.459656198971e+00
9.060000000000e+02 2.574409678293e-02 4.432161529405e-05 2.498616357379e+00
9.062500000000e+02 2.564254479219e-02 4.604685688522e-05 2.537997686218e+00
9.065000000000e+02 2.554578489224e-02 4.730747570297e-05 2.577788760994e+00
9.067500000000e+02 2.544679711880e-02 4.812138876195e-05 2.617979577778e+00
9.070000000000e+02 2.533925057536e-02 4.851211461301e-05 2.658561478096e+00
9.072500000000e+02 2.521766073556e-02 4.850804874090e-05 2.699527070252e+00
9.075000000000e+02 2.507751463181e-02 4.814174833340e-05 2.740870123438e+00
9.077500000000e+02 2.491536407828e-02 4.744918379687e-05 2.782585459771e+00
9.080000000000e+02 2.472888332818e-02 4.646897413366e-05 2.824668826893e+00
9.082500000000e+02 2.451689103197e-02 4.524163344274e-05 2.867116760823e+00
9.085000000000e+02 2.427934191797e-02 4.380883218827e-05 2.909926448101e+00
9.087500000000e+02 2.401728413847e-02 4.221269101234e-05 2.953095576092e+00
9.090000000000e+02 2.373278693041e-02 4.049511706411e-05 2.996622181165e+00
9.092500000000e+02 2.342884748951e-02 3.869718044508e-05 3.040504503785e+00
9.095000000000e+02 2.310927235475e-02 3.685855358657e-05 3.084740840254e+00
9.097500000000e+02 2.277854110280e-02 3.501701231656e-05 3.129329400493e+00
9.100000000000e+02 2.244166292223e-02 3.320799312889e-05 3.174268180408e+00
9.102500000000e+02 2.210402003864e-02 3.146422840120e-05 3.219554838724e+00
9.105000000000e+02 2.177120777643e-02 2.981545316619e-05 3.265186587126e+00
9.107500000000e+02 2.144888049231e-02 2.828817191217e-05 3.311160100509e+00
9.110000000000e+02 2.114259697713e-02 2.690550685899e-05 3.357471437739e+00
9.112500000000e+02 2.085767454020e-02 2.568711481538e-05 3.404115980052e+00
9.115000000000e+02 2.059905839278e-02 2.464915968431e-05 3.451088392659e+00
9.117500000000e+02 2.037119785561e-02 2.380436293262e-05 3.498382596623e+00
9.120000000000e+02 2.017794399501e-02 2.316209644457e-05 3.545991766966e+00
9.122500000000e+02 2.002245841107e-02 2.272853678381e-05 3.593908341053e+00
9.125000000000e+02 1.990714290687e-02 2.250685965602e-05 3.642124048770e+00
9.127500000000e+02 1.983358600292e-02 2.249747332517e-05 3.690629958030e+00
9.130000000000e+02 1.980252599410e-02 2.269828010487e-05 3.739416530747e+00
9.132500000000e+02 1.981383365961e-02 2.310495516097e-05 3.788473697533e+00
9.135000000000e+02 1.986651052243e-02 2.371123881620e-05 3.837790937619e+00
9.137500000000e+02 1.995870446516e-02 2.450922865826e-05 3.887357373224e+00
9.140000000000e+02 2.008774027686e-02 2.548966635571e-05 3.937161867605e+00
9.142500000000e+02 2.025016506450e-02 2.664220908372e-05 3.987193128910e+00
9.145000000000e+02 2.044180639371e-02 2.795568339417e-05 4.037439819048e+00
9.147500000000e+02 2.065784272769e-02 2.941831111986e-05 4.087890661334e+00
9.150000000000e+02 2.089288459616e-02 3.101790448631e-05 4.138534547704e+00
9.152500000000e+02 2.114106421508e-02 3.274203339634e-05 4.189360643975e+00
9.155000000000e+02 2.139613344632e-02 3.457815504990e-05 4.240358488790e+00
9.157500000000e+02 2.165156739432e-02 3.651371280533e-05 4.291518086575e+00
9.160000000000e+02 2.190067273825e-02 3.853620347985e-05 4.342829991919e+00
9.162500000000e+02 2.213669835007e-02 4.063321935571e-05 4.394285384129e+00
9.165000000000e+02 2.235294744958e-02 4.279245913008e-05 4.445876130262e+00
9.167500000000e+02 2.254288878848e-02 4.500172242083e-05 4.497594835641e+00
9.170000000000e+02 2.270026516562e-02 4.724888763497e-05 4.549434881236e+00
9.172500000000e+02 2.281919761720e-02 4.952188091747e-05 4.601390445777e+00
9.175000000000e+02 2.289428301761e-02 5.180863837204e-05 4.653456513681e+00
9.177500000000e+02 2.292068283041e-02 5.409706792739e-05 4.705628868141e+00
9.180000000000e+02 2.289420238685e-02 5.637501673564e-05 4.757904067634e+00
9.182500000000e+02 2.281135757369e-02 5.863024501490e-05 4.810279408766e+00
9.185000000000e+02 2.266942796973e-02 6.085041200787e-05 4.862752874972e+00
9.187500000000e+02 2.246649729037e-02 6.302305875536e-05 4.915323069887e+00
9.190000000000e+02 2.220147840761e-02 6.513567532954e-05 4.967989139803e+00
9.192500000000e+02 2.187412406716e-02 6.717570995626e-05 5.020750685041e+00
9.195000000000e+02 2.148502622768e-02 6.913061016031e-05 5.073607659505e+00
9.197500000000e+02 2.103560215687e-02 7.098790883212e-05 5.126560263889e+00
9.200000000000e+02 2.052807062082e-02 7.273533594512e-05 5.179608832437e+00
9.202500000000e+02 1.996542293112e-02 7.436091669652e-05 5.232753712661e+00
9.205000000000e+02 1.935138565597e-02 7.585308972929e-05 5.285995145426e+00
9.207500000000e+02 1.869038427984e-02 7.720089411184e-05 5.339333140351e+00
9.210000000000e+02 1.798750427394e-02 7.839412649893e-05 5.392767353814e+00
9.212500000000e+02 1.724845372385e-02 7.942351535961e-05 5.446296968813e+00
9.215000000000e+02 1.647953067839e-02 8.028090126644e-05 5.499920576465e+00
9.217500000000e+02 1.568759035777e-02 8.095942146327e-05 5.553636065311e+00
9.220000000000e+02 1.488001757500e-02 8.145368503429e-05 5.607440514063e+00
9.222500000000e+02 1.406469816859e-02 8.175993711573e-05 5.661330093689e+00
9.225000000000e+02 1.324998938137e-02 8.187620238154e-05 5.715299977595e+00
9.227500000000e+02 1.244468650902e-02 8.180240040742e-05 5.769344260405e+00
9.230000000000e+02 1.165798029509e-02 8.154042838882e-05 5.823455888265e+00
9.232500000000e+02 1.089940251148e-02 8.109420272986e-05 5.877626599674e+00
9.235000000000e+02 1.017875577625e-02 8.046965628128e-05 5.931846877256e+00
9.237500000000e+02 9.506023635542e-03 7.967468755746e-05 5.986105911941e+00
9.240000000000e+02 8.891258774847e-03 7.871906071288e-05 6.040391578660e+00
9.242500000000e+02 8.344447973032e-03 7.761425609479e-05 6.094690423720e+00
9.245000000000e+02 7.875352811553e-03 7.637327729609e-05 6.148987663704e+00
9.247500000000e+02 7.493328537414e-03 7.501041589986e-05 6.203267195039e+00
9.250000000000e+02 7.207123344039e-03 7.354098379808e-05 6.257511613667e+00
9.252500000000e+02 7.024663887993e-03 7.198101901423e-05 6.311702243350e+00
9.255000000000e+02 6.952831367976e-03 7.034698153774e-05 6.365819172923e+00
9.257500000000e+02 6.997238313627e-03 6.865544614024e-05 6.419841299958e+00
9.260000000000e+02 7.162013680722e-03 6.692279207568e-05 6.473746380002e+00
9.262500000000e+02 7.449603980553e-03 6.516491858444e-05 6.527511081921e+00
9.265000000000e+02 7.860603363405e-03 6.339700009578e-05 6.581111045338e+00
9.267500000000e+02 8.393617112495e-03 6.163327553119e-05 6.634520943070e+00
9.270000000000e+02 9.045171112789e-03 5.988687770256e-05 6.687714543440e+00
9.272500000000e+02 9.809669380413e-03 5.816971123343e-05 6.740664776717e+00
9.275000000000e+02 1.067940852714e-02 5.649241246206e-05 6.793343799810e+00
9.277500000000e+02 1.164464783242e-02 5.486434671073e-05 6.845723064509e+00
9.280000000000e+02 1.269373837930e-02 5.329363450726e-05 6.897773382889e+00
9.282500000000e+02 1.381330605891e-02 5.178723843940e-05 6.949464995847e+00
9.285000000000e+02 1.498848587105e-02 5.035107664819e-05 7.000767639672e+00
9.287500000000e+02 1.620319961680e-02 4.899017982704e-05 7.051650611697e+00
9.290000000000e+02 1.744046848911e-02 4.770886796696e-05 7.102082838621e+00
9.292500000000e+02 1.868275114798e-02 4.651089827934e-05 7.152032941668e+00
9.295000000000e+02 1.991229578157e-02 4.539961145753e-05 7.201469300890e+00
9.297500000000e+02 2.111149586539e-02 4.437806600704e-05 7.250360121839e+00
9.300000000000e+02 2.226323779180e-02 4.344914486545e-05 7.298673498330e+00
9.302500000000e+02 2.335123058043e-02 4.261562070229e-05 7.346377475459e+00
9.305000000000e+02 2.436030852747e-02 4.188017538354e-05 7.393440112271e+00
9.307500000000e+02 2.527669796509e-02 4.124540845885e-05 7.439829540943e+00
9.310000000000e+02 2.608824454256e-02 4.071378056211e-05 7.485514028790e+00
9.312500000000e+02 2.678459379124e-02 4.028752372243e-05 7.530462035503e+00
9.315000000000e+02 2.735732510528e-02 3.996854291474e-05 7.574642271244e+00
9.317500000000e+02 2.780003805144e-02 3.975825255362e-05 7.618023753311e+00
9.320000000000e+02 2.810839117722e-02 3.965746352175e-05 7.660575860698e+00
9.322500000000e+02 2.828009987767e-02 3.966625074245e-05 7.702268390882e+00
9.325000000000e+02 2.831489204083e-02 3.978382198924e-05 7.743071612874e+00
9.327500000000e+02 2.821443027156e-02 4.000841390828e-05 7.782956321591e+00
9.330000000000e+02 2.798220289430e-02 4.033721326865e-05 7.821893890551e+00
9.332500000000e+02 2.762339260260e-02 4.076630927044e-05 7.859856327222e+00
9.335000000000e+02 2.714472303248e-02 4.129068972505e-05 7.896816326375e+00
9.337500000000e+02 2.655428993744e-02 4.190427652201e-05 7.932747323653e+00
9.340000000000e+02 2.586138271685e-02 4.260000047987e-05 7.967623552712e+00
9.342500000000e+02 2.507629531944e-02 4.336991535137e-05 8.001420100597e+00
9.345000000000e+02 2.421013150869e-02 4.420534595759e-05 8.034112964390e+00
9.347500000000e+02 2.327460769076e-02 4.509706135825e-05 8.065679111411e+00
9.350000000000e+02 2.228185135462e-02 4.603547557175e-05 8.096096536917e+00
9.352500000000e+02 2.124420066014e-02 4.701084548470e-05 8.125344325768e+00
9.355000000000e+02 2.017400367961e-02 4.801348858277e-05 8.153402712661e+00
9.357500000000e+02 1.908342087103e-02 4.903408965745e-05 8.180253142567e+00
9.360000000000e+02 1.798423324831e-02 5.006384066567e-05 8.205878331718e+00
9.362500000000e+02 1.688765809055e-02 5.109468265968e-05 8.230262325091e+00
9.365000000000e+02 1.580417651427e-02 5.211941121494e-05 8.253390552945e+00
9.367500000000e+02 1.474337615707e-02 5.313191370893e-05 8.275249882226e+00
9.370000000000e+02 1.371381300204e-02 5.412733538218e-05 8.295828664217e+00
9.372500000000e+02 1.272289660386e-02 5.510218973767e-05 8.315116775488e+00
9.375000000000e+02 1.177680252992e-02 5.605445232143e-05 8.333105651899e+00
9.377500000000e+02 1.088041465011e-02 5.698362718673e-05 8.349788314726e+00
9.380000000000e+02 1.003730025898e-02 5.789077921664e-05 8.365159387691e+00
9.382500000000e+02 9.249718924360e-03 5.877853203662e-05 8.379215104816e+00
9.385000000000e+02 8.518664239099e-03 5.965103061265e-05 8.391953308559e+00
9.387500000000e+02 7.843938028406e-03 6.051386495581e-05 8.403373438236e+00
9.390000000000e+02 7.224252945579e-03 6.137395500250e-05 8.413476508867e+00
9.392500000000e+02 6.657359906093e-03 6.223939289451e-05 8.422265081190e+00
9.395000000000e+02 6.140193508180e-03 6.311924678917e-05 8.429743222677e+00
9.397500000000e+02 5.669030265790e-03 6.402332229852e-05 8.435916461265e+00
9.400000000000e+02 5.239651346055e-03 6.496188849175e-05 8.440791731857e+00
9.402500000000e+02 4.847503275711e-03 6.594536484339e-05 8.444377317488e+00
9.405000000000e+02 4.487848171788e-03 6.698398363983e-05 8.446682784037e+00
9.407500000000e+02 4.155899010428e-03 6.808742824418e-05 8.447718912750e+00
9.410000000000e+02 3.846932366256e-03 6.926446071209e-05 8.447497627055e+00
9.412500000000e+02 3.556376550941e-03 7.052254729487e-05 8.446031918168e+00
9.415000000000e+02 3.279872138130e-03 7.186749497787e-05 8.443335768848e+00
9.417500000000e+02 3.013304320375e-03 7.330311449569e-05 8.439424073006e+00
9.420000000000e+02 2.752809737988e-03 7.483092071647e-05 8.434312557424e+00
9.422500000000e+02 2.494760265881e-03 7.644988710409e-05 8.428017698101e+00
9.425000000000e+02 2.235729564648e-03 7.815625891650e-05 8.420556639488e+00
9.427500000000e+02 1.972448360215e-03 7.994345145462e-05 8.411947109759e+00
9.430000000000e+02 1.701756181505e-03 8.180209052816e-05 8.402207334491e+00
9.432500000000e+02 1.420556326401e-03 8.372004052049e-05 8.391355952882e+00
9.435000000000e+02 1.125782789417e-03 8.568255688296e-05 8.379411927611e+00
9.437500000000e+02 8.143847018224e-04 8.767260517359e-05 8.366394457313e+00
9.440000000000e+02 4.833344199924e-04 8.967125326712e-05 8.352322888257e+00
9.442500000000e+02 1.296638048625e-04 9.165809070258e-05 8.337216621887e+00
9.445000000000e+02 -2.494707435203e-04 9.361176154024e-05 8.321095025698e+00
9.447500000000e+02 -6.566942084485e-04 9.551048823733e-05 8.303977344585e+00
9.450000000000e+02 -1.094291900426e-03 9.733270598111e-05 8.285882609587e+00
9.452500000000e+02 -1.564068023553e-03 9.905769093577e-05 8.266829552264e+00
9.455000000000e+02 -2.067189986290e-03 1.006661456245e-04 8.246836520132e+00
9.457500000000e+02 -2.604027673084e-03 1.021407531341e-04 8.225921395450e+00
9.460000000000e+02 -3.173998200372e-03 1.034666665482e-04 8.204101521092e+00
9.462500000000e+02 -3.775426138055e-03 1.046319103403e-04 8.181393627997e+00
9.465000000000e+02 -4.405431029232e-03 1.056277655765e-04 8.157813773494e+00
9.467500000000e+02 -5.059851474192e-03 1.064489494669e-04 8.133377285947e+00
9.470000000000e+02 -5.733214807261e-03 1.070936678622e-04 8.108098717866e+00
9.472500000000e+02 -6.418759006061e-03 1.075636014199e-04 8.081991811934e+00
9.475000000000e+02 -7.108511123945e-03 1.078637609419e-04 8.055069472220e+00
9.477500000000e+02 -7.793423695558e-03 1.080022288581e-04 8.027343752111e+00
9.480000000000e+02 -8.463567632661e-03 1.079898030431e-04 7.998825850573e+00
9.482500000000e+02 -9.108376699961e-03 1.078395604618e-04 7.969526123804e+00
9.485000000000e+02 -9.716936782854e-03 1.075663617521e-04 7.939454102996e+00
9.487500000000e+02 -1.027830882200e-02 1.071863174201e-04 7.908618529097e+00
9.490000000000e+02 -1.078187385411e-02 1.067162458654e-04 7.877027395069e+00
9.492500000000e+02 -1.121768551703e-02 1.061731565189e-04 7.844688001662e+00
9.495000000000e+02 -1.157681679623e-02 1.055736376174e-04 7.811607015490e+00
9.497500000000e+02 -1.185168438767e-02 1.049334794570e-04 7.777790539867e+00
9.500000000000e+02 -1.203633696588e-02 1.042672817066e-04 7.743244191810e+00
9.502500000000e+02 -1.212669605210e-02 1.035881174525e-04 7.707973176836e+00
9.505000000000e+02 -1.212073563668e-02 1.029072990752e-04 7.671982371784e+00
9.507500000000e+02 -1.201859298404e-02 1.022342348513e-04 7.635276407560e+00
9.510000000000e+02 -1.182260638134e-02 1.015763795263e-04 7.597859745415e+00
9.512500000000e+02 -1.153727439642e-02 1.009392662334e-04 7.559736755861e+00
9.515000000000e+02 -1.116913970379e-02 1.003265931157e-04 7.520911789660e+00
9.517500000000e+02 -1.072659973477e-02 9.974039836214e-05 7.481389246080e+00
9.520000000000e+02 -1.021965389974e-02 9.918130987427e-05 7.441173629553e+00
9.522500000000e+02 -9.659594209622e-03 9.864883381572e-05 7.400269603533e+00
9.525000000000e+02 -9.058653207086e-03 9.814155505294e-05 7.358682035976e+00
9.527500000000e+02 -8.429624527299e-03 9.765742713169e-05 7.316416033563e+00
9.530000000000e+02 -7.785468329154e-03 9.719405935488e-05 7.273476972007e+00
9.532500000000e+02 -7.138919222815e-03 9.674893897510e-05 7.229870516859e+00
9.535000000000e+02 -6.502110930962e-03 9.631964604676e-05 7.185602637897e+00
9.537500000000e+02 -5.886231992354e-03 9.590400392784e-05 7.140679616963e+00
9.540000000000e+02 -5.301224826414e-03 9.550018133747e-05 7.095108050277e+00
9.542500000000e+02 -4.755538527300e-03 9.510674144270e-05 7.048894845904e+00
9.545000000000e+02 -4.255943257425e-03 9.472263818358e-05 7.002047217136e+00
9.547500000000e+02 -3.807411271106e-03 9.434716447590e-05 6.954572672723e+00
9.550000000000e+02 -3.413066570143e-03 9.397985689560e-05 6.906479005228e+00
9.552500000000e+02 -3.074203499954e-03 9.362036865393e-05 6.857774276777e+00
9.555000000000e+02 -2.790369592850e-03 9.326832387840e-05 6.808466805184e+00
9.557500000000e+02 -2.559508033823e-03 9.292315973128e-05 6.758565149462e+00
9.560000000000e+02 -2.378151074120e-03 9.258394465311e-05 6.708078096218e+00
9.562500000000e+02 -2.241655671644e-03 9.224924356988e-05 6.657014646913e+00
9.565000000000e+02 -2.144469269232e-03 9.191700293440e-05 6.605384007248e+00
9.567500000000e+02 -2.080415622622e-03 9.158445052282e-05 6.553195578520e+00
9.570000000000e+02 -2.042987507970e-03 9.124805269312e-05 6.500458951496e+00
9.572500000000e+02 -2.025635611880e-03 9.090352140562e-05 6.447183903357e+00
9.575000000000e+02 -2.022042135453e-03 9.054584623355e-05 6.393380397639e+00
9.577500000000e+02 -2.026369756579e-03 9.016939944728e-05 6.339058587051e+00
9.580000000000e+02 -2.033477039890e-03 8.976806152289e-05 6.284228820092e+00
9.582500000000e+02 -2.039093657373e-03 8.933547259243e-05 6.228901649889e+00
9.585000000000e+02 -2.039951061640e-03 8.886525937724e-05 6.173087847624e+00
9.587500000000e+02 -2.033864985692e-03 8.835125831363e-05 6.116798417843e+00
9.590000000000e+02 -2.019769325623e-03 8.778784481334e-05 6.060044616964e+00
9.592500000000e+02 -1.997702768052e-03 8.717015074255e-05 6.002837975065e+00
9.595000000000e+02 -1.968750540760e-03 8.649437475566e-05 5.945190319725e+00
9.597500000000e+02 -1.934946360166e-03 8.575808509997e-05 5.887113801921e+00
9.600000000000e+02 -1.899140256899e-03 8.496044201503e-05 5.828620925603e+00
9.602500000000e+02 -1.864838843157e-03 8.410238574419e-05 5.769724578175e+00
9.605000000000e+02 -1.836025650427e-03 8.318677580649e-05 5.710438064134e+00
9.607500000000e+02 -1.816969355118e-03 8.221846997908e-05 5.650775141100e+00
9.610000000000e+02 -1.812027554051e-03 8.120433681469e-05 5.590750058077e+00
9.612500000000e+02 -1.825453788871e-03 8.015319630053e-05 5.530377597575e+00
9.615000000000e+02 -1.861214585308e-03 7.907568726126e-05 5.469673119871e+00
9.617500000000e+02 -1.922822780971e-03 7.798406275816e-05 5.408652610894e+00
9.620000000000e+02 -2.013192249482e-03 7.689191877744e-05 5.347332733752e+00
9.622500000000e+02 -2.134518235545e-03 7.581386274894e-05 5.285730883190e+00
9.625000000000e+02 -2.288185628667e-03 7.476512928864e-05 5.223865244587e+00
9.627500000000e+02 -2.474706989026e-03 7.376115756239e-05 5.161754854942e+00
9.630000000000e+02 -2.693690416632e-03 7.281713809473e-05 5.099419667293e+00
9.632500000000e+02 -2.943836598098e-03 7.194755052770e-05 5.036880616339e+00
9.635000000000e+02 -3.222962426895e-03 7.116570173010e-05 4.974159686541e+00
9.637500000000e+02 -3.528049523115e-03 7.048327339423e-05 4.911279978351e+00
9.640000000000e+02 -3.855313020141e-03 6.990989701855e-05 4.848265774916e+00
9.642500000000e+02 -4.200287908608e-03 6.945277376808e-05 4.785142604559e+00
9.645000000000e+02 -4.557928518288e-03 6.911634645240e-05 4.721937298579e+00
9.647500000000e+02 -4.922716390789e-03 6.890203178581e-05 4.658678043929e+00
9.650000000000e+02 -5.288774170568e-03 6.880802733930e-05 4.595394425648e+00
9.652500000000e+02 -5.649980008457e-03 6.882919155002e-05 4.532117460974e+00
9.655000000000e+02 -6.000080911482e-03 6.895700981793e-05 4.468879620105e+00
9.657500000000e+02 -6.332801489545e-03 6.917964258887e-05 4.405714833371e+00
9.660000000000e+02 -6.641945668671e-03 6.948205303281e-05 4.342658483738e+00
9.662500000000e+02 -6.921490855413e-03 6.984622010262e-05 4.279747381538e+00
9.665000000000e+02 -7.165672449622e-03 7.025142497041e-05 4.217019722160e+00
9.667500000000e+02 -7.369059073130e-03 7.067460884039e-05 4.154515024717e+00
9.670000000000e+02 -7.526618448324e-03 7.109079262119e-05 4.092274051736e+00
9.672500000000e+02 -7.633773977383e-03 7.147354845355e-05 4.030338710077e+00
9.675000000000e+02 -7.686453997835e-03 7.179551604714e-05 3.968751932437e+00
9.677500000000e+02 -7.681133759495e-03 7.202894921066e-05 3.907557541082e+00
9.680000000000e+02 -7.614871352464e-03 7.214628220997e-05 3.846800094884e+00
9.682500000000e+02 -7.485340754621e-03 7.212070674398e-05 3.786524719225e+00
9.685000000000e+02 -7.290860435448e-03 7.192674340675e-05 3.726776922898e+00
9.687500000000e+02 -7.030420935406e-03 7.154079996641e-05 3.667602401726e+00
9.690000000000e+02 -6.703710033498e-03 7.094170165811e-05 3.609046832919e+00
9.692500000000e+02 -6.311139459832e-03 7.011119016334e-05 3.551155659249e+00
9.695000000000e+02 -5.853869178497e-03 6.903437279737e-05 3.493973869161e+00
9.697500000000e+02 -5.333832173577e-03 6.770011717197e-05 3.437545772348e+00
9.700000000000e+02 -4.753756837781e-03 6.610138747537e-05 3.381914775263e+00
9.702500000000e+02 -4.117189636656e-03 6.423551407575e-05 3.327123155982e+00
9.705000000000e+02 -3.428512279586e-03 6.210438700235e-05 3.273211844587e+00
9.707500000000e+02 -2.692954233928e-03 5.971457399509e-05 3.220220209564e+00
9.710000000000e+02 -1.916600742634e-03 5.707736318783e-05 3.168185850817e+00
9.712500000000e+02 -1.106390509652e-03 5.420872114500e-05 3.117144404883e+00
9.715000000000e+02 -2.701034958534e-04 5.112918150590e-05 3.067129362653e+00
9.717500000000e+02 5.836615485517e-04 4.786364533513e-05 3.018171899876e+00
9.720000000000e+02 1.445525523570e-03 4.444111027921e-05 2.970300726431e+00
9.722500000000e+02 2.305379991733e-03 4.089433447335e-05 2.923541950581e+00
9.725000000000e+02 3.152456628701e-03 3.725942941238e-05 2.877918964908e+00
9.727500000000e+02 3.975412189324e-03 3.357539461893e-05 2.833452350842e+00
9.730000000000e+02 4.762431287967e-03 2.988360177297e-05 2.790159804433e+00
9.732500000000e+02 5.501347186929e-03 2.622723282861e-05 2.748056085504e+00
9.735000000000e+02 6.179778556438e-03 2.265067992718e-05 2.707152986803e+00
9.737500000000e+02 6.785282846190e-03 1.919891819180e-05 2.667459327980e+00
9.740000000000e+02 7.305523539489e-03 1.591685811719e-05 2.628980969658e+00
9.742500000000e+02 7.728450086449e-03 1.284868793722e-05 2.591720851037e+00
9.745000000000e+02 8.042487294958e-03 1.003721663465e-05 2.555679048958e+00
9.747500000000e+02 8.236732270455e-03 7.523221409816e-06 2.520852856084e+00
9.750000000000e+02 8.301154534243e-03 5.344814751729e-06 2.487236880263e+00
9.752500000000e+02 8.226796823613e-03 3.536836490237e-06 2.454823161253e+00
9.755000000000e+02 8.005971290202e-03 2.130285955054e-06 2.423601305129e+00
9.757500000000e+02 7.632449857684e-03 1.151788203341e-06 2.393558632579e+00
9.760000000000e+02 7.101641053484e-03 6.231156025327e-07 2.364680342275e+00
9.762500000000e+02 6.410752422654e-03 5.607649536110e-07 2.336949685106e+00
9.765000000000e+02 5.558931313051e-03 9.755995244443e-07 2.310348148763e+00
9.767500000000e+02 4.547385021151e-03 1.872559448585e-06 2.284855649891e+00
9.770000000000e+02 3.379471080252e-03 3.250471097949e-06 2.260450732908e+00
9.772500000000e+02 2.060758708185e-03 5.101890789921e-06 2.237110773090e+00
9.775000000000e+02 5.990549622292e-04 7.413070886669e-06 2.214812181377e+00
9.777500000000e+02 -9.956009860752e-04 1.016397060541e-05 2.193530611577e+00
9.780000000000e+02 -2.710984194160e-03 1.332840582974e-05 2.173241165844e+00
9.782500000000e+02 -4.532768171263e-03 1.687426327104e-05 2.153918596843e+00
9.785000000000e+02 -6.444645161136e-03 2.076379448013e-05 2.135537509372e+00
9.787500000000e+02 -8.428487756062e-03 2.495400646363e-05 2.118072554774e+00
9.790000000000e+02 -1.046454715286e-02 2.939713417849e-05 2.101498618447e+00
9.792500000000e+02 -1.253168515656e-02 3.404118780445e-05 2.085791005370e+00
9.795000000000e+02 -1.460764139690e-02 3.883058360346e-05 2.070925610853e+00
9.797500000000e+02 -1.666932784525e-02 4.370683784558e-05 2.056879090705e+00
9.800000000000e+02 -1.869314992662e-02 4.860931978867e-05 2.043629014174e+00
9.802500000000e+02 -2.065534752856e-02 5.347605812731e-05 2.031154015468e+00
9.805000000000e+02 -2.253235102189e-02 5.824459117168e-05 2.019433926793e+00
9.807500000000e+02 -2.430114718346e-02 6.285284339841e-05 2.008449908897e+00
9.810000000000e+02 -2.593964673322e-02 6.724001811359e-05 1.998184562537e+00
9.812500000000e+02 -2.742704983813e-02 7.134750477381e-05 1.988622036148e+00
9.815000000000e+02 -2.874419898925e-02 7.511976675481e-05 1.979748113943e+00
9.817500000000e+02 -2.987391688872e-02 7.850521107747e-05 1.971550298603e+00
9.820000000000e+02 -3.080131777967e-02 8.145701405074e-05 1.964017874544e+00
9.822500000000e+02 -3.151409088938e-02 8.393389982830e-05 1.957141963844e+00
9.825000000000e+02 -3.200274456735e-02 8.590084381283e-05 1.950915562882e+00
9.827500000000e+02 -3.226081089424e-02 8.732969972458e-05 1.945333569705e+00
9.830000000000e+02 -3.228500159838e-02 8.819972798213e-05 1.940392793809e+00
9.832500000000e+02 -3.207531326410e-02 8.849801656557e-05 1.936091951877e+00
9.835000000000e+02 -3.163507968185e-02 8.821978772414e-05 1.932431650740e+00
9.837500000000e+02 -3.097096672364e-02 8.736857644823e-05 1.929414353703e+00
9.840000000000e+02 -3.009291097073e-02 8.595627835106e-05 1.927044334006e+00
9.842500000000e+02 -2.901400075901e-02 8.400306164211e-05 1.925327613625e+00
9.845000000000e+02 -2.775030265802e-02 8.153714499870e-05 1.924271890778e+00
9.847500000000e+02 -2.632063381135e-02 7.859443798733e-05 1.923886453925e+00
9.850000000000e+02 -2.474628532771e-02 7.521805310801e-05 1.924182086001e+00
9.852500000000e+02 -2.305070029130e-02 7.145769369976e-05 1.925170958240e+00
9.855000000000e+02 -2.125911327985e-02 6.736892793585e-05 1.926866518023e+00
9.857500000000e+02 -1.939815596840e-02 6.301236167308e-05 1.929283367881e+00
9.860000000000e+02 -1.749543787512e-02 5.845272226432e-05 1.932437142689e+00
9.862500000000e+02 -1.557910842786e-02 5.375787090048e-05 1.936344382326e+00
9.865000000000e+02 -1.367740906899e-02 4.899775969744e-05 1.941022403213e+00
9.867500000000e+02 -1.181822378010e-02 4.424335299083e-05 1.946489171246e+00
9.870000000000e+02 -1.002863570294e-02 3.956553018378e-05 1.952763176942e+00
9.872500000000e+02 -8.334498603986e-03 3.503399106106e-05 1.959863311414e+00
9.875000000000e+02 -6.760030156230e-03 3.071618355976e-05 1.967808749897e+00
9.877500000000e+02 -5.327435490335e-03 2.667627546463e-05 1.976618836281e+00
9.880000000000e+02 -4.056565888584e-03 2.297417244354e-05 1.986312976672e+00
9.882500000000e+02 -2.964620629541e-03 1.966462175529e-05 1.996910534383e+00
9.885000000000e+02 -2.065894273255e-03 1.679639913277e-05 2.008430733828e+00
9.887500000000e+02 -1.371576433290e-03 1.441160362278e-05 2.020892565476e+00
9.890000000000e+02 -8.896034469605e-04 1.254505858769e-05 2.034314698482e+00
9.892500000000e+02 -6.245678165558e-04 1.122383901705e-05 2.048715393140e+00
9.895000000000e+02 -5.776819614747e-04 1.046693441462e-05 2.064112419017e+00
9.897500000000e+02 -7.467996781830e-04 1.028503677725e-05 2.080522972445e+00
9.900000000000e+02 -1.126492759905e-03 1.068045882174e-05 2.097963594945e+00
9.902500000000e+02 -1.708178868414e-03 1.164719128144e-05 2.116450093034e+00
9.905000000000e+02 -2.480300743478e-03 1.317109185725e-05 2.135997455660e+00
9.907500000000e+02 -3.428550965522e-03 1.523019945618e-05 2.156619770906e+00
9.910000000000e+02 -4.536136587305e-03 1.779515853217e-05 2.178330142425e+00
9.912500000000e+02 -5.784080955864e-03 2.082975928991e-05 2.201140603496e+00
9.915000000000e+02 -7.151554867948e-03 2.429157337891e-05 2.225062030972e+00
9.917500000000e+02 -8.616231214017e-03 2.813267069568e-05 2.250104059122e+00
9.920000000000e+02 -1.015465723396e-02 3.230040892083e-05 2.276274994377e+00
9.922500000000e+02 -1.174263635325e-02 3.673827822268e-05 2.303581732470e+00
9.925000000000e+02 -1.335561443665e-02 4.138678781934e-05 2.332029679037e+00
9.927500000000e+02 -1.496906273363e-02 4.618437806400e-05 2.361622675544e+00
9.930000000000e+02 -1.655885125076e-02 5.106833392515e-05 2.392362932447e+00
9.932500000000e+02 -1.810160708738e-02 5.597573776864e-05 2.424250970500e+00
9.935000000000e+02 -1.957505146312e-02 6.084434506579e-05 2.457285572896e+00
9.937500000000e+02 -2.095831014297e-02 6.561345406608e-05 2.491463749687e+00
9.940000000000e+02 -2.223219450075e-02 7.022473805499e-05 2.526780714572e+00
9.942500000000e+02 -2.337944628734e-02 7.462302709244e-05 2.563229877880e+00
9.945000000000e+02 -2.438494741721e-02 7.875699061782e-05 2.600802853084e+00
9.947500000000e+02 -2.523588720944e-02 8.257977457291e-05 2.639489481348e+00
9.950000000000e+02 -2.592189167238e-02 8.604957397873e-05 2.679277869927e+00
9.952500000000e+02 -2.643510760517e-02 8.913008809311e-05 2.720154448835e+00
9.955000000000e+02 -2.677024833142e-02 9.179089981876e-05 2.762104040143e+00
9.957500000000e+02 -2.692459493187e-02 9.400775448923e-05 2.805109944086e+00
9.960000000000e+02 -2.689796155717e-02 9.576275341427e-05 2.849154034820e+00
9.962500000000e+02 -2.669261977422e-02 9.704444633785e-05 2.894216870133e+00
9.965000000000e+02 -2.631319175730e-02 9.784783904723e-05 2.940277806620e+00
9.967500000000e+02 -2.576650851624e-02 9.817430606426e-05 2.987315124673e+00
9.970000000000e+02 -2.506144333089e-02 9.803142442133e-05 3.035306154153e+00
9.972500000000e+02 -2.420871909108e-02 9.743272400023e-05 3.084227403596e+00
9.975000000000e+02 -2.322069588959e-02 9.639736688519e-05 3.134054688265e+00
9.977500000000e+02 -2.211114458856e-02 9.494976029226e-05 3.184763252115e+00
9.980000000000e+02 -2.089500684813e-02 9.311910866888e-05 3.236327887062e+00
9.982500000000e+02 -1.958815018244e-02 9.093891934772e-05 3.288723040443e+00
9.985000000000e+02 -1.820711888961e-02 8.844646499387e-05 3.341922914770e+00
9.987500000000e+02 -1.676888690092e-02 8.568221162722e-05 3.395901554173e+00
9.990000000000e+02 -1.529061534745e-02 8.268922346627e-05 3.450632918867e+00
9.992500000000e+02 -1.378941905087e-02 7.951255067756e-05 3.506090943478e+00
9.995000000000e+02 -1.228214415915e-02 7.619861037847e-05 3.562249582597e+00
9.997500000000e+02 -1.078516025932e-02 7.279456774684e-05 3.619082840384e+00
1.000000000000e+03 -9.314169391130e-03 6.934772860856e-05 3.676564786564e+00
1.000250000000e+03 -7.884032868675e-03 6.590494322462e-05 3.734669556534e+00
1.000500000000e+03 -6.508618659133e-03 6.251203183302e-05 3.793371340040e+00
1.000750000000e+03 -5.200670198715e-03 5.921324395705e-05 3.852644357549e+00
1.001000000000e+03 -3.971696127766e-03 5.605074739629e-05 3.912462824897e+00
1.001250000000e+03 -2.831883264781e-03 5.306416202186e-05 3.972800910317e+00
1.001500000000e+03 -1.790032030846e-03 5.029013439364e-05 4.033632683935e+00
1.001750000000e+03 -8.535122006626e-04 4.776195566711e-05 4.094932061289e+00
1.002000000000e+03 -2.824165190926e-05 4.550923603758e-05 4.156672744524e+00
1.002250000000e+03 6.813164821470e-04 4.355762623692e-05 4.218828161551e+00
1.002500000000e+03 1.272138317190e-03 4.192859151089e-05 4.281371405902e+00
1.002750000000e+03 1.742605025168e-03 4.063924401063e-05 4.344275179568e+00
1.003000000000e+03 2.092455976199e-03 3.970222243999e-05 4.407511739796e+00
1.003250000000e+03 2.322725487487e-03 3.912563191638e-05 4.471052852154e+00
1.003500000000e+03 2.435670509043e-03 3.891303494002e-05 4.534869751786e+00
1.003750000000e+03 2.434685352060e-03 3.906350042510e-05 4.598933112899e+00
1.004000000000e+03 2.324210685763e-03 3.957169408803e-05 4.663213029933e+00
1.004250000000e+03 2.109632973386e-03 4.042803105314e-05 4.727679008572e+00
1.004500000000e+03 1.797180840497e-03 4.161887090978e-05 4.792299970304e+00
1.004750000000e+03 1.393815860632e-03 4.312676121548e-05 4.857044268867e+00
1.005000000000e+03 9.071210785832e-04 4.493072420073e-05 4.921879718903e+00
1.005250000000e+03 3.451890281320e-04 4.700658290177e-05 4.986773639376e+00
1.005500000000e+03 -2.834914409858e-04 4.932732448493e-05 5.051692908159e+00
1.005750000000e+03 -9.701470970840e-04 5.186349484171e-05 5.116604028319e+00
1.006000000000e+03 -1.705829972296e-03 5.458362067698e-05 5.181473208492e+00
1.006250000000e+03 -2.481524536853e-03 5.745465422199e-05 5.246266451650e+00
1.006500000000e+03 -3.288250968890e-03 6.044243418918e-05 5.310949655055e+00
1.006750000000e+03 -4.117163431854e-03 6.351215202657e-05 5.375488716996e+00
1.007000000000e+03 -4.959643660522e-03 6.662884352537e-05 5.439849654024e+00
1.007250000000e+03 -5.807387728168e-03 6.975785475441e-05 5.503998720966e+00
1.007500000000e+03 -6.652486322205e-03 7.286530964101e-05 5.567902536592e+00
1.007750000000e+03 -7.487497865240e-03 7.591857821423e-05 5.631528212218e+00
1.008000000000e+03 -8.305512855563e-03 7.888665556915e-05 5.694843479242e+00
1.008250000000e+03 -9.100211568086e-03 8.174060964192e-05 5.757816819332e+00
1.008500000000e+03 -9.865911510989e-03 8.445395349641e-05 5.820417588879e+00
1.008750000000e+03 -1.059760591559e-02 8.700296958100e-05 5.882616138847e+00
1.009000000000e+03 -1.129099485392e-02 8.936699972742e-05 5.944383931515e+00
1.009250000000e+03 -1.194250433576e-02 9.152868398668e-05 6.005693644602e+00
1.009500000000e+03 -1.254929941349e-02 9.347415342287e-05 6.066519270288e+00
1.009750000000e+03 -1.310928521299e-02 9.519316324597e-05 6.126836198631e+00
1.010000000000e+03 -1.362110218855e-02 9.667917529130e-05 6.186621292483e+00
1.010250000000e+03 -1.408411012216e-02 9.792937893291e-05 6.245852944566e+00
1.010500000000e+03 -1.449836701998e-02 9.894465977486e-05 6.304511123763e+00
1.010750000000e+03 -1.486459784142e-02 9.972950819720e-05 6.362577401922e+00
1.011000000000e+03 -1.518415906196e-02 1.002918789459e-04 6.420034968471e+00
1.011250000000e+03 -1.545899448484e-02 1.006429961811e-04 6.476868624868e+00
1.011500000000e+03 -1.569158770643e-02 1.007971151827e-04 6.533064766299e+00
1.011750000000e+03 -1.588490813100e-02 1.007712256870e-04 6.588611345126e+00
1.012000000000e+03 -1.604235281118e-02 1.005847405397e-04 6.643497818607e+00
1.012250000000e+03 -1.616768586093e-02 1.002591387938e-04 6.697715084607e+00
1.012500000000e+03 -1.626497325402e-02 9.981758300959e-05 6.751255399897e+00
1.012750000000e+03 -1.633851678796e-02 9.928452039215e-05 6.804112289687e+00
1.013000000000e+03 -1.639278552056e-02 9.868525733669e-05 6.856280443743e+00
1.013250000000e+03 -1.643234671958e-02 9.804553172191e-05 6.907755604613e+00
1.013500000000e+03 -1.646179639111e-02 9.739110531187e-05 6.958534447137e+00
1.013750000000e+03 -1.648569065017e-02 9.674734258036e-05 7.008614454494e+00
1.014000000000e+03 -1.650847768465e-02 9.613881809289e-05 7.057993788846e+00
1.014250000000e+03 -1.653443152248e-02 9.558893630102e-05 7.106671161273e+00
1.014500000000e+03 -1.656758774628e-02 9.511955033817e-05 7.154645702266e+00
1.014750000000e+03 -1.661168182408e-02 9.475063726364e-05 7.201916834792e+00
1.015000000000e+03 -1.667009100770e-02 9.449997110653e-05 7.248484151445e+00
1.015250000000e+03 -1.674577907097e-02 9.438288749467e-05 7.294347298850e+00
1.015500000000e+03 -1.684124652078e-02 9.441205650601e-05 7.339505869281e+00
1.015750000000e+03 -1.695848538988e-02 9.459729645606e-05 7.383959302348e+00
1.016000000000e+03 -1.709894050407e-02 9.494543625035e-05 7.427706797805e+00
1.016250000000e+03 -1.726347559627e-02 9.546022048570e-05 7.470747239894e+00
1.016500000000e+03 -1.745234869991e-02 9.614226275911e-05 7.513079135325e+00
1.016750000000e+03 -1.766519262422e-02 9.698904329319e-05 7.554700563420e+00
1.017000000000e+03 -1.790100620373e-02 9.799495928567e-05 7.595609141439e+00
1.017250000000e+03 -1.815815168647e-02 9.915140774175e-05 7.635802001433e+00
1.017500000000e+03 -1.843436388712e-02 1.004469236310e-04 7.675275782592e+00
1.017750000000e+03 -1.872676648686e-02 1.018673349323e-04 7.714026633535e+00
1.018000000000e+03 -1.903190060840e-02 1.033959739401e-04 7.752050228912e+00
1.018250000000e+03 -1.934576212190e-02 1.050139171619e-04 7.789341794783e+00
1.018500000000e+03 -1.966384966542e-02 1.067002553616e-04 7.825896142862e+00
1.018750000000e+03 -1.998122304975e-02 1.084323515391e-04 7.861707713643e+00
1.019000000000e+03 -2.029257159723e-02 1.101862313801e-04 7.896770625595e+00
1.019250000000e+03 -2.059229087527e-02 1.119369064219e-04 7.931078725708e+00
1.019500000000e+03 -2.087456894679e-02 1.136586782007e-04 7.964625646106e+00
1.019750000000e+03 -2.113347871855e-02 1.153255125224e-04 7.997404856739e+00
1.020000000000e+03 -2.136307702988e-02 1.169114066268e-04 8.029409718932e+00
1.020250000000e+03 -2.155750788402e-02 1.183907528173e-04 8.060633535482e+00
1.020500000000e+03 -2.171110805840e-02 1.197386989728e-04 8.091069592765e+00
1.020750000000e+03 -2.181851343515e-02 1.209315007850e-04 8.120711198802e+00
1.021000000000e+03 -2.187476370657e-02 1.219468616361e-04 8.149551711306e+00
1.021250000000e+03 -2.187540309073e-02 1.227642542479e-04 8.177584558434e+00
1.021500000000e+03 -2.181657556019e-02 1.233652285728e-04 8.204803246248e+00
1.021750000000e+03 -2.169511150264e-02 1.237337051056e-04 8.231201358813e+00
1.022000000000e+03 -2.150860442104e-02 1.238562190472e-04 8.256772545836e+00
1.022250000000e+03 -2.125547545784e-02 1.237220790481e-04 8.281510500250e+00
1.022500000000e+03 -2.093502445522e-02 1.233236193578e-04 8.305408924976e+00
1.022750000000e+03 -2.054746516668e-02 1.226563504002e-04 8.328461492625e+00
1.023000000000e+03 -2.009394588140e-02 1.217190603271e-04 8.350661792774e+00
1.023250000000e+03 -1.957655183482e-02 1.205138813206e-04 8.372003276196e+00
1.023500000000e+03 -1.899829143305e-02 1.190463095009e-04 8.392479191292e+00
1.023750000000e+03 -1.836306437882e-02 1.173251765171e-04 8.412082519118e+00
1.024000000000e+03 -1.767561536362e-02 1.153626272367e-04 8.430805902168e+00
1.024250000000e+03 -1.694146888107e-02 1.131739740112e-04 8.448641579361e+00
1.024500000000e+03 -1.616685285464e-02 1.107775190190e-04 8.465581316508e+00
1.024750000000e+03 -1.535860551320e-02 1.081943809854e-04 8.481616347601e+00
1.025000000000e+03 -1.452407452355e-02 1.054482442693e-04 8.496737315599e+00
1.025250000000e+03 -1.367100295221e-02 1.025650537482e-04 8.510934227744e+00
1.025500000000e+03 -1.280741159766e-02 9.957269800093e-05 8.524196414242e+00
1.025750000000e+03 -1.194147256865e-02 9.650065916481e-05 8.536512504562e+00
1.026000000000e+03 -1.108138381731e-02 9.337959143202e-05 8.547870410213e+00
1.026250000000e+03 -1.023523983910e-02 9.024092189547e-05 8.558257327124e+00
1.026500000000e+03 -9.410907721209e-03 8.711646774359e-05 8.567659746872e+00
1.026750000000e+03 -8.615904347474e-03 8.403795517758e-05 8.576063488443e+00
1.027000000000e+03 -7.857283136113e-03 8.103658188635e-05 8.583453739661e+00
1.027250000000e+03 -7.141526879606e-03 7.814258243483e-05 8.589815119047e+00
1.027500000000e+03 -6.474453461597e-03 7.538480271338e-05 8.595131747335e+00
1.027750000000e+03 -5.861132376032e-03 7.279029107843e-05 8.599387336035e+00
1.028000000000e+03 -5.305815072701e-03 7.038391689979e-05 8.602565288412e+00
1.028250000000e+03 -4.811880635792e-03 6.818802443928e-05 8.604648809466e+00
1.028500000000e+03 -4.381795828368e-03 6.622212357829e-05 8.605621028217e+00
1.028750000000e+03 -4.017091121204e-03 6.450262629526e-05 8.605465126462e+00
1.029000000000e+03 -3.718352158278e-03 6.304263120371e-05 8.604164474685e+00
1.029250000000e+03 -3.485226602396e-03 6.185176158149e-05 8.601702769918e+00
1.029500000000e+03 -3.316445597747e-03 6.093605759722e-05 8.598064177441e+00
1.029750000000e+03 -3.209859313123e-03 6.029792522941e-05 8.593233471314e+00
1.030000000000e+03 -3.162485469395e-03 5.993614053057e-05 8.587196172886e+00
1.030250000000e+03 -3.170569724611e-03 5.984590954108e-05 8.579938685058e+00
1.030500000000e+03 -3.229657049539e-03 6.001898079033e-05 8.571448421199e+00
1.030750000000e+03 -3.334671551154e-03 6.044379788533e-05 8.561713925381e+00
1.031000000000e+03 -3.480004669183e-03 6.110571618748e-05 8.550724984676e+00
1.031250000000e+03 -3.659609714407e-03 6.198726932183e-05 8.538472730952e+00
1.031500000000e+03 -3.867099700296e-03 6.306844571052e-05 8.524949730617e+00
1.031750000000e+03 -4.095849724295e-03 6.432700185879e-05 8.510150063214e+00
1.032000000000e+03 -4.339098476521e-03 6.573878948340e-05 8.494069386144e+00
1.032250000000e+03 -4.590051158623e-03 6.727812239427e-05 8.476704986961e+00
1.032500000000e+03 -4.841978984585e-03 6.891815106433e-05 8.458055821571e+00
1.032750000000e+03 -5.088314783909e-03 7.063124171752e-05 8.438122539304e+00
1.033000000000e+03 -5.322745447813e-03 7.238936082407e-05 8.416907494617e+00
1.033250000000e+03 -5.539295538348e-03 7.416447400546e-05 8.394414746101e+00
1.033500000000e+03 -5.732406388355e-03 7.592887753141e-05 8.370650042993e+00
1.033750000000e+03 -5.897004381284e-03 7.765552158681e-05 8.345620800479e+00
1.034000000000e+03 -6.028562932280e-03 7.931839413772e-05 8.319336063933e+00
1.034250000000e+03 -6.123152470195e-03 8.089285988294e-05 8.291806464388e+00
1.034500000000e+03 -6.177483007868e-03 8.235593802691e-05 8.263044164495e+00
1.034750000000e+03 -6.188934388187e-03 8.368655423882e-05 8.233062798192e+00
1.035000000000e+03 -6.155577876544e-03 8.486578392441e-05 8.201877403445e+00
1.035250000000e+03 -6.076187416163e-03 8.587705591862e-05 8.169504350084e+00
1.035500000000e+03 -5.950240201240e-03 8.670633249738e-05 8.135961264961e+00
1.035750000000e+03 -5.777908709803e-03 8.734224948434e-05 8.101266953731e+00
1.036000000000e+03 -5.560043120355e-03 8.777624735187e-05 8.065441321961e+00
1.036250000000e+03 -5.298145510372e-03 8.800260424963e-05 8.028505295422e+00
1.036500000000e+03 -4.994336056995e-03 8.801847101955e-05 7.990480742655e+00
1.036750000000e+03 -4.651312625030e-03 8.782387090556e-05 7.951390397960e+00
1.037000000000e+03 -4.272304035761e-03 8.742166905731e-05 7.911257787722e+00
1.037250000000e+03 -3.861018131367e-03 8.681749305595e-05 7.870107159772e+00
1.037500000000e+03 -3.421585483068e-03 8.601961563870e-05 7.827963416465e+00
1.037750000000e+03 -2.958499321797e-03 8.503881426222e-05 7.784852051334e+00
1.038000000000e+03 -2.476553423903e-03 8.388821872338e-05 7.740799090832e+00
1.038250000000e+03 -1.980777959617e-03 8.258311257023e-05 7.695831039335e+00
1.038500000000e+03 -1.476374871031e-03 8.114068880263e-05 7.649974828645e+00
1.038750000000e+03 -9.686531803543e-04 7.957980280249e-05 7.603257770804e+00
1.039000000000e+03 -4.629662161197e-04 7.792072307200e-05 7.555707515503e+00
1.039250000000e+03 3.535049303641e-05 7.618485364894e-05 7.507352008990e+00
1.039500000000e+03 5.210376651257e-04 7.439443490601e-05 7.458219457356e+00
1.039750000000e+03 9.889688461953e-04 7.257224372867e-05 7.408338290039e+00
1.040000000000e+03 1.434202583651e-03 7.074127107293e-05 7.357737126169e+00
1.040250000000e+03 1.852031836764e-03 6.892445037909e-05 7.306444740794e+00
1.040500000000e+03 2.238028732816e-03 6.714435173472e-05 7.254490031684e+00
1.040750000000e+03 2.588085418807e-03 6.542288565994e-05 7.201901986144e+00
1.041000000000e+03 2.898450881931e-03 6.378102271351e-05 7.148709646287e+00
1.041250000000e+03 3.165763111003e-03 6.223852911677e-05 7.094942073920e+00
1.041500000000e+03 3.387076896414e-03 6.081372120209e-05 7.040628313368e+00
1.041750000000e+03 3.559887068280e-03 5.952324182434e-05 6.985797352921e+00
1.042000000000e+03 3.682146768050e-03 5.838186162765e-05 6.930478084479e+00
1.042250000000e+03 3.752281376310e-03 5.740230862814e-05 6.874699261291e+00
1.042500000000e+03 3.769196926586e-03 5.659512766215e-05 6.818489454453e+00
1.042750000000e+03 3.732284370957e-03 5.596857203680e-05 6.761877007497e+00
1.043000000000e+03 3.641418439130e-03 5.552852648411e-05 6.704889990139e+00
1.043250000000e+03 3.496951500233e-03 5.527846817338e-05 6.647556151691e+00
1.043500000000e+03 3.299703343681e-03 5.521945891115e-05 6.589902873225e+00
1.043750000000e+03 3.050945420062e-03 5.535017086850e-05 6.531957120906e+00
1.044000000000e+03 2.752380938087e-03 5.566695685971e-05 6.473745399582e+00
1.044250000000e+03 2.406119956901e-03 5.616393706742e-05 6.415293708692e+00
1.044500000000e+03 2.014651106481e-03 5.683312359261e-05 6.356627498628e+00
1.044750000000e+03 1.580808432335e-03 5.766457146097e-05 6.297771631353e+00
1.045000000000e+03 1.107734960047e-03 5.864656625973e-05 6.238750343675e+00
1.045250000000e+03 5.988430930887e-04 5.976582145822e-05 6.179587214256e+00
1.045500000000e+03 5.777192330200e-05 6.100769383680e-05 6.120305136281e+00
1.045750000000e+03 -5.116569838600e-04 6.235642070496e-05 6.060926293100e+00
1.046000000000e+03 -1.105485912576e-03 6.379536614176e-05 6.001472140973e+00
1.046250000000e+03 -1.719668052242e-03 6.530727318582e-05 5.941963397877e+00
1.046500000000e+03 -2.350114408863e-03 6.687451891771e-05 5.882420035914e+00
1.046750000000e+03 -2.992740597268e-03 6.847936689394e-05 5.822861283200e+00
1.047000000000e+03 -3.643511992364e-03 7.010421343961e-05 5.763305629473e+00
1.047250000000e+03 -4.298487172293e-03 7.173182434000e-05 5.703770837959e+00
1.047500000000e+03 -4.953858487592e-03 7.334555797295e-05 5.644273965502e+00
1.047750000000e+03 -5.605989623224e-03 7.492957140615e-05 5.584831384363e+00
1.048000000000e+03 -6.251449004428e-03 7.646900418892e-05 5.525458813528e+00
1.048250000000e+03 -6.887039071867e-03 7.795014172940e-05 5.466171351553e+00
1.048500000000e+03 -7.509821020167e-03 7.936055357399e-05 5.406983513577e+00
1.048750000000e+03 -8.117133760738e-03 8.068920380733e-05 5.347909274793e+00
1.049000000000e+03 -8.706608546183e-03 8.192653680172e-05 5.288962111756e+00
1.049250000000e+03 -9.276176975753e-03 8.306453492696e-05 5.230155050892e+00
1.049500000000e+03 -9.824074568329e-03 8.409674817128e-05 5.171500712965e+00
1.049750000000e+03 -1.034883810139e-02 8.501829413698e-05 5.113011361128e+00
1.050000000000e+03 -1.084929754208e-02 8.582583472724e-05 5.054698949054e+00
1.050250000000e+03 -1.132456375416e-02 8.651752763833e-05 4.996575163468e+00
1.050500000000e+03 -1.177401029399e-02 8.709295490572e-05 4.938651470994e+00
1.050750000000e+03 -1.219725203859e-02 8.755303036878e-05 4.880939156496e+00
1.051000000000e+03 -1.259411927322e-02 8.789988727856e-05 4.823449362676e+00
1.051250000000e+03 -1.296462904033e-02 8.813674989966e-05 4.766193123822e+00
1.051500000000e+03 -1.330895369163e-02 8.826778812857e-05 4.709181398047e+00
1.051750000000e+03 -1.362738768274e-02 8.829795999393e-05 4.652425091235e+00
1.052000000000e+03 -1.392031280883e-02 8.823288419033e-05 4.595935080299e+00
1.052250000000e+03 -1.418816282750e-02 8.807864482607e-05 4.539722230376e+00
1.052500000000e+03 -1.443138786520e-02 8.784162706854e-05 4.483797406795e+00
1.052750000000e+03 -1.465041971747e-02 8.752835559558e-05 4.428171484877e+00
1.053000000000e+03 -1.484563789032e-02 8.714533329243e-05 4.372855351154e+00
1.053250000000e+03 -1.501733823230e-02 8.669888505497e-05 4.317859904107e+00
1.053500000000e+03 -1.516570398415e-02 8.619501398904e-05 4.263196048609e+00
1.053750000000e+03 -1.529078083088e-02 8.563927027644e-05 4.208874688356e+00
1.054000000000e+03 -1.539245489191e-02 8.503663163206e-05 4.154906711436e+00
1.054250000000e+03 -1.547043694026e-02 8.439140702413e-05 4.101302976988e+00
1.054500000000e+03 -1.552424997676e-02 8.370715486361e-05 4.048074294707e+00
1.054750000000e+03 -1.555322408008e-02 8.298659781936e-05 3.995231405811e+00
1.055000000000e+03 -1.555649527660e-02 8.223160221585e-05 3.942784958248e+00
1.055250000000e+03 -1.553301224750e-02 8.144315438424e-05 3.890745483394e+00
1.055500000000e+03 -1.548154801569e-02 8.062136095932e-05 3.839123369170e+00
1.055750000000e+03 -1.540071791579e-02 7.976547116248e-05 3.787928832602e+00
1.056000000000e+03 -1.528900458310e-02 7.887392176806e-05 3.737171893115e+00
1.056250000000e+03 -1.514478758047e-02 7.794440299855e-05 3.686862343548e+00
1.056500000000e+03 -1.496637985610e-02 7.697394484804e-05 3.637009723181e+00
1.056750000000e+03 -1.475206826144e-02 7.595902153124e-05 3.587623289314e+00
1.057000000000e+03 -1.450015969856e-02 7.489567299909e-05 3.538711991146e+00
1.057250000000e+03 -1.420903051041e-02 7.377964109798e-05 3.490284443126e+00
1.057500000000e+03 -1.387717964675e-02 7.260651740945e-05 3.442348900673e+00
1.057750000000e+03 -1.350328395115e-02 7.137190121584e-05 3.394913236299e+00
1.058000000000e+03 -1.308625500949e-02 7.007156345923e-05 3.347984917898e+00
1.058250000000e+03 -1.262529622231e-02 6.870160951902e-05 3.301570988647e+00
1.058500000000e+03 -1.211995940934e-02 6.725865479762e-05 3.255678048691e+00
1.058750000000e+03 -1.157019915035e-02 6.573998970091e-05 3.210312239264e+00
1.059000000000e+03 -1.097642387064e-02 6.414372654948e-05 3.165479228914e+00
1.059250000000e+03 -1.033954307938e-02 6.246895462353e-05 3.121184202599e+00
1.059500000000e+03 -9.661008262578e-03 6.071586693485e-05 3.077431853500e+00
1.059750000000e+03 -8.942846987116e-03 5.888587602954e-05 3.034226378238e+00
1.060000000000e+03 -8.187688975644e-03 5.698172006746e-05 2.991571475861e+00
1.060250000000e+03 -7.398782249609e-03 5.500753413476e-05 2.949470350524e+00
1.060500000000e+03 -6.580000151668e-03 5.296890325560e-05 2.907925719896e+00
1.060750000000e+03 -5.735836162906e-03 5.087288723885e-05 2.866939828206e+00
1.061000000000e+03 -4.871386786106e-03 4.872801886968e-05 2.826514465115e+00
1.061250000000e+03 -3.992323438996e-03 4.654427676537e-05 2.786650993042e+00
1.061500000000e+03 -3.104849700424e-03 4.433302507606e-05 2.747350379853e+00
1.061750000000e+03 -2.215647916456e-03 4.210692925563e-05 2.708613242580e+00
1.062000000000e+03 -1.331811386556e-03 3.987983961085e-05 2.670439897755e+00
1.062250000000e+03 -4.607664110974e-04 3.766665168917e-05 2.632830424537e+00
1.062500000000e+03 3.898185172632e-04 3.548313730967e-05 2.595784735826e+00
1.062750000000e+03 1.212132582064e-03 3.334575353078e-05 2.559302662280e+00
1.063000000000e+03 1.998331625544e-03 3.127143062537e-05 2.523384047741e+00
1.063250000000e+03 2.740654981089e-03 2.927733888752e-05 2.488028854433e+00
1.063500000000e+03 3.431546865248e-03 2.738064140850e-05 2.453237281963e+00
1.063750000000e+03 4.063782082731e-03 2.559823274689e-05 2.419009894597e+00
1.064000000000e+03 4.630592302645e-03 2.394647060938e-05 2.385347760649e+00
1.064250000000e+03 5.125791762356e-03 2.244090095771e-05 2.352252598375e+00
1.064500000000e+03 5.543899140138e-03 2.109598374561e-05 2.319726930862e+00
1.064750000000e+03 5.880253384110e-03 1.992482175925e-05 2.287774243784e+00
1.065000000000e+03 6.131121268170e-03 1.893889978757e-05 2.256399147692e+00
1.065250000000e+03 6.293793394669e-03 1.814783924931e-05 2.225607537968e+00
1.065500000000e+03 6.366667540060e-03 1.755916373336e-05 2.195406753280e+00
1.065750000000e+03 6.349315989973e-03 1.717809365043e-05 2.165805726053e+00
1.066000000000e+03 6.242535233918e-03 1.700736823307e-05 2.136815122856e+00
1.066250000000e+03 6.048377501052e-03 1.704709889044e-05 2.108447472044e+00
1.066500000000e+03 5.770160969767e-03 1.729465629671e-05 2.080717273097e+00
1.066750000000e+03 5.412459241165e-03 1.774460091949e-05 2.053641086000e+00
1.067000000000e+03 4.981068165565e-03 1.838865858012e-05 2.027237596247e+00
1.067250000000e+03 4.482952195563e-03 1.921573300365e-05 2.001527654450e+00
1.067500000000e+03 3.926167609414e-03 2.021198110286e-05 1.976534286024e+00
1.067750000000e+03 3.319765669422e-03 2.136093415164e-05 1.952282670967e+00
1.068000000000e+03 2.673675957730e-03 2.264365125446e-05 1.928800091903e+00
1.068250000000e+03 1.998570920473e-03 2.403893781483e-05 1.906115849421e+00
1.068500000000e+03 1.305715700712e-03 2.552360735017e-05 1.884261146710e+00
1.068750000000e+03 6.068026735249e-04 2.707278786027e-05 1.863268942205e+00
1.069000000000e+03 -8.622522676299e-05 2.866026932491e-05 1.843173772932e+00
1.069250000000e+03 -7.613584302691e-04 3.025888527436e-05 1.824011552206e+00
1.069500000000e+03 -1.406711911846e-03 3.184092719824e-05 1.805819341486e+00
1.069750000000e+03 -2.010717166393e-03 3.337857945140e-05 1.788635103621e+00
1.070000000000e+03 -2.562314465538e-03 3.484437256054e-05 1.772497437395e+00
1.070250000000e+03 -3.051139963592e-03 3.621164481893e-05 1.757445301488e+00
1.070500000000e+03 -3.467705908072e-03 3.745500342447e-05 1.743517728288e+00
1.070750000000e+03 -3.803569774367e-03 3.855077717652e-05 1.730753535718e+00
1.071000000000e+03 -4.051489751999e-03 3.947745113900e-05 1.719191037900e+00
1.071250000000e+03 -4.205563384258e-03 4.021607607452e-05 1.708867761484e+00
1.071500000000e+03 -4.261347340950e-03 4.075064387768e-05 1.699820170592e+00
1.071750000000e+03 -4.215954567871e-03 4.106841869980e-05 1.692083402586e+00
1.072000000000e+03 -4.068128964098e-03 4.116022163270e-05 1.685691020611e+00
1.072250000000e+03 -3.818293105789e-03 4.102065622344e-05 1.680674781982e+00
1.072500000000e+03 -3.468570920386e-03 4.064827675501e-05 1.677064427903e+00
1.072750000000e+03 -3.022781732452e-03 4.004568957808e-05 1.674887493265e+00
1.073000000000e+03 -2.486406360149e-03 3.921958500494e-05 1.674169138659e+00
1.073250000000e+03 -1.866526579554e-03 3.818070188263e-05 1.674932005913e+00
1.073500000000e+03 -1.171736264433e-03 3.694371949331e-05 1.677196095379e+00
1.073750000000e+03 -4.120263338326e-04 3.552708068716e-05 1.680978665454e+00
1.074000000000e+03 4.013536380437e-04 3.395274928725e-05 1.686294154648e+00
1.074250000000e+03 1.256057797742e-03 3.224590168124e-05 1.693154123064e+00
1.074500000000e+03 2.138825783504e-03 3.043456028948e-05 1.701567213908e+00
1.074750000000e+03 3.035682569978e-03 2.854917321554e-05 1.711539132242e+00
1.075000000000e+03 3.932151504134e-03 2.662215124857e-05 1.723072641396e+00
1.075250000000e+03 4.813479288904e-03 2.468735734956e-05 1.736167573353e+00
1.075500000000e+03 5.664867657024e-03 2.277957028379e-05 1.750820853341e+00
1.075750000000e+03 6.471708551924e-03 2.093393233768e-05 1.767026536754e+00
1.076000000000e+03 7.219818912455e-03 1.918537777812e-05 1.784775856645e+00
1.076250000000e+03 7.895670920664e-03 1.756805248673e-05 1.804057282103e+00
1.076500000000e+03 8.486614227781e-03 1.611476730917e-05 1.824856584768e+00
1.076750000000e+03 8.981085884047e-03 1.485645322824e-05 1.847156913666e+00
1.077000000000e+03 9.368804796510e-03 1.382159761448e-05 1.870938877870e+00
1.077250000000e+03 9.640947545981e-03 1.303579026418e-05 1.896180636248e+00
1.077500000000e+03 9.790301172566e-03 1.252127833565e-05 1.922857992902e+00
1.077750000000e+03 9.811391877514e-03 1.229657117391e-05 1.950944499701e+00
1.078000000000e+03 9.700586978431e-03 1.237610701757e-05 1.980411564939e+00
1.078250000000e+03 9.456166298608e-03 1.276998746180e-05 2.011228566822e+00
1.078500000000e+03 9.078365394125e-03 1.348377716462e-05 2.043362974220e+00
1.078750000000e+03 8.569384949420e-03 1.451838257649e-05 2.076780471568e+00
1.079000000000e+03 7.933371040158e-03 1.587000296008e-05 2.111445090974e+00
1.079250000000e+03 7.176361166954e-03 1.753016211176e-05 2.147319348307e+00
1.079500000000e+03 6.306202013295e-03 1.948581524361e-05 2.184364386212e+00
1.079750000000e+03 5.332434718874e-03 2.171953600752e-05 2.222540120787e+00
1.080000000000e+03 4.266154663764e-03 2.420977385828e-05 2.261805394826e+00
1.080250000000e+03 3.119842731169e-03 2.693118345434e-05 2.302118134154e+00
1.080500000000e+03 1.907175546013e-03 2.985501639574e-05 2.343435509767e+00
1.080750000000e+03 6.428139259782e-04 3.294957260389e-05 2.385714102825e+00
1.081000000000e+03 -6.578251977058e-04 3.618070162154e-05 2.428910072878e+00
1.081250000000e+03 -1.978809071320e-03 3.951234571278e-05 2.472979329593e+00
1.081500000000e+03 -3.303939460326e-03 4.290711500635e-05 2.517877705253e+00
1.081750000000e+03 -4.617007350353e-03 4.632688635522e-05 2.563561128598e+00
1.082000000000e+03 -5.902048288077e-03 4.973341317355e-05 2.609985798512e+00
1.082250000000e+03 -7.143594123275e-03 5.308893687986e-05 2.657108355803e+00
1.082500000000e+03 -8.326916649251e-03 5.635678987820e-05 2.704886053410e+00
1.082750000000e+03 -9.438259301864e-03 5.950197754551e-05 2.753276921566e+00
1.083000000000e+03 -1.046505269784e-02 6.249173094805e-05 2.802239927939e+00
1.083250000000e+03 -1.139611060536e-02 6.529601927716e-05 2.851735130923e+00
1.083500000000e+03 -1.222180239867e-02 6.788801383303e-05 2.901723823710e+00
1.083750000000e+03 -1.293420020975e-02 7.024449617002e-05 2.952168669481e+00
1.084000000000e+03 -1.352719689689e-02 7.234620184821e-05 3.003033823956e+00
1.084250000000e+03 -1.399659315504e-02 7.417809496102e-05 3.054285044728e+00
1.084500000000e+03 -1.434015368795e-02 7.572957191831e-05 3.105889787475e+00
1.084750000000e+03 -1.455762861358e-02 7.699458419641e-05 3.157817284362e+00
1.085000000000e+03 -1.465074339941e-02 7.797169044554e-05 3.210038607729e+00
1.085250000000e+03 -1.462315394179e-02 7.866402739157e-05 3.262526713916e+00
1.085500000000e+03 -1.448037060946e-02 7.907920283490e-05 3.315256469891e+00
1.085750000000e+03 -1.422965164058e-02 7.922912009289e-05 3.368204660979e+00
1.086000000000e+03 -1.387986655291e-02 7.912973079399e-05 3.421349977714e+00
1.086250000000e+03 -1.344133536430e-02 7.880072791749e-05 3.474672986069e+00
1.086500000000e+03 -1.292564269164e-02 7.826517902829e-05 3.528156076075e+00
1.086750000000e+03 -1.234543414060e-02 7.754911520266e-05 3.581783395410e+00
1.087000000000e+03 -1.171419480031e-02 7.668106690115e-05 3.635540762559e+00
1.087250000000e+03 -1.104601758409e-02 7.569158114659e-05 3.689415567718e+00
1.087500000000e+03 -1.035536210024e-02 7.461270730588e-05 3.743396655486e+00
1.087750000000e+03 -9.656811273870e-03 7.347746842770e-05 3.797474199206e+00
1.088000000000e+03 -8.964827499031e-03 7.231932478804e-05 3.851639560411e+00
1.088250000000e+03 -8.293514164235e-03 7.117164009207e-05 3.905885144187e+00
1.088500000000e+03 -7.656385336210e-03 7.006715720212e-05 3.960204245338e+00
1.088750000000e+03 -7.066147838187e-03 6.903749062293e-05 4.014590892735e+00
1.089000000000e+03 -6.534499199472e-03 6.811264520870e-05 4.069039690363e+00
1.089250000000e+03 -6.071944115727e-03 6.732056293610e-05 4.123545663165e+00
1.089500000000e+03 -5.687632519663e-03 6.668670816642e-05 4.178104102917e+00
1.089750000000e+03 -5.389221148728e-03 6.623369342576e-05 4.232710421524e+00
1.090000000000e+03 -5.182760494459e-03 6.598095011229e-05 4.287360011993e+00
1.090250000000e+03 -5.072609139479e-03 6.594445010286e-05 4.342048117624e+00
1.090500000000e+03 -5.061374566204e-03 6.613647776310e-05 4.396769715729e+00
1.090750000000e+03 -5.149883284543e-03 6.656545549694e-05 4.451519410706e+00
1.091000000000e+03 -5.337178467228e-03 6.723582663484e-05 4.506291342790e+00
1.091250000000e+03 -5.620546296702e-03 6.814799255966e-05 4.561079109467e+00
1.091500000000e+03 -5.995567290252e-03 6.929830420460e-05 4.615875705727e+00
1.091750000000e+03 -6.456195936858e-03 7.067911771996e-05 4.670673475152e+00
1.092000000000e+03 -6.994861996000e-03 7.227889711744e-05 4.725464080887e+00
1.092250000000e+03 -7.602596622402e-03 7.408237483914e-05 4.780238488034e+00
1.092500000000e+03 -8.269176360610e-03 7.607076008229e-05 4.834986964333e+00
1.092750000000e+03 -8.983287002413e-03 7.822199873747e-05 4.889699091871e+00
1.093000000000e+03 -9.732701137067e-03 8.051107569962e-05 4.944363794247e+00
1.093250000000e+03 -1.050446834745e-02 8.291035979424e-05 4.998969375328e+00
1.093500000000e+03 -1.128511566204e-02 8.538998478319e-05 5.053503568364e+00
1.093750000000e+03 -1.206085330625e-02 8.791826287100e-05 5.107953596447e+00
1.094000000000e+03 -1.281778515311e-02 9.046212475347e-05 5.162306240279e+00
1.094250000000e+03 -1.354211873063e-02 9.298758160051e-05 5.216547914260e+00
1.094500000000e+03 -1.422037353317e-02 9.546020202045e-05 5.270664747564e+00
1.094750000000e+03 -1.483958337165e-02 9.784559883280e-05 5.324642669979e+00
1.095000000000e+03 -1.538749058236e-02 1.001099170149e-04 5.378467500665e+00
1.095250000000e+03 -1.585272922822e-02 1.022203194133e-04 5.432125037459e+00
1.095500000000e+03 -1.622499432401e-02 1.041454613962e-04 5.485601146691e+00
1.095750000000e+03 -1.649519452669e-02 1.058559455035e-04 5.538881851702e+00
1.096000000000e+03 -1.665558697653e-02 1.073247472039e-04 5.591953417051e+00
1.096250000000e+03 -1.669989100745e-02 1.085276103719e-04 5.644802429811e+00
1.096500000000e+03 -1.662337934315e-02 1.094434189368e-04 5.697415876383e+00
1.096750000000e+03 -1.642294718265e-02 1.100545006829e-04 5.749781210241e+00
1.097000000000e+03 -1.609715559464e-02 1.103469130058e-04 5.801886415377e+00
1.097250000000e+03 -1.564625062650e-02 1.103106508099e-04 5.853720060755e+00
1.097500000000e+03 -1.507215757109e-02 1.099397991084e-04 5.905271346031e+00
1.097750000000e+03 -1.437845086865e-02 1.092326225826e-04 5.956530138108e+00
1.098000000000e+03 -1.357029924361e-02 1.081916094251e-04 6.007487000211e+00
1.098250000000e+03 -1.265439032702e-02 1.068234385905e-04 6.058133206890e+00
1.098500000000e+03 -1.163883225235e-02 1.051389625850e-04 6.108460753022e+00
1.098750000000e+03 -1.053303682720e-02 1.031530122566e-04 6.158462351313e+00
1.099000000000e+03 -9.347586072962e-03 1.008842187328e-04 6.208131418567e+00
1.099250000000e+03 -8.094082711563e-03 9.835477095457e-05 6.257462055675e+00
1.099500000000e+03 -6.784990887060e-03 9.559006681262e-05 6.306449011300e+00
1.099750000000e+03 -5.433464370601e-03 9.261844594102e-05 6.355087645200e+00
1.100000000000e+03 -4.053171963945e-03 8.947080221394e-05 6.403373873157e+00
1.100250000000e+03 -2.658117077445e-03 8.618017070108e-05 6.451304112309e+00
1.100500000000e+03 -1.262455810173e-03 8.278130576150e-05 6.498875213601e+00
1.100750000000e+03 1.196844187842e-04 7.931023242674e-05 6.546084386597e+00
1.101000000000e+03 1.474382752093e-03 7.580379169275e-05 6.592929124706e+00
1.101250000000e+03 2.788095498313e-03 7.229917641730e-05 6.639407115614e+00
1.101500000000e+03 4.047818694289e-03 6.883346955311e-05 6.685516157148e+00
1.101750000000e+03 5.241239597711e-03 6.544318959445e-05 6.731254060365e+00
1.102000000000e+03 6.356875978277e-03 6.216385016797e-05 6.776618558982e+00
1.102250000000e+03 7.384201659948e-03 5.902953649103e-05 6.821607208471e+00
1.102500000000e+03 8.313756590542e-03 5.607250732617e-05 6.866217293160e+00
1.102750000000e+03 9.137241768317e-03 5.332282312515e-05 6.910445725242e+00
1.103000000000e+03 9.847597076692e-03 5.080800533294e-05 6.954288950723e+00
1.103250000000e+03 1.043906209314e-02 4.855272583953e-05 6.997742856879e+00
1.103500000000e+03 1.090722097179e-02 4.657854454565e-05 7.040802678316e+00
1.103750000000e+03 1.124902964910e-02 4.490367628651e-05 7.083462911295e+00
1.104000000000e+03 1.146282647855e-02 4.354282091321e-05 7.125717232030e+00
1.104250000000e+03 1.154832798345e-02 4.250701025377e-05 7.167558416323e+00
1.104500000000e+03 1.150660803193e-02 4.180350525373e-05 7.208978269532e+00
1.104750000000e+03 1.134006323613e-02 4.143574645202e-05 7.249967560618e+00
1.105000000000e+03 1.105236475606e-02 4.140334684111e-05 7.290515963586e+00
1.105250000000e+03 1.064839791789e-02 4.170212686114e-05 7.330612006062e+00
1.105500000000e+03 1.013418997035e-02 4.232419359756e-05 7.370243027575e+00
1.105750000000e+03 9.516828817439e-03 4.325805906799e-05 7.409395142389e+00
1.106000000000e+03 8.804371557529e-03 4.448880008454e-05 7.448053214591e+00
1.106250000000e+03 8.005745604685e-03 4.599825533302e-05 7.486200840221e+00
1.106500000000e+03 7.130642132859e-03 4.776525816311e-05 7.523820340706e+00
1.106750000000e+03 6.189404708189e-03 4.976590020159e-05 7.560892761461e+00
1.107000000000e+03 5.192911416201e-03 5.197380450025e-05 7.597397886052e+00
1.107250000000e+03 4.152454907585e-03 5.436049997848e-05 7.633314253288e+00
1.107500000000e+03 3.079618237738e-03 5.689576072201e-05 7.668619190285e+00
1.107750000000e+03 1.986150456615e-03 5.954793206547e-05 7.703288851169e+00
1.108000000000e+03 8.838417601869e-04 6.228432281219e-05 7.737298265129e+00
1.108250000000e+03 -2.156010457440e-04 6.507159818622e-05 7.770621398506e+00
1.108500000000e+03 -1.300675737407e-03 6.787617419854e-05 7.803231219770e+00
1.108750000000e+03 -2.360203509102e-03 7.066461241456e-05 7.835099780472e+00
1.109000000000e+03 -3.383442061359e-03 7.340399489050e-05 7.866198298415e+00
1.109250000000e+03 -4.360193574170e-03 7.606235112556e-05 7.896497256233e+00
1.109500000000e+03 -5.280904860001e-03 7.860899595377e-05 7.925966501262e+00
1.109750000000e+03 -6.136759861455e-03 8.101486662648e-05 7.954575360029e+00
1.110000000000e+03 -6.919762857077e-03 8.325285449221e-05 7.982292752721e+00
1.110250000000e+03 -7.622811656736e-03 8.529809992233e-05 8.009087321074e+00
1.110500000000e+03 -8.239760382062e-03 8.712829005234e-05 8.034927554824e+00
1.110750000000e+03 -8.765471048026e-03 8.872384761341e-05 8.059781927223e+00
1.111000000000e+03 -9.195853408721e-03 9.006814885357e-05 8.083619033814e+00
1.111250000000e+03 -9.527893500480e-03 9.114769257199e-05 8.106407729394e+00
1.111500000000e+03 -9.759669974393e-03 9.195222038325e-05 8.128117269864e+00
1.111750000000e+03 -9.890358586787e-03 9.247480618249e-05 8.148717453806e+00
1.112000000000e+03 -9.920226232783e-03 9.271191216770e-05 8.168178757951e+00
1.112250000000e+03 -9.850613180922e-03 9.266334654778e-05 8.186472474199e+00
1.112500000000e+03 -9.683905387327e-03 9.233226915661e-05 8.203570840019e+00
1.112750000000e+03 -9.423497080201e-03 9.172514913811e-05 8.219447163349e+00
1.113000000000e+03 -9.073744528463e-03 9.085161397995e-05 8.234075940457e+00
1.113250000000e+03 -8.639911116984e-03 8.972433660520e-05 8.247432967796e+00
1.113500000000e+03 -8.128106422969e-03 8.835888577302e-05 8.259495441087e+00
1.113750000000e+03 -7.545218018423e-03 8.677352637129e-05 8.270242048679e+00
1.114000000000e+03 -6.898838351937e-03 8.498899924073e-05 8.279653052807e+00
1.114250000000e+03 -6.197186728392e-03 8.302828027265e-05 8.287710362451e+00
1.114500000000e+03 -5.449028607553e-03 8.091632142623e-05 8.294397591476e+00
1.114750000000e+03 -4.663590651422e-03 7.867977385856e-05 8.299700112180e+00
1.115000000000e+03 -3.850475086197e-03 7.634669743251e-05 8.303605092301e+00
1.115250000000e+03 -3.019571319334e-03 7.394625971463e-05 8.306101528270e+00
1.115500000000e+03 -2.180967913923e-03 7.150842927300e-05 8.307180263325e+00
1.115750000000e+03 -1.344863282533e-03 6.906365845327e-05 8.306834002357e+00
1.116000000000e+03 -5.214773478292e-04 6.664256780495e-05 8.305057315526e+00
1.116250000000e+03 2.790363659942e-04 6.427562289482e-05 8.301846635316e+00
1.116500000000e+03 1.046677787325e-03 6.199282950375e-05 8.297200250538e+00
1.116750000000e+03 1.771685583501e-03 5.982343872502e-05 8.291118291153e+00
1.117000000000e+03 2.444621117907e-03 5.779562989724e-05 8.283602713638e+00
1.117250000000e+03 3.056450253710e-03 5.593623186742e-05 8.274657278839e+00
1.117500000000e+03 3.598622841108e-03 5.427046161893e-05 8.264287532202e+00
1.117750000000e+03 4.063149714883e-03 5.282166193987e-05 8.252500778141e+00
1.118000000000e+03 4.442676531087e-03 5.161104856055e-05 8.239306056509e+00
1.118250000000e+03 4.730553999158e-03 5.065748846853e-05 8.224714119065e+00
1.118500000000e+03 4.920904529069e-03 4.997730206099e-05 8.208737402798e+00
1.118750000000e+03 5.008684108654e-03 4.958407082589e-05 8.191390006597e+00
1.119000000000e+03 4.989738883270e-03 4.948852042092e-05 8.172687668400e+00
1.119250000000e+03 4.860856876474e-03 4.969838473234e-05 8.152647739186e+00
1.119500000000e+03 4.619812831360e-03 5.021829935603e-05 8.131289160504e+00
1.119750000000e+03 4.265406626212e-03 5.104973767844e-05 8.108632439835e+00
1.120000000000e+03 3.797494334294e-03 5.219097006959e-05 8.084699624941e+00
1.120250000000e+03 3.217010711398e-03 5.363705466152e-05 8.059514278109e+00
1.120500000000e+03 2.525984480399e-03 5.537985710038e-05 8.033101444315e+00
1.120750000000e+03 1.727543291153e-03 5.740810297589e-05 8.005487619692e+00
1.121000000000e+03 8.259098579369e-04 5.970746106823e-05 7.976700713833e+00
1.121250000000e+03 -1.736117290780e-04 6.226065552659e-05 7.946770006950e+00
1.121500000000e+03 -1.264660812820e-03 6.504761040810e-05 7.915726102987e+00
1.121750000000e+03 -2.439853380878e-03 6.804562056342e-05 7.883600871264e+00
1.122000000000e+03 -3.690828569341e-03 7.122955337427e-05 7.850427386625e+00
1.122250000000e+03 -5.008302961214e-03 7.457207033090e-05 7.816239854854e+00
1.122500000000e+03 -6.382137934910e-03 7.804387935398e-05 7.781073535301e+00
1.122750000000e+03 -7.801415481797e-03 8.161402905443e-05 7.744964650381e+00
1.123000000000e+03 -9.254524245817e-03 8.525018537717e-05 7.707950286150e+00
1.123250000000e+03 -1.072925599362e-02 8.891893823210e-05 7.670068287476e+00
1.123500000000e+03 -1.221290922886e-02 9.258614081309e-05 7.631357138843e+00
1.123750000000e+03 -1.369240254210e-02 9.621724684300e-05 7.591855842779e+00
1.124000000000e+03 -1.515439374163e-02 9.977766249597e-05 7.551603787005e+00
1.124250000000e+03 -1.658540556697e-02 1.032331123812e-04 7.510640605726e+00
1.124500000000e+03 -1.797195639287e-02 1.065499941458e-04 7.469006037208e+00
1.124750000000e+03 -1.930069442466e-02 1.096957534184e-04 7.426739778187e+00
1.125000000000e+03 -2.055853461716e-02 1.126392488643e-04 7.383881331962e+00
1.125250000000e+03 -2.173279616412e-02 1.153509956804e-04 7.340469862011e+00
1.125500000000e+03 -2.281134020086e-02 1.178035886718e-04 7.296544040728e+00
1.125750000000e+03 -2.378270509625e-02 1.199720295042e-04 7.252141905239e+00
1.126000000000e+03 -2.463623807143e-02 1.218340041118e-04 7.207300718055e+00
1.126250000000e+03 -2.536222310381e-02 1.233701524619e-04 7.162056830243e+00
1.126500000000e+03 -2.595200111687e-02 1.245643117677e-04 7.116445556608e+00
1.126750000000e+03 -2.639808186169e-02 1.254037282812e-04 7.070501060204e+00
1.127000000000e+03 -2.669424788924e-02 1.258792355590e-04 7.024256244236e+00
1.127250000000e+03 -2.683564566830e-02 1.259853943114e-04 6.977742659827e+00
1.127500000000e+03 -2.681886499922e-02 1.257205878807e-04 6.930990424802e+00
1.127750000000e+03 -2.664200454020e-02 1.250870594383e-04 6.884028156202e+00
1.128000000000e+03 -2.630472248229e-02 1.240909398796e-04 6.836882916167e+00
1.128250000000e+03 -2.580826984134e-02 1.227422124124e-04 6.789580174613e+00
1.128500000000e+03 -2.515550898851e-02 1.210546175646e-04 6.742143780485e+00
1.128750000000e+03 -2.435091191069e-02 1.190455211414e-04 6.694595951862e+00
1.129000000000e+03 -2.340054120523e-02 1.167357366991e-04 6.646957276236e+00
1.129250000000e+03 -2.231201203769e-02 1.141493043388e-04 6.599246723134e+00
1.129500000000e+03 -2.109443413080e-02 1.113132169285e-04 6.551481670787e+00
1.129750000000e+03 -1.975833700701e-02 1.082571117724e-04 6.503677936650e+00
1.130000000000e+03 -1.831557389375e-02 1.050129343026e-04 6.455849825388e+00
1.130250000000e+03 -1.677921056170e-02 1.016145581465e-04 6.408010175264e+00
1.130500000000e+03 -1.516339479373e-02 9.809737590927e-05 6.360170419647e+00
1.130750000000e+03 -1.348321176640e-02 9.449787516383e-05 6.312340647437e+00
1.131000000000e+03 -1.175452465759e-02 9.085318723395e-05 6.264529667155e+00
1.131250000000e+03 -9.993802302909e-03 8.720062499512e-05 6.216745079448e+00
1.131500000000e+03 -8.217936999658e-03 8.357722689084e-05 6.168993341446e+00
1.131750000000e+03 -6.444053297524e-03 8.001930133000e-05 6.121279841187e+00
1.132000000000e+03 -4.689310997968e-03 7.656196413716e-05 6.073608961011e+00
1.132250000000e+03 -2.970704912631e-03 7.323870100395e-05 6.025984149295e+00
1.132500000000e+03 -1.304862952457e-03 7.008094567165e-05 5.978407979533e+00
1.132750000000e+03 2.921526396965e-04 6.711767919912e-05 5.930882216565e+00
1.133000000000e+03 1.805040959536e-03 6.437511033150e-05 5.883407869423e+00
1.133250000000e+03 3.219449578328e-03 6.187632125909e-05 5.835985247093e+00
1.133500000000e+03 4.522151283635e-03 5.964099128958e-05 5.788614010250e+00
1.133750000000e+03 5.701210100025e-03 5.768516696350e-05 5.741293212746e+00
1.134000000000e+03 6.746130355572e-03 5.602108859604e-05 5.694021345144e+00
1.134250000000e+03 7.647987944080e-03 5.465706973148e-05 5.646796374339e+00
1.134500000000e+03 8.399544937101e-03 5.359738036359e-05 5.599615772945e+00
1.134750000000e+03 8.995340050617e-03 5.284227572147e-05 5.552476552073e+00
1.135000000000e+03 9.431758011399e-03 5.238803198335e-05 5.505375286771e+00
1.135250000000e+03 9.707074768666e-03 5.222704058691e-05 5.458308139196e+00
1.135500000000e+03 9.821478526183e-03 5.234795967743e-05 5.411270877873e+00
1.135750000000e+03 9.777064425571e-03 5.273592062124e-05 5.364258896902e+00
1.136000000000e+03 9.577806551260e-03 5.337277788783e-05 5.317267227651e+00
1.136250000000e+03 9.229502760059e-03 5.423741920971e-05 5.270290552943e+00
1.136500000000e+03 8.739696590425e-03 5.530609953716e-05 5.223323216835e+00
1.136750000000e+03 8.117575062588e-03 5.655282116820e-05 5.176359234750e+00
1.137000000000e+03 7.373846254476e-03 5.794973606099e-05 5.129392298726e+00
1.137250000000e+03 6.520594734353e-03 5.946757736727e-05 5.082415786533e+00
1.137500000000e+03 5.571120594275e-03 6.107611619896e-05 5.035422765821e+00
1.137750000000e+03 4.539761068578e-03 6.274461382605e-05 4.988406001897e+00
1.138000000000e+03 3.441699499279e-03 6.444227961039e-05 4.941357963442e+00
1.138250000000e+03 2.292762940547e-03 6.613872792008e-05 4.894270830445e+00
1.138500000000e+03 1.109211432310e-03 6.780442347884e-05 4.847136503287e+00
1.138750000000e+03 -9.247741438365e-05 6.941110550968e-05 4.799946614316e+00
1.139000000000e+03 -1.295827143608e-03 7.093218914461e-05 4.752692542021e+00
1.139250000000e+03 -2.484579334668e-03 7.234313269663e-05 4.705365428543e+00
1.139500000000e+03 -3.642908353438e-03 7.362177109754e-05 4.657956201872e+00
1.139750000000e+03 -4.755628010507e-03 7.474860293050e-05 4.610455601933e+00
1.140000000000e+03 -5.808390798044e-03 7.570703626825e-05 4.562854213541e+00
1.140250000000e+03 -6.787873080727e-03 7.648357909590e-05 4.515142503510e+00
1.140500000000e+03 -7.681948030146e-03 7.706798188364e-05 4.467310866704e+00
1.140750000000e+03 -8.479840303123e-03 7.745332254419e-05 4.419349677720e+00
1.141000000000e+03 -9.172261822009e-03 7.763603566466e-05 4.371249349944e+00
1.141250000000e+03 -9.751528497260e-03 7.761589015792e-05 4.323000404961e+00
1.141500000000e+03 -1.021165226768e-02 7.739590775713e-05 4.274593546845e+00
1.141750000000e+03 -1.054841200669e-02 7.698223312780e-05 4.226019748582e+00
1.142000000000e+03 -1.075939809503e-02 7.638395115037e-05 4.177270344348e+00
1.142250000000e+03 -1.084403273124e-02 7.561285972771e-05 4.128337131759e+00
1.142500000000e+03 -1.080356395295e-02 7.468319661519e-05 4.079212480851e+00
1.142750000000e+03 -1.064103537559e-02 7.361133810910e-05 4.029889453638e+00
1.143000000000e+03 -1.036122955594e-02 7.241545989781e-05 3.980361928758e+00
1.143250000000e+03 -9.970587480541e-03 7.111517506442e-05 3.930624734014e+00
1.143500000000e+03 -9.477104670589e-03 6.973115432088e-05 3.880673785500e+00
1.143750000000e+03 -8.890205116385e-03 6.828473431866e-05 3.830506230454e+00
1.144000000000e+03 -8.220595383059e-03 6.679752276598e-05 3.780120596889e+00
1.144250000000e+03 -7.480100121786e-03 6.529100608088e-05 3.729516944237e+00
1.144500000000e+03 -6.681482237742e-03 6.378616789177e-05 3.678697015990e+00
1.144750000000e+03 -5.838249347410e-03 6.230312288377e-05 3.627664395070e+00
1.145000000000e+03 -4.964450775574e-03 6.086077621451e-05 3.576424655125e+00
1.145250000000e+03 -4.074466194469e-03 5.947651243643e-05 3.524985512631e+00
1.145500000000e+03 -3.182791680502e-03 5.816591842989e-05 3.473356971984e+00
1.145750000000e+03 -2.303823455103e-03 5.694254113300e-05 3.421551467739e+00
1.146000000000e+03 -1.451645778098e-03 5.581769584004e-05 3.369583997178e+00
1.146250000000e+03 -6.398235963269e-04 5.480031796007e-05 3.317472245457e+00
1.146500000000e+03 1.187960556002e-04 5.389686056817e-05 3.265236700029e+00
1.146750000000e+03 8.122690380220e-04 5.311124480400e-05 3.212900751486e+00
1.147000000000e+03 1.429726319747e-03 5.244485527334e-05 3.160490782304e+00
1.147250000000e+03 1.961526088960e-03 5.189658867219e-05 3.108036238087e+00
1.147500000000e+03 2.399388086875e-03 5.146294429248e-05 3.055569683394e+00
1.147750000000e+03 2.736503240676e-03 5.113816436370e-05 3.003126837122e+00
1.148000000000e+03 2.967621620011e-03 5.091440951413e-05 2.950746589277e+00
1.148250000000e+03 3.089112771543e-03 5.078197632521e-05 2.898470994543e+00
1.148500000000e+03 3.099001990647e-03 5.072954194157e-05 2.846345244226e+00
1.148750000000e+03 2.996978693821e-03 5.074443878195e-05 2.794417613041e+00
1.149000000000e+03 2.784378596306e-03 5.081294885007e-05 2.742739380588e+00
1.149250000000e+03 2.464141022311e-03 5.092061091208e-05 2.691364727246e+00
1.149500000000e+03 2.040740555812e-03 5.105253819529e-05 2.640350602255e+00
1.149750000000e+03 1.520096097272e-03 5.119373697476e-05 2.589756564729e+00
1.150000000000e+03 9.094584840780e-04 5.132942130606e-05 2.539644596594e+00
1.150250000000e+03 2.172793622881e-04 5.144531613574e-05 2.490078888623e+00
1.150500000000e+03 -5.469366630263e-04 5.152794580959e-05 2.441125598853e+00
1.150750000000e+03 -1.372793441970e-03 5.156489963890e-05 2.392852585263e+00
1.151000000000e+03 -2.249175520617e-03 5.154507175234e-05 2.345329113857e+00
1.151250000000e+03 -3.164427677140e-03 5.145886872018e-05 2.298625543649e+00
1.151500000000e+03 -4.106539901877e-03 5.129838448770e-05 2.252812991945e+00
1.151750000000e+03 -5.063333124023e-03 5.105753700715e-05 2.207962981462e+00
1.152000000000e+03 -6.022643146796e-03 5.073216377927e-05 2.164147073151e+00
1.152250000000e+03 -6.972501513860e-03 5.032008042039e-05 2.121436489060e+00
1.152500000000e+03 -7.901307113529e-03 4.982109348736e-05 2.079901727434e+00
1.152750000000e+03 -8.797989379852e-03 4.923697557127e-05 2.039612176062e+00
1.153000000000e+03 -9.652159462956e-03 4.857140090592e-05 2.000635727562e+00
1.153250000000e+03 -1.045424549675e-02 4.782984033577e-05 1.963038400365e+00
1.153500000000e+03 -1.119561334792e-02 4.701941821986e-05 1.926883971229e+00
1.153750000000e+03 -1.186866966057e-02 4.614874906053e-05 1.892233622959e+00
1.154000000000e+03 -1.246694451077e-02 4.522776013441e-05 1.859145610728e+00
1.154250000000e+03 -1.298515665249e-02 4.426744425270e-05 1.827674952751e+00
1.154500000000e+03 -1.341925627395e-02 4.327962574571e-05 1.797873146436e+00
1.154750000000e+03 -1.376644927425e-02 4.227671423948e-05 1.769787915473e+00
1.155000000000e+03 -1.402519932242e-02 4.127144315585e-05 1.743462988100e+00
1.155250000000e+03 -1.419521148913e-02 4.027660975237e-05 1.718937910801e+00
1.155500000000e+03 -1.427739535170e-02 3.930481412603e-05 1.696247896730e+00
1.155750000000e+03 -1.427381090673e-02 3.836820775463e-05 1.675423711815e+00
1.156000000000e+03 -1.418759705183e-02 3.747825557901e-05 1.656491597239e+00
1.156250000000e+03 -1.402288507938e-02 3.664551354479e-05 1.639473228715e+00
1.156500000000e+03 -1.378469882726e-02 3.587943209182e-05 1.624385712230e+00
1.156750000000e+03 -1.347884335653e-02 3.518818854878e-05 1.611241613919e+00
1.157000000000e+03 -1.311178483120e-02 3.457851276409e-05 1.600049022849e+00
1.157250000000e+03 -1.269052327416e-02 3.405559757769e-05 1.590811644826e+00
1.157500000000e+03 -1.222246129974e-02 3.362301989202e-05 1.583528923701e+00
1.157750000000e+03 -1.171527137211e-02 3.328269188904e-05 1.578196187734e+00
1.158000000000e+03 -1.117676288181e-02 3.303485169731e-05 1.574804817929e+00
1.158250000000e+03 -1.061475329101e-02 3.287809013364e-05 1.573342434302e+00
1.158500000000e+03 -1.003694442243e-02 3.280941347689e-05 1.573793096907e+00
1.158750000000e+03 -9.450806239563e-03 3.282433787624e-05 1.576137517693e+00
1.159000000000e+03 -8.863471120621e-03 3.291701829139e-05 1.580353279531e+00
1.159250000000e+03 -8.281638098455e-03 3.308040196301e-05 1.586415058681e+00
1.159500000000e+03 -7.711490970866e-03 3.330641051449e-05 1.594294847053e+00
1.159750000000e+03 -7.158630355365e-03 3.358614226795e-05 1.603962171119e+00
1.160000000000e+03 -6.628018942819e-03 3.391008897244e-05 1.615384304113e+00
1.160250000000e+03 -6.123943892233e-03 3.426836791576e-05 1.628526469102e+00
1.160500000000e+03 -5.649992320923e-03 3.465095713157e-05 1.643352030245e+00
1.160750000000e+03 -5.209043695814e-03 3.504793458026e-05 1.659822670656e+00
1.161000000000e+03 -4.803274720516e-03 3.544970981509e-05 1.677898555268e+00
1.161250000000e+03 -4.434179211755e-03 3.584724898287e-05 1.697538477883e+00
1.161500000000e+03 -4.102599158741e-03 3.623228257665e-05 1.718699992185e+00
1.161750000000e+03 -3.808766854083e-03 3.659749327106e-05 1.741339526991e+00
1.162000000000e+03 -3.552356537056e-03 3.693668147775e-05 1.765412486153e+00
1.162250000000e+03 -3.332542805531e-03 3.724490134743e-05 1.790873335282e+00
1.162500000000e+03 -3.148064848756e-03 3.751856634168e-05 1.817675675793e+00
1.162750000000e+03 -2.997293941480e-03 3.775551959684e-05 1.845772310239e+00
1.163000000000e+03 -2.878302408177e-03 3.795507117782e-05 1.875115299440e+00
1.163250000000e+03 -2.788932452446e-03 3.811799799558e-05 1.905656016621e+00
1.163500000000e+03 -2.726862312638e-03 3.824650866679e-05 1.937345198949e+00
1.163750000000e+03 -2.689669326618e-03 3.834417377513e-05 1.970133002247e+00
1.164000000000e+03 -2.674887290391e-03 3.841582309025e-05 2.003969059705e+00
1.164250000000e+03 -2.680057349756e-03 3.846741193855e-05 2.038802548351e+00
1.164500000000e+03 -2.702772286571e-03 3.850586194926e-05 2.074582266672e+00
1.164750000000e+03 -2.740712136496e-03 3.853887753952e-05 2.111256723908e+00
1.165000000000e+03 -2.791671986633e-03 3.857474450869e-05 2.148774244216e+00
1.165250000000e+03 -2.853580922546e-03 3.862211405262e-05 2.187083085907e+00
1.165500000000e+03 -2.924513390045e-03 3.868978067662e-05 2.226131577825e+00
1.165750000000e+03 -3.002691970425e-03 3.878645321620e-05 2.265868271349e+00
1.166000000000e+03 -3.086483125046e-03 3.892052998952e-05 2.306242108596e+00
1.166250000000e+03 -3.174386444338e-03 3.909988013470e-05 2.347202605423e+00
1.166500000000e+03 -3.265018057761e-03 3.933163743741e-05 2.388700046951e+00
1.166750000000e+03 -3.357090128234e-03 3.962201057151e-05 2.430685694506e+00
1.167000000000e+03 -3.449386601631e-03 3.997611174142e-05 2.473111999799e+00
1.167250000000e+03 -3.540737048528e-03 4.039781726678e-05 2.515932823850e+00
1.167500000000e+03 -3.629990118878e-03 4.088964679624e-05 2.559103657830e+00
1.167750000000e+03 -3.715986962622e-03 4.145267408637e-05 2.602581840492e+00
1.168000000000e+03 -3.797536705690e-03 4.208647164691e-05 2.646326770062e+00
1.168250000000e+03 -3.873394480879e-03 4.278908683383e-05 2.690300106017e+00
1.168500000000e+03 -3.942243139041e-03 4.355705004466e-05 2.734465956573e+00
1.168750000000e+03 -4.002679672032e-03 4.438541790497e-05 2.778791049432e+00
1.169000000000e+03 -4.053206717707e-03 4.526784083136e-05 2.823244882018e+00
1.169250000000e+03 -4.092230080183e-03 4.619666551900e-05 2.867799847628e+00
1.169500000000e+03 -4.118062149069e-03 4.716306724101e-05 2.912431336646e+00
1.169750000000e+03 -4.128932036080e-03 4.815720309367e-05 2.957117808707e+00
1.170000000000e+03 -4.123001541472e-03 4.916838673658e-05 3.001840836605e+00
1.170250000000e+03 -4.098387879741e-03 5.018528237133e-05 3.046585118562e+00
1.170500000000e+03 -4.053191254286e-03 5.119611167251e-05 3.091338461128e+00
1.170750000000e+03 -3.985528661501e-03 5.218886916458e-05 3.136091729906e+00
1.171000000000e+03 -3.893571166772e-03 5.315155183544e-05 3.180838772004e+00
1.171250000000e+03 -3.775585569688e-03 5.407238162217e-05 3.225576308891e+00
1.171500000000e+03 -3.629978725016e-03 5.494001986728e-05 3.270303802139e+00
1.171750000000e+03 -3.455343059689e-03 5.574378828263e-05 3.315023295932e+00
1.172000000000e+03 -3.250503612730e-03 5.647387122248e-05 3.359739236240e+00
1.172250000000e+03 -3.014564879900e-03 5.712150491050e-05 3.404458270565e+00
1.172500000000e+03 -2.746955609744e-03 5.767914806951e-05 3.449189033434e+00
1.172750000000e+03 -2.447472098224e-03 5.814063257073e-05 3.493941917535e+00
1.173000000000e+03 -2.116317708380e-03 5.850129127322e-05 3.538728836836e+00
1.173250000000e+03 -1.754138468603e-03 5.875806149472e-05 3.583562982709e+00
1.173500000000e+03 -1.362052564102e-03 5.890955978460e-05 3.628458580475e+00
1.173750000000e+03 -9.416742331798e-04 5.895613149268e-05 3.673430645015e+00
1.174000000000e+03 -4.951302149886e-04 5.889987007102e-05 3.718494742373e+00
1.174250000000e+03 -2.506860758822e-05 5.874460827746e-05 3.763666757330e+00
1.174500000000e+03 4.653411246786e-04 5.849588017162e-05 3.808962674427e+00
1.174750000000e+03 9.724166477124e-04 5.816085600174e-05 3.854398369150e+00
1.175000000000e+03 1.491980641102e-03 5.774824979052e-05 3.899989414280e+00
1.175250000000e+03 2.019388271381e-03 5.726820149854e-05 3.945750905480e+00
1.175500000000e+03 2.549563885478e-03 5.673213652571e-05 3.991697301242e+00
1.175750000000e+03 3.077047209170e-03 5.615260313718e-05 4.037842285480e+00
1.176000000000e+03 3.596048377983e-03 5.554309206771e-05 4.084198646339e+00
1.176250000000e+03 4.100511549363e-03 5.491784225933e-05 4.130778177705e+00
1.176500000000e+03 4.584186105978e-03 5.429163053383e-05 4.177591597759e+00
1.176750000000e+03 5.040704938758e-03 5.367955420812e-05 4.224648488327e+00
1.177000000000e+03 5.463668619264e-03 5.309680842777e-05 4.271957252020e+00
1.177250000000e+03 5.846734110013e-03 5.255846251795e-05 4.319525085972e+00
1.177500000000e+03 6.183707090094e-03 5.207922915346e-05 4.367357972703e+00
1.177750000000e+03 6.468635975942e-03 5.167324782995e-05 4.415460684804e+00
1.178000000000e+03 6.695906724738e-03 5.135387268393e-05 4.463836803288e+00
1.178250000000e+03 6.860336062281e-03 5.113347026744e-05 4.512488747459e+00
1.178500000000e+03 6.957262396924e-03 5.102323068132e-05 4.561417814549e+00
1.178750000000e+03 6.982632047725e-03 5.103299746800e-05 4.610624227879e+00
1.179000000000e+03 6.933079383385e-03 5.117111357089e-05 4.660107192433e+00
1.179250000000e+03 6.805999846194e-03 5.144428412404e-05 4.709864954432e+00
1.179500000000e+03 6.599613534293e-03 5.185747074724e-05 4.759894866010e+00
1.179750000000e+03 6.313018813210e-03 5.241380748283e-05 4.810193451453e+00
1.180000000000e+03 5.946234223884e-03 5.311455868737e-05 4.860756476082e+00
1.180250000000e+03 5.500228583902e-03 5.395906656525e-05 4.911579012662e+00
1.180500000000e+03 4.976937394277e-03 5.494474787265e-05 4.962655508922e+00
1.180750000000e+03 4.379265645253e-03 5.606711905976e-05 5.013979852242e+00
1.181000000000e+03 3.711076316687e-03 5.731984606683e-05 5.065545430783e+00
1.181250000000e+03 2.977164122789e-03 5.869481981874e-05 5.117345193032e+00
1.181500000000e+03 2.183214984284e-03 6.018225622684e-05 5.169371698886e+00
1.181750000000e+03 1.335750832401e-03 6.177082404896e-05 5.221617169644e+00
1.182000000000e+03 4.420608350599e-04 6.344779043618e-05 5.274073529793e+00
1.182250000000e+03 -4.898803922176e-04 6.519918896949e-05 5.326732445373e+00
1.182500000000e+03 -1.451506543632e-03 6.701000604398e-05 5.379585351192e+00
1.182750000000e+03 -2.433763766325e-03 6.886438163292e-05 5.432623477491e+00
1.183000000000e+03 -3.427224274935e-03 7.074582408823e-05 5.485837863210e+00
1.183250000000e+03 -4.422206973606e-03 7.263743678190e-05 5.539219367851e+00
1.183500000000e+03 -5.408903994736e-03 7.452215081308e-05 5.592758672460e+00
1.183750000000e+03 -6.377511220059e-03 7.638293422244e-05 5.646446273564e+00
1.184000000000e+03 -7.318359959643e-03 7.820305143283e-05 5.700272473396e+00
1.184250000000e+03 -8.222049237846e-03 7.996629080712e-05 5.754227358579e+00
1.184500000000e+03 -9.079575065130e-03 8.165718397399e-05 5.808300777184e+00
1.184750000000e+03 -9.882456657800e-03 8.326121961896e-05 5.862482305392e+00
1.185000000000e+03 -1.062285550303e-02 8.476504351509e-05 5.916761212987e+00
1.185250000000e+03 -1.129368777477e-02 8.615664007577e-05 5.971126420018e+00
1.185500000000e+03 -1.188872595481e-02 8.742549666474e-05 6.025566453540e+00
1.185750000000e+03 -1.240269056963e-02 8.856274767977e-05 6.080069397214e+00
1.186000000000e+03 -1.283132845739e-02 8.956129174104e-05 6.134622841312e+00
1.186250000000e+03 -1.317147710371e-02 9.041588364553e-05 6.189213830935e+00
1.186500000000e+03 -1.342111501235e-02 9.112320152649e-05 6.243828811542e+00
1.186750000000e+03 -1.357939481629e-02 9.168188164857e-05 6.298453578155e+00
1.187000000000e+03 -1.364666126480e-02 9.209252707934e-05 6.353073222500e+00
1.187250000000e+03 -1.362445129199e-02 9.235768864038e-05 6.407672084799e+00
1.187500000000e+03 -1.351547760205e-02 9.248181527102e-05 6.462233707208e+00
1.187750000000e+03 -1.332359483519e-02 9.247117636493e-05 6.516740791888e+00
1.188000000000e+03 -1.305374994346e-02 9.233375884232e-05 6.571175161996e+00
1.188250000000e+03 -1.271191587081e-02 9.207913719009e-05 6.625517729243e+00
1.188500000000e+03 -1.230501058256e-02 9.171832252414e-05 6.679748466072e+00
1.188750000000e+03 -1.184080211876e-02 9.126359023787e-05 6.733846383968e+00
1.189000000000e+03 -1.132780094024e-02 9.072828720169e-05 6.787789517697e+00
1.189250000000e+03 -1.077514137841e-02 9.012661815119e-05 6.841554916091e+00
1.189500000000e+03 -1.019245357751e-02 8.947344793361e-05 6.895118639209e+00
1.189750000000e+03 -9.589728034786e-03 8.878406198456e-05 6.948455761911e+00
1.190000000000e+03 -8.977175026016e-03 8.807392770088e-05 7.001540383130e+00
1.190250000000e+03 -8.365079596442e-03 8.735845931490e-05 7.054345642408e+00
1.190500000000e+03 -7.763656524244e-03 8.665282066747e-05 7.106843740629e+00
1.190750000000e+03 -7.182904161604e-03 8.597165752405e-05 7.159005967917e+00
1.191000000000e+03 -6.632463394503e-03 8.532888662080e-05 7.210802734669e+00
1.191250000000e+03 -6.121479148419e-03 8.473749542565e-05 7.262203609302e+00
1.191500000000e+03 -5.658471620421e-03 8.420935234030e-05 7.313177357893e+00
1.191750000000e+03 -5.251215163522e-03 8.375501243252e-05 7.363691989128e+00
1.192000000000e+03 -4.906628113624e-03 8.338359764307e-05 7.413714802637e+00
1.192250000000e+03 -4.630677556931e-03 8.310267770528e-05 7.463212438407e+00
1.192500000000e+03 -4.428295330354e-03 8.291814873784e-05 7.512150931834e+00
1.192750000000e+03 -4.303312929994e-03 8.283416764801e-05 7.560495768147e+00
1.193000000000e+03 -4.258409642906e-03 8.285311009698e-05 7.608211942691e+00
1.193250000000e+03 -4.295081172375e-03 8.297556137415e-05 7.655264020230e+00
1.193500000000e+03 -4.413622915567e-03 8.320033004577e-05 7.701616200222e+00
1.193750000000e+03 -4.613133048053e-03 8.352450526775e-05 7.747232382783e+00
1.194000000000e+03 -4.891533133517e-03 8.394351877758e-05 7.792076237327e+00
1.194250000000e+03 -5.245604552167e-03 8.445124982301e-05 7.836111277007e+00
1.194500000000e+03 -5.671043135321e-03 8.504015653107e-05 7.879300934531e+00
1.194750000000e+03 -6.162528795171e-03 8.570142293757e-05 7.921608643258e+00
1.195000000000e+03 -6.713810214958e-03 8.642512610335e-05 7.962997921346e+00
1.195250000000e+03 -7.317801919632e-03 8.720041918636e-05 8.003432462811e+00
1.195500000000e+03 -7.966693822161e-03 8.801572822578e-05 8.042876231072e+00
1.195750000000e+03 -8.652070077952e-03 8.885895647617e-05 8.081293558267e+00
1.196000000000e+03 -9.365035929878e-03 8.971769520982e-05 8.118649249061e+00
1.196250000000e+03 -1.009635030279e-02 9.057944266055e-05 8.154908688997e+00
1.196500000000e+03 -1.083656176569e-02 9.143179852245e-05 8.190037955736e+00
1.196750000000e+03 -1.157614647868e-02 9.226265995183e-05 8.224003935227e+00
1.197000000000e+03 -1.230564497520e-02 9.306041353513e-05 8.256774438842e+00
1.197250000000e+03 -1.301579555743e-02 9.381412768253e-05 8.288318322253e+00
1.197500000000e+03 -1.369766408729e-02 9.451371115538e-05 8.318605605631e+00
1.197750000000e+03 -1.434276561841e-02 9.515005112201e-05 8.347607592227e+00
1.198000000000e+03 -1.494317743466e-02 9.571513310699e-05 8.375296985091e+00
1.198250000000e+03 -1.549164232227e-02 9.620214014497e-05 8.401648001086e+00
1.198500000000e+03 -1.598166050360e-02 9.660551799495e-05 8.426636479986e+00
1.198750000000e+03 -1.640756703657e-02 9.692103420800e-05 8.450239987488e+00
1.199000000000e+03 -1.676459692689e-02 9.714584090129e-05 8.472437911503e+00
1.199250000000e+03 -1.704893560652e-02 9.727843401003e-05 8.493211550026e+00
1.199500000000e+03 -1.725775264236e-02 9.731863970269e-05 8.512544189456e+00
1.199750000000e+03 -1.738922276571e-02 9.726758093956e-05 8.530421172716e+00
1.200000000000e+03 -1.744252896263e-02 9.712761469544e-05 8.546829955843e+00
1.200250000000e+03 -1.741785310387e-02 9.690225543688e-05 8.561760152713e+00
1.200500000000e+03 -1.731635046020e-02 9.659608148321e-05 8.575203567081e+00
1.200750000000e+03 -1.714011044547e-02 9.621462663900e-05 8.587154211502e+00
1.201000000000e+03 -1.689210596726e-02 9.576426293259e-05 8.597608313009e+00
1.201250000000e+03 -1.657612878451e-02 9.525207097189e-05 8.606564305282e+00
1.201500000000e+03 -1.619671645603e-02 9.468570732615e-05 8.614022807346e+00
1.201750000000e+03 -1.575906860655e-02 9.407326549135e-05 8.619986589134e+00
1.202000000000e+03 -1.526895620546e-02 9.342313581182e-05 8.624460523980e+00
1.202250000000e+03 -1.473262422519e-02 9.274386573271e-05 8.627451528898e+00
1.202500000000e+03 -1.415669046544e-02 9.204402154236e-05 8.628968492586e+00
1.202750000000e+03 -1.354804074094e-02 9.133204827072e-05 8.629022192597e+00
1.203000000000e+03 -1.291372347555e-02 9.061616861653e-05 8.627625202448e+00
1.203250000000e+03 -1.226084433150e-02 8.990424824631e-05 8.624791788414e+00
1.203500000000e+03 -1.159646319834e-02 8.920369720980e-05 8.620537798912e+00
1.203750000000e+03 -1.092749457180e-02 8.852134702916e-05 8.614880546054e+00
1.204000000000e+03 -1.026061306006e-02 8.786335656338e-05 8.607838681342e+00
1.204250000000e+03 -9.602165147242e-03 8.723516590761e-05 8.599432066275e+00
1.204500000000e+03 -8.958089410249e-03 8.664146536091e-05 8.589681640411e+00
1.204750000000e+03 -8.333843744178e-03 8.608611685804e-05 8.578609285455e+00
1.205000000000e+03 -7.734343700913e-03 8.557211245389e-05 8.566237689946e+00
1.205250000000e+03 -7.163911623769e-03 8.510158655575e-05 8.552590214813e+00
1.205500000000e+03 -6.626234214571e-03 8.467582092694e-05 8.537690758475e+00
1.205750000000e+03 -6.124334921540e-03 8.429524794579e-05 8.521563628526e+00
1.206000000000e+03 -5.660553968907e-03 8.395946641168e-05 8.504233414173e+00
1.206250000000e+03 -5.236543670902e-03 8.366731344778e-05 8.485724868205e+00
1.206500000000e+03 -4.853271227402e-03 8.341691294039e-05 8.466062791864e+00
1.206750000000e+03 -4.511035962919e-03 8.320574213674e-05 8.445271931417e+00
1.207000000000e+03 -4.209493641892e-03 8.303070795079e-05 8.423376879680e+00
1.207250000000e+03 -3.947693371631e-03 8.288823383162e-05 8.400401990620e+00
1.207500000000e+03 -3.724120672634e-03 8.277435011592e-05 8.376371300406e+00
1.207750000000e+03 -3.536750737794e-03 8.268479348600e-05 8.351308462388e+00
1.208000000000e+03 -3.383106359270e-03 8.261510540547e-05 8.325236689201e+00
1.208250000000e+03 -3.260323103155e-03 8.256073499927e-05 8.298178708920e+00
1.208500000000e+03 -3.165217343984e-03 8.251713603905e-05 8.270156728387e+00
1.208750000000e+03 -3.094358344691e-03 8.247986418916e-05 8.241192409870e+00
1.209000000000e+03 -3.044141181453e-03 8.244466821453e-05 8.211306854590e+00
1.209250000000e+03 -3.010860473971e-03 8.240757369862e-05 8.180520597120e+00
1.209500000000e+03 -2.990782863913e-03 8.236495639066e-05 8.148853608026e+00
1.209750000000e+03 -2.980217594121e-03 8.231358442201e-05 8.116325302509e+00
1.210000000000e+03 -2.975583597250e-03 8.225072087314e-05 8.082954557248e+00
1.210250000000e+03 -2.973472338028e-03 8.217415762185e-05 8.048759732056e+00
1.210500000000e+03 -2.970705593461e-03 8.208220615558e-05 8.013758696206e+00
1.210750000000e+03 -2.964387346282e-03 8.197372705016e-05 7.977968858227e+00
1.211000000000e+03 -2.951948564638e-03 8.184813547737e-05 7.941407199749e+00
1.211250000000e+03 -2.931186050841e-03 8.170539714555e-05 7.904090308322e+00
1.211500000000e+03 -2.900292655215e-03 8.154602451327e-05 7.866034413882e+00
1.211750000000e+03 -2.857880707974e-03 8.137096995373e-05 7.827255423604e+00
1.212000000000e+03 -2.802997520155e-03 8.118164781354e-05 7.787768956384e+00
1.212250000000e+03 -2.735132215535e-03 8.097988193448e-05 7.747590377575e+00
1.212500000000e+03 -2.654217236614e-03 8.076784398453e-05 7.706734827755e+00
1.212750000000e+03 -2.560619543589e-03 8.054798850635e-05 7.665217254849e+00
1.213000000000e+03 -2.455128043019e-03 8.032299228924e-05 7.623052437415e+00
1.213250000000e+03 -2.338931139155e-03 8.009568766168e-05 7.580255011190e+00
1.213500000000e+03 -2.213591580781e-03 7.986900034176e-05 7.536839485599e+00
1.213750000000e+03 -2.081012645049e-03 7.964588546258e-05 7.492820263136e+00
1.214000000000e+03 -1.943401555273e-03 7.942926955523e-05 7.448211651100e+00
1.214250000000e+03 -1.803228425533e-03 7.922199784594e-05 7.403027869451e+00
1.214500000000e+03 -1.663180010025e-03 7.902678518196e-05 7.357283060124e+00
1.214750000000e+03 -1.526112927504e-03 7.884616720474e-05 7.310991285878e+00
1.215000000000e+03 -1.395002423514e-03 7.868248878035e-05 7.264166533853e+00
1.215250000000e+03 -1.272891642668e-03 7.853787008327e-05 7.216822708510e+00
1.215500000000e+03 -1.162838380180e-03 7.841417619134e-05 7.168973630442e+00
1.215750000000e+03 -1.067863102197e-03 7.831301214700e-05 7.120633025503e+00
1.216000000000e+03 -9.908967215171e-04 7.823572872426e-05 7.071814517730e+00
1.216250000000e+03 -9.347300686444e-04 7.818340819649e-05 7.022531621386e+00
1.216500000000e+03 -9.019654328336e-04 7.815686354440e-05 6.972797727691e+00
1.216750000000e+03 -8.949707924920e-04 7.815667366282e-05 6.922626096685e+00
1.217000000000e+03 -9.158377298581e-04 7.818319033462e-05 6.872029848993e+00
1.217250000000e+03 -9.663428312277e-04 7.823654906935e-05 6.821021954254e+00
1.217500000000e+03 -1.047914239016e-03 7.831669786681e-05 6.769615225097e+00
1.217750000000e+03 -1.161603787536e-03 7.842341312078e-05 6.717822312786e+00
1.218000000000e+03 -1.308063560508e-03 7.855630332257e-05 6.665655700147e+00
1.218250000000e+03 -1.487529590876e-03 7.871482654653e-05 6.613127701206e+00
1.218500000000e+03 -1.699811103171e-03 7.889830970650e-05 6.560250460173e+00
1.218750000000e+03 -1.944286954297e-03 7.910596120811e-05 6.507035954842e+00
1.219000000000e+03 -2.219907024101e-03 7.933686435146e-05 6.453495997704e+00
1.219250000000e+03 -2.525201506118e-03 7.958998007540e-05 6.399642243453e+00
1.219500000000e+03 -2.858295693715e-03 7.986414261010e-05 6.345486195704e+00
1.219750000000e+03 -3.216930851109e-03 8.015805004535e-05 6.291039215464e+00
1.220000000000e+03 -3.598491652293e-03 8.047025696239e-05 6.236312532941e+00
1.220250000000e+03 -4.000037329871e-03 8.079913389900e-05 6.181317255579e+00
1.220500000000e+03 -4.418339969508e-03 8.114287376690e-05 6.126064382977e+00
1.220750000000e+03 -4.849924758465e-03 8.149947485198e-05 6.070564815907e+00
1.221000000000e+03 -5.291115289421e-03 8.186669725246e-05 6.014829369207e+00
1.221250000000e+03 -5.738081580739e-03 8.224204583171e-05 5.958868783977e+00
1.221500000000e+03 -6.186889632564e-03 8.262274869331e-05 5.902693737181e+00
1.221750000000e+03 -6.633552391311e-03 8.300573775022e-05 5.846314850375e+00
1.222000000000e+03 -7.074082314503e-03 8.338763365354e-05 5.789742700512e+00
1.222250000000e+03 -7.504542071754e-03 8.376473375848e-05 5.732987824436e+00
1.222500000000e+03 -7.921095785890e-03 8.413300747823e-05 5.676060727350e+00
1.222750000000e+03 -8.320056933329e-03 8.448809597564e-05 5.618971884615e+00
1.223000000000e+03 -8.697935082925e-03 8.482532467338e-05 5.561731747475e+00
1.223250000000e+03 -9.051478226734e-03 8.513972316576e-05 5.504350742766e+00
1.223500000000e+03 -9.377712306226e-03 8.542602220124e-05 5.446839276416e+00
1.223750000000e+03 -9.673975555795e-03 8.567871614473e-05 5.389207732221e+00
1.224000000000e+03 -9.937948624901e-03 8.589210349114e-05 5.331466474346e+00
1.224250000000e+03 -1.016767907369e-02 8.606033164993e-05 5.273625847006e+00
1.224500000000e+03 -1.036160049730e-02 8.617745363124e-05 5.215696177190e+00
1.224750000000e+03 -1.051854570493e-02 8.623750425471e-05 5.157687778455e+00
1.225000000000e+03 -1.063775428438e-02 8.623457475865e-05 5.099610956026e+00
1.225250000000e+03 -1.071887405158e-02 8.616288660385e-05 5.041476015510e+00
1.225500000000e+03 -1.076195685933e-02 8.601687762355e-05 4.983293274594e+00
1.225750000000e+03 -1.076744837942e-02 8.579129192018e-05 4.925073078343e+00
1.226000000000e+03 -1.073617315154e-02 8.548127227329e-05 4.866825819160e+00
1.226250000000e+03 -1.066931377850e-02 8.508244757688e-05 4.808561961157e+00
1.226500000000e+03 -1.056838588463e-02 8.459102263988e-05 4.750292069689e+00
1.226750000000e+03 -1.043520887858e-02 8.400386441312e-05 4.692026846026e+00
1.227000000000e+03 -1.027187250212e-02 8.331858275365e-05 4.633777166538e+00
1.227250000000e+03 -1.008070131007e-02 8.253360571162e-05 4.575554128228e+00
1.227500000000e+03 -9.864215760143e-03 8.164824541970e-05 4.517369097903e+00
1.227750000000e+03 -9.625091503845e-03 8.066275502946e-05 4.459233765860e+00
1.228000000000e+03 -9.366118445304e-03 7.957837339875e-05 4.401160204257e+00
1.228250000000e+03 -9.090157896445e-03 7.839735737408e-05 4.343160927121e+00
1.228500000000e+03 -8.800100919122e-03 7.712300192755e-05 4.285248953120e+00
1.228750000000e+03 -8.498827492840e-03 7.575964498377e-05 4.227437870193e+00
1.229000000000e+03 -8.189166170956e-03 7.431265519067e-05 4.169741898278e+00
1.229250000000e+03 -7.873856711018e-03 7.278840600183e-05 4.112175952579e+00
1.229500000000e+03 -7.555515257338e-03 7.119423308885e-05 4.054755704517e+00
1.229750000000e+03 -7.236601798779e-03 6.953837509008e-05 3.997497637216e+00
1.230000000000e+03 -6.919392634705e-03 6.782990044579e-05 3.940419098813e+00
1.230250000000e+03 -6.605955547287e-03 6.607861789015e-05 3.883538346946e+00
1.230500000000e+03 -6.298130799551e-03 6.429497507904e-05 3.826874588753e+00
1.230750000000e+03 -5.997516063791e-03 6.248994437927e-05 3.770448010798e+00
1.231000000000e+03 -5.705456410723e-03 6.067489734959e-05 3.714279800254e+00
1.231250000000e+03 -5.423040101241e-03 5.886147146852e-05 3.658392157380e+00
1.231500000000e+03 -5.151098487139e-03 5.706142830531e-05 3.602808295502e+00
1.231750000000e+03 -4.890211873077e-03 5.528650853825e-05 3.547552432221e+00
1.232000000000e+03 -4.640719570627e-03 5.354828281928e-05 3.492649767731e+00
1.232250000000e+03 -4.402734534846e-03 5.185800257895e-05 3.438126452139e+00
1.232500000000e+03 -4.176162349722e-03 5.022645294001e-05 3.384009542281e+00
1.232750000000e+03 -3.960723324918e-03 4.866380911442e-05 3.330326946451e+00
1.233000000000e+03 -3.755977627782e-03 4.717949881289e-05 3.277107358436e+00
1.233250000000e+03 -3.561352560433e-03 4.578207282918e-05 3.224380182330e+00
1.233500000000e+03 -3.376171189962e-03 4.447908560676e-05 3.172175446592e+00
1.233750000000e+03 -3.199681570378e-03 4.327698779760e-05 3.120523710017e+00
1.234000000000e+03 -3.031085936956e-03 4.218103192044e-05 3.069455959436e+00
1.234250000000e+03 -2.869568516019e-03 4.119518987514e-05 3.019003501117e+00
1.234500000000e+03 -2.714321875014e-03 4.032209271226e-05 2.969197845776e+00
1.234750000000e+03 -2.564570937859e-03 3.956299262997e-05 2.920070589138e+00
1.235000000000e+03 -2.419593246517e-03 3.891772152159e-05 2.871653289552e+00
1.235250000000e+03 -2.278736230994e-03 3.838468449419e-05 2.823977342951e+00
1.235500000000e+03 -2.141430576183e-03 3.796086949207e-05 2.777073857278e+00
1.235750000000e+03 -2.007198365648e-03 3.764187295274e-05 2.730973527725e+00
1.236000000000e+03 -1.875657635895e-03 3.742194756107e-05 2.685706513503e+00
1.236250000000e+03 -1.746522488281e-03 3.729406732564e-05 2.641302318156e+00
1.236500000000e+03 -1.619597736686e-03 3.725000894680e-05 2.597789674257e+00
1.236750000000e+03 -1.494771066086e-03 3.728045197737e-05 2.555196434058e+00
1.237000000000e+03 -1.372000372837e-03 3.737509423321e-05 2.513549466918e+00
1.237250000000e+03 -1.251297872291e-03 3.752278107746e-05 2.472874564864e+00
1.237500000000e+03 -1.132712871314e-03 3.771165097480e-05 2.433196357124e+00
1.237750000000e+03 -1.016310842521e-03 3.792928940946e-05 2.394538234313e+00
1.238000000000e+03 -9.021531774389e-04 3.816289689615e-05 2.356922283118e+00
1.238250000000e+03 -7.902748006729e-04 3.839946024067e-05 2.320369231810e+00
1.238500000000e+03 -6.806639100277e-04 3.862593720422e-05 2.284898407177e+00
1.238750000000e+03 -5.732413812818e-04 3.882943874953e-05 2.250527702736e+00
1.239000000000e+03 -4.678436281638e-04 3.899740939520e-05 2.217273558474e+00
1.239250000000e+03 -3.642069227586e-04 3.911782697649e-05 2.185150951729e+00
1.239500000000e+03 -2.619558850103e-04 3.917938646364e-05 2.154173399064e+00
1.239750000000e+03 -1.605958864144e-04 3.917165805545e-05 2.124352968317e+00
1.240000000000e+03 -5.950965635987e-05 3.908525900748e-05 2.095700300568e+00
1.240250000000e+03 4.204099511074e-05 3.891202325121e-05 2.068224640893e+00
1.240500000000e+03 1.449087020046e-04 3.864514169319e-05 2.041933876859e+00
1.240750000000e+03 2.500487335566e-04 3.827928993455e-05 2.016834584503e+00
1.241000000000e+03 3.585022484838e-04 3.781073883935e-05 1.992932079714e+00
1.241250000000e+03 4.713745073086e-04 3.723744584497e-05 1.970230474649e+00
1.241500000000e+03 5.898086376699e-04 3.655912289358e-05 1.948732738019e+00
1.241750000000e+03 7.149558413892e-04 3.577727605167e-05 1.928440757208e+00
1.242000000000e+03 8.479412338647e-04 3.489522790318e-05 1.909355403266e+00
1.242250000000e+03 9.898277987325e-04 3.391810866002e-05 1.891476595376e+00
1.242500000000e+03 1.141578840875e-03 3.285282019569e-05 1.874803364513e+00
1.242750000000e+03 1.304018169600e-03 3.170797495716e-05 1.859333917954e+00
1.243000000000e+03 1.477792529483e-03 3.049380346901e-05 1.845065698670e+00
1.243250000000e+03 1.663332999921e-03 2.922203928390e-05 1.831995445679e+00
1.243500000000e+03 1.860820971794e-03 2.790577535555e-05 1.820119247546e+00
1.243750000000e+03 2.070155191142e-03 2.655929905537e-05 1.809432596385e+00
1.244000000000e+03 2.290925213243e-03 2.519790319069e-05 1.799930434335e+00
1.244250000000e+03 2.522388728017e-03 2.383767894693e-05 1.791607198642e+00
1.244500000000e+03 2.763455040248e-03 2.249529300183e-05 1.784456863244e+00
1.244750000000e+03 3.012676592094e-03 2.118774962356e-05 1.778472973257e+00
1.245000000000e+03 3.268246076948e-03 1.993214566973e-05 1.773648680544e+00
1.245250000000e+03 3.528003023108e-03 1.874541812608e-05 1.769976770806e+00
1.245500000000e+03 3.789446759413e-03 1.764409192853e-05 1.767449692875e+00
1.245750000000e+03 4.049758652578e-03 1.664402943630e-05 1.766059579871e+00
1.246000000000e+03 4.305831031313e-03 1.576018869201e-05 1.765798273584e+00
1.246250000000e+03 4.554304342515e-03 1.500639333696e-05 1.766657341669e+00
1.246500000000e+03 4.791610604451e-03 1.439510410731e-05 1.768628098592e+00
1.246750000000e+03 5.014023366233e-03 1.393723104748e-05 1.771701622464e+00
1.247000000000e+03 5.217712675738e-03 1.364195788728e-05 1.775868771872e+00
1.247250000000e+03 5.398804569274e-03 1.351659002621e-05 1.781120205601e+00
1.247500000000e+03 5.553443638644e-03 1.356643195990e-05 1.787446400426e+00
1.247750000000e+03 5.677857526748e-03 1.379469545795e-05 1.794837670603e+00
1.248000000000e+03 5.768422773197e-03 1.420243831354e-05 1.803284191052e+00
1.248250000000e+03 5.821729912905e-03 1.478853637218e-05 1.812776020417e+00
1.248500000000e+03 5.834646973353e-03 1.554968883233e-05 1.823303126853e+00
1.248750000000e+03 5.804380824137e-03 1.648045531005e-05 1.834855417892e+00
1.249000000000e+03 5.728534162665e-03 1.757332595562e-05 1.847422771319e+00
1.249250000000e+03 5.605157603780e-03 1.881882248586e-05 1.860995068801e+00
1.249500000000e+03 5.432796509490e-03 2.020562707916e-05 1.875562233433e+00
1.249750000000e+03 5.210530432190e-03 2.172073937326e-05 1.891114267883e+00
1.250000000000e+03 4.938005437067e-03 2.334965669598e-05 1.907641295315e+00
1.250250000000e+03 4.615457728459e-03 2.507657682471e-05 1.925133600468e+00
1.250500000000e+03 4.243729451772e-03 2.688461657502e-05 1.943581673339e+00
1.250750000000e+03 3.824274060203e-03 2.875604724001e-05 1.962976249772e+00
1.251000000000e+03 3.359153520450e-03 3.067253948827e-05 1.983308353822e+00
1.251250000000e+03 2.851025125430e-03 3.261541565822e-05 2.004569335984e+00
1.251500000000e+03 2.303118741743e-03 3.456590602921e-05 2.026750908207e+00
1.251750000000e+03 1.719205632652e-03 3.650540333047e-05 2.049845176631e+00
1.252000000000e+03 1.103557050514e-03 3.841571453114e-05 2.073844666034e+00
1.252250000000e+03 4.608953069654e-04 4.027930420694e-05 2.098742339817e+00
1.252500000000e+03 -2.036631831195e-04 4.207952559415e-05 2.124531612622e+00
1.252750000000e+03 -8.846722979381e-04 4.380083934333e-05 2.151206352076e+00
1.253000000000e+03 -1.576426023777e-03 4.542901270835e-05 2.178760874798e+00
1.253250000000e+03 -2.273033801747e-03 4.695129971147e-05 2.207189928646e+00
1.253500000000e+03 -2.968499401077e-03 4.835659855168e-05 2.236488668254e+00
1.253750000000e+03 -3.656802409192e-03 4.963558391358e-05 2.266652616111e+00
1.254000000000e+03 -4.331981119056e-03 5.078081437129e-05 2.297677616429e+00
1.254250000000e+03 -4.988214766516e-03 5.178681149098e-05 2.329559774781e+00
1.254500000000e+03 -5.619904871883e-03 5.265011207289e-05 2.362295390779e+00
1.254750000000e+03 -6.221753058286e-03 5.336929095190e-05 2.395880878946e+00
1.255000000000e+03 -6.788834157620e-03 5.394495512082e-05 2.430312681153e+00
1.255250000000e+03 -7.316664755808e-03 5.437971254002e-05 2.465587173091e+00
1.255500000000e+03 -7.801263731711e-03 5.467810812002e-05 2.501700563001e+00
1.255750000000e+03 -8.239205536572e-03 5.484654145335e-05 2.538648786914e+00
1.256000000000e+03 -8.627663619197e-03 5.489317127430e-05 2.576427400376e+00
1.256250000000e+03 -8.964446211458e-03 5.482776801469e-05 2.615031471065e+00
1.256500000000e+03 -9.248019914951e-03 5.466154885220e-05 2.654455471348e+00
1.256750000000e+03 -9.477523745844e-03 5.440702825724e-05 2.694693174935e+00
1.257000000000e+03 -9.652773139786e-03 5.407783021785e-05 2.735737559294e+00
1.257250000000e+03 -9.774252047117e-03 5.368848854326e-05 2.777580715055e+00
1.257500000000e+03 -9.843097626296e-03 5.325424175479e-05 2.820213766514e+00
1.257750000000e+03 -9.861073059444e-03 5.279081842000e-05 2.863626802525e+00
1.258000000000e+03 -9.830531646559e-03 5.231421913887e-05 2.907808820699e+00
1.258250000000e+03 -9.754375162654e-03 5.184050159746e-05 2.952747687533e+00
1.258500000000e+03 -9.636002004439e-03 5.138556204920e-05 2.998430112727e+00
1.258750000000e+03 -9.479251654010e-03 5.096492410245e-05 3.044841641514e+00
1.259000000000e+03 -9.288343871732e-03 5.059353710585e-05 3.091966664269e+00
1.259250000000e+03 -9.067812835161e-03 5.028558080306e-05 3.139788442648e+00
1.259500000000e+03 -8.822440724155e-03 5.005428389288e-05 3.188289154718e+00
1.259750000000e+03 -8.557187852522e-03 4.991175672583e-05 3.237449955310e+00
1.260000000000e+03 -8.277123995066e-03 4.986884196820e-05 3.287251054268e+00
1.260250000000e+03 -7.987359196038e-03 4.993498209035e-05 3.337671807960e+00
1.260500000000e+03 -7.692977113475e-03 5.011810834765e-05 3.388690826109e+00
1.260750000000e+03 -7.398970360033e-03 5.042454763168e-05 3.440286088807e+00
1.261000000000e+03 -7.110179435949e-03 5.085895503454e-05 3.492435075189e+00
1.261250000000e+03 -6.831235897355e-03 5.142426971166e-05 3.545114898258e+00
1.261500000000e+03 -6.566509831367e-03 5.212169200192e-05 3.598302446630e+00
1.261750000000e+03 -6.320062801264e-03 5.295068445774e-05 3.651974528400e+00
1.262000000000e+03 -6.095606519233e-03 5.390899685051e-05 3.706108015488e+00
1.262250000000e+03 -5.896466469796e-03 5.499271224671e-05 3.760679986648e+00
1.262500000000e+03 -5.725552129793e-03 5.619631618206e-05 3.815667865036e+00
1.262750000000e+03 -5.585333115584e-03 5.751278380223e-05 3.871049548695e+00
1.263000000000e+03 -5.477820216278e-03 5.893368612700e-05 3.926803532090e+00
1.263250000000e+03 -5.404553095387e-03 6.044931466662e-05 3.982909015229e+00
1.263500000000e+03 -5.366593598226e-03 6.204881947416e-05 4.039345999029e+00
1.263750000000e+03 -5.364523340601e-03 6.372035916979e-05 4.096095365610e+00
1.264000000000e+03 -5.398447650349e-03 6.545126185414e-05 4.153138940976e+00
1.264250000000e+03 -5.468003790436e-03 6.722819400257e-05 4.210459539632e+00
1.264500000000e+03 -5.572374490828e-03 6.903733493144e-05 4.268040989868e+00
1.264750000000e+03 -5.710304901681e-03 7.086455366556e-05 4.325868139528e+00
1.265000000000e+03 -5.880124849995e-03 7.269558719841e-05 4.383926841460e+00
1.265250000000e+03 -6.079774419586e-03 7.451621718510e-05 4.442203919320e+00
1.265500000000e+03 -6.306833704147e-03 7.631244296316e-05 4.500687113778e+00
1.265750000000e+03 -6.558555032757e-03 7.807064773280e-05 4.559365010264e+00
1.266000000000e+03 -6.831899023248e-03 7.977775781931e-05 4.618226948974e+00
1.266250000000e+03 -7.123573046517e-03 8.142139203526e-05 4.677262918763e+00
1.266500000000e+03 -7.430071496295e-03 8.298999881859e-05 4.736463436499e+00
1.266750000000e+03 -7.747718503835e-03 8.447298174702e-05 4.795819413934e+00
1.267000000000e+03 -8.072711456684e-03 8.586080943052e-05 4.855322013942e+00
1.267250000000e+03 -8.401165805424e-03 8.714511102384e-05 4.914962498843e+00
1.267500000000e+03 -8.729160019747e-03 8.831875493537e-05 4.974732072816e+00
1.267750000000e+03 -9.052780554954e-03 8.937591099442e-05 5.034621721594e+00
1.268000000000e+03 -9.368166255926e-03 9.031209480545e-05 5.094622051433e+00
1.268250000000e+03 -9.671551564678e-03 9.112419414131e-05 5.154723130635e+00
1.268500000000e+03 -9.959308501381e-03 9.181047802634e-05 5.214914335717e+00
1.268750000000e+03 -1.022798616754e-02 9.237058781275e-05 5.275184205442e+00
1.269000000000e+03 -1.047434857664e-02 9.280551189136e-05 5.335520304463e+00
1.269250000000e+03 -1.069540877774e-02 9.311754227886e-05 5.395909099683e+00
1.269500000000e+03 -1.088846102832e-02 9.331021725742e-05 5.456335850630e+00
1.269750000000e+03 -1.105110870825e-02 9.338824676056e-05 5.516784516384e+00
1.270000000000e+03 -1.118128917975e-02 9.335741789068e-05 5.577237680106e+00
1.270250000000e+03 -1.127729417318e-02 9.322452124355e-05 5.637676492551e+00
1.270500000000e+03 -1.133778736036e-02 9.299723042486e-05 5.698080636076e+00
1.270750000000e+03 -1.136181697465e-02 9.268397513193e-05 5.758428308848e+00
1.271000000000e+03 -1.134882485097e-02 9.229382217626e-05 5.818696230077e+00
1.271250000000e+03 -1.129865150488e-02 9.183634777513e-05 5.878859666024e+00
1.271500000000e+03 -1.121153714669e-02 9.132150491037e-05 5.938892476354e+00
1.271750000000e+03 -1.108811810825e-02 9.075948884732e-05 5.998767180029e+00
1.272000000000e+03 -1.092942083384e-02 9.016060554298e-05 6.058455040254e+00
1.272250000000e+03 -1.073685042414e-02 8.953514004328e-05 6.117926166332e+00
1.272500000000e+03 -1.051217612750e-02 8.889322989256e-05 6.177149631621e+00
1.272750000000e+03 -1.025751306064e-02 8.824474380442e-05 6.236093605677e+00
1.273000000000e+03 -9.975299690756e-03 8.759916648765e-05 6.294725498290e+00
1.273250000000e+03 -9.668273568228e-03 8.696550505352e-05 6.353012114542e+00
1.273500000000e+03 -9.339441880007e-03 8.635216153441e-05 6.410919816538e+00
1.273750000000e+03 -8.992051037032e-03 8.576686435333e-05 6.468414692352e+00
1.274000000000e+03 -8.629551453385e-03 8.521659473956e-05 6.525462726940e+00
1.274250000000e+03 -8.255560790469e-03 8.470751831469e-05 6.582029975749e+00
1.274500000000e+03 -7.873824299670e-03 8.424493267781e-05 6.638082737450e+00
1.274750000000e+03 -7.488172206006e-03 8.383323259059e-05 6.693587723780e+00
1.275000000000e+03 -7.102475617792e-03 8.347587881236e-05 6.748512225949e+00
1.275250000000e+03 -6.720599721822e-03 8.317537134214e-05 6.802824273678e+00
1.275500000000e+03 -6.346355657815e-03 8.293324904599e-05 6.856492787263e+00
1.275750000000e+03 -5.983451072526e-03 8.275009362435e-05 6.909487719170e+00
1.276000000000e+03 -5.635440069099e-03 8.262554321906e-05 6.961780184087e+00
1.276250000000e+03 -5.305672859429e-03 8.255831331752e-05 7.013342577293e+00
1.276500000000e+03 -4.997246260232e-03 8.254622781154e-05 7.064148678086e+00
1.276750000000e+03 -4.712955948300e-03 8.258626494803e-05 7.114173738157e+00
1.277000000000e+03 -4.455250373753e-03 8.267461570330e-05 7.163394555190e+00
1.277250000000e+03 -4.226188613600e-03 8.280673423000e-05 7.211789529135e+00
1.277500000000e+03 -4.027401945546e-03 8.297739679905e-05 7.259338702482e+00
1.277750000000e+03 -3.860061095647e-03 8.318077818795e-05 7.306023783410e+00
1.278000000000e+03 -3.724848344767e-03 8.341052464961e-05 7.351828153232e+00
1.278250000000e+03 -3.621937206156e-03 8.365985410649e-05 7.396736857030e+00
1.278500000000e+03 -3.550978968217e-03 8.392163677232e-05 7.440736579020e+00
1.278750000000e+03 -3.511096834936e-03 8.418849058925e-05 7.483815603187e+00
1.279000000000e+03 -3.500888885933e-03 8.445287809433e-05 7.525963759821e+00
1.279250000000e+03 -3.518438203093e-03 8.470721418527e-05 7.567172359601e+00
1.279500000000e+03 -3.561332664690e-03 8.494396787070e-05 7.607434115791e+00
1.279750000000e+03 -3.626692695480e-03 8.515574853890e-05 7.646743056306e+00
1.280000000000e+03 -3.711207065789e-03 8.533542214231e-05 7.685094426951e+00
1.280250000000e+03 -3.811177236697e-03 8.547620547775e-05 7.722484587606e+00
1.280500000000e+03 -3.922567862693e-03 8.557177651805e-05 7.758910902373e+00
1.280750000000e+03 -4.041065156590e-03 8.561635815460e-05 7.794371626099e+00
1.281000000000e+03 -4.162140502529e-03 8.560479873468e-05 7.828865788350e+00
1.281250000000e+03 -4.281119400105e-03 8.553265434974e-05 7.862393077280e+00
1.281500000000e+03 -4.393253807965e-03 8.539625891851e-05 7.894953723587e+00
1.281750000000e+03 -4.493797966367e-03 8.519278489150e-05 7.926548387972e+00
1.282000000000e+03 -4.578085812034e-03 8.492029257151e-05 7.957178053011e+00
1.282250000000e+03 -4.641608698858e-03 8.457776747836e-05 7.986843919174e+00
1.282500000000e+03 -4.680092795977e-03 8.416514341111e-05 8.015547310062e+00
1.282750000000e+03 -4.689574541352e-03 8.368331200770e-05 8.043289583010e+00
1.283000000000e+03 -4.666472864907e-03 8.313413278183e-05 8.070072051698e+00
1.283250000000e+03 -4.607657584017e-03 8.252041241363e-05 8.095895915274e+00
1.283500000000e+03 -4.510511838396e-03 8.184586719842e-05 8.120762201286e+00
1.283750000000e+03 -4.372988920774e-03 8.111508448835e-05 8.144671715487e+00
1.284000000000e+03 -4.193660699792e-03 8.033346775543e-05 8.167625006383e+00
1.284250000000e+03 -3.971758999990e-03 7.950717049560e-05 8.189622336088e+00
1.284500000000e+03 -3.707206224038e-03 7.864300877175e-05 8.210663665786e+00
1.284750000000e+03 -3.400637725038e-03 7.774837198490e-05 8.230748646473e+00
1.285000000000e+03 -3.053412960759e-03 7.683117774504e-05 8.249876621930e+00
1.285250000000e+03 -2.667616636839e-03 7.589971740229e-05 8.268046637951e+00
1.285500000000e+03 -2.246048085341e-03 7.496256183948e-05 8.285257461021e+00
1.285750000000e+03 -1.792200768381e-03 7.402847545268e-05 8.301507599344e+00
1.286000000000e+03 -1.310229028811e-03 7.310623379173e-05 8.316795332361e+00
1.286250000000e+03 -8.049046661801e-04 7.220455982573e-05 8.331118741675e+00
1.286500000000e+03 -2.815629075414e-04 7.133202794121e-05 8.344475744320e+00
1.286750000000e+03 2.539615114873e-04 7.049694672434e-05 8.356864126429e+00
1.287000000000e+03 7.954072220681e-04 6.970725759711e-05 8.368281575888e+00
1.287250000000e+03 1.336167668464e-03 6.897044227203e-05 8.378725715833e+00
1.287500000000e+03 1.869378535716e-03 6.829343956502e-05 8.388194131490e+00
1.287750000000e+03 2.388011923799e-03 6.768257184933e-05 8.396684398460e+00
1.288000000000e+03 2.884974738706e-03 6.714348347278e-05 8.404194108041e+00
1.288250000000e+03 3.353209547376e-03 6.668108513830e-05 8.410720884327e+00
1.288500000000e+03 3.785797711766e-03 6.629951689938e-05 8.416262404629e+00
1.288750000000e+03 4.176061764998e-03 6.600211988697e-05 8.420816408591e+00
1.289000000000e+03 4.517666386966e-03 6.579141824389e-05 8.424380710642e+00
1.289250000000e+03 4.804715785739e-03 6.566911165803e-05 8.426953201360e+00
1.289500000000e+03 5.031845932151e-03 6.563607925278e-05 8.428531851835e+00
1.289750000000e+03 5.194310139396e-03 6.569239233797e-05 8.429114710207e+00
1.290000000000e+03 5.288056780715e-03 6.583733500334e-05 8.428699895393e+00
1.290250000000e+03 5.309796774394e-03 6.606943501389e-05 8.427285592720e+00
1.290500000000e+03 5.257061312272e-03 6.638649874913e-05 8.424870041873e+00
1.290750000000e+03 5.128247191447e-03 6.678565298046e-05 8.421451528012e+00
1.291000000000e+03 4.922649436185e-03 6.726339061183e-05 8.417028372331e+00
1.291250000000e+03 4.640481896657e-03 6.781563171418e-05 8.411598919001e+00
1.291500000000e+03 4.282883441314e-03 6.843778089100e-05 8.405161526532e+00
1.291750000000e+03 3.851910638806e-03 6.912477130014e-05 8.397714559794e+00
1.292000000000e+03 3.350518404803e-03 6.987112677523e-05 8.389256380117e+00
1.292250000000e+03 2.782526514489e-03 7.067102432584e-05 8.379785340722e+00
1.292500000000e+03 2.152574772897e-03 7.151835200525e-05 8.369299781594e+00
1.292750000000e+03 1.466066137700e-03 7.240676884823e-05 8.357798027953e+00
1.293000000000e+03 7.291008137258e-04 7.332976083263e-05 8.345278387855e+00
1.293250000000e+03 -5.159981949363e-05 7.428069633042e-05 8.331739154309e+00
1.293500000000e+03 -8.687768694546e-04 7.525287940222e-05 8.317178608922e+00
1.293750000000e+03 -1.714723178183e-03 7.623959901973e-05 8.301595025862e+00
1.294000000000e+03 -2.581378414851e-03 7.723417665684e-05 8.284986680039e+00
1.294250000000e+03 -3.460427175680e-03 7.823001180271e-05 8.267351856388e+00
1.294500000000e+03 -4.343399573420e-03 7.922062163213e-05 8.248688862662e+00
1.294750000000e+03 -5.221771898923e-03 8.019967523770e-05 8.228996043308e+00
1.295000000000e+03 -6.087067367503e-03 8.116101631972e-05 8.208271798023e+00
1.295250000000e+03 -6.930954675446e-03 8.209875182505e-05 8.186514602830e+00
1.295500000000e+03 -7.745343645142e-03 8.300724007046e-05 8.163723034545e+00
1.295750000000e+03 -8.522477154527e-03 8.388111612948e-05 8.139895800174e+00
1.296000000000e+03 -9.255017651765e-03 8.471532669729e-05 8.115031768753e+00
1.296250000000e+03 -9.936128506388e-03 8.550515704964e-05 8.089130008967e+00
1.296500000000e+03 -1.055954883114e-02 8.624626851661e-05 8.062189830843e+00
1.296750000000e+03 -1.111966171388e-02 8.693469897661e-05 8.034210830748e+00
1.297000000000e+03 -1.161155511553e-02 8.756687717129e-05 8.005192941693e+00
1.297250000000e+03 -1.203107445023e-02 8.813967525639e-05 7.975136487393e+00
1.297500000000e+03 -1.237486752615e-02 8.865042021186e-05 7.944042239157e+00
1.297750000000e+03 -1.264041976419e-02 8.909690950595e-05 7.911911476786e+00
1.298000000000e+03 -1.282608131136e-02 8.947743537019e-05 7.878746050844e+00
1.298250000000e+03 -1.293108369634e-02 8.979078248852e-05 7.844548446722e+00
1.298500000000e+03 -1.295554878040e-02 9.003625175022e-05 7.809321849025e+00
1.298750000000e+03 -1.290048653738e-02 9.021367179099e-05 7.773070205113e+00
1.299000000000e+03 -1.276778555581e-02 9.032340272916e-05 7.735798287760e+00
1.299250000000e+03 -1.256019214153e-02 9.036633822881e-05 7.697511754262e+00
1.299500000000e+03 -1.228128232929e-02 9.034390138113e-05 7.658217203158e+00
1.299750000000e+03 -1.193542333595e-02 9.025803664064e-05 7.617922225634e+00
1.300000000000e+03 -1.152772598716e-02 9.011119603769e-05 7.576635451231e+00
1.300250000000e+03 -1.106398994525e-02 8.990632086653e-05 7.534366589016e+00
1.300500000000e+03 -1.055063884929e-02 8.964681525719e-05 7.491126460242e+00
1.300750000000e+03 -9.994648622663e-03 8.933650954249e-05 7.446927025016e+00
1.301000000000e+03 -9.403467383590e-03 8.897962833027e-05 7.401781399742e+00
1.301250000000e+03 -8.784930129755e-03 8.858075919110e-05 7.355703869276e+00
1.301500000000e+03 -8.147165964920e-03 8.814478292443e-05 7.308709888509e+00
1.301750000000e+03 -7.498501167343e-03 8.767681680649e-05 7.260816077541e+00
1.302000000000e+03 -6.847357963101e-03 8.718216541537e-05 7.212040208642e+00
1.302250000000e+03 -6.202150488402e-03 8.666625413906e-05 7.162401186454e+00
[truncated: 23,289 more chars]
