# Supplementary material for: Tracking Charge Migration with Frequency-Matched Strobo-Spectroscopy
Source: J Phys Chem A. 2024 Jan 2;128(1):20–7. doi: 10.1021/acs.jpca.3c04234 (PMC10788909; doi:10.1021/acs.jpca.3c04234)
Supplement: Supplementary file 2 — jp3c04234_si_002.zip [file jp3c04234_si_002.zip › supplemental data/Data/dipoles/CM-orbital/tau=3.5000.txt]

# CM-orbital-resolved dipole moment for tau = 3.5000 o.c.
0.000000000000e+00 -1.706603541705e-03 2.359602496194e-05 1.638377480866e+00
2.500000000000e-01 -1.707058410154e-03 2.360298516163e-05 1.638690852022e+00
5.000000000000e-01 -1.708427054077e-03 2.362398085320e-05 1.639631853240e+00
7.500000000000e-01 -1.710734664764e-03 2.365931203480e-05 1.641200881791e+00
1.000000000000e+00 -1.713994232439e-03 2.370911855842e-05 1.643385805427e+00
1.250000000000e+00 -1.718185805339e-03 2.377328461778e-05 1.646161435104e+00
1.500000000000e+00 -1.723263313597e-03 2.385154274270e-05 1.649497207234e+00
1.750000000000e+00 -1.729177102578e-03 2.394371716874e-05 1.653368363658e+00
2.000000000000e+00 -1.735890830537e-03 2.404990082600e-05 1.657761696072e+00
2.250000000000e+00 -1.743388068018e-03 2.417047292325e-05 1.662673762270e+00
2.500000000000e+00 -1.751671222328e-03 2.430600706071e-05 1.668105651638e+00
2.750000000000e+00 -1.760754264312e-03 2.445719062730e-05 1.674061467156e+00
3.000000000000e+00 -1.770659452052e-03 2.462480633214e-05 1.680552094366e+00
3.250000000000e+00 -1.781420752792e-03 2.480975585886e-05 1.687600307548e+00
3.500000000000e+00 -1.793094526464e-03 2.501310026484e-05 1.695242858463e+00
3.750000000000e+00 -1.805768717518e-03 2.523604925625e-05 1.703527487241e+00
4.000000000000e+00 -1.819564891024e-03 2.547994752206e-05 1.712508132794e+00
4.250000000000e+00 -1.834626475617e-03 2.574617219619e-05 1.722240862542e+00
4.500000000000e+00 -1.851098533185e-03 2.603600830542e-05 1.732783090321e+00
4.750000000000e+00 -1.869109315397e-03 2.635050758024e-05 1.744193542689e+00
5.000000000000e+00 -1.888762339363e-03 2.669044012218e-05 1.756531573712e+00
5.250000000000e+00 -1.910135076470e-03 2.705628198924e-05 1.769854175225e+00
5.500000000000e+00 -1.933278135848e-03 2.744825440010e-05 1.784212680111e+00
5.750000000000e+00 -1.958211651222e-03 2.786637048863e-05 1.799649889347e+00
6.000000000000e+00 -1.984923023449e-03 2.831048427643e-05 1.816198734469e+00
6.250000000000e+00 -2.013373315325e-03 2.878035522341e-05 1.833882680859e+00
6.500000000000e+00 -2.043513015502e-03 2.927572066480e-05 1.852716901379e+00
6.750000000000e+00 -2.075301751448e-03 2.979636201639e-05 1.872709987165e+00
7.000000000000e+00 -2.108724999545e-03 3.034214542974e-05 1.893866010793e+00
7.250000000000e+00 -2.143801248125e-03 3.091302024877e-05 1.916186235100e+00
7.500000000000e+00 -2.180578415560e-03 3.150897961599e-05 1.939670813538e+00
7.750000000000e+00 -2.219122214784e-03 3.212998877009e-05 1.964320162700e+00
8.000000000000e+00 -2.259501213531e-03 3.277591142214e-05 1.990136327260e+00
8.250000000000e+00 -2.301772177638e-03 3.344647045583e-05 2.017123860018e+00
8.500000000000e+00 -2.345969577081e-03 3.414123654760e-05 2.045290662284e+00
8.750000000000e+00 -2.392101643301e-03 3.485964597028e-05 2.074648316471e+00
9.000000000000e+00 -2.440154454724e-03 3.560104875133e-05 2.105212256649e+00
9.250000000000e+00 -2.490101972374e-03 3.636478004510e-05 2.137001469587e+00
9.500000000000e+00 -2.541917775454e-03 3.715022012768e-05 2.170037938834e+00
9.750000000000e+00 -2.595584108723e-03 3.795681662633e-05 2.204346232604e+00
1.000000000000e+01 -2.651094540008e-03 3.878408951463e-05 2.239952492295e+00
1.025000000000e+01 -2.708451405569e-03 3.963160666709e-05 2.276883626653e+00
1.050000000000e+01 -2.767660627409e-03 4.049895604363e-05 2.315166343864e+00
1.075000000000e+01 -2.828727523210e-03 4.138572329443e-05 2.354826163371e+00
1.100000000000e+01 -2.891654873343e-03 4.229147356200e-05 2.395886041416e+00
1.125000000000e+01 -2.956444194871e-03 4.321573362248e-05 2.438365654483e+00
1.150000000000e+01 -3.023097239714e-03 4.415804229352e-05 2.482280195161e+00
1.175000000000e+01 -3.091616517851e-03 4.511794120471e-05 2.527639338146e+00
1.200000000000e+01 -3.162003436794e-03 4.609488153584e-05 2.574446929131e+00
1.225000000000e+01 -3.234252983509e-03 4.708825892472e-05 2.622700444594e+00
1.250000000000e+01 -3.308346423599e-03 4.809739302147e-05 2.672390608958e+00
1.275000000000e+01 -3.384244122616e-03 4.912149654704e-05 2.723501919871e+00
1.300000000000e+01 -3.461877576100e-03 5.015962278307e-05 2.776012129242e+00
1.325000000000e+01 -3.541145020322e-03 5.121067752992e-05 2.829892543756e+00
1.350000000000e+01 -3.621910241011e-03 5.227339928651e-05 2.885108635175e+00
1.375000000000e+01 -3.704002705038e-03 5.334634579032e-05 2.941619398056e+00
1.400000000000e+01 -3.787223047563e-03 5.442791238436e-05 2.999378819315e+00
1.425000000000e+01 -3.871347559753e-03 5.551632666512e-05 3.058335696330e+00
1.450000000000e+01 -3.956132392275e-03 5.660964151477e-05 3.118433084463e+00
1.475000000000e+01 -4.041318877899e-03 5.770575057232e-05 3.179609122738e+00
1.500000000000e+01 -4.126637547492e-03 5.880240295605e-05 3.241797482064e+00
1.525000000000e+01 -4.211811685292e-03 5.989722013983e-05 3.304927908966e+00
1.550000000000e+01 -4.296560868086e-03 6.098772647617e-05 3.368926852899e+00
1.575000000000e+01 -4.380604925600e-03 6.207138642658e-05 3.433718209452e+00
1.600000000000e+01 -4.463668294234e-03 6.314564879756e-05 3.499223871680e+00
1.625000000000e+01 -4.545484993412e-03 6.420800148260e-05 3.565364832245e+00
1.650000000000e+01 -4.625803282878e-03 6.525601515217e-05 3.632061785239e+00
1.675000000000e+01 -4.704389933589e-03 6.628739162190e-05 3.699236018751e+00
1.700000000000e+01 -4.781033398521e-03 6.730000239369e-05 3.766810107796e+00
1.725000000000e+01 -4.855545949859e-03 6.829192007621e-05 3.834708747071e+00
1.750000000000e+01 -4.927764729097e-03 6.926143878849e-05 3.902859359980e+00
1.775000000000e+01 -4.997551495240e-03 7.020708493533e-05 3.971192654110e+00
1.800000000000e+01 -5.064792463816e-03 7.112762108594e-05 4.039643071610e+00
1.825000000000e+01 -5.129397361121e-03 7.202204211121e-05 4.108149137202e+00
1.850000000000e+01 -5.191298981549e-03 7.288956580431e-05 4.176653712382e+00
1.875000000000e+01 -5.250452805685e-03 7.372963214264e-05 4.245104150106e+00
1.900000000000e+01 -5.306836374079e-03 7.454188677558e-05 4.313452408238e+00
1.925000000000e+01 -5.360449137909e-03 7.532616688313e-05 4.381655054944e+00
1.950000000000e+01 -5.411311769533e-03 7.608248707580e-05 4.449673246677e+00
1.975000000000e+01 -5.459465596817e-03 7.681103208326e-05 4.517472625365e+00
2.000000000000e+01 -5.504971264025e-03 7.751214189411e-05 4.585023163187e+00
2.025000000000e+01 -5.547907391393e-03 7.818629790740e-05 4.652298942787e+00
2.050000000000e+01 -5.588369073731e-03 7.883410966369e-05 4.719277873402e+00
2.075000000000e+01 -5.626466047927e-03 7.945629947800e-05 4.785941342177e+00
2.100000000000e+01 -5.662321346080e-03 8.005368824723e-05 4.852273804789e+00
2.125000000000e+01 -5.696069189025e-03 8.062718080232e-05 4.918262319587e+00
2.150000000000e+01 -5.727853447695e-03 8.117774901822e-05 4.983896036584e+00
2.175000000000e+01 -5.757825190128e-03 8.170641273847e-05 5.049165655881e+00
2.200000000000e+01 -5.786140328415e-03 8.221422101273e-05 5.114062873776e+00
2.225000000000e+01 -5.812956936725e-03 8.270223266441e-05 5.178579840291e+00
2.250000000000e+01 -5.838432047319e-03 8.317148192627e-05 5.242708656847e+00
2.275000000000e+01 -5.862719067584e-03 8.362298676978e-05 5.306440928707e+00
2.300000000000e+01 -5.885964520479e-03 8.405770804648e-05 5.369767406351e+00
2.325000000000e+01 -5.908305462157e-03 8.447654344976e-05 5.432677723469e+00
2.350000000000e+01 -5.929867776703e-03 8.488028793194e-05 5.495160245044e+00
2.375000000000e+01 -5.950763752005e-03 8.526962275865e-05 5.557202026682e+00
2.400000000000e+01 -5.971090935266e-03 8.564510312001e-05 5.618788888792e+00
2.425000000000e+01 -5.990931807516e-03 8.600722866992e-05 5.679905586964e+00
2.450000000000e+01 -6.010352648178e-03 8.635640876176e-05 5.740536075191e+00
2.475000000000e+01 -6.029403509419e-03 8.669292599553e-05 5.800663843301e+00
2.500000000000e+01 -6.048119259796e-03 8.701697018262e-05 5.860272306145e+00
2.525000000000e+01 -6.066519827346e-03 8.732866936947e-05 5.919345231032e+00
2.550000000000e+01 -6.084610838024e-03 8.762800768744e-05 5.977867187115e+00
2.575000000000e+01 -6.102385644262e-03 8.791494385080e-05 6.035823993949e+00
2.600000000000e+01 -6.119826992369e-03 8.818936835125e-05 6.093203155226e+00
2.625000000000e+01 -6.136907688793e-03 8.845113845676e-05 6.149994265974e+00
2.650000000000e+01 -6.153592220235e-03 8.870008592013e-05 6.206189379394e+00
2.675000000000e+01 -6.169839172611e-03 8.893605322452e-05 6.261783320495e+00
2.700000000000e+01 -6.185602460050e-03 8.915888605468e-05 6.316773935964e+00
2.725000000000e+01 -6.200832067883e-03 8.936843759513e-05 6.371162275421e+00
2.750000000000e+01 -6.215475615095e-03 8.956458322842e-05 6.424952696079e+00
2.775000000000e+01 -6.229480247482e-03 8.974722769342e-05 6.478152880313e+00
2.800000000000e+01 -6.242793649243e-03 8.991631139682e-05 6.530773763738e+00
2.825000000000e+01 -6.255364398843e-03 9.007182025164e-05 6.582829376688e+00
2.850000000000e+01 -6.267143007775e-03 9.021378930049e-05 6.634336599605e+00
2.875000000000e+01 -6.278083532539e-03 9.034228092131e-05 6.685314833040e+00
2.900000000000e+01 -6.288144627389e-03 9.045741494332e-05 6.735785590422e+00
2.925000000000e+01 -6.297289869833e-03 9.055936702854e-05 6.785772029028e+00
2.950000000000e+01 -6.305488247338e-03 9.064836773964e-05 6.835298434371e+00
2.975000000000e+01 -6.312715304589e-03 9.072470071358e-05 6.884389669966e+00
3.000000000000e+01 -6.318954364034e-03 9.078869688711e-05 6.933070608147e+00
3.025000000000e+01 -6.324197088823e-03 9.084076833590e-05 6.981365560177e+00
3.050000000000e+01 -6.328443601849e-03 9.088138576530e-05 7.029297725232e+00
3.075000000000e+01 -6.331702890065e-03 9.091107925169e-05 7.076888675865e+00
3.100000000000e+01 -6.333993539065e-03 9.093043919259e-05 7.124157893499e+00
3.125000000000e+01 -6.335344236478e-03 9.094010123553e-05 7.171122367627e+00
3.150000000000e+01 -6.335793704005e-03 9.094075887611e-05 7.217796270126e+00
3.175000000000e+01 -6.335390082174e-03 9.093316476799e-05 7.264190712752e+00
3.200000000000e+01 -6.334190220975e-03 9.091812061202e-05 7.310313593693e+00
3.225000000000e+01 -6.332259068342e-03 9.089646839233e-05 7.356169533104e+00
3.250000000000e+01 -6.329668842529e-03 9.086908052300e-05 7.401759899207e+00
3.275000000000e+01 -6.326497715106e-03 9.083684515102e-05 7.447082922729e+00
3.300000000000e+01 -6.322827995670e-03 9.080065094719e-05 7.492133895522e+00
3.325000000000e+01 -6.318744095010e-03 9.076137028219e-05 7.536905447280e+00
3.350000000000e+01 -6.314330544668e-03 9.071984067047e-05 7.581387887846e+00
3.375000000000e+01 -6.309670131209e-03 9.067684468225e-05 7.625569602574e+00
3.400000000000e+01 -6.304842048205e-03 9.063308987373e-05 7.669437488594e+00
3.425000000000e+01 -6.299920025035e-03 9.058918524069e-05 7.712977412883e+00
3.450000000000e+01 -6.294970435406e-03 9.054561378233e-05 7.756174677298e+00
3.475000000000e+01 -6.290050608429e-03 9.050273243252e-05 7.799014472134e+00
3.500000000000e+01 -6.285207569289e-03 9.046077985783e-05 7.841482301536e+00
3.525000000000e+01 -6.280477276529e-03 9.041983852026e-05 7.883564364019e+00
3.550000000000e+01 -6.275884322218e-03 9.037981416943e-05 7.925247872195e+00
3.575000000000e+01 -6.271441729499e-03 9.034039756170e-05 7.966521297356e+00
3.600000000000e+01 -6.267151033480e-03 9.030120264758e-05 8.007374525618e+00
3.625000000000e+01 -6.263002758967e-03 9.026168398985e-05 8.047798917121e+00
3.650000000000e+01 -6.258977178090e-03 9.022111372101e-05 8.087787265483e+00
3.675000000000e+01 -6.255045442627e-03 9.017863681429e-05 8.127333654035e+00
3.700000000000e+01 -6.251170888219e-03 9.013327588062e-05 8.166433215098e+00
3.725000000000e+01 -6.247310692453e-03 9.008395094257e-05 8.205081793103e+00
3.750000000000e+01 -6.243417612178e-03 9.002955021092e-05 8.243275524576e+00
3.775000000000e+01 -6.239441622266e-03 8.996884271162e-05 8.281010343886e+00
3.800000000000e+01 -6.235331573576e-03 8.990055825500e-05 8.318281433262e+00
3.825000000000e+01 -6.231036893357e-03 8.982346632430e-05 8.355082637357e+00
3.850000000000e+01 -6.226509262930e-03 8.973638601995e-05 8.391405859707e+00
3.875000000000e+01 -6.221704227889e-03 8.963821397667e-05 8.427240462377e+00
3.900000000000e+01 -6.216582649413e-03 8.952795537415e-05 8.462572688306e+00
3.925000000000e+01 -6.211111916124e-03 8.940475391733e-05 8.497385127057e+00
3.950000000000e+01 -6.205266866373e-03 8.926791919964e-05 8.531656243254e+00
3.975000000000e+01 -6.199030418797e-03 8.911695150557e-05 8.565359986702e+00
4.000000000000e+01 -6.192393925358e-03 8.895156339325e-05 8.598465498883e+00
4.025000000000e+01 -6.185357237207e-03 8.877169546309e-05 8.630936928220e+00
4.050000000000e+01 -6.177928502161e-03 8.857752325253e-05 8.662733361330e+00
4.075000000000e+01 -6.170123666819e-03 8.836946441718e-05 8.693808873370e+00
4.100000000000e+01 -6.161965694084e-03 8.814817707797e-05 8.724112697526e+00
4.125000000000e+01 -6.153483472209e-03 8.791453555923e-05 8.753589510041e+00
4.150000000000e+01 -6.144710461263e-03 8.766964545193e-05 8.782179821675e+00
4.175000000000e+01 -6.135683398938e-03 8.741482400659e-05 8.809820468702e+00
4.200000000000e+01 -6.126440947815e-03 8.715154192174e-05 8.836445185605e+00
4.225000000000e+01 -6.117021980762e-03 8.688143176469e-05 8.861985250422e+00
4.250000000000e+01 -6.107464013309e-03 8.660623545975e-05 8.886370180910e+00
4.275000000000e+01 -6.097801928860e-03 8.632777432677e-05 8.909528465097e+00
4.300000000000e+01 -6.088066750940e-03 8.604789845804e-05 8.931388315821e+00
4.325000000000e+01 -6.078285368138e-03 8.576855215309e-05 8.951878420561e+00
4.350000000000e+01 -6.068479994171e-03 8.549154594686e-05 8.970928686362e+00
4.375000000000e+01 -6.058667705451e-03 8.521878165049e-05 8.988470952998e+00
4.400000000000e+01 -6.048860673834e-03 8.495205365094e-05 9.004439665889e+00
4.425000000000e+01 -6.039066784230e-03 8.469303886141e-05 9.018772504814e+00
4.450000000000e+01 -6.029290353942e-03 8.444334670699e-05 9.031410947047e+00
4.475000000000e+01 -6.019533167370e-03 8.420448680727e-05 9.042300764437e+00
4.500000000000e+01 -6.009795739409e-03 8.397785473854e-05 9.051392457774e+00
4.525000000000e+01 -6.000078732416e-03 8.376472535759e-05 9.058641613824e+00
4.550000000000e+01 -5.990384436536e-03 8.356624969430e-05 9.064009198446e+00
4.575000000000e+01 -5.980718211655e-03 8.338345468561e-05 9.067461781930e+00
4.600000000000e+01 -5.971089825307e-03 8.321724205365e-05 9.068971711725e+00
4.625000000000e+01 -5.961514588830e-03 8.306838985911e-05 9.068517227058e+00
4.650000000000e+01 -5.952014260499e-03 8.293755290065e-05 9.066082532116e+00
4.675000000000e+01 -5.942617670706e-03 8.282526332448e-05 9.061657830330e+00
4.700000000000e+01 -5.933361023765e-03 8.273192947073e-05 9.055239325937e+00
4.725000000000e+01 -5.924287864070e-03 8.265783458555e-05 9.046829201562e+00
4.750000000000e+01 -5.915448675504e-03 8.260313455011e-05 9.036435564824e+00
4.775000000000e+01 -5.906900120878e-03 8.256785454297e-05 9.024072381505e+00
4.800000000000e+01 -5.898703966142e-03 8.255188437337e-05 9.009759374801e+00
4.825000000000e+01 -5.890925748436e-03 8.255497192031e-05 8.993521910072e+00
4.850000000000e+01 -5.883633247629e-03 8.257672128067e-05 8.975390838482e+00
4.875000000000e+01 -5.876894803949e-03 8.261658764863e-05 8.955402315074e+00
4.900000000000e+01 -5.870777551926e-03 8.267387311228e-05 8.933597572591e+00
4.925000000000e+01 -5.865345628973e-03 8.274772486841e-05 8.910022651196e+00
4.950000000000e+01 -5.860658421777e-03 8.283713475052e-05 8.884728078074e+00
4.975000000000e+01 -5.856768935235e-03 8.294092361708e-05 8.857768493467e+00
5.000000000000e+01 -5.853722333927e-03 8.305774855147e-05 8.829202222256e+00
5.025000000000e+01 -5.851554771906e-03 8.318616560035e-05 8.799090785935e+00
5.050000000000e+01 -5.850292317122e-03 8.332471342171e-05 8.767498369675e+00
5.075000000000e+01 -5.849949851174e-03 8.347167004438e-05 8.734491232980e+00
5.100000000000e+01 -5.850531156094e-03 8.362517736402e-05 8.700137082998e+00
5.125000000000e+01 -5.852028854998e-03 8.378335063122e-05 8.664504413037e+00
5.150000000000e+01 -5.854424795961e-03 8.394428380573e-05 8.627661828751e+00
5.175000000000e+01 -5.857690871270e-03 8.410604530809e-05 8.589677361620e+00
5.200000000000e+01 -5.861789826793e-03 8.426670333270e-05 8.550617792633e+00
5.225000000000e+01 -5.866675993358e-03 8.442434754680e-05 8.510548007533e+00
5.250000000000e+01 -5.872296566938e-03 8.457711010079e-05 8.469530387799e+00
5.275000000000e+01 -5.878592926558e-03 8.472323374764e-05 8.427624260667e+00
5.300000000000e+01 -5.885501649113e-03 8.486109666037e-05 8.384885427091e+00
5.325000000000e+01 -5.892955486368e-03 8.498923363853e-05 8.341365769706e+00
5.350000000000e+01 -5.900884243517e-03 8.510635580883e-05 8.297112966604e+00
5.375000000000e+01 -5.909215572861e-03 8.521134237710e-05 8.252170307037e+00
5.400000000000e+01 -5.917875456072e-03 8.530332172133e-05 8.206576624689e+00
5.425000000000e+01 -5.926788477699e-03 8.538171227876e-05 8.160366347894e+00
5.450000000000e+01 -5.935877897792e-03 8.544613398145e-05 8.113569661083e+00
5.475000000000e+01 -5.945065596381e-03 8.549643340733e-05 8.066212781815e+00
5.500000000000e+01 -5.954271890375e-03 8.553268995770e-05 8.018318333578e+00
5.525000000000e+01 -5.963415148587e-03 8.555520052764e-05 7.969905809261e+00
5.550000000000e+01 -5.972411304430e-03 8.556446426744e-05 7.920992107129e+00
5.575000000000e+01 -5.981173385646e-03 8.556115889319e-05 7.871592116197e+00
5.600000000000e+01 -5.989611017785e-03 8.554610500217e-05 7.821719339163e+00
5.625000000000e+01 -5.997630071946e-03 8.552025341438e-05 7.771386523247e+00
5.650000000000e+01 -6.005132474450e-03 8.548465511629e-05 7.720606285261e+00
5.675000000000e+01 -6.012016346436e-03 8.544040624395e-05 7.669391705069e+00
5.700000000000e+01 -6.018176329562e-03 8.538857370496e-05 7.617756872950e+00
5.725000000000e+01 -6.023504251309e-03 8.533021516413e-05 7.565717373375e+00
5.750000000000e+01 -6.027889955159e-03 8.526635916689e-05 7.513290689960e+00
5.775000000000e+01 -6.031222550820e-03 8.519796146086e-05 7.460496523261e+00
5.800000000000e+01 -6.033391933082e-03 8.512587744813e-05 7.407357012156e+00
5.825000000000e+01 -6.034290523492e-03 8.505084246727e-05 7.353896854613e+00
5.850000000000e+01 -6.033815330420e-03 8.497345755812e-05 7.300143326032e+00
5.875000000000e+01 -6.031870157129e-03 8.489417900268e-05 7.246126197046e+00
5.900000000000e+01 -6.028367841246e-03 8.481331263060e-05 7.191877555363e+00
5.925000000000e+01 -6.023232497285e-03 8.473101286832e-05 7.137431538700e+00
5.950000000000e+01 -6.016401688833e-03 8.464728629634e-05 7.082823989437e+00
5.975000000000e+01 -6.007828493395e-03 8.456199971899e-05 7.028092040892e+00
6.000000000000e+01 -5.997483314245e-03 8.447489064051e-05 6.973273651447e+00
6.025000000000e+01 -5.985355458265e-03 8.438558005594e-05 6.918407098212e+00
6.050000000000e+01 -5.971454284865e-03 8.429358732620e-05 6.863530447684e+00
6.075000000000e+01 -5.955809949899e-03 8.419834729192e-05 6.808681016973e+00
6.100000000000e+01 -5.938473674831e-03 8.409922665403e-05 6.753894840509e+00
6.125000000000e+01 -5.919517513866e-03 8.399553949556e-05 6.699206155280e+00
6.150000000000e+01 -5.899033617710e-03 8.388656236658e-05 6.644646916365e+00
6.175000000000e+01 -5.877133001987e-03 8.377154786154e-05 6.590246352531e+00
6.200000000000e+01 -5.853943836338e-03 8.364973532821e-05 6.536030569614e+00
6.225000000000e+01 -5.829609298825e-03 8.352036090550e-05 6.482022207510e+00
6.250000000000e+01 -5.804285001647e-03 8.338266613009e-05 6.428240154117e+00
6.275000000000e+01 -5.778136054145e-03 8.323589956491e-05 6.374699319517e+00
6.300000000000e+01 -5.751333915561e-03 8.307931995916e-05 6.321410469729e+00
6.325000000000e+01 -5.724053053104e-03 8.291219665046e-05 6.268380121881e+00
6.350000000000e+01 -5.696467546530e-03 8.273380880208e-05 6.215610499032e+00
6.375000000000e+01 -5.668747704395e-03 8.254344374092e-05 6.163099544477e+00
6.400000000000e+01 -5.641056794826e-03 8.234039497901e-05 6.110840994085e+00
6.425000000000e+01 -5.613547967287e-03 8.212396006305e-05 6.058824505330e+00
6.450000000000e+01 -5.586361441299e-03 8.189343999290e-05 6.007035840625e+00
6.475000000000e+01 -5.559621977636e-03 8.164813895553e-05 5.955457104357e+00
6.500000000000e+01 -5.533436698279e-03 8.138736760629e-05 5.904067028753e+00
6.525000000000e+01 -5.507893207986e-03 8.111044415024e-05 5.852841308449e+00
6.550000000000e+01 -5.483058176715e-03 8.081668686477e-05 5.801752976152e+00
6.575000000000e+01 -5.458976215483e-03 8.050544845178e-05 5.750772818390e+00
6.600000000000e+01 -5.435669105896e-03 8.017610770913e-05 5.699869822052e+00
6.625000000000e+01 -5.413135394092e-03 7.982807229609e-05 5.649011644856e+00
6.650000000000e+01 -5.391350302136e-03 7.946079488841e-05 5.598165105527e+00
6.675000000000e+01 -5.370266058049e-03 7.907378321814e-05 5.547296678132e+00
6.700000000000e+01 -5.349812482279e-03 7.866661592540e-05 5.496372989651e+00
6.725000000000e+01 -5.329897976055e-03 7.823894357994e-05 5.445361304463e+00
6.750000000000e+01 -5.310410759638e-03 7.779049280332e-05 5.394229995080e+00
6.775000000000e+01 -5.291220463944e-03 7.732109035721e-05 5.342948986559e+00
6.800000000000e+01 -5.272179993879e-03 7.683066687500e-05 5.291490170956e+00
6.825000000000e+01 -5.253127620031e-03 7.631926281271e-05 5.239827791004e+00
6.850000000000e+01 -5.233889374111e-03 7.578703254355e-05 5.187938783174e+00
6.875000000000e+01 -5.214281606938e-03 7.523424355099e-05 5.135803086971e+00
6.900000000000e+01 -5.194113813684e-03 7.466127973554e-05 5.083403911464e+00
6.925000000000e+01 -5.173191521791e-03 7.406867024354e-05 5.030727966852e+00
6.950000000000e+01 -5.151319308454e-03 7.345704652412e-05 4.977765653199e+00
6.975000000000e+01 -5.128303793156e-03 7.282714508719e-05 4.924511213543e+00
7.000000000000e+01 -5.103956765774e-03 7.217983563926e-05 4.870962843056e+00
7.025000000000e+01 -5.078098189955e-03 7.151608465336e-05 4.817122760710e+00
7.050000000000e+01 -5.050558953482e-03 7.083694673282e-05 4.762997233647e+00
7.075000000000e+01 -5.021183736454e-03 7.014361913757e-05 4.708596560070e+00
7.100000000000e+01 -4.989833485880e-03 6.943737474333e-05 4.653935001039e+00
7.125000000000e+01 -4.956387598041e-03 6.871956156840e-05 4.599030666546e+00
7.150000000000e+01 -4.920745799977e-03 6.799160935089e-05 4.543905347872e+00
7.175000000000e+01 -4.882829771858e-03 6.725501227248e-05 4.488584302820e+00
7.200000000000e+01 -4.842584279693e-03 6.651127697060e-05 4.433095988101e+00
7.225000000000e+01 -4.799978167208e-03 6.576196484825e-05 4.377471747492e+00
7.250000000000e+01 -4.755004934618e-03 6.500866784237e-05 4.321745453368e+00
7.275000000000e+01 -4.707683026774e-03 6.425299066334e-05 4.265953112505e+00
7.300000000000e+01 -4.658055728269e-03 6.349653493901e-05 4.210132437194e+00
7.325000000000e+01 -4.606190797560e-03 6.274088420938e-05 4.154322394376e+00
7.350000000000e+01 -4.552179789699e-03 6.198758883139e-05 4.098562737617e+00
7.375000000000e+01 -4.496137280949e-03 6.123815107123e-05 4.042893532806e+00
7.400000000000e+01 -4.438199918129e-03 6.049401090835e-05 3.987354688948e+00
7.425000000000e+01 -4.378525176381e-03 5.975653346318e-05 3.931985500590e+00
7.450000000000e+01 -4.317290031695e-03 5.902699711358e-05 3.876824215597e+00
7.475000000000e+01 -4.254689444544e-03 5.830658314002e-05 3.821907634406e+00
7.500000000000e+01 -4.190934765064e-03 5.759636765740e-05 3.767270750921e+00
7.525000000000e+01 -4.126251908661e-03 5.689731746572e-05 3.712946440804e+00
7.550000000000e+01 -4.060879393396e-03 5.621028230354e-05 3.658965203637e+00
7.575000000000e+01 -3.995066338988e-03 5.553599065239e-05 3.605354960432e+00
7.600000000000e+01 -3.929070376362e-03 5.487503844273e-05 3.552140908762e+00
7.625000000000e+01 -3.863155254420e-03 5.422792220339e-05 3.499345433731e+00
7.650000000000e+01 -3.797588277026e-03 5.359501854127e-05 3.446988071801e+00
7.675000000000e+01 -3.732637621727e-03 5.297658640663e-05 3.395085522206e+00
7.700000000000e+01 -3.668569554858e-03 5.237274247125e-05 3.343651699324e+00
7.725000000000e+01 -3.605645478318e-03 5.178348967269e-05 3.292697818318e+00
7.750000000000e+01 -3.544118876010e-03 5.120871581124e-05 3.242232506073e+00
7.775000000000e+01 -3.484232178044e-03 5.064818816056e-05 3.192261928089e+00
7.800000000000e+01 -3.426213683549e-03 5.010155205626e-05 3.142789924531e+00
7.825000000000e+01 -3.370274462866e-03 4.956832847461e-05 3.093818146235e+00
7.850000000000e+01 -3.316605408934e-03 4.904791427143e-05 3.045346184674e+00
7.875000000000e+01 -3.265374512052e-03 4.853958088955e-05 2.997371689923e+00
7.900000000000e+01 -3.216724285865e-03 4.804247467563e-05 2.949890472685e+00
7.925000000000e+01 -3.170769461126e-03 4.755561871062e-05 2.902896589001e+00
7.950000000000e+01 -3.127594937384e-03 4.707791738556e-05 2.856382408544e+00
7.975000000000e+01 -3.087254154656e-03 4.660816296143e-05 2.810338669716e+00
8.000000000000e+01 -3.049767843504e-03 4.614504629091e-05 2.764754527523e+00
8.025000000000e+01 -3.015123282774e-03 4.568716922390e-05 2.719617600597e+00
8.050000000000e+01 -2.983273993150e-03 4.523306213866e-05 2.674914027674e+00
8.075000000000e+01 -2.954139961962e-03 4.478120356599e-05 2.630628541494e+00
8.100000000000e+01 -2.927608327900e-03 4.433004278048e-05 2.586744573109e+00
8.125000000000e+01 -2.903534593274e-03 4.387802402356e-05 2.543244394236e+00
8.150000000000e+01 -2.881744309779e-03 4.342361226459e-05 2.500109311250e+00
8.175000000000e+01 -2.862035267880e-03 4.296531869091e-05 2.457319916017e+00
8.200000000000e+01 -2.844180135343e-03 4.250172805387e-05 2.414856405495e+00
8.225000000000e+01 -2.827929527357e-03 4.203152305249e-05 2.372698972550e+00
8.250000000000e+01 -2.813015472334e-03 4.155348950438e-05 2.330828273035e+00
8.275000000000e+01 -2.799155216243e-03 4.106658189004e-05 2.289225972098e+00
8.300000000000e+01 -2.786055350904e-03 4.056991755932e-05 2.247875363629e+00
8.325000000000e+01 -2.773416344486e-03 4.006277651175e-05 2.206762062470e+00
8.350000000000e+01 -2.760937280893e-03 3.954462232289e-05 2.165874754789e+00
8.375000000000e+01 -2.748320739398e-03 3.901512614526e-05 2.125205998296e+00
8.400000000000e+01 -2.735277752603e-03 3.847415348943e-05 2.084753049072e+00
8.425000000000e+01 -2.721532737144e-03 3.792175983219e-05 2.044518697308e+00
8.450000000000e+01 -2.706828328818e-03 3.735822473661e-05 2.004512080939e+00
8.475000000000e+01 -2.690929966592e-03 3.678404710181e-05 1.964749450557e+00
8.500000000000e+01 -2.673630121280e-03 3.619994553064e-05 1.925254850224e+00
8.525000000000e+01 -2.654752077679e-03 3.560686101431e-05 1.886060682058e+00
8.550000000000e+01 -2.634153167875e-03 3.500595818670e-05 1.847208121071e+00
8.575000000000e+01 -2.611727275650e-03 3.439862614249e-05 1.808747349409e+00
8.600000000000e+01 -2.587406640652e-03 3.378647922198e-05 1.770737584095e+00
8.625000000000e+01 -2.561162826353e-03 3.317135443082e-05 1.733246879349e+00
8.650000000000e+01 -2.533006912348e-03 3.255530802318e-05 1.696351691654e+00
8.675000000000e+01 -2.502988867650e-03 3.194060844028e-05 1.660136207789e+00
8.700000000000e+01 -2.471196196411e-03 3.132972664560e-05 1.624691443257e+00
8.725000000000e+01 -2.437751846766e-03 3.072532066373e-05 1.590114133974e+00
8.750000000000e+01 -2.402811491516e-03 3.013021204162e-05 1.556505448301e+00
8.775000000000e+01 -2.366560250740e-03 2.954737092462e-05 1.523969561419e+00
8.800000000000e+01 -2.329209062525e-03 2.897990170611e-05 1.492612138241e+00
8.825000000000e+01 -2.290990590811e-03 2.843098897584e-05 1.462538771468e+00
8.850000000000e+01 -2.252154871555e-03 2.790386984222e-05 1.433853434927e+00
8.875000000000e+01 -2.212964936101e-03 2.740180195496e-05 1.406656994744e+00
8.900000000000e+01 -2.173692246705e-03 2.692799884643e-05 1.381045836389e+00
8.925000000000e+01 -2.134612278938e-03 2.648560800794e-05 1.357110639287e+00
8.950000000000e+01 -2.096000362160e-03 2.607766579571e-05 1.334935341662e+00
8.975000000000e+01 -2.058127723868e-03 2.570705061572e-05 1.314596314149e+00
9.000000000000e+01 -2.021257867014e-03 2.537644045847e-05 1.296161760761e+00
9.025000000000e+01 -1.985643332095e-03 2.508827187059e-05 1.279691343678e+00
9.050000000000e+01 -1.951522936076e-03 2.484470227621e-05 1.265236033057e+00
9.075000000000e+01 -1.919119535672e-03 2.464757611570e-05 1.252838158795e+00
9.100000000000e+01 -1.888638371057e-03 2.449840202140e-05 1.242531641575e+00
9.125000000000e+01 -1.860265976524e-03 2.439832932483e-05 1.234342371216e+00
9.150000000000e+01 -1.834169632969e-03 2.434813346297e-05 1.228288695959e+00
9.175000000000e+01 -1.810497350868e-03 2.434821031561e-05 1.224381983954e+00
9.200000000000e+01 -1.789378374309e-03 2.439857753356e-05 1.222627218322e+00
9.225000000000e+01 -1.770924171515e-03 2.449888406020e-05 1.223023586256e+00
9.250000000000e+01 -1.755229879837e-03 2.464842642852e-05 1.225565035092e+00
9.275000000000e+01 -1.742376110558e-03 2.484617304344e-05 1.230240759322e+00
9.300000000000e+01 -1.732431056753e-03 2.509079397423e-05 1.237035604244e+00
9.325000000000e+01 -1.725452814503e-03 2.538069540109e-05 1.245930368253e+00
9.350000000000e+01 -1.721491842165e-03 2.571406154289e-05 1.256902004148e+00
9.375000000000e+01 -1.720593466818e-03 2.608889117245e-05 1.269923716647e+00
9.400000000000e+01 -1.722800348792e-03 2.650304354557e-05 1.284964965990e+00
9.425000000000e+01 -1.728154805204e-03 2.695428470578e-05 1.301991400550e+00
9.450000000000e+01 -1.736700879954e-03 2.744033062879e-05 1.320964728812e+00
9.475000000000e+01 -1.748486077738e-03 2.795888914950e-05 1.341842565940e+00
9.500000000000e+01 -1.763562677004e-03 2.850769903240e-05 1.364578272385e+00
9.525000000000e+01 -1.781988558818e-03 2.908456564382e-05 1.389120814168e+00
9.550000000000e+01 -1.803827508582e-03 2.968739226308e-05 1.415414673511e+00
9.575000000000e+01 -1.829148956715e-03 3.031420691121e-05 1.443399823292e+00
9.600000000000e+01 -1.858027154483e-03 3.096318339380e-05 1.473011794554e+00
9.625000000000e+01 -1.890539783303e-03 3.163265710571e-05 1.504181839893e+00
9.650000000000e+01 -1.926766030438e-03 3.232113516680e-05 1.536837209577e+00
9.675000000000e+01 -1.966784160198e-03 3.302729989607e-05 1.570901538665e+00
9.700000000000e+01 -2.010668607757e-03 3.375000751210e-05 1.606295338842e+00
9.725000000000e+01 -2.058486760040e-03 3.448828097219e-05 1.642936592121e+00
9.750000000000e+01 -2.110295358145e-03 3.524129713922e-05 1.680741423322e+00
9.775000000000e+01 -2.166136689433e-03 3.600836979345e-05 1.719624839380e+00
9.800000000000e+01 -2.226034632782e-03 3.678892817457e-05 1.759501505939e+00
9.825000000000e+01 -2.289990680734e-03 3.758248323418e-05 1.800286542138e+00
9.850000000000e+01 -2.357980025845e-03 3.838861568400e-05 1.841896302839e+00
9.875000000000e+01 -2.429947939924e-03 3.920695559984e-05 1.884249128321e+00
9.900000000000e+01 -2.505806328647e-03 4.003713196540e-05 1.927266035445e+00
9.925000000000e+01 -2.585430754404e-03 4.087875215852e-05 1.970871335082e+00
9.950000000000e+01 -2.668657880374e-03 4.173134081337e-05 2.014993160013e+00
9.975000000000e+01 -2.755283678033e-03 4.259434428294e-05 2.059563896872e+00
1.000000000000e+02 -2.845062387197e-03 4.346709950001e-05 2.104520519244e+00
1.002500000000e+02 -2.937706301988e-03 4.434880705384e-05 2.149804825775e+00
1.005000000000e+02 -3.032886433512e-03 4.523851111338e-05 2.195363591080e+00
1.007500000000e+02 -3.130234098735e-03 4.613508466086e-05 2.241148643037e+00
1.010000000000e+02 -3.229343484805e-03 4.703722042412e-05 2.287116878818e+00
1.012500000000e+02 -3.329775151528e-03 4.794342866926e-05 2.333230238284e+00
1.015000000000e+02 -3.431060469585e-03 4.885204153598e-05 2.379455646140e+00
1.017500000000e+02 -3.532706898424e-03 4.976122456371e-05 2.425764939985e+00
1.020000000000e+02 -3.634204031906e-03 5.066899584158e-05 2.472134789489e+00
1.022500000000e+02 -3.735030287509e-03 5.157325163088e-05 2.518546618024e+00
1.025000000000e+02 -3.834660098346e-03 5.247179918683e-05 2.564986522945e+00
1.027500000000e+02 -3.932571441243e-03 5.336239458645e-05 2.611445198422e+00
1.030000000000e+02 -4.028253496281e-03 5.424278497793e-05 2.657917850131e+00
1.032500000000e+02 -4.121214267013e-03 5.511075417883e-05 2.704404094999e+00
1.035000000000e+02 -4.210987983554e-03 5.596417117709e-05 2.750907838377e+00
1.037500000000e+02 -4.297142025715e-03 5.680103360325e-05 2.797437110984e+00
1.040000000000e+02 -4.379283258416e-03 5.761951369671e-05 2.844003862519e+00
1.042500000000e+02 -4.457063578601e-03 5.841799881309e-05 2.890623695392e+00
1.045000000000e+02 -4.530184549046e-03 5.919512642860e-05 2.937315535917e+00
1.047500000000e+02 -4.598401033390e-03 5.994981316693e-05 2.984101234854e+00
1.050000000000e+02 -4.661523756742e-03 6.068127567360e-05 3.031005101831e+00
1.052500000000e+02 -4.719420716031e-03 6.138904410555e-05 3.078053369756e+00
1.055000000000e+02 -4.772017534896e-03 6.207296531766e-05 3.125273600915e+00
1.057500000000e+02 -4.819296740202e-03 6.273319837657e-05 3.172694043061e+00
1.060000000000e+02 -4.861296057538e-03 6.337020088704e-05 3.220342949445e+00
1.062500000000e+02 -4.898105776557e-03 6.398470622002e-05 3.268247878845e+00
1.065000000000e+02 -4.929865481458e-03 6.457769486101e-05 3.316434993905e+00
1.067500000000e+02 -4.956760074222e-03 6.515036323276e-05 3.364928376970e+00
1.070000000000e+02 -4.979015351279e-03 6.570408407036e-05 3.413749382522e+00
1.072500000000e+02 -4.996893371567e-03 6.624036605096e-05 3.462916045112e+00
1.075000000000e+02 -5.010687712351e-03 6.676081128776e-05 3.512442562873e+00
1.077500000000e+02 -5.020718710427e-03 6.726707361621e-05 3.562338862363e+00
1.080000000000e+02 -5.027328823483e-03 6.776081986978e-05 3.612610268999e+00
1.082500000000e+02 -5.030878398699e-03 6.824369933187e-05 3.663257281180e+00
1.085000000000e+02 -5.031741857170e-03 6.871730572738e-05 3.714275456738e+00
1.087500000000e+02 -5.030303976415e-03 6.918315385429e-05 3.765655410391e+00
1.090000000000e+02 -5.026956734774e-03 6.964266324758e-05 3.817382915619e+00
1.092500000000e+02 -5.022096691940e-03 7.009714727918e-05 3.869439115166e+00
1.095000000000e+02 -5.016122689272e-03 7.054780372776e-05 3.921800810335e+00
1.097500000000e+02 -5.009433905153e-03 7.099571617980e-05 3.974440840648e+00
1.100000000000e+02 -5.002428129183e-03 7.144185834909e-05 4.027328516369e+00
1.102500000000e+02 -4.995500196906e-03 7.188710318881e-05 4.080430107090e+00
1.105000000000e+02 -4.989040562558e-03 7.233223763303e-05 4.133709363319e+00
1.107500000000e+02 -4.983433775578e-03 7.277797722524e-05 4.187128049256e+00
1.110000000000e+02 -4.979056830718e-03 7.322498116863e-05 4.240646488648e+00
1.112500000000e+02 -4.976277292290e-03 7.367386748081e-05 4.294224090934e+00
1.115000000000e+02 -4.975451139935e-03 7.412522583816e-05 4.347819865951e+00
1.117500000000e+02 -4.976920302977e-03 7.457962766697e-05 4.401392899641e+00
1.120000000000e+02 -4.981009845290e-03 7.503763198005e-05 4.454902802163e+00
1.122500000000e+02 -4.988024851204e-03 7.549978694049e-05 4.508310107294e+00
1.125000000000e+02 -4.998246962550e-03 7.596662580403e-05 4.561576637799e+00
1.127500000000e+02 -5.011930711742e-03 7.643865818338e-05 4.614665821561e+00
1.130000000000e+02 -5.029299649947e-03 7.691635526397e-05 4.667542975574e+00
1.132500000000e+02 -5.050542482885e-03 7.740013189611e-05 4.720175547486e+00
1.135000000000e+02 -5.075809235636e-03 7.789032266681e-05 4.772533332092e+00
1.137500000000e+02 -5.105207604333e-03 7.838715672598e-05 4.824588658004e+00
1.140000000000e+02 -5.138799665772e-03 7.889073101416e-05 4.876316554544e+00
1.142500000000e+02 -5.176599003964e-03 7.940098391529e-05 4.927694905672e+00
1.145000000000e+02 -5.218568472492e-03 7.991766450743e-05 4.978704589559e+00
1.147500000000e+02 -5.264618586569e-03 8.044030933896e-05 5.029329613931e+00
1.150000000000e+02 -5.314606734627e-03 8.096820824177e-05 5.079557243999e+00
1.152500000000e+02 -5.368337192665e-03 8.150042537869e-05 5.129378127811e+00
1.155000000000e+02 -5.425562161578e-03 8.203578406399e-05 5.178786416037e+00
1.157500000000e+02 -5.485983645877e-03 8.257283709220e-05 5.227779874875e+00
1.160000000000e+02 -5.549256289344e-03 8.310988315074e-05 5.276359989432e+00
1.162500000000e+02 -5.614991068308e-03 8.364498489408e-05 5.324532050154e+00
1.165000000000e+02 -5.682759872690e-03 8.417599168956e-05 5.372305220827e+00
1.167500000000e+02 -5.752100795706e-03 8.470058037874e-05 5.419692575526e+00
1.170000000000e+02 -5.822524063680e-03 8.521627295877e-05 5.466711105389e+00
1.172500000000e+02 -5.893518454508e-03 8.572041385560e-05 5.513381679347e+00
1.175000000000e+02 -5.964557991351e-03 8.621035508494e-05 5.559728960110e+00
1.177500000000e+02 -6.035108833819e-03 8.668345884383e-05 5.605781267171e+00
1.180000000000e+02 -6.104636384581e-03 8.713709064706e-05 5.651570377296e+00
1.182500000000e+02 -6.172612221629e-03 8.756868785209e-05 5.697131271286e+00
1.185000000000e+02 -6.238520730810e-03 8.797583939502e-05 5.742501812744e+00
1.187500000000e+02 -6.301865386883e-03 8.835628804155e-05 5.787722372169e+00
1.190000000000e+02 -6.362174539458e-03 8.870790274693e-05 5.832835395154e+00
1.192500000000e+02 -6.419006489163e-03 8.902879474540e-05 5.877884914859e+00
1.195000000000e+02 -6.471953846910e-03 8.931733120610e-05 5.922916025502e+00
1.197500000000e+02 -6.520647195476e-03 8.957213256802e-05 5.967974319909e+00
1.200000000000e+02 -6.564758052670e-03 8.979207492055e-05 6.013105295766e+00
1.202500000000e+02 -6.604001059025e-03 8.997628989788e-05 6.058353750032e+00
1.205000000000e+02 -6.638135486718e-03 9.012415915896e-05 6.103763164265e+00
1.207500000000e+02 -6.666966092741e-03 9.023529924612e-05 6.149375093958e+00
1.210000000000e+02 -6.690343389898e-03 9.030954071665e-05 6.195228572040e+00
1.212500000000e+02 -6.708163357479e-03 9.034694459273e-05 6.241359536180e+00
1.215000000000e+02 -6.720366619745e-03 9.034775388084e-05 6.287800288899e+00
1.217500000000e+02 -6.726937323329e-03 9.031237910265e-05 6.334578998502e+00
1.220000000000e+02 -6.727901731836e-03 9.024138974462e-05 6.381719247543e+00
1.222500000000e+02 -6.723326445422e-03 9.013550298009e-05 6.429239634547e+00
1.225000000000e+02 -6.713316443611e-03 8.999553878880e-05 6.477153433829e+00
1.227500000000e+02 -6.698013045500e-03 8.982243738040e-05 6.525468314751e+00
1.230000000000e+02 -6.677591604173e-03 8.961725359885e-05 6.574186128600e+00
1.232500000000e+02 -6.652259153106e-03 8.938114839868e-05 6.623302756667e+00
1.235000000000e+02 -6.622251911070e-03 8.911538587486e-05 6.672808028103e+00
1.237500000000e+02 -6.587832750301e-03 8.882133261709e-05 6.722685700151e+00
1.240000000000e+02 -6.549288487320e-03 8.850046028006e-05 6.772913506817e+00
1.242500000000e+02 -6.506927042484e-03 8.815434808310e-05 6.823463269787e+00
1.245000000000e+02 -6.461074510423e-03 8.778466813561e-05 6.874301069618e+00
1.247500000000e+02 -6.412072125714e-03 8.739319329557e-05 6.925387473929e+00
1.250000000000e+02 -6.360273117237e-03 8.698179625877e-05 6.976677820854e+00
1.252500000000e+02 -6.306039544475e-03 8.655244204867e-05 7.028122548464e+00
1.255000000000e+02 -6.249739014308e-03 8.610717809801e-05 7.079667569157e+00
1.257500000000e+02 -6.191741423643e-03 8.564812138592e-05 7.131254680972e+00
1.260000000000e+02 -6.132415733749e-03 8.517744503087e-05 7.182822010199e+00
1.262500000000e+02 -6.072126809608e-03 8.469736148972e-05 7.234304479015e+00
1.265000000000e+02 -6.011232431588e-03 8.421010400861e-05 7.285634290916e+00
1.267500000000e+02 -5.950080574449e-03 8.371790735451e-05 7.336741426619e+00
1.270000000000e+02 -5.889007027519e-03 8.322298173552e-05 7.387554146204e+00
1.272500000000e+02 -5.828333389013e-03 8.272748182822e-05 7.437999490294e+00
1.275000000000e+02 -5.768365371433e-03 8.223352753930e-05 7.488003774691e+00
1.277500000000e+02 -5.709391397060e-03 8.174317698270e-05 7.537493076735e+00
1.280000000000e+02 -5.651681754080e-03 8.125835423831e-05 7.586393706717e+00
1.282500000000e+02 -5.595488219567e-03 8.078096176653e-05 7.634632656206e+00
1.285000000000e+02 -5.541043506323e-03 8.031278258086e-05 7.682138026819e+00
1.287500000000e+02 -5.488561161983e-03 7.985545718803e-05 7.728839423665e+00
1.290000000000e+02 -5.438235801051e-03 7.941049607274e-05 7.774668321734e+00
1.292500000000e+02 -5.390243617598e-03 7.897928876502e-05 7.819558387273e+00
1.295000000000e+02 -5.344742983493e-03 7.856313475110e-05 7.863445766378e+00
1.297500000000e+02 -5.301875181317e-03 7.816316224385e-05 7.906269321888e+00
1.300000000000e+02 -5.261765123574e-03 7.778035515477e-05 7.947970835223e+00
1.302500000000e+02 -5.224522181971e-03 7.741558083302e-05 7.988495153460e+00
1.305000000000e+02 -5.190240902689e-03 7.706960856890e-05 8.027790302142e+00
1.307500000000e+02 -5.159001684005e-03 7.674311825756e-05 8.065807549434e+00
1.310000000000e+02 -5.130871333852e-03 7.643668693774e-05 8.102501429824e+00
1.312500000000e+02 -5.105903444212e-03 7.615081341691e-05 8.137829741605e+00
1.315000000000e+02 -5.084138706556e-03 7.588592845931e-05 8.171753500914e+00
1.317500000000e+02 -5.065605060275e-03 7.564237319599e-05 8.204236885411e+00
1.320000000000e+02 -5.050317707525e-03 7.542041107603e-05 8.235247145039e+00
1.322500000000e+02 -5.038279002422e-03 7.522024460885e-05 8.264754515179e+00
1.325000000000e+02 -5.029478211888e-03 7.504196254329e-05 8.292732108716e+00
1.327500000000e+02 -5.023891142148e-03 7.488556212681e-05 8.319155822053e+00
1.330000000000e+02 -5.021479756354e-03 7.475098206322e-05 8.344004229409e+00
1.332500000000e+02 -5.022191872565e-03 7.463809151190e-05 8.367258498003e+00
1.335000000000e+02 -5.025960859638e-03 7.454666056581e-05 8.388902302474e+00
1.337500000000e+02 -5.032705415223e-03 7.447636887045e-05 8.408921748204e+00
1.340000000000e+02 -5.042329622626e-03 7.442676070155e-05 8.427305313155e+00
1.342500000000e+02 -5.054723117805e-03 7.439721718533e-05 8.444043788587e+00
1.345000000000e+02 -5.069761540849e-03 7.438711085539e-05 8.459130225664e+00
1.347500000000e+02 -5.087307577882e-03 7.439575390744e-05 8.472559895189e+00
1.350000000000e+02 -5.107212184387e-03 7.442230125154e-05 8.484330237635e+00
1.352500000000e+02 -5.129316069120e-03 7.446571608036e-05 8.494440817904e+00
1.355000000000e+02 -5.153451548163e-03 7.452491812995e-05 8.502893268806e+00
1.357500000000e+02 -5.179444881257e-03 7.459881402769e-05 8.509691238897e+00
1.360000000000e+02 -5.207118797582e-03 7.468624227774e-05 8.514840322102e+00
1.362500000000e+02 -5.236295274966e-03 7.478601025779e-05 8.518347985531e+00
1.365000000000e+02 -5.266798394737e-03 7.489693739915e-05 8.520223489403e+00
1.367500000000e+02 -5.298457263904e-03 7.501781499530e-05 8.520477802759e+00
1.370000000000e+02 -5.331108866740e-03 7.514749184365e-05 8.519123517907e+00
1.372500000000e+02 -5.364600573510e-03 7.528490288650e-05 8.516174768166e+00
1.375000000000e+02 -5.398792244515e-03 7.542908478214e-05 8.511647153237e+00
1.377500000000e+02 -5.433557820942e-03 7.557919915649e-05 8.505557682432e+00
1.380000000000e+02 -5.468786237087e-03 7.573455277279e-05 8.497924730937e+00
1.382500000000e+02 -5.504381571967e-03 7.589461341742e-05 8.488768025656e+00
1.385000000000e+02 -5.540262337570e-03 7.605902040567e-05 8.478108662778e+00
1.387500000000e+02 -5.576359878930e-03 7.622758762071e-05 8.465969151434e+00
1.390000000000e+02 -5.612615875299e-03 7.640029972047e-05 8.452373493058e+00
1.392500000000e+02 -5.648979008313e-03 7.657730241248e-05 8.437347288909e+00
1.395000000000e+02 -5.685400889402e-03 7.675888366135e-05 8.420917876382e+00
1.397500000000e+02 -5.721831422153e-03 7.694544577266e-05 8.403114486253e+00
1.400000000000e+02 -5.758213886125e-03 7.713747310475e-05 8.383968409722e+00
1.402500000000e+02 -5.794479820157e-03 7.733549366951e-05 8.363513174448e+00
1.405000000000e+02 -5.830544120477e-03 7.754003714838e-05 8.341784710625e+00
1.407500000000e+02 -5.866300378603e-03 7.775158955470e-05 8.318821502115e+00
1.410000000000e+02 -5.901616892317e-03 7.797054901451e-05 8.294664707668e+00
1.412500000000e+02 -5.936333321773e-03 7.819717636495e-05 8.269358242553e+00
1.415000000000e+02 -5.970258438161e-03 7.843154763368e-05 8.242948812382e+00
1.417500000000e+02 -6.003168807115e-03 7.867355400079e-05 8.215485887895e+00
1.420000000000e+02 -6.034809024111e-03 7.892282765204e-05 8.187021623090e+00
1.422500000000e+02 -6.064892841214e-03 7.917882793393e-05 8.157610705169e+00
1.425000000000e+02 -6.093105834736e-03 7.944067685892e-05 8.127310151435e+00
1.427500000000e+02 -6.119109711788e-03 7.970716965530e-05 8.096179041197e+00
1.430000000000e+02 -6.142547892588e-03 7.997686143044e-05 8.064278209432e+00
1.432500000000e+02 -6.163052156589e-03 8.024805800610e-05 8.031669888777e+00
1.435000000000e+02 -6.180250493895e-03 8.051882503815e-05 7.998417334195e+00
1.437500000000e+02 -6.193775755904e-03 8.078701590328e-05 7.964584413867e+00
1.440000000000e+02 -6.203275141998e-03 8.105038435938e-05 7.930235204151e+00
1.442500000000e+02 -6.208420232431e-03 8.130659743946e-05 7.895433567633e+00
1.445000000000e+02 -6.208916819848e-03 8.155326763926e-05 7.860242751872e+00
1.447500000000e+02 -6.204514374184e-03 8.178798701688e-05 7.824724983159e+00
1.450000000000e+02 -6.195015317026e-03 8.200842988221e-05 7.788941090987e+00
1.452500000000e+02 -6.180283638746e-03 8.221243424142e-05 7.752950133184e+00
1.455000000000e+02 -6.160252063010e-03 8.239805412377e-05 7.716809055832e+00
1.457500000000e+02 -6.134927931714e-03 8.256361003450e-05 7.680572355538e+00
1.460000000000e+02 -6.104397416449e-03 8.270771088664e-05 7.644291777397e+00
1.462500000000e+02 -6.068828084402e-03 8.282930266434e-05 7.608016015959e+00
1.465000000000e+02 -6.028469250353e-03 8.292783336364e-05 7.571790453103e+00
1.467500000000e+02 -5.983650661119e-03 8.300311907827e-05 7.535656900867e+00
1.470000000000e+02 -5.934779086419e-03 8.305538710757e-05 7.499653384563e+00
1.472500000000e+02 -5.882333111407e-03 8.308533598295e-05 7.463813934370e+00
1.475000000000e+02 -5.826856149588e-03 8.309397152789e-05 7.428168421248e+00
1.477500000000e+02 -5.768948147231e-03 8.308266482990e-05 7.392742403925e+00
1.480000000000e+02 -5.709255582925e-03 8.305315825533e-05 7.357557024508e+00
1.482500000000e+02 -5.648460672869e-03 8.300750116430e-05 7.322628917259e+00
1.485000000000e+02 -5.587270418014e-03 8.294799277295e-05 7.287970159499e+00
1.487500000000e+02 -5.526405242861e-03 8.287712823857e-05 7.253588252137e+00
1.490000000000e+02 -5.466587784880e-03 8.279754495172e-05 7.219486118921e+00
1.492500000000e+02 -5.408532158763e-03 8.271196934564e-05 7.185662143705e+00
1.495000000000e+02 -5.352933987562e-03 8.262316515784e-05 7.152110234048e+00
1.497500000000e+02 -5.300461495450e-03 8.253388564317e-05 7.118819902818e+00
1.500000000000e+02 -5.251747737704e-03 8.244683237899e-05 7.085776386927e+00
1.502500000000e+02 -5.207384165792e-03 8.236461935243e-05 7.052960789933e+00
1.505000000000e+02 -5.167915588267e-03 8.228975120275e-05 7.020350255088e+00
1.507500000000e+02 -5.133836447887e-03 8.222459206600e-05 6.987918172751e+00
1.510000000000e+02 -5.105588295531e-03 8.217134257540e-05 6.955634411577e+00
1.512500000000e+02 -5.083558313363e-03 8.213204820909e-05 6.923465588576e+00
1.515000000000e+02 -5.068078636585e-03 8.210859209565e-05 6.891375364524e+00
1.517500000000e+02 -5.059426269572e-03 8.210269962694e-05 6.859324767173e+00
1.520000000000e+02 -5.057823300385e-03 8.211591334972e-05 6.827272537793e+00
1.522500000000e+02 -5.063437230506e-03 8.214959565783e-05 6.795175495978e+00
1.525000000000e+02 -5.076381178749e-03 8.220495376846e-05 6.762988916089e+00
1.527500000000e+02 -5.096713811468e-03 8.228303349112e-05 6.730666907334e+00
1.530000000000e+02 -5.124438970325e-03 8.238469663016e-05 6.698162789738e+00
1.532500000000e+02 -5.159504911928e-03 8.251060926878e-05 6.665429456996e+00
1.535000000000e+02 -5.201803200374e-03 8.266123062090e-05 6.632419720032e+00
1.537500000000e+02 -5.251167327497e-03 8.283678274690e-05 6.599086624904e+00
1.540000000000e+02 -5.307371199546e-03 8.303724607958e-05 6.565383740983e+00
1.542500000000e+02 -5.370127504258e-03 8.326235621586e-05 6.531265415901e+00
1.545000000000e+02 -5.439086351657e-03 8.351156027325e-05 6.496686996646e+00
1.547500000000e+02 -5.513834049379e-03 8.378397124173e-05 6.461605016616e+00
1.550000000000e+02 -5.593892651269e-03 8.407833373436e-05 6.425977347392e+00
1.552500000000e+02 -5.678719983350e-03 8.439304345959e-05 6.389763321698e+00
1.555000000000e+02 -5.767710658815e-03 8.472614542271e-05 6.352923823540e+00
1.557500000000e+02 -5.860197840503e-03 8.507528454479e-05 6.315421355136e+00
1.560000000000e+02 -5.955456109247e-03 8.543770196387e-05 6.277220082445e+00
1.562500000000e+02 -6.052705506379e-03 8.581026119414e-05 6.238285858237e+00
1.565000000000e+02 -6.151116619266e-03 8.618947556427e-05 6.198586239228e+00
1.567500000000e+02 -6.249816885439e-03 8.657152251992e-05 6.158090487170e+00
1.570000000000e+02 -6.347897862264e-03 8.695217375052e-05 6.116769576526e+00
1.572500000000e+02 -6.444423564575e-03 8.732691832566e-05 6.074596195878e+00
1.575000000000e+02 -6.538439750071e-03 8.769103374598e-05 6.031544768506e+00
1.577500000000e+02 -6.628984017801e-03 8.803961622070e-05 5.987591476305e+00
1.580000000000e+02 -6.715096512885e-03 8.836762364761e-05 5.942714313780e+00
1.582500000000e+02 -6.795831001118e-03 8.866995632104e-05 5.896893151987e+00
1.585000000000e+02 -6.870266339326e-03 8.894153971309e-05 5.850109838936e+00
1.587500000000e+02 -6.937518023020e-03 8.917739590728e-05 5.802348310601e+00
1.590000000000e+02 -6.996749660951e-03 8.937272453474e-05 5.753594737476e+00
1.592500000000e+02 -7.047183979376e-03 8.952298190618e-05 5.703837675243e+00
1.595000000000e+02 -7.088113294200e-03 8.962395908910e-05 5.653068243208e+00
1.597500000000e+02 -7.118909273179e-03 8.967185519304e-05 5.601280294365e+00
1.600000000000e+02 -7.139031780910e-03 8.966334445296e-05 5.548470600531e+00
1.602500000000e+02 -7.148036308694e-03 8.959563305913e-05 5.494639014654e+00
1.605000000000e+02 -7.145580156411e-03 8.946650809069e-05 5.439788634869e+00
1.607500000000e+02 -7.131426894304e-03 8.927436703141e-05 5.383925933490e+00
1.610000000000e+02 -7.105449291668e-03 8.901825572427e-05 5.327060877620e+00
1.612500000000e+02 -7.067630420920e-03 8.869785799739e-05 5.269207007683e+00
1.615000000000e+02 -7.018063223136e-03 8.831348880337e-05 5.210381502806e+00
1.617500000000e+02 -6.956948258733e-03 8.786607254990e-05 5.150605203368e+00
1.620000000000e+02 -6.884590065593e-03 8.735709340288e-05 5.089902621100e+00
1.622500000000e+02 -6.801391981360e-03 8.678856441968e-05 5.028301910495e+00
1.625000000000e+02 -6.707849806940e-03 8.616299990075e-05 4.965834830826e+00
1.627500000000e+02 -6.604544398574e-03 8.548329700320e-05 4.902536680354e+00
1.630000000000e+02 -6.492133568348e-03 8.475268006314e-05 4.838446214991e+00
1.632500000000e+02 -6.371343587045e-03 8.397464106241e-05 4.773605559496e+00
1.635000000000e+02 -6.242960294974e-03 8.315286656457e-05 4.708060096430e+00
1.637500000000e+02 -6.107820376791e-03 8.229113232783e-05 4.641858355053e+00
1.640000000000e+02 -5.966802752169e-03 8.139329105650e-05 4.575051883625e+00
1.642500000000e+02 -5.820820228090e-03 8.046321338584e-05 4.507695113714e+00
1.645000000000e+02 -5.670811641374e-03 7.950473853724e-05 4.439845221106e+00
1.647500000000e+02 -5.517734436046e-03 7.852163961802e-05 4.371561972120e+00
1.650000000000e+02 -5.362557752124e-03 7.751759940730e-05 4.302907564597e+00
1.652500000000e+02 -5.206255914731e-03 7.649619564282e-05 4.233946456545e+00
1.655000000000e+02 -5.049802305101e-03 7.546089495630e-05 4.164745188639e+00
1.657500000000e+02 -4.894163456318e-03 7.441505283823e-05 4.095372190917e+00
1.660000000000e+02 -4.740293297229e-03 7.336191926269e-05 4.025897579003e+00
1.662500000000e+02 -4.589127385144e-03 7.230464696237e-05 3.956392937543e+00
1.665000000000e+02 -4.441577007417e-03 7.124629956629e-05 3.886931090312e+00
1.667500000000e+02 -4.298523099404e-03 7.018986502863e-05 3.817585856683e+00
1.670000000000e+02 -4.160809872000e-03 6.913825786911e-05 3.748431793270e+00
1.672500000000e+02 -4.029238146616e-03 6.809432016805e-05 3.679543919262e+00
1.675000000000e+02 -3.904558424511e-03 6.706081823588e-05 3.610997424311e+00
1.677500000000e+02 -3.787463747525e-03 6.604043243044e-05 3.542867358226e+00
1.680000000000e+02 -3.678582472246e-03 6.503574021416e-05 3.475228301624e+00
1.682500000000e+02 -3.578470988201e-03 6.404919322597e-05 3.408154020810e+00
1.685000000000e+02 -3.487606681463e-03 6.308308974642e-05 3.341717105805e+00
1.687500000000e+02 -3.406381217974e-03 6.213954502554e-05 3.275988597473e+00
1.690000000000e+02 -3.335094429304e-03 6.122045346907e-05 3.211037607398e+00
1.692500000000e+02 -3.273948889074e-03 6.032745293938e-05 3.146930937165e+00
1.695000000000e+02 -3.223045524467e-03 5.946188972317e-05 3.083732703717e+00
1.697500000000e+02 -3.182380344663e-03 5.862478677254e-05 3.021503980105e+00
1.700000000000e+02 -3.151842374066e-03 5.781681292466e-05 2.960302459186e+00
1.702500000000e+02 -3.131213121292e-03 5.703825831635e-05 2.900182151381e+00
1.705000000000e+02 -3.120167493446e-03 5.628902398142e-05 2.841193123734e+00
1.707500000000e+02 -3.118276185651e-03 5.556861268194e-05 2.783381288950e+00
1.710000000000e+02 -3.125009656525e-03 5.487612650504e-05 2.726788253508e+00
1.712500000000e+02 -3.139743516883e-03 5.421027338512e-05 2.671451225999e+00
1.715000000000e+02 -3.161765564551e-03 5.356938514620e-05 2.617402994792e+00
1.717500000000e+02 -3.190283998869e-03 5.295144704556e-05 2.564671969565e+00
1.720000000000e+02 -3.224436891366e-03 5.235413121157e-05 2.513282292289e+00
1.722500000000e+02 -3.263302617759e-03 5.177483705779e-05 2.463254006460e+00
1.725000000000e+02 -3.305911191587e-03 5.121073757791e-05 2.414603284504e+00
1.727500000000e+02 -3.351256235794e-03 5.065883092509e-05 2.367342702772e+00
1.730000000000e+02 -3.398307387123e-03 5.011599606741e-05 2.321481550890e+00
1.732500000000e+02 -3.446022946777e-03 4.957904951516e-05 2.277026172173e+00
1.735000000000e+02 -3.493362576136e-03 4.904480476334e-05 2.233980313784e+00
1.737500000000e+02 -3.539299764293e-03 4.851012971147e-05 2.192345485587e+00
1.740000000000e+02 -3.582833952146e-03 4.797200297091e-05 2.152121306046e+00
1.742500000000e+02 -3.623002185274e-03 4.742756848686e-05 2.113305836488e+00
1.745000000000e+02 -3.658890058766e-03 4.687418686894e-05 2.075895883885e+00
1.747500000000e+02 -3.689641774753e-03 4.630948142778e-05 2.039887277464e+00
1.750000000000e+02 -3.714469270765e-03 4.573137503133e-05 2.005275105248e+00
1.752500000000e+02 -3.732660359221e-03 4.513811107407e-05 1.972053911066e+00
1.755000000000e+02 -3.743585590014e-03 4.452834550001e-05 1.940217857639e+00
1.757500000000e+02 -3.746704139303e-03 4.390111773739e-05 1.909760844342e+00
1.760000000000e+02 -3.741568486870e-03 4.325588347129e-05 1.880676598135e+00
1.762500000000e+02 -3.727828155636e-03 4.259247813651e-05 1.852958725635e+00
1.765000000000e+02 -3.705232192265e-03 4.191116587426e-05 1.826600747803e+00
1.767500000000e+02 -3.673630616128e-03 4.121263736145e-05 1.801596106800e+00
1.770000000000e+02 -3.632974847961e-03 4.049799222974e-05 1.777938163725e+00
1.772500000000e+02 -3.583317243853e-03 3.976872317554e-05 1.755620186573e+00
1.775000000000e+02 -3.524809940300e-03 3.902669739980e-05 1.734635330515e+00
1.777500000000e+02 -3.457702771613e-03 3.827413160323e-05 1.714976623073e+00
1.780000000000e+02 -3.382340669234e-03 3.751356496512e-05 1.696636946580e+00
1.782500000000e+02 -3.299160301662e-03 3.674782715557e-05 1.679609029789e+00
1.785000000000e+02 -3.208686201279e-03 3.598000545252e-05 1.663885438353e+00
1.787500000000e+02 -3.111526266571e-03 3.521340966495e-05 1.649458571346e+00
1.790000000000e+02 -3.008366732904e-03 3.445153580006e-05 1.636320655506e+00
1.792500000000e+02 -2.899966621230e-03 3.369803053430e-05 1.624463733523e+00
1.795000000000e+02 -2.787151590658e-03 3.295665466460e-05 1.613879643806e+00
1.797500000000e+02 -2.670807175543e-03 3.223124817126e-05 1.604559984133e+00
1.800000000000e+02 -2.551871357355e-03 3.152569593448e-05 1.596496053360e+00
1.802500000000e+02 -2.431326439514e-03 3.084389347754e-05 1.589678767857e+00
1.805000000000e+02 -2.310190228256e-03 3.018971421911e-05 1.584098546850e+00
1.807500000000e+02 -2.189506523487e-03 2.956697680992e-05 1.579745164310e+00
1.810000000000e+02 -2.070334931902e-03 2.897941336319e-05 1.576607566723e+00
1.812500000000e+02 -1.953740066783e-03 2.843063630145e-05 1.574673657221e+00
1.815000000000e+02 -1.840780183601e-03 2.792410581209e-05 1.573930049980e+00
1.817500000000e+02 -1.732495369215e-03 2.746309522761e-05 1.574361800977e+00
1.820000000000e+02 -1.629895414902e-03 2.705065563349e-05 1.575952123740e+00
1.822500000000e+02 -1.533947535825e-03 2.668957826549e-05 1.578682100987e+00
1.825000000000e+02 -1.445564123664e-03 2.638235549815e-05 1.582530404834e+00
1.827500000000e+02 -1.365590723612e-03 2.613114023833e-05 1.587473039806e+00
1.830000000000e+02 -1.294794482623e-03 2.593770436624e-05 1.593483121919e+00
1.832500000000e+02 -1.233853255164e-03 2.580339702690e-05 1.600530711530e+00
1.835000000000e+02 -1.183345672672e-03 2.572910427234e-05 1.608582709486e+00
1.837500000000e+02 -1.143742371190e-03 2.571521081479e-05 1.617602831459e+00
1.840000000000e+02 -1.115398619284e-03 2.576156630699e-05 1.627551668919e+00
1.842500000000e+02 -1.098548562724e-03 2.586745762609e-05 1.638386841699e+00
1.845000000000e+02 -1.093301212688e-03 2.603158852582e-05 1.650063249169e+00
1.847500000000e+02 -1.099638375524e-03 2.625206953030e-05 1.662533412247e+00
1.850000000000e+02 -1.117414528723e-03 2.652641878309e-05 1.675747909674e+00
1.852500000000e+02 -1.146358743076e-03 2.685157500804e-05 1.689655891503e+00
1.855000000000e+02 -1.186078234290e-03 2.722392431936e-05 1.704205666747e+00
1.857500000000e+02 -1.236062393038e-03 2.763934020120e-05 1.719345341476e+00
1.860000000000e+02 -1.295689568231e-03 2.809323693109e-05 1.735023499835e+00
1.862500000000e+02 -1.364236671540e-03 2.858063579303e-05 1.751189900194e+00
1.865000000000e+02 -1.440890284469e-03 2.909624269237e-05 1.767796177384e+00
1.867500000000e+02 -1.524759007246e-03 2.963453399582e-05 1.784796522840e+00
1.870000000000e+02 -1.614886755244e-03 3.018985081268e-05 1.802148335454e+00
1.872500000000e+02 -1.710266714825e-03 3.075649343268e-05 1.819812817755e+00
1.875000000000e+02 -1.809855689207e-03 3.132881489623e-05 1.837755515022e+00
1.877500000000e+02 -1.912588507581e-03 3.190135406778e-05 1.855946777283e+00
1.880000000000e+02 -2.017392382405e-03 3.246890016931e-05 1.874362147779e+00
1.882500000000e+02 -2.123200923905e-03 3.302658593093e-05 1.892982664616e+00
1.885000000000e+02 -2.228967709318e-03 3.356997279974e-05 1.911795084846e+00
1.887500000000e+02 -2.333679056770e-03 3.409513110486e-05 1.930792023945e+00
1.890000000000e+02 -2.436365962245e-03 3.459869094014e-05 1.949972024246e+00
1.892500000000e+02 -2.536115088033e-03 3.507787602533e-05 1.969339549992e+00
1.895000000000e+02 -2.632078584005e-03 3.553056327243e-05 1.988904924192e+00
1.897500000000e+02 -2.723482730026e-03 3.595529647601e-05 2.008684207215e+00
1.900000000000e+02 -2.809635337586e-03 3.635129046353e-05 2.028699031516e+00
1.902500000000e+02 -2.889931841260e-03 3.671842407127e-05 2.048976392405e+00
1.905000000000e+02 -2.963860024491e-03 3.705721993880e-05 2.069548406137e+00
1.907500000000e+02 -3.031003375559e-03 3.736881253247e-05 2.090452033534e+00
1.910000000000e+02 -3.091043086720e-03 3.765490602722e-05 2.111728776049e+00
1.912500000000e+02 -3.143758704129e-03 3.791772163195e-05 2.133424340525e+00
1.915000000000e+02 -3.189027477265e-03 3.815993925163e-05 2.155588274945e+00
1.917500000000e+02 -3.226822471685e-03 3.838463152941e-05 2.178273570384e+00
1.920000000000e+02 -3.257209520392e-03 3.859519548058e-05 2.201536227379e+00
1.922500000000e+02 -3.280343106074e-03 3.879528174749e-05 2.225434783242e+00
1.925000000000e+02 -3.296461268883e-03 3.898872280045e-05 2.250029796190e+00
1.927500000000e+02 -3.305879625016e-03 3.917945354187e-05 2.275383285560e+00
1.930000000000e+02 -3.308984652493e-03 3.937146178606e-05 2.301558128831e+00
1.932500000000e+02 -3.306226386723e-03 3.956872579935e-05 2.328617412491e+00
1.935000000000e+02 -3.298110535337e-03 3.977513754594e-05 2.356623750074e+00
1.937500000000e+02 -3.285190183729e-03 3.999445006694e-05 2.385638563313e+00
1.940000000000e+02 -3.268057318058e-03 4.023023257357e-05 2.415721345904e+00
1.942500000000e+02 -3.247334243405e-03 4.048583056665e-05 2.446928919257e+00
1.945000000000e+02 -3.223665042598e-03 4.076433230660e-05 2.479314687049e+00
1.947500000000e+02 -3.197707168711e-03 4.106852654640e-05 2.512927916366e+00
1.950000000000e+02 -3.170123235028e-03 4.140086779267e-05 2.547813051086e+00
1.952500000000e+02 -3.141573271053e-03 4.176347762083e-05 2.584009081904e+00
1.955000000000e+02 -3.112707484085e-03 4.215812440198e-05 2.621548975132e+00
1.957500000000e+02 -3.084159603281e-03 4.258621179209e-05 2.660459189541e+00
1.960000000000e+02 -3.056540844851e-03 4.304877263844e-05 2.700759280935e+00
1.962500000000e+02 -3.030434525654e-03 4.354645810034e-05 2.742461606251e+00
1.965000000000e+02 -3.006391406760e-03 4.407957781119e-05 2.785571132630e+00
1.967500000000e+02 -2.984925762502e-03 4.464808502649e-05 2.830085357372e+00
1.970000000000e+02 -2.966512210574e-03 4.525158444116e-05 2.875994326133e+00
1.972500000000e+02 -2.951583199127e-03 4.588935500766e-05 2.923280762470e+00
1.975000000000e+02 -2.940527165387e-03 4.656036853476e-05 2.971920289450e+00
1.977500000000e+02 -2.933687290292e-03 4.726332513749e-05 3.021881739899e+00
1.980000000000e+02 -2.931360826369e-03 4.799665137292e-05 3.073127543958e+00
1.982500000000e+02 -2.933798943057e-03 4.875853855713e-05 3.125614182214e+00
1.985000000000e+02 -2.941207050017e-03 4.954698947779e-05 3.179292691215e+00
1.987500000000e+02 -2.953745501922e-03 5.035984356633e-05 3.234109213532e+00
1.990000000000e+02 -2.971530585628e-03 5.119480659146e-05 3.290005568408e+00
1.992500000000e+02 -2.994635781860e-03 5.204948223009e-05 3.346919846122e+00
1.995000000000e+02 -3.023093248707e-03 5.292140597576e-05 3.404787008247e+00
1.997500000000e+02 -3.056895425801e-03 5.380807906294e-05 3.463539478077e+00
2.000000000000e+02 -3.095996780355e-03 5.470699707599e-05 3.523107730923e+00
2.002500000000e+02 -3.140315572961e-03 5.561567601506e-05 3.583420857725e+00
2.005000000000e+02 -3.189735703958e-03 5.653167834818e-05 3.644407114361e+00
2.007500000000e+02 -3.244108536434e-03 5.745263557461e-05 3.705994446690e+00
2.010000000000e+02 -3.303254631110e-03 5.837626640892e-05 3.768110984196e+00
2.012500000000e+02 -3.366965557803e-03 5.930039581317e-05 3.830685516200e+00
2.015000000000e+02 -3.435005456740e-03 6.022296377320e-05 3.893647933527e+00
2.017500000000e+02 -3.507112612281e-03 6.114202120028e-05 3.956929653955e+00
2.020000000000e+02 -3.583000792445e-03 6.205575714180e-05 4.020464016756e+00
2.022500000000e+02 -3.662360538122e-03 6.296251221008e-05 4.084186663032e+00
2.025000000000e+02 -3.744860363264e-03 6.386074349685e-05 4.148035888773e+00
2.027500000000e+02 -3.830147965492e-03 6.474904516299e-05 4.211952984363e+00
2.030000000000e+02 -3.917851304906e-03 6.562612737460e-05 4.275882548045e+00
2.032500000000e+02 -4.007579939845e-03 6.649079040011e-05 4.339772783503e+00
2.035000000000e+02 -4.098926066854e-03 6.734195812805e-05 4.403575768629e+00
2.037500000000e+02 -4.191465962026e-03 6.817865747269e-05 4.467247701768e+00
2.040000000000e+02 -4.284761360473e-03 6.900000571383e-05 4.530749112153e+00
2.042500000000e+02 -4.378361120941e-03 6.980520115479e-05 4.594045037366e+00
2.045000000000e+02 -4.471803068074e-03 7.059351448088e-05 4.657105155050e+00
2.047500000000e+02 -4.564616165694e-03 7.136427978813e-05 4.719903869138e+00
2.050000000000e+02 -4.656322905748e-03 7.211688492767e-05 4.782420339639e+00
2.052500000000e+02 -4.746442019024e-03 7.285075757046e-05 4.844638455763e+00
2.055000000000e+02 -4.834491432117e-03 7.356536217257e-05 4.906546745010e+00
2.057500000000e+02 -4.919991578982e-03 7.426019708229e-05 4.968138219424e+00
2.060000000000e+02 -5.002469019925e-03 7.493477121912e-05 5.029410156676e+00
2.062500000000e+02 -5.081460318949e-03 7.558859513507e-05 5.090363819629e+00
2.065000000000e+02 -5.156516219892e-03 7.622117490069e-05 5.151004117811e+00
2.067500000000e+02 -5.227206109974e-03 7.683200411665e-05 5.211339217193e+00
2.070000000000e+02 -5.293122810598e-03 7.742055752344e-05 5.271380107029e+00
2.072500000000e+02 -5.353887542308e-03 7.798628855943e-05 5.331140133029e+00
2.075000000000e+02 -5.409155034786e-03 7.852862294297e-05 5.390634507700e+00
2.077500000000e+02 -5.458618795799e-03 7.904695795938e-05 5.449879811325e+00
2.080000000000e+02 -5.502016254278e-03 7.954066585197e-05 5.508893492012e+00
2.082500000000e+02 -5.539133956327e-03 8.000910785541e-05 5.567693380221e+00
2.085000000000e+02 -5.569812492849e-03 8.045164412071e-05 5.626297224341e+00
2.087500000000e+02 -5.593951128282e-03 8.086764721016e-05 5.684722257303e+00
2.090000000000e+02 -5.611512120442e-03 8.125652056526e-05 5.742984803883e+00
2.092500000000e+02 -5.622524402401e-03 8.161772002932e-05 5.801099929693e+00
2.095000000000e+02 -5.627086608125e-03 8.195077752510e-05 5.859081136878e+00
2.097500000000e+02 -5.625369400305e-03 8.225532723280e-05 5.916940110518e+00
2.100000000000e+02 -5.617616779317e-03 8.253113169340e-05 5.974686510305e+00
2.102500000000e+02 -5.604146348949e-03 8.277810790822e-05 6.032327807522e+00
2.105000000000e+02 -5.585348482325e-03 8.299635245046e-05 6.089869168059e+00
2.107500000000e+02 -5.561684128588e-03 8.318616540537e-05 6.147313370489e+00
2.110000000000e+02 -5.533681320549e-03 8.334807080232e-05 6.204660760319e+00
2.112500000000e+02 -5.501930276131e-03 8.348282047241e-05 6.261909233557e+00
2.115000000000e+02 -5.467077114888e-03 8.359140834011e-05 6.319054245814e+00
2.117500000000e+02 -5.429816209190e-03 8.367508017584e-05 6.376088840099e+00
2.120000000000e+02 -5.390881242145e-03 8.373532633535e-05 6.433003696242e+00
2.122500000000e+02 -5.351035101856e-03 8.377387079475e-05 6.489787189645e+00
2.125000000000e+02 -5.311058735077e-03 8.379265380076e-05 6.546425464300e+00
2.127500000000e+02 -5.271739165186e-03 8.379380835702e-05 6.602902515291e+00
2.130000000000e+02 -5.233856893341e-03 8.377963069656e-05 6.659200280490e+00
2.132500000000e+02 -5.198172902158e-03 8.375254473758e-05 6.715298742356e+00
2.135000000000e+02 -5.165415624821e-03 8.371506319121e-05 6.771176037106e+00
2.137500000000e+02 -5.136267969533e-03 8.366974438684e-05 6.826808579095e+00
2.140000000000e+02 -5.111354912977e-03 8.361914760130e-05 6.882171193274e+00
2.142500000000e+02 -5.091231897822e-03 8.356579105889e-05 6.937237263609e+00
2.145000000000e+02 -5.076374299742e-03 8.351210785035e-05 6.991978894443e+00
2.147500000000e+02 -5.067168003340e-03 8.346040430504e-05 7.046367091794e+00
2.150000000000e+02 -5.063901743001e-03 8.341282079358e-05 7.100371956461e+00
2.152500000000e+02 -5.066760922459e-03 8.337129465966e-05 7.153962899367e+00
2.155000000000e+02 -5.075823516351e-03 8.333754046741e-05 7.207108870302e+00
2.157500000000e+02 -5.091057965302e-03 8.331304778900e-05 7.259778602644e+00
2.160000000000e+02 -5.112322903657e-03 8.329904165730e-05 7.311940874853e+00
2.162500000000e+02 -5.139369161691e-03 8.329646909963e-05 7.363564779056e+00
2.165000000000e+02 -5.171843609182e-03 8.330600362677e-05 7.414620001369e+00
2.167500000000e+02 -5.209295092132e-03 8.332803620920e-05 7.465077101574e+00
2.170000000000e+02 -5.251181974236e-03 8.336269908837e-05 7.514907794211e+00
2.172500000000e+02 -5.296881411463e-03 8.340988299527e-05 7.564085218348e+00
2.175000000000e+02 -5.345700050787e-03 8.346925279390e-05 7.612584195638e+00
2.177500000000e+02 -5.396886168519e-03 8.354021727458e-05 7.660381464522e+00
2.180000000000e+02 -5.449642455912e-03 8.362201688872e-05 7.707455888704e+00
2.182500000000e+02 -5.503139782123e-03 8.371376591854e-05 7.753788629549e+00
2.185000000000e+02 -5.556531468320e-03 8.381439451824e-05 7.799363279909e+00
2.187500000000e+02 -5.608967802135e-03 8.392269597512e-05 7.844165952149e+00
2.190000000000e+02 -5.659610725995e-03 8.403735754334e-05 7.888185317470e+00
2.192500000000e+02 -5.707648266875e-03 8.415702312289e-05 7.931412593823e+00
2.195000000000e+02 -5.752308653024e-03 8.428022909868e-05 7.973841480374e+00
2.197500000000e+02 -5.792873674156e-03 8.440542796576e-05 8.015468040665e+00
2.200000000000e+02 -5.828691458951e-03 8.453108420720e-05 8.056290533473e+00
2.202500000000e+02 -5.859188048212e-03 8.465567096061e-05 8.096309198399e+00
2.205000000000e+02 -5.883877972209e-03 8.477768405626e-05 8.135525995785e+00
2.207500000000e+02 -5.902373236265e-03 8.489565922637e-05 8.173944312490e+00
2.210000000000e+02 -5.914391003038e-03 8.500818968277e-05 8.211568633563e+00
2.212500000000e+02 -5.919759462247e-03 8.511394262237e-05 8.248404192809e+00
2.215000000000e+02 -5.918421941663e-03 8.521167583517e-05 8.284456607678e+00
2.217500000000e+02 -5.910439354169e-03 8.530025350706e-05 8.319731503403e+00
2.220000000000e+02 -5.895990644368e-03 8.537866255906e-05 8.354234140670e+00
2.222500000000e+02 -5.875371671330e-03 8.544602777288e-05 8.387969045091e+00
2.225000000000e+02 -5.848992174012e-03 8.550162690718e-05 8.420939654376e+00
2.227500000000e+02 -5.817371154337e-03 8.554490513935e-05 8.453147978960e+00
2.230000000000e+02 -5.781130434802e-03 8.557548951535e-05 8.484594290094e+00
2.232500000000e+02 -5.740986526199e-03 8.559320217660e-05 8.515276836260e+00
2.235000000000e+02 -5.697740845408e-03 8.559807319042e-05 8.545191588959e+00
2.237500000000e+02 -5.652268324886e-03 8.559035232206e-05 8.574332029458e+00
2.240000000000e+02 -5.605504572007e-03 8.557051858060e-05 8.602688968470e+00
2.242500000000e+02 -5.558431764973e-03 8.553928795035e-05 8.630250409251e+00
2.245000000000e+02 -5.512063470298e-03 8.549761809226e-05 8.657001448827e+00
2.247500000000e+02 -5.467428679803e-03 8.544670931651e-05 8.682924220604e+00
2.250000000000e+02 -5.425555180603e-03 8.538800083796e-05 8.707997873899e+00
2.252500000000e+02 -5.387452716454e-03 8.532315685486e-05 8.732198594560e+00
2.255000000000e+02 -5.354096030173e-03 8.525404568799e-05 8.755499661579e+00
2.257500000000e+02 -5.326408317874e-03 8.518276172170e-05 8.777871541268e+00
2.260000000000e+02 -5.305245066359e-03 8.511156300187e-05 8.799282015555e+00
2.262500000000e+02 -5.291378844370e-03 8.504283072333e-05 8.819696346944e+00
2.265000000000e+02 -5.285485085589e-03 8.497905172081e-05 8.839077476773e+00
2.267500000000e+02 -5.288129211897e-03 8.492271637620e-05 8.857386257074e+00
2.270000000000e+02 -5.299755293116e-03 8.487627394460e-05 8.874581714979e+00
2.272500000000e+02 -5.320676393033e-03 8.484218538002e-05 8.890621349107e+00
2.275000000000e+02 -5.351066958513e-03 8.482277912542e-05 8.905461455073e+00
2.277500000000e+02 -5.390957110337e-03 8.482018927886e-05 8.919057481169e+00
2.280000000000e+02 -5.440229309933e-03 8.483633622106e-05 8.931364409048e+00
2.282500000000e+02 -5.498617199330e-03 8.487279184632e-05 8.942337158792e+00
2.285000000000e+02 -5.565706857632e-03 8.493073845203e-05 8.951931014382e+00
2.287500000000e+02 -5.640940346691e-03 8.501104522765e-05 8.960102066707e+00
2.290000000000e+02 -5.723621686348e-03 8.511421207821e-05 8.966807666845e+00
2.292500000000e+02 -5.812924977827e-03 8.524028112644e-05 8.972006891642e+00
2.295000000000e+02 -5.907904677286e-03 8.538877478650e-05 8.975661008090e+00
2.297500000000e+02 -6.007507873222e-03 8.555875784455e-05 8.977733933926e+00
2.300000000000e+02 -6.110588359424e-03 8.574888457813e-05 8.978192693027e+00
2.302500000000e+02 -6.215922436519e-03 8.595738415512e-05 8.977007849931e+00
2.305000000000e+02 -6.322226110850e-03 8.618209820205e-05 8.974153920199e+00
2.307500000000e+02 -6.428173553114e-03 8.642050343616e-05 8.969609754694e+00
2.310000000000e+02 -6.532416345543e-03 8.666976581859e-05 8.963358876707e+00
2.312500000000e+02 -6.633603513971e-03 8.692680308103e-05 8.955389780379e+00
2.315000000000e+02 -6.730401721628e-03 8.718835321045e-05 8.945696165850e+00
2.317500000000e+02 -6.821515715501e-03 8.745103060973e-05 8.934277120935e+00
2.320000000000e+02 -6.905708242919e-03 8.771138808089e-05 8.921137225674e+00
2.322500000000e+02 -6.981819654707e-03 8.796598010449e-05 8.906286592022e+00
2.325000000000e+02 -7.048786322613e-03 8.821142035698e-05 8.889740816790e+00
2.327500000000e+02 -7.105658235647e-03 8.844443986877e-05 8.871520864532e+00
2.330000000000e+02 -7.151614761130e-03 8.866195408375e-05 8.851652861286e+00
2.332500000000e+02 -7.185979110528e-03 8.886111931844e-05 8.830167821427e+00
2.335000000000e+02 -7.208230498494e-03 8.903936275639e-05 8.807101292405e+00
2.337500000000e+02 -7.218014624667e-03 8.919439650129e-05 8.782492944732e+00
2.340000000000e+02 -7.215151462012e-03 8.932429215763e-05 8.756386096650e+00
2.342500000000e+02 -7.199641006566e-03 8.942755817307e-05 8.728827203553e+00
2.345000000000e+02 -7.171666209831e-03 8.950302907784e-05 8.699865309212e+00
2.347500000000e+02 -7.131593111588e-03 8.955005785674e-05 8.669551478657e+00
2.350000000000e+02 -7.079968570391e-03 8.956837437235e-05 8.637938230594e+00
2.352500000000e+02 -7.017514809239e-03 8.955808949768e-05 8.605078970493e+00
2.355000000000e+02 -6.945121352482e-03 8.951977716412e-05 8.571027451583e+00
2.357500000000e+02 -6.863833485346e-03 8.945448347927e-05 8.535837259860e+00
2.360000000000e+02 -6.774838727295e-03 8.936361009906e-05 8.499561346959e+00
2.362500000000e+02 -6.679450481857e-03 8.924898917287e-05 8.462251605233e+00
2.365000000000e+02 -6.579089432738e-03 8.911279135801e-05 8.423958503226e+00
2.367500000000e+02 -6.475262751151e-03 8.895752458749e-05 8.384730773376e+00
2.370000000000e+02 -6.369542126563e-03 8.878602651774e-05 8.344615164264e+00
2.372500000000e+02 -6.263540690889e-03 8.860139875599e-05 8.303656247088e+00
2.375000000000e+02 -6.158889251866e-03 8.840700533588e-05 8.261896283930e+00
2.377500000000e+02 -6.057212296959e-03 8.820639905385e-05 8.219375147422e+00
2.380000000000e+02 -5.960104210043e-03 8.800326098093e-05 8.176130291800e+00
2.382500000000e+02 -5.869106048902e-03 8.780137691705e-05 8.132196769855e+00
2.385000000000e+02 -5.785683240142e-03 8.760459799334e-05 8.087607288207e+00
2.387500000000e+02 -5.711204567923e-03 8.741678022742e-05 8.042392296541e+00
2.390000000000e+02 -5.646922701273e-03 8.724172280888e-05 7.996580103821e+00
2.392500000000e+02 -5.593956754064e-03 8.708314770278e-05 7.950197014304e+00
2.395000000000e+02 -5.553277014761e-03 8.694464977982e-05 7.903267478025e+00
2.397500000000e+02 -5.525691938195e-03 8.682964618045e-05 7.855814248589e+00
2.400000000000e+02 -5.511837828628e-03 8.674133080017e-05 7.807858543330e+00
2.402500000000e+02 -5.512171131473e-03 8.668262988165e-05 7.759420200476e+00
2.405000000000e+02 -5.526963606073e-03 8.665615933101e-05 7.710517829937e+00
2.407500000000e+02 -5.556300210622e-03 8.666418442180e-05 7.661168952692e+00
2.410000000000e+02 -5.600079942614e-03 8.670857344165e-05 7.611390128583e+00
2.412500000000e+02 -5.658019410928e-03 8.679076700385e-05 7.561197069873e+00
2.415000000000e+02 -5.729659148119e-03 8.691173150194e-05 7.510604740187e+00
2.417500000000e+02 -5.814372485901e-03 8.707195459132e-05 7.459627440921e+00
2.420000000000e+02 -5.911376767710e-03 8.727139699846e-05 7.408278883297e+00
2.422500000000e+02 -6.019746896529e-03 8.750947922637e-05 7.356572251766e+00
2.425000000000e+02 -6.138430790770e-03 8.778505153453e-05 7.304520258448e+00
2.427500000000e+02 -6.266266580612e-03 8.809638680102e-05 7.252135192520e+00
2.430000000000e+02 -6.402001266819e-03 8.844119054530e-05 7.199428966310e+00
2.432500000000e+02 -6.544310520825e-03 8.881660180854e-05 7.146413162766e+00
2.435000000000e+02 -6.691819290312e-03 8.921920510729e-05 7.093099081772e+00
2.437500000000e+02 -6.843122869770e-03 8.964505330716e-05 7.039497792427e+00
2.440000000000e+02 -6.996808072268e-03 9.008969861768e-05 6.985620188048e+00
2.442500000000e+02 -7.151474089737e-03 9.054823383162e-05 6.931477047120e+00
2.445000000000e+02 -7.305752812903e-03 9.101534354025e-05 6.877079095269e+00
2.447500000000e+02 -7.458328106966e-03 9.148536037107e-05 6.822437072422e+00
2.450000000000e+02 -7.607953757257e-03 9.195233163420e-05 6.767561801356e+00
2.452500000000e+02 -7.753469956656e-03 9.241009256658e-05 6.712464252018e+00
2.455000000000e+02 -7.893817749604e-03 9.285234523965e-05 6.657155605210e+00
2.457500000000e+02 -8.028051291630e-03 9.327274092841e-05 6.601647310708e+00
2.460000000000e+02 -8.155347968945e-03 9.366496649563e-05 6.545951132514e+00
2.462500000000e+02 -8.275015649929e-03 9.402282918242e-05 6.490079189175e+00
2.465000000000e+02 -8.386497693550e-03 9.434033596240e-05 6.434043974028e+00
2.467500000000e+02 -8.489374815152e-03 9.461179301889e-05 6.377858367167e+00
2.470000000000e+02 -8.583364626017e-03 9.483188648968e-05 6.321535623371e+00
2.472500000000e+02 -8.668317963296e-03 9.499573889848e-05 6.265089349808e+00
2.475000000000e+02 -8.744213129421e-03 9.509898169771e-05 6.208533457615e+00
2.477500000000e+02 -8.811147136568e-03 9.513781512041e-05 6.151882103692e+00
2.480000000000e+02 -8.869325216857e-03 9.510905640100e-05 6.095149607441e+00
2.482500000000e+02 -8.919047966288e-03 9.501018340219e-05 6.038350357137e+00
2.485000000000e+02 -8.960696855695e-03 9.483936184376e-05 5.981498704255e+00
2.487500000000e+02 -8.994718889023e-03 9.459545805990e-05 5.924608840637e+00
2.490000000000e+02 -9.021609526381e-03 9.427804754195e-05 5.867694679833e+00
2.492500000000e+02 -9.041895830176e-03 9.388740482030e-05 5.810769725009e+00
2.495000000000e+02 -9.056118823150e-03 9.342446471239e-05 5.753846950801e+00
2.497500000000e+02 -9.064816853308e-03 9.289087466730e-05 5.696938680581e+00
2.500000000000e+02 -9.068508929935e-03 9.228890548804e-05 5.640056487512e+00
2.502500000000e+02 -9.067679649816e-03 9.162138939042e-05 5.583211099388e+00
2.505000000000e+02 -9.062764887824e-03 9.089168657295e-05 5.526412335976e+00
2.507500000000e+02 -9.054139867019e-03 9.010363778009e-05 5.469669057116e+00
2.510000000000e+02 -9.042108705032e-03 8.926150922939e-05 5.412989149570e+00
2.512500000000e+02 -9.026896922370e-03 8.836994032574e-05 5.356379528867e+00
2.515000000000e+02 -9.008645943593e-03 8.743382082074e-05 5.299846182514e+00
2.517500000000e+02 -8.987410943904e-03 8.645828102849e-05 5.243394229359e+00
2.520000000000e+02 -8.963161316418e-03 8.544863144511e-05 5.187028013890e+00
2.522500000000e+02 -8.935784172216e-03 8.441029495915e-05 5.130751225016e+00
2.525000000000e+02 -8.905091173683e-03 8.334874908600e-05 5.074567028258e+00
2.527500000000e+02 -8.870827826477e-03 8.226947121881e-05 5.018478226677e+00
2.530000000000e+02 -8.832685933803e-03 8.117788423459e-05 4.962487422970e+00
2.532500000000e+02 -8.790318195379e-03 8.007931172913e-05 4.906597196116e+00
2.535000000000e+02 -8.743354910646e-03 7.897894406908e-05 4.850810279041e+00
2.537500000000e+02 -8.691422504234e-03 7.788178358298e-05 4.795129726773e+00
2.540000000000e+02 -8.634162961938e-03 7.679260821988e-05 4.739559080551e+00
2.542500000000e+02 -8.571253878328e-03 7.571593776856e-05 4.684102516040e+00
2.545000000000e+02 -8.502428688560e-03 7.465600174325e-05 4.628764967597e+00
2.547500000000e+02 -8.427496181130e-03 7.361669758912e-05 4.573552233104e+00
2.550000000000e+02 -8.346359011067e-03 7.260157954569e-05 4.518471048309e+00
2.552500000000e+02 -8.259030513990e-03 7.161385776860e-05 4.463529133676e+00
2.555000000000e+02 -8.165649618385e-03 7.065634132228e-05 4.408735205394e+00
2.557500000000e+02 -8.066493166767e-03 6.973142667263e-05 4.354098958692e+00
2.560000000000e+02 -7.961985565659e-03 6.884108907568e-05 4.299631017305e+00
2.562500000000e+02 -7.852705339349e-03 6.798687337645e-05 4.245342856049e+00
2.565000000000e+02 -7.739388613524e-03 6.716989635086e-05 4.191246693474e+00
2.567500000000e+02 -7.622929181881e-03 6.639084276702e-05 4.137355365542e+00
2.570000000000e+02 -7.504375346194e-03 6.564997255948e-05 4.083682179520e+00
2.572500000000e+02 -7.384923460285e-03 6.494713025987e-05 4.030240755469e+00
2.575000000000e+02 -7.265908251923e-03 6.428176226292e-05 3.977044861134e+00
2.577500000000e+02 -7.148790160487e-03 6.365293619046e-05 3.924108242892e+00
2.580000000000e+02 -7.035139780817e-03 6.305936465978e-05 3.871444461917e+00
2.582500000000e+02 -6.926619844003e-03 6.249943245681e-05 3.819066737008e+00
2.585000000000e+02 -6.824965005130e-03 6.197123514082e-05 3.766987799783e+00
2.587500000000e+02 -6.731959760217e-03 6.147260869924e-05 3.715219765837e+00
2.590000000000e+02 -6.649414886934e-03 6.100113116650e-05 3.663774023196e+00
2.592500000000e+02 -6.579142658461e-03 6.055419864157e-05 3.612661141905e+00
2.595000000000e+02 -6.522931210706e-03 6.012905370315e-05 3.561890803589e+00
2.597500000000e+02 -6.482518173426e-03 5.972282397740e-05 3.511471751686e+00
2.600000000000e+02 -6.459563880534e-03 5.933255453466e-05 3.461411760500e+00
2.602500000000e+02 -6.455624328325e-03 5.895524243130e-05 3.411717621936e+00
2.605000000000e+02 -6.472124520309e-03 5.858786704926e-05 3.362395147564e+00
2.607500000000e+02 -6.510332274341e-03 5.822741266159e-05 3.313449183697e+00
2.610000000000e+02 -6.571332624047e-03 5.787094841120e-05 3.264883636931e+00
2.612500000000e+02 -6.656003552527e-03 5.751563375520e-05 3.216701509186e+00
2.615000000000e+02 -6.764993154113e-03 5.715870560877e-05 3.168904938022e+00
2.617500000000e+02 -6.898698619208e-03 5.679753806970e-05 3.121495244278e+00
2.620000000000e+02 -7.057246749650e-03 5.642967746125e-05 3.074472981616e+00
2.622500000000e+02 -7.240476937733e-03 5.605285912594e-05 3.027837993159e+00
2.625000000000e+02 -7.447925896766e-03 5.566502615273e-05 2.981589469382e+00
2.627500000000e+02 -7.678814884785e-03 5.526434871464e-05 2.935726015637e+00
2.630000000000e+02 -7.932038809363e-03 5.484923682106e-05 2.890245722805e+00
2.632500000000e+02 -8.206157728839e-03 5.441834757453e-05 2.845146252538e+00
2.635000000000e+02 -8.499390206738e-03 5.397058910450e-05 2.800424929798e+00
2.637500000000e+02 -8.809609531343e-03 5.350511605096e-05 2.756078856049e+00
2.640000000000e+02 -9.134342824225e-03 5.302131972276e-05 2.712105034664e+00
2.642500000000e+02 -9.470774328281e-03 5.251881270629e-05 2.668500522236e+00
2.645000000000e+02 -9.815753010730e-03 5.199740766965e-05 2.625262598531e+00
2.647500000000e+02 -1.016580525570e-02 5.145709168433e-05 2.582388959900e+00
2.650000000000e+02 -1.051715327998e-02 5.089799430741e-05 2.539877941191e+00
2.652500000000e+02 -1.086573895814e-02 5.032035178651e-05 2.497728754818e+00
2.655000000000e+02 -1.120725413323e-02 4.972446760790e-05 2.455941759115e+00
2.657500000000e+02 -1.153717682030e-02 4.911067075669e-05 2.414518739001e+00
2.660000000000e+02 -1.185081445520e-02 4.847927495061e-05 2.373463209899e+00
2.662500000000e+02 -1.214335355311e-02 4.783053524474e-05 2.332780725091e+00
2.665000000000e+02 -1.240991693253e-02 4.716460990170e-05 2.292479196050e+00
2.667500000000e+02 -1.264562754239e-02 4.648157502865e-05 2.252569203127e+00
2.670000000000e+02 -1.284568007394e-02 4.578137444725e-05 2.213064305131e+00
2.672500000000e+02 -1.300541907800e-02 4.506382583869e-05 2.173981322698e+00
2.675000000000e+02 -1.312042413389e-02 4.432864685214e-05 2.135340603102e+00
2.677500000000e+02 -1.318660061014e-02 4.357546589825e-05 2.097166244107e+00
2.680000000000e+02 -1.320027523111e-02 4.280387601377e-05 2.059486273069e+00
2.682500000000e+02 -1.315829532755e-02 4.201351086386e-05 2.022332777380e+00
2.685000000000e+02 -1.305812908580e-02 4.120411200217e-05 1.985741965796e+00
2.687500000000e+02 -1.289796572008e-02 4.037561034781e-05 1.949754168840e+00
2.690000000000e+02 -1.267681197713e-02 3.952821293063e-05 1.914413760221e+00
2.692500000000e+02 -1.239458248661e-02 3.866248809994e-05 1.879769001629e+00
2.695000000000e+02 -1.205218123110e-02 3.777944674013e-05 1.845871813041e+00
2.697500000000e+02 -1.165157019474e-02 3.688061498963e-05 1.812777462530e+00
2.700000000000e+02 -1.119582203294e-02 3.596809009265e-05 1.780544184278e+00
2.702500000000e+02 -1.068915314755e-02 3.504457735429e-05 1.749232734236e+00
2.705000000000e+02 -1.013693298010e-02 3.411340503148e-05 1.718905886203e+00
2.707500000000e+02 -9.545666877304e-03 3.317851469142e-05 1.689627885017e+00
2.710000000000e+02 -8.922950178013e-03 3.224442581756e-05 1.661463866614e+00
2.712500000000e+02 -8.277392696233e-03 3.131617812055e-05 1.634479262373e+00
2.715000000000e+02 -7.618513370250e-03 3.039925530057e-05 1.608739197418e+00
2.717500000000e+02 -6.956606457649e-03 2.949949519238e-05 1.584307900036e+00
2.720000000000e+02 -6.302581504340e-03 2.862299382439e-05 1.561248133509e+00
2.722500000000e+02 -5.667780389880e-03 2.777601057835e-05 1.539620661097e+00
2.725000000000e+02 -5.063775629759e-03 2.696488050133e-05 1.519483755066e+00
2.727500000000e+02 -4.502154683971e-03 2.619594277770e-05 1.500892753996e+00
2.730000000000e+02 -3.994295541582e-03 2.547548524634e-05 1.483899675377e+00
2.732500000000e+02 -3.551139054344e-03 2.480970910163e-05 1.468552884587e+00
2.735000000000e+02 -3.182963561005e-03 2.420471367809e-05 1.454896822281e+00
2.737500000000e+02 -2.899167232346e-03 2.366650249863e-05 1.442971787471e+00
2.740000000000e+02 -2.708063287551e-03 2.320100647968e-05 1.432813775141e+00
2.742500000000e+02 -2.616692725310e-03 2.281411973476e-05 1.424454364456e+00
2.745000000000e+02 -2.630658933849e-03 2.251174234885e-05 1.417920653694e+00
2.747500000000e+02 -2.753987797408e-03 2.229982360302e-05 1.413235237050e+00
2.750000000000e+02 -2.989016310777e-03 2.218439978963e-05 1.410416219303e+00
2.752500000000e+02 -3.336312134526e-03 2.217161540219e-05 1.409477263432e+00
2.755000000000e+02 -3.794625484079e-03 2.226772467201e-05 1.410427667321e+00
2.757500000000e+02 -4.360874096784e-03 2.247906253666e-05 1.413272466125e+00
2.760000000000e+02 -5.030161289937e-03 2.281197989407e-05 1.418012555568e+00
2.762500000000e+02 -5.795825984170e-03 2.327273862579e-05 1.424644835418e+00
2.765000000000e+02 -6.649523538827e-03 2.386736366394e-05 1.433162367652e+00
2.767500000000e+02 -7.581335397531e-03 2.460145067257e-05 1.443554550007e+00
2.770000000000e+02 -8.579905382376e-03 2.547994155633e-05 1.455807299156e+00
2.772500000000e+02 -9.632599509704e-03 2.650686024241e-05 1.469903245127e+00
2.775000000000e+02 -1.072568578905e-02 2.768502165740e-05 1.485821930824e+00
2.777500000000e+02 -1.184453032708e-02 2.901573086384e-05 1.503540017417e+00
2.780000000000e+02 -1.297380631045e-02 3.049847863715e-05 1.523031492001e+00
2.782500000000e+02 -1.409771268706e-02 3.213064780058e-05 1.544267873264e+00
2.785000000000e+02 -1.520020038443e-02 3.390724884852e-05 1.567218416481e+00
2.787500000000e+02 -1.626520399461e-02 3.582069795607e-05 1.591850310740e+00
2.790000000000e+02 -1.727687765674e-02 3.786065457220e-05 1.618128870851e+00
2.792500000000e+02 -1.821983345053e-02 4.001393098985e-05 1.646017717017e+00
2.795000000000e+02 -1.907938075370e-02 4.226448353842e-05 1.675478945297e+00
2.797500000000e+02 -1.984176434814e-02 4.459349155767e-05 1.706473282773e+00
2.800000000000e+02 -2.049439875519e-02 4.697953020028e-05 1.738960231121e+00
2.802500000000e+02 -2.102609587982e-02 4.939883357655e-05 1.772898194076e+00
2.805000000000e+02 -2.142728244473e-02 5.182564883932e-05 1.808244592496e+00
2.807500000000e+02 -2.169020327896e-02 5.423267134533e-05 1.844955966327e+00
2.810000000000e+02 -2.180910648313e-02 5.659155243978e-05 1.882988064280e+00
2.812500000000e+02 -2.178040526146e-02 5.887346276845e-05 1.922295925346e+00
2.815000000000e+02 -2.160281253259e-02 6.104970132506e-05 1.962833952097e+00
2.817500000000e+02 -2.127744244129e-02 6.309232651494e-05 2.004555980718e+00
2.820000000000e+02 -2.080787551411e-02 6.497479650699e-05 2.047415348820e+00
2.822500000000e+02 -2.020018168119e-02 6.667259371027e-05 2.091364965681e+00
2.825000000000e+02 -1.946289918915e-02 6.816382120667e-05 2.136357386666e+00
2.827500000000e+02 -1.860696513693e-02 6.942974764437e-05 2.182344895666e+00
2.830000000000e+02 -1.764559638831e-02 7.045528689062e-05 2.229279597208e+00
2.832500000000e+02 -1.659412095881e-02 7.122940120502e-05 2.277113521162e+00
2.835000000000e+02 -1.546975909652e-02 7.174541121110e-05 2.325798740369e+00
2.837500000000e+02 -1.429135816003e-02 7.200121248058e-05 2.375287503072e+00
2.840000000000e+02 -1.307908346853e-02 7.199937310642e-05 2.425532378979e+00
2.842500000000e+02 -1.185407107803e-02 7.174717219155e-05 2.476486418146e+00
2.845000000000e+02 -1.063804926482e-02 7.125648056569e-05 2.528103321967e+00
2.847500000000e+02 -9.452935497125e-03 7.054357150621e-05 2.580337622032e+00
2.850000000000e+02 -8.320418411094e-03 6.962884592940e-05 2.633144865097e+00
2.852500000000e+02 -7.261533705337e-03 6.853647007599e-05 2.686481798709e+00
2.855000000000e+02 -6.296244169294e-03 6.729389539023e-05 2.740306555804e+00
2.857500000000e+02 -5.443033396043e-03 6.593140477459e-05 2.794578830575e+00
2.860000000000e+02 -4.718523380232e-03 6.448157927555e-05 2.849260041780e+00
2.862500000000e+02 -4.137125227966e-03 6.297872052599e-05 2.904313480857e+00
2.865000000000e+02 -3.710731584621e-03 6.145823647388e-05 2.959704436103e+00
2.867500000000e+02 -3.448458693388e-03 5.995604477091e-05 3.015400291137e+00
2.870000000000e+02 -3.356444422620e-03 5.850796892942e-05 3.071370593149e+00
2.872500000000e+02 -3.437707759647e-03 5.714914588181e-05 3.127587084869e+00
2.875000000000e+02 -3.692073147316e-03 5.591345572412e-05 3.184023703317e+00
2.877500000000e+02 -4.116162176128e-03 5.483298002357e-05 3.240656536057e+00
2.880000000000e+02 -4.703452706767e-03 5.393749203070e-05 3.297463739509e+00
2.882500000000e+02 -5.444404270104e-03 5.325401340917e-05 3.354425417740e+00
2.885000000000e+02 -6.326646942050e-03 5.280634378849e-05 3.411523460544e+00
2.887500000000e+02 -7.335228606846e-03 5.261472267665e-05 3.468741350653e+00
2.890000000000e+02 -8.452915616484e-03 5.269552053322e-05 3.526063934328e+00
2.892500000000e+02 -9.660538742445e-03 5.306096823901e-05 3.583477167838e+00
2.895000000000e+02 -1.093737702067e-02 5.371895415662e-05 3.640967839296e+00
2.897500000000e+02 -1.226156966630e-02 5.467288060723e-05 3.698523282243e+00
2.900000000000e+02 -1.361054765132e-02 5.592158609205e-05 3.756131077007e+00
2.902500000000e+02 -1.496147455282e-02 5.745933382503e-05 3.813778753068e+00
2.905000000000e+02 -1.629168650080e-02 5.927586381690e-05 3.871453506753e+00
2.907500000000e+02 -1.757912256535e-02 6.135651617717e-05 3.929141930666e+00
2.910000000000e+02 -1.880273596998e-02 6.368242181864e-05 3.986829767763e+00
2.912500000000e+02 -1.994287742263e-02 6.623075803938e-05 4.044501705985e+00
2.915000000000e+02 -2.098164417412e-02 6.897507058798e-05 4.102141200079e+00
2.917500000000e+02 -2.190318733161e-02 7.188566050928e-05 4.159730350872e+00
2.920000000000e+02 -2.269397332059e-02 7.493002733122e-05 4.217249819914e+00
2.922500000000e+02 -2.334299476508e-02 7.807335943097e-05 4.274678809494e+00
2.925000000000e+02 -2.384192853221e-02 8.127906866831e-05 4.331995082165e+00
2.927500000000e+02 -2.418523943819e-02 8.450936608001e-05 4.389175046870e+00
2.930000000000e+02 -2.437022939328e-02 8.772586761271e-05 4.446193888656e+00
2.932500000000e+02 -2.439703270594e-02 9.089021236033e-05 4.503025748329e+00
2.935000000000e+02 -2.426855972121e-02 9.396468898082e-05 4.559643956845e+00
2.937500000000e+02 -2.399039032362e-02 9.691285615493e-05 4.616021298054e+00
2.940000000000e+02 -2.357062198680e-02 9.970015125976e-05 4.672130320470e+00
2.942500000000e+02 -2.301967439266e-02 1.022944664234e-04 4.727943664799e+00
2.945000000000e+02 -2.235005686001e-02 1.046666894199e-04 4.783434424804e+00
2.947500000000e+02 -2.157610159833e-02 1.067911916906e-04 4.838576514173e+00
2.950000000000e+02 -2.071366849164e-02 1.086462558485e-04 4.893345039958e+00
2.952500000000e+02 -1.977982756192e-02 1.102144364647e-04 4.947716679926e+00
2.955000000000e+02 -1.879252287033e-02 1.114828381106e-04 5.001670040602e+00
2.957500000000e+02 -1.777022607685e-02 1.124433139190e-04 5.055186006791e+00
2.960000000000e+02 -1.673158338978e-02 1.130925700271e-04 5.108248057484e+00
2.962500000000e+02 -1.569506437955e-02 1.134321813474e-04 5.160842557861e+00
2.965000000000e+02 -1.467861722151e-02 1.134685048370e-04 5.212959009094e+00
2.967500000000e+02 -1.369933744510e-02 1.132125142925e-04 5.264590257112e+00
2.970000000000e+02 -1.277315685996e-02 1.126795659259e-04 5.315732658421e+00
2.972500000000e+02 -1.191455725939e-02 1.118890256084e-04 5.366386193434e+00
2.975000000000e+02 -1.113631592199e-02 1.108638559530e-04 5.416554533699e+00
2.977500000000e+02 -1.044928683125e-02 1.096301417624e-04 5.466245056284e+00
2.980000000000e+02 -9.862222514492e-03 1.082165517856e-04 5.515468809719e+00
2.982500000000e+02 -9.381640296812e-03 1.066537669486e-04 5.564240432145e+00
2.985000000000e+02 -9.011735163103e-03 1.049738603393e-04 5.612578023591e+00
2.987500000000e+02 -8.754341379248e-03 1.032096796935e-04 5.660502977910e+00
2.990000000000e+02 -8.608943670258e-03 1.013942167992e-04 5.708039774946e+00
2.992500000000e+02 -8.572737312341e-03 9.956010003878e-05 5.755215741562e+00
2.995000000000e+02 -8.640736138791e-03 9.773891718629e-05 5.802060783561e+00
2.997500000000e+02 -8.805925860895e-03 9.596068986858e-05 5.848607094361e+00
3.000000000000e+02 -9.059459183575e-03 9.425340088712e-05 5.894888848257e+00
3.002500000000e+02 -9.390888112101e-03 9.264256924074e-05 5.940941875147e+00
3.005000000000e+02 -9.788428240596e-03 9.115091134471e-05 5.986803332395e+00
3.007500000000e+02 -1.023924878217e-02 8.979803934661e-05 6.032511369582e+00
3.010000000000e+02 -1.072978173269e-02 8.860019391438e-05 6.078104793960e+00
3.012500000000e+02 -1.124604287533e-02 8.757019166669e-05 6.123622737580e+00
3.015000000000e+02 -1.177395728814e-02 8.671736065974e-05 6.169104330902e+00
3.017500000000e+02 -1.229968183137e-02 8.604754488345e-05 6.214588382113e+00
3.020000000000e+02 -1.280991719184e-02 8.556318883041e-05 6.260113070090e+00
3.022500000000e+02 -1.329220193423e-02 8.526348475479e-05 6.305715638559e+00
3.025000000000e+02 -1.373518214819e-02 8.514457164030e-05 6.351432109229e+00
3.027500000000e+02 -1.412884990865e-02 8.519978599464e-05 6.397297001320e+00
3.030000000000e+02 -1.446474505314e-02 8.541994145606e-05 6.443343062315e+00
3.032500000000e+02 -1.473611531312e-02 8.579363370065e-05 6.489601008963e+00
3.035000000000e+02 -1.493803122137e-02 8.630755502975e-05 6.536099278658e+00
3.037500000000e+02 -1.506745310440e-02 8.694682789009e-05 6.582863789448e+00
3.040000000000e+02 -1.512324916373e-02 8.769534354761e-05 6.629917714472e+00
3.042500000000e+02 -1.510616440060e-02 8.853608537676e-05 6.677281258638e+00
3.045000000000e+02 -1.501874233840e-02 8.945144390574e-05 6.724971454537e+00
3.047500000000e+02 -1.486520215832e-02 9.042350927019e-05 6.773001965792e+00
3.050000000000e+02 -1.465127569044e-02 9.143434763242e-05 6.821382908795e+00
3.052500000000e+02 -1.438400939198e-02 9.246624791640e-05 6.870120681879e+00
3.055000000000e+02 -1.407153811097e-02 9.350194854549e-05 6.919217822977e+00
3.057500000000e+02 -1.372283738374e-02 9.452484112224e-05 6.968672876161e+00
3.060000000000e+02 -1.334746227144e-02 9.551914783804e-05 7.018480287205e+00
3.062500000000e+02 -1.295528049145e-02 9.647007599098e-05 7.068630322230e+00
3.065000000000e+02 -1.255620769518e-02 9.736395356463e-05 7.119109006468e+00
3.067500000000e+02 -1.215995249050e-02 9.818834300820e-05 7.169898098726e+00
3.070000000000e+02 -1.177577803100e-02 9.893213945242e-05 7.220975085429e+00
3.072500000000e+02 -1.141228634520e-02 9.958565124557e-05 7.272313212186e+00
3.075000000000e+02 -1.107723043927e-02 1.001406675856e-04 7.323881537129e+00
3.077500000000e+02 -1.077735811350e-02 1.005905107822e-04 7.375645021070e+00
3.080000000000e+02 -1.051829025358e-02 1.009300696266e-04 7.427564639892e+00
3.082500000000e+02 -1.030443509591e-02 1.011558342096e-04 7.479597531469e+00
3.085000000000e+02 -1.013893860236e-02 1.012659235356e-04 7.531697163666e+00
3.087500000000e+02 -1.002367017096e-02 1.012600520845e-04 7.583813532916e+00
3.090000000000e+02 -9.959241557321e-03 1.011394998396e-04 7.635893381248e+00
3.092500000000e+02 -9.945056321147e-03 1.009071511884e-04 7.687880438382e+00
3.095000000000e+02 -9.979385996837e-03 1.005673824188e-04 7.739715678352e+00
3.097500000000e+02 -1.005946912012e-02 1.001259747596e-04 7.791337593618e+00
3.100000000000e+02 -1.018162852405e-02 9.959002495841e-05 7.842682479904e+00
3.102500000000e+02 -1.034140185506e-02 9.896781759058e-05 7.893684728584e+00
3.105000000000e+02 -1.053368129646e-02 9.826866032797e-05 7.944277123763e+00
3.107500000000e+02 -1.075285724801e-02 9.750278995710e-05 7.994391138686e+00
3.110000000000e+02 -1.099296232110e-02 9.668113261987e-05 8.043957228233e+00
3.112500000000e+02 -1.124781138188e-02 9.581510280454e-05 8.092905113085e+00
3.115000000000e+02 -1.151113498587e-02 9.491640156448e-05 8.141164051666e+00
3.117500000000e+02 -1.177670386289e-02 9.399679759353e-05 8.188663095133e+00
3.120000000000e+02 -1.203844214476e-02 9.306794932110e-05 8.235331325814e+00
3.122500000000e+02 -1.229052888368e-02 9.214119072112e-05 8.281098071174e+00
3.125000000000e+02 -1.252748627227e-02 9.122732766528e-05 8.325893098733e+00
3.127500000000e+02 -1.274425518433e-02 9.033649059734e-05 8.369646785743e+00
3.130000000000e+02 -1.293625801194e-02 8.947801349735e-05 8.412290265521e+00
3.132500000000e+02 -1.309944930576e-02 8.866030585156e-05 8.453755557183e+00
3.135000000000e+02 -1.323035529734e-02 8.789075909360e-05 8.493975674118e+00
3.137500000000e+02 -1.332610286507e-02 8.717570289246e-05 8.532884717335e+00
3.140000000000e+02 -1.338443896893e-02 8.652039331108e-05 8.570417964158e+00
3.142500000000e+02 -1.340374135274e-02 8.592901143342e-05 8.606511947167e+00
3.145000000000e+02 -1.338302110138e-02 8.540465627244e-05 8.641104532406e+00
3.147500000000e+02 -1.332191795645e-02 8.494943378831e-05 8.674135008562e+00
3.150000000000e+02 -1.322068851558e-02 8.456451983133e-05 8.705544179564e+00
3.152500000000e+02 -1.308018792364e-02 8.425020124594e-05 8.735274474705e+00
3.155000000000e+02 -1.290184494601e-02 8.400596017444e-05 8.763270071088e+00
3.157500000000e+02 -1.268763119054e-02 8.383056739217e-05 8.789477043712e+00
3.160000000000e+02 -1.244002376292e-02 8.372215178382e-05 8.813843528227e+00
3.162500000000e+02 -1.216196205682e-02 8.367823062191e-05 8.836319908985e+00
3.165000000000e+02 -1.185679855854e-02 8.369576055567e-05 8.856859023089e+00
3.167500000000e+02 -1.152824430004e-02 8.377114567421e-05 8.875416389228e+00
3.170000000000e+02 -1.118030896760e-02 8.390032304234e-05 8.891950443851e+00
3.172500000000e+02 -1.081723656214e-02 8.407880332106e-05 8.906422791998e+00
3.175000000000e+02 -1.044343725478e-02 8.430163160314e-05 8.918798462790e+00
3.177500000000e+02 -1.006341621751e-02 8.456330697701e-05 8.929046166170e+00
3.180000000000e+02 -9.681700588247e-03 8.485779314427e-05 8.937138540901e+00
3.182500000000e+02 -9.302765714870e-03 8.517859008975e-05 8.943052397176e+00
3.185000000000e+02 -8.930961998729e-03 8.551871059589e-05 8.946768935858e+00
3.187500000000e+02 -8.570443637350e-03 8.587067606816e-05 8.948273947967e+00
3.190000000000e+02 -8.225100817369e-03 8.622653299659e-05 8.947557981729e+00
3.192500000000e+02 -7.898496196923e-03 8.657788714711e-05 8.944616484204e+00
3.195000000000e+02 -7.593807645195e-03 8.691596669000e-05 8.939449899650e+00
3.197500000000e+02 -7.313777920068e-03 8.723168545444e-05 8.932063733708e+00
3.200000000000e+02 -7.060672810158e-03 8.751568057350e-05 8.922468573830e+00
3.202500000000e+02 -6.836247798186e-03 8.775841553307e-05 8.910680077232e+00
3.205000000000e+02 -6.641724869657e-03 8.795036934553e-05 8.896718914835e+00
3.207500000000e+02 -6.477779729671e-03 8.808216821207e-05 8.880610679341e+00
3.210000000000e+02 -6.344538730530e-03 8.814473278898e-05 8.862385767859e+00
3.212500000000e+02 -6.241586983089e-03 8.812945218167e-05 8.842079229981e+00
3.215000000000e+02 -6.167986864040e-03 8.802837063743e-05 8.819730593353e+00
3.217500000000e+02 -6.122305922478e-03 8.783437956059e-05 8.795383677085e+00
3.220000000000e+02 -6.102656057787e-03 8.754142228817e-05 8.769086382861e+00
3.222500000000e+02 -6.106741086900e-03 8.714469353588e-05 8.740890485862e+00
3.225000000000e+02 -6.131914250518e-03 8.664084436721e-05 8.710851411800e+00
3.227500000000e+02 -6.175241790748e-03 8.602817159181e-05 8.679028019540e+00
3.230000000000e+02 -6.233573119278e-03 8.530680915281e-05 8.645482375054e+00
3.232500000000e+02 -6.303613534419e-03 8.447889094779e-05 8.610279534308e+00
3.235000000000e+02 -6.381999829586e-03 8.354865599700e-05 8.573487318462e+00
3.237500000000e+02 -6.465375529960e-03 8.252263370184e-05 8.535176097357e+00
3.240000000000e+02 -6.550466145700e-03 8.140973779344e-05 8.495418564072e+00
3.242500000000e+02 -6.634151820207e-03 8.022122221946e-05 8.454289512763e+00
3.245000000000e+02 -6.713537417550e-03 7.897056836229e-05 8.411865606359e+00
3.247500000000e+02 -6.786017790423e-03 7.767352627397e-05 8.368225137365e+00
3.250000000000e+02 -6.849336053307e-03 7.634798543318e-05 8.323447779657e+00
3.252500000000e+02 -6.901633632682e-03 7.501376830091e-05 8.277614325321e+00
3.255000000000e+02 -6.941489375703e-03 7.369235170845e-05 8.230806409042e+00
3.257500000000e+02 -6.967946274585e-03 7.240656401314e-05 8.183106216073e+00
3.260000000000e+02 -6.980523921615e-03 7.118021079075e-05 8.134596176268e+00
3.262500000000e+02 -6.979215445642e-03 7.003769830591e-05 8.085358642750e+00
3.265000000000e+02 -6.964468334012e-03 6.900351677255e-05 8.035475559880e+00
3.267500000000e+02 -6.937149402626e-03 6.810168476690e-05 7.985028119520e+00
3.270000000000e+02 -6.898494660999e-03 6.735534038432e-05 7.934096414195e+00
3.272500000000e+02 -6.850045576495e-03 6.678614419500e-05 7.882759085375e+00
3.275000000000e+02 -6.793573793259e-03 6.641372454450e-05 7.831092976468e+00
3.277500000000e+02 -6.730997209191e-03 6.625508911665e-05 7.779172794067e+00
3.280000000000e+02 -6.664290598807e-03 6.632421843103e-05 7.727070778202e+00
3.282500000000e+02 -6.595394751890e-03 6.663155181069e-05 7.674856394281e+00
3.285000000000e+02 -6.526127128270e-03 6.718372971151e-05 7.622596041412e+00
3.287500000000e+02 -6.458098220359e-03 6.798321135909e-05 7.570352788319e+00
3.290000000000e+02 -6.392637270059e-03 6.902797572431e-05 7.518186137580e+00
3.292500000000e+02 -6.330729732219e-03 7.031139696112e-05 7.466151816431e+00
3.295000000000e+02 -6.272969813814e-03 7.182221053104e-05 7.414301602532e+00
3.297500000000e+02 -6.219529295423e-03 7.354459923434e-05 7.362683179716e+00
3.300000000000e+02 -6.170144516790e-03 7.545817639934e-05 7.311340028831e+00
3.302500000000e+02 -6.124120582530e-03 7.753833228138e-05 7.260311345418e+00
3.305000000000e+02 -6.080353954438e-03 7.975657711889e-05 7.209631993452e+00
3.307500000000e+02 -6.037371178771e-03 8.208092864320e-05 7.159332486728e+00
3.310000000000e+02 -5.993382288302e-03 8.447639689996e-05 7.109438997294e+00
3.312500000000e+02 -5.946346726269e-03 8.690552700236e-05 7.059973393024e+00
3.315000000000e+02 -5.894047202142e-03 8.932898859212e-05 7.010953293844e+00
3.317500000000e+02 -5.834170691054e-03 9.170624375784e-05 6.962392155503e+00
3.320000000000e+02 -5.764390998618e-03 9.399621337608e-05 6.914299369378e+00
3.322500000000e+02 -5.682451155022e-03 9.615796526041e-05 6.866680383561e+00
3.325000000000e+02 -5.586240115429e-03 9.815140377006e-05 6.819536834058e+00
3.327500000000e+02 -5.473863222901e-03 9.993795401042e-05 6.772866694352e+00
3.330000000000e+02 -5.343702034799e-03 1.014812236078e-04 6.726664434239e+00
3.332500000000e+02 -5.194461797832e-03 1.027476325135e-04 6.680921187410e+00
3.335000000000e+02 -5.025205767794e-03 1.037070022757e-04 6.635624930052e+00
3.337500000000e+02 -4.835373559659e-03 1.043330926550e-04 6.590760660070e+00
3.340000000000e+02 -4.624785622396e-03 1.046040813940e-04 6.546310586876e+00
3.342500000000e+02 -4.393632448539e-03 1.045029826996e-04 6.502254322549e+00
3.345000000000e+02 -4.142450428823e-03 1.040179743113e-04 6.458569079386e+00
3.347500000000e+02 -3.872084838900e-03 1.031426617530e-04 6.415229866104e+00
3.350000000000e+02 -3.583643155994e-03 1.018762704487e-04 6.372209691934e+00
3.352500000000e+02 -3.278439892128e-03 1.002237523357e-04 6.329479771088e+00
3.355000000000e+02 -2.957936149844e-03 9.819577974793e-05 6.287009732749e+00
3.357500000000e+02 -2.623675937915e-03 9.580867237446e-05 6.244767829669e+00
3.360000000000e+02 -2.277222664491e-03 9.308423488802e-05 6.202721153359e+00
3.362500000000e+02 -1.920098006273e-03 9.004950005986e-05 6.160835850524e+00
3.365000000000e+02 -1.553726039180e-03 8.673638802578e-05 6.119077337504e+00
3.367500000000e+02 -1.179384899635e-03 8.318133808163e-05 6.077410518991e+00
3.370000000000e+02 -7.981683631909e-04 7.942476142520e-05 6.035800000614e+00
3.372500000000e+02 -4.109591695256e-04 7.551045594037e-05 5.994210300826e+00
3.375000000000e+02 -1.841539961001e-05 7.148500620149e-05 5.952606055688e+00
3.377500000000e+02 3.790289755164e-04 6.739708392520e-05 5.910952215709e+00
3.380000000000e+02 7.811493525393e-04 6.329670195668e-05 5.869214232207e+00
3.382500000000e+02 1.187901338194e-03 5.923444060046e-05 5.827358231806e+00
3.385000000000e+02 1.599378946709e-03 5.526065026296e-05 5.785351174419e+00
3.387500000000e+02 2.015761623302e-03 5.142464953659e-05 5.743160996506e+00
3.390000000000e+02 2.437253280712e-03 4.777391755673e-05 5.700756732842e+00
3.392500000000e+02 2.864016351337e-03 4.435333703237e-05 5.658108621706e+00
3.395000000000e+02 3.296104251416e-03 4.120444267222e-05 5.615188185106e+00
3.397500000000e+02 3.733396044074e-03 3.836471297627e-05 5.571968292918e+00
3.400000000000e+02 4.175536010961e-03 3.586693880175e-05 5.528423200806e+00
3.402500000000e+02 4.621881600149e-03 3.373866434603e-05 5.484528574558e+00
3.405000000000e+02 5.071461247213e-03 3.200171312912e-05 5.440261493081e+00
3.407500000000e+02 5.522943789046e-03 3.067181054989e-05 5.395600435122e+00
3.410000000000e+02 5.974621462739e-03 2.975831585883e-05 5.350525260059e+00
3.412500000000e+02 6.424405144278e-03 2.926408407730e-05 5.305017170546e+00
3.415000000000e+02 6.869834699587e-03 2.918540374949e-05 5.259058679519e+00
3.417500000000e+02 7.308101059100e-03 2.951207799279e-05 5.212633565369e+00
3.420000000000e+02 7.736082452133e-03 3.022763518964e-05 5.165726838191e+00
3.422500000000e+02 8.150391088380e-03 3.130964084089e-05 5.118324704838e+00
3.425000000000e+02 8.547429998038e-03 3.273008329915e-05 5.070414541108e+00
3.427500000000e+02 8.923459841018e-03 3.445593134332e-05 5.021984881344e+00
3.430000000000e+02 9.274671462888e-03 3.644973098391e-05 4.973025413226e+00
3.432500000000e+02 9.597263806722e-03 3.867024347920e-05 4.923526986097e+00
3.435000000000e+02 9.887526910499e-03 4.107319768631e-05 4.873481640072e+00
3.437500000000e+02 1.014192525153e-02 4.361205182501e-05 4.822882642423e+00
3.440000000000e+02 1.035718109833e-02 4.623880005228e-05 4.771724537335e+00
3.442500000000e+02 1.053035817709e-02 4.890480963948e-05 4.720003215317e+00
3.445000000000e+02 1.065894104266e-02 5.156164483783e-05 4.667715986901e+00
3.447500000000e+02 1.074091016215e-02 5.416185574841e-05 4.614861666071e+00
3.450000000000e+02 1.077481335626e-02 5.665968388469e-05 4.561440668138e+00
3.452500000000e+02 1.075982902346e-02 5.901183276835e-05 4.507455105854e+00
3.455000000000e+02 1.069582317032e-02 6.117812970344e-05 4.452908894244e+00
3.457500000000e+02 1.058339739685e-02 6.312208825177e-05 4.397807853386e+00
3.460000000000e+02 1.042392970752e-02 6.481140044035e-05 4.342159817622e+00
3.462500000000e+02 1.021960478922e-02 6.621835302109e-05 4.285974737271e+00
3.465000000000e+02 9.973435118132e-03 6.732012438890e-05 4.229264780498e+00
3.467500000000e+02 9.689270555358e-03 6.809900598997e-05 4.172044427426e+00
3.470000000000e+02 9.371796840858e-03 6.854251873273e-05 4.114330562237e+00
3.472500000000e+02 9.026519370892e-03 6.864342987628e-05 4.056142553339e+00
3.475000000000e+02 8.659732160769e-03 6.839967952033e-05 3.997502325821e+00
3.477500000000e+02 8.278471131021e-03 6.781422326096e-05 3.938434426834e+00
3.480000000000e+02 7.890450478251e-03 6.689479971730e-05 3.878966077201e+00
3.482500000000e+02 7.503983078451e-03 6.565362954902e-05 3.819127212650e+00
3.485000000000e+02 7.127885259585e-03 6.410705680579e-05 3.758950511758e+00
3.487500000000e+02 6.771366832172e-03 6.227514008278e-05 3.698471408435e+00
3.490000000000e+02 6.443907479332e-03 6.018120412790e-05 3.637728089919e+00
3.492500000000e+02 6.155120565499e-03 5.785136413777e-05 3.576761475875e+00
3.495000000000e+02 5.914605957244e-03 5.531402982720e-05 3.515615179103e+00
3.497500000000e+02 5.731792949028e-03 5.259940123073e-05 3.454335446543e+00
3.500000000000e+02 5.615775781412e-03 4.973896168436e-05 3.392971077862e+00
3.502500000000e+02 5.575143557937e-03 4.676497867351e-05 3.331573321566e+00
3.505000000000e+02 5.617807832633e-03 4.371001692974e-05 3.270195747327e+00
3.507500000000e+02 5.750830386696e-03 4.060647322110e-05 3.208894093249e+00
3.510000000000e+02 5.980255977766e-03 3.748613134660e-05 3.147726088851e+00
3.512500000000e+02 6.310951938561e-03 3.437974909223e-05 3.086751252782e+00
3.515000000000e+02 6.746459391193e-03 3.131667455528e-05 3.026030667619e+00
3.517500000000e+02 7.288858834617e-03 2.832449473980e-05 2.965626733639e+00
3.520000000000e+02 7.938653210761e-03 2.542872411498e-05 2.905602902336e+00
3.522500000000e+02 8.694673397300e-03 2.265252390155e-05 2.846023396491e+00
3.525000000000e+02 9.554008491346e-03 2.001646624855e-05 2.786952916214e+00
3.527500000000e+02 1.051196593876e-02 1.753833259352e-05 2.728456340191e+00
3.530000000000e+02 1.156206369030e-02 1.523295979627e-05 2.670598421247e+00
3.532500000000e+02 1.269605792024e-02 1.311213042401e-05 2.613443487083e+00
3.535000000000e+02 1.390400732863e-02 1.118450718987e-05 2.557055144334e+00
3.537500000000e+02 1.517437474412e-02 9.455617798165e-06 2.501495997675e+00
3.540000000000e+02 1.649416538844e-02 7.927894492943e-06 2.446827380336e+00
3.542500000000e+02 1.784909922812e-02 6.600769546172e-06 2.393109107943e+00
3.545000000000e+02 1.922381521195e-02 5.470823302350e-06 2.340399249712e+00
3.547500000000e+02 2.060210244954e-02 4.531991956130e-06 2.288753926182e+00
3.550000000000e+02 2.196715354178e-02 3.775812278561e-06 2.238227132537e+00
3.552500000000e+02 2.330183555655e-02 3.191738794428e-06 2.188870582970e+00
3.555000000000e+02 2.458897038244e-02 2.767512734536e-06 2.140733586430e+00
3.557500000000e+02 2.581162091043e-02 2.489514071641e-06 2.093862940117e+00
3.560000000000e+02 2.695337415935e-02 2.343180648096e-06 2.048302850035e+00
3.562500000000e+02 2.799861633617e-02 2.313445712332e-06 2.004094873172e+00
3.565000000000e+02 2.893279593457e-02 2.385154637269e-06 1.961277874263e+00
3.567500000000e+02 2.974266616772e-02 2.543456732645e-06 1.919888007914e+00
3.570000000000e+02 3.041650731557e-02 2.774223802626e-06 1.879958709565e+00
3.572500000000e+02 3.094432054997e-02 3.064392419760e-06 1.841520709952e+00
3.575000000000e+02 3.131799583214e-02 3.402248508116e-06 1.804602057110e+00
3.577500000000e+02 3.153144788827e-02 3.777655730508e-06 1.769228158408e+00
3.580000000000e+02 3.158072160729e-02 4.182210200598e-06 1.735421837028e+00
3.582500000000e+02 3.146406818558e-02 4.609308707687e-06 1.703203399897e+00
3.585000000000e+02 3.118198946579e-02 5.054136137050e-06 1.672590725892e+00
3.587500000000e+02 3.073725341645e-02 5.513566363857e-06 1.643599370342e+00
3.590000000000e+02 3.013488315348e-02 5.985988916435e-06 1.616242682617e+00
3.592500000000e+02 2.938211818492e-02 6.471052479973e-06 1.590531944614e+00
3.595000000000e+02 2.848835100938e-02 6.969353537167e-06 1.566476525142e+00
3.597500000000e+02 2.746504130144e-02 7.482074093373e-06 1.544084045719e+00
3.600000000000e+02 2.632560659294e-02 8.010593298191e-06 1.523360562324e+00
3.602500000000e+02 2.508529170080e-02 8.556088153422e-06 1.504310756100e+00
3.605000000000e+02 2.376101806824e-02 9.119140353037e-06 1.486938126196e+00
3.607500000000e+02 2.237121184619e-02 9.699377632483e-06 1.471245185586e+00
3.610000000000e+02 2.093561228168e-02 1.029516141007e-05 1.457233648929e+00
3.612500000000e+02 1.947505991675e-02 1.090334150619e-05 1.444904609643e+00
3.615000000000e+02 1.801126532264e-02 1.151909065950e-05 1.434258693798e+00
3.617500000000e+02 1.656655798894e-02 1.213582993081e-05 1.425296190221e+00
3.620000000000e+02 1.516361662418e-02 1.274524976974e-05 1.418017146589e+00
3.622500000000e+02 1.382518117417e-02 1.333743269322e-05 1.412421422487e+00
3.625000000000e+02 1.257374862130e-02 1.390106303031e-05 1.408508699688e+00
3.627500000000e+02 1.143125427944e-02 1.442373169616e-05 1.406278440229e+00
3.630000000000e+02 1.041874223856e-02 1.489231266877e-05 1.405729792742e+00
3.632500000000e+02 9.556027491371e-03 1.529340120954e-05 1.406861441653e+00
3.635000000000e+02 8.861356123166e-03 1.561378781242e-05 1.409671404917e+00
3.637500000000e+02 8.351067767780e-03 1.584095425158e-05 1.414156778900e+00
3.640000000000e+02 8.039267969118e-03 1.596356342659e-05 1.420313437599e+00
3.642500000000e+02 7.937515632395e-03 1.597192901487e-05 1.428135689885e+00
3.645000000000e+02 8.054535342017e-03 1.585843531390e-05 1.437615906533e+00
3.647500000000e+02 8.395961316210e-03 1.561789233387e-05 1.448744125109e+00
3.650000000000e+02 8.964119937034e-03 1.524781517667e-05 1.461507643493e+00
3.652500000000e+02 9.757860613590e-03 1.474860604930e-05 1.475890616476e+00
3.655000000000e+02 1.077244103409e-02 1.412363596584e-05 1.491873666794e+00
3.657500000000e+02 1.199947283117e-02 1.337922626035e-05 1.509433523396e+00
3.660000000000e+02 1.342693440288e-02 1.252452245334e-05 1.528542700520e+00
3.662500000000e+02 1.503925377675e-02 1.157127245519e-05 1.549169228412e+00
3.665000000000e+02 1.681746352303e-02 1.053351912278e-05 1.571276446262e+00
3.667500000000e+02 1.873942872768e-02 9.427215338531e-06 1.594822866612e+00
3.670000000000e+02 2.078014551221e-02 8.269783933423e-06 1.619762118015e+00
3.672500000000e+02 2.291210674882e-02 7.079634694818e-06 1.646042971175e+00
3.675000000000e+02 2.510572938594e-02 5.875660570115e-06 1.673609451617e+00
3.677500000000e+02 2.732983537149e-02 4.676730045672e-06 1.702401039182e+00
3.680000000000e+02 2.955217804325e-02 3.501194384303e-06 1.732352953220e+00
3.682500000000e+02 3.174000213732e-02 2.366427888839e-06 1.763396518965e+00
3.685000000000e+02 3.386062762235e-02 1.288411139416e-06 1.795459610436e+00
3.687500000000e+02 3.588204293413e-02 2.813768178733e-07 1.828467161347e+00
3.690000000000e+02 3.777349734066e-02 -6.424824772477e-07 1.862341736787e+00
3.692500000000e+02 3.950607661462e-02 -1.473227516813e-06 1.897004154160e+00
3.695000000000e+02 4.105325247700e-02 -2.203314233951e-06 1.932374144671e+00
3.697500000000e+02 4.239138990137e-02 -2.827651362197e-06 1.968371042102e+00
3.700000000000e+02 4.350020449650e-02 -3.343587041099e-06 2.004914489827e+00
3.702500000000e+02 4.436315637009e-02 -3.750817711118e-06 2.041925152928e+00
3.705000000000e+02 4.496777247767e-02 -4.051229200969e-06 2.079325425099e+00
3.707500000000e+02 4.530589149665e-02 -4.248680395752e-06 2.117040121303e+00
3.710000000000e+02 4.537382147877e-02 -4.348727252718e-06 2.154997143525e+00
3.712500000000e+02 4.517241104275e-02 -4.358311732011e-06 2.193128114633e+00
3.715000000000e+02 4.470702748191e-02 -4.285412625482e-06 2.231368968116e+00
3.717500000000e+02 4.398744625749e-02 -4.138649008251e-06 2.269660491088e+00
3.720000000000e+02 4.302764949413e-02 -3.926909849850e-06 2.307948809679e+00
3.722500000000e+02 4.184554145122e-02 -3.658963042663e-06 2.346185816310e+00
3.725000000000e+02 4.046258358584e-02 -3.343054425731e-06 2.384329530372e+00
3.727500000000e+02 3.890335855882e-02 -2.986571753988e-06 2.422344390123e+00
3.730000000000e+02 3.719507341545e-02 -2.595683016138e-06 2.460201475310e+00
3.732500000000e+02 3.536701151691e-02 -2.175032447926e-06 2.497878655031e+00
3.735000000000e+02 3.344994700808e-02 -1.727487513203e-06 2.535360661549e+00
3.737500000000e+02 3.147553535026e-02 -1.253939568624e-06 2.572639092442e+00
3.740000000000e+02 2.947569348261e-02 -7.531646390724e-07 2.609712337916e+00
3.742500000000e+02 2.748198460044e-02 -2.217543866867e-07 2.646585436337e+00
3.745000000000e+02 2.552502108572e-02 3.458828602976e-07 2.683269864046e+00
3.747500000000e+02 2.363390014769e-02 9.574435712312e-07 2.719783255375e+00
3.750000000000e+02 2.183568323685e-02 1.622581069533e-06 2.756149066057e+00
3.752500000000e+02 2.015493243508e-02 2.352681884837e-06 2.792396176732e+00
3.755000000000e+02 1.861331222265e-02 3.160577345951e-06 2.828558447647e+00
3.757500000000e+02 1.722926613465e-02 4.060189334243e-06 2.864674226778e+00
3.760000000000e+02 1.601777205809e-02 5.066128268283e-06 2.900785822906e+00
3.762500000000e+02 1.499018293180e-02 6.193240588037e-06 2.936938944604e+00
3.765000000000e+02 1.415415225076e-02 7.456125965727e-06 2.973182117019e+00
3.767500000000e+02 1.351364587537e-02 8.868626797082e-06 3.009566080260e+00
3.770000000000e+02 1.306903396855e-02 1.044331641803e-05 3.046143181593e+00
3.772500000000e+02 1.281726192115e-02 1.219097776126e-05 3.082966762633e+00
3.775000000000e+02 1.275209150576e-02 1.412010541391e-05 3.120090551834e+00
3.777500000000e+02 1.286440171589e-02 1.623643995638e-05 3.157568070552e+00
3.780000000000e+02 1.314254291970e-02 1.854253598857e-05 3.195452054349e+00
3.782500000000e+02 1.357272986919e-02 2.103738824458e-05 3.233793899024e+00
3.785000000000e+02 1.413946345852e-02 2.371612143195e-05 3.272643134618e+00
3.787500000000e+02 1.482596666135e-02 2.656975171855e-05 3.312046933028e+00
3.790000000000e+02 1.561462487632e-02 2.958503472655e-05 3.352049651911e+00
3.792500000000e+02 1.648741626398e-02 3.274440761347e-05 3.392692419010e+00
3.795000000000e+02 1.742632188875e-02 3.602601531830e-05 3.434012759421e+00
3.797500000000e+02 1.841370460970e-02 3.940383937967e-05 3.476044266846e+00
3.800000000000e+02 1.943264855652e-02 4.284792255627e-05 3.518816321412e+00
3.802500000000e+02 2.046725104229e-02 4.632468905447e-05 3.562353853697e+00
3.805000000000e+02 2.150286148201e-02 4.979735587254e-05 3.606677156575e+00
3.807500000000e+02 2.252626396909e-02 5.322643087494e-05 3.651801741274e+00
3.810000000000e+02 2.352580087517e-02 5.657028810221e-05 3.697738242218e+00
3.812500000000e+02 2.449143917514e-02 5.978581095373e-05 3.744492363014e+00
3.815000000000e+02 2.541477966823e-02 6.282909514455e-05 3.792064869739e+00
3.817500000000e+02 2.628901540851e-02 6.565619643550e-05 3.840451622172e+00
3.820000000000e+02 2.710884277296e-02 6.822390949254e-05 3.889643647903e+00
3.822500000000e+02 2.787033282689e-02 7.049056727712e-05 3.939627255093e+00
3.825000000000e+02 2.857077201210e-02 7.241684487913e-05 3.990384178000e+00
3.827500000000e+02 2.920847816027e-02 7.396655492611e-05 4.041891761906e+00
3.830000000000e+02 2.978260442405e-02 7.510741731589e-05 4.094123173774e+00
3.832500000000e+02 3.029293654391e-02 7.581179322749e-05 4.147047648660e+00
3.835000000000e+02 3.073969636843e-02 7.605736502250e-05 4.200630756344e+00
3.837500000000e+02 3.112335612785e-02 7.582775672962e-05 4.254834698989e+00
3.840000000000e+02 3.144447495617e-02 7.511306799360e-05 4.309618623708e+00
3.842500000000e+02 3.170356036873e-02 7.391032746312e-05 4.364938961180e+00
3.845000000000e+02 3.190096358971e-02 7.222384121811e-05 4.420749773689e+00
3.847500000000e+02 3.203680877089e-02 7.006543672586e-05 4.477003124137e+00
3.850000000000e+02 3.211096160224e-02 6.745458898760e-05 4.533649449343e+00
3.852500000000e+02 3.212303489837e-02 6.441842357449e-05 4.590637946241e+00
3.855000000000e+02 3.207243096552e-02 6.099159536976e-05 4.647916963291e+00
3.857500000000e+02 3.195841852295e-02 5.721603676537e-05 4.705434390101e+00
3.860000000000e+02 3.178023746809e-02 5.314058162270e-05 4.763138052858e+00
3.862500000000e+02 3.153722806833e-02 4.882045754673e-05 4.820976099568e+00
3.865000000000e+02 3.122897555811e-02 4.431665684801e-05 4.878897382496e+00
3.867500000000e+02 3.085546308015e-02 3.969519552441e-05 4.936851829047e+00
3.870000000000e+02 3.041722479155e-02 3.502626058607e-05 4.994790796351e+00
3.872500000000e+02 2.991548936854e-02 3.038326286367e-05 5.052667411226e+00
3.875000000000e+02 2.935230655950e-02 2.584180206033e-05 5.110436886074e+00
3.877500000000e+02 2.873064803586e-02 2.147856306361e-05 5.168056811634e+00
3.880000000000e+02 2.805447615516e-02 1.737015540482e-05 5.225487420963e+00
3.882500000000e+02 2.732877488145e-02 1.359190071590e-05 5.282691821549e+00
3.885000000000e+02 2.655953894799e-02 1.021663929024e-05 5.339636194198e+00
3.887500000000e+02 2.575371923706e-02 7.313497459138e-06 5.396289954319e+00
3.890000000000e+02 2.491912403290e-02 4.946643280795e-06 5.452625875742e+00
3.892500000000e+02 2.406427837794e-02 3.174108798881e-06 5.508620174296e+00
3.895000000000e+02 2.319824548512e-02 2.046786202664e-06 5.564252549608e+00
3.897500000000e+02 2.233041542742e-02 1.607233501955e-06 5.619506188219e+00
3.900000000000e+02 2.147026948878e-02 1.888812413253e-06 5.674367722561e+00
3.902500000000e+02 2.062712834597e-02 2.914795183495e-06 5.728827153484e+00
3.905000000000e+02 1.980989460001e-02 4.697683825217e-06 5.782877732428e+00
3.907500000000e+02 1.902680075335e-02 7.238727673914e-06 5.836515808003e+00
3.910000000000e+02 1.828517327513e-02 1.052751979699e-05 5.889740639663e+00
3.912500000000e+02 1.759122355025e-02 1.454180093854e-05 5.942554177787e+00
3.915000000000e+02 1.694987558324e-02 1.924752188628e-05 5.994960821060e+00
3.917500000000e+02 1.636463892958e-02 2.459907072350e-05 6.046967145654e+00
3.920000000000e+02 1.583753419257e-02 3.053972854705e-05 6.098581616527e+00
3.922500000000e+02 1.536907548256e-02 3.700234573925e-05 6.149814279364e+00
3.925000000000e+02 1.495831261411e-02 4.391023605399e-05 6.200676445918e+00
3.927500000000e+02 1.460293209765e-02 5.117827477241e-05 6.251180366373e+00
3.930000000000e+02 1.429941396490e-02 5.871418763961e-05 6.301338898480e+00
3.932500000000e+02 1.404323882470e-02 6.642000359708e-05 6.351165181678e+00
3.935000000000e+02 1.382913599095e-02 7.419364768479e-05 6.400672310919e+00
3.937500000000e+02 1.365136267492e-02 8.193063832448e-05 6.449873022444e+00
3.940000000000e+02 1.350400176187e-02 8.952584807634e-05 6.498779388484e+00
3.942500000000e+02 1.338126477247e-02 9.687529298488e-05 6.547402533870e+00
3.945000000000e+02 1.327778619822e-02 1.038779178254e-04 6.595752365494e+00
3.947500000000e+02 1.318889548917e-02 1.104373046036e-04 6.643837326402e+00
3.950000000000e+02 1.311085377338e-02 1.164632817679e-04 6.691664173127e+00
3.952500000000e+02 1.304104415285e-02 1.218733914686e-04 6.739237775810e+00
3.955000000000e+02 1.297810512864e-02 1.265941930271e-04 6.786560949753e+00
3.957500000000e+02 1.292200104419e-02 1.305623598655e-04 6.833634309538e+00
3.960000000000e+02 1.287402477596e-02 1.337255952683e-04 6.880456151049e+00
3.962500000000e+02 1.283673042421e-02 1.360432677092e-04 6.927022365463e+00
3.965000000000e+02 1.281379944784e-02 1.374868144136e-04 6.973326374644e+00
3.967500000000e+02 1.280984267219e-02 1.380399295837e-04 7.019359100130e+00
3.970000000000e+02 1.283014836134e-02 1.376985411073e-04 7.065108953332e+00
3.972500000000e+02 1.288038432202e-02 1.364705823525e-04 7.110561857210e+00
3.975000000000e+02 1.296626846275e-02 1.343755782338e-04 7.155701290668e+00
3.977500000000e+02 1.309322123409e-02 1.314440627598e-04 7.200508358376e+00
3.980000000000e+02 1.326601492854e-02 1.277168917928e-04 7.244961887443e+00
3.982500000000e+02 1.348843721243e-02 1.232444576187e-04 7.289038544002e+00
3.985000000000e+02 1.376298293457e-02 1.180858181213e-04 7.332712975175e+00
3.987500000000e+02 1.409059068441e-02 1.123077773199e-04 7.375957969084e+00
3.990000000000e+02 1.447043589697e-02 1.059839565433e-04 7.418744635960e+00
3.992500000000e+02 1.489979283480e-02 9.919385027338e-05 7.461042604250e+00
3.995000000000e+02 1.537397265464e-02 9.202188633611e-05 7.502820232587e+00
3.997500000000e+02 1.588634325187e-02 8.455649269914e-05 7.544044832581e+00
4.000000000000e+02 1.642843199544e-02 7.688917568219e-05 7.584682900388e+00
4.002500000000e+02 1.699010879610e-02 6.911360750153e-05 7.624700354555e+00
4.005000000000e+02 1.755984385673e-02 6.132469576040e-05 7.664062775603e+00
4.007500000000e+02 1.812503014759e-02 5.361766311884e-05 7.702735645118e+00
4.010000000000e+02 1.867235824553e-02 4.608711144344e-05 7.740684581026e+00
4.012500000000e+02 1.918822829236e-02 3.882603847682e-05 7.777875566293e+00
4.015000000000e+02 1.965918193218e-02 3.192482481915e-05 7.814275168027e+00
4.017500000000e+02 2.007233631689e-02 2.547020281954e-05 7.849850745802e+00
4.020000000000e+02 2.041580164441e-02 1.954413068769e-05 7.884570645543e+00
4.022500000000e+02 2.067906522629e-02 1.422281585972e-05 7.918404380133e+00
4.025000000000e+02 2.085332552383e-02 9.575531874889e-06 7.951322792138e+00
4.027500000000e+02 2.093176245053e-02 5.663474718198e-06 7.983298201518e+00
4.030000000000e+02 2.090973308208e-02 2.538709154287e-06 8.014304535955e+00
4.032500000000e+02 2.078488537494e-02 2.431675177328e-07 8.044317442424e+00
4.035000000000e+02 2.055718661159e-02 -1.192234130309e-06 8.073314382005e+00
4.037500000000e+02 2.022886715585e-02 -1.748521593403e-06 8.101274707273e+00
4.040000000000e+02 1.980428420902e-02 -1.419185567231e-06 8.128179719666e+00
4.042500000000e+02 1.928971357210e-02 -2.105947365383e-07 8.154012710921e+00
4.045000000000e+02 1.869308125743e-02 1.857783138409e-06 8.178758986018e+00
4.047500000000e+02 1.802364915724e-02 4.753421738668e-06 8.202405865329e+00
4.050000000000e+02 1.729167038484e-02 8.431043773460e-06 8.224942671313e+00
4.052500000000e+02 1.650803162461e-02 1.283320733803e-05 8.246360692131e+00
4.055000000000e+02 1.568389886612e-02 1.789116515089e-05 8.266653128613e+00
4.057500000000e+02 1.483038269234e-02 2.352597937630e-05 8.285815019928e+00
4.060000000000e+02 1.395823723400e-02 2.964988303206e-05 8.303843151286e+00
4.062500000000e+02 1.307760435013e-02 3.616785840463e-05 8.320735939442e+00
4.065000000000e+02 1.219781173187e-02 4.297939525227e-05 8.336493302206e+00
4.067500000000e+02 1.132723004331e-02 4.998038796919e-05 8.351116509011e+00
4.070000000000e+02 1.047319049767e-02 5.706511941161e-05 8.364608014821e+00
4.072500000000e+02 9.641961172903e-03 6.412828120306e-05 8.376971281243e+00
4.075000000000e+02 8.838775795081e-03 7.106698035431e-05 8.388210582315e+00
4.077500000000e+02 8.067907893258e-03 7.778268202083e-05 8.398330803715e+00
4.080000000000e+02 7.332779927883e-03 8.418301854426e-05 8.407337235990e+00
4.082500000000e+02 6.636094793314e-03 9.018343956119e-05 8.415235362233e+00
4.085000000000e+02 5.979979527395e-03 9.570865178365e-05 8.422030650747e+00
4.087500000000e+02 5.366128056445e-03 1.006938154027e-04 8.427728351389e+00
4.090000000000e+02 4.795933492005e-03 1.050854698289e-04 8.432333303996e+00
4.092500000000e+02 4.270598964708e-03 1.088421750912e-04 8.435849758005e+00
4.095000000000e+02 3.791222206814e-03 1.119348584803e-04 8.438281213878e+00
4.097500000000e+02 3.358847381862e-03 1.143468735450e-04 8.439630285313e+00
4.100000000000e+02 2.974483261330e-03 1.160737784989e-04 8.439898589689e+00
4.102500000000e+02 2.639086459001e-03 1.171228595402e-04 8.439086664720e+00
4.105000000000e+02 2.353514625267e-03 1.175124210703e-04 8.437193920283e+00
4.107500000000e+02 2.118453465169e-03 1.172708781569e-04 8.434218624472e+00
4.110000000000e+02 1.934323506748e-03 1.164356887829e-04 8.430157922272e+00
4.112500000000e+02 1.801176186028e-03 1.150521630069e-04 8.425007893216e+00
4.115000000000e+02 1.718586810431e-03 1.131721792712e-04 8.418763644763e+00
4.117500000000e+02 1.685552225732e-03 1.108528639563e-04 8.411419437489e+00
4.120000000000e+02 1.700403238342e-03 1.081552579829e-04 8.402968847530e+00
4.122500000000e+02 1.760736557479e-03 1.051429952705e-04 8.393404954395e+00
4.125000000000e+02 1.863374180155e-03 1.018810611942e-04 8.382720559649e+00
4.127500000000e+02 2.004352337092e-03 9.843461391193e-05 8.370908422771e+00
4.130000000000e+02 2.178943730655e-03 9.486789298641e-05 8.357961518164e+00
4.132500000000e+02 2.381711844380e-03 9.124321144111e-05 8.343873298489e+00
4.135000000000e+02 2.606596842665e-03 8.762007234311e-05 8.328637967161e+00
4.137500000000e+02 2.847028480934e-03 8.405441865003e-05 8.312250745205e+00
4.140000000000e+02 3.096062159240e-03 8.059799423363e-05 8.294708134638e+00
4.142500000000e+02 3.346531309089e-03 7.729781973179e-05 8.276008164396e+00
4.145000000000e+02 3.591210292729e-03 7.419578137030e-05 8.256150620940e+00
4.147500000000e+02 3.822980182865e-03 7.132832713597e-05 8.235137251222e+00
4.150000000000e+02 4.034991128580e-03 6.872626396107e-05 8.212971939344e+00
4.152500000000e+02 4.220814811852e-03 6.641465088011e-05 8.189660850940e+00
4.155000000000e+02 4.374580885287e-03 6.441277943009e-05 8.165212540332e+00
4.157500000000e+02 4.491093498862e-03 6.273423996633e-05 8.139638024016e+00
4.160000000000e+02 4.565923302696e-03 6.138706255532e-05 8.112950812811e+00
4.162500000000e+02 4.595473284569e-03 6.037392124775e-05 8.085166908037e+00
4.165000000000e+02 4.577017035355e-03 5.969237346115e-05 8.056304760169e+00
4.167500000000e+02 4.508709242886e-03 5.933529953064e-05 8.026385190605e+00
4.170000000000e+02 4.389569688595e-03 5.929129757101e-05 7.995431279717e+00
4.172500000000e+02 4.219443080742e-03 5.954504899813e-05 7.963468225319e+00
4.175000000000e+02 3.998937893252e-03 6.007783311865e-05 7.930523174668e+00
4.177500000000e+02 3.729346858981e-03 6.086807963554e-05 7.896625030747e+00
4.180000000000e+02 3.412554809171e-03 6.189193861730e-05 7.861804242442e+00
4.182500000000e+02 3.050938072903e-03 6.312387420127e-05 7.826092581098e+00
4.185000000000e+02 2.647258086821e-03 6.453709751489e-05 7.789522904745e+00
4.187500000000e+02 2.204556004195e-03 6.610424266620e-05 7.752128921034e+00
4.190000000000e+02 1.726051619064e-03 6.779794055750e-05 7.713944950844e+00
4.192500000000e+02 1.215048577345e-03 6.959133652207e-05 7.675005692537e+00
4.195000000000e+02 6.748522005136e-04 7.145856374560e-05 7.635346000717e+00
4.197500000000e+02 1.086977682415e-04 7.337517839109e-05 7.595000670760e+00
4.200000000000e+02 -4.803057249538e-04 7.531855987539e-05 7.554004241780e+00
4.202500000000e+02 -1.089216972178e-03 7.726822886669e-05 7.512390817061e+00
4.205000000000e+02 -1.715290562428e-03 7.920610911363e-05 7.470193898262e+00
4.207500000000e+02 -2.355989578383e-03 8.111670893188e-05 7.427446242810e+00
4.210000000000e+02 -3.008985110616e-03 8.298722985631e-05 7.384179740697e+00
4.212500000000e+02 -3.672145868059e-03 8.480761099761e-05 7.340425304869e+00
4.215000000000e+02 -4.343516278927e-03 8.657048161007e-05 7.296212784293e+00
4.217500000000e+02 -5.021287962145e-03 8.827105851503e-05 7.251570889946e+00
4.220000000000e+02 -5.703765648520e-03 8.990697117975e-05 7.206527135040e+00
4.222500000000e+02 -6.389329448595e-03 9.147804978446e-05 7.161107788934e+00
4.225000000000e+02 -7.076397492034e-03 9.298607680627e-05 7.115337835851e+00
4.227500000000e+02 -7.763388298334e-03 9.443447729257e-05 7.069240945419e+00
4.230000000000e+02 -8.448687053208e-03 9.582798759708e-05 7.022839445190e+00
4.232500000000e+02 -9.130615636294e-03 9.717231186088e-05 6.976154299234e+00
4.235000000000e+02 -9.807410002100e-03 9.847378011466e-05 6.929205082704e+00
4.237500000000e+02 -1.047720292801e-02 9.973899479829e-05 6.882009961194e+00
4.240000000000e+02 -1.113801480643e-02 1.009745056422e-04 6.834585665841e+00
4.242500000000e+02 -1.178775090357e-02 1.021865046112e-04 6.786947469381e+00
4.245000000000e+02 -1.242420715759e-02 1.033805517085e-04 6.739109154881e+00
4.247500000000e+02 -1.304508122111e-02 1.045613355134e-04 6.691082987197e+00
4.250000000000e+02 -1.364799010747e-02 1.057324682112e-04 6.642879680164e+00
4.252500000000e+02 -1.423049272260e-02 1.068962946875e-04 6.594508363496e+00
4.255000000000e+02 -1.479011570508e-02 1.080538545718e-04 6.545976551707e+00
4.257500000000e+02 -1.532438356223e-02 1.092047624640e-04 6.497290111103e+00
4.260000000000e+02 -1.583084955250e-02 1.103471667960e-04 6.448453233838e+00
4.262500000000e+02 -1.630712774390e-02 1.114777871022e-04 6.399468417127e+00
4.265000000000e+02 -1.675092645572e-02 1.125918650289e-04 6.350336447123e+00
4.267500000000e+02 -1.716007997409e-02 1.136833173571e-04 6.301056396980e+00
4.270000000000e+02 -1.753258151381e-02 1.147448246010e-04 6.251625632689e+00
4.272500000000e+02 -1.786661439682e-02 1.157679886461e-04 6.202039835802e+00
4.275000000000e+02 -1.816058247238e-02 1.167434416073e-04 6.152293042041e+00
4.277500000000e+02 -1.841314098947e-02 1.176610002471e-04 6.102377696840e+00
4.280000000000e+02 -1.862322530023e-02 1.185098480944e-04 6.052284732989e+00
4.282500000000e+02 -1.879008116566e-02 1.192787097336e-04 6.002003668573e+00
4.285000000000e+02 -1.891329310685e-02 1.199559842949e-04 5.951522728311e+00
4.287500000000e+02 -1.899281455381e-02 1.205299834006e-04 5.900828988682e+00
4.290000000000e+02 -1.902899611192e-02 1.209891088408e-04 5.849908546035e+00
4.292500000000e+02 -1.902261531093e-02 1.213220335956e-04 5.798746709756e+00
4.295000000000e+02 -1.897490362900e-02 1.215178869592e-04 5.747328216218e+00
4.297500000000e+02 -1.888757343968e-02 1.215664447395e-04 5.695637466597e+00
4.300000000000e+02 -1.876284113846e-02 1.214583216276e-04 5.643658782676e+00
4.302500000000e+02 -1.860344661546e-02 1.211851653349e-04 5.591376679433e+00
4.305000000000e+02 -1.841266918712e-02 1.207398556261e-04 5.538776154275e+00
4.307500000000e+02 -1.819433694719e-02 1.201167037946e-04 5.485842984890e+00
4.310000000000e+02 -1.795282979898e-02 1.193116535064e-04 5.432564034017e+00
4.312500000000e+02 -1.769307639991e-02 1.183224826342e-04 5.378927559588e+00
4.315000000000e+02 -1.742054060710e-02 1.171489978639e-04 5.324923517909e+00
4.317500000000e+02 -1.714120046701e-02 1.157932224416e-04 5.270543865483e+00
4.320000000000e+02 -1.686151423028e-02 1.142595702561e-04 5.215782842675e+00
4.322500000000e+02 -1.658837717601e-02 1.125550055117e-04 5.160637247074e+00
4.325000000000e+02 -1.632906521672e-02 1.106891541749e-04 5.105106681743e+00
4.327500000000e+02 -1.609116644711e-02 1.086743945561e-04 5.049193778208e+00
4.330000000000e+02 -1.588250240481e-02 1.065259001833e-04 4.992904394465e+00
4.332500000000e+02 -1.571103630803e-02 1.042616321054e-04 4.936247776376e+00
4.335000000000e+02 -1.558477137316e-02 1.019022617317e-04 4.879236686632e+00
4.337500000000e+02 -1.551163795659e-02 9.947103907576e-05 4.821887492961e+00
4.340000000000e+02 -1.549937332905e-02 9.699359670559e-05 4.764220222047e+00
4.342500000000e+02 -1.555539201701e-02 9.449766555902e-05 4.706258568679e+00
4.345000000000e+02 -1.568664970884e-02 9.201274684034e-05 4.648029863168e+00
4.347500000000e+02 -1.589950371539e-02 8.956975560939e-05 4.589565002520e+00
4.350000000000e+02 -1.619956921217e-02 8.720049840288e-05 4.530898335549e+00
4.352500000000e+02 -1.659157536461e-02 8.493717554062e-05 4.472067508571e+00
4.355000000000e+02 -1.707922475907e-02 8.281185048470e-05 4.413113276605e+00
4.357500000000e+02 -1.766505694467e-02 8.085581933714e-05 4.354079273171e+00
4.360000000000e+02 -1.835032104704e-02 7.909903967515e-05 4.295011746158e+00
4.362500000000e+02 -1.913486122944e-02 7.756954135965e-05 4.235959264811e+00
4.365000000000e+02 -2.001701743109e-02 7.629283352015e-05 4.176972393412e+00
4.367500000000e+02 -2.099354658381e-02 7.529133639944e-05 4.118103341113e+00
4.370000000000e+02 -2.205956774378e-02 7.458386640535e-05 4.059405588425e+00
4.372500000000e+02 -2.320853486903e-02 7.418516880608e-05 4.000933494977e+00
4.375000000000e+02 -2.443224083402e-02 7.410552852846e-05 3.942741892553e+00
4.377500000000e+02 -2.572085527202e-02 7.435045651713e-05 3.884885667895e+00
4.380000000000e+02 -2.706299926545e-02 7.492045942542e-05 3.827419339843e+00
4.382500000000e+02 -2.844585760704e-02 7.581090647288e-05 3.770396635641e+00
4.385000000000e+02 -2.985532950541e-02 7.701199285717e-05 3.713870072125e+00
4.387500000000e+02 -3.127621782758e-02 7.850879383964e-05 3.657890545618e+00
4.390000000000e+02 -3.269245447675e-02 8.028141849747e-05 3.602506937288e+00
4.392500000000e+02 -3.408735987873e-02 8.230525732875e-05 3.547765738345e+00
4.395000000000e+02 -3.544393262975e-02 8.455131003882e-05 3.493710700213e+00
4.397500000000e+02 -3.674516366144e-02 8.698659173179e-05 3.440382516223e+00
4.400000000000e+02 -3.797437064159e-02 8.957460458761e-05 3.387818536142e+00
4.402500000000e+02 -3.911554334144e-02 9.227587229171e-05 3.336052522347e+00
4.405000000000e+02 -4.015369376576e-02 9.504852114781e-05 3.285114448269e+00
4.407500000000e+02 -4.107520210589e-02 9.784889799480e-05 3.235030343469e+00
4.410000000000e+02 -4.186814871033e-02 1.006322161043e-04 3.185822189157e+00
4.412500000000e+02 -4.252262583909e-02 1.033532205675e-04 3.137507861696e+00
4.415000000000e+02 -4.303101574937e-02 1.059668603704e-04 3.090101131710e+00
4.417500000000e+02 -4.338823248598e-02 1.084289652484e-04 3.043611710317e+00
4.420000000000e+02 -4.359191297358e-02 1.106969100774e-04 2.998045350487e+00
4.422500000000e+02 -4.364255718534e-02 1.127302801309e-04 2.953403992321e+00
4.425000000000e+02 -4.354360570120e-02 1.144915058616e-04 2.909685956778e+00
4.427500000000e+02 -4.330145214257e-02 1.159464695507e-04 2.866886180667e+00
4.430000000000e+02 -4.292539065446e-02 1.170650905420e-04 2.824996485588e+00
4.432500000000e+02 -4.242749065105e-02 1.178218618607e-04 2.784005882115e+00
4.435000000000e+02 -4.182240837992e-02 1.181963502548e-04 2.743900895508e+00
4.437500000000e+02 -4.112713038560e-02 1.181736252876e-04 2.704665914018e+00
4.440000000000e+02 -4.036066119787e-02 1.177446431425e-04 2.666283547700e+00
4.442500000000e+02 -3.954365960086e-02 1.169065515154e-04 2.628734992921e+00
4.445000000000e+02 -3.869803140915e-02 1.156629118259e-04 2.592000397556e+00
4.447500000000e+02 -3.784648997564e-02 1.140238341406e-04 2.556059218102e+00
4.450000000000e+02 -3.701209736990e-02 1.120060062502e-04 2.520890562821e+00
4.452500000000e+02 -3.621779169820e-02 1.096326366978e-04 2.486473517347e+00
4.455000000000e+02 -3.548591803395e-02 1.069332898815e-04 2.452787445217e+00
4.457500000000e+02 -3.483776862827e-02 1.039435401143e-04 2.419812261860e+00
4.460000000000e+02 -3.429314489942e-02 1.007045509355e-04 2.387528676593e+00
4.462500000000e+02 -3.386995126670e-02 9.726252404890e-05 2.355918402757e+00
4.465000000000e+02 -3.358382624552e-02 9.366801394406e-05 2.324964332177e+00
4.467500000000e+02 -3.344782118827e-02 8.997512882758e-05 2.294650677515e+00
4.470000000000e+02 -3.347212979381e-02 8.624062420534e-05 2.264963078388e+00
4.472500000000e+02 -3.366387533814e-02 8.252286945587e-05 2.235888679370e+00
4.475000000000e+02 -3.402695767160e-02 7.888078869206e-05 2.207416175301e+00
4.477500000000e+02 -3.456196324300e-02 7.537271842176e-05 2.179535834885e+00
4.480000000000e+02 -3.526613855998e-02 7.205523710915e-05 2.152239500276e+00
4.482500000000e+02 -3.613342754807e-02 6.898200058064e-05 2.125520569598e+00
4.485000000000e+02 -3.715457138941e-02 6.620260702897e-05 2.099373969656e+00
4.487500000000e+02 -3.831726906145e-02 6.376152682044e-05 2.073796118939e+00
4.490000000000e+02 -3.960639549231e-02 6.169712826060e-05 2.048784888336e+00
4.492500000000e+02 -4.100427322202e-02 6.004082782307e-05 2.024339566740e+00
4.495000000000e+02 -4.249099367344e-02 5.881639219391e-05 2.000460829975e+00
4.497500000000e+02 -4.404478200920e-02 5.803940884649e-05 1.977150724314e+00
4.500000000000e+02 -4.564240040543e-02 5.771695346393e-05 1.954412660882e+00
4.502500000000e+02 -4.725958244525e-02 5.784745202878e-05 1.932251430183e+00
4.505000000000e+02 -4.887149185975e-02 5.842075195447e-05 1.910673233317e+00
4.507500000000e+02 -5.045319734368e-02 5.941839523757e-05 1.889685732780e+00
4.510000000000e+02 -5.198015508005e-02 6.081408433770e-05 1.869298124236e+00
4.512500000000e+02 -5.342868990420e-02 6.257432953197e-05 1.849521224375e+00
4.515000000000e+02 -5.477646558342e-02 6.465925388455e-05 1.830367574379e+00
4.517500000000e+02 -5.600293499074e-02 6.702353208859e-05 1.811851556693e+00
4.520000000000e+02 -5.708976004355e-02 6.961743659245e-05 1.793989517381e+00
4.522500000000e+02 -5.802119238657e-02 7.238795968192e-05 1.776799891175e+00
4.525000000000e+02 -5.878440586840e-02 7.527998062476e-05 1.760303322010e+00
4.527500000000e+02 -5.936977226730e-02 7.823744824423e-05 1.744522771616e+00
4.530000000000e+02 -5.977107414074e-02 8.120454996305e-05 1.729483610974e+00
4.532500000000e+02 -5.998564783928e-02 8.412684058076e-05 1.715213684627e+00
4.535000000000e+02 -6.001445292583e-02 8.695230634018e-05 1.701743342092e+00
4.537500000000e+02 -5.986206644771e-02 8.963234718617e-05 1.689105430455e+00
4.540000000000e+02 -5.953659956091e-02 9.212265762992e-05 1.677335239436e+00
4.542500000000e+02 -5.904954044364e-02 9.438399659534e-05 1.666470397022e+00
4.545000000000e+02 -5.841552494094e-02 9.638283511351e-05 1.656550709251e+00
4.547500000000e+02 -5.765204187279e-02 9.809187840407e-05 1.647617943580e+00
4.550000000000e+02 -5.677907940098e-02 9.949045683241e-05 1.639715554486e+00
4.552500000000e+02 -5.581872283043e-02 1.005647898893e-04 1.632888353606e+00
4.555000000000e+02 -5.479471239484e-02 1.013081203548e-04 1.627182126632e+00
4.557500000000e+02 -5.373197363325e-02 1.017207253194e-04 1.622643203141e+00
4.560000000000e+02 -5.265613112535e-02 1.018098067382e-04 1.619317986066e+00
4.562500000000e+02 -5.159301865849e-02 1.015892700867e-04 1.617252449723e+00
4.565000000000e+02 -5.056819561308e-02 1.010793939154e-04 1.616491616324e+00
4.567500000000e+02 -4.960648236360e-02 1.003064029123e-04 1.617079022096e+00
4.570000000000e+02 -4.873152284420e-02 9.930194738086e-05 1.619056184988e+00
4.572500000000e+02 -4.796538454359e-02 9.810250273101e-05 1.622462085341e+00
4.575000000000e+02 -4.732820212754e-02 9.674869695567e-05 1.627332671629e+00
4.577500000000e+02 -4.683787099554e-02 9.528457760852e-05 1.633700402293e+00
4.580000000000e+02 -4.650979506015e-02 9.375683054028e-05 1.641593832675e+00
4.582500000000e+02 -4.635669049011e-02 9.221396241710e-05 1.651037257233e+00
4.585000000000e+02 -4.638844663863e-02 9.070546070894e-05 1.662050412511e+00
4.587500000000e+02 -4.661204269014e-02 8.928094430674e-05 1.674648246649e+00
4.590000000000e+02 -4.703151756132e-02 8.798931821985e-05 1.688840759828e+00
4.592500000000e+02 -4.764798917613e-02 8.687794669301e-05 1.704632915269e+00
4.595000000000e+02 -4.845971810689e-02 8.599185773359e-05 1.722024622706e+00
4.597500000000e+02 -4.946220991467e-02 8.537299163752e-05 1.741010791933e+00
4.600000000000e+02 -5.064834998531e-02 8.505950423979e-05 1.761581452289e+00
4.602500000000e+02 -5.200856467975e-02 8.508513753247e-05 1.783721935631e+00
4.605000000000e+02 -5.353100270453e-02 8.547866442216e-05 1.807413116625e+00
4.607500000000e+02 -5.520173112348e-02 8.626341398693e-05 1.832631703025e+00
4.610000000000e+02 -5.700494130950e-02 8.745688387216e-05 1.859350572159e+00
4.612500000000e+02 -5.892316086451e-02 8.907044037479e-05 1.887539142709e+00
4.615000000000e+02 -6.093746907640e-02 9.110910727173e-05 1.917163778315e+00
4.617500000000e+02 -6.302771432589e-02 9.357144052949e-05 1.948188211390e+00
4.620000000000e+02 -6.517273343797e-02 9.644948700996e-05 1.980573983777e+00
4.622500000000e+02 -6.735057378525e-02 9.972882136211e-05 2.014280892559e+00
4.625000000000e+02 -6.953872020575e-02 1.033886590202e-04 2.049267437266e+00
4.627500000000e+02 -7.171432916603e-02 1.074020384775e-04 2.085491260384e+00
4.630000000000e+02 -7.385447296918e-02 1.117360656983e-04 2.122909573181e+00
4.632500000000e+02 -7.593639633712e-02 1.163522568453e-04 2.161479563854e+00
4.635000000000e+02 -7.793778700641e-02 1.212069147121e-04 2.201158781458e+00
4.637500000000e+02 -7.983706043275e-02 1.262515766766e-04 2.241905489341e+00
4.640000000000e+02 -8.161365641106e-02 1.314335614463e-04 2.283678987773e+00
4.642500000000e+02 -8.324834353557e-02 1.366965647986e-04 2.326439900021e+00
4.645000000000e+02 -8.472352471856e-02 1.419813380891e-04 2.370150421680e+00
4.647500000000e+02 -8.602353564880e-02 1.472264512837e-04 2.414774528685e+00
4.650000000000e+02 -8.713492551757e-02 1.523691150959e-04 2.460278148118e+00
4.652500000000e+02 -8.804671043447e-02 1.573460646042e-04 2.506629285860e+00
4.655000000000e+02 -8.875058799352e-02 1.620944944540e-04 2.553798116293e+00
4.657500000000e+02 -8.924110351180e-02 1.665530278611e-04 2.601757032768e+00
4.660000000000e+02 -8.951576023821e-02 1.706627038019e-04 2.650480657852e+00
4.662500000000e+02 -8.957506608237e-02 1.743679597951e-04 2.699945818290e+00
4.665000000000e+02 -8.942251392908e-02 1.776175889130e-04 2.750131482420e+00
4.667500000000e+02 -8.906449348425e-02 1.803656510767e-04 2.801018663862e+00
4.670000000000e+02 -8.851013739328e-02 1.825723131742e-04 2.852590289466e+00
4.672500000000e+02 -8.777110403558e-02 1.842046066511e-04 2.904831036957e+00
4.675000000000e+02 -8.686130426325e-02 1.852370267254e-04 2.957727141421e+00
4.677500000000e+02 -8.579658009491e-02 1.856520452031e-04 3.011266173294e+00
4.680000000000e+02 -8.459434421597e-02 1.854404781683e-04 3.065436792218e+00
4.682500000000e+02 -8.327319273041e-02 1.846016754979e-04 3.120228476297e+00
4.685000000000e+02 -8.185250033728e-02 1.831435500845e-04 3.175631235149e+00
4.687500000000e+02 -8.035201058472e-02 1.810824422870e-04 3.231635309107e+00
4.690000000000e+02 -7.879143381684e-02 1.784428245443e-04 3.288230857621e+00
4.692500000000e+02 -7.719006183995e-02 1.752568571150e-04 3.345407646806e+00
4.695000000000e+02 -7.556641107889e-02 1.715638048002e-04 3.403154739769e+00
4.697500000000e+02 -7.393790466269e-02 1.674093395325e-04 3.461460193958e+00
4.700000000000e+02 -7.232060014744e-02 1.628447474268e-04 3.520310775934e+00
4.702500000000e+02 -7.072897189554e-02 1.579260701261e-04 3.579691695779e+00
4.705000000000e+02 -6.917575291748e-02 1.527132185063e-04 3.639586369317e+00
4.707500000000e+02 -6.767184167935e-02 1.472690604620e-04 3.699976209374e+00
4.710000000000e+02 -6.622627444381e-02 1.416584982139e-04 3.760840454176e+00
4.712500000000e+02 -6.484626380102e-02 1.359475848820e-04 3.822156034260e+00
4.715000000000e+02 -6.353730098720e-02 1.302026769270e-04 3.883897477989e+00
4.717500000000e+02 -6.230331564197e-02 1.244896318361e-04 3.946036860975e+00
4.720000000000e+02 -6.114688547901e-02 1.188730480891e-04 4.008543797662e+00
4.722500000000e+02 -6.006948493194e-02 1.134155542635e-04 4.071385472449e+00
4.725000000000e+02 -5.907175904531e-02 1.081771478321e-04 4.134526714372e+00
4.727500000000e+02 -5.815380787181e-02 1.032145760216e-04 4.197930106988e+00
4.730000000000e+02 -5.731546545224e-02 9.858076464608e-05 4.261556137466e+00
4.732500000000e+02 -5.655655706905e-02 9.432428751249e-05 4.325363376024e+00
4.735000000000e+02 -5.587712019851e-02 9.048888956145e-05 4.389308688357e+00
4.737500000000e+02 -5.527757508166e-02 8.711306100645e-05 4.453347472396e+00
4.740000000000e+02 -5.475883536367e-02 8.422968346605e-05 4.517433920781e+00
4.742500000000e+02 -5.432235012085e-02 8.186574125899e-05 4.581521300900e+00
4.745000000000e+02 -5.397007514536e-02 8.004211800183e-05 4.645562252227e+00
4.747500000000e+02 -5.370437266335e-02 7.877348130589e-05 4.709509093602e+00
4.750000000000e+02 -5.352784558558e-02 7.806828489942e-05 4.773314138347e+00
4.752500000000e+02 -5.344311481964e-02 7.792886234553e-05 4.836930011450e+00
4.755000000000e+02 -5.345255223840e-02 7.835160071393e-05 4.900309964593e+00
4.757500000000e+02 -5.355798627647e-02 7.932721396420e-05 4.963408184779e+00
4.760000000000e+02 -5.376039827597e-02 8.084107492365e-05 5.026180091674e+00
4.762500000000e+02 -5.405962942953e-02 8.287362128639e-05 5.088582620613e+00
4.765000000000e+02 -5.445411880390e-02 8.540075093388e-05 5.150574485860e+00
4.767500000000e+02 -5.494069107626e-02 8.839422657619e-05 5.212116423139e+00
4.770000000000e+02 -5.551441090718e-02 9.182207741187e-05 5.273171405786e+00
4.772500000000e+02 -5.616851705019e-02 9.564895587913e-05 5.333704835703e+00
4.775000000000e+02 -5.689444466949e-02 9.983644107819e-05 5.393684703808e+00
4.777500000000e+02 -5.768193964934e-02 1.043432838145e-04 5.453081723273e+00
4.780000000000e+02 -5.851926217431e-02 1.091256157909e-04 5.511869431983e+00
4.782500000000e+02 -5.939347173088e-02 1.141370784741e-04 5.570024266236e+00
4.785000000000e+02 -6.029078072186e-02 1.193289154702e-04 5.627525608581e+00
4.787500000000e+02 -6.119695794092e-02 1.246501416113e-04 5.684355808329e+00
4.790000000000e+02 -6.209776129312e-02 1.300477109481e-04 5.740500179852e+00
4.792500000000e+02 -6.297937550662e-02 1.354667143979e-04 5.795946978897e+00
4.795000000000e+02 -6.382883179955e-02 1.408506648692e-04 5.850687363358e+00
4.797500000000e+02 -6.463438398691e-02 1.461419235889e-04 5.904715335221e+00
4.800000000000e+02 -6.538582269645e-02 1.512822789594e-04 5.958027673826e+00
4.802500000000e+02 -6.607470709627e-02 1.562136328143e-04 6.010623853220e+00
4.805000000000e+02 -6.669450516435e-02 1.608788549738e-04 6.062505954846e+00
4.807500000000e+02 -6.724063249976e-02 1.652227308171e-04 6.113678568292e+00
4.810000000000e+02 -6.771038988464e-02 1.691930025112e-04 6.164148683483e+00
4.812500000000e+02 -6.810280720186e-02 1.727414693519e-04 6.213925576967e+00
4.815000000000e+02 -6.841840254853e-02 1.758250716922e-04 6.263020685287e+00
4.817500000000e+02 -6.865887566665e-02 1.784069147233e-04 6.311447467264e+00
4.820000000000e+02 -6.882676059616e-02 1.804571869549e-04 6.359221257361e+00
4.822500000000e+02 -6.892505950422e-02 1.819538676675e-04 6.406359102649e+00
4.825000000000e+02 -6.895688805250e-02 1.828832336800e-04 6.452879588040e+00
4.827500000000e+02 -6.892515646422e-02 1.832401327057e-04 6.498802645545e+00
4.830000000000e+02 -6.883231435978e-02 1.830279747118e-04 6.544149355422e+00
4.832500000000e+02 -6.868017337273e-02 1.822584504615e-04 6.588941731986e+00
4.835000000000e+02 -6.846982287110e-02 1.809509922061e-04 6.633202501551e+00
4.837500000000e+02 -6.820164706816e-02 1.791320461520e-04 6.676954879510e+00
4.840000000000e+02 -6.787543503288e-02 1.768341614197e-04 6.720222343510e+00
4.842500000000e+02 -6.749057525253e-02 1.740949627112e-04 6.763028412936e+00
4.845000000000e+02 -6.704631847277e-02 1.709560992390e-04 6.805396442162e+00
4.847500000000e+02 -6.654207780103e-02 1.674622064632e-04 6.847349427401e+00
4.850000000000e+02 -6.597773908949e-02 1.636599203447e-04 6.888909836454e+00
4.852500000000e+02 -6.535395186719e-02 1.595970421430e-04 6.930099465763e+00
4.855000000000e+02 -6.467236338137e-02 1.553218529894e-04 6.970939324282e+00
4.857500000000e+02 -6.393577648615e-02 1.508825621500e-04 7.011449550061e+00
4.860000000000e+02 -6.314820565943e-02 1.463269284386e-04 7.051649355049e+00
4.862500000000e+02 -6.231482399050e-02 1.417020286953e-04 7.091556998969e+00
4.865000000000e+02 -6.144180283685e-02 1.370541303149e-04 7.131189787038e+00
4.867500000000e+02 -6.053605231510e-02 1.324286264462e-04 7.170564085818e+00
4.870000000000e+02 -5.960488573966e-02 1.278699906597e-04 7.209695351781e+00
4.872500000000e+02 -5.865563790151e-02 1.234217010658e-04 7.248598163387e+00
4.875000000000e+02 -5.769526838528e-02 1.191260958177e-04 7.287286252220e+00
4.877500000000e+02 -5.672998981720e-02 1.150241227761e-04 7.325772523340e+00
4.880000000000e+02 -5.576495251287e-02 1.111549693940e-04 7.364069063617e+00
4.882500000000e+02 -5.480401893874e-02 1.075555461596e-04 7.402187129401e+00
4.885000000000e+02 -5.384964767251e-02 1.042598176043e-04 7.440137117938e+00
4.887500000000e+02 -5.290290182698e-02 1.012982350180e-04 7.477928517520e+00
4.890000000000e+02 -5.196358274229e-02 9.869686277145e-05 7.515569840530e+00
4.892500000000e+02 -5.103047875282e-02 9.647654987927e-05 7.553068546121e+00
4.895000000000e+02 -5.010170998519e-02 9.465216174759e-05 7.590430950024e+00
4.897500000000e+02 -4.917513837370e-02 9.323193356309e-05 7.627662134852e+00
4.900000000000e+02 -4.824880856856e-02 9.221696308179e-05 7.664765855336e+00
4.902500000000e+02 -4.732137977206e-02 9.160088885329e-05 7.701744452023e+00
4.905000000000e+02 -4.639251108924e-02 9.136977721508e-05 7.738598764219e+00
4.907500000000e+02 -4.546316503691e-02 9.150230328436e-05 7.775328053541e+00
4.910000000000e+02 -4.453580341020e-02 9.197020217033e-05 7.811929924763e+00
4.912500000000e+02 -4.361445781293e-02 9.273898646808e-05 7.848400253621e+00
4.915000000000e+02 -4.270467097103e-02 9.376889707577e-05 7.884733105776e+00
4.917500000000e+02 -4.181331515009e-02 9.501605677559e-05 7.920920655860e+00
4.920000000000e+02 -4.094830643890e-02 9.643376362944e-05 7.956953093799e+00
4.922500000000e+02 -4.011824133706e-02 9.797386399110e-05 7.992818520992e+00
4.925000000000e+02 -3.933198736054e-02 9.958814015881e-05 8.028502839804e+00
4.927500000000e+02 -3.859826231892e-02 1.012296407823e-04 8.063989628860e+00
4.930000000000e+02 -3.792523370270e-02 1.028538967128e-04 8.099260019533e+00
4.932500000000e+02 -3.732016718352e-02 1.044199717490e-04 8.134292567258e+00
4.935000000000e+02 -3.678914435303e-02 1.058913348651e-04 8.169063136169e+00
4.937500000000e+02 -3.633686425582e-02 1.072364836172e-04 8.203544793364e+00
4.940000000000e+02 -3.596653243598e-02 1.084293303081e-04 8.237707729081e+00
4.942500000000e+02 -3.567983460250e-02 1.094493860324e-04 8.271519205198e+00
4.945000000000e+02 -3.547698514537e-02 1.102817432444e-04 8.304943534701e+00
4.947500000000e+02 -3.535683343863e-02 1.109168871975e-04 8.337942101838e+00
4.950000000000e+02 -3.531701076759e-02 1.113503755480e-04 8.370473415347e+00
4.952500000000e+02 -3.535409584151e-02 1.115824263366e-04 8.402493201173e+00
4.955000000000e+02 -3.546378204888e-02 1.116174545380e-04 8.433954524214e+00
4.957500000000e+02 -3.564102841700e-02 1.114635879167e-04 8.464807940244e+00
4.960000000000e+02 -3.588018510117e-02 1.111321944827e-04 8.495001667667e+00
4.962500000000e+02 -3.617508531966e-02 1.106374328599e-04 8.524481776251e+00
4.965000000000e+02 -3.651910561602e-02 1.099958427659e-04 8.553192385956e+00
4.967500000000e+02 -3.690519706803e-02 1.092259659150e-04 8.581075871703e+00
4.970000000000e+02 -3.732589862998e-02 1.083480142884e-04 8.608073071119e+00
4.972500000000e+02 -3.777334196415e-02 1.073835467810e-04 8.634123493345e+00
4.975000000000e+02 -3.823926123461e-02 1.063551729713e-04 8.659165529214e+00
4.977500000000e+02 -3.871501823991e-02 1.052862298179e-04 8.683136662651e+00
4.980000000000e+02 -3.919165311793e-02 1.042004547427e-04 8.705973689250e+00
4.982500000000e+02 -3.965996479125e-02 1.031216315752e-04 8.727612941455e+00
4.985000000000e+02 -4.011062365886e-02 1.020731948672e-04 8.747990525164e+00
4.987500000000e+02 -4.053431470677e-02 1.010779133616e-04 8.767042574639e+00
4.990000000000e+02 -4.092190386884e-02 1.001575111921e-04 8.784705523538e+00
4.992500000000e+02 -4.126461928524e-02 9.933225369643e-05 8.800916395321e+00
4.995000000000e+02 -4.155423687045e-02 9.862055305190e-05 8.815613118888e+00
4.997500000000e+02 -4.178325714383e-02 9.803858415414e-05 8.828734856856e+00
5.000000000000e+02 -4.194506359608e-02 9.760003801965e-05 8.840222357876e+00
5.002500000000e+02 -4.203405126123e-02 9.731583705488e-05 8.850018312391e+00
5.005000000000e+02 -4.204571962543e-02 9.719384723539e-05 8.858067722582e+00
5.007500000000e+02 -4.197672465382e-02 9.723877637471e-05 8.864318265037e+00
5.010000000000e+02 -4.182488979715e-02 9.745210381618e-05 8.868720648600e+00
5.012500000000e+02 -4.158917816680e-02 9.783199007965e-05 8.871228951383e+00
5.015000000000e+02 -4.126963178079e-02 9.837330813051e-05 8.871800943591e+00
5.017500000000e+02 -4.086728505075e-02 9.906781301058e-05 8.870398374468e+00
5.020000000000e+02 -4.038406201202e-02 9.990426953696e-05 8.866987224967e+00
5.022500000000e+02 -3.982266651961e-02 1.008686213769e-04 8.861537935429e+00
5.025000000000e+02 -3.918647457484e-02 1.019441919823e-04 8.854025580141e+00
5.027500000000e+02 -3.847943590190e-02 1.031119486067e-04 8.844430022820e+00
5.030000000000e+02 -3.770599097761e-02 1.043507796020e-04 8.832736019225e+00
5.032500000000e+02 -3.687100559849e-02 1.056377637215e-04 8.818933306066e+00
5.035000000000e+02 -3.597972470061e-02 1.069484303662e-04 8.803016641772e+00
5.037500000000e+02 -3.503774198400e-02 1.082570649601e-04 8.784985840760e+00
5.040000000000e+02 -3.405098301910e-02 1.095370233517e-04 8.764845765210e+00
5.042500000000e+02 -3.302569405794e-02 1.107610488277e-04 8.742606315544e+00
5.045000000000e+02 -3.196843244154e-02 1.119016058168e-04 8.718282381627e+00
5.047500000000e+02 -3.088604915601e-02 1.129312381382e-04 8.691893794240e+00
5.050000000000e+02 -2.978566015763e-02 1.138229407213e-04 8.663465237295e+00
5.052500000000e+02 -2.867459861058e-02 1.145504360157e-04 8.633026156446e+00
5.055000000000e+02 -2.756034687806e-02 1.150886459305e-04 8.600610633244e+00
5.057500000000e+02 -2.645044608213e-02 1.154141105149e-04 8.566257233818e+00
5.060000000000e+02 -2.535238280384e-02 1.155053608515e-04 8.530008843754e+00
5.062500000000e+02 -2.427345826541e-02 1.153433633871e-04 8.491912457580e+00
5.065000000000e+02 -2.322064195379e-02 1.149118987634e-04 8.452018959386e+00
5.067500000000e+02 -2.220041883707e-02 1.141979121662e-04 8.410382859367e+00
5.070000000000e+02 -2.121863497408e-02 1.131918507417e-04 8.367062023575e+00
5.072500000000e+02 -2.028035193970e-02 1.118879767653e-04 8.322117365184e+00
5.075000000000e+02 -1.938971562215e-02 1.102846722401e-04 8.275612534944e+00
5.077500000000e+02 -1.854984897478e-02 1.083844496651e-04 8.227613582513e+00
5.080000000000e+02 -1.776277266361e-02 1.061941249159e-04 8.178188623965e+00
5.082500000000e+02 -1.702935992755e-02 1.037248338053e-04 8.127407495962e+00
5.085000000000e+02 -1.634932786134e-02 1.009919755019e-04 8.075341411776e+00
5.087500000000e+02 -1.572126539771e-02 9.801498214657e-05 8.022062629014e+00
5.090000000000e+02 -1.514269790193e-02 9.481714136242e-05 7.967644118768e+00
5.092500000000e+02 -1.461018525262e-02 9.142526774741e-05 7.912159246580e+00
5.095000000000e+02 -1.411944892619e-02 8.786932728222e-05 7.855681472687e+00
5.097500000000e+02 -1.366552243293e-02 8.418204131380e-05 7.798284060946e+00
5.100000000000e+02 -1.324291842827e-02 8.039840304055e-05 7.740039804935e+00
5.102500000000e+02 -1.284580531300e-02 7.655516672470e-05 7.681020774922e+00
5.105000000000e+02 -1.246818598535e-02 7.269035670451e-05 7.621298074729e+00
5.107500000000e+02 -1.210407172543e-02 6.884274724150e-05 7.560941622323e+00
5.110000000000e+02 -1.174764450339e-02 6.505136933391e-05 7.500019941280e+00
5.112500000000e+02 -1.139340259032e-02 6.135502316881e-05 7.438599974866e+00
5.115000000000e+02 -1.103628473173e-02 5.779181770663e-05 7.376746912570e+00
5.117500000000e+02 -1.067177023846e-02 5.439872516139e-05 7.314524038212e+00
5.120000000000e+02 -1.029595315876e-02 5.121116300491e-05 7.251992592665e+00
5.122500000000e+02 -9.905590532805e-03 4.826260345453e-05 7.189211655319e+00
5.125000000000e+02 -9.498125751684e-03 4.558420889575e-05 7.126238042965e+00
5.127500000000e+02 -9.071689124089e-03 4.320449171002e-05 7.063126225022e+00
5.130000000000e+02 -8.625078734766e-03 4.114899868113e-05 6.999928257117e+00
5.132500000000e+02 -8.157725073354e-03 3.944001711290e-05 6.936693729677e+00
5.135000000000e+02 -7.669643416345e-03 3.809630424290e-05 6.873469732981e+00
5.137500000000e+02 -7.161378035089e-03 3.713283855430e-05 6.810300836772e+00
5.140000000000e+02 -6.633941908029e-03 3.656059620546e-05 6.747229085154e+00
5.142500000000e+02 -6.088755589668e-03 3.638635381795e-05 6.684294003654e+00
5.145000000000e+02 -5.527588250143e-03 3.661252325154e-05 6.621532618663e+00
5.147500000000e+02 -4.952502706796e-03 3.723701403582e-05 6.558979488842e+00
5.150000000000e+02 -4.365806471169e-03 3.825314550740e-05 6.496666745752e+00
5.152500000000e+02 -3.770009496264e-03 3.964961479860e-05 6.434624143642e+00
5.155000000000e+02 -3.167787828916e-03 4.141048538434e-05 6.372879117998e+00
5.157500000000e+02 -2.561954174274e-03 4.351525141658e-05 6.311456850153e+00
5.160000000000e+02 -1.955432090931e-03 4.593895759725e-05 6.250380339029e+00
5.162500000000e+02 -1.351234201985e-03 4.865238367105e-05 6.189670477531e+00
5.165000000000e+02 -7.524413916137e-04 5.162229060413e-05 6.129346133665e+00
5.167500000000e+02 -1.621810926173e-04 5.481173019156e-05 6.069424235051e+00
5.170000000000e+02 4.163948270315e-04 5.818042135053e-05 6.009919856466e+00
5.172500000000e+02 9.801398225422e-04 6.168517524924e-05 5.950846308647e+00
5.175000000000e+02 1.525944945344e-03 6.528038233775e-05 5.892215227973e+00
5.177500000000e+02 2.050775634035e-03 6.891854866806e-05 5.834036667616e+00
5.180000000000e+02 2.551721230394e-03 7.255085984406e-05 5.776319184675e+00
5.182500000000e+02 3.026045774873e-03 7.612778746141e-05 5.719069927288e+00
5.185000000000e+02 3.471244679482e-03 7.959971625951e-05 5.662294720315e+00
5.187500000000e+02 3.885110011126e-03 8.291757691190e-05 5.605998144421e+00
5.190000000000e+02 4.265800516805e-03 8.603348072794e-05 5.550183608046e+00
5.192500000000e+02 4.611905565400e-03 8.890135510378e-05 5.494853423167e+00
5.195000000000e+02 4.922520361799e-03 9.147754466815e-05 5.440008861256e+00
5.197500000000e+02 5.197310267087e-03 9.372138958061e-05 5.385650212444e+00
5.200000000000e+02 5.436575294523e-03 9.559575768295e-05 5.331776830292e+00
5.202500000000e+02 5.641302782955e-03 9.706761478867e-05 5.278387177144e+00
5.205000000000e+02 5.813218450635e-03 9.810841250094e-05 5.225478845386e+00
5.207500000000e+02 5.954818194361e-03 9.869447308444e-05 5.173048585274e+00
5.210000000000e+02 6.069390712994e-03 9.880732651374e-05 5.121092315436e+00
5.212500000000e+02 6.161021535347e-03 9.843396604323e-05 5.069605136827e+00
5.215000000000e+02 6.234586381111e-03 9.756706838304e-05 5.018581318953e+00
5.217500000000e+02 6.295719787956e-03 9.620504457447e-05 4.968014309267e+00
5.220000000000e+02 6.350772847043e-03 9.435210097780e-05 4.917896709666e+00
5.222500000000e+02 6.406748937281e-03 9.201824388291e-05 4.868220269463e+00
5.225000000000e+02 6.471223887544e-03 8.921915429227e-05 4.818975876948e+00
5.227500000000e+02 6.552251819128e-03 8.597601042706e-05 4.770153535215e+00
5.230000000000e+02 6.658255236940e-03 8.231523013721e-05 4.721742357287e+00
5.232500000000e+02 6.797904382403e-03 7.826814588358e-05 4.673730564020e+00
5.235000000000e+02 6.979986672862e-03 7.387061791381e-05 4.626105473643e+00
5.237500000000e+02 7.213269148502e-03 6.916257205208e-05 4.578853514117e+00
5.240000000000e+02 7.506356540150e-03 6.418748422152e-05 4.531960235569e+00
5.242500000000e+02 7.867547672815e-03 5.899180872235e-05 4.485410333671e+00
5.245000000000e+02 8.304692677414e-03 5.362435871495e-05 4.439187682626e+00
5.247500000000e+02 8.825053409540e-03 4.813564541470e-05 4.393275377947e+00
5.250000000000e+02 9.435171018171e-03 4.257718027778e-05 4.347655791482e+00
5.252500000000e+02 1.014073953079e-02 3.700075928703e-05 4.302310631844e+00
5.255000000000e+02 1.094649249975e-02 3.145772407426e-05 4.257221020182e+00
5.257500000000e+02 1.185610249603e-02 2.599821860150e-05 4.212367572072e+00
5.260000000000e+02 1.287209299430e-02 2.067046306783e-05 4.167730489767e+00
5.262500000000e+02 1.399576842972e-02 1.552003231645e-05 4.123289662813e+00
5.265000000000e+02 1.522716060432e-02 1.058917502705e-05 4.079024772133e+00
5.267500000000e+02 1.656499039910e-02 5.916178048099e-06 4.034915406054e+00
5.270000000000e+02 1.800664866498e-02 1.534790073476e-06 3.990941174779e+00
5.272500000000e+02 1.954819313732e-02 -2.526277867149e-06 3.947081829955e+00
5.275000000000e+02 2.118436211247e-02 -6.243770510395e-06 3.903317384936e+00
5.277500000000e+02 2.290860407353e-02 -9.600212483307e-06 3.859628234155e+00
5.280000000000e+02 2.471312239109e-02 -1.258412785812e-05 3.815995270525e+00
5.282500000000e+02 2.658893422404e-02 -1.519015146145e-05 3.772399998780e+00
5.285000000000e+02 2.852594266290e-02 -1.741902654059e-05 3.728824643885e+00
5.287500000000e+02 3.051302130456e-02 -1.927748873426e-05 3.685252253473e+00
5.290000000000e+02 3.253811056898e-02 -2.077803670897e-05 3.641666793973e+00
5.292500000000e+02 3.458832489416e-02 -2.193859428112e-05 3.598053239144e+00
5.295000000000e+02 3.665007123749e-02 -2.278207283146e-05 3.554397655831e+00
5.297500000000e+02 3.870917398470e-02 -2.333583248346e-05 3.510687267844e+00
5.300000000000e+02 4.075101650149e-02 -2.363107718739e-05 3.466910545770e+00
5.302500000000e+02 4.276068629335e-02 -2.370217039668e-05 3.423057266146e+00
5.305000000000e+02 4.472312760996e-02 -2.358590368531e-05 3.379118567314e+00
5.307500000000e+02 4.662331193053e-02 -2.332068853261e-05 3.335087035972e+00
5.310000000000e+02 4.844640731323e-02 -2.294577267437e-05 3.290956762800e+00
5.312500000000e+02 5.017796022273e-02 -2.250044311772e-05 3.246723419426e+00
5.315000000000e+02 5.180408333948e-02 -2.202322544134e-05 3.202384338657e+00
5.317500000000e+02 5.331165121973e-02 -2.155110419200e-05 3.157938608486e+00
5.320000000000e+02 5.468849118129e-02 -2.111876126021e-05 3.113387153305e+00
5.322500000000e+02 5.592359411262e-02 -2.075794614417e-05 3.068732872489e+00
5.325000000000e+02 5.700730799592e-02 -2.049681956842e-05 3.023980746334e+00
5.327500000000e+02 5.793153890588e-02 -2.035940589099e-05 2.979137981453e+00
5.330000000000e+02 5.868993339061e-02 -2.036513274989e-05 2.934214139512e+00
5.332500000000e+02 5.927807276139e-02 -2.052848238410e-05 2.889221328890e+00
5.335000000000e+02 5.969362119905e-02 -2.085872066984e-05 2.844174332538e+00
5.337500000000e+02 5.993648656743e-02 -2.135976397669e-05 2.799090815480e+00
5.340000000000e+02 6.000892463939e-02 -2.203011165494e-05 2.753991459694e+00
5.342500000000e+02 5.991564358186e-02 -2.286296801018e-05 2.708900162201e+00
5.345000000000e+02 5.966385328665e-02 -2.384643437431e-05 2.663844178478e+00
5.347500000000e+02 5.926327535316e-02 -2.496385688325e-05 2.618854253437e+00
5.350000000000e+02 5.872612199351e-02 -2.619427625197e-05 2.573964762861e+00
5.352500000000e+02 5.806700761771e-02 -2.751298092307e-05 2.529213787232e+00
5.355000000000e+02 5.730281559290e-02 -2.889218516558e-05 2.484643169173e+00
5.357500000000e+02 5.645250894590e-02 -3.030179530902e-05 2.440298527002e+00
5.360000000000e+02 5.553688041636e-02 -3.171024837506e-05 2.396229209631e+00
5.362500000000e+02 5.457826062467e-02 -3.308542879665e-05 2.352488223549e+00
5.365000000000e+02 5.360016195848e-02 -3.439560961888e-05 2.309132073175e+00
5.367500000000e+02 5.262689308939e-02 -3.561043683015e-05 2.266220572109e+00
5.370000000000e+02 5.168312544188e-02 -3.670189152885e-05 2.223816573756e+00
5.372500000000e+02 5.079344227818e-02 -3.764523763911e-05 2.181985662305e+00
5.375000000000e+02 4.998186416117e-02 -3.841989532191e-05 2.140795778812e+00
5.377500000000e+02 4.927136986299e-02 -3.901022523095e-05 2.100316806027e+00
5.380000000000e+02 4.868342364643e-02 -3.940619168674e-05 2.060620106121e+00
5.382500000000e+02 4.823751640663e-02 -3.960385190052e-05 2.021778027376e+00
5.385000000000e+02 4.795073592602e-02 -3.960570125114e-05 1.983863384796e+00
5.387500000000e+02 4.783737579088e-02 -3.942080387420e-05 1.946948925974e+00
5.390000000000e+02 4.790859370848e-02 -3.906471495935e-05 1.911106789527e+00
5.392500000000e+02 4.817213000629e-02 -3.855919219753e-05 1.876407986108e+00
5.395000000000e+02 4.863209281022e-02 -3.793170209640e-05 1.842921866897e+00
5.397500000000e+02 4.928882059361e-02 -3.721472569482e-05 1.810715649937e+00
5.400000000000e+02 5.013882589853e-02 -3.644489231422e-05 1.779853966011e+00
5.402500000000e+02 5.117482601091e-02 -3.566197092358e-05 1.750398476328e+00
5.405000000000e+02 5.238586164045e-02 -3.490774311593e-05 1.722407500667e+00
5.407500000000e+02 5.375750593246e-02 -3.422480933213e-05 1.695935744020e+00
5.410000000000e+02 5.527215953851e-02 -3.365536755956e-05 1.671034090555e+00
5.412500000000e+02 5.690942976047e-02 -3.323999174015e-05 1.647749418978e+00
5.415000000000e+02 5.864658535424e-02 -3.301646963461e-05 1.626124528343e+00
5.417500000000e+02 6.045907678785e-02 -3.301873695266e-05 1.606198130093e+00
5.420000000000e+02 6.232111586653e-02 -3.327592453373e-05 1.588004855946e+00
5.422500000000e+02 6.420629326970e-02 -3.381156680013e-05 1.571575373304e+00
5.425000000000e+02 6.608822353259e-02 -3.464297770020e-05 1.556936524831e+00
5.427500000000e+02 6.794119763172e-02 -3.578081382255e-05 1.544111515742e+00
5.430000000000e+02 6.974082496073e-02 -3.722883131152e-05 1.533120133086e+00
5.432500000000e+02 7.146464527939e-02 -3.898383317968e-05 1.523978988267e+00
5.435000000000e+02 7.309269142577e-02 -4.103580359485e-05 1.516701772020e+00
5.437500000000e+02 7.460798539750e-02 -4.336821233600e-05 1.511299506879e+00
5.440000000000e+02 7.599694482152e-02 -4.595847542321e-05 1.507780812309e+00
5.442500000000e+02 7.724969986833e-02 -4.877855632460e-05 1.506152108725e+00
5.445000000000e+02 7.836028973925e-02 -5.179567928154e-05 1.506417833329e+00
5.447500000000e+02 7.932673899156e-02 -5.497313159011e-05 1.508580617508e+00
5.450000000000e+02 8.015101729310e-02 -5.827114272874e-05 1.512641389110e+00
5.452500000000e+02 8.083886417511e-02 -6.164780088677e-05 1.518599462751e+00
5.455000000000e+02 8.139949179386e-02 -6.505999093195e-05 1.526452577477e+00
5.457500000000e+02 8.184518087237e-02 -6.846434346247e-05 1.536196853986e+00
5.460000000000e+02 8.219076654521e-02 -7.181815534507e-05 1.547826731969e+00
5.462500000000e+02 8.245303965988e-02 -7.508027328815e-05 1.561334857719e+00
5.465000000000e+02 8.265008980682e-02 -7.821193459134e-05 1.576711901940e+00
5.467500000000e+02 8.280059965909e-02 -8.117752756456e-05 1.593946371160e+00
5.470000000000e+02 8.292312851165e-02 -8.394527476338e-05 1.613024372646e+00
5.472500000000e+02 8.303540443492e-02 -8.648781384146e-05 1.633929376873e+00
5.475000000000e+02 8.315366210222e-02 -8.878268376736e-05 1.656641942688e+00
5.477500000000e+02 8.329203885081e-02 -9.081268169989e-05 1.681139485615e+00
5.480000000000e+02 8.346206925800e-02 -9.256608168859e-05 1.707396021481e+00
5.482500000000e+02 8.367228419765e-02 -9.403670584576e-05 1.735381977485e+00
5.485000000000e+02 8.392794515456e-02 -9.522386121300e-05 1.765064005900e+00
5.487500000000e+02 8.423091300744e-02 -9.613210049839e-05 1.796404884546e+00
5.490000000000e+02 8.457966905896e-02 -9.677083777510e-05 1.829363443768e+00
5.492500000000e+02 8.496947765844e-02 -9.715379576192e-05 1.863894593239e+00
5.495000000000e+02 8.539269349019e-02 -9.729831929567e-05 1.899949393265e+00
5.497500000000e+02 8.583919277876e-02 -9.722455468431e-05 1.937475222102e+00
5.500000000000e+02 8.629691386421e-02 -9.695453812142e-05 1.976416008424e+00
5.502500000000e+02 8.675247902946e-02 -9.651121580581e-05 2.016712545053e+00
5.505000000000e+02 8.719187207534e-02 -9.591744544987e-05 2.058302856792e+00
5.507500000000e+02 8.760113422794e-02 -9.519502141814e-05 2.101122640504e+00
5.510000000000e+02 8.796704581215e-02 -9.436377706290e-05 2.145105752745e+00
5.512500000000e+02 8.827776202591e-02 -9.344081269339e-05 2.190184727544e+00
5.515000000000e+02 8.852336379303e-02 -9.243989086724e-05 2.236291333744e+00
5.517500000000e+02 8.869630365222e-02 -9.137103526066e-05 2.283357134047e+00
5.520000000000e+02 8.879171440290e-02 -9.024035270577e-05 2.331314054975e+00
5.522500000000e+02 8.880757390005e-02 -8.905009057844e-05 2.380094937140e+00
5.525000000000e+02 8.874470825622e-02 -8.779895984870e-05 2.429634067501e+00
5.527500000000e+02 8.860664430656e-02 -8.648257056748e-05 2.479867672678e+00
5.530000000000e+02 8.839931307539e-02 -8.509412029498e-05 2.530734369630e+00
5.532500000000e+02 8.813062926226e-02 -8.362518960775e-05 2.582175562003e+00
5.535000000000e+02 8.780996897522e-02 -8.206659171686e-05 2.634135774324e+00
5.537500000000e+02 8.744758509062e-02 -8.040924604616e-05 2.686562923153e+00
5.540000000000e+02 8.705398873021e-02 -7.864500886770e-05 2.739408515854e+00
5.542500000000e+02 8.663934090563e-02 -7.676740777396e-05 2.792627779787e+00
5.545000000000e+02 8.621288926290e-02 -7.477225680588e-05 2.846179722147e+00
5.547500000000e+02 8.578248059861e-02 -7.265811332982e-05 2.900027118829e+00
5.550000000000e+02 8.535418467777e-02 -7.042657517017e-05 2.954136450815e+00
5.552500000000e+02 8.493203726944e-02 -6.808240010159e-05 3.008477773352e+00
5.555000000000e+02 8.451792964678e-02 -6.563347499966e-05 3.063024553011e+00
5.557500000000e+02 8.411163608532e-02 -6.309063230137e-05 3.117753459959e+00
5.560000000000e+02 8.371097954098e-02 -6.046733826118e-05 3.172644133637e+00
5.562500000000e+02 8.331212794635e-02 -5.777927789630e-05 3.227678943694e+00
5.565000000000e+02 8.290999237210e-02 -5.504384209162e-05 3.282842734936e+00
5.567500000000e+02 8.249870677164e-02 -5.227953994458e-05 3.338122573668e+00
5.570000000000e+02 8.207216501400e-02 -4.950536047960e-05 3.393507514093e+00
5.572500000000e+02 8.162457344179e-02 -4.674008819536e-05 3.448988365284e+00
5.575000000000e+02 8.115099403425e-02 -4.400160564130e-05 3.504557479869e+00
5.577500000000e+02 8.064784199263e-02 -4.130621017698e-05 3.560208557960e+00
5.580000000000e+02 8.011330649820e-02 -3.866798406435e-05 3.615936467625e+00
5.582500000000e+02 7.954766196735e-02 -3.609826173528e-05 3.671737071236e+00
5.585000000000e+02 7.895345215756e-02 -3.360523742149e-05 3.727607075296e+00
5.587500000000e+02 7.833551848814e-02 -3.119375376576e-05 3.783543871899e+00
5.590000000000e+02 7.770087119557e-02 -2.886531325094e-05 3.839545389367e+00
5.592500000000e+02 7.705840222886e-02 -2.661831241652e-05 3.895609942165e+00
5.595000000000e+02 7.641845152376e-02 -2.444850033576e-05 3.951736071817e+00
5.597500000000e+02 7.579225843525e-02 -2.234964655137e-05 4.007922398768e+00
5.600000000000e+02 7.519132672549e-02 -2.031436439665e-05 4.064167460047e+00
5.602500000000e+02 7.462675251008e-02 -1.833502079537e-05 4.120469547946e+00
5.605000000000e+02 7.410856949473e-02 -1.640466760031e-05 4.176826564508e+00
5.607500000000e+02 7.364515478171e-02 -1.451789904050e-05 4.233235865030e+00
5.610000000000e+02 7.324275502564e-02 -1.267155827439e-05 4.289694131513e+00
5.612500000000e+02 7.290516338023e-02 -1.086521285118e-05 4.346197249412e+00
5.615000000000e+02 7.263357936930e-02 -9.101367367259e-06 4.402740211672e+00
5.617500000000e+02 7.242665721169e-02 -7.385378626823e-06 4.459317041058e+00
5.620000000000e+02 7.228073892978e-02 -5.725090631514e-06 4.515920748134e+00
5.622500000000e+02 7.219023966184e-02 -4.130235541827e-06 4.572543308598e+00
5.625000000000e+02 7.214814680898e-02 -2.611653691614e-06 4.629175670884e+00
5.627500000000e+02 7.214658421553e-02 -1.180429041125e-06 4.685807797704e+00
5.630000000000e+02 7.217737923309e-02 1.529678410606e-07 4.742428727591e+00
5.632500000000e+02 7.223258102369e-02 1.379443242439e-06 4.799026663534e+00
5.635000000000e+02 7.230488671716e-02 2.491884018713e-06 4.855589085470e+00
5.637500000000e+02 7.238793278144e-02 3.485541077403e-06 4.912102876947e+00
5.640000000000e+02 7.247644411589e-02 4.358188270354e-06 4.968554468132e+00
5.642500000000e+02 7.256622841201e-02 5.110049170837e-06 5.024929986166e+00
5.645000000000e+02 7.265404202719e-02 5.743543548098e-06 5.081215408541e+00
5.647500000000e+02 7.273734674529e-02 6.262892528919e-06 5.137396713973e+00
5.650000000000e+02 7.281399854138e-02 6.673653170697e-06 5.193460026139e+00
5.652500000000e+02 7.288191470590e-02 6.982252773763e-06 5.249391739069e+00
5.655000000000e+02 7.293875351640e-02 7.195571302271e-06 5.305178625591e+00
5.657500000000e+02 7.298165085369e-02 7.320627136709e-06 5.360807918164e+00
5.660000000000e+02 7.300703893834e-02 7.364390222309e-06 5.416267364696e+00
5.662500000000e+02 7.301057570386e-02 7.333742158361e-06 5.471545245512e+00
5.665000000000e+02 7.298718209269e-02 7.235566352015e-06 5.526630370187e+00
5.667500000000e+02 7.293120069933e-02 7.076966212577e-06 5.581512032633e+00
5.670000000000e+02 7.283664884936e-02 6.865568454972e-06 5.636179953846e+00
5.672500000000e+02 7.269756209363e-02 6.609890155496e-06 5.690624191057e+00
5.675000000000e+02 7.250838489747e-02 6.319717616832e-06 5.744835049555e+00
5.677500000000e+02 7.226439158363e-02 6.006465322173e-06 5.798802977332e+00
5.680000000000e+02 7.196208735848e-02 5.683460930994e-06 5.852518476592e+00
5.682500000000e+02 7.159955981150e-02 5.366116867217e-06 5.905972025159e+00
5.685000000000e+02 7.117673715814e-02 5.071941936080e-06 5.959154027686e+00
5.687500000000e+02 7.069552935288e-02 4.820355618745e-06 6.012054786485e+00
5.690000000000e+02 7.015981643345e-02 4.632274028277e-06 6.064664516290e+00
5.692500000000e+02 6.957528031234e-02 4.529456194335e-06 6.116973387839e+00
5.695000000000e+02 6.894907986078e-02 4.533620636654e-06 6.168971603873e+00
5.697500000000e+02 6.828939156829e-02 4.665370956503e-06 6.220649499621e+00
5.700000000000e+02 6.760485055365e-02 4.943004406927e-06 6.271997665016e+00
5.702500000000e+02 6.690395548053e-02 5.381284802625e-06 6.323007063142e+00
5.705000000000e+02 6.619448586565e-02 5.990321968685e-06 6.373669157669e+00
5.707500000000e+02 6.548301726689e-02 6.774793323949e-06 6.423976010758e+00
5.710000000000e+02 6.477457884952e-02 7.733363068030e-06 6.473920364089e+00
5.712500000000e+02 6.407250259516e-02 8.858556712260e-06 6.523495685535e+00
5.715000000000e+02 6.337848901156e-02 1.013721995144e-05 6.572696172415e+00
5.717500000000e+02 6.269286965504e-02 1.155151192148e-05 6.621516724051e+00
5.720000000000e+02 6.201503902262e-02 1.308022200788e-05 6.669952876355e+00
5.722500000000e+02 6.134398675521e-02 1.470036693829e-05 6.718000713115e+00
5.725000000000e+02 6.067885952643e-02 1.638896689826e-05 6.765656756621e+00
5.727500000000e+02 6.001945360744e-02 1.812466446002e-05 6.812917858826e+00
5.730000000000e+02 5.936656560215e-02 1.988902999703e-05 6.859781097061e+00
5.732500000000e+02 5.872213477265e-02 2.166743208515e-05 6.906243686567e+00
5.735000000000e+02 5.808914400025e-02 2.344930469073e-05 6.952302914776e+00
5.737500000000e+02 5.747128147393e-02 2.522776781344e-05 6.997956097876e+00
5.740000000000e+02 5.687240397293e-02 2.699878199644e-05 7.043200555346e+00
5.742500000000e+02 5.629587212145e-02 2.875986181491e-05 7.088033593986e+00
5.745000000000e+02 5.574386581072e-02 3.050854680847e-05 7.132452489310e+00
5.747500000000e+02 5.521677692109e-02 3.224092837562e-05 7.176454452840e+00
5.750000000000e+02 5.471278799395e-02 3.395043345489e-05 7.220036572078e+00
5.752500000000e+02 5.422772237583e-02 3.562705976345e-05 7.263195716215e+00
5.755000000000e+02 5.375519822323e-02 3.725720409342e-05 7.305928402826e+00
5.757500000000e+02 5.328709173280e-02 3.882412447792e-05 7.348230627490e+00
5.760000000000e+02 5.281426909448e-02 4.030898864002e-05 7.390097667771e+00
5.762500000000e+02 5.232749200890e-02 4.169236997936e-05 7.431523872470e+00
5.765000000000e+02 5.181839004304e-02 4.295599489790e-05 7.472502455245e+00
5.767500000000e+02 5.128038041617e-02 4.408451230054e-05 7.513025315528e+00
5.770000000000e+02 5.070940602189e-02 4.506700819071e-05 7.553082899832e+00
5.772500000000e+02 5.010440384810e-02 4.589809641861e-05 7.592664122464e+00
5.775000000000e+02 4.946743711582e-02 4.657841972802e-05 7.631756350589e+00
5.777500000000e+02 4.880348268119e-02 4.711449848899e-05 7.670345461116e+00
5.780000000000e+02 4.811989157323e-02 4.751794173122e-05 7.708415953581e+00
5.782500000000e+02 4.742560850894e-02 4.780413229410e-05 7.745951117528e+00
5.785000000000e+02 4.673023998679e-02 4.799054673715e-05 7.782933223616e+00
5.787500000000e+02 4.604310436125e-02 4.809493576224e-05 7.819343729256e+00
5.790000000000e+02 4.537237539594e-02 4.813358454406e-05 7.855163467626e+00
5.792500000000e+02 4.472442938910e-02 4.811988625480e-05 7.890372805458e+00
5.795000000000e+02 4.410347349559e-02 4.806332631144e-05 7.924951759569e+00
5.797500000000e+02 4.351148499210e-02 4.796906455637e-05 7.958880058055e+00
5.800000000000e+02 4.294845813974e-02 4.783813871270e-05 7.992137153514e+00
5.802500000000e+02 4.241290576855e-02 4.766817101390e-05 8.024702191548e+00
5.805000000000e+02 4.190253630221e-02 4.745450542548e-05 8.056553954463e+00
5.807500000000e+02 4.141499930119e-02 4.719160321967e-05 8.087670790230e+00
5.810000000000e+02 4.094859344822e-02 4.687447781163e-05 8.118030548805e+00
5.812500000000e+02 4.050283879978e-02 4.650000115286e-05 8.147610546553e+00
5.815000000000e+02 4.007883408846e-02 4.606789473782e-05 8.176387562969e+00
5.817500000000e+02 3.967935800241e-02 4.558128771950e-05 8.204337889217e+00
5.820000000000e+02 3.930870274892e-02 4.504685878806e-05 8.231437418751e+00
5.822500000000e+02 3.897226955923e-02 4.447446732922e-05 8.257661786326e+00
5.825000000000e+02 3.867598130550e-02 4.387632845959e-05 8.282986536685e+00
5.827500000000e+02 3.842559150187e-02 4.326594321000e-05 8.307387312582e+00
5.830000000000e+02 3.822597858817e-02 4.265691909208e-05 8.330840048401e+00
5.832500000000e+02 3.808051043056e-02 4.206181441027e-05 8.353321147362e+00
5.835000000000e+02 3.799055322942e-02 4.149115400143e-05 8.374807633064e+00
5.837500000000e+02 3.795517594782e-02 4.095273769961e-05 8.395277263693e+00
5.840000000000e+02 3.797107422559e-02 4.045130318253e-05 8.414708602561e+00
5.842500000000e+02 3.803271148556e-02 3.998862451232e-05 8.433081049617e+00
5.845000000000e+02 3.813264563246e-02 3.956403111241e-05 8.450374834264e+00
5.847500000000e+02 3.826199288978e-02 3.917514849186e-05 8.466570983532e+00
5.850000000000e+02 3.841096560952e-02 3.881882304602e-05 8.481651276568e+00
5.852500000000e+02 3.856941713237e-02 3.849209196172e-05 8.495598197866e+00
5.855000000000e+02 3.872733358461e-02 3.819311024114e-05 8.508394904629e+00
5.857500000000e+02 3.887522058698e-02 3.792190661092e-05 8.520025213713e+00
5.860000000000e+02 3.900435378838e-02 3.768083400854e-05 8.530473616375e+00
5.862500000000e+02 3.910688154013e-02 3.747466326526e-05 8.539725323234e+00
5.865000000000e+02 3.917578584981e-02 3.731042478139e-05 8.547766333999e+00
5.867500000000e+02 3.920472838947e-02 3.719697823182e-05 8.554583527265e+00
5.870000000000e+02 3.918782143995e-02 3.714434253560e-05 8.560164762222e+00
5.872500000000e+02 3.911936886556e-02 3.716294577863e-05 8.564498980065e+00
5.875000000000e+02 3.899362686035e-02 3.726290176123e-05 8.567576297002e+00
5.877500000000e+02 3.880462756516e-02 3.745329733404e-05 8.569388079969e+00
5.880000000000e+02 3.854609931267e-02 3.774163318918e-05 8.569926999326e+00
5.882500000000e+02 3.821150355139e-02 3.813350719961e-05 8.569187056077e+00
5.885000000000e+02 3.779419321702e-02 3.863253675732e-05 8.567163584544e+00
5.887500000000e+02 3.728768056218e-02 3.924049227369e-05 8.563853232598e+00
5.890000000000e+02 3.668599265930e-02 3.995760714384e-05 8.559253929422e+00
5.892500000000e+02 3.598407658222e-02 4.078301470012e-05 8.553364843062e+00
5.895000000000e+02 3.517821689475e-02 4.171525467611e-05 8.546186339690e+00
5.897500000000e+02 3.426642189103e-02 4.275272499835e-05 8.537719946884e+00
5.900000000000e+02 3.324874496206e-02 4.389394845136e-05 8.527968333190e+00
5.902500000000e+02 3.212750668984e-02 4.513783185314e-05 8.516935298380e+00
5.905000000000e+02 3.090740043972e-02 4.648390703002e-05 8.504625778040e+00
5.907500000000e+02 2.959547544529e-02 4.793219039376e-05 8.491045866211e+00
5.910000000000e+02 2.820099708045e-02 4.948284323625e-05 8.476202841218e+00
5.912500000000e+02 2.673520201629e-02 5.113581370886e-05 8.460105198359e+00
5.915000000000e+02 2.521096855472e-02 5.289038498910e-05 8.442762676118e+00
5.917500000000e+02 2.364243229613e-02 5.474468481309e-05 8.424186280611e+00
5.920000000000e+02 2.204457369507e-02 5.669521508136e-05 8.404388291116e+00
5.922500000000e+02 2.043280801476e-02 5.873642952992e-05 8.383382248912e+00
5.925000000000e+02 1.882260255000e-02 6.086054897764e-05 8.361182935227e+00
5.927500000000e+02 1.722913832233e-02 6.305731726988e-05 8.337806320858e+00
5.930000000000e+02 1.566702968412e-02 6.531390788370e-05 8.313269511144e+00
5.932500000000e+02 1.415010569916e-02 6.761516863227e-05 8.287590667481e+00
5.935000000000e+02 1.269125060749e-02 6.994384368386e-05 8.260788929788e+00
5.937500000000e+02 1.130229614931e-02 7.228095674269e-05 8.232884328094e+00
5.940000000000e+02 9.993954469842e-03 7.460619984556e-05 8.203897693812e+00
5.942500000000e+02 8.775776241267e-03 7.689839448735e-05 8.173850579057e+00
5.945000000000e+02 7.656122827367e-03 7.913597353157e-05 8.142765176441e+00
5.947500000000e+02 6.642140452943e-03 8.129742846710e-05 8.110664245650e+00
5.950000000000e+02 5.739725273252e-03 8.336172667339e-05 8.077571053701e+00
5.952500000000e+02 4.953478469982e-03 8.530866870532e-05 8.043509316666e+00
5.955000000000e+02 4.286647126353e-03 8.711919432250e-05 8.008503152414e+00
5.957500000000e+02 3.741058375140e-03 8.877561831017e-05 7.972577032247e+00
5.960000000000e+02 3.317044097806e-03 9.026184023264e-05 7.935755749336e+00
5.962500000000e+02 3.013379089099e-03 9.156347583217e-05 7.898064371552e+00
5.965000000000e+02 2.827223444913e-03 9.266800953880e-05 7.859528214705e+00
5.967500000000e+02 2.754099586059e-03 9.356487802092e-05 7.820172795882e+00
5.970000000000e+02 2.787890151062e-03 9.424559717203e-05 7.780023804250e+00
5.972500000000e+02 2.920881369951e-03 9.470386512406e-05 7.739107058356e+00
5.975000000000e+02 3.143847280518e-03 9.493567037405e-05 7.697448464776e+00
5.977500000000e+02 3.446170118233e-03 9.493942659089e-05 7.655073983822e+00
5.980000000000e+02 3.816006633861e-03 9.471607145936e-05 7.612009587852e+00
5.982500000000e+02 4.240487314304e-03 9.426933510864e-05 7.568281224164e+00
5.985000000000e+02 4.705940287011e-03 9.360574621231e-05 7.523914783430e+00
5.987500000000e+02 5.198137953338e-03 9.273470927357e-05 7.478936067854e+00
5.990000000000e+02 5.702551642562e-03 9.166862824170e-05 7.433370765598e+00
5.992500000000e+02 6.204607442797e-03 9.042280100136e-05 7.387244428746e+00
5.995000000000e+02 6.689934497546e-03 8.901538271694e-05 7.340582454906e+00
5.997500000000e+02 7.144599599550e-03 8.746732809237e-05 7.293410071475e+00
6.000000000000e+02 7.555318474554e-03 8.580216505771e-05 7.245752324789e+00
6.002500000000e+02 7.909648172513e-03 8.404571322915e-05 7.197634064100e+00
6.005000000000e+02 8.196148597931e-03 8.222574956801e-05 7.149079930131e+00
6.007500000000e+02 8.404515412770e-03 8.037161933822e-05 7.100114342656e+00
6.010000000000e+02 8.525693567259e-03 7.851378990908e-05 7.050761477791e+00
6.012500000000e+02 8.551959041392e-03 7.668336796510e-05 7.001045247663e+00
6.015000000000e+02 8.476977147827e-03 7.491159592596e-05 6.950989276262e+00
6.017500000000e+02 8.295848287119e-03 7.322934015647e-05 6.900616862365e+00
6.020000000000e+02 8.005127314373e-03 7.166657721108e-05 6.849950946112e+00
6.022500000000e+02 7.602831527613e-03 7.025189115500e-05 6.799014066678e+00
6.025000000000e+02 7.088434168968e-03 6.901200077383e-05 6.747828316417e+00
6.027500000000e+02 6.462845138140e-03 6.797130300179e-05 6.696415291497e+00
6.030000000000e+02 5.728379998046e-03 6.715154235587e-05 6.644796039156e+00
6.032500000000e+02 4.888718085897e-03 6.657142253599e-05 6.592991001158e+00
6.035000000000e+02 3.948844582539e-03 6.624631818211e-05 6.541019960428e+00
6.037500000000e+02 2.914987753121e-03 6.618803619685e-05 6.488901974552e+00
6.040000000000e+02 1.794534758489e-03 6.640464962887e-05 6.436655318376e+00
6.042500000000e+02 5.959372965048e-04 6.690037200707e-05 6.384297419364e+00
6.045000000000e+02 -6.713978977741e-04 6.767546910300e-05 6.331844791653e+00
6.047500000000e+02 -1.997235383786e-03 6.872628522972e-05 6.279312974219e+00
6.050000000000e+02 -3.370646974747e-03 7.004528015650e-05 6.226716456674e+00
6.052500000000e+02 -4.780166721794e-03 7.162113313877e-05 6.174068620932e+00
6.055000000000e+02 -6.213952549766e-03 7.343889063638e-05 6.121381668055e+00
6.057500000000e+02 -7.659960723512e-03 7.548017604972e-05 6.068666557716e+00
6.060000000000e+02 -9.106125224543e-03 7.772344528606e-05 6.015932949674e+00
6.062500000000e+02 -1.054054197268e-02 8.014426109762e-05 5.963189141585e+00
6.065000000000e+02 -1.195165166268e-02 8.271562889819e-05 5.910442024720e+00
6.067500000000e+02 -1.332842209123e-02 8.540837419679e-05 5.857697034779e+00
6.070000000000e+02 -1.466051884771e-02 8.819152799386e-05 5.804958121839e+00
6.072500000000e+02 -1.593847058588e-02 9.103275419187e-05 5.752227720497e+00
6.075000000000e+02 -1.715381313104e-02 9.389878030761e-05 5.699506738155e+00
6.077500000000e+02 -1.829921968270e-02 9.675585418725e-05 5.646794549402e+00
6.080000000000e+02 -1.936861049171e-02 9.957021077306e-05 5.594089004280e+00
6.082500000000e+02 -2.035723308509e-02 1.023085186548e-04 5.541386448999e+00
6.085000000000e+02 -2.126172638821e-02 1.049383651123e-04 5.488681758829e+00
6.087500000000e+02 -2.208014992113e-02 1.074286667283e-04 5.435968382349e+00
6.090000000000e+02 -2.281199665072e-02 1.097501525834e-04 5.383238401310e+00
6.092500000000e+02 -2.345817150764e-02 1.118757607013e-04 5.330482598326e+00
6.095000000000e+02 -2.402095467927e-02 1.137809851139e-04 5.277690543674e+00
6.097500000000e+02 -2.450393341129e-02 1.154442298724e-04 5.224850686782e+00
6.100000000000e+02 -2.491192059491e-02 1.168471275546e-04 5.171950469915e+00
6.102500000000e+02 -2.525084627461e-02 1.179747762335e-04 5.118976443692e+00
6.105000000000e+02 -2.552763842568e-02 1.188159691990e-04 5.065914407057e+00
6.107500000000e+02 -2.575008225287e-02 1.193633555843e-04 5.012749546741e+00
6.110000000000e+02 -2.592667220198e-02 1.196134905299e-04 4.959466602234e+00
6.112500000000e+02 -2.606644939521e-02 1.195669030924e-04 4.906050027927e+00
6.115000000000e+02 -2.617883652447e-02 1.192281061340e-04 4.852484180662e+00
6.117500000000e+02 -2.627346587579e-02 1.186055001372e-04 4.798753503240e+00
6.120000000000e+02 -2.636000922422e-02 1.177112344476e-04 4.744842726406e+00
6.122500000000e+02 -2.644800969533e-02 1.165610076020e-04 4.690737078217e+00
6.125000000000e+02 -2.654671854991e-02 1.151738025615e-04 4.636422492018e+00
6.127500000000e+02 -2.666494092419e-02 1.135715854797e-04 4.581885832222e+00
6.130000000000e+02 -2.681089145730e-02 1.117789735775e-04 4.527115111003e+00
6.132500000000e+02 -2.699206272447e-02 1.098228071153e-04 4.472099719362e+00
6.135000000000e+02 -2.721510835492e-02 1.077317187514e-04 4.416830647197e+00
6.137500000000e+02 -2.748574202639e-02 1.055356904601e-04 4.361300712959e+00
6.140000000000e+02 -2.780865498229e-02 1.032655671400e-04 4.305504778926e+00
6.142500000000e+02 -2.818745173576e-02 1.009525638037e-04 4.249439970756e+00
6.145000000000e+02 -2.862460615399e-02 9.862776277325e-05 4.193105882605e+00
6.147500000000e+02 -2.912143774078e-02 9.632163812728e-05 4.136504772026e+00
6.150000000000e+02 -2.967810726362e-02 9.406357503858e-05 4.079641748704e+00
6.152500000000e+02 -3.029363363548e-02 9.188142120667e-05 4.022524938608e+00
6.155000000000e+02 -3.096592897912e-02 8.980106277667e-05 3.965165641005e+00
6.157500000000e+02 -3.169185346557e-02 8.784604696296e-05 3.907578455796e+00
6.160000000000e+02 -3.246728677468e-02 8.603724108316e-05 3.849781398267e+00
6.162500000000e+02 -3.328721608638e-02 8.439255027948e-05 3.791795980798e+00
6.165000000000e+02 -3.414583816452e-02 8.292668195994e-05 3.733647276214e+00
6.167500000000e+02 -3.503667286766e-02 8.165097556762e-05 3.675363946289e+00
6.170000000000e+02 -3.595268720376e-02 8.057328889652e-05 3.616978246404e+00
6.172500000000e+02 -3.688642453316e-02 7.969795682208e-05 3.558525995233e+00
6.175000000000e+02 -3.783014028814e-02 7.902576779165e-05 3.500046516056e+00
6.177500000000e+02 -3.877593840342e-02 7.855405784740e-05 3.441582544048e+00
6.180000000000e+02 -3.971590671236e-02 7.827683876238e-05 3.383180103753e+00
6.182500000000e+02 -4.064225325958e-02 7.818497319650e-05 3.324888352835e+00
6.185000000000e+02 -4.154743566328e-02 7.826639984071e-05 3.266759397011e+00
6.187500000000e+02 -4.242428686216e-02 7.850640392101e-05 3.208848074008e+00
6.190000000000e+02 -4.326613096150e-02 7.888792046620e-05 3.151211714046e+00
6.192500000000e+02 -4.406689495633e-02 7.939187649644e-05 3.093909867008e+00
6.195000000000e+02 -4.482120601626e-02 7.999755226223e-05 3.037004012615e+00
6.197500000000e+02 -4.552447681982e-02 8.068296138597e-05 2.980557252822e+00
6.200000000000e+02 -4.617298324764e-02 8.142525314409e-05 2.924633973818e+00
6.202500000000e+02 -4.676392075603e-02 8.220111039775e-05 2.869299512967e+00
6.205000000000e+02 -4.729545410391e-02 8.298716154695e-05 2.814619794210e+00
6.207500000000e+02 -4.776674726818e-02 8.376038134428e-05 2.760660969613e+00
6.210000000000e+02 -4.817797901367e-02 8.449848322489e-05 2.707489058305e+00
6.212500000000e+02 -4.853034791877e-02 8.518030603374e-05 2.655169566277e+00
6.215000000000e+02 -4.882605655099e-02 8.578617128427e-05 2.603767135585e+00
6.217500000000e+02 -4.906828784288e-02 8.629823132728e-05 2.553345169277e+00
6.220000000000e+02 -4.926116215184e-02 8.670078083314e-05 2.503965496014e+00
6.222500000000e+02 -4.940968710470e-02 8.698054663234e-05 2.455688013906e+00
6.225000000000e+02 -4.951969134545e-02 8.712693703974e-05 2.408570379871e+00
6.227500000000e+02 -4.959775112257e-02 8.713225731136e-05 2.362667694722e+00
6.230000000000e+02 -4.965110702768e-02 8.699188313172e-05 2.318032207034e+00
6.232500000000e+02 -4.968757117729e-02 8.670438506297e-05 2.274713060455e+00
6.235000000000e+02 -4.971542941616e-02 8.627160944302e-05 2.232756031303e+00
6.237500000000e+02 -4.974333502382e-02 8.569870823941e-05 2.192203326916e+00
6.240000000000e+02 -4.978019828067e-02 8.499411604504e-05 2.153093374903e+00
6.242500000000e+02 -4.983507009173e-02 8.416947459547e-05 2.115460677138e+00
6.245000000000e+02 -4.991702245827e-02 8.323950112993e-05 2.079335658914e+00
6.247500000000e+02 -5.003502588562e-02 8.222180274312e-05 2.044744571508e+00
6.250000000000e+02 -5.019782586033e-02 8.113663551843e-05 2.011709426572e+00
6.252500000000e+02 -5.041381889754e-02 8.000659430160e-05 1.980247940094e+00
6.255000000000e+02 -5.069092986824e-02 7.885632282556e-05 1.950373529405e+00
6.257500000000e+02 -5.103649158289e-02 7.771209069046e-05 1.922095342121e+00
6.260000000000e+02 -5.145712620375e-02 7.660136083976e-05 1.895418290346e+00
6.262500000000e+02 -5.195863107709e-02 7.555235530957e-05 1.870343151730e+00
6.265000000000e+02 -5.254586704523e-02 7.459356021156e-05 1.846866659120e+00
6.267500000000e+02 -5.322265310179e-02 7.375321917374e-05 1.824981655891e+00
6.270000000000e+02 -5.399166578206e-02 7.305886021544e-05 1.804677237131e+00
6.272500000000e+02 -5.485434810688e-02 7.253678991051e-05 1.785938950656e+00
6.275000000000e+02 -5.581082788233e-02 7.221159500620e-05 1.768748980871e+00
6.277500000000e+02 -5.685985029130e-02 7.210567275048e-05 1.753086385049e+00
6.280000000000e+02 -5.799872586693e-02 7.223877910248e-05 1.738927311077e+00
6.282500000000e+02 -5.922329815208e-02 7.262761614130e-05 1.726245248029e+00
6.285000000000e+02 -6.052793278395e-02 7.328546146379e-05 1.715011283707e+00
6.287500000000e+02 -6.190553130809e-02 7.422184426756e-05 1.705194352023e+00
6.290000000000e+02 -6.334757136112e-02 7.544228168851e-05 1.696761503082e+00
6.292500000000e+02 -6.484417525403e-02 7.694807577815e-05 1.689678165888e+00
6.295000000000e+02 -6.638420799225e-02 7.873617699142e-05 1.683908413852e+00
6.297500000000e+02 -6.795540520208e-02 8.079911884881e-05 1.679415229482e+00
6.300000000000e+02 -6.954453080193e-02 8.312502586494e-05 1.676160766288e+00
6.302500000000e+02 -7.113756146544e-02 8.569769736869e-05 1.674106613844e+00
6.305000000000e+02 -7.271989955650e-02 8.849677048231e-05 1.673214048054e+00
6.307500000000e+02 -7.427660664966e-02 9.149796165756e-05 1.673444288720e+00
6.310000000000e+02 -7.579265527107e-02 9.467338662777e-05 1.674758750559e+00
6.312500000000e+02 -7.725319868901e-02 9.799196223678e-05 1.677119282189e+00
6.315000000000e+02 -7.864384429536e-02 1.014198761280e-04 1.680488410296e+00
6.317500000000e+02 -7.995093664982e-02 1.049211318098e-04 1.684829567462e+00
6.320000000000e+02 -8.116183427236e-02 1.084581497849e-04 1.690107318710e+00
6.322500000000e+02 -8.226518121617e-02 1.119924203964e-04 1.696287575331e+00
6.325000000000e+02 -8.325116213583e-02 1.154851915093e-04 1.703337798110e+00
6.327500000000e+02 -8.411174256334e-02 1.188981852792e-04 1.711227185106e+00
6.330000000000e+02 -8.484087878436e-02 1.221943139481e-04 1.719926843919e+00
6.332500000000e+02 -8.543469879352e-02 1.253383881364e-04 1.729409943105e+00
6.335000000000e+02 -8.589164606470e-02 1.282977943684e-04 1.739651840655e+00
6.337500000000e+02 -8.621258153297e-02 1.310431249990e-04 1.750630186204e+00
6.340000000000e+02 -8.640083924609e-02 1.335487422959e-04 1.762324993947e+00
6.342500000000e+02 -8.646223167986e-02 1.357932614916e-04 1.774718683521e+00
6.345000000000e+02 -8.640500179242e-02 1.377599390148e-04 1.787796086963e+00
6.347500000000e+02 -8.623971698178e-02 1.394369534417e-04 1.801544416896e+00
6.350000000000e+02 -8.597910962563e-02 1.408175809982e-04 1.815953202348e+00
6.352500000000e+02 -8.563785602705e-02 1.419002516131e-04 1.831014181920e+00
6.355000000000e+02 -8.523230165448e-02 1.426884962342e-04 1.846721162280e+00
6.357500000000e+02 -8.478013400552e-02 1.431907876764e-04 1.863069841322e+00
6.360000000000e+02 -8.430000815662e-02 1.434202842182e-04 1.880057595666e+00
6.362500000000e+02 -8.381113621676e-02 1.433944897122e-04 1.897683244825e+00
6.365000000000e+02 -8.333284683971e-02 1.431348390627e-04 1.915946785856e+00
6.367500000000e+02 -8.288412976463e-02 1.426662276043e-04 1.934849109654e+00
6.370000000000e+02 -8.248317880415e-02 1.420164947161e-04 1.954391710246e+00
6.372500000000e+02 -8.214694581997e-02 1.412158799859e-04 1.974576381450e+00
6.375000000000e+02 -8.189072163265e-02 1.402964580975e-04 1.995404923994e+00
6.377500000000e+02 -8.172775650697e-02 1.392915742210e-04 2.016878855997e+00
6.380000000000e+02 -8.166893268028e-02 1.382352797858e-04 2.038999148870e+00
6.382500000000e+02 -8.172249992579e-02 1.371617901172e-04 2.061765983611e+00
6.385000000000e+02 -8.189388150538e-02 1.361049600099e-04 2.085178546444e+00
6.387500000000e+02 -8.218555713326e-02 1.350977903522e-04 2.109234861540e+00
6.390000000000e+02 -8.259702550950e-02 1.341719821239e-04 2.133931670698e+00
6.392500000000e+02 -8.312484642017e-02 1.333575231749e-04 2.159264365302e+00
6.395000000000e+02 -8.376276057353e-02 1.326823081683e-04 2.185226969291e+00
6.397500000000e+02 -8.450188240933e-02 1.321718141672e-04 2.211812177370e+00
6.400000000000e+02 -8.533095968288e-02 1.318488150932e-04 2.239011446160e+00
6.402500000000e+02 -8.623669105410e-02 1.317331361947e-04 2.266815135649e+00
6.405000000000e+02 -8.720409440562e-02 1.318414400969e-04 2.295212696459e+00
6.407500000000e+02 -8.821691387178e-02 1.321870481176e-04 2.324192895984e+00
6.410000000000e+02 -8.925805491405e-02 1.327797780764e-04 2.353744076597e+00
6.412500000000e+02 -9.031003984086e-02 1.336257784392e-04 2.383854435141e+00
6.415000000000e+02 -9.135546488376e-02 1.347274180920e-04 2.414512316688e+00
6.417500000000e+02 -9.237745551795e-02 1.360831638597e-04 2.445706508830e+00
6.420000000000e+02 -9.336009947790e-02 1.376874750118e-04 2.477426529606e+00
6.422500000000e+02 -9.428884698138e-02 1.395307245987e-04 2.509662898983e+00
6.425000000000e+02 -9.515087112024e-02 1.415991652459e-04 2.542407382057e+00
6.427500000000e+02 -9.593536393815e-02 1.438749462219e-04 2.575653203631e+00
6.430000000000e+02 -9.663377251210e-02 1.463362166012e-04 2.609395220324e+00
6.432500000000e+02 -9.723995257294e-02 1.489573206117e-04 2.643630053786e+00
6.435000000000e+02 -9.775024191813e-02 1.517091126098e-04 2.678356177894e+00
6.437500000000e+02 -9.816344866739e-02 1.545593985700e-04 2.713573960361e+00
6.440000000000e+02 -9.848075343214e-02 1.574735036102e-04 2.749285661870e+00
6.442500000000e+02 -9.870554159908e-02 1.604149679001e-04 2.785495387897e+00
6.445000000000e+02 -9.884316530803e-02 1.633463378334e-04 2.822209005634e+00
6.447500000000e+02 -9.890066001576e-02 1.662300353303e-04 2.859434023522e+00
6.450000000000e+02 -9.888643045251e-02 1.690292659116e-04 2.897179441087e+00
6.452500000000e+02 -9.880992604213e-02 1.717089241393e-04 2.935455574116e+00
6.455000000000e+02 -9.868132500247e-02 1.742364606811e-04 2.974273860235e+00
6.457500000000e+02 -9.851124027782e-02 1.765826689869e-04 3.013646654314e+00
6.460000000000e+02 -9.831046600948e-02 1.787223694248e-04 3.053587010422e+00
6.462500000000e+02 -9.808976144709e-02 1.806349588042e-04 3.094108467456e+00
6.465000000000e+02 -9.785967796349e-02 1.823048210050e-04 3.135224838587e+00
6.467500000000e+02 -9.763042699928e-02 1.837215990962e-04 3.176950003750e+00
6.470000000000e+02 -9.741177434551e-02 1.848803183110e-04 3.219297720575e+00
6.472500000000e+02 -9.721295530393e-02 1.857813725788e-04 3.262281451240e+00
6.475000000000e+02 -9.704260246926e-02 1.864303814239e-04 3.305914201013e+00
6.477500000000e+02 -9.690867470855e-02 1.868379110758e-04 3.350208380658e+00
6.480000000000e+02 -9.681838663955e-02 1.870190669462e-04 3.395175681571e+00
6.482500000000e+02 -9.677813649546e-02 1.869929542054e-04 3.440826964593e+00
6.485000000000e+02 -9.679343531943e-02 1.867820087734e-04 3.487172157790e+00
6.487500000000e+02 -9.686884237722e-02 1.864112045488e-04 3.534220157859e+00
6.490000000000e+02 -9.700791227085e-02 1.859071546232e-04 3.581978734504e+00
6.492500000000e+02 -9.721315719610e-02 1.852971322427e-04 3.630454423751e+00
6.495000000000e+02 -9.748602474620e-02 1.846080602307e-04 3.679652420707e+00
6.497500000000e+02 -9.782688620846e-02 1.838655210222e-04 3.729576460642e+00
6.500000000000e+02 -9.823502545887e-02 1.830928615273e-04 3.780228693161e+00
6.502500000000e+02 -9.870861507132e-02 1.823104590352e-04 3.831609551415e+00
6.505000000000e+02 -9.924466546728e-02 1.815352126321e-04 3.883717619902e+00
6.507500000000e+02 -9.983893587329e-02 1.807803091589e-04 3.936549509944e+00
6.510000000000e+02 -1.004858033064e-01 1.800552757014e-04 3.990099739189e+00
6.512500000000e+02 -1.011780961088e-01 1.793663135473e-04 4.044360632539e+00
6.515000000000e+02 -1.019069099564e-01 1.787168582371e-04 4.099322242900e+00
6.517500000000e+02 -1.026614392710e-01 1.781082823391e-04 4.154972289793e+00
6.520000000000e+02 -1.034288592280e-01 1.775406448254e-04 4.211296130337e+00
6.522500000000e+02 -1.041943067469e-01 1.770133621604e-04 4.268276746245e+00
6.525000000000e+02 -1.049409915127e-01 1.765257181897e-04 4.325894760111e+00
6.527500000000e+02 -1.056504734052e-01 1.760771217949e-04 4.384128464006e+00
6.530000000000e+02 -1.063031047858e-01 1.756670749893e-04 4.442953869528e+00
6.532500000000e+02 -1.068786378704e-01 1.752948655499e-04 4.502344765649e+00
6.535000000000e+02 -1.073569530540e-01 1.749590325853e-04 4.562272790482e+00
6.537500000000e+02 -1.077188589250e-01 1.746566955352e-04 4.622707511645e+00
6.540000000000e+02 -1.079469054120e-01 1.743828710811e-04 4.683616516438e+00
6.542500000000e+02 -1.080261304646e-01 1.741298864245e-04 4.744965514608e+00
6.545000000000e+02 -1.079446879160e-01 1.738870051121e-04 4.806718454300e+00
6.547500000000e+02 -1.076943018704e-01 1.736403339888e-04 4.868837651734e+00
6.550000000000e+02 -1.072705334779e-01 1.733730607702e-04 4.931283938990e+00
6.552500000000e+02 -1.066728433707e-01 1.730659959378e-04 4.994016824487e+00
6.555000000000e+02 -1.059044806469e-01 1.726983860203e-04 5.056994667979e+00
6.557500000000e+02 -1.049722250867e-01 1.722489099820e-04 5.120174861256e+00
6.560000000000e+02 -1.038860395365e-01 1.716967886782e-04 5.183514020995e+00
6.562500000000e+02 -1.026586560694e-01 1.710228898575e-04 5.246968170578e+00
6.565000000000e+02 -1.013051554948e-01 1.702107903299e-04 5.310492929804e+00
6.567500000000e+02 -9.984253932353e-02 1.692477089289e-04 5.374043681634e+00
6.570000000000e+02 -9.828932582760e-02 1.681253170027e-04 5.437575743175e+00
6.572500000000e+02 -9.666514987425e-02 1.668403894145e-04 5.501044515630e+00
6.575000000000e+02 -9.499036675064e-02 1.653953114745e-04 5.564405622216e+00
6.577500000000e+02 -9.328565768301e-02 1.637984375991e-04 5.627615052749e+00
6.580000000000e+02 -9.157162467032e-02 1.620642595349e-04 5.690629280496e+00
6.582500000000e+02 -8.986840221223e-02 1.602133709116e-04 5.753405397429e+00
6.585000000000e+02 -8.819529725459e-02 1.582722815032e-04 5.815901228439e+00
6.587500000000e+02 -8.657049717727e-02 1.562727882606e-04 5.878075447555e+00
6.590000000000e+02 -8.501087642289e-02 1.542510955077e-04 5.939887685934e+00
6.592500000000e+02 -8.353192714238e-02 1.522465725926e-04 6.001298615817e+00
6.595000000000e+02 -8.214782531804e-02 1.503001478667e-04 6.062270036405e+00
6.597500000000e+02 -8.087161509920e-02 1.484526352565e-04 6.122764915879e+00
6.600000000000e+02 -7.971547401230e-02 1.467428523693e-04 6.182747416557e+00
6.602500000000e+02 -7.869099462284e-02 1.452058455911e-04 6.242182892911e+00
6.605000000000e+02 -7.780940567324e-02 1.438714197245e-04 6.301037852105e+00
6.607500000000e+02 -7.708165126731e-02 1.427630803307e-04 6.359279918545e+00
6.610000000000e+02 -7.651826448554e-02 1.418975665434e-04 6.416877765375e+00
6.612500000000e+02 -7.612899770607e-02 1.412850251110e-04 6.473801044169e+00
6.615000000000e+02 -7.592221143868e-02 1.409297871620e-04 6.530020347110e+00
6.617500000000e+02 -7.590407609489e-02 1.408316457341e-04 6.585507167333e+00
6.620000000000e+02 -7.607767907242e-02 1.409874212891e-04 6.640233887362e+00
6.622500000000e+02 -7.644216196615e-02 1.413925444362e-04 6.694173824271e+00
6.625000000000e+02 -7.699202992045e-02 1.420424093132e-04 6.747301283997e+00
6.627500000000e+02 -7.771675804043e-02 1.429332329697e-04 6.799591642046e+00
6.630000000000e+02 -7.860078727913e-02 1.440622458726e-04 6.851021463798e+00
6.632500000000e+02 -7.962395228399e-02 1.454271688301e-04 6.901568600493e+00
6.635000000000e+02 -8.076231822240e-02 1.470250106489e-04 6.951212287679e+00
6.637500000000e+02 -8.198934483510e-02 1.488503658668e-04 6.999933199783e+00
6.640000000000e+02 -8.327724541360e-02 1.508934584460e-04 7.047713494609e+00
6.642500000000e+02 -8.459837724915e-02 1.531382591995e-04 7.094536786612e+00
6.645000000000e+02 -8.592649458282e-02 1.555609807689e-04 7.140388091593e+00
6.647500000000e+02 -8.723771510189e-02 1.581292255511e-04 7.185253731608e+00
6.650000000000e+02 -8.851109503023e-02 1.608019722114e-04 7.229121218870e+00
6.652500000000e+02 -8.972876465247e-02 1.635304868478e-04 7.271979114797e+00
6.655000000000e+02 -9.087565057079e-02 1.662600502080e-04 7.313816925886e+00
6.657500000000e+02 -9.193886154396e-02 1.689323599416e-04 7.354624992905e+00
6.660000000000e+02 -9.290687702068e-02 1.714883285821e-04 7.394394433141e+00
6.662500000000e+02 -9.376869357908e-02 1.738709352230e-04 7.433117110182e+00
6.665000000000e+02 -9.451310202129e-02 1.760278151294e-04 7.470785679484e+00
6.667500000000e+02 -9.512821390540e-02 1.779132824104e-04 7.507393635820e+00
6.670000000000e+02 -9.560134769141e-02 1.794896314086e-04 7.542935434181e+00
6.672500000000e+02 -9.591927881513e-02 1.807275923722e-04 7.577406587484e+00
6.675000000000e+02 -9.606884343465e-02 1.816060310335e-04 7.610803803289e+00
6.677500000000e+02 -9.603778039896e-02 1.821110073882e-04 7.643125066913e+00
6.680000000000e+02 -9.581570985654e-02 1.822344704169e-04 7.674369730271e+00
6.682500000000e+02 -9.539507836801e-02 1.819727845731e-04 7.704538528977e+00
6.685000000000e+02 -9.477195901197e-02 1.813253625722e-04 7.733633588545e+00
6.687500000000e+02 -9.394657629578e-02 1.802937585610e-04 7.761658374028e+00
6.690000000000e+02 -9.292349685050e-02 1.788811315076e-04 7.788617613768e+00
6.692500000000e+02 -9.171147581650e-02 1.770921791503e-04 7.814517221915e+00
6.695000000000e+02 -9.032297753554e-02 1.749336092684e-04 7.839364204955e+00
6.697500000000e+02 -8.877345866362e-02 1.724149356091e-04 7.863166591086e+00
6.700000000000e+02 -8.708050772962e-02 1.695494177627e-04 7.885933378798e+00
6.702500000000e+02 -8.526296545695e-02 1.663549651184e-04 7.907674529241e+00
6.705000000000e+02 -8.334011618729e-02 1.628548078620e-04 7.928400982768e+00
6.707500000000e+02 -8.133104364420e-02 1.590778269532e-04 7.948124711913e+00
6.710000000000e+02 -7.925419281418e-02 1.550583148685e-04 7.966858791911e+00
6.712500000000e+02 -7.712716026023e-02 1.508354259600e-04 7.984617483080e+00
6.715000000000e+02 -7.496667752214e-02 1.464522504374e-04 8.001416299317e+00
6.717500000000e+02 -7.278875406488e-02 1.419545457446e-04 8.017272057344e+00
6.720000000000e+02 -7.060889952594e-02 1.373893209422e-04 8.032202888520e+00
6.722500000000e+02 -6.844236677951e-02 1.328034590923e-04 8.046228206293e+00
6.725000000000e+02 -6.630434088678e-02 1.282424978209e-04 8.059368630177e+00
6.727500000000e+02 -6.421003327705e-02 1.237496386745e-04 8.071645861673e+00
6.730000000000e+02 -6.217464736316e-02 1.193650489580e-04 8.083082527339e+00
6.732500000000e+02 -6.021321416326e-02 1.151254577962e-04 8.093701999174e+00
6.735000000000e+02 -5.834031440889e-02 1.110640004585e-04 8.103528195290e+00
6.737500000000e+02 -5.656971947967e-02 1.072102533057e-04 8.112585388231e+00
6.740000000000e+02 -5.491399575635e-02 1.035903732276e-04 8.120898020035e+00
6.742500000000e+02 -5.338411783616e-02 1.002272589723e-04 8.128490533516e+00
6.745000000000e+02 -5.198913267666e-02 9.714067403724e-05 8.135387229557e+00
6.747500000000e+02 -5.073590565820e-02 9.434727522106e-05 8.141612128354e+00
6.750000000000e+02 -4.962896833641e-02 9.186055477761e-05 8.147188854976e+00
6.752500000000e+02 -4.867047189904e-02 8.969069025139e-05 8.152140520110e+00
6.755000000000e+02 -4.786023913955e-02 8.784435028661e-05 8.156489604526e+00
6.757500000000e+02 -4.719589661637e-02 8.632448477433e-05 8.160257813569e+00
6.760000000000e+02 -4.667306513209e-02 8.513016847234e-05 8.163465927120e+00
6.762500000000e+02 -4.628558307677e-02 8.425652897251e-05 8.166133629714e+00
6.765000000000e+02 -4.602574039732e-02 8.369477943351e-05 8.168279305827e+00
6.767500000000e+02 -4.588450604394e-02 8.343238494971e-05 8.169919838188e+00
6.770000000000e+02 -4.585173701955e-02 8.345334613877e-05 8.171070402270e+00
6.772500000000e+02 -4.591636578853e-02 8.373857609281e-05 8.171744249781e+00
6.775000000000e+02 -4.606656641246e-02 8.426635336339e-05 8.171952524645e+00
6.777500000000e+02 -4.628990496413e-02 8.501280805520e-05 8.171704103993e+00
6.780000000000e+02 -4.657348481590e-02 8.595240907353e-05 8.171005453387e+00
6.782500000000e+02 -4.690409165470e-02 8.705843182114e-05 8.169860535711e+00
6.785000000000e+02 -4.726834787040e-02 8.830338428151e-05 8.168270743803e+00
6.787500000000e+02 -4.765287685531e-02 8.965938689698e-05 8.166234876707e+00
6.790000000000e+02 -4.804448300115e-02 9.109850987252e-05 8.163749125231e+00
6.792500000000e+02 -4.843033706338e-02 9.259307362516e-05 8.160807098213e+00
6.795000000000e+02 -4.879816605869e-02 9.411592937103e-05 8.157399856041e+00
6.797500000000e+02 -4.913643792098e-02 9.564073444476e-05 8.153515958195e+00
6.800000000000e+02 -4.943453301884e-02 9.714221934917e-05 8.149141520171e+00
6.802500000000e+02 -4.968289554992e-02 9.859647283381e-05 8.144260277820e+00
6.805000000000e+02 -4.987315517452e-02 9.998123714808e-05 8.138853669301e+00
6.807500000000e+02 -4.999822431116e-02 1.012762152823e-04 8.132900915742e+00
6.810000000000e+02 -5.005235823284e-02 1.024633683917e-04 8.126379132831e+00
6.812500000000e+02 -5.003118403201e-02 1.035271809642e-04 8.119263461859e+00
6.815000000000e+02 -4.993170810300e-02 1.044549111391e-04 8.111527214321e+00
6.817500000000e+02 -4.975228968215e-02 1.052367818443e-04 8.103142058939e+00
6.820000000000e+02 -4.949260497101e-02 1.058661254349e-04 8.094078219196e+00
6.822500000000e+02 -4.915358543917e-02 1.063394460868e-04 8.084304708987e+00
6.825000000000e+02 -4.873735389818e-02 1.066564234867e-04 8.073789577176e+00
6.827500000000e+02 -4.824714133411e-02 1.068198331885e-04 8.062500177347e+00
6.830000000000e+02 -4.768720436994e-02 1.068354094868e-04 8.050403440025e+00
6.832500000000e+02 -4.706272623331e-02 1.067116184986e-04 8.037466154015e+00
6.835000000000e+02 -4.637971733560e-02 1.064594623982e-04 8.023655242767e+00
6.837500000000e+02 -4.564489993225e-02 1.060922011726e-04 8.008938035399e+00
6.840000000000e+02 -4.486559007361e-02 1.056250072375e-04 7.993282527852e+00
6.842500000000e+02 -4.404956649749e-02 1.050746254188e-04 7.976657631129e+00
6.845000000000e+02 -4.320493246315e-02 1.044590270889e-04 7.959033403088e+00
6.847500000000e+02 -4.233997338046e-02 1.037971387067e-04 7.940381269854e+00
6.850000000000e+02 -4.146300827198e-02 1.031084858246e-04 7.920674227612e+00
6.852500000000e+02 -4.058224192054e-02 1.024127824400e-04 7.899887032034e+00
6.855000000000e+02 -3.970561952380e-02 1.017296999250e-04 7.877996367765e+00
6.857500000000e+02 -3.884068808768e-02 1.010785161420e-04 7.854981011133e+00
6.860000000000e+02 -3.799446685371e-02 1.004777760364e-04 7.830821969508e+00
6.862500000000e+02 -3.717333097202e-02 9.994496072815e-05 7.805502602226e+00
6.865000000000e+02 -3.638290895288e-02 9.949615832613e-05 7.779008733685e+00
6.867500000000e+02 -3.562799781420e-02 9.914574383543e-05 7.751328731588e+00
6.870000000000e+02 -3.491249347891e-02 9.890605623197e-05 7.722453581161e+00
6.872500000000e+02 -3.423934080988e-02 9.878710930672e-05 7.692376921366e+00
6.875000000000e+02 -3.361049813962e-02 9.879631285895e-05 7.661095075746e+00
6.877500000000e+02 -3.302692120026e-02 9.893824368473e-05 7.628607045187e+00
6.880000000000e+02 -3.248855988794e-02 9.921444557154e-05 7.594914494571e+00
6.882500000000e+02 -3.199437180954e-02 9.962329156410e-05 7.560021709137e+00
6.885000000000e+02 -3.154234987812e-02 1.001599021375e-04 7.523935532573e+00
6.887500000000e+02 -3.112956103223e-02 1.008161235228e-04 7.486665296635e+00
6.890000000000e+02 -3.075219923480e-02 1.015805760355e-04 7.448222727189e+00
6.892500000000e+02 -3.040564984035e-02 1.024387293276e-04 7.408621838219e+00
6.895000000000e+02 -3.008456274444e-02 1.033731264045e-04 7.367878822697e+00
6.897500000000e+02 -2.978293716879e-02 1.043636189054e-04 7.326011926220e+00
6.900000000000e+02 -2.949421379446e-02 1.053876195775e-04 7.283041318461e+00
6.902500000000e+02 -2.921137423260e-02 1.064204135334e-04 7.238988959433e+00
6.905000000000e+02 -2.892704712810e-02 1.074355746103e-04 7.193878458906e+00
6.907500000000e+02 -2.863361716302e-02 1.084053476058e-04 7.147734940715e+00
6.910000000000e+02 -2.832333847026e-02 1.093010905716e-04 7.100584899787e+00
6.912500000000e+02 -2.798844939158e-02 1.100936704440e-04 7.052456060345e+00
6.915000000000e+02 -2.762128637318e-02 1.107539471748e-04 7.003377240257e+00
6.917500000000e+02 -2.721439813913e-02 1.112532243894e-04 6.953378208774e+00
6.920000000000e+02 -2.676065662849e-02 1.115636815985e-04 6.902489554814e+00
6.922500000000e+02 -2.625336448852e-02 1.116588464243e-04 6.850742552285e+00
6.925000000000e+02 -2.568635772681e-02 1.115139662633e-04 6.798169029084e+00
6.927500000000e+02 -2.505410226233e-02 1.111064428943e-04 6.744801242678e+00
6.930000000000e+02 -2.435178398652e-02 1.104162616929e-04 6.690671755638e+00
6.932500000000e+02 -2.357539077028e-02 1.094262845785e-04 6.635813315586e+00
6.935000000000e+02 -2.272178630586e-02 1.081225927813e-04 6.580258742488e+00
6.937500000000e+02 -2.178877508231e-02 1.064948212803e-04 6.524040817358e+00
6.940000000000e+02 -2.077515822568e-02 1.045363795049e-04 6.467192178864e+00
6.942500000000e+02 -1.968077950968e-02 1.022446394538e-04 6.409745224673e+00
6.945000000000e+02 -1.850656196853e-02 9.962115685389e-05 6.351732022285e+00
6.947500000000e+02 -1.725453344272e-02 9.667179985184e-05 6.293184225567e+00
6.950000000000e+02 -1.592784085378e-02 9.340681264200e-05 6.234133001060e+00
6.952500000000e+02 -1.453075236695e-02 8.984083155483e-05 6.174608964318e+00
6.955000000000e+02 -1.306864615825e-02 8.599284625788e-05 6.114642125589e+00
6.957500000000e+02 -1.154798595767e-02 8.188610922935e-05 6.054261848780e+00
6.960000000000e+02 -9.976281658884e-03 7.754798569859e-05 5.993496820519e+00
6.962500000000e+02 -8.362035318743e-03 7.300974951216e-05 5.932375031813e+00
6.965000000000e+02 -6.714673097248e-03 6.830633452090e-05 5.870923773466e+00
6.967500000000e+02 -5.044462312643e-03 6.347602311066e-05 5.809169641800e+00
6.970000000000e+02 -3.362415161733e-03 5.856008704586e-05 5.747138558718e+00
6.972500000000e+02 -1.680178947336e-03 5.360238551372e-05 5.684855802102e+00
6.975000000000e+02 -9.914438668990e-06 4.864892508644e-05 5.622346048574e+00
6.977500000000e+02 1.635836862224e-03 4.374738308299e-05 5.559633426965e+00
6.980000000000e+02 3.244294792274e-03 3.894659953624e-05 5.496741580809e+00
6.982500000000e+02 4.802590291153e-03 3.429604513533e-05 5.433693740102e+00
6.985000000000e+02 6.297921237069e-03 2.984526939093e-05 5.370512800891e+00
6.987500000000e+02 7.717711439917e-03 2.564333385072e-05 5.307221410192e+00
6.990000000000e+02 9.049772126397e-03 2.173823792137e-05 5.243842056870e+00
6.992500000000e+02 1.028246262445e-02 1.817634128357e-05 5.180397164844e+00
6.995000000000e+02 1.140484856046e-02 1.500179094549e-05 5.116909187753e+00
6.997500000000e+02 1.240685712076e-02 1.225595070548e-05 5.053400703307e+00
7.000000000000e+02 1.327942471840e-02 9.976854806137e-06 4.989894504291e+00
7.002500000000e+02 1.401463886045e-02 8.198677533877e-06 4.926413685508e+00
7.005000000000e+02 1.460586900272e-02 6.951229983621e-06 4.862981723463e+00
7.007500000000e+02 1.504788551489e-02 6.259490256011e-06 4.799622547753e+00
7.010000000000e+02 1.533696698187e-02 6.143166705691e-06 4.736360602167e+00
7.012500000000e+02 1.547098921935e-02 6.616310440050e-06 4.673220893865e+00
7.015000000000e+02 1.544949912611e-02 7.686971723431e-06 4.610229029508e+00
7.017500000000e+02 1.527377032907e-02 9.356909130703e-06 4.547411237052e+00
7.020000000000e+02 1.494683718108e-02 1.162136437158e-05 4.484794372742e+00
7.022500000000e+02 1.447351089638e-02 1.446889689419e-05 4.422405912536e+00
7.025000000000e+02 1.386037542243e-02 1.788128932870e-05 4.360273927904e+00
7.027500000000e+02 1.311576031144e-02 2.183353418914e-05 4.298427046835e+00
7.030000000000e+02 1.224969510733e-02 2.629389459857e-05 4.236894399790e+00
7.032500000000e+02 1.127384286315e-02 3.122404732492e-05 4.175705551715e+00
7.035000000000e+02 1.020141040147e-02 3.657931816478e-05 4.114890422222e+00
7.037500000000e+02 9.047041580522e-03 4.230899720159e-05 4.054479193178e+00
7.040000000000e+02 7.826688334566e-03 4.835673569800e-05 3.994502206988e+00
7.042500000000e+02 6.557462448832e-03 5.466103325233e-05 3.934989856789e+00
7.045000000000e+02 5.257472784799e-03 6.115579804433e-05 3.875972467707e+00
7.047500000000e+02 3.945641587237e-03 6.777099237806e-05 3.817480175897e+00
7.050000000000e+02 2.641511630102e-03 7.443333697416e-05 3.759542800278e+00
7.052500000000e+02 1.365037910452e-03 8.106708564115e-05 3.702189714162e+00
7.055000000000e+02 1.363678827201e-04 8.759485320420e-05 3.645449719726e+00
7.057500000000e+02 -1.024379696813e-03 9.393847961559e-05 3.589350915173e+00
7.060000000000e+02 -2.097349287800e-03 1.000199352448e-04 3.533920578222e+00
7.062500000000e+02 -3.063176943289e-03 1.057622437393e-04 3.479185038828e+00
7.065000000000e+02 -3.903225192348e-03 1.110904078303e-04 3.425169574357e+00
7.067500000000e+02 -4.599809270778e-03 1.159323335628e-04 3.371898301564e+00
7.070000000000e+02 -5.136419645535e-03 1.202197467957e-04 3.319394077557e+00
7.072500000000e+02 -5.497934722021e-03 1.238890510283e-04 3.267678423563e+00
7.075000000000e+02 -5.670823473952e-03 1.268821896714e-04 3.216771442722e+00
7.077500000000e+02 -5.643331494028e-03 1.291473930356e-04 3.166691768457e+00
7.080000000000e+02 -5.405652598042e-03 1.306398980432e-04 3.117456514539e+00
7.082500000000e+02 -4.950083724132e-03 1.313225971688e-04 3.069081240341e+00
7.085000000000e+02 -4.271151056696e-03 1.311665504182e-04 3.021579940642e+00
7.087500000000e+02 -3.365721923400e-03 1.301514722369e-04 2.974965036180e+00
7.090000000000e+02 -2.233083523789e-03 1.282660679278e-04 2.929247389049e+00
7.092500000000e+02 -8.749923490993e-04 1.255082617052e-04 2.884436331557e+00
7.095000000000e+02 7.042972144604e-04 1.218853676482e-04 2.840539701688e+00
7.097500000000e+02 2.498043096663e-03 1.174140996565e-04 2.797563899171e+00
7.100000000000e+02 4.497057094228e-03 1.121204689488e-04 2.755513952535e+00
7.102500000000e+02 6.689768975323e-03 1.060396222609e-04 2.714393591050e+00
7.105000000000e+02 9.062330643176e-03 9.921551519698e-05 2.674205331808e+00
7.107500000000e+02 1.159875012975e-02 9.170049433155e-05 2.634950572839e+00
7.110000000000e+02 1.428104864766e-02 8.355481891287e-05 2.596629687125e+00
7.112500000000e+02 1.708945734280e-02 7.484602429639e-05 2.559242126049e+00
7.115000000000e+02 2.000263142543e-02 6.564826985586e-05 2.522786517942e+00
7.117500000000e+02 2.299789753890e-02 5.604154376179e-05 2.487260770383e+00
7.120000000000e+02 2.605151750749e-02 4.611083826256e-05 2.452662166265e+00
7.122500000000e+02 2.913897230704e-02 3.594525458706e-05 2.418987456076e+00
7.125000000000e+02 3.223526093204e-02 2.563704017888e-05 2.386232943888e+00
7.127500000000e+02 3.531520746683e-02 1.528059823303e-05 2.354394564176e+00
7.130000000000e+02 3.835377394242e-02 4.971453622327e-06 2.323467949154e+00
7.132500000000e+02 4.132637474183e-02 -5.194810010989e-06 2.293448486060e+00
7.135000000000e+02 4.420918448249e-02 -1.512361676950e-05 2.264331360518e+00
7.137500000000e+02 4.697944144877e-02 -2.472246515386e-05 2.236111591156e+00
7.140000000000e+02 4.961573307547e-02 -3.390203255166e-05 2.208784047669e+00
7.142500000000e+02 5.209827042097e-02 -4.257720838244e-05 2.182343462718e+00
7.145000000000e+02 5.440913487740e-02 -5.066811325447e-05 2.156784426598e+00
7.147500000000e+02 5.653250753422e-02 -5.810109259188e-05 2.132101379467e+00
7.150000000000e+02 5.845486605947e-02 -6.480964233757e-05 2.108288591597e+00
7.152500000000e+02 6.016515015185e-02 -7.073526554019e-05 2.085340136762e+00
7.155000000000e+02 6.165490133278e-02 -7.582826940308e-05 2.063249870756e+00
7.157500000000e+02 6.291835782549e-02 -8.004843996789e-05 2.042011397780e+00
7.160000000000e+02 6.395252451727e-02 -8.336564484537e-05 2.021618052411e+00
7.162500000000e+02 6.475719898132e-02 -8.576029757046e-05 2.002062879056e+00
7.165000000000e+02 6.533496041743e-02 -8.722369559383e-05 1.983338619591e+00
7.167500000000e+02 6.569112495474e-02 -8.775823440435e-05 1.965437717645e+00
7.170000000000e+02 6.583366478409e-02 -8.737748090393e-05 1.948352339072e+00
7.172500000000e+02 6.577308353861e-02 -8.610607611506e-05 1.932074396925e+00
7.175000000000e+02 6.552226446535e-02 -8.397950980857e-05 1.916595605848e+00
7.177500000000e+02 6.509628511513e-02 -8.104374438134e-05 1.901907556435e+00
7.180000000000e+02 6.451219362913e-02 -7.735466496020e-05 1.888001794612e+00
7.182500000000e+02 6.378876741925e-02 -7.297741858769e-05 1.874869940177e+00
7.185000000000e+02 6.294623950451e-02 -6.798559336527e-05 1.862503809514e+00
7.187500000000e+02 6.200600435956e-02 -6.246027420159e-05 1.850895553486e+00
7.190000000000e+02 6.099031265064e-02 -5.648900075772e-05 1.840037824093e+00
7.192500000000e+02 5.992194777849e-02 -5.016461021307e-05 1.829923935955e+00
7.195000000000e+02 5.882389912932e-02 -4.358400851154e-05 1.820548043386e+00
7.197500000000e+02 5.771903411591e-02 -3.684687868558e-05 1.811905321745e+00
7.200000000000e+02 5.662977309287e-02 -3.005434475417e-05 1.803992137774e+00
7.202500000000e+02 5.557777906357e-02 -2.330762215416e-05 1.796806236684e+00
7.205000000000e+02 5.458365954749e-02 -1.670666786743e-05 1.790346899950e+00
7.207500000000e+02 5.366669235021e-02 -1.034881323581e-05 1.784615100993e+00
7.210000000000e+02 5.284457746028e-02 -4.327487162531e-06 1.779613645219e+00
7.212500000000e+02 5.213321981420e-02 1.269014065608e-06 1.775347277950e+00
7.215000000000e+02 5.154654659311e-02 6.358704463166e-06 1.771822797063e+00
7.217500000000e+02 5.109636200436e-02 1.086696757163e-05 1.769049103482e+00
7.220000000000e+02 5.079224009052e-02 1.472753188198e-05 1.767037260651e+00
7.222500000000e+02 5.064145842421e-02 1.788330922564e-05 1.765800500145e+00
7.225000000000e+02 5.064897318949e-02 2.028709515989e-05 1.765354198028e+00
7.227500000000e+02 5.081742995814e-02 2.190215890766e-05 1.765715840521e+00
7.230000000000e+02 5.114721768426e-02 2.270263874379e-05 1.766904926252e+00
7.232500000000e+02 5.163655239791e-02 2.267383166007e-05 1.768942866354e+00
7.235000000000e+02 5.228159790497e-02 2.181229120765e-05 1.771852830972e+00
7.237500000000e+02 5.307661352297e-02 2.012578372032e-05 1.775659574379e+00
7.240000000000e+02 5.401412693086e-02 1.763309143779e-05 1.780389229423e+00
7.242500000000e+02 5.508513019482e-02 1.436364495611e-05 1.786069068031e+00
7.245000000000e+02 5.627928761784e-02 1.035704711297e-05 1.792727247370e+00
7.247500000000e+02 5.758516009250e-02 5.662419911706e-06 1.800392520332e+00
7.250000000000e+02 5.899043231097e-02 3.376581363679e-07 1.809093934883e+00
7.252500000000e+02 6.048214612346e-02 -5.551469720977e-06 1.818860509661e+00
7.255000000000e+02 6.204692785733e-02 -1.193229096463e-05 1.829720903766e+00
7.257500000000e+02 6.367121066581e-02 -1.872630135252e-05 1.841703074987e+00
7.260000000000e+02 6.534144586835e-02 -2.585031775348e-05 1.854833937786e+00
7.262500000000e+02 6.704429878341e-02 -3.321766648198e-05 1.869139020485e+00
7.265000000000e+02 6.876682749272e-02 -4.073943177021e-05 1.884642131559e+00
7.267500000000e+02 7.049663842427e-02 -4.832571588262e-05 1.901365043327e+00
7.270000000000e+02 7.222202086764e-02 -5.588689919409e-05 1.919327181747e+00
7.272500000000e+02 7.393205134412e-02 -6.333488938975e-05 1.938545356498e+00
7.275000000000e+02 7.561667667133e-02 -7.058433878493e-05 1.959033497397e+00
7.277500000000e+02 7.726676326016e-02 -7.755380367760e-05 1.980802443576e+00
7.280000000000e+02 7.887412398570e-02 -8.416684388285e-05 2.003859752310e+00
7.282500000000e+02 8.043152079907e-02 -9.035304547672e-05 2.028209543211e+00
7.285000000000e+02 8.193263682052e-02 -9.604892414575e-05 2.053852400694e+00
7.287500000000e+02 8.337203779111e-02 -1.011987503358e-04 2.080785290797e+00
7.290000000000e+02 8.474510859180e-02 -1.057552292883e-04 2.109001540323e+00
7.292500000000e+02 8.604798095642e-02 -1.096800613236e-04 2.138490846228e+00
7.295000000000e+02 8.727744692968e-02 -1.129443525582e-04 2.169239338843e+00
7.297500000000e+02 8.843087557462e-02 -1.155288735949e-04 2.201229665276e+00
7.300000000000e+02 8.950611981271e-02 -1.174241791485e-04 2.234441133161e+00
7.302500000000e+02 9.050142981831e-02 -1.186305751807e-04 2.268849882204e+00
7.305000000000e+02 9.141537079888e-02 -1.191579031934e-04 2.304429093948e+00
7.307500000000e+02 9.224674960700e-02 -1.190251915436e-04 2.341149233053e+00
7.310000000000e+02 9.299454685127e-02 -1.182601440987e-04 2.378978329901e+00
7.312500000000e+02 9.365786923472e-02 -1.168985345537e-04 2.417882269327e+00
7.315000000000e+02 9.423590612212e-02 -1.149834077634e-04 2.457825121942e+00
7.317500000000e+02 9.472789944867e-02 -1.125641874409e-04 2.498769493666e+00
7.320000000000e+02 9.513313535076e-02 -1.096956990298e-04 2.540676869405e+00
7.322500000000e+02 9.545093822898e-02 -1.064370677844e-04 2.583507994663e+00
7.325000000000e+02 9.568069218367e-02 -1.028505697707e-04 2.627223229146e+00
7.327500000000e+02 9.582186616213e-02 -9.900039792096e-05 2.671782926537e+00
7.330000000000e+02 9.587406523887e-02 -9.495141218271e-05 2.717147777360e+00
7.332500000000e+02 9.583708994291e-02 -9.076785648898e-05 2.763279155394e+00
7.335000000000e+02 9.571101499622e-02 -8.651209225283e-05 2.810139431581e+00
7.337500000000e+02 9.549627952392e-02 -8.224336571355e-05 2.857692270106e+00
7.340000000000e+02 9.519379538819e-02 -7.801664299587e-05 2.905902877060e+00
7.342500000000e+02 9.480505960022e-02 -7.388153826229e-05 2.954738229555e+00
7.345000000000e+02 9.433227302425e-02 -6.988137903111e-05 3.004167259502e+00
7.347500000000e+02 9.377845403183e-02 -6.605243328664e-05 3.054161000318e+00
7.350000000000e+02 9.314753739943e-02 -6.242333867720e-05 3.104692694761e+00
7.352500000000e+02 9.244444685071e-02 -5.901472084108e-05 3.155737864472e+00
7.355000000000e+02 9.167512942074e-02 -5.583907880227e-05 3.207274342474e+00
7.357500000000e+02 9.084654106020e-02 -5.290093005325e-05 3.259282270574e+00
7.360000000000e+02 8.996657589750e-02 -5.019718212332e-05 3.311744062458e+00
7.362500000000e+02 8.904393430962e-02 -4.771775110757e-05 3.364644342644e+00
7.365000000000e+02 8.808793417888e-02 -4.544638439852e-05 3.417969844513e+00
7.367500000000e+02 8.710826831089e-02 -4.336166645211e-05 3.471709294138e+00
7.370000000000e+02 8.611472235911e-02 -4.143815320623e-05 3.525853270400e+00
7.372500000000e+02 8.511687028921e-02 -3.964757212865e-05 3.580394032429e+00
7.375000000000e+02 8.412376378599e-02 -3.796004874998e-05 3.635325338807e+00
7.377500000000e+02 8.314363670831e-02 -3.634529486865e-05 3.690642249328e+00
7.380000000000e+02 8.218364342363e-02 -3.477370146518e-05 3.746340900312e+00
7.382500000000e+02 8.124964413317e-02 -3.321732383368e-05 3.802418280140e+00
7.385000000000e+02 8.034604936848e-02 -3.165069168887e-05 3.858871987905e+00
7.387500000000e+02 7.947572804281e-02 -3.005145601609e-05 3.915699994354e+00
7.390000000000e+02 7.863998129768e-02 -2.840085510777e-05 3.972900388712e+00
7.392500000000e+02 7.783857737746e-02 -2.668401070352e-05 4.030471141857e+00
7.395000000000e+02 7.706984390383e-02 -2.489005362852e-05 4.088409871095e+00
7.397500000000e+02 7.633081207559e-02 -2.301210843358e-05 4.146713618385e+00
7.400000000000e+02 7.561740949670e-02 -2.104714104972e-05 4.205378644261e+00
7.402500000000e+02 7.492469974034e-02 -1.899567044006e-05 4.264400239626e+00
7.405000000000e+02 7.424716772625e-02 -1.686136899176e-05 4.323772556290e+00
7.407500000000e+02 7.357904942275e-02 -1.465055137057e-05 4.383488455829e+00
7.410000000000e+02 7.291470219343e-02 -1.237161176332e-05 4.443539375222e+00
7.412500000000e+02 7.224900828800e-02 -1.003440305347e-05 4.503915206633e+00
7.415000000000e+02 7.157779674968e-02 -7.649579737118e-06 4.564604197644e+00
7.417500000000e+02 7.089826744827e-02 -5.227971014432e-06 4.625592851840e+00
7.420000000000e+02 7.020938262047e-02 -2.780041607975e-06 4.686865863609e+00
7.422500000000e+02 6.951219930400e-02 -3.154837030783e-07 4.748406052331e+00
7.425000000000e+02 6.881009480133e-02 2.157021343679e-06 4.810194337304e+00
7.427500000000e+02 6.810885485124e-02 4.629803830758e-06 4.872209723297e+00
7.430000000000e+02 6.741658150199e-02 7.095948052427e-06 4.934429334745e+00
7.432500000000e+02 6.674340757160e-02 9.548770067314e-06 4.996828472475e+00
7.435000000000e+02 6.610100361571e-02 1.198106413383e-05 5.059380724097e+00
7.437500000000e+02 6.550190441462e-02 1.438418025365e-05 5.122058103922e+00
7.440000000000e+02 6.495868871518e-02 1.674703683896e-05 5.184831240310e+00
7.442500000000e+02 6.448308054989e-02 1.905519753237e-05 5.247669593246e+00
7.445000000000e+02 6.408504724095e-02 2.129014795790e-05 5.310541700319e+00
7.447500000000e+02 6.377198596025e-02 2.342891022664e-05 5.373415434354e+00
7.450000000000e+02 6.354807581843e-02 2.544410667760e-05 5.436258267047e+00
7.452500000000e+02 6.341387067509e-02 2.730453691285e-05 5.499037520165e+00
7.455000000000e+02 6.336617771838e-02 2.897627853760e-05 5.561720594846e+00
7.457500000000e+02 6.339823882456e-02 3.042425823943e-05 5.624275169649e+00
7.460000000000e+02 6.350019841773e-02 3.161418030259e-05 5.686669362702e+00
7.462500000000e+02 6.365980679982e-02 3.251464954560e-05 5.748871854854e+00
7.465000000000e+02 6.386329149442e-02 3.309931187837e-05 5.810851983582e+00
7.467500000000e+02 6.409629622433e-02 3.334874379396e-05 5.872579804118e+00
7.470000000000e+02 6.434480772353e-02 3.325201177984e-05 5.934026141109e+00
7.472500000000e+02 6.459597299747e-02 3.280772961459e-05 5.995162622927e+00
7.475000000000e+02 6.483875631265e-02 3.202448474920e-05 6.055961726096e+00
7.477500000000e+02 6.506438683231e-02 3.092065089169e-05 6.116396818863e+00
7.480000000000e+02 6.526659127820e-02 2.952363213707e-05 6.176442211108e+00
7.482500000000e+02 6.544163156647e-02 2.786862934806e-05 6.236073218941e+00
7.485000000000e+02 6.558817192149e-02 2.599705523137e-05 6.295266220663e+00
7.487500000000e+02 6.570702508435e-02 2.395475375261e-05 6.353998710991e+00
7.490000000000e+02 6.580081637467e-02 2.179014904954e-05 6.412249340194e+00
7.492500000000e+02 6.587359884884e-02 1.955244177107e-05 6.469997932780e+00
7.495000000000e+02 6.593043926510e-02 1.728993503627e-05 6.527225481840e+00
7.497500000000e+02 6.597697963003e-02 1.504853653531e-05 6.583914118337e+00
7.500000000000e+02 6.601897061041e-02 1.287046177806e-05 6.640047058976e+00
7.502500000000e+02 6.606177755388e-02 1.079313587110e-05 6.695608540996e+00
7.505000000000e+02 6.610986938211e-02 8.848297978509e-06 6.750583745460e+00
7.507500000000e+02 6.616632402280e-02 7.061373502426e-06 6.804958739357e+00
7.510000000000e+02 6.623238535494e-02 5.451088565339e-06 6.858720416540e+00
7.512500000000e+02 6.630713591943e-02 4.029394711141e-06 6.911856462057e+00
7.515000000000e+02 6.638734903272e-02 2.801765072169e-06 6.964355332682e+00
7.517500000000e+02 6.646758080549e-02 1.767914458328e-06 7.016206242251e+00
7.520000000000e+02 6.654055125808e-02 9.228539311346e-07 7.067399165595e+00
7.522500000000e+02 6.659781559614e-02 2.583305588888e-07 7.117924815154e+00
7.525000000000e+02 6.663070128221e-02 -2.354632802626e-07 7.167774620290e+00
7.527500000000e+02 6.663141812067e-02 -5.681142923042e-07 7.216940666481e+00
7.530000000000e+02 6.659421537369e-02 -7.473345047249e-07 7.265415603143e+00
7.532500000000e+02 6.651642678393e-02 -7.776523256453e-07 7.313192531184e+00
7.535000000000e+02 6.639922638325e-02 -6.596794093483e-07 7.360264852223e+00
7.537500000000e+02 6.624794472038e-02 -3.901200513745e-07 7.406626110303e+00
7.540000000000e+02 6.607183432574e-02 3.741149454117e-08 7.452269835671e+00
7.542500000000e+02 6.588324279268e-02 6.307683464435e-07 7.497189402601e+00
7.545000000000e+02 6.569624259236e-02 1.397022249799e-06 7.541377936915e+00
7.547500000000e+02 6.552484191504e-02 2.339856875616e-06 7.584828262896e+00
7.550000000000e+02 6.538098941488e-02 3.456973435734e-06 7.627532914257e+00
7.552500000000e+02 6.527263620235e-02 4.737922640219e-06 7.669484201127e+00
7.555000000000e+02 6.520213629295e-02 6.162761705092e-06 7.710674325927e+00
7.557500000000e+02 6.516523357682e-02 7.701844228991e-06 7.751095532166e+00
7.560000000000e+02 6.515081050990e-02 9.316907119167e-06 7.790740264571e+00
7.562500000000e+02 6.514146719107e-02 1.096343238569e-05 7.829601308100e+00
7.565000000000e+02 6.511489650563e-02 1.259407121404e-05 7.867671893826e+00
7.567500000000e+02 6.504588688401e-02 1.416272814317e-05 7.904945725211e+00
7.570000000000e+02 6.490872307140e-02 1.562892452917e-05 7.941416941131e+00
7.572500000000e+02 6.467966195210e-02 1.696182837349e-05 7.977079987195e+00
7.575000000000e+02 6.433918077141e-02 1.814331232905e-05 8.011929434665e+00
7.577500000000e+02 6.387368721189e-02 1.916978047634e-05 8.045959744365e+00
7.580000000000e+02 6.327649052194e-02 2.005241980638e-05 8.079165029751e+00
7.582500000000e+02 6.254789635103e-02 2.081603197462e-05 8.111538829103e+00
7.585000000000e+02 6.169444937086e-02 2.149631022019e-05 8.143073939155e+00
7.587500000000e+02 6.072742570431e-02 2.213599996181e-05 8.173762313903e+00
7.590000000000e+02 5.966082642652e-02 2.278051307891e-05 8.203595061943e+00
7.592500000000e+02 5.850915489727e-02 2.347349803711e-05 8.232562530049e+00
7.595000000000e+02 5.728532085490e-02 2.425293781635e-05 8.260654473209e+00
7.597500000000e+02 5.599897014400e-02 2.514828555306e-05 8.287860284461e+00
7.600000000000e+02 5.465549348051e-02 2.617894415996e-05 8.314169261935e+00
7.602500000000e+02 5.325583151388e-02 2.735424701822e-05 8.339570870256e+00
7.605000000000e+02 5.179710138896e-02 2.867481233265e-05 8.364054967732e+00
7.607500000000e+02 5.027392518607e-02 3.013498216384e-05 8.387611963854e+00
7.610000000000e+02 4.868026333360e-02 3.172589098152e-05 8.410232889496e+00
7.612500000000e+02 4.701145974120e-02 3.343865464076e-05 8.431909364293e+00
7.615000000000e+02 4.526620508318e-02 3.526714949650e-05 8.452633468982e+00
7.617500000000e+02 4.344814165949e-02 3.720996936768e-05 8.472397543023e+00
7.620000000000e+02 4.156686657268e-02 3.927127210190e-05 8.491193931408e+00
7.622500000000e+02 3.963821699234e-02 4.146034187424e-05 8.509014723063e+00
7.625000000000e+02 3.768378254686e-02 4.379000312607e-05 8.525851511113e+00
7.627500000000e+02 3.572973367018e-02 4.627410665320e-05 8.541695213059e+00
7.630000000000e+02 3.380510774498e-02 4.892442929244e-05 8.556535968416e+00
7.632500000000e+02 3.193979690001e-02 5.174742751246e-05 8.570363131235e+00
7.635000000000e+02 3.016248625522e-02 5.474133777977e-05 8.583165352847e+00
7.637500000000e+02 2.849880544003e-02 5.789400863115e-05 8.594930743908e+00
7.640000000000e+02 2.696991118964e-02 6.118175372472e-05 8.605647094700e+00
7.642500000000e+02 2.559164055129e-02 6.456939535757e-05 8.615302121168e+00
7.645000000000e+02 2.437429902235e-02 6.801146741087e-05 8.623883707469e+00
7.647500000000e+02 2.332305010419e-02 7.145440677550e-05 8.631380114058e+00
7.650000000000e+02 2.243879517650e-02 7.483945632153e-05 8.637780127607e+00
7.652500000000e+02 2.171937335555e-02 7.810590900476e-05 8.643073135281e+00
7.655000000000e+02 2.116088017467e-02 8.119430689746e-05 8.647249123395e+00
7.657500000000e+02 2.075890383955e-02 8.404938175502e-05 8.650298600727e+00
7.660000000000e+02 2.050950609456e-02 8.662224598854e-05 8.652212468046e+00
7.662500000000e+02 2.040982563371e-02 8.887178175437e-05 8.652981852792e+00
7.665000000000e+02 2.045824049977e-02 9.076525661181e-05 8.652597944752e+00
7.667500000000e+02 2.065409937920e-02 9.227812400689e-05 8.651051850323e+00
7.670000000000e+02 2.099708947406e-02 9.339325100663e-05 8.648334491677e+00
7.672500000000e+02 2.148635607752e-02 9.409981205022e-05 8.644436576184e+00
7.675000000000e+02 2.211952495470e-02 9.439198901692e-05 8.639348625218e+00
7.677500000000e+02 2.289177203494e-02 9.426778887819e-05 8.633061084791e+00
7.680000000000e+02 2.379508111708e-02 9.372820686729e-05 8.625564488956e+00
7.682500000000e+02 2.481778926616e-02 9.277679386549e-05 8.616849666566e+00
7.685000000000e+02 2.594447742672e-02 9.141978642715e-05 8.606907983525e+00
7.687500000000e+02 2.715621836876e-02 8.966664116741e-05 8.595731577928e+00
7.690000000000e+02 2.843114350645e-02 8.753080938753e-05 8.583313586336e+00
7.692500000000e+02 2.974525521452e-02 8.503074187441e-05 8.569648329342e+00
7.695000000000e+02 3.107338640955e-02 8.219095911000e-05 8.554731469452e+00
7.697500000000e+02 3.239019829983e-02 7.904281234350e-05 8.538560107215e+00
7.700000000000e+02 3.367111296117e-02 7.562495673089e-05 8.521132839160e+00
7.702500000000e+02 3.489309485004e-02 7.198335029038e-05 8.502449775580e+00
7.705000000000e+02 3.603522204035e-02 6.817072052118e-05 8.482512530349e+00
7.707500000000e+02 3.707901984086e-02 6.424553195827e-05 8.461324197143e+00
7.710000000000e+02 3.800855842290e-02 6.027057721011e-05 8.438889312277e+00
7.712500000000e+02 3.881035258471e-02 5.631125943892e-05 8.415213844810e+00
7.715000000000e+02 3.947310883388e-02 5.243370714619e-05 8.390305183208e+00
7.717500000000e+02 3.998738777327e-02 4.870288367903e-05 8.364172140973e+00
7.720000000000e+02 4.034525160706e-02 4.518083230706e-05 8.336824987912e+00
7.722500000000e+02 4.053995668260e-02 4.192516973475e-05 8.308275496052e+00
7.725000000000e+02 4.056573130876e-02 3.898792105334e-05 8.278536969338e+00
7.727500000000e+02 4.041768424047e-02 3.641470866347e-05 8.247624302236e+00
7.730000000000e+02 4.009183324139e-02 3.424431651267e-05 8.215553991234e+00
7.732500000000e+02 3.958526455193e-02 3.250866246701e-05 8.182344160405e+00
7.735000000000e+02 3.889637549256e-02 3.123291814930e-05 8.148014525792e+00
7.737500000000e+02 3.802518262697e-02 3.043581198664e-05 8.112586361272e+00
7.740000000000e+02 3.697363496781e-02 3.013007321792e-05 8.076082411901e+00
7.742500000000e+02 3.574589544668e-02 3.032286596635e-05 8.038526778435e+00
7.745000000000e+02 3.434855740353e-02 3.101614592885e-05 7.999944795602e+00
7.747500000000e+02 3.279075542581e-02 3.220694451861e-05 7.960362871431e+00
7.750000000000e+02 3.108416345374e-02 3.388749303662e-05 7.919808328296e+00
7.752500000000e+02 2.924286905805e-02 3.604523294562e-05 7.878309228196e+00
7.755000000000e+02 2.728314003694e-02 3.866279598280e-05 7.835894222689e+00
7.757500000000e+02 2.522309127742e-02 4.171791238738e-05 7.792592393989e+00
7.760000000000e+02 2.308228276062e-02 4.518336730594e-05 7.748433110255e+00
7.762500000000e+02 2.088128038023e-02 4.902695636719e-05 7.703445915019e+00
7.765000000000e+02 1.864120250059e-02 5.321159105814e-05 7.657660415477e+00
7.767500000000e+02 1.638328426101e-02 5.769559534957e-05 7.611106188004e+00
7.770000000000e+02 1.412848217980e-02 6.243303161541e-05 7.563812715241e+00
7.772500000000e+02 1.189713094389e-02 6.737432361464e-05 7.515809308531e+00
7.775000000000e+02 9.708664066046e-03 7.246696473101e-05 7.467125066298e+00
7.777500000000e+02 7.581397667067e-03 7.765634444512e-05 7.417788812713e+00
7.780000000000e+02 5.532372686844e-03 8.288665659842e-05 7.367829066260e+00
7.782500000000e+02 3.577248115260e-03 8.810183915942e-05 7.317273987226e+00
7.785000000000e+02 1.730229888379e-03 9.324651152046e-05 7.266151351159e+00
7.787500000000e+02 4.026318394107e-06 9.826684478306e-05 7.214488510123e+00
7.790000000000e+02 -1.590184736246e-03 1.031113453528e-04 7.162312367860e+00
7.792500000000e+02 -3.042783503884e-03 1.077315440704e-04 7.109649354174e+00
7.795000000000e+02 -4.345743451288e-03 1.120825682204e-04 7.056525420850e+00
7.797500000000e+02 -5.492669369959e-03 1.161235576880e-04 7.002966034920e+00
7.800000000000e+02 -6.478843502269e-03 1.198179550626e-04 6.948996189545e+00
7.802500000000e+02 -7.301274517521e-03 1.231337124863e-04 6.894640426311e+00
7.805000000000e+02 -7.958740041922e-03 1.260433987635e-04 6.839922863353e+00
7.807500000000e+02 -8.451823838833e-03 1.285242401658e-04 6.784867244083e+00
7.810000000000e+02 -8.782927952383e-03 1.305580934737e-04 6.729496983233e+00
7.812500000000e+02 -8.956261582866e-03 1.321313974112e-04 6.673835224745e+00
7.815000000000e+02 -8.977793580408e-03 1.332351009540e-04 6.617904898164e+00
7.817500000000e+02 -8.855174203863e-03 1.338646023487e-04 6.561728782504e+00
7.820000000000e+02 -8.597609910817e-03 1.340196401003e-04 6.505329558015e+00
7.822500000000e+02 -8.215709127141e-03 1.337042476146e-04 6.448729861349e+00
7.825000000000e+02 -7.721286117924e-03 1.329266472164e-04 6.391952326605e+00
7.827500000000e+02 -7.127143674969e-03 1.316991569329e-04 6.335019622420e+00
7.830000000000e+02 -6.446830492252e-03 1.300380572155e-04 6.277954475469e+00
7.832500000000e+02 -5.694387446633e-03 1.279634436717e-04 6.220779685337e+00
7.835000000000e+02 -4.884093136797e-03 1.254990141428e-04 6.163518127146e+00
7.837500000000e+02 -4.030212460020e-03 1.226718142016e-04 6.106192743581e+00
7.840000000000e+02 -3.146759945076e-03 1.195119308789e-04 6.048826528284e+00
7.842500000000e+02 -2.247284772554e-03 1.160521409934e-04 5.991442495601e+00
7.845000000000e+02 -1.344680566989e-03 1.123274970706e-04 5.934063644878e+00
7.847500000000e+02 -4.510257230955e-04 1.083748768703e-04 5.876712914435e+00
7.850000000000e+02 4.225445349111e-04 1.042324962379e-04 5.819413128187e+00
7.852500000000e+02 1.265933746934e-03 9.993940077024e-05 5.762186935028e+00
7.855000000000e+02 2.070148518360e-03 9.553494822379e-05 5.705056740708e+00
7.857500000000e+02 2.827332607986e-03 9.105829389303e-05 5.648044638613e+00
7.860000000000e+02 3.530775977819e-03 8.654789373366e-05 5.591172325867e+00
7.862500000000e+02 4.174899508973e-03 8.204103841888e-05 5.534461022966e+00
7.865000000000e+02 4.755220269230e-03 7.757342905115e-05 5.477931389490e+00
7.867500000000e+02 5.268301965163e-03 7.317880096977e-05 5.421603432522e+00
7.870000000000e+02 5.711693663665e-03 6.888860193316e-05 5.365496411440e+00
7.872500000000e+02 6.083857592648e-03 6.473172890445e-05 5.309628753562e+00
7.875000000000e+02 6.384093927417e-03 6.073433611276e-05 5.254017952277e+00
7.877500000000e+02 6.612458640192e-03 5.691970249441e-05 5.198680485420e+00
7.880000000000e+02 6.769682253677e-03 5.330813343343e-05 5.143631716441e+00
7.882500000000e+02 6.857084825829e-03 4.991692886860e-05 5.088885818506e+00
7.885000000000e+02 6.876493642685e-03 4.676042712240e-05 5.034455682866e+00
7.887500000000e+02 6.830159227995e-03 4.385007365326e-05 4.980352852425e+00
7.890000000000e+02 6.720674795889e-03 4.119449258866e-05 4.926587442106e+00
7.892500000000e+02 6.550896148192e-03 3.879962809439e-05 4.873168078582e+00
7.895000000000e+02 6.323864397024e-03 3.666889507181e-05 4.820101847102e+00
7.897500000000e+02 6.042732454437e-03 3.480335405900e-05 4.767394234619e+00
7.900000000000e+02 5.710694794577e-03 3.320190162104e-05 4.715049093890e+00
7.902500000000e+02 5.330922447651e-03 3.186146481685e-05 4.663068608575e+00
7.905000000000e+02 4.906503600006e-03 3.077720341096e-05 4.611453274474e+00
7.907500000000e+02 4.440390572908e-03 2.994271022053e-05 4.560201877318e+00
7.910000000000e+02 3.935354296665e-03 2.935021255299e-05 4.509311497326e+00
7.912500000000e+02 3.393946554559e-03 2.899076509430e-05 4.458777507360e+00
7.915000000000e+02 2.818471394910e-03 2.885443602377e-05 4.408593592951e+00
7.917500000000e+02 2.210966465660e-03 2.893048151725e-05 4.358751780935e+00
7.920000000000e+02 1.573194475363e-03 2.920750721205e-05 4.309242476389e+00
7.922500000000e+02 9.066455031897e-04 2.967361619696e-05 4.260054512335e+00
7.925000000000e+02 2.125512026809e-04 3.031654736890e-05 4.211175216683e+00
7.927500000000e+02 -5.080913125057e-04 3.112376707051e-05 4.162590484883e+00
7.930000000000e+02 -1.254484341029e-03 3.208256024989e-05 4.114284871309e+00
7.932500000000e+02 -2.025986906699e-03 3.318013361522e-05 4.066241689715e+00
7.935000000000e+02 -2.822064181597e-03 3.440366585616e-05 4.018443129643e+00
7.937500000000e+02 -3.642232016925e-03 3.574033538506e-05 3.970870383546e+00
7.940000000000e+02 -4.485999224066e-03 3.717733980715e-05 3.923503789096e+00
7.942500000000e+02 -5.352808581591e-03 3.870190125260e-05 3.876322982908e+00
7.945000000000e+02 -6.241979491777e-03 4.030125857193e-05 3.829307064847e+00
7.947500000000e+02 -7.152654526897e-03 4.196264434958e-05 3.782434778887e+00
7.950000000000e+02 -8.083751003987e-03 4.367325810933e-05 3.735684700534e+00
7.952500000000e+02 -9.033919885818e-03 4.542023524390e-05 3.689035437595e+00
7.955000000000e+02 -1.000151315212e-02 4.719061802475e-05 3.642465836110e+00
7.957500000000e+02 -1.098456113511e-02 4.897132911974e-05 3.595955202458e+00
7.960000000000e+02 -1.198076045618e-02 5.074915494238e-05 3.549483526150e+00
7.962500000000e+02 -1.298747335339e-02 5.251074249552e-05 3.503031707956e+00
7.965000000000e+02 -1.400173859000e-02 5.424260701342e-05 3.456581802426e+00
7.967500000000e+02 -1.502029367865e-02 5.593116149755e-05 3.410117250258e+00
7.970000000000e+02 -1.603960791081e-02 5.756276187260e-05 3.363623128447e+00
7.972500000000e+02 -1.705592523231e-02 5.912377746276e-05 3.317086386335e+00
7.975000000000e+02 -1.806531595708e-02 6.060067303051e-05 3.270496097212e+00
7.977500000000e+02 -1.906373539577e-02 6.198013713538e-05 3.223843692480e+00
7.980000000000e+02 -2.004708856717e-02 6.324919742415e-05 3.177123208989e+00
7.982500000000e+02 -2.101129846642e-02 6.439538117037e-05 3.130331515346e+00
7.985000000000e+02 -2.195237740448e-02 6.540691266885e-05 3.083468547763e+00
7.987500000000e+02 -2.286649791492e-02 6.627285739150e-05 3.036537521006e+00
7.990000000000e+02 -2.375006360055e-02 6.698332725147e-05 2.989545143435e+00
7.992500000000e+02 -2.459977635074e-02 6.752968988996e-05 2.942501808317e+00
7.995000000000e+02 -2.541269873867e-02 6.790476157292e-05 2.895421768808e+00
7.997500000000e+02 -2.618631208847e-02 6.810300449589e-05 2.848323302667e+00
8.000000000000e+02 -2.691856624908e-02 6.812071944320e-05 2.801228845365e+00
8.002500000000e+02 -2.760792098660e-02 6.795621258121e-05 2.754165097413e+00
8.005000000000e+02 -2.825338070006e-02 6.760994397897e-05 2.707163111196e+00
8.007500000000e+02 -2.885451778880e-02 6.708464577462e-05 2.660258336004e+00
8.010000000000e+02 -2.941148572016e-02 6.638540775228e-05 2.613490627718e+00
8.012500000000e+02 -2.992502457332e-02 6.551973286395e-05 2.566904228258e+00
8.015000000000e+02 -3.039645189218e-02 6.449751438933e-05 2.520547690769e+00
8.017500000000e+02 -3.082764564701e-02 6.333101449343e-05 2.474473769956e+00
8.020000000000e+02 -3.122101645829e-02 6.203478218872e-05 2.428739265569e+00
8.022500000000e+02 -3.157946673528e-02 6.062551632016e-05 2.383404813289e+00
8.025000000000e+02 -3.190634288816e-02 5.912188694621e-05 2.338534635016e+00
8.027500000000e+02 -3.220537872339e-02 5.754431496338e-05 2.294196241360e+00
8.030000000000e+02 -3.248062894442e-02 5.591470918115e-05 2.250460085002e+00
8.032500000000e+02 -3.273639930052e-02 5.425617302210e-05 2.207399175742e+00
8.035000000000e+02 -3.297717218438e-02 5.259268126945e-05 2.165088654723e+00
8.037500000000e+02 -3.320752739316e-02 5.094873173203e-05 2.123605331088e+00
8.040000000000e+02 -3.343206548260e-02 4.934898596237e-05 2.083027191565e+00
8.042500000000e+02 -3.365532865451e-02 4.781789932201e-05 2.043432882993e+00
8.045000000000e+02 -3.388172750436e-02 4.637935374027e-05 2.004901178496e+00
8.047500000000e+02 -3.411546923677e-02 4.505629793677e-05 1.967510432362e+00
8.050000000000e+02 -3.436049435457e-02 4.387040315218e-05 1.931338031268e+00
8.052500000000e+02 -3.462041912205e-02 4.284174281591e-05 1.896459850051e+00
8.055000000000e+02 -3.489848703893e-02 4.198849938297e-05 1.862949720809e+00
8.057500000000e+02 -3.519753117760e-02 4.132670450771e-05 1.830878918748e+00
8.060000000000e+02 -3.551994567176e-02 4.087001901379e-05 1.800315679619e+00
8.062500000000e+02 -3.586766986998e-02 4.062954993453e-05 1.771324745779e+00
8.065000000000e+02 -3.624218267405e-02 4.061371553801e-05 1.743966958412e+00
8.067500000000e+02 -3.664450889828e-02 4.082815097725e-05 1.718298891820e+00
8.070000000000e+02 -3.707523610963e-02 4.127566164691e-05 1.694372537613e+00
8.072500000000e+02 -3.753454089586e-02 4.195622289474e-05 1.672235048470e+00
8.075000000000e+02 -3.802222404192e-02 4.286702391482e-05 1.651928534118e+00
8.077500000000e+02 -3.853775252534e-02 4.400255454148e-05 1.633489915344e+00
8.080000000000e+02 -3.908030649122e-02 4.535473709086e-05 1.616950842888e+00
8.082500000000e+02 -3.964882971541e-02 4.691309375021e-05 1.602337668842e+00
8.085000000000e+02 -4.024208129203e-02 4.866495017572e-05 1.589671473955e+00
8.087500000000e+02 -4.085868638662e-02 5.059567566901e-05 1.578968155691e+00
8.090000000000e+02 -4.149718471665e-02 5.268894713253e-05 1.570238555615e+00
8.092500000000e+02 -4.215607453338e-02 5.492704074392e-05 1.563488638873e+00
8.095000000000e+02 -4.283385075866e-02 5.729114242350e-05 1.558719713573e+00
8.097500000000e+02 -4.352903670481e-02 5.976167303243e-05 1.555928675188e+00
8.100000000000e+02 -4.424020738007e-02 6.231862302367e-05 1.555108290399e+00
8.102500000000e+02 -4.496600540694e-02 6.494189164369e-05 1.556247488464e+00
8.105000000000e+02 -4.570514813634e-02 6.761163100427e-05 1.559331674372e+00
8.107500000000e+02 -4.645642644294e-02 7.030855678941e-05 1.564343048866e+00
8.110000000000e+02 -4.721869681918e-02 7.301426415565e-05 1.571260920169e+00
8.112500000000e+02 -4.799086594090e-02 7.571151433081e-05 1.580062017623e+00
8.115000000000e+02 -4.877186922193e-02 7.838448849548e-05 1.590720793424e+00
8.117500000000e+02 -4.956064620425e-02 8.101900864821e-05 1.603209698245e+00
8.120000000000e+02 -5.035611059586e-02 8.360271683230e-05 1.617499449091e+00
8.122500000000e+02 -5.115712082359e-02 8.612521362544e-05 1.633559257906e+00
8.125000000000e+02 -5.196244776280e-02 8.857814766416e-05 1.651357045861e+00
8.127500000000e+02 -5.277074500367e-02 9.095526050540e-05 1.670859619264e+00
8.130000000000e+02 -5.358052151144e-02 9.325238378405e-05 1.692032815532e+00
8.132500000000e+02 -5.439011574490e-02 9.546738718827e-05 1.714841626622e+00
8.135000000000e+02 -5.519767731263e-02 9.760008702533e-05 1.739250281035e+00
8.137500000000e+02 -5.600115091301e-02 9.965210738491e-05 1.765222310072e+00
8.140000000000e+02 -5.679826972623e-02 1.016267105569e-04 1.792720577341e+00
8.142500000000e+02 -5.758655368829e-02 1.035285902021e-04 1.821707293034e+00
8.145000000000e+02 -5.836331509418e-02 1.053636391395e-04 1.852144008461e+00
8.147500000000e+02 -5.912567377517e-02 1.071386985529e-04 1.883991589973e+00
8.150000000000e+02 -5.987057794239e-02 1.088612892096e-04 1.917210187470e+00
8.152500000000e+02 -6.059483258231e-02 1.105393349435e-04 1.951759195492e+00
8.155000000000e+02 -6.129513698936e-02 1.121808850854e-04 1.987597207415e+00
8.157500000000e+02 -6.196812698392e-02 1.137938372852e-04 2.024681976445e+00
8.160000000000e+02 -6.261042458116e-02 1.153856693968e-04 2.062970379390e+00
8.162500000000e+02 -6.321869195746e-02 1.169631828188e-04 2.102418391850e+00
8.165000000000e+02 -6.378969206380e-02 1.185322661259e-04 2.142981072532e+00
8.167500000000e+02 -6.432034984038e-02 1.200976756339e-04 2.184612567282e+00
8.170000000000e+02 -6.480781817854e-02 1.216628366877e-04 2.227266126614e+00
8.172500000000e+02 -6.524954156820e-02 1.232296922616e-04 2.270894145468e+00
8.175000000000e+02 -6.564331988645e-02 1.247985754250e-04 2.315448221034e+00
8.177500000000e+02 -6.598736801719e-02 1.263680907955e-04 2.360879231980e+00
8.180000000000e+02 -6.628036822008e-02 1.279350566854e-04 2.407137437464e+00
8.182500000000e+02 -6.652151586764e-02 1.294944797020e-04 2.454172595921e+00
8.185000000000e+02 -6.671055291606e-02 1.310395686310e-04 2.501934100249e+00
8.187500000000e+02 -6.684779038223e-02 1.325617873089e-04 2.550371130841e+00
8.190000000000e+02 -6.693411530612e-02 1.340509562124e-04 2.599432818912e+00
8.192500000000e+02 -6.697098366539e-02 1.354953827489e-04 2.649068424274e+00
8.195000000000e+02 -6.696039607550e-02 1.368820191303e-04 2.699227515894e+00
8.197500000000e+02 -6.690485857671e-02 1.381967040919e-04 2.749860161941e+00
8.200000000000e+02 -6.680732729194e-02 1.394244088565e-04 2.800917117620e+00
8.202500000000e+02 -6.667113874174e-02 1.405495206648e-04 2.852350010020e+00
8.205000000000e+02 -6.649992799349e-02 1.415561543211e-04 2.904111523047e+00
8.207500000000e+02 -6.629753585778e-02 1.424284896292e-04 2.956155569882e+00
8.210000000000e+02 -6.606790809572e-02 1.431511206357e-04 3.008437454074e+00
8.212500000000e+02 -6.581499016468e-02 1.437094102700e-04 3.060914025022e+00
8.215000000000e+02 -6.554261930159e-02 1.440898547057e-04 3.113543813207e+00
8.217500000000e+02 -6.525441747550e-02 1.442804387942e-04 3.166287150166e+00
8.220000000000e+02 -6.495368863854e-02 1.442709593323e-04 3.219106276044e+00
8.222500000000e+02 -6.464332322540e-02 1.440533297392e-04 3.271965432499e+00
8.225000000000e+02 -6.432571133948e-02 1.436218475578e-04 3.324830929656e+00
8.227500000000e+02 -6.400267063058e-02 1.429734148400e-04 3.377671212526e+00
8.230000000000e+02 -6.367538758334e-02 1.421077041613e-04 3.430456896681e+00
8.232500000000e+02 -6.334437920740e-02 1.410272675123e-04 3.483160807177e+00
8.235000000000e+02 -6.300947259775e-02 1.397375771115e-04 3.535757988479e+00
8.237500000000e+02 -6.266980945353e-02 1.382470027718e-04 3.588225720081e+00
8.240000000000e+02 -6.232387277283e-02 1.365667225104e-04 3.640543512159e+00
8.242500000000e+02 -6.196953818068e-02 1.347105645544e-04 3.692693092671e+00
8.245000000000e+02 -6.160415252219e-02 1.326947904824e-04 3.744658399834e+00
8.247500000000e+02 -6.122463476887e-02 1.305378230955e-04 3.796425556579e+00
8.250000000000e+02 -6.082760167417e-02 1.282599286420e-04 3.847982849432e+00
8.252500000000e+02 -6.040951224893e-02 1.258828568615e-04 3.899320693881e+00
8.255000000000e+02 -5.996683260616e-02 1.234294647399e-04 3.950431614105e+00
8.257500000000e+02 -5.949620997501e-02 1.209233194993e-04 4.001310203679e+00
8.260000000000e+02 -5.899465499172e-02 1.183883077918e-04 4.051953092409e+00
8.262500000000e+02 -5.845972408492e-02 1.158482514512e-04 4.102358911180e+00
8.265000000000e+02 -5.788969267101e-02 1.133265441098e-04 4.152528242914e+00
8.267500000000e+02 -5.728371782563e-02 1.108458259976e-04 4.202463592471e+00
8.270000000000e+02 -5.664197524346e-02 1.084276936700e-04 4.252169332642e+00
8.272500000000e+02 -5.596576747536e-02 1.060924586791e-04 4.301651644610e+00
8.275000000000e+02 -5.525760124341e-02 1.038589587944e-04 4.350918475429e+00
8.277500000000e+02 -5.452121990030e-02 1.017444200768e-04 4.399979454452e+00
8.280000000000e+02 -5.376159894516e-02 9.976436619380e-05 4.448845835506e+00
8.282500000000e+02 -5.298489430725e-02 9.793258407054e-05 4.497530407214e+00
8.285000000000e+02 -5.219834841894e-02 9.626113449590e-05 4.546047396126e+00
8.287500000000e+02 -5.141015747385e-02 9.476039712730e-05 4.594412375462e+00
8.290000000000e+02 -5.062929962470e-02 9.343915375071e-05 4.642642146093e+00
8.292500000000e+02 -4.986533226715e-02 9.230470108593e-05 4.690754610541e+00
8.295000000000e+02 -4.912816434210e-02 9.136297711840e-05 4.738768647747e+00
8.297500000000e+02 -4.842780874769e-02 9.061871028121e-05 4.786703965325e+00
8.300000000000e+02 -4.777412369561e-02 9.007557056998e-05 4.834580950724e+00
8.302500000000e+02 -4.717654994744e-02 8.973632144940e-05 4.882420513874e+00
8.305000000000e+02 -4.664385195620e-02 8.960296215288e-05 4.930243924684e+00
8.307500000000e+02 -4.618387085979e-02 8.967684930733e-05 4.978072646779e+00
8.310000000000e+02 -4.580329854078e-02 8.995880956000e-05 5.025928171595e+00
8.312500000000e+02 -4.550747877480e-02 9.044919977363e-05 5.073831849301e+00
8.315000000000e+02 -4.530024626304e-02 9.114793874401e-05 5.121804723895e+00
8.317500000000e+02 -4.518381016864e-02 9.205449151437e-05 5.169867375852e+00
8.320000000000e+02 -4.515868678069e-02 9.316779092780e-05 5.218039760693e+00
8.322500000000e+02 -4.522368994925e-02 9.448611630444e-05 5.266341061577e+00
8.325000000000e+02 -4.537598077117e-02 9.600691753670e-05 5.314789551622e+00
8.327500000000e+02 -4.561117535660e-02 9.772658148266e-05 5.363402449961e+00
8.330000000000e+02 -4.592351266480e-02 9.964017539696e-05 5.412195806892e+00
8.332500000000e+02 -4.630607132188e-02 1.017411513561e-04 5.461184375769e+00
8.335000000000e+02 -4.675103045752e-02 1.040210548949e-04 5.510381508343e+00
8.337500000000e+02 -4.724996003373e-02 1.064692463030e-04 5.559799059433e+00
8.340000000000e+02 -4.779412494108e-02 1.090726498361e-04 5.609447285415e+00
8.342500000000e+02 -4.837478804444e-02 1.118155781807e-04 5.659334768404e+00
8.345000000000e+02 -4.898349282828e-02 1.146796318156e-04 5.709468339918e+00
8.347500000000e+02 -4.961230944545e-02 1.176436875191e-04 5.759853025463e+00
8.350000000000e+02 -5.025402893366e-02 1.206840036288e-04 5.810491981502e+00
8.352500000000e+02 -5.090229470692e-02 1.237744449348e-04 5.861386462703e+00
8.355000000000e+02 -5.155166421556e-02 1.268868205010e-04 5.912535792231e+00
8.357500000000e+02 -5.219759968469e-02 1.299913288760e-04 5.963937345598e+00
8.360000000000e+02 -5.283639086193e-02 1.330570926991e-04 6.015586557626e+00
8.362500000000e+02 -5.346502097574e-02 1.360527652735e-04 6.067476923934e+00
8.365000000000e+02 -5.408098611522e-02 1.389471793640e-04 6.119600033282e+00
8.367500000000e+02 -5.468208429034e-02 1.417100108672e-04 6.171945611636e+00
8.370000000000e+02 -5.526619499809e-02 1.443124368768e-04 6.224501558543e+00
8.372500000000e+02 -5.583105932119e-02 1.467277473358e-04 6.277254019472e+00
8.375000000000e+02 -5.637408611985e-02 1.489318886824e-04 6.330187435850e+00
8.377500000000e+02 -5.689218772094e-02 1.509039643000e-04 6.383284626225e+00
8.380000000000e+02 -5.738166732359e-02 1.526266510323e-04 6.436526843758e+00
8.382500000000e+02 -5.783815707609e-02 1.540864220482e-04 6.489893849253e+00
8.385000000000e+02 -5.825661489805e-02 1.552737613226e-04 6.543363979942e+00
8.387500000000e+02 -5.863138624726e-02 1.561832268637e-04 6.596914201883e+00
8.390000000000e+02 -5.895632120457e-02 1.568134654094e-04 6.650520171097e+00
8.392500000000e+02 -5.922494976941e-02 1.571670723057e-04 6.704156282273e+00
8.395000000000e+02 -5.943070710549e-02 1.572503518056e-04 6.757795713405e+00
8.397500000000e+02 -5.956720095952e-02 1.570730934237e-04 6.811410465428e+00
8.400000000000e+02 -5.962851071229e-02 1.566482535603e-04 6.864971397321e+00
8.402500000000e+02 -5.960950579031e-02 1.559915442731e-04 6.918448257432e+00
8.405000000000e+02 -5.950616946892e-02 1.551210206873e-04 6.971809711208e+00
8.407500000000e+02 -5.931590911577e-02 1.540566407842e-04 7.025023369323e+00
8.410000000000e+02 -5.903784169959e-02 1.528198022687e-04 7.078055807701e+00
8.412500000000e+02 -5.867302827579e-02 1.514328575991e-04 7.130872592198e+00
8.415000000000e+02 -5.822464646222e-02 1.499187543576e-04 7.183438299177e+00
8.417500000000e+02 -5.769808295873e-02 1.483006018659e-04 7.235716536180e+00
8.420000000000e+02 -5.710093304726e-02 1.466012897581e-04 7.287669963276e+00
8.422500000000e+02 -5.644290226545e-02 1.448431895370e-04 7.339260314112e+00
8.425000000000e+02 -5.573560290372e-02 1.430479022991e-04 7.390448420397e+00
8.427500000000e+02 -5.499225135792e-02 1.412360644432e-04 7.441194238156e+00
8.430000000000e+02 -5.422727654944e-02 1.394272109991e-04 7.491456879783e+00
8.432500000000e+02 -5.345585276968e-02 1.376396840579e-04 7.541194651354e+00
8.435000000000e+02 -5.269338058051e-02 1.358906021915e-04 7.590365098488e+00
8.437500000000e+02 -5.195494060151e-02 1.341958440008e-04 7.638925059602e+00
8.440000000000e+02 -5.125474952776e-02 1.325700410307e-04 7.686830733338e+00
8.442500000000e+02 -5.060564705792e-02 1.310265790492e-04 7.734037754419e+00
8.445000000000e+02 -5.001864243335e-02 1.295775866517e-04 7.780501282992e+00
8.447500000000e+02 -4.950254512138e-02 1.282338744704e-04 7.826176106095e+00
8.450000000000e+02 -4.906369928387e-02 1.270048790582e-04 7.871016750653e+00
8.452500000000e+02 -4.870583539726e-02 1.258985563687e-04 7.914977603036e+00
8.455000000000e+02 -4.843004354422e-02 1.249212079151e-04 7.958013043685e+00
8.457500000000e+02 -4.823486742234e-02 1.240772987177e-04 8.000077580064e+00
8.460000000000e+02 -4.811650848816e-02 1.233692712216e-04 8.041125986551e+00
8.462500000000e+02 -4.806912429343e-02 1.227973562271e-04 8.081113444348e+00
8.465000000000e+02 -4.808519972347e-02 1.223594048493e-04 8.119995675182e+00
8.467500000000e+02 -4.815596443292e-02 1.220507597020e-04 8.157729080690e+00
8.470000000000e+02 -4.827183173160e-02 1.218641817906e-04 8.194270862093e+00
8.472500000000e+02 -4.842282940553e-02 1.217898757984e-04 8.229579147163e+00
8.475000000000e+02 -4.859899967757e-02 1.218156229413e-04 8.263613100692e+00
8.477500000000e+02 -4.879074628503e-02 1.219269255393e-04 8.296333028086e+00
8.480000000000e+02 -4.898911192664e-02 1.221072751749e-04 8.327700482362e+00
8.482500000000e+02 -4.918597656997e-02 1.223385358229e-04 8.357678358022e+00
8.485000000000e+02 -4.937417102135e-02 1.226013700261e-04 8.386230981624e+00
8.487500000000e+02 -4.954750707414e-02 1.228757044779e-04 8.413324211661e+00
8.490000000000e+02 -4.970073123041e-02 1.231412678790e-04 8.438925529328e+00
8.492500000000e+02 -4.982941263269e-02 1.233781361545e-04 8.463004129557e+00
8.495000000000e+02 -4.992978163930e-02 1.235672453164e-04 8.485531027096e+00
8.497500000000e+02 -4.999853613286e-02 1.236908722027e-04 8.506479152014e+00
8.500000000000e+02 -5.003263600340e-02 1.237330552159e-04 8.525823454341e+00
8.502500000000e+02 -5.002910611084e-02 1.236799603945e-04 8.543541011365e+00
8.505000000000e+02 -4.998486560110e-02 1.235201599235e-04 8.559611125094e+00
8.507500000000e+02 -4.989660470290e-02 1.232447924865e-04 8.574015440133e+00
8.510000000000e+02 -4.976071853443e-02 1.228476356152e-04 8.586738041106e+00
8.512500000000e+02 -4.957330917015e-02 1.223250877714e-04 8.597765544875e+00
8.515000000000e+02 -4.933026463107e-02 1.216760657507e-04 8.607087208491e+00
8.517500000000e+02 -4.902740728105e-02 1.209017365163e-04 8.614695009124e+00
8.520000000000e+02 -4.866070745382e-02 1.200052764890e-04 8.620583715288e+00
8.522500000000e+02 -4.822655378164e-02 1.189916213597e-04 8.624750970898e+00
8.525000000000e+02 -4.772205174104e-02 1.178671067424e-04 8.627197333865e+00
8.527500000000e+02 -4.714534012692e-02 1.166391366676e-04 8.627926337664e+00
8.530000000000e+02 -4.649588717033e-02 1.153158657914e-04 8.626944504879e+00
8.532500000000e+02 -4.577475193573e-02 1.139059411308e-04 8.624261378274e+00
8.535000000000e+02 -4.498477574794e-02 1.124182867421e-04 8.619889515966e+00
8.537500000000e+02 -4.413068600273e-02 1.108619522897e-04 8.613844473427e+00
8.540000000000e+02 -4.321909862566e-02 1.092460592630e-04 8.606144785984e+00
8.542500000000e+02 -4.225840390931e-02 1.075797943082e-04 8.596811918346e+00
8.545000000000e+02 -4.125854052364e-02 1.058724712832e-04 8.585870208241e+00
8.547500000000e+02 -4.023066459509e-02 1.041336137722e-04 8.573346793434e+00
8.550000000000e+02 -3.918673215943e-02 1.023730325702e-04 8.559271524960e+00
8.552500000000e+02 -3.813901947967e-02 1.006009231076e-04 8.543676860499e+00
8.555000000000e+02 -3.709961575213e-02 9.882792249874e-05 8.526597753918e+00
8.557500000000e+02 -3.607991898547e-02 9.706511701654e-05 8.508071519143e+00
8.560000000000e+02 -3.509017361064e-02 9.532398236980e-05 8.488137685157e+00
8.562500000000e+02 -3.413908141637e-02 9.361624556470e-05 8.466837835766e+00
8.565000000000e+02 -3.323351299899e-02 9.195367053413e-05 8.444215432759e+00
8.567500000000e+02 -3.237834042460e-02 9.034777153694e-05 8.420315630309e+00
8.570000000000e+02 -3.157639918771e-02 8.880946496093e-05 8.395185071042e+00
8.572500000000e+02 -3.082858004326e-02 8.734872758132e-05 8.368871671722e+00
8.575000000000e+02 -3.013403889712e-02 8.597422417694e-05 8.341424399498e+00
8.577500000000e+02 -2.949050360985e-02 8.469292765570e-05 8.312893036298e+00
8.580000000000e+02 -2.889464975123e-02 8.350983278915e-05 8.283327937074e+00
8.582500000000e+02 -2.834251084705e-02 8.242774163891e-05 8.252779781994e+00
8.585000000000e+02 -2.782988862343e-02 8.144714185718e-05 8.221299325297e+00
8.587500000000e+02 -2.735272900311e-02 8.056620797173e-05 8.188937144530e+00
8.590000000000e+02 -2.690743300012e-02 7.978091900970e-05 8.155743389645e+00
8.592500000000e+02 -2.649108163049e-02 7.908529590497e-05 8.121767538500e+00
8.595000000000e+02 -2.610155946699e-02 7.847174955269e-05 8.087058158143e+00
8.597500000000e+02 -2.573757410932e-02 7.793152107463e-05 8.051662677985e+00
8.600000000000e+02 -2.539857525563e-02 7.745508795184e-05 8.015627170617e+00
8.602500000000e+02 -2.508459068456e-02 7.703273467646e-05 7.978996150577e+00
8.605000000000e+02 -2.479599927712e-02 7.665506326349e-05 7.941812386466e+00
8.607500000000e+02 -2.453326863072e-02 7.631344744755e-05 7.904116729812e+00
8.610000000000e+02 -2.429668697752e-02 7.600040103678e-05 7.865947964682e+00
8.612500000000e+02 -2.408611629161e-02 7.570990316941e-05 7.827342669873e+00
8.615000000000e+02 -2.390079413188e-02 7.543759882428e-05 7.788335105564e+00
8.617500000000e+02 -2.373920288335e-02 7.518087219749e-05 7.748957119620e+00
8.620000000000e+02 -2.359901812536e-02 7.493880520276e-05 7.709238067299e+00
8.622500000000e+02 -2.347714317847e-02 7.471204074067e-05 7.669204760857e+00
8.625000000000e+02 -2.336982281965e-02 7.450255556024e-05 7.628881429132e+00
8.627500000000e+02 -2.327282803955e-02 7.431333573304e-05 7.588289709074e+00
8.630000000000e+02 -2.318169097772e-02 7.414803011099e-05 7.547448648652e+00
8.632500000000e+02 -2.309197045428e-02 7.401059604806e-05 7.506374739476e+00
8.635000000000e+02 -2.299952197513e-02 7.390496467052e-05 7.465081967717e+00
8.637500000000e+02 -2.290074915524e-02 7.383474782427e-05 7.423581892351e+00
8.640000000000e+02 -2.279281282783e-02 7.380286723427e-05 7.381883737913e+00
8.642500000000e+02 -2.267378210180e-02 7.381146958838e-05 7.339994516670e+00
8.645000000000e+02 -2.254271339825e-02 7.386182798846e-05 7.297919166387e+00
8.647500000000e+02 -2.239965314016e-02 7.395429861062e-05 7.255660711369e+00
8.650000000000e+02 -2.224556361977e-02 7.408836013240e-05 7.213220431058e+00
8.652500000000e+02 -2.208218166389e-02 7.426271684813e-05 7.170598049223e+00
8.655000000000e+02 -2.191182147115e-02 7.447544177797e-05 7.127791927610e+00
8.657500000000e+02 -2.173713999005e-02 7.472414058718e-05 7.084799270077e+00
8.660000000000e+02 -2.156088376813e-02 7.500611519420e-05 7.041616320368e+00
8.662500000000e+02 -2.138563952888e-02 7.531850931414e-05 6.998238565287e+00
8.665000000000e+02 -2.121360747107e-02 7.565841847879e-05 6.954660932814e+00
8.667500000000e+02 -2.104641457878e-02 7.602295465267e-05 6.910877974733e+00
8.670000000000e+02 -2.088498175039e-02 7.640925873292e-05 6.866884050231e+00
8.672500000000e+02 -2.072945309000e-02 7.681444926982e-05 6.822673485572e+00
8.675000000000e+02 -2.057919062097e-02 7.723553601816e-05 6.778240731738e+00
8.677500000000e+02 -2.043283285963e-02 7.766929328121e-05 6.733580497209e+00
8.680000000000e+02 -2.028841002767e-02 7.811211287650e-05 6.688687872590e+00
8.682500000000e+02 -2.014350516149e-02 7.855984713170e-05 6.643558439746e+00
8.685000000000e+02 -1.999544769764e-02 7.900771669819e-05 6.598188359753e+00
8.687500000000e+02 -1.984152330163e-02 7.945019279629e-05 6.552574451236e+00
8.690000000000e+02 -1.967918426013e-02 7.988093462172e-05 6.506714253448e+00
8.692500000000e+02 -1.950624591936e-02 8.029281549909e-05 6.460606068631e+00
8.695000000000e+02 -1.932105485069e-02 8.067802164885e-05 6.414248996304e+00
8.697500000000e+02 -1.912261933452e-02 8.102819825553e-05 6.367642950045e+00
8.700000000000e+02 -1.891069481292e-02 8.133468045168e-05 6.320788661904e+00
8.702500000000e+02 -1.868582116705e-02 8.158878578560e-05 6.273687673940e+00
8.705000000000e+02 -1.844931212627e-02 8.178216739640e-05 6.226342317831e+00
8.707500000000e+02 -1.820320010858e-02 8.190718452206e-05 6.178755686417e+00
8.710000000000e+02 -1.795014397675e-02 8.195727292859e-05 6.130931591200e+00
8.712500000000e+02 -1.769330688162e-02 8.192731415110e-05 6.082874516455e+00
8.715000000000e+02 -1.743621494600e-02 8.181395675241e-05 6.034589564387e+00
8.717500000000e+02 -1.718260655688e-02 8.161591281972e-05 5.986082394487e+00
8.720000000000e+02 -1.693628197158e-02 8.133415402914e-05 5.937359160219e+00
8.722500000000e+02 -1.670096248855e-02 8.097207857966e-05 5.888426438297e+00
8.725000000000e+02 -1.648016512786e-02 8.053553711040e-05 5.839291158289e+00
8.727500000000e+02 -1.627709852335e-02 8.003277986554e-05 5.789960529200e+00
8.730000000000e+02 -1.609458339845e-02 7.947439368203e-05 5.740441961624e+00
8.732500000000e+02 -1.593499805498e-02 7.887303259108e-05 5.690742991073e+00
8.735000000000e+02 -1.580024811358e-02 7.824313036039e-05 5.640871199501e+00
8.737500000000e+02 -1.569175725866e-02 7.760055842498e-05 5.590834134566e+00
8.740000000000e+02 -1.561047538313e-02 7.696223220136e-05 5.540639230761e+00
8.742500000000e+02 -1.555689919428e-02 7.634570809598e-05 5.490293730549e+00
8.745000000000e+02 -1.553109917036e-02 7.576867883233e-05 5.439804606267e+00
8.747500000000e+02 -1.553274906113e-02 7.524853054666e-05 5.389178485662e+00
8.750000000000e+02 -1.556115280197e-02 7.480194306017e-05 5.338421580440e+00
8.752500000000e+02 -1.561526542202e-02 7.444446565399e-05 5.287539620099e+00
8.755000000000e+02 -1.569370627533e-02 7.419013295859e-05 5.236537791374e+00
8.757500000000e+02 -1.579476197641e-02 7.405110523118e-05 5.185420686624e+00
8.760000000000e+02 -1.591638148838e-02 7.403736971728e-05 5.134192260098e+00
8.762500000000e+02 -1.605616392338e-02 7.415649097658e-05 5.082855793407e+00
8.765000000000e+02 -1.621134054252e-02 7.441340561981e-05 5.031413874567e+00
8.767500000000e+02 -1.637875692484e-02 7.481027332470e-05 4.979868384161e+00
8.770000000000e+02 -1.655485567881e-02 7.534637022202e-05 4.928220498473e+00
8.772500000000e+02 -1.673566685510e-02 7.601803674409e-05 4.876470698926e+00
8.775000000000e+02 -1.691680673096e-02 7.681866677281e-05 4.824618799255e+00
8.777500000000e+02 -1.709349062477e-02 7.773874520048e-05 4.772663980537e+00
8.780000000000e+02 -1.726056122395e-02 7.876592842077e-05 4.720604837347e+00
8.782500000000e+02 -1.741253363384e-02 7.988516544355e-05 4.668439439025e+00
8.785000000000e+02 -1.754365903554e-02 8.107886351491e-05 4.616165397334e+00
8.787500000000e+02 -1.764800579310e-02 8.232709443207e-05 4.563779943566e+00
8.790000000000e+02 -1.771955654897e-02 8.360784118627e-05 4.511280019613e+00
8.792500000000e+02 -1.775231973874e-02 8.489728538874e-05 4.458662372184e+00
8.795000000000e+02 -1.774045180067e-02 8.617013405227e-05 4.405923658250e+00
8.797500000000e+02 -1.767838653393e-02 8.739998151294e-05 4.353060553864e+00
8.800000000000e+02 -1.756096760159e-02 8.855970971280e-05 4.300069875220e+00
8.802500000000e+02 -1.738357984916e-02 8.962192400647e-05 4.246948700346e+00
8.805000000000e+02 -1.714227495581e-02 9.055940342823e-05 4.193694494725e+00
8.807500000000e+02 -1.683388803406e-02 9.134558153501e-05 4.140305247397e+00
8.810000000000e+02 -1.645614076890e-02 9.195503817977e-05 4.086779604168e+00
8.812500000000e+02 -1.600772804072e-02 9.236399493895e-05 4.033117002348e+00
8.815000000000e+02 -1.548838690555e-02 9.255081285711e-05 3.979317815763e+00
8.817500000000e+02 -1.489894340582e-02 9.249646644374e-05 3.925383487489e+00
8.820000000000e+02 -1.424133980708e-02 9.218500083591e-05 3.871316676851e+00
8.822500000000e+02 -1.351863757771e-02 9.160394883198e-05 3.817121390846e+00
8.825000000000e+02 -1.273500108946e-02 9.074471033410e-05 3.762803128626e+00
8.827500000000e+02 -1.189565775399e-02 8.960286257068e-05 3.708369008530e+00
8.830000000000e+02 -1.100684105455e-02 8.817841963848e-05 3.653827906263e+00
8.832500000000e+02 -1.007571255533e-02 8.647600346287e-05 3.599190574037e+00
8.835000000000e+02 -9.110269865645e-03 8.450494863457e-05 3.544469767116e+00
8.837500000000e+02 -8.119238106447e-03 8.227931020968e-05 3.489680353847e+00
8.840000000000e+02 -7.111949517049e-03 7.981778784538e-05 3.434839421953e+00
8.842500000000e+02 -6.098211877405e-03 7.714355373695e-05 3.379966370982e+00
8.845000000000e+02 -5.088168701798e-03 7.428399732098e-05 3.325082999263e+00
8.847500000000e+02 -4.092151720114e-03 7.127037351484e-05 3.270213571004e+00
8.850000000000e+02 -3.120528408646e-03 6.813737064776e-05 3.215384871577e+00
8.852500000000e+02 -2.183546727566e-03 6.492259882523e-05 3.160626243935e+00
8.855000000000e+02 -1.291177021092e-03 6.166601093407e-05 3.105969608839e+00
8.857500000000e+02 -4.529551986761e-04 5.840926087414e-05 3.051449462031e+00
8.860000000000e+02 3.221725601652e-04 5.519501476312e-05 2.997102851273e+00
8.862500000000e+02 1.026001414957e-03 5.206622588291e-05 2.942969330156e+00
8.865000000000e+02 1.651211797192e-03 4.906539048000e-05 2.889090889831e+00
8.867500000000e+02 2.191508773938e-03 4.623378861909e-05 2.835511864674e+00
8.870000000000e+02 2.641748309442e-03 4.361073683024e-05 2.782278815993e+00
8.872500000000e+02 2.998050738520e-03 4.123286338800e-05 2.729440394038e+00
8.875000000000e+02 3.257903442299e-03 3.913341068446e-05 2.677047173167e+00
8.877500000000e+02 3.420243257956e-03 3.734159319330e-05 2.625151469949e+00
8.880000000000e+02 3.485520281672e-03 3.588201677662e-05 2.573807142870e+00
8.882500000000e+02 3.455744879495e-03 3.477416032535e-05 2.523069368630e+00
8.885000000000e+02 3.334508899202e-03 3.403194965002e-05 2.472994408683e+00
8.887500000000e+02 3.126983566981e-03 3.366342009511e-05 2.423639363286e+00
8.890000000000e+02 2.839895802969e-03 3.367046868358e-05 2.375061908236e+00
8.892500000000e+02 2.481475702222e-03 3.404871590304e-05 2.327320029879e+00
8.895000000000e+02 2.061378521968e-03 3.478747012342e-05 2.280471754850e+00
8.897500000000e+02 1.590583374362e-03 3.586979333034e-05 2.234574869633e+00
8.900000000000e+02 1.081264046451e-03 3.727267933651e-05 2.189686647122e+00
8.902500000000e+02 5.466375336828e-04 3.896732853981e-05 2.145863570208e+00
8.905000000000e+02 7.894228284955e-07 4.091952302293e-05 2.103161063912e+00
8.907500000000e+02 -5.415188515800e-04 4.309008941680e-05 2.061633225004e+00
8.910000000000e+02 -1.065062097087e-03 4.543544890015e-05 2.021332571197e+00
8.912500000000e+02 -1.554375546917e-03 4.790823941059e-05 1.982309788667e+00
8.915000000000e+02 -1.993990958458e-03 5.045800397044e-05 1.944613499026e+00
8.917500000000e+02 -2.368679204435e-03 5.303193231057e-05 1.908290039324e+00
8.920000000000e+02 -2.663695616759e-03 5.557564676339e-05 1.873383249663e+00
8.922500000000e+02 -2.865024733759e-03 5.803401751481e-05 1.839934287790e+00
8.925000000000e+02 -2.959619822678e-03 6.035199935500e-05 1.807981449385e+00
8.927500000000e+02 -2.935633189688e-03 6.247546449772e-05 1.777560018411e+00
8.930000000000e+02 -2.782633868515e-03 6.435204881855e-05 1.748702125511e+00
8.932500000000e+02 -2.491808085767e-03 6.593200747901e-05 1.721436633612e+00
8.935000000000e+02 -2.056139102747e-03 6.716893699413e-05 1.695789044304e+00
8.937500000000e+02 -1.470564137322e-03 6.802055209726e-05 1.671781417496e+00
8.940000000000e+02 -7.321033975365e-04 6.844939616910e-05 1.649432319756e+00
8.942500000000e+02 1.600398835599e-04 6.842347216635e-05 1.628756788401e+00
8.945000000000e+02 1.204412181924e-03 6.791680346382e-05 1.609766321854e+00
8.947500000000e+02 2.397274542618e-03 6.690992292507e-05 1.592468879411e+00
8.950000000000e+02 3.732603899015e-03 6.539026916483e-05 1.576868909400e+00
8.952500000000e+02 5.202130141222e-03 6.335248551745e-05 1.562967395988e+00
8.955000000000e+02 6.795407874376e-03 6.079862909744e-05 1.550761913065e+00
8.957500000000e+02 8.499925608774e-03 5.773826824812e-05 1.540246704700e+00
8.960000000000e+02 1.030124941207e-02 5.418847347285e-05 1.531412780288e+00
8.962500000000e+02 1.218319860969e-02 5.017370789878e-05 1.524248012538e+00
8.965000000000e+02 1.412805448297e-02 4.572559803950e-05 1.518737264626e+00
8.967500000000e+02 1.611679593680e-02 4.088260958951e-05 1.514862511492e+00
8.970000000000e+02 1.812936161375e-02 3.568960977970e-05 1.512602987808e+00
8.972500000000e+02 2.014493309973e-02 3.019733715476e-05 1.511935329622e+00
8.975000000000e+02 2.214223557585e-02 2.446177372492e-05 1.512833738534e+00
8.977500000000e+02 2.409985198898e-02 1.854343351892e-05 1.515270140009e+00
8.980000000000e+02 2.599654403677e-02 1.250657423205e-05 1.519214359996e+00
8.982500000000e+02 2.781157760874e-02 6.418340723818e-06 1.524634297306e+00
8.985000000000e+02 2.952504475552e-02 3.478545403945e-07 1.531496107800e+00
8.987500000000e+02 3.111817723018e-02 -5.634737780758e-06 1.539764392275e+00
8.990000000000e+02 3.257364884713e-02 -1.145924918225e-05 1.549402385256e+00
8.992500000000e+02 3.387585736220e-02 -1.705644741912e-05 1.560372151718e+00
8.995000000000e+02 3.501118191337e-02 -2.235904855211e-05 1.572634786634e+00
8.997500000000e+02 3.596821471498e-02 -2.730270134121e-05 1.586150615467e+00
9.000000000000e+02 3.673795640908e-02 -3.182693360254e-05 1.600879400105e+00
9.002500000000e+02 3.731397617986e-02 -3.587605595043e-05 1.616780545362e+00
9.005000000000e+02 3.769252819276e-02 -3.939999781225e-05 1.633813307485e+00
9.007500000000e+02 3.787262949712e-02 -4.235507858846e-05 1.651937001903e+00
9.010000000000e+02 3.785608738893e-02 -4.470467797305e-05 1.671111211244e+00
9.012500000000e+02 3.764748287806e-02 -4.641981299652e-05 1.691295990648e+00
9.015000000000e+02 3.725410291383e-02 -4.747959266257e-05 1.712452068595e+00
9.017500000000e+02 3.668583279200e-02 -4.787156707661e-05 1.734541043721e+00
9.020000000000e+02 3.595499689741e-02 -4.759193716647e-05 1.757525573196e+00
9.022500000000e+02 3.507615630144e-02 -4.664563087151e-05 1.781369550282e+00
9.025000000000e+02 3.406587293240e-02 -4.504625821550e-05 1.806038273792e+00
9.027500000000e+02 3.294243133506e-02 -4.281591771707e-05 1.831498600643e+00
9.030000000000e+02 3.172553020935e-02 -3.998487200191e-05 1.857719081405e+00
9.032500000000e+02 3.043595360429e-02 -3.659110719620e-05 1.884670082561e+00
9.035000000000e+02 2.909521723508e-02 -3.267976016072e-05 1.912323884072e+00
9.037500000000e+02 2.772520339925e-02 -2.830243864654e-05 1.940654754650e+00
9.040000000000e+02 2.634779326235e-02 -2.351644781037e-05 1.969639009055e+00
9.042500000000e+02 2.498449691028e-02 -1.838392447973e-05 1.999255035671e+00
9.045000000000e+02 2.365609338756e-02 -1.297090509733e-05 2.029483298969e+00
9.047500000000e+02 2.238228749097e-02 -7.346338436770e-06 2.060306321711e+00
9.050000000000e+02 2.118138736742e-02 -1.581060664613e-06 2.091708636629e+00
9.052500000000e+02 2.007001186903e-02 4.253246523006e-06 2.123676713836e+00
9.055000000000e+02 1.906283179221e-02 1.008510386991e-05 2.156198869527e+00
9.057500000000e+02 1.817235041982e-02 1.584426466336e-05 2.189265148031e+00
9.060000000000e+02 1.740872799009e-02 2.146270644471e-05 2.222867184603e+00
9.062500000000e+02 1.677965088349e-02 2.687558607978e-05 2.256998055598e+00
9.065000000000e+02 1.629025141217e-02 3.202212087144e-05 2.291652107498e+00
9.067500000000e+02 1.594307419877e-02 3.684640378676e-05 2.326824781885e+00
9.070000000000e+02 1.573809467368e-02 4.129811779047e-05 2.362512425874e+00
9.072500000000e+02 1.567278245716e-02 4.533316574418e-05 2.398712104383e+00
9.075000000000e+02 1.574221245804e-02 4.891418587191e-05 2.435421407643e+00
9.077500000000e+02 1.593921866885e-02 5.201095712465e-05 2.472638261819e+00
9.080000000000e+02 1.625458468317e-02 5.460070454077e-05 2.510360748695e+00
9.082500000000e+02 1.667727033553e-02 5.666824117070e-05 2.548586931628e+00
9.085000000000e+02 1.719466693097e-02 5.820607060450e-05 2.587314694111e+00
9.087500000000e+02 1.779287395969e-02 5.921432070027e-05 2.626541595559e+00
9.090000000000e+02 1.845699495395e-02 5.970057615157e-05 2.666264741440e+00
9.092500000000e+02 1.917144407536e-02 5.967961397493e-05 2.706480672534e+00
9.095000000000e+02 1.992025657052e-02 5.917304515371e-05 2.747185276078e+00
9.097500000000e+02 2.068739923756e-02 5.820886060329e-05 2.788373715504e+00
9.100000000000e+02 2.145707313543e-02 5.682089777428e-05 2.830040381438e+00
9.102500000000e+02 2.221400300348e-02 5.504824026853e-05 2.872178865195e+00
9.105000000000e+02 2.294370885933e-02 5.293455210498e-05 2.914781950849e+00
9.107500000000e+02 2.363275388049e-02 5.052736506994e-05 2.957841626904e+00
9.110000000000e+02 2.426896524848e-02 4.787732719769e-05 3.001349117227e+00
9.112500000000e+02 2.484162353852e-02 4.503742328280e-05 3.045294926981e+00
9.115000000000e+02 2.534161760235e-02 4.206217888925e-05 3.089668903233e+00
9.117500000000e+02 2.576156417107e-02 3.900686009778e-05 3.134460309011e+00
9.120000000000e+02 2.609588812058e-02 3.592668026242e-05 3.179657906005e+00
9.122500000000e+02 2.634086518407e-02 3.287602329038e-05 3.225250046151e+00
9.125000000000e+02 2.649462648509e-02 2.990769392444e-05 3.271224768824e+00
9.127500000000e+02 2.655712395621e-02 2.707220690223e-05 3.317569900186e+00
9.130000000000e+02 2.653006217365e-02 2.441712135060e-05 3.364273155335e+00
9.132500000000e+02 2.641679414858e-02 2.198643650256e-05 3.411322237870e+00
9.135000000000e+02 2.622218897242e-02 1.982004607190e-05 3.458704938287e+00
9.137500000000e+02 2.595247090853e-02 1.795326367932e-05 3.506409227005e+00
9.140000000000e+02 2.561503559692e-02 1.641642943134e-05 3.554423341750e+00
9.142500000000e+02 2.521824928657e-02 1.523459421782e-05 3.602735868645e+00
9.145000000000e+02 2.477123273951e-02 1.442729097131e-05 3.651335814402e+00
9.147500000000e+02 2.428363645630e-02 1.400839113766e-05 3.700212669710e+00
9.150000000000e+02 2.376541333322e-02 1.398604632358e-05 3.749356463908e+00
9.152500000000e+02 2.322659078008e-02 1.436271983965e-05 3.798757808875e+00
9.155000000000e+02 2.267704962903e-02 1.513529688771e-05 3.848407933277e+00
9.157500000000e+02 2.212631255441e-02 1.629527470770e-05 3.898298706078e+00
9.160000000000e+02 2.158334860397e-02 1.782902452888e-05 3.948422650577e+00
9.162500000000e+02 2.105639486654e-02 1.971812666116e-05 3.998772947710e+00
9.165000000000e+02 2.055280098549e-02 2.193975768286e-05 4.049343430022e+00
9.167500000000e+02 2.007889818543e-02 2.446713489671e-05 4.100128566135e+00
9.170000000000e+02 1.963989674568e-02 2.727000203501e-05 4.151123436824e+00
9.172500000000e+02 1.923981217992e-02 3.031515043428e-05 4.202323702522e+00
9.175000000000e+02 1.888142250321e-02 3.356696527890e-05 4.253725563439e+00
9.177500000000e+02 1.856625747511e-02 3.698798802387e-05 4.305325712916e+00
9.180000000000e+02 1.829461904076e-02 4.053948649735e-05 4.357121284497e+00
9.182500000000e+02 1.806563302214e-02 4.418202249309e-05 4.409109793736e+00
9.185000000000e+02 1.787733073801e-02 4.787601013392e-05 4.461289075290e+00
9.187500000000e+02 1.772675834326e-02 5.158225390151e-05 4.513657216231e+00
9.190000000000e+02 1.761011140832e-02 5.526246076276e-05 4.566212486308e+00
9.192500000000e+02 1.752289082386e-02 5.887971964863e-05 4.618953265513e+00
9.195000000000e+02 1.746007611326e-02 6.239893896051e-05 4.671877970383e+00
9.197500000000e+02 1.741631053763e-02 6.578724068312e-05 4.724984978774e+00
9.200000000000e+02 1.738609306466e-02 6.901430206729e-05 4.778272554738e+00
9.202500000000e+02 1.736397114187e-02 7.205264217161e-05 4.831738773871e+00
9.205000000000e+02 1.734472796455e-02 7.487785205537e-05 4.885381449352e+00
9.207500000000e+02 1.732355898288e-02 7.746874604520e-05 4.939198060332e+00
9.210000000000e+02 1.729623176388e-02 7.980750836373e-05 4.993185682651e+00
9.212500000000e+02 1.725922375877e-02 8.187973846921e-05 5.047340922348e+00
9.215000000000e+02 1.720983436622e-02 8.367440408077e-05 5.101659853239e+00
9.217500000000e+02 1.714626677833e-02 8.518379396416e-05 5.156137957769e+00
9.220000000000e+02 1.706767818373e-02 8.640340241167e-05 5.210770072870e+00
9.222500000000e+02 1.697419615465e-02 8.733176908651e-05 5.265550339648e+00
9.225000000000e+02 1.686690203530e-02 8.797027773549e-05 5.320472158627e+00
9.227500000000e+02 1.674778193672e-02 8.832293277364e-05 5.375528149041e+00
9.230000000000e+02 1.661964838528e-02 8.839611142575e-05 5.430710113556e+00
9.232500000000e+02 1.648603590504e-02 8.819826362119e-05 5.486009007722e+00
9.235000000000e+02 1.635107510389e-02 8.773967332884e-05 5.541414913983e+00
9.237500000000e+02 1.621935082202e-02 8.703220159823e-05 5.596917020529e+00
9.240000000000e+02 1.609574981073e-02 8.608902846685e-05 5.652503604471e+00
9.242500000000e+02 1.598530395365e-02 8.492441949146e-05 5.708162019329e+00
9.245000000000e+02 1.589303460516e-02 8.355352139633e-05 5.763878686454e+00
9.247500000000e+02 1.582380354513e-02 8.199218315311e-05 5.819639090268e+00
9.250000000000e+02 1.578217513833e-02 8.025680992674e-05 5.875427777160e+00
9.252500000000e+02 1.577229352251e-02 7.836424565921e-05 5.931228357030e+00
9.255000000000e+02 1.579777779141e-02 7.633168576807e-05 5.987023509163e+00
9.257500000000e+02 1.586163691311e-02 7.417661355091e-05 6.042794990254e+00
9.260000000000e+02 1.596620513710e-02 7.191675803439e-05 6.098523644665e+00
9.262500000000e+02 1.611309797402e-02 6.957006702765e-05 6.154189419423e+00
9.265000000000e+02 1.630318744629e-02 6.715468754251e-05 6.209771379030e+00
9.267500000000e+02 1.653659573050e-02 6.468894878067e-05 6.265247726031e+00
9.270000000000e+02 1.681270463488e-02 6.219133966009e-05 6.320595820983e+00
9.272500000000e+02 1.713017983139e-02 5.968047376642e-05 6.375792208685e+00
9.275000000000e+02 1.748700687066e-02 5.717503280656e-05 6.430812643567e+00
9.277500000000e+02 1.788053826905e-02 5.469373507466e-05 6.485632122187e+00
9.280000000000e+02 1.830754880022e-02 5.225522758534e-05 6.540224914575e+00
9.282500000000e+02 1.876429870125e-02 4.987795309111e-05 6.594564603639e+00
9.285000000000e+02 1.924660219416e-02 4.758001191674e-05 6.648624123250e+00
9.287500000000e+02 1.974990197186e-02 4.537902848842e-05 6.702375804929e+00
9.290000000000e+02 2.026934769061e-02 4.329197708480e-05 6.755791425032e+00
9.292500000000e+02 2.079987889865e-02 4.133499123787e-05 6.808842258333e+00
9.295000000000e+02 2.133631108826e-02 3.952316857034e-05 6.861499133439e+00
9.297500000000e+02 2.187342533931e-02 3.787036768774e-05 6.913732497143e+00
9.300000000000e+02 2.240605894437e-02 3.638900751474e-05 6.965512479159e+00
9.302500000000e+02 2.292919632220e-02 3.508988887316e-05 7.016808962798e+00
9.305000000000e+02 2.343805778184e-02 3.398198830482e-05 7.067591660375e+00
9.307500000000e+02 2.392818264008e-02 3.307228430341e-05 7.117830189071e+00
9.310000000000e+02 2.439550517250e-02 3.236559971304e-05 7.167494154983e+00
9.312500000000e+02 2.483641763095e-02 3.186446560985e-05 7.216553234578e+00
9.315000000000e+02 2.524781842402e-02 3.156900022980e-05 7.264977260136e+00
9.317500000000e+02 2.562714174907e-02 3.147681242344e-05 7.312736305824e+00
9.320000000000e+02 2.597236505180e-02 3.158293299041e-05 7.359800770748e+00
9.322500000000e+02 2.628199530385e-02 3.187980402250e-05 7.406141466466e+00
9.325000000000e+02 2.655503000578e-02 3.235727942835e-05 7.451729696806e+00
9.327500000000e+02 2.679089674959e-02 3.300265283238e-05 7.496537337747e+00
9.330000000000e+02 2.698937172650e-02 3.380075157663e-05 7.540536910034e+00
9.332500000000e+02 2.715048433466e-02 3.473410720292e-05 7.583701652027e+00
9.335000000000e+02 2.727440981067e-02 3.578316338929e-05 7.626005581752e+00
9.337500000000e+02 2.736135840676e-02 3.692653531343e-05 7.667423552326e+00
9.340000000000e+02 2.741147051347e-02 3.814133164376e-05 7.707931304243e+00
9.342500000000e+02 2.742472214011e-02 3.940354906923e-05 7.747505505004e+00
9.345000000000e+02 2.740085037942e-02 4.068852109407e-05 7.786123780460e+00
9.347500000000e+02 2.733930726113e-02 4.197141613613e-05 7.823764741477e+00
9.350000000000e+02 2.723924327444e-02 4.322778215071e-05 7.860407995572e+00
9.352500000000e+02 2.709952881649e-02 4.443411869823e-05 7.896034155641e+00
9.355000000000e+02 2.691881084982e-02 4.556846449463e-05 7.930624836673e+00
9.357500000000e+02 2.669560534848e-02 4.661098210207e-05 7.964162645279e+00
9.360000000000e+02 2.642842138370e-02 4.754451713895e-05 7.996631165335e+00
9.362500000000e+02 2.611590870669e-02 4.835508048126e-05 8.028014934761e+00
9.365000000000e+02 2.575702207217e-02 4.903235867773e-05 8.058299422000e+00
9.367500000000e+02 2.535119029778e-02 4.957012538395e-05 8.087470997468e+00
9.370000000000e+02 2.489848006468e-02 4.996631687304e-05 8.115516906956e+00
9.372500000000e+02 2.439974185384e-02 5.022326509915e-05 8.142425244767e+00
9.375000000000e+02 2.385672670942e-02 5.034771612530e-05 8.168184931569e+00
9.377500000000e+02 2.327216368240e-02 5.035068263229e-05 8.192785695947e+00
9.380000000000e+02 2.264978995814e-02 5.024717404500e-05 8.216218062180e+00
9.382500000000e+02 2.199432810210e-02 5.005580176418e-05 8.238473345231e+00
9.385000000000e+02 2.131140914499e-02 4.979827006479e-05 8.259543653338e+00
9.387500000000e+02 2.060744268756e-02 4.949877106475e-05 8.279421898988e+00
9.390000000000e+02 1.988943944028e-02 4.918330456055e-05 8.298101818289e+00
9.392500000000e+02 1.916479363145e-02 4.887894934780e-05 8.315577997927e+00
9.395000000000e+02 1.844103645271e-02 4.861310903573e-05 8.331845909251e+00
9.397500000000e+02 1.772557221738e-02 4.841276082898e-05 8.346901947731e+00
9.400000000000e+02 1.702541080722e-02 4.830373152842e-05 8.360743476653e+00
9.402500000000e+02 1.634690939399e-02 4.831002695457e-05 8.373368871880e+00
9.405000000000e+02 1.569553693047e-02 4.845323344457e-05 8.384777567655e+00
9.407500000000e+02 1.507567236162e-02 4.875201027391e-05 8.394970098776e+00
9.410000000000e+02 1.449044671501e-02 4.922168792709e-05 8.403948139220e+00
9.412500000000e+02 1.394163603148e-02 4.987397421088e-05 8.411714534626e+00
9.415000000000e+02 1.342960963726e-02 5.071677641258e-05 8.418273325394e+00
9.417500000000e+02 1.295333526855e-02 5.175413608297e-05 8.423629762231e+00
9.420000000000e+02 1.251043964392e-02 5.298627000866e-05 8.427790308602e+00
9.422500000000e+02 1.209732015193e-02 5.440970695178e-05 8.430762633976e+00
9.425000000000e+02 1.170930141370e-02 5.601750705062e-05 8.432555591919e+00
9.427500000000e+02 1.134082787233e-02 5.779954941726e-05 8.433179188369e+00
9.430000000000e+02 1.098568334362e-02 5.974286993837e-05 8.432644533680e+00
9.432500000000e+02 1.063722638834e-02 6.183203566912e-05 8.430963785386e+00
9.435000000000e+02 1.028863220656e-02 6.404953803346e-05 8.428150074443e+00
9.437500000000e+02 9.933130149807e-03 6.637619421615e-05 8.424217423622e+00
9.440000000000e+02 9.564229560489e-03 6.879152926595e-05 8.419180650224e+00
9.442500000000e+02 9.175925586431e-03 7.127416356509e-05 8.413055261131e+00
9.445000000000e+02 8.762880009768e-03 7.380217694558e-05 8.405857338600e+00
9.447500000000e+02 8.320574250854e-03 7.635343439255e-05 8.397603414385e+00
9.450000000000e+02 7.845431558635e-03 7.890589909193e-05 8.388310340243e+00
9.452500000000e+02 7.334908688363e-03 8.143788384646e-05 8.377995152998e+00
9.455000000000e+02 6.787558732527e-03 8.392831521911e-05 8.366674932234e+00
9.457500000000e+02 6.203065773757e-03 8.635693919873e-05 8.354366660013e+00
9.460000000000e+02 5.582254938485e-03 8.870449167883e-05 8.341087078859e+00
9.462500000000e+02 4.927080139902e-03 9.095292452177e-05 8.326852551366e+00
9.465000000000e+02 4.240591511673e-03 9.308555457840e-05 8.311678926912e+00
9.467500000000e+02 3.526885526965e-03 9.508719472193e-05 8.295581409949e+00
9.470000000000e+02 2.791037927054e-03 9.694427474621e-05 8.278574442120e+00
9.472500000000e+02 2.039021136381e-03 9.864494388817e-05 8.260671592903e+00
9.475000000000e+02 1.277605900095e-03 1.001791532735e-04 8.241885463700e+00
9.477500000000e+02 5.142469634517e-04 1.015387167418e-04 8.222227609547e+00
9.480000000000e+02 -2.430473876240e-04 1.027173497692e-04 8.201708473056e+00
9.482500000000e+02 -9.858624382541e-04 1.037106742525e-04 8.180337341194e+00
9.485000000000e+02 -1.705540040594e-03 1.045161945208e-04 8.158122322010e+00
9.487500000000e+02 -2.393356776964e-03 1.051333526914e-04 8.135070336922e+00
9.490000000000e+02 -3.040714694668e-03 1.055634119276e-04 8.111187138470e+00
9.492500000000e+02 -3.639340955614e-03 1.058093638648e-04 8.086477348468e+00
9.495000000000e+02 -4.181492436463e-03 1.058758557596e-04 8.060944511478e+00
9.497500000000e+02 -4.660158088163e-03 1.057690912518e-04 8.034591171275e+00
9.500000000000e+02 -5.069252201347e-03 1.054967197519e-04 8.007418964526e+00
9.502500000000e+02 -5.403792124915e-03 1.050677245503e-04 7.979428724645e+00
9.505000000000e+02 -5.660050614829e-03 1.044923219755e-04 7.950620602696e+00
9.507500000000e+02 -5.835675893746e-03 1.037818709609e-04 7.920994198106e+00
9.510000000000e+02 -5.929773969282e-03 1.029486767675e-04 7.890548691890e+00
9.512500000000e+02 -5.942945222240e-03 1.020059945242e-04 7.859282988267e+00
9.515000000000e+02 -5.877272790574e-03 1.009679326483e-04 7.827195857235e+00
9.517500000000e+02 -5.736263143711e-03 9.984935331506e-05 7.794286071311e+00
9.520000000000e+02 -5.524736512351e-03 9.866577807841e-05 7.760552541695e+00
9.522500000000e+02 -5.248672532532e-03 9.743332213658e-05 7.725994446704e+00
9.525000000000e+02 -4.915018880604e-03 9.616864488096e-05 7.690611348240e+00
9.527500000000e+02 -4.531467716704e-03 9.488879008263e-05 7.654403300575e+00
9.530000000000e+02 -4.106213046727e-03 9.361100037966e-05 7.617370944945e+00
9.532500000000e+02 -3.647699001310e-03 9.235258258655e-05 7.579515591464e+00
9.535000000000e+02 -3.164370955430e-03 9.113071864147e-05 7.540839287134e+00
9.537500000000e+02 -2.664440576230e-03 8.996222278768e-05 7.501344870214e+00
9.540000000000e+02 -2.155677470944e-03 8.886327461943e-05 7.461036010257e+00
9.542500000000e+02 -1.645233852115e-03 8.784912256413e-05 7.419917235549e+00
9.545000000000e+02 -1.139511508604e-03 8.693376811741e-05 7.377993947525e+00
9.547500000000e+02 -6.440747791318e-04 8.612964004848e-05 7.335272423552e+00
9.550000000000e+02 -1.636116623701e-04 8.544726628473e-05 7.291759809132e+00
9.552500000000e+02 2.980577828274e-04 8.489493482905e-05 7.247464100402e+00
9.555000000000e+02 7.379293719021e-04 8.447842377324e-05 7.202394118539e+00
9.557500000000e+02 1.153725096176e-03 8.420075240689e-05 7.156559476012e+00
9.560000000000e+02 1.543773847813e-03 8.406198698729e-05 7.109970539010e+00
9.562500000000e+02 1.906872161219e-03 8.405911995149e-05 7.062638382422e+00
9.565000000000e+02 2.242135756483e-03 8.418603444077e-05 7.014574744484e+00
9.567500000000e+02 2.548852313657e-03 8.443353533993e-05 6.965791977135e+00
9.570000000000e+02 2.826345910464e-03 8.478948944854e-05 6.916302995835e+00
9.572500000000e+02 3.073862626820e-03 8.523907847724e-05 6.866121230291e+00
9.575000000000e+02 3.290485186316e-03 8.576512326142e-05 6.815260577107e+00
9.577500000000e+02 3.475081534344e-03 8.634851040359e-05 6.763735352300e+00
9.580000000000e+02 3.626292269828e-03 8.696865998953e-05 6.711560250770e+00
9.582500000000e+02 3.742556163751e-03 8.760407290484e-05 6.658750306113e+00
9.585000000000e+02 3.822174123606e-03 8.823289945392e-05 6.605320858909e+00
9.587500000000e+02 3.863405808221e-03 8.883354993300e-05 6.551287528029e+00
9.590000000000e+02 3.864593932551e-03 8.938528307292e-05 6.496666187705e+00
9.592500000000e+02 3.824308352258e-03 8.986878293768e-05 6.441472952457e+00
9.595000000000e+02 3.741500048355e-03 9.026666006337e-05 6.385724165686e+00
9.597500000000e+02 3.615655517995e-03 9.056396650514e-05 6.329436395686e+00
9.600000000000e+02 3.446941622411e-03 9.074849690932e-05 6.272626436319e+00
9.602500000000e+02 3.236330810374e-03 9.081109862022e-05 6.215311314432e+00
9.605000000000e+02 2.985698296717e-03 9.074576475823e-05 6.157508300781e+00
9.607500000000e+02 2.697883759584e-03 9.054975629591e-05 6.099234926292e+00
9.610000000000e+02 2.376712265278e-03 9.022354439633e-05 6.040509002034e+00
9.612500000000e+02 2.026971629609e-03 8.977064320140e-05 5.981348642424e+00
9.615000000000e+02 1.654344719364e-03 8.919735408919e-05 5.921772292322e+00
9.617500000000e+02 1.265299210382e-03 8.851241617852e-05 5.861798756018e+00
9.620000000000e+02 8.669381290210e-04 8.772659375397e-05 5.801447228837e+00
9.622500000000e+02 4.668171195652e-04 8.685222149249e-05 5.740737331062e+00
9.625000000000e+02 7.273645196149e-05 8.590271859715e-05 5.679689143327e+00
9.627500000000e+02 -3.074839621464e-04 8.489209365481e-05 5.618323244359e+00
9.630000000000e+02 -6.662359564942e-04 8.383445957733e-05 5.556660749607e+00
9.632500000000e+02 -9.963512079343e-04 8.274357847779e-05 5.494723351296e+00
9.635000000000e+02 -1.291316385575e-03 8.163245118159e-05 5.432533360063e+00
9.637500000000e+02 -1.545465706331e-03 8.051296530245e-05 5.370113746599e+00
9.640000000000e+02 -1.754142979322e-03 7.939561111683e-05 5.307488183718e+00
9.642500000000e+02 -1.913826644993e-03 7.828927443476e-05 5.244681088066e+00
9.645000000000e+02 -2.022212655122e-03 7.720110953921e-05 5.181717660446e+00
9.647500000000e+02 -2.078252481942e-03 7.613646999904e-05 5.118623924136e+00
9.650000000000e+02 -2.082145437224e-03 7.509892378194e-05 5.055426759909e+00
9.652500000000e+02 -2.035286381282e-03 7.409035133463e-05 4.992153936849e+00
9.655000000000e+02 -1.940172283930e-03 7.311107991806e-05 4.928834137317e+00
9.657500000000e+02 -1.800272352563e-03 7.216006326169e-05 4.865496975437e+00
9.660000000000e+02 -1.619868423412e-03 7.123509434476e-05 4.802173007091e+00
9.662500000000e+02 -1.403872746621e-03 7.033303693665e-05 4.738893731358e+00
9.665000000000e+02 -1.157631698609e-03 6.945006261713e-05 4.675691580932e+00
9.667500000000e+02 -8.867234731230e-04 6.858188163048e-05 4.612599902473e+00
9.670000000000e+02 -5.967585529579e-04 6.772395669660e-05 4.549652924030e+00
9.672500000000e+02 -2.931904581981e-04 6.687169189157e-05 4.486885710977e+00
9.675000000000e+02 1.885605261229e-05 6.602058851671e-05 4.424334109858e+00
9.677500000000e+02 3.347328694760e-04 6.516636596463e-05 4.362034678480e+00
9.680000000000e+02 6.503882741256e-04 6.430504354513e-05 4.300024604997e+00
9.682500000000e+02 9.624548980839e-04 6.343298648748e-05 4.238341615635e+00
9.685000000000e+02 1.268303465888e-03 6.254691684823e-05 4.177023869707e+00
9.687500000000e+02 1.566062610270e-03 6.164389480354e-05 4.116109846096e+00
9.690000000000e+02 1.854605034259e-03 6.072127764192e-05 4.055638219626e+00
9.692500000000e+02 2.133502763147e-03 5.977666114734e-05 3.995647730263e+00
9.695000000000e+02 2.402953949806e-03 5.880781423895e-05 3.936177043116e+00
9.697500000000e+02 2.663686623910e-03 5.781261338880e-05 3.877264604500e+00
9.700000000000e+02 2.916843492315e-03 5.678898458314e-05 3.818948491930e+00
9.702500000000e+02 3.163853879097e-03 5.573486082214e-05 3.761266261628e+00
9.705000000000e+02 3.406297537321e-03 5.464816031672e-05 3.704254790906e+00
9.707500000000e+02 3.645767162105e-03 5.352679039489e-05 3.647950121187e+00
9.710000000000e+02 3.883734411558e-03 5.236867924802e-05 3.592387300490e+00
9.712500000000e+02 4.121423791431e-03 5.117183964218e-05 3.537600223713e+00
9.715000000000e+02 4.359700339842e-03 4.993446204410e-05 3.483621478303e+00
9.717500000000e+02 4.598972747957e-03 4.865503145413e-05 3.430482188339e+00
9.720000000000e+02 4.839116716210e-03 4.733247100042e-05 3.378211866120e+00
9.722500000000e+02 5.079418476379e-03 4.596630394288e-05 3.326838264537e+00
9.725000000000e+02 5.318541498667e-03 4.455682783783e-05 3.276387239008e+00
9.727500000000e+02 5.554514596031e-03 4.310529343166e-05 3.226882612731e+00
9.730000000000e+02 5.784742780787e-03 4.161407806882e-05 3.178346053715e+00
9.732500000000e+02 6.006037719442e-03 4.008684956158e-05 3.130796958028e+00
9.735000000000e+02 6.214667643677e-03 3.852870907226e-05 3.084252347184e+00
9.737500000000e+02 6.406422697931e-03 3.694631086859e-05 3.038726774810e+00
9.740000000000e+02 6.576694684141e-03 3.534794023416e-05 2.994232250419e+00
9.742500000000e+02 6.720566757719e-03 3.374355438307e-05 2.950778175507e+00
9.745000000000e+02 6.832911332146e-03 3.214477839625e-05 2.908371298453e+00
9.747500000000e+02 6.908492494801e-03 3.056485112909e-05 2.867015686507e+00
9.750000000000e+02 6.942070550868e-03 2.901852222692e-05 2.826712718207e+00
9.752500000000e+02 6.928505550625e-03 2.752189582678e-05 2.787461094751e+00
9.755000000000e+02 6.862858258175e-03 2.609222526612e-05 2.749256874391e+00
9.757500000000e+02 6.740486095187e-03 2.474766086974e-05 2.712093528808e+00
9.760000000000e+02 6.557132748331e-03 2.350695473921e-05 2.675962020797e+00
9.762500000000e+02 6.309010358901e-03 2.238912906785e-05 2.640850905990e+00
9.765000000000e+02 5.992873389303e-03 2.141311443560e-05 2.606746456266e+00
9.767500000000e+02 5.606083868398e-03 2.059736553500e-05 2.573632804870e+00
9.770000000000e+02 5.146667422253e-03 1.995946474995e-05 2.541492112306e+00
9.772500000000e+02 4.613361083003e-03 1.951571856432e-05 2.510304751402e+00
9.775000000000e+02 4.005652058498e-03 1.928076138935e-05 2.480049510263e+00
9.777500000000e+02 3.323807949173e-03 1.926717478457e-05 2.450703809863e+00
9.780000000000e+02 2.568900032036e-03 1.948512644437e-05 2.422243936226e+00
9.782500000000e+02 1.742818105918e-03 1.994204545397e-05 2.394645282324e+00
9.785000000000e+02 8.482780204726e-04 2.064233509799e-05 2.367882596704e+00
9.787500000000e+02 -1.111766594623e-04 2.158713609030e-05 2.341930240144e+00
9.790000000000e+02 -1.131180776639e-03 2.277415808871e-05 2.316762441838e+00
9.792500000000e+02 -2.206560573192e-03 2.419753962085e-05 2.292353553536e+00
9.795000000000e+02 -3.331352572684e-03 2.584777478323e-05 2.268678305290e+00
9.797500000000e+02 -4.498831169304e-03 2.771173773869e-05 2.245712046615e+00
9.800000000000e+02 -5.701542233104e-03 2.977275139740e-05 2.223430987729e+00
9.802500000000e+02 -6.931346258931e-03 3.201072308348e-05 2.201812419500e+00
9.805000000000e+02 -8.179469020281e-03 3.440234289348e-05 2.180834930390e+00
9.807500000000e+02 -9.436562698886e-03 3.692135061209e-05 2.160478596826e+00
9.810000000000e+02 -1.069277625487e-02 3.953885705718e-05 2.140725168340e+00
9.812500000000e+02 -1.193783685531e-02 4.222371447693e-05 2.121558222933e+00
9.815000000000e+02 -1.316114194776e-02 4.494294444224e-05 2.102963315524e+00
9.817500000000e+02 -1.435186226813e-02 4.766219986257e-05 2.084928094412e+00
9.820000000000e+02 -1.549905622942e-02 5.034626088729e-05 2.067442410897e+00
9.822500000000e+02 -1.659179404803e-02 5.295955624376e-05 2.050498395303e+00
9.825000000000e+02 -1.761929279520e-02 5.546670193027e-05 2.034090527795e+00
9.827500000000e+02 -1.857105833661e-02 5.783304664755e-05 2.018215674369e+00
9.830000000000e+02 -1.943703600079e-02 6.002521927187e-05 2.002873119010e+00
9.832500000000e+02 -2.020776464093e-02 6.201166458947e-05 1.988064566428e+00
9.835000000000e+02 -2.087453405247e-02 6.376316173559e-05 1.973794133642e+00
9.837500000000e+02 -2.142954048655e-02 6.525331324650e-05 1.960068317155e+00
9.840000000000e+02 -2.186604153214e-02 6.645900311922e-05 1.946895957780e+00
9.842500000000e+02 -2.217850150339e-02 6.736080665368e-05 1.934288177469e+00
9.845000000000e+02 -2.236272826445e-02 6.794335250404e-05 1.922258310154e+00
9.847500000000e+02 -2.241599423677e-02 6.819562372276e-05 1.910821811576e+00
9.850000000000e+02 -2.233714355205e-02 6.811120077457e-05 1.899996171260e+00
9.852500000000e+02 -2.212667539655e-02 6.768843086608e-05 1.889800800935e+00
9.855000000000e+02 -2.178680371662e-02 6.693052557824e-05 1.880256913966e+00
9.857500000000e+02 -2.132149348402e-02 6.584558666700e-05 1.871387408222e+00
9.860000000000e+02 -2.073646362666e-02 6.444654995050e-05 1.863216723026e+00
9.862500000000e+02 -2.003916385211e-02 6.275105637479e-05 1.855770707633e+00
9.865000000000e+02 -1.923871573845e-02 6.078124264158e-05 1.849076466524e+00
9.867500000000e+02 -1.834582529934e-02 5.856346172248e-05 1.843162215524e+00
9.870000000000e+02 -1.737266085094e-02 5.612793038912e-05 1.838057119356e+00
9.872500000000e+02 -1.633270281163e-02 5.350831317655e-05 1.833791138557e+00
9.875000000000e+02 -1.524056297796e-02 5.074124758389e-05 1.830394862451e+00
9.877500000000e+02 -1.411177946048e-02 4.786581759680e-05 1.827899350159e+00
9.880000000000e+02 -1.296258805649e-02 4.492298589800e-05 1.826335961688e+00
9.882500000000e+02 -1.180967600982e-02 4.195499172624e-05 1.825736195954e+00
9.885000000000e+02 -1.066992135308e-02 3.900472770463e-05 1.826131522336e+00
9.887500000000e+02 -9.560123626466e-03 3.611510165161e-05 1.827553218325e+00
9.890000000000e+02 -8.496730822737e-03 3.332839944611e-05 1.830032203519e+00
9.892500000000e+02 -7.495567890463e-03 3.068565864864e-05 1.833598879359e+00
9.895000000000e+02 -6.571572640846e-03 2.822605689476e-05 1.838282967296e+00
9.897500000000e+02 -5.738543670898e-03 2.598633122422e-05 1.844113352673e+00
9.900000000000e+02 -5.008906106450e-03 2.400023779398e-05 1.851117929552e+00
9.902500000000e+02 -4.393499288957e-03 2.229805689938e-05 1.859323450306e+00
9.905000000000e+02 -3.901391183456e-03 2.090615311043e-05 1.868755378720e+00
9.907500000000e+02 -3.539722515151e-03 1.984659723303e-05 1.879437748955e+00
9.910000000000e+02 -3.313584556419e-03 1.913686322264e-05 1.891393028965e+00
9.912500000000e+02 -3.225932270859e-03 1.878958075038e-05 1.904641990652e+00
9.915000000000e+02 -3.277534969096e-03 1.881237147805e-05 1.919203586767e+00
9.917500000000e+02 -3.466964718747e-03 1.920776185774e-05 1.935094835715e+00
9.920000000000e+02 -3.790623392581e-03 1.997317347460e-05 1.952330714600e+00
9.922500000000e+02 -4.242807109859e-03 2.110098893748e-05 1.970924061691e+00
9.925000000000e+02 -4.815807028105e-03 2.257869418348e-05 1.990885489257e+00
9.927500000000e+02 -5.500044005684e-03 2.438909115610e-05 2.012223306966e+00
9.930000000000e+02 -6.284234902105e-03 2.651058076752e-05 2.034943457287e+00
9.932500000000e+02 -7.155586823028e-03 2.891750543310e-05 2.059049463778e+00
9.935000000000e+02 -8.100015601147e-03 3.158054869082e-05 2.084542391767e+00
9.937500000000e+02 -9.102384341651e-03 3.446718440969e-05 2.111420823662e+00
9.940000000000e+02 -1.014675742134e-02 3.754216711815e-05 2.139680848913e+00
9.942500000000e+02 -1.121666557219e-02 4.076805644712e-05 2.169316067613e+00
9.945000000000e+02 -1.229537636804e-02 4.410576502822e-05 2.200317611251e+00
9.947500000000e+02 -1.336616650369e-02 4.751512309831e-05 2.232674176605e+00
9.950000000000e+02 -1.441258936609e-02 5.095544945960e-05 2.266372077528e+00
9.952500000000e+02 -1.541873535062e-02 5.438611424127e-05 2.301395309416e+00
9.955000000000e+02 -1.636947813383e-02 5.776710782518e-05 2.337725631444e+00
9.957500000000e+02 -1.725070556439e-02 6.105959900993e-05 2.375342660416e+00
9.960000000000e+02 -1.804952848638e-02 6.422642439249e-05 2.414223981370e+00
9.962500000000e+02 -1.875446730388e-02 6.723258024005e-05 2.454345268010e+00
9.965000000000e+02 -1.935561044886e-02 7.004566895602e-05 2.495680418061e+00
9.967500000000e+02 -1.984474571508e-02 7.263631270168e-05 2.538201695863e+00
9.970000000000e+02 -2.021545953210e-02 7.497847035925e-05 2.581879887320e+00
9.972500000000e+02 -2.046320631963e-02 7.704975992512e-05 2.626684458954e+00
9.975000000000e+02 -2.058534487668e-02 7.883170743950e-05 2.672583724683e+00
9.977500000000e+02 -2.058114287554e-02 8.030992710389e-05 2.719545016293e+00
9.980000000000e+02 -2.045175096405e-02 8.147424872151e-05 2.767534853521e+00
9.982500000000e+02 -2.020014600658e-02 8.231878488824e-05 2.816519115716e+00
9.985000000000e+02 -1.983104612806e-02 8.284193992500e-05 2.866463210825e+00
9.987500000000e+02 -1.935080027796e-02 8.304636277953e-05 2.917332237812e+00
9.990000000000e+02 -1.876725348670e-02 8.293884284880e-05 2.969091144367e+00
9.992500000000e+02 -1.808959181155e-02 8.253015356996e-05 3.021704874684e+00
9.995000000000e+02 -1.732816947730e-02 8.183484649982e-05 3.075138507698e+00
9.997500000000e+02 -1.649432224044e-02 8.087099947923e-05 3.129357381161e+00
1.000000000000e+03 -1.560016967945e-02 7.965992264775e-05 3.184327203686e+00
1.000250000000e+03 -1.465841064063e-02 7.822582798456e-05 3.240014150706e+00
1.000500000000e+03 -1.368211517831e-02 7.659546651845e-05 3.296384945175e+00
1.000750000000e+03 -1.268451659130e-02 7.479773820940e-05 3.353406919928e+00
1.001000000000e+03 -1.167880714666e-02 7.286328147807e-05 3.411048064827e+00
1.001250000000e+03 -1.067794042760e-02 7.082404567735e-05 3.469277054426e+00
1.001500000000e+03 -9.694444102505e-03 6.871285676124e-05 3.528063260437e+00
1.001750000000e+03 -8.740244870797e-03 6.656297250276e-05 3.587376745643e+00
1.002000000000e+03 -7.826509373883e-03 6.440764373514e-05 3.647188243495e+00
1.002250000000e+03 -6.963501729640e-03 6.227967832823e-05 3.707469121485e+00
1.002500000000e+03 -6.160461029880e-03 6.021101923345e-05 3.768191332134e+00
1.002750000000e+03 -5.425498420238e-03 5.823233666721e-05 3.829327351273e+00
1.003000000000e+03 -4.765516510060e-03 5.637264156050e-05 3.890850106793e+00
1.003250000000e+03 -4.186149594069e-03 5.465892345974e-05 3.952732899035e+00
1.003500000000e+03 -3.691727031738e-03 5.311582279685e-05 4.014949315311e+00
1.003750000000e+03 -3.285257013643e-03 5.176533094536e-05 4.077473140946e+00
1.004000000000e+03 -2.968432627670e-03 5.062653215254e-05 4.140278268584e+00
1.004250000000e+03 -2.741656499850e-03 4.971538164292e-05 4.203338609297e+00
1.004500000000e+03 -2.604085389606e-03 4.904453016816e-05 4.266628006123e+00
1.004750000000e+03 -2.553690551071e-03 4.862318983292e-05 4.330120154226e+00
1.005000000000e+03 -2.587334151249e-03 4.845704934608e-05 4.393788528526e+00
1.005250000000e+03 -2.700859077419e-03 4.854823593928e-05 4.457606320262e+00
1.005500000000e+03 -2.889189397169e-03 4.889532404748e-05 4.521546387094e+00
1.005750000000e+03 -3.146440971400e-03 4.949339675414e-05 4.585581214659e+00
1.006000000000e+03 -3.466039021506e-03 5.033415233935e-05 4.649682893804e+00
1.006250000000e+03 -3.840841266758e-03 5.140605775028e-05 4.713823111735e+00
1.006500000000e+03 -4.263264211546e-03 5.269454874743e-05 4.777973161932e+00
1.006750000000e+03 -4.725411382312e-03 5.418227346538e-05 4.842103968258e+00
1.007000000000e+03 -5.219201212020e-03 5.584937456771e-05 4.906186126582e+00
1.007250000000e+03 -5.736493193439e-03 5.767380990160e-05 4.970189963221e+00
1.007500000000e+03 -6.269210376723e-03 5.963171137602e-05 5.034085606967e+00
1.007750000000e+03 -6.809457412254e-03 6.169775611861e-05 5.097843079289e+00
1.008000000000e+03 -7.349632063067e-03 6.384557268471e-05 5.161432395007e+00
1.008250000000e+03 -7.882529006669e-03 6.604815267375e-05 5.224823674583e+00
1.008500000000e+03 -8.401436201268e-03 6.827829121947e-05 5.287987269635e+00
1.008750000000e+03 -8.900220724251e-03 7.050901253605e-05 5.350893893469e+00
1.009000000000e+03 -9.373404370594e-03 7.271396685038e-05 5.413514757457e+00
1.009250000000e+03 -9.816229371497e-03 7.486788445288e-05 5.475821714276e+00
1.009500000000e+03 -1.022471067435e-02 7.694696518715e-05 5.537787397340e+00
1.009750000000e+03 -1.059567830013e-02 7.892925092076e-05 5.599385363854e+00
1.010000000000e+03 -1.092680519204e-02 8.079496658697e-05 5.660590229285e+00
1.010250000000e+03 -1.121662469295e-02 8.252682992443e-05 5.721377800158e+00
1.010500000000e+03 -1.146453316956e-02 8.411031444899e-05 5.781725193831e+00
1.010750000000e+03 -1.167078210280e-02 8.553387091767e-05 5.841610951709e+00
1.011000000000e+03 -1.183645572368e-02 8.678909367818e-05 5.901015135416e+00
1.011250000000e+03 -1.196343848876e-02 8.787083658371e-05 5.959919412475e+00
1.011500000000e+03 -1.205436914852e-02 8.877727103937e-05 6.018307121716e+00
1.011750000000e+03 -1.211258572845e-02 8.950989008358e-05 6.076163325270e+00
1.012000000000e+03 -1.214205887496e-02 9.007345215570e-05 6.133474838102e+00
1.012250000000e+03 -1.214731772031e-02 9.047587243130e-05 6.190230242179e+00
1.012500000000e+03 -1.213336700315e-02 9.072805717561e-05 6.246419878766e+00
1.012750000000e+03 -1.210559792008e-02 9.084368862386e-05 6.302035821278e+00
1.013000000000e+03 -1.206969443091e-02 9.083896404954e-05 6.357071831228e+00
1.013250000000e+03 -1.203153533132e-02 9.073229201792e-05 6.411523293263e+00
1.013500000000e+03 -1.199709444104e-02 9.054393304694e-05 6.465387133654e+00
1.013750000000e+03 -1.197234002915e-02 9.029563192639e-05 6.518661722561e+00
1.014000000000e+03 -1.196313485081e-02 9.001021204791e-05 6.571346760137e+00
1.014250000000e+03 -1.197513826824e-02 8.971117507714e-05 6.623443151262e+00
1.014500000000e+03 -1.201371173082e-02 8.942225033448e-05 6.674952866929e+00
1.014750000000e+03 -1.208382886525e-02 8.916696344799e-05 6.725878797115e+00
1.015000000000e+03 -1.218999142813e-02 8.896824088309e-05 6.776224596080e+00
1.015250000000e+03 -1.233615199281e-02 8.884792917827e-05 6.825994522708e+00
1.015500000000e+03 -1.252564519083e-02 8.882642438621e-05 6.875193277988e+00
1.015750000000e+03 -1.276112642261e-02 8.892229406460e-05 6.923825842218e+00
1.016000000000e+03 -1.304452113672e-02 8.915192931122e-05 6.971897313932e+00
1.016250000000e+03 -1.337698425246e-02 8.952923561414e-05 7.019412753645e+00
1.016500000000e+03 -1.375886813501e-02 9.006535840697e-05 7.066377032899e+00
1.016750000000e+03 -1.418970384814e-02 9.076846332781e-05 7.112794693597e+00
1.017000000000e+03 -1.466819015508e-02 9.164355749106e-05 7.158669815501e+00
1.017250000000e+03 -1.519219618162e-02 9.269237098206e-05 7.204005898582e+00
1.017500000000e+03 -1.575877177395e-02 9.391328418659e-05 7.248805755958e+00
1.017750000000e+03 -1.636417113991e-02 9.530131510119e-05 7.293071425014e+00
1.018000000000e+03 -1.700388404185e-02 9.684817426550e-05 7.336804090791e+00
1.018250000000e+03 -1.767267946401e-02 9.854235591186e-05 7.380004029739e+00
1.018500000000e+03 -1.836465657752e-02 1.003692873890e-04 7.422670566131e+00
1.018750000000e+03 -1.907330712066e-02 1.023115385217e-04 7.464802049770e+00
1.019000000000e+03 -1.979158494794e-02 1.043490846553e-04 7.506395846063e+00
1.019250000000e+03 -2.051198504911e-02 1.064596101840e-04 7.547448344902e+00
1.019500000000e+03 -2.122663024247e-02 1.086188349362e-04 7.587954984726e+00
1.019750000000e+03 -2.192736464507e-02 1.108008980863e-04 7.627910287793e+00
1.020000000000e+03 -2.260585429915e-02 1.129787652025e-04 7.667307910432e+00
1.020250000000e+03 -2.325369275413e-02 1.151246479688e-04 7.706140703844e+00
1.020500000000e+03 -2.386251137130e-02 1.172104126407e-04 7.744400781258e+00
1.020750000000e+03 -2.442409281284e-02 1.192081326760e-04 7.782079594390e+00
1.021000000000e+03 -2.493048656888e-02 1.210904615961e-04 7.819168012537e+00
1.021250000000e+03 -2.537412490094e-02 1.228310581375e-04 7.855656404235e+00
1.021500000000e+03 -2.574793770186e-02 1.244050178258e-04 7.891534718019e+00
1.021750000000e+03 -2.604546426131e-02 1.257892759002e-04 7.926792561788e+00
1.022000000000e+03 -2.626096167150e-02 1.269629721975e-04 7.961419274584e+00
1.022250000000e+03 -2.638950588547e-02 1.279077753016e-04 7.995403993950e+00
1.022500000000e+03 -2.642708534300e-02 1.286081705409e-04 8.028735712961e+00
1.022750000000e+03 -2.637068471169e-02 1.290516989607e-04 8.061403326891e+00
1.023000000000e+03 -2.621835730055e-02 1.292291457184e-04 8.093395667756e+00
1.023250000000e+03 -2.596928364193e-02 1.291346726451e-04 8.124701527264e+00
1.023500000000e+03 -2.562381730241e-02 1.287659005659e-04 8.155309663408e+00
1.023750000000e+03 -2.518351342683e-02 1.281239325300e-04 8.185208795676e+00
1.024000000000e+03 -2.465114033895e-02 1.272133193530e-04 8.214387586683e+00
1.024250000000e+03 -2.403067535439e-02 1.260419624797e-04 8.242834607561e+00
1.024500000000e+03 -2.332727941318e-02 1.246210226641e-04 8.270538295701e+00
1.024750000000e+03 -2.254725608549e-02 1.229647201782e-04 8.297486896542e+00
1.025000000000e+03 -2.169798883218e-02 1.210900819091e-04 8.323668401090e+00
1.025250000000e+03 -2.078786276012e-02 1.190166896766e-04 8.349070471018e+00
1.025500000000e+03 -1.982616548530e-02 1.167663822586e-04 8.373680363723e+00
1.025750000000e+03 -1.882297363329e-02 1.143629314084e-04 8.397484849764e+00
1.026000000000e+03 -1.778902078965e-02 1.118316856920e-04 8.420470135360e+00
1.026250000000e+03 -1.673555359475e-02 1.091992372212e-04 8.442621782702e+00
1.026500000000e+03 -1.567417332606e-02 1.064930138665e-04 8.463924640728e+00
1.026750000000e+03 -1.461666947320e-02 1.037408986919e-04 8.484362779523e+00
1.027000000000e+03 -1.357484467199e-02 1.009708738073e-04 8.503919438526e+00
1.027250000000e+03 -1.256033528793e-02 9.821065285412e-05 8.522576987485e+00
1.027500000000e+03 -1.158443157974e-02 9.548728613842e-05 8.540316900020e+00
1.027750000000e+03 -1.065789873092e-02 9.282683197842e-05 8.557119746198e+00
1.028000000000e+03 -9.790803299917e-03 9.025404539578e-05 8.572965202820e+00
1.028250000000e+03 -8.992348580998e-03 8.779206995160e-05 8.587832080505e+00
1.028500000000e+03 -8.270720990774e-03 8.546216405336e-05 8.601698372491e+00
1.028750000000e+03 -7.632951394780e-03 8.328345990974e-05 8.614541321201e+00
1.029000000000e+03 -7.084793719844e-03 8.127275808847e-05 8.626337505271e+00
1.029250000000e+03 -6.630623436129e-03 7.944435562543e-05 8.637062942614e+00
1.029500000000e+03 -6.273357916589e-03 7.780991424894e-05 8.646693212677e+00
1.029750000000e+03 -6.014400406958e-03 7.637836457580e-05 8.655203592906e+00
1.030000000000e+03 -5.853608842456e-03 7.515585036255e-05 8.662569209058e+00
1.030250000000e+03 -5.789290328724e-03 7.414571069181e-05 8.668765196764e+00
1.030500000000e+03 -5.818221795777e-03 7.334850033847e-05 8.673766872583e+00
1.030750000000e+03 -5.935696282583e-03 7.276204558773e-05 8.677549910459e+00
1.031000000000e+03 -6.135594881903e-03 7.238153636926e-05 8.680090523120e+00
1.031250000000e+03 -6.410483027110e-03 7.219964269028e-05 8.681365644503e+00
1.031500000000e+03 -6.751729266868e-03 7.220666361424e-05 8.681353110272e+00
1.031750000000e+03 -7.149645546640e-03 7.239074485871e-05 8.680031835433e+00
1.032000000000e+03 -7.593645538474e-03 7.273808189048e-05 8.677381984965e+00
1.032250000000e+03 -8.072419462175e-03 7.323311535770e-05 8.673385136750e+00
1.032500000000e+03 -8.574121321164e-03 7.385877423244e-05 8.668024433689e+00
1.032750000000e+03 -9.086566383549e-03 7.459674117083e-05 8.661284724000e+00
1.033000000000e+03 -9.597434288410e-03 7.542772190675e-05 8.653152687802e+00
1.033250000000e+03 -1.009447541955e-02 7.633171669316e-05 8.643616948749e+00
1.033500000000e+03 -1.056571560673e-02 7.728829648074e-05 8.632668170104e+00
1.033750000000e+03 -1.099965683645e-02 7.827687580519e-05 8.620299133775e+00
1.034000000000e+03 -1.138546906537e-02 7.927698326587e-05 8.606504803065e+00
1.034250000000e+03 -1.171317102524e-02 8.026852234408e-05 8.591282367323e+00
1.034500000000e+03 -1.197379566600e-02 8.123202479277e-05 8.574631270661e+00
1.034750000000e+03 -1.215953815337e-02 8.214890140781e-05 8.556553223184e+00
1.035000000000e+03 -1.226388351459e-02 8.300164397743e-05 8.537052195723e+00
1.035250000000e+03 -1.228171150753e-02 8.377400655987e-05 8.516134400513e+00
1.035500000000e+03 -1.220937739895e-02 8.445122810868e-05 8.493808255963e+00
1.035750000000e+03 -1.204476693327e-02 8.502019425086e-05 8.470084338669e+00
1.036000000000e+03 -1.178732479697e-02 8.546957650088e-05 8.444975323269e+00
1.036250000000e+03 -1.143805623662e-02 8.578994038505e-05 8.418495910365e+00
1.036500000000e+03 -1.099950209074e-02 8.597379854147e-05 8.390662746761e+00
1.036750000000e+03 -1.047568772398e-02 8.601573743294e-05 8.361494335668e+00
1.037000000000e+03 -9.872047140769e-03 8.591244956585e-05 8.331010940693e+00
1.037250000000e+03 -9.195323796548e-03 8.566272736746e-05 8.299234484484e+00
1.037500000000e+03 -8.453450277831e-03 8.526749329027e-05 8.266188443161e+00
1.037750000000e+03 -7.655408886710e-03 8.472973788559e-05 8.231897736230e+00
1.038000000000e+03 -6.811076484182e-03 8.405445660603e-05 8.196388617491e+00
1.038250000000e+03 -5.931055898363e-03 8.324856779718e-05 8.159688562361e+00
1.038500000000e+03 -5.026497205144e-03 8.232080692550e-05 8.121826155169e+00
1.038750000000e+03 -4.108912364742e-03 8.128162542836e-05 8.082830979763e+00
1.039000000000e+03 -3.189986171494e-03 8.014302049392e-05 8.042733508739e+00
1.039250000000e+03 -2.281386942546e-03 7.891836288948e-05 8.001564995104e+00
1.039500000000e+03 -1.394580572315e-03 7.762222476215e-05 7.959357368472e+00
1.039750000000e+03 -5.406505417933e-04 7.627019158948e-05 7.916143130931e+00
1.040000000000e+03 2.698725291481e-04 7.487864154360e-05 7.871955258128e+00
1.040250000000e+03 1.027169401588e-03 7.346452573767e-05 7.826827103952e+00
1.040500000000e+03 1.722276000489e-03 7.204515665946e-05 7.780792306041e+00
1.040750000000e+03 2.347210735257e-03 7.063798648435e-05 7.733884698608e+00
1.041000000000e+03 2.895082903621e-03 6.926033173907e-05 7.686138225073e+00
1.041250000000e+03 3.360181608099e-03 6.792916870510e-05 7.637586858162e+00
1.041500000000e+03 3.738042962693e-03 6.666090585328e-05 7.588264520162e+00
1.041750000000e+03 4.025496217697e-03 6.547115976180e-05 7.538205010130e+00
1.042000000000e+03 4.220687072234e-03 6.437454524902e-05 7.487441931818e+00
1.042250000000e+03 4.323079805500e-03 6.338447121645e-05 7.436008627957e+00
1.042500000000e+03 4.333437340054e-03 6.251295730378e-05 7.383938116323e+00
1.042750000000e+03 4.253780368398e-03 6.177046954728e-05 7.331263030145e+00
1.043000000000e+03 4.087327501391e-03 6.116577488435e-05 7.278015562707e+00
1.043250000000e+03 3.838416471756e-03 6.070582237630e-05 7.224227414907e+00
1.043500000000e+03 3.512408637643e-03 6.039565060217e-05 7.169929747156e+00
1.043750000000e+03 3.115579498422e-03 6.023832168897e-05 7.115153135067e+00
1.044000000000e+03 2.654995773203e-03 6.023488688756e-05 7.059927529008e+00
1.044250000000e+03 2.138382568022e-03 6.038438154013e-05 7.004282217762e+00
1.044500000000e+03 1.573982116647e-03 6.068385107061e-05 6.948245796714e+00
1.044750000000e+03 9.704078161536e-04 6.112840850248e-05 6.891846139645e+00
1.045000000000e+03 3.364945183424e-04 6.171131971366e-05 6.835110375581e+00
1.045250000000e+03 -3.188511039895e-04 6.242411887969e-05 6.778064869721e+00
1.045500000000e+03 -9.867984454449e-04 6.325675115545e-05 6.720735209835e+00
1.045750000000e+03 -1.658735764894e-03 6.419773876912e-05 6.663146196153e+00
1.046000000000e+03 -2.326406456863e-03 6.523436810810e-05 6.605321837124e+00
1.046250000000e+03 -2.982035987778e-03 6.635289478041e-05 6.547285350530e+00
1.046500000000e+03 -3.618447274246e-03 6.753876244683e-05 6.489059167737e+00
1.046750000000e+03 -4.229163266899e-03 6.877683187687e-05 6.430664945558e+00
1.047000000000e+03 -4.808494543732e-03 7.005162044843e-05 6.372123581303e+00
1.047250000000e+03 -5.351611124988e-03 7.134753700830e-05 6.313455232650e+00
1.047500000000e+03 -5.854597183999e-03 7.264911613544e-05 6.254679344514e+00
1.047750000000e+03 -6.314488447915e-03 7.394124358043e-05 6.195814677076e+00
1.048000000000e+03 -6.729291442930e-03 7.520937001404e-05 6.136879342077e+00
1.048250000000e+03 -7.097985412863e-03 7.643971646545e-05 6.077890838660e+00
1.048500000000e+03 -7.420506217968e-03 7.761945722179e-05 6.018866097427e+00
1.048750000000e+03 -7.697714207665e-03 7.873688621496e-05 5.959821522222e+00
1.049000000000e+03 -7.931345349538e-03 7.978155698818e-05 5.900773039549e+00
1.049250000000e+03 -8.123948757531e-03 8.074440247155e-05 5.841736143623e+00
1.049500000000e+03 -8.278809881839e-03 8.161782552868e-05 5.782725947976e+00
1.049750000000e+03 -8.399863253663e-03 8.239576675753e-05 5.723757231020e+00
1.050000000000e+03 -8.491594762563e-03 8.307374321176e-05 5.664844484084e+00
1.050250000000e+03 -8.558935995557e-03 8.364886085444e-05 5.606001957856e+00
1.050500000000e+03 -8.607153645613e-03 8.411980333087e-05 5.547243701331e+00
1.050750000000e+03 -8.641734324346e-03 8.448679452192e-05 5.488583601254e+00
1.051000000000e+03 -8.668267837222e-03 8.475153429063e-05 5.430035416369e+00
1.051250000000e+03 -8.692331375231e-03 8.491711435318e-05 5.371612802244e+00
1.051500000000e+03 -8.719375268944e-03 8.498791416256e-05 5.313329334276e+00
1.051750000000e+03 -8.754613151457e-03 8.496948103831e-05 5.255198522031e+00
1.052000000000e+03 -8.802917904706e-03 8.486838947794e-05 5.197233815599e+00
1.052250000000e+03 -8.868724889964e-03 8.469208828640e-05 5.139448607974e+00
1.052500000000e+03 -8.955944274019e-03 8.444873381136e-05 5.081856224095e+00
1.052750000000e+03 -9.067883229499e-03 8.414701600609e-05 5.024469908011e+00
1.053000000000e+03 -9.207179599705e-03 8.379597612185e-05 4.967302800649e+00
1.053250000000e+03 -9.375747519073e-03 8.340481935357e-05 4.910367910391e+00
1.053500000000e+03 -9.574736067531e-03 8.298271778859e-05 4.853678080533e+00
1.053750000000e+03 -9.804500446631e-03 8.253863614077e-05 4.797245946125e+00
1.054000000000e+03 -1.006458757405e-02 8.208116278405e-05 4.741083893400e+00
1.054250000000e+03 -1.035373374637e-02 8.161830228579e-05 4.685204008678e+00
1.054500000000e+03 -1.066987701238e-02 8.115731529224e-05 4.629618031787e+00
1.054750000000e+03 -1.101018081656e-02 8.070456884227e-05 4.574337301658e+00
1.055000000000e+03 -1.137107170585e-02 8.026539393619e-05 4.519372707936e+00
1.055250000000e+03 -1.174828778008e-02 7.984396280905e-05 4.464734639643e+00
1.055500000000e+03 -1.213693821583e-02 7.944319293349e-05 4.410432936522e+00
1.055750000000e+03 -1.253157416531e-02 7.906463452934e-05 4.356476846778e+00
1.056000000000e+03 -1.292626731997e-02 7.870844590091e-05 4.302874984714e+00
1.056250000000e+03 -1.331469849972e-02 7.837336525662e-05 4.249635298162e+00
1.056500000000e+03 -1.369025169198e-02 7.805669873820e-05 4.196765037930e+00
1.056750000000e+03 -1.404611553664e-02 7.775435051022e-05 4.144270738002e+00
1.057000000000e+03 -1.437538782162e-02 7.746088069169e-05 4.092158199623e+00
1.057250000000e+03 -1.467118439674e-02 7.716958781750e-05 4.040432486566e+00
1.057500000000e+03 -1.492674867627e-02 7.687262276629e-05 3.989097925654e+00
1.057750000000e+03 -1.513556189920e-02 7.656112913595e-05 3.938158117388e+00
1.058000000000e+03 -1.529145180321e-02 7.622540851182e-05 3.887615954511e+00
1.058250000000e+03 -1.538869797701e-02 7.585510817790e-05 3.837473647416e+00
1.058500000000e+03 -1.542213287806e-02 7.543942695235e-05 3.787732758323e+00
1.058750000000e+03 -1.538723640539e-02 7.496733542536e-05 3.738394242229e+00
1.059000000000e+03 -1.528022297557e-02 7.442781039607e-05 3.689458493664e+00
1.059250000000e+03 -1.509811916463e-02 7.381007290150e-05 3.640925399672e+00
1.059500000000e+03 -1.483883098431e-02 7.310383065054e-05 3.592794397200e+00
1.059750000000e+03 -1.450119884836e-02 7.229951504042e-05 3.545064534266e+00
1.060000000000e+03 -1.408504043681e-02 7.138851411681e-05 3.497734533934e+00
1.060250000000e+03 -1.359117897984e-02 7.036339108618e-05 3.450802860044e+00
1.060500000000e+03 -1.302145738044e-02 6.921808456578e-05 3.404267783798e+00
1.060750000000e+03 -1.237873655009e-02 6.794809093513e-05 3.358127449738e+00
1.061000000000e+03 -1.166687979183e-02 6.655063253599e-05 3.312379941824e+00
1.061250000000e+03 -1.089071973150e-02 6.502477220657e-05 3.267023346277e+00
1.061500000000e+03 -1.005601247752e-02 6.337151805785e-05 3.222055814171e+00
1.061750000000e+03 -9.169374678848e-03 6.159388842075e-05 3.177475619208e+00
1.062000000000e+03 -8.238209069766e-03 5.969694687777e-05 3.133281215223e+00
1.062250000000e+03 -7.270614789769e-03 5.768780085405e-05 3.089471288700e+00
1.062500000000e+03 -6.275287524011e-03 5.557555603908e-05 3.046044810373e+00
1.062750000000e+03 -5.261409285359e-03 5.337124965940e-05 3.003001085327e+00
1.063000000000e+03 -4.238528217546e-03 5.108774517268e-05 2.960339799731e+00
1.063250000000e+03 -3.216433119409e-03 4.873959361956e-05 2.918061070407e+00
1.063500000000e+03 -2.205021134325e-03 4.634286391497e-05 2.876165491880e+00
1.063750000000e+03 -1.214163771552e-03 4.391494841766e-05 2.834654188479e+00
1.064000000000e+03 -2.535703787107e-04 4.147434155241e-05 2.793528866359e+00
1.064250000000e+03 6.673463720445e-04 3.904039869010e-05 2.752791872661e+00
1.064500000000e+03 1.539603061876e-03 3.663307656473e-05 2.712446257011e+00
1.064750000000e+03 2.354772706380e-03 3.427265820483e-05 2.672495842247e+00
1.065000000000e+03 3.105105507769e-03 3.197946904188e-05 2.632945298884e+00
1.065250000000e+03 3.783640980434e-03 2.977358490086e-05 2.593800229805e+00
1.065500000000e+03 4.384309828236e-03 2.767454320179e-05 2.555067260407e+00
1.065750000000e+03 4.902023696745e-03 2.570104689220e-05 2.516754135987e+00
1.066000000000e+03 5.332752096648e-03 2.387067870044e-05 2.478869826938e+00
1.066250000000e+03 5.673584337042e-03 2.219962434283e-05 2.441424637515e+00
1.066500000000e+03 5.922776137282e-03 2.070240898028e-05 2.404430319103e+00
1.066750000000e+03 6.079779259052e-03 1.939167948498e-05 2.367900184162e+00
1.067000000000e+03 6.145254932672e-03 1.827795684103e-05 2.331849220771e+00
1.067250000000e+03 6.121068763812e-03 1.736944986891e-05 2.296294201966e+00
1.067500000000e+03 6.010268362498e-03 1.667189487625e-05 2.261253789011e+00
1.067750000000e+03 5.817043444906e-03 1.618842582893e-05 2.226748624744e+00
1.068000000000e+03 5.546667823932e-03 1.591948333107e-05 2.192801412831e+00
1.068250000000e+03 5.205426285936e-03 1.586275940130e-05 2.159436981896e+00
1.068500000000e+03 4.800524402516e-03 1.601318659347e-05 2.126682328550e+00
1.068750000000e+03 4.339983814892e-03 1.636296916868e-05 2.094566637818e+00
1.069000000000e+03 3.832525743461e-03 1.690165580762e-05 2.063121279653e+00
1.069250000000e+03 3.287440919956e-03 1.761625854949e-05 2.032379776033e+00
1.069500000000e+03 2.714452159051e-03 1.849141195678e-05 2.002377741306e+00
1.069750000000e+03 2.123567474648e-03 1.950957443037e-05 1.973152790420e+00
1.070000000000e+03 1.524929788993e-03 2.065126937301e-05 1.944744418971e+00
1.070250000000e+03 9.286622302837e-04 2.189536226915e-05 1.917193851152e+00
1.070500000000e+03 3.447144042964e-04 2.321937257030e-05 1.890543860572e+00
1.070750000000e+03 -2.172902890565e-04 2.459980594186e-05 1.864838561613e+00
1.071000000000e+03 -7.482018577659e-04 2.601250825671e-05 1.840123177202e+00
1.071250000000e+03 -1.239484354902e-03 2.743305005412e-05 1.816443782188e+00
1.071500000000e+03 -1.683346594646e-03 2.883710971968e-05 1.793847028118e+00
1.071750000000e+03 -2.072861609423e-03 3.020086223571e-05 1.772379851910e+00
1.072000000000e+03 -2.402071819623e-03 3.150136323740e-05 1.752089171124e+00
1.072250000000e+03 -2.666079343757e-03 3.271692580459e-05 1.733021572291e+00
1.072500000000e+03 -2.861118778348e-03 3.382747816807e-05 1.715222993860e+00
1.072750000000e+03 -2.984611536005e-03 3.481489727702e-05 1.698738409020e+00
1.073000000000e+03 -3.035201674622e-03 3.566331551963e-05 1.683611512987e+00
1.073250000000e+03 -3.012771204322e-03 3.635938849103e-05 1.669884417082e+00
1.073500000000e+03 -2.918435275747e-03 3.689252457212e-05 1.657597354030e+00
1.073750000000e+03 -2.754518284092e-03 3.725506972402e-05 1.646788398507e+00
1.074000000000e+03 -2.524509553875e-03 3.744244365164e-05 1.637493204379e+00
1.074250000000e+03 -2.233000873269e-03 3.745322446388e-05 1.629744762571e+00
1.074500000000e+03 -1.885605914560e-03 3.728918144660e-05 1.623573180799e+00
1.074750000000e+03 -1.488864406936e-03 3.695525542768e-05 1.619005488435e+00
1.075000000000e+03 -1.050130994200e-03 3.645947946337e-05 1.616065466221e+00
1.075250000000e+03 -5.774519736523e-04 3.581286186358e-05 1.614773503043e+00
1.075500000000e+03 -7.943167163521e-05 3.502920494966e-05 1.615146480198e+00
1.075750000000e+03 4.349096854456e-04 3.412487883281e-05 1.617197682757e+00
1.076000000000e+03 9.562831573887e-04 3.311855523136e-05 1.620936739654e+00
1.076250000000e+03 1.475282345737e-03 3.203089998016e-05 1.626369589477e+00
1.076500000000e+03 1.982534739152e-03 3.088423140099e-05 1.633498474473e+00
1.076750000000e+03 2.468851861792e-03 2.970215024850e-05 1.642321958475e+00
1.077000000000e+03 2.925375035802e-03 2.850914589711e-05 1.652834971004e+00
1.077250000000e+03 3.343714860010e-03 2.733018851081e-05 1.665028872778e+00
1.077500000000e+03 3.716082211734e-03 2.619030981613e-05 1.678891544534e+00
1.077750000000e+03 4.035408502345e-03 2.511418611414e-05 1.694407494283e+00
1.078000000000e+03 4.295453612374e-03 2.412571999860e-05 1.711557983792e+00
1.078250000000e+03 4.490900349724e-03 2.324763262185e-05 1.730321171671e+00
1.078500000000e+03 4.617432527317e-03 2.250108926985e-05 1.750672269891e+00
1.078750000000e+03 4.671798026748e-03 2.190533572349e-05 1.772583714734e+00
1.079000000000e+03 4.651853070602e-03 2.147737424338e-05 1.796025346968e+00
1.079250000000e+03 4.556590607489e-03 2.123167152526e-05 1.820964602766e+00
1.079500000000e+03 4.386148498502e-03 2.117991536327e-05 1.847366710361e+00
1.079750000000e+03 4.141801737225e-03 2.133081244976e-05 1.875194893734e+00
1.080000000000e+03 3.825935474094e-03 2.168993402507e-05 1.904410579241e+00
1.080250000000e+03 3.442000669818e-03 2.225964259286e-05 1.934973604678e+00
1.080500000000e+03 2.994454737942e-03 2.303903742953e-05 1.966842429870e+00
1.080750000000e+03 2.488685377244e-03 2.402396772055e-05 1.999974345924e+00
1.081000000000e+03 1.930920325090e-03 2.520709194975e-05 2.034325682660e+00
1.081250000000e+03 1.328125583690e-03 2.657802467460e-05 2.069852013581e+00
1.081500000000e+03 6.878910992749e-04 2.812351233705e-05 2.106508355907e+00
1.081750000000e+03 1.830790693258e-05 2.982766129639e-05 2.144249365856e+00
1.082000000000e+03 -6.721628013797e-04 3.167221400721e-05 2.183029527329e+00
1.082250000000e+03 -1.374825046711e-03 3.363686481661e-05 2.222803334429e+00
1.082500000000e+03 -2.080887870682e-03 3.569961347424e-05 2.263525465566e+00
1.082750000000e+03 -2.781605849162e-03 3.783714694242e-05 2.305150949721e+00
1.083000000000e+03 -3.468418849187e-03 4.002524455579e-05 2.347635323991e+00
1.083250000000e+03 -4.133088801661e-03 4.223919762286e-05 2.390934781542e+00
1.083500000000e+03 -4.767831201240e-03 4.445423725422e-05 2.435006310917e+00
1.083750000000e+03 -5.365439632382e-03 4.664596194712e-05 2.479807824811e+00
1.084000000000e+03 -5.919400863658e-03 4.879075584335e-05 2.525298278787e+00
1.084250000000e+03 -6.423999420146e-03 5.086619328254e-05 2.571437780685e+00
1.084500000000e+03 -6.874408823552e-03 5.285141736250e-05 2.618187688345e+00
1.084750000000e+03 -7.266769452627e-03 5.472749134600e-05 2.665510698234e+00
1.085000000000e+03 -7.598249832685e-03 5.647770968484e-05 2.713370921983e+00
1.085250000000e+03 -7.867092394503e-03 5.808787062150e-05 2.761733953645e+00
1.085500000000e+03 -8.072640419772e-03 5.954649670134e-05 2.810566924517e+00
1.085750000000e+03 -8.215348177295e-03 6.084501229725e-05 2.859838548554e+00
1.086000000000e+03 -8.296771218492e-03 6.197786227613e-05 2.909519155066e+00
1.086250000000e+03 -8.319539046019e-03 6.294257441711e-05 2.959580711188e+00
1.086500000000e+03 -8.287309668140e-03 6.373977016427e-05 3.009996833120e+00
1.086750000000e+03 -8.204705330615e-03 6.437311794544e-05 3.060742784530e+00
1.087000000000e+03 -8.077233308195e-03 6.484923671909e-05 3.111795465671e+00
1.087250000000e+03 -7.911189241564e-03 6.517754768906e-05 3.163133388618e+00
1.087500000000e+03 -7.713548331496e-03 6.537007657587e-05 3.214736643676e+00
1.087750000000e+03 -7.491843047594e-03 6.544121709201e-05 3.266586853162e+00
1.088000000000e+03 -7.254030616374e-03 6.540745970257e-05 3.318667114133e+00
1.088250000000e+03 -7.008353552149e-03 6.528708666054e-05 3.370961932945e+00
1.088500000000e+03 -6.763193396772e-03 6.509984124189e-05 3.423457148322e+00
1.088750000000e+03 -6.526921429185e-03 6.486657857324e-05 3.476139845219e+00
1.089000000000e+03 -6.307749500305e-03 6.460890391902e-05 3.528998263426e+00
1.089250000000e+03 -6.113581802235e-03 6.434880375392e-05 3.582021696453e+00
1.089500000000e+03 -5.951871545136e-03 6.410827610934e-05 3.635200385850e+00
1.089750000000e+03 -5.829484444748e-03 6.390896541586e-05 3.688525411820e+00
1.090000000000e+03 -5.752571328101e-03 6.377180777087e-05 3.741988578057e+00
1.090250000000e+03 -5.726452306056e-03 6.371669052443e-05 3.795582299855e+00
1.090500000000e+03 -5.755514171188e-03 6.376213138765e-05 3.849299487472e+00
1.090750000000e+03 -5.843122865014e-03 6.392497876295e-05 3.903133433823e+00
1.091000000000e+03 -5.991552949879e-03 6.422014075766e-05 3.957077702234e+00
1.091250000000e+03 -6.201934221424e-03 6.466034041311e-05 4.011126023251e+00
1.091500000000e+03 -6.474217590229e-03 6.525590510303e-05 4.065272192965e+00
1.091750000000e+03 -6.807160374270e-03 6.601458999245e-05 4.119509978685e+00
1.092000000000e+03 -7.198330963758e-03 6.694143362343e-05 4.173833034575e+00
1.092250000000e+03 -7.644132778879e-03 6.803865087457e-05 4.228234826507e+00
1.092500000000e+03 -8.139848901608e-03 6.930557062443e-05 4.282708562498e+00
1.092750000000e+03 -8.679703597939e-03 7.073860465492e-05 4.337247139597e+00
1.093000000000e+03 -9.256943499507e-03 7.233125991218e-05 4.391843095461e+00
1.093250000000e+03 -9.863934252176e-03 7.407418827371e-05 4.446488574988e+00
1.093500000000e+03 -1.049227245008e-02 7.595527632373e-05 4.501175307341e+00
1.093750000000e+03 -1.113291214626e-02 7.795977504604e-05 4.555894591122e+00
1.094000000000e+03 -1.177630131943e-02 8.007046504954e-05 4.610637294145e+00
1.094250000000e+03 -1.241252918905e-02 8.226785931287e-05 4.665393859400e+00
1.094500000000e+03 -1.303147914896e-02 8.453043872614e-05 4.720154323835e+00
1.094750000000e+03 -1.362298705725e-02 8.683491990127e-05 4.774908343877e+00
1.095000000000e+03 -1.417700135568e-02 8.915655169608e-05 4.829645229383e+00
1.095250000000e+03 -1.468374207819e-02 9.146943726815e-05 4.884353986008e+00
1.095500000000e+03 -1.513385741708e-02 9.374687767383e-05 4.939023362286e+00
1.095750000000e+03 -1.551857409447e-02 9.596173427012e-05 4.993641903254e+00
1.096000000000e+03 -1.582984002680e-02 9.808680291373e-05 5.048198007705e+00
1.096250000000e+03 -1.606045645266e-02 1.000951972898e-04 5.102679988936e+00
1.096500000000e+03 -1.620419749259e-02 1.019607335039e-04 5.157076137815e+00
1.096750000000e+03 -1.625591517647e-02 1.036583129307e-04 5.211374786605e+00
1.097000000000e+03 -1.621162809527e-02 1.051642932083e-04 5.265564372966e+00
1.097250000000e+03 -1.606859206424e-02 1.064568514592e-04 5.319633503139e+00
1.097500000000e+03 -1.582535166135e-02 1.075163171541e-04 5.373571012755e+00
1.097750000000e+03 -1.548177162407e-02 1.083254851006e-04 5.427366024653e+00
1.098000000000e+03 -1.503904706553e-02 1.088698949000e-04 5.481008004087e+00
1.098250000000e+03 -1.449969336613e-02 1.091380693641e-04 5.534486806617e+00
1.098500000000e+03 -1.386751450998e-02 1.091217148539e-04 5.587792722838e+00
1.098750000000e+03 -1.314755141351e-02 1.088158780490e-04 5.640916515622e+00
1.099000000000e+03 -1.234601028195e-02 1.082190576621e-04 5.693849452912e+00
1.099250000000e+03 -1.147017403263e-02 1.073332638060e-04 5.746583327635e+00
1.099500000000e+03 -1.052829548462e-02 1.061640248749e-04 5.799110477716e+00
1.099750000000e+03 -9.529477845303e-03 1.047203468180e-04 5.851423788873e+00
1.100000000000e+03 -8.483541025106e-03 1.030146204994e-04 5.903516698307e+00
1.100250000000e+03 -7.400879817566e-03 1.010624731803e-04 5.955383180221e+00
1.100500000000e+03 -6.292313158102e-03 9.888258364976e-05 6.007017731107e+00
1.100750000000e+03 -5.168929746886e-03 9.649650211271e-05 6.058415341217e+00
1.101000000000e+03 -4.041931864145e-03 9.392832424321e-05 6.109571456304e+00
1.101250000000e+03 -2.922479262644e-03 9.120441887880e-05 6.160481938398e+00
1.101500000000e+03 -1.821537824174e-03 8.835305206092e-05 6.211143007991e+00
1.101750000000e+03 -7.497332361437e-04 8.540405382373e-05 6.261551190154e+00
1.102000000000e+03 2.827861324151e-04 8.238845871100e-05 6.311703243155e+00
1.102250000000e+03 1.266476341807e-03 7.933810219524e-05 6.361596088002e+00
1.102500000000e+03 2.192512461942e-03 7.628520633768e-05 6.411226731788e+00
1.102750000000e+03 3.052889015480e-03 7.326199034838e-05 6.460592180705e+00
1.103000000000e+03 3.840505425851e-03 7.030026211571e-05 6.509689358033e+00
1.103250000000e+03 4.549235206657e-03 6.743103045351e-05 6.558515009723e+00
1.103500000000e+03 5.173978625302e-03 6.468412509492e-05 6.607065614884e+00
1.103750000000e+03 5.710698548546e-03 6.208782363018e-05 6.655337291398e+00
1.104000000000e+03 6.156439476836e-03 5.966851158579e-05 6.703325704254e+00
1.104250000000e+03 6.509330687657e-03 5.745036827284e-05 6.751025968891e+00
1.104500000000e+03 6.768573675743e-03 5.545508096716e-05 6.798432561546e+00
1.104750000000e+03 6.934415294696e-03 5.370159323939e-05 6.845539228482e+00
1.105000000000e+03 7.008107664515e-03 5.220587737367e-05 6.892338899211e+00
1.105250000000e+03 6.991856506364e-03 5.098076064800e-05 6.938823602845e+00
1.105500000000e+03 6.888759491408e-03 5.003578623186e-05 6.984984388808e+00
1.105750000000e+03 6.702735809701e-03 4.937711223740e-05 7.030811254164e+00
1.106000000000e+03 6.438448971690e-03 4.900745436617e-05 7.076293073398e+00
1.106250000000e+03 6.101223720421e-03 4.892607324933e-05 7.121417537622e+00
1.106500000000e+03 5.696959211635e-03 4.912880498681e-05 7.166171100431e+00
1.106750000000e+03 5.232040672959e-03 4.960813332713e-05 7.210538928291e+00
1.107000000000e+03 4.713250495035e-03 5.035329799971e-05 7.254504863247e+00
1.107250000000e+03 4.147681012982e-03 5.135046546659e-05 7.298051391004e+00
1.107500000000e+03 3.542649676990e-03 5.258290362267e-05 7.341159617839e+00
1.107750000000e+03 2.905617309403e-03 5.403120131653e-05 7.383809260247e+00
1.108000000000e+03 2.244110458005e-03 5.567352724847e-05 7.425978639669e+00
1.108250000000e+03 1.565647568366e-03 5.748591326046e-05 7.467644692256e+00
1.108500000000e+03 8.776698780246e-04 5.944256455845e-05 7.508782984756e+00
1.108750000000e+03 1.874766120235e-04 6.151619038147e-05 7.549367745702e+00
1.109000000000e+03 -4.978348783085e-04 6.367835483223e-05 7.589371903168e+00
1.109250000000e+03 -1.171424314494e-03 6.589983883182e-05 7.628767138294e+00
1.109500000000e+03 -1.826758698336e-03 6.815101212704e-05 7.667523945485e+00
1.109750000000e+03 -2.457657564102e-03 7.040220701809e-05 7.705611708455e+00
1.110000000000e+03 -3.058333277395e-03 7.262409007464e-05 7.742998782644e+00
1.110250000000e+03 -3.623426361476e-03 7.478801725175e-05 7.779652593321e+00
1.110500000000e+03 -4.148035933600e-03 7.686639007087e-05 7.815539739572e+00
1.110750000000e+03 -4.627745254676e-03 7.883301983125e-05 7.850626111777e+00
1.111000000000e+03 -5.058642549098e-03 8.066339386978e-05 7.884877016716e+00
1.111250000000e+03 -5.437337405068e-03 8.233497099686e-05 7.918257312898e+00
1.111500000000e+03 -5.760973402441e-03 8.382743585073e-05 7.950731551093e+00
1.111750000000e+03 -6.027237922059e-03 8.512292391163e-05 7.982264124021e+00
1.112000000000e+03 -6.234366460866e-03 8.620619426938e-05 8.012819420180e+00
1.112250000000e+03 -6.381142494461e-03 8.706477563861e-05 8.042361981652e+00
1.112500000000e+03 -6.466893928925e-03 8.768908614226e-05 8.070856665830e+00
1.112750000000e+03 -6.491486178820e-03 8.807250076170e-05 8.098268805306e+00
1.113000000000e+03 -6.455312913890e-03 8.821138042428e-05 8.124564370004e+00
1.113250000000e+03 -6.359284192896e-03 8.810507010690e-05 8.149710125201e+00
1.113500000000e+03 -6.204812524989e-03 8.775586160750e-05 8.173673786262e+00
1.113750000000e+03 -5.993796925034e-03 8.716892349397e-05 8.196424167150e+00
1.114000000000e+03 -5.728605573303e-03 8.635220659386e-05 8.217931323353e+00
1.114250000000e+03 -5.412056425064e-03 8.531626685282e-05 8.238166683420e+00
1.114500000000e+03 -5.047397073295e-03 8.407414426434e-05 8.257103174748e+00
1.114750000000e+03 -4.638282710033e-03 8.264118392437e-05 8.274715334435e+00
1.115000000000e+03 -4.188753555310e-03 8.103483194094e-05 8.290979412730e+00
1.115250000000e+03 -3.703210633691e-03 7.927441679065e-05 8.305873461699e+00
1.115500000000e+03 -3.186390360352e-03 7.738091870674e-05 8.319377411371e+00
1.115750000000e+03 -2.643338117215e-03 7.537672948477e-05 8.331473136221e+00
1.116000000000e+03 -2.079379950345e-03 7.328538359702e-05 8.342144504965e+00
1.116250000000e+03 -1.500093064659e-03 7.113134951356e-05 8.351377422794e+00
1.116500000000e+03 -9.112742687767e-04 6.893978108455e-05 8.359159857495e+00
1.116750000000e+03 -3.189066079327e-04 6.673621427253e-05 8.365481859143e+00
1.117000000000e+03 2.708762788103e-04 6.454632427638e-05 8.370335565308e+00
1.117250000000e+03 8.518281989892e-04 6.239568311472e-05 8.373715201468e+00
1.117500000000e+03 1.417630803670e-03 6.030951743030e-05 8.375617069013e+00
1.117750000000e+03 1.961936842887e-03 5.831246651269e-05 8.376039530426e+00
1.118000000000e+03 2.478415794643e-03 5.642835392147e-05 8.374982984569e+00
1.118250000000e+03 2.960802285455e-03 5.467996423084e-05 8.372449839885e+00
1.118500000000e+03 3.402946757833e-03 5.308883461383e-05 8.368444482149e+00
1.118750000000e+03 3.798868537711e-03 5.167505565162e-05 8.362973240807e+00
1.119000000000e+03 4.142810529271e-03 5.045708502946e-05 8.356044350718e+00
1.119250000000e+03 4.429295823247e-03 4.945155626979e-05 8.347667914948e+00
1.119500000000e+03 4.653185284642e-03 4.867316560639e-05 8.337855865206e+00
1.119750000000e+03 4.809735827212e-03 4.813452407551e-05 8.326621923717e+00
1.120000000000e+03 4.894658301737e-03 4.784600212401e-05 8.313981561924e+00
1.120250000000e+03 4.904174720184e-03 4.781563548070e-05 8.299951962559e+00
1.120500000000e+03 4.835073463086e-03 4.804903823605e-05 8.284551979975e+00
1.120750000000e+03 4.684761629414e-03 4.854933352150e-05 8.267802101101e+00
1.121000000000e+03 4.451313620517e-03 4.931710522346e-05 8.249724405304e+00
1.121250000000e+03 4.133514934356e-03 5.035037375040e-05 8.230342525730e+00
1.121500000000e+03 3.730900601445e-03 5.164460991872e-05 8.209681605142e+00
1.121750000000e+03 3.243786929710e-03 5.319271050180e-05 8.187768255489e+00
1.122000000000e+03 2.673296631822e-03 5.498504814744e-05 8.164630508852e+00
1.122250000000e+03 2.021375543209e-03 5.700957814186e-05 8.140297770805e+00
1.122500000000e+03 1.290801508236e-03 5.925191691175e-05 8.114800765729e+00
1.122750000000e+03 4.851846281298e-04 6.169545203014e-05 8.088171477113e+00
1.123000000000e+03 -3.910425694183e-04 6.432148212229e-05 8.060443086221e+00
1.123250000000e+03 -1.332643043092e-03 6.710937668702e-05 8.031649898046e+00
1.123500000000e+03 -2.333604292551e-03 7.003676019687e-05 8.001827267026e+00
1.123750000000e+03 -3.387175360928e-03 7.307971184731e-05 7.971011508062e+00
1.124000000000e+03 -4.485915200649e-03 7.621297819074e-05 7.939239806760e+00
1.124250000000e+03 -5.621748508200e-03 7.941023211014e-05 7.906550113949e+00
1.124500000000e+03 -6.786032414802e-03 8.264431598237e-05 7.872981039344e+00
1.124750000000e+03 -7.969629828852e-03 8.588747453017e-05 7.838571729313e+00
1.125000000000e+03 -9.162992510437e-03 8.911166351136e-05 7.803361744348e+00
1.125250000000e+03 -1.035624982955e-02 9.228883590467e-05 7.767390921824e+00
1.125500000000e+03 -1.153930484617e-02 9.539117685506e-05 7.730699236651e+00
1.125750000000e+03 -1.270193566265e-02 9.839140930890e-05 7.693326656137e+00
1.126000000000e+03 -1.383390047222e-02 1.012630837583e-04 7.655312985534e+00
1.126250000000e+03 -1.492504638737e-02 1.039808685424e-04 7.616697715045e+00
1.126500000000e+03 -1.596541983991e-02 1.065207650447e-04 7.577519861595e+00
1.126750000000e+03 -1.694537746394e-02 1.088603993629e-04 7.537817813518e+00
1.127000000000e+03 -1.785569628143e-02 1.109792747921e-04 7.497629170738e+00
1.127250000000e+03 -1.868768166272e-02 1.128589899194e-04 7.456990593563e+00
1.127500000000e+03 -1.943327159956e-02 1.144834453888e-04 7.415937653230e+00
1.127750000000e+03 -2.008513589144e-02 1.158390263633e-04 7.374504689986e+00
1.128000000000e+03 -2.063676893585e-02 1.169147630019e-04 7.332724678896e+00
1.128250000000e+03 -2.108257468601e-02 1.177024904230e-04 7.290629105773e+00
1.128500000000e+03 -2.141794205442e-02 1.181969043748e-04 7.248247856485e+00
1.128750000000e+03 -2.163931104479e-02 1.183956085757e-04 7.205609114686e+00
1.129000000000e+03 -2.174422638525e-02 1.182992177833e-04 7.162739277624e+00
1.129250000000e+03 -2.173137859196e-02 1.179113430107e-04 7.119662887452e+00
1.129500000000e+03 -2.160063312013e-02 1.172385560324e-04 7.076402573911e+00
1.129750000000e+03 -2.135304451192e-02 1.162903246463e-04 7.032979017403e+00
1.130000000000e+03 -2.099085611891e-02 1.150789064203e-04 6.989410928416e+00
1.130250000000e+03 -2.051748581194e-02 1.136192217217e-04 6.945715041290e+00
1.130500000000e+03 -1.993749718551e-02 1.119286732890e-04 6.901906123651e+00
1.130750000000e+03 -1.925655463208e-02 1.100269483037e-04 6.857997006862e+00
1.131000000000e+03 -1.848136672928e-02 1.079357973220e-04 6.813998623000e+00
1.131250000000e+03 -1.761961368538e-02 1.056787719359e-04 6.769920064214e+00
1.131500000000e+03 -1.667986378861e-02 1.032809436884e-04 6.725768649104e+00
1.131750000000e+03 -1.567147790485e-02 1.007686022113e-04 6.681550000847e+00
1.132000000000e+03 -1.460450298877e-02 9.816893356629e-05 6.637268137556e+00
1.132250000000e+03 -1.348955652327e-02 9.550969176883e-05 6.592925572036e+00
1.132500000000e+03 -1.233770464467e-02 9.281885566315e-05 6.548523411194e+00
1.132750000000e+03 -1.116033269453e-02 9.012428338065e-05 6.504061470663e+00
1.133000000000e+03 -9.969013135173e-03 8.745336862770e-05 6.459538382702e+00
1.133250000000e+03 -8.775370154391e-03 8.483269328302e-05 6.414951712378e+00
1.133500000000e+03 -7.590944185352e-03 8.228770737428e-05 6.370298073997e+00
1.133750000000e+03 -6.427057703395e-03 7.984241294817e-05 6.325573240174e+00
1.134000000000e+03 -5.294684063841e-03 7.751906859862e-05 6.280772254963e+00
1.134250000000e+03 -4.204321262873e-03 7.533791829037e-05 6.235889540346e+00
1.134500000000e+03 -3.165871886804e-03 7.331694885121e-05 6.190918996841e+00
1.134750000000e+03 -2.188531749292e-03 7.147167489596e-05 6.145854103121e+00
1.135000000000e+03 -1.280686511400e-03 6.981497029185e-05 6.100688000795e+00
1.135250000000e+03 -4.498201915712e-04 6.835693000212e-05 6.055413580501e+00
1.135500000000e+03 2.975654485101e-04 6.710476574256e-05 6.010023555669e+00
1.135750000000e+03 9.560185163122e-04 6.606275178780e-05 5.964510530414e+00
1.136000000000e+03 1.521191723725e-03 6.523220976271e-05 5.918867057723e+00
1.136250000000e+03 1.989881933468e-03 6.461153419679e-05 5.873085693636e+00
1.136500000000e+03 2.360057797054e-03 6.419627199528e-05 5.827159036502e+00
1.136750000000e+03 2.630869684445e-03 6.397923003917e-05 5.781079767554e+00
1.137000000000e+03 2.802648366346e-03 6.395060210534e-05 5.734840675092e+00
1.137250000000e+03 2.876886082388e-03 6.409821290448e-05 5.688434679907e+00
1.137500000000e+03 2.856205663239e-03 6.440770294228e-05 5.641854848977e+00
1.137750000000e+03 2.744315661285e-03 6.486277948548e-05 5.595094404295e+00
1.138000000000e+03 2.545951119499e-03 6.544551148699e-05 5.548146729620e+00
1.138250000000e+03 2.266804113581e-03 6.613662811916e-05 5.501005368141e+00
1.138500000000e+03 1.913441055926e-03 6.691583505858e-05 5.453664020716e+00
1.138750000000e+03 1.493211063783e-03 6.776215317122e-05 5.406116538331e+00
1.139000000000e+03 1.014144792729e-03 6.865422900579e-05 5.358356913306e+00
1.139250000000e+03 4.848450647460e-04 6.957072175398e-05 5.310379270135e+00
1.139500000000e+03 -8.562853995864e-05 7.049063172940e-05 5.262177854532e+00
1.139750000000e+03 -6.878805622287e-04 7.139362892397e-05 5.213747024042e+00
1.140000000000e+03 -1.312303966831e-03 7.226036878519e-05 5.165081239463e+00
1.140250000000e+03 -1.949206873876e-03 7.307278905516e-05 5.116175059024e+00
1.140500000000e+03 -2.588939385921e-03 7.381438143395e-05 5.067023134930e+00
1.140750000000e+03 -3.222020184358e-03 7.447043590625e-05 5.017620215120e+00
1.141000000000e+03 -3.839260062647e-03 7.502825079131e-05 4.967961148855e+00
1.141250000000e+03 -4.431881278297e-03 7.547730527213e-05 4.918040897421e+00
1.141500000000e+03 -4.991632146979e-03 7.580939451055e-05 4.867854552649e+00
1.141750000000e+03 -5.510893782035e-03 7.601872003205e-05 4.817397360541e+00
1.142000000000e+03 -5.982778921331e-03 7.610193687593e-05 4.766664753202e+00
1.142250000000e+03 -6.401220385809e-03 7.605815670633e-05 4.715652386898e+00
1.142500000000e+03 -6.761049780364e-03 7.588890551591e-05 4.664356190792e+00
1.142750000000e+03 -7.058062946664e-03 7.559803879567e-05 4.612772421194e+00
1.143000000000e+03 -7.289073039191e-03 7.519160731095e-05 4.560897725602e+00
1.143250000000e+03 -7.451949178156e-03 7.467768626915e-05 4.508729212951e+00
1.143500000000e+03 -7.545641683656e-03 7.406617537936e-05 4.456264535463e+00
1.143750000000e+03 -7.570191151080e-03 7.336855646550e-05 4.403501974612e+00
1.144000000000e+03 -7.526722869794e-03 7.259762515058e-05 4.350440536526e+00
1.144250000000e+03 -7.417425280606e-03 7.176720042745e-05 4.297080052392e+00
1.144500000000e+03 -7.245514012042e-03 7.089181827338e-05 4.243421288794e+00
1.144750000000e+03 -7.015180013986e-03 6.998641240796e-05 4.189466058570e+00
1.145000000000e+03 -6.731523920588e-03 6.906599317391e-05 4.135217341791e+00
1.145250000000e+03 -6.400476315240e-03 6.814532766475e-05 4.080679405713e+00
1.145500000000e+03 -6.028705504756e-03 6.723862961111e-05 4.025857932459e+00
1.145750000000e+03 -5.623513738051e-03 6.635926462684e-05 3.970760144674e+00
1.146000000000e+03 -5.192723393803e-03 6.551947955402e-05 3.915394934746e+00
1.146250000000e+03 -4.744554362944e-03 6.473015460071e-05 3.859772993648e+00
1.146500000000e+03 -4.287495449157e-03 6.400059190934e-05 3.803906936134e+00
1.146750000000e+03 -3.830170122858e-03 6.333833556196e-05 3.747811426253e+00
1.147000000000e+03 -3.381200518887e-03 6.274903809561e-05 3.691503295708e+00
1.147250000000e+03 -2.949069566108e-03 6.223636406344e-05 3.635001659539e+00
1.147500000000e+03 -2.541985978214e-03 6.180193970623e-05 3.578328022095e+00
1.147750000000e+03 -2.167751481124e-03 6.144534430286e-05 3.521506377017e+00
1.148000000000e+03 -1.833635475565e-03 6.116414859433e-05 3.464563294819e+00
1.148250000000e+03 -1.546256225111e-03 6.095399152717e-05 3.407528000948e+00
1.148500000000e+03 -1.311473245880e-03 6.080870003983e-05 3.350432439201e+00
1.148750000000e+03 -1.134291793400e-03 6.072044536828e-05 3.293311320518e+00
1.149000000000e+03 -1.018780303481e-03 6.067993033598e-05 3.236202156373e+00
1.149250000000e+03 -9.680043438679e-04 6.067660803294e-05 3.179145273238e+00
1.149500000000e+03 -9.839772489135e-04 6.069892290608e-05 3.122183807804e+00
1.149750000000e+03 -1.067627801751e-03 6.073456956365e-05 3.065363682117e+00
1.150000000000e+03 -1.218787291037e-03 6.077076540958e-05 3.008733555712e+00
1.150250000000e+03 -1.436194822884e-03 6.079452968083e-05 2.952344754915e+00
1.150500000000e+03 -1.717521354520e-03 6.079296364969e-05 2.896251177782e+00
1.150750000000e+03 -2.059412034989e-03 6.075352647178e-05 2.840509173808e+00
1.151000000000e+03 -2.457545551340e-03 6.066430003818e-05 2.785177398457e+00
1.151250000000e+03 -2.906710053042e-03 6.051423999556e-05 2.730316641509e+00
1.151500000000e+03 -3.400893447069e-03 6.029340593841e-05 2.675989629932e+00
1.151750000000e+03 -3.933386901089e-03 5.999316748850e-05 2.622260805692e+00
1.152000000000e+03 -4.496899158963e-03 5.960638235183e-05 2.569196079226e+00
1.152250000000e+03 -5.083679501175e-03 5.912754292517e-05 2.516862560168e+00
1.152500000000e+03 -5.685647295545e-03 5.855288912768e-05 2.465328266972e+00
1.152750000000e+03 -6.294525936447e-03 5.788048598687e-05 2.414661817580e+00
1.153000000000e+03 -6.901977483523e-03 5.711026385805e-05 2.364932104029e+00
1.153250000000e+03 -7.499737183508e-03 5.624402184509e-05 2.316207953696e+00
1.153500000000e+03 -8.079745028231e-03 5.528539616903e-05 2.268557780609e+00
1.153750000000e+03 -8.634270574334e-03 5.423978918523e-05 2.222049230732e+00
1.154000000000e+03 -9.156031999572e-03 5.311426876325e-05 2.176748824526e+00
1.154250000000e+03 -9.638303779264e-03 5.191743242236e-05 2.132721601380e+00
1.154500000000e+03 -1.007501526810e-02 5.065924695419e-05 2.090030769314e+00
1.154750000000e+03 -1.046083467389e-02 4.935085930913e-05 2.048737364574e+00
1.155000000000e+03 -1.079124131351e-02 4.800438979372e-05 2.008899924485e+00
1.155250000000e+03 -1.106258137095e-02 4.663270603950e-05 1.970574177824e+00
1.155500000000e+03 -1.127211016496e-02 4.524918439050e-05 1.933812755728e+00
1.155750000000e+03 -1.141801779469e-02 4.386745726392e-05 1.898664926705e+00
1.156000000000e+03 -1.149943929925e-02 4.250120386678e-05 1.865176358346e+00
1.156250000000e+03 -1.151645015704e-02 4.116387289951e-05 1.833388908141e+00
1.156500000000e+03 -1.147004611573e-02 3.986844596351e-05 1.803340445484e+00
1.156750000000e+03 -1.136210896754e-02 3.862721447775e-05 1.775064706276e+00
1.157000000000e+03 -1.119535930337e-02 3.745157198556e-05 1.748591181035e+00
1.157250000000e+03 -1.097329658816e-02 3.635182106645e-05 1.723945037262e+00
1.157500000000e+03 -1.070012842142e-02 3.533700511391e-05 1.701147075786e+00
1.157750000000e+03 -1.038069014992e-02 3.441476905539e-05 1.680213720853e+00
1.158000000000e+03 -1.002035628551e-02 3.359124747937e-05 1.661157042611e+00
1.158250000000e+03 -9.624945541135e-03 3.287095086085e-05 1.643984811069e+00
1.158500000000e+03 -9.200620901593e-03 3.225674335769e-05 1.628700579227e+00
1.158750000000e+03 -8.753786900499e-03 3.174981836798e-05 1.615303793597e+00
1.159000000000e+03 -8.290984928130e-03 3.134970737176e-05 1.603789928702e+00
1.159250000000e+03 -7.818789409458e-03 3.105432420575e-05 1.594150643605e+00
1.159500000000e+03 -7.343706216430e-03 3.086004184150e-05 1.586373956948e+00
1.159750000000e+03 -6.872074002523e-03 3.076179752254e-05 1.580444436320e+00
1.160000000000e+03 -6.409972186524e-03 3.075322729318e-05 1.576343400345e+00
1.160250000000e+03 -5.963134216603e-03 3.082682332384e-05 1.574049127544e+00
1.160500000000e+03 -5.536870312141e-03 3.097411505221e-05 1.573537071039e+00
1.160750000000e+03 -5.135997746125e-03 3.118586550163e-05 1.574780072919e+00
1.161000000000e+03 -4.764782378403e-03 3.145228425222e-05 1.577748577591e+00
1.161250000000e+03 -4.426890030436e-03 3.176324693999e-05 1.582410839015e+00
1.161500000000e+03 -4.125349075145e-03 3.210852024155e-05 1.588733119771e+00
1.161750000000e+03 -3.862525340549e-03 3.247798721842e-05 1.596679880543e+00
1.162000000000e+03 -3.640107449360e-03 3.286186618082e-05 1.606213956068e+00
1.162250000000e+03 -3.459104883966e-03 3.325092083986e-05 1.617296718271e+00
1.162500000000e+03 -3.319856111807e-03 3.363665369047e-05 1.629888223835e+00
1.162750000000e+03 -3.222048222347e-03 3.401148288823e-05 1.643947347239e+00
1.163000000000e+03 -3.164745548361e-03 3.436889248262e-05 1.659431898481e+00
1.163250000000e+03 -3.146427677816e-03 3.470355788074e-05 1.676298726941e+00
1.163500000000e+03 -3.165034732061e-03 3.501143928650e-05 1.694503812332e+00
1.163750000000e+03 -3.218019336675e-03 3.528984463264e-05 1.714002344768e+00
1.164000000000e+03 -3.302403542983e-03 3.553745759588e-05 1.734748795895e+00
1.164250000000e+03 -3.414839715256e-03 3.575433082897e-05 1.756696984358e+00
1.164500000000e+03 -3.551673710694e-03 3.594184659414e-05 1.779800137686e+00
1.164750000000e+03 -3.709009319531e-03 3.610264247200e-05 1.804010954309e+00
1.165000000000e+03 -3.882772388933e-03 3.624050664960e-05 1.829281668076e+00
1.165250000000e+03 -4.068774095023e-03 3.636024525125e-05 1.855564119546e+00
1.165500000000e+03 -4.262771706526e-03 3.646752412290e-05 1.882809835346e+00
1.165750000000e+03 -4.460526448017e-03 3.656869072904e-05 1.910970119160e+00
1.166000000000e+03 -4.657857713108e-03 3.667057920831e-05 1.939996156229e+00
1.166250000000e+03 -4.850692797953e-03 3.678030557971e-05 1.969839132480e+00
1.166500000000e+03 -5.035112498083e-03 3.690505690354e-05 2.000450370505e+00
1.166750000000e+03 -5.207391493246e-03 3.705188075559e-05 2.031781481324e+00
1.167000000000e+03 -5.364033955215e-03 3.722747969162e-05 2.063784532592e+00
1.167250000000e+03 -5.501804495863e-03 3.743801684189e-05 2.096412232404e+00
1.167500000000e+03 -5.617754439492e-03 3.768893708625e-05 2.129618126950e+00
1.167750000000e+03 -5.709243340197e-03 3.798480741157e-05 2.163356809403e+00
1.168000000000e+03 -5.773956749163e-03 3.832918255720e-05 2.197584138508e+00
1.168250000000e+03 -5.809919645165e-03 3.872449565223e-05 2.232257462412e+00
1.168500000000e+03 -5.815506505679e-03 3.917197934811e-05 2.267335845274e+00
1.168750000000e+03 -5.789447911799e-03 3.967161591734e-05 2.302780292421e+00
1.169000000000e+03 -5.730833823577e-03 4.022212452667e-05 2.338553969745e+00
1.169250000000e+03 -5.639114092867e-03 4.082097237959e-05 2.374622414230e+00
1.169500000000e+03 -5.514095888008e-03 4.146441737446e-05 2.410953730497e+00
1.169750000000e+03 -5.355938578032e-03 4.214758251445e-05 2.447518770661e+00
1.170000000000e+03 -5.165145807534e-03 4.286455457778e-05 2.484291292780e+00
1.170250000000e+03 -4.942555048762e-03 4.360850619220e-05 2.521248095761e+00
1.170500000000e+03 -4.689324632167e-03 4.437183948211e-05 2.558369126716e+00
1.170750000000e+03 -4.406918098618e-03 4.514634613367e-05 2.595637559425e+00
1.171000000000e+03 -4.097086117051e-03 4.592337114456e-05 2.633039841157e+00
1.171250000000e+03 -3.761845964415e-03 4.669399708176e-05 2.670565706748e+00
1.171500000000e+03 -3.403458338054e-03 4.744922710270e-05 2.708208159618e+00
1.171750000000e+03 -3.024402046317e-03 4.818016671734e-05 2.745963418719e+00
1.172000000000e+03 -2.627346647113e-03 4.887820278457e-05 2.783830832071e+00
1.172250000000e+03 -2.215122757863e-03 4.953517340608e-05 2.821812758478e+00
1.172500000000e+03 -1.790691117636e-03 5.014352790284e-05 2.859914417822e+00
1.172750000000e+03 -1.357110321524e-03 5.069646849856e-05 2.898143712940e+00
1.173000000000e+03 -9.175042289178e-04 5.118809005353e-05 2.936511024525e+00
1.173250000000e+03 -4.750286515610e-04 5.161349424096e-05 2.975028983682e+00
1.173500000000e+03 -3.283911539995e-05 5.196887058850e-05 3.013712223515e+00
1.173750000000e+03 4.059406683630e-04 5.225156945174e-05 3.052577114807e+00
1.174000000000e+03 8.382479170330e-04 5.246016403693e-05 3.091641488234e+00
1.174250000000e+03 1.261108299533e-03 5.259447822720e-05 3.130924349430e+00
1.174500000000e+03 1.671659783156e-03 5.265559864809e-05 3.170445588379e+00
1.174750000000e+03 2.067173056751e-03 5.264586780498e-05 3.210225688353e+00
1.175000000000e+03 2.445069006225e-03 5.256885617366e-05 3.250285440190e+00
1.175250000000e+03 2.802931020790e-03 5.242931776359e-05 3.290645661805e+00
1.175500000000e+03 3.138514345274e-03 5.223312681663e-05 3.331326931515e+00
1.175750000000e+03 3.449750431449e-03 5.198720289670e-05 3.372349333884e+00
1.176000000000e+03 3.734748131028e-03 5.169941801214e-05 3.413732224828e+00
1.176250000000e+03 3.991791299983e-03 5.137849243744e-05 3.455494016888e+00
1.176500000000e+03 4.219333096242e-03 5.103387975744e-05 3.497651986177e+00
1.176750000000e+03 4.415988400803e-03 5.067564189856e-05 3.540222104987e+00
1.177000000000e+03 4.580524091561e-03 5.031431593114e-05 3.583218898648e+00
1.177250000000e+03 4.711848896042e-03 4.996077395275e-05 3.626655329573e+00
1.177500000000e+03 4.809002775461e-03 4.962607849715e-05 3.670542706994e+00
1.177750000000e+03 4.871147268279e-03 4.932133692090e-05 3.714890623370e+00
1.178000000000e+03 4.897557039016e-03 4.905754551976e-05 3.759706915888e+00
1.178250000000e+03 4.887613911000e-03 4.884544382269e-05 3.804997652396e+00
1.178500000000e+03 4.840803474768e-03 4.869536718038e-05 3.850767139897e+00
1.178750000000e+03 4.756714948165e-03 4.861710199269e-05 3.897017954283e+00
1.179000000000e+03 4.635044723821e-03 4.861974642642e-05 3.943750988595e+00
1.179250000000e+03 4.475603601981e-03 4.871157879210e-05 3.990965518147e+00
1.179500000000e+03 4.278327762009e-03 4.889993415616e-05 4.038659280169e+00
1.179750000000e+03 4.043293422213e-03 4.919109191190e-05 4.086828564455e+00
1.180000000000e+03 3.770734656247e-03 4.959017469336e-05 4.135468314078e+00
1.180250000000e+03 3.461064004981e-03 5.010106117320e-05 4.184572232724e+00
1.180500000000e+03 3.114895170309e-03 5.072631310352e-05 4.234132896427e+00
1.180750000000e+03 2.733066922759e-03 5.146711868670e-05 4.284141868533e+00
1.181000000000e+03 2.316667561432e-03 5.232325325116e-05 4.334589813287e+00
1.181250000000e+03 1.867058653057e-03 5.329305573776e-05 4.385466609514e+00
1.181500000000e+03 1.385897273886e-03 5.437342304929e-05 4.436761459870e+00
1.181750000000e+03 8.751555820409e-04 5.555982768263e-05 4.488462996936e+00
1.182000000000e+03 3.371369934206e-04 5.684634951178e-05 4.540559380357e+00
1.182250000000e+03 -2.255123957258e-04 5.822572785996e-05 4.593038390956e+00
1.182500000000e+03 -8.097976220774e-04 5.968943143697e-05 4.645887512334e+00
1.182750000000e+03 -1.412375100180e-03 6.122774583711e-05 4.699094008603e+00
1.183000000000e+03 -2.029559746894e-03 6.282987794812e-05 4.752644988086e+00
1.183250000000e+03 -2.657339666542e-03 6.448407578610e-05 4.806527461915e+00
1.183500000000e+03 -3.291398639326e-03 6.617776215118e-05 4.860728389979e+00
1.183750000000e+03 -3.927146640630e-03 6.789768133728e-05 4.915234716770e+00
1.184000000000e+03 -4.559758060377e-03 6.963005586441e-05 4.970033400603e+00
1.184250000000e+03 -5.184217660164e-03 7.136075294475e-05 5.025111428399e+00
1.184500000000e+03 -5.795373292600e-03 7.307544898646e-05 5.080455825884e+00
1.184750000000e+03 -6.387995240996e-03 7.475981964569e-05 5.136053653759e+00
1.185000000000e+03 -6.956840551220e-03 7.639972996965e-05 5.191891999813e+00
1.185250000000e+03 -7.496722281101e-03 7.798139168333e-05 5.247957958318e+00
1.185500000000e+03 -8.002581670590e-03 7.949154807793e-05 5.304238604585e+00
1.185750000000e+03 -8.469562250754e-03 8.091765029672e-05 5.360720962050e+00
1.186000000000e+03 -8.893084974422e-03 8.224802502008e-05 5.417391960967e+00
1.186250000000e+03 -9.268922266318e-03 8.347203165804e-05 5.474238393521e+00
1.186500000000e+03 -9.593269787523e-03 8.458020797528e-05 5.531246863980e+00
1.186750000000e+03 -9.862815093718e-03 8.556440780685e-05 5.588403733151e+00
1.187000000000e+03 -1.007480093434e-02 8.641791806718e-05 5.645695061882e+00
1.187250000000e+03 -1.022708241185e-02 8.713552828443e-05 5.703106552285e+00
1.187500000000e+03 -1.031817692282e-02 8.771364188015e-05 5.760623486884e+00
1.187750000000e+03 -1.034730499563e-02 8.815032937542e-05 5.818230669378e+00
1.188000000000e+03 -1.031442209432e-02 8.844536069533e-05 5.875912365783e+00
1.188250000000e+03 -1.022023958181e-02 8.860021752202e-05 5.933652248411e+00
1.188500000000e+03 -1.006623536909e-02 8.861808426985e-05 5.991433342241e+00
1.188750000000e+03 -9.854652634154e-03 8.850381464368e-05 6.049237976394e+00
1.189000000000e+03 -9.588487221692e-03 8.826387532704e-05 6.107047740067e+00
1.189250000000e+03 -9.271463450112e-03 8.790626662675e-05 6.164843444545e+00
1.189500000000e+03 -8.907998385354e-03 8.744042354791e-05 6.222605091002e+00
1.189750000000e+03 -8.503155551566e-03 8.687708943650e-05 6.280311846430e+00
1.190000000000e+03 -8.062587849998e-03 8.622817838513e-05 6.337942025403e+00
1.190250000000e+03 -7.592471348457e-03 8.550661483842e-05 6.395473081215e+00
1.190500000000e+03 -7.099430416273e-03 8.472618095684e-05 6.452881602783e+00
1.190750000000e+03 -6.590455394205e-03 8.390131728850e-05 6.510143321617e+00
1.191000000000e+03 -6.072814321836e-03 8.304692953140e-05 6.567233123590e+00
1.191250000000e+03 -5.553959529722e-03 8.217819082193e-05 6.624125071394e+00
1.191500000000e+03 -5.041431322091e-03 8.131032857817e-05 6.680792430102e+00
1.191750000000e+03 -4.542759543171e-03 8.045844876295e-05 6.737207701846e+00
1.192000000000e+03 -4.065364269725e-03 7.963731992350e-05 6.793342666207e+00
1.192250000000e+03 -3.616458527563e-03 7.886116710484e-05 6.849168422867e+00
1.192500000000e+03 -3.202952046827e-03 7.814349281368e-05 6.904655442908e+00
1.192750000000e+03 -2.831360256561e-03 7.749688919206e-05 6.959773618890e+00
1.193000000000e+03 -2.507716811811e-03 7.693287142413e-05 7.014492322309e+00
1.193250000000e+03 -2.237493401912e-03 7.646174002032e-05 7.068780460059e+00
1.193500000000e+03 -2.025527109217e-03 7.609244421569e-05 7.122606531601e+00
1.193750000000e+03 -1.875955170712e-03 7.583247979889e-05 7.175938690246e+00
1.194000000000e+03 -1.792160381225e-03 7.568779030248e-05 7.228744800971e+00
1.194250000000e+03 -1.776726809744e-03 7.566269779033e-05 7.280992497585e+00
1.194500000000e+03 -1.831405195665e-03 7.575986035799e-05 7.332649242335e+00
1.194750000000e+03 -1.957090852535e-03 7.598025256203e-05 7.383682380766e+00
1.195000000000e+03 -2.153812344659e-03 7.632315829423e-05 7.434059197033e+00
1.195250000000e+03 -2.420731488200e-03 7.678621383617e-05 7.483746967907e+00
1.195500000000e+03 -2.756155000776e-03 7.736547783996e-05 7.532713014166e+00
1.195750000000e+03 -3.157555997026e-03 7.805546836107e-05 7.580924754399e+00
1.196000000000e+03 -3.621606918543e-03 7.884926381019e-05 7.628349754901e+00
1.196250000000e+03 -4.144221765049e-03 7.973861026980e-05 7.674955781288e+00
1.196500000000e+03 -4.720607591148e-03 8.071403999552e-05 7.720710850344e+00
1.196750000000e+03 -5.345324733650e-03 8.176503097995e-05 7.765583281061e+00
1.197000000000e+03 -6.012354252995e-03 8.288015761745e-05 7.809541750518e+00
1.197250000000e+03 -6.715172692630e-03 8.404725113265e-05 7.852555348415e+00
1.197500000000e+03 -7.446832458072e-03 8.525357631248e-05 7.894593634290e+00
1.197750000000e+03 -8.200046950093e-03 8.648599595029e-05 7.935626698633e+00
1.198000000000e+03 -8.967279807104e-03 8.773114548108e-05 7.975625226666e+00
1.198250000000e+03 -9.740836407198e-03 8.897560873891e-05 8.014560562889e+00
1.198500000000e+03 -1.051295709013e-02 9.020610379001e-05 8.052404780903e+00
1.198750000000e+03 -1.127591114091e-02 9.140965653415e-05 8.089130755452e+00
1.199000000000e+03 -1.202208892881e-02 9.257375871316e-05 8.124712235236e+00
1.199250000000e+03 -1.274409356693e-02 9.368652396299e-05 8.159123920362e+00
1.199500000000e+03 -1.343482776570e-02 9.473683061853e-05 8.192341538496e+00
1.199750000000e+03 -1.408757845280e-02 9.571443700671e-05 8.224341924037e+00
1.200000000000e+03 -1.469609493615e-02 9.661013314985e-05 8.255103095684e+00
1.200250000000e+03 -1.525466075888e-02 9.741585860609e-05 8.284604333161e+00
1.200500000000e+03 -1.575816001233e-02 9.812474694559e-05 8.312826253262e+00
1.200750000000e+03 -1.620213350463e-02 9.873120472961e-05 8.339750881293e+00
1.201000000000e+03 -1.658282872690e-02 9.923096597561e-05 8.365361719917e+00
1.201250000000e+03 -1.689723877712e-02 9.962114565745e-05 8.389643811931e+00
1.201500000000e+03 -1.714313259575e-02 9.990024849235e-05 8.412583797454e+00
1.201750000000e+03 -1.731907423531e-02 1.000681541846e-04 8.434169963959e+00
1.202000000000e+03 -1.742443312924e-02 1.001261025881e-04 8.454392288488e+00
1.202250000000e+03 -1.745938238686e-02 1.000766541863e-04 8.473242470744e+00
1.202500000000e+03 -1.742488675856e-02 9.992363231695e-05 8.490713956920e+00
1.202750000000e+03 -1.732268103481e-02 9.967206026007e-05 8.506801952936e+00
1.203000000000e+03 -1.715523709342e-02 9.932806597610e-05 8.521503427352e+00
1.203250000000e+03 -1.692572175090e-02 9.889872327809e-05 8.534817103018e+00
1.203500000000e+03 -1.663794525626e-02 9.839199313599e-05 8.546743437422e+00
1.203750000000e+03 -1.629630113008e-02 9.781658237826e-05 8.557284592420e+00
1.204000000000e+03 -1.590569861870e-02 9.718179713947e-05 8.566444391714e+00
1.204250000000e+03 -1.547148797021e-02 9.649739257558e-05 8.574228268517e+00
1.204500000000e+03 -1.499938027573e-02 9.577341799655e-05 8.580643202131e+00
1.204750000000e+03 -1.449536287262e-02 9.502005869583e-05 8.585697645713e+00
1.205000000000e+03 -1.396561143479e-02 9.424747697512e-05 8.589401443487e+00
1.205250000000e+03 -1.341640036460e-02 9.346565755952e-05 8.591765741360e+00
1.205500000000e+03 -1.285401292782e-02 9.268425899084e-05 8.592802890669e+00
1.205750000000e+03 -1.228465186576e-02 9.191245166451e-05 8.592526344311e+00
1.206000000000e+03 -1.171435307394e-02 9.115878346605e-05 8.590950550938e+00
1.206250000000e+03 -1.114890254011e-02 9.043107813630e-05 8.588090844108e+00
1.206500000000e+03 -1.059375805534e-02 8.973632996986e-05 8.583963329284e+00
1.206750000000e+03 -1.005397822689e-02 8.908059023696e-05 8.578584772772e+00
1.207000000000e+03 -9.534157430192e-03 8.846889178890e-05 8.571972488004e+00
1.207250000000e+03 -9.038370740909e-03 8.790519655286e-05 8.564144227837e+00
1.207500000000e+03 -8.570126524917e-03 8.739235671157e-05 8.555118076522e+00
1.207750000000e+03 -8.132330559596e-03 8.693209952262e-05 8.544912350205e+00
1.208000000000e+03 -7.727259241463e-03 8.652502817472e-05 8.533545499429e+00
1.208250000000e+03 -7.356545068758e-03 8.617064186420e-05 8.521036022146e+00
1.208500000000e+03 -7.021172086843e-03 8.586737854513e-05 8.507402380812e+00
1.208750000000e+03 -6.721483261412e-03 8.561267653420e-05 8.492662930229e+00
1.209000000000e+03 -6.457198280199e-03 8.540305330962e-05 8.476835852712e+00
1.209250000000e+03 -6.227441968778e-03 8.523420077433e-05 8.459939103379e+00
1.209500000000e+03 -6.030782032331e-03 8.510109272647e-05 8.441990362766e+00
1.209750000000e+03 -5.865275911416e-03 8.499810570284e-05 8.423007000214e+00
1.210000000000e+03 -5.728525169076e-03 8.491915341546e-05 8.403006045196e+00
1.210250000000e+03 -5.617736379422e-03 8.485782269946e-05 8.382004167112e+00
1.210500000000e+03 -5.529787209928e-03 8.480751394524e-05 8.360017663820e+00
1.210750000000e+03 -5.461296285274e-03 8.476158412757e-05 8.337062455904e+00
1.211000000000e+03 -5.408695434185e-03 8.471348833688e-05 8.313154089179e+00
1.211250000000e+03 -5.368302950946e-03 8.465691667048e-05 8.288307742178e+00
1.211500000000e+03 -5.336396435892e-03 8.458592495980e-05 8.262538239158e+00
1.211750000000e+03 -5.309284167307e-03 8.449505558489e-05 8.235860066719e+00
1.212000000000e+03 -5.283373206018e-03 8.437944618447e-05 8.208287395614e+00
1.212250000000e+03 -5.255234507613e-03 8.423490116427e-05 8.179834102086e+00
1.212500000000e+03 -5.221661924288e-03 8.405802463635e-05 8.150513795441e+00
1.212750000000e+03 -5.179727160198e-03 8.384628281374e-05 8.120339842011e+00
1.213000000000e+03 -5.126826987603e-03 8.359800364469e-05 8.089325394547e+00
1.213250000000e+03 -5.060724789643e-03 8.331242217960e-05 8.057483418585e+00
1.213500000000e+03 -4.979585267324e-03 8.298970416118e-05 8.024826718036e+00
1.213750000000e+03 -4.882000213514e-03 8.263096482417e-05 7.991367963655e+00
1.214000000000e+03 -4.767009304293e-03 8.223818862507e-05 7.957119714557e+00
1.214250000000e+03 -4.634110866622e-03 8.181419766279e-05 7.922094444225e+00
1.214500000000e+03 -4.483267698889e-03 8.136263141731e-05 7.886304558178e+00
1.214750000000e+03 -4.314903269517e-03 8.088786280680e-05 7.849762416381e+00
1.215000000000e+03 -4.129893449629e-03 8.039492788062e-05 7.812480346645e+00
1.215250000000e+03 -3.929549039345e-03 7.988942897783e-05 7.774470662530e+00
1.215500000000e+03 -3.715594419144e-03 7.937743316838e-05 7.735745671746e+00
1.215750000000e+03 -3.490138805785e-03 7.886536971755e-05 7.696317686498e+00
1.216000000000e+03 -3.255642310188e-03 7.835992345109e-05 7.656199031381e+00
1.216250000000e+03 -3.014878165144e-03 7.786792959352e-05 7.615402044263e+00
1.216500000000e+03 -2.770889368690e-03 7.739625836309e-05 7.573939079408e+00
1.216750000000e+03 -2.526941964079e-03 7.695169737776e-05 7.531822507778e+00
1.217000000000e+03 -2.286475323438e-03 7.654086503933e-05 7.489064711545e+00
1.217250000000e+03 -2.053049213161e-03 7.617010713371e-05 7.445678081375e+00
1.217500000000e+03 -1.830288941211e-03 7.584540231420e-05 7.401675009513e+00
1.217750000000e+03 -1.621829184881e-03 7.557227587218e-05 7.357067884450e+00
1.218000000000e+03 -1.431256740335e-03 7.535572261957e-05 7.311869080605e+00
1.218250000000e+03 -1.262053389568e-03 7.520013761300e-05 7.266090951680e+00
1.218500000000e+03 -1.117539274980e-03 7.510925684248e-05 7.219745821622e+00
1.218750000000e+03 -1.000818414490e-03 7.508611347457e-05 7.172845978354e+00
1.219000000000e+03 -9.147252310940e-04 7.513297255313e-05 7.125403663573e+00
1.219250000000e+03 -8.617754173101e-04 7.525131506045e-05 7.077431067737e+00
1.219500000000e+03 -8.441199298627e-04 7.544182100988e-05 7.028940323709e+00
1.219750000000e+03 -8.635045049163e-04 7.570435348525e-05 6.979943503579e+00
1.220000000000e+03 -9.212329956317e-04 7.603794497721e-05 6.930452613450e+00
1.220250000000e+03 -1.018138107153e-03 7.644081410296e-05 6.880479593044e+00
1.220500000000e+03 -1.154558724632e-03 7.691037118618e-05 6.830036316951e+00
1.220750000000e+03 -1.330322719573e-03 7.744323510975e-05 6.779134593846e+00
1.221000000000e+03 -1.544739366759e-03 7.803526567438e-05 6.727786172292e+00
1.221250000000e+03 -1.796597780991e-03 7.868160382726e-05 6.676002744389e+00
1.221500000000e+03 -2.084173060268e-03 7.937671745187e-05 6.623795950927e+00
1.221750000000e+03 -2.405241600684e-03 8.011444778977e-05 6.571177390759e+00
1.222000000000e+03 -2.757101664468e-03 8.088805764403e-05 6.518158626243e+00
1.222250000000e+03 -3.136603406236e-03 8.169029394409e-05 6.464751194310e+00
1.222500000000e+03 -3.540183618895e-03 8.251345038238e-05 6.410966612891e+00
1.222750000000e+03 -3.963908721759e-03 8.334943565072e-05 6.356816392372e+00
1.223000000000e+03 -4.403521490260e-03 8.418984336833e-05 6.302312041729e+00
1.223250000000e+03 -4.854494570287e-03 8.502602307364e-05 6.247465079387e+00
1.223500000000e+03 -5.312086827754e-03 8.584914470700e-05 6.192287038493e+00
1.223750000000e+03 -5.771404265987e-03 8.665031592517e-05 6.136789474557e+00
1.224000000000e+03 -6.227463400687e-03 8.742063122449e-05 6.080983972097e+00
1.224250000000e+03 -6.675255988072e-03 8.815124322240e-05 6.024882147386e+00
1.224500000000e+03 -7.109815248668e-03 8.883344653354e-05 5.968495652920e+00
1.224750000000e+03 -7.526281970664e-03 8.945875740013e-05 5.911836180729e+00
1.225000000000e+03 -7.919969817585e-03 9.001897667632e-05 5.854915462475e+00
1.225250000000e+03 -8.286429019631e-03 9.050627696991e-05 5.797745271618e+00
1.225500000000e+03 -8.621507457789e-03 9.091327798166e-05 5.740337424005e+00
1.225750000000e+03 -8.921408294693e-03 9.123311647205e-05 5.682703778763e+00
1.226000000000e+03 -9.182743251700e-03 9.145947839356e-05 5.624856239422e+00
1.226250000000e+03 -9.402580623827e-03 9.158669845430e-05 5.566806757095e+00
1.226500000000e+03 -9.578488058212e-03 9.160981276307e-05 5.508567333432e+00
1.226750000000e+03 -9.708568319311e-03 9.152461617898e-05 5.450150027097e+00
1.227000000000e+03 -9.791487783437e-03 9.132771069581e-05 5.391566962578e+00
1.227250000000e+03 -9.826498009608e-03 9.101654907931e-05 5.332830341786e+00
1.227500000000e+03 -9.813448396001e-03 9.058947567819e-05 5.273952459846e+00
1.227750000000e+03 -9.752790580030e-03 9.004576025098e-05 5.214945725051e+00
1.228000000000e+03 -9.645574502444e-03 8.938562499877e-05 5.155822682610e+00
1.228250000000e+03 -9.493435921608e-03 8.861026502491e-05 5.096596043988e+00
1.228500000000e+03 -9.298574452217e-03 8.772185855760e-05 5.037278720560e+00
1.228750000000e+03 -9.063723894048e-03 8.672357175860e-05 4.977883862124e+00
1.229000000000e+03 -8.792114375411e-03 8.561955184516e-05 4.918424900502e+00
1.229250000000e+03 -8.487425902960e-03 8.441491031203e-05 4.858915596242e+00
1.229500000000e+03 -8.153736035361e-03 8.311569880273e-05 4.799370090302e+00
1.229750000000e+03 -7.795459861867e-03 8.172887186075e-05 4.739802956997e+00
1.230000000000e+03 -7.417285530177e-03 8.026224199303e-05 4.680229260605e+00
1.230250000000e+03 -7.024103927091e-03 7.872442010351e-05 4.620664611148e+00
1.230500000000e+03 -6.620935739712e-03 7.712474725663e-05 4.561125221804e+00
1.230750000000e+03 -6.212855339819e-03 7.547321374368e-05 4.501627963392e+00
1.231000000000e+03 -5.804913392859e-03 7.378036883970e-05 4.442190416321e+00
1.231250000000e+03 -5.402060009374e-03 7.205722037787e-05 4.382830919082e+00
1.231500000000e+03 -5.009068683467e-03 7.031512493688e-05 4.323568610213e+00
1.231750000000e+03 -4.630462936819e-03 6.856566945637e-05 4.264423463409e+00
1.232000000000e+03 -4.270447334617e-03 6.682054647592e-05 4.205416315515e+00
1.232250000000e+03 -3.932843226072e-03 6.509142298408e-05 4.146568884198e+00
1.232500000000e+03 -3.621030942364e-03 6.338980615087e-05 4.087903775554e+00
1.232750000000e+03 -3.337899767326e-03 6.172690715431e-05 4.029444481602e+00
1.233000000000e+03 -3.085806025838e-03 6.011350388993e-05 3.971215365238e+00
1.233250000000e+03 -2.866540611445e-03 5.855980633326e-05 3.913241633786e+00
1.233500000000e+03 -2.681306304097e-03 5.707532617324e-05 3.855549300002e+00
1.233750000000e+03 -2.530705566939e-03 5.566875249613e-05 3.798165132016e+00
1.234000000000e+03 -2.414738730239e-03 5.434783583921e-05 3.741116590600e+00
1.234250000000e+03 -2.332812850511e-03 5.311928443874e-05 3.684431755433e+00
1.234500000000e+03 -2.283760862733e-03 5.198867225997e-05 3.628139241728e+00
1.234750000000e+03 -2.265870684552e-03 5.096035763627e-05 3.572268106362e+00
1.235000000000e+03 -2.276923720230e-03 5.003741946591e-05 3.516847745727e+00
1.235250000000e+03 -2.314241692819e-03 4.922161027401e-05 3.461907786902e+00
1.235500000000e+03 -2.374741134296e-03 4.851332582356e-05 3.407477972188e+00
1.235750000000e+03 -2.454994368706e-03 4.791159332565e-05 3.353588039407e+00
1.236000000000e+03 -2.551295274500e-03 4.741407587119e-05 3.300267599388e+00
1.236250000000e+03 -2.659729477047e-03 4.701709882590e-05 3.247546011695e+00
1.236500000000e+03 -2.776246342523e-03 4.671569175024e-05 3.195452260681e+00
1.236750000000e+03 -2.896732650770e-03 4.650364610401e-05 3.144014833175e+00
1.237000000000e+03 -3.017085462285e-03 4.637358985782e-05 3.093261599361e+00
1.237250000000e+03 -3.133283163876e-03 4.631708114047e-05 3.043219698410e+00
1.237500000000e+03 -3.241454030253e-03 4.632471460625e-05 2.993915430402e+00
1.237750000000e+03 -3.337939460498e-03 4.638623992009e-05 2.945374155429e+00
1.238000000000e+03 -3.419352761897e-03 4.649069237056e-05 2.897620201902e+00
1.238250000000e+03 -3.482630335053e-03 4.662653307264e-05 2.850676784085e+00
1.238500000000e+03 -3.525076614579e-03 4.678179802339e-05 2.804565931179e+00
1.238750000000e+03 -3.544399828997e-03 4.694425352028e-05 2.759308427240e+00
1.239000000000e+03 -3.538739893432e-03 4.710155534429e-05 2.714923763914e+00
1.239250000000e+03 -3.506687355327e-03 4.724140906270e-05 2.671430105960e+00
1.239500000000e+03 -3.447292669073e-03 4.735173543605e-05 2.628844269176e+00
1.239750000000e+03 -3.360067120817e-03 4.742083240272e-05 2.587181712021e+00
1.240000000000e+03 -3.244974641466e-03 4.743753396333e-05 2.546456539896e+00
1.240250000000e+03 -3.102415667341e-03 4.739136488843e-05 2.506681522561e+00
1.240500000000e+03 -2.933202762903e-03 4.727268776353e-05 2.467868123069e+00
1.240750000000e+03 -2.738529851696e-03 4.707284298211e-05 2.430026538965e+00
1.241000000000e+03 -2.519935266061e-03 4.678427725302e-05 2.393165753902e+00
1.241250000000e+03 -2.279259909698e-03 4.640065378128e-05 2.357293598955e+00
1.241500000000e+03 -2.018601745310e-03 4.591697492176e-05 2.322416822761e+00
1.241750000000e+03 -1.740267365415e-03 4.532966347373e-05 2.288541168727e+00
1.242000000000e+03 -1.446722573487e-03 4.463662648752e-05 2.255671458541e+00
1.242250000000e+03 -1.140542729086e-03 4.383730269117e-05 2.223811680127e+00
1.242500000000e+03 -8.243640844248e-04 4.293271334263e-05 2.192965078941e+00
1.242750000000e+03 -5.008370379204e-04 4.192547356979e-05 2.163134250593e+00
1.243000000000e+03 -1.725829849527e-04 4.081978522161e-05 2.134321234361e+00
1.243250000000e+03 1.578452717674e-04 3.962140826985e-05 2.106527604671e+00
1.243500000000e+03 4.879980408651e-04 3.833761245295e-05 2.079754560716e+00
1.243750000000e+03 8.155575942371e-04 3.697710739628e-05 2.054003012765e+00
1.244000000000e+03 1.138361719225e-03 3.554995041516e-05 2.029273661847e+00
1.244250000000e+03 1.454420370651e-03 3.406743609632e-05 2.005567076311e+00
1.244500000000e+03 1.761926978231e-03 3.254196538283e-05 1.982883758465e+00
1.244750000000e+03 2.059262724293e-03 3.098689887862e-05 1.961224207483e+00
1.245000000000e+03 2.344995983145e-03 2.941639351742e-05 1.940588970372e+00
1.245250000000e+03 2.617875344851e-03 2.784522615878e-05 1.920978689071e+00
1.245500000000e+03 2.876818920099e-03 2.628860690826e-05 1.902394134487e+00
1.245750000000e+03 3.120898564690e-03 2.476198340859e-05 1.884836236961e+00
1.246000000000e+03 3.349321885796e-03 2.328083908432e-05 1.868306103208e+00
1.246250000000e+03 3.561410946495e-03 2.186049065073e-05 1.852805030086e+00
1.246500000000e+03 3.756580164886e-03 2.051588365057e-05 1.838334507162e+00
1.246750000000e+03 3.934313561502e-03 1.926139239580e-05 1.824896212009e+00
1.247000000000e+03 4.094141928131e-03 1.811062632384e-05 1.812492001722e+00
1.247250000000e+03 4.235621626774e-03 1.707624486713e-05 1.801123895139e+00
1.247500000000e+03 4.358315213672e-03 1.616978394053e-05 1.790794049640e+00
1.247750000000e+03 4.461774478766e-03 1.540149720439e-05 1.781504736255e+00
1.248000000000e+03 4.545526986858e-03 1.478021397253e-05 1.773258307656e+00
1.248250000000e+03 4.609066186010e-03 1.431321478196e-05 1.766057163466e+00
1.248500000000e+03 4.651845552637e-03 1.400612886221e-05 1.759903715792e+00
1.248750000000e+03 4.673277086450e-03 1.386285207433e-05 1.754800350786e+00
1.249000000000e+03 4.672734068403e-03 1.388548895925e-05 1.750749390151e+00
1.249250000000e+03 4.649558351269e-03 1.407431788761e-05 1.747753055281e+00
1.249500000000e+03 4.603071700776e-03 1.442778111091e-05 1.745813430536e+00
1.249750000000e+03 4.532591162456e-03 1.494249953712e-05 1.744932430279e+00
1.250000000000e+03 4.437447785442e-03 1.561331162328e-05 1.745111767948e+00
1.250250000000e+03 4.317008764599e-03 1.643333582760e-05 1.746352931539e+00
1.250500000000e+03 4.170701486792e-03 1.739406132753e-05 1.748657160743e+00
1.250750000000e+03 3.998040044241e-03 1.848545392760e-05 1.752025433032e+00
1.251000000000e+03 3.798652077758e-03 1.969608816779e-05 1.756458452147e+00
1.251250000000e+03 3.572306743427e-03 2.101329647780e-05 1.761956646546e+00
1.251500000000e+03 3.318941307537e-03 2.242333817268e-05 1.768520170621e+00
1.251750000000e+03 3.038687343297e-03 2.391158211668e-05 1.776148916188e+00
1.252000000000e+03 2.731893794278e-03 2.546270371015e-05 1.784842526230e+00
1.252250000000e+03 2.399148076655e-03 2.706089053103e-05 1.794600418382e+00
1.252500000000e+03 2.041292457060e-03 2.869005456735e-05 1.805421809335e+00
1.252750000000e+03 1.659437047965e-03 3.033405720965e-05 1.817305747312e+00
1.253000000000e+03 1.254966871480e-03 3.197692401535e-05 1.830251143518e+00
1.253250000000e+03 8.295444443907e-04 3.360305907707e-05 1.844256808908e+00
1.253500000000e+03 3.851057599043e-04 3.519745778641e-05 1.859321487306e+00
1.253750000000e+03 -7.614879804141e-05 3.674590702321e-05 1.875443890435e+00
1.254000000000e+03 -5.517701361208e-04 3.823517386825e-05 1.892622726134e+00
1.254250000000e+03 -1.039081296919e-03 3.965317761667e-05 1.910856724797e+00
1.254500000000e+03 -1.535204083153e-03 4.098914264783e-05 1.930144656667e+00
1.254750000000e+03 -2.037090530695e-03 4.223372970935e-05 1.950485341182e+00
1.255000000000e+03 -2.541558734280e-03 4.337914390420e-05 1.971877647900e+00
1.255250000000e+03 -3.045332405022e-03 4.441921595588e-05 1.994320484531e+00
1.255500000000e+03 -3.545083260900e-03 4.534945666670e-05 2.017812773976e+00
1.255750000000e+03 -4.037475123294e-03 4.616708655331e-05 2.042353417768e+00
1.256000000000e+03 -4.519209384629e-03 4.687103619111e-05 2.067941247808e+00
1.256250000000e+03 -4.987070040401e-03 4.746191944538e-05 2.094574963701e+00
1.256500000000e+03 -5.437967821266e-03 4.794198205688e-05 2.122253058217e+00
1.256750000000e+03 -5.868982451458e-03 4.831502567509e-05 2.150973731065e+00
1.257000000000e+03 -6.277401464457e-03 4.858630961452e-05 2.180734791845e+00
1.257250000000e+03 -6.660756126455e-03 4.876243436702e-05 2.211533554752e+00
1.257500000000e+03 -7.016852273488e-03 4.885120232023e-05 2.243366725953e+00
1.257750000000e+03 -7.343795874823e-03 4.886147203059e-05 2.276230286540e+00
1.258000000000e+03 -7.640014304686e-03 4.880299191626e-05 2.310119373595e+00
1.258250000000e+03 -7.904270370292e-03 4.868624980253e-05 2.345028161655e+00
1.258500000000e+03 -8.135671680917e-03 4.852229851213e-05 2.380949747788e+00
1.258750000000e+03 -8.333674019985e-03 4.832255457293e-05 2.417876042840e+00
1.259000000000e+03 -8.498078151531e-03 4.809863921412e-05 2.455797671878e+00
1.259250000000e+03 -8.629022416072e-03 4.786221469405e-05 2.494703886433e+00
1.259500000000e+03 -8.726970413335e-03 4.762481744661e-05 2.534582490971e+00
1.259750000000e+03 -8.792693536109e-03 4.739770085882e-05 2.575419786105e+00
1.260000000000e+03 -8.827251034719e-03 4.719169046391e-05 2.617200530061e+00
1.260250000000e+03 -8.831965798574e-03 4.701704925189e-05 2.659907920370e+00
1.260500000000e+03 -8.808398747849e-03 4.688335839612e-05 2.703523596572e+00
1.260750000000e+03 -8.758320830273e-03 4.679940874591e-05 2.748027665010e+00
1.261000000000e+03 -8.683684048820e-03 4.677310960782e-05 2.793398745664e+00
1.261250000000e+03 -8.586592330495e-03 4.681141255028e-05 2.839614040949e+00
1.261500000000e+03 -8.469272140310e-03 4.692025062250e-05 2.886649425791e+00
1.261750000000e+03 -8.334043910322e-03 4.710449374346e-05 2.934479557748e+00
1.262000000000e+03 -8.183294651340e-03 4.736791989057e-05 2.983078005696e+00
1.262250000000e+03 -8.019451907202e-03 4.771320270458e-05 3.032417395032e+00
1.262500000000e+03 -7.844959659571e-03 4.814191399102e-05 3.082469567038e+00
1.262750000000e+03 -7.662256118198e-03 4.865454231914e-05 3.133205749951e+00
1.263000000000e+03 -7.473753767440e-03 4.925052345814e-05 3.184596738652e+00
1.263250000000e+03 -7.281821695964e-03 4.992828484870e-05 3.236613079822e+00
1.263500000000e+03 -7.088769827087e-03 5.068530267702e-05 3.289225259679e+00
1.263750000000e+03 -6.896835521355e-03 5.151816921528e-05 3.342403890548e+00
1.264000000000e+03 -6.708172167747e-03 5.242266993524e-05 3.396119893140e+00
1.264250000000e+03 -6.524839184510e-03 5.339386757039e-05 3.450344671622e+00
1.264500000000e+03 -6.348794013267e-03 5.442619149629e-05 3.505050277826e+00
1.264750000000e+03 -6.181885207698e-03 5.551353865413e-05 3.560209562210e+00
1.265000000000e+03 -6.025846922505e-03 5.664937400296e-05 3.615796308451e+00
1.265250000000e+03 -5.882293839886e-03 5.782682931640e-05 3.671785350252e+00
1.265500000000e+03 -5.752717230168e-03 5.903880193847e-05 3.728152667394e+00
1.265750000000e+03 -5.638481488105e-03 6.027805630568e-05 3.784875459857e+00
1.266000000000e+03 -5.540820560782e-03 6.153732164671e-05 3.841932199638e+00
1.266250000000e+03 -5.460835181971e-03 6.280938541778e-05 3.899302657977e+00
1.266500000000e+03 -5.399489501294e-03 6.408718065701e-05 3.956967909548e+00
1.266750000000e+03 -5.357608229962e-03 6.536386780381e-05 4.014910312060e+00
1.267000000000e+03 -5.335873118845e-03 6.663290852926e-05 4.073113463482e+00
1.267250000000e+03 -5.334819679783e-03 6.788813198524e-05 4.131562136351e+00
1.267500000000e+03 -5.354833291339e-03 6.912379385707e-05 4.190242192090e+00
1.267750000000e+03 -5.396145452291e-03 7.033462211523e-05 4.249140475498e+00
1.268000000000e+03 -5.458829554949e-03 7.151585471885e-05 4.308244693192e+00
1.268250000000e+03 -5.542796810164e-03 7.266326780545e-05 4.367543276365e+00
1.268500000000e+03 -5.647792002238e-03 7.377319924304e-05 4.427025232561e+00
1.268750000000e+03 -5.773389602230e-03 7.484256084692e-05 4.486679986931e+00
1.269000000000e+03 -5.918990170601e-03 7.586883874661e-05 4.546497218109e+00
1.269250000000e+03 -6.083817467757e-03 7.685008741637e-05 4.606466689919e+00
1.269500000000e+03 -6.266916394240e-03 7.778491539964e-05 4.666578082120e+00
1.269750000000e+03 -6.467152214243e-03 7.867246536086e-05 4.726820824661e+00
1.270000000000e+03 -6.683211199235e-03 7.951238501430e-05 4.787183936235e+00
1.270250000000e+03 -6.913602944280e-03 8.030479557072e-05 4.847655870607e+00
1.270500000000e+03 -7.156665075868e-03 8.105025365682e-05 4.908224374938e+00
1.270750000000e+03 -7.410570083134e-03 8.174970929054e-05 4.968876359538e+00
1.271000000000e+03 -7.673334872041e-03 8.240446253804e-05 5.029597783542e+00
1.271250000000e+03 -7.942833200665e-03 8.301611339079e-05 5.090373557261e+00
1.271500000000e+03 -8.216810998873e-03 8.358651334001e-05 5.151187463627e+00
1.271750000000e+03 -8.492904424782e-03 8.411771784422e-05 5.212022097771e+00
1.272000000000e+03 -8.768661433347e-03 8.461193622480e-05 5.272858829725e+00
1.272250000000e+03 -9.041565694984e-03 8.507147941023e-05 5.333677786011e+00
1.272500000000e+03 -9.309063637506e-03 8.549871512892e-05 5.394457853799e+00
1.272750000000e+03 -9.568593468045e-03 8.589603643933e-05 5.455176704646e+00
1.273000000000e+03 -9.817616967115e-03 8.626580495577e-05 5.515810841653e+00
1.273250000000e+03 -1.005365188403e-02 8.661031190974e-05 5.576335662723e+00
1.273500000000e+03 -1.027430600667e-02 8.693174683347e-05 5.636725545198e+00
1.273750000000e+03 -1.047731164485e-02 8.723216765574e-05 5.696953947159e+00
1.274000000000e+03 -1.066055901154e-02 8.751347189953e-05 5.756993522671e+00
1.274250000000e+03 -1.082212945354e-02 8.777737659785e-05 5.816816253721e+00
1.274500000000e+03 -1.096032553389e-02 8.802540342126e-05 5.876393590820e+00
1.274750000000e+03 -1.107369948434e-02 8.825886046707e-05 5.935696606663e+00
1.275000000000e+03 -1.116107746246e-02 8.847883177734e-05 5.994696153572e+00
1.275250000000e+03 -1.122158098554e-02 8.868617622937e-05 6.053363029240e+00
1.275500000000e+03 -1.125464303493e-02 8.888152703695e-05 6.111668141939e+00
1.275750000000e+03 -1.126002008786e-02 8.906529631647e-05 6.169582678936e+00
1.276000000000e+03 -1.123779818235e-02 8.923768319230e-05 6.227078271495e+00
1.276250000000e+03 -1.118839320363e-02 8.939869410315e-05 6.284127156255e+00
1.276500000000e+03 -1.111254526856e-02 8.954813496204e-05 6.340702332315e+00
1.276750000000e+03 -1.101130654620e-02 8.968563604339e-05 6.396777709337e+00
1.277000000000e+03 -1.088602270526e-02 8.981067667296e-05 6.452328246335e+00
1.277250000000e+03 -1.073830820497e-02 8.992259721244e-05 6.507330080164e+00
1.277500000000e+03 -1.057001574550e-02 9.002061658511e-05 6.561760639980e+00
1.277750000000e+03 -1.038320035558e-02 9.010383987845e-05 6.615598747841e+00
1.278000000000e+03 -1.018007898431e-02 9.017128082467e-05 6.668824703345e+00
1.278250000000e+03 -9.962986007636e-03 9.022187455335e-05 6.721420352010e+00
1.278500000000e+03 -9.734326117440e-03 9.025448038966e-05 6.773369135510e+00
1.278750000000e+03 -9.496525379344e-03 9.026790799774e-05 6.824656124182e+00
1.279000000000e+03 -9.251981511440e-03 9.026094170525e-05 6.875268031374e+00
1.279250000000e+03 -9.003015018016e-03 9.023232603375e-05 6.925193209451e+00
1.279500000000e+03 -8.751821526842e-03 9.018077708337e-05 6.974421628211e+00
1.279750000000e+03 -8.500427368314e-03 9.010500217393e-05 7.022944835693e+00
1.280000000000e+03 -8.250648621008e-03 9.000371274073e-05 7.070755902570e+00
1.280250000000e+03 -8.004054817399e-03 8.987563533500e-05 7.117849350829e+00
1.280500000000e+03 -7.761938502420e-03 8.971951696815e-05 7.164221068298e+00
1.280750000000e+03 -7.525290275020e-03 8.953414519286e-05 7.209868209501e+00
1.281000000000e+03 -7.294781302130e-03 8.931836878373e-05 7.254789085342e+00
1.281250000000e+03 -7.070752615425e-03 8.907110291514e-05 7.298983042346e+00
1.281500000000e+03 -6.853212193709e-03 8.879134991582e-05 7.342450334234e+00
1.281750000000e+03 -6.641839034091e-03 8.847823283159e-05 7.385191985639e+00
1.282000000000e+03 -6.435995651948e-03 8.813099580315e-05 7.427209653080e+00
1.282250000000e+03 -6.234747085285e-03 8.774902698200e-05 7.468505480925e+00
1.282500000000e+03 -6.036887650555e-03 8.733188081886e-05 7.509081959155e+00
1.282750000000e+03 -5.840973703332e-03 8.687929841916e-05 7.548941779591e+00
1.283000000000e+03 -5.645362784244e-03 8.639122667634e-05 7.588087696912e+00
1.283250000000e+03 -5.448257876505e-03 8.586784660164e-05 7.626522394629e+00
1.283500000000e+03 -5.247756140354e-03 8.530959267769e-05 7.664248355188e+00
1.283750000000e+03 -5.041901145609e-03 8.471714390065e-05 7.701267741621e+00
1.284000000000e+03 -4.828737854439e-03 8.409147235194e-05 7.737582284745e+00
1.284250000000e+03 -4.606369039934e-03 8.343385714099e-05 7.773193183714e+00
1.284500000000e+03 -4.373012230313e-03 8.274589537061e-05 7.808101016778e+00
1.284750000000e+03 -4.127056046352e-03 8.202951504177e-05 7.842305664224e+00
1.285000000000e+03 -3.867114831183e-03 8.128698588067e-05 7.875806243840e+00
1.285250000000e+03 -3.592080026986e-03 8.052092615665e-05 7.908601060595e+00
1.285500000000e+03 -3.301168378803e-03 7.973430820005e-05 7.940687565814e+00
1.285750000000e+03 -2.993964317330e-03 7.893045840798e-05 7.972062332011e+00
1.286000000000e+03 -2.670456760854e-03 7.811305263020e-05 8.002721037832e+00
1.286250000000e+03 -2.331068346079e-03 7.728608376892e-05 8.032658464417e+00
1.286500000000e+03 -1.976677231601e-03 7.645390310587e-05 8.061868501845e+00
1.286750000000e+03 -1.608630797048e-03 7.562118625623e-05 8.090344164634e+00
1.287000000000e+03 -1.228750362786e-03 7.479288106935e-05 8.118077615177e+00
1.287250000000e+03 -8.393263081974e-04 7.397418816199e-05 8.145060193856e+00
1.287500000000e+03 -4.431030037752e-04 7.317054666603e-05 8.171282454065e+00
1.287750000000e+03 -4.325275157246e-05 7.238751539287e-05 8.196734202268e+00
1.288000000000e+03 3.566595534017e-04 7.163076492547e-05 8.221404536896e+00
1.288250000000e+03 7.527224849983e-04 7.090604843779e-05 8.245281892226e+00
1.288500000000e+03 1.140732298846e-03 7.021913346417e-05 8.268354078900e+00
1.288750000000e+03 1.516255322346e-03 6.957570874980e-05 8.290608323477e+00
1.289000000000e+03 1.874697616298e-03 6.898131840474e-05 8.312031308396e+00
1.289250000000e+03 2.211379830465e-03 6.844129205544e-05 8.332609206656e+00
1.289500000000e+03 2.521617008484e-03 6.796066654746e-05 8.352327717172e+00
1.289750000000e+03 2.800801188164e-03 6.754411436793e-05 8.371172095824e+00
1.290000000000e+03 3.044485823718e-03 6.719586955059e-05 8.389127184441e+00
1.290250000000e+03 3.248470311917e-03 6.691965489647e-05 8.406177438384e+00
1.290500000000e+03 3.408883009667e-03 6.671861332233e-05 8.422306952360e+00
1.290750000000e+03 3.522261208549e-03 6.659524428962e-05 8.437499483694e+00
1.291000000000e+03 3.585626316367e-03 6.655134608413e-05 8.451738476113e+00
1.291250000000e+03 3.596552558584e-03 6.658797057993e-05 8.465007083715e+00
1.291500000000e+03 3.553228208348e-03 6.670538437303e-05 8.477288194112e+00
1.291750000000e+03 3.454507278850e-03 6.690303501175e-05 8.488564454856e+00
1.292000000000e+03 3.299950925860e-03 6.717953674251e-05 8.498818301638e+00
1.292250000000e+03 3.089857566568e-03 6.753266768952e-05 8.508031989416e+00
1.292500000000e+03 2.825280311124e-03 6.795937958939e-05 8.516187628671e+00
1.292750000000e+03 2.508032500823e-03 6.845581952286e-05 8.523267223917e+00
1.293000000000e+03 2.140679489957e-03 6.901736580581e-05 8.529252718967e+00
1.293250000000e+03 1.726517746915e-03 6.963867666515e-05 8.534126046274e+00
1.293500000000e+03 1.269541407165e-03 7.031374947530e-05 8.537869180855e+00
1.293750000000e+03 7.743960973894e-04 7.103599124228e-05 8.540464200011e+00
1.294000000000e+03 2.463222921990e-04 7.179829897377e-05 8.541893345490e+00
1.294250000000e+03 -3.089125876961e-04 7.259314938901e-05 8.542139091015e+00
1.294500000000e+03 -8.850909999437e-04 7.341269462321e-05 8.541184212339e+00
1.294750000000e+03 -1.475629918061e-03 7.424886313326e-05 8.539011859517e+00
1.295000000000e+03 -2.073672424667e-03 7.509346430667e-05 8.535605631825e+00
1.295250000000e+03 -2.672183417831e-03 7.593829424579e-05 8.530949652275e+00
1.295500000000e+03 -3.264049443818e-03 7.677524256494e-05 8.525028643857e+00
1.295750000000e+03 -3.842179853486e-03 7.759639691804e-05 8.517828004753e+00
1.296000000000e+03 -4.399608393737e-03 7.839414794364e-05 8.509333883310e+00
1.296250000000e+03 -4.929592871119e-03 7.916128194502e-05 8.499533250751e+00
1.296500000000e+03 -5.425712627712e-03 7.989105279302e-05 8.488413973608e+00
1.296750000000e+03 -5.881961133282e-03 8.057730374861e-05 8.475964882977e+00
1.297000000000e+03 -6.292833336450e-03 8.121454744353e-05 8.462175842498e+00
1.297250000000e+03 -6.653406180309e-03 8.179800272229e-05 8.447037813937e+00
1.297500000000e+03 -6.959411241833e-03 8.232366320632e-05 8.430542920352e+00
1.297750000000e+03 -7.207298780901e-03 8.278836092904e-05 8.412684507312e+00
1.298000000000e+03 -7.394292624566e-03 8.318978109773e-05 8.393457201598e+00
1.298250000000e+03 -7.518434835847e-03 8.352647497170e-05 8.372856967567e+00
1.298500000000e+03 -7.578620214883e-03 8.379790893845e-05 8.350881161605e+00
1.298750000000e+03 -7.574619454177e-03 8.400445485049e-05 8.327528583955e+00
1.299000000000e+03 -7.507090413208e-03 8.414737798895e-05 8.302799527586e+00
1.299250000000e+03 -7.377578293909e-03 8.422881968737e-05 8.276695825204e+00
1.299500000000e+03 -7.188503197567e-03 8.425174984372e-05 8.249220892091e+00
1.299750000000e+03 -6.943136314809e-03 8.421992091029e-05 8.220379765929e+00
1.300000000000e+03 -6.645564008812e-03 8.413782385086e-05 8.190179141484e+00
1.300250000000e+03 -6.300641607954e-03 8.401061061616e-05 8.158627402217e+00
1.300500000000e+03 -5.913935692889e-03 8.384401311215e-05 8.125734645232e+00
1.300750000000e+03 -5.491656837684e-03 8.364425787222e-05 8.091512701270e+00
1.301000000000e+03 -5.040582861935e-03 8.341797633962e-05 8.055975148131e+00
1.301250000000e+03 -4.567973649715e-03 8.317210828251e-05 8.019137317548e+00
1.301500000000e+03 -4.081478309123e-03 8.291379502023e-05 7.981016294747e+00
1.301750000000e+03 -3.589035763964e-03 8.265027070792e-05 7.941630910498e+00
1.302000000000e+03 -3.098769798688e-03 8.238874698377e-05 7.901001725292e+00
1.302250000000e+03 -2.618879757381e-03 8.213630829479e-05 7.859151004265e+00
[truncated: 26,684 more chars]
