# Supplementary material for: Tracking Charge Migration with Frequency-Matched Strobo-Spectroscopy
Source: J Phys Chem A. 2024 Jan 2;128(1):20–7. doi: 10.1021/acs.jpca.3c04234 (PMC10788909; doi:10.1021/acs.jpca.3c04234)
Supplement: Supplementary file 2 — jp3c04234_si_002.zip [file jp3c04234_si_002.zip › supplemental data/Data/dipoles/CM-orbital/tau=3.5625.txt]

# CM-orbital-resolved dipole moment for tau = 3.5625 o.c.
0.000000000000e+00 -1.706603541705e-03 2.359602496194e-05 1.638377480866e+00
2.500000000000e-01 -1.707058410154e-03 2.360298516163e-05 1.638690852022e+00
5.000000000000e-01 -1.708427054077e-03 2.362398085309e-05 1.639631853240e+00
7.500000000000e-01 -1.710734664764e-03 2.365931203480e-05 1.641200881790e+00
1.000000000000e+00 -1.713994232439e-03 2.370911855842e-05 1.643385805427e+00
1.250000000000e+00 -1.718185805339e-03 2.377328461778e-05 1.646161435104e+00
1.500000000000e+00 -1.723263313597e-03 2.385154274270e-05 1.649497207234e+00
1.750000000000e+00 -1.729177102569e-03 2.394371716874e-05 1.653368363658e+00
2.000000000000e+00 -1.735890830537e-03 2.404990082600e-05 1.657761696072e+00
2.250000000000e+00 -1.743388068011e-03 2.417047291847e-05 1.662673762270e+00
2.500000000000e+00 -1.751671222319e-03 2.430600703887e-05 1.668105651638e+00
2.750000000000e+00 -1.760754264240e-03 2.445719062255e-05 1.674061467156e+00
3.000000000000e+00 -1.770659452051e-03 2.462480630544e-05 1.680552094367e+00
3.250000000000e+00 -1.781420752695e-03 2.480975577884e-05 1.687600307546e+00
3.500000000000e+00 -1.793094526521e-03 2.501310022360e-05 1.695242858456e+00
3.750000000000e+00 -1.805768717592e-03 2.523604925064e-05 1.703527487229e+00
4.000000000000e+00 -1.819564890980e-03 2.547994752414e-05 1.712508132776e+00
4.250000000000e+00 -1.834626475496e-03 2.574617219150e-05 1.722240862516e+00
4.500000000000e+00 -1.851098533245e-03 2.603600829007e-05 1.732783090287e+00
4.750000000000e+00 -1.869109315231e-03 2.635050761990e-05 1.744193542648e+00
5.000000000000e+00 -1.888762339191e-03 2.669044012205e-05 1.756531573664e+00
5.250000000000e+00 -1.910135076273e-03 2.705628198171e-05 1.769854175166e+00
5.500000000000e+00 -1.933278135630e-03 2.744825444254e-05 1.784212680037e+00
5.750000000000e+00 -1.958211650965e-03 2.786637051724e-05 1.799649889266e+00
6.000000000000e+00 -1.984923023081e-03 2.831048424251e-05 1.816198734391e+00
6.250000000000e+00 -2.013373315155e-03 2.878035518808e-05 1.833882680789e+00
6.500000000000e+00 -2.043513015305e-03 2.927572065656e-05 1.852716901325e+00
6.750000000000e+00 -2.075301751255e-03 2.979636205913e-05 1.872709987124e+00
7.000000000000e+00 -2.108724999513e-03 3.034214546882e-05 1.893866010771e+00
7.250000000000e+00 -2.143801248017e-03 3.091302024563e-05 1.916186235098e+00
7.500000000000e+00 -2.180578415468e-03 3.150897962148e-05 1.939670813553e+00
7.750000000000e+00 -2.219122214583e-03 3.212998883864e-05 1.964320162727e+00
8.000000000000e+00 -2.259501213463e-03 3.277591139869e-05 1.990136327302e+00
8.250000000000e+00 -2.301772177597e-03 3.344647040585e-05 2.017123860077e+00
8.500000000000e+00 -2.345969577086e-03 3.414123654211e-05 2.045290662359e+00
8.750000000000e+00 -2.392101643429e-03 3.485964591576e-05 2.074648316569e+00
9.000000000000e+00 -2.440154454893e-03 3.560104872613e-05 2.105212256756e+00
9.250000000000e+00 -2.490101972446e-03 3.636478005692e-05 2.137001469659e+00
9.500000000000e+00 -2.541917775554e-03 3.715022005485e-05 2.170037938914e+00
9.750000000000e+00 -2.595584108841e-03 3.795681664087e-05 2.204346232697e+00
1.000000000000e+01 -2.651094540115e-03 3.878408952140e-05 2.239952492409e+00
1.025000000000e+01 -2.708451405772e-03 3.963160663234e-05 2.276883626789e+00
1.050000000000e+01 -2.767660627689e-03 4.049895607366e-05 2.315166344018e+00
1.075000000000e+01 -2.828727523313e-03 4.138572334095e-05 2.354826163479e+00
1.100000000000e+01 -2.891654873610e-03 4.229147355500e-05 2.395886041531e+00
1.125000000000e+01 -2.956444195158e-03 4.321573365629e-05 2.438365654582e+00
1.150000000000e+01 -3.023097239764e-03 4.415804228552e-05 2.482280195136e+00
1.175000000000e+01 -3.091616517670e-03 4.511794119327e-05 2.527639337945e+00
1.200000000000e+01 -3.162003436220e-03 4.609488150281e-05 2.574446928679e+00
1.225000000000e+01 -3.234252982476e-03 4.708825882996e-05 2.622700443857e+00
1.250000000000e+01 -3.308346422100e-03 4.809739299338e-05 2.672390607965e+00
1.275000000000e+01 -3.384244120852e-03 4.912149644992e-05 2.723501918648e+00
1.300000000000e+01 -3.461877573957e-03 5.015962271995e-05 2.776012127727e+00
1.325000000000e+01 -3.541145017695e-03 5.121067742933e-05 2.829892541862e+00
1.350000000000e+01 -3.621910237951e-03 5.227339921496e-05 2.885108632834e+00
1.375000000000e+01 -3.704002701659e-03 5.334634565612e-05 2.941619395263e+00
1.400000000000e+01 -3.787223043819e-03 5.442791223526e-05 2.999378816109e+00
1.425000000000e+01 -3.871347555465e-03 5.551632651674e-05 3.058335692720e+00
1.450000000000e+01 -3.956132387779e-03 5.660964136478e-05 3.118433080485e+00
1.475000000000e+01 -4.041318874101e-03 5.770575043626e-05 3.179609119136e+00
1.500000000000e+01 -4.126637543511e-03 5.880240281614e-05 3.241797478148e+00
1.525000000000e+01 -4.211811680905e-03 5.989722004721e-05 3.304927904774e+00
1.550000000000e+01 -4.296560863305e-03 6.098772633528e-05 3.368926848461e+00
1.575000000000e+01 -4.380604920300e-03 6.207138629324e-05 3.433718204837e+00
1.600000000000e+01 -4.463668288495e-03 6.314564869167e-05 3.499223866886e+00
1.625000000000e+01 -4.545484987311e-03 6.420800132506e-05 3.565364827291e+00
1.650000000000e+01 -4.625803276258e-03 6.525601505381e-05 3.632061780142e+00
1.675000000000e+01 -4.704389926798e-03 6.628739152550e-05 3.699236013586e+00
1.700000000000e+01 -4.781033391803e-03 6.730000229271e-05 3.766810102611e+00
1.725000000000e+01 -4.855545943458e-03 6.829192003519e-05 3.834708741928e+00
1.750000000000e+01 -4.927764723507e-03 6.926143877475e-05 3.902859354949e+00
1.775000000000e+01 -4.997551490942e-03 7.020708498134e-05 3.971192649285e+00
1.800000000000e+01 -5.064792461093e-03 7.112762120612e-05 4.039643067113e+00
1.825000000000e+01 -5.129397360635e-03 7.202204225934e-05 4.108149133185e+00
1.850000000000e+01 -5.191298984003e-03 7.288956607834e-05 4.176653709033e+00
1.875000000000e+01 -5.250452811709e-03 7.372963248173e-05 4.245104147631e+00
1.900000000000e+01 -5.306836384521e-03 7.454188722161e-05 4.313452406886e+00
1.925000000000e+01 -5.360449153417e-03 7.532616736861e-05 4.381655054996e+00
1.950000000000e+01 -5.411311791053e-03 7.608248766802e-05 4.449673248451e+00
1.975000000000e+01 -5.459465624852e-03 7.681103274823e-05 4.517472629203e+00
2.000000000000e+01 -5.504971299453e-03 7.751214265489e-05 4.585023169458e+00
2.025000000000e+01 -5.547907434588e-03 7.818629877956e-05 4.652298951877e+00
2.050000000000e+01 -5.588369125283e-03 7.883411065585e-05 4.719277885704e+00
2.075000000000e+01 -5.626466108218e-03 7.945630056574e-05 4.785941358076e+00
2.100000000000e+01 -5.662321415176e-03 8.005368935754e-05 4.852273824647e+00
2.125000000000e+01 -5.696069266820e-03 8.062718203158e-05 4.918262343732e+00
2.150000000000e+01 -5.727853533773e-03 8.117775032024e-05 4.983896065292e+00
2.175000000000e+01 -5.757825283681e-03 8.170641413130e-05 5.049165689361e+00
2.200000000000e+01 -5.786140428442e-03 8.221422242682e-05 5.114062912157e+00
2.225000000000e+01 -5.812957041950e-03 8.270223416149e-05 5.178579883613e+00
2.250000000000e+01 -5.838432156234e-03 8.317148346096e-05 5.242708705041e+00
2.275000000000e+01 -5.862719178557e-03 8.362298833653e-05 5.306440981600e+00
2.300000000000e+01 -5.885964631425e-03 8.405770968956e-05 5.369767463667e+00
2.325000000000e+01 -5.908305571118e-03 8.447654507704e-05 5.432677784830e+00
2.350000000000e+01 -5.929867881569e-03 8.488028955270e-05 5.495160309978e+00
2.375000000000e+01 -5.950763851453e-03 8.526962435107e-05 5.557202094845e+00
2.400000000000e+01 -5.971091026458e-03 8.564510472484e-05 5.618788959154e+00
2.425000000000e+01 -5.990931889473e-03 8.600723017185e-05 5.679905659075e+00
2.450000000000e+01 -6.010352719734e-03 8.635641018129e-05 5.740536148383e+00
2.475000000000e+01 -6.029403569716e-03 8.669292734237e-05 5.800663916899e+00
2.500000000000e+01 -6.048119308429e-03 8.701697138058e-05 5.860272379509e+00
2.525000000000e+01 -6.066519864822e-03 8.732867050390e-05 5.919345303563e+00
2.550000000000e+01 -6.084610865000e-03 8.762800866877e-05 5.977867258289e+00
2.575000000000e+01 -6.102385662116e-03 8.791494463412e-05 6.035824063326e+00
2.600000000000e+01 -6.119827002943e-03 8.818936899718e-05 6.093203222469e+00
2.625000000000e+01 -6.136907694510e-03 8.845113897876e-05 6.149994330845e+00
2.650000000000e+01 -6.153592223846e-03 8.870008622799e-05 6.206189441798e+00
2.675000000000e+01 -6.169839177266e-03 8.893605336399e-05 6.261783380401e+00
2.700000000000e+01 -6.185602469125e-03 8.915888599273e-05 6.316773993459e+00
2.725000000000e+01 -6.200832084887e-03 8.936843736790e-05 6.371162330661e+00
2.750000000000e+01 -6.215475643078e-03 8.956458277587e-05 6.424952749283e+00
2.775000000000e+01 -6.229480289527e-03 8.974722698160e-05 6.478152931726e+00
2.800000000000e+01 -6.242793707901e-03 8.991631047958e-05 6.530773813606e+00
2.825000000000e+01 -6.255364476297e-03 9.007181918083e-05 6.582829425233e+00
2.850000000000e+01 -6.267143105108e-03 9.021378797930e-05 6.634336646975e+00
2.875000000000e+01 -6.278083650291e-03 9.034227935970e-05 6.685314879289e+00
2.900000000000e+01 -6.288144765032e-03 9.045741312017e-05 6.735785635482e+00
2.925000000000e+01 -6.297290025815e-03 9.055936493901e-05 6.785772072671e+00
2.950000000000e+01 -6.305488418836e-03 9.064836534156e-05 6.835298476192e+00
2.975000000000e+01 -6.312715487818e-03 9.072469803503e-05 6.884389709370e+00
3.000000000000e+01 -6.318954554207e-03 9.078869390003e-05 6.933070644334e+00
3.025000000000e+01 -6.324197279700e-03 9.084076489482e-05 6.981365592130e+00
3.050000000000e+01 -6.328443786562e-03 9.088138201485e-05 7.029297751744e+00
3.075000000000e+01 -6.331703060437e-03 9.091107505885e-05 7.076888695530e+00
3.100000000000e+01 -6.333993686411e-03 9.093043448183e-05 7.124157904723e+00
3.125000000000e+01 -6.335344350697e-03 9.094009605401e-05 7.171122368734e+00
3.150000000000e+01 -6.335793776060e-03 9.094075320190e-05 7.217796259161e+00
3.175000000000e+01 -6.335390101087e-03 9.093315851111e-05 7.264190687812e+00
3.200000000000e+01 -6.334190176346e-03 9.091811383177e-05 7.310313552792e+00
3.225000000000e+01 -6.332258949545e-03 9.089646101376e-05 7.356169474224e+00
3.250000000000e+01 -6.329668639203e-03 9.086907259453e-05 7.401759820396e+00
3.275000000000e+01 -6.326497416909e-03 9.083683660152e-05 7.447082822121e+00
3.300000000000e+01 -6.322827592919e-03 9.080064180250e-05 7.492133771394e+00
3.325000000000e+01 -6.318743578542e-03 9.076136057201e-05 7.536905298169e+00
3.350000000000e+01 -6.314329905598e-03 9.071983039399e-05 7.581387712060e+00
3.375000000000e+01 -6.309669362069e-03 9.067683382058e-05 7.625569399161e+00
3.400000000000e+01 -6.304841142507e-03 9.063307856008e-05 7.669437256640e+00
3.425000000000e+01 -6.299918977554e-03 9.058917354865e-05 7.712977151736e+00
3.450000000000e+01 -6.294969242892e-03 9.054560161670e-05 7.756174386604e+00
3.475000000000e+01 -6.290049269150e-03 9.050271992364e-05 7.799014151779e+00
3.500000000000e+01 -6.285206083705e-03 9.046076701649e-05 7.841481951683e+00
3.525000000000e+01 -6.280475647385e-03 9.041982544142e-05 7.883563985076e+00
3.550000000000e+01 -6.275882554477e-03 9.037980085871e-05 7.925247464799e+00
3.575000000000e+01 -6.271439830658e-03 9.034038416336e-05 7.966520862353e+00
3.600000000000e+01 -6.267149013496e-03 9.030118918821e-05 8.007374064043e+00
3.625000000000e+01 -6.263000630473e-03 9.026167059764e-05 8.047798430325e+00
3.650000000000e+01 -6.258974955285e-03 9.022110045470e-05 8.087786754477e+00
3.675000000000e+01 -6.255043143554e-03 9.017862379529e-05 8.127333120518e+00
3.700000000000e+01 -6.251168531854e-03 9.013326315954e-05 8.166432660273e+00
3.725000000000e+01 -6.247308300485e-03 9.008393861051e-05 8.205081218624e+00
3.750000000000e+01 -6.243415208640e-03 9.002953843637e-05 8.243274932072e+00
3.775000000000e+01 -6.239439231688e-03 8.996883150142e-05 8.281009734658e+00
3.800000000000e+01 -6.235329222616e-03 8.990054781455e-05 8.318280808930e+00
3.825000000000e+01 -6.231034609489e-03 8.982345669747e-05 8.355081999400e+00
3.850000000000e+01 -6.226507074074e-03 8.973637726681e-05 8.391405209587e+00
3.875000000000e+01 -6.221702162237e-03 8.963820619437e-05 8.427239801593e+00
3.900000000000e+01 -6.216580734912e-03 8.952794871264e-05 8.462572018231e+00
3.925000000000e+01 -6.211110179638e-03 8.940474835220e-05 8.497384449082e+00
3.950000000000e+01 -6.205265334179e-03 8.926791483849e-05 8.531655558881e+00
3.975000000000e+01 -6.199029115578e-03 8.911694844382e-05 8.565359297433e+00
4.000000000000e+01 -6.192392873617e-03 8.895156157329e-05 8.598464806209e+00
4.025000000000e+01 -6.185356456430e-03 8.877169502247e-05 8.630936233703e+00
4.050000000000e+01 -6.177928010395e-03 8.857752408742e-05 8.662732666480e+00
4.075000000000e+01 -6.170123477922e-03 8.836946666782e-05 8.693808179840e+00
4.100000000000e+01 -6.161965818916e-03 8.814818064809e-05 8.724112006948e+00
4.125000000000e+01 -6.153483917996e-03 8.791454050477e-05 8.753588824066e+00
4.150000000000e+01 -6.144711231150e-03 8.766965172963e-05 8.782179141988e+00
4.175000000000e+01 -6.135684492240e-03 8.741483154126e-05 8.809819796942e+00
4.200000000000e+01 -6.126442359778e-03 8.715155065597e-05 8.836444523417e+00
4.225000000000e+01 -6.117023701845e-03 8.688144168506e-05 8.861984599786e+00
4.250000000000e+01 -6.107466031856e-03 8.660624643173e-05 8.886369542545e+00
4.275000000000e+01 -6.097804227529e-03 8.632778628334e-05 8.909527840842e+00
4.300000000000e+01 -6.088069309173e-03 8.604791136063e-05 8.931387706388e+00
4.325000000000e+01 -6.078288160837e-03 8.576856584866e-05 8.951877828190e+00
4.350000000000e+01 -6.068482993981e-03 8.549156030016e-05 8.970928111486e+00
4.375000000000e+01 -6.058670881596e-03 8.521879659706e-05 8.988470396282e+00
4.400000000000e+01 -6.048863992860e-03 8.495206906772e-05 9.004439127950e+00
4.425000000000e+01 -6.039070210349e-03 8.469305456762e-05 9.018771985935e+00
4.450000000000e+01 -6.029293849367e-03 8.444336261845e-05 9.031410446585e+00
4.475000000000e+01 -6.019536693551e-03 8.420450280194e-05 9.042300283491e+00
4.500000000000e+01 -6.009799256135e-03 8.397787069733e-05 9.051391995311e+00
4.525000000000e+01 -6.000082199448e-03 8.376474112731e-05 9.058641169181e+00
4.550000000000e+01 -5.990387813369e-03 8.356626524642e-05 9.064008770603e+00
4.575000000000e+01 -5.980721458767e-03 8.338346975834e-05 9.067461370010e+00
4.600000000000e+01 -5.971092903812e-03 8.321725666724e-05 9.068971314446e+00
4.625000000000e+01 -5.961517461690e-03 8.306840384106e-05 9.068516843089e+00
4.650000000000e+01 -5.952016892426e-03 8.293756625857e-05 9.066082160039e+00
4.675000000000e+01 -5.942620028359e-03 8.282527582859e-05 9.061657468269e+00
4.700000000000e+01 -5.933363078449e-03 8.273194111114e-05 9.055238973403e+00
4.725000000000e+01 -5.924289588298e-03 8.265784530248e-05 9.046828856548e+00
4.750000000000e+01 -5.915450046082e-03 8.260314421238e-05 9.036435226158e+00
4.775000000000e+01 -5.906901117604e-03 8.256786318678e-05 9.024072047160e+00
4.800000000000e+01 -5.898704574952e-03 8.255189188555e-05 9.009759045034e+00
4.825000000000e+01 -5.890925957531e-03 8.255497830659e-05 8.993521583146e+00
4.850000000000e+01 -5.883633049962e-03 8.257672652304e-05 8.975390512844e+00
4.875000000000e+01 -5.876894198297e-03 8.261659169936e-05 8.955401990945e+00
4.900000000000e+01 -5.870776541375e-03 8.267387596472e-05 8.933597250544e+00
4.925000000000e+01 -5.865344220959e-03 8.274772657041e-05 8.910022330440e+00
4.950000000000e+01 -5.860656628801e-03 8.283713536586e-05 8.884727758826e+00
4.975000000000e+01 -5.856766774531e-03 8.294092315214e-05 8.857768176203e+00
5.000000000000e+01 -5.853719827861e-03 8.305774697898e-05 8.829201906909e+00
5.025000000000e+01 -5.851551946362e-03 8.318616306391e-05 8.799090475187e+00
5.050000000000e+01 -5.850289203018e-03 8.332470994207e-05 8.767498064065e+00
5.075000000000e+01 -5.849946483673e-03 8.347166567621e-05 8.734490933858e+00
5.100000000000e+01 -5.850527574796e-03 8.362517227403e-05 8.700136791378e+00
5.125000000000e+01 -5.852025099522e-03 8.378334492376e-05 8.664504132214e+00
5.150000000000e+01 -5.854420912133e-03 8.394427760380e-05 8.627661560143e+00
5.175000000000e+01 -5.857686908284e-03 8.410603870324e-05 8.589677106774e+00
5.200000000000e+01 -5.861785830289e-03 8.426669652051e-05 8.550617554984e+00
5.225000000000e+01 -5.866672015291e-03 8.442434073186e-05 8.510547789018e+00
5.250000000000e+01 -5.872292658871e-03 8.457710331183e-05 8.469530190752e+00
5.275000000000e+01 -5.878589139417e-03 8.472322726633e-05 8.427624087711e+00
5.300000000000e+01 -5.885498034030e-03 8.486109061467e-05 8.384885280690e+00
5.325000000000e+01 -5.892952092602e-03 8.498922817379e-05 8.341365652456e+00
5.350000000000e+01 -5.900881119357e-03 8.510635111861e-05 8.297112880939e+00
5.375000000000e+01 -5.909212763690e-03 8.521133860911e-05 8.252170255391e+00
5.400000000000e+01 -5.917873004083e-03 8.530331909515e-05 8.206576609454e+00
5.425000000000e+01 -5.926786422532e-03 8.538171086619e-05 8.160366371287e+00
5.450000000000e+01 -5.935876273696e-03 8.544613394668e-05 8.113569725203e+00
5.475000000000e+01 -5.945064434821e-03 8.549643480943e-05 8.066212888636e+00
5.500000000000e+01 -5.954271219347e-03 8.553269296585e-05 8.018318484512e+00
5.525000000000e+01 -5.963414983661e-03 8.555520520540e-05 7.969906006453e+00
5.550000000000e+01 -5.972411665867e-03 8.556447073779e-05 7.920992351378e+00
5.575000000000e+01 -5.981174278656e-03 8.556116711028e-05 7.871592408974e+00
5.600000000000e+01 -5.989612450950e-03 8.554611497283e-05 7.821719680863e+00
5.625000000000e+01 -5.997632040476e-03 8.552026520495e-05 7.771386914657e+00
5.650000000000e+01 -6.005134974572e-03 8.548466866587e-05 7.720606726278e+00
5.675000000000e+01 -6.012019364355e-03 8.544042151970e-05 7.669392195608e+00
5.700000000000e+01 -6.018179848474e-03 8.538859070964e-05 7.617757412640e+00
5.725000000000e+01 -6.023508249601e-03 8.533023386098e-05 7.565717961481e+00
5.750000000000e+01 -6.027894405001e-03 8.526637933873e-05 7.513291325336e+00
5.775000000000e+01 -6.031227423545e-03 8.519798309378e-05 7.460497204664e+00
5.800000000000e+01 -6.033397190860e-03 8.512590036214e-05 7.407357738018e+00
5.825000000000e+01 -6.034296129820e-03 8.505086657914e-05 7.353897623232e+00
5.850000000000e+01 -6.033821243301e-03 8.497348286057e-05 7.300144135426e+00
5.875000000000e+01 -6.031876333598e-03 8.489420534988e-05 7.246127045211e+00
5.900000000000e+01 -6.028374238314e-03 8.481333981991e-05 7.191878440097e+00
5.925000000000e+01 -6.023239060559e-03 8.473104085693e-05 7.137432458020e+00
5.950000000000e+01 -6.016408372798e-03 8.464731492938e-05 7.082824941149e+00
5.975000000000e+01 -6.007835246807e-03 8.456202896356e-05 7.028093022981e+00
6.000000000000e+01 -5.997490087271e-03 8.447492035507e-05 6.973274662010e+00
6.025000000000e+01 -5.985362199891e-03 8.438561013463e-05 6.918408135555e+00
6.050000000000e+01 -5.971460943579e-03 8.429361769785e-05 6.863531510348e+00
6.075000000000e+01 -5.955816474979e-03 8.419837796358e-05 6.808682103782e+00
6.100000000000e+01 -5.938480015882e-03 8.409925745592e-05 6.753895950604e+00
6.125000000000e+01 -5.919523621925e-03 8.399557036604e-05 6.699207288147e+00
6.150000000000e+01 -5.899039445126e-03 8.388659331526e-05 6.644648071862e+00
6.175000000000e+01 -5.877138502676e-03 8.377157876130e-05 6.590247530905e+00
6.200000000000e+01 -5.853948965315e-03 8.364976615666e-05 6.536031771570e+00
6.225000000000e+01 -5.829614019236e-03 8.352039164194e-05 6.482023433944e+00
6.250000000000e+01 -5.804289273063e-03 8.338269664127e-05 6.428241406524e+00
6.275000000000e+01 -5.778139843133e-03 8.323592995785e-05 6.374700599699e+00
6.300000000000e+01 -5.751337191844e-03 8.307935013124e-05 6.321411779857e+00
6.325000000000e+01 -5.724055792167e-03 8.291222644985e-05 6.268381464465e+00
6.350000000000e+01 -5.696469728615e-03 8.273383830679e-05 6.215611876875e+00
6.375000000000e+01 -5.668749315669e-03 8.254347287848e-05 6.163100960677e+00
6.400000000000e+01 -5.641057827894e-03 8.234042366109e-05 6.110842452004e+00
6.425000000000e+01 -5.613548422159e-03 8.212398836654e-05 6.058826008536e+00
6.450000000000e+01 -5.586361323891e-03 8.189346789622e-05 6.007037392917e+00
6.475000000000e+01 -5.559621302418e-03 8.164816646311e-05 5.955458709664e+00
6.500000000000e+01 -5.533435485999e-03 8.138739467251e-05 5.904068691177e+00
6.525000000000e+01 -5.507891488011e-03 8.111047084883e-05 5.852843032154e+00
6.550000000000e+01 -5.483055984644e-03 8.081671331037e-05 5.801754765408e+00
6.575000000000e+01 -5.458973590593e-03 8.050547472482e-05 5.750774677683e+00
6.600000000000e+01 -5.435666106965e-03 8.017613381500e-05 5.699871755214e+00
6.625000000000e+01 -5.413132068827e-03 7.982809843071e-05 5.649013656554e+00
6.650000000000e+01 -5.391346722097e-03 7.946082129753e-05 5.598167199437e+00
6.675000000000e+01 -5.370262285436e-03 7.907380999500e-05 5.547298858434e+00
6.700000000000e+01 -5.349808589314e-03 7.866664342956e-05 5.496375260157e+00
6.725000000000e+01 -5.329894036832e-03 7.823897195380e-05 5.445363668722e+00
6.750000000000e+01 -5.310406847253e-03 7.779052238771e-05 5.394232456600e+00
6.775000000000e+01 -5.291216665059e-03 7.732112129977e-05 5.342951547749e+00
6.800000000000e+01 -5.272176380050e-03 7.683069960149e-05 5.291492834825e+00
6.825000000000e+01 -5.253124275163e-03 7.631929755020e-05 5.239830559226e+00
6.850000000000e+01 -5.233886369417e-03 7.578706947139e-05 5.187941657816e+00
6.875000000000e+01 -5.214279020095e-03 7.523428306508e-05 5.135806068801e+00
6.900000000000e+01 -5.194111712130e-03 7.466132206227e-05 5.083407001536e+00
6.925000000000e+01 -5.173189973253e-03 7.406871567053e-05 5.030731164976e+00
6.950000000000e+01 -5.151318373153e-03 7.345709523734e-05 4.977768959427e+00
6.975000000000e+01 -5.128303526191e-03 7.282719724522e-05 4.924514626714e+00
7.000000000000e+01 -5.103957216903e-03 7.217989145888e-05 4.870966362312e+00
7.025000000000e+01 -5.078099399119e-03 7.151614428988e-05 4.817126384043e+00
7.050000000000e+01 -5.050560956298e-03 7.083701017235e-05 4.763000959268e+00
7.075000000000e+01 -5.021186558900e-03 7.014368644806e-05 4.708600385603e+00
7.100000000000e+01 -4.989837148038e-03 6.943744600860e-05 4.653938923951e+00
7.125000000000e+01 -4.956392109413e-03 6.871963667987e-05 4.599034683994e+00
7.150000000000e+01 -4.920751164845e-03 6.799168835006e-05 4.543909456963e+00
7.175000000000e+01 -4.882835983872e-03 6.725509498887e-05 4.488588500466e+00
7.200000000000e+01 -4.842591327121e-03 6.651136332531e-05 4.433100271272e+00
7.225000000000e+01 -4.799986028296e-03 6.576205470407e-05 4.377476113115e+00
7.250000000000e+01 -4.755013582812e-03 6.500876108703e-05 4.321749898541e+00
7.275000000000e+01 -4.707692422448e-03 6.425308708610e-05 4.265957634254e+00
7.300000000000e+01 -4.658065839126e-03 6.349663432903e-05 4.210137033201e+00
7.325000000000e+01 -4.606201573370e-03 6.274098642678e-05 4.154327062156e+00
7.350000000000e+01 -4.552191177351e-03 6.198769372931e-05 4.098567475083e+00
7.375000000000e+01 -4.496149225494e-03 6.123825840171e-05 4.042898338281e+00
7.400000000000e+01 -4.438212355344e-03 6.049412054565e-05 3.987359560996e+00
7.425000000000e+01 -4.378538050510e-03 5.975664523430e-05 3.931990438530e+00
7.450000000000e+01 -4.317303274867e-03 5.902711088285e-05 3.876829218915e+00
7.475000000000e+01 -4.254702990463e-03 5.830669879442e-05 3.821912703177e+00
7.500000000000e+01 -4.190948546897e-03 5.759648510351e-05 3.767275885727e+00
7.525000000000e+01 -4.126265860715e-03 5.689743667356e-05 3.712951642831e+00
7.550000000000e+01 -4.060893451055e-03 5.621040316423e-05 3.658970474648e+00
7.575000000000e+01 -3.995080439367e-03 5.553611312903e-05 3.605360302783e+00
7.600000000000e+01 -3.929084459202e-03 5.487516257455e-05 3.552146325406e+00
7.625000000000e+01 -3.863169263034e-03 5.422804810393e-05 3.499350928244e+00
7.650000000000e+01 -3.797602158513e-03 5.359514616843e-05 3.446993648389e+00
7.675000000000e+01 -3.732651328822e-03 5.297671589477e-05 3.395091185634e+00
7.700000000000e+01 -3.668583040663e-03 5.237287384247e-05 3.343657454899e+00
7.725000000000e+01 -3.605658706776e-03 5.178362316563e-05 3.292703671912e+00
7.750000000000e+01 -3.544131812806e-03 5.120885150853e-05 3.242238463947e+00
7.775000000000e+01 -3.484244797684e-03 5.064832635387e-05 3.192267996967e+00
7.800000000000e+01 -3.426225965448e-03 5.010169278519e-05 3.142796111385e+00
7.825000000000e+01 -3.370286391802e-03 4.956847194981e-05 3.093824458199e+00
7.850000000000e+01 -3.316616976378e-03 4.904806072065e-05 3.045352628974e+00
7.875000000000e+01 -3.265385715042e-03 4.853973053048e-05 2.997378273725e+00
7.900000000000e+01 -3.216735130870e-03 4.804262762842e-05 2.949897202972e+00
7.925000000000e+01 -3.170779951494e-03 4.755577523013e-05 2.902903472450e+00
7.950000000000e+01 -3.127605090644e-03 4.707807763307e-05 2.856389451360e+00
7.975000000000e+01 -3.087263989652e-03 4.660832724765e-05 2.810345877546e+00
8.000000000000e+01 -3.049777385816e-03 4.614521473290e-05 2.764761905299e+00
8.025000000000e+01 -3.015132561362e-03 4.568734196583e-05 2.719625152499e+00
8.050000000000e+01 -2.983283043020e-03 4.523323946887e-05 2.674921756958e+00
8.075000000000e+01 -2.954148821119e-03 4.478138567576e-05 2.630636450548e+00
8.100000000000e+01 -2.927617039438e-03 4.433022979417e-05 2.586752663282e+00
8.125000000000e+01 -2.903543203372e-03 4.387821617954e-05 2.543252666014e+00
8.150000000000e+01 -2.881752868961e-03 4.342380972897e-05 2.500117764108e+00
8.175000000000e+01 -2.862043829478e-03 4.296552173549e-05 2.457328548679e+00
8.200000000000e+01 -2.844188756539e-03 4.250193671371e-05 2.414865216024e+00
8.225000000000e+01 -2.827938267525e-03 4.203173755551e-05 2.372707958012e+00
8.250000000000e+01 -2.813024394842e-03 4.155370997386e-05 2.330837430611e+00
8.275000000000e+01 -2.799164384903e-03 4.106680849242e-05 2.289235298186e+00
8.300000000000e+01 -2.786064834834e-03 4.057015039835e-05 2.247884855047e+00
8.325000000000e+01 -2.773426213146e-03 4.006301575471e-05 2.206771715940e+00
8.350000000000e+01 -2.760947607514e-03 3.954486794899e-05 2.165884567605e+00
8.375000000000e+01 -2.748331597421e-03 3.901537823395e-05 2.125215968170e+00
8.400000000000e+01 -2.735289218950e-03 3.847441214880e-05 2.084763174617e+00
8.425000000000e+01 -2.721544888520e-03 3.792202492167e-05 2.044528977962e+00
8.450000000000e+01 -2.706841244060e-03 3.735849634839e-05 2.004522517244e+00
8.475000000000e+01 -2.690943726363e-03 3.678432517720e-05 1.964760044164e+00
8.500000000000e+01 -2.673644798373e-03 3.620023018447e-05 1.925265603813e+00
8.525000000000e+01 -2.654767753765e-03 3.560715210674e-05 1.886071599552e+00
8.550000000000e+01 -2.634169912750e-03 3.500625562047e-05 1.847219207388e+00
8.575000000000e+01 -2.611745162892e-03 3.439893004087e-05 1.808758610439e+00
8.600000000000e+01 -2.587425736483e-03 3.378678949567e-05 1.770749026526e+00
8.625000000000e+01 -2.561183192556e-03 3.317167113792e-05 1.733258510533e+00
8.650000000000e+01 -2.533028602926e-03 3.255563118387e-05 1.696363519420e+00
8.675000000000e+01 -2.503011929625e-03 3.194093815503e-05 1.660148240260e+00
8.700000000000e+01 -2.471220667596e-03 3.133006284969e-05 1.624703688703e+00
8.725000000000e+01 -2.437777755724e-03 3.072566354656e-05 1.590126600601e+00
8.750000000000e+01 -2.402838855944e-03 3.013056178164e-05 1.556518144015e+00
8.775000000000e+01 -2.366589077404e-03 2.954772767347e-05 1.523982494588e+00
8.800000000000e+01 -2.329239346393e-03 2.898026559917e-05 1.492625316343e+00
8.825000000000e+01 -2.291022315777e-03 2.843136015196e-05 1.462552202063e+00
8.850000000000e+01 -2.252188008771e-03 2.790424854723e-05 1.433867125454e+00
8.875000000000e+01 -2.212999445773e-03 2.740218833328e-05 1.406670952798e+00
8.900000000000e+01 -2.173728077081e-03 2.692839316584e-05 1.381060069707e+00
8.925000000000e+01 -2.134649367942e-03 2.648601036193e-05 1.357125156145e+00
8.950000000000e+01 -2.096038637832e-03 2.607807634281e-05 1.334950151063e+00
8.975000000000e+01 -2.058167105594e-03 2.570746955444e-05 1.314611426186e+00
9.000000000000e+01 -2.021298265612e-03 2.537686781012e-05 1.296177186543e+00
9.025000000000e+01 -1.985684652058e-03 2.508870774298e-05 1.279707095838e+00
9.050000000000e+01 -1.951565076733e-03 2.484514660051e-05 1.265252125828e+00
9.075000000000e+01 -1.919162392060e-03 2.464802891466e-05 1.252854608110e+00
9.100000000000e+01 -1.888681835842e-03 2.449886313322e-05 1.242548465110e+00
9.125000000000e+01 -1.860309940791e-03 2.439879863175e-05 1.234359588356e+00
9.150000000000e+01 -1.834213987939e-03 2.434861082284e-05 1.228306327653e+00
9.175000000000e+01 -1.810541988782e-03 2.434869549450e-05 1.224400052514e+00
9.200000000000e+01 -1.789423189727e-03 2.439907037943e-05 1.222645747000e+00
9.225000000000e+01 -1.770969062647e-03 2.449938412391e-05 1.223042599249e+00
9.250000000000e+01 -1.755274748832e-03 2.464893350224e-05 1.225584556727e+00
9.275000000000e+01 -1.742420865395e-03 2.484668695613e-05 1.230260813996e+00
9.300000000000e+01 -1.732475609893e-03 2.509131415379e-05 1.237056214703e+00
9.325000000000e+01 -1.725497086251e-03 2.538122166634e-05 1.245951557021e+00
9.350000000000e+01 -1.721535760014e-03 2.571459350909e-05 1.256923791710e+00
9.375000000000e+01 -1.720636965196e-03 2.608942852678e-05 1.269946121022e+00
9.400000000000e+01 -1.722843370615e-03 2.650358596518e-05 1.284988002715e+00
9.425000000000e+01 -1.728197301389e-03 2.695483189358e-05 1.302015081889e+00
9.450000000000e+01 -1.736742810203e-03 2.744088220363e-05 1.320989063868e+00
9.475000000000e+01 -1.748527410348e-03 2.795944492986e-05 1.341867560152e+00
9.500000000000e+01 -1.763603389390e-03 2.850825857814e-05 1.364603927417e+00
9.525000000000e+01 -1.782028636945e-03 2.908512889441e-05 1.389147128160e+00
9.550000000000e+01 -1.803866947871e-03 2.968795881381e-05 1.415441640845e+00
9.575000000000e+01 -1.829187761206e-03 3.031477654933e-05 1.443427435072e+00
9.600000000000e+01 -1.858065336812e-03 3.096375577874e-05 1.473040038530e+00
9.625000000000e+01 -1.890577363830e-03 3.163323209657e-05 1.504210700798e+00
9.650000000000e+01 -1.926803040130e-03 3.232171252646e-05 1.536866670439e+00
9.675000000000e+01 -1.966820634004e-03 3.302787938106e-05 1.570931579373e+00
9.700000000000e+01 -2.010704591948e-03 3.375058890706e-05 1.606325938611e+00
9.725000000000e+01 -2.058522302103e-03 3.448886400562e-05 1.642967728033e+00
9.750000000000e+01 -2.110330516336e-03 3.524188162046e-05 1.680773072426e+00
9.775000000000e+01 -2.166171520641e-03 3.600895536818e-05 1.719656977576e+00
9.800000000000e+01 -2.226069202913e-03 3.678951481809e-05 1.759534109633e+00
9.825000000000e+01 -2.290025052845e-03 3.758307052126e-05 1.800319587462e+00
9.850000000000e+01 -2.358014265700e-03 3.838920337226e-05 1.841929766525e+00
9.875000000000e+01 -2.429982111549e-03 3.920754348161e-05 1.884282987610e+00
9.900000000000e+01 -2.505840495012e-03 4.003771961394e-05 1.927300268350e+00
9.925000000000e+01 -2.585464974053e-03 4.087933944585e-05 1.970905920333e+00
9.950000000000e+01 -2.668692207671e-03 4.173192728843e-05 2.015028077176e+00
9.975000000000e+01 -2.755318161573e-03 4.259492966818e-05 2.059599126300e+00
1.000000000000e+02 -2.845097067771e-03 4.346768340974e-05 2.104556042123e+00
1.002500000000e+02 -2.937741216915e-03 4.434938910622e-05 2.149840623850e+00
1.005000000000e+02 -3.032921607729e-03 4.523909083423e-05 2.195399647058e+00
1.007500000000e+02 -3.130269553351e-03 4.613566155939e-05 2.241184939954e+00
1.010000000000e+02 -3.229379229692e-03 4.703779409279e-05 2.287153400724e+00
1.012500000000e+02 -3.329811191443e-03 4.794399851982e-05 2.333266969411e+00
1.015000000000e+02 -3.431096800321e-03 4.885260702059e-05 2.379492571723e+00
1.017500000000e+02 -3.532743509683e-03 4.976178518296e-05 2.425802045702e+00
1.020000000000e+02 -3.634240907569e-03 5.066955095698e-05 2.472172061817e+00
1.022500000000e+02 -3.735067405878e-03 5.157380066959e-05 2.518584044036e+00
1.025000000000e+02 -3.834697433354e-03 5.247234148634e-05 2.565024090613e+00
1.027500000000e+02 -3.932608964109e-03 5.336292965727e-05 2.611482896668e+00
1.030000000000e+02 -4.028291172102e-03 5.424331219417e-05 2.657955668159e+00
1.032500000000e+02 -4.121252061411e-03 5.511127295463e-05 2.704442023575e+00
1.035000000000e+02 -4.211025858329e-03 5.596468096608e-05 2.750945868873e+00
1.037500000000e+02 -4.297179941583e-03 5.680153393886e-05 2.797475235844e+00
1.040000000000e+02 -4.379321173800e-03 5.762000416132e-05 2.844042075026e+00
1.042500000000e+02 -4.457101451507e-03 5.841847879987e-05 2.890661989956e+00
1.045000000000e+02 -4.530222329269e-03 5.919559566878e-05 2.937353906917e+00
1.047500000000e+02 -4.598438674256e-03 5.995027123359e-05 2.984139678288e+00
1.050000000000e+02 -4.661561206249e-03 6.068172230847e-05 3.031043614050e+00
1.052500000000e+02 -4.719457917762e-03 6.138947900747e-05 3.078091947592e+00
1.055000000000e+02 -4.772054427969e-03 6.207338817774e-05 3.125312241633e+00
1.057500000000e+02 -4.819333258835e-03 6.273360901493e-05 3.172732744219e+00
1.060000000000e+02 -4.861332129872e-03 6.337059916570e-05 3.220381708794e+00
1.062500000000e+02 -4.898141325033e-03 6.398509184882e-05 3.268286694205e+00
1.065000000000e+02 -4.929900422257e-03 6.457806775595e-05 3.316473863081e+00
1.067500000000e+02 -4.956794317648e-03 6.515072309490e-05 3.364967297636e+00
1.070000000000e+02 -4.979048799005e-03 6.570443081064e-05 3.413788351611e+00
1.072500000000e+02 -4.996925929332e-03 6.624069947367e-05 3.462955061202e+00
1.075000000000e+02 -5.010719271973e-03 6.676113109153e-05 3.512481622235e+00
1.077500000000e+02 -5.020749164297e-03 6.726737978710e-05 3.562377961724e+00
1.080000000000e+02 -5.027358062236e-03 6.776111207660e-05 3.612649404736e+00
1.082500000000e+02 -5.030906312895e-03 6.824397732413e-05 3.663296449350e+00
1.085000000000e+02 -5.031768338736e-03 6.871756935220e-05 3.714314653064e+00
1.087500000000e+02 -5.030328920351e-03 6.918340290837e-05 3.765694630095e+00
1.090000000000e+02 -5.026980042399e-03 6.964289753528e-05 3.817422153902e+00
1.092500000000e+02 -5.022118270620e-03 7.009736670585e-05 3.869478366546e+00
1.095000000000e+02 -5.016142456769e-03 7.054800809242e-05 3.921840069830e+00
1.097500000000e+02 -5.009451785801e-03 7.099590543769e-05 3.974480100886e+00
1.100000000000e+02 -5.002444062734e-03 7.144203239937e-05 4.027367771302e+00
1.102500000000e+02 -4.995514135271e-03 7.188726205884e-05 4.080469349848e+00
1.105000000000e+02 -4.989052471497e-03 7.233238141646e-05 4.133748585985e+00
1.107500000000e+02 -4.983443635901e-03 7.277810598397e-05 4.187167243726e+00
1.110000000000e+02 -4.979064638596e-03 7.322509508895e-05 4.240685645605e+00
1.112500000000e+02 -4.976283058911e-03 7.367396687005e-05 4.294263200743e+00
1.115000000000e+02 -4.975454892890e-03 7.412531094889e-05 4.347858917591e+00
1.117500000000e+02 -4.976922083804e-03 7.457969881486e-05 4.401431881646e+00
1.120000000000e+02 -4.981009711993e-03 7.503768966291e-05 4.454941701588e+00
1.122500000000e+02 -4.988022873246e-03 7.549983150079e-05 4.508348910660e+00
1.125000000000e+02 -4.998243225353e-03 7.596665782558e-05 4.561615330165e+00
1.127500000000e+02 -5.011925309913e-03 7.643867805929e-05 4.614704387417e+00
1.130000000000e+02 -5.029292691409e-03 7.691636350074e-05 4.667581398125e+00
1.132500000000e+02 -5.050534082716e-03 7.740012909221e-05 4.720213809454e+00
1.135000000000e+02 -5.075799515979e-03 7.789030930577e-05 4.772571415500e+00
1.137500000000e+02 -5.105196702930e-03 7.838713324548e-05 4.824626543741e+00
1.140000000000e+02 -5.138787713224e-03 7.889069789263e-05 4.876354223987e+00
1.142500000000e+02 -5.176586148446e-03 7.940094160347e-05 4.927732339360e+00
1.145000000000e+02 -5.218554851930e-03 7.991761341988e-05 4.978741768675e+00
1.147500000000e+02 -5.264604353199e-03 8.044024985437e-05 5.029366519588e+00
1.150000000000e+02 -5.314592028745e-03 8.096814065053e-05 5.079593858133e+00
1.152500000000e+02 -5.368322165779e-03 8.150035000976e-05 5.129414433114e+00
1.155000000000e+02 -5.425546950783e-03 8.203570125248e-05 5.178822396185e+00
1.157500000000e+02 -5.485968396643e-03 8.257274706816e-05 5.227815515125e+00
1.160000000000e+02 -5.549241133585e-03 8.310978605483e-05 5.276395276250e+00
1.162500000000e+02 -5.614976136089e-03 8.364488099627e-05 5.324566971934e+00
1.165000000000e+02 -5.682745285801e-03 8.417588121834e-05 5.372339767636e+00
1.167500000000e+02 -5.752086668727e-03 8.470046349865e-05 5.419726739651e+00
1.170000000000e+02 -5.822510501269e-03 8.521614985976e-05 5.466744880950e+00
1.172500000000e+02 -5.893505551145e-03 8.572028464410e-05 5.513415062398e+00
1.175000000000e+02 -5.964545829532e-03 8.621022001981e-05 5.559761949902e+00
1.177500000000e+02 -6.035097483302e-03 8.668331811762e-05 5.605813863925e+00
1.180000000000e+02 -6.104625900579e-03 8.713694448234e-05 5.651602583818e+00
1.182500000000e+02 -6.172602645251e-03 8.756853648573e-05 5.697163092088e+00
1.185000000000e+02 -6.238512088613e-03 8.797568300264e-05 5.742533253983e+00
1.187500000000e+02 -6.301857680464e-03 8.835612673547e-05 5.787753443001e+00
1.190000000000e+02 -6.362167761383e-03 8.870773671979e-05 5.832866104798e+00
1.192500000000e+02 -6.419000614185e-03 8.902862408772e-05 5.877915274119e+00
1.195000000000e+02 -6.471948818218e-03 8.931715592603e-05 5.922946047633e+00
1.197500000000e+02 -6.520642951356e-03 8.957195267650e-05 5.968004017705e+00
1.200000000000e+02 -6.564754508070e-03 8.979189041342e-05 6.013134683339e+00
1.202500000000e+02 -6.603998110354e-03 8.997610057423e-05 6.058382842133e+00
1.205000000000e+02 -6.638133013283e-03 9.012396481545e-05 6.103791976074e+00
1.207500000000e+02 -6.666963957884e-03 9.023509948428e-05 6.149403640920e+00
1.210000000000e+02 -6.690341443075e-03 9.030933520968e-05 6.195256869704e+00
1.212500000000e+02 -6.708161435645e-03 9.034673280467e-05 6.241387600056e+00
1.215000000000e+02 -6.720364549868e-03 9.034753532977e-05 6.287828134342e+00
1.217500000000e+02 -6.726934925799e-03 9.031215317296e-05 6.334606640562e+00
1.220000000000e+02 -6.727898822375e-03 9.024115571388e-05 6.381746700902e+00
1.222500000000e+02 -6.723322835905e-03 9.013526016358e-05 6.429266913594e+00
1.225000000000e+02 -6.713311961888e-03 8.999528651696e-05 6.477180551533e+00
1.227500000000e+02 -6.698007509986e-03 8.982217499234e-05 6.525495284414e+00
1.230000000000e+02 -6.677584848230e-03 8.961698043899e-05 6.574212962353e+00
1.232500000000e+02 -6.652251022329e-03 8.938086396515e-05 6.623329465907e+00
1.235000000000e+02 -6.622242270485e-03 8.911508953438e-05 6.672834623089e+00
1.237500000000e+02 -6.587821482434e-03 8.882102412638e-05 6.722712190258e+00
1.240000000000e+02 -6.549275495267e-03 8.850013937337e-05 6.772939900389e+00
1.242500000000e+02 -6.506912254649e-03 8.815401462500e-05 6.823489573909e+00
1.245000000000e+02 -6.461057881347e-03 8.778432213047e-05 6.874327290094e+00
1.247500000000e+02 -6.412053635379e-03 8.739283497886e-05 6.925413615357e+00
1.250000000000e+02 -6.360252774809e-03 8.698142595612e-05 6.976703886286e+00
1.252500000000e+02 -6.306017384457e-03 8.655206029404e-05 7.028148539679e+00
1.255000000000e+02 -6.249715100218e-03 8.610678549337e-05 7.079693486193e+00
1.257500000000e+02 -6.191715846269e-03 8.564771889108e-05 7.131280522249e+00
1.260000000000e+02 -6.132388607555e-03 8.517703358507e-05 7.182847772461e+00
1.262500000000e+02 -6.072098272208e-03 8.469694207355e-05 7.234330157259e+00
1.265000000000e+02 -6.011202642538e-03 8.420967787195e-05 7.285659878299e+00
1.267500000000e+02 -5.950049710392e-03 8.371747572519e-05 7.336766914520e+00
1.270000000000e+02 -5.888975278545e-03 8.322254596824e-05 7.387579524317e+00
1.272500000000e+02 -5.828300967636e-03 8.272704328444e-05 7.438024745772e+00
1.275000000000e+02 -5.768332489724e-03 8.223308774558e-05 7.488028893525e+00
1.277500000000e+02 -5.709358275368e-03 8.174273731698e-05 7.537518043012e+00
1.280000000000e+02 -5.651648617576e-03 8.125791618283e-05 7.586418502630e+00
1.282500000000e+02 -5.595455290958e-03 8.078052677502e-05 7.634657262508e+00
1.285000000000e+02 -5.541011006923e-03 8.031235205344e-05 7.682162422527e+00
1.287500000000e+02 -5.488529304317e-03 7.985503253935e-05 7.728863586644e+00
1.290000000000e+02 -5.438204790024e-03 7.941007854340e-05 7.774692228376e+00
1.292500000000e+02 -5.390213643399e-03 7.897887972474e-05 7.819582013181e+00
1.295000000000e+02 -5.344714223606e-03 7.856273534407e-05 7.863469086023e+00
1.297500000000e+02 -5.301847793817e-03 7.816277355688e-05 7.906292309378e+00
1.300000000000e+02 -5.261739249116e-03 7.777997823247e-05 7.947993463919e+00
1.302500000000e+02 -5.224497938417e-03 7.741521670523e-05 7.988517396821e+00
1.305000000000e+02 -5.190218383872e-03 7.706925816442e-05 8.027812134094e+00
1.307500000000e+02 -5.158980969114e-03 7.674278233671e-05 8.065828942016e+00
1.310000000000e+02 -5.130852468903e-03 7.643636616453e-05 8.102522357779e+00
1.312500000000e+02 -5.105886454214e-03 7.615050849133e-05 8.137850179227e+00
1.315000000000e+02 -5.084123591545e-03 7.588563989125e-05 8.171773423695e+00
1.317500000000e+02 -5.065591796949e-03 7.564210142483e-05 8.204256269318e+00
1.320000000000e+02 -5.050306248154e-03 7.542015640338e-05 8.235265967535e+00
1.322500000000e+02 -5.038269277874e-03 7.522000728799e-05 8.264772754437e+00
1.325000000000e+02 -5.029470131767e-03 7.504174271766e-05 8.292749744574e+00
1.327500000000e+02 -5.023884595970e-03 7.488535980951e-05 8.319172835131e+00
1.330000000000e+02 -5.021474617531e-03 7.475079716152e-05 8.344020602139e+00
1.332500000000e+02 -5.022187999033e-03 7.463792386386e-05 8.367274213798e+00
1.335000000000e+02 -5.025958095750e-03 7.454650994712e-05 8.388917345690e+00
1.337500000000e+02 -5.032703597708e-03 7.447623499451e-05 8.408936104879e+00
1.340000000000e+02 -5.042328581653e-03 7.442664316748e-05 8.427318970181e+00
1.342500000000e+02 -5.054722678015e-03 7.439711547935e-05 8.444056733337e+00
1.345000000000e+02 -5.069761531495e-03 7.438702449208e-05 8.459142447061e+00
1.347500000000e+02 -5.087307830505e-03 7.439568232570e-05 8.472571382416e+00
1.350000000000e+02 -5.107212540764e-03 7.442224389048e-05 8.484340980641e+00
1.352500000000e+02 -5.129316375688e-03 7.446567241018e-05 8.494450805879e+00
1.355000000000e+02 -5.153451680684e-03 7.452488753409e-05 8.502902493344e+00
1.357500000000e+02 -5.179444729403e-03 7.459879600066e-05 8.509699690721e+00
1.360000000000e+02 -5.207118273928e-03 7.468623634893e-05 8.514847992076e+00
1.362500000000e+02 -5.236294318389e-03 7.478601596350e-05 8.518354864505e+00
1.365000000000e+02 -5.266796972909e-03 7.489695444005e-05 8.520229568207e+00
1.367500000000e+02 -5.298455374946e-03 7.501784305941e-05 8.520483072163e+00
1.370000000000e+02 -5.331106540951e-03 7.514753099960e-05 8.519127968659e+00
1.372500000000e+02 -5.364597873146e-03 7.528495294418e-05 8.516178391021e+00
1.375000000000e+02 -5.398789264919e-03 7.542914592171e-05 8.511649939757e+00
1.377500000000e+02 -5.433554686887e-03 7.557927154700e-05 8.505559622905e+00
1.380000000000e+02 -5.468783105671e-03 7.573463680016e-05 8.497925816139e+00
1.382500000000e+02 -5.504378625337e-03 7.589470966066e-05 8.488768248119e+00
1.385000000000e+02 -5.540259780663e-03 7.605912930225e-05 8.478108015275e+00
1.387500000000e+02 -5.576357940039e-03 7.622770983870e-05 8.465967627019e+00
1.390000000000e+02 -5.612614798161e-03 7.640043603951e-05 8.452371085926e+00
1.392500000000e+02 -5.648979049778e-03 7.657745365033e-05 8.437343994406e+00
1.395000000000e+02 -5.685402299524e-03 7.675905059143e-05 8.420913691991e+00
1.397500000000e+02 -5.721834463760e-03 7.694562918567e-05 8.403109409969e+00
1.400000000000e+02 -5.758218809545e-03 7.713767380235e-05 8.383962441471e+00
1.402500000000e+02 -5.794486867344e-03 7.733571248342e-05 8.363506315774e+00
1.405000000000e+02 -5.830553514292e-03 7.754027459647e-05 8.341776964634e+00
1.407500000000e+02 -5.866312322744e-03 7.775184623032e-05 8.318812873675e+00
1.410000000000e+02 -5.901631561872e-03 7.797082534855e-05 8.294655203161e+00
1.412500000000e+02 -5.936350864619e-03 7.819747251683e-05 8.269347870088e+00
1.415000000000e+02 -5.970278967241e-03 7.843186376577e-05 8.242937581386e+00
1.417500000000e+02 -6.003192402499e-03 7.867388997987e-05 8.215473809369e+00
1.420000000000e+02 -6.034835726886e-03 7.892318314437e-05 8.187008709102e+00
1.422500000000e+02 -6.064922657290e-03 7.917920247186e-05 8.157596969171e+00
1.425000000000e+02 -6.093138730215e-03 7.944106971700e-05 8.127295607660e+00
1.427500000000e+02 -6.119145618128e-03 7.970758009415e-05 8.096163705022e+00
1.430000000000e+02 -6.142586704100e-03 7.997728829520e-05 8.064262096801e+00
1.432500000000e+02 -6.163093735149e-03 8.024850013810e-05 8.031653016587e+00
1.435000000000e+02 -6.180294669159e-03 8.051928116082e-05 7.998399719718e+00
1.437500000000e+02 -6.193822330300e-03 8.078748458504e-05 7.964566075183e+00
1.440000000000e+02 -6.203323892706e-03 8.105086406929e-05 7.930216159598e+00
1.442500000000e+02 -6.208470914606e-03 8.130708669055e-05 7.895413836287e+00
1.445000000000e+02 -6.208969171151e-03 8.155376484542e-05 7.860222352999e+00
1.447500000000e+02 -6.204568116227e-03 8.178849051155e-05 7.824703936755e+00
1.450000000000e+02 -6.195070161335e-03 8.200893814700e-05 7.788919417199e+00
1.452500000000e+02 -6.180339286935e-03 8.221294571081e-05 7.752927852880e+00
1.455000000000e+02 -6.160308212520e-03 8.239856738318e-05 7.716786190008e+00
1.457500000000e+02 -6.134984275947e-03 8.256412348745e-05 7.680548925869e+00
1.460000000000e+02 -6.104453649908e-03 8.270822333470e-05 7.644267805634e+00
1.462500000000e+02 -6.068883901040e-03 8.282981271238e-05 7.607991524453e+00
1.465000000000e+02 -6.028524349046e-03 8.292833982185e-05 7.571765464217e+00
1.467500000000e+02 -5.983704744139e-03 8.300362090588e-05 7.535631437340e+00
1.470000000000e+02 -5.934831864035e-03 8.305588313670e-05 7.499627469036e+00
1.472500000000e+02 -5.882384289101e-03 8.308582516647e-05 7.463787590755e+00
1.475000000000e+02 -5.826905473522e-03 8.309445288723e-05 7.428141669997e+00
1.477500000000e+02 -5.768995334447e-03 8.308313742966e-05 7.392715269559e+00
1.480000000000e+02 -5.709300399954e-03 8.305362114197e-05 7.357529526884e+00
1.482500000000e+02 -5.648502872421e-03 8.300795332669e-05 7.322601078883e+00
1.485000000000e+02 -5.587309768728e-03 8.294843327597e-05 7.287942002295e+00
1.487500000000e+02 -5.526441556159e-03 8.287755615621e-05 7.253559793937e+00
1.490000000000e+02 -5.466620868914e-03 8.279795932828e-05 7.219457379898e+00
1.492500000000e+02 -5.408561846538e-03 8.271236926119e-05 7.185633142955e+00
1.495000000000e+02 -5.352960153741e-03 8.262354974645e-05 7.152080986474e+00
1.497500000000e+02 -5.300484029060e-03 8.253425409033e-05 7.118790425154e+00
1.500000000000e+02 -5.251766563876e-03 8.244718378200e-05 7.085746693626e+00
1.502500000000e+02 -5.207399243964e-03 8.236495299560e-05 7.052930894172e+00
1.505000000000e+02 -5.167926916772e-03 8.229006655153e-05 7.020320169563e+00
1.507500000000e+02 -5.133844061406e-03 8.222488850562e-05 6.987887907285e+00
1.510000000000e+02 -5.105592269605e-03 8.217161988547e-05 6.955603975649e+00
1.512500000000e+02 -5.083558765233e-03 8.213230611656e-05 6.923434990602e+00
1.515000000000e+02 -5.068075724000e-03 8.210883066065e-05 6.891344611909e+00
1.517500000000e+02 -5.059420190090e-03 8.210291910959e-05 6.859293866418e+00
1.520000000000e+02 -5.057814289803e-03 8.211611410014e-05 6.827241494666e+00
1.522500000000e+02 -5.063425560494e-03 8.214977840534e-05 6.795144315669e+00
1.525000000000e+02 -5.076367152353e-03 8.220511936946e-05 6.762957603300e+00
1.527500000000e+02 -5.096697760865e-03 8.228318299114e-05 6.730635466521e+00
1.530000000000e+02 -5.124421249073e-03 8.238483119599e-05 6.698131225053e+00
1.532500000000e+02 -5.159485878045e-03 8.251073024512e-05 6.665397772380e+00
1.535000000000e+02 -5.201783246459e-03 8.266133944915e-05 6.632387919786e+00
1.537500000000e+02 -5.251146850548e-03 8.283688104374e-05 6.599054713184e+00
1.540000000000e+02 -5.307350558920e-03 8.303733530293e-05 6.565351721951e+00
1.542500000000e+02 -5.370107096593e-03 8.326243804790e-05 6.531233293781e+00
1.545000000000e+02 -5.439066514642e-03 8.351163604250e-05 6.496654776124e+00
1.547500000000e+02 -5.513815133797e-03 8.378404225989e-05 6.461572702132e+00
1.550000000000e+02 -5.593874970346e-03 8.407840121213e-05 6.425944943701e+00
1.552500000000e+02 -5.678703824227e-03 8.439310853772e-05 6.389730833439e+00
1.555000000000e+02 -5.767696283067e-03 8.472620905248e-05 6.352891255119e+00
1.557500000000e+02 -5.860185452257e-03 8.507534736182e-05 6.315388712018e+00
1.560000000000e+02 -5.955445907815e-03 8.543776440070e-05 6.277187368356e+00
1.562500000000e+02 -6.052697628917e-03 8.581032347507e-05 6.238253078574e+00
1.565000000000e+02 -6.151111191215e-03 8.618953787698e-05 6.198553397174e+00
1.567500000000e+02 -6.249813979948e-03 8.657158484274e-05 6.158057587795e+00
1.570000000000e+02 -6.347897536892e-03 8.695223556249e-05 6.116736622273e+00
1.572500000000e+02 -6.444425837314e-03 8.732697919481e-05 6.074563191281e+00
1.575000000000e+02 -6.538444621042e-03 8.769109305770e-05 6.031511715111e+00
1.577500000000e+02 -6.628991462997e-03 8.803967337376e-05 5.987558377975e+00
1.580000000000e+02 -6.715106488823e-03 8.836767798892e-05 5.942681171050e+00
1.582500000000e+02 -6.795843454467e-03 8.867000718446e-05 5.896859967902e+00
1.585000000000e+02 -6.870281195249e-03 8.894158644207e-05 5.850076612998e+00
1.587500000000e+02 -6.937535210666e-03 8.917743794595e-05 5.802315045015e+00
1.590000000000e+02 -6.996769083007e-03 8.937276136897e-05 5.753561430642e+00
1.592500000000e+02 -7.047205553190e-03 8.952301317622e-05 5.703804328466e+00
1.595000000000e+02 -7.088136904891e-03 8.962398446327e-05 5.653034853835e+00
1.597500000000e+02 -7.118934826008e-03 8.967187457626e-05 5.601246862773e+00
1.600000000000e+02 -7.139059142612e-03 8.966335762936e-05 5.548437123103e+00
1.602500000000e+02 -7.148065367108e-03 8.959564004954e-05 5.494605490839e+00
1.605000000000e+02 -7.145610753200e-03 8.946650887542e-05 5.439755060175e+00
1.607500000000e+02 -7.131458889679e-03 8.927436184347e-05 5.383892306483e+00
1.610000000000e+02 -7.105482493215e-03 8.901824453292e-05 5.327027193101e+00
1.612500000000e+02 -7.067664650403e-03 8.869784086246e-05 5.269173263476e+00
1.615000000000e+02 -7.018098244344e-03 8.831346565050e-05 5.210347693259e+00
1.617500000000e+02 -6.956983844814e-03 8.786604326333e-05 5.150571325823e+00
1.620000000000e+02 -6.884625930160e-03 8.735705766127e-05 5.089868669833e+00
1.622500000000e+02 -6.801427844287e-03 8.678852185182e-05 5.028267882822e+00
1.625000000000e+02 -6.707885337223e-03 8.616294989339e-05 4.965800722060e+00
1.627500000000e+02 -6.604579246597e-03 8.548323875976e-05 4.902502486805e+00
1.630000000000e+02 -6.492167363799e-03 8.475261253435e-05 4.838411933587e+00
1.632500000000e+02 -6.371375931360e-03 8.397456316456e-05 4.773571187107e+00
1.635000000000e+02 -6.242990793396e-03 8.315277693280e-05 4.708025632591e+00
1.637500000000e+02 -6.107848604709e-03 8.229102948101e-05 4.641823798538e+00
1.640000000000e+02 -5.966828280706e-03 8.139317326356e-05 4.575017234436e+00
1.642500000000e+02 -5.820842643975e-03 8.046307889112e-05 4.507660374880e+00
1.645000000000e+02 -5.670830524674e-03 7.950458564748e-05 4.439810395675e+00
1.647500000000e+02 -5.517749385856e-03 7.852146653689e-05 4.371527065393e+00
1.650000000000e+02 -5.362568385259e-03 7.751740428635e-05 4.302872583387e+00
1.652500000000e+02 -5.206261883221e-03 7.649597682444e-05 4.233911410698e+00
1.655000000000e+02 -5.049803293369e-03 7.546065083408e-05 4.164710090197e+00
1.657500000000e+02 -4.894159185495e-03 7.441478197751e-05 4.095337053609e+00
1.660000000000e+02 -4.740283536158e-03 7.336162040228e-05 4.025862419492e+00
1.662500000000e+02 -4.589111952897e-03 7.230431913191e-05 3.956357775151e+00
1.665000000000e+02 -4.441555776966e-03 7.124594199820e-05 3.886895947089e+00
1.667500000000e+02 -4.298495999441e-03 7.018947717799e-05 3.817550757497e+00
1.670000000000e+02 -4.160776889513e-03 6.913783957138e-05 3.748396765781e+00
1.672500000000e+02 -4.029199327062e-03 6.809387159998e-05 3.679508993934e+00
1.675000000000e+02 -3.904513871237e-03 6.706033977552e-05 3.610962634367e+00
1.677500000000e+02 -3.787413626245e-03 6.603992477425e-05 3.542832739449e+00
1.680000000000e+02 -3.678526993757e-03 6.503520426418e-05 3.475193892711e+00
1.682500000000e+02 -3.578410413806e-03 6.404863027940e-05 3.408119862852e+00
1.685000000000e+02 -3.487541333851e-03 6.308250130363e-05 3.341683242061e+00
1.687500000000e+02 -3.406311466658e-03 6.213893274193e-05 3.275955073513e+00
1.690000000000e+02 -3.335020662980e-03 6.121981922155e-05 3.211004470890e+00
1.692500000000e+02 -3.273871555366e-03 6.032679878146e-05 3.146898237621e+00
1.695000000000e+02 -3.222965096620e-03 5.946121789005e-05 3.083700492410e+00
1.697500000000e+02 -3.182297322973e-03 5.862409954135e-05 3.021472309864e+00
1.700000000000e+02 -3.151757284336e-03 5.781611261976e-05 2.960271384301e+00
1.702500000000e+02 -3.131126513011e-03 5.703754754532e-05 2.900151727546e+00
1.705000000000e+02 -3.120079912575e-03 5.628830520230e-05 2.841163407410e+00
1.707500000000e+02 -3.118188212085e-03 5.556788850408e-05 2.783352338218e+00
1.710000000000e+02 -3.124921853497e-03 5.487539942828e-05 2.726760126757e+00
1.712500000000e+02 -3.139656468683e-03 5.420954604407e-05 2.671423983170e+00
1.715000000000e+02 -3.161679833272e-03 5.356866011361e-05 2.617376695792e+00
1.717500000000e+02 -3.190200154930e-03 5.295072689238e-05 2.564646675805e+00
1.720000000000e+02 -3.224355477031e-03 5.235341849183e-05 2.513258064809e+00
1.722500000000e+02 -3.263224167797e-03 5.177413422769e-05 2.463230907437e+00
1.725000000000e+02 -3.305836214818e-03 5.121004719955e-05 2.414581376294e+00
1.727500000000e+02 -3.351185212934e-03 5.065815553393e-05 2.367322047797e+00
1.730000000000e+02 -3.398240766181e-03 5.011533789812e-05 2.321462211745e+00
1.732500000000e+02 -3.445961138656e-03 4.957841105915e-05 2.277008211249e+00
1.735000000000e+02 -3.493305949684e-03 4.904418828863e-05 2.233963793276e+00
1.737500000000e+02 -3.539248641984e-03 4.850953750185e-05 2.192330467157e+00
1.740000000000e+02 -3.582788605497e-03 4.797143702409e-05 2.152107850785e+00
1.742500000000e+02 -3.622962832779e-03 4.742703087024e-05 2.113294004561e+00
1.745000000000e+02 -3.658856860863e-03 4.687367958853e-05 2.075885734549e+00
1.747500000000e+02 -3.689614828521e-03 4.630900617239e-05 2.039878869150e+00
1.750000000000e+02 -3.714448627039e-03 4.573093345656e-05 2.005268493701e+00
1.752500000000e+02 -3.732645986406e-03 4.513770466272e-05 1.972049152328e+00
1.755000000000e+02 -3.743577418478e-03 4.452797562016e-05 1.940215004259e+00
1.757500000000e+02 -3.746702014406e-03 4.390078541625e-05 1.909759949006e+00
1.760000000000e+02 -3.741572223041e-03 4.325558958596e-05 1.880677709814e+00
1.762500000000e+02 -3.727837484169e-03 4.259222335945e-05 1.852961893339e+00
1.765000000000e+02 -3.705246823086e-03 4.191095081615e-05 1.826606016760e+00
1.767500000000e+02 -3.673650190800e-03 4.121246228966e-05 1.801603521735e+00
1.770000000000e+02 -3.632998974655e-03 4.049785714511e-05 1.777947767119e+00
1.772500000000e+02 -3.583345497613e-03 3.976862806174e-05 1.755632019013e+00
1.775000000000e+02 -3.524841867934e-03 3.902664178954e-05 1.734649430759e+00
1.777500000000e+02 -3.457737900469e-03 3.827411514792e-05 1.714993028236e+00
1.780000000000e+02 -3.382378512915e-03 3.751358707715e-05 1.696655692161e+00
1.782500000000e+02 -3.299200368457e-03 3.674788703203e-05 1.679630149560e+00
1.785000000000e+02 -3.208728001398e-03 3.598010237749e-05 1.663908964619e+00
1.787500000000e+02 -3.111569318151e-03 3.521354272770e-05 1.649484534825e+00
1.790000000000e+02 -3.008410570221e-03 3.445170424010e-05 1.636349085348e+00
1.792500000000e+02 -2.900010800217e-03 3.369823332786e-05 1.624494657306e+00
1.795000000000e+02 -2.787195694006e-03 3.295689104027e-05 1.613913087509e+00
1.797500000000e+02 -2.670850819996e-03 3.223151728804e-05 1.604595971747e+00
1.800000000000e+02 -2.551914194936e-03 3.152599704725e-05 1.596534607076e+00
1.802500000000e+02 -2.431368163410e-03 3.084422581331e-05 1.589719907707e+00
1.805000000000e+02 -2.310230576834e-03 3.019007719662e-05 1.584142290481e+00
1.807500000000e+02 -2.189545277741e-03 2.956737000112e-05 1.579791526845e+00
1.810000000000e+02 -2.070371919745e-03 2.897983617897e-05 1.576656560459e+00
1.812500000000e+02 -1.953775166400e-03 2.843108835157e-05 1.574725291213e+00
1.815000000000e+02 -1.840813319814e-03 2.792458669285e-05 1.573984329919e+00
1.817500000000e+02 -1.732526513988e-03 2.746360453107e-05 1.574418728878e+00
1.820000000000e+02 -1.629924586195e-03 2.705119299284e-05 1.576011697689e+00
1.822500000000e+02 -1.533974796434e-03 2.669014331486e-05 1.578744314924e+00
1.825000000000e+02 -1.445589579002e-03 2.638294775856e-05 1.582595248394e+00
1.827500000000e+02 -1.365614523087e-03 2.613175907168e-05 1.587540497966e+00
1.830000000000e+02 -1.294816807075e-03 2.593834911524e-05 1.593553175541e+00
1.832500000000e+02 -1.233874322374e-03 2.580406701477e-05 1.600603336930e+00
1.835000000000e+02 -1.183365736712e-03 2.572979854892e-05 1.608657878280e+00
1.837500000000e+02 -1.143761713669e-03 2.571592847622e-05 1.617680511090e+00
1.840000000000e+02 -1.115417549250e-03 2.576230633278e-05 1.627631822632e+00
1.842500000000e+02 -1.098567409911e-03 2.586821882575e-05 1.638469429160e+00
1.845000000000e+02 -1.093320328300e-03 2.603236968787e-05 1.650148226394e+00
1.847500000000e+02 -1.099658124478e-03 2.625286945343e-05 1.662620732425e+00
1.850000000000e+02 -1.117435289196e-03 2.652723626778e-05 1.675837523190e+00
1.852500000000e+02 -1.146380900418e-03 2.685240895961e-05 1.689747746866e+00
1.855000000000e+02 -1.186102512921e-03 2.722477377848e-05 1.704299710693e+00
1.857500000000e+02 -1.236091978241e-03 2.764020407603e-05 1.719441519953e+00
1.860000000000e+02 -1.295733043581e-03 2.809411427362e-05 1.735121758099e+00
1.862500000000e+02 -1.364310582900e-03 2.858152520721e-05 1.751290183795e+00
1.865000000000e+02 -1.441021234362e-03 2.909714160759e-05 1.767898432266e+00
1.867500000000e+02 -1.524985228843e-03 2.963543850726e-05 1.784900696264e+00
1.870000000000e+02 -1.615259162872e-03 3.019075490193e-05 1.802254376018e+00
1.872500000000e+02 -1.710849463952e-03 3.075738926675e-05 1.819920676280e+00
1.875000000000e+02 -1.810726310483e-03 3.132969281650e-05 1.837865144449e+00
1.877500000000e+02 -1.913837678739e-03 3.190220342514e-05 1.856058133452e+00
1.880000000000e+02 -2.019123403762e-03 3.246971103329e-05 1.874475189275e+00
1.882500000000e+02 -2.125528956567e-03 3.302735053487e-05 1.893097353389e+00
1.885000000000e+02 -2.232018839881e-03 3.357068808671e-05 1.911911385989e+00
1.887500000000e+02 -2.337589244537e-03 3.409580133498e-05 1.930909906191e+00
1.890000000000e+02 -2.441279922865e-03 3.459933044148e-05 1.950091459692e+00
1.892500000000e+02 -2.542185151143e-03 3.507851270768e-05 1.969460514476e+00
1.895000000000e+02 -2.639463563808e-03 3.553124119318e-05 1.989027396988e+00
1.897500000000e+02 -2.732346835511e-03 3.595607955534e-05 2.008808171283e+00
1.900000000000e+02 -2.820147154468e-03 3.635226500892e-05 2.028824473197e+00
1.902500000000e+02 -2.902263408563e-03 3.671970150018e-05 2.049103301550e+00
1.905000000000e+02 -2.978186029245e-03 3.705893924835e-05 2.069676775809e+00
1.907500000000e+02 -3.047500480296e-03 3.737114246624e-05 2.090581860011e+00
1.910000000000e+02 -3.109889403039e-03 3.765804628261e-05 2.111860058525e+00
1.912500000000e+02 -3.165133417406e-03 3.792190464355e-05 2.133557080979e+00
1.915000000000e+02 -3.213110631961e-03 3.816543021407e-05 2.155722477834e+00
1.917500000000e+02 -3.253794914360e-03 3.839172887696e-05 2.178409242357e+00
1.920000000000e+02 -3.287253006960e-03 3.860423056462e-05 2.201673376943e+00
1.922500000000e+02 -3.313640565460e-03 3.880661743502e-05 2.225573420320e+00
1.925000000000e+02 -3.333197222890e-03 3.900275258686e-05 2.250169931724e+00
1.927500000000e+02 -3.346240754840e-03 3.919659901938e-05 2.275524931047e+00
1.930000000000e+02 -3.353160497901e-03 3.939217048718e-05 2.301701295664e+00
1.932500000000e+02 -3.354410164442e-03 3.959346854657e-05 2.328762111613e+00
1.935000000000e+02 -3.350500047115e-03 3.980440468068e-05 2.356769991182e+00
1.937500000000e+02 -3.341988786185e-03 4.002874864373e-05 2.385786354429e+00
1.940000000000e+02 -3.329474913373e-03 4.027008226692e-05 2.415870692827e+00
1.942500000000e+02 -3.313588245107e-03 4.053176014646e-05 2.447079824790e+00
1.945000000000e+02 -3.294981267032e-03 4.081687552746e-05 2.479467150704e+00
1.947500000000e+02 -3.274320596907e-03 4.112821826452e-05 2.513081933826e+00
1.950000000000e+02 -3.252278587453e-03 4.146824026147e-05 2.547968613883e+00
1.952500000000e+02 -3.229525334486e-03 4.183905684765e-05 2.584166176798e+00
1.955000000000e+02 -3.206721138757e-03 4.224242667572e-05 2.621707584183e+00
1.957500000000e+02 -3.184509490109e-03 4.267974061783e-05 2.660619289806e+00
1.960000000000e+02 -3.163510624620e-03 4.315201581631e-05 2.700920844370e+00
1.962500000000e+02 -3.144315686093e-03 4.365988554617e-05 2.742624599958e+00
1.965000000000e+02 -3.127481578575e-03 4.420363961222e-05 2.785735519564e+00
1.967500000000e+02 -3.113526524397e-03 4.478321001344e-05 2.830251093462e+00
1.970000000000e+02 -3.102926234562e-03 4.539817906285e-05 2.876161365060e+00
1.972500000000e+02 -3.096109439415e-03 4.604780255441e-05 2.923449053171e+00
1.975000000000e+02 -3.093454096505e-03 4.673102875058e-05 2.972089777190e+00
1.977500000000e+02 -3.095285893000e-03 4.744653441344e-05 3.022052366726e+00
1.980000000000e+02 -3.101877622055e-03 4.819272281117e-05 3.073299249078e+00
1.982500000000e+02 -3.113449165114e-03 4.896776294416e-05 3.125786902538e+00
1.985000000000e+02 -3.130168019814e-03 4.976963535083e-05 3.179466362110e+00
1.987500000000e+02 -3.152150229202e-03 5.059615750239e-05 3.234283768377e+00
1.990000000000e+02 -3.179461632000e-03 5.144501201082e-05 3.290180940003e+00
1.992500000000e+02 -3.212119397629e-03 5.231377818268e-05 3.347095967096e+00
1.995000000000e+02 -3.250093822228e-03 5.319996436437e-05 3.404963810616e+00
1.997500000000e+02 -3.293310327487e-03 5.410104076517e-05 3.463716894773e+00
2.000000000000e+02 -3.341651635812e-03 5.501446678255e-05 3.523285695094e+00
2.002500000000e+02 -3.394960085846e-03 5.593771608334e-05 3.583599303873e+00
2.005000000000e+02 -3.453040099918e-03 5.686830129320e-05 3.644585978604e+00
2.007500000000e+02 -3.515660735729e-03 5.780379553155e-05 3.706173666400e+00
2.010000000000e+02 -3.582558303515e-03 5.874184946270e-05 3.768290499111e+00
2.012500000000e+02 -3.653439140085e-03 5.968020996913e-05 3.830865267871e+00
2.015000000000e+02 -3.727982313020e-03 6.061672833793e-05 3.893827866251e+00
2.017500000000e+02 -3.805842408779e-03 6.154935584371e-05 3.957109714297e+00
2.020000000000e+02 -3.886652255160e-03 6.247617120042e-05 4.020644154320e+00
2.022500000000e+02 -3.970025646207e-03 6.339539403655e-05 4.084366830028e+00
2.025000000000e+02 -4.055560118021e-03 6.430535121993e-05 4.148216040640e+00
2.027500000000e+02 -4.142839753710e-03 6.520449828565e-05 4.212133079336e+00
2.030000000000e+02 -4.231437946475e-03 6.609139949848e-05 4.276062547687e+00
2.032500000000e+02 -4.320920376372e-03 6.696470484299e-05 4.339952652226e+00
2.035000000000e+02 -4.410847708387e-03 6.782318504817e-05 4.403755474086e+00
2.037500000000e+02 -4.500778568116e-03 6.866571418843e-05 4.467427214397e+00
2.040000000000e+02 -4.590272376024e-03 6.949125942027e-05 4.530928405389e+00
2.042500000000e+02 -4.678892256407e-03 7.029887509499e-05 4.594224087183e+00
2.045000000000e+02 -4.766207939457e-03 7.108769711894e-05 4.657283940022e+00
2.047500000000e+02 -4.851798697623e-03 7.185693771472e-05 4.720082369962e+00
2.050000000000e+02 -4.935256218341e-03 7.260587874638e-05 4.782598539074e+00
2.052500000000e+02 -5.016187434486e-03 7.333386111597e-05 4.844816338151e+00
2.055000000000e+02 -5.094217240435e-03 7.404028525856e-05 4.906724296110e+00
2.057500000000e+02 -5.168991148957e-03 7.472461094213e-05 4.968315425962e+00
2.060000000000e+02 -5.240177835166e-03 7.538633630422e-05 5.029587006103e+00
2.062500000000e+02 -5.307471510423e-03 7.602499187001e-05 5.090540299751e+00
2.065000000000e+02 -5.370594157409e-03 7.664013565389e-05 5.151180216506e+00
2.067500000000e+02 -5.429297660594e-03 7.723134700996e-05 5.211514922155e+00
2.070000000000e+02 -5.483365881935e-03 7.779822055004e-05 5.271555405587e+00
2.072500000000e+02 -5.532616558548e-03 7.834036401769e-05 5.331315011614e+00
2.075000000000e+02 -5.576903175640e-03 7.885739204408e-05 5.390808952245e+00
2.077500000000e+02 -5.616116664414e-03 7.934892394260e-05 5.450053806728e+00
2.080000000000e+02 -5.650186965620e-03 7.981458554215e-05 5.509067022323e+00
2.082500000000e+02 -5.679084543155e-03 8.025402134251e-05 5.567866428651e+00
2.085000000000e+02 -5.702821636976e-03 8.066690180478e-05 5.626469772627e+00
2.087500000000e+02 -5.721453455849e-03 8.105293410068e-05 5.684894286930e+00
2.090000000000e+02 -5.735079058585e-03 8.141187702701e-05 5.743156295555e+00
2.092500000000e+02 -5.743841944191e-03 8.174355800200e-05 5.801270862754e+00
2.095000000000e+02 -5.747930374497e-03 8.204789316871e-05 5.859251490880e+00
2.097500000000e+02 -5.747577179226e-03 8.232490764948e-05 5.917109864317e+00
2.100000000000e+02 -5.743059106002e-03 8.257475700024e-05 5.974855642388e+00
2.102500000000e+02 -5.734695533950e-03 8.279774735387e-05 6.032496296271e+00
2.105000000000e+02 -5.722846608562e-03 8.299435467421e-05 6.090036991610e+00
2.107500000000e+02 -5.707910573003e-03 8.316524279606e-05 6.147480506942e+00
2.110000000000e+02 -5.690320379470e-03 8.331127662434e-05 6.204827187647e+00
2.112500000000e+02 -5.670539502673e-03 8.343352008391e-05 6.262074929622e+00
2.115000000000e+02 -5.649056969087e-03 8.353324502158e-05 6.319219188285e+00
2.117500000000e+02 -5.626381616004e-03 8.361193415291e-05 6.376253006554e+00
2.120000000000e+02 -5.603035638910e-03 8.367126772915e-05 6.433167063854e+00
2.122500000000e+02 -5.579547490475e-03 8.371310746133e-05 6.489949735171e+00
2.125000000000e+02 -5.556444229563e-03 8.373947422047e-05 6.546587163890e+00
2.127500000000e+02 -5.534243439873e-03 8.375252055517e-05 6.603063344350e+00
2.130000000000e+02 -5.513444871806e-03 8.375449729775e-05 6.659360213541e+00
2.132500000000e+02 -5.494521948667e-03 8.374771616057e-05 6.715457752710e+00
2.135000000000e+02 -5.477913390040e-03 8.373450865337e-05 6.771334097025e+00
2.137500000000e+02 -5.464015006625e-03 8.371718317224e-05 6.826965659405e+00
2.140000000000e+02 -5.453172036762e-03 8.369798088340e-05 6.882327263271e+00
2.142500000000e+02 -5.445672212855e-03 8.367903585177e-05 6.937392290915e+00
2.145000000000e+02 -5.441739716190e-03 8.366233473606e-05 6.992132845108e+00
2.147500000000e+02 -5.441530032953e-03 8.364967961405e-05 7.046519930001e+00
2.150000000000e+02 -5.445126210645e-03 8.364265487124e-05 7.100523644750e+00
2.152500000000e+02 -5.452536257769e-03 8.364259753524e-05 7.154113398473e+00
2.155000000000e+02 -5.463692145989e-03 8.365058570753e-05 7.207258139183e+00
2.157500000000e+02 -5.478450302512e-03 8.366744618377e-05 7.259926598752e+00
2.160000000000e+02 -5.496593418038e-03 8.369372363679e-05 7.312087554009e+00
2.162500000000e+02 -5.517833885147e-03 8.372967908710e-05 7.363710095781e+00
2.165000000000e+02 -5.541818497812e-03 8.377530570186e-05 7.414763908836e+00
2.167500000000e+02 -5.568134555546e-03 8.383032947379e-05 7.465219551952e+00
2.170000000000e+02 -5.596316944873e-03 8.389424565872e-05 7.515048738680e+00
2.172500000000e+02 -5.625856264516e-03 8.396634663155e-05 7.564224607391e+00
2.175000000000e+02 -5.656207742956e-03 8.404574767507e-05 7.612721979104e+00
2.177500000000e+02 -5.686800973255e-03 8.413136757002e-05 7.660517591836e+00
2.180000000000e+02 -5.717049692672e-03 8.422202317271e-05 7.707590308999e+00
2.182500000000e+02 -5.746362042347e-03 8.431648136642e-05 7.753921291752e+00
2.185000000000e+02 -5.774150829755e-03 8.441340712068e-05 7.799494132887e+00
2.187500000000e+02 -5.799843676813e-03 8.451141601790e-05 7.844294944730e+00
2.190000000000e+02 -5.822892996562e-03 8.460910940394e-05 7.888312398551e+00
2.192500000000e+02 -5.842785538319e-03 8.470513967707e-05 7.931537712303e+00
2.195000000000e+02 -5.859051469549e-03 8.479814490367e-05 7.973964585263e+00
2.197500000000e+02 -5.871272748237e-03 8.488677598481e-05 8.015589080908e+00
2.200000000000e+02 -5.879090965691e-03 8.496978843406e-05 8.056409458062e+00
2.202500000000e+02 -5.882214251578e-03 8.504603589302e-05 8.096425956146e+00
2.205000000000e+02 -5.880423428855e-03 8.511447954024e-05 8.135640535421e+00
2.207500000000e+02 -5.873577045043e-03 8.517419930704e-05 8.174056582377e+00
2.210000000000e+02 -5.861615535318e-03 8.522440462946e-05 8.211678581522e+00
2.212500000000e+02 -5.844564135480e-03 8.526444266813e-05 8.248511766909e+00
2.215000000000e+02 -5.822534820452e-03 8.529380602490e-05 8.284561754429e+00
2.217500000000e+02 -5.795726918371e-03 8.531213862997e-05 8.319834169671e+00
2.220000000000e+02 -5.764426651706e-03 8.531924180982e-05 8.354334271730e+00
2.222500000000e+02 -5.729005353357e-03 8.531507783902e-05 8.388066585832e+00
2.225000000000e+02 -5.689916450696e-03 8.529977364638e-05 8.421034548465e+00
2.227500000000e+02 -5.647691223551e-03 8.527362339064e-05 8.453240168989e+00
2.230000000000e+02 -5.602933214007e-03 8.523709008365e-05 8.484683718379e+00
2.232500000000e+02 -5.556311413030e-03 8.519080745337e-05 8.515363443046e+00
2.235000000000e+02 -5.508552168903e-03 8.513558041212e-05 8.545275313791e+00
2.237500000000e+02 -5.460429938742e-03 8.507238539918e-05 8.574412810331e+00
2.240000000000e+02 -5.412756933322e-03 8.500236893885e-05 8.602766742173e+00
2.242500000000e+02 -5.366371803854e-03 8.492684571224e-05 8.630325110998e+00
2.245000000000e+02 -5.322127529863e-03 8.484729325173e-05 8.657073012965e+00
2.247500000000e+02 -5.280878588672e-03 8.476534537213e-05 8.682992579231e+00
2.250000000000e+02 -5.243467700076e-03 8.468278153601e-05 8.708062957787e+00
2.252500000000e+02 -5.210712256463e-03 8.460150688297e-05 8.732260332820e+00
2.255000000000e+02 -5.183390638583e-03 8.452352794197e-05 8.755557981711e+00
2.257500000000e+02 -5.162228773883e-03 8.445097148227e-05 8.777926368927e+00
2.260000000000e+02 -5.147886962822e-03 8.438602116093e-05 8.799333274806e+00
2.262500000000e+02 -5.140947361971e-03 8.433087788343e-05 8.819743960179e+00
2.265000000000e+02 -5.141902227697e-03 8.428774394240e-05 8.839121364788e+00
2.267500000000e+02 -5.151143196612e-03 8.425872509757e-05 8.857426339139e+00
2.270000000000e+02 -5.168951786923e-03 8.424579131874e-05 8.874617909127e+00
2.272500000000e+02 -5.195491281388e-03 8.425083629121e-05 8.890653572109e+00
2.275000000000e+02 -5.230800299933e-03 8.427554133969e-05 8.905489622977e+00
2.277500000000e+02 -5.274788018355e-03 8.432132325667e-05 8.919081509486e+00
2.280000000000e+02 -5.327231411778e-03 8.438932567731e-05 8.931384213179e+00
2.282500000000e+02 -5.387774422750e-03 8.448029525057e-05 8.942352654508e+00
2.285000000000e+02 -5.455929292228e-03 8.459455365969e-05 8.951942118313e+00
2.287500000000e+02 -5.531079943512e-03 8.473208545645e-05 8.960108696781e+00
2.290000000000e+02 -5.612487605409e-03 8.489249738486e-05 8.966809743312e+00
2.292500000000e+02 -5.699298410337e-03 8.507494068510e-05 8.972004337315e+00
2.295000000000e+02 -5.790552989997e-03 8.527806099123e-05 8.975653748973e+00
2.297500000000e+02 -5.885197966727e-03 8.550007730979e-05 8.977721900412e+00
2.300000000000e+02 -5.982099103088e-03 8.573883714488e-05 8.978175820362e+00
2.302500000000e+02 -6.080056117973e-03 8.599181496513e-05 8.976986077574e+00
2.305000000000e+02 -6.177818835875e-03 8.625616025670e-05 8.974127195171e+00
2.307500000000e+02 -6.274104463052e-03 8.652873048340e-05 8.969578028934e+00
2.310000000000e+02 -6.367615726403e-03 8.680615115114e-05 8.963322110493e+00
2.312500000000e+02 -6.457059595196e-03 8.708488865677e-05 8.955347940580e+00
2.315000000000e+02 -6.541166297048e-03 8.736132267367e-05 8.945649227707e+00
2.317500000000e+02 -6.618708398238e-03 8.763180732266e-05 8.934225067082e+00
2.320000000000e+02 -6.688519501707e-03 8.789273648763e-05 8.921080047539e+00
2.322500000000e+02 -6.749512438967e-03 8.814060945919e-05 8.906224288659e+00
2.325000000000e+02 -6.800696463922e-03 8.837208866425e-05 8.889673396053e+00
2.327500000000e+02 -6.841193430129e-03 8.858405611106e-05 8.871448341847e+00
2.330000000000e+02 -6.870252357466e-03 8.877367860821e-05 8.851575260505e+00
2.332500000000e+02 -6.887262536448e-03 8.893845988250e-05 8.830085173641e+00
2.335000000000e+02 -6.891764580766e-03 8.907626510499e-05 8.807013636464e+00
2.337500000000e+02 -6.883459706878e-03 8.918532925101e-05 8.782400326219e+00
2.340000000000e+02 -6.862216597574e-03 8.926431776199e-05 8.756288568067e+00
2.342500000000e+02 -6.828076263353e-03 8.931239899951e-05 8.728724824019e+00
2.345000000000e+02 -6.781254262797e-03 8.932912541892e-05 8.699758142291e+00
2.347500000000e+02 -6.722140651896e-03 8.931460630165e-05 8.669439595365e+00
2.350000000000e+02 -6.651297319032e-03 8.926935508566e-05 8.637821705264e+00
2.352500000000e+02 -6.569453099080e-03 8.919428724113e-05 8.604957884009e+00
2.355000000000e+02 -6.477496073519e-03 8.909078499286e-05 8.570901887600e+00
2.357500000000e+02 -6.376463332770e-03 8.896068799649e-05 8.535707307794e+00
2.360000000000e+02 -6.267528658455e-03 8.880617046703e-05 8.499427098597e+00
2.362500000000e+02 -6.151988170552e-03 8.862980279220e-05 8.462113157304e+00
2.365000000000e+02 -6.031243681400e-03 8.843444581669e-05 8.423815954472e+00
2.367500000000e+02 -5.906784398948e-03 8.822324123078e-05 8.384584226514e+00
2.370000000000e+02 -5.780167431610e-03 8.799959466085e-05 8.344464724244e+00
2.372500000000e+02 -5.652997400208e-03 8.776710180000e-05 8.303502021464e+00
2.375000000000e+02 -5.526905285862e-03 8.752953690599e-05 8.261738382359e+00
2.377500000000e+02 -5.403527004363e-03 8.729078193082e-05 8.219213680954e+00
2.380000000000e+02 -5.284481890228e-03 8.705475858681e-05 8.175965373327e+00
2.382500000000e+02 -5.171351515040e-03 8.682540313459e-05 8.132028513153e+00
2.385000000000e+02 -5.065659026292e-03 8.660662812304e-05 8.087435807609e+00
2.387500000000e+02 -4.968849131340e-03 8.640225671452e-05 8.042217706824e+00
2.390000000000e+02 -4.882269243921e-03 8.621597230921e-05 7.996402519513e+00
2.392500000000e+02 -4.807151955388e-03 8.605129918215e-05 7.950016549437e+00
2.395000000000e+02 -4.744598790940e-03 8.591155563681e-05 7.903084245645e+00
2.397500000000e+02 -4.695565818776e-03 8.579981024767e-05 7.855628360383e+00
2.400000000000e+02 -4.660850970946e-03 8.571884350050e-05 7.807670109154e+00
2.402500000000e+02 -4.641083466540e-03 8.567111156882e-05 7.759229328385e+00
2.405000000000e+02 -4.636715139363e-03 8.565871106692e-05 7.710324625284e+00
2.407500000000e+02 -4.648014220324e-03 8.568334554082e-05 7.660973518135e+00
2.410000000000e+02 -4.675061333906e-03 8.574629962327e-05 7.611192563840e+00
2.412500000000e+02 -4.717747845468e-03 8.584841112994e-05 7.560997471213e+00
2.415000000000e+02 -4.775776786722e-03 8.599003405374e-05 7.510403201028e+00
2.417500000000e+02 -4.848665940805e-03 8.617104087910e-05 7.459424050718e+00
2.420000000000e+02 -4.935753572365e-03 8.639079035583e-05 7.408073728123e+00
2.422500000000e+02 -5.036206444211e-03 8.664812509174e-05 7.356365414165e+00
2.425000000000e+02 -5.149030133173e-03 8.694134930209e-05 7.304311817569e+00
2.427500000000e+02 -5.273081533674e-03 8.726823226438e-05 7.251925223862e+00
2.430000000000e+02 -5.407083492290e-03 8.762602571494e-05 7.199217542964e+00
2.432500000000e+02 -5.549641235028e-03 8.801147212809e-05 7.146200354114e+00
2.435000000000e+02 -5.699260554823e-03 8.842082288330e-05 7.092884954692e+00
2.437500000000e+02 -5.854367375486e-03 8.884986554028e-05 7.039282411141e+00
2.440000000000e+02 -6.013328462885e-03 8.929395785687e-05 6.985403615380e+00
2.442500000000e+02 -6.174472953581e-03 8.974806982270e-05 6.931259343200e+00
2.445000000000e+02 -6.336114365339e-03 9.020683489844e-05 6.876860318916e+00
2.447500000000e+02 -6.496572758492e-03 9.066460314952e-05 6.822217281213e+00
2.450000000000e+02 -6.654196666027e-03 9.111550341745e-05 6.767341051795e+00
2.452500000000e+02 -6.807384530395e-03 9.155351040666e-05 6.712242599572e+00
2.455000000000e+02 -6.954605072647e-03 9.197251542301e-05 6.656933105862e+00
2.457500000000e+02 -7.094416500432e-03 9.236640015114e-05 6.601424018735e+00
2.460000000000e+02 -7.225483922515e-03 9.272911137809e-05 6.545727103517e+00
2.462500000000e+02 -7.346595113278e-03 9.305473582627e-05 6.489854477286e+00
2.465000000000e+02 -7.456674064170e-03 9.333756666949e-05 6.433818635061e+00
2.467500000000e+02 -7.554792628133e-03 9.357219045522e-05 6.377632455507e+00
2.470000000000e+02 -7.640179591418e-03 9.375355894875e-05 6.321309195331e+00
2.472500000000e+02 -7.712227557011e-03 9.387703512595e-05 6.264862460082e+00
2.475000000000e+02 -7.770496961408e-03 9.393845647915e-05 6.208306162953e+00
2.477500000000e+02 -7.814717660616e-03 9.393418996234e-05 6.151654459402e+00
2.480000000000e+02 -7.844787551864e-03 9.386117521440e-05 6.094921668657e+00
2.482500000000e+02 -7.860768351532e-03 9.371696914537e-05 6.038122180654e+00
2.485000000000e+02 -7.862879059117e-03 9.349977080325e-05 5.981270343968e+00
2.487500000000e+02 -7.851486636611e-03 9.320843778440e-05 5.924380352502e+00
2.490000000000e+02 -7.827094686493e-03 9.284250052677e-05 5.867466116460e+00
2.492500000000e+02 -7.790329957076e-03 9.240215778158e-05 5.810541140941e+00
2.495000000000e+02 -7.741927707086e-03 9.188824543033e-05 5.753618396759e+00
2.497500000000e+02 -7.682715552769e-03 9.130229563370e-05 5.696710209132e+00
2.500000000000e+02 -7.613596859640e-03 9.064646326204e-05 5.639828147088e+00
2.502500000000e+02 -7.535533154325e-03 8.992347159029e-05 5.582982940238e+00
2.505000000000e+02 -7.449526793325e-03 8.913658630325e-05 5.526184404062e+00
2.507500000000e+02 -7.356603463863e-03 8.828958009977e-05 5.469441400293e+00
2.510000000000e+02 -7.257795598732e-03 8.738669054761e-05 5.412761811541e+00
2.512500000000e+02 -7.154126292526e-03 8.643256449006e-05 5.356152555439e+00
2.515000000000e+02 -7.046594638305e-03 8.543214994192e-05 5.299619616383e+00
2.517500000000e+02 -6.936162300835e-03 8.439069721103e-05 5.243168112774e+00
2.520000000000e+02 -6.823741810600e-03 8.331369065503e-05 5.186802391110e+00
2.522500000000e+02 -6.710186932035e-03 8.220678502335e-05 5.130526137458e+00
2.525000000000e+02 -6.596284908572e-03 8.107574689539e-05 5.074342520686e+00
2.527500000000e+02 -6.482751188782e-03 7.992639700544e-05 5.018254342686e+00
2.530000000000e+02 -6.370226335096e-03 7.876455021974e-05 4.962264207716e+00
2.532500000000e+02 -6.259275308269e-03 7.759597441875e-05 4.906374698337e+00
2.535000000000e+02 -6.150389119919e-03 7.642633638036e-05 4.850588548037e+00
2.537500000000e+02 -6.043988553523e-03 7.526114473236e-05 4.794908814867e+00
2.540000000000e+02 -5.940429856558e-03 7.410570785446e-05 4.739339044641e+00
2.542500000000e+02 -5.840012184138e-03 7.296509008797e-05 4.683883415334e+00
2.545000000000e+02 -5.742986378876e-03 7.184407105354e-05 4.628546865506e+00
2.547500000000e+02 -5.649564799164e-03 7.074709466950e-05 4.573335198165e+00
2.550000000000e+02 -5.559931787363e-03 6.967824928836e-05 4.518255153856e+00
2.552500000000e+02 -5.474254337325e-03 6.864125792802e-05 4.463314457122e+00
2.555000000000e+02 -5.392692607831e-03 6.763941171170e-05 4.408521829330e+00
2.557500000000e+02 -5.315409883600e-03 6.667555083398e-05 4.353886971441e+00
2.560000000000e+02 -5.242581594119e-03 6.575204646553e-05 4.299420512462e+00
2.562500000000e+02 -5.174403075154e-03 6.487078433598e-05 4.245133931595e+00
2.565000000000e+02 -5.111095772024e-03 6.403315927436e-05 4.191039452804e+00
2.567500000000e+02 -5.052911683663e-03 6.324006426964e-05 4.137149916573e+00
2.570000000000e+02 -5.000135942893e-03 6.249189242705e-05 4.083478635259e+00
2.572500000000e+02 -4.953087414171e-03 6.178854103805e-05 4.030039233202e+00
2.575000000000e+02 -4.912117334500e-03 6.112942583195e-05 3.976845481710e+00
2.577500000000e+02 -4.877605976831e-03 6.051349938330e-05 3.923911131130e+00
2.580000000000e+02 -4.849957478163e-03 5.993927448111e-05 3.871249745791e+00
2.582500000000e+02 -4.829592968343e-03 5.940485344855e-05 3.818874547882e+00
2.585000000000e+02 -4.816942192893e-03 5.890796815633e-05 3.766798271584e+00
2.587500000000e+02 -4.812433851121e-03 5.844602098640e-05 3.715033034490e+00
2.590000000000e+02 -4.816484860782e-03 5.801608617181e-05 3.663590226518e+00
2.592500000000e+02 -4.829488885898e-03 5.761499309156e-05 3.612480419237e+00
2.595000000000e+02 -4.851804459279e-03 5.723936564014e-05 3.561713295198e+00
2.597500000000e+02 -4.883742866397e-03 5.688566812981e-05 3.511297598329e+00
2.600000000000e+02 -4.925555956558e-03 5.655024723053e-05 3.461241103271e+00
2.602500000000e+02 -4.977424361764e-03 5.622937390365e-05 3.411550601985e+00
2.605000000000e+02 -5.039446259335e-03 5.591928139456e-05 3.362231905774e+00
2.607500000000e+02 -5.111627087884e-03 5.561619473796e-05 3.313289860530e+00
2.610000000000e+02 -5.193870012095e-03 5.531641545028e-05 3.264728372575e+00
2.612500000000e+02 -5.285967662465e-03 5.501632868415e-05 3.216550442755e+00
2.615000000000e+02 -5.387595587308e-03 5.471239294785e-05 3.168758208364e+00
2.617500000000e+02 -5.498307021452e-03 5.440119961803e-05 3.121352988724e+00
2.620000000000e+02 -5.617529408503e-03 5.407950594588e-05 3.074335337119e+00
2.622500000000e+02 -5.744562639516e-03 5.374424864013e-05 3.027705094508e+00
2.625000000000e+02 -5.878579207003e-03 5.339256044432e-05 2.981461450536e+00
2.627500000000e+02 -6.018626017014e-03 5.302178680239e-05 2.935603007244e+00
2.630000000000e+02 -6.163628245087e-03 5.262949770304e-05 2.890127853508e+00
2.632500000000e+02 -6.312394669151e-03 5.221349898821e-05 2.845033645652e+00
2.635000000000e+02 -6.463624791048e-03 5.177184350849e-05 2.800317704309e+00
2.637500000000e+02 -6.615917204348e-03 5.130283752908e-05 2.755977122308e+00
2.640000000000e+02 -6.767779744132e-03 5.080504726257e-05 2.712008894952e+00
2.642500000000e+02 -6.917640890254e-03 5.027730329299e-05 2.668410065749e+00
2.645000000000e+02 -7.063862905776e-03 4.971870403667e-05 2.625177899689e+00
2.647500000000e+02 -7.204756219536e-03 4.912861700479e-05 2.582310074859e+00
2.650000000000e+02 -7.338595365880e-03 4.850667908676e-05 2.539804903811e+00
2.652500000000e+02 -7.463635895992e-03 4.785279401326e-05 2.497661572939e+00
2.655000000000e+02 -7.578132623311e-03 4.716712885142e-05 2.455880410045e+00
2.657500000000e+02 -7.680358583380e-03 4.645010745030e-05 2.414463165471e+00
2.660000000000e+02 -7.768625135939e-03 4.570240372315e-05 2.373413315496e+00
2.662500000000e+02 -7.841302616605e-03 4.492492826352e-05 2.332736370568e+00
2.665000000000e+02 -7.896842036779e-03 4.411881420771e-05 2.292440195354e+00
2.667500000000e+02 -7.933797128661e-03 4.328544776031e-05 2.252535320833e+00
2.670000000000e+02 -7.950847426089e-03 4.242642425989e-05 2.213035253530e+00
2.672500000000e+02 -7.946821897277e-03 4.154354875474e-05 2.173956763027e+00
2.675000000000e+02 -7.920723108381e-03 4.063884365099e-05 2.135320143119e+00
2.677500000000e+02 -7.871752173470e-03 3.971453323742e-05 2.097149441880e+00
2.680000000000e+02 -7.799333801964e-03 3.877304928504e-05 2.059472640568e+00
2.682500000000e+02 -7.703141648719e-03 3.781705669850e-05 2.022321785574e+00
2.685000000000e+02 -7.583123287890e-03 3.684945779336e-05 1.985733054287e+00
2.687500000000e+02 -7.439524574057e-03 3.587340381839e-05 1.949746752926e+00
2.690000000000e+02 -7.272913003331e-03 3.489230758263e-05 1.914407243741e+00
2.692500000000e+02 -7.084199034329e-03 3.390985546242e-05 1.879762791324e+00
2.695000000000e+02 -6.874654824783e-03 3.293001498980e-05 1.845865330901e+00
2.697500000000e+02 -6.645929646415e-03 3.195704168235e-05 1.812770162439e+00
2.700000000000e+02 -6.400060647697e-03 3.099547410823e-05 1.780535569059e+00
2.702500000000e+02 -6.139477921995e-03 3.005012162513e-05 1.749222369888e+00
2.705000000000e+02 -5.867002581475e-03 2.912604209421e-05 1.718893418857e+00
2.707500000000e+02 -5.585836361000e-03 2.822850658371e-05 1.689613055322e+00
2.710000000000e+02 -5.299542008506e-03 2.736295180975e-05 1.661446524066e+00
2.712500000000e+02 -5.012013695555e-03 2.653491912746e-05 1.634459375665e+00
2.715000000000e+02 -4.727437305733e-03 2.574998467536e-05 1.608716864340e+00
2.717500000000e+02 -4.450240537015e-03 2.501367904370e-05 1.584283353712e+00
2.720000000000e+02 -4.185033434751e-03 2.433140289795e-05 1.561221745766e+00
2.722500000000e+02 -3.936540214050e-03 2.370834179541e-05 1.539592943262e+00
2.725000000000e+02 -3.709523567654e-03 2.314938241849e-05 1.519455354548e+00
2.727500000000e+02 -3.508703008238e-03 2.265903553372e-05 1.500864449015e+00
2.730000000000e+02 -3.338668918893e-03 2.224136909740e-05 1.483872366124e+00
2.732500000000e+02 -3.203794255148e-03 2.189995366680e-05 1.468527582158e+00
2.735000000000e+02 -3.108145892193e-03 2.163782130749e-05 1.454874634540e+00
2.737500000000e+02 -3.055397699846e-03 2.145744224341e-05 1.442953903433e+00
2.740000000000e+02 -3.048747384405e-03 2.136071778891e-05 1.432801447434e+00
2.742500000000e+02 -3.090839027303e-03 2.134898985900e-05 1.424448890640e+00
2.745000000000e+02 -3.183693213760e-03 2.142306578196e-05 1.417923356707e+00
2.747500000000e+02 -3.328646518961e-03 2.158325649526e-05 1.413247445413e+00
2.750000000000e+02 -3.526301784493e-03 2.182942614554e-05 1.410439247217e+00
2.752500000000e+02 -3.776490592832e-03 2.216104794567e-05 1.409512391290e+00
2.755000000000e+02 -4.078248808674e-03 2.257726471744e-05 1.410476122846e+00
2.757500000000e+02 -4.429805875263e-03 2.307694667403e-05 1.413335406211e+00
2.760000000000e+02 -4.828588272281e-03 2.365874341959e-05 1.418091049466e+00
2.762500000000e+02 -5.271236883129e-03 2.432112457113e-05 1.424739848968e+00
2.765000000000e+02 -5.753638124460e-03 2.506240510047e-05 1.433274749396e+00
2.767500000000e+02 -6.270968120663e-03 2.588074965693e-05 1.443685018339e+00
2.770000000000e+02 -6.817749399986e-03 2.677416766522e-05 1.455956432775e+00
2.772500000000e+02 -7.387919219033e-03 2.774047551374e-05 1.470071473922e+00
2.775000000000e+02 -7.974907802097e-03 2.877723935912e-05 1.486009530914e+00
2.777500000000e+02 -8.571724953475e-03 2.988170554891e-05 1.503747107670e+00
2.780000000000e+02 -9.171053109752e-03 3.105071452678e-05 1.523258033919e+00
2.782500000000e+02 -9.765345611436e-03 3.228060238916e-05 1.544513674305e+00
2.785000000000e+02 -1.034692899845e-02 3.356710082683e-05 1.567483136328e+00
2.787500000000e+02 -1.090810880701e-02 3.490523905567e-05 1.592133471116e+00
2.790000000000e+02 -1.144127823273e-02 3.628925852495e-05 1.618429868145e+00
2.792500000000e+02 -1.193902939544e-02 3.771254650939e-05 1.646335838262e+00
2.795000000000e+02 -1.239426644764e-02 3.916759657493e-05 1.675813386721e+00
2.797500000000e+02 -1.280031985349e-02 4.064599762121e-05 1.706823171247e+00
2.800000000000e+02 -1.315106055422e-02 4.213846198695e-05 1.739324647492e+00
2.802500000000e+02 -1.344101290477e-02 4.363488857007e-05 1.773276198213e+00
2.805000000000e+02 -1.366546468076e-02 4.512446835883e-05 1.808635248887e+00
2.807500000000e+02 -1.382057239949e-02 4.659582877115e-05 1.845358369301e+00
2.810000000000e+02 -1.390346002460e-02 4.803721505353e-05 1.883401362057e+00
2.812500000000e+02 -1.391230841377e-02 4.943670365656e-05 1.922719341530e+00
2.815000000000e+02 -1.384643348438e-02 5.078244346224e-05 1.963266803961e+00
2.817500000000e+02 -1.370634995714e-02 5.206291608914e-05 2.004997693028e+00
2.820000000000e+02 -1.349381869303e-02 5.326720838447e-05 2.047865462773e+00
2.822500000000e+02 -1.321187434461e-02 5.438528670912e-05 2.091823142109e+00
2.825000000000e+02 -1.286483168271e-02 5.540826501049e-05 2.136823403349e+00
2.827500000000e+02 -1.245826782039e-02 5.632865706326e-05 2.182818638548e+00
2.830000000000e+02 -1.199897890386e-02 5.714060214138e-05 2.229761045776e+00
2.832500000000e+02 -1.149491044912e-02 5.784006015802e-05 2.277602728376e+00
2.835000000000e+02 -1.095506017645e-02 5.842496524233e-05 2.326295807980e+00
2.837500000000e+02 -1.038935447507e-02 5.889533744979e-05 2.375792553157e+00
2.840000000000e+02 -9.808498917274e-03 5.925333334042e-05 2.426045522983e+00
2.842500000000e+02 -9.223805131328e-03 5.950328282156e-05 2.477007724722e+00
2.845000000000e+02 -8.646996956004e-03 5.965163664789e-05 2.528632784959e+00
2.847500000000e+02 -8.089998897885e-03 5.970687368576e-05 2.580875130144e+00
2.850000000000e+02 -7.564711558934e-03 5.967938742421e-05 2.633690174621e+00
2.852500000000e+02 -7.082778580374e-03 5.958129742878e-05 2.687034510736e+00
2.855000000000e+02 -6.655350470574e-03 5.942621504995e-05 2.740866098976e+00
2.857500000000e+02 -6.292850718518e-03 5.922904178651e-05 2.795144450471e+00
2.860000000000e+02 -6.004749901073e-03 5.900571040965e-05 2.849830797846e+00
2.862500000000e+02 -5.799353331173e-03 5.877290094902e-05 2.904888251034e+00
2.865000000000e+02 -5.683607554692e-03 5.854773344174e-05 2.960281929655e+00
2.867500000000e+02 -5.662930886586e-03 5.834748309599e-05 3.015979069440e+00
2.870000000000e+02 -5.741072362877e-03 5.818928469231e-05 3.071949098033e+00
2.872500000000e+02 -5.920003206901e-03 5.808984318162e-05 3.128163673935e+00
2.875000000000e+02 -6.199843943773e-03 5.806515668699e-05 3.184596690948e+00
2.877500000000e+02 -6.578829525153e-03 5.813025629589e-05 3.241224239301e+00
2.880000000000e+02 -7.053313861028e-03 5.829895719672e-05 3.298024526889e+00
2.882500000000e+02 -7.617814187957e-03 5.858364774336e-05 3.354977759831e+00
2.885000000000e+02 -8.265094645621e-03 5.899503807638e-05 3.412065980536e+00
2.887500000000e+02 -8.986287565611e-03 5.954202002581e-05 3.469272872843e+00
2.890000000000e+02 -9.771050056713e-03 6.023151032009e-05 3.526583529260e+00
2.892500000000e+02 -1.060775220602e-02 6.106831341546e-05 3.583984192174e+00
2.895000000000e+02 -1.148369296222e-02 6.205501550616e-05 3.641461969413e+00
2.897500000000e+02 -1.238533884619e-02 6.319190756982e-05 3.699004539677e+00
2.900000000000e+02 -1.329858026436e-02 6.447693762116e-05 3.756599845466e+00
2.902500000000e+02 -1.420899970783e-02 6.590569308798e-05 3.814235786007e+00
2.905000000000e+02 -1.510214601339e-02 6.747141328378e-05 3.871899924867e+00
2.907500000000e+02 -1.596380889102e-02 6.916503599219e-05 3.929579209633e+00
2.910000000000e+02 -1.678028767385e-02 7.097527781560e-05 3.987259716626e+00
2.912500000000e+02 -1.753864882502e-02 7.288874955885e-05 4.044926435922e+00
2.915000000000e+02 -1.822696679861e-02 7.489010606182e-05 4.102563085537e+00
2.917500000000e+02 -1.883454355269e-02 7.696223568396e-05 4.160151982710e+00
2.920000000000e+02 -1.935210245925e-02 7.908648191310e-05 4.217673953189e+00
2.922500000000e+02 -1.977195314151e-02 8.124289444014e-05 4.275108305474e+00
2.925000000000e+02 -2.008812427660e-02 8.341050846050e-05 4.332432847451e+00
2.927500000000e+02 -2.029646277885e-02 8.556765157811e-05 4.389623969344e+00
2.930000000000e+02 -2.039469797471e-02 8.769227835093e-05 4.446656772548e+00
2.932500000000e+02 -2.038247049207e-02 8.976231346172e-05 4.503505249583e+00
2.935000000000e+02 -2.026132637226e-02 9.175600897005e-05 4.560142518976e+00
2.937500000000e+02 -2.003467654898e-02 9.365230616196e-05 4.616541091356e+00
2.940000000000e+02 -1.970772393156e-02 9.543119635477e-05 4.672673184014e+00
2.942500000000e+02 -1.928735887020e-02 9.707407225604e-05 4.728511054059e+00
2.945000000000e+02 -1.878202625398e-02 9.856406593547e-05 4.784027365178e+00
2.947500000000e+02 -1.820156561319e-02 9.988636288827e-05 4.839195559091e+00
2.950000000000e+02 -1.755702819027e-02 1.010284887705e-04 4.893990242918e+00
2.952500000000e+02 -1.686047319577e-02 1.019805596842e-04 4.948387569244e+00
2.955000000000e+02 -1.612474702738e-02 1.027354909662e-04 5.002365607401e+00
2.957500000000e+02 -1.536324946034e-02 1.032891595411e-04 5.055904701706e+00
2.960000000000e+02 -1.458968986432e-02 1.036405127939e-04 5.108987798768e+00
2.962500000000e+02 -1.381783860298e-02 1.037916231073e-04 5.161600749774e+00
2.965000000000e+02 -1.306127687243e-02 1.037476776392e-04 5.213732569799e+00
2.967500000000e+02 -1.233315031663e-02 1.035169123729e-04 5.265375659842e+00
2.970000000000e+02 -1.164593017535e-02 1.031105149093e-04 5.316525979417e+00
2.972500000000e+02 -1.101118668171e-02 1.025424171056e-04 5.367183170961e+00
2.975000000000e+02 -1.043937921029e-02 1.018290487744e-04 5.417350634821e+00
2.977500000000e+02 -9.939666924205e-03 1.009890565240e-04 5.467035551202e+00
2.980000000000e+02 -9.519743997028e-03 1.000429626559e-04 5.516248852229e+00
2.982500000000e+02 -9.185702986775e-03 9.901279348387e-05 5.565005144740e+00
2.985000000000e+02 -8.941928989141e-03 9.792165592554e-05 5.613322585789e+00
2.987500000000e+02 -8.791027120784e-03 9.679331401641e-05 5.661222716031e+00
2.990000000000e+02 -8.733785282963e-03 9.565171105771e-05 5.708730251595e+00
2.992500000000e+02 -8.769172828822e-03 9.452062731927e-05 5.755872843174e+00
2.995000000000e+02 -8.894375820730e-03 9.342316423591e-05 5.802680803396e+00
2.997500000000e+02 -9.104868339970e-03 9.238130351372e-05 5.849186812479e+00
3.000000000000e+02 -9.394518633786e-03 9.141552395556e-05 5.895425599083e+00
3.002500000000e+02 -9.755727983186e-03 9.054443938780e-05 5.941433611429e+00
3.005000000000e+02 -1.017959966396e-02 8.978449804564e-05 5.987248676199e+00
3.007500000000e+02 -1.065613451434e-02 8.914967617582e-05 6.032909653244e+00
3.010000000000e+02 -1.117444912882e-02 8.865121476256e-05 6.078456087946e+00
3.012500000000e+02 -1.172301183822e-02 8.829753189998e-05 6.123927865958e+00
3.015000000000e+02 -1.228989145895e-02 8.809410353836e-05 6.169364876424e+00
3.017500000000e+02 -1.286301351188e-02 8.804341490401e-05 6.214806674137e+00
3.020000000000e+02 -1.343041792767e-02 8.814498229121e-05 6.260292159768e+00
3.022500000000e+02 -1.398051261369e-02 8.839543175293e-05 6.305859265745e+00
3.025000000000e+02 -1.450231710024e-02 8.878863981482e-05 6.351544654156e+00
3.027500000000e+02 -1.498569058314e-02 8.931591895636e-05 6.397383426213e+00
3.030000000000e+02 -1.542153891254e-02 8.996624574192e-05 6.443408843036e+00
3.032500000000e+02 -1.580199555957e-02 9.072653216174e-05 6.489652058424e+00
3.035000000000e+02 -1.612057228890e-02 9.158191676389e-05 6.536141861375e+00
3.037500000000e+02 -1.637227579932e-02 9.251608013305e-05 6.582904434258e+00
3.040000000000e+02 -1.655368770596e-02 9.351158627546e-05 6.629963114620e+00
3.042500000000e+02 -1.666300594066e-02 9.455022793053e-05 6.677338175880e+00
3.045000000000e+02 -1.670004687707e-02 9.561336114319e-05 6.725046616512e+00
3.047500000000e+02 -1.666620846164e-02 9.668223930809e-05 6.773101966776e+00
3.050000000000e+02 -1.656439601631e-02 9.773833957044e-05 6.821514103563e+00
3.052500000000e+02 -1.639891304744e-02 9.876366483580e-05 6.870289088655e+00
3.055000000000e+02 -1.617532069876e-02 9.974102370286e-05 6.919429025200e+00
3.057500000000e+02 -1.590027039638e-02 1.006542806070e-04 6.968931929442e+00
3.060000000000e+02 -1.558131462975e-02 1.014885850757e-04 7.018791634256e+00
3.062500000000e+02 -1.522670189466e-02 1.022305716587e-04 7.068997709382e+00
3.065000000000e+02 -1.484516157667e-02 1.028685290157e-04 7.119535414359e+00
3.067500000000e+02 -1.444568507335e-02 1.033925379186e-04 7.170385679239e+00
3.070000000000e+02 -1.403730944176e-02 1.037945800465e-04 7.221525110657e+00
3.072500000000e+02 -1.362890899285e-02 1.040686165648e-04 7.272926034617e+00
3.075000000000e+02 -1.322900065645e-02 1.042106385399e-04 7.324556563282e+00
3.077500000000e+02 -1.284556726876e-02 1.042186884695e-04 7.376380698042e+00
3.080000000000e+02 -1.248590323593e-02 1.040928485316e-04 7.428358456733e+00
3.082500000000e+02 -1.215648508279e-02 1.038352213743e-04 7.480446034375e+00
3.085000000000e+02 -1.186286940059e-02 1.034498847529e-04 7.532595986530e+00
3.087500000000e+02 -1.160961884456e-02 1.029427742298e-04 7.584757441749e+00
3.090000000000e+02 -1.140025668789e-02 1.023215886741e-04 7.636876333414e+00
3.092500000000e+02 -1.123724873129e-02 1.015957251375e-04 7.688895655057e+00
3.095000000000e+02 -1.112201134048e-02 1.007760579097e-04 7.740755730182e+00
3.097500000000e+02 -1.105494323154e-02 9.987477210446e-05 7.792394498558e+00
3.100000000000e+02 -1.103547825202e-02 9.890517330449e-05 7.843747810839e+00
3.102500000000e+02 -1.106215589307e-02 9.788145401948e-05 7.894749731472e+00
3.105000000000e+02 -1.113270634137e-02 9.681849563514e-05 7.945332842507e+00
3.107500000000e+02 -1.124414629842e-02 9.573163595594e-05 7.995428546549e+00
3.110000000000e+02 -1.139288200842e-02 9.463635979057e-05 8.044967362871e+00
3.112500000000e+02 -1.157481614155e-02 9.354805082704e-05 8.093879213944e+00
3.115000000000e+02 -1.178545556637e-02 9.248172315068e-05 8.142093696355e+00
3.117500000000e+02 -1.202001721881e-02 9.145176346756e-05 8.189540335104e+00
3.120000000000e+02 -1.227353007532e-02 9.047171238263e-05 8.236148815029e+00
3.122500000000e+02 -1.254093096109e-02 8.955400532998e-05 8.281849190853e+00
3.125000000000e+02 -1.281715304757e-02 8.870976803677e-05 8.326572071404e+00
3.127500000000e+02 -1.309720612991e-02 8.794867034592e-05 8.370248777629e+00
3.130000000000e+02 -1.337624814433e-02 8.727879688944e-05 8.412811479342e+00
3.132500000000e+02 -1.364964804381e-02 8.670652627626e-05 8.454193307294e+00
3.135000000000e+02 -1.391304004755e-02 8.623647901818e-05 8.494328444469e+00
3.137500000000e+02 -1.416236969628e-02 8.587150780556e-05 8.533152206054e+00
3.140000000000e+02 -1.439393222036e-02 8.561272427468e-05 8.570601104216e+00
3.142500000000e+02 -1.460440368684e-02 8.545957291670e-05 8.606612906496e+00
3.145000000000e+02 -1.479086567227e-02 8.540990791109e-05 8.641126698005e+00
3.147500000000e+02 -1.495082367292e-02 8.546010036783e-05 8.674082943352e+00
3.150000000000e+02 -1.508221985918e-02 8.560520607967e-05 8.705423561220e+00
3.152500000000e+02 -1.518344017925e-02 8.583910193735e-05 8.735092009172e+00
3.155000000000e+02 -1.525331668321e-02 8.615467185338e-05 8.763033393437e+00
3.157500000000e+02 -1.529112438016e-02 8.654398739488e-05 8.789194593063e+00
3.160000000000e+02 -1.529657323313e-02 8.699844645460e-05 8.813524410678e+00
3.162500000000e+02 -1.526979494453e-02 8.750891119808e-05 8.835973741966e+00
3.165000000000e+02 -1.521132537506e-02 8.806585646554e-05 8.856495776370e+00
3.167500000000e+02 -1.512208175367e-02 8.865943954950e-05 8.875046210781e+00
3.170000000000e+02 -1.500333577278e-02 8.927968154737e-05 8.891583485384e+00
3.172500000000e+02 -1.485668258129e-02 8.991655611806e-05 8.906069034236e+00
3.175000000000e+02 -1.468400612832e-02 9.056002270214e-05 8.918467541245e+00
3.177500000000e+02 -1.448744187422e-02 9.120008233479e-05 8.928747208158e+00
3.180000000000e+02 -1.426933696312e-02 9.182673450869e-05 8.936880012632e+00
3.182500000000e+02 -1.403220929615e-02 9.243009956186e-05 8.942841961851e+00
3.185000000000e+02 -1.377870620861e-02 9.300047112329e-05 8.946613331596e+00
3.187500000000e+02 -1.351156376246e-02 9.352833040177e-05 8.948178880354e+00
3.190000000000e+02 -1.323356760742e-02 9.400437969129e-05 8.947528044486e+00
3.192500000000e+02 -1.294751619735e-02 9.441959377410e-05 8.944655094292e+00
3.195000000000e+02 -1.265618724496e-02 9.476529728433e-05 8.939559259051e+00
3.197500000000e+02 -1.236230809094e-02 9.503320868015e-05 8.932244809148e+00
3.200000000000e+02 -1.206853020747e-02 9.521546585550e-05 8.922721105364e+00
3.202500000000e+02 -1.177740830518e-02 9.530477178799e-05 8.911002601395e+00
3.205000000000e+02 -1.149138403138e-02 9.529453725024e-05 8.897108807032e+00
3.207500000000e+02 -1.121277370187e-02 9.517897573846e-05 8.881064220435e+00
3.210000000000e+02 -1.094376011590e-02 9.495322467426e-05 8.862898220015e+00
3.212500000000e+02 -1.068638769325e-02 9.461347673473e-05 8.842644927015e+00
3.215000000000e+02 -1.044255992408e-02 9.415711115104e-05 8.820343048651e+00
3.217500000000e+02 -1.021403950017e-02 9.358282614860e-05 8.796035691999e+00
3.220000000000e+02 -1.000244951386e-02 9.289076709482e-05 8.769770171396e+00
3.222500000000e+02 -9.809276263534e-03 9.208264524183e-05 8.741597795884e+00
3.225000000000e+02 -9.635871734036e-03 9.116184809360e-05 8.711573657605e+00
3.227500000000e+02 -9.483456073586e-03 9.013352950513e-05 8.679756407990e+00
3.230000000000e+02 -9.353118229286e-03 8.900468867507e-05 8.646208039014e+00
3.232500000000e+02 -9.245815170070e-03 8.778421772590e-05 8.610993658744e+00
3.235000000000e+02 -9.162369243936e-03 8.648289349764e-05 8.574181267097e+00
3.237500000000e+02 -9.103463595140e-03 8.511347965143e-05 8.535841533573e+00
3.240000000000e+02 -9.069636988513e-03 8.369064450905e-05 8.496047567116e+00
3.242500000000e+02 -9.061277899356e-03 8.223087468612e-05 8.454874686656e+00
3.245000000000e+02 -9.078619401859e-03 8.075229133603e-05 8.412400179807e+00
3.247500000000e+02 -9.121734635633e-03 7.927453025414e-05 8.368703056591e+00
3.250000000000e+02 -9.190533142750e-03 7.781863296416e-05 8.323863787513e+00
3.252500000000e+02 -9.284757537994e-03 7.640678994186e-05 8.277964031392e+00
3.255000000000e+02 -9.403980134591e-03 7.506201164187e-05 8.231086345335e+00
3.257500000000e+02 -9.547598769065e-03 7.380782584235e-05 8.183313880197e+00
3.260000000000e+02 -9.714830986411e-03 7.266796833591e-05 8.134730059736e+00
3.262500000000e+02 -9.904705687909e-03 7.166596777247e-05 8.085418245274e+00
3.265000000000e+02 -1.011605204940e-02 7.082468639072e-05 8.035461387101e+00
3.267500000000e+02 -1.034748524757e-02 7.016588356870e-05 7.984941667349e+00
3.270000000000e+02 -1.059738974561e-02 6.970978006779e-05 7.933940135513e+00
3.272500000000e+02 -1.086390012318e-02 6.947455082884e-05 7.882536343384e+00
3.275000000000e+02 -1.114488067893e-02 6.947588444489e-05 7.830807984523e+00
3.277500000000e+02 -1.143790521245e-02 6.972643796144e-05 7.778830539750e+00
3.280000000000e+02 -1.174023852226e-02 7.023548298374e-05 7.726676938704e+00
3.282500000000e+02 -1.204882182710e-02 7.100848932498e-05 7.674417240496e+00
3.285000000000e+02 -1.236026374233e-02 7.204695781621e-05 7.622118334754e+00
3.287500000000e+02 -1.267083911908e-02 7.334801771802e-05 7.569843671976e+00
3.290000000000e+02 -1.297649780726e-02 7.490423188908e-05 7.517653025026e+00
3.292500000000e+02 -1.327288470827e-02 7.670351246247e-05 7.465602279551e+00
3.295000000000e+02 -1.355537267925e-02 7.872913216897e-05 7.413743261420e+00
3.297500000000e+02 -1.381910916666e-02 8.095982326614e-05 7.362123599219e+00
3.300000000000e+02 -1.405907647991e-02 8.336979083876e-05 7.310786617450e+00
3.302500000000e+02 -1.427016592505e-02 8.592912129968e-05 7.259771267335e+00
3.305000000000e+02 -1.444726461825e-02 8.860411897443e-05 7.209112089049e+00
3.307500000000e+02 -1.458535340266e-02 9.135772548080e-05 7.158839204024e+00
3.310000000000e+02 -1.467961443129e-02 9.415001935761e-05 7.108978338948e+00
3.312500000000e+02 -1.472554419123e-02 9.693878358302e-05 7.059550870881e+00
3.315000000000e+02 -1.471907047608e-02 9.968014385409e-05 7.010573901703e+00
3.317500000000e+02 -1.465666872871e-02 1.023292507250e-04 6.962060351065e+00
3.320000000000e+02 -1.453547499554e-02 1.048409861415e-04 6.914019071506e+00
3.322500000000e+02 -1.435339043527e-02 1.071706907795e-04 6.866454975123e+00
3.325000000000e+02 -1.410917524362e-02 1.092749028151e-04 6.819369179106e+00
3.327500000000e+02 -1.380252738494e-02 1.111120918481e-04 6.772759161304e+00
3.330000000000e+02 -1.343414320106e-02 1.126433761593e-04 6.726618925596e+00
3.332500000000e+02 -1.300575706184e-02 1.138332115372e-04 6.680939174737e+00
3.335000000000e+02 -1.252015828147e-02 1.146500408960e-04 6.635707491826e+00
3.337500000000e+02 -1.198118260928e-02 1.150668916180e-04 6.590908521618e+00
3.340000000000e+02 -1.139367913492e-02 1.150619172700e-04 6.546524160036e+00
3.342500000000e+02 -1.076345150780e-02 1.146188725724e-04 6.502533744006e+00
3.345000000000e+02 -1.009717482233e-02 1.137274869859e-04 6.458914246159e+00
3.347500000000e+02 -9.402288779704e-03 1.123837661472e-04 6.415640466918e+00
3.350000000000e+02 -8.686870166693e-03 1.105902386160e-04 6.372685233332e+00
3.352500000000e+02 -7.959486420203e-03 1.083560766188e-04 6.330019597264e+00
3.355000000000e+02 -7.229033990064e-03 1.056971129913e-04 6.287613038397e+00
3.357500000000e+02 -6.504564821099e-03 1.026357507813e-04 6.245433665404e+00
3.360000000000e+02 -5.795105786352e-03 9.920078377632e-05 6.203448423678e+00
3.362500000000e+02 -5.109475280468e-03 9.542709844207e-05 6.161623304552e+00
3.365000000000e+02 -4.456102035954e-03 9.135530478996e-05 6.119923553267e+00
3.367500000000e+02 -3.842850975495e-03 8.703126419551e-05 6.078313882054e+00
3.370000000000e+02 -3.276861112195e-03 8.250547560337e-05 6.036758678288e+00
3.372500000000e+02 -2.764399920829e-03 7.783237695774e-05 5.995222213791e+00
3.375000000000e+02 -2.310738646170e-03 7.306962536544e-05 5.953668846891e+00
3.377500000000e+02 -1.920051601176e-03 6.827726812472e-05 5.912063219789e+00
3.380000000000e+02 -1.595342554253e-03 6.351684952474e-05 5.870370445654e+00
3.382500000000e+02 -1.338400274999e-03 5.885047664533e-05 5.828556284967e+00
3.385000000000e+02 -1.149783622136e-03 5.433985595671e-05 5.786587307100e+00
3.387500000000e+02 -1.028836571219e-03 5.004531520578e-05 5.744431037644e+00
3.390000000000e+02 -9.737313543739e-04 4.602482421118e-05 5.702056085699e+00
3.392500000000e+02 -9.815380141119e-04 4.233306915077e-05 5.659432255297e+00
3.395000000000e+02 -1.048316988528e-03 3.902051758464e-05 5.616530633127e+00
3.397500000000e+02 -1.169231249602e-03 3.613255953167e-05 5.573323660721e+00
3.400000000000e+02 -1.338673823576e-03 3.370872415662e-05 5.529785181731e+00
3.402500000000e+02 -1.550406402722e-03 3.178197949669e-05 5.485890475889e+00
3.405000000000e+02 -1.797705295245e-03 3.037812853085e-05 5.441616269958e+00
3.407500000000e+02 -2.073510120136e-03 2.951533126805e-05 5.396940739555e+00
3.410000000000e+02 -2.370572338038e-03 2.920374283158e-05 5.351843494789e+00
3.412500000000e+02 -2.681599992749e-03 2.944525980864e-05 5.306305555970e+00
3.415000000000e+02 -2.999395084040e-03 3.023346351491e-05 5.260309328805e+00
3.417500000000e+02 -3.316982281220e-03 3.155363518256e-05 5.213838569074e+00
3.420000000000e+02 -3.627725117875e-03 3.338295864438e-05 5.166878356706e+00
3.422500000000e+02 -3.925430047035e-03 3.569085743821e-05 5.119415064746e+00
3.425000000000e+02 -4.204434706621e-03 3.843943528009e-05 5.071436343505e+00
3.427500000000e+02 -4.459681542231e-03 4.158403416873e-05 5.022931107455e+00
3.430000000000e+02 -4.686774833220e-03 4.507397009190e-05 4.973889536126e+00
3.432500000000e+02 -4.882021935521e-03 4.885332835008e-05 4.924303083128e+00
3.435000000000e+02 -5.042457087584e-03 5.286180546146e-05 4.874164504438e+00
3.437500000000e+02 -5.165850763515e-03 5.703563641973e-05 4.823467889735e+00
3.440000000000e+02 -5.250702276862e-03 6.130859839512e-05 4.772208714585e+00
3.442500000000e+02 -5.296218799619e-03 6.561306053682e-05 4.720383897163e+00
3.445000000000e+02 -5.302280892631e-03 6.988102716057e-05 4.667991864289e+00
3.447500000000e+02 -5.269394952065e-03 7.404510724091e-05 4.615032630195e+00
3.450000000000e+02 -5.198635674924e-03 7.803959179745e-05 4.561507874682e+00
3.452500000000e+02 -5.091578466334e-03 8.180142632411e-05 4.507421028192e+00
3.455000000000e+02 -4.950224560879e-03 8.527114676976e-05 4.452777355238e+00
3.457500000000e+02 -4.776919033566e-03 8.839372656019e-05 4.397584042497e+00
3.460000000000e+02 -4.574265557814e-03 9.111935186032e-05 4.341850279748e+00
3.462500000000e+02 -4.345038158203e-03 9.340410665193e-05 4.285587339889e+00
3.465000000000e+02 -4.092092897974e-03 9.521054764866e-05 4.228808651790e+00
3.467500000000e+02 -3.818279918756e-03 9.650819050200e-05 4.171529870954e+00
3.470000000000e+02 -3.526359227253e-03 9.727386703720e-05 4.113768939561e+00
3.472500000000e+02 -3.218921275437e-03 9.749196578154e-05 4.055546139641e+00
3.475000000000e+02 -2.898313967956e-03 9.715455237061e-05 3.996884140675e+00
3.477500000000e+02 -2.566579366145e-03 9.626137408203e-05 3.937808036010e+00
3.480000000000e+02 -2.225401386966e-03 9.481974994349e-05 3.878345372542e+00
3.482500000000e+02 -1.876066818964e-03 9.284435281381e-05 3.818526171224e+00
3.485000000000e+02 -1.519440516455e-03 9.035689072431e-05 3.758382940375e+00
3.487500000000e+02 -1.155955826231e-03 8.738569410188e-05 3.697950678435e+00
3.490000000000e+02 -7.856199081920e-04 8.396521715237e-05 3.637266867803e+00
3.492500000000e+02 -4.080337198750e-04 8.013546202348e-05 3.576371457486e+00
3.495000000000e+02 -2.242586477161e-05 7.594134022559e-05 3.515306834441e+00
3.497500000000e+02 3.723005612279e-04 7.143197615853e-05 3.454117780923e+00
3.500000000000e+02 7.775094435408e-04 6.665996810495e-05 3.392851417287e+00
3.502500000000e+02 1.194762875315e-03 6.168061580575e-05 3.331557128378e+00
3.505000000000e+02 1.625743692098e-03 5.655112778977e-05 3.270286471861e+00
3.507500000000e+02 2.072171220758e-03 5.132981836581e-05 3.209093067173e+00
3.510000000000e+02 2.535712285704e-03 4.607530560613e-05 3.148032464266e+00
3.512500000000e+02 3.017889640254e-03 4.084572146240e-05 3.087161990464e+00
3.515000000000e+02 3.519990688791e-03 3.569794218358e-05 3.026540576643e+00
3.517500000000e+02 4.042978612812e-03 3.068685147745e-05 2.966228561211e+00
3.520000000000e+02 4.587408804497e-03 2.586464190946e-05 2.906287475221e+00
3.522500000000e+02 5.153352378902e-03 2.128016699365e-05 2.846779807982e+00
3.525000000000e+02 5.740329385904e-03 1.697834657408e-05 2.787768758647e+00
3.527500000000e+02 6.347253329597e-03 1.299963828155e-05 2.729317973727e+00
3.530000000000e+02 6.972389397591e-03 9.379576225765e-06 2.671491277829e+00
3.532500000000e+02 7.613327910780e-03 6.148378604243e-06 2.614352397513e+00
3.535000000000e+02 8.266974868942e-03 3.330635495374e-06 2.557964686795e+00
3.537500000000e+02 8.929560758980e-03 9.450802027355e-07 2.502390853397e+00
3.540000000000e+02 9.596668411254e-03 -9.955574467035e-07 2.447692695163e+00
3.542500000000e+02 1.026328016275e-02 -2.484608067149e-06 2.393930843882e+00
3.545000000000e+02 1.092384343012e-02 -3.521431212461e-06 2.341164526619e+00
3.547500000000e+02 1.157235382356e-02 -4.111295093534e-06 2.289451339466e+00
3.550000000000e+02 1.220245331465e-02 -4.265177394991e-06 2.238847041697e+00
3.552500000000e+02 1.280754086468e-02 -3.999452132614e-06 2.189405369522e+00
3.555000000000e+02 1.338089308731e-02 -3.335501290558e-06 2.141177865613e+00
3.557500000000e+02 1.391579021227e-02 -2.299291937818e-06 2.094213733758e+00
3.560000000000e+02 1.440564544137e-02 -9.208452564635e-07 2.048559706883e+00
3.562500000000e+02 1.484413301269e-02 7.663532644031e-07 2.004259937347e+00
3.565000000000e+02 1.522531224435e-02 2.725931900399e-06 1.961355905212e+00
3.567500000000e+02 1.554374568135e-02 4.919314800761e-06 1.919886339064e+00
3.570000000000e+02 1.579460713241e-02 7.306390776424e-06 1.879887159751e+00
3.572500000000e+02 1.597377992702e-02 9.846173143202e-06 1.841391433813e+00
3.575000000000e+02 1.607794194809e-02 1.249745177734e-05 1.804429347724e+00
3.577500000000e+02 1.610463730570e-02 1.521941845042e-05 1.769028199295e+00
3.580000000000e+02 1.605233552710e-02 1.797225028763e-05 1.735212402620e+00
3.582500000000e+02 1.592047652073e-02 2.071763950418e-05 1.703003516375e+00
3.585000000000e+02 1.570950297040e-02 2.341925959806e-05 1.672420292724e+00
3.587500000000e+02 1.542088239542e-02 2.604315378613e-05 1.643478743258e+00
3.590000000000e+02 1.505711656594e-02 2.855805035704e-05 1.616192235667e+00
3.592500000000e+02 1.462174320961e-02 3.093559072478e-05 1.590571607094e+00
3.595000000000e+02 1.411932750083e-02 3.315048179076e-05 1.566625306991e+00
3.597500000000e+02 1.355544525211e-02 3.518057248295e-05 1.544359565149e+00
3.600000000000e+02 1.293666049152e-02 3.700684218766e-05 1.523778576291e+00
3.602500000000e+02 1.227049422539e-02 3.861333096830e-05 1.504884711435e+00
3.605000000000e+02 1.156538677768e-02 3.998701135224e-05 1.487678741502e+00
3.607500000000e+02 1.083064988680e-02 4.111762110978e-05 1.472160079673e+00
3.610000000000e+02 1.007641158967e-02 4.199745880348e-05 1.458327017715e+00
3.612500000000e+02 9.313547001168e-03 4.262117414708e-05 1.446176972781e+00
3.615000000000e+02 8.553597792490e-03 4.298555314466e-05 1.435706718140e+00
3.617500000000e+02 7.808676317882e-03 4.308932147420e-05 1.426912604563e+00
3.620000000000e+02 7.091357174768e-03 4.293296503646e-05 1.419790739961e+00
3.622500000000e+02 6.414550746955e-03 4.251859202622e-05 1.414337147016e+00
3.625000000000e+02 5.791361570336e-03 4.184982739175e-05 1.410547876740e+00
3.627500000000e+02 5.234931381898e-03 4.093175639361e-05 1.408419057180e+00
3.630000000000e+02 4.758265574628e-03 3.977091305810e-05 1.407946899494e+00
3.632500000000e+02 4.374045401035e-03 3.837530952350e-05 1.409127632892e+00
3.635000000000e+02 4.094427733613e-03 3.675449924076e-05 1.411957382811e+00
3.637500000000e+02 3.930832227320e-03 3.491967602182e-05 1.416431971116e+00
3.640000000000e+02 3.893721546809e-03 3.288378680313e-05 1.422546666588e+00
3.642500000000e+02 3.992375702971e-03 3.066165539972e-05 1.430295869866e+00
3.645000000000e+02 4.234667485144e-03 2.827009323775e-05 1.439672753538e+00
3.647500000000e+02 4.626838340026e-03 2.572800409673e-05 1.450668851584e+00
3.650000000000e+02 5.173286641649e-03 2.305644255968e-05 1.463273628011e+00
3.652500000000e+02 5.876371465478e-03 2.027862396875e-05 1.477474026988e+00
3.655000000000e+02 6.736233826647e-03 1.741989324758e-05 1.493254015621e+00
3.657500000000e+02 7.750649096140e-03 1.450760960156e-05 1.510594145726e+00
3.660000000000e+02 8.914912656411e-03 1.157095997761e-05 1.529471141835e+00
3.662500000000e+02 1.022176123139e-02 8.640713621694e-06 1.549857529289e+00
3.665000000000e+02 1.166134369577e-02 5.748876098388e-06 1.571721322853e+00
3.667500000000e+02 1.322123567335e-02 2.928298969418e-06 1.595025780140e+00
3.670000000000e+02 1.488651038380e-02 2.122008344319e-07 1.619729235719e+00
3.672500000000e+02 1.663986029747e-02 -2.366342533228e-06 1.645785020222e+00
3.675000000000e+02 1.846177582388e-02 -4.774962145571e-06 1.673141471827e+00
3.677500000000e+02 2.033077666377e-02 -6.982579586895e-06 1.701742041386e+00
3.680000000000e+02 2.222369480142e-02 -8.959990160401e-06 1.731525493665e+00
3.682500000000e+02 2.411600402962e-02 -1.068044317645e-05 1.762426198779e+00
3.685000000000e+02 2.598219264237e-02 -1.212018429594e-05 1.794374514123e+00
3.687500000000e+02 2.779616913205e-02 -1.325895469298e-05 1.827297244156e+00
3.690000000000e+02 2.953169874135e-02 -1.408042762971e-05 1.861118176861e+00
3.692500000000e+02 3.116285554704e-02 -1.457256675996e-05 1.895758679284e+00
3.695000000000e+02 3.266448962913e-02 -1.472790556867e-05 1.931138350462e+00
3.697500000000e+02 3.401269001301e-02 -1.454372421289e-05 1.967175710843e+00
3.700000000000e+02 3.518524520608e-02 -1.402214066309e-05 2.003788927340e+00
3.702500000000e+02 3.616207918462e-02 -1.317008842316e-05 2.040896551169e+00
3.705000000000e+02 3.692566672974e-02 -1.199921084302e-05 2.078418268963e+00
3.707500000000e+02 3.746140810637e-02 -1.052564997375e-05 2.116275646731e+00
3.710000000000e+02 3.775795888373e-02 -8.769745552972e-06 2.154392860021e+00
3.712500000000e+02 3.780751261606e-02 -6.755668685715e-06 2.192697405646e+00
3.715000000000e+02 3.760601716558e-02 -4.510961079396e-06 2.231120774605e+00
3.717500000000e+02 3.715333445356e-02 -2.066012470908e-06 2.269599092366e+00
3.720000000000e+02 3.645332327648e-02 5.464943328981e-07 2.308073703483e+00
3.722500000000e+02 3.551385754917e-02 3.292185647596e-06 2.346491708730e+00
3.725000000000e+02 3.434676570589e-02 6.135626329451e-06 2.384806435584e+00
3.727500000000e+02 3.296769623674e-02 9.040957327899e-06 2.422977840307e+00
3.730000000000e+02 3.139591443135e-02 1.197255056137e-05 2.460972842256e+00
3.732500000000e+02 2.965402472006e-02 1.489564016627e-05 2.498765574518e+00
3.735000000000e+02 2.776762758455e-02 1.777693107993e-05 2.536337551181e+00
3.737500000000e+02 2.576491994553e-02 2.058515829126e-05 2.573677756448e+00
3.740000000000e+02 2.367623700123e-02 2.329161318720e-05 2.610782634025e+00
3.742500000000e+02 2.153355399250e-02 2.587059263609e-05 2.647655999366e+00
3.745000000000e+02 1.936994885799e-02 2.829978819088e-05 2.684308855337e+00
3.747500000000e+02 1.721904029364e-02 3.056059144713e-05 2.720759120679e+00
3.750000000000e+02 1.511441179322e-02 3.263831088765e-05 2.757031283839e+00
3.752500000000e+02 1.308903078356e-02 3.452230247200e-05 2.793155970094e+00
3.755000000000e+02 1.117467613072e-02 3.620600386695e-05 2.829169443049e+00
3.757500000000e+02 9.401385718962e-03 3.768687173789e-05 2.865113038072e+00
3.760000000000e+02 7.796932899589e-03 3.896623196253e-05 2.901032551406e+00
3.762500000000e+02 6.386345670613e-03 4.004903510418e-05 2.936977577390e+00
3.765000000000e+02 5.191475862896e-03 4.094353238585e-05 2.973000818916e+00
3.767500000000e+02 4.230630348678e-03 4.166087002341e-05 3.009157373048e+00
3.770000000000e+02 3.518265983877e-03 4.221463396439e-05 3.045504014362e+00
3.772500000000e+02 3.064761458650e-03 4.262033369229e-05 3.082098473341e+00
3.775000000000e+02 2.876267709069e-03 4.289484512932e-05 3.118998728465e+00
3.777500000000e+02 2.954635213520e-03 4.305585196204e-05 3.156262323401e+00
3.780000000000e+02 3.297427565431e-03 4.312127242570e-05 3.193945709900e+00
3.782500000000e+02 3.898013401130e-03 4.310870831362e-05 3.232103630350e+00
3.785000000000e+02 4.745739019120e-03 4.303491954352e-05 3.270788542887e+00
3.787500000000e+02 5.826170817313e-03 4.291535926762e-05 3.310050095249e+00
3.790000000000e+02 7.121409449557e-03 4.276376907941e-05 3.349934649361e+00
3.792500000000e+02 8.610461797185e-03 4.259185449221e-05 3.390484860170e+00
3.795000000000e+02 1.026966423697e-02 4.240904766903e-05 3.431739308823e+00
3.797500000000e+02 1.207314805757e-02 4.222236177598e-05 3.473732192483e+00
3.800000000000e+02 1.399333326732e-02 4.203635470890e-05 3.516493065392e+00
3.802500000000e+02 1.600144395496e-02 4.185317927424e-05 3.560046635143e+00
3.805000000000e+02 1.806803126504e-02 4.167272940284e-05 3.604412610401e+00
3.807500000000e+02 2.016349332989e-02 4.149287574870e-05 3.649605592938e+00
3.810000000000e+02 2.225858312025e-02 4.130976794406e-05 3.695635019177e+00
3.812500000000e+02 2.432489298228e-02 4.111819701105e-05 3.742505145558e+00
3.815000000000e+02 2.633530792789e-02 4.091200128678e-05 3.790215069733e+00
3.817500000000e+02 2.826441878861e-02 4.068449254943e-05 3.838758798027e+00
3.820000000000e+02 3.008888981701e-02 4.042888881750e-05 3.888125341393e+00
3.822500000000e+02 3.178777301967e-02 4.013873581996e-05 3.938298854304e+00
3.825000000000e+02 3.334276734021e-02 3.980829337510e-05 3.989258799077e+00
3.827500000000e+02 3.473841723989e-02 3.943287925787e-05 4.040980146825e+00
3.830000000000e+02 3.596224952574e-02 3.900915660829e-05 4.093433608386e+00
3.832500000000e+02 3.700484932305e-02 3.853535069698e-05 4.146585888917e+00
3.835000000000e+02 3.785987225669e-02 3.801139756301e-05 4.200399977100e+00
3.837500000000e+02 3.852399899406e-02 3.743901322045e-05 4.254835452075e+00
3.840000000000e+02 3.899683031769e-02 3.682169410596e-05 4.309848821986e+00
3.842500000000e+02 3.928073161695e-02 3.616464580516e-05 4.365393876901e+00
3.845000000000e+02 3.938062698405e-02 3.547465795636e-05 4.421422068812e+00
3.847500000000e+02 3.930375393399e-02 3.475991839466e-05 4.477882901794e+00
3.850000000000e+02 3.905938071841e-02 3.402979937456e-05 4.534724343340e+00
3.852500000000e+02 3.865849891788e-02 3.329461311014e-05 4.591893240602e+00
3.855000000000e+02 3.811349579947e-02 3.256535998072e-05 4.649335748508e+00
3.857500000000e+02 3.743781689824e-02 3.185347913773e-05 4.706997761290e+00
3.860000000000e+02 3.664562941928e-02 3.117060964603e-05 4.764825340171e+00
3.862500000000e+02 3.575149168776e-02 3.052838408885e-05 4.822765141556e+00
3.865000000000e+02 3.477004208442e-02 2.993824945607e-05 4.880764830320e+00
3.867500000000e+02 3.371571091952e-02 2.941133226120e-05 4.938773484173e+00
3.870000000000e+02 3.260246691277e-02 2.895834969688e-05 4.996741974429e+00
3.872500000000e+02 3.144360076340e-02 2.858956600776e-05 5.054623326268e+00
3.875000000000e+02 3.025155204293e-02 2.831479170365e-05 5.112373049424e+00
3.877500000000e+02 2.903778315167e-02 2.814341866805e-05 5.169949434974e+00
3.880000000000e+02 2.781269960095e-02 2.808449036568e-05 5.227313816515e+00
3.882500000000e+02 2.658561725947e-02 2.814678856622e-05 5.284430789974e+00
3.885000000000e+02 2.536477449011e-02 2.833892341916e-05 5.341268389236e+00
3.887500000000e+02 2.415738385395e-02 2.866947682001e-05 5.397798216520e+00
3.890000000000e+02 2.296971878113e-02 2.914701272705e-05 5.453995524159e+00
3.892500000000e+02 2.180722859320e-02 2.978021789529e-05 5.509839248789e+00
3.895000000000e+02 2.067467364842e-02 3.057790446762e-05 5.565311997443e+00
3.897500000000e+02 1.957627275000e-02 3.154894984395e-05 5.620399985208e+00
3.900000000000e+02 1.851585429987e-02 3.270214251766e-05 5.675092930486e+00
3.902500000000e+02 1.749700354740e-02 3.404606613366e-05 5.729383906884e+00
3.905000000000e+02 1.652319900881e-02 3.558891781960e-05 5.783269156280e+00
3.907500000000e+02 1.559793089846e-02 3.733819209759e-05 5.836747871697e+00
3.910000000000e+02 1.472479818111e-02 3.930028148874e-05 5.889821948242e+00
3.912500000000e+02 1.390757983497e-02 4.148004601262e-05 5.942495712101e+00
3.915000000000e+02 1.315027838614e-02 4.388036665995e-05 5.994775628502e+00
3.917500000000e+02 1.245713416133e-02 4.650162961758e-05 6.046670000372e+00
3.920000000000e+02 1.183261179162e-02 4.934119991012e-05 6.098188653258e+00
3.922500000000e+02 1.128135893130e-02 5.239290420392e-05 6.149342618428e+00
3.925000000000e+02 1.080813974686e-02 5.564653979548e-05 6.200143812041e+00
3.927500000000e+02 1.041774490564e-02 5.908743625793e-05 6.250604723269e+00
3.930000000000e+02 1.011488179179e-02 6.269608743042e-05 6.300738103863e+00
3.932500000000e+02 9.904047569042e-03 6.644787827922e-05 6.350556666928e+00
3.935000000000e+02 9.789388951410e-03 7.031293178517e-05 6.400072803051e+00
3.937500000000e+02 9.774552562358e-03 7.425608333869e-05 6.449298304976e+00
3.940000000000e+02 9.862529786323e-03 7.823700588239e-05 6.498244110690e+00
3.942500000000e+02 1.005550050259e-02 8.221049366144e-05 6.546920064452e+00
3.945000000000e+02 1.035467972932e-02 8.612691144017e-05 6.595334692768e+00
3.947500000000e+02 1.076017264989e-02 8.993280985151e-05 6.643495005602e+00
3.950000000000e+02 1.127084170822e-02 9.357170057392e-05 6.691406311561e+00
3.952500000000e+02 1.188419147686e-02 9.698498427257e-05 6.739072056527e+00
3.955000000000e+02 1.259627555372e-02 1.001130143333e-04 6.786493679712e+00
3.957500000000e+02 1.340163128775e-02 1.028962761276e-04 6.833670495777e+00
3.960000000000e+02 1.429324534521e-02 1.052766471394e-04 6.880599590578e+00
3.962500000000e+02 1.526255601482e-02 1.071987458912e-04 6.927275744905e+00
3.965000000000e+02 1.629949432323e-02 1.086112890029e-04 6.973691374776e+00
3.967500000000e+02 1.739256737796e-02 1.094684176713e-04 7.019836493814e+00
3.970000000000e+02 1.852898548777e-02 1.097310051938e-04 7.065698700730e+00
3.972500000000e+02 1.969483292980e-02 1.093678820792e-04 7.111263183849e+00
3.975000000000e+02 2.087528181782e-02 1.083569267510e-04 7.156512753001e+00
3.977500000000e+02 2.205484555720e-02 1.066860244078e-04 7.201427889613e+00
3.980000000000e+02 2.321766744964e-02 1.043538251404e-04 7.245986823317e+00
3.982500000000e+02 2.434783777231e-02 1.013702868977e-04 7.290165628953e+00
3.985000000000e+02 2.542973119012e-02 9.775698463774e-05 7.333938346402e+00
3.987500000000e+02 2.644835429082e-02 9.354717134022e-05 7.377277124331e+00
3.990000000000e+02 2.738969239929e-02 8.878556475625e-05 7.420152382833e+00
3.992500000000e+02 2.824104279332e-02 8.352787144203e-05 7.462532999046e+00
3.995000000000e+02 2.899132219378e-02 7.784005286357e-05 7.504386509502e+00
3.997500000000e+02 2.963133521945e-02 7.179733461943e-05 7.545679331598e+00
4.000000000000e+02 3.015399300361e-02 6.548297884448e-05 7.586376998667e+00
4.002500000000e+02 3.055447127230e-02 5.898684016897e-05 7.626444408760e+00
4.005000000000e+02 3.083030077635e-02 5.240373463233e-05 7.665846082422e+00
4.007500000000e+02 3.098138468098e-02 4.583168739936e-05 7.704546427342e+00
4.010000000000e+02 3.100994098892e-02 3.937004215915e-05 7.742510006103e+00
4.012500000000e+02 3.092037117701e-02 3.311749244353e-05 7.779701803228e+00
4.015000000000e+02 3.071905918208e-02 2.717012186246e-05 7.816087488008e+00
4.017500000000e+02 3.041410861832e-02 2.161946003018e-05 7.851633668762e+00
4.020000000000e+02 3.001502798446e-02 1.655057551256e-05 7.886308135547e+00
4.022500000000e+02 2.953237804833e-02 1.204050342249e-05 7.920080086705e+00
4.025000000000e+02 2.897739472612e-02 8.156588713504e-06 7.952920337521e+00
4.027500000000e+02 2.836160540169e-02 4.955120620709e-06 7.984801505975e+00
4.030000000000e+02 2.769645346286e-02 2.480263143728e-06 8.015698175485e+00
4.032500000000e+02 2.699294888450e-02 7.632800411439e-07 8.045587030265e+00
4.035000000000e+02 2.626135922183e-02 -1.780207209701e-07 8.074446963287e+00
4.037500000000e+02 2.551095617008e-02 -3.395380342996e-07 8.102259152905e+00
4.040000000000e+02 2.474982581055e-02 2.693626174888e-07 8.129007111708e+00
4.042500000000e+02 2.398475313541e-02 1.626264480636e-06 8.154676701710e+00
4.045000000000e+02 2.322118204203e-02 3.696431236683e-06 8.179256120433e+00
4.047500000000e+02 2.246325167629e-02 6.433816715168e-06 8.202735856072e+00
4.050000000000e+02 2.171390500254e-02 9.782312490325e-06 8.225108610694e+00
4.052500000000e+02 2.097505979012e-02 1.367719433734e-05 8.246369196165e+00
4.055000000000e+02 2.024783099490e-02 1.804671800534e-05 8.266514402385e+00
4.057500000000e+02 1.953278962329e-02 2.281381588143e-05 8.285542838192e+00
4.060000000000e+02 1.883024084761e-02 2.789784209511e-05 8.303454750778e+00
4.062500000000e+02 1.814050408555e-02 3.321631151390e-05 8.320251823706e+00
4.065000000000e+02 1.746417723627e-02 3.868658453141e-05 8.335936959027e+00
4.067500000000e+02 1.680236839204e-02 4.422745743632e-05 8.350514044196e+00
4.070000000000e+02 1.615688067220e-02 4.976060863335e-05 8.363987711747e+00
4.072500000000e+02 1.553033841021e-02 5.521187110613e-05 8.376363093229e+00
4.075000000000e+02 1.492624666519e-02 6.051230760162e-05 8.387645573940e+00
4.077500000000e+02 1.434897941899e-02 6.559907973858e-05 8.397840550587e+00
4.080000000000e+02 1.380369679446e-02 7.041610368261e-05 8.406953199681e+00
4.082500000000e+02 1.329619498783e-02 7.491448532806e-05 8.414988259776e+00
4.085000000000e+02 1.283269621577e-02 7.905276054990e-05 8.421949830000e+00
4.087500000000e+02 1.241959027357e-02 8.279695698160e-05 8.427841192471e+00
4.090000000000e+02 1.206314075800e-02 8.612050176030e-05 8.432664659079e+00
4.092500000000e+02 1.176917185163e-02 8.900400513157e-05 8.436421448317e+00
4.095000000000e+02 1.154275167339e-02 9.143495089733e-05 8.439111590846e+00
4.097500000000e+02 1.138788967384e-02 9.340732094745e-05 8.440733870689e+00
4.100000000000e+02 1.130726363323e-02 9.492118317789e-05 8.441285799550e+00
4.102500000000e+02 1.130199122207e-02 9.598226338511e-05 8.440763628014e+00
4.105000000000e+02 1.137145819085e-02 9.660153341948e-05 8.439162389579e+00
4.107500000000e+02 1.151321305659e-02 9.679481312844e-05 8.436475982023e+00
4.110000000000e+02 1.172293438130e-02 9.658239464130e-05 8.432697282543e+00
4.112500000000e+02 1.199447343804e-02 9.598869639621e-05 8.427818292385e+00
4.115000000000e+02 1.231997187586e-02 9.504193757515e-05 8.421830314678e+00
4.117500000000e+02 1.269005002377e-02 9.377381987863e-05 8.414724154319e+00
4.120000000000e+02 1.309405863325e-02 9.221919838270e-05 8.406490344019e+00
4.122500000000e+02 1.352038349191e-02 9.041575073762e-05 8.397119383993e+00
4.125000000000e+02 1.395679034835e-02 8.840361287385e-05 8.386601998312e+00
4.127500000000e+02 1.439079536740e-02 8.622495079347e-05 8.374929395347e+00
4.130000000000e+02 1.481004582245e-02 8.392346949743e-05 8.362093532794e+00
4.132500000000e+02 1.520269544403e-02 8.154382428602e-05 8.348087379321e+00
4.135000000000e+02 1.555775909408e-02 7.913101982784e-05 8.332905165904e+00
4.137500000000e+02 1.586543344106e-02 7.672973059739e-05 8.316542626157e+00
4.140000000000e+02 1.611737118034e-02 7.438355763567e-05 8.298997215371e+00
4.142500000000e+02 1.630689964216e-02 7.213425194263e-05 8.280268309593e+00
4.145000000000e+02 1.642917619575e-02 7.002092174055e-05 8.260357375664e+00
4.147500000000e+02 1.648127685183e-02 6.807924851879e-05 8.239268114824e+00
4.150000000000e+02 1.646221622548e-02 6.634073848133e-05 8.217006572381e+00
4.152500000000e+02 1.637290093662e-02 6.483203728569e-05 8.193581216636e+00
4.155000000000e+02 1.621602057610e-02 6.357431916340e-05 8.169002984974e+00
4.157500000000e+02 1.599588253036e-02 6.258280380220e-05 8.143285294893e+00
4.160000000000e+02 1.571820012889e-02 6.186640952388e-05 8.116444026547e+00
4.162500000000e+02 1.538984330392e-02 6.142755812225e-05 8.088497470915e+00
4.165000000000e+02 1.501856414914e-02 6.126212806731e-05 8.059466253312e+00
4.167500000000e+02 1.461270808009e-02 6.135957655673e-05 8.029373226606e+00
4.170000000000e+02 1.418092327697e-02 6.170339853576e-05 7.998243342844e+00
4.172500000000e+02 1.373187921592e-02 6.227149420279e-05 7.966103503919e+00
4.175000000000e+02 1.327400385587e-02 6.303681968947e-05 7.932982390760e+00
4.177500000000e+02 1.281524921895e-02 6.396819643484e-05 7.898910279614e+00
4.180000000000e+02 1.236289213963e-02 6.503122711132e-05 7.863918845859e+00
4.182500000000e+02 1.192337442499e-02 6.618930696525e-05 7.828040954030e+00
4.185000000000e+02 1.150218647553e-02 6.740458739171e-05 7.791310444636e+00
4.187500000000e+02 1.110379495383e-02 6.863920760761e-05 7.753761916692e+00
4.190000000000e+02 1.073161248488e-02 6.985634668114e-05 7.715430505471e+00
4.192500000000e+02 1.038800842005e-02 7.102127429906e-05 7.676351665519e+00
4.195000000000e+02 1.007435527789e-02 7.210234443975e-05 7.636560958268e+00
4.197500000000e+02 9.791103698307e-03 7.307188633746e-05 7.596093841772e+00
4.200000000000e+02 9.537881826083e-03 7.390695659965e-05 7.554985473989e+00
4.202500000000e+02 9.313610828027e-03 7.458995880658e-05 7.513270527791e+00
4.205000000000e+02 9.116627457099e-03 7.510908956215e-05 7.470983014352e+00
4.207500000000e+02 8.944809953969e-03 7.545859883942e-05 7.428156127047e+00
4.210000000000e+02 8.795697969766e-03 7.563886792719e-05 7.384822097872e+00
4.212500000000e+02 8.666603260945e-03 7.565630286657e-05 7.341012074674e+00
4.215000000000e+02 8.554703987384e-03 7.552303222588e-05 7.296756010464e+00
4.217500000000e+02 8.457122968374e-03 7.525644662962e-05 7.252082575889e+00
4.220000000000e+02 8.370985693595e-03 7.487858334240e-05 7.207019086464e+00
4.222500000000e+02 8.293458703621e-03 7.441538513120e-05 7.161591446842e+00
4.225000000000e+02 8.221769711293e-03 7.389588619469e-05 7.115824112821e+00
4.227500000000e+02 8.153209979717e-03 7.335129059691e-05 7.069740062179e+00
4.230000000000e+02 8.085124389380e-03 7.281402279877e-05 7.023360782459e+00
4.232500000000e+02 8.014890888796e-03 7.231675637900e-05 6.976706265169e+00
4.235000000000e+02 7.939894922892e-03 7.189147719236e-05 6.929795010470e+00
4.237500000000e+02 7.857501370243e-03 7.156858929835e-05 6.882644030733e+00
4.240000000000e+02 7.765030345790e-03 7.137613027119e-05 6.835268862139e+00
4.242500000000e+02 7.659738911485e-03 7.133904513507e-05 6.787683572903e+00
4.245000000000e+02 7.538812543826e-03 7.147858831133e-05 6.739900770008e+00
4.247500000000e+02 7.399368888253e-03 7.181185902563e-05 6.691931604167e+00
4.250000000000e+02 7.238474559889e-03 7.235144932843e-05 6.643785765132e+00
4.252500000000e+02 7.053177009163e-03 7.310522445744e-05 6.595471476462e+00
4.255000000000e+02 6.840550228892e-03 7.407635613435e-05 6.546995482034e+00
4.257500000000e+02 6.597753767469e-03 7.526331910751e-05 6.498363030326e+00
4.260000000000e+02 6.322103016929e-03 7.666008679821e-05 6.449577850005e+00
4.262500000000e+02 6.011148809810e-03 7.825640171563e-05 6.400642130463e+00
4.265000000000e+02 5.662763061153e-03 8.003809250651e-05 6.351556496985e+00
4.267500000000e+02 5.275227158591e-03 8.198757839342e-05 6.302319993357e+00
4.270000000000e+02 4.847319914770e-03 8.408433154286e-05 6.252930070511e+00
4.272500000000e+02 4.378401243111e-03 8.630541774135e-05 6.203382582569e+00
4.275000000000e+02 3.868488611372e-03 8.862598354986e-05 6.153671800390e+00
4.277500000000e+02 3.318322679831e-03 9.101977191017e-05 6.103790438520e+00
4.280000000000e+02 2.729419686893e-03 9.345963721777e-05 6.053729705438e+00
4.282500000000e+02 2.104107536314e-03 9.591799078965e-05 6.003479375010e+00
4.285000000000e+02 1.445544393363e-03 9.836719694103e-05 5.953027884896e+00
4.287500000000e+02 7.577175136771e-04 1.007799917149e-04 5.902362461976e+00
4.290000000000e+02 4.542236103069e-05 1.031297949305e-04 5.851469276255e+00
4.292500000000e+02 -6.857795251947e-04 1.053909712932e-04 5.800333624032e+00
4.295000000000e+02 -1.429622360006e-03 1.075390459699e-04 5.748940138187e+00
4.297500000000e+02 -2.179218724944e-03 1.095508721203e-04 5.697273026683e+00
4.300000000000e+02 -2.927160496467e-03 1.114047597239e-04 5.645316334102e+00
4.302500000000e+02 -3.665637018439e-03 1.130805688876e-04 5.593054224296e+00
4.305000000000e+02 -4.386569702862e-03 1.145597796664e-04 5.540471282793e+00
4.307500000000e+02 -5.081758182543e-03 1.158255406982e-04 5.487552829344e+00
4.310000000000e+02 -5.743038419375e-03 1.168627168184e-04 5.434285242837e+00
4.312500000000e+02 -6.362446952965e-03 1.176579321976e-04 5.380656287297e+00
4.315000000000e+02 -6.932389126723e-03 1.181996162077e-04 5.326655436298e+00
4.317500000000e+02 -7.445808379717e-03 1.184780734454e-04 5.272274191125e+00
4.320000000000e+02 -7.896352807779e-03 1.184855605363e-04 5.217506386753e+00
4.322500000000e+02 -8.278534542492e-03 1.182163705279e-04 5.162348478124e+00
4.325000000000e+02 -8.587878563679e-03 1.176669408398e-04 5.106799802676e+00
4.327500000000e+02 -8.821059801454e-03 1.168359749351e-04 5.050862818339e+00
4.330000000000e+02 -8.976021028679e-03 1.157245663310e-04 4.994543305759e+00
4.332500000000e+02 -9.052069360517e-03 1.143363105234e-04 4.937850533563e+00
4.335000000000e+02 -9.049951901507e-03 1.126774356639e-04 4.880797389421e+00
4.337500000000e+02 -8.971901922083e-03 1.107569015115e-04 4.823400464493e+00
4.340000000000e+02 -8.821656258669e-03 1.085864714585e-04 4.765680094809e+00
4.342500000000e+02 -8.604445644535e-03 1.061807616434e-04 4.707660363108e+00
4.345000000000e+02 -8.326951171733e-03 1.035572229477e-04 4.649369051772e+00
4.347500000000e+02 -7.997229617809e-03 1.007361626048e-04 4.590837552424e+00
4.350000000000e+02 -7.624611213041e-03 9.774063112855e-05 4.532100737517e+00
4.352500000000e+02 -7.219565042074e-03 9.459627519459e-05 4.473196786933e+00
4.355000000000e+02 -6.793536973494e-03 9.133111924620e-05 4.414166977307e+00
4.357500000000e+02 -6.358765564210e-03 8.797533767610e-05 4.355055439300e+00
4.360000000000e+02 -5.928072331676e-03 8.456097943449e-05 4.295908879155e+00
4.362500000000e+02 -5.514635264931e-03 8.112161341628e-05 4.236776273966e+00
4.365000000000e+02 -5.131746019054e-03 7.769194011772e-05 4.177708540906e+00
4.367500000000e+02 -4.792558852711e-03 7.430737160505e-05 4.118758187219e+00
4.370000000000e+02 -4.509831559844e-03 7.100358270765e-05 4.059978941266e+00
4.372500000000e+02 -4.295666716649e-03 6.781603339018e-05 4.001425371301e+00
4.375000000000e+02 -4.161257165678e-03 6.477948514774e-05 3.943152494729e+00
4.377500000000e+02 -4.116641149726e-03 6.192751560927e-05 3.885215381924e+00
4.380000000000e+02 -4.170473387348e-03 5.929203337843e-05 3.827668758223e+00
4.382500000000e+02 -4.329816205709e-03 5.690280752058e-05 3.770566608009e+00
4.385000000000e+02 -4.599956915942e-03 5.478702079098e-05 3.713961785165e+00
4.387500000000e+02 -4.984256076846e-03 5.296884946754e-05 3.657905631930e+00
4.390000000000e+02 -5.484030699319e-03 5.146908311124e-05 3.602447611654e+00
4.392500000000e+02 -6.098476507242e-03 5.030478461424e-05 3.547634957348e+00
4.395000000000e+02 -6.824631935948e-03 4.948900502785e-05 3.493512341114e+00
4.397500000000e+02 -7.657386012419e-03 4.903054091340e-05 3.440121564979e+00
4.400000000000e+02 -8.589531468471e-03 4.893375506387e-05 3.387501280159e+00
4.402500000000e+02 -9.611862912187e-03 4.919845516391e-05 3.335686735190e+00
4.405000000000e+02 -1.071331927320e-02 4.981983140764e-05 3.284709557122e+00
4.407500000000e+02 -1.188116834913e-02 5.078845640871e-05 3.234597569968e+00
4.410000000000e+02 -1.310123035759e-02 5.209034163042e-05 3.185374649048e+00
4.412500000000e+02 -1.435813601689e-02 5.370706015662e-05 3.137060620236e+00
4.415000000000e+02 -1.563561436503e-02 5.561592082357e-05 3.089671198001e+00
4.417500000000e+02 -1.691680392152e-02 5.779020287533e-05 3.043217970349e+00
4.420000000000e+02 -1.818458028023e-02 6.019944427610e-05 2.997708428975e+00
4.422500000000e+02 -1.942189399703e-02 6.280977667611e-05 2.953146041357e+00
4.425000000000e+02 -2.061210921658e-02 6.558431316891e-05 2.909530372236e+00
4.427500000000e+02 -2.173933829898e-02 6.848358263709e-05 2.866857243516e+00
4.430000000000e+02 -2.278876168725e-02 7.146599722699e-05 2.825118940513e+00
4.432500000000e+02 -2.374693048681e-02 7.448836084539e-05 2.784304452245e+00
4.435000000000e+02 -2.460204033299e-02 7.750640951579e-05 2.744399751864e+00
4.437500000000e+02 -2.534417627986e-02 8.047538916664e-05 2.705388104105e+00
4.440000000000e+02 -2.596551670310e-02 8.335065017326e-05 2.667250403242e+00
4.442500000000e+02 -2.646049682377e-02 8.608826246279e-05 2.629965529714e+00
4.445000000000e+02 -2.682592614926e-02 8.864564183975e-05 2.593510722535e+00
4.447500000000e+02 -2.706105587259e-02 9.098217560105e-05 2.557861962411e+00
4.450000000000e+02 -2.716759626182e-02 9.305982357569e-05 2.522994357172e+00
4.452500000000e+02 -2.714968780736e-02 9.484377664587e-05 2.488882524424e+00
4.455000000000e+02 -2.701382216648e-02 9.630300752017e-05 2.455500966267e+00
4.457500000000e+02 -2.676871869426e-02 9.741079504821e-05 2.422824428723e+00
4.460000000000e+02 -2.642516419180e-02 9.814523587132e-05 2.390828243147e+00
4.462500000000e+02 -2.599581120030e-02 9.848967293039e-05 2.359488641617e+00
4.465000000000e+02 -2.549495072009e-02 9.843306634888e-05 2.328783047626e+00
4.467500000000e+02 -2.493825326622e-02 9.797027460945e-05 2.298690332316e+00
4.470000000000e+02 -2.434249426452e-02 9.710221850995e-05 2.269191042648e+00
4.472500000000e+02 -2.372525807435e-02 9.583598741875e-05 2.240267590989e+00
4.475000000000e+02 -2.310463593333e-02 9.418482282175e-05 2.211904416726e+00
4.477500000000e+02 -2.249891222589e-02 9.216797332232e-05 2.184088108861e+00
4.480000000000e+02 -2.192625250592e-02 8.981045088799e-05 2.156807504010e+00
4.482500000000e+02 -2.140439026301e-02 8.714266722673e-05 2.130053752232e+00
4.485000000000e+02 -2.095031857353e-02 8.419996073336e-05 2.103820355031e+00
4.487500000000e+02 -2.057999349413e-02 8.102202896415e-05 2.078103189370e+00
4.490000000000e+02 -2.030804712208e-02 7.765226240539e-05 2.052900507394e+00
4.492500000000e+02 -2.014751635342e-02 7.413700545314e-05 2.028212917233e+00
4.495000000000e+02 -2.010959451194e-02 7.052475938113e-05 2.004043368115e+00
4.497500000000e+02 -2.020340315920e-02 6.686533993980e-05 1.980397115331e+00
4.500000000000e+02 -2.043579159226e-02 6.320901896112e-05 1.957281677126e+00
4.502500000000e+02 -2.081117043963e-02 5.960566135432e-05 1.934706812801e+00
4.505000000000e+02 -2.133137710395e-02 5.610389470401e-05 1.912684466966e+00
4.507500000000e+02 -2.199558457797e-02 5.275030842994e-05 1.891228750143e+00
4.510000000000e+02 -2.280025214496e-02 4.958872711294e-05 1.870355897383e+00
4.512500000000e+02 -2.373912453054e-02 4.665957008451e-05 1.850084227282e+00
4.515000000000e+02 -2.480328370895e-02 4.399928484791e-05 1.830434125435e+00
4.517500000000e+02 -2.598125358310e-02 4.163990817874e-05 1.811428001160e+00
4.520000000000e+02 -2.725916148919e-02 3.960873008177e-05 1.793090254485e+00
4.522500000000e+02 -2.862095657429e-02 3.792807158803e-05 1.775447237832e+00
4.525000000000e+02 -3.004868248902e-02 3.661518887002e-05 1.758527198854e+00
4.527500000000e+02 -3.152280642100e-02 3.568225914699e-05 1.742360236135e+00
4.530000000000e+02 -3.302259494237e-02 3.513648707537e-05 1.726978220328e+00
4.532500000000e+02 -3.452653162314e-02 3.498029200041e-05 1.712414703000e+00
4.535000000000e+02 -3.601277423594e-02 3.521154724989e-05 1.698704822847e+00
4.537500000000e+02 -3.745963247154e-02 3.582389120088e-05 1.685885174056e+00
4.540000000000e+02 -3.884606264829e-02 3.680706317769e-05 1.673993663230e+00
4.542500000000e+02 -4.015215962459e-02 3.814726371001e-05 1.663069337014e+00
4.545000000000e+02 -4.135964382567e-02 3.982751231615e-05 1.653152195776e+00
4.547500000000e+02 -4.245231609916e-02 4.182800526664e-05 1.644282974348e+00
4.550000000000e+02 -4.341647221377e-02 4.412645393237e-05 1.636502902814e+00
4.552500000000e+02 -4.424127191891e-02 4.669840129720e-05 1.629853448245e+00
4.555000000000e+02 -4.491903511860e-02 4.951751694784e-05 1.624376031363e+00
4.557500000000e+02 -4.544546774445e-02 5.255587017625e-05 1.620111726965e+00
4.560000000000e+02 -4.581979952103e-02 5.578418401861e-05 1.617100949089e+00
4.562500000000e+02 -4.604484259514e-02 5.917208690009e-05 1.615383121539e+00
4.565000000000e+02 -4.612694643745e-02 6.268835442508e-05 1.614996343247e+00
4.567500000000e+02 -4.607587517533e-02 6.630116996117e-05 1.615977043855e+00
4.570000000000e+02 -4.590458498182e-02 6.997839125719e-05 1.618359646703e+00
4.572500000000e+02 -4.562893257682e-02 7.368785263784e-05 1.622176228436e+00
4.575000000000e+02 -4.526729995287e-02 7.739768391035e-05 1.627456199427e+00
4.577500000000e+02 -4.484016867883e-02 8.107667119245e-05 1.634225989195e+00
4.580000000000e+02 -4.436963529139e-02 8.469463334229e-05 1.642508766178e+00
4.582500000000e+02 -4.387890156383e-02 8.822283365387e-05 1.652324171019e+00
4.585000000000e+02 -4.339173514025e-02 9.163439153409e-05 1.663688097413e+00
4.587500000000e+02 -4.293193305504e-02 9.490470919507e-05 1.676612493416e+00
4.590000000000e+02 -4.252278488923e-02 9.801187169900e-05 1.691105222287e+00
4.592500000000e+02 -4.218656537269e-02 1.009370336698e-04 1.707169947740e+00
4.595000000000e+02 -4.194405223917e-02 1.036647471217e-04 1.724806088240e+00
4.597500000000e+02 -4.181409469609e-02 1.061832455326e-04 1.744008797647e+00
4.600000000000e+02 -4.181322899714e-02 1.084846463119e-04 1.764769009399e+00
4.602500000000e+02 -4.195535255208e-02 1.105650719520e-04 1.787073532812e+00
4.605000000000e+02 -4.225146531438e-02 1.124246910464e-04 1.810905173871e+00
4.607500000000e+02 -4.270947036054e-02 1.140676528335e-04 1.836242934957e+00
4.610000000000e+02 -4.333404768320e-02 1.155019428427e-04 1.863062217994e+00
4.612500000000e+02 -4.412658763957e-02 1.167391369817e-04 1.891335106622e+00
4.615000000000e+02 -4.508519435977e-02 1.177940848705e-04 1.921030638994e+00
4.617500000000e+02 -4.620474453790e-02 1.186845119420e-04 1.952115154720e+00
4.620000000000e+02 -4.747700882768e-02 1.194305682023e-04 1.984552618861e+00
4.622500000000e+02 -4.889082086397e-02 1.200543249167e-04 2.018305013141e+00
4.625000000000e+02 -5.043229885432e-02 1.205792412807e-04 2.053332694037e+00
4.627500000000e+02 -5.208510680188e-02 1.210296079284e-04 2.089594789958e+00
4.630000000000e+02 -5.383075290107e-02 1.214299833497e-04 2.127049602527e+00
4.632500000000e+02 -5.564892256758e-02 1.218046218965e-04 2.165654974990e+00
4.635000000000e+02 -5.751783470950e-02 1.221769733840e-04 2.205368683461e+00
4.637500000000e+02 -5.941461763119e-02 1.225691397886e-04 2.246148817174e+00
4.640000000000e+02 -6.131570285005e-02 1.230013532634e-04 2.287954110235e+00
4.642500000000e+02 -6.319722333987e-02 1.234915509179e-04 2.330744284205e+00
4.645000000000e+02 -6.503541259311e-02 1.240549601669e-04 2.374480366265e+00
4.647500000000e+02 -6.680700435430e-02 1.247037280507e-04 2.419124942755e+00
4.650000000000e+02 -6.848961237671e-02 1.254466138299e-04 2.464642434009e+00
4.652500000000e+02 -7.006210074439e-02 1.262887314877e-04 2.510999280433e+00
4.655000000000e+02 -7.150492342807e-02 1.272313639590e-04 2.558164125762e+00
4.657500000000e+02 -7.280043208495e-02 1.282718477944e-04 2.606107957603e+00
4.660000000000e+02 -7.393315312552e-02 1.294035316324e-04 2.654804175295e+00
4.662500000000e+02 -7.489001589462e-02 1.306158229475e-04 2.704228642391e+00
4.665000000000e+02 -7.566053331491e-02 1.318943234402e-04 2.754359691198e+00
4.667500000000e+02 -7.623693921582e-02 1.332210551601e-04 2.805178052854e+00
4.670000000000e+02 -7.661426512646e-02 1.345747852978e-04 2.856666771032e+00
4.672500000000e+02 -7.679036764294e-02 1.359314558571e-04 2.908811054029e+00
4.675000000000e+02 -7.676590332872e-02 1.372646582025e-04 2.961598082869e+00
4.677500000000e+02 -7.654424900937e-02 1.385462283448e-04 3.015016791710e+00
4.680000000000e+02 -7.613138450985e-02 1.397469272753e-04 3.069057582324e+00
4.682500000000e+02 -7.553572617847e-02 1.408371462479e-04 3.123712030693e+00
4.685000000000e+02 -7.476792534962e-02 1.417876533628e-04 3.178972564519e+00
4.687500000000e+02 -7.384064636082e-02 1.425703672876e-04 3.234832096096e+00
4.690000000000e+02 -7.276831505421e-02 1.431591151805e-04 3.291283666442e+00
4.692500000000e+02 -7.156685893786e-02 1.435303695370e-04 3.348320066612e+00
4.695000000000e+02 -7.025343603259e-02 1.436639288982e-04 3.405933473855e+00
4.697500000000e+02 -6.884617147921e-02 1.435435404920e-04 3.464115072583e+00
4.700000000000e+02 -6.736389185384e-02 1.431574117706e-04 3.522854712666e+00
4.702500000000e+02 -6.582586915004e-02 1.424986568813e-04 3.582140589762e+00
4.705000000000e+02 -6.425158254648e-02 1.415655985975e-04 3.641958936766e+00
4.707500000000e+02 -6.266048600988e-02 1.403619440739e-04 3.702293772878e+00
4.710000000000e+02 -6.107179283511e-02 1.388968614390e-04 3.763126681533e+00
4.712500000000e+02 -5.950426885025e-02 1.371849260009e-04 3.824436644975e+00
4.715000000000e+02 -5.797604182882e-02 1.352459643604e-04 3.886199907392e+00
4.717500000000e+02 -5.650441259782e-02 1.331047778333e-04 3.948389915320e+00
4.720000000000e+02 -5.510568095109e-02 1.307907861127e-04 4.010977283302e+00
4.722500000000e+02 -5.379497456665e-02 1.283375798560e-04 4.073929827711e+00
4.725000000000e+02 -5.258608730592e-02 1.257824206377e-04 4.137212647997e+00
4.727500000000e+02 -5.149133070342e-02 1.231656356765e-04 4.200788242403e+00
4.730000000000e+02 -5.052139614827e-02 1.205299941299e-04 4.264616685734e+00
4.732500000000e+02 -4.968523945594e-02 1.179200614855e-04 4.328655828126e+00
4.735000000000e+02 -4.898998730616e-02 1.153814852096e-04 4.392861544741e+00
4.737500000000e+02 -4.844087606230e-02 1.129602541600e-04 4.457188000064e+00
4.740000000000e+02 -4.804122475932e-02 1.107019341790e-04 4.521587948384e+00
4.742500000000e+02 -4.779244897234e-02 1.086508958789e-04 4.586013041257e+00
4.745000000000e+02 -4.769411641668e-02 1.068495252643e-04 4.650414155856e+00
4.747500000000e+02 -4.774404525750e-02 1.053374212484e-04 4.714741722499e+00
4.750000000000e+02 -4.793844227313e-02 1.041506223959e-04 4.778946057986e+00
4.752500000000e+02 -4.827207589945e-02 1.033208763032e-04 4.842977693318e+00
4.755000000000e+02 -4.873847532929e-02 1.028749274508e-04 4.906787692887e+00
4.757500000000e+02 -4.933014684081e-02 1.028339058148e-04 4.970327962583e+00
4.760000000000e+02 -5.003879369866e-02 1.032127828394e-04 5.033551543092e+00
4.762500000000e+02 -5.085552853757e-02 1.040200135174e-04 5.096412885877e+00
4.765000000000e+02 -5.177106523889e-02 1.052572687957e-04 5.158868108436e+00
4.767500000000e+02 -5.277587910080e-02 1.069192919241e-04 5.220875233018e+00
4.770000000000e+02 -5.386032808030e-02 1.089939764119e-04 5.282394398414e+00
4.772500000000e+02 -5.501472908372e-02 1.114625872923e-04 5.343388057149e+00
4.775000000000e+02 -5.622938894613e-02 1.143001552226e-04 5.403821142945e+00
4.777500000000e+02 -5.749459296081e-02 1.174760094413e-04 5.463661225100e+00
4.780000000000e+02 -5.880055769658e-02 1.209544333909e-04 5.522878636086e+00
4.782500000000e+02 -6.013735760899e-02 1.246953611498e-04 5.581446577262e+00
4.785000000000e+02 -6.149483923717e-02 1.286552372249e-04 5.639341211579e+00
4.787500000000e+02 -6.286253431871e-02 1.327878362418e-04 5.696541728252e+00
4.790000000000e+02 -6.422958704842e-02 1.370451073210e-04 5.753030392420e+00
4.792500000000e+02 -6.558470558232e-02 1.413779420915e-04 5.808792569105e+00
4.795000000000e+02 -6.691615176853e-02 1.457368611097e-04 5.863816738210e+00
4.797500000000e+02 -6.821177116741e-02 1.500726850998e-04 5.918094481023e+00
4.800000000000e+02 -6.945906872089e-02 1.543370736788e-04 5.971620446914e+00
4.802500000000e+02 -7.064533441759e-02 1.584829734797e-04 6.024392312896e+00
4.805000000000e+02 -7.175780560017e-02 1.624649739481e-04 6.076410707633e+00
4.807500000000e+02 -7.278387179347e-02 1.662396299311e-04 6.127679135114e+00
4.810000000000e+02 -7.371130328830e-02 1.697656782493e-04 6.178203869363e+00
4.812500000000e+02 -7.452849743532e-02 1.730042419113e-04 6.227993832425e+00
4.815000000000e+02 -7.522473804609e-02 1.759190361287e-04 6.277060467513e+00
4.817500000000e+02 -7.579044850919e-02 1.784765892929e-04 6.325417585519e+00
4.820000000000e+02 -7.621743756660e-02 1.806464870680e-04 6.373081203367e+00
4.822500000000e+02 -7.649912817156e-02 1.824016189378e-04 6.420069369975e+00
4.825000000000e+02 -7.663075970188e-02 1.837185177757e-04 6.466401974047e+00
4.827500000000e+02 -7.660956863363e-02 1.845777074218e-04 6.512100553634e+00
4.830000000000e+02 -7.643493030166e-02 1.849640658804e-04 6.557188084073e+00
4.832500000000e+02 -7.610846789947e-02 1.848672008138e-04 6.601688764754e+00
4.835000000000e+02 -7.563411660296e-02 1.842818271825e-04 6.645627793522e+00
4.837500000000e+02 -7.501814728279e-02 1.832080869339e-04 6.689031146040e+00
4.840000000000e+02 -7.426913178409e-02 1.816518149971e-04 6.731925343226e+00
4.842500000000e+02 -7.339784994367e-02 1.796247324842e-04 6.774337220022e+00
4.845000000000e+02 -7.241713837016e-02 1.771445560526e-04 6.816293703712e+00
4.847500000000e+02 -7.134166716643e-02 1.742349722415e-04 6.857821591230e+00
4.850000000000e+02 -7.018765000347e-02 1.709255165105e-04 6.898947337996e+00
4.852500000000e+02 -6.897249384191e-02 1.672513343856e-04 6.939696864696e+00
4.855000000000e+02 -6.771438482393e-02 1.632528163603e-04 6.980095375475e+00
4.857500000000e+02 -6.643182839199e-02 1.589751463357e-04 7.020167198686e+00
4.860000000000e+02 -6.514315178396e-02 1.544677285239e-04 7.059935647603e+00
4.862500000000e+02 -6.386599301390e-02 1.497835375120e-04 7.099422905609e+00
4.865000000000e+02 -6.261678907618e-02 1.449784061933e-04 7.138649932061e+00
4.867500000000e+02 -6.141029038164e-02 1.401102551465e-04 7.177636391836e+00
4.870000000000e+02 -6.025912805752e-02 1.352382722928e-04 7.216400604965e+00
4.872500000000e+02 -5.917344919044e-02 1.304220544640e-04 7.254959516393e+00
4.875000000000e+02 -5.816065086908e-02 1.257207129731e-04 7.293328679869e+00
4.877500000000e+02 -5.722522030440e-02 1.211919573529e-04 7.331522258283e+00
4.880000000000e+02 -5.636870173089e-02 1.168911500045e-04 7.369553029412e+00
4.882500000000e+02 -5.558978649205e-02 1.128703497928e-04 7.407432402692e+00
4.885000000000e+02 -5.488453179809e-02 1.091773057897e-04 7.445170431983e+00
4.887500000000e+02 -5.424669051274e-02 1.058546155804e-04 7.482775833279e+00
4.890000000000e+02 -5.366814242995e-02 1.029388336199e-04 7.520255989097e+00
4.892500000000e+02 -5.313939698627e-02 1.004595300438e-04 7.557616951887e+00
4.895000000000e+02 -5.265014661216e-02 9.843861413864e-05 7.594863427139e+00
4.897500000000e+02 -5.218983438432e-02 9.688973185071e-05 7.631998751145e+00
4.900000000000e+02 -5.174821158762e-02 9.581780628687e-05 7.669024844278e+00
4.902500000000e+02 -5.131585005789e-02 9.521884929514e-05 7.705942158501e+00
4.905000000000e+02 -5.088458942469e-02 9.507998392966e-05 7.742749601643e+00
4.907500000000e+02 -5.044789366665e-02 9.537972762391e-05 7.779444456053e+00
4.910000000000e+02 -5.000110380023e-02 9.608854042747e-05 7.816022289354e+00
4.912500000000e+02 -4.954158028482e-02 9.716962645942e-05 7.852476854758e+00
4.915000000000e+02 -4.906872844684e-02 9.857998085930e-05 7.888800002393e+00
4.917500000000e+02 -4.858391795547e-02 1.002716249230e-04 7.924981586422e+00
4.920000000000e+02 -4.809030079773e-02 1.021930218142e-04 7.961009393361e+00
4.922500000000e+02 -4.759255046109e-02 1.042905728757e-04 7.996869075164e+00
4.925000000000e+02 -4.709653633059e-02 1.065101250488e-04 8.032544109425e+00
4.927500000000e+02 -4.660896354618e-02 1.087984532300e-04 8.068015768449e+00
4.930000000000e+02 -4.613699723247e-02 1.111046435567e-04 8.103263114866e+00
4.932500000000e+02 -4.568790298466e-02 1.133813081140e-04 8.138263003839e+00
4.935000000000e+02 -4.526872242170e-02 1.155855872945e-04 8.172990101558e+00
4.937500000000e+02 -4.488600646617e-02 1.176799068209e-04 8.207416908925e+00
4.940000000000e+02 -4.454562369102e-02 1.196324715103e-04 8.241513781486e+00
4.942500000000e+02 -4.425264942897e-02 1.214174969612e-04 8.275248948759e+00
4.945000000000e+02 -4.401133961110e-02 1.230151957302e-04 8.308588524085e+00
4.947500000000e+02 -4.382518567484e-02 1.244115497202e-04 8.341496500070e+00
4.950000000000e+02 -4.369703326404e-02 1.255979096210e-04 8.373934737789e+00
4.952500000000e+02 -4.362925141342e-02 1.265704735845e-04 8.405862942542e+00
4.955000000000e+02 -4.362392281087e-02 1.273296936566e-04 8.437238639635e+00
4.957500000000e+02 -4.368303391693e-02 1.278796643972e-04 8.468017149582e+00
4.960000000000e+02 -4.380863225875e-02 1.282275353188e-04 8.498151576470e+00
4.962500000000e+02 -4.400293019197e-02 1.283829895468e-04 8.527592813433e+00
4.965000000000e+02 -4.426832938408e-02 1.283578083815e-04 8.556289576023e+00
4.967500000000e+02 -4.460735221620e-02 1.281655497007e-04 8.584188467494e+00
4.970000000000e+02 -4.502247429694e-02 1.278213321616e-04 8.611234082309e+00
4.972500000000e+02 -4.551585778666e-02 1.273417067666e-04 8.637369148027e+00
4.975000000000e+02 -4.608900112506e-02 1.267446128401e-04 8.662534705942e+00
4.977500000000e+02 -4.674232836950e-02 1.260493754640e-04 8.686670328048e+00
4.980000000000e+02 -4.747475026424e-02 1.252767106214e-04 8.709714362928e+00
4.982500000000e+02 -4.828323947103e-02 1.244486983535e-04 8.731604211484e+00
4.985000000000e+02 -4.916245898875e-02 1.235886521117e-04 8.752276618146e+00
4.987500000000e+02 -5.010448626710e-02 1.227209120630e-04 8.771667973240e+00
4.990000000000e+02 -5.109867015968e-02 1.218705157550e-04 8.789714628289e+00
4.992500000000e+02 -5.213164306412e-02 1.210627291037e-04 8.806353207873e+00
4.995000000000e+02 -5.318750385670e-02 1.203224684778e-04 8.821520919912e+00
4.997500000000e+02 -5.424817322432e-02 1.196735957220e-04 8.835155872368e+00
5.000000000000e+02 -5.529390288388e-02 1.191381148743e-04 8.847197376903e+00
5.002500000000e+02 -5.630391639670e-02 1.187354908033e-04 8.857586265190e+00
5.005000000000e+02 -5.725713876328e-02 1.184818345245e-04 8.866265200570e+00
5.007500000000e+02 -5.813297005928e-02 1.183892024173e-04 8.873178995725e+00
5.010000000000e+02 -5.891205273300e-02 1.184650215074e-04 8.878274946121e+00
5.012500000000e+02 -5.957697899208e-02 1.187116109592e-04 8.881503160578e+00
5.015000000000e+02 -6.011289460857e-02 1.191260085718e-04 8.882816911122e+00
5.017500000000e+02 -6.050795777124e-02 1.197000340708e-04 8.882172979917e+00
5.020000000000e+02 -6.075362671109e-02 1.204204843369e-04 8.879532004124e+00
5.022500000000e+02 -6.084476349699e-02 1.212695582849e-04 8.874858823103e+00
5.025000000000e+02 -6.077955279948e-02 1.222254788432e-04 8.868122793367e+00
5.027500000000e+02 -6.055925490211e-02 1.232632642158e-04 8.859298094443e+00
5.030000000000e+02 -6.018781917176e-02 1.243555906978e-04 8.848363981858e+00
5.032500000000e+02 -5.967140073591e-02 1.254737320288e-04 8.835305014161e+00
5.035000000000e+02 -5.901782383366e-02 1.265884874312e-04 8.820111212695e+00
5.037500000000e+02 -5.823604211079e-02 1.276710475504e-04 8.802778178008e+00
5.040000000000e+02 -5.733564023059e-02 1.286937178055e-04 8.783307149707e+00
5.042500000000e+02 -5.632641483248e-02 1.296305434505e-04 8.761704999653e+00
5.045000000000e+02 -5.521806415872e-02 1.304577835597e-04 8.737984182531e+00
5.047500000000e+02 -5.402000149514e-02 1.311542168112e-04 8.712162637567e+00
5.050000000000e+02 -5.274129463315e-02 1.317012953710e-04 8.684263643363e+00
5.052500000000e+02 -5.139072141588e-02 1.320831565264e-04 8.654315637106e+00
5.055000000000e+02 -4.997691980499e-02 1.322865257036e-04 8.622352019586e+00
5.057500000000e+02 -4.850860144574e-02 1.323006160752e-04 8.588410921534e+00
5.060000000000e+02 -4.699479397558e-02 1.321168576262e-04 8.552534976304e+00
5.062500000000e+02 -4.544507428979e-02 1.317287214582e-04 8.514771063114e+00
5.065000000000e+02 -4.386975787523e-02 1.311316107857e-04 8.475170063607e+00
5.067500000000e+02 -4.228001433269e-02 1.303227557279e-04 8.433786594709e+00
5.070000000000e+02 -4.068788751799e-02 1.293011913533e-04 8.390678746790e+00
5.072500000000e+02 -3.910620901633e-02 1.280678132708e-04 8.345907814125e+00
5.075000000000e+02 -3.754840473927e-02 1.266254910674e-04 8.299538002953e+00
5.077500000000e+02 -3.602820489656e-02 1.249792912446e-04 8.251636143713e+00
5.080000000000e+02 -3.455927847847e-02 1.231365973702e-04 8.202271370855e+00
5.082500000000e+02 -3.315481922701e-02 1.211072968470e-04 8.151514803812e+00
5.085000000000e+02 -3.182711612180e-02 1.189039768257e-04 8.099439202504e+00
5.087500000000e+02 -3.058714197409e-02 1.165419647608e-04 8.046118612126e+00
5.090000000000e+02 -2.944419178675e-02 1.140392003414e-04 7.991628007868e+00
5.092500000000e+02 -2.840559826409e-02 1.114161976035e-04 7.936042927916e+00
5.095000000000e+02 -2.747654396317e-02 1.086957634683e-04 7.879439110439e+00
5.097500000000e+02 -2.665998096646e-02 1.059026045746e-04 7.821892146012e+00
5.100000000000e+02 -2.595666035624e-02 1.030628437972e-04 7.763477133721e+00
5.102500000000e+02 -2.536526336904e-02 1.002035038170e-04 7.704268367180e+00
5.105000000000e+02 -2.488261977947e-02 9.735194049734e-05 7.644339034363e+00
5.107500000000e+02 -2.450399143243e-02 9.453523959205e-05 7.583760952537e+00
5.110000000000e+02 -2.422339618219e-02 9.177964118390e-05 7.522604323909e+00
5.112500000000e+02 -2.403394494915e-02 8.911009920939e-05 7.460937527246e+00
5.115000000000e+02 -2.392816636247e-02 8.654989369442e-05 7.398826934458e+00
5.117500000000e+02 -2.389829615492e-02 8.412035092778e-05 7.336336756768e+00
5.120000000000e+02 -2.393651337810e-02 8.184068228512e-05 7.273528920949e+00
5.122500000000e+02 -2.403511220601e-02 7.972793715863e-05 7.210462969085e+00
5.125000000000e+02 -2.418660448830e-02 7.779705386546e-05 7.147195984757e+00
5.127500000000e+02 -2.438375539501e-02 7.606098798263e-05 7.083782542601e+00
5.130000000000e+02 -2.461956068084e-02 7.453088920825e-05 7.020274678400e+00
5.132500000000e+02 -2.488717917427e-02 7.321629467852e-05 6.956721880622e+00
5.135000000000e+02 -2.517983752349e-02 7.212530777423e-05 6.893171097208e+00
5.137500000000e+02 -2.549072594777e-02 7.126473392302e-05 6.829666758278e+00
5.140000000000e+02 -2.581290339088e-02 7.064014924332e-05 6.766250810238e+00
5.142500000000e+02 -2.613922865602e-02 7.025588754561e-05 6.702962760560e+00
5.145000000000e+02 -2.646233044081e-02 7.011494540432e-05 6.639839728575e+00
5.147500000000e+02 -2.677462502214e-02 7.021880388616e-05 6.576916501268e+00
5.150000000000e+02 -2.706838530959e-02 7.056718181064e-05 6.514225592354e+00
5.152500000000e+02 -2.733585956298e-02 7.115774439431e-05 6.451797301801e+00
5.155000000000e+02 -2.756943379398e-02 7.198579002396e-05 6.389659776455e+00
5.157500000000e+02 -2.776182728356e-02 7.304395491761e-05 6.327839070381e+00
5.160000000000e+02 -2.790630799176e-02 7.432196866086e-05 6.266359206037e+00
5.162500000000e+02 -2.799691263424e-02 7.580646845787e-05 6.205242236554e+00
5.165000000000e+02 -2.802865556229e-02 7.748091424981e-05 6.144508310355e+00
5.167500000000e+02 -2.799771149302e-02 7.932562620122e-05 6.084175739391e+00
5.170000000000e+02 -2.790155878511e-02 8.131794406399e-05 6.024261070661e+00
5.172500000000e+02 -2.773907289355e-02 8.343251222645e-05 5.964779162698e+00
5.175000000000e+02 -2.751056297983e-02 8.564167874009e-05 5.905743265354e+00
5.177500000000e+02 -2.721774869492e-02 8.791599342825e-05 5.847165103719e+00
5.180000000000e+02 -2.686367750834e-02 9.022477656737e-05 5.789054960745e+00
5.182500000000e+02 -2.645258775209e-02 9.253673367202e-05 5.731421762378e+00
5.185000000000e+02 -2.598972448790e-02 9.482058099525e-05 5.674273157247e+00
5.187500000000e+02 -2.548111861937e-02 9.704564396934e-05 5.617615589585e+00
5.190000000000e+02 -2.493334229383e-02 9.918240922335e-05 5.561454369431e+00
5.192500000000e+02 -2.435325191697e-02 1.012029942050e-04 5.505793725558e+00
5.195000000000e+02 -2.374773407072e-02 1.030815254668e-04 5.450636857368e+00
5.197500000000e+02 -2.312346363326e-02 1.047944141913e-04 5.395985964339e+00
5.200000000000e+02 -2.248668866926e-02 1.063205151434e-04 5.341842277940e+00
5.202500000000e+02 -2.184304618843e-02 1.076412044814e-04 5.288206069503e+00
5.205000000000e+02 -2.119741847693e-02 1.087402840705e-04 5.235076658415e+00
5.207500000000e+02 -2.055383252550e-02 1.096038645260e-04 5.182452416163e+00
5.210000000000e+02 -1.991539958698e-02 1.102201764696e-04 5.130330747798e+00
5.212500000000e+02 -1.928430041014e-02 1.105793504696e-04 5.078708093597e+00
5.215000000000e+02 -1.866180277420e-02 1.106731823789e-04 5.027579899662e+00
5.217500000000e+02 -1.804831579809e-02 1.104949291425e-04 4.976940615460e+00
5.220000000000e+02 -1.744346351146e-02 1.100390621942e-04 4.926783659284e+00
5.222500000000e+02 -1.684618074106e-02 1.093011896557e-04 4.877101411514e+00
5.225000000000e+02 -1.625481537168e-02 1.082779612026e-04 4.827885187321e+00
5.227500000000e+02 -1.566723382378e-02 1.069670680451e-04 4.779125209782e+00
5.230000000000e+02 -1.508092605382e-02 1.053673087894e-04 4.730810601956e+00
5.232500000000e+02 -1.449309897147e-02 1.034787138936e-04 4.682929354758e+00
5.235000000000e+02 -1.390076147837e-02 1.013027253019e-04 4.635468316774e+00
5.237500000000e+02 -1.330079612067e-02 9.884241468847e-05 4.588413187005e+00
5.240000000000e+02 -1.269001634577e-02 9.610272535976e-05 4.541748501688e+00
5.242500000000e+02 -1.206521342531e-02 9.309071664421e-05 4.495457644601e+00
5.245000000000e+02 -1.142319291978e-02 8.981579222456e-05 4.449522865639e+00
5.247500000000e+02 -1.076080412847e-02 8.628989923748e-05 4.403925304830e+00
5.250000000000e+02 -1.007496642237e-02 8.252767427622e-05 4.358645043730e+00
5.252500000000e+02 -9.362695841451e-03 7.854653551809e-05 4.313661163280e+00
5.255000000000e+02 -8.621134216183e-03 7.436669703900e-05 4.268951825603e+00
5.257500000000e+02 -7.847585477078e-03 7.001112029659e-05 4.224494369639e+00
5.260000000000e+02 -7.039558130220e-03 6.550538157002e-05 4.180265423958e+00
5.262500000000e+02 -6.194817356102e-03 6.087746567493e-05 4.136241034594e+00
5.265000000000e+02 -5.311445564981e-03 5.615749626992e-05 4.092396808197e+00
5.267500000000e+02 -4.387909257460e-03 5.137740517921e-05 4.048708064507e+00
5.270000000000e+02 -3.423130400258e-03 4.657055162113e-05 4.005149994506e+00
5.272500000000e+02 -2.416560985650e-03 4.177130692173e-05 3.961697833269e+00
5.275000000000e+02 -1.368254043071e-03 3.701461083422e-05 3.918327027399e+00
5.277500000000e+02 -2.789299089607e-04 3.233551199566e-05 3.875013409139e+00
5.280000000000e+02 8.499680871922e-04 2.776870895840e-05 3.831733360046e+00
5.282500000000e+02 2.016229883519e-03 2.334809742091e-05 3.788463987106e+00
5.285000000000e+02 3.216853403561e-03 1.910633283514e-05 3.745183278663e+00
5.287500000000e+02 4.448037989824e-03 1.507441716547e-05 3.701870262200e+00
5.290000000000e+02 5.705199321801e-03 1.128131525768e-05 3.658505156456e+00
5.292500000000e+02 6.983006549922e-03 7.753608268601e-06 3.615069503978e+00
5.295000000000e+02 8.275441114143e-03 4.515180239889e-06 3.571546320989e+00
5.297500000000e+02 9.575876845557e-03 1.586947453946e-06 3.527920218416e+00
5.300000000000e+02 1.087717797387e-02 -1.013371063313e-06 3.484177513510e+00
5.302500000000e+02 1.217181461506e-02 -3.271449649817e-06 3.440306363991e+00
5.305000000000e+02 1.345198847980e-02 -5.176515678273e-06 3.396296853512e+00
5.307500000000e+02 1.470977018997e-02 -6.721438975843e-06 3.352141115491e+00
5.310000000000e+02 1.593723933788e-02 -7.902805577331e-06 3.307833424605e+00
5.312500000000e+02 1.712662352161e-02 -8.720980906263e-06 3.263370282190e+00
5.315000000000e+02 1.827043820044e-02 -9.180104052542e-06 3.218750529594e+00
5.317500000000e+02 1.936161486647e-02 -9.288048276518e-06 3.173975426838e+00
5.320000000000e+02 2.039362095211e-02 -9.056359442455e-06 3.129048745900e+00
5.322500000000e+02 2.136056641432e-02 -8.500147205021e-06 3.083976859011e+00
5.325000000000e+02 2.225729651912e-02 -7.637993919091e-06 3.038768828724e+00
5.327500000000e+02 2.307946404503e-02 -6.491746177451e-06 2.993436477539e+00
5.330000000000e+02 2.382359450142e-02 -5.086326598958e-06 2.947994488972e+00
5.332500000000e+02 2.448712691120e-02 -3.449496253749e-06 2.902460471012e+00
5.335000000000e+02 2.506843795676e-02 -1.611579616340e-06 2.856855013380e+00
5.337500000000e+02 2.556686255396e-02 3.948171098944e-07 2.811201767824e+00
5.340000000000e+02 2.598268453178e-02 2.535183141750e-06 2.765527467378e+00
5.342500000000e+02 2.631713345467e-02 4.773455227952e-06 2.719861982087e+00
5.345000000000e+02 2.657235268165e-02 7.072433870936e-06 2.674238307766e+00
5.347500000000e+02 2.675137616948e-02 9.394187824585e-06 2.628692580942e+00
5.350000000000e+02 2.685808504197e-02 1.170054935568e-05 2.583264039116e+00
5.352500000000e+02 2.689716515729e-02 1.395359048847e-05 2.537994974855e+00
5.355000000000e+02 2.687405260004e-02 1.611612447913e-05 2.492930650332e+00
5.357500000000e+02 2.679488708798e-02 1.815219902257e-05 2.448119210159e+00
5.360000000000e+02 2.666645011479e-02 2.002760379086e-05 2.403611543545e+00
5.362500000000e+02 2.649610726938e-02 2.171035584189e-05 2.359461133925e+00
5.365000000000e+02 2.629174207014e-02 2.317116688488e-05 2.315723873441e+00
5.367500000000e+02 2.606169875119e-02 2.438386392783e-05 2.272457868018e+00
5.370000000000e+02 2.581470900439e-02 2.532577668538e-05 2.229723199797e+00
5.372500000000e+02 2.555983074348e-02 2.597805469240e-05 2.187581684954e+00
5.375000000000e+02 2.530637647049e-02 2.632592420662e-05 2.146096601026e+00
5.377500000000e+02 2.506384202430e-02 2.635886451496e-05 2.105332403270e+00
5.380000000000e+02 2.484183924979e-02 2.607070268526e-05 2.065354426448e+00
5.382500000000e+02 2.465002191514e-02 2.545962211875e-05 2.026228575862e+00
5.385000000000e+02 2.449801368391e-02 2.452808233572e-05 1.988021012473e+00
5.387500000000e+02 2.439533420197e-02 2.328265594700e-05 1.950797834912e+00
5.390000000000e+02 2.435132350804e-02 2.173378461906e-05 1.914624762493e+00
5.392500000000e+02 2.437506431523e-02 1.989546376979e-05 1.879566820746e+00
5.395000000000e+02 2.447530148200e-02 1.778486346463e-05 1.845688046910e+00
5.397500000000e+02 2.466035862882e-02 1.542191107873e-05 1.813051185570e+00
5.400000000000e+02 2.493805046132e-02 1.282882781317e-05 1.781717421481e+00
5.402500000000e+02 2.531559111807e-02 1.002965528482e-05 1.751746117360e+00
5.405000000000e+02 2.579949892091e-02 7.049760331196e-06 1.723194591614e+00
5.407500000000e+02 2.639549513649e-02 3.915362618512e-06 1.696117885896e+00
5.410000000000e+02 2.710840047509e-02 6.530697551077e-07 1.670568589967e+00
5.412500000000e+02 2.794202759102e-02 -2.710548537316e-06 1.646596671076e+00
5.415000000000e+02 2.889907335887e-02 -6.149363368069e-06 1.624249352301e+00
5.417500000000e+02 2.998100923463e-02 -9.638030638415e-06 1.603570974179e+00
5.420000000000e+02 3.118797694108e-02 -1.315229738408e-05 1.584602920046e+00
5.422500000000e+02 3.251868901832e-02 -1.666925176694e-05 1.567383542626e+00
5.425000000000e+02 3.397033904130e-02 -2.016752625103e-05 1.551948113596e+00
5.427500000000e+02 3.553852508541e-02 -2.362744926385e-05 1.538328789595e+00
5.430000000000e+02 3.721719036244e-02 -2.703115486466e-05 1.526554591893e+00
5.432500000000e+02 3.899858504628e-02 -3.036264882517e-05 1.516651396809e+00
5.435000000000e+02 4.087325311641e-02 -3.360783549999e-05 1.508641933565e+00
5.437500000000e+02 4.283004781849e-02 -3.675450771468e-05 1.502545786961e+00
5.440000000000e+02 4.485617884156e-02 -3.979230856760e-05 1.498379402118e+00
5.442500000000e+02 4.693729377005e-02 -4.271266566583e-05 1.496156088281e+00
5.445000000000e+02 4.905759556471e-02 -4.550870054090e-05 1.495886020295e+00
5.447500000000e+02 5.119999786787e-02 -4.817511698041e-05 1.497576230646e+00
5.450000000000e+02 5.334631321425e-02 -5.070806392685e-05 1.501230620052e+00
5.452500000000e+02 5.547748515367e-02 -5.310499158973e-05 1.506849912697e+00
5.455000000000e+02 5.757384751618e-02 -5.536447498683e-05 1.514431650344e+00
5.457500000000e+02 5.961541291954e-02 -5.748603103595e-05 1.523970176481e+00
5.460000000000e+02 6.158219718637e-02 -5.946993680347e-05 1.535456578549e+00
5.462500000000e+02 6.345455450964e-02 -6.131701735643e-05 1.548878670482e+00
5.465000000000e+02 6.521353220713e-02 -6.302844215059e-05 1.564220953260e+00
5.467500000000e+02 6.684123198907e-02 -6.460552083976e-05 1.581464582803e+00
5.470000000000e+02 6.832117206118e-02 -6.604950352929e-05 1.600587341685e+00
5.472500000000e+02 6.963863482593e-02 -6.736138485772e-05 1.621563635419e+00
5.475000000000e+02 7.078100915317e-02 -6.854175374166e-05 1.644364474089e+00
5.477500000000e+02 7.173809598661e-02 -6.959065100923e-05 1.668957499587e+00
5.480000000000e+02 7.250237955793e-02 -7.050746284265e-05 1.695307031845e+00
5.482500000000e+02 7.306926559220e-02 -7.129087695154e-05 1.723374120129e+00
5.485000000000e+02 7.343725842725e-02 -7.193889143750e-05 1.753116645302e+00
5.487500000000e+02 7.360808154186e-02 -7.244884423641e-05 1.784489449141e+00
5.490000000000e+02 7.358674343999e-02 -7.281753413022e-05 1.817444479078e+00
5.492500000000e+02 7.338152212368e-02 -7.304137367664e-05 1.851930990246e+00
5.495000000000e+02 7.300389131193e-02 -7.311661630269e-05 1.887895755443e+00
5.497500000000e+02 7.246836516014e-02 -7.303961164021e-05 1.925283321742e+00
5.500000000000e+02 7.179227570307e-02 -7.280710647486e-05 1.964036286237e+00
5.502500000000e+02 7.099547728514e-02 -7.241656389662e-05 2.004095601805e+00
5.505000000000e+02 7.009999076090e-02 -7.186650094773e-05 2.045400894298e+00
5.507500000000e+02 6.912958278638e-02 -7.115680852623e-05 2.087890804591e+00
5.510000000000e+02 6.810929643517e-02 -7.028906027329e-05 2.131503336448e+00
5.512500000000e+02 6.706493799398e-02 -6.926677829477e-05 2.176176212894e+00
5.515000000000e+02 6.602253545484e-02 -6.809565059854e-05 2.221847228941e+00
5.517500000000e+02 6.500777550806e-02 -6.678367957835e-05 2.268454604445e+00
5.520000000000e+02 6.404543870428e-02 -6.534125645274e-05 2.315937323252e+00
5.522500000000e+02 6.315884284342e-02 -6.378115474032e-05 2.364235459786e+00
5.525000000000e+02 6.236931250479e-02 -6.211843420192e-05 2.413290485834e+00
5.527500000000e+02 6.169568821567e-02 -6.037025292427e-05 2.463045554305e+00
5.530000000000e+02 6.115389037711e-02 -5.855562385801e-05 2.513445756418e+00
5.532500000000e+02 6.075655094920e-02 -5.669504288536e-05 2.564438350055e+00
5.535000000000e+02 6.051272545465e-02 -5.481007724917e-05 2.615972953841e+00
5.537500000000e+02 6.042769309596e-02 -5.292289585049e-05 2.668001713104e+00
5.540000000000e+02 6.050285532934e-02 -5.105574711295e-05 2.720479426764e+00
5.542500000000e+02 6.073573556777e-02 -4.923041436294e-05 2.773363642193e+00
5.545000000000e+02 6.112008272507e-02 -4.746764327063e-05 2.826614715500e+00
5.547500000000e+02 6.164607725262e-02 -4.578658222265e-05 2.880195839645e+00
5.550000000000e+02 6.230063585641e-02 -4.420424734333e-05 2.934073036168e+00
5.552500000000e+02 6.306780587397e-02 -4.273501972696e-05 2.988215126792e+00
5.555000000000e+02 6.392924093589e-02 -4.139020561045e-05 3.042593669273e+00
5.557500000000e+02 6.486474257873e-02 -4.017766760642e-05 3.097182867686e+00
5.560000000000e+02 6.585285261654e-02 -3.910153870418e-05 3.151959471232e+00
5.562500000000e+02 6.687147722848e-02 -3.816203870327e-05 3.206902643761e+00
5.565000000000e+02 6.789852271384e-02 -3.735539430763e-05 3.261993825279e+00
5.567500000000e+02 6.891252001990e-02 -3.667387231845e-05 3.317216574713e+00
5.570000000000e+02 6.989321997275e-02 -3.610592693587e-05 3.372556417238e+00
5.572500000000e+02 7.082213394721e-02 -3.563646149340e-05 3.428000674388e+00
5.575000000000e+02 7.168300398496e-02 -3.524719927134e-05 3.483538298035e+00
5.577500000000e+02 7.246218458200e-02 -3.491715672427e-05 3.539159703776e+00
5.580000000000e+02 7.314892301893e-02 -3.462320858436e-05 3.594856606534e+00
5.582500000000e+02 7.373552900128e-02 -3.434073338598e-05 3.650621859998e+00
5.585000000000e+02 7.421742865455e-02 -3.404432261325e-05 3.706449301010e+00
5.587500000000e+02 7.459310273327e-02 -3.370853551901e-05 3.762333599579e+00
5.590000000000e+02 7.486391377942e-02 -3.330867978377e-05 3.818270114753e+00
5.592500000000e+02 7.503383265195e-02 -3.282159713075e-05 3.874254758325e+00
5.595000000000e+02 7.510907407634e-02 -3.222642276740e-05 3.930283856579e+00
5.597500000000e+02 7.509767016734e-02 -3.150530947282e-05 3.986354033987e+00
5.600000000000e+02 7.500898963104e-02 -3.064407384806e-05 4.042462088908e+00
5.602500000000e+02 7.485323260761e-02 -2.963274889806e-05 4.098604876313e+00
5.605000000000e+02 7.464093159689e-02 -2.846602773662e-05 4.154779210698e+00
5.607500000000e+02 7.438247052094e-02 -2.714355738753e-05 4.210981763386e+00
5.610000000000e+02 7.408765130423e-02 -2.567006846060e-05 4.267208969768e+00
5.612500000000e+02 7.376533267568e-02 -2.405534937130e-05 4.323456958477e+00
5.615000000000e+02 7.342314591472e-02 -2.231402510403e-05 4.379721478699e+00
5.617500000000e+02 7.306730824893e-02 -2.046515784504e-05 4.435997847920e+00
5.620000000000e+02 7.270253283638e-02 -1.853166110896e-05 4.492280907125e+00
5.622500000000e+02 7.233204330301e-02 -1.653955883377e-05 4.548565000708e+00
5.625000000000e+02 7.195767856183e-02 -1.451709810776e-05 4.604843961416e+00
5.627500000000e+02 7.158008327957e-02 -1.249374844722e-05 4.661111112221e+00
5.630000000000e+02 7.119897231462e-02 -1.049912842960e-05 4.717359286774e+00
5.632500000000e+02 7.081344172278e-02 -8.561908808546e-06 4.773580853154e+00
5.635000000000e+02 7.042231523794e-02 -6.708743507194e-06 4.829767753204e+00
5.637500000000e+02 7.002449358222e-02 -4.963281191761e-06 4.885911544230e+00
5.640000000000e+02 6.961929273445e-02 -3.345304502300e-06 4.942003447808e+00
5.642500000000e+02 6.920674357675e-02 -1.870043075919e-06 4.998034399036e+00
5.645000000000e+02 6.878783747726e-02 -5.476948905514e-07 5.053995098296e+00
5.647500000000e+02 6.836470324776e-02 6.168282504215e-07 5.109876057594e+00
5.650000000000e+02 6.794069987719e-02 1.623909659410e-06 5.165667645693e+00
5.652500000000e+02 6.752041894545e-02 2.479000631883e-06 5.221360125616e+00
5.655000000000e+02 6.710958982245e-02 3.192164267390e-06 5.276943689128e+00
5.657500000000e+02 6.671488847842e-02 3.777425516049e-06 5.332408476084e+00
5.660000000000e+02 6.634365147251e-02 4.251950275647e-06 5.387744592543e+00
5.662500000000e+02 6.600350536749e-02 4.635105236489e-06 5.442942123564e+00
5.665000000000e+02 6.570192710117e-02 4.947453779880e-06 5.497991130577e+00
5.667500000000e+02 6.544575509323e-02 5.209733510342e-06 5.552881653655e+00
5.670000000000e+02 6.524067921363e-02 5.441878409423e-06 5.607603712891e+00
5.672500000000e+02 6.509074310443e-02 5.662144923813e-06 5.662147296642e+00
5.675000000000e+02 6.499789317207e-02 5.886383106252e-06 5.716502369785e+00
5.677500000000e+02 6.496161462777e-02 6.127508631881e-06 5.770658865124e+00
5.680000000000e+02 6.497868760687e-02 6.395200358833e-06 5.824606691741e+00
5.682500000000e+02 6.504309465511e-02 6.695849440574e-06 5.878335739671e+00
5.685000000000e+02 6.514609970340e-02 7.032763490206e-06 5.931835886701e+00
5.687500000000e+02 6.527650564787e-02 7.406612961197e-06 5.985097013378e+00
5.690000000000e+02 6.542108816933e-02 7.816089735324e-06 6.038109004723e+00
5.692500000000e+02 6.556518152661e-02 8.258725585769e-06 6.090861765625e+00
5.695000000000e+02 6.569338585958e-02 8.731804839041e-06 6.143345229226e+00
5.697500000000e+02 6.579035029241e-02 9.233291118516e-06 6.195549367259e+00
5.700000000000e+02 6.584158041828e-02 9.762677304237e-06 6.247464201023e+00
5.702500000000e+02 6.583421201960e-02 1.032165628134e-05 6.299079821748e+00
5.705000000000e+02 6.575770247917e-02 1.091454434235e-05 6.350386403878e+00
5.707500000000e+02 6.560438413452e-02 1.154849523355e-05 6.401374235840e+00
5.710000000000e+02 6.536984511048e-02 1.223318819901e-05 6.452033756724e+00
5.712500000000e+02 6.505312031379e-02 1.298015392728e-05 6.502355590348e+00
5.715000000000e+02 6.465667908326e-02 1.380197930348e-05 6.552330594417e+00
5.717500000000e+02 6.418622424665e-02 1.471117165466e-05 6.601949911177e+00
5.720000000000e+02 6.365033230397e-02 1.571888316143e-05 6.651205008932e+00
5.722500000000e+02 6.305996043304e-02 1.683363202515e-05 6.700087726328e+00
5.725000000000e+02 6.242786954169e-02 1.806002644211e-05 6.748590300824e+00
5.727500000000e+02 6.176800354535e-02 1.939784830030e-05 6.796705382166e+00
5.730000000000e+02 6.109486595823e-02 2.084135493863e-05 6.844426026303e+00
5.732500000000e+02 6.042292837822e-02 2.237899204038e-05 6.891745667995e+00
5.735000000000e+02 5.976609787227e-02 2.399342066006e-05 6.938658072209e+00
5.737500000000e+02 5.913726194991e-02 2.566199567597e-05 6.985157266382e+00
5.740000000000e+02 5.854792230441e-02 2.735763568920e-05 7.031237457192e+00
5.742500000000e+02 5.800792262141e-02 2.904988897146e-05 7.076892936468e+00
5.745000000000e+02 5.752526820036e-02 3.070622122842e-05 7.122117982680e+00
5.747500000000e+02 5.710604068955e-02 3.229340408437e-05 7.166906760112e+00
5.750000000000e+02 5.675439495294e-02 3.377889769088e-05 7.211253224051e+00
5.752500000000e+02 5.647263595242e-02 3.513213951198e-05 7.255151031782e+00
5.755000000000e+02 5.626136993712e-02 3.632566585110e-05 7.298593462155e+00
5.757500000000e+02 5.611971302499e-02 3.733602121181e-05 7.341573344747e+00
5.760000000000e+02 5.604554635881e-02 3.814441907371e-05 7.384082997015e+00
5.762500000000e+02 5.603580135684e-02 3.873714500438e-05 7.426114170678e+00
5.765000000000e+02 5.608674648856e-02 3.910566903742e-05 7.467658004715e+00
5.767500000000e+02 5.619425143551e-02 3.924652642076e-05 7.508704984966e+00
5.770000000000e+02 5.635400232580e-02 3.916098097234e-05 7.549244913483e+00
5.772500000000e+02 5.656163690289e-02 3.885444635751e-05 7.589266884861e+00
5.775000000000e+02 5.681278181273e-02 3.833574675732e-05 7.628759272386e+00
5.777500000000e+02 5.710298529809e-02 3.761628274360e-05 7.667709729042e+00
5.780000000000e+02 5.742754673061e-02 3.670914067513e-05 7.706105199248e+00
5.782500000000e+02 5.778126810427e-02 3.562823108130e-05 7.743931944266e+00
5.785000000000e+02 5.815816954641e-02 3.438755203794e-05 7.781175584045e+00
5.787500000000e+02 5.855121560777e-02 3.300066028949e-05 7.817821144711e+00
5.790000000000e+02 5.895212331172e-02 3.148040390868e-05 7.853853118310e+00
5.792500000000e+02 5.935130653168e-02 2.983904458678e-05 7.889255521146e+00
5.795000000000e+02 5.973800779539e-02 2.808875338600e-05 7.924011948498e+00
5.797500000000e+02 6.010064602112e-02 2.624243671320e-05 7.958105622839e+00
5.800000000000e+02 6.042736847641e-02 2.431482230597e-05 7.991519423279e+00
5.802500000000e+02 6.070677398488e-02 2.232365989469e-05 8.024235898094e+00
5.805000000000e+02 6.092873450494e-02 2.029086535799e-05 8.056237254938e+00
5.807500000000e+02 6.108522894785e-02 1.824342420448e-05 8.087505335982e+00
5.810000000000e+02 6.117107777444e-02 1.621383970124e-05 8.118021576938e+00
5.812500000000e+02 6.118447904987e-02 1.423996679353e-05 8.147766961447e+00
5.815000000000e+02 6.112726425480e-02 1.236415374889e-05 8.176721984075e+00
5.817500000000e+02 6.100480822618e-02 1.063165003060e-05 8.204866624868e+00
5.820000000000e+02 6.082559057806e-02 9.088336679813e-06 8.232180354640e+00
5.822500000000e+02 6.060042981791e-02 7.777987252794e-06 8.258642170310e+00
5.825000000000e+02 6.034147031529e-02 6.739242812775e-06 8.284230667227e+00
5.827500000000e+02 6.006103928941e-02 6.002627061047e-06 8.308924149868e+00
5.830000000000e+02 5.977050307677e-02 5.588028732267e-06 8.332700770019e+00
5.832500000000e+02 5.947927122597e-02 5.502868786228e-06 8.355538686891e+00
5.835000000000e+02 5.919407433257e-02 5.741251806718e-06 8.377416234953e+00
5.837500000000e+02 5.891860692923e-02 6.284178927229e-06 8.398312083906e+00
5.840000000000e+02 5.865358635396e-02 7.100949826505e-06 8.418205382378e+00
5.842500000000e+02 5.839720511092e-02 8.151692615532e-06 8.437075868763e+00
5.845000000000e+02 5.814591268973e-02 9.390617963734e-06 8.454903946956e+00
5.847500000000e+02 5.789540571220e-02 1.076969491920e-05 8.471670723006e+00
5.850000000000e+02 5.764167802983e-02 1.224236183348e-05 8.487358006246e+00
5.852500000000e+02 5.738196912015e-02 1.376684022664e-05 8.501948279644e+00
5.855000000000e+02 5.711547271290e-02 1.530867116037e-05 8.515424658051e+00
5.857500000000e+02 5.684368550102e-02 1.684221246959e-05 8.527770839620e+00
5.860000000000e+02 5.657033960643e-02 1.835095533811e-05 8.538971067983e+00
5.862500000000e+02 5.630092287394e-02 1.982667678851e-05 8.549010123377e+00
5.865000000000e+02 5.604183768218e-02 2.126760527407e-05 8.557873340442e+00
5.867500000000e+02 5.579931514028e-02 2.267589167884e-05 8.565546659457e+00
5.870000000000e+02 5.557824111874e-02 2.405475231551e-05 8.572016714772e+00
5.872500000000e+02 5.538105305209e-02 2.540580995367e-05 8.577270938484e+00
5.875000000000e+02 5.520687984031e-02 2.672694905168e-05 8.581297677609e+00
5.877500000000e+02 5.505105475561e-02 2.801090808233e-05 8.584086306686e+00
5.880000000000e+02 5.490508470837e-02 2.924497923346e-05 8.585627323373e+00
5.882500000000e+02 5.475709592397e-02 3.041182051561e-05 8.585912416842e+00
5.885000000000e+02 5.459271111941e-02 3.149120623783e-05 8.584934503698e+00
5.887500000000e+02 5.439625526081e-02 3.246250519379e-05 8.582687731691e+00
5.890000000000e+02 5.415214287170e-02 3.330744364136e-05 8.579167456770e+00
5.892500000000e+02 5.384627664174e-02 3.401281795118e-05 8.574370204645e+00
5.895000000000e+02 5.346728234088e-02 3.457289342484e-05 8.568293623259e+00
5.897500000000e+02 5.300743918460e-02 3.499093957668e-05 8.560936454109e+00
5.900000000000e+02 5.246318816817e-02 3.527979962992e-05 8.552298514726e+00
5.902500000000e+02 5.183517249918e-02 3.546140102839e-05 8.542380708639e+00
5.905000000000e+02 5.112782567145e-02 3.556523826037e-05 8.531185074664e+00
5.907500000000e+02 5.034856815973e-02 3.562615661756e-05 8.518714854711e+00
5.910000000000e+02 4.950673669726e-02 3.568154518852e-05 8.504974581109e+00
5.912500000000e+02 4.861240139871e-02 3.576827420423e-05 8.489970180727e+00
5.915000000000e+02 4.767522280545e-02 3.591992153648e-05 8.473709063975e+00
5.917500000000e+02 4.670350360748e-02 3.616449347832e-05 8.456200193576e+00
5.920000000000e+02 4.570355816622e-02 3.652281436589e-05 8.437454132201e+00
5.922500000000e+02 4.467946285531e-02 3.700786285057e-05 8.417483043596e+00
5.925000000000e+02 4.363320924803e-02 3.762494962511e-05 8.396300656014e+00
5.927500000000e+02 4.256522424837e-02 3.837263750336e-05 8.373922201741e+00
5.930000000000e+02 4.147515981212e-02 3.924426991522e-05 8.350364317047e+00
5.932500000000e+02 4.036284000321e-02 4.022977863249e-05 8.325644943136e+00
5.935000000000e+02 3.922921489462e-02 4.131753464037e-05 8.299783210129e+00
5.937500000000e+02 3.807719237034e-02 4.249596880410e-05 8.272799341637e+00
5.940000000000e+02 3.691222500860e-02 4.375475585844e-05 8.244714564675e+00
5.942500000000e+02 3.574257522591e-02 4.508546345633e-05 8.215551036708e+00
5.945000000000e+02 3.457922445037e-02 4.648161388038e-05 8.185331794406e+00
5.947500000000e+02 3.343543655853e-02 4.793814488196e-05 8.154080704116e+00
5.950000000000e+02 3.232603481364e-02 4.945049459340e-05 8.121822418459e+00
5.952500000000e+02 3.126648351058e-02 5.101343760042e-05 8.088582320840e+00
5.955000000000e+02 3.027188806748e-02 5.261988088112e-05 8.054386460904e+00
5.957500000000e+02 2.935603085220e-02 5.425982375962e-05 8.019261461122e+00
5.960000000000e+02 2.853055082635e-02 5.591963181056e-05 7.983234399066e+00
5.962500000000e+02 2.780434874495e-02 5.758175031342e-05 7.946332672126e+00
5.965000000000e+02 2.718326981803e-02 5.922490201854e-05 7.908583835760e+00
5.967500000000e+02 2.667007371875e-02 6.082477372865e-05 7.870015441191e+00
5.970000000000e+02 2.626467036044e-02 6.235509167876e-05 7.830654869820e+00
5.972500000000e+02 2.596456563708e-02 6.378897055712e-05 7.790529182887e+00
5.975000000000e+02 2.576543851574e-02 6.510039507293e-05 7.749664998212e+00
5.977500000000e+02 2.566176518642e-02 6.626565233298e-05 7.708088396658e+00
5.980000000000e+02 2.564740301558e-02 6.726453912856e-05 7.665824867126e+00
5.982500000000e+02 2.571605988813e-02 6.808137548750e-05 7.622899290182e+00
5.985000000000e+02 2.586159958102e-02 6.870563249584e-05 7.579335954579e+00
5.987500000000e+02 2.607815497449e-02 6.913198285652e-05 7.535158602051e+00
5.990000000000e+02 2.636005252468e-02 6.936014990713e-05 7.490390490182e+00
5.992500000000e+02 2.670157629482e-02 6.939436471626e-05 7.445054462825e+00
5.995000000000e+02 2.709662020294e-02 6.924253104529e-05 7.399173019376e+00
5.997500000000e+02 2.753829303772e-02 6.891550345248e-05 7.352768371157e+00
6.000000000000e+02 2.801854218320e-02 6.842619160935e-05 7.305862483113e+00
6.002500000000e+02 2.852786003815e-02 6.778880267372e-05 7.258477094009e+00
6.005000000000e+02 2.905512320863e-02 6.701825924180e-05 7.210633718778e+00
6.007500000000e+02 2.958760239191e-02 6.612984240495e-05 7.162353629696e+00
6.010000000000e+02 3.011114986264e-02 6.513905725125e-05 7.113657828139e+00
6.012500000000e+02 3.061055694498e-02 6.406170242343e-05 7.064567010130e+00
6.015000000000e+02 3.107005683906e-02 6.291409214829e-05 7.015101527195e+00
6.017500000000e+02 3.147392024942e-02 6.171337103444e-05 6.965281357129e+00
6.020000000000e+02 3.180709613286e-02 6.047780226182e-05 6.915126081746e+00
6.022500000000e+02 3.205583878680e-02 5.922702140471e-05 6.864654876118e+00
6.025000000000e+02 3.220826545434e-02 5.798214791830e-05 6.813886512031e+00
6.027500000000e+02 3.225480870262e-02 5.676571427390e-05 6.762839365646e+00
6.030000000000e+02 3.218852242814e-02 5.560140188807e-05 6.711531436626e+00
6.032500000000e+02 3.200523452046e-02 5.451361349676e-05 6.659980366164e+00
6.035000000000e+02 3.170354391668e-02 5.352683746485e-05 6.608203452056e+00
6.037500000000e+02 3.128467765869e-02 5.266491820879e-05 6.556217655427e+00
6.040000000000e+02 3.075223440675e-02 5.195024059393e-05 6.504039595297e+00
6.042500000000e+02 3.011184946584e-02 5.140293040323e-05 6.451685527241e+00
6.045000000000e+02 2.937081460394e-02 5.104013461379e-05 6.399171308328e+00
6.047500000000e+02 2.853769806071e-02 5.087538020321e-05 6.346512338750e+00
6.050000000000e+02 2.762198024939e-02 5.091809369462e-05 6.293723496714e+00
6.052500000000e+02 2.663374489786e-02 5.117329443335e-05 6.240819051867e+00
6.055000000000e+02 2.558342555211e-02 5.164148104067e-05 6.187812574969e+00
6.057500000000e+02 2.448161786203e-02 5.231871016431e-05 6.134716841570e+00
6.060000000000e+02 2.333895567375e-02 5.319680022853e-05 6.081543730353e+00
6.062500000000e+02 2.216603213285e-02 5.426369335723e-05 6.028304128536e+00
6.065000000000e+02 2.097335413462e-02 5.550391118367e-05 5.975007843167e+00
6.067500000000e+02 1.977131308003e-02 5.689907354842e-05 5.921663518979e+00
6.070000000000e+02 1.857014848218e-02 5.842844218168e-05 5.868278573018e+00
6.072500000000e+02 1.737989536239e-02 6.006947952594e-05 5.814859138766e+00
6.075000000000e+02 1.621029958843e-02 6.179836503792e-05 5.761410028395e+00
6.077500000000e+02 1.507069939930e-02 6.359048032933e-05 5.707934707555e+00
6.080000000000e+02 1.396987126613e-02 6.542084035180e-05 5.654435286003e+00
6.082500000000e+02 1.291584744136e-02 6.726448078942e-05 5.600912521083e+00
6.085000000000e+02 1.191571484052e-02 6.909680637673e-05 5.547365834884e+00
6.087500000000e+02 1.097541044430e-02 7.089390498399e-05 5.493793340825e+00
6.090000000000e+02 1.009952705565e-02 7.263281922099e-05 5.440191883372e+00
6.092500000000e+02 9.291146948980e-03 7.429179871657e-05 5.386557085411e+00
6.095000000000e+02 8.551716897629e-03 7.585060732576e-05 5.332883403088e+00
6.097500000000e+02 7.880974701249e-03 7.729073297708e-05 5.279164194123e+00
6.100000000000e+02 7.276937140998e-03 7.859564312673e-05 5.225391791197e+00
6.102500000000e+02 6.735951498881e-03 7.975103187682e-05 5.171557583356e+00
6.105000000000e+02 6.252808650522e-03 8.074506617411e-05 5.117652115328e+00
6.107500000000e+02 5.820915249562e-03 8.156860514344e-05 5.063665186507e+00
6.110000000000e+02 5.432513501356e-03 8.221539499545e-05 5.009585973298e+00
6.112500000000e+02 5.078939769947e-03 8.268214641122e-05 4.955403155740e+00
6.115000000000e+02 4.750908021571e-03 8.296866796617e-05 4.901105056714e+00
6.117500000000e+02 4.438805132129e-03 8.307788704243e-05 4.846679797194e+00
6.120000000000e+02 4.132985797994e-03 8.301577862146e-05 4.792115463462e+00
6.122500000000e+02 3.824055041590e-03 8.279121474625e-05 4.737400281338e+00
6.125000000000e+02 3.503128439448e-03 8.241572785353e-05 4.682522799477e+00
6.127500000000e+02 3.162064010310e-03 8.190320169263e-05 4.627472090479e+00
6.130000000000e+02 2.793657606432e-03 8.126951136653e-05 4.572237944852e+00
6.132500000000e+02 2.391802963228e-03 8.053203947941e-05 4.516811084371e+00
6.135000000000e+02 1.951611923258e-03 7.970918050879e-05 4.461183368764e+00
6.137500000000e+02 1.469498246947e-03 7.881982427049e-05 4.405348009965e+00
6.140000000000e+02 9.432245244245e-04 7.788279826651e-05 4.349299781202e+00
6.142500000000e+02 3.719191836719e-04 7.691632787615e-05 4.293035233208e+00
6.145000000000e+02 -2.439377450729e-04 7.593752267532e-05 4.236552898830e+00
6.147500000000e+02 -9.025546956999e-04 7.496189441802e-05 4.179853492651e+00
6.150000000000e+02 -1.600888410896e-03 7.400294014043e-05 4.122940109930e+00
6.152500000000e+02 -2.334725887388e-03 7.307179607671e-05 4.065818408092e+00
6.155000000000e+02 -3.098783354988e-03 7.217696968612e-05 4.008496776562e+00
6.157500000000e+02 -3.886818065789e-03 7.132415516620e-05 3.950986497436e+00
6.160000000000e+02 -4.691757749389e-03 7.051614734721e-05 3.893301879349e+00
6.162500000000e+02 -5.505839421296e-03 6.975283978819e-05 3.835460379173e+00
6.165000000000e+02 -6.320762430206e-03 6.903131674524e-05 3.777482694993e+00
6.167500000000e+02 -7.127851510984e-03 6.834602631012e-05 3.719392834935e+00
6.170000000000e+02 -7.918228159075e-03 6.768903079846e-05 3.661218160811e+00
6.172500000000e+02 -8.682990318349e-03 6.705032847659e-05 3.602989399573e+00
6.175000000000e+02 -9.413396070524e-03 6.641819137260e-05 3.544740625808e+00
6.177500000000e+02 -1.010104972311e-02 6.577960591425e-05 3.486509213059e+00
6.180000000000e+02 -1.073808620860e-02 6.512071696893e-05 3.428335753209e+00
6.182500000000e+02 -1.131735088429e-02 6.442728746192e-05 3.370263944606e+00
6.185000000000e+02 -1.183256961052e-02 6.368516393299e-05 3.312340451338e+00
6.187500000000e+02 -1.227850875685e-02 6.288074476804e-05 3.254614729750e+00
6.190000000000e+02 -1.265111726657e-02 6.200142610271e-05 3.197138830383e+00
6.192500000000e+02 -1.294765090556e-02 6.103602574964e-05 3.139967171779e+00
6.195000000000e+02 -1.316677229318e-02 5.997516703418e-05 3.083156294653e+00
6.197500000000e+02 -1.330862939194e-02 5.881163052485e-05 3.026764587640e+00
6.200000000000e+02 -1.337490362992e-02 5.754064630240e-05 2.970852000540e+00
6.202500000000e+02 -1.336882873491e-02 5.616013118709e-05 2.915479743467e+00
6.205000000000e+02 -1.329518331702e-02 5.467087642019e-05 2.860709962357e+00
6.207500000000e+02 -1.316024736115e-02 5.307665553106e-05 2.806605420003e+00
6.210000000000e+02 -1.297173470947e-02 5.138428250206e-05 2.753229151679e+00
6.212500000000e+02 -1.273869098426e-02 4.960358639913e-05 2.700644135072e+00
6.215000000000e+02 -1.247137014857e-02 4.774733387872e-05 2.648912937505e+00
6.217500000000e+02 -1.218108119515e-02 4.583107113082e-05 2.598097385350e+00
6.220000000000e+02 -1.188001787892e-02 4.387291528993e-05 2.548258213468e+00
6.222500000000e+02 -1.158106513987e-02 4.189327467030e-05 2.499454744206e+00
6.225000000000e+02 -1.129759383176e-02 3.991452503024e-05 2.451744549626e+00
6.227500000000e+02 -1.104323996960e-02 3.796062637706e-05 2.405183148201e+00
6.230000000000e+02 -1.083167747141e-02 3.605670543869e-05 2.359823698571e+00
6.232500000000e+02 -1.067638510768e-02 3.422860260852e-05 2.315716707825e+00
6.235000000000e+02 -1.059041181451e-02 3.250239191835e-05 2.272909775083e+00
6.237500000000e+02 -1.058614551055e-02 3.090388533047e-05 2.231447328083e+00
6.240000000000e+02 -1.067508820884e-02 2.945813575791e-05 2.191370410138e+00
6.242500000000e+02 -1.086764149901e-02 2.818894035980e-05 2.152716461308e+00
6.245000000000e+02 -1.117290721757e-02 2.711836793098e-05 2.115519154473e+00
6.247500000000e+02 -1.159850498061e-02 2.626630647651e-05 2.079808229877e+00
6.250000000000e+02 -1.215041199520e-02 2.565005508057e-05 2.045609376617e+00
6.252500000000e+02 -1.283282789851e-02 2.528394873116e-05 2.012944143954e+00
6.255000000000e+02 -1.364806500909e-02 2.517909660138e-05 1.981829862369e+00
6.257500000000e+02 -1.459647123273e-02 2.534313221120e-05 1.952279625745e+00
6.260000000000e+02 -1.567638162365e-02 2.578000453596e-05 1.924302271543e+00
6.262500000000e+02 -1.688410647975e-02 2.648988853532e-05 1.897902422799e+00
6.265000000000e+02 -1.821395140793e-02 2.746919490071e-05 1.873080539483e+00
6.267500000000e+02 -1.965827214612e-02 2.871061249696e-05 1.849832999701e+00
6.270000000000e+02 -2.120756590405e-02 3.020324584410e-05 1.828152229369e+00
6.272500000000e+02 -2.285059367169e-02 3.193281136490e-05 1.808026829143e+00
6.275000000000e+02 -2.457453775720e-02 3.388191686893e-05 1.789441756303e+00
6.277500000000e+02 -2.636518833300e-02 3.603039219563e-05 1.772378510894e+00
6.280000000000e+02 -2.820715904991e-02 3.835567600202e-05 1.756815346368e+00
6.282500000000e+02 -3.008412851674e-02 4.083325087947e-05 1.742727507465e+00
6.285000000000e+02 -3.197910302619e-02 4.343711329907e-05 1.730087486187e+00
6.287500000000e+02 -3.387469723605e-02 4.614026302155e-05 1.718865279355e+00
6.290000000000e+02 -3.575342768668e-02 4.891520882550e-05 1.709028673980e+00
6.292500000000e+02 -3.759801264592e-02 5.173447226209e-05 1.700543541834e+00
6.295000000000e+02 -3.939167508384e-02 5.457108244739e-05 1.693374130840e+00
6.297500000000e+02 -4.111843957432e-02 5.739904843302e-05 1.687483375085e+00
6.300000000000e+02 -4.276341748284e-02 6.019379537214e-05 1.682833206319e+00
6.302500000000e+02 -4.431307880787e-02 6.293256467887e-05 1.679384857321e+00
6.305000000000e+02 -4.575549653218e-02 6.559475735138e-05 1.677099177378e+00
6.307500000000e+02 -4.708056923712e-02 6.816223147918e-05 1.675936930124e+00
6.310000000000e+02 -4.828020485696e-02 7.061952836016e-05 1.675859095740e+00
6.312500000000e+02 -4.934847489251e-02 7.295404818242e-05 1.676827153191e+00
6.315000000000e+02 -5.028172134862e-02 7.515614690928e-05 1.678803357376e+00
6.317500000000e+02 -5.107862823955e-02 7.721918257381e-05 1.681750994261e+00
6.320000000000e+02 -5.174024392644e-02 7.913948928459e-05 1.685634621325e+00
6.322500000000e+02 -5.226995819459e-02 8.091628955179e-05 1.690420284676e+00
6.325000000000e+02 -5.267343894068e-02 8.255156180914e-05 1.696075712455e+00
6.327500000000e+02 -5.295852029549e-02 8.404984793089e-05 1.702570482549e+00
6.330000000000e+02 -5.313504880042e-02 8.541801830905e-05 1.709876160375e+00
6.332500000000e+02 -5.321469505155e-02 8.666501159463e-05 1.717966409003e+00
6.335000000000e+02 -5.321072500124e-02 8.780153708254e-05 1.726817065681e+00
6.337500000000e+02 -5.313774345840e-02 8.883976621296e-05 1.736406187756e+00
6.340000000000e+02 -5.301140978960e-02 8.979300894577e-05 1.746714063216e+00
6.342500000000e+02 -5.284813867157e-02 9.067539708291e-05 1.757723194647e+00
6.345000000000e+02 -5.266478442863e-02 9.150156718760e-05 1.769418247634e+00
6.347500000000e+02 -5.247832066875e-02 9.228635918335e-05 1.781785968667e+00
6.350000000000e+02 -5.230552407679e-02 9.304453777853e-05 1.794815082486e+00
6.352500000000e+02 -5.216266379514e-02 9.379053595227e-05 1.808496158648e+00
6.355000000000e+02 -5.206520661393e-02 9.453823119096e-05 1.822821456120e+00
6.357500000000e+02 -5.202754403912e-02 9.530075206654e-05 1.837784757763e+00
6.360000000000e+02 -5.206274383518e-02 9.609031998381e-05 1.853381183994e+00
6.362500000000e+02 -5.218233307038e-02 9.691812826648e-05 1.869606997182e+00
6.365000000000e+02 -5.239611561341e-02 9.779424718348e-05 1.886459410111e+00
6.367500000000e+02 -5.271202807186e-02 9.872757045670e-05 1.903936382406e+00
6.370000000000e+02 -5.313603579355e-02 9.972577870576e-05 1.922036435069e+00
6.372500000000e+02 -5.367207276108e-02 1.007953412089e-04 1.940758461895e+00
6.375000000000e+02 -5.432202313444e-02 1.019415249275e-04 1.960101566845e+00
6.377500000000e+02 -5.508574731584e-02 1.031684367504e-04 1.980064907574e+00
6.380000000000e+02 -5.596114758906e-02 1.044790696469e-04 2.000647566598e+00
6.382500000000e+02 -5.694427145700e-02 1.058753604397e-04 2.021848444491e+00
6.385000000000e+02 -5.802944997626e-02 1.073582644310e-04 2.043666171808e+00
6.387500000000e+02 -5.920946298886e-02 1.089278202355e-04 2.066099054855e+00
6.390000000000e+02 -6.047572945647e-02 1.105832309765e-04 2.089145039015e+00
6.392500000000e+02 -6.181851415466e-02 1.123229318214e-04 2.112801704661e+00
6.395000000000e+02 -6.322714716340e-02 1.141446580771e-04 2.137066282295e+00
6.397500000000e+02 -6.469024890154e-02 1.160455225307e-04 2.161935692571e+00
6.400000000000e+02 -6.619595479899e-02 1.180220809079e-04 2.187406604729e+00
6.402500000000e+02 -6.773213521165e-02 1.200703710371e-04 2.213475514087e+00
6.405000000000e+02 -6.928660375674e-02 1.221859730667e-04 2.240138830637e+00
6.407500000000e+02 -7.084730867503e-02 1.243640454501e-04 2.267392978398e+00
6.410000000000e+02 -7.240250642553e-02 1.265993576332e-04 2.295234501161e+00
6.412500000000e+02 -7.394090982229e-02 1.288863115044e-04 2.323660169736e+00
6.415000000000e+02 -7.545180944870e-02 1.312189540724e-04 2.352667089130e+00
6.417500000000e+02 -7.692517251593e-02 1.335909798327e-04 2.382252800011e+00
6.420000000000e+02 -7.835170869615e-02 1.359956831989e-04 2.412415374561e+00
6.422500000000e+02 -7.972291420916e-02 1.384259647243e-04 2.443153501210e+00
6.425000000000e+02 -8.103109209526e-02 1.408742837080e-04 2.474466556798e+00
6.427500000000e+02 -8.226934945534e-02 1.433326081324e-04 2.506354665731e+00
6.430000000000e+02 -8.343157687045e-02 1.457923562343e-04 2.538818744850e+00
6.432500000000e+02 -8.451242138754e-02 1.482443443586e-04 2.571860529004e+00
6.435000000000e+02 -8.550724653193e-02 1.506787293659e-04 2.605482583867e+00
6.437500000000e+02 -8.641209376414e-02 1.530849656581e-04 2.639688301295e+00
6.440000000000e+02 -8.722364701633e-02 1.554517770484e-04 2.674481879757e+00
6.442500000000e+02 -8.793920559275e-02 1.577671525319e-04 2.709868290624e+00
6.445000000000e+02 -8.855667012831e-02 1.600183704774e-04 2.745853230967e+00
6.447500000000e+02 -8.907454066728e-02 1.621920530765e-04 2.782443068031e+00
6.450000000000e+02 -8.949193884090e-02 1.642742673972e-04 2.819644767453e+00
6.452500000000e+02 -8.980864130588e-02 1.662506578524e-04 2.857465819520e+00
6.455000000000e+02 -9.002513445230e-02 1.681066305853e-04 2.895914155049e+00
6.457500000000e+02 -9.014268088797e-02 1.698275634782e-04 2.934998060635e+00
6.460000000000e+02 -9.016340384438e-02 1.713990651435e-04 2.974726083012e+00
6.462500000000e+02 -9.009037311968e-02 1.728072555508e-04 3.015106938580e+00
6.465000000000e+02 -8.992769612571e-02 1.740390750657e-04 3.056149417390e+00
6.467500000000e+02 -8.968060097315e-02 1.750826033399e-04 3.097862291276e+00
6.470000000000e+02 -8.935551086088e-02 1.759273943479e-04 3.140254214276e+00
6.472500000000e+02 -8.896009290378e-02 1.765648001618e-04 3.183333630391e+00
6.475000000000e+02 -8.850327802661e-02 1.769882871868e-04 3.227108681602e+00
6.477500000000e+02 -8.799524573168e-02 1.771937388784e-04 3.271587109033e+00
6.480000000000e+02 -8.744736073923e-02 1.771797272488e-04 3.316776161989e+00
6.482500000000e+02 -8.687206071613e-02 1.769477568738e-04 3.362682502729e+00
6.485000000000e+02 -8.628268920836e-02 1.765024699182e-04 3.409312111583e+00
6.487500000000e+02 -8.569327256279e-02 1.758518081789e-04 3.456670191219e+00
6.490000000000e+02 -8.511824183486e-02 1.750071240412e-04 3.504761069999e+00
6.492500000000e+02 -8.457210358618e-02 1.739832331935e-04 3.553588104315e+00
6.495000000000e+02 -8.406906665152e-02 1.727984003933e-04 3.603153579853e+00
6.497500000000e+02 -8.362263532743e-02 1.714742472173e-04 3.653458611240e+00
6.500000000000e+02 -8.324518316602e-02 1.700355701398e-04 3.704503045023e+00
6.502500000000e+02 -8.294752395344e-02 1.685100589045e-04 3.756285354418e+00
6.505000000000e+02 -8.273850095169e-02 1.669279034276e-04 3.808802542387e+00
6.507500000000e+02 -8.262461640905e-02 1.653212800543e-04 3.862050041596e+00
6.510000000000e+02 -8.260972460886e-02 1.637237128576e-04 3.916021616059e+00
6.512500000000e+02 -8.269481072929e-02 1.621693176848e-04 3.970709268457e+00
6.515000000000e+02 -8.287787267658e-02 1.606919324639e-04 4.026103143556e+00
6.517500000000e+02 -8.315392122730e-02 1.593241669856e-04 4.082191442328e+00
6.520000000000e+02 -8.351510490394e-02 1.580963997128e-04 4.138960340364e+00
6.522500000000e+02 -8.395095993450e-02 1.570357642472e-04 4.196393910929e+00
6.525000000000e+02 -8.444877883315e-02 1.561651716225e-04 4.254474057366e+00
6.527500000000e+02 -8.499408238451e-02 1.555024326894e-04 4.313180461919e+00
6.530000000000e+02 -8.557117384784e-02 1.550595238038e-04 4.372490542123e+00
6.532500000000e+02 -8.616374710695e-02 1.548420506876e-04 4.432379431142e+00
6.535000000000e+02 -8.675551947390e-02 1.548489412450e-04 4.492819972940e+00
6.537500000000e+02 -8.733085457521e-02 1.550724048724e-04 4.553782743915e+00
6.540000000000e+02 -8.787534303677e-02 1.554981630031e-04 4.615236097994e+00
6.542500000000e+02 -8.837631424033e-02 1.561059467458e-04 4.677146237396e+00
6.545000000000e+02 -8.882325039708e-02 1.568702438405e-04 4.739477310912e+00
6.547500000000e+02 -8.920808764238e-02 1.577612562345e-04 4.802191537586e+00
6.550000000000e+02 -8.952539159576e-02 1.587460237880e-04 4.865249354848e+00
6.552500000000e+02 -8.977240367560e-02 1.597896614990e-04 4.928609589112e+00
6.555000000000e+02 -8.994895747681e-02 1.608566508047e-04 4.992229641724e+00
6.557500000000e+02 -9.005727900205e-02 1.619121386043e-04 5.056065694752e+00
6.560000000000e+02 -9.010167452513e-02 1.629231850251e-04 5.120072922052e+00
6.562500000000e+02 -9.008812516100e-02 1.638599198775e-04 5.184205702860e+00
6.565000000000e+02 -9.002381267900e-02 1.646965776192e-04 5.248417846406e+00
6.567500000000e+02 -8.991658773454e-02 1.654123619976e-04 5.312662797490e+00
6.570000000000e+02 -8.977442299190e-02 1.659921326607e-04 5.376893854119e+00
6.572500000000e+02 -8.960486678628e-02 1.664268614169e-04 5.441064355329e+00
6.575000000000e+02 -8.941454848401e-02 1.667138608626e-04 5.505127879397e+00
6.577500000000e+02 -8.920876169195e-02 1.668567402066e-04 5.569038415585e+00
6.580000000000e+02 -8.899116883627e-02 1.668650723902e-04 5.632750519271e+00
6.582500000000e+02 -8.876366442455e-02 1.667537821609e-04 5.696219469261e+00
6.585000000000e+02 -8.852641098485e-02 1.665422174716e-04 5.759401387505e+00
6.587500000000e+02 -8.827806425611e-02 1.662530535390e-04 5.822253347739e+00
6.590000000000e+02 -8.801617806888e-02 1.659109598754e-04 5.884733460074e+00
6.592500000000e+02 -8.773776574243e-02 1.655411245451e-04 5.946800931978e+00
6.595000000000e+02 -8.743997755952e-02 1.651677401535e-04 6.008416108600e+00
6.597500000000e+02 -8.712083655341e-02 1.648126004655e-04 6.069540475946e+00
6.600000000000e+02 -8.677997011774e-02 1.644939904262e-04 6.130136674735e+00
6.602500000000e+02 -8.641925695933e-02 1.642257834392e-04 6.190168470480e+00
6.605000000000e+02 -8.604332196345e-02 1.640170027044e-04 6.249600733599e+00
6.607500000000e+02 -8.565981131502e-02 1.638718018618e-04 6.308399399049e+00
6.610000000000e+02 -8.527940400646e-02 1.637899163403e-04 6.366531467800e+00
6.612500000000e+02 -8.491553072045e-02 1.637675405554e-04 6.423964992500e+00
6.615000000000e+02 -8.458380479752e-02 1.637985464761e-04 6.480669082437e+00
6.617500000000e+02 -8.430119747612e-02 1.638759145494e-04 6.536613966383e+00
6.620000000000e+02 -8.408501515510e-02 1.639932210634e-04 6.591771044095e+00
6.622500000000e+02 -8.395176340189e-02 1.641460115551e-04 6.646112982501e+00
6.625000000000e+02 -8.391599253402e-02 1.643329027075e-04 6.699613804923e+00
6.627500000000e+02 -8.398922409393e-02 1.645562758116e-04 6.752249026922e+00
6.630000000000e+02 -8.417904893291e-02 1.648224866580e-04 6.803995749792e+00
6.632500000000e+02 -8.448847291901e-02 1.651415503349e-04 6.854832758793e+00
6.635000000000e+02 -8.491556320435e-02 1.655263311559e-04 6.904740598546e+00
6.637500000000e+02 -8.545342174542e-02 1.659913240031e-04 6.953701595623e+00
6.640000000000e+02 -8.609048562741e-02 1.665511389055e-04 7.001699891232e+00
6.642500000000e+02 -8.681112740594e-02 1.672188472851e-04 7.048721397768e+00
6.645000000000e+02 -8.759650668533e-02 1.680043330666e-04 7.094753748943e+00
6.647500000000e+02 -8.842560661825e-02 1.689128146538e-04 7.139786224559e+00
6.650000000000e+02 -8.927637756385e-02 1.699436520033e-04 7.183809661972e+00
6.652500000000e+02 -9.012690459082e-02 1.710895067229e-04 7.226816363010e+00
6.655000000000e+02 -9.095651595445e-02 1.723359493471e-04 7.268800006879e+00
6.657500000000e+02 -9.174675308653e-02 1.736615231449e-04 7.309755547190e+00
6.660000000000e+02 -9.248213785762e-02 1.750382454279e-04 7.349679160509e+00
6.662500000000e+02 -9.315067805777e-02 1.764325220842e-04 7.388568162502e+00
6.665000000000e+02 -9.374407504751e-02 1.778064148012e-04 7.426420931281e+00
6.667500000000e+02 -9.425762096070e-02 1.791192013052e-04 7.463236872987e+00
6.670000000000e+02 -9.468978140617e-02 1.803291398953e-04 7.499016328116e+00
6.672500000000e+02 -9.504150701214e-02 1.813953470391e-04 7.533760538748e+00
6.675000000000e+02 -9.531531357067e-02 1.822796913698e-04 7.567471556154e+00
6.677500000000e+02 -9.551422504958e-02 1.829485900587e-04 7.600152207041e+00
6.680000000000e+02 -9.564066897677e-02 1.833745658207e-04 7.631806012479e+00
6.682500000000e+02 -9.569546291251e-02 1.835374184985e-04 7.662437166862e+00
6.685000000000e+02 -9.567699736188e-02 1.834250337991e-04 7.692050482959e+00
6.687500000000e+02 -9.558074217763e-02 1.830335497897e-04 7.720651393920e+00
6.690000000000e+02 -9.539914493687e-02 1.823668306080e-04 7.748245939790e+00
6.692500000000e+02 -9.512197856299e-02 1.814354325278e-04 7.774840780683e+00
6.695000000000e+02 -9.473713156673e-02 1.802550098771e-04 7.800443204469e+00
6.697500000000e+02 -9.423180091198e-02 1.788443308879e-04 7.825061153239e+00
6.700000000000e+02 -9.359397295379e-02 1.772230957874e-04 7.848703224924e+00
6.702500000000e+02 -9.281405594144e-02 1.754098078328e-04 7.871378676073e+00
6.705000000000e+02 -9.188647729318e-02 1.734199710546e-04 7.893097406598e+00
6.707500000000e+02 -9.081106147371e-02 1.712648855570e-04 7.913869945227e+00
6.710000000000e+02 -8.959399020332e-02 1.689512063225e-04 7.933707420013e+00
6.712500000000e+02 -8.824819627906e-02 1.664812161200e-04 7.952621535122e+00
6.715000000000e+02 -8.679309657104e-02 1.638541820156e-04 7.970624559383e+00
6.717500000000e+02 -8.525362734018e-02 1.610684432894e-04 7.987729330583e+00
6.720000000000e+02 -8.365865888812e-02 1.581239967165e-04 8.003949283648e+00
6.722500000000e+02 -8.203892268362e-02 1.550253014421e-04 8.019298510396e+00
6.725000000000e+02 -8.042468802414e-02 1.517839121171e-04 8.033791840578e+00
6.727500000000e+02 -7.884345088522e-02 1.484205310704e-04 8.047444948674e+00
6.730000000000e+02 -7.731792502071e-02 1.449661371667e-04 8.060274474972e+00
6.732500000000e+02 -7.586459266293e-02 1.414619515291e-04 8.072298131342e+00
6.735000000000e+02 -7.449299536590e-02 1.379581489531e-04 8.083534794626e+00
6.737500000000e+02 -7.320585939940e-02 1.345114003387e-04 8.094004553442e+00
6.740000000000e+02 -7.200003139722e-02 1.311814822393e-04 8.103728698257e+00
6.742500000000e+02 -7.086809157941e-02 1.280273275899e-04 8.112729640611e+00
6.745000000000e+02 -6.980041615075e-02 1.251029797213e-04 8.121030769385e+00
6.747500000000e+02 -6.878739913925e-02 1.224539187882e-04 8.128656215279e+00
6.750000000000e+02 -6.782151445754e-02 1.201142139929e-04 8.135630574494e+00
6.752500000000e+02 -6.689892440073e-02 1.181048228024e-04 8.141978576672e+00
6.755000000000e+02 -6.602040109894e-02 1.164332240803e-04 8.147724726387e+00
6.757500000000e+02 -6.519142675521e-02 1.150943935981e-04 8.152892954346e+00
6.760000000000e+02 -6.442146185380e-02 1.140729336311e-04 8.157506260386e+00
6.762500000000e+02 -6.372249388498e-02 1.133460362705e-04 8.161586417664e+00
6.765000000000e+02 -6.310709311426e-02 1.128868280629e-04 8.165153730286e+00
6.767500000000e+02 -6.258628185671e-02 1.126676049453e-04 8.168226825512e+00
6.770000000000e+02 -6.216754960646e-02 1.126625126540e-04 8.170822530676e+00
6.772500000000e+02 -6.185332660769e-02 1.128493168028e-04 8.172955801394e+00
6.775000000000e+02 -6.164015674175e-02 1.132100647113e-04 8.174639657726e+00
6.777500000000e+02 -6.151869214413e-02 1.137306388086e-04 8.175885160399e+00
6.780000000000e+02 -6.147450861319e-02 1.143993625447e-04 8.176701379821e+00
6.782500000000e+02 -6.148961621356e-02 1.152049705253e-04 8.177095312253e+00
6.785000000000e+02 -6.154442716010e-02 1.161343499918e-04 8.177071787347e+00
6.787500000000e+02 -6.161988830945e-02 1.171704736261e-04 8.176633318394e+00
6.790000000000e+02 -6.169946054907e-02 1.182909086487e-04 8.175779917775e+00
6.792500000000e+02 -6.177066017037e-02 1.194671819421e-04 8.174508884549e+00
6.795000000000e+02 -6.182594757985e-02 1.206651378851e-04 8.172814600072e+00
6.797500000000e+02 -6.186286324942e-02 1.218462702683e-04 8.170688312957e+00
6.800000000000e+02 -6.188341450188e-02 1.229698477182e-04 8.168117993441e+00
6.802500000000e+02 -6.189284630929e-02 1.239955412372e-04 8.165088236820e+00
6.805000000000e+02 -6.189801104670e-02 1.248861883883e-04 8.161580249014e+00
6.807500000000e+02 -6.190560952242e-02 1.256103200042e-04 8.157571918098e+00
6.810000000000e+02 -6.192057913475e-02 1.261441199003e-04 8.153037984473e+00
6.812500000000e+02 -6.194488347707e-02 1.264726030704e-04 8.147950267142e+00
6.815000000000e+02 -6.197685625396e-02 1.265898900477e-04 8.142277985317e+00
6.817500000000e+02 -6.201119338004e-02 1.264986367440e-04 8.135988093510e+00
6.820000000000e+02 -6.203954085350e-02 1.262087475331e-04 8.129045668549e+00
6.822500000000e+02 -6.205157614913e-02 1.257356374694e-04 8.121414275141e+00
6.825000000000e+02 -6.203636937283e-02 1.250983044346e-04 8.113056341757e+00
6.827500000000e+02 -6.198381973833e-02 1.243175145707e-04 8.103933495925e+00
6.830000000000e+02 -6.188592543703e-02 1.234142946785e-04 8.094006888463e+00
6.832500000000e+02 -6.173772432145e-02 1.224089566252e-04 8.083237481188e+00
6.835000000000e+02 -6.153776782297e-02 1.213207324242e-04 8.071586322968e+00
6.837500000000e+02 -6.128810674200e-02 1.201677726133e-04 8.059014808901e+00
6.840000000000e+02 -6.099381492244e-02 1.189676250921e-04 8.045484939086e+00
6.842500000000e+02 -6.066216528377e-02 1.177379336170e-04 8.030959577424e+00
6.845000000000e+02 -6.030161575499e-02 1.164971985163e-04 8.015402724869e+00
6.847500000000e+02 -5.992076630524e-02 1.152654232413e-04 7.998779798546e+00
6.850000000000e+02 -5.952745372101e-02 1.140644169998e-04 7.981057921157e+00
6.852500000000e+02 -5.912810499467e-02 1.129177379013e-04 7.962206214568e+00
6.855000000000e+02 -5.872741939445e-02 1.118502676157e-04 7.942196079713e+00
6.857500000000e+02 -5.832839714693e-02 1.108874576365e-04 7.921001477798e+00
6.860000000000e+02 -5.793266456694e-02 1.100542200697e-04 7.898599162185e+00
6.862500000000e+02 -5.754101726568e-02 1.093738748963e-04 7.874968902758e+00
6.865000000000e+02 -5.715406009090e-02 1.088670904229e-04 7.850093639813e+00
6.867500000000e+02 -5.677283035945e-02 1.085509303249e-04 7.823959622843e+00
6.870000000000e+02 -5.639929114335e-02 1.084381852610e-04 7.796556469580e+00
6.872500000000e+02 -5.603661874559e-02 1.085370100637e-04 7.767877212482e+00
6.875000000000e+02 -5.568923886300e-02 1.088509055605e-04 7.737918267933e+00
6.877500000000e+02 -5.536261210302e-02 1.093789679761e-04 7.706679400975e+00
6.880000000000e+02 -5.506280340195e-02 1.101163682239e-04 7.674163633877e+00
6.882500000000e+02 -5.479590136134e-02 1.110549472394e-04 7.640377142637e+00
6.885000000000e+02 -5.456736959251e-02 1.121838427413e-04 7.605329119325e+00
6.887500000000e+02 -5.438141660228e-02 1.134900363489e-04 7.569031644123e+00
6.890000000000e+02 -5.424046200812e-02 1.149587756235e-04 7.531499522152e+00
6.892500000000e+02 -5.414475854244e-02 1.165738121474e-04 7.492750127586e+00
6.895000000000e+02 -5.409220405600e-02 1.183174795681e-04 7.452803225760e+00
6.897500000000e+02 -5.407835168097e-02 1.201706190125e-04 7.411680816724e+00
6.900000000000e+02 -5.409659995758e-02 1.221122885361e-04 7.369406947877e+00
6.902500000000e+02 -5.413852602357e-02 1.241195367667e-04 7.326007535246e+00
6.905000000000e+02 -5.419431174003e-02 1.261671883836e-04 7.281510180791e+00
6.907500000000e+02 -5.425320735285e-02 1.282276793177e-04 7.235943973216e+00
6.910000000000e+02 -5.430398443997e-02 1.302710358812e-04 7.189339314590e+00
6.912500000000e+02 -5.433533222021e-02 1.322650139516e-04 7.141727707802e+00
6.915000000000e+02 -5.433617556445e-02 1.341753622735e-04 7.093141583081e+00
6.917500000000e+02 -5.429589774072e-02 1.359663503470e-04 7.043614102837e+00
6.920000000000e+02 -5.420447199958e-02 1.376013607074e-04 6.993178973348e+00
6.922500000000e+02 -5.405252186720e-02 1.390435679847e-04 6.941870286055e+00
6.925000000000e+02 -5.383132631571e-02 1.402566976758e-04 6.889722348887e+00
6.927500000000e+02 -5.353279944158e-02 1.412057362058e-04 6.836769531013e+00
6.930000000000e+02 -5.314947703721e-02 1.418576656967e-04 6.783046141889e+00
6.932500000000e+02 -5.267452165549e-02 1.421821025959e-04 6.728586305782e+00
6.935000000000e+02 -5.210176357656e-02 1.421517964594e-04 6.673423852355e+00
6.937500000000e+02 -5.142579090492e-02 1.417431110765e-04 6.617592241431e+00
6.940000000000e+02 -5.064207224443e-02 1.409363993430e-04 6.561124480853e+00
6.942500000000e+02 -4.974711216921e-02 1.397163392023e-04 6.504053068045e+00
6.945000000000e+02 -4.873862004655e-02 1.380721231405e-04 6.446409940780e+00
6.947500000000e+02 -4.761567597917e-02 1.359976832442e-04 6.388226439673e+00
6.950000000000e+02 -4.637887069964e-02 1.334918882593e-04 6.329533269149e+00
6.952500000000e+02 -4.503041803184e-02 1.305587181866e-04 6.270360484491e+00
6.955000000000e+02 -4.357421014351e-02 1.272074052298e-04 6.210737465656e+00
6.957500000000e+02 -4.201582448250e-02 1.234525495333e-04 6.150692907862e+00
6.960000000000e+02 -4.036247115210e-02 1.193141891098e-04 6.090254807296e+00
6.962500000000e+02 -3.862290087506e-02 1.148178413902e-04 6.029450471349e+00
6.965000000000e+02 -3.680725900218e-02 1.099944438382e-04 5.968306510267e+00
6.967500000000e+02 -3.492692413264e-02 1.048802456247e-04 5.906848862104e+00
6.970000000000e+02 -3.299431696586e-02 9.951657942003e-05 5.845102801036e+00
6.972500000000e+02 -3.102271649789e-02 9.394953786035e-05 5.783092978393e+00
6.975000000000e+02 -2.902607111555e-02 8.822953220416e-05 5.720843451690e+00
6.977500000000e+02 -2.701882958037e-02 8.241076280166e-05 5.658377737561e+00
6.980000000000e+02 -2.501578772366e-02 7.655058941511e-05 5.595718872930e+00
6.982500000000e+02 -2.303194955251e-02 7.070881651264e-05 5.532889473636e+00
6.985000000000e+02 -2.108240986933e-02 6.494691902004e-05 5.469911816686e+00
6.987500000000e+02 -1.918224491535e-02 5.932721621493e-05 5.406807917091e+00
6.990000000000e+02 -1.734641116236e-02 5.391202327079e-05 5.343599610193e+00
6.992500000000e+02 -1.558964466868e-02 4.876278569185e-05 5.280308644536e+00
6.995000000000e+02 -1.392635431637e-02 4.393922588197e-05 5.216956766882e+00
6.997500000000e+02 -1.237050691844e-02 3.949851829885e-05 5.153565807375e+00
7.000000000000e+02 -1.093549719231e-02 3.549448662665e-05 5.090157768442e+00
7.002500000000e+02 -9.634005892156e-03 3.197686356393e-05 5.026754902444e+00
7.005000000000e+02 -8.477843338355e-03 2.899059931774e-05 4.963379788398e+00
7.007500000000e+02 -7.477785544660e-03 2.657524861308e-05 4.900055399624e+00
7.010000000000e+02 -6.643397680838e-03 2.476440196997e-05 4.836805169106e+00
7.012500000000e+02 -5.982865338094e-03 2.358523199655e-05 4.773653040588e+00
7.015000000000e+02 -5.502820166483e-03 2.305807550210e-05 4.710623516248e+00
7.017500000000e+02 -5.208187422801e-03 2.319614462742e-05 4.647741689541e+00
7.020000000000e+02 -5.102037898209e-03 2.400527441862e-05 4.585033270110e+00
7.022500000000e+02 -5.185473895405e-03 2.548380537834e-05 4.522524593734e+00
7.025000000000e+02 -5.457527591234e-03 2.762250285848e-05 4.460242619805e+00
7.027500000000e+02 -5.915101396234e-03 3.040461274417e-05 4.398214913870e+00
7.030000000000e+02 -6.552925974764e-03 3.380595707120e-05 4.336469614148e+00
7.032500000000e+02 -7.363558285573e-03 3.779514503036e-05 4.275035382651e+00
7.035000000000e+02 -8.337410724634e-03 4.233386478000e-05 4.213941341605e+00
7.037500000000e+02 -9.462803606354e-03 4.737723025275e-05 4.153216992083e+00
7.040000000000e+02 -1.072605471016e-02 5.287422844832e-05 4.092892120545e+00
7.042500000000e+02 -1.211159615354e-02 5.876823471646e-05 4.032996693463e+00
7.045000000000e+02 -1.360211146846e-02 6.499757286280e-05 3.973560737255e+00
7.047500000000e+02 -1.517870428405e-02 7.149615716587e-05 3.914614213327e+00
7.050000000000e+02 -1.682108605172e-02 7.819417477067e-05 3.856186884633e+00
7.052500000000e+02 -1.850778474166e-02 8.501881424672e-05 3.798308177922e+00
7.055000000000e+02 -2.021637368310e-02 9.189503612261e-05 3.741007046750e+00
7.057500000000e+02 -2.192371300155e-02 9.874636418575e-05 3.684311829654e+00
7.060000000000e+02 -2.360620830415e-02 1.054957097523e-04 3.628250115571e+00
7.062500000000e+02 -2.524007907515e-02 1.120662008972e-04 3.572848613927e+00
7.065000000000e+02 -2.680163487313e-02 1.183820165563e-04 3.518133025790e+00
7.067500000000e+02 -2.826755798499e-02 1.243692213772e-04 3.464127931087e+00
7.070000000000e+02 -2.961518823573e-02 1.299565880208e-04 3.410856677317e+00
7.072500000000e+02 -3.082280561481e-02 1.350763790031e-04 3.358341287539e+00
7.075000000000e+02 -3.186990988527e-02 1.396651189060e-04 3.306602373352e+00
7.077500000000e+02 -3.273748984846e-02 1.436643135594e-04 3.255659066486e+00
7.080000000000e+02 -3.340827841069e-02 1.470211162202e-04 3.205528964393e+00
7.082500000000e+02 -3.386699338971e-02 1.496889568633e-04 3.156228087270e+00
7.085000000000e+02 -3.410055351183e-02 1.516280898054e-04 3.107770854489e+00
7.087500000000e+02 -3.409826791984e-02 1.528060685637e-04 3.060170076239e+00
7.090000000000e+02 -3.385200064433e-02 1.531981656385e-04 3.013436957876e+00
7.092500000000e+02 -3.335629857702e-02 1.527876900417e-04 2.967581122623e+00
7.095000000000e+02 -3.260848434497e-02 1.515662173582e-04 2.922610648214e+00
7.097500000000e+02 -3.160871743256e-02 1.495337530480e-04 2.878532114791e+00
7.100000000000e+02 -3.036001250564e-02 1.466987787446e-04 2.835350667408e+00
7.102500000000e+02 -2.886822275883e-02 1.430782209351e-04 2.793070087630e+00
7.105000000000e+02 -2.714198272420e-02 1.386973116863e-04 2.751692874750e+00
7.107500000000e+02 -2.519261930745e-02 1.335893811825e-04 2.711220332557e+00
7.110000000000e+02 -2.303402325252e-02 1.277955367433e-04 2.671652662469e+00
7.112500000000e+02 -2.068248877308e-02 1.213642589516e-04 2.632989059241e+00
7.115000000000e+02 -1.815652463495e-02 1.143509211596e-04 2.595227807746e+00
7.117500000000e+02 -1.547663743367e-02 1.068172243511e-04 2.558366379906e+00
7.120000000000e+02 -1.266508832125e-02 9.883054805163e-05 2.522401529366e+00
7.122500000000e+02 -9.745630964652e-03 9.046324518117e-05 2.487329382978e+00
7.125000000000e+02 -6.743229694783e-03 8.179186907176e-05 2.453145527422e+00
7.127500000000e+02 -3.683762491838e-03 7.289635100827e-05 2.419845091095e+00
7.130000000000e+02 -5.937118333399e-04 6.385911964335e-05 2.387422817655e+00
7.132500000000e+02 2.500152867364e-03 5.476418985434e-05 2.355873133805e+00
7.135000000000e+02 5.571098913678e-03 4.569622705713e-05 2.325190210220e+00
7.137500000000e+02 8.592753218509e-03 3.673961757367e-05 2.295368011658e+00
7.140000000000e+02 1.153942520434e-02 2.797747826139e-05 2.266400344419e+00
7.142500000000e+02 1.438641905929e-02 1.949070107593e-05 2.238280890822e+00
7.145000000000e+02 1.711033957520e-02 1.135699773391e-05 2.211003243617e+00
7.147500000000e+02 1.968937853070e-02 3.650009837652e-06 2.184560927423e+00
7.150000000000e+02 2.210358859323e-02 -3.561581962491e-06 2.158947423050e+00
7.152500000000e+02 2.433512971901e-02 -1.021487870193e-05 2.134156179580e+00
7.155000000000e+02 2.636849755119e-02 -1.625353607854e-05 2.110180632967e+00
7.157500000000e+02 2.819071721438e-02 -2.162844676712e-05 2.087014213960e+00
7.160000000000e+02 2.979151379591e-02 -2.629835875445e-05 2.064650366801e+00
7.162500000000e+02 3.116344300500e-02 -3.023038431088e-05 2.043082560072e+00
7.165000000000e+02 3.230199114760e-02 -3.340042164263e-05 2.022304308063e+00
7.167500000000e+02 3.320563785808e-02 -3.579347151533e-05 2.002309197921e+00
7.170000000000e+02 3.387587649208e-02 -3.740383173595e-05 1.983090917022e+00
7.172500000000e+02 3.431719953076e-02 -3.823519000340e-05 1.964643295683e+00
7.175000000000e+02 3.453704190401e-02 -3.830059357907e-05 1.946960354495e+00
7.177500000000e+02 3.454568709363e-02 -3.762230694115e-05 1.930036365556e+00
7.180000000000e+02 3.435613130756e-02 -3.623154677920e-05 1.913865915690e+00
7.182500000000e+02 3.398391536841e-02 -3.416811516999e-05 1.898443990004e+00
7.185000000000e+02 3.344691712838e-02 -3.147991407362e-05 1.883766053727e+00
7.187500000000e+02 3.276511565503e-02 -2.822236829383e-05 1.869828153253e+00
7.190000000000e+02 3.196032251316e-02 -2.445774343762e-05 1.856627013987e+00
7.192500000000e+02 3.105589048353e-02 -2.025438555475e-05 1.844160154251e+00
7.195000000000e+02 3.007639746106e-02 -1.568587709025e-05 1.832425992973e+00
7.197500000000e+02 2.904731463829e-02 -1.083012891107e-05 1.821423968501e+00
7.200000000000e+02 2.799465930375e-02 -5.768413920637e-06 1.811154650689e+00
7.202500000000e+02 2.694463854482e-02 -5.843557952245e-07 1.801619849888e+00
7.205000000000e+02 2.592328856979e-02 4.637103295180e-06 1.792822726384e+00
7.207500000000e+02 2.495611323875e-02 9.810797469784e-06 1.784767882469e+00
7.210000000000e+02 2.406772818583e-02 1.485239469320e-05 1.777461453359e+00
7.212500000000e+02 2.328151507774e-02 1.967945143938e-05 1.770911175260e+00
7.215000000000e+02 2.261929148487e-02 2.421246729625e-05 1.765126447274e+00
7.217500000000e+02 2.210100199447e-02 2.837589764243e-05 1.760118366929e+00
7.220000000000e+02 2.174443501465e-02 3.209912168406e-05 1.755899752085e+00
7.222500000000e+02 2.156496993020e-02 3.531735226134e-05 1.752485141479e+00
7.225000000000e+02 2.157536017283e-02 3.797246988929e-05 1.749890768252e+00
7.227500000000e+02 2.178555355433e-02 4.001378181814e-05 1.748134518003e+00
7.230000000000e+02 2.220255633649e-02 4.139867918396e-05 1.747235855990e+00
7.232500000000e+02 2.283034035999e-02 4.209320108728e-05 1.747215738294e+00
7.235000000000e+02 2.366979919707e-02 4.207247716576e-05 1.748096493080e+00
7.237500000000e+02 2.471875079001e-02 4.132106326307e-05 1.749901685596e+00
7.240000000000e+02 2.597199043035e-02 3.983314483100e-05 1.752655957437e+00
7.242500000000e+02 2.742139231237e-02 3.761261322599e-05 1.756384845763e+00
7.245000000000e+02 2.905605700513e-02 3.467301760976e-05 1.761114585790e+00
7.247500000000e+02 3.086250492671e-02 3.103738007829e-05 1.766871892543e+00
7.250000000000e+02 3.282491033873e-02 2.673788547983e-05 1.773683728455e+00
7.252500000000e+02 3.492537307616e-02 2.181544239585e-05 1.781577056193e+00
7.255000000000e+02 3.714422147551e-02 1.631913000921e-05 1.790578581803e+00
7.257500000000e+02 3.946034299988e-02 1.030552597214e-05 1.800714487547e+00
7.260000000000e+02 4.185153494738e-02 3.837933009343e-06 1.812010159682e+00
7.262500000000e+02 4.429486913803e-02 -3.014491788300e-06 1.824489913951e+00
7.265000000000e+02 4.676706404814e-02 -1.017768436570e-05 1.838176720152e+00
7.267500000000e+02 4.924485651994e-02 -1.757369766367e-05 1.853091932187e+00
7.270000000000e+02 5.170536685588e-02 -2.512177404951e-05 1.869255023902e+00
7.272500000000e+02 5.412645110919e-02 -3.273946197832e-05 1.886683334068e+00
7.275000000000e+02 5.648703145201e-02 -4.034375216280e-05 1.905391829202e+00
7.277500000000e+02 5.876740275372e-02 -4.785221988682e-05 1.925392880061e+00
7.280000000000e+02 6.094950690543e-02 -5.518415665129e-05 1.946696061701e+00
7.282500000000e+02 6.301717367227e-02 -6.226167746004e-05 1.969307974597e+00
7.285000000000e+02 6.495631844097e-02 -6.901077376265e-05 1.993232100146e+00
7.287500000000e+02 6.675510308332e-02 -7.536231552105e-05 2.018468677308e+00
7.290000000000e+02 6.840404607996e-02 -8.125296102496e-05 2.045014622744e+00
7.292500000000e+02 6.989609284747e-02 -8.662598648562e-05 2.072863475477e+00
7.295000000000e+02 7.122663530189e-02 -9.143199700640e-05 2.102005385668e+00
7.297500000000e+02 7.239348859678e-02 -9.562952424966e-05 2.132427136261e+00
7.300000000000e+02 7.339682131663e-02 -9.918549644686e-05 2.164112207236e+00
7.302500000000e+02 7.423904957618e-02 -1.020755524225e-04 2.197040868486e+00
7.305000000000e+02 7.492468868685e-02 -1.042842299477e-04 2.231190317463e+00
7.307500000000e+02 7.546017437057e-02 -1.058050182288e-04 2.266534846134e+00
7.310000000000e+02 7.585365212434e-02 -1.066402494602e-04 2.303046045943e+00
7.312500000000e+02 7.611474823599e-02 -1.068008788288e-04 2.340693031305e+00
7.315000000000e+02 7.625431491951e-02 -1.063060778663e-04 2.379442703432e+00
7.317500000000e+02 7.628417009517e-02 -1.051827566890e-04 2.419260020305e+00
7.320000000000e+02 7.621682286128e-02 -1.034649199932e-04 2.460108299629e+00
7.322500000000e+02 7.606520440573e-02 -1.011929604137e-04 2.501949519254e+00
7.325000000000e+02 7.584239698950e-02 -9.841284493226e-05 2.544744641138e+00
7.327500000000e+02 7.556137859758e-02 -9.517524660435e-05 2.588453924000e+00
7.330000000000e+02 7.523477716882e-02 -9.153461072867e-05 2.633037250063e+00
7.332500000000e+02 7.487464891122e-02 -8.754820074613e-05 2.678454433169e+00
7.335000000000e+02 7.449227704601e-02 -8.327512200382e-05 2.724665526971e+00
7.337500000000e+02 7.409799792241e-02 -7.877535151671e-05 2.771631120155e+00
7.340000000000e+02 7.370105817625e-02 -7.410879323033e-05 2.819312608130e+00
7.342500000000e+02 7.330950129050e-02 -6.933436814233e-05 2.867672454320e+00
7.345000000000e+02 7.293008762564e-02 -6.450915990996e-05 2.916674425835e+00
7.347500000000e+02 7.256824700960e-02 -5.968762877664e-05 2.966283806582e+00
7.350000000000e+02 7.222806351546e-02 -5.492090888423e-05 3.016467585367e+00
7.352500000000e+02 7.191229104308e-02 -5.025620288138e-05 3.067194617634e+00
7.355000000000e+02 7.162239747823e-02 -4.573623709006e-05 3.118435759964e+00
7.357500000000e+02 7.135863451383e-02 -4.139886752372e-05 3.170163976638e+00
7.360000000000e+02 7.112012971857e-02 -3.727678668786e-05 3.222354417129e+00
7.362500000000e+02 7.090499675043e-02 -3.339732289948e-05 3.274984468575e+00
7.365000000000e+02 7.071046009599e-02 -2.978234484019e-05 3.328033772834e+00
7.367500000000e+02 7.053298965999e-02 -2.644827415571e-05 3.381484221846e+00
7.370000000000e+02 7.036844144779e-02 -2.340619052801e-05 3.435319925349e+00
7.372500000000e+02 7.021220130580e-02 -2.066201296416e-05 3.489527145819e+00
7.375000000000e+02 7.005932778811e-02 -1.821675899200e-05 3.544094213730e+00
7.377500000000e+02 6.990469180212e-02 -1.606685420863e-05 3.599011418343e+00
7.380000000000e+02 6.974311221372e-02 -1.420449610806e-05 3.654270869265e+00
7.382500000000e+02 6.956948470343e-02 -1.261806075728e-05 3.709866342341e+00
7.385000000000e+02 6.937890378525e-02 -1.129249342166e-05 3.765793105860e+00
7.387500000000e+02 6.916677951085e-02 -1.020971488444e-05 3.822047722129e+00
7.390000000000e+02 6.892894643335e-02 -9.349034050032e-06 3.878627839939e+00
7.392500000000e+02 6.866176705949e-02 -8.687544687885e-06 3.935531969570e+00
7.395000000000e+02 6.836222929055e-02 -8.200505297706e-06 3.992759247038e+00
7.397500000000e+02 6.802803799214e-02 -7.861702954887e-06 4.050309189519e+00
7.400000000000e+02 6.765770003934e-02 -7.643802227758e-06 4.108181445828e+00
7.402500000000e+02 6.725060300769e-02 -7.518683714125e-06 4.166375539700e+00
7.405000000000e+02 6.680708172710e-02 -7.457780129339e-06 4.224890622264e+00
7.407500000000e+02 6.632847454615e-02 -7.432421708753e-06 4.283725219853e+00
7.410000000000e+02 6.581716258782e-02 -7.414183979010e-06 4.342876992985e+00
7.412500000000e+02 6.527658843003e-02 -7.375256976222e-06 4.402342510829e+00
7.415000000000e+02 6.471125486633e-02 -7.288818196699e-06 4.462117031075e+00
7.417500000000e+02 6.412669508969e-02 -7.129480206508e-06 4.522194313018e+00
7.420000000000e+02 6.352942054970e-02 -6.873714741923e-06 4.582566439232e+00
7.422500000000e+02 6.292683900629e-02 -6.500287369288e-06 4.643223677671e+00
7.425000000000e+02 6.232715093739e-02 -5.990693246360e-06 4.704154359401e+00
7.427500000000e+02 6.173921931634e-02 -5.329575041096e-06 4.765344800409e+00
7.430000000000e+02 6.117242157506e-02 -4.505113886832e-06 4.826779243940e+00
7.432500000000e+02 6.063648032651e-02 -3.509367053955e-06 4.888439847760e+00
7.435000000000e+02 6.014128069726e-02 -2.338550466024e-06 4.950306693881e+00
7.437500000000e+02 5.969667107842e-02 -9.932429220483e-07 5.012357841043e+00
7.440000000000e+02 5.931225310247e-02 5.214843996348e-07 5.074569399640e+00
7.442500000000e+02 5.899715798334e-02 2.196026626711e-06 5.136915642600e+00
7.445000000000e+02 5.875981201802e-02 4.016288430025e-06 5.199369140751e+00
7.447500000000e+02 5.860769149030e-02 5.963812780119e-06 5.261900923686e+00
7.450000000000e+02 5.854706941404e-02 8.015993475635e-06 5.324480662687e+00
7.452500000000e+02 5.858275851295e-02 1.014636848815e-05 5.387076872629e+00
7.455000000000e+02 5.871785774904e-02 1.232499775891e-05 5.449657129383e+00
7.457500000000e+02 5.895351313198e-02 1.451892192653e-05 5.512188299048e+00
7.460000000000e+02 5.928870619002e-02 1.669271058083e-05 5.574636775087e+00
7.462500000000e+02 5.972008856637e-02 1.880910298030e-05 5.636968718197e+00
7.465000000000e+02 6.024187880736e-02 2.082974929660e-05 5.699150295514e+00
7.467500000000e+02 6.084584001136e-02 2.271605077703e-05 5.761147912034e+00
7.470000000000e+02 6.152135563316e-02 2.443009611194e-05 5.822928432235e+00
7.472500000000e+02 6.225560996675e-02 2.593567852710e-05 5.884459382277e+00
7.475000000000e+02 6.303388217849e-02 2.719937425275e-05 5.945709134516e+00
7.477500000000e+02 6.383994444553e-02 2.819164974949e-05 6.006647064590e+00
7.480000000000e+02 6.465655324961e-02 2.888787134964e-05 6.067243682519e+00
7.482500000000e+02 6.546601052054e-02 2.926932538305e-05 6.127470735548e+00
7.485000000000e+02 6.625076290486e-02 2.932407445630e-05 6.187301279492e+00
7.487500000000e+02 6.699400861345e-02 2.904756689337e-05 6.246709728400e+00
7.490000000000e+02 6.768026919811e-02 2.844302176153e-05 6.305671874252e+00
7.492500000000e+02 6.829589664799e-02 2.752153434610e-05 6.364164887749e+00
7.495000000000e+02 6.882948945100e-02 2.630186917843e-05 6.422167305932e+00
7.497500000000e+02 6.927219501603e-02 2.480995354864e-05 6.479659000148e+00
7.500000000000e+02 6.961790038302e-02 2.307810354182e-05 6.536621142956e+00
7.502500000000e+02 6.986330999413e-02 2.114402388312e-05 6.593036165910e+00
7.505000000000e+02 7.000792594857e-02 1.904964627211e-05 6.648887714418e+00
7.507500000000e+02 7.005394872706e-02 1.683985286591e-05 6.704160600704e+00
7.510000000000e+02 7.000611476929e-02 1.456115761087e-05 6.758840749297e+00
7.512500000000e+02 6.987149235939e-02 1.226042992067e-05 6.812915147970e+00
7.515000000000e+02 6.965923707427e-02 9.983639807920e-06 6.866371785552e+00
7.517500000000e+02 6.938031464442e-02 7.774708771224e-06 6.919199590549e+00
7.520000000000e+02 6.904718172484e-02 5.674409883361e-06 6.971388360634e+00
7.522500000000e+02 6.867342060628e-02 3.719408953440e-06 7.022928699090e+00
7.525000000000e+02 6.827331404615e-02 1.941388559384e-06 7.073811943575e+00
7.527500000000e+02 6.786136189293e-02 3.662656513914e-07 7.124030099066e+00
7.530000000000e+02 6.745174953567e-02 -9.864431404494e-07 7.173575786060e+00
7.532500000000e+02 6.705778558828e-02 -2.104095210426e-06 7.222442189608e+00
7.535000000000e+02 6.669134764465e-02 -2.981179442169e-06 7.270623023641e+00
7.537500000000e+02 6.636238058962e-02 -3.619317676506e-06 7.318112504246e+00
7.540000000000e+02 6.607849843792e-02 -4.026965792520e-06 7.364905329512e+00
7.542500000000e+02 6.584473725195e-02 -4.218773453718e-06 7.410996660885e+00
7.545000000000e+02 6.566349469012e-02 -4.214612673636e-06 7.456382099191e+00
7.547500000000e+02 6.553467183612e-02 -4.038313115906e-06 7.501057648216e+00
7.550000000000e+02 6.545600765988e-02 -3.716169878792e-06 7.545019659259e+00
7.552500000000e+02 6.542356983349e-02 -3.275333376490e-06 7.588264751805e+00
7.555000000000e+02 6.543234204471e-02 -2.742213931234e-06 7.630789708611e+00
7.557500000000e+02 6.547683188364e-02 -2.141041965192e-06 7.672591347678e+00
7.560000000000e+02 6.555161731814e-02 -1.492716799723e-06 7.713666372572e+00
7.562500000000e+02 6.565175854371e-02 -8.140418814306e-07 7.754011220182e+00
7.565000000000e+02 6.577301814451e-02 -1.174111029512e-07 7.793621904358e+00
7.567500000000e+02 6.591186276373e-02 5.890536995679e-07 7.832493875293e+00
7.570000000000e+02 6.606525288693e-02 1.300927949394e-06 7.870621907203e+00
7.572500000000e+02 6.623025956309e-02 2.016732984639e-06 7.908000021213e+00
7.575000000000e+02 6.640357057355e-02 2.736976044054e-06 7.944621444173e+00
7.577500000000e+02 6.658097516387e-02 3.463096479028e-06 7.980478616623e+00
7.580000000000e+02 6.675690476788e-02 4.196531229378e-06 8.015563231727e+00
7.582500000000e+02 6.692411593411e-02 4.938174963109e-06 8.049866311186e+00
7.585000000000e+02 6.707355830739e-02 5.688134115778e-06 8.083378294512e+00
7.587500000000e+02 6.719446463341e-02 6.445754392292e-06 8.116089140876e+00
7.590000000000e+02 6.727464370921e-02 7.209952850196e-06 8.147988422017e+00
7.592500000000e+02 6.730094655910e-02 7.979757441129e-06 8.179065402085e+00
7.595000000000e+02 6.725984119306e-02 8.754945478195e-06 8.209309094706e+00
7.597500000000e+02 6.713803844261e-02 9.536644829417e-06 8.238708298972e+00
7.600000000000e+02 6.692309269079e-02 1.032783072646e-05 8.267251612516e+00
7.602500000000e+02 6.660393739061e-02 1.113364571872e-05 8.294927431550e+00
7.605000000000e+02 6.617132441927e-02 1.196148226570e-05 8.321723945147e+00
7.607500000000e+02 6.561815842809e-02 1.282085051563e-05 8.347629132784e+00
7.610000000000e+02 6.493975269268e-02 1.372307451664e-05 8.372630774567e+00
7.612500000000e+02 6.413401846301e-02 1.468089793186e-05 8.396716477316e+00
7.615000000000e+02 6.320162271129e-02 1.570802963322e-05 8.419873719502e+00
7.617500000000e+02 6.214614143276e-02 1.681867108472e-05 8.442089912459e+00
7.620000000000e+02 6.097419066549e-02 1.802704962250e-05 8.463352471683e+00
7.622500000000e+02 5.969554007072e-02 1.934690528893e-05 8.483648891132e+00
7.625000000000e+02 5.832314583967e-02 2.079100001173e-05 8.502966812197e+00
7.627500000000e+02 5.687307442015e-02 2.237050662354e-05 8.521294080372e+00
7.630000000000e+02 5.536424639011e-02 2.409427519720e-05 8.538618785609e+00
7.632500000000e+02 5.381796949397e-02 2.596796343646e-05 8.554929285524e+00
7.635000000000e+02 5.225725312157e-02 2.799305826118e-05 8.570214214143e+00
7.637500000000e+02 5.070591674264e-02 3.016587202403e-05 8.584462483151e+00
7.640000000000e+02 4.918756427070e-02 3.247663208231e-05 8.597663283000e+00
7.642500000000e+02 4.772451791753e-02 3.490880815385e-05 8.609806091421e+00
7.645000000000e+02 4.633683135915e-02 3.743881739354e-05 8.620880694300e+00
7.647500000000e+02 4.504150255277e-02 4.003624987989e-05 8.630877219745e+00
7.650000000000e+02 4.385199528966e-02 4.266466803593e-05 8.639786181659e+00
7.652500000000e+02 4.277812937187e-02 4.528298341427e-05 8.647598524822e+00
7.655000000000e+02 4.182635960847e-02 4.784733528204e-05 8.654305660463e+00
7.657500000000e+02 4.100039895163e-02 5.031330881919e-05 8.659899480132e+00
7.660000000000e+02 4.030208930958e-02 5.263827295882e-05 8.664372337127e+00
7.662500000000e+02 3.973238181893e-02 5.478357887481e-05 8.667716986771e+00
7.665000000000e+02 3.929226645376e-02 5.671635386736e-05 8.669926486416e+00
7.667500000000e+02 3.898349463746e-02 5.841079577362e-05 8.670994054890e+00
7.670000000000e+02 3.880896449996e-02 5.984875474194e-05 8.670912909635e+00
7.672500000000e+02 3.877269040055e-02 6.101945631887e-05 8.669676094033e+00
7.675000000000e+02 3.887934057918e-02 6.191860552965e-05 8.667276318367e+00
7.677500000000e+02 3.913339478826e-02 6.254702064895e-05 8.663705842816e+00
7.680000000000e+02 3.953804034134e-02 6.290902572348e-05 8.658956416562e+00
7.682500000000e+02 4.009396686325e-02 6.301080602461e-05 8.653019291450e+00
7.685000000000e+02 4.079824231958e-02 6.285906380329e-05 8.645885325355e+00
7.687500000000e+02 4.164344652740e-02 6.246017160869e-05 8.637545161950e+00
7.690000000000e+02 4.261720170333e-02 6.181994634422e-05 8.627989484292e+00
7.692500000000e+02 4.370218492860e-02 6.094396673548e-05 8.617209318483e+00
7.695000000000e+02 4.487663816416e-02 5.983854620289e-05 8.605196361209e+00
7.697500000000e+02 4.611532153883e-02 5.851214043903e-05 8.591943301971e+00
7.700000000000e+02 4.739079421098e-02 5.697682143904e-05 8.577444111776e+00
7.702500000000e+02 4.867486454291e-02 5.524964368162e-05 8.561694274488e+00
7.705000000000e+02 4.994003304247e-02 5.335365541895e-05 8.544690946865e+00
7.707500000000e+02 5.116075681294e-02 5.131841384709e-05 8.526433032621e+00
7.710000000000e+02 5.231440273235e-02 4.917981459965e-05 8.506921195712e+00
7.712500000000e+02 5.338179672061e-02 4.697921675048e-05 8.486157799649e+00
7.715000000000e+02 5.434734457837e-02 4.476198821676e-05 8.464146805894e+00
7.717500000000e+02 5.519876144132e-02 4.257566284191e-05 8.440893660765e+00
7.720000000000e+02 5.592649722414e-02 4.046788122039e-05 8.416405190289e+00
7.722500000000e+02 5.652297694834e-02 3.848436418671e-05 8.390689506176e+00
7.725000000000e+02 5.698181284245e-02 3.666713461117e-05 8.363755977739e+00
7.727500000000e+02 5.729710932583e-02 3.505317407604e-05 8.335615227956e+00
7.730000000000e+02 5.746299389661e-02 3.367360128947e-05 8.306279203878e+00
7.732500000000e+02 5.747342775539e-02 3.255341141159e-05 8.275761261287e+00
7.735000000000e+02 5.732233981786e-02 3.171169526536e-05 8.244076298062e+00
7.737500000000e+02 5.700404107272e-02 3.116222210522e-05 8.211240876645e+00
7.740000000000e+02 5.651385503801e-02 3.091422686050e-05 8.177273330875e+00
7.742500000000e+02 5.584886876229e-02 3.097331600041e-05 8.142193853001e+00
7.745000000000e+02 5.500867743574e-02 3.134210468095e-05 8.106024515117e+00
7.747500000000e+02 5.399602168313e-02 3.202063855029e-05 8.068789241682e+00
7.750000000000e+02 5.281721864899e-02 3.300659081193e-05 8.030513712072e+00
7.752500000000e+02 5.148233381573e-02 3.429514149678e-05 7.991225220964e+00
7.755000000000e+02 5.000505873064e-02 3.587860559193e-05 7.950952475429e+00
7.757500000000e+02 4.840231641661e-02 3.774589344041e-05 7.909725366045e+00
7.760000000000e+02 4.669363594724e-02 3.988198113258e-05 7.867574709609e+00
7.762500000000e+02 4.490037417872e-02 4.226747491110e-05 7.824532003696e+00
7.765000000000e+02 4.304485979489e-02 4.487838965642e-05 7.780629170156e+00
7.767500000000e+02 4.114955626236e-02 4.768621023790e-05 7.735898342812e+00
7.770000000000e+02 3.923631042516e-02 5.065830792308e-05 7.690371663492e+00
7.772500000000e+02 3.732575265084e-02 5.375860386109e-05 7.644081132595e+00
7.775000000000e+02 3.543687554098e-02 5.694855582317e-05 7.597058474027e+00
7.777500000000e+02 3.358680386365e-02 6.018827062004e-05 7.549335048992e+00
7.780000000000e+02 3.179073628043e-02 6.343769625408e-05 7.500941782762e+00
7.782500000000e+02 3.006202498337e-02 6.665777009321e-05 7.451909117818e+00
7.785000000000e+02 2.841234555847e-02 6.981142103324e-05 7.402266973995e+00
7.787500000000e+02 2.685190307587e-02 7.286436683834e-05 7.352044725715e+00
7.790000000000e+02 2.538962772345e-02 7.578565219271e-05 7.301271173239e+00
7.792500000000e+02 2.403331896712e-02 7.854793106907e-05 7.249974519976e+00
7.795000000000e+02 2.278971317327e-02 8.112751941394e-05 7.198182350815e+00
7.797500000000e+02 2.166446732387e-02 8.350426359460e-05 7.145921609192e+00
7.800000000000e+02 2.066206037152e-02 8.566130660381e-05 7.093218586751e+00
7.802500000000e+02 1.978563849687e-02 8.758479708870e-05 7.040098913383e+00
7.805000000000e+02 1.903682878421e-02 8.926363489356e-05 6.986587562044e+00
7.807500000000e+02 1.841555669822e-02 9.068930445519e-05 6.932708866315e+00
7.810000000000e+02 1.791990255537e-02 9.185581889637e-05 6.878486550454e+00
7.812500000000e+02 1.754602071743e-02 9.275975198078e-05 6.823943777903e+00
7.815000000000e+02 1.728814869470e-02 9.340039604686e-05 6.769103208487e+00
7.817500000000e+02 1.713871261232e-02 9.377993207083e-05 6.713987067695e+00
7.820000000000e+02 1.708852648102e-02 9.390365007073e-05 6.658617223665e+00
7.822500000000e+02 1.712707977300e-02 9.378007711433e-05 6.603015265597e+00
7.825000000000e+02 1.724288783571e-02 9.342104874691e-05 6.547202581254e+00
7.827500000000e+02 1.742388528944e-02 9.284161226444e-05 6.491200428795e+00
7.830000000000e+02 1.765783247900e-02 9.205976635701e-05 6.435030001507e+00
7.832500000000e+02 1.793270930515e-02 9.109603869756e-05 6.378712478185e+00
7.835000000000e+02 1.823707370716e-02 8.997287144516e-05 6.322269063365e+00
7.837500000000e+02 1.856036649724e-02 8.871390323625e-05 6.265721011675e+00
7.840000000000e+02 1.889315037310e-02 8.734316555048e-05 6.209089641763e+00
7.842500000000e+02 1.922728017406e-02 8.588424846026e-05 6.152396330309e+00
7.845000000000e+02 1.955600270077e-02 8.435949242902e-05 6.095662499599e+00
7.847500000000e+02 1.987399401031e-02 8.278925821548e-05 6.038909590339e+00
7.850000000000e+02 2.017734286541e-02 8.119131687079e-05 5.982159024511e+00
7.852500000000e+02 2.046349177758e-02 7.958039048517e-05 5.925432158498e+00
7.855000000000e+02 2.073114754168e-02 7.796785901956e-05 5.868750226383e+00
7.857500000000e+02 2.098017042154e-02 7.636163726826e-05 5.812134280252e+00
7.860000000000e+02 2.121145454197e-02 7.476620343824e-05 5.755605112444e+00
7.862500000000e+02 2.142680086126e-02 7.318276490709e-05 5.699183179943e+00
7.865000000000e+02 2.162878919322e-02 7.160952712029e-05 5.642888521722e+00
7.867500000000e+02 2.182065113519e-02 7.004203445832e-05 5.586740665704e+00
7.870000000000e+02 2.200614241960e-02 6.847355415321e-05 5.530758529044e+00
7.872500000000e+02 2.218941161832e-02 6.689547576230e-05 5.474960327181e+00
7.875000000000e+02 2.237486703979e-02 6.529770668090e-05 5.419363461781e+00
7.877500000000e+02 2.256703575333e-02 6.366904789473e-05 5.363984428163e+00
7.880000000000e+02 2.277041745005e-02 6.199754860461e-05 5.308838703032e+00
7.882500000000e+02 2.298933070586e-02 6.027085703800e-05 5.253940656299e+00
7.885000000000e+02 2.322775521858e-02 5.847652188543e-05 5.199303447467e+00
7.887500000000e+02 2.348917172778e-02 5.660235097532e-05 5.144938942146e+00
7.890000000000e+02 2.377640480753e-02 5.463671930112e-05 5.090857637280e+00
7.892500000000e+02 2.409147247889e-02 5.256891104644e-05 5.037068582776e+00
7.895000000000e+02 2.443544907860e-02 5.038949289582e-05 4.983579326628e+00
7.897500000000e+02 2.480834683835e-02 4.809070186260e-05 4.930395871800e+00
7.900000000000e+02 2.520901985827e-02 4.566685171012e-05 4.877522630966e+00
7.902500000000e+02 2.563509707938e-02 4.311474643118e-05 4.824962408134e+00
7.905000000000e+02 2.608294589544e-02 4.043407393700e-05 4.772716382786e+00
7.907500000000e+02 2.654767001502e-02 3.762776945573e-05 4.720784114021e+00
7.910000000000e+02 2.702314030214e-02 3.470234759595e-05 4.669163539540e+00
7.912500000000e+02 2.750206150236e-02 3.166813759178e-05 4.617851006386e+00
7.915000000000e+02 2.797606960865e-02 2.853944483169e-05 4.566841289921e+00
7.917500000000e+02 2.843586059001e-02 2.533459195736e-05 4.516127643126e+00
7.920000000000e+02 2.887134436423e-02 2.207585406316e-05 4.465701836624e+00
7.922500000000e+02 2.927182182062e-02 1.878926399027e-05 4.415554225564e+00
7.925000000000e+02 2.962617949133e-02 1.550430755928e-05 4.365673810959e+00
7.927500000000e+02 2.992309707534e-02 1.225349086961e-05 4.316048323769e+00
7.930000000000e+02 3.015126424084e-02 9.071798723698e-06 4.266664308352e+00
7.932500000000e+02 3.029960085383e-02 5.996073093179e-06 4.217507222703e+00
7.935000000000e+02 3.035747599855e-02 3.064319637619e-06 4.168561545168e+00
7.937500000000e+02 3.031492447952e-02 3.149585841022e-07 4.119810890296e+00
7.940000000000e+02 3.016285316641e-02 -2.213968500836e-06 4.071238134652e+00
7.942500000000e+02 2.989323717264e-02 -4.485585966635e-06 4.022825550485e+00
7.945000000000e+02 2.949929936270e-02 -6.464940763229e-06 3.974554944203e+00
7.947500000000e+02 2.897567613851e-02 -8.119765043363e-06 3.926407806699e+00
7.950000000000e+02 2.831855998438e-02 -9.421178936930e-06 3.878365464719e+00
7.952500000000e+02 2.752582226469e-02 -1.034433800459e-05 3.830409240863e+00
7.955000000000e+02 2.659710952270e-02 -1.086900629754e-05 3.782520613167e+00
7.957500000000e+02 2.553391853354e-02 -1.098006564437e-05 3.734681388774e+00
7.960000000000e+02 2.433963995404e-02 -1.066792581525e-05 3.686873874006e+00
7.962500000000e+02 2.301957315000e-02 -9.928841150947e-06 3.639081047798e+00
7.965000000000e+02 2.158091525646e-02 -8.765149025092e-06 3.591286751860e+00
7.967500000000e+02 2.003271280654e-02 -7.185383366692e-06 3.543475868437e+00
7.970000000000e+02 1.838578792445e-02 -5.204311073703e-06 3.495634521356e+00
7.972500000000e+02 1.665262848428e-02 -2.842845501227e-06 3.447750270602e+00
7.975000000000e+02 1.484724759927e-02 -1.278564942253e-07 3.399812312069e+00
7.977500000000e+02 1.298501484597e-02 2.908112612193e-06 3.351811695183e+00
7.980000000000e+02 1.108245498084e-02 6.227250235136e-06 3.303741525617e+00
7.982500000000e+02 9.157022889341e-03 9.786960349784e-06 3.255597190439e+00
7.985000000000e+02 7.226852461292e-03 1.354045323110e-05 3.207376571814e+00
7.987500000000e+02 5.310486422010e-03 1.743747152086e-05 3.159080260282e+00
7.990000000000e+02 3.426589210440e-03 2.142501708968e-05 3.110711776860e+00
7.992500000000e+02 1.593648857693e-03 2.544816650835e-05 3.062277776441e+00
7.995000000000e+02 -1.703276155574e-04 2.945095988882e-05 3.013788250347e+00
7.997500000000e+02 -1.848117245138e-03 3.337729502681e-05 2.965256709584e+00
8.000000000000e+02 -3.423581836445e-03 3.717187408650e-05 2.916700365609e+00
8.002500000000e+02 -4.881953523808e-03 4.078113045325e-05 2.868140280067e+00
8.005000000000e+02 -6.210104594507e-03 4.415412422748e-05 2.819601500115e+00
8.007500000000e+02 -7.396790400914e-03 4.724340782089e-05 2.771113161785e+00
8.010000000000e+02 -8.432869823630e-03 5.000584511675e-05 2.722708577144e+00
8.012500000000e+02 -9.311482892148e-03 5.240333673731e-05 2.674425273490e+00
8.015000000000e+02 -1.002820067160e-02 5.440344770682e-05 2.626305014920e+00
8.017500000000e+02 -1.058112322399e-02 5.597995308537e-05 2.578393770522e+00
8.020000000000e+02 -1.097094494659e-02 5.711328197081e-05 2.530741658031e+00
8.022500000000e+02 -1.120096349003e-02 5.779080904694e-05 2.483402831390e+00
8.025000000000e+02 -1.127705423163e-02 5.800705352949e-05 2.436435338093e+00
8.027500000000e+02 -1.120758816231e-02 5.776372905494e-05 2.389900919743e+00
8.030000000000e+02 -1.100331678371e-02 5.706969842428e-05 2.343864778540e+00
8.032500000000e+02 -1.067720455254e-02 5.594078586380e-05 2.298395288946e+00
8.035000000000e+02 -1.024423286687e-02 5.439950535147e-05 2.253563674117e+00
8.037500000000e+02 -9.721159585701e-03 5.247466020225e-05 2.209443632811e+00
8.040000000000e+02 -9.126256674374e-03 5.020087004104e-05 2.166110933030e+00
8.042500000000e+02 -8.479016545216e-03 4.761800099162e-05 2.123642965952e+00
8.045000000000e+02 -7.799839003058e-03 4.477052703231e-05 2.082118270435e+00
8.047500000000e+02 -7.109706228824e-03 4.170683259616e-05 2.041616032210e+00
8.050000000000e+02 -6.429844498948e-03 3.847846029895e-05 2.002215562444e+00
8.052500000000e+02 -5.781382820087e-03 3.513932274199e-05 1.963995765355e+00
8.055000000000e+02 -5.185014026669e-03 3.174488940200e-05 1.927034598038e+00
8.057500000000e+02 -4.660660399649e-03 2.835135767643e-05 1.891408533747e+00
8.060000000000e+02 -4.227151956788e-03 2.501482782707e-05 1.857192036556e+00
8.062500000000e+02 -3.901920892376e-03 2.179048122528e-05 1.824457047383e+00
8.065000000000e+02 -3.700718090018e-03 1.873179208800e-05 1.793272502851e+00
8.067500000000e+02 -3.637354453710e-03 1.588975944328e-05 1.763703874771e+00
8.070000000000e+02 -3.723474411241e-03 1.331219921930e-05 1.735812757506e+00
8.072500000000e+02 -3.968362491353e-03 1.104307954999e-05 1.709656490361e+00
8.075000000000e+02 -4.378787131786e-03 9.121919192140e-06 1.685287825443e+00
8.077500000000e+02 -4.958887701515e-03 7.583271932454e-06 1.662754656305e+00
8.080000000000e+02 -5.710100923397e-03 6.456272264199e-06 1.642099784702e+00
8.082500000000e+02 -6.631134219412e-03 5.764280777781e-06 1.623360751705e+00
8.085000000000e+02 -7.717984199794e-03 5.524621582181e-06 1.606569724443e+00
8.087500000000e+02 -8.963998058752e-03 5.748400750405e-06 1.591753423708e+00
8.090000000000e+02 -1.035998291310e-02 6.440442291977e-06 1.578933123289e+00
8.092500000000e+02 -1.189435489153e-02 7.599303349315e-06 1.568124679683e+00
8.095000000000e+02 -1.355333119121e-02 9.217398614564e-06 1.559338622063e+00
8.097500000000e+02 -1.532115911699e-02 1.128121824209e-05 1.552580286119e+00
8.100000000000e+02 -1.718037836649e-02 1.377162609822e-05 1.547849974190e+00
8.102500000000e+02 -1.911211384891e-02 1.666425030081e-05 1.545143162993e+00
8.105000000000e+02 -2.109639200092e-02 1.992995651742e-05 1.544450741403e+00
8.107500000000e+02 -2.311247693309e-02 2.353537641658e-05 1.545759260269e+00
8.110000000000e+02 -2.513921955363e-02 2.744349895539e-05 1.549051215338e+00
8.112500000000e+02 -2.715541290763e-02 3.161430967266e-05 1.554305344817e+00
8.115000000000e+02 -2.914015138246e-02 3.600546563265e-05 1.561496923576e+00
8.117500000000e+02 -3.107318046545e-02 4.057299018015e-05 1.570598083149e+00
8.120000000000e+02 -3.293524005273e-02 4.527198076812e-05 1.581578111727e+00
8.122500000000e+02 -3.470838413835e-02 5.005730592839e-05 1.594403771553e+00
8.125000000000e+02 -3.637628362893e-02 5.488429502593e-05 1.609039589850e+00
8.127500000000e+02 -3.792449332051e-02 5.970938886135e-05 1.625448157209e+00
8.130000000000e+02 -3.934068944242e-02 6.449076112122e-05 1.643590400847e+00
8.132500000000e+02 -4.061486920244e-02 6.918888590349e-05 1.663425842934e+00
8.135000000000e+02 -4.173950235040e-02 7.376703053583e-05 1.684912850028e+00
8.137500000000e+02 -4.270964557952e-02 7.819171578430e-05 1.708008849338e+00
8.140000000000e+02 -4.352300395837e-02 8.243307985736e-05 1.732670533053e+00
8.142500000000e+02 -4.417994393026e-02 8.646516692512e-05 1.758854039146e+00
8.145000000000e+02 -4.468346305458e-02 9.026614797231e-05 1.786515102877e+00
8.147500000000e+02 -4.503910643171e-02 9.381845035616e-05 1.815609191996e+00
8.150000000000e+02 -4.525483702054e-02 9.710880896102e-05 1.846091618105e+00
8.152500000000e+02 -4.534086697298e-02 1.001282495123e-04 1.877917621166e+00
8.155000000000e+02 -4.530944312390e-02 1.028719886511e-04 1.911042438343e+00
8.157500000000e+02 -4.517459645070e-02 1.053392665738e-04 1.945421352084e+00
8.160000000000e+02 -4.495186387319e-02 1.075331256959e-04 1.981009717310e+00
8.162500000000e+02 -4.465797718959e-02 1.094601213644e-04 2.017762977700e+00
8.165000000000e+02 -4.431053761133e-02 1.111299955212e-04 2.055636664258e+00
8.167500000000e+02 -4.392767081173e-02 1.125553013295e-04 2.094586386229e+00
8.170000000000e+02 -4.352767804067e-02 1.137510025918e-04 2.134567811615e+00
8.172500000000e+02 -4.312868470712e-02 1.147340469239e-04 2.175536642964e+00
8.175000000000e+02 -4.274829588773e-02 1.155229263951e-04 2.217448590609e+00
8.177500000000e+02 -4.240326316976e-02 1.161372335887e-04 2.260259345003e+00
8.180000000000e+02 -4.210917167291e-02 1.165972136090e-04 2.303924551990e+00
8.182500000000e+02 -4.188015136833e-02 1.169233575646e-04 2.348399794045e+00
8.185000000000e+02 -4.172861922250e-02 1.171359925248e-04 2.393640575960e+00
8.187500000000e+02 -4.166505614951e-02 1.172548868996e-04 2.439602323934e+00
8.190000000000e+02 -4.169782441376e-02 1.172989148429e-04 2.486240390355e+00
8.192500000000e+02 -4.183302669176e-02 1.172857456740e-04 2.533510076954e+00
8.195000000000e+02 -4.207441223752e-02 1.172315888253e-04 2.581366664333e+00
8.197500000000e+02 -4.242332800051e-02 1.171509813530e-04 2.629765462624e+00
8.200000000000e+02 -4.287871803773e-02 1.170565939479e-04 2.678661871702e+00
8.202500000000e+02 -4.343716941590e-02 1.169591444446e-04 2.728011454711e+00
8.205000000000e+02 -4.409300136507e-02 1.168673301281e-04 2.777770032655e+00
8.207500000000e+02 -4.483839885331e-02 1.167878184044e-04 2.827893781423e+00
8.210000000000e+02 -4.566358301255e-02 1.167252772884e-04 2.878339352880e+00
8.212500000000e+02 -4.655701880114e-02 1.166824608760e-04 2.929063994691e+00
8.215000000000e+02 -4.750565224883e-02 1.166603278317e-04 2.980025687196e+00
8.217500000000e+02 -4.849517417397e-02 1.166581943448e-04 3.031183288414e+00
8.220000000000e+02 -4.951030488424e-02 1.166739202731e-04 3.082496675658e+00
8.222500000000e+02 -5.053509319372e-02 1.167041138348e-04 3.133926899216e+00
8.225000000000e+02 -5.155322489929e-02 1.167443474987e-04 3.185436337859e+00
8.227500000000e+02 -5.254833298707e-02 1.167893900681e-04 3.236988843458e+00
8.230000000000e+02 -5.350430540643e-02 1.168334380854e-04 3.288549898748e+00
8.232500000000e+02 -5.440558124030e-02 1.168703450613e-04 3.340086753863e+00
8.235000000000e+02 -5.523743374062e-02 1.168938421537e-04 3.391568574033e+00
8.237500000000e+02 -5.598622965649e-02 1.168977442468e-04 3.442966562258e+00
8.240000000000e+02 -5.663966646180e-02 1.168761416322e-04 3.494254090480e+00
8.242500000000e+02 -5.718697592953e-02 1.168235643785e-04 3.545406802294e+00
8.245000000000e+02 -5.761909890257e-02 1.167351296716e-04 3.596402721229e+00
8.247500000000e+02 -5.792882125196e-02 1.166066589770e-04 3.647222333533e+00
8.250000000000e+02 -5.811087414030e-02 1.164347663347e-04 3.697848664658e+00
8.252500000000e+02 -5.816199293267e-02 1.162169169503e-04 3.748267332804e+00
8.255000000000e+02 -5.808094152540e-02 1.159514665771e-04 3.798466601589e+00
8.257500000000e+02 -5.786849445126e-02 1.156376665274e-04 3.848437404406e+00
8.260000000000e+02 -5.752738150580e-02 1.152756433352e-04 3.898173350990e+00
8.262500000000e+02 -5.706220330868e-02 1.148663671690e-04 3.947670734273e+00
8.265000000000e+02 -5.647930728279e-02 1.144115855208e-04 3.996928494327e+00
8.267500000000e+02 -5.578664501762e-02 1.139137521904e-04 4.045948193498e+00
8.270000000000e+02 -5.499359724758e-02 1.133759314749e-04 4.094733944557e+00
8.272500000000e+02 -5.411078959401e-02 1.128017095071e-04 4.143292352548e+00
8.275000000000e+02 -5.314988534704e-02 1.121950884133e-04 4.191632408150e+00
8.277500000000e+02 -5.212337864875e-02 1.115603894140e-04 4.239765397010e+00
8.280000000000e+02 -5.104437494344e-02 1.109021463655e-04 4.287704761025e+00
8.282500000000e+02 -4.992638039393e-02 1.102250192980e-04 4.335465977268e+00
8.285000000000e+02 -4.878308859134e-02 1.095337079586e-04 4.383066391503e+00
8.287500000000e+02 -4.762818285365e-02 1.088328879772e-04 4.430525068125e+00
8.290000000000e+02 -4.647514650325e-02 1.081271503715e-04 4.477862609336e+00
8.292500000000e+02 -4.533708970947e-02 1.074209713381e-04 4.525100966821e+00
8.295000000000e+02 -4.422659580870e-02 1.067186936960e-04 4.572263257979e+00
8.297500000000e+02 -4.315558478412e-02 1.060245273659e-04 4.619373560295e+00
8.300000000000e+02 -4.213519823076e-02 1.053425657426e-04 4.666456708567e+00
8.302500000000e+02 -4.117570448423e-02 1.046768185874e-04 4.713538087395e+00
8.305000000000e+02 -4.028642497646e-02 1.040312645302e-04 4.760643421036e+00
8.307500000000e+02 -3.947567879657e-02 1.034099057961e-04 4.807798566022e+00
8.310000000000e+02 -3.875074679155e-02 1.028168328657e-04 4.855029301358e+00
8.312500000000e+02 -3.811785359254e-02 1.022563079429e-04 4.902361127280e+00
8.315000000000e+02 -3.758216168313e-02 1.017328306475e-04 4.949819062566e+00
8.317500000000e+02 -3.714778089309e-02 1.012512136215e-04 4.997427451718e+00
8.320000000000e+02 -3.681778806948e-02 1.008166501692e-04 5.045209782795e+00
8.322500000000e+02 -3.659425277875e-02 1.004347675899e-04 5.093188508614e+00
8.325000000000e+02 -3.647826733067e-02 1.001116658192e-04 5.141384874398e+00
8.327500000000e+02 -3.646998257170e-02 9.985395288015e-05 5.189818772460e+00
8.330000000000e+02 -3.656863826073e-02 9.966874411269e-05 5.238508586243e+00
8.332500000000e+02 -3.677259468299e-02 9.956365390346e-05 5.287471062437e+00
8.335000000000e+02 -3.707935991954e-02 9.954676358589e-05 5.336721197897e+00
8.337500000000e+02 -3.748560960710e-02 9.962655556717e-05 5.386272120027e+00
8.340000000000e+02 -3.798720577572e-02 9.981183778654e-05 5.436135010531e+00
8.342500000000e+02 -3.857920789341e-02 1.001116281583e-04 5.486319013488e+00
8.345000000000e+02 -3.925588403542e-02 1.005350194952e-04 5.536831179765e+00
8.347500000000e+02 -4.001072087047e-02 1.010910239803e-04 5.587676413775e+00
8.350000000000e+02 -4.083643738139e-02 1.017883879982e-04 5.638857447724e+00
8.352500000000e+02 -4.172500483361e-02 1.026353712118e-04 5.690374807826e+00
8.355000000000e+02 -4.266767844184e-02 1.036395176030e-04 5.742226816787e+00
8.357500000000e+02 -4.365504369529e-02 1.048074029659e-04 5.794409596492e+00
8.360000000000e+02 -4.467708075392e-02 1.061443693551e-04 5.846917097374e+00
8.362500000000e+02 -4.572325187541e-02 1.076542510383e-04 5.899741115015e+00
8.365000000000e+02 -4.678261035605e-02 1.093391012261e-04 5.952871352098e+00
8.367500000000e+02 -4.784393688757e-02 1.111989279128e-04 6.006295454742e+00
8.370000000000e+02 -4.889589625355e-02 1.132314477424e-04 6.059999093385e+00
8.372500000000e+02 -4.992722016516e-02 1.154318728411e-04 6.113966016650e+00
8.375000000000e+02 -5.092690349124e-02 1.177927333169e-04 6.168178145400e+00
8.377500000000e+02 -5.188441933492e-02 1.203037583813e-04 6.222615638715e+00
8.380000000000e+02 -5.278993609557e-02 1.229518079820e-04 6.277256994720e+00
8.382500000000e+02 -5.363454197723e-02 1.257208517373e-04 6.332079124361e+00
8.385000000000e+02 -5.441045966303e-02 1.285921265503e-04 6.387057446274e+00
8.387500000000e+02 -5.511125066216e-02 1.315442732181e-04 6.442165969650e+00
8.390000000000e+02 -5.573199625734e-02 1.345535151186e-04 6.497377384415e+00
8.392500000000e+02 -5.626945486835e-02 1.375939949249e-04 6.552663132910e+00
8.395000000000e+02 -5.672217961281e-02 1.406381795650e-04 6.607993493123e+00
8.397500000000e+02 -5.709059750279e-02 1.436572828824e-04 6.663337649507e+00
8.400000000000e+02 -5.737704284973e-02 1.466217861945e-04 6.718663760812e+00
8.402500000000e+02 -5.758574190016e-02 1.495019458320e-04 6.773939023055e+00
8.405000000000e+02 -5.772274651057e-02 1.522683374567e-04 6.829129728180e+00
8.407500000000e+02 -5.779581528036e-02 1.548925101982e-04 6.884201318530e+00
8.410000000000e+02 -5.781424223945e-02 1.573475508319e-04 6.939118437204e+00
8.412500000000e+02 -5.778863249954e-02 1.596086598951e-04 6.993844978159e+00
8.415000000000e+02 -5.773063219354e-02 1.616536869138e-04 7.048344128296e+00
8.417500000000e+02 -5.765261008786e-02 1.634636527137e-04 7.102578413452e+00
8.420000000000e+02 -5.756730298258e-02 1.650232107876e-04 7.156509740152e+00
8.422500000000e+02 -5.748743032888e-02 1.663209713866e-04 7.210099437595e+00
8.425000000000e+02 -5.742529325321e-02 1.673498064598e-04 7.263308298513e+00
8.427500000000e+02 -5.739236701156e-02 1.681070378918e-04 7.316096621512e+00
8.430000000000e+02 -5.739890522679e-02 1.685945056721e-04 7.368424252037e+00
8.432500000000e+02 -5.745357339453e-02 1.688185172886e-04 7.420250625960e+00
8.435000000000e+02 -5.756312590830e-02 1.687896779571e-04 7.471534812508e+00
8.437500000000e+02 -5.773214442993e-02 1.685225931227e-04 7.522235556051e+00
8.440000000000e+02 -5.796285179892e-02 1.680354313435e-04 7.572311322693e+00
8.442500000000e+02 -5.825501034319e-02 1.673493815352e-04 7.621720342840e+00
8.445000000000e+02 -5.860591220955e-02 1.664880119048e-04 7.670420655885e+00
8.447500000000e+02 -5.901046227833e-02 1.654765432857e-04 7.718370154783e+00
8.450000000000e+02 -5.946134981071e-02 1.643410735309e-04 7.765526630953e+00
8.452500000000e+02 -5.994930029645e-02 1.631077546861e-04 7.811847819848e+00
8.455000000000e+02 -6.046339511622e-02 1.618020079638e-04 7.857291448719e+00
8.457500000000e+02 -6.099144311080e-02 1.604477498194e-04 7.901815280159e+00
8.460000000000e+02 -6.152038642610e-02 1.590666766276e-04 7.945377169587e+00
8.462500000000e+02 -6.203672138502e-02 1.576776562756e-04 7.987935116492e+00
8.465000000000e+02 -6.252691636820e-02 1.562962356381e-04 8.029447318643e+00
8.467500000000e+02 -6.297781109919e-02 1.549342979519e-04 8.069872244536e+00
8.470000000000e+02 -6.337698310460e-02 1.535998619811e-04 8.109168700528e+00
8.472500000000e+02 -6.371307142935e-02 1.522970304098e-04 8.147295904307e+00
8.475000000000e+02 -6.397605219455e-02 1.510260987428e-04 8.184213581816e+00
8.477500000000e+02 -6.415745919105e-02 1.497838181693e-04 8.219882049042e+00
8.480000000000e+02 -6.425055100957e-02 1.485637631322e-04 8.254262326146e+00
8.482500000000e+02 -6.425042088199e-02 1.473569007212e-04 8.287316243852e+00
8.485000000000e+02 -6.415404952051e-02 1.461522256666e-04 8.319006556216e+00
8.487500000000e+02 -6.396030353812e-02 1.449373575423e-04 8.349297078479e+00
8.490000000000e+02 -6.366987520546e-02 1.436992625586e-04 8.378152812535e+00
8.492500000000e+02 -6.328516777975e-02 1.424249837059e-04 8.405540090160e+00
8.495000000000e+02 -6.281012477875e-02 1.411023400452e-04 8.431426707602e+00
8.497500000000e+02 -6.225001242163e-02 1.397206167423e-04 8.455782086976e+00
8.500000000000e+02 -6.161115550057e-02 1.382711885815e-04 8.478577417859e+00
8.502500000000e+02 -6.090064276041e-02 1.367480405083e-04 8.499785813899e+00
8.505000000000e+02 -6.012601228852e-02 1.351481741681e-04 8.519382454836e+00
8.507500000000e+02 -5.929494175111e-02 1.334718901363e-04 8.537344752544e+00
8.510000000000e+02 -5.841495689670e-02 1.317229500657e-04 8.553652491120e+00
8.512500000000e+02 -5.749318387341e-02 1.299085553622e-04 8.568287961510e+00
8.515000000000e+02 -5.653616990010e-02 1.280391675997e-04 8.581236112416e+00
8.517500000000e+02 -5.554978143994e-02 1.261281711087e-04 8.592484668144e+00
8.520000000000e+02 -5.453919458945e-02 1.241913923330e-04 8.602024234829e+00
8.522500000000e+02 -5.350898342234e-02 1.222464949511e-04 8.609848416990e+00
8.525000000000e+02 -5.246329047605e-02 1.203122880994e-04 8.615953880007e+00
8.527500000000e+02 -5.140607383782e-02 1.184079431495e-04 8.620340432798e+00
8.530000000000e+02 -5.034139579972e-02 1.165521935473e-04 8.623011051506e+00
8.532500000000e+02 -4.927373118103e-02 1.147626000785e-04 8.623971916999e+00
8.535000000000e+02 -4.820825344575e-02 1.130548864545e-04 8.623232404641e+00
8.537500000000e+02 -4.715106855090e-02 1.114423710644e-04 8.620805064018e+00
8.540000000000e+02 -4.610936412773e-02 1.099355394360e-04 8.616705577222e+00
8.542500000000e+02 -4.509145001619e-02 1.085417909598e-04 8.610952688695e+00
8.545000000000e+02 -4.410667812839e-02 1.072653771940e-04 8.603568136013e+00
8.547500000000e+02 -4.316523698262e-02 1.061074641843e-04 8.594576546656e+00
8.550000000000e+02 -4.227783251896e-02 1.050663756522e-04 8.584005331021e+00
8.552500000000e+02 -4.145527535089e-02 1.041379655022e-04 8.571884562257e+00
8.555000000000e+02 -4.070800454212e-02 1.033160773689e-04 8.558246846564e+00
8.557500000000e+02 -4.004558381608e-02 1.025930518632e-04 8.543127186029e+00
8.560000000000e+02 -3.947620808128e-02 1.019602444861e-04 8.526562829305e+00
8.562500000000e+02 -3.900625752984e-02 1.014085083543e-04 8.508593124176e+00
8.565000000000e+02 -3.863993068893e-02 1.009286170986e-04 8.489259353107e+00
8.567500000000e+02 -3.837898132755e-02 1.005116270375e-04 8.468604566389e+00
8.570000000000e+02 -3.822257330981e-02 1.001491324200e-04 8.446673404376e+00
8.572500000000e+02 -3.816725821911e-02 9.983339249364e-05 8.423511915249e+00
8.575000000000e+02 -3.820706918454e-02 9.955739371115e-05 8.399167359985e+00
8.577500000000e+02 -3.833371748218e-02 9.931483672435e-05 8.373688010766e+00
8.580000000000e+02 -3.853687342205e-02 9.910005793043e-05 8.347122941124e+00
8.582500000000e+02 -3.880450878524e-02 9.890791019698e-05 8.319521807471e+00
8.585000000000e+02 -3.912327980583e-02 9.873362201929e-05 8.290934625470e+00
8.587500000000e+02 -3.947893244714e-02 9.857264983559e-05 8.261411539042e+00
8.590000000000e+02 -3.985671333920e-02 9.842053887291e-05 8.231002587157e+00
8.592500000000e+02 -4.024177653578e-02 9.827279997152e-05 8.199757467440e+00
8.595000000000e+02 -4.061957847325e-02 9.812480866697e-05 8.167725298708e+00
8.597500000000e+02 -4.097625580729e-02 9.797173032969e-05 8.134954386875e+00
8.600000000000e+02 -4.129898360044e-02 9.780849126287e-05 8.101491988528e+00
8.602500000000e+02 -4.157630682343e-02 9.762974500660e-05 8.067384083736e+00
8.605000000000e+02 -4.179843922026e-02 9.742984349023e-05 8.032675152792e+00
8.607500000000e+02 -4.195751856908e-02 9.720295910581e-05 7.997407961141e+00
8.610000000000e+02 -4.204780435384e-02 9.694317437511e-05 7.961623358792e+00
8.612500000000e+02 -4.206580409531e-02 9.664461709455e-05 7.925360085184e+00
8.615000000000e+02 -4.201031020199e-02 9.630165552016e-05 7.888654601612e+00
8.617500000000e+02 -4.188233778999e-02 9.590914206573e-05 7.851540931049e+00
8.620000000000e+02 -4.168495282559e-02 9.546267891281e-05 7.814050533205e+00
8.622500000000e+02 -4.142299404541e-02 9.495894789049e-05 7.776212193537e+00
8.625000000000e+02 -4.110269637814e-02 9.439604124664e-05 7.738051948900e+00
8.627500000000e+02 -4.073123743936e-02 9.377376205821e-05 7.699593044488e+00
8.630000000000e+02 -4.031623801543e-02 9.309389524573e-05 7.660855915715e+00
8.632500000000e+02 -3.986525397157e-02 9.236045719202e-05 7.621858211009e+00
8.635000000000e+02 -3.938530412569e-02 9.157981424082e-05 7.582614848083e+00
8.637500000000e+02 -3.888247838584e-02 9.076061319790e-05 7.543138094104e+00
8.640000000000e+02 -3.836166378879e-02 8.991363551827e-05 7.503437684252e+00
8.642500000000e+02 -3.782641766785e-02 8.905151098260e-05 7.463520961230e+00
8.645000000000e+02 -3.727900197264e-02 8.818832120969e-05 7.423393042051e+00
8.647500000000e+02 -3.672057700976e-02 8.733891949553e-05 7.383056992820e+00
8.650000000000e+02 -3.615153581695e-02 8.651830284662e-05 7.342514024776e+00
8.652500000000e+02 -3.557194506843e-02 8.574095392483e-05 7.301763693053e+00
8.655000000000e+02 -3.498204596008e-02 8.502009872779e-05 7.260804098236e+00
8.657500000000e+02 -3.438276141060e-02 8.436703609530e-05 7.219632090706e+00
8.660000000000e+02 -3.377615083586e-02 8.379057762820e-05 7.178243461464e+00
8.662500000000e+02 -3.316576052100e-02 8.329663544343e-05 7.136633133857e+00
8.665000000000e+02 -3.255682406341e-02 8.288800130418e-05 7.094795345955e+00
8.667500000000e+02 -3.195628086319e-02 8.256433071771e-05 7.052723814850e+00
8.670000000000e+02 -3.137260159080e-02 8.232233542685e-05 7.010411903377e+00
8.672500000000e+02 -3.081542284354e-02 8.215617010240e-05 6.967852763925e+00
8.675000000000e+02 -3.029501899579e-02 8.205798206165e-05 6.925039485458e+00
8.677500000000e+02 -2.982165055475e-02 8.201854640161e-05 6.881965220262e+00
8.680000000000e+02 -2.940484659891e-02 8.202801305107e-05 6.838623310252e+00
8.682500000000e+02 -2.905268385690e-02 8.207661674137e-05 6.795007405206e+00
8.685000000000e+02 -2.877112898470e-02 8.215528854458e-05 6.751111567397e+00
8.687500000000e+02 -2.856350598894e-02 8.225618663485e-05 6.706930375417e+00
8.690000000000e+02 -2.843014023363e-02 8.237307177617e-05 6.662459016825e+00
8.692500000000e+02 -2.836821554076e-02 8.250149836528e-05 6.617693372454e+00
8.695000000000e+02 -2.837186188961e-02 8.263882369844e-05 6.572630091174e+00
8.697500000000e+02 -2.843246988240e-02 8.278402809470e-05 6.527266656889e+00
8.700000000000e+02 -2.853921007706e-02 8.293738766479e-05 6.481601438236e+00
8.702500000000e+02 -2.867971336646e-02 8.310004595929e-05 6.435633731916e+00
8.705000000000e+02 -2.884085853454e-02 8.327355305499e-05 6.389363789366e+00
8.707500000000e+02 -2.900960212685e-02 8.345938037921e-05 6.342792829604e+00
8.710000000000e+02 -2.917378398472e-02 8.365848378250e-05 6.295923037139e+00
8.712500000000e+02 -2.932284559005e-02 8.387097305557e-05 6.248757543560e+00
8.715000000000e+02 -2.944840646673e-02 8.409589821684e-05 6.201300395756e+00
8.717500000000e+02 -2.954466036159e-02 8.433119819831e-05 6.153556504063e+00
8.720000000000e+02 -2.960856552237e-02 8.457380479882e-05 6.105531580076e+00
8.722500000000e+02 -2.963982607799e-02 8.481988330211e-05 6.057232058231e+00
8.725000000000e+02 -2.964067593175e-02 8.506519237775e-05 6.008665007474e+00
8.727500000000e+02 -2.961549577694e-02 8.530554213959e-05 5.959838029807e+00
8.730000000000e+02 -2.957030308509e-02 8.553726944541e-05 5.910759154669e+00
8.732500000000e+02 -2.951216532240e-02 8.575773440392e-05 5.861436728501e+00
8.735000000000e+02 -2.944859040003e-02 8.596571236399e-05 5.811879300493e+00
8.737500000000e+02 -2.938694485399e-02 8.616178432228e-05 5.762095512433e+00
8.740000000000e+02 -2.933394636406e-02 8.634847790770e-05 5.712093991674e+00
8.742500000000e+02 -2.929526598750e-02 8.653032698044e-05 5.661883252024e+00
8.745000000000e+02 -2.927526426019e-02 8.671377265113e-05 5.611471602831e+00
8.747500000000e+02 -2.927687011283e-02 8.690691599397e-05 5.560867070457e+00
8.750000000000e+02 -2.930159884909e-02 8.711912764844e-05 5.510077331178e+00
8.752500000000e+02 -2.934969217656e-02 8.736049876640e-05 5.459109656698e+00
8.755000000000e+02 -2.942035354563e-02 8.764132860622e-05 5.407970872048e+00
8.757500000000e+02 -2.951204553724e-02 8.797151510098e-05 5.356667324005e+00
8.760000000000e+02 -2.962281071943e-02 8.835994290229e-05 5.305204860983e+00
8.762500000000e+02 -2.975058173564e-02 8.881392842869e-05 5.253588819166e+00
8.765000000000e+02 -2.989344477950e-02 8.933872999092e-05 5.201824018464e+00
8.767500000000e+02 -3.004983370371e-02 8.993717596814e-05 5.149914760044e+00
8.770000000000e+02 -3.021863364803e-02 9.060940806729e-05 5.097864831824e+00
8.772500000000e+02 -3.039918942855e-02 9.135274014824e-05 5.045677514429e+00
8.775000000000e+02 -3.059121961787e-02 9.216165994438e-05 4.993355588746e+00
8.777500000000e+02 -3.079464644870e-02 9.302794683402e-05 4.940901350403e+00
8.780000000000e+02 -3.100936281917e-02 9.394089666404e-05 4.888316623699e+00
8.782500000000e+02 -3.123495964445e-02 9.488763079826e-05 4.835602778602e+00
8.785000000000e+02 -3.147044047541e-02 9.585346084778e-05 4.782760758777e+00
8.787500000000e+02 -3.171395344354e-02 9.682229248362e-05 4.729791111296e+00
8.790000000000e+02 -3.196256547315e-02 9.777703850380e-05 4.676694023266e+00
8.792500000000e+02 -3.221210074893e-02 9.870002044854e-05 4.623469375976e+00
8.795000000000e+02 -3.245706102395e-02 9.957334416832e-05 4.570116801653e+00
8.797500000000e+02 -3.269063646495e-02 1.003792340419e-04 4.516635756983e+00
8.800000000000e+02 -3.290480912726e-02 1.011003204527e-04 4.463025601801e+00
8.802500000000e+02 -3.309054518172e-02 1.017198801804e-04 4.409285701423e+00
8.805000000000e+02 -3.323806388826e-02 1.022220296497e-04 4.355415529873e+00
8.807500000000e+02 -3.333716651396e-02 1.025918874151e-04 4.301414781976e+00
8.810000000000e+02 -3.337760771028e-02 1.028157036696e-04 4.247283506687e+00
8.812500000000e+02 -3.334948445236e-02 1.028809745875e-04 4.193022234781e+00
8.815000000000e+02 -3.324362117578e-02 1.027765509122e-04 4.138632111148e+00
8.817500000000e+02 -3.305193417152e-02 1.024927625516e-04 4.084115043410e+00
8.820000000000e+02 -3.276774989776e-02 1.020215428609e-04 4.029473830895e+00
8.822500000000e+02 -3.238607266923e-02 1.013565839731e-04 3.974712313193e+00
8.825000000000e+02 -3.190378136023e-02 1.004935012771e-04 3.919835495301e+00
8.827500000000e+02 -3.131976071218e-02 9.943002948470e-05 3.864849686393e+00
8.830000000000e+02 -3.063495764892e-02 9.816621632655e-05 3.809762620443e+00
8.832500000000e+02 -2.985236954684e-02 9.670461770606e-05 3.754583571319e+00
8.835000000000e+02 -2.897697419835e-02 9.505049271963e-05 3.699323468735e+00
8.837500000000e+02 -2.801560377978e-02 9.321196161927e-05 3.643994997053e+00
8.840000000000e+02 -2.697677689349e-02 9.120012522104e-05 3.588612686891e+00
8.842500000000e+02 -2.587050173612e-02 8.902913964270e-05 3.533193004203e+00
8.845000000000e+02 -2.470805522622e-02 8.671621462708e-05 3.477754422463e+00
8.847500000000e+02 -2.350175211430e-02 8.428154107229e-05 3.422317488910e+00
8.850000000000e+02 -2.226471010980e-02 8.174813519096e-05 3.366904879622e+00
8.852500000000e+02 -2.101061745855e-02 7.914159675443e-05 3.311541443754e+00
8.855000000000e+02 -1.975350723558e-02 7.648978172020e-05 3.256254234348e+00
8.857500000000e+02 -1.850754095398e-02 7.382239592238e-05 3.201072529023e+00
8.860000000000e+02 -1.728680216153e-02 7.117051408576e-05 3.146027833315e+00
8.862500000000e+02 -1.610510008307e-02 6.856603819169e-05 3.091153870183e+00
8.865000000000e+02 -1.497578337984e-02 6.604111104525e-05 3.036486552404e+00
8.867500000000e+02 -1.391155988953e-02 6.362749215943e-05 2.982063937266e+00
8.870000000000e+02 -1.292432469115e-02 6.135592309536e-05 2.927926161757e+00
8.872500000000e+02 -1.202499486585e-02 5.925549712277e-05 2.874115359155e+00
8.875000000000e+02 -1.122334712813e-02 5.735304080559e-05 2.820675553653e+00
8.877500000000e+02 -1.052786456828e-02 5.567253904679e-05 2.767652535810e+00
8.880000000000e+02 -9.945591696886e-03 5.423461169954e-05 2.715093719112e+00
8.882500000000e+02 -9.481996016098e-03 5.305604376260e-05 2.663047974107e+00
8.885000000000e+02 -9.140846351485e-03 5.214940312290e-05 2.611565447888e+00
8.887500000000e+02 -8.924105262876e-03 5.152273437356e-05 2.560697365339e+00
8.890000000000e+02 -8.831843827769e-03 5.117934873919e-05 2.510495819607e+00
8.892500000000e+02 -8.862176090649e-03 5.111769726235e-05 2.461013545608e+00
8.895000000000e+02 -9.011224809092e-03 5.133134750748e-05 2.412303690287e+00
8.897500000000e+02 -9.273115244532e-03 5.180904833105e-05 2.364419573595e+00
8.900000000000e+02 -9.640003996009e-03 5.253489008944e-05 2.317414451205e+00
8.902500000000e+02 -1.010213903092e-02 5.348854051196e-05 2.271341269108e+00
8.905000000000e+02 -1.064795864549e-02 5.464556721002e-05 2.226252427724e+00
8.907500000000e+02 -1.126422542793e-02 5.597783067518e-05 2.182199552012e+00
8.910000000000e+02 -1.193619246469e-02 5.745393369247e-05 2.139233258286e+00
8.912500000000e+02 -1.264780570102e-02 5.903973009458e-05 2.097402944927e+00
8.915000000000e+02 -1.338193298061e-02 6.069887191437e-05 2.056756575907e+00
8.917500000000e+02 -1.412062172504e-02 6.239339231764e-05 2.017340492932e+00
8.920000000000e+02 -1.484537663054e-02 6.408431039215e-05 1.979199221700e+00
8.922500000000e+02 -1.553745526578e-02 6.573224881753e-05 1.942375301416e+00
8.925000000000e+02 -1.617817398285e-02 6.729804591504e-05 1.906909127273e+00
8.927500000000e+02 -1.674922016033e-02 6.874337148999e-05 1.872838791259e+00
8.930000000000e+02 -1.723296220272e-02 7.003135467637e-05 1.840199955649e+00
8.932500000000e+02 -1.761275477728e-02 7.112711796534e-05 1.809025717845e+00
8.935000000000e+02 -1.787322976359e-02 7.199831985616e-05 1.779346502956e+00
8.937500000000e+02 -1.800056989968e-02 7.261565745603e-05 1.751189960322e+00
8.940000000000e+02 -1.798275691208e-02 7.295332156196e-05 1.724580882305e+00
8.942500000000e+02 -1.780979463819e-02 7.298937459493e-05 1.699541120161e+00
8.945000000000e+02 -1.747389635671e-02 7.270608471277e-05 1.676089529419e+00
8.947500000000e+02 -1.696963800042e-02 7.209021759116e-05 1.654241919654e+00
8.950000000000e+02 -1.629407019840e-02 7.113322622385e-05 1.634011028617e+00
8.952500000000e+02 -1.544679390920e-02 6.983139357220e-05 1.615406493996e+00
8.955000000000e+02 -1.442999021809e-02 6.818588944246e-05 1.598434855322e+00
8.957500000000e+02 -1.324840796683e-02 6.620275769767e-05 1.583099570448e+00
8.960000000000e+02 -1.190931355799e-02 6.389284333594e-05 1.569401030210e+00
8.962500000000e+02 -1.042239400503e-02 6.127162936298e-05 1.557336611658e+00
8.965000000000e+02 -8.799626651371e-03 5.835902529874e-05 1.546900719625e+00
8.967500000000e+02 -7.055107080102e-03 5.517907227742e-05 1.538084865805e+00
8.970000000000e+02 -5.204847648848e-03 5.175960323137e-05 1.530877736374e+00
8.972500000000e+02 -3.266542173329e-03 4.813183421526e-05 1.525265293069e+00
8.975000000000e+02 -1.259306827620e-03 4.432991693304e-05 1.521230864501e+00
8.977500000000e+02 7.966029852846e-04 4.039044193666e-05 1.518755259847e+00
8.980000000000e+02 2.880092266948e-03 3.635191119147e-05 1.517816889202e+00
8.982500000000e+02 4.969540080259e-03 3.225418401520e-05 1.518391881994e+00
8.985000000000e+02 7.043119653772e-03 2.813790741382e-05 1.520454226042e+00
8.987500000000e+02 9.079123676676e-03 2.404393676120e-05 1.523975899608e+00
8.990000000000e+02 1.105628615839e-02 2.001276093691e-05 1.528927018014e+00
8.992500000000e+02 1.295409628254e-02 1.608394233771e-05 1.535275984240e+00
8.995000000000e+02 1.475310401289e-02 1.229557010674e-05 1.542989640456e+00
8.997500000000e+02 1.643520560046e-02 8.683751508864e-06 1.552033430713e+00
9.000000000000e+02 1.798390991691e-02 5.282138339696e-06 1.562371566392e+00
9.002500000000e+02 1.938457995320e-02 2.121498506563e-06 1.573967197922e+00
9.005000000000e+02 2.062464240318e-02 -7.706520248341e-07 1.586782593095e+00
9.007500000000e+02 2.169377116546e-02 -3.370373507755e-06 1.600779319536e+00
9.010000000000e+02 2.258402978773e-02 -5.657549985910e-06 1.615918434710e+00
9.012500000000e+02 2.328998022241e-02 -7.616079209072e-06 1.632160680358e+00
9.015000000000e+02 2.380874857585e-02 -9.233986332124e-06 1.649466681309e+00
9.017500000000e+02 2.414005750198e-02 -1.050348560716e-05 1.667797149151e+00
9.020000000000e+02 2.428621124808e-02 -1.142095936665e-05 1.687113087735e+00
9.022500000000e+02 2.425204433231e-02 -1.198688221893e-05 1.707376000695e+00
9.025000000000e+02 2.404482716487e-02 -1.220567474175e-05 1.728548096839e+00
9.027500000000e+02 2.367414017236e-02 -1.208551411336e-05 1.750592496791e+00
9.030000000000e+02 2.315170381804e-02 -1.163807920904e-05 1.773473430028e+00
9.032500000000e+02 2.249118366636e-02 -1.087826460314e-05 1.797156430490e+00
9.035000000000e+02 2.170796024580e-02 -9.823845734280e-06 1.821608518738e+00
9.037500000000e+02 2.081887598768e-02 -8.495120038865e-06 1.846798374644e+00
9.040000000000e+02 1.984195904228e-02 -6.914522557522e-06 1.872696492863e+00
9.042500000000e+02 1.879613288147e-02 -5.106230857810e-06 1.899275326251e+00
9.045000000000e+02 1.770091155566e-02 -3.095759696981e-06 1.926509405632e+00
9.047500000000e+02 1.657608948428e-02 -9.095606596510e-07 1.954375437822e+00
9.050000000000e+02 1.544143036095e-02 1.425372018582e-06 1.982852384655e+00
9.052500000000e+02 1.431635923939e-02 3.881878847256e-06 2.011921512064e+00
9.055000000000e+02 1.321966486054e-02 6.432986473154e-06 2.041566412344e+00
9.057500000000e+02 1.216921524586e-02 9.052239899998e-06 2.071773003791e+00
9.060000000000e+02 1.118169419839e-02 1.171399079425e-05 2.102529494306e+00
9.062500000000e+02 1.027235922416e-02 1.439366273118e-05 2.133826324690e+00
9.065000000000e+02 9.454829996398e-03 1.706796526327e-05 2.165656075915e+00
9.067500000000e+02 8.740904584728e-03 1.971508090448e-05 2.198013357068e+00
9.070000000000e+02 8.140413328175e-03 2.231479516121e-05 2.230894659964e+00
9.072500000000e+02 7.661104843612e-03 2.484860688981e-05 2.264298196951e+00
9.075000000000e+02 7.308572015377e-03 2.729978812191e-05 2.298223712597e+00
9.077500000000e+02 7.086215845613e-03 2.965340951833e-05 2.332672277164e+00
9.080000000000e+02 6.995244302686e-03 3.189634260342e-05 2.367646068217e+00
9.082500000000e+02 7.034710372702e-03 3.401722766788e-05 2.403148136704e+00
9.085000000000e+02 7.201584855856e-03 3.600641876733e-05 2.439182165217e+00
9.087500000000e+02 7.490859316626e-03 3.785592851258e-05 2.475752225236e+00
9.090000000000e+02 7.895681395350e-03 3.955932356292e-05 2.512862530980e+00
9.092500000000e+02 8.407516157602e-03 4.111163189111e-05 2.550517197544e+00
9.095000000000e+02 9.016328072505e-03 4.250929747854e-05 2.588720009550e+00
9.097500000000e+02 9.710783899836e-03 4.375006264490e-05 2.627474198666e+00
9.100000000000e+02 1.047846962114e-02 4.483288221890e-05 2.666782236965e+00
9.102500000000e+02 1.130611717570e-02 4.575785543756e-05 2.706645650683e+00
9.105000000000e+02 1.217983877433e-02 4.652616069040e-05 2.747064853298e+00
9.107500000000e+02 1.308536290139e-02 4.714000326955e-05 2.788039002901e+00
9.110000000000e+02 1.400826944344e-02 4.760257586325e-05 2.829565886850e+00
9.112500000000e+02 1.493421902776e-02 4.791802885054e-05 2.871641831600e+00
9.115000000000e+02 1.584917524633e-02 4.809145205079e-05 2.914261643035e+00
9.117500000000e+02 1.673961345070e-02 4.812886620020e-05 2.957418573578e+00
9.120000000000e+02 1.759271763664e-02 4.803721716634e-05 3.001104319804e+00
9.122500000000e+02 1.839655765036e-02 4.782437745290e-05 3.045309046374e+00
9.125000000000e+02 1.914025069038e-02 4.749914437868e-05 3.090021438551e+00
9.127500000000e+02 1.981409854621e-02 4.707124023640e-05 3.135228778598e+00
9.130000000000e+02 2.040970630675e-02 4.655130136613e-05 3.180917047135e+00
9.132500000000e+02 2.092007574512e-02 4.595086141834e-05 3.227071044742e+00
9.135000000000e+02 2.133967526403e-02 4.528232245146e-05 3.273674532229e+00
9.137500000000e+02 2.166448843652e-02 4.455891043234e-05 3.320710387499e+00
9.140000000000e+02 2.189203660166e-02 4.379461702836e-05 3.368160774357e+00
9.142500000000e+02 2.202137817180e-02 4.300411959990e-05 3.416007320748e+00
9.145000000000e+02 2.205308757532e-02 4.220268658184e-05 3.464231304400e+00
9.147500000000e+02 2.198920977157e-02 4.140606131833e-05 3.512813840456e+00
9.150000000000e+02 2.183319565786e-02 4.063032635146e-05 3.561736069792e+00
9.152500000000e+02 2.158981684445e-02 3.989174946181e-05 3.610979343512e+00
9.155000000000e+02 2.126506506705e-02 3.920661040852e-05 3.660525402574e+00
9.157500000000e+02 2.086603370545e-02 3.859101606141e-05 3.710356547588e+00
9.160000000000e+02 2.040078675729e-02 3.806070019385e-05 3.760455797942e+00
9.162500000000e+02 1.987821511137e-02 3.763081525010e-05 3.810807036694e+00
9.165000000000e+02 1.930788531120e-02 3.731571376925e-05 3.861395140854e+00
9.167500000000e+02 1.869987940377e-02 3.712873151701e-05 3.912206093020e+00
9.170000000000e+02 1.806463124206e-02 3.708196735763e-05 3.963227074606e+00
9.172500000000e+02 1.741275980966e-02 3.718606827441e-05 4.014446538289e+00
9.175000000000e+02 1.675490391304e-02 3.745002365324e-05 4.065854260130e+00
9.177500000000e+02 1.610155829845e-02 3.788096946244e-05 4.117441369143e+00
9.180000000000e+02 1.546291489539e-02 3.848401287779e-05 4.169200355025e+00
9.182500000000e+02 1.484871172137e-02 3.926207731481e-05 4.221125054472e+00
9.185000000000e+02 1.426809033107e-02 4.021577224711e-05 4.273210615450e+00
9.187500000000e+02 1.372946481832e-02 4.134329244665e-05 4.325453440790e+00
9.190000000000e+02 1.324040406550e-02 4.264035072726e-05 4.377851112206e+00
9.192500000000e+02 1.280752857112e-02 4.410014631295e-05 4.430402295450e+00
9.195000000000e+02 1.243642382863e-02 4.571337191464e-05 4.483106628669e+00
9.197500000000e+02 1.213157099806e-02 4.746826335356e-05 4.535964595450e+00
9.200000000000e+02 1.189629628446e-02 4.935068985731e-05 4.588977384595e+00
9.202500000000e+02 1.173273980089e-02 5.134428729903e-05 4.642146738967e+00
9.205000000000e+02 1.164184356718e-02 5.343063616123e-05 4.695474795195e+00
9.207500000000e+02 1.162336031131e-02 5.558947689618e-05 4.748963917627e+00
9.210000000000e+02 1.167588101851e-02 5.779896832322e-05 4.802616527710e+00
9.212500000000e+02 1.179688289329e-02 6.003597631635e-05 4.856434932927e+00
9.215000000000e+02 1.198279481389e-02 6.227638996620e-05 4.910421156112e+00
9.217500000000e+02 1.222908098753e-02 6.449546934087e-05 4.964576769042e+00
9.220000000000e+02 1.253034066515e-02 6.666825443494e-05 5.018902732165e+00
9.222500000000e+02 1.288042152734e-02 6.876989435151e-05 5.073399241971e+00
9.225000000000e+02 1.327254623963e-02 7.077604924985e-05 5.128065589576e+00
9.227500000000e+02 1.369944809857e-02 7.266325999392e-05 5.182900030499e+00
9.230000000000e+02 1.415351471925e-02 7.440930196551e-05 5.237899668763e+00
9.232500000000e+02 1.462693624142e-02 7.599356592325e-05 5.293060355853e+00
9.235000000000e+02 1.511185509222e-02 7.739737927112e-05 5.348376605334e+00
9.237500000000e+02 1.560051504861e-02 7.860428993819e-05 5.403841524425e+00
9.240000000000e+02 1.608540637418e-02 7.960031961360e-05 5.459446762485e+00
9.242500000000e+02 1.655940468655e-02 8.037417083806e-05 5.515182476465e+00
9.245000000000e+02 1.701590112021e-02 8.091738996988e-05 5.571037313451e+00
9.247500000000e+02 1.744892117611e-02 8.122447645320e-05 5.626998409386e+00
9.250000000000e+02 1.785322967984e-02 8.129293844242e-05 5.683051402860e+00
9.252500000000e+02 1.822442066980e-02 8.112329900695e-05 5.739180464153e+00
9.255000000000e+02 1.855898990075e-02 8.071904775489e-05 5.795368336945e+00
9.257500000000e+02 1.885438929574e-02 8.008654431571e-05 5.851596391747e+00
9.260000000000e+02 1.910906363601e-02 7.923487857650e-05 5.907844691402e+00
9.262500000000e+02 1.932246816832e-02 7.817568787480e-05 5.964092064662e+00
9.265000000000e+02 1.949506801400e-02 7.692293846467e-05 6.020316187167e+00
9.267500000000e+02 1.962832052487e-02 7.549267844423e-05 6.076493670867e+00
9.270000000000e+02 1.972463952788e-02 7.390276112346e-05 6.132600154992e+00
9.272500000000e+02 1.978734430867e-02 7.217255240630e-05 6.188610403901e+00
9.275000000000e+02 1.982059166594e-02 7.032261900505e-05 6.244498402832e+00
9.277500000000e+02 1.982929408456e-02 6.837440599058e-05 6.300237458058e+00
9.280000000000e+02 1.981902200249e-02 6.634989612359e-05 6.355800292153e+00
9.282500000000e+02 1.979589332867e-02 6.427130789571e-05 6.411159141131e+00
9.285000000000e+02 1.976644883644e-02 6.216075029933e-05 6.466285846424e+00
9.287500000000e+02 1.973751506402e-02 6.003988706357e-05 6.521151942479e+00
9.290000000000e+02 1.971605674314e-02 5.792962547155e-05 6.575728743382e+00
9.292500000000e+02 1.970901868422e-02 5.584978308698e-05 6.629987421112e+00
9.295000000000e+02 1.972316091035e-02 5.381882629935e-05 6.683899081068e+00
9.297500000000e+02 1.976488865404e-02 5.185361420015e-05 6.737434829530e+00
9.300000000000e+02 1.984008219074e-02 4.996915697988e-05 6.790565839849e+00
9.302500000000e+02 1.995392899173e-02 4.817841736426e-05 6.843263409508e+00
9.305000000000e+02 2.011076418547e-02 4.649215444461e-05 6.895499013389e+00
9.307500000000e+02 2.031392422520e-02 4.491881547983e-05 6.947244352643e+00
9.310000000000e+02 2.056561845733e-02 4.346449820353e-05 6.998471395912e+00
9.312500000000e+02 2.086682569370e-02 4.213292858984e-05 7.049152420788e+00
9.315000000000e+02 2.121721883031e-02 4.092552315257e-05 7.099260046752e+00
9.317500000000e+02 2.161512329220e-02 3.984150941538e-05 7.148767266012e+00
9.320000000000e+02 2.205751251319e-02 3.887809993197e-05 7.197647471478e+00
9.322500000000e+02 2.254004184270e-02 3.803072088782e-05 7.245874478659e+00
9.325000000000e+02 2.305712358530e-02 3.729327959620e-05 7.293422549980e+00
9.327500000000e+02 2.360203999862e-02 3.665848598700e-05 7.340266412060e+00
9.330000000000e+02 2.416709279747e-02 3.611818916308e-05 7.386381271486e+00
9.332500000000e+02 2.474378599802e-02 3.566370022220e-05 7.431742832723e+00
9.335000000000e+02 2.532303424982e-02 3.528616931237e-05 7.476327310925e+00
9.337500000000e+02 2.589539069013e-02 3.497692025758e-05 7.520111443943e+00
9.340000000000e+02 2.645128740114e-02 3.472775621868e-05 7.563072508050e+00
9.342500000000e+02 2.698127751292e-02 3.453123125843e-05 7.605188329200e+00
9.345000000000e+02 2.747627214119e-02 3.438086865068e-05 7.646437297374e+00
9.347500000000e+02 2.792776216830e-02 3.427132314454e-05 7.686798379016e+00
9.350000000000e+02 2.832801933203e-02 3.419847690489e-05 7.726251135308e+00
9.352500000000e+02 2.867026689276e-02 3.415947415250e-05 7.764775735403e+00
9.355000000000e+02 2.894881891809e-02 3.415268716317e-05 7.802352977481e+00
9.357500000000e+02 2.915918118677e-02 3.417763898311e-05 7.838964305444e+00
9.360000000000e+02 2.929811631309e-02 3.423486815746e-05 7.874591832571e+00
9.362500000000e+02 2.936367005178e-02 3.432575872611e-05 7.909218361622e+00
9.365000000000e+02 2.935516452268e-02 3.445234472105e-05 7.942827410501e+00
9.367500000000e+02 2.927315836892e-02 3.461708149349e-05 7.975403234487e+00
9.370000000000e+02 2.911938160280e-02 3.482265780289e-05 8.006930852736e+00
9.372500000000e+02 2.889664707904e-02 3.507188040289e-05 8.037396071586e+00
9.375000000000e+02 2.860874651735e-02 3.536744310043e-05 8.066785509667e+00
9.377500000000e+02 2.826033389682e-02 3.571169684408e-05 8.095086620327e+00
9.380000000000e+02 2.785680121980e-02 3.610659625641e-05 8.122287712972e+00
9.382500000000e+02 2.740415036164e-02 3.655366499888e-05 8.148377972926e+00
9.385000000000e+02 2.690886262169e-02 3.705393855644e-05 8.173347478556e+00
9.387500000000e+02 2.637776842154e-02 3.760795528174e-05 8.197187216207e+00
9.390000000000e+02 2.581791729801e-02 3.821577654040e-05 8.219889093016e+00
9.392500000000e+02 2.523644897083e-02 3.887702834421e-05 8.241445946862e+00
9.395000000000e+02 2.464046442847e-02 3.959095729530e-05 8.261851554443e+00
9.397500000000e+02 2.403689708703e-02 4.035649281575e-05 8.281100638461e+00
9.400000000000e+02 2.343238458001e-02 4.117231325526e-05 8.299188871264e+00
9.402500000000e+02 2.283314110519e-02 4.203690722379e-05 8.316112878739e+00
9.405000000000e+02 2.224483234137e-02 4.294862737045e-05 8.331870245137e+00
9.407500000000e+02 2.167245617544e-02 4.390573794041e-05 8.346459511822e+00
9.410000000000e+02 2.112023154220e-02 4.490644983179e-05 8.359880183910e+00
9.412500000000e+02 2.059150162590e-02 4.594895192930e-05 8.372132726338e+00
9.415000000000e+02 2.008865485958e-02 4.703143327003e-05 8.383218570924e+00
9.417500000000e+02 1.961307118240e-02 4.815210634360e-05 8.393140109289e+00
9.420000000000e+02 1.916509692170e-02 4.930922707366e-05 8.401900698648e+00
9.422500000000e+02 1.874405518984e-02 5.050111984869e-05 8.409504649182e+00
9.425000000000e+02 1.834829265223e-02 5.172620181196e-05 8.415957225115e+00
9.427500000000e+02 1.797526655507e-02 5.298301185799e-05 8.421264622760e+00
9.430000000000e+02 1.762166815847e-02 5.427023587121e-05 8.425433961921e+00
9.432500000000e+02 1.728358205359e-02 5.558672844641e-05 8.428473249913e+00
9.435000000000e+02 1.695667220503e-02 5.693152254874e-05 8.430391358254e+00
9.437500000000e+02 1.663638997311e-02 5.830382370983e-05 8.431197969815e+00
9.440000000000e+02 1.631819167041e-02 5.970298188485e-05 8.430903529412e+00
9.442500000000e+02 1.599775580542e-02 6.112844486519e-05 8.429519184346e+00
9.445000000000e+02 1.567118987618e-02 6.257964562897e-05 8.427056700949e+00
9.447500000000e+02 1.533521308479e-02 6.405587034450e-05 8.423528385184e+00
9.450000000000e+02 1.498730681129e-02 6.555611610118e-05 8.418946984480e+00
9.452500000000e+02 1.462582256790e-02 6.707893549976e-05 8.413325589301e+00
9.455000000000e+02 1.425004322763e-02 6.862222424489e-05 8.406677512447e+00
9.457500000000e+02 1.386019102651e-02 7.018295301645e-05 8.399016176805e+00
9.460000000000e+02 1.345738398550e-02 7.175695595396e-05 8.390354990247e+00
9.462500000000e+02 1.304354163133e-02 7.333874944065e-05 8.380707227037e+00
9.465000000000e+02 1.262124813638e-02 7.492136993742e-05 8.370085895549e+00
9.467500000000e+02 1.219357856444e-02 7.649621942671e-05 8.358503622614e+00
9.470000000000e+02 1.176390145168e-02 7.805307569672e-05 8.345972535070e+00
9.472500000000e+02 1.133566865817e-02 7.958015051202e-05 8.332504156121e+00
9.475000000000e+02 1.091220794779e-02 8.106422555657e-05 8.318109298843e+00
9.477500000000e+02 1.049652898016e-02 8.249090000451e-05 8.302797982753e+00
9.480000000000e+02 1.009115634751e-02 8.384493830998e-05 8.286579362989e+00
9.482500000000e+02 9.698000699192e-03 8.511070844747e-05 8.269461663482e+00
9.485000000000e+02 9.318273566265e-03 8.627269706077e-05 8.251452137346e+00
9.487500000000e+02 8.952452097681e-03 8.731608017418e-05 8.232557036170e+00
9.490000000000e+02 8.600293745848e-03 8.822732526897e-05 8.212781602406e+00
9.492500000000e+02 8.260899302043e-03 8.899477722799e-05 8.192130066665e+00
9.495000000000e+02 7.932817465052e-03 8.960923252346e-05 8.170605671234e+00
9.497500000000e+02 7.614183385238e-03 9.006455006208e-05 8.148210708021e+00
9.500000000000e+02 7.302879954666e-03 9.035797905244e-05 8.124946561272e+00
9.502500000000e+02 6.996710278703e-03 9.049048245444e-05 8.100813778502e+00
9.505000000000e+02 6.693568706933e-03 9.046693317266e-05 8.075812139783e+00
9.507500000000e+02 6.391599233053e-03 9.029615267234e-05 8.049940747988e+00
9.510000000000e+02 6.089331114978e-03 8.999079458219e-05 8.023198127677e+00
9.512500000000e+02 5.785782764337e-03 8.956711189295e-05 7.995582326683e+00
9.515000000000e+02 5.480530343630e-03 8.904454662670e-05 7.967091034786e+00
9.517500000000e+02 5.173736298538e-03 8.844512940653e-05 7.937721699346e+00
9.520000000000e+02 4.866140348675e-03 8.779296493369e-05 7.907471651843e+00
9.522500000000e+02 4.559015225720e-03 8.711351732829e-05 7.876338236201e+00
9.525000000000e+02 4.254092168880e-03 8.643287515148e-05 7.844318935050e+00
9.527500000000e+02 3.953465021526e-03 8.577703281512e-05 7.811411499189e+00
9.530000000000e+02 3.659479984967e-03 8.517112063938e-05 7.777614072239e+00
9.532500000000e+02 3.374620293538e-03 8.463874214973e-05 7.742925311496e+00
9.535000000000e+02 3.101393825708e-03 8.420134701431e-05 7.707344500661e+00
9.537500000000e+02 2.842231422371e-03 8.387763992515e-05 7.670871655203e+00
9.540000000000e+02 2.599401467230e-03 8.368317238683e-05 7.633507616430e+00
9.542500000000e+02 2.374944991154e-03 8.362999626207e-05 7.595254133443e+00
9.545000000000e+02 2.170633202852e-03 8.372641999380e-05 7.556113931788e+00
9.547500000000e+02 1.987947339093e-03 8.397687426442e-05 7.516090767638e+00
9.550000000000e+02 1.828079090146e-03 8.438188130569e-05 7.475189467532e+00
9.552500000000e+02 1.691947855163e-03 8.493811525065e-05 7.433415951947e+00
9.555000000000e+02 1.580231050596e-03 8.563854309385e-05 7.390777246355e+00
9.557500000000e+02 1.493401591924e-03 8.647265307127e-05 7.347281476781e+00
9.560000000000e+02 1.431767652207e-03 8.742670901399e-05 7.302937852018e+00
9.562500000000e+02 1.395510627093e-03 8.848407549614e-05 7.257756637034e+00
9.565000000000e+02 1.384716369777e-03 8.962558198439e-05 7.211749114099e+00
9.567500000000e+02 1.399397526260e-03 9.082991013984e-05 7.164927535628e+00
9.570000000000e+02 1.439505908679e-03 9.207400544670e-05 7.117305073789e+00
9.572500000000e+02 1.504933804247e-03 9.333349010365e-05 7.068895761206e+00
9.575000000000e+02 1.595506675638e-03 9.458309681865e-05 7.019714433576e+00
9.577500000000e+02 1.710968358738e-03 9.579710363813e-05 6.969776666849e+00
9.580000000000e+02 1.850962749169e-03 9.694979820357e-05 6.919098719189e+00
9.582500000000e+02 2.015014709846e-03 9.801590760164e-05 6.867697470315e+00
9.585000000000e+02 2.202514103431e-03 9.897100954676e-05 6.815590368089e+00
9.587500000000e+02 2.412705597594e-03 9.979198231477e-05 6.762795375847e+00
9.590000000000e+02 2.644686909073e-03 1.004574145415e-04 6.709330924656e+00
9.592500000000e+02 2.897416229456e-03 1.009479935548e-04 6.655215872812e+00
9.595000000000e+02 3.169729074207e-03 1.012468584690e-04 6.600469468296e+00
9.597500000000e+02 3.460363818233e-03 1.013399180853e-04 6.545111316983e+00
9.600000000000e+02 3.767992794614e-03 1.012161856345e-04 6.489161358415e+00
9.602500000000e+02 4.091257015966e-03 1.008679099733e-04 6.432639844683e+00
9.605000000000e+02 4.428799948998e-03 1.002907830616e-04 6.375567325581e+00
9.607500000000e+02 4.779295967749e-03 9.948410038602e-05 6.317964638954e+00
9.610000000000e+02 5.141470962780e-03 9.845063241171e-05 6.259852904759e+00
9.612500000000e+02 5.514109259931e-03 9.719665963887e-05 6.201253524942e+00
9.615000000000e+02 5.896046838093e-03 9.573184034986e-05 6.142188185530e+00
9.617500000000e+02 6.286147719372e-03 9.406900368172e-05 6.082678863039e+00
9.620000000000e+02 6.683263896470e-03 9.222388359853e-05 6.022747834018e+00
9.622500000000e+02 7.086180924765e-03 9.021479472235e-05 5.962417687170e+00
9.625000000000e+02 7.493550448350e-03 8.806226350530e-05 5.901711338504e+00
9.627500000000e+02 7.903815900038e-03 8.578862102643e-05 5.840652048407e+00
9.630000000000e+02 8.315135607499e-03 8.341756930641e-05 5.779263440918e+00
9.632500000000e+02 8.725308906031e-03 8.097376330912e-05 5.717569525277e+00
9.635000000000e+02 9.131712967100e-03 7.848238966238e-05 5.655594718675e+00
9.637500000000e+02 9.531255856613e-03 7.596873332924e-05 5.593363870884e+00
9.640000000000e+02 9.920351426085e-03 7.345779411114e-05 5.530902290078e+00
9.642500000000e+02 1.029492142525e-02 7.097394162470e-05 5.468235769418e+00
9.645000000000e+02 1.065042776053e-02 6.854060843703e-05 5.405390614427e+00
9.647500000000e+02 1.098193688933e-02 6.618003442568e-05 5.342393670065e+00
9.650000000000e+02 1.128421613162e-02 6.391303687317e-05 5.279272347353e+00
9.652500000000e+02 1.155185970674e-02 6.175882040776e-05 5.216054648804e+00
9.655000000000e+02 1.177944107814e-02 5.973486122465e-05 5.152769190493e+00
9.657500000000e+02 1.196168484678e-02 5.785679692141e-05 5.089445222187e+00
9.660000000000e+02 1.209365264912e-02 5.613833950571e-05 5.026112641082e+00
9.662500000000e+02 1.217093296149e-02 5.459121196166e-05 4.962802001801e+00
9.665000000000e+02 1.218982848717e-02 5.322509117597e-05 4.899544517105e+00
9.667500000000e+02 1.214752961532e-02 5.204755945029e-05 4.836372053148e+00
9.670000000000e+02 1.204226865912e-02 5.106404973443e-05 4.773317112465e+00
9.672500000000e+02 1.187344384858e-02 5.027779212022e-05 4.710412810299e+00
9.675000000000e+02 1.164171045258e-02 4.968974911843e-05 4.647692836630e+00
9.677500000000e+02 1.134903123184e-02 4.929855027128e-05 4.585191409279e+00
9.680000000000e+02 1.099868448847e-02 4.910042548115e-05 4.522943215969e+00
9.682500000000e+02 1.059523016939e-02 4.908913834498e-05 4.460983341986e+00
9.685000000000e+02 1.014443242664e-02 4.925593394398e-05 4.399347189866e+00
9.687500000000e+02 9.653143777990e-03 4.958950330158e-05 4.338070386636e+00
9.690000000000e+02 9.129153939368e-03 5.007597769682e-05 4.277188683895e+00
9.692500000000e+02 8.581011644205e-03 5.069895527360e-05 4.216737844743e+00
9.695000000000e+02 8.017823839084e-03 5.143957751461e-05 4.156753527559e+00
9.697500000000e+02 7.449042359648e-03 5.227665598773e-05 4.097271160874e+00
9.700000000000e+02 6.884244992329e-03 5.318686045205e-05 4.038325816164e+00
9.702500000000e+02 6.332920287642e-03 5.414496241682e-05 3.979952072074e+00
9.705000000000e+02 5.804261958704e-03 5.512415164960e-05 3.922183880597e+00
9.707500000000e+02 5.306980735245e-03 5.609641167892e-05 3.865054432207e+00
9.710000000000e+02 4.849138627794e-03 5.703295283777e-05 3.808596015903e+00
9.712500000000e+02 4.438009808966e-03 5.790469615297e-05 3.752839887539e+00
9.715000000000e+02 4.079970255553e-03 5.868279961999e-05 3.697816132345e+00
9.717500000000e+02 3.780418396831e-03 5.933921180418e-05 3.643553537333e+00
9.720000000000e+02 3.543724261539e-03 5.984724525576e-05 3.590079460016e+00
9.722500000000e+02 3.373207700384e-03 6.018214054815e-05 3.537419707521e+00
9.725000000000e+02 3.271139151592e-03 6.032162049602e-05 3.485598414112e+00
9.727500000000e+02 3.238762512391e-03 6.024640552932e-05 3.434637929604e+00
9.730000000000e+02 3.276331109719e-03 5.994068455317e-05 3.384558708420e+00
9.732500000000e+02 3.383156477743e-03 5.939251597906e-05 3.335379210429e+00
9.735000000000e+02 3.557660438163e-03 5.859415780682e-05 3.287115805247e+00
9.737500000000e+02 3.797430162285e-03 5.754230572907e-05 3.239782688334e+00
9.740000000000e+02 4.099271136980e-03 5.623823992007e-05 3.193391806908e+00
9.742500000000e+02 4.459253692727e-03 5.468787496157e-05 3.147952795383e+00
9.745000000000e+02 4.872754430046e-03 5.290170449671e-05 3.103472925824e+00
9.747500000000e+02 5.334490492358e-03 5.089465364425e-05 3.059957072454e+00
9.750000000000e+02 5.838545544702e-03 4.868584398987e-05 3.017407690292e+00
9.752500000000e+02 6.378392178574e-03 4.629826511646e-05 2.975824812697e+00
9.755000000000e+02 6.946910197623e-03 4.375837015719e-05 2.935206066173e+00
9.757500000000e+02 7.536405593522e-03 4.109561598897e-05 2.895546705232e+00
9.760000000000e+02 8.138631145710e-03 3.834194710947e-05 2.856839666102e+00
9.762500000000e+02 8.744815369773e-03 3.553123968333e-05 2.819075642200e+00
9.765000000000e+02 9.345701087690e-03 3.269872680634e-05 2.782243179514e+00
9.767500000000e+02 9.931598365224e-03 2.988041105284e-05 2.746328792367e+00
9.770000000000e+02 1.049245329914e-02 2.711247914305e-05 2.711317098361e+00
9.772500000000e+02 1.101793651238e-02 2.443072901268e-05 2.677190971675e+00
9.775000000000e+02 1.149755135456e-02 2.187002119503e-05 2.643931712933e+00
9.777500000000e+02 1.192076230160e-02 1.946376323567e-05 2.611519232356e+00
9.780000000000e+02 1.227714347498e-02 1.724343028650e-05 2.579932247388e+00
9.782500000000e+02 1.255654379744e-02 1.523813463325e-05 2.549148486006e+00
9.785000000000e+02 1.274926801424e-02 1.347423761017e-05 2.519144901027e+00
9.787500000000e+02 1.284626736636e-02 1.197501470321e-05 2.489897885562e+00
9.790000000000e+02 1.283933541166e-02 1.076037353306e-05 2.461383488273e+00
9.792500000000e+02 1.272130582906e-02 9.846614932418e-06 2.433577632707e+00
9.795000000000e+02 1.248624266067e-02 9.246247401895e-06 2.406456328418e+00
9.797500000000e+02 1.212961822432e-02 8.967850242542e-06 2.379995875160e+00
9.800000000000e+02 1.164847562603e-02 9.015999715867e-06 2.354173068333e+00
9.802500000000e+02 1.104156353293e-02 9.391189566360e-06 2.328965384128e+00
9.805000000000e+02 1.030944587174e-02 1.008983614642e-05 2.304351169543e+00
9.807500000000e+02 9.454574413690e-03 1.110432092183e-05 2.280309809820e+00
9.810000000000e+02 8.481327076844e-03 1.242305953369e-05 2.256821896076e+00
9.812500000000e+02 7.396006764143e-03 1.403061313257e-05 2.233869385219e+00
9.815000000000e+02 6.206797770582e-03 1.590784607214e-05 2.211435741122e+00
9.817500000000e+02 4.923684697859e-03 1.803211293905e-05 2.189506085219e+00
9.820000000000e+02 3.558329295159e-03 2.037748916006e-05 2.168067322932e+00
9.822500000000e+02 2.123912829994e-03 2.291504358978e-05 2.147108282100e+00
9.825000000000e+02 6.349433101414e-04 2.561315160504e-05 2.126619834802e+00
9.827500000000e+02 -8.929658944001e-04 2.843784578174e-05 2.106595013639e+00
9.830000000000e+02 -2.443341423550e-03 3.135320427772e-05 2.087029135476e+00
9.832500000000e+02 -3.999114412718e-03 3.432178069673e-05 2.067919907795e+00
9.835000000000e+02 -5.542896737367e-03 3.730506493566e-05 2.049267526922e+00
9.837500000000e+02 -7.057264609859e-03 4.026397760259e-05 2.031074782267e+00
9.840000000000e+02 -8.525041402157e-03 4.315938939353e-05 2.013347134279e+00
9.842500000000e+02 -9.929575263470e-03 4.595266213270e-05 1.996092788717e+00
9.845000000000e+02 -1.125500346699e-02 4.860619956767e-05 1.979322744900e+00
9.847500000000e+02 -1.248650302442e-02 5.108400825574e-05 1.963050841336e+00
9.850000000000e+02 -1.361051743194e-02 5.335224971975e-05 1.947293764201e+00
9.852500000000e+02 -1.461495751420e-02 5.537977586212e-05 1.932071031124e+00
9.855000000000e+02 -1.548937838348e-02 5.713864833720e-05 1.917404962479e+00
9.857500000000e+02 -1.622511944506e-02 5.860460882817e-05 1.903320599927e+00
9.860000000000e+02 -1.681541898729e-02 5.975751615747e-05 1.889845615765e+00
9.862500000000e+02 -1.725549164472e-02 6.058171715972e-05 1.877010175082e+00
9.865000000000e+02 -1.754257372016e-02 6.106635236205e-05 1.864846768331e+00
9.867500000000e+02 -1.767593850956e-02 6.120559073314e-05 1.853390017720e+00
9.870000000000e+02 -1.765688102820e-02 6.099878140339e-05 1.842676454150e+00
9.872500000000e+02 -1.748867020131e-02 6.045051217110e-05 1.832744258073e+00
9.875000000000e+02 -1.717647960643e-02 5.957058614250e-05 1.823632991803e+00
9.877500000000e+02 -1.672728837790e-02 5.837389626567e-05 1.815383298701e+00
9.880000000000e+02 -1.614976494099e-02 5.688021570227e-05 1.808036601619e+00
9.882500000000e+02 -1.545412702993e-02 5.511389227109e-05 1.801634780540e+00
9.885000000000e+02 -1.465198848902e-02 5.310346396759e-05 1.796219857217e+00
9.887500000000e+02 -1.375618942714e-02 5.088119357982e-05 1.791833674971e+00
9.890000000000e+02 -1.278061506646e-02 4.848253648135e-05 1.788517586602e+00
9.892500000000e+02 -1.174000621838e-02 4.594555133058e-05 1.786312158699e+00
9.895000000000e+02 -1.064976098637e-02 4.331026454260e-05 1.785256885720e+00
9.897500000000e+02 -9.525732718532e-03 4.061800440841e-05 1.785389930186e+00
9.900000000000e+02 -8.384024193229e-03 3.791071717127e-05 1.786747881599e+00
9.902500000000e+02 -7.240781200253e-03 3.523027419136e-05 1.789365542645e+00
9.905000000000e+02 -6.111987338630e-03 3.261779311264e-05 1.793275740473e+00
9.907500000000e+02 -5.013261579723e-03 3.011297982802e-05 1.798509166961e+00
9.910000000000e+02 -3.959661240923e-03 2.775350906800e-05 1.805094243626e+00
9.912500000000e+02 -2.965491949588e-03 2.557444811635e-05 1.813057013243e+00
9.915000000000e+02 -2.044127517122e-03 2.360775461391e-05 1.822421055318e+00
9.917500000000e+02 -1.207840134948e-03 2.188181754745e-05 1.833207423667e+00
9.920000000000e+02 -4.676452777639e-04 2.042108482556e-05 1.845434603204e+00
9.922500000000e+02 1.668383426472e-04 1.924576894158e-05 1.859118483423e+00
9.925000000000e+02 6.875101688281e-04 1.837163659185e-05 1.874272346832e+00
9.927500000000e+02 1.087890942954e-03 1.780987649525e-05 1.890906866611e+00
9.930000000000e+02 1.363202901016e-03 1.756705455472e-05 1.909030114354e+00
9.932500000000e+02 1.510426957981e-03 1.764515059957e-05 1.928647575079e+00
9.935000000000e+02 1.528336595357e-03 1.804166811614e-05 1.949762163284e+00
9.937500000000e+02 1.417505101154e-03 1.874982069738e-05 1.972374244785e+00
9.940000000000e+02 1.180287226336e-03 1.975878149832e-05 1.996481661270e+00
9.942500000000e+02 8.207750835758e-04 2.105398891089e-05 2.022079751356e+00
9.945000000000e+02 3.447277059925e-04 2.261750613433e-05 2.049161380282e+00
9.947500000000e+02 -2.405243233001e-04 2.442841804318e-05 2.077716963456e+00
9.950000000000e+02 -9.261977547271e-04 2.646326156974e-05 2.107734501059e+00
9.952500000000e+02 -1.702198411814e-03 2.869647690903e-05 2.139199607894e+00
9.955000000000e+02 -2.557281534046e-03 3.110087117711e-05 2.172095557368e+00
9.957500000000e+02 -3.479231084756e-03 3.364808780001e-05 2.206403323393e+00
9.960000000000e+02 -4.455051244714e-03 3.630906641527e-05 2.242101639695e+00
9.962500000000e+02 -5.471171248330e-03 3.905448375738e-05 2.279167060225e+00
9.965000000000e+02 -6.513654798487e-03 4.185519789390e-05 2.317574039875e+00
9.967500000000e+02 -7.568416163466e-03 4.468265274940e-05 2.357295018897e+00
9.970000000000e+02 -8.621432735691e-03 4.750922375438e-05 2.398300529454e+00
9.972500000000e+02 -9.658956716308e-03 5.030855425753e-05 2.440559307865e+00
9.975000000000e+02 -1.066771697183e-02 5.305585377605e-05 2.484038426018e+00
9.977500000000e+02 -1.163510952688e-02 5.572812497920e-05 2.528703435897e+00
9.980000000000e+02 -1.254937535640e-02 5.830436051843e-05 2.574518521966e+00
9.982500000000e+02 -1.339975874606e-02 6.076571608524e-05 2.621446669173e+00
9.985000000000e+02 -1.417664569915e-02 6.309561163576e-05 2.669449840027e+00
9.987500000000e+02 -1.487168194087e-02 6.527979832135e-05 2.718489154388e+00
9.990000000000e+02 -1.547786518684e-02 6.730638136318e-05 2.768525078778e+00
9.992500000000e+02 -1.598961375530e-02 6.916580783531e-05 2.819517614648e+00
9.995000000000e+02 -1.640280890978e-02 7.085081842667e-05 2.871426488498e+00
9.997500000000e+02 -1.671481339335e-02 7.235637099939e-05 2.924211333600e+00
1.000000000000e+03 -1.692446371930e-02 7.367953635878e-05 2.977831869324e+00
1.000250000000e+03 -1.703203904159e-02 7.481937305034e-05 3.032248070630e+00
1.000500000000e+03 -1.703920849953e-02 7.577678625856e-05 3.087420322041e+00
1.000750000000e+03 -1.694895721238e-02 7.655437383361e-05 3.143309561062e+00
1.001000000000e+03 -1.676549434929e-02 7.715626441263e-05 3.199877404989e+00
1.001250000000e+03 -1.649414567126e-02 7.758795251048e-05 3.257086256501e+00
1.001500000000e+03 -1.614123240915e-02 7.785613401651e-05 3.314899394975e+00
1.001750000000e+03 -1.571393993224e-02 7.796854384251e-05 3.373281043120e+00
1.002000000000e+03 -1.522017860893e-02 7.793380362037e-05 3.432196417407e+00
1.002250000000e+03 -1.466843950235e-02 7.776127490414e-05 3.491611754682e+00
1.002500000000e+03 -1.406764801481e-02 7.746092435038e-05 3.551494322004e+00
1.002750000000e+03 -1.342701726733e-02 7.704319868707e-05 3.611812405006e+00
1.003000000000e+03 -1.275590462246e-02 7.651891539454e-05 3.672535280621e+00
1.003250000000e+03 -1.206367233462e-02 7.589916172174e-05 3.733633172084e+00
1.003500000000e+03 -1.135955565252e-02 7.519521049545e-05 3.795077190804e+00
1.003750000000e+03 -1.065253864170e-02 7.441843902176e-05 3.856839265198e+00
1.004000000000e+03 -9.951240663530e-03 7.358026426293e-05 3.918892059982e+00
1.004250000000e+03 -9.263813294188e-03 7.269208541369e-05 3.981208887578e+00
1.004500000000e+03 -8.597849797974e-03 7.176523276897e-05 4.043763614493e+00
1.004750000000e+03 -7.960307298809e-03 7.081092224223e-05 4.106530564437e+00
1.005000000000e+03 -7.357441777830e-03 6.984021286013e-05 4.169484421956e+00
1.005250000000e+03 -6.794756864818e-03 6.886396829678e-05 4.232600137523e+00
1.005500000000e+03 -6.276965961070e-03 6.789281947781e-05 4.295852836431e+00
1.005750000000e+03 -5.807967392779e-03 6.693712660080e-05 4.359217735556e+00
1.006000000000e+03 -5.390832755616e-03 6.600694121475e-05 4.422670067044e+00
1.006250000000e+03 -5.027807605129e-03 6.511196704842e-05 4.486185012956e+00
1.006500000000e+03 -4.720323886424e-03 6.426151930927e-05 4.549737649973e+00
1.006750000000e+03 -4.469023708544e-03 6.346448073480e-05 4.613302909657e+00
1.007000000000e+03 -4.273793253510e-03 6.272925847697e-05 4.676855549573e+00
1.007250000000e+03 -4.133806243824e-03 6.206373666576e-05 4.740370140293e+00
1.007500000000e+03 -4.047575918465e-03 6.147523044711e-05 4.803821067163e+00
1.007750000000e+03 -4.013014011239e-03 6.097044390596e-05 4.867182545141e+00
1.008000000000e+03 -4.027496732912e-03 6.055541641584e-05 4.930428651849e+00
1.008250000000e+03 -4.087935437982e-03 6.023548019216e-05 4.993533371812e+00
1.008500000000e+03 -4.190851198345e-03 6.001521781634e-05 5.056470653828e+00
1.008750000000e+03 -4.332453152858e-03 5.989842334581e-05 5.119214484704e+00
1.009000000000e+03 -4.508717201641e-03 5.988807133125e-05 5.181738968635e+00
1.009250000000e+03 -4.715466505693e-03 5.998630169596e-05 5.244018422049e+00
1.009500000000e+03 -4.948450359800e-03 6.019438178875e-05 5.306027473036e+00
1.009750000000e+03 -5.203421298021e-03 6.051267932877e-05 5.367741167508e+00
1.010000000000e+03 -5.476209988337e-03 6.094069387139e-05 5.429135083606e+00
1.010250000000e+03 -5.762794921431e-03 6.147705582613e-05 5.490185443897e+00
1.010500000000e+03 -6.059368373533e-03 6.211954122923e-05 5.550869233827e+00
1.010750000000e+03 -6.362395289014e-03 6.286509897074e-05 5.611164314179e+00
1.011000000000e+03 -6.668666591250e-03 6.370989109949e-05 5.671049535644e+00
1.011250000000e+03 -6.975344002938e-03 6.464934211636e-05 5.730504843878e+00
1.011500000000e+03 -7.279997830517e-03 6.567819980624e-05 5.789511382751e+00
1.011750000000e+03 -7.580635342997e-03 6.679060403156e-05 5.848051584712e+00
1.012000000000e+03 -7.875721123412e-03 6.798016576154e-05 5.906109256100e+00
1.012250000000e+03 -8.164187581267e-03 6.924005186351e-05 5.963669646563e+00
1.012500000000e+03 -8.445436995668e-03 7.056307726130e-05 6.020719510362e+00
1.012750000000e+03 -8.719334093502e-03 7.194180096709e-05 6.077247151185e+00
1.013000000000e+03 -8.986189925224e-03 7.336862885818e-05 6.133242452424e+00
1.013250000000e+03 -9.246737569622e-03 7.483590412960e-05 6.188696894808e+00
1.013500000000e+03 -9.502099745017e-03 7.633600138821e-05 6.243603555347e+00
1.013750000000e+03 -9.753749370403e-03 7.786142245253e-05 6.297957091334e+00
1.014000000000e+03 -1.000346373088e-02 7.940489553526e-05 6.351753708560e+00
1.014250000000e+03 -1.025327312673e-02 8.095944712347e-05 6.404991111474e+00
1.014500000000e+03 -1.050540481103e-02 8.251847347332e-05 6.457668440782e+00
1.014750000000e+03 -1.076222342392e-02 8.407581398301e-05 6.509786192619e+00
1.015000000000e+03 -1.102616867630e-02 8.562579690782e-05 6.561346125050e+00
1.015250000000e+03 -1.129969143669e-02 8.716326006233e-05 6.612351150603e+00
1.015500000000e+03 -1.158518935907e-02 8.868356550837e-05 6.662805216532e+00
1.015750000000e+03 -1.188494276975e-02 9.018265663910e-05 6.712713174916e+00
1.016000000000e+03 -1.220105263984e-02 9.165703449310e-05 6.762080642688e+00
1.016250000000e+03 -1.253538147773e-02 9.310373161364e-05 6.810913855192e+00
1.016500000000e+03 -1.288949760150e-02 9.452029011828e-05 6.859219513192e+00
1.016750000000e+03 -1.326462513889e-02 9.590472784290e-05 6.907004627990e+00
1.017000000000e+03 -1.366159887432e-02 9.725549071921e-05 6.954276363017e+00
1.017250000000e+03 -1.408082649127e-02 9.857140140981e-05 7.001041878990e+00
1.017500000000e+03 -1.452225708203e-02 9.985159592307e-05 7.047308178931e+00
1.017750000000e+03 -1.498535788887e-02 1.010954586270e-04 7.093081960368e+00
1.018000000000e+03 -1.546909906454e-02 1.023025545503e-04 7.138369474982e+00
1.018250000000e+03 -1.597194637073e-02 1.034725537607e-04 7.183176393875e+00
1.018500000000e+03 -1.649186311122e-02 1.046051754282e-04 7.227507688327e+00
1.018750000000e+03 -1.702632017355e-02 1.057001178996e-04 7.271367517573e+00
1.019000000000e+03 -1.757231521338e-02 1.067569915835e-04 7.314759133785e+00
1.019250000000e+03 -1.812640031384e-02 1.077752668104e-04 7.357684799223e+00
1.019500000000e+03 -1.868471814675e-02 1.087542264495e-04 7.400145720845e+00
1.019750000000e+03 -1.924304622813e-02 1.096929277616e-04 7.442141996460e+00
1.020000000000e+03 -1.979684901857e-02 1.105901856534e-04 7.483672580502e+00
1.020250000000e+03 -2.034133721507e-02 1.114445479830e-04 7.524735262669e+00
1.020500000000e+03 -2.087153336248e-02 1.122542908200e-04 7.565326664125e+00
1.020750000000e+03 -2.138234339151e-02 1.130174301218e-04 7.605442243755e+00
1.021000000000e+03 -2.186863262548e-02 1.137317424301e-04 7.645076321647e+00
1.021250000000e+03 -2.232530552873e-02 1.143947955858e-04 7.684222112289e+00
1.021500000000e+03 -2.274738755875e-02 1.150039808224e-04 7.722871768755e+00
1.021750000000e+03 -2.313010802182e-02 1.155565437277e-04 7.761016435789e+00
1.022000000000e+03 -2.346898263856e-02 1.160497471510e-04 7.798646309626e+00
1.022250000000e+03 -2.375989409603e-02 1.164808539660e-04 7.835750703145e+00
1.022500000000e+03 -2.399916910512e-02 1.168471953160e-04 7.872318114292e+00
1.022750000000e+03 -2.418365050678e-02 1.171462542053e-04 7.908336295774e+00
1.023000000000e+03 -2.431076240660e-02 1.173757427073e-04 7.943792325370e+00
1.023250000000e+03 -2.437856787106e-02 1.175336779400e-04 7.978672671459e+00
1.023500000000e+03 -2.438581662396e-02 1.176184527886e-04 8.012963257030e+00
1.023750000000e+03 -2.433198188767e-02 1.176289013036e-04 8.046649518395e+00
1.024000000000e+03 -2.421728620334e-02 1.175643589603e-04 8.079716454541e+00
1.024250000000e+03 -2.404271345400e-02 1.174247027520e-04 8.112148672729e+00
1.024500000000e+03 -2.381000902359e-02 1.172103849262e-04 8.143930421607e+00
1.024750000000e+03 -2.352166573228e-02 1.169225131047e-04 8.175045617948e+00
1.025000000000e+03 -2.318089639744e-02 1.165628130163e-04 8.205477863987e+00
1.025250000000e+03 -2.279159428626e-02 1.161336267904e-04 8.235210452946e+00
1.025500000000e+03 -2.235827975996e-02 1.156379037917e-04 8.264226369415e+00
1.025750000000e+03 -2.188603675518e-02 1.150791734381e-04 8.292508277401e+00
1.026000000000e+03 -2.138043725073e-02 1.144614974944e-04 8.320038504962e+00
1.026250000000e+03 -2.084745809003e-02 1.137894136677e-04 8.346799018660e+00
1.026500000000e+03 -2.029338855484e-02 1.130678693737e-04 8.372771397008e+00
1.026750000000e+03 -1.972473351478e-02 1.123021276014e-04 8.397936796969e+00
1.027000000000e+03 -1.914811076532e-02 1.114976781796e-04 8.422275922731e+00
1.027250000000e+03 -1.857014763237e-02 1.106601640778e-04 8.445768991355e+00
1.027500000000e+03 -1.799737584295e-02 1.097952600934e-04 8.468395703568e+00
1.027750000000e+03 -1.743612840676e-02 1.089085587581e-04 8.490135217498e+00
1.028000000000e+03 -1.689243914760e-02 1.080054972387e-04 8.510966129895e+00
1.028250000000e+03 -1.637194833744e-02 1.070912579825e-04 8.530866463744e+00
1.028500000000e+03 -1.587981408494e-02 1.061706734251e-04 8.549813667395e+00
1.028750000000e+03 -1.542063258964e-02 1.052481423466e-04 8.567784624086e+00
1.029000000000e+03 -1.499836799479e-02 1.043275582932e-04 8.584755674229e+00
1.029250000000e+03 -1.461629329581e-02 1.034122509436e-04 8.600702650970e+00
1.029500000000e+03 -1.427694321462e-02 1.025049409811e-04 8.615600929954e+00
1.029750000000e+03 -1.398207976976e-02 1.016077115396e-04 8.629425493427e+00
1.030000000000e+03 -1.373267071032e-02 1.007219959762e-04 8.642151008977e+00
1.030250000000e+03 -1.352888192683e-02 9.984858344850e-05 8.653751921803e+00
1.030500000000e+03 -1.337008244905e-02 9.898764159058e-05 8.664202560940e+00
1.030750000000e+03 -1.325486236465e-02 9.813875717954e-05 8.673477257706e+00
1.031000000000e+03 -1.318106360470e-02 9.730099203836e-05 8.681550475115e+00
1.031250000000e+03 -1.314582171857e-02 9.647295499118e-05 8.688396947309e+00
1.031500000000e+03 -1.314561838846e-02 9.565288717100e-05 8.693991826648e+00
1.031750000000e+03 -1.317634392254e-02 9.483875881941e-05 8.698310837160e+00
1.032000000000e+03 -1.323336755339e-02 9.402836445324e-05 8.701330431799e+00
1.032250000000e+03 -1.331161544440e-02 9.321944170107e-05 8.703027952121e+00
1.032500000000e+03 -1.340565408690e-02 9.240981042369e-05 8.703381787514e+00
1.032750000000e+03 -1.350977855791e-02 9.159748505622e-05 8.702371532878e+00
1.033000000000e+03 -1.361810352759e-02 9.078076896896e-05 8.699978141673e+00
1.033250000000e+03 -1.372465641877e-02 8.995835194489e-05 8.696184073742e+00
1.033500000000e+03 -1.382347060154e-02 8.912941527747e-05 8.690973434583e+00
1.033750000000e+03 -1.390867813541e-02 8.829371746225e-05 8.684332106340e+00
1.034000000000e+03 -1.397460018465e-02 8.745166103552e-05 8.676247867376e+00
1.034250000000e+03 -1.401583437732e-02 8.660434012839e-05 8.666710500570e+00
1.034500000000e+03 -1.402733770252e-02 8.575356701532e-05 8.655711887592e+00
1.034750000000e+03 -1.400450437967e-02 8.490187667873e-05 8.643246091559e+00
1.035000000000e+03 -1.394323720977e-02 8.405250723220e-05 8.629309423360e+00
1.035250000000e+03 -1.384001200152e-02 8.320936048023e-05 8.613900494741e+00
1.035500000000e+03 -1.369193404581e-02 8.237694315621e-05 8.597020254789e+00
1.035750000000e+03 -1.349678620892e-02 8.156025534264e-05 8.578672014307e+00
1.036000000000e+03 -1.325306773468e-02 8.076466675971e-05 8.558861452987e+00
1.036250000000e+03 -1.296002350963e-02 7.999581104892e-05 8.537596613048e+00
1.036500000000e+03 -1.261766331593e-02 7.925946028575e-05 8.514887878878e+00
1.036750000000e+03 -1.222677068780e-02 7.856136095200e-05 8.490747943170e+00
1.037000000000e+03 -1.178890125551e-02 7.790707409014e-05 8.465191760519e+00
1.037250000000e+03 -1.130637063700e-02 7.730182127710e-05 8.438236486699e+00
1.037500000000e+03 -1.078223136795e-02 7.675032630430e-05 8.409901410848e+00
1.037750000000e+03 -1.022023978735e-02 7.625664054803e-05 8.380207872491e+00
1.038000000000e+03 -9.624812544246e-03 7.582398274331e-05 8.349179171092e+00
1.038250000000e+03 -9.000973347400e-03 7.545465562167e-05 8.316840466336e+00
1.038500000000e+03 -8.354290551361e-03 7.514999491559e-05 8.283218668325e+00
1.038750000000e+03 -7.690805390411e-03 7.491026305795e-05 8.248342324688e+00
1.039000000000e+03 -7.016953163325e-03 7.473458002247e-05 8.212241495286e+00
1.039250000000e+03 -6.339476524377e-03 7.462091840096e-05 8.174947627630e+00
1.039500000000e+03 -5.665333761148e-03 7.456615169754e-05 8.136493421063e+00
1.039750000000e+03 -5.001601220432e-03 7.456607442613e-05 8.096912693434e+00
1.040000000000e+03 -4.355372976955e-03 7.461547423285e-05 8.056240238675e+00
1.040250000000e+03 -3.733657274349e-03 7.470824705305e-05 8.014511688163e+00
1.040500000000e+03 -3.143272781755e-03 7.483753888540e-05 7.971763366046e+00
1.040750000000e+03 -2.590744924672e-03 7.499588156260e-05 7.928032147537e+00
1.041000000000e+03 -2.082204409011e-03 7.517536690393e-05 7.883355318322e+00
1.041250000000e+03 -1.623289826001e-03 7.536785545792e-05 7.837770432409e+00
1.041500000000e+03 -1.219054973881e-03 7.556513692508e-05 7.791315177391e+00
1.041750000000e+03 -8.738834015600e-04 7.575911017194e-05 7.744027240114e+00
1.042000000000e+03 -5.914112586115e-04 7.594200979746e-05 7.695944177556e+00
1.042250000000e+03 -3.744598897657e-04 7.610657550966e-05 7.647103295298e+00
1.042500000000e+03 -2.249799656620e-04 7.624621466990e-05 7.597541528815e+00
1.042750000000e+03 -1.440079010790e-04 7.635513842438e-05 7.547295335272e+00
1.043000000000e+03 -1.316360430543e-04 7.642849484460e-05 7.496400590329e+00
1.043250000000e+03 -1.869973792196e-04 7.646246894974e-05 7.444892494504e+00
1.043500000000e+03 -3.082654987522e-04 7.645435258716e-05 7.392805487370e+00
1.043750000000e+03 -4.926703519035e-04 7.640258475400e-05 7.340173171836e+00
1.044000000000e+03 -7.365299194899e-04 7.630676514017e-05 7.287028246517e+00
1.044250000000e+03 -1.035297799612e-03 7.616763737589e-05 7.233402448149e+00
1.044500000000e+03 -1.383626341127e-03 7.598704545850e-05 7.179326503260e+00
1.044750000000e+03 -1.775444565835e-03 7.576786414129e-05 7.124830089450e+00
1.045000000000e+03 -2.204050186021e-03 7.551390697386e-05 7.069941806020e+00
1.045250000000e+03 -2.662214035121e-03 7.522981418709e-05 7.014689153716e+00
1.045500000000e+03 -3.142295491239e-03 7.492092481270e-05 6.959098523888e+00
1.045750000000e+03 -3.636367383728e-03 7.459313610877e-05 6.903195196000e+00
1.046000000000e+03 -4.136347473800e-03 7.425275398235e-05 6.847003344409e+00
1.046250000000e+03 -4.634135217859e-03 7.390634012444e-05 6.790546052448e+00
1.046500000000e+03 -5.121750340150e-03 7.356055708158e-05 6.733845335667e+00
1.046750000000e+03 -5.591471607613e-03 7.322201306673e-05 6.676922171171e+00
1.047000000000e+03 -6.035972227937e-03 7.289712168237e-05 6.619796535826e+00
1.047250000000e+03 -6.448450215074e-03 7.259197049986e-05 6.562487449293e+00
1.047500000000e+03 -6.822750319352e-03 7.231218810719e-05 6.505013025611e+00
1.047750000000e+03 -7.153475906017e-03 7.206283513553e-05 6.447390527955e+00
1.048000000000e+03 -7.436087904382e-03 7.184830973109e-05 6.389636431719e+00
1.048250000000e+03 -7.666989400950e-03 7.167227271665e-05 6.331766488807e+00
1.048500000000e+03 -7.843593643082e-03 7.153758638986e-05 6.273795799713e+00
1.048750000000e+03 -7.964374575145e-03 7.144627408878e-05 6.215738884697e+00
1.049000000000e+03 -8.028898337408e-03 7.139950083787e-05 6.157609761850e+00
1.049250000000e+03 -8.037835425908e-03 7.139757749752e-05 6.099422022258e+00
1.049500000000e+03 -7.992952803288e-03 7.143996725581e-05 6.041188908509e+00
1.049750000000e+03 -7.897086207971e-03 7.152531912039e-05 5.982923393182e+00
1.050000000000e+03 -7.754092956825e-03 7.165151820138e-05 5.924638252185e+00
1.050250000000e+03 -7.568785949942e-03 7.181574819065e-05 5.866346138530e+00
1.050500000000e+03 -7.346850079188e-03 7.201456697065e-05 5.808059652354e+00
1.050750000000e+03 -7.094742379744e-03 7.224399517186e-05 5.749791402132e+00
1.051000000000e+03 -6.819577747112e-03 7.249960555497e-05 5.691554063667e+00
1.051250000000e+03 -6.529002223185e-03 7.277662381025e-05 5.633360430140e+00
1.051500000000e+03 -6.231055948025e-03 7.307003869125e-05 5.575223453093e+00
1.051750000000e+03 -5.934028486223e-03 7.337470889682e-05 5.517156277646e+00
1.052000000000e+03 -5.646308660364e-03 7.368546840775e-05 5.459172262047e+00
1.052250000000e+03 -5.376232042454e-03 7.399723064014e-05 5.401284992537e+00
1.052500000000e+03 -5.131928432017e-03 7.430508705147e-05 5.343508284300e+00
1.052750000000e+03 -4.921172180245e-03 7.460439797161e-05 5.285856171731e+00
1.053000000000e+03 -4.751238207190e-03 7.489087610960e-05 5.228342890356e+00
1.053250000000e+03 -4.628765755583e-03 7.516065595567e-05 5.170982842417e+00
1.053500000000e+03 -4.559633172753e-03 7.541035298178e-05 5.113790557185e+00
1.053750000000e+03 -4.548845507507e-03 7.563710925490e-05 5.056780641102e+00
1.054000000000e+03 -4.600436575003e-03 7.583862022967e-05 4.999967714421e+00
1.054250000000e+03 -4.717388367265e-03 7.601315013753e-05 4.943366346868e+00
1.054500000000e+03 -4.901567755452e-03 7.615952541265e-05 4.886990979246e+00
1.054750000000e+03 -5.153683227059e-03 7.627714824984e-05 4.830855846554e+00
1.055000000000e+03 -5.473260655996e-03 7.636594123889e-05 4.774974890200e+00
1.055250000000e+03 -5.858640022122e-03 7.642629452803e-05 4.719361673520e+00
1.055500000000e+03 -6.306991684185e-03 7.645900991307e-05 4.664029292040e+00
1.055750000000e+03 -6.814352334721e-03 7.646523295421e-05 4.608990284459e+00
1.056000000000e+03 -7.375680311408e-03 7.644636877932e-05 4.554256548516e+00
1.056250000000e+03 -7.984927754814e-03 7.640395351916e-05 4.499839255665e+00
1.056500000000e+03 -8.635129878155e-03 7.633959182948e-05 4.445748775256e+00
1.056750000000e+03 -9.318507850268e-03 7.625484508417e-05 4.391994600565e+00
1.057000000000e+03 -1.002658489920e-02 7.615112140527e-05 4.338585286497e+00
1.057250000000e+03 -1.075031205291e-02 7.602957539007e-05 4.285528392437e+00
1.057500000000e+03 -1.148020247570e-02 7.589101152047e-05 4.232830438442e+00
1.057750000000e+03 -1.220647093391e-02 7.573578858969e-05 4.180496869483e+00
1.058000000000e+03 -1.291917682646e-02 7.556373682779e-05 4.128532033594e+00
1.058250000000e+03 -1.360836794461e-02 7.537409397729e-05 4.076939171454e+00
1.058500000000e+03 -1.426422286751e-02 7.516545568628e-05 4.025720419849e+00
1.058750000000e+03 -1.487718959817e-02 7.493574337109e-05 3.974876827327e+00
1.059000000000e+03 -1.543811862654e-02 7.468219139145e-05 3.924408384744e+00
1.059250000000e+03 -1.593838846775e-02 7.440135488523e-05 3.874314068614e+00
1.059500000000e+03 -1.637002195219e-02 7.408913801357e-05 3.824591898259e+00
1.059750000000e+03 -1.672579227678e-02 7.374084486655e-05 3.775239005344e+00
1.060000000000e+03 -1.699931724595e-02 7.335124959701e-05 3.726251716295e+00
1.060250000000e+03 -1.718514088723e-02 7.291468332002e-05 3.677625645827e+00
1.060500000000e+03 -1.727880250025e-02 7.242514414180e-05 3.629355801112e+00
1.060750000000e+03 -1.727689158414e-02 7.187641964790e-05 3.581436695170e+00
1.061000000000e+03 -1.717708901293e-02 7.126222134740e-05 3.533862467963e+00
1.061250000000e+03 -1.697819536818e-02 7.057633233890e-05 3.486627014721e+00
1.061500000000e+03 -1.668014465162e-02 6.981275508627e-05 3.439724118267e+00
1.061750000000e+03 -1.628400566128e-02 6.896587234778e-05 3.393147585317e+00
1.062000000000e+03 -1.579197081564e-02 6.803061211280e-05 3.346891384975e+00
1.062250000000e+03 -1.520733172460e-02 6.700258731732e-05 3.300949785772e+00
1.062500000000e+03 -1.453444485870e-02 6.587824953769e-05 3.255317493564e+00
1.062750000000e+03 -1.377868448257e-02 6.465502452710e-05 3.209989783948e+00
1.063000000000e+03 -1.294638704445e-02 6.333144039167e-05 3.164962633185e+00
1.063250000000e+03 -1.204478412156e-02 6.190723629246e-05 3.120232840807e+00
1.063500000000e+03 -1.108192786413e-02 6.038346155074e-05 3.075798148578e+00
1.063750000000e+03 -1.006660637583e-02 5.876253672080e-05 3.031657349372e+00
1.064000000000e+03 -9.008252699142e-03 5.704831446765e-05 2.987810390887e+00
1.064250000000e+03 -7.916845084363e-03 5.524611130803e-05 2.944258468124e+00
1.064500000000e+03 -6.802801702121e-03 5.336271389206e-05 2.901004109959e+00
1.064750000000e+03 -5.676868554788e-03 5.140636181436e-05 2.858051255163e+00
1.065000000000e+03 -4.550002107919e-03 4.938670751836e-05 2.815405320084e+00
1.065250000000e+03 -3.433247681958e-03 4.731475214079e-05 2.773073259372e+00
1.065500000000e+03 -2.337613588807e-03 4.520275636258e-05 2.731063617317e+00
1.065750000000e+03 -1.273942641280e-03 4.306413562707e-05 2.689386571652e+00
1.066000000000e+03 -2.527822285017e-04 4.091332044012e-05 2.648053971651e+00
1.066250000000e+03 7.157460651274e-04 3.876560251842e-05 2.607079368041e+00
1.066500000000e+03 1.622075323630e-03 3.663698788189e-05 2.566478036602e+00
1.066750000000e+03 2.457319314553e-03 3.454398189254e-05 2.526266996990e+00
1.067000000000e+03 3.213393425668e-03 3.250338863334e-05 2.486465023899e+00
1.067250000000e+03 3.883128882505e-03 3.053209709089e-05 2.447092652928e+00
1.067500000000e+03 4.460378152859e-03 2.864684865267e-05 2.408172180109e+00
1.067750000000e+03 4.940109161249e-03 2.686400629415e-05 2.369727653926e+00
1.068000000000e+03 5.318487309132e-03 2.519931278061e-05 2.331784861619e+00
1.068250000000e+03 5.592942193438e-03 2.366764952691e-05 2.294371306053e+00
1.068500000000e+03 5.762217714872e-03 2.228279824604e-05 2.257516173819e+00
1.068750000000e+03 5.826405097456e-03 2.105720655718e-05 2.221250295174e+00
1.069000000000e+03 5.786955914375e-03 2.000176600123e-05 2.185606092032e+00
1.069250000000e+03 5.646675032317e-03 1.912560433809e-05 2.150617514907e+00
1.069500000000e+03 5.409693266935e-03 1.843589496128e-05 2.116319968372e+00
1.069750000000e+03 5.081419391539e-03 1.793769020669e-05 2.082750224248e+00
1.070000000000e+03 4.668470470515e-03 1.763378074265e-05 2.049946320240e+00
1.070250000000e+03 4.178583855977e-03 1.752458565152e-05 2.017947447933e+00
1.070500000000e+03 3.620508682275e-03 1.760808379964e-05 1.986793825519e+00
1.070750000000e+03 3.003881619969e-03 1.787975872750e-05 1.956526560367e+00
1.071000000000e+03 2.339085693032e-03 1.833261201950e-05 1.927187497902e+00
1.071250000000e+03 1.637096954559e-03 1.895720789477e-05 1.898819060921e+00
1.071500000000e+03 9.093201978936e-04 1.974175637182e-05 1.871464079268e+00
1.071750000000e+03 1.674165436528e-04 2.067224243577e-05 1.845165610715e+00
1.072000000000e+03 -5.768738455476e-04 2.173259657545e-05 1.819966755254e+00
1.072250000000e+03 -1.311910639186e-03 2.290490737544e-05 1.795910465136e+00
1.072500000000e+03 -2.026331386123e-03 2.416967128091e-05 1.773039350212e+00
1.072750000000e+03 -2.709224990905e-03 2.550607930499e-05 1.751395482691e+00
1.073000000000e+03 -3.350298005918e-03 2.689233343692e-05 1.731020200837e+00
1.073250000000e+03 -3.940030525765e-03 2.830598864559e-05 1.711953914016e+00
1.073500000000e+03 -4.469819697147e-03 2.972431666207e-05 1.694235910844e+00
1.073750000000e+03 -4.932107641088e-03 3.112468088645e-05 1.677904170392e+00
1.074000000000e+03 -5.320492416015e-03 3.248491947536e-05 1.662995178557e+00
1.074250000000e+03 -5.629819520577e-03 3.378372654061e-05 1.649543749655e+00
1.074500000000e+03 -5.856253687672e-03 3.500102683610e-05 1.637582854795e+00
1.074750000000e+03 -5.997328539986e-03 3.611833179534e-05 1.627143456621e+00
1.075000000000e+03 -6.051974466697e-03 3.711907352416e-05 1.618254351586e+00
1.075250000000e+03 -6.020523630612e-03 3.798890707235e-05 1.610942019613e+00
1.075500000000e+03 -5.904693445059e-03 3.871597738672e-05 1.605230482419e+00
1.075750000000e+03 -5.707547381956e-03 3.929114055479e-05 1.601141169704e+00
1.076000000000e+03 -5.433434691948e-03 3.970813709231e-05 1.598692794204e+00
1.076250000000e+03 -5.087910851691e-03 3.996371278550e-05 1.597901236687e+00
1.076500000000e+03 -4.677638222012e-03 4.005768360790e-05 1.598779439921e+00
1.076750000000e+03 -4.210270939037e-03 3.999295162657e-05 1.601337314250e+00
1.077000000000e+03 -3.694323627686e-03 3.977544567119e-05 1.605581653644e+00
1.077250000000e+03 -3.139027944691e-03 3.941401619711e-05 1.611516064588e+00
1.077500000000e+03 -2.554178329395e-03 3.892027113780e-05 1.619140908461e+00
1.077750000000e+03 -1.949969227486e-03 3.830835949595e-05 1.628453257380e+00
1.078000000000e+03 -1.336827282274e-03 3.759470508161e-05 1.639446866851e+00
1.078250000000e+03 -7.252401621553e-04 3.679770069345e-05 1.652112163694e+00
1.078500000000e+03 -1.255854222725e-04 3.593735647808e-05 1.666436253186e+00
1.078750000000e+03 4.520381814873e-04 3.503491972981e-05 1.682402943519e+00
1.079000000000e+03 9.979744115599e-04 3.411247908955e-05 1.699992791627e+00
1.079250000000e+03 1.503164892060e-03 3.319254779027e-05 1.719183167896e+00
1.079500000000e+03 1.959294823657e-03 3.229763787735e-05 1.739948343578e+00
1.079750000000e+03 2.358925420952e-03 3.144983780964e-05 1.762259598673e+00
1.080000000000e+03 2.695611051299e-03 3.067040178092e-05 1.786085351371e+00
1.080250000000e+03 2.964000418373e-03 2.997935171675e-05 1.811391309785e+00
1.080500000000e+03 3.159917843599e-03 2.939510992372e-05 1.838140643522e+00
1.080750000000e+03 3.280424106128e-03 2.893416247560e-05 1.866294175342e+00
1.081000000000e+03 3.323857209710e-03 2.861075418156e-05 1.895810592526e+00
1.081250000000e+03 3.289849472201e-03 2.843664878649e-05 1.926646674427e+00
1.081500000000e+03 3.179322734928e-03 2.842092846492e-05 1.958757535877e+00
1.081750000000e+03 2.994461164316e-03 2.856983200225e-05 1.992096883774e+00
1.082000000000e+03 2.738661071253e-03 2.888666822315e-05 2.026617283938e+00
1.082250000000e+03 2.416461020480e-03 2.937178046131e-05 2.062270436750e+00
1.082500000000e+03 2.033450315991e-03 3.002257227439e-05 2.099007457005e+00
1.082750000000e+03 1.596159662583e-03 3.083359042846e-05 2.136779155981e+00
1.083000000000e+03 1.111935297646e-03 3.179666896641e-05 2.175536322247e+00
1.083250000000e+03 5.887982319718e-04 3.290109925161e-05 2.215229997449e+00
1.083500000000e+03 3.529281380565e-05 3.413388429366e-05 2.255811744991e+00
1.083750000000e+03 -5.396747020845e-04 3.548002460749e-05 2.297233906997e+00
1.084000000000e+03 -1.127003263684e-03 3.692283585363e-05 2.339449847181e+00
1.084250000000e+03 -1.717566407084e-03 3.844429934627e-05 2.382414177476e+00
1.084500000000e+03 -2.302381877583e-03 4.002543608450e-05 2.426082964073e+00
1.084750000000e+03 -2.872776972511e-03 4.164669562084e-05 2.470413912251e+00
1.085000000000e+03 -3.420547318315e-03 4.328835211123e-05 2.515366527358e+00
1.085250000000e+03 -3.938105413684e-03 4.493089754537e-05 2.560902249536e+00
1.085500000000e+03 -4.418616626348e-03 4.655542617571e-05 2.606984562884e+00
1.085750000000e+03 -4.856119329924e-03 4.814399853040e-05 2.653579075971e+00
1.086000000000e+03 -5.245627864443e-03 4.967998392316e-05 2.700653575836e+00
1.086250000000e+03 -5.583215198052e-03 5.114837008025e-05 2.748178053193e+00
1.086500000000e+03 -5.866074830033e-03 5.253603059405e-05 2.796124701397e+00
1.086750000000e+03 -6.092560621823e-03 5.383195377806e-05 2.844467889412e+00
1.087000000000e+03 -6.262203388573e-03 5.502742306532e-05 2.893184109897e+00
1.087250000000e+03 -6.375704296903e-03 5.611614842013e-05 2.942251904177e+00
1.087500000000e+03 -6.434906902346e-03 5.709434955212e-05 2.991651767990e+00
1.087750000000e+03 -6.442745513564e-03 5.796077704687e-05 3.041366036884e+00
1.088000000000e+03 -6.403175001935e-03 5.871669891316e-05 3.091378758220e+00
1.088250000000e+03 -6.321080202345e-03 5.936582858243e-05 3.141675548611e+00
1.088500000000e+03 -6.202169339571e-03 5.991420917645e-05 3.192243442476e+00
1.088750000000e+03 -6.052851868690e-03 6.037005449988e-05 3.243070732084e+00
1.089000000000e+03 -5.880106124117e-03 6.074355508376e-05 3.294146806051e+00
1.089250000000e+03 -5.691336098222e-03 6.104664875450e-05 3.345461984191e+00
1.089500000000e+03 -5.494222943745e-03 6.129276513966e-05 3.397007355476e+00
1.089750000000e+03 -5.296572109090e-03 6.149654622345e-05 3.448774617664e+00
1.090000000000e+03 -5.106161928950e-03 6.167355417763e-05 3.500755927632e+00
1.090250000000e+03 -4.930592835596e-03 6.183996654383e-05 3.552943755991e+00
1.090500000000e+03 -4.777142964363e-03 6.201226634375e-05 3.605330754823e+00
1.090750000000e+03 -4.652630901231e-03 6.220693236764e-05 3.657909634275e+00
1.091000000000e+03 -4.563289661376e-03 6.244013578144e-05 3.710673057702e+00
1.091250000000e+03 -4.514651819651e-03 6.272744628963e-05 3.763613543526e+00
1.091500000000e+03 -4.511449642114e-03 6.308355175835e-05 3.816723389572e+00
1.091750000000e+03 -4.557530294402e-03 6.352199781956e-05 3.869994604253e+00
1.092000000000e+03 -4.655787923698e-03 6.405494663791e-05 3.923418860637e+00
1.092250000000e+03 -4.808113630163e-03 6.469295853401e-05 3.976987457127e+00
1.092500000000e+03 -5.015362826159e-03 6.544480389808e-05 4.030691299988e+00
1.092750000000e+03 -5.277341565747e-03 6.631730295092e-05 4.084520891637e+00
1.093000000000e+03 -5.592810521557e-03 6.731519427150e-05 4.138466336163e+00
1.093250000000e+03 -5.959506136963e-03 6.844103475850e-05 4.192517355706e+00
1.093500000000e+03 -6.374180130880e-03 6.969513542926e-05 4.246663312656e+00
1.093750000000e+03 -6.832652974525e-03 7.107552608074e-05 4.300893246595e+00
1.094000000000e+03 -7.329884296977e-03 7.257795697135e-05 4.355195912505e+00
1.094250000000e+03 -7.860054444336e-03 7.419592947511e-05 4.409559830323e+00
1.094500000000e+03 -8.416659131036e-03 7.592076091320e-05 4.463973335728e+00
1.094750000000e+03 -8.992613974319e-03 7.774168033053e-05 4.518424634922e+00
1.095000000000e+03 -9.580365791420e-03 7.964595170948e-05 4.572901863908e+00
1.095250000000e+03 -1.017201137333e-02 8.161902758982e-05 4.627393146642e+00
1.095500000000e+03 -1.075942034743e-02 8.364472957209e-05 4.681886654051e+00
1.095750000000e+03 -1.133435926472e-02 8.570545072104e-05 4.736370663558e+00
1.096000000000e+03 -1.188861720552e-02 8.778238282592e-05 4.790833615727e+00
1.096250000000e+03 -1.241412915304e-02 8.985576134482e-05 4.845264169426e+00
1.096500000000e+03 -1.290309654934e-02 9.190512737700e-05 4.899651253877e+00
1.096750000000e+03 -1.334810175104e-02 9.390960067113e-05 4.953984117659e+00
1.097000000000e+03 -1.374221655857e-02 9.584816174013e-05 5.008252373314e+00
1.097250000000e+03 -1.407910200781e-02 9.769993556161e-05 5.062446037937e+00
1.097500000000e+03 -1.435309846005e-02 9.944448809859e-05 5.116555568851e+00
1.097750000000e+03 -1.455930478685e-02 1.010621086911e-04 5.170571894174e+00
1.098000000000e+03 -1.469364593121e-02 1.025340803784e-04 5.224486438896e+00
1.098250000000e+03 -1.475292729583e-02 1.038429387210e-04 5.278291143788e+00
1.098500000000e+03 -1.473487629894e-02 1.049727221761e-04 5.331978479706e+00
1.098750000000e+03 -1.463816998803e-02 1.059092027710e-04 5.385541457139e+00
1.099000000000e+03 -1.446244906263e-02 1.066400898317e-04 5.438973625871e+00
1.099250000000e+03 -1.420831769017e-02 1.071552070151e-04 5.492269074175e+00
1.099500000000e+03 -1.387733043962e-02 1.074466435658e-04 5.545422415153e+00
1.099750000000e+03 -1.347196512821e-02 1.075088721942e-04 5.598428773883e+00
1.100000000000e+03 -1.299558439883e-02 1.073388378641e-04 5.651283760686e+00
1.100250000000e+03 -1.245238405549e-02 1.069360108049e-04 5.703983445961e+00
1.100500000000e+03 -1.184733237424e-02 1.063024104154e-04 5.756524320484e+00
1.100750000000e+03 -1.118609774094e-02 1.054425850766e-04 5.808903257880e+00
1.101000000000e+03 -1.047496992752e-02 1.043635676724e-04 5.861117462474e+00
1.101250000000e+03 -9.720771919131e-03 1.030747989429e-04 5.913164419523e+00
1.101500000000e+03 -8.930767350591e-03 1.015879954772e-04 5.965041834505e+00
1.101750000000e+03 -8.112563401025e-03 9.991706354723e-05 6.016747567040e+00
1.102000000000e+03 -7.274009748844e-03 9.807792762331e-05 6.068279563182e+00
1.102250000000e+03 -6.423095933730e-03 9.608828636115e-05 6.119635783447e+00
1.102500000000e+03 -5.567850382346e-03 9.396740672346e-05 6.170814121719e+00
1.102750000000e+03 -4.716238777456e-03 9.173593302267e-05 6.221812326601e+00
1.103000000000e+03 -3.876065257226e-03 8.941563256351e-05 6.272627919892e+00
1.103250000000e+03 -3.054879444766e-03 8.702912987965e-05 6.323258107856e+00
1.103500000000e+03 -2.259887094466e-03 8.459963484922e-05 6.373699696990e+00
1.103750000000e+03 -1.497867249064e-03 8.215068463890e-05 6.423949009315e+00
1.104000000000e+03 -7.750985357010e-04 7.970587038619e-05 6.474001792210e+00
1.104250000000e+03 -9.729244549814e-05 7.728856542433e-05 6.523853135942e+00
1.104500000000e+03 5.304631087679e-04 7.492166130274e-05 6.573497389317e+00
1.104750000000e+03 1.103750506126e-03 7.262731202112e-05 6.622928079214e+00
1.105000000000e+03 1.618858456139e-03 7.042669015736e-05 6.672137832269e+00
1.105250000000e+03 2.072807739530e-03 6.833975527851e-05 6.721118303220e+00
1.105500000000e+03 2.463365317920e-03 6.638503754844e-05 6.769860102826e+00
1.105750000000e+03 2.789048491494e-03 6.457945496940e-05 6.818352735347e+00
1.106000000000e+03 3.049118400290e-03 6.293813205810e-05 6.866584541146e+00
1.106250000000e+03 3.243563370255e-03 6.147424285924e-05 6.914542641816e+00
1.106500000000e+03 3.373073325870e-03 6.019888416883e-05 6.962212897393e+00
1.106750000000e+03 3.439005622978e-03 5.912097098962e-05 7.009579865003e+00
1.107000000000e+03 3.443343385272e-03 5.824715626987e-05 7.056626770177e+00
1.107250000000e+03 3.388647533834e-03 5.758177600249e-05 7.103335480983e+00
1.107500000000e+03 3.278003196698e-03 5.712681925377e-05 7.149686494745e+00
1.107750000000e+03 3.114962441445e-03 5.688192602915e-05 7.195658928948e+00
1.108000000000e+03 2.903483779694e-03 5.684439965226e-05 7.241230524094e+00
1.108250000000e+03 2.647870387824e-03 5.700925170654e-05 7.286377653024e+00
1.108500000000e+03 2.352708130307e-03 5.736926386066e-05 7.331075338770e+00
1.108750000000e+03 2.022804009225e-03 5.791509166264e-05 7.375297282508e+00
1.109000000000e+03 1.663126061078e-03 5.863536479686e-05 7.419015900189e+00
1.109250000000e+03 1.278746563384e-03 5.951680799998e-05 7.462202366273e+00
1.109500000000e+03 8.747871003825e-04 6.054439370737e-05 7.504826669701e+00
1.109750000000e+03 4.563686956640e-04 6.170150888540e-05 7.546857675660e+00
1.110000000000e+03 2.856504779411e-05 6.297013780113e-05 7.588263198789e+00
1.110250000000e+03 -4.036398485381e-04 6.433106023945e-05 7.629010085187e+00
1.110500000000e+03 -8.353885111215e-04 6.576406170530e-05 7.669064301577e+00
1.110750000000e+03 -1.261983017331e-03 6.724815661402e-05 7.708391034769e+00
1.111000000000e+03 -1.678913644264e-03 6.876180840171e-05 7.746954799442e+00
1.111250000000e+03 -2.081881822253e-03 7.028318914995e-05 7.784719552079e+00
1.111500000000e+03 -2.466820163796e-03 7.179043831568e-05 7.821648814443e+00
1.111750000000e+03 -2.829907915567e-03 7.326187356427e-05 7.857705802874e+00
1.112000000000e+03 -3.167583327190e-03 7.467624721247e-05 7.892853564289e+00
1.112250000000e+03 -3.476552925635e-03 7.601299939169e-05 7.927055117657e+00
1.112500000000e+03 -3.753798515678e-03 7.725249876669e-05 7.960273600265e+00
1.112750000000e+03 -3.996582781648e-03 7.837625177148e-05 7.992472418467e+00
1.113000000000e+03 -4.202452984824e-03 7.936715250606e-05 8.023615399763e+00
1.113250000000e+03 -4.369244951295e-03 8.020968508463e-05 8.053666947846e+00
1.113500000000e+03 -4.495086465538e-03 8.089010311182e-05 8.082592197325e+00
1.113750000000e+03 -4.578401463689e-03 8.139661173157e-05 8.110357168257e+00
1.114000000000e+03 -4.617914450037e-03 8.171951954739e-05 8.136928916392e+00
1.114250000000e+03 -4.612656999383e-03 8.185137066705e-05 8.162275682320e+00
1.114500000000e+03 -4.561974779759e-03 8.178705356729e-05 8.186367032339e+00
1.114750000000e+03 -4.465536707625e-03 8.152388572319e-05 8.209173995748e+00
1.115000000000e+03 -4.323345053672e-03 8.106162378871e-05 8.230669190977e+00
1.115250000000e+03 -4.135747049735e-03 8.040252235286e-05 8.250826945622e+00
1.115500000000e+03 -3.903447472706e-03 7.955132709406e-05 8.269623402947e+00
1.115750000000e+03 -3.627521795785e-03 7.851523154662e-05 8.287036619993e+00
1.116000000000e+03 -3.309429418545e-03 7.730380904669e-05 8.303046651584e+00
1.116250000000e+03 -2.951026611410e-03 7.592889347943e-05 8.317635621348e+00
1.116500000000e+03 -2.554577703937e-03 7.440451959348e-05 8.330787781879e+00
1.116750000000e+03 -2.122765251180e-03 7.274675849198e-05 8.342489558055e+00
1.117000000000e+03 -1.658696443834e-03 7.097350293309e-05 8.352729580713e+00
1.117250000000e+03 -1.165907030706e-03 6.910429189069e-05 8.361498703770e+00
1.117500000000e+03 -6.483602522512e-04 6.716010305119e-05 8.368790011066e+00
1.117750000000e+03 -1.104406876293e-04 6.516312242319e-05 8.374598811156e+00
1.118000000000e+03 4.430569284671e-04 6.313649979606e-05 8.378922619098e+00
1.118250000000e+03 1.006945983105e-03 6.110409663526e-05 8.381761130088e+00
1.118500000000e+03 1.575673092003e-03 5.909021963618e-05 8.383116183936e+00
1.118750000000e+03 2.143349803885e-03 5.711934911415e-05 8.382991720122e+00
1.119000000000e+03 2.703792459712e-03 5.521586925425e-05 8.381393728193e+00
1.119250000000e+03 3.250569177125e-03 5.340380089552e-05 8.378330191899e+00
1.119500000000e+03 3.777054354530e-03 5.170652746539e-05 8.373811029566e+00
1.119750000000e+03 4.276490177540e-03 5.014652668145e-05 8.367848031356e+00
1.120000000000e+03 4.742054992861e-03 4.874511025177e-05 8.360454795956e+00
1.120250000000e+03 5.166936965863e-03 4.752217809814e-05 8.351646664606e+00
1.120500000000e+03 5.544413364720e-03 4.649604672766e-05 8.341440657093e+00
1.120750000000e+03 5.867933737445e-03 4.568318461970e-05 8.329855407506e+00
1.121000000000e+03 6.131206458860e-03 4.509801659894e-05 8.316911102734e+00
1.121250000000e+03 6.328286952343e-03 4.475276245280e-05 8.302629419709e+00
1.121500000000e+03 6.453666699604e-03 4.465728870179e-05 8.287033468692e+00
1.121750000000e+03 6.502361160295e-03 4.481898586670e-05 8.270147733523e+00
1.122000000000e+03 6.469995062580e-03 4.524267529676e-05 8.251998018436e+00
1.122250000000e+03 6.352883884356e-03 4.593055695112e-05 8.232611390749e+00
1.122500000000e+03 6.148109350424e-03 4.688215288648e-05 8.212016129439e+00
1.122750000000e+03 5.853588001765e-03 4.809422476074e-05 8.190241670088e+00
1.123000000000e+03 5.468131466821e-03 4.956086883368e-05 8.167318548755e+00
1.123250000000e+03 4.991494391819e-03 5.127357726883e-05 8.143278348216e+00
1.123500000000e+03 4.424414267507e-03 5.322129187552e-05 8.118153635404e+00
1.123750000000e+03 3.768639041688e-03 5.539050522069e-05 8.091977902061e+00
1.124000000000e+03 3.026944574120e-03 5.776538650260e-05 8.064785494427e+00
1.124250000000e+03 2.203137608572e-03 6.032793544031e-05 8.036611541942e+00
1.124500000000e+03 1.302044964294e-03 6.305815574839e-05 8.007491880479e+00
1.124750000000e+03 3.294907366379e-04 6.593423895307e-05 7.977462963670e+00
1.125000000000e+03 -7.077432524479e-04 6.893281596479e-05 7.946561774973e+00
1.125250000000e+03 -1.801968079297e-03 7.202915792823e-05 7.914825724647e+00
1.125500000000e+03 -2.944654115432e-03 7.519740826090e-05 7.882292545105e+00
1.125750000000e+03 -4.126509503351e-03 7.841083092763e-05 7.849000175852e+00
1.126000000000e+03 -5.337572321470e-03 8.164211780970e-05 7.814986644975e+00
1.126250000000e+03 -6.567312751075e-03 8.486363162660e-05 7.780289938695e+00
1.126500000000e+03 -7.804747678122e-03 8.804767974885e-05 7.744947870615e+00
1.126750000000e+03 -9.038564119049e-03 9.116680544322e-05 7.708997944124e+00
1.127000000000e+03 -1.025725062732e-02 9.419402317706e-05 7.672477210715e+00
1.127250000000e+03 -1.144923574456e-02 9.710308240604e-05 7.635422129783e+00
1.127500000000e+03 -1.260303022878e-02 9.986878061449e-05 7.597868421098e+00
1.127750000000e+03 -1.370737313845e-02 1.024672137334e-04 7.559850924641e+00
1.128000000000e+03 -1.475137822438e-02 1.048760259960e-04 7.521403459450e+00
1.128250000000e+03 -1.572467902862e-02 1.070746513342e-04 7.482558687305e+00
1.128500000000e+03 -1.661757050461e-02 1.090445408277e-04 7.443347981681e+00
1.128750000000e+03 -1.742114452967e-02 1.107693765990e-04 7.403801306864e+00
1.129000000000e+03 -1.812741775786e-02 1.122352665774e-04 7.363947100348e+00
1.129250000000e+03 -1.872944876275e-02 1.134309184915e-04 7.323812170712e+00
1.129500000000e+03 -1.922144254129e-02 1.143478211910e-04 7.283421606531e+00
1.129750000000e+03 -1.959884080863e-02 1.149802981221e-04 7.242798696117e+00
1.130000000000e+03 -1.985839629829e-02 1.153256066843e-04 7.201964860799e+00
1.130250000000e+03 -1.999822776467e-02 1.153840509253e-04 7.160939607650e+00
1.130500000000e+03 -2.001785726092e-02 1.151589909506e-04 7.119740490350e+00
1.130750000000e+03 -1.991822530635e-02 1.146568233176e-04 7.078383093360e+00
1.131000000000e+03 -1.970168719748e-02 1.138869319488e-04 7.036881023941e+00
1.131250000000e+03 -1.937198586257e-02 1.128615977510e-04 6.995245927086e+00
1.131500000000e+03 -1.893420488412e-02 1.115958731854e-04 6.953487510871e+00
1.131750000000e+03 -1.839470093456e-02 1.101073970836e-04 6.911613586652e+00
1.132000000000e+03 -1.776101591854e-02 1.084161933676e-04 6.869630125077e+00
1.132250000000e+03 -1.704177057057e-02 1.065444284929e-04 6.827541325779e+00
1.132500000000e+03 -1.624654307880e-02 1.045161299978e-04 6.785349693012e+00
1.132750000000e+03 -1.538573145446e-02 1.023568727771e-04 6.743056126885e+00
1.133000000000e+03 -1.447040363545e-02 1.000934397162e-04 6.700660023808e+00
1.133250000000e+03 -1.351213944022e-02 9.775346761096e-05 6.658159378053e+00
1.133500000000e+03 -1.252286401126e-02 9.536506674218e-05 6.615550895249e+00
1.133750000000e+03 -1.151467817281e-02 9.295643836349e-05 6.572830106057e+00
1.134000000000e+03 -1.049968713427e-02 9.055547597847e-05 6.529991487079e+00
1.134250000000e+03 -9.489832254303e-03 8.818939106778e-05 6.487028574098e+00
1.134500000000e+03 -8.496726431021e-03 8.588433693119e-05 6.443934083453e+00
1.134750000000e+03 -7.531497509859e-03 8.366504908605e-05 6.400700026672e+00
1.135000000000e+03 -6.604641430985e-03 8.155451044548e-05 6.357317823915e+00
1.135250000000e+03 -5.725887347110e-03 7.957364416383e-05 6.313778411196e+00
1.135500000000e+03 -4.904077107802e-03 7.774104209082e-05 6.270072347358e+00
1.135750000000e+03 -4.147059701133e-03 7.607272950158e-05 6.226189906672e+00
1.136000000000e+03 -3.461603052653e-03 7.458197289820e-05 6.182121172189e+00
1.136250000000e+03 -2.853324069249e-03 7.327913011437e-05 6.137856121204e+00
1.136500000000e+03 -2.326635724755e-03 7.217153806838e-05 6.093384696966e+00
1.136750000000e+03 -1.884715007646e-03 7.126349409722e-05 6.048696882152e+00
1.137000000000e+03 -1.529487056412e-03 7.055622496657e-05 6.003782755206e+00
1.137250000000e+03 -1.261630190956e-03 7.004792254775e-05 5.958632547518e+00
1.137500000000e+03 -1.080596991162e-03 6.973383736328e-05 5.913236687651e+00
1.137750000000e+03 -9.846522989908e-04 6.960640749887e-05 5.867585839575e+00
1.138000000000e+03 -9.709287704283e-04 6.965543917783e-05 5.821670938101e+00
1.138250000000e+03 -1.035494388018e-03 6.986830534375e-05 5.775483213092e+00
1.138500000000e+03 -1.173435760751e-03 7.023018924590e-05 5.729014213463e+00
1.138750000000e+03 -1.378950639433e-03 7.072434330485e-05 5.682255822299e+00
1.139000000000e+03 -1.645452697536e-03 7.133242114421e-05 5.635200271976e+00
1.139250000000e+03 -1.965682641216e-03 7.203478093923e-05 5.587840153299e+00
1.139500000000e+03 -2.331827569680e-03 7.281081011073e-05 5.540168424706e+00
1.139750000000e+03 -2.735643862331e-03 7.363927481349e-05 5.492178418417e+00
1.140000000000e+03 -3.168584149756e-03 7.449867390102e-05 5.443863847017e+00
1.140250000000e+03 -3.621925573820e-03 7.536761001664e-05 5.395218809594e+00
1.140500000000e+03 -4.086897558648e-03 7.622507578134e-05 5.346237799021e+00
1.140750000000e+03 -4.554808158634e-03 7.705082757642e-05 5.296915710724e+00
1.141000000000e+03 -5.017166830944e-03 7.782571590112e-05 5.247247852963e+00
1.141250000000e+03 -5.465802466578e-03 7.853197641869e-05 5.197229960853e+00
1.141500000000e+03 -5.892974972476e-03 7.915350228549e-05 5.146858212376e+00
1.141750000000e+03 -6.291479310285e-03 7.967608791706e-05 5.096129248682e+00
1.142000000000e+03 -6.654740317411e-03 8.008763807685e-05 5.045040197081e+00
1.142250000000e+03 -6.976898071466e-03 8.037833949223e-05 4.993588700117e+00
1.142500000000e+03 -7.252881647417e-03 8.054079322492e-05 4.941772946946e+00
1.142750000000e+03 -7.478471211824e-03 8.057010300275e-05 4.889591709999e+00
1.143000000000e+03 -7.650347445333e-03 8.046391493613e-05 4.837044386242e+00
1.143250000000e+03 -7.766127243088e-03 8.022241368807e-05 4.784131041280e+00
1.143500000000e+03 -7.824386626350e-03 7.984826456953e-05 4.730852460604e+00
1.143750000000e+03 -7.824668916757e-03 7.934652391900e-05 4.677210202626e+00
1.144000000000e+03 -7.767478865278e-03 7.872449588608e-05 4.623206655236e+00
1.144250000000e+03 -7.654263764607e-03 7.799154895158e-05 4.568845099633e+00
1.144500000000e+03 -7.487379583275e-03 7.715889452195e-05 4.514129772541e+00
1.144750000000e+03 -7.270045183574e-03 7.623933209050e-05 4.459065936947e+00
1.145000000000e+03 -7.006283204622e-03 7.524696419187e-05 4.403659950635e+00
1.145250000000e+03 -6.700849931032e-03 7.419688999055e-05 4.347919340518e+00
1.145500000000e+03 -6.359154281410e-03 7.310488163345e-05 4.291852878784e+00
1.145750000000e+03 -5.987167264125e-03 7.198705021028e-05 4.235470657821e+00
1.146000000000e+03 -5.591323559147e-03 7.085950858568e-05 4.178784170350e+00
1.146250000000e+03 -5.178416313421e-03 6.973804113733e-05 4.121806386281e+00
1.146500000000e+03 -4.755486870629e-03 6.863777913588e-05 4.064551833191e+00
1.146750000000e+03 -4.329711325290e-03 6.757289699008e-05 4.007036672847e+00
1.147000000000e+03 -3.908285098739e-03 6.655633182920e-05 3.949278779682e+00
1.147250000000e+03 -3.498308114802e-03 6.559953201152e-05 3.891297814483e+00
1.147500000000e+03 -3.106671265445e-03 6.471223913943e-05 3.833115298248e+00
1.147750000000e+03 -2.739947184684e-03 6.390231218231e-05 3.774754679991e+00
1.148000000000e+03 -2.404285601281e-03 6.317558975516e-05 3.716241402592e+00
1.148250000000e+03 -2.105316239227e-03 6.253579822887e-05 3.657602961893e+00
1.148500000000e+03 -1.848060318472e-03 6.198450565592e-05 3.598868959789e+00
1.148750000000e+03 -1.636851523268e-03 6.152112081251e-05 3.540071151021e+00
1.149000000000e+03 -1.475268948810e-03 6.114293890902e-05 3.481243480493e+00
1.149250000000e+03 -1.366082621185e-03 6.084523148614e-05 3.422422111182e+00
1.149500000000e+03 -1.311211997269e-03 6.062137658278e-05 3.363645442064e+00
1.149750000000e+03 -1.311699482197e-03 6.046302882975e-05 3.304954112923e+00
1.150000000000e+03 -1.367698403579e-03 6.036032237014e-05 3.246390996308e+00
1.150250000000e+03 -1.478476050261e-03 6.030210368821e-05 3.188001174767e+00
1.150500000000e+03 -1.642431910317e-03 6.027618868962e-05 3.129831901793e+00
1.150750000000e+03 -1.857129942207e-03 6.026963698630e-05 3.071932546264e+00
1.151000000000e+03 -2.119345269729e-03 6.026903858844e-05 3.014354517930e+00
1.151250000000e+03 -2.425123646561e-03 6.026080755536e-05 2.957151173887e+00
1.151500000000e+03 -2.769852591714e-03 6.023147304193e-05 2.900377705226e+00
1.151750000000e+03 -3.148343064209e-03 6.016796506728e-05 2.844091002742e+00
1.152000000000e+03 -3.554919949531e-03 6.005788871444e-05 2.788349501957e+00
1.152250000000e+03 -3.983519498041e-03 5.988977880281e-05 2.733213007187e+00
1.152500000000e+03 -4.427792083464e-03 5.965333286306e-05 2.678742495097e+00
1.152750000000e+03 -4.881208543987e-03 5.933961649593e-05 2.624999898254e+00
1.153000000000e+03 -5.337167317299e-03 5.894123691602e-05 2.572047870293e+00
1.153250000000e+03 -5.789101958159e-03 5.845248419628e-05 2.519949533291e+00
1.153500000000e+03 -6.230585293128e-03 5.786943378003e-05 2.468768210396e+00
1.153750000000e+03 -6.655430569328e-03 5.719001421864e-05 2.418567144564e+00
1.154000000000e+03 -7.057785628052e-03 5.641403399403e-05 2.369409207505e+00
1.154250000000e+03 -7.432221084966e-03 5.554317302423e-05 2.321356600053e+00
1.154500000000e+03 -7.773808555277e-03 5.458093508948e-05 2.274470548883e+00
1.154750000000e+03 -8.078190573981e-03 5.353256807564e-05 2.228811000940e+00
1.155000000000e+03 -8.341638340154e-03 5.240494806280e-05 2.184436321123e+00
1.155250000000e+03 -8.561099362143e-03 5.120643737430e-05 2.141402994589e+00
1.155500000000e+03 -8.734232370888e-03 4.994671545003e-05 2.099765338830e+00
1.155750000000e+03 -8.859430088541e-03 4.863658778897e-05 2.059575228119e+00
1.156000000000e+03 -8.935830277463e-03 4.728777913476e-05 2.020881833116e+00
1.156250000000e+03 -8.963313966309e-03 4.591271180432e-05 1.983731379629e+00
1.156500000000e+03 -8.942491945016e-03 4.452427626928e-05 1.948166928704e+00
1.156750000000e+03 -8.874680179437e-03 4.313559812449e-05 1.914228179910e+00
1.157000000000e+03 -8.761864139887e-03 4.175979214729e-05 1.881951300804e+00
1.157250000000e+03 -8.606653410107e-03 4.040976882860e-05 1.851368783422e+00
1.157500000000e+03 -8.412227296035e-03 3.909800192234e-05 1.822509329151e+00
1.157750000000e+03 -8.182272654467e-03 3.783630910509e-05 1.795397762973e+00
1.158000000000e+03 -7.920914936424e-03 3.663567095757e-05 1.770054976646e+00
1.158250000000e+03 -7.632643796914e-03 3.550607437899e-05 1.746497901499e+00
1.158500000000e+03 -7.322234532766e-03 3.445634089611e-05 1.724739509563e+00
1.158750000000e+03 -6.994667016173e-03 3.349400632105e-05 1.704788842649e+00
1.159000000000e+03 -6.655042795290e-03 3.262524251241e-05 1.686651067017e+00
1.159250000000e+03 -6.308502570572e-03 3.185477929224e-05 1.670327552816e+00
1.159500000000e+03 -5.960145196140e-03 3.118586109430e-05 1.655815975988e+00
1.159750000000e+03 -5.614949195594e-03 3.062023275802e-05 1.643110439698e+00
1.160000000000e+03 -5.277698244740e-03 3.015815290527e-05 1.632201612911e+00
1.160250000000e+03 -4.952912635199e-03 2.979843711357e-05 1.623076884326e+00
1.160500000000e+03 -4.644786140692e-03 2.953852523552e-05 1.615720526526e+00
1.160750000000e+03 -4.357131195101e-03 2.937457541866e-05 1.610113870054e+00
1.161000000000e+03 -4.093331458617e-03 2.930158007672e-05 1.606235482083e+00
1.161250000000e+03 -3.856303068691e-03 2.931350258442e-05 1.604061347720e+00
1.161500000000e+03 -3.648465501977e-03 2.940343137101e-05 1.603565052050e+00
1.161750000000e+03 -3.471720826769e-03 2.956374821861e-05 1.604717958010e+00
1.162000000000e+03 -3.327442924966e-03 2.978630828190e-05 1.607489380565e+00
1.162250000000e+03 -3.216475302973e-03 3.006262591121e-05 1.611846752307e+00
1.162500000000e+03 -3.139138227850e-03 3.038406414138e-05 1.617755781542e+00
1.162750000000e+03 -3.095243866885e-03 3.074202426820e-05 1.625180599146e+00
1.163000000000e+03 -3.084119375674e-03 3.112812783435e-05 1.634083895327e+00
1.163250000000e+03 -3.104636799935e-03 3.153439137740e-05 1.644427044843e+00
1.163500000000e+03 -3.155248976806e-03 3.195338619155e-05 1.656170221037e+00
1.163750000000e+03 -3.234030426634e-03 3.237838190789e-05 1.669272499695e+00
1.164000000000e+03 -3.338721949140e-03 3.280346678097e-05 1.683691953213e+00
1.164250000000e+03 -3.466778077316e-03 3.322364649064e-05 1.699385737198e+00
1.164500000000e+03 -3.615415800241e-03 3.363491465602e-05 1.716310170835e+00
1.164750000000e+03 -3.781663784473e-03 3.403429573112e-05 1.734420813580e+00
1.165000000000e+03 -3.962410647462e-03 3.441985804956e-05 1.753672540061e+00
1.165250000000e+03 -4.154451885274e-03 3.479069810824e-05 1.774019616794e+00
1.165500000000e+03 -4.354533941771e-03 3.514689508158e-05 1.795415781979e+00
1.165750000000e+03 -4.559395253292e-03 3.548943848053e-05 1.817814331927e+00
1.166000000000e+03 -4.765803411811e-03 3.582013064157e-05 1.841168215736e+00
1.166250000000e+03 -4.970588625454e-03 3.614146752118e-05 1.865430141452e+00
1.166500000000e+03 -5.170672720697e-03 3.645650229972e-05 1.890552694109e+00
1.166750000000e+03 -5.363094106327e-03 3.676869370017e-05 1.916488467787e+00
1.167000000000e+03 -5.545028910529e-03 3.708174705944e-05 1.943190212668e+00
1.167250000000e+03 -5.713808520899e-03 3.739945120357e-05 1.970610997137e+00
1.167500000000e+03 -5.866933901259e-03 3.772551706346e-05 1.998704384289e+00
1.167750000000e+03 -6.002087488293e-03 3.806342311161e-05 2.027424622878e+00
1.168000000000e+03 -6.117143044674e-03 3.841627228948e-05 2.056726850709e+00
1.168250000000e+03 -6.210174088511e-03 3.878666533050e-05 2.086567308425e+00
1.168500000000e+03 -6.279461506250e-03 3.917659370217e-05 2.116903561858e+00
1.168750000000e+03 -6.323500765041e-03 3.958735532122e-05 2.147694729328e+00
1.169000000000e+03 -6.341009114749e-03 4.001949586782e-05 2.178901711326e+00
1.169250000000e+03 -6.330933025911e-03 4.047277664848e-05 2.210487418435e+00
1.169500000000e+03 -6.292455904980e-03 4.094616918410e-05 2.242416994404e+00
1.169750000000e+03 -6.225006159121e-03 4.143787565533e-05 2.274658029925e+00
1.170000000000e+03 -6.128265201574e-03 4.194537529217e-05 2.307180763953e+00
1.170250000000e+03 -6.002175422337e-03 4.246549774761e-05 2.339958268171e+00
1.170500000000e+03 -5.846947303788e-03 4.299450793838e-05 2.372966611669e+00
1.170750000000e+03 -5.663065535232e-03 4.352821192663e-05 2.406185001977e+00
1.171000000000e+03 -5.451293464075e-03 4.406207625657e-05 2.439595899647e+00
1.171250000000e+03 -5.212675077971e-03 4.459135484058e-05 2.473185103944e+00
1.171500000000e+03 -4.948534343073e-03 4.511122100181e-05 2.506941807044e+00
1.171750000000e+03 -4.660471019070e-03 4.561690045060e-05 2.540858615351e+00
1.172000000000e+03 -4.350352739623e-03 4.610379281247e-05 2.574931536415e+00
1.172250000000e+03 -4.020302540874e-03 4.656759517627e-05 2.609159931283e+00
1.172500000000e+03 -3.672682183730e-03 4.700441149463e-05 2.643546431552e+00
1.172750000000e+03 -3.310070636249e-03 4.741084672560e-05 2.678096822080e+00
1.173000000000e+03 -2.935238329549e-03 4.778408472048e-05 2.712819889876e+00
1.173250000000e+03 -2.551116759002e-03 4.812194540832e-05 2.747727241657e+00
1.173500000000e+03 -2.160764513484e-03 4.842294451476e-05 2.782833091169e+00
1.173750000000e+03 -1.767329934629e-03 4.868630499943e-05 2.818154019787e+00
1.174000000000e+03 -1.374011571962e-03 4.891196586182e-05 2.853708712501e+00
1.174250000000e+03 -9.840166858881e-04 4.910057538760e-05 2.889517674759e+00
1.174500000000e+03 -6.005197996884e-04 4.925347344423e-05 2.925602931042e+00
1.174750000000e+03 -2.266210430475e-04 4.937263485502e-05 2.961987712786e+00
1.175000000000e+03 1.346933591664e-04 4.946063766373e-05 2.998696136585e+00
1.175250000000e+03 4.805885060445e-04 4.952060686442e-05 3.035752880563e+00
1.175500000000e+03 8.084143800106e-04 4.955614986940e-05 3.073182860076e+00
1.175750000000e+03 1.115735620784e-03 4.957128913924e-05 3.111010910494e+00
1.176000000000e+03 1.400356096092e-03 4.957039535097e-05 3.149261478518e+00
1.176250000000e+03 1.660338229320e-03 4.955811905932e-05 3.187958328126e+00
1.176500000000e+03 1.894016559858e-03 4.953932238422e-05 3.227124264068e+00
1.176750000000e+03 2.100005345498e-03 4.951901600486e-05 3.266780875952e+00
1.177000000000e+03 2.277200495898e-03 4.950229871761e-05 3.306948307028e+00
1.177250000000e+03 2.424775806435e-03 4.949430235837e-05 3.347645048891e+00
1.177500000000e+03 2.542174156835e-03 4.950014089700e-05 3.388887764971e+00
1.177750000000e+03 2.629094074525e-03 4.952486463852e-05 3.430691143645e+00
1.178000000000e+03 2.685472541140e-03 4.957341778475e-05 3.473067781946e+00
1.178250000000e+03 2.711464824119e-03 4.965060248241e-05 3.516028100182e+00
1.178500000000e+03 2.707422151239e-03 4.976104053933e-05 3.559580287373e+00
1.178750000000e+03 2.673868394870e-03 4.990914004072e-05 3.603730276113e+00
1.179000000000e+03 2.611476501894e-03 5.009906253475e-05 3.648481746363e+00
1.179250000000e+03 2.521045640260e-03 5.033469192645e-05 3.693836155939e+00
1.179500000000e+03 2.403479629853e-03 5.061960144168e-05 3.739792796274e+00
1.179750000000e+03 2.259767885954e-03 5.095701854174e-05 3.786348870066e+00
1.180000000000e+03 2.090968904175e-03 5.134978930577e-05 3.833499589608e+00
1.180250000000e+03 1.898197085873e-03 5.180034118304e-05 3.881238292108e+00
1.180500000000e+03 1.682613198858e-03 5.231064383332e-05 3.929556569267e+00
1.180750000000e+03 1.445418141203e-03 5.288216994626e-05 3.978444409161e+00
1.181000000000e+03 1.187851044717e-03 5.351585397431e-05 4.027890345352e+00
1.181250000000e+03 9.111903157691e-04 5.421205264636e-05 4.077881612919e+00
1.181500000000e+03 6.167578082694e-04 5.497050725550e-05 4.128404307733e+00
1.181750000000e+03 3.059264836276e-04 5.579030696401e-05 4.179443544377e+00
1.182000000000e+03 -1.987078652030e-05 5.666985896982e-05 4.230983614675e+00
1.182250000000e+03 -3.591296893746e-04 5.760686140435e-05 4.283008138963e+00
1.182500000000e+03 -7.102631727070e-04 5.859828663762e-05 4.335500214226e+00
1.182750000000e+03 -1.071588873976e-03 5.964036803338e-05 4.388442550694e+00
1.183000000000e+03 -1.441318224890e-03 6.072860058520e-05 4.441817602059e+00
1.183250000000e+03 -1.817546248068e-03 6.185775204753e-05 4.495607682396e+00
1.183500000000e+03 -2.198243645530e-03 6.302188339249e-05 4.549795070743e+00
1.183750000000e+03 -2.581252166286e-03 6.421438367618e-05 4.604362105200e+00
1.184000000000e+03 -2.964282834769e-03 6.542801580156e-05 4.659291259382e+00
1.184250000000e+03 -3.344918742736e-03 6.665497610028e-05 4.714565208960e+00
1.184500000000e+03 -3.720621788137e-03 6.788696574489e-05 4.770166879437e+00
1.184750000000e+03 -4.088744348005e-03 6.911527476167e-05 4.826079483864e+00
1.185000000000e+03 -4.446545585126e-03 7.033087659661e-05 4.882286542139e+00
1.185250000000e+03 -4.791212580839e-03 7.152453328660e-05 4.938771889269e+00
1.185500000000e+03 -5.119885934258e-03 7.268690765108e-05 4.995519669855e+00
1.185750000000e+03 -5.429689940316e-03 7.380867261320e-05 5.052514317952e+00
1.186000000000e+03 -5.717766465948e-03 7.488067669861e-05 5.109740527311e+00
1.186250000000e+03 -5.981312121171e-03 7.589404746691e-05 5.167183210470e+00
1.186500000000e+03 -6.217618761378e-03 7.684031947849e-05 5.224827446485e+00
1.186750000000e+03 -6.424115521756e-03 7.771157186312e-05 5.282658422328e+00
1.187000000000e+03 -6.598412493252e-03 7.850055910277e-05 5.340661366049e+00
1.187250000000e+03 -6.738344370807e-03 7.920083389137e-05 5.398821475266e+00
1.187500000000e+03 -6.842014406417e-03 7.980686375350e-05 5.457123840381e+00
1.187750000000e+03 -6.907836194347e-03 8.031413599813e-05 5.515553366591e+00
1.188000000000e+03 -6.934573466142e-03 8.071925194666e-05 5.574094694370e+00
1.188250000000e+03 -6.921376133499e-03 8.102001281929e-05 5.632732121072e+00
1.188500000000e+03 -6.867813243222e-03 8.121547625103e-05 5.691449523925e+00
1.188750000000e+03 -6.773899889366e-03 8.130597693681e-05 5.750230287650e+00
1.189000000000e+03 -6.640119032090e-03 8.129318516739e-05 5.809057236547e+00
1.189250000000e+03 -6.467436226340e-03 8.118010255145e-05 5.867912572578e+00
1.189500000000e+03 -6.257308881324e-03 8.097104228158e-05 5.926777821367e+00
1.189750000000e+03 -6.011686563032e-03 8.067158838851e-05 5.985633785626e+00
1.190000000000e+03 -5.733005523988e-03 8.028853740641e-05 6.044460508732e+00
1.190250000000e+03 -5.424174246110e-03 7.982981663440e-05 6.103237246235e+00
1.190500000000e+03 -5.088552930997e-03 7.930438497053e-05 6.161942449390e+00
1.190750000000e+03 -4.729924647833e-03 7.872211629406e-05 6.220553756225e+00
1.191000000000e+03 -4.352460719251e-03 7.809365959588e-05 6.279047995926e+00
1.191250000000e+03 -3.960678938084e-03 7.743028954149e-05 6.337401199422e+00
1.191500000000e+03 -3.559396803899e-03 7.674377107106e-05 6.395588623815e+00
1.191750000000e+03 -3.153679457119e-03 7.604617743387e-05 6.453584781400e+00
1.192000000000e+03 -2.748783806199e-03 7.534971398448e-05 6.511363480129e+00
1.192250000000e+03 -2.350098921160e-03 7.466658151364e-05 6.568897871551e+00
1.192500000000e+03 -1.963084629676e-03 7.400878151384e-05 6.626160502020e+00
1.192750000000e+03 -1.593207925630e-03 7.338796159781e-05 6.683123373960e+00
1.193000000000e+03 -1.245879222679e-03 7.281525953279e-05 6.739758008207e+00
1.193250000000e+03 -9.263891727521e-04 7.230115613824e-05 6.796035509243e+00
1.193500000000e+03 -6.398454773799e-04 7.185536210086e-05 6.851926635627e+00
1.193750000000e+03 -3.911123027435e-04 7.148670118243e-05 6.907401868191e+00
1.194000000000e+03 -1.847524571930e-04 7.120301424618e-05 6.962431477440e+00
1.194250000000e+03 -2.497131653270e-05 7.101107972085e-05 7.016985593112e+00
1.194500000000e+03 8.443410461911e-05 7.091655505401e-05 7.071034267412e+00
1.194750000000e+03 1.401226994245e-04 7.092393502645e-05 7.124547537116e+00
1.195000000000e+03 1.392520158888e-04 7.103652764259e-05 7.177495481085e+00
1.195250000000e+03 7.951629385883e-05 7.125644650757e-05 7.229848274169e+00
1.195500000000e+03 -4.082159177582e-05 7.158461825429e-05 7.281576234277e+00
1.195750000000e+03 -2.229020881284e-04 7.202080139040e-05 7.332649868363e+00
1.196000000000e+03 -4.672481591626e-04 7.256362845839e-05 7.383039910259e+00
1.196250000000e+03 -7.737496688344e-04 7.321063677010e-05 7.432717355802e+00
1.196500000000e+03 -1.141654551450e-03 7.395835754845e-05 7.481653492356e+00
1.196750000000e+03 -1.569564804485e-03 7.480234667478e-05 7.529819928014e+00
1.197000000000e+03 -2.055441015763e-03 7.573724638832e-05 7.577188613475e+00
1.197250000000e+03 -2.596611394551e-03 7.675685951483e-05 7.623731866657e+00
1.197500000000e+03 -3.189789476453e-03 7.785422686377e-05 7.669422391481e+00
1.197750000000e+03 -3.831096870095e-03 7.902170368237e-05 7.714233300851e+00
1.198000000000e+03 -4.516094377896e-03 8.025102562398e-05 7.758138135994e+00
1.198250000000e+03 -5.239818844122e-03 8.153338565495e-05 7.801110889998e+00
1.198500000000e+03 -5.996827017743e-03 8.285950904366e-05 7.843126033238e+00
1.198750000000e+03 -6.781246174046e-03 8.421973207764e-05 7.884158539271e+00
1.199000000000e+03 -7.586830357024e-03 8.560407742092e-05 7.924183917571e+00
1.199250000000e+03 -8.407022634566e-03 8.700234262060e-05 7.963178246415e+00
1.199500000000e+03 -9.235022383805e-03 8.840417422828e-05 8.001118213053e+00
1.199750000000e+03 -1.006385704094e-02 8.979914614748e-05 8.037981155872e+00
1.200000000000e+03 -1.088645729332e-02 9.117683379259e-05 8.073745110706e+00
1.200250000000e+03 -1.169573552146e-02 9.252690939235e-05 8.108388862754e+00
1.200500000000e+03 -1.248466585081e-02 9.383922312978e-05 8.141892000075e+00
1.200750000000e+03 -1.324636447030e-02 9.510389230766e-05 8.174234970672e+00
1.201000000000e+03 -1.397417085798e-02 9.631142650454e-05 8.205399142622e+00
1.201250000000e+03 -1.466172622296e-02 9.745276190012e-05 8.235366864812e+00
1.201500000000e+03 -1.530305011810e-02 9.851936484093e-05 8.264121528852e+00
1.201750000000e+03 -1.589261231019e-02 9.950332574082e-05 8.291647630206e+00
1.202000000000e+03 -1.642540166446e-02 1.003974473016e-04 8.317930828465e+00
1.202250000000e+03 -1.689698754828e-02 1.011953268396e-04 8.342958004613e+00
1.202500000000e+03 -1.730357506232e-02 1.018914349977e-04 8.366717314765e+00
1.202750000000e+03 -1.764205267195e-02 1.024811925504e-04 8.389198239006e+00
1.203000000000e+03 -1.791003035681e-02 1.029610613257e-04 8.410391624538e+00
1.203250000000e+03 -1.810587036484e-02 1.033285174620e-04 8.430289721301e+00
1.203500000000e+03 -1.822870662996e-02 1.035821427717e-04 8.448886210041e+00
1.203750000000e+03 -1.827845507375e-02 1.037216652321e-04 8.466176221437e+00
1.204000000000e+03 -1.825581374160e-02 1.037479673976e-04 8.482156345475e+00
1.204250000000e+03 -1.816225194182e-02 1.036630969034e-04 8.496824631239e+00
1.204500000000e+03 -1.799999063684e-02 1.034702544786e-04 8.510180574520e+00
1.204750000000e+03 -1.777197108501e-02 1.031737618869e-04 8.522225096605e+00
1.205000000000e+03 -1.748181565489e-02 1.027790182100e-04 8.532960509870e+00
1.205250000000e+03 -1.713377856885e-02 1.022924387407e-04 8.542390474081e+00
1.205500000000e+03 -1.673268874047e-02 1.017213787404e-04 8.550519942095e+00
1.205750000000e+03 -1.628388531753e-02 1.010740426483e-04 8.557355095098e+00
1.206000000000e+03 -1.579314646481e-02 1.003593782918e-04 8.562903268519e+00
1.206250000000e+03 -1.526661241224e-02 9.958695986645e-05 8.567172871622e+00
1.206500000000e+03 -1.471070411865e-02 9.876685231239e-05 8.570173297516e+00
1.206750000000e+03 -1.413203841404e-02 9.790947602428e-05 8.571914830411e+00
1.207000000000e+03 -1.353734073335e-02 9.702545994072e-05 8.572408545735e+00
1.207250000000e+03 -1.293335705766e-02 9.612548753363e-05 8.571666210592e+00
1.207500000000e+03 -1.232676549356e-02 9.522014372929e-05 8.569700179912e+00
1.207750000000e+03 -1.172408988281e-02 9.431975477897e-05 8.566523296655e+00
1.208000000000e+03 -1.113161515153e-02 9.343423294983e-05 8.562148790475e+00
1.208250000000e+03 -1.055530694836e-02 9.257293104578e-05 8.556590182259e+00
1.208500000000e+03 -1.000073662281e-02 9.174450380309e-05 8.549861194848e+00
1.208750000000e+03 -9.473011003798e-03 9.095677760457e-05 8.541975665893e+00
1.209000000000e+03 -8.976710616784e-03 9.021663699282e-05 8.532947472527e+00
1.209250000000e+03 -8.515835435324e-03 8.952992557731e-05 8.522790462523e+00
1.209500000000e+03 -8.093759521468e-03 8.890136701775e-05 8.511518394272e+00
1.209750000000e+03 -7.713196490587e-03 8.833450832532e-05 8.499144890119e+00
1.210000000000e+03 -7.376173111928e-03 8.783167981721e-05 8.485683392581e+00
1.210250000000e+03 -7.084015730484e-03 8.739398494942e-05 8.471147137621e+00
1.210500000000e+03 -6.837346475378e-03 8.702131187130e-05 8.455549134317e+00
1.210750000000e+03 -6.636090448945e-03 8.671236763264e-05 8.438902154551e+00
1.211000000000e+03 -6.479493449218e-03 8.646473626248e-05 8.421218730773e+00
1.211250000000e+03 -6.366150338557e-03 8.627495916763e-05 8.402511165355e+00
1.211500000000e+03 -6.294041730092e-03 8.613863288184e-05 8.382791539620e+00
1.211750000000e+03 -6.260580631394e-03 8.605052680635e-05 8.362071735473e+00
1.212000000000e+03 -6.262666376731e-03 8.600471389350e-05 8.340363461587e+00
1.212250000000e+03 -6.296744924579e-03 8.599471238413e-05 8.317678276544e+00
1.212500000000e+03 -6.358875189136e-03 8.601363007049e-05 8.294027623854e+00
1.212750000000e+03 -6.444799269040e-03 8.605429384020e-05 8.269422861716e+00
1.213000000000e+03 -6.550016037343e-03 8.610948383361e-05 8.243875293694e+00
1.213250000000e+03 -6.669855884576e-03 8.617203251240e-05 8.217396204127e+00
1.213500000000e+03 -6.799556840104e-03 8.623495529345e-05 8.189996884510e+00
1.213750000000e+03 -6.934338827436e-03 8.629158809204e-05 8.161688665680e+00
1.214000000000e+03 -7.069477334050e-03 8.633571086766e-05 8.132482940259e+00
1.214250000000e+03 -7.200372627627e-03 8.636165376699e-05 8.102391188886e+00
1.214500000000e+03 -7.322616655485e-03 8.636438679638e-05 8.071424996861e+00
1.214750000000e+03 -7.432053342242e-03 8.633961409496e-05 8.039596073862e+00
1.215000000000e+03 -7.524835228375e-03 8.628377468237e-05 8.006916264293e+00
1.215250000000e+03 -7.597472673936e-03 8.619407900423e-05 7.973397558408e+00
1.215500000000e+03 -7.646876569766e-03 8.606856574533e-05 7.939052100237e+00
1.215750000000e+03 -7.670395415452e-03 8.590608640913e-05 7.903892189275e+00
1.216000000000e+03 -7.665843608026e-03 8.570628622562e-05 7.867930283681e+00
1.216250000000e+03 -7.631523603258e-03 8.546955955588e-05 7.831178998475e+00
1.216500000000e+03 -7.566239964633e-03 8.519699675832e-05 7.793651104209e+00
1.216750000000e+03 -7.469308202041e-03 8.489034791231e-05 7.755359519706e+00
1.217000000000e+03 -7.340555126061e-03 8.455195531104e-05 7.716317307895e+00
1.217250000000e+03 -7.180313863726e-03 8.418468148036e-05 7.676537667708e+00
1.217500000000e+03 -6.989411787129e-03 8.379183542243e-05 7.636033928058e+00
1.217750000000e+03 -6.769154121280e-03 8.337710088835e-05 7.594819537380e+00
1.218000000000e+03 -6.521300828357e-03 8.294446239168e-05 7.552908056744e+00
1.218250000000e+03 -6.248039181712e-03 8.249813548594e-05 7.510313151589e+00
1.218500000000e+03 -5.951951873365e-03 8.204250045660e-05 7.467048583315e+00
1.218750000000e+03 -5.635980617372e-03 8.158204057315e-05 7.423128203529e+00
1.219000000000e+03 -5.303386807708e-03 8.112128664975e-05 7.378565944990e+00
1.219250000000e+03 -4.957708281965e-03 8.066476717378e-05 7.333375816440e+00
1.219500000000e+03 -4.602713584158e-03 8.021696832636e-05 7.287571898035e+00
1.219750000000e+03 -4.242353879398e-03 7.978229345709e-05 7.241168333675e+00
1.220000000000e+03 -3.880713122734e-03 7.936501180891e-05 7.194179328933e+00
1.220250000000e+03 -3.521956609945e-03 7.896925662404e-05 7.146619143897e+00
1.220500000000e+03 -3.170279213302e-03 7.859899765039e-05 7.098502091361e+00
1.220750000000e+03 -2.829852468016e-03 7.825800224082e-05 7.049842529990e+00
1.221000000000e+03 -2.504772773871e-03 7.794983083723e-05 7.000654862236e+00
1.221250000000e+03 -2.199008950060e-03 7.767780289555e-05 6.950953527145e+00
1.221500000000e+03 -1.916352125937e-03 7.744497573073e-05 6.900752997483e+00
1.221750000000e+03 -1.660365775672e-03 7.725412825646e-05 6.850067771323e+00
1.222000000000e+03 -1.434339274287e-03 7.710774192426e-05 6.798912367747e+00
1.222250000000e+03 -1.241242337550e-03 7.700796597190e-05 6.747301316540e+00
1.222500000000e+03 -1.083684113446e-03 7.695658555340e-05 6.695249151751e+00
1.222750000000e+03 -9.638738858327e-04 7.695499781105e-05 6.642770399049e+00
1.223000000000e+03 -8.835877032944e-04 7.700416526973e-05 6.589879566706e+00
1.223250000000e+03 -8.441374558674e-04 7.710457723431e-05 6.536591130639e+00
1.223500000000e+03 -8.463461894149e-04 7.725621156535e-05 6.482919521167e+00
1.223750000000e+03 -8.905289359929e-04 7.745849395507e-05 6.428879108672e+00
1.224000000000e+03 -9.764780901951e-04 7.771025490477e-05 6.374484185334e+00
1.224250000000e+03 -1.103456404045e-03 7.800970284527e-05 6.319748948820e+00
1.224500000000e+03 -1.270195870138e-03 7.835436511855e-05 6.264687483555e+00
1.224750000000e+03 -1.474904329408e-03 7.874110974385e-05 6.209313743470e+00
1.225000000000e+03 -1.715278083126e-03 7.916609640923e-05 6.153641531533e+00
1.225250000000e+03 -1.988523062310e-03 7.962474466783e-05 6.097684482346e+00
1.225500000000e+03 -2.291382836364e-03 8.011175165820e-05 6.041456044304e+00
1.225750000000e+03 -2.620173840413e-03 8.062110266602e-05 5.984969462628e+00
1.226000000000e+03 -2.970828336215e-03 8.114609231633e-05 5.928237765773e+00
1.226250000000e+03 -3.338943031310e-03 8.167935934739e-05 5.871273751304e+00
1.226500000000e+03 -3.719834989374e-03 8.221293798644e-05 5.814089977146e+00
1.226750000000e+03 -4.108602970924e-03 8.273832346667e-05 5.756698756013e+00
1.227000000000e+03 -4.500193149731e-03 8.324656553252e-05 5.699112152119e+00
1.227250000000e+03 -4.889469569784e-03 8.372833258680e-05 5.641341985279e+00
1.227500000000e+03 -5.271286918386e-03 8.417401631997e-05 5.583399837803e+00
1.227750000000e+03 -5.640565777043e-03 8.457388498148e-05 5.525297069460e+00
1.228000000000e+03 -5.992368284692e-03 8.491819908660e-05 5.467044836664e+00
1.228250000000e+03 -6.321973512124e-03 8.519734882304e-05 5.408654120638e+00
1.228500000000e+03 -6.624950896575e-03 8.540200144724e-05 5.350135760619e+00
1.228750000000e+03 -6.897230955275e-03 8.552325253866e-05 5.291500495306e+00
1.229000000000e+03 -7.135171161223e-03 8.555277851968e-05 5.232759011595e+00
1.229250000000e+03 -7.335616990952e-03 8.548298973654e-05 5.173921999960e+00
1.229500000000e+03 -7.495955482784e-03 8.530717843494e-05 5.115000217207e+00
1.229750000000e+03 -7.614161923166e-03 8.501966204838e-05 5.056004555201e+00
1.230000000000e+03 -7.688836612922e-03 8.461591272640e-05 4.996946115180e+00
1.230250000000e+03 -7.719233099599e-03 8.409267808238e-05 4.937836286885e+00
1.230500000000e+03 -7.705275331789e-03 8.344808429586e-05 4.878686831063e+00
1.230750000000e+03 -7.647563786282e-03 8.268171960701e-05 4.819509964235e+00
1.231000000000e+03 -7.547371180209e-03 8.179469914885e-05 4.760318444843e+00
1.231250000000e+03 -7.406625928721e-03 8.078970458686e-05 4.701125658340e+00
1.231500000000e+03 -7.227884147119e-03 7.967099910783e-05 4.641945699813e+00
1.231750000000e+03 -7.014291568474e-03 7.844441755217e-05 4.582793453317e+00
1.232000000000e+03 -6.769533786047e-03 7.711732823953e-05 4.523684664595e+00
1.232250000000e+03 -6.497777292666e-03 7.569856843595e-05 4.464636006787e+00
1.232500000000e+03 -6.203600888921e-03 7.419835134601e-05 4.405665136456e+00
1.232750000000e+03 -5.891920532321e-03 7.262814952791e-05 4.346790739862e+00
1.233000000000e+03 -5.567906538172e-03 7.100055200621e-05 4.288032566221e+00
1.233250000000e+03 -5.236896446139e-03 6.932909920529e-05 4.229411448233e+00
1.233500000000e+03 -4.904303880269e-03 6.762809767938e-05 4.170949307717e+00
1.233750000000e+03 -4.575526771891e-03 6.591241898085e-05 4.112669147486e+00
1.234000000000e+03 -4.255854522270e-03 6.419728316903e-05 4.054595026545e+00
1.234250000000e+03 -3.950377528139e-03 6.249803377570e-05 3.996752020450e+00
1.234500000000e+03 -3.663899772299e-03 6.082990621620e-05 3.939166165559e+00
1.234750000000e+03 -3.400857056066e-03 5.920779521248e-05 3.881864389000e+00
1.235000000000e+03 -3.165241109489e-03 5.764602354122e-05 3.824874422858e+00
1.235250000000e+03 -2.960532179765e-03 5.615811679174e-05 3.768224706080e+00
1.235500000000e+03 -2.789640477099e-03 5.475659121884e-05 3.711944272445e+00
1.235750000000e+03 -2.654857846930e-03 5.345275278845e-05 3.656062628660e+00
1.236000000000e+03 -2.557820517961e-03 5.225651335511e-05 3.600609621554e+00
1.236250000000e+03 -2.499483016468e-03 5.117622818476e-05 3.545615298314e+00
1.236500000000e+03 -2.480104459982e-03 5.021855716192e-05 3.491109759694e+00
1.236750000000e+03 -2.499246123497e-03 4.938834837054e-05 3.437123009625e+00
1.237000000000e+03 -2.555781561262e-03 4.868855193224e-05 3.383684802200e+00
1.237250000000e+03 -2.647917730833e-03 4.812016510297e-05 3.330824488620e+00
1.237500000000e+03 -2.773226855952e-03 4.768219741008e-05 3.278570866148e+00
1.237750000000e+03 -2.928688885745e-03 4.737166975313e-05 3.226952030685e+00
1.238000000000e+03 -3.110743360649e-03 4.718364279957e-05 3.175995235626e+00
1.238250000000e+03 -3.315348411522e-03 4.711127511473e-05 3.125726758255e+00
1.238500000000e+03 -3.538048369233e-03 4.714591055324e-05 3.076171776165e+00
1.238750000000e+03 -3.774045468073e-03 4.727718982245e-05 3.027354254778e+00
1.239000000000e+03 -4.018277165895e-03 4.749318681349e-05 2.979296847940e+00
1.239250000000e+03 -4.265496591776e-03 4.778057174024e-05 2.932020812893e+00
1.239500000000e+03 -4.510353771093e-03 4.812479383395e-05 2.885545940311e+00
1.239750000000e+03 -4.747478431001e-03 4.851028263539e-05 2.839890500977e+00
1.240000000000e+03 -4.971561527755e-03 4.892066644713e-05 2.795071209353e+00
1.240250000000e+03 -5.177434768886e-03 4.933900531404e-05 2.751103204447e+00
1.240500000000e+03 -5.360147641629e-03 4.974803552774e-05 2.708000048539e+00
1.240750000000e+03 -5.515039446578e-03 5.013041968191e-05 2.665773742811e+00
1.241000000000e+03 -5.637807308089e-03 5.046900463213e-05 2.624434760402e+00
1.241250000000e+03 -5.724568049047e-03 5.074707909500e-05 2.583992095623e+00
1.241500000000e+03 -5.771913855794e-03 5.094862957666e-05 2.544453328775e+00
1.241750000000e+03 -5.776960641928e-03 5.105858984467e-05 2.505824704750e+00
1.242000000000e+03 -5.737389493174e-03 5.106307534400e-05 2.468111224871e+00
1.242250000000e+03 -5.651479960192e-03 5.094963616248e-05 2.431316749863e+00
1.242500000000e+03 -5.518135299569e-03 5.070744870442e-05 2.395444112265e+00
1.242750000000e+03 -5.336899780271e-03 5.032750811310e-05 2.360495236794e+00
1.243000000000e+03 -5.107967021393e-03 4.980280528538e-05 2.326471266058e+00
1.243250000000e+03 -4.832180657593e-03 4.912845097227e-05 2.293372690741e+00
1.243500000000e+03 -4.511025843698e-03 4.830180272991e-05 2.261199480842e+00
1.243750000000e+03 -4.146612775446e-03 4.732254675807e-05 2.229951217371e+00
1.244000000000e+03 -3.741652363080e-03 4.619274193221e-05 2.199627222590e+00
1.244250000000e+03 -3.299423288705e-03 4.491682938396e-05 2.170226685048e+00
1.244500000000e+03 -2.823732874599e-03 4.350160885264e-05 2.141748781897e+00
1.244750000000e+03 -2.318869541400e-03 4.195617614014e-05 2.114192791622e+00
1.245000000000e+03 -1.789550461056e-03 4.029182786977e-05 2.087558202328e+00
1.245250000000e+03 -1.240861864296e-03 3.852192797832e-05 2.061844807369e+00
1.245500000000e+03 -6.781959009934e-04 3.666174370878e-05 2.037052795080e+00
1.245750000000e+03 -1.071822773871e-04 3.472825010625e-05 2.013182825581e+00
1.246000000000e+03 4.663834182346e-04 3.273990681230e-05 1.990236096368e+00
1.246250000000e+03 1.036613023399e-03 3.071641114527e-05 1.968214399880e+00
1.246500000000e+03 1.597601520865e-03 2.867843051640e-05 1.947120166804e+00
1.246750000000e+03 2.143503157268e-03 2.664731736199e-05 1.926956497888e+00
1.247000000000e+03 2.668606382166e-03 2.464481298420e-05 1.907727187831e+00
1.247250000000e+03 3.167407861514e-03 2.269274390929e-05 1.889436734829e+00
1.247500000000e+03 3.634683643256e-03 2.081271478510e-05 1.872090339296e+00
1.247750000000e+03 4.065556172769e-03 1.902580402810e-05 1.855693895382e+00
1.248000000000e+03 4.455557009283e-03 1.735226558264e-05 1.840253968643e+00
1.248250000000e+03 4.800683565528e-03 1.581124140648e-05 1.825777766278e+00
1.248500000000e+03 5.097449331727e-03 1.442048981251e-05 1.812273095541e+00
1.248750000000e+03 5.342926708508e-03 1.319613191902e-05 1.799748317694e+00
1.249000000000e+03 5.534782002959e-03 1.215242168073e-05 1.788212290237e+00
1.249250000000e+03 5.671301699321e-03 1.130154155821e-05 1.777674300930e+00
1.249500000000e+03 5.751410384875e-03 1.065342558476e-05 1.768144000462e+00
1.249750000000e+03 5.774679447261e-03 1.021561446277e-05 1.759631324639e+00
1.250000000000e+03 5.741326358810e-03 9.993147574022e-06 1.752146411219e+00
1.250250000000e+03 5.652206327480e-03 9.988480606266e-06 1.745699520592e+00
1.250500000000e+03 5.508793469235e-03 1.020144624014e-05 1.740300943804e+00
1.250750000000e+03 5.313155945769e-03 1.062924699910e-05 1.735960921396e+00
1.251000000000e+03 5.067920945057e-03 1.126648828700e-05 1.732689551831e+00
1.251250000000e+03 4.776235138457e-03 1.210524413478e-05 1.730496713440e+00
1.251500000000e+03 4.441716098943e-03 1.313516219206e-05 1.729391979870e+00
1.251750000000e+03 4.068400747225e-03 1.434359967564e-05 1.729384551026e+00
1.252000000000e+03 3.660686485354e-03 1.571579521595e-05 1.730483181780e+00
1.252250000000e+03 3.223270878251e-03 1.723506872195e-05 1.732696127398e+00
1.252500000000e+03 2.761086227395e-03 1.888306364789e-05 1.736031090845e+00
1.252750000000e+03 2.279233524110e-03 2.063999255073e-05 1.740495184987e+00
1.253000000000e+03 1.782914967623e-03 2.248491759299e-05 1.746094904290e+00
1.253250000000e+03 1.277365842059e-03 2.439605004656e-05 1.752836105661e+00
1.253500000000e+03 7.677871363153e-04 2.635106312804e-05 1.760723999849e+00
1.253750000000e+03 2.592803002093e-04 2.832741259196e-05 1.769763154905e+00
1.254000000000e+03 -2.432166267137e-04 3.030266460904e-05 1.779957504525e+00
1.254250000000e+03 -7.349889997795e-04 3.225482109018e-05 1.791310367318e+00
1.254500000000e+03 -1.211602300337e-03 3.416263993888e-05 1.803824469081e+00
1.254750000000e+03 -1.668954136308e-03 3.600594354689e-05 1.817501970194e+00
1.255000000000e+03 -2.103321224941e-03 3.776591005450e-05 1.832344493487e+00
1.255250000000e+03 -2.511400634560e-03 3.942534304907e-05 1.848353153395e+00
1.255500000000e+03 -2.890344994839e-03 4.096891342173e-05 1.865528580525e+00
1.255750000000e+03 -3.237791083809e-03 4.238336966847e-05 1.883870942175e+00
1.256000000000e+03 -3.551881629535e-03 4.365771374518e-05 1.903379955992e+00
1.256250000000e+03 -3.831279686104e-03 4.478333727259e-05 1.924054894345e+00
1.256500000000e+03 -4.075176158010e-03 4.575411747434e-05 1.945894579568e+00
1.256750000000e+03 -4.283289515625e-03 4.656647090120e-05 1.968897367018e+00
1.257000000000e+03 -4.455857817166e-03 4.721936196864e-05 1.993061116366e+00
1.257250000000e+03 -4.593624270167e-03 4.771427082609e-05 2.018383151215e+00
1.257500000000e+03 -4.697814261134e-03 4.805511862438e-05 2.044860205941e+00
1.257750000000e+03 -4.770106984640e-03 4.824815460205e-05 2.072488361870e+00
1.258000000000e+03 -4.812599015799e-03 4.830180353702e-05 2.101262972791e+00
1.258250000000e+03 -4.827762759117e-03 4.822648325564e-05 2.131178582173e+00
1.258500000000e+03 -4.818399688109e-03 4.803438979520e-05 2.162228833580e+00
1.258750000000e+03 -4.787587618845e-03 4.773926001811e-05 2.194406376736e+00
1.259000000000e+03 -4.738625565630e-03 4.735611169135e-05 2.227702771684e+00
1.259250000000e+03 -4.674973890326e-03 4.690097316770e-05 2.262108393897e+00
1.259500000000e+03 -4.600194060614e-03 4.639062846754e-05 2.297612342929e+00
1.259750000000e+03 -4.517885630593e-03 4.584229284527e-05 2.334202357657e+00
1.260000000000e+03 -4.431624542198e-03 4.527334494636e-05 2.371864740789e+00
1.260250000000e+03 -4.344901367407e-03 4.470105942828e-05 2.410584295511e+00
1.260500000000e+03 -4.261062751667e-03 4.414234099598e-05 2.450344276326e+00
1.260750000000e+03 -4.183255398923e-03 4.361347734472e-05 2.491126356637e+00
1.261000000000e+03 -4.114374487606e-03 4.312990313560e-05 2.532910614605e+00
1.261250000000e+03 -4.057017514933e-03 4.270599583275e-05 2.575675538721e+00
1.261500000000e+03 -4.013443897721e-03 4.235489588514e-05 2.619398054269e+00
1.261750000000e+03 -3.985541636847e-03 4.208834917588e-05 2.664053571125e+00
1.262000000000e+03 -3.974801348770e-03 4.191657999122e-05 2.709616052939e+00
1.262250000000e+03 -3.982298260259e-03 4.184819193917e-05 2.756058107377e+00
1.262500000000e+03 -4.008682676712e-03 4.189009772801e-05 2.803351096503e+00
1.262750000000e+03 -4.054178625664e-03 4.204747808240e-05 2.851465265998e+00
1.263000000000e+03 -4.118591277102e-03 4.232376824811e-05 2.900369891461e+00
1.263250000000e+03 -4.201322478406e-03 4.272066980598e-05 2.950033439641e+00
1.263500000000e+03 -4.301394513490e-03 4.323819369195e-05 3.000423742000e+00
1.263750000000e+03 -4.417480834712e-03 4.387472513345e-05 3.051508178114e+00
1.264000000000e+03 -4.547943942251e-03 4.462710292358e-05 3.103253865563e+00
1.264250000000e+03 -4.690879261196e-03 4.549072151661e-05 3.155627853197e+00
1.264500000000e+03 -4.844163571405e-03 4.645965278063e-05 3.208597314770e+00
1.264750000000e+03 -5.005507880694e-03 4.752678003087e-05 3.262129739174e+00
1.265000000000e+03 -5.172513142220e-03 4.868394447113e-05 3.316193114098e+00
1.265250000000e+03 -5.342727259235e-03 4.992210042901e-05 3.370756100404e+00
1.265500000000e+03 -5.513702994842e-03 5.123147687688e-05 3.425788193550e+00
1.265750000000e+03 -5.683055094134e-03 5.260174435068e-05 3.481259869433e+00
1.266000000000e+03 -5.848515098373e-03 5.402218203635e-05 3.537142713144e+00
1.266250000000e+03 -6.007983596656e-03 5.548184568557e-05 3.593409526693e+00
1.266500000000e+03 -6.159577707088e-03 5.696973111036e-05 3.650034416310e+00
1.266750000000e+03 -6.301673805849e-03 5.847493364580e-05 3.706992855545e+00
1.267000000000e+03 -6.432943685410e-03 5.998679939792e-05 3.764261725929e+00
1.267250000000e+03 -6.552384126371e-03 6.149506759648e-05 3.821819332217e+00
1.267500000000e+03 -6.659338679399e-03 6.299000150572e-05 3.879645394412e+00
1.267750000000e+03 -6.753511511147e-03 6.446250735884e-05 3.937721016152e+00
1.268000000000e+03 -6.834972986420e-03 6.590424077751e-05 3.996028629732e+00
1.268250000000e+03 -6.904156771397e-03 6.730769175153e-05 4.054551920905e+00
1.268500000000e+03 -6.961848677281e-03 6.866625522145e-05 4.113275733394e+00
1.268750000000e+03 -7.009167448998e-03 6.997429190916e-05 4.172185955658e+00
1.269000000000e+03 -7.047537918306e-03 7.122716660848e-05 4.231269393404e+00
1.269250000000e+03 -7.078657175490e-03 7.242127448134e-05 4.290513628505e+00
1.269500000000e+03 -7.104454520824e-03 7.355404490036e-05 4.349906867754e+00
1.269750000000e+03 -7.127046199271e-03 7.462392383237e-05 4.409437785720e+00
1.270000000000e+03 -7.148685812528e-03 7.563033596189e-05 4.469095362174e+00
1.270250000000e+03 -7.171711612460e-03 7.657365455344e-05 4.528868718734e+00
1.270500000000e+03 -7.198491849431e-03 7.745514701873e-05 4.588746957449e+00
1.270750000000e+03 -7.231369268616e-03 7.827689819787e-05 4.648719002617e+00
1.271000000000e+03 -7.272606297086e-03 7.904173187057e-05 4.708773452135e+00
1.271250000000e+03 -7.324331777494e-03 7.975312140238e-05 4.768898436358e+00
1.271500000000e+03 -7.388490600171e-03 8.041509188844e-05 4.829081490091e+00
1.271750000000e+03 -7.466797308955e-03 8.103211760310e-05 4.889309438719e+00
1.272000000000e+03 -7.560694474617e-03 8.160901446072e-05 4.949568298821e+00
1.272250000000e+03 -7.671317087141e-03 8.215083279389e-05 5.009843199462e+00
1.272500000000e+03 -7.799462876025e-03 8.266274654453e-05 5.070118317436e+00
1.272750000000e+03 -7.945570115192e-03 8.314994623565e-05 5.130376836798e+00
1.273000000000e+03 -8.109702392334e-03 8.361753806696e-05 5.190600923657e+00
1.273250000000e+03 -8.291541425451e-03 8.407044593883e-05 5.250771723997e+00
1.273500000000e+03 -8.490387557735e-03 8.451331982098e-05 5.310869381157e+00
1.273750000000e+03 -8.705167380789e-03 8.495045250995e-05 5.370873069781e+00
1.274000000000e+03 -8.934449255473e-03 8.538570612979e-05 5.430761052817e+00
1.274250000000e+03 -9.176465093751e-03 8.582244751060e-05 5.490510750849e+00
1.274500000000e+03 -9.429139198665e-03 8.626349398236e-05 5.550098832790e+00
1.274750000000e+03 -9.690122055840e-03 8.671106799821e-05 5.609501316003e+00
1.275000000000e+03 -9.956829520172e-03 8.716678170384e-05 5.668693684467e+00
1.275250000000e+03 -1.022648523612e-02 8.763162539749e-05 5.727651013425e+00
1.275500000000e+03 -1.049616675288e-02 8.810593310038e-05 5.786348107185e+00
1.275750000000e+03 -1.076285337293e-02 8.858939805573e-05 5.844759641248e+00
1.276000000000e+03 -1.102347524830e-02 8.908109077627e-05 5.902860309295e+00
1.276250000000e+03 -1.127496317116e-02 8.957948613428e-05 5.960624974619e+00
1.276500000000e+03 -1.151429738658e-02 9.008249930623e-05 6.018028820017e+00
1.276750000000e+03 -1.173855505180e-02 9.058753025709e-05 6.075047497371e+00
1.277000000000e+03 -1.194495506675e-02 9.109151298339e-05 6.131657272965e+00
1.277250000000e+03 -1.213089990094e-02 9.159099071629e-05 6.187835169022e+00
1.277500000000e+03 -1.229401317392e-02 9.208216740461e-05 6.243559096856e+00
1.277750000000e+03 -1.243217264792e-02 9.256098200275e-05 6.298807982005e+00
1.278000000000e+03 -1.254353790129e-02 9.302317873872e-05 6.353561878471e+00
1.278250000000e+03 -1.262657261586e-02 9.346434928512e-05 6.407802071855e+00
1.278500000000e+03 -1.268006072337e-02 9.388003924984e-05 6.461511168330e+00
1.278750000000e+03 -1.270311650122e-02 9.426581366651e-05 6.514673169402e+00
1.279000000000e+03 -1.269518881499e-02 9.461730286037e-05 6.567273530854e+00
1.279250000000e+03 -1.265605927520e-02 9.493027656937e-05 6.619299205474e+00
1.279500000000e+03 -1.258583501742e-02 9.520071585131e-05 6.670738668793e+00
1.279750000000e+03 -1.248493608904e-02 9.542486021416e-05 6.721581927644e+00
1.280000000000e+03 -1.235407805381e-02 9.559923755706e-05 6.771820511796e+00
1.280250000000e+03 -1.219425010115e-02 9.572071605946e-05 6.821447447971e+00
1.280500000000e+03 -1.200668953381e-02 9.578654290804e-05 6.870457217834e+00
1.280750000000e+03 -1.179285316733e-02 9.579437318175e-05 6.918845700299e+00
1.281000000000e+03 -1.155438584997e-02 9.574229320572e-05 6.966610097719e+00
1.281250000000e+03 -1.129308746616e-02 9.562883780356e-05 7.013748848840e+00
1.281500000000e+03 -1.101087881570e-02 9.545300007641e-05 7.060261529092e+00
1.281750000000e+03 -1.070976645827e-02 9.521425006162e-05 7.106148737554e+00
1.282000000000e+03 -1.039180852124e-02 9.491252363611e-05 7.151411976339e+00
1.282250000000e+03 -1.005908054881e-02 9.454823178884e-05 7.196053518323e+00
1.282500000000e+03 -9.713643795285e-03 9.412223590152e-05 7.240076271402e+00
1.282750000000e+03 -9.357514819029e-03 9.363584065153e-05 7.283483634132e+00
1.283000000000e+03 -8.992638371738e-03 9.309078634662e-05 7.326279350377e+00
1.283250000000e+03 -8.620863494969e-03 9.248923933977e-05 7.368467362829e+00
1.283500000000e+03 -8.243922933058e-03 9.183374791810e-05 7.410051664196e+00
1.283750000000e+03 -7.863417007328e-03 9.112722322882e-05 7.451036153661e+00
1.284000000000e+03 -7.480801665927e-03 9.037293550931e-05 7.491424495470e+00
1.284250000000e+03 -7.097381232597e-03 8.957447977861e-05 7.531219985557e+00
1.284500000000e+03 -6.714305708738e-03 8.873575344909e-05 7.570425421724e+00
1.284750000000e+03 -6.332572824436e-03 8.786093149848e-05 7.609042986439e+00
1.285000000000e+03 -5.953034538561e-03 8.695444081663e-05 7.647074137746e+00
1.285250000000e+03 -5.576407842546e-03 8.602093596163e-05 7.684519511635e+00
1.285500000000e+03 -5.203289484349e-03 8.506527455038e-05 7.721378836418e+00
1.285750000000e+03 -4.834174115238e-03 8.409249213420e-05 7.757650859630e+00
1.286000000000e+03 -4.469475315731e-03 8.310777717477e-05 7.793333287802e+00
1.286250000000e+03 -4.109548777466e-03 8.211644481271e-05 7.828422739218e+00
1.286500000000e+03 -3.754717034410e-03 8.112390933676e-05 7.862914709479e+00
1.286750000000e+03 -3.405294873370e-03 8.013565410059e-05 7.896803549286e+00
1.287000000000e+03 -3.061614319790e-03 7.915717424803e-05 7.930082454245e+00
1.287250000000e+03 -2.724048696298e-03 7.819399252365e-05 7.962743465121e+00
1.287500000000e+03 -2.393034706032e-03 7.725162271818e-05 7.994777479630e+00
1.287750000000e+03 -2.069092911557e-03 7.633548503427e-05 8.026174269936e+00
1.288000000000e+03 -1.752843532280e-03 7.545087471839e-05 8.056922512037e+00
1.288250000000e+03 -1.445018958255e-03 7.460291449790e-05 8.087009818344e+00
1.288500000000e+03 -1.146471319009e-03 7.379653047651e-05 8.116422774935e+00
1.288750000000e+03 -8.581736611643e-04 7.303634433140e-05 8.145146984757e+00
1.289000000000e+03 -5.812167999082e-04 7.232661585441e-05 8.173167108723e+00
1.289250000000e+03 -3.167993290382e-04 7.167122226232e-05 8.200466911872e+00
1.289500000000e+03 -6.621353078473e-05 7.107358317648e-05 8.227029305526e+00
1.289750000000e+03 1.691749709024e-04 7.053663938369e-05 8.252836392800e+00
1.290000000000e+03 3.879509218132e-04 7.006276741764e-05 8.277869509281e+00
1.290250000000e+03 5.886777400472e-04 6.965373185489e-05 8.302109264908e+00
1.290500000000e+03 7.699288817542e-04 6.931065231350e-05 8.325535584632e+00
1.290750000000e+03 9.303211371045e-04 6.903397130079e-05 8.348127745285e+00
1.291000000000e+03 1.068550078458e-03 6.882343613662e-05 8.369864414062e+00
1.291250000000e+03 1.183425906820e-03 6.867810063996e-05 8.390723684686e+00
1.291500000000e+03 1.273909242657e-03 6.859631262127e-05 8.410683115384e+00
1.291750000000e+03 1.339145765308e-03 6.857572969302e-05 8.429719764262e+00
1.292000000000e+03 1.378499065494e-03 6.861334802283e-05 8.447810229432e+00
1.292250000000e+03 1.391580622709e-03 6.870554609867e-05 8.464930689736e+00
1.292500000000e+03 1.378276155903e-03 6.884812872709e-05 8.481056949368e+00
1.292750000000e+03 1.338767704214e-03 6.903638142375e-05 8.496164486470e+00
1.293000000000e+03 1.273550800782e-03 6.926515205150e-05 8.510228506790e+00
1.293250000000e+03 1.183445821622e-03 6.952893399251e-05 8.523224004133e+00
1.293500000000e+03 1.069604207629e-03 6.982194775002e-05 8.535125824749e+00
1.293750000000e+03 9.335078549792e-04 7.013823287347e-05 8.545908740587e+00
1.294000000000e+03 7.769625207784e-04 7.047174111749e-05 8.555547528120e+00
1.294250000000e+03 6.020850971544e-04 7.081643001117e-05 8.564017053382e+00
1.294500000000e+03 4.112841344300e-04 7.116635567558e-05 8.571292364122e+00
1.294750000000e+03 2.072355452931e-04 7.151575979009e-05 8.577348785397e+00
1.295000000000e+03 -7.148136367874e-06 7.185915325297e-05 8.582162021344e+00
1.295250000000e+03 -2.287536178150e-04 7.219139212758e-05 8.585708260352e+00
1.295500000000e+03 -4.543062755646e-04 7.250774422560e-05 8.587964281403e+00
1.295750000000e+03 -6.804144779562e-04 7.280394802867e-05 8.588907563107e+00
1.296000000000e+03 -9.036170704538e-04 7.307626211542e-05 8.588516392620e+00
1.296250000000e+03 -1.120432571518e-03 7.332150286538e-05 8.586769972610e+00
1.296500000000e+03 -1.327411032269e-03 7.353707406760e-05 8.583648527133e+00
1.296750000000e+03 -1.521186772257e-03 7.372098707586e-05 8.579133404089e+00
1.297000000000e+03 -1.698530730885e-03 7.387186632271e-05 8.573207173109e+00
1.297250000000e+03 -1.856403342479e-03 7.398894069618e-05 8.565853719540e+00
1.297500000000e+03 -1.992005138831e-03 7.407209463589e-05 8.557058332241e+00
1.297750000000e+03 -2.102826329584e-03 7.412181581234e-05 8.546807786201e+00
1.298000000000e+03 -2.186693004000e-03 7.413917648777e-05 8.535090418724e+00
1.298250000000e+03 -2.241810513769e-03 7.412583311500e-05 8.521896199717e+00
1.298500000000e+03 -2.266802844190e-03 7.408399748932e-05 8.507216795584e+00
1.298750000000e+03 -2.260747300471e-03 7.401637648677e-05 8.491045627161e+00
1.299000000000e+03 -2.223204382496e-03 7.392618751056e-05 8.473377921743e+00
1.299250000000e+03 -2.154241921984e-03 7.381712138563e-05 8.454210759502e+00
1.299500000000e+03 -2.054453209345e-03 7.369330258231e-05 8.433543114475e+00
1.299750000000e+03 -1.924968400688e-03 7.355926282121e-05 8.411375889910e+00
1.300000000000e+03 -1.767459034721e-03 7.341989707932e-05 8.387711949272e+00
1.300250000000e+03 -1.584134910480e-03 7.328038297807e-05 8.362556141292e+00
1.300500000000e+03 -1.377733434564e-03 7.314615065979e-05 8.335915320367e+00
1.300750000000e+03 -1.151501066831e-03 7.302284354210e-05 8.307798361669e+00
1.301000000000e+03 -9.091668224959e-04 7.291625605341e-05 8.278216170937e+00
1.301250000000e+03 -6.549078710825e-04 7.283226375032e-05 8.247181688809e+00
1.301500000000e+03 -3.933072679549e-04 7.277675128395e-05 8.214709889216e+00
1.301750000000e+03 -1.293042569431e-04 7.275553711561e-05 8.180817772102e+00
1.302000000000e+03 1.318631084265e-04 7.277429430200e-05 8.145524348395e+00
1.302250000000e+03 3.847213109314e-04 7.283846922868e-05 8.108850620632e+00
[truncated: 30,383 more chars]
