# Supplementary material for: Tracking Charge Migration with Frequency-Matched Strobo-Spectroscopy
Source: J Phys Chem A. 2024 Jan 2;128(1):20–7. doi: 10.1021/acs.jpca.3c04234 (PMC10788909; doi:10.1021/acs.jpca.3c04234)
Supplement: Supplementary file 2 — jp3c04234_si_002.zip [file jp3c04234_si_002.zip › supplemental data/Data/dipoles/CM-orbital/tau=3.6250.txt]

# CM-orbital-resolved dipole moment for tau = 3.6250 o.c.
0.000000000000e+00 -1.706603541705e-03 2.359602496194e-05 1.638377480866e+00
2.500000000000e-01 -1.707058410146e-03 2.360298516163e-05 1.638690852022e+00
5.000000000000e-01 -1.708427054077e-03 2.362398085320e-05 1.639631853240e+00
7.500000000000e-01 -1.710734664764e-03 2.365931203480e-05 1.641200881791e+00
1.000000000000e+00 -1.713994232439e-03 2.370911855842e-05 1.643385805427e+00
1.250000000000e+00 -1.718185805339e-03 2.377328461778e-05 1.646161435104e+00
1.500000000000e+00 -1.723263313597e-03 2.385154274270e-05 1.649497207234e+00
1.750000000000e+00 -1.729177102569e-03 2.394371716874e-05 1.653368363658e+00
2.000000000000e+00 -1.735890830537e-03 2.404990082600e-05 1.657761696072e+00
2.250000000000e+00 -1.743388068011e-03 2.417047291847e-05 1.662673762270e+00
2.500000000000e+00 -1.751671222270e-03 2.430600704700e-05 1.668105651638e+00
2.750000000000e+00 -1.760754264226e-03 2.445719065508e-05 1.674061467156e+00
3.000000000000e+00 -1.770659452018e-03 2.462480633936e-05 1.680552094367e+00
3.250000000000e+00 -1.781420752666e-03 2.480975585001e-05 1.687600307547e+00
3.500000000000e+00 -1.793094526438e-03 2.501310022415e-05 1.695242858458e+00
3.750000000000e+00 -1.805768717645e-03 2.523604927346e-05 1.703527487234e+00
4.000000000000e+00 -1.819564891012e-03 2.547994751381e-05 1.712508132787e+00
4.250000000000e+00 -1.834626475511e-03 2.574617214679e-05 1.722240862536e+00
4.500000000000e+00 -1.851098533247e-03 2.603600829634e-05 1.732783090316e+00
4.750000000000e+00 -1.869109315282e-03 2.635050757388e-05 1.744193542686e+00
5.000000000000e+00 -1.888762339371e-03 2.669044010506e-05 1.756531573711e+00
5.250000000000e+00 -1.910135076450e-03 2.705628200056e-05 1.769854175225e+00
5.500000000000e+00 -1.933278135851e-03 2.744825442325e-05 1.784212680113e+00
5.750000000000e+00 -1.958211651174e-03 2.786637045893e-05 1.799649889363e+00
6.000000000000e+00 -1.984923023371e-03 2.831048423638e-05 1.816198734510e+00
6.250000000000e+00 -2.013373315450e-03 2.878035521942e-05 1.833882680920e+00
6.500000000000e+00 -2.043513015714e-03 2.927572063940e-05 1.852716901463e+00
6.750000000000e+00 -2.075301751693e-03 2.979636200837e-05 1.872709987267e+00
7.000000000000e+00 -2.108724999898e-03 3.034214543365e-05 1.893866010909e+00
7.250000000000e+00 -2.143801248372e-03 3.091302027688e-05 1.916186235225e+00
7.500000000000e+00 -2.180578415880e-03 3.150897961030e-05 1.939670813664e+00
7.750000000000e+00 -2.219122214981e-03 3.212998883292e-05 1.964320162815e+00
8.000000000000e+00 -2.259501213724e-03 3.277591143044e-05 1.990136327361e+00
8.250000000000e+00 -2.301772177760e-03 3.344647044176e-05 2.017123860100e+00
8.500000000000e+00 -2.345969577167e-03 3.414123653750e-05 2.045290662345e+00
8.750000000000e+00 -2.392101643488e-03 3.485964586519e-05 2.074648316513e+00
9.000000000000e+00 -2.440154454836e-03 3.560104875355e-05 2.105212256662e+00
9.250000000000e+00 -2.490101972458e-03 3.636478006069e-05 2.137001469619e+00
9.500000000000e+00 -2.541917775522e-03 3.715022005801e-05 2.170037938840e+00
9.750000000000e+00 -2.595584108679e-03 3.795681663110e-05 2.204346232589e+00
1.000000000000e+01 -2.651094540053e-03 3.878408949975e-05 2.239952492274e+00
1.025000000000e+01 -2.708451405655e-03 3.963160667503e-05 2.276883626630e+00
1.050000000000e+01 -2.767660627565e-03 4.049895605107e-05 2.315166343843e+00
1.075000000000e+01 -2.828727523369e-03 4.138572329609e-05 2.354826163435e+00
1.100000000000e+01 -2.891654873644e-03 4.229147359819e-05 2.395886041487e+00
1.125000000000e+01 -2.956444195040e-03 4.321573363175e-05 2.438365654558e+00
1.150000000000e+01 -3.023097240041e-03 4.415804230912e-05 2.482280195311e+00
1.175000000000e+01 -3.091616518294e-03 4.511794120970e-05 2.527639338359e+00
1.200000000000e+01 -3.162003437466e-03 4.609488154389e-05 2.574446929454e+00
1.225000000000e+01 -3.234252984461e-03 4.708825894895e-05 2.622700445099e+00
1.250000000000e+01 -3.308346424652e-03 4.809739307510e-05 2.672390609651e+00
1.275000000000e+01 -3.384244123979e-03 4.912149654199e-05 2.723501920769e+00
1.300000000000e+01 -3.461877577528e-03 5.015962286528e-05 2.776012130250e+00
1.325000000000e+01 -3.541145021660e-03 5.121067757466e-05 2.829892544784e+00
1.350000000000e+01 -3.621910242335e-03 5.227339930008e-05 2.885108636158e+00
1.375000000000e+01 -3.704002706146e-03 5.334634579121e-05 2.941619398971e+00
1.400000000000e+01 -3.787223048480e-03 5.442791236604e-05 2.999378820168e+00
1.425000000000e+01 -3.871347560491e-03 5.551632668407e-05 3.058335697128e+00
1.450000000000e+01 -3.956132392939e-03 5.660964153259e-05 3.118433085238e+00
1.475000000000e+01 -4.041318878318e-03 5.770575059402e-05 3.179609123508e+00
1.500000000000e+01 -4.126637548006e-03 5.880240301223e-05 3.241797482832e+00
1.525000000000e+01 -4.211811685651e-03 5.989722015462e-05 3.304927909735e+00
1.550000000000e+01 -4.296560868184e-03 6.098772652585e-05 3.368926853668e+00
1.575000000000e+01 -4.380604925654e-03 6.207138644643e-05 3.433718210242e+00
1.600000000000e+01 -4.463668294148e-03 6.314564880883e-05 3.499223872471e+00
1.625000000000e+01 -4.545484993303e-03 6.420800150378e-05 3.565364833039e+00
1.650000000000e+01 -4.625803282670e-03 6.525601520807e-05 3.632061786035e+00
1.675000000000e+01 -4.704389933250e-03 6.628739161901e-05 3.699236019575e+00
1.700000000000e+01 -4.781033398075e-03 6.730000239141e-05 3.766810108646e+00
1.725000000000e+01 -4.855545949410e-03 6.829192007560e-05 3.834708747942e+00
1.750000000000e+01 -4.927764728635e-03 6.926143879374e-05 3.902859360859e+00
1.775000000000e+01 -4.997551494758e-03 7.020708496050e-05 3.971192654982e+00
1.800000000000e+01 -5.064792463317e-03 7.112762106973e-05 4.039643072462e+00
1.825000000000e+01 -5.129397360699e-03 7.202204210172e-05 4.108149137887e+00
1.850000000000e+01 -5.191298981183e-03 7.288956581786e-05 4.176653713030e+00
1.875000000000e+01 -5.250452805452e-03 7.372963211366e-05 4.245104150709e+00
1.900000000000e+01 -5.306836373917e-03 7.454188673328e-05 4.313452408793e+00
1.925000000000e+01 -5.360449137860e-03 7.532616684638e-05 4.381655055450e+00
1.950000000000e+01 -5.411311769620e-03 7.608248703891e-05 4.449673247137e+00
1.975000000000e+01 -5.459465597081e-03 7.681103208387e-05 4.517472625772e+00
2.000000000000e+01 -5.504971264369e-03 7.751214186008e-05 4.585023163547e+00
2.025000000000e+01 -5.547907391765e-03 7.818629790265e-05 4.652298943106e+00
2.050000000000e+01 -5.588369074242e-03 7.883410968471e-05 4.719277873669e+00
2.075000000000e+01 -5.626466048507e-03 7.945629948908e-05 4.785941342387e+00
2.100000000000e+01 -5.662321346813e-03 8.005368823891e-05 4.852273804939e+00
2.125000000000e+01 -5.696069189902e-03 8.062718081847e-05 4.918262319673e+00
2.150000000000e+01 -5.727853448768e-03 8.117774905109e-05 4.983896036600e+00
2.175000000000e+01 -5.757825191364e-03 8.170641276173e-05 5.049165655837e+00
2.200000000000e+01 -5.786140329641e-03 8.221422099944e-05 5.114062873666e+00
2.225000000000e+01 -5.812956938101e-03 8.270223267123e-05 5.178579840113e+00
2.250000000000e+01 -5.838432048795e-03 8.317148190543e-05 5.242708656605e+00
2.275000000000e+01 -5.862719069249e-03 8.362298674053e-05 5.306440928401e+00
2.300000000000e+01 -5.885964522262e-03 8.405770806405e-05 5.369767405983e+00
2.325000000000e+01 -5.908305464025e-03 8.447654349605e-05 5.432677723041e+00
2.350000000000e+01 -5.929867778784e-03 8.488028800024e-05 5.495160244555e+00
2.375000000000e+01 -5.950763754692e-03 8.526962275765e-05 5.557202026342e+00
2.400000000000e+01 -5.971090937502e-03 8.564510320225e-05 5.618788888186e+00
2.425000000000e+01 -5.990931810018e-03 8.600722875549e-05 5.679905586303e+00
2.450000000000e+01 -6.010352650846e-03 8.635640880522e-05 5.740536074478e+00
2.475000000000e+01 -6.029403512249e-03 8.669292600189e-05 5.800663842536e+00
2.500000000000e+01 -6.048119262649e-03 8.701697022978e-05 5.860272305328e+00
2.525000000000e+01 -6.066519830519e-03 8.732866946162e-05 5.919345230165e+00
2.550000000000e+01 -6.084610841242e-03 8.762800773268e-05 5.977867186201e+00
2.575000000000e+01 -6.102385647864e-03 8.791494391949e-05 6.035823992990e+00
2.600000000000e+01 -6.119826996066e-03 8.818936843771e-05 6.093203154224e+00
2.625000000000e+01 -6.136907692688e-03 8.845113854586e-05 6.149994264929e+00
2.650000000000e+01 -6.153592224342e-03 8.870008601072e-05 6.206189378311e+00
2.675000000000e+01 -6.169839176935e-03 8.893605331370e-05 6.261783319377e+00
2.700000000000e+01 -6.185602464674e-03 8.915888617794e-05 6.316773934814e+00
2.725000000000e+01 -6.200832072775e-03 8.936843773066e-05 6.371162274244e+00
2.750000000000e+01 -6.215475620229e-03 8.956458334880e-05 6.424952694877e+00
2.775000000000e+01 -6.229480252911e-03 8.974722778551e-05 6.478152879088e+00
2.800000000000e+01 -6.242793654834e-03 8.991631149019e-05 6.530773762494e+00
2.825000000000e+01 -6.255364404839e-03 9.007182038831e-05 6.582829375434e+00
2.850000000000e+01 -6.267143013915e-03 9.021378941723e-05 6.634336598342e+00
2.875000000000e+01 -6.278083538937e-03 9.034228102409e-05 6.685314831777e+00
2.900000000000e+01 -6.288144634318e-03 9.045741506356e-05 6.735785589179e+00
2.925000000000e+01 -6.297289877066e-03 9.055936714286e-05 6.785772027804e+00
2.950000000000e+01 -6.305488254753e-03 9.064836784162e-05 6.835298433172e+00
2.975000000000e+01 -6.312715312229e-03 9.072470086913e-05 6.884389668798e+00
3.000000000000e+01 -6.318954371995e-03 9.078869700790e-05 6.933070607025e+00
3.025000000000e+01 -6.324197096920e-03 9.084076846658e-05 6.981365559094e+00
3.050000000000e+01 -6.328443610272e-03 9.088138589711e-05 7.029297724205e+00
3.075000000000e+01 -6.331702898661e-03 9.091107940251e-05 7.076888674903e+00
3.100000000000e+01 -6.333993547963e-03 9.093043932043e-05 7.124157892612e+00
3.125000000000e+01 -6.335344245480e-03 9.094010138710e-05 7.171122366825e+00
3.150000000000e+01 -6.335793713248e-03 9.094075901586e-05 7.217796269420e+00
3.175000000000e+01 -6.335390091596e-03 9.093316493863e-05 7.264190712154e+00
3.200000000000e+01 -6.334190230552e-03 9.091812075937e-05 7.310313593214e+00
3.225000000000e+01 -6.332259078158e-03 9.089646857122e-05 7.356169532756e+00
3.250000000000e+01 -6.329668852672e-03 9.086908069539e-05 7.401759899002e+00
3.275000000000e+01 -6.326497725511e-03 9.083684532127e-05 7.447082922681e+00
3.300000000000e+01 -6.322828006370e-03 9.080065115752e-05 7.492133895645e+00
3.325000000000e+01 -6.318744105921e-03 9.076137045796e-05 7.536905447587e+00
3.350000000000e+01 -6.314330555905e-03 9.071984084238e-05 7.581387888350e+00
3.375000000000e+01 -6.309670142827e-03 9.067684481728e-05 7.625569603274e+00
3.400000000000e+01 -6.304842060345e-03 9.063309005491e-05 7.669437489506e+00
3.425000000000e+01 -6.299920037511e-03 9.058918547558e-05 7.712977414010e+00
3.450000000000e+01 -6.294970448511e-03 9.054561396460e-05 7.756174678637e+00
3.475000000000e+01 -6.290050622020e-03 9.050273268302e-05 7.799014473680e+00
3.500000000000e+01 -6.285207583406e-03 9.046078006655e-05 7.841482303273e+00
3.525000000000e+01 -6.280477291348e-03 9.041983875588e-05 7.883564365927e+00
3.550000000000e+01 -6.275884337504e-03 9.037981437854e-05 7.925247874243e+00
3.575000000000e+01 -6.271441745492e-03 9.034039784619e-05 7.966521299513e+00
3.600000000000e+01 -6.267151049814e-03 9.030120287803e-05 8.007374527845e+00
3.625000000000e+01 -6.263002775462e-03 9.026168423668e-05 8.047798919380e+00
3.650000000000e+01 -6.258977194639e-03 9.022111400273e-05 8.087787267732e+00
3.675000000000e+01 -6.255045458929e-03 9.017863708949e-05 8.127333656226e+00
3.700000000000e+01 -6.251170904115e-03 9.013327612492e-05 8.166433217182e+00
3.725000000000e+01 -6.247310707327e-03 9.008395116913e-05 8.205081795029e+00
3.750000000000e+01 -6.243417626066e-03 9.002955051132e-05 8.243275526293e+00
3.775000000000e+01 -6.239441634771e-03 8.996884295834e-05 8.281010345345e+00
3.800000000000e+01 -6.235331584429e-03 8.990055849353e-05 8.318281434409e+00
3.825000000000e+01 -6.231036902423e-03 8.982346656683e-05 8.355082638146e+00
3.850000000000e+01 -6.226509270046e-03 8.973638624202e-05 8.391405860098e+00
3.875000000000e+01 -6.221704232931e-03 8.963821418256e-05 8.427240462333e+00
3.900000000000e+01 -6.216582652528e-03 8.952795553052e-05 8.462572687805e+00
3.925000000000e+01 -6.211111917211e-03 8.940475410618e-05 8.497385126088e+00
3.950000000000e+01 -6.205266865662e-03 8.926791936067e-05 8.531656241800e+00
3.975000000000e+01 -6.199030416550e-03 8.911695167357e-05 8.565359984774e+00
4.000000000000e+01 -6.192393921997e-03 8.895156355762e-05 8.598465496496e+00
4.025000000000e+01 -6.185357232782e-03 8.877169563762e-05 8.630936925403e+00
4.050000000000e+01 -6.177928496988e-03 8.857752337027e-05 8.662733358108e+00
4.075000000000e+01 -6.170123662073e-03 8.836946456062e-05 8.693808869698e+00
4.100000000000e+01 -6.161965689139e-03 8.814817722408e-05 8.724112693670e+00
4.125000000000e+01 -6.153483467955e-03 8.791453577034e-05 8.753589505964e+00
4.150000000000e+01 -6.144710458126e-03 8.766964564236e-05 8.782179817477e+00
4.175000000000e+01 -6.135683398061e-03 8.741482423971e-05 8.809820464181e+00
4.200000000000e+01 -6.126440948169e-03 8.715154212638e-05 8.836445181468e+00
4.225000000000e+01 -6.117021983414e-03 8.688143199267e-05 8.861985246521e+00
4.250000000000e+01 -6.107464018585e-03 8.660623570919e-05 8.886370177369e+00
4.275000000000e+01 -6.097801937055e-03 8.632777461237e-05 8.909528462080e+00
4.300000000000e+01 -6.088066762644e-03 8.604789879751e-05 8.931388312909e+00
4.325000000000e+01 -6.078285382742e-03 8.576855247780e-05 8.951878419081e+00
4.350000000000e+01 -6.068480011981e-03 8.549154627654e-05 8.970928685936e+00
4.375000000000e+01 -6.058667726606e-03 8.521878204806e-05 8.988470953107e+00
4.400000000000e+01 -6.048860698247e-03 8.495205402889e-05 9.004439668122e+00
4.425000000000e+01 -6.039066811678e-03 8.469303926081e-05 9.018772508649e+00
4.450000000000e+01 -6.029290384041e-03 8.444334714874e-05 9.031410951959e+00
4.475000000000e+01 -6.019533200418e-03 8.420448723948e-05 9.042300772049e+00
4.500000000000e+01 -6.009795774810e-03 8.397785518297e-05 9.051392467568e+00
4.525000000000e+01 -6.000078769824e-03 8.376472583616e-05 9.058641625973e+00
4.550000000000e+01 -5.990384475454e-03 8.356625021066e-05 9.064009213196e+00
4.575000000000e+01 -5.980718251727e-03 8.338345511538e-05 9.067461799457e+00
4.600000000000e+01 -5.971089865841e-03 8.321724252375e-05 9.068971732209e+00
4.625000000000e+01 -5.961514629503e-03 8.306839027589e-05 9.068517250701e+00
4.650000000000e+01 -5.952014300655e-03 8.293755336738e-05 9.066082559115e+00
4.675000000000e+01 -5.942617709778e-03 8.282526371062e-05 9.061657860820e+00
4.700000000000e+01 -5.933361061373e-03 8.273192987149e-05 9.055239360155e+00
4.725000000000e+01 -5.924287899667e-03 8.265783497530e-05 9.046829239642e+00
4.750000000000e+01 -5.915448708439e-03 8.260313490135e-05 9.036435606924e+00
4.775000000000e+01 -5.906900150760e-03 8.256785483721e-05 9.024072427775e+00
4.800000000000e+01 -5.898703992405e-03 8.255188460565e-05 9.009759425376e+00
4.825000000000e+01 -5.890925770715e-03 8.255497213794e-05 8.993521965026e+00
4.850000000000e+01 -5.883633265379e-03 8.257672148637e-05 8.975390897867e+00
4.875000000000e+01 -5.876894816953e-03 8.261658773129e-05 8.955402378975e+00
4.900000000000e+01 -5.870777559902e-03 8.267387318919e-05 8.933597641095e+00
4.925000000000e+01 -5.865345631758e-03 8.274772490890e-05 8.910022724408e+00
4.950000000000e+01 -5.860658419131e-03 8.283713476409e-05 8.884728156014e+00
4.975000000000e+01 -5.856768927171e-03 8.294092353661e-05 8.857768576155e+00
5.000000000000e+01 -5.853722320676e-03 8.305774843320e-05 8.829202308902e+00
5.025000000000e+01 -5.851554752912e-03 8.318616547487e-05 8.799090878284e+00
5.050000000000e+01 -5.850292292781e-03 8.332471319286e-05 8.767498466877e+00
5.075000000000e+01 -5.849949821952e-03 8.347166970515e-05 8.734491334923e+00
5.100000000000e+01 -5.850531123211e-03 8.362517700539e-05 8.700137189045e+00
5.125000000000e+01 -5.852028816123e-03 8.378335021778e-05 8.664504524684e+00
5.150000000000e+01 -5.854424752769e-03 8.394428335792e-05 8.627661945209e+00
5.175000000000e+01 -5.857690826141e-03 8.410604481113e-05 8.589677482202e+00
5.200000000000e+01 -5.861789776239e-03 8.426670276288e-05 8.550617918512e+00
5.225000000000e+01 -5.866675939954e-03 8.442434696265e-05 8.510548138002e+00
5.250000000000e+01 -5.872296511050e-03 8.457710944385e-05 8.469530522849e+00
5.275000000000e+01 -5.878592868696e-03 8.472323306016e-05 8.427624400153e+00
5.300000000000e+01 -5.885501589893e-03 8.486109592323e-05 8.384885570991e+00
5.325000000000e+01 -5.892955426382e-03 8.498923284173e-05 8.341365917827e+00
5.350000000000e+01 -5.900884183072e-03 8.510635498435e-05 8.297113118963e+00
5.375000000000e+01 -5.909215515542e-03 8.521134155867e-05 8.252170463106e+00
5.400000000000e+01 -5.917875396514e-03 8.530332087567e-05 8.206576785071e+00
5.425000000000e+01 -5.926788419480e-03 8.538171141348e-05 8.160366512114e+00
5.450000000000e+01 -5.935877840948e-03 8.544613311512e-05 8.113569828936e+00
5.475000000000e+01 -5.945065541915e-03 8.549643249645e-05 8.066212953283e+00
5.500000000000e+01 -5.954271841086e-03 8.553268909023e-05 8.018318508136e+00
5.525000000000e+01 -5.963415099461e-03 8.555519962147e-05 7.969905987396e+00
5.550000000000e+01 -5.972411258741e-03 8.556446342239e-05 7.920992288405e+00
5.575000000000e+01 -5.981173343289e-03 8.556115800257e-05 7.871592300375e+00
5.600000000000e+01 -5.989610979434e-03 8.554610412900e-05 7.821719526207e+00
5.625000000000e+01 -5.997630037503e-03 8.552025255784e-05 7.771386712893e+00
5.650000000000e+01 -6.005132444555e-03 8.548465424224e-05 7.720606477463e+00
5.675000000000e+01 -6.012016320903e-03 8.544040541381e-05 7.669391899410e+00
5.700000000000e+01 -6.018176308336e-03 8.538857294024e-05 7.617757069642e+00
5.725000000000e+01 -6.023504234398e-03 8.533021441007e-05 7.565717572040e+00
5.750000000000e+01 -6.027889943041e-03 8.526635848044e-05 7.513290890536e+00
5.775000000000e+01 -6.031222542793e-03 8.519796084033e-05 7.460496725494e+00
5.800000000000e+01 -6.033391927574e-03 8.512587681314e-05 7.407357215976e+00
5.825000000000e+01 -6.034290524054e-03 8.505084189633e-05 7.353897059818e+00
5.850000000000e+01 -6.033815331685e-03 8.497345707209e-05 7.300143532505e+00
5.875000000000e+01 -6.031870165289e-03 8.489417857760e-05 7.246126404592e+00
5.900000000000e+01 -6.028367852691e-03 8.481331222562e-05 7.191877763836e+00
5.925000000000e+01 -6.023232508009e-03 8.473101251760e-05 7.137431748095e+00
5.950000000000e+01 -6.016401705883e-03 8.464728599919e-05 7.082824199410e+00
5.975000000000e+01 -6.007828508631e-03 8.456199948609e-05 7.028092251509e+00
6.000000000000e+01 -5.997483331338e-03 8.447489044885e-05 6.973273862511e+00
6.025000000000e+01 -5.985355480607e-03 8.438557992088e-05 6.918407309480e+00
6.050000000000e+01 -5.971454308565e-03 8.429358722750e-05 6.863530659162e+00
6.075000000000e+01 -5.955809974239e-03 8.419834733772e-05 6.808681228576e+00
6.100000000000e+01 -5.938473699586e-03 8.409922676175e-05 6.753895052146e+00
6.125000000000e+01 -5.919517538668e-03 8.399553965383e-05 6.699206366870e+00
6.150000000000e+01 -5.899033642212e-03 8.388656259037e-05 6.644647127843e+00
6.175000000000e+01 -5.877133026087e-03 8.377154814587e-05 6.590246563834e+00
6.200000000000e+01 -5.853943857436e-03 8.364973560254e-05 6.536030780776e+00
6.225000000000e+01 -5.829609321535e-03 8.352036125472e-05 6.482022418337e+00
6.250000000000e+01 -5.804285021383e-03 8.338266647875e-05 6.428240364712e+00
6.275000000000e+01 -5.778136074329e-03 8.323590003279e-05 6.374699529762e+00
6.300000000000e+01 -5.751333934185e-03 8.307932043988e-05 6.321410679660e+00
6.325000000000e+01 -5.724053069787e-03 8.291219715664e-05 6.268380331500e+00
6.350000000000e+01 -5.696467562213e-03 8.273380934076e-05 6.215610708326e+00
6.375000000000e+01 -5.668747719186e-03 8.254344435529e-05 6.163099753458e+00
6.400000000000e+01 -5.641056807966e-03 8.234039555671e-05 6.110841202865e+00
6.425000000000e+01 -5.613547981032e-03 8.212396069307e-05 6.058824713774e+00
6.450000000000e+01 -5.586361451961e-03 8.189344067516e-05 6.007036048963e+00
6.475000000000e+01 -5.559621990238e-03 8.164813972764e-05 5.955457312398e+00
6.500000000000e+01 -5.533436707402e-03 8.138736839286e-05 5.904067236835e+00
6.525000000000e+01 -5.507893220566e-03 8.111044490833e-05 5.852841516313e+00
6.550000000000e+01 -5.483058184970e-03 8.081668765661e-05 5.801753184214e+00
6.575000000000e+01 -5.458976223886e-03 8.050544937258e-05 5.750773026601e+00
6.600000000000e+01 -5.435669114573e-03 8.017610853117e-05 5.699870030427e+00
6.625000000000e+01 -5.413135403483e-03 7.982807315621e-05 5.649011853536e+00
6.650000000000e+01 -5.391350317480e-03 7.946079581575e-05 5.598165314318e+00
6.675000000000e+01 -5.370266069683e-03 7.907378413197e-05 5.547296887673e+00
6.700000000000e+01 -5.349812500572e-03 7.866661690764e-05 5.496373199516e+00
6.725000000000e+01 -5.329897991528e-03 7.823894456441e-05 5.445361515257e+00
6.750000000000e+01 -5.310410777635e-03 7.779049388768e-05 5.394230206707e+00
6.775000000000e+01 -5.291220485166e-03 7.732109141592e-05 5.342949199065e+00
6.800000000000e+01 -5.272180018550e-03 7.683066798791e-05 5.291490384506e+00
6.825000000000e+01 -5.253127648846e-03 7.631926396615e-05 5.239828005665e+00
6.850000000000e+01 -5.233889407414e-03 7.578703368927e-05 5.187938999084e+00
6.875000000000e+01 -5.214281645098e-03 7.523424476866e-05 5.135803304208e+00
6.900000000000e+01 -5.194113857342e-03 7.466128098227e-05 5.083404130144e+00
6.925000000000e+01 -5.173191571389e-03 7.406867152299e-05 5.030728187045e+00
6.950000000000e+01 -5.151319364333e-03 7.345704786976e-05 4.977765875014e+00
6.975000000000e+01 -5.128303856281e-03 7.282714642881e-05 4.924511437009e+00
7.000000000000e+01 -5.103956836255e-03 7.217983704841e-05 4.870963068274e+00
7.025000000000e+01 -5.078098268701e-03 7.151608611747e-05 4.817122987690e+00
7.050000000000e+01 -5.050559040499e-03 7.083694824697e-05 4.762997462452e+00
7.075000000000e+01 -5.021183829322e-03 7.014362065100e-05 4.708596790499e+00
7.100000000000e+01 -4.989833591123e-03 6.943737636109e-05 4.653935233560e+00
7.125000000000e+01 -4.956387708968e-03 6.871956319868e-05 4.599030900716e+00
7.150000000000e+01 -4.920745924820e-03 6.799161108034e-05 4.543905584129e+00
7.175000000000e+01 -4.882829902513e-03 6.725501399396e-05 4.488584540730e+00
7.200000000000e+01 -4.842584425467e-03 6.651127879467e-05 4.433096228007e+00
7.225000000000e+01 -4.799978318964e-03 6.576196672459e-05 4.377471988985e+00
7.250000000000e+01 -4.755005101997e-03 6.500866974879e-05 4.321745696733e+00
7.275000000000e+01 -4.707683199745e-03 6.425299261978e-05 4.265953357356e+00
7.300000000000e+01 -4.658055916487e-03 6.349653693816e-05 4.210132683746e+00
7.325000000000e+01 -4.606190996218e-03 6.274088626421e-05 4.154322642390e+00
7.350000000000e+01 -4.552179993644e-03 6.198759093085e-05 4.098562986835e+00
7.375000000000e+01 -4.496137498856e-03 6.123815324974e-05 4.042893783420e+00
7.400000000000e+01 -4.438200141119e-03 6.049401313385e-05 3.987354940579e+00
7.425000000000e+01 -4.378525411359e-03 5.975653570275e-05 3.931985753329e+00
7.450000000000e+01 -4.317290274073e-03 5.902699945770e-05 3.876824469216e+00
7.475000000000e+01 -4.254689693452e-03 5.830658548903e-05 3.821907888777e+00
7.500000000000e+01 -4.190935017712e-03 5.759637005442e-05 3.767271005804e+00
7.525000000000e+01 -4.126252167460e-03 5.689731991304e-05 3.712946696201e+00
7.550000000000e+01 -4.060879655850e-03 5.621028479039e-05 3.658965459351e+00
7.575000000000e+01 -3.995066603540e-03 5.553599311947e-05 3.605355216315e+00
7.600000000000e+01 -3.929070642255e-03 5.487504093832e-05 3.552141164688e+00
7.625000000000e+01 -3.863155520257e-03 5.422792472951e-05 3.499345689541e+00
7.650000000000e+01 -3.797588543008e-03 5.359502111318e-05 3.446988327383e+00
7.675000000000e+01 -3.732637885465e-03 5.297658906678e-05 3.395085777408e+00
7.700000000000e+01 -3.668569812667e-03 5.237274507830e-05 3.343651953977e+00
7.725000000000e+01 -3.605645734098e-03 5.178349228793e-05 3.292698072384e+00
7.750000000000e+01 -3.544119122306e-03 5.120871842071e-05 3.242232759290e+00
7.775000000000e+01 -3.484232416760e-03 5.064819081627e-05 3.192262180386e+00
7.800000000000e+01 -3.426213917053e-03 5.010155465807e-05 3.142790175831e+00
7.825000000000e+01 -3.370274686345e-03 4.956833107703e-05 3.093818396346e+00
7.850000000000e+01 -3.316605621823e-03 4.904791682245e-05 3.045346433470e+00
7.875000000000e+01 -3.265374709627e-03 4.853958349130e-05 2.997371937263e+00
7.900000000000e+01 -3.216724474070e-03 4.804247721044e-05 2.949890718463e+00
7.925000000000e+01 -3.170769632727e-03 4.755562117542e-05 2.902896833111e+00
7.950000000000e+01 -3.127595098053e-03 4.707791983352e-05 2.856382650826e+00
7.975000000000e+01 -3.087254298043e-03 4.660816541754e-05 2.810338910134e+00
8.000000000000e+01 -3.049767974873e-03 4.614504869310e-05 2.764754765869e+00
8.025000000000e+01 -3.015123397368e-03 4.568717165696e-05 2.719617836915e+00
8.050000000000e+01 -2.983274095314e-03 4.523306444051e-05 2.674914261715e+00
8.075000000000e+01 -2.954140048325e-03 4.478120592322e-05 2.630628773384e+00
8.100000000000e+01 -2.927608402007e-03 4.433004510776e-05 2.586744802551e+00
8.125000000000e+01 -2.903534653550e-03 4.387802627359e-05 2.543244621432e+00
8.150000000000e+01 -2.881744358862e-03 4.342361453702e-05 2.500109535868e+00
8.175000000000e+01 -2.862035305814e-03 4.296532095119e-05 2.457320138329e+00
8.200000000000e+01 -2.844180163838e-03 4.250173026990e-05 2.414856625306e+00
8.225000000000e+01 -2.827929548109e-03 4.203152525342e-05 2.372699189843e+00
8.250000000000e+01 -2.813015486599e-03 4.155349164695e-05 2.330828487774e+00
8.275000000000e+01 -2.799155224326e-03 4.106658408862e-05 2.289226184100e+00
8.300000000000e+01 -2.786055357300e-03 4.056991976384e-05 2.247875573191e+00
8.325000000000e+01 -2.773416347722e-03 4.006277875851e-05 2.206762269253e+00
8.350000000000e+01 -2.760937286896e-03 3.954462457681e-05 2.165874959056e+00
8.375000000000e+01 -2.748320745434e-03 3.901512840179e-05 2.125206199745e+00
8.400000000000e+01 -2.735277765605e-03 3.847415583269e-05 2.084753247889e+00
8.425000000000e+01 -2.721532753769e-03 3.792176217532e-05 2.044518893231e+00
8.450000000000e+01 -2.706828356343e-03 3.735822710949e-05 2.004512274093e+00
8.475000000000e+01 -2.690930003958e-03 3.678404944715e-05 1.964749640774e+00
8.500000000000e+01 -2.673630170141e-03 3.619994803489e-05 1.925255037463e+00
8.525000000000e+01 -2.654752139546e-03 3.560686360143e-05 1.886060866204e+00
8.550000000000e+01 -2.634153244269e-03 3.500596067579e-05 1.847208302070e+00
8.575000000000e+01 -2.611727367758e-03 3.439862882379e-05 1.808747527143e+00
8.600000000000e+01 -2.587406747232e-03 3.378648185706e-05 1.770737758534e+00
8.625000000000e+01 -2.561162952996e-03 3.317135712799e-05 1.733247050254e+00
8.650000000000e+01 -2.533007055649e-03 3.255531073063e-05 1.696351859092e+00
8.675000000000e+01 -2.502989031394e-03 3.194061128950e-05 1.660136371403e+00
8.700000000000e+01 -2.471196378542e-03 3.132972939449e-05 1.624691603200e+00
8.725000000000e+01 -2.437752048728e-03 3.072532348233e-05 1.590114289794e+00
8.750000000000e+01 -2.402811712434e-03 3.013021492398e-05 1.556505599989e+00
8.775000000000e+01 -2.366560490117e-03 2.954737386179e-05 1.523969708883e+00
8.800000000000e+01 -2.329209319612e-03 2.897990465014e-05 1.492612281304e+00
8.825000000000e+01 -2.290990865768e-03 2.843099192559e-05 1.462538910327e+00
8.850000000000e+01 -2.252155161038e-03 2.790387278587e-05 1.433853568749e+00
8.875000000000e+01 -2.212965241559e-03 2.740180487198e-05 1.406657124078e+00
8.900000000000e+01 -2.173692562830e-03 2.692800171067e-05 1.381045960343e+00
8.925000000000e+01 -2.134612605837e-03 2.648561088126e-05 1.357110758051e+00
8.950000000000e+01 -2.096000697672e-03 2.607766852819e-05 1.334935455054e+00
8.975000000000e+01 -2.058128068058e-03 2.570705336408e-05 1.314596422426e+00
9.000000000000e+01 -2.021258213024e-03 2.537644316625e-05 1.296161862914e+00
9.025000000000e+01 -1.985643679728e-03 2.508827453140e-05 1.279691439969e+00
9.050000000000e+01 -1.951523282602e-03 2.484470485803e-05 1.265236123352e+00
9.075000000000e+01 -1.919119878451e-03 2.464757860632e-05 1.252838242967e+00
9.100000000000e+01 -1.888638707350e-03 2.449840440899e-05 1.242531719522e+00
9.125000000000e+01 -1.860266303670e-03 2.439833153961e-05 1.234342442856e+00
9.150000000000e+01 -1.834169949634e-03 2.434813553437e-05 1.228288761643e+00
9.175000000000e+01 -1.810497652887e-03 2.434821227343e-05 1.224382043215e+00
9.200000000000e+01 -1.789378657947e-03 2.439857937225e-05 1.222627270702e+00
9.225000000000e+01 -1.770924435558e-03 2.449888565653e-05 1.223023632132e+00
9.250000000000e+01 -1.755230122611e-03 2.464842786659e-05 1.225565074833e+00
9.275000000000e+01 -1.742376329078e-03 2.484617440851e-05 1.230240792494e+00
9.300000000000e+01 -1.732431248596e-03 2.509079508867e-05 1.237035630460e+00
9.325000000000e+01 -1.725452978160e-03 2.538069635555e-05 1.245930387862e+00
9.350000000000e+01 -1.721491976641e-03 2.571406230784e-05 1.256902017488e+00
9.375000000000e+01 -1.720593569986e-03 2.608889176198e-05 1.269923723001e+00
9.400000000000e+01 -1.722800420012e-03 2.650304387974e-05 1.284964966045e+00
9.425000000000e+01 -1.728154843343e-03 2.695428489696e-05 1.301991393594e+00
9.450000000000e+01 -1.736700884756e-03 2.744033057728e-05 1.320964715195e+00
9.475000000000e+01 -1.748486049013e-03 2.795888891780e-05 1.341842546035e+00
9.500000000000e+01 -1.763562614463e-03 2.850769854762e-05 1.364578245494e+00
9.525000000000e+01 -1.781988463118e-03 2.908456502859e-05 1.389120781028e+00
9.550000000000e+01 -1.803827379892e-03 2.968739148274e-05 1.415414633477e+00
9.575000000000e+01 -1.829148796812e-03 3.031420593355e-05 1.443399777113e+00
9.600000000000e+01 -1.858026963405e-03 3.096318216569e-05 1.473011741640e+00
9.625000000000e+01 -1.890539563091e-03 3.163265575745e-05 1.504181780668e+00
9.650000000000e+01 -1.926765782647e-03 3.232113359156e-05 1.536837144134e+00
9.675000000000e+01 -1.966783886724e-03 3.302729819452e-05 1.570901467148e+00
9.700000000000e+01 -2.010668310853e-03 3.375000568781e-05 1.606295261356e+00
9.725000000000e+01 -2.058486442020e-03 3.448827904867e-05 1.642936508831e+00
9.750000000000e+01 -2.110295021093e-03 3.524129512381e-05 1.680741334352e+00
9.775000000000e+01 -2.166136336247e-03 3.600836761647e-05 1.719624744910e+00
9.800000000000e+01 -2.226034267662e-03 3.678892593270e-05 1.759501406254e+00
9.825000000000e+01 -2.289990303067e-03 3.758248085756e-05 1.800286437153e+00
9.850000000000e+01 -2.357979641736e-03 3.838861325314e-05 1.841896192929e+00
9.875000000000e+01 -2.429947548764e-03 3.920695314363e-05 1.884249013506e+00
9.900000000000e+01 -2.505805936632e-03 4.003712935693e-05 1.927265916000e+00
9.925000000000e+01 -2.585430360672e-03 4.087874959335e-05 1.970871211113e+00
9.950000000000e+01 -2.668657490825e-03 4.173133817870e-05 2.014993031691e+00
9.975000000000e+01 -2.755283291949e-03 4.259434163162e-05 2.059563764381e+00
1.000000000000e+02 -2.845062008766e-03 4.346709683986e-05 2.104520382707e+00
1.002500000000e+02 -2.937705933256e-03 4.434880440832e-05 2.149804685307e+00
1.005000000000e+02 -3.032886076436e-03 4.523850848270e-05 2.195363446798e+00
1.007500000000e+02 -3.130233755331e-03 4.613508208537e-05 2.241148495028e+00
1.010000000000e+02 -3.229343156842e-03 4.703721778443e-05 2.287116727164e+00
1.012500000000e+02 -3.329774840889e-03 4.794342606981e-05 2.333230082889e+00
1.015000000000e+02 -3.431060176563e-03 4.885203899857e-05 2.379455487362e+00
1.017500000000e+02 -3.532706624344e-03 4.976122207098e-05 2.425764777508e+00
1.020000000000e+02 -3.634203777832e-03 5.066899333064e-05 2.472134623698e+00
1.022500000000e+02 -3.735030053071e-03 5.157324916816e-05 2.518546448513e+00
1.025000000000e+02 -3.834659885389e-03 5.247179680887e-05 2.564986350126e+00
1.027500000000e+02 -3.932571249312e-03 5.336239228029e-05 2.611445022043e+00
1.030000000000e+02 -4.028253323684e-03 5.424278266483e-05 2.657917669892e+00
1.032500000000e+02 -4.121214116516e-03 5.511075190268e-05 2.704403911355e+00
1.035000000000e+02 -4.210987851266e-03 5.596416891815e-05 2.750907650732e+00
1.037500000000e+02 -4.297141914917e-03 5.680103139544e-05 2.797436919827e+00
1.040000000000e+02 -4.379283166257e-03 5.761951156422e-05 2.844003667492e+00
1.042500000000e+02 -4.457063504181e-03 5.841799666736e-05 2.890623496415e+00
1.045000000000e+02 -4.530184488826e-03 5.919512437480e-05 2.937315332562e+00
1.047500000000e+02 -4.598400991081e-03 5.994981112156e-05 2.984101027741e+00
1.050000000000e+02 -4.661523728912e-03 6.068127365752e-05 3.031004890537e+00
1.052500000000e+02 -4.719420700965e-03 6.138904208897e-05 3.078053154209e+00
1.055000000000e+02 -4.772017531217e-03 6.207296332209e-05 3.125273381044e+00
1.057500000000e+02 -4.819296746321e-03 6.273319640535e-05 3.172693818786e+00
1.060000000000e+02 -4.861296072080e-03 6.337019890970e-05 3.220342720743e+00
1.062500000000e+02 -4.898105797925e-03 6.398470421851e-05 3.268247645661e+00
1.065000000000e+02 -4.929865507923e-03 6.457769291249e-05 3.316434756166e+00
1.067500000000e+02 -4.956760100812e-03 6.515036123086e-05 3.364928133979e+00
1.070000000000e+02 -4.979015380166e-03 6.570408210521e-05 3.413749134988e+00
1.072500000000e+02 -4.996893403713e-03 6.624036405015e-05 3.462915793613e+00
1.075000000000e+02 -5.010687743575e-03 6.676080926205e-05 3.512442306813e+00
1.077500000000e+02 -5.020718738810e-03 6.726707163496e-05 3.562338601684e+00
1.080000000000e+02 -5.027328847543e-03 6.776081787502e-05 3.612610003719e+00
1.082500000000e+02 -5.030878417526e-03 6.824369727795e-05 3.663257011427e+00
1.085000000000e+02 -5.031741869221e-03 6.871730364066e-05 3.714275182488e+00
1.087500000000e+02 -5.030303978030e-03 6.918315173107e-05 3.765655130897e+00
1.090000000000e+02 -5.026956729114e-03 6.964266117554e-05 3.817382632484e+00
1.092500000000e+02 -5.022096675856e-03 7.009714516634e-05 3.869438827694e+00
1.095000000000e+02 -5.016122661606e-03 7.054780151369e-05 3.921800518579e+00
1.097500000000e+02 -5.009433864905e-03 7.099571396718e-05 3.974440544704e+00
1.100000000000e+02 -5.002428074513e-03 7.144185611854e-05 4.027328215652e+00
1.102500000000e+02 -4.995500128642e-03 7.188710084638e-05 4.080429803000e+00
1.105000000000e+02 -4.989040478973e-03 7.233223530614e-05 4.133709054674e+00
1.107500000000e+02 -4.983433676455e-03 7.277797481364e-05 4.187127737365e+00
1.110000000000e+02 -4.979056715748e-03 7.322497869927e-05 4.240646172435e+00
1.112500000000e+02 -4.976277159920e-03 7.367386499824e-05 4.294223771627e+00
1.115000000000e+02 -4.975450991520e-03 7.412522329103e-05 4.347819542568e+00
1.117500000000e+02 -4.976920135773e-03 7.457962497970e-05 4.401392573324e+00
1.120000000000e+02 -4.981009662188e-03 7.503762929251e-05 4.454902472016e+00
1.122500000000e+02 -4.988024648098e-03 7.549978414717e-05 4.508309774369e+00
1.125000000000e+02 -4.998246744283e-03 7.596662299794e-05 4.561576301277e+00
1.127500000000e+02 -5.011930472885e-03 7.643865523926e-05 4.614665482385e+00
1.130000000000e+02 -5.029299396629e-03 7.691635223545e-05 4.667542633026e+00
1.132500000000e+02 -5.050542208867e-03 7.740012884669e-05 4.720175202370e+00
1.135000000000e+02 -5.075808944655e-03 7.789031952329e-05 4.772532984108e+00
1.137500000000e+02 -5.105207296682e-03 7.838715345473e-05 4.824588307219e+00
1.140000000000e+02 -5.138799342144e-03 7.889072769110e-05 4.876316201006e+00
1.142500000000e+02 -5.176598664923e-03 7.940098053466e-05 4.927694549432e+00
1.145000000000e+02 -5.218568118818e-03 7.991766099810e-05 4.978704230650e+00
1.147500000000e+02 -5.264618219008e-03 8.044030573512e-05 5.029329252378e+00
1.150000000000e+02 -5.314606354101e-03 8.096820455777e-05 5.079556879815e+00
1.152500000000e+02 -5.368336800563e-03 8.150042157032e-05 5.129377761000e+00
1.155000000000e+02 -5.425561758877e-03 8.203578019905e-05 5.178786046591e+00
1.157500000000e+02 -5.485983237044e-03 8.257283320282e-05 5.227779502939e+00
1.160000000000e+02 -5.549255869600e-03 8.310987916446e-05 5.276359614656e+00
1.162500000000e+02 -5.614990644207e-03 8.364498079905e-05 5.324531672928e+00
1.165000000000e+02 -5.682759441439e-03 8.417598755256e-05 5.372304840590e+00
1.167500000000e+02 -5.752100362058e-03 8.470057617138e-05 5.419692192846e+00
1.170000000000e+02 -5.822523626997e-03 8.521626869568e-05 5.466710719481e+00
1.172500000000e+02 -5.893518017635e-03 8.572040954863e-05 5.513381290513e+00
1.175000000000e+02 -5.964557556246e-03 8.621035071535e-05 5.559728568236e+00
1.177500000000e+02 -6.035108401768e-03 8.668345444243e-05 5.605780872205e+00
1.180000000000e+02 -6.104635955760e-03 8.713708616170e-05 5.651569979625e+00
1.182500000000e+02 -6.172611801633e-03 8.756868334200e-05 5.697130869803e+00
1.185000000000e+02 -6.238520319222e-03 8.797583490253e-05 5.742501407872e+00
1.187500000000e+02 -6.301864981842e-03 8.835628346479e-05 5.787721964335e+00
1.190000000000e+02 -6.362174149963e-03 8.870789822077e-05 5.832834983182e+00
1.192500000000e+02 -6.419006113011e-03 8.902879016479e-05 5.877884499216e+00
1.195000000000e+02 -6.471953479885e-03 8.931732657125e-05 5.922915606601e+00
1.197500000000e+02 -6.520646849511e-03 8.957212795938e-05 5.967973896596e+00
1.200000000000e+02 -6.564757723666e-03 8.979207034598e-05 6.013104868487e+00
1.202500000000e+02 -6.604000747851e-03 8.997628537261e-05 6.058353318699e+00
1.205000000000e+02 -6.638135193888e-03 9.012415465767e-05 6.103762728802e+00
1.207500000000e+02 -6.666965818760e-03 9.023529476943e-05 6.149374654291e+00
1.210000000000e+02 -6.690343134993e-03 9.030953625341e-05 6.195228128098e+00
1.212500000000e+02 -6.708163121761e-03 9.034694018772e-05 6.241359087896e+00
1.215000000000e+02 -6.720366402707e-03 9.034774951561e-05 6.287799836230e+00
1.217500000000e+02 -6.726937124442e-03 9.031237478277e-05 6.334578541420e+00
1.220000000000e+02 -6.727901543961e-03 9.024138544458e-05 6.381718786417e+00
1.222500000000e+02 -6.723326274399e-03 9.013549865819e-05 6.429239168922e+00
1.225000000000e+02 -6.713316294110e-03 8.999553457406e-05 6.477152963311e+00
1.227500000000e+02 -6.698012909748e-03 8.982243322839e-05 6.525467839750e+00
1.230000000000e+02 -6.677591480393e-03 8.961724945686e-05 6.574185649105e+00
1.232500000000e+02 -6.652259034462e-03 8.938114423779e-05 6.623302273009e+00
1.235000000000e+02 -6.622251805275e-03 8.911538168493e-05 6.672807539640e+00
1.237500000000e+02 -6.587832650420e-03 8.882132850049e-05 6.722685207295e+00
1.240000000000e+02 -6.549288390588e-03 8.850045615916e-05 6.772913009530e+00
1.242500000000e+02 -6.506926944076e-03 8.815434399473e-05 6.823462768378e+00
1.245000000000e+02 -6.461074413348e-03 8.778466397319e-05 6.874300563699e+00
1.247500000000e+02 -6.412072024645e-03 8.739318911963e-05 6.925386963772e+00
1.250000000000e+02 -6.360273009948e-03 8.698179202535e-05 6.976677306593e+00
1.252500000000e+02 -6.306039428013e-03 8.655243777209e-05 7.028122030097e+00
1.255000000000e+02 -6.249738886837e-03 8.610717371574e-05 7.079667046862e+00
1.257500000000e+02 -6.191741282553e-03 8.564811699810e-05 7.131254154763e+00
1.260000000000e+02 -6.132415579282e-03 8.517744060771e-05 7.182821480176e+00
1.262500000000e+02 -6.072126635446e-03 8.469735695743e-05 7.234303945400e+00
1.265000000000e+02 -6.011232241344e-03 8.421009940549e-05 7.285633753639e+00
1.267500000000e+02 -5.950080360142e-03 8.371790265393e-05 7.336740886086e+00
1.270000000000e+02 -5.889006791303e-03 8.322297692659e-05 7.387553602464e+00
1.272500000000e+02 -5.828333129529e-03 8.272747692306e-05 7.437998943394e+00
1.275000000000e+02 -5.768365092490e-03 8.223352256637e-05 7.488003224532e+00
1.277500000000e+02 -5.709391089338e-03 8.174317186854e-05 7.537492524067e+00
1.280000000000e+02 -5.651681426496e-03 8.125834901365e-05 7.586393151023e+00
1.282500000000e+02 -5.595487862725e-03 8.078095640360e-05 7.634632098399e+00
1.285000000000e+02 -5.541043130204e-03 8.031277715650e-05 7.682137466230e+00
1.287500000000e+02 -5.488560757545e-03 7.985545162942e-05 7.728838861367e+00
1.290000000000e+02 -5.438235378872e-03 7.941049041665e-05 7.774667756891e+00
1.292500000000e+02 -5.390243169398e-03 7.897928293721e-05 7.819557821126e+00
1.295000000000e+02 -5.344742519774e-03 7.856312884086e-05 7.863445197920e+00
1.297500000000e+02 -5.301874694848e-03 7.816315624032e-05 7.906268752522e+00
1.300000000000e+02 -5.261764624403e-03 7.778034900330e-05 7.947970263767e+00
1.302500000000e+02 -5.224521664136e-03 7.741557459742e-05 7.988494581471e+00
1.305000000000e+02 -5.190240371812e-03 7.706960230333e-05 8.027789729086e+00
1.307500000000e+02 -5.159001143106e-03 7.674311190814e-05 8.065806975362e+00
1.310000000000e+02 -5.130870784108e-03 7.643668046228e-05 8.102500854922e+00
1.312500000000e+02 -5.105902888571e-03 7.615080687284e-05 8.137829165917e+00
1.315000000000e+02 -5.084138146558e-03 7.588592185143e-05 8.171752924606e+00
1.317500000000e+02 -5.065604499010e-03 7.564236652655e-05 8.204236308509e+00
1.320000000000e+02 -5.050317146053e-03 7.542040435540e-05 8.235246567656e+00
1.322500000000e+02 -5.038278442457e-03 7.522023786988e-05 8.264753936366e+00
1.325000000000e+02 -5.029477657000e-03 7.504195573360e-05 8.292731530430e+00
1.327500000000e+02 -5.023890590730e-03 7.488555533872e-05 8.319155242400e+00
1.330000000000e+02 -5.021479214929e-03 7.475097523729e-05 8.344003650318e+00
1.332500000000e+02 -5.022191340036e-03 7.463808467054e-05 8.367257918500e+00
1.335000000000e+02 -5.025960337215e-03 7.454665375031e-05 8.388901722507e+00
1.337500000000e+02 -5.032704904045e-03 7.447636196753e-05 8.408921167777e+00
1.340000000000e+02 -5.042329123396e-03 7.442675384095e-05 8.427304732200e+00
1.342500000000e+02 -5.054722625266e-03 7.439721033276e-05 8.444043206009e+00
1.345000000000e+02 -5.069761066818e-03 7.438710402197e-05 8.459129643455e+00
1.347500000000e+02 -5.087307116549e-03 7.439574704379e-05 8.472559312219e+00
1.350000000000e+02 -5.107211735772e-03 7.442229443946e-05 8.484329653832e+00
1.352500000000e+02 -5.129315626636e-03 7.446570928349e-05 8.494440232172e+00
1.355000000000e+02 -5.153451117653e-03 7.452491137525e-05 8.502892682089e+00
1.357500000000e+02 -5.179444461607e-03 7.459880726426e-05 8.509690651051e+00
1.360000000000e+02 -5.207118388031e-03 7.468623553625e-05 8.514839733062e+00
1.362500000000e+02 -5.236294874512e-03 7.478600352656e-05 8.518347395201e+00
1.365000000000e+02 -5.266798002271e-03 7.489693066509e-05 8.520222897696e+00
1.367500000000e+02 -5.298456878330e-03 7.501780830815e-05 8.520477209583e+00
1.370000000000e+02 -5.331108486177e-03 7.514748528964e-05 8.519122923173e+00
1.372500000000e+02 -5.364600196361e-03 7.528489630132e-05 8.516174171797e+00
1.375000000000e+02 -5.398791869495e-03 7.542907826447e-05 8.511646555889e+00
1.377500000000e+02 -5.433557445170e-03 7.557919267417e-05 8.505557083274e+00
1.380000000000e+02 -5.468785860193e-03 7.573454631202e-05 8.497924129311e+00
1.382500000000e+02 -5.504381191997e-03 7.589460705942e-05 8.488767422194e+00
1.385000000000e+02 -5.540261949813e-03 7.605901402824e-05 8.478108057961e+00
1.387500000000e+02 -5.576359484724e-03 7.622758125256e-05 8.465968544669e+00
1.390000000000e+02 -5.612615472850e-03 7.640029339986e-05 8.452372884392e+00
1.392500000000e+02 -5.648978601927e-03 7.657729617691e-05 8.437346677951e+00
1.395000000000e+02 -5.685400468226e-03 7.675887746725e-05 8.420917263942e+00
1.397500000000e+02 -5.721830996764e-03 7.694543959999e-05 8.403113871736e+00
1.400000000000e+02 -5.758213444050e-03 7.713746693933e-05 8.383967793655e+00
1.402500000000e+02 -5.794479367088e-03 7.733548761008e-05 8.363512556765e+00
1.405000000000e+02 -5.830543657218e-03 7.754003105093e-05 8.341784091305e+00
1.407500000000e+02 -5.866299905566e-03 7.775158358336e-05 8.318820881364e+00
1.410000000000e+02 -5.901616409917e-03 7.797054309075e-05 8.294664085503e+00
1.412500000000e+02 -5.936332831433e-03 7.819717043814e-05 8.269357619226e+00
1.415000000000e+02 -5.970257940915e-03 7.843154177867e-05 8.242948187927e+00
1.417500000000e+02 -6.003168305042e-03 7.867354826435e-05 8.215485262585e+00
1.420000000000e+02 -6.034808518333e-03 7.892282190383e-05 8.187020996983e+00
1.422500000000e+02 -6.064892334542e-03 7.917882230377e-05 8.157610078562e+00
1.425000000000e+02 -6.093105328334e-03 7.944067133736e-05 8.127309524420e+00
1.427500000000e+02 -6.119109209101e-03 7.970716420136e-05 8.096178414059e+00
1.430000000000e+02 -6.142547394954e-03 7.997685604227e-05 8.064277582299e+00
1.432500000000e+02 -6.163051667421e-03 8.024805267984e-05 8.031669261940e+00
1.435000000000e+02 -6.180250014310e-03 8.051881983576e-05 7.998416707813e+00
1.437500000000e+02 -6.193775289655e-03 8.078701073022e-05 7.964583788197e+00
1.440000000000e+02 -6.203274690461e-03 8.105037936032e-05 7.930234579381e+00
1.442500000000e+02 -6.208419798710e-03 8.130659251629e-05 7.895432944000e+00
1.445000000000e+02 -6.208916405510e-03 8.155326282488e-05 7.860242129571e+00
1.447500000000e+02 -6.204513981705e-03 8.178798225980e-05 7.824724362418e+00
1.450000000000e+02 -6.195014947822e-03 8.200842525252e-05 7.788940472001e+00
1.452500000000e+02 -6.180283294991e-03 8.221242968884e-05 7.752949516163e+00
1.455000000000e+02 -6.160251745182e-03 8.239804971971e-05 7.716808440984e+00
1.457500000000e+02 -6.134927641798e-03 8.256360566386e-05 7.680571743057e+00
1.460000000000e+02 -6.104397154651e-03 8.270770668314e-05 7.644291167474e+00
1.462500000000e+02 -6.068827851576e-03 8.282929853795e-05 7.608015408802e+00
1.465000000000e+02 -6.028469046305e-03 8.292782927644e-05 7.571789848907e+00
1.467500000000e+02 -5.983650486172e-03 8.300311514439e-05 7.535656299795e+00
1.470000000000e+02 -5.934778939981e-03 8.305538329104e-05 7.499652786805e+00
1.472500000000e+02 -5.882332981812e-03 8.308533214899e-05 7.463813341246e+00
1.475000000000e+02 -5.826856056727e-03 8.309396778025e-05 7.428167830696e+00
1.477500000000e+02 -5.768948069151e-03 8.308266122972e-05 7.392741818385e+00
1.480000000000e+02 -5.709255537208e-03 8.305315477170e-05 7.357556441839e+00
1.482500000000e+02 -5.648460648416e-03 8.300749769022e-05 7.322628338802e+00
1.485000000000e+02 -5.587270402986e-03 8.294798935560e-05 7.287969586539e+00
1.487500000000e+02 -5.526405251308e-03 8.287712481297e-05 7.253587682588e+00
1.490000000000e+02 -5.466587805889e-03 8.279754159801e-05 7.219485554089e+00
1.492500000000e+02 -5.408532183415e-03 8.271196605919e-05 7.185661584766e+00
1.495000000000e+02 -5.352934022779e-03 8.262316187321e-05 7.152109679085e+00
1.497500000000e+02 -5.300461533000e-03 8.253388239440e-05 7.118819353049e+00
1.500000000000e+02 -5.251747774134e-03 8.244682906944e-05 7.085775842493e+00
1.502500000000e+02 -5.207384196891e-03 8.236461606650e-05 7.052960250977e+00
1.505000000000e+02 -5.167915612478e-03 8.228974793256e-05 7.020349722540e+00
1.507500000000e+02 -5.133836460388e-03 8.222458872839e-05 6.987917645909e+00
1.510000000000e+02 -5.105588293269e-03 8.217133920890e-05 6.955633890580e+00
1.512500000000e+02 -5.083558292626e-03 8.213204479687e-05 6.923465073555e+00
1.515000000000e+02 -5.068078593871e-03 8.210858868413e-05 6.891374855622e+00
1.517500000000e+02 -5.059426201689e-03 8.210269617048e-05 6.859324264528e+00
1.520000000000e+02 -5.057823204265e-03 8.211590984236e-05 6.827272041535e+00
1.522500000000e+02 -5.063437103595e-03 8.214959210631e-05 6.795175006232e+00
1.525000000000e+02 -5.076381018014e-03 8.220495013128e-05 6.762988432954e+00
1.527500000000e+02 -5.096713615742e-03 8.228302980257e-05 6.730666430991e+00
1.530000000000e+02 -5.124438737364e-03 8.238469288863e-05 6.698162320280e+00
1.532500000000e+02 -5.159504628349e-03 8.251060539916e-05 6.665428994399e+00
1.535000000000e+02 -5.201802876843e-03 8.266122666173e-05 6.632419264623e+00
1.537500000000e+02 -5.251166976019e-03 8.283677875903e-05 6.599086176826e+00
1.540000000000e+02 -5.307370796351e-03 8.303724203282e-05 6.565383300334e+00
1.542500000000e+02 -5.370127073693e-03 8.326235221315e-05 6.531264982656e+00
1.545000000000e+02 -5.439085871521e-03 8.351155619252e-05 6.496686571152e+00
1.547500000000e+02 -5.513833532825e-03 8.378396705372e-05 6.461604598837e+00
1.550000000000e+02 -5.593892100600e-03 8.407832955967e-05 6.425976937455e+00
1.552500000000e+02 -5.678719400936e-03 8.439303920019e-05 6.389762919639e+00
1.555000000000e+02 -5.767710056570e-03 8.472614120633e-05 6.352923429035e+00
1.557500000000e+02 -5.860197204532e-03 8.507528032980e-05 6.315420969079e+00
1.560000000000e+02 -5.955455458583e-03 8.543769780625e-05 6.277219703956e+00
1.562500000000e+02 -6.052704831750e-03 8.581025704871e-05 6.238285488400e+00
1.565000000000e+02 -6.151115936381e-03 8.618947142494e-05 6.198585876934e+00
1.567500000000e+02 -6.249816190201e-03 8.657151852828e-05 6.158090133672e+00
1.570000000000e+02 -6.347897166215e-03 8.695216984972e-05 6.116769230522e+00
1.572500000000e+02 -6.444422868677e-03 8.732691448654e-05 6.074595858760e+00
1.575000000000e+02 -6.538439061463e-03 8.769102998882e-05 6.031544438792e+00
1.577500000000e+02 -6.628983342519e-03 8.803961259155e-05 5.987591155509e+00
1.580000000000e+02 -6.715095853326e-03 8.836762022066e-05 5.942714000276e+00
1.582500000000e+02 -6.795830367951e-03 8.866995304097e-05 5.896892847382e+00
1.585000000000e+02 -6.870265730455e-03 8.894153661354e-05 5.850109541450e+00
1.587500000000e+02 -6.937517453006e-03 8.917739304806e-05 5.802348021929e+00
1.590000000000e+02 -6.996749123266e-03 8.937272181672e-05 5.753594455685e+00
1.592500000000e+02 -7.047183491691e-03 8.952297943651e-05 5.703837402097e+00
1.595000000000e+02 -7.088112846371e-03 8.962395680256e-05 5.653067976691e+00
1.597500000000e+02 -7.118908885135e-03 8.967185324787e-05 5.601280036268e+00
1.600000000000e+02 -7.139031439210e-03 8.966334272206e-05 5.548470348798e+00
1.602500000000e+02 -7.148036034583e-03 8.959563164332e-05 5.494638771065e+00
1.605000000000e+02 -7.145579934005e-03 8.946650686767e-05 5.439788397366e+00
1.607500000000e+02 -7.131426744425e-03 8.927436614356e-05 5.383925703787e+00
1.610000000000e+02 -7.105449196954e-03 8.901825513549e-05 5.327060653692e+00
1.612500000000e+02 -7.067630401431e-03 8.869785772447e-05 5.269206791146e+00
1.615000000000e+02 -7.018063259989e-03 8.831348872948e-05 5.210381291700e+00
1.617500000000e+02 -6.956948370125e-03 8.786607284481e-05 5.150604999215e+00
1.620000000000e+02 -6.884590232162e-03 8.735709399049e-05 5.089902421994e+00
1.622500000000e+02 -6.801392219477e-03 8.678856526251e-05 5.028301717893e+00
1.625000000000e+02 -6.707850105207e-03 8.616300099881e-05 4.965834643651e+00
1.627500000000e+02 -6.604544753966e-03 8.548329841865e-05 4.902536498464e+00
1.630000000000e+02 -6.492133977370e-03 8.475268166264e-05 4.838446038132e+00
1.632500000000e+02 -6.371344038787e-03 8.397464286256e-05 4.773605386801e+00
1.635000000000e+02 -6.242960798264e-03 8.315286865576e-05 4.708059929038e+00
1.637500000000e+02 -6.107820919712e-03 8.229113458677e-05 4.641858192044e+00
1.640000000000e+02 -5.966803323926e-03 8.139329345552e-05 4.575051724257e+00
1.642500000000e+02 -5.820820832905e-03 8.046321594393e-05 4.507694958944e+00
1.645000000000e+02 -5.670812267803e-03 7.950474121080e-05 4.439845070142e+00
1.647500000000e+02 -5.517735077492e-03 7.852164242086e-05 4.371561824761e+00
1.650000000000e+02 -5.362558398466e-03 7.751760225000e-05 4.302907420224e+00
1.652500000000e+02 -5.206256562871e-03 7.649619857719e-05 4.233946315445e+00
1.655000000000e+02 -5.049802949954e-03 7.546089790250e-05 4.164745051088e+00
1.657500000000e+02 -4.894164088537e-03 7.441505577785e-05 4.095372056322e+00
1.660000000000e+02 -4.740293910103e-03 7.336192217205e-05 4.025897447229e+00
1.662500000000e+02 -4.589127972056e-03 7.230464976526e-05 3.956392808459e+00
1.665000000000e+02 -4.441577562617e-03 7.124630237587e-05 3.886930963817e+00
1.667500000000e+02 -4.298523616685e-03 7.018986768928e-05 3.817585732693e+00
1.670000000000e+02 -4.160810345942e-03 6.913826038019e-05 3.748431671710e+00
1.672500000000e+02 -4.029238572654e-03 6.809432259736e-05 3.679543800080e+00
1.675000000000e+02 -3.904558798361e-03 6.706082047850e-05 3.610997307473e+00
1.677500000000e+02 -3.787464070884e-03 6.604043455316e-05 3.542867243583e+00
1.680000000000e+02 -3.678582737781e-03 6.503574208996e-05 3.475228189362e+00
1.682500000000e+02 -3.578471186701e-03 6.404919494379e-05 3.408153911040e+00
1.685000000000e+02 -3.487606817717e-03 6.308309132746e-05 3.341716998462e+00
1.687500000000e+02 -3.406381299151e-03 6.213954639422e-05 3.275988492622e+00
1.690000000000e+02 -3.335094440557e-03 6.122045459322e-05 3.211037505169e+00
1.692500000000e+02 -3.273948839043e-03 6.032745386758e-05 3.146930837658e+00
1.695000000000e+02 -3.223045414925e-03 5.946189046271e-05 3.083732607078e+00
1.697500000000e+02 -3.182380178194e-03 5.862478741625e-05 3.021503886491e+00
1.700000000000e+02 -3.151842153728e-03 5.781681335026e-05 2.960302368781e+00
1.702500000000e+02 -3.131212857806e-03 5.703825866324e-05 2.900182064539e+00
1.705000000000e+02 -3.120167177892e-03 5.628902419494e-05 2.841193040388e+00
1.707500000000e+02 -3.118275835646e-03 5.556861277750e-05 2.783381209676e+00
1.710000000000e+02 -3.125009266072e-03 5.487612651506e-05 2.726788178190e+00
1.712500000000e+02 -3.139743102403e-03 5.421027337610e-05 2.671451155321e+00
1.715000000000e+02 -3.161765123027e-03 5.356938512938e-05 2.617402928576e+00
1.717500000000e+02 -3.190283544967e-03 5.295144701609e-05 2.564671908604e+00
1.720000000000e+02 -3.224436424973e-03 5.235413120719e-05 2.513282236343e+00
1.722500000000e+02 -3.263302148888e-03 5.177483708202e-05 2.463253956137e+00
1.725000000000e+02 -3.305910727896e-03 5.121073764250e-05 2.414603240086e+00
1.727500000000e+02 -3.351255783307e-03 5.065883112323e-05 2.367342664628e+00
1.730000000000e+02 -3.398306953143e-03 5.011599639060e-05 2.321481519305e+00
1.732500000000e+02 -3.446022536942e-03 4.957904999811e-05 2.277026147542e+00
1.735000000000e+02 -3.493362197375e-03 4.904480544521e-05 2.233980296367e+00
1.737500000000e+02 -3.539299421824e-03 4.851013068197e-05 2.192345475796e+00
1.740000000000e+02 -3.582833651886e-03 4.797200418943e-05 2.152121304124e+00
1.742500000000e+02 -3.623001931600e-03 4.742756989082e-05 2.113305842828e+00
1.745000000000e+02 -3.658889856563e-03 4.687418855984e-05 2.075895898729e+00
1.747500000000e+02 -3.689641622373e-03 4.630948344878e-05 2.039887301646e+00
1.750000000000e+02 -3.714469182028e-03 4.573137729608e-05 2.005275138084e+00
1.752500000000e+02 -3.732660324954e-03 4.513811366222e-05 1.972053953861e+00
1.755000000000e+02 -3.743585625106e-03 4.452834849197e-05 1.940217909666e+00
1.757500000000e+02 -3.746704231462e-03 4.390112103456e-05 1.909760906877e+00
1.760000000000e+02 -3.741568651470e-03 4.325588708473e-05 1.880676670427e+00
1.762500000000e+02 -3.727828377491e-03 4.259248207231e-05 1.852958808940e+00
1.765000000000e+02 -3.705232486636e-03 4.191117019084e-05 1.826600841340e+00
1.767500000000e+02 -3.673630973838e-03 4.121264197476e-05 1.801596211378e+00
1.770000000000e+02 -3.632975267300e-03 4.049799728897e-05 1.777938279469e+00
1.772500000000e+02 -3.583317722775e-03 3.976872852207e-05 1.755620313801e+00
1.775000000000e+02 -3.524810475555e-03 3.902670304104e-05 1.734635469307e+00
1.777500000000e+02 -3.457703360435e-03 3.827413761487e-05 1.714976773672e+00
1.780000000000e+02 -3.382341303172e-03 3.751357125273e-05 1.696637109454e+00
1.782500000000e+02 -3.299160985557e-03 3.674783376223e-05 1.679609204502e+00
1.785000000000e+02 -3.208686926502e-03 3.598001234534e-05 1.663885625399e+00
1.787500000000e+02 -3.111527025985e-03 3.521341674381e-05 1.649458770952e+00
1.790000000000e+02 -3.008367526463e-03 3.445154314230e-05 1.636320867503e+00
1.792500000000e+02 -2.899967441882e-03 3.369803811737e-05 1.624463958181e+00
1.795000000000e+02 -2.787152432842e-03 3.295666239614e-05 1.613879881284e+00
1.797500000000e+02 -2.670808034753e-03 3.223125612151e-05 1.604560234344e+00
1.800000000000e+02 -2.551872228127e-03 3.152570403417e-05 1.596496316464e+00
1.802500000000e+02 -2.431327317117e-03 3.084390169794e-05 1.589679043914e+00
1.805000000000e+02 -2.310191109446e-03 3.018972255822e-05 1.584098835845e+00
1.807500000000e+02 -2.189507402194e-03 2.956698525144e-05 1.579745466274e+00
1.810000000000e+02 -2.070335803725e-03 2.897942180710e-05 1.576607881673e+00
1.812500000000e+02 -1.953740924810e-03 2.843064486996e-05 1.574673985246e+00
1.815000000000e+02 -1.840781026628e-03 2.792411435179e-05 1.573930390973e+00
1.817500000000e+02 -1.732496193752e-03 2.746310384230e-05 1.574362154897e+00
1.820000000000e+02 -1.629896217753e-03 2.705066422581e-05 1.575952490528e+00
1.822500000000e+02 -1.533948314475e-03 2.668958683899e-05 1.578682480566e+00
1.825000000000e+02 -1.445564875783e-03 2.638236406907e-05 1.582530797134e+00
1.827500000000e+02 -1.365591450726e-03 2.613114882000e-05 1.587473444519e+00
1.830000000000e+02 -1.294795180016e-03 2.593771288661e-05 1.593483539125e+00
1.832500000000e+02 -1.233853918857e-03 2.580340547595e-05 1.600531141347e+00
1.835000000000e+02 -1.183346305494e-03 2.572911270649e-05 1.608583151575e+00
1.837500000000e+02 -1.143742973087e-03 2.571521918665e-05 1.617603285686e+00
1.840000000000e+02 -1.115399190817e-03 2.576157465700e-05 1.627552135126e+00
1.842500000000e+02 -1.098549104752e-03 2.586746595271e-05 1.638387319735e+00
1.845000000000e+02 -1.093301728475e-03 2.603159672904e-05 1.650063738578e+00
1.847500000000e+02 -1.099638862694e-03 2.625207764764e-05 1.662533913405e+00
1.850000000000e+02 -1.117414992704e-03 2.652642681691e-05 1.675748421836e+00
1.852500000000e+02 -1.146359183786e-03 2.685158294824e-05 1.689656415073e+00
1.855000000000e+02 -1.186078992255e-03 2.722393229407e-05 1.704206200938e+00
1.857500000000e+02 -1.236066267230e-03 2.763934817687e-05 1.719345886716e+00
1.860000000000e+02 -1.295704765061e-03 2.809324472067e-05 1.735024055303e+00
1.862500000000e+02 -1.364279368299e-03 2.858064259079e-05 1.751190466332e+00
1.865000000000e+02 -1.440986731866e-03 2.909624640757e-05 1.767796753347e+00
1.867500000000e+02 -1.524947106450e-03 2.963453085256e-05 1.784797109077e+00
1.870000000000e+02 -1.615217113385e-03 3.018983489525e-05 1.802148931119e+00
1.872500000000e+02 -1.710803210166e-03 3.075645664419e-05 1.819813423285e+00
1.875000000000e+02 -1.810675607464e-03 3.132874709696e-05 1.837756129588e+00
1.877500000000e+02 -1.913782320352e-03 3.190124399974e-05 1.855947401283e+00
1.880000000000e+02 -2.019063222465e-03 3.246873690785e-05 1.874362780417e+00
1.882500000000e+02 -2.125463829607e-03 3.302636064417e-05 1.892983306268e+00
1.885000000000e+02 -2.231948687715e-03 3.356968136956e-05 1.911795734766e+00
1.887500000000e+02 -2.337514035302e-03 3.409477629090e-05 1.930792682459e+00
1.890000000000e+02 -2.441199669364e-03 3.459828575161e-05 1.949972690667e+00
1.892500000000e+02 -2.542099914169e-03 3.507744686809e-05 1.969340224586e+00
1.895000000000e+02 -2.639373447001e-03 3.553015271041e-05 1.988905606336e+00
1.897500000000e+02 -2.732251986912e-03 3.595496698297e-05 2.008684897101e+00
1.900000000000e+02 -2.820047761033e-03 3.635112675179e-05 2.028699728579e+00
1.902500000000e+02 -2.902159694839e-03 3.671853622828e-05 2.048977096751e+00
1.905000000000e+02 -2.978078251535e-03 3.705774557708e-05 2.069549117266e+00
1.907500000000e+02 -3.047388924559e-03 3.736991923606e-05 2.090452751445e+00
1.910000000000e+02 -3.109774377146e-03 3.765679254850e-05 2.111729500317e+00
1.912500000000e+02 -3.165015249283e-03 3.792061939639e-05 2.133425070992e+00
1.915000000000e+02 -3.212989661284e-03 3.816411272278e-05 2.155589011295e+00
1.917500000000e+02 -3.253671491199e-03 3.839037871231e-05 2.178274312272e+00
1.920000000000e+02 -3.287127481806e-03 3.860284724694e-05 2.201536974619e+00
1.922500000000e+02 -3.313513290487e-03 3.880520106014e-05 2.225435535229e+00
1.925000000000e+02 -3.333068541892e-03 3.900130307805e-05 2.250030552655e+00
1.927500000000e+02 -3.346111001008e-03 3.919511681957e-05 2.275384046431e+00
1.930000000000e+02 -3.353029994563e-03 3.939065611766e-05 2.301558892938e+00
1.932500000000e+02 -3.354279212548e-03 3.959192279504e-05 2.328618180143e+00
1.935000000000e+02 -3.350368934258e-03 3.980282866517e-05 2.356624519807e+00
1.937500000000e+02 -3.341857772705e-03 4.002714356122e-05 2.385639335018e+00
1.940000000000e+02 -3.329344235863e-03 4.026844957453e-05 2.415722119625e+00
1.942500000000e+02 -3.313458121707e-03 4.053010144631e-05 2.446929692958e+00
1.945000000000e+02 -3.294851883486e-03 4.081519281979e-05 2.479315460638e+00
1.947500000000e+02 -3.274192115043e-03 4.112651356558e-05 2.512928689095e+00
1.950000000000e+02 -3.252151141061e-03 4.146651584197e-05 2.547813823067e+00
1.952500000000e+02 -3.229399038824e-03 4.183731513729e-05 2.584009850560e+00
1.955000000000e+02 -3.206596077249e-03 4.224067023520e-05 2.621549740454e+00
1.957500000000e+02 -3.184385725256e-03 4.267797209795e-05 2.660459950681e+00
1.960000000000e+02 -3.163388196721e-03 4.315023812337e-05 2.700760036939e+00
1.962500000000e+02 -3.144194615182e-03 4.365810149551e-05 2.742462356265e+00
1.965000000000e+02 -3.127361866092e-03 4.420185210030e-05 2.785571876666e+00
1.967500000000e+02 -3.113408154635e-03 4.478142211209e-05 2.830086093629e+00
1.970000000000e+02 -3.102809296669e-03 4.539639374485e-05 2.875995053780e+00
1.972500000000e+02 -3.095995675836e-03 4.604602299410e-05 2.923281479874e+00
1.975000000000e+02 -3.093349871427e-03 4.672925844834e-05 2.971920996749e+00
1.977500000000e+02 -3.095204920570e-03 4.744477707744e-05 3.021882436454e+00
1.980000000000e+02 -3.101843179322e-03 4.819098247963e-05 3.073128229244e+00
1.982500000000e+02 -3.113495760053e-03 4.896604346916e-05 3.125614855772e+00
1.985000000000e+02 -3.130342512974e-03 4.976794016834e-05 3.179293353520e+00
1.987500000000e+02 -3.152512453771e-03 5.059448999051e-05 3.234109862916e+00
1.990000000000e+02 -3.180084590450e-03 5.144337571863e-05 3.290006205629e+00
1.992500000000e+02 -3.213089094043e-03 5.231217770918e-05 3.346920472056e+00
1.995000000000e+02 -3.251508798401e-03 5.319840671120e-05 3.404787621861e+00
1.997500000000e+02 -3.295280990434e-03 5.409953686497e-05 3.463540081263e+00
2.000000000000e+02 -3.344299372101e-03 5.501303372901e-05 3.523108323164e+00
2.002500000000e+02 -3.398416291016e-03 5.593637934317e-05 3.583421440631e+00
2.005000000000e+02 -3.457445085865e-03 5.686709736263e-05 3.644407689142e+00
2.007500000000e+02 -3.521162608072e-03 5.780277452863e-05 3.705995014762e+00
2.010000000000e+02 -3.589311790051e-03 5.874107793824e-05 3.768111547205e+00
2.012500000000e+02 -3.661604417158e-03 5.967977360943e-05 3.830686076012e+00
2.015000000000e+02 -3.737723813471e-03 6.061673425983e-05 3.893648492212e+00
2.017500000000e+02 -3.817327653612e-03 6.154993505805e-05 3.956930213797e+00
2.020000000000e+02 -3.900050689616e-03 6.247748007943e-05 4.020464580220e+00
2.022500000000e+02 -3.985507517547e-03 6.339761630661e-05 4.084187232761e+00
2.025000000000e+02 -4.073295383032e-03 6.430869870813e-05 4.148036467895e+00
2.027500000000e+02 -4.162997011428e-03 6.520921137018e-05 4.211953575107e+00
2.030000000000e+02 -4.254183475194e-03 6.609774737393e-05 4.275883154041e+00
2.032500000000e+02 -4.346417157731e-03 6.697298476163e-05 4.339773407233e+00
2.035000000000e+02 -4.439254607706e-03 6.783372087624e-05 4.403576413668e+00
2.037500000000e+02 -4.532249534423e-03 6.867885467590e-05 4.467248370697e+00
2.040000000000e+02 -4.624955830070e-03 6.950737561817e-05 4.530749808305e+00
2.042500000000e+02 -4.716930555187e-03 7.031835734869e-05 4.594045763202e+00
2.045000000000e+02 -4.807737063525e-03 7.111095130868e-05 4.657105913468e+00
2.047500000000e+02 -4.896948079278e-03 7.188438127662e-05 4.719904662244e+00
2.050000000000e+02 -4.984148819077e-03 7.263793615234e-05 4.782421169676e+00
2.052500000000e+02 -5.068940023060e-03 7.337095916773e-05 4.844639324253e+00
2.055000000000e+02 -5.150940924309e-03 7.408284820135e-05 4.906547653314e+00
2.057500000000e+02 -5.229792146593e-03 7.477305535522e-05 4.968139168252e+00
2.060000000000e+02 -5.305158474007e-03 7.544106625879e-05 5.029411146301e+00
2.062500000000e+02 -5.376731476299e-03 7.608639392803e-05 5.090364849760e+00
2.065000000000e+02 -5.444231904139e-03 7.670857445849e-05 5.151005187477e+00
2.067500000000e+02 -5.507412049918e-03 7.730716096366e-05 5.211340324981e+00
2.070000000000e+02 -5.566057874938e-03 7.788171807396e-05 5.271381250734e+00
2.072500000000e+02 -5.619991085433e-03 7.843182037656e-05 5.331141309876e+00
2.075000000000e+02 -5.669070922716e-03 7.895704695174e-05 5.390635714290e+00
2.077500000000e+02 -5.713195906187e-03 7.945697947745e-05 5.449881043505e+00
2.080000000000e+02 -5.752305284734e-03 7.993120548572e-05 5.508894745600e+00
2.082500000000e+02 -5.786380284888e-03 8.037933022040e-05 5.567694650003e+00
2.085000000000e+02 -5.815445233807e-03 8.080098620042e-05 5.626298504840e+00
2.087500000000e+02 -5.839567335256e-03 8.119584346905e-05 5.684723542662e+00
2.090000000000e+02 -5.858855405621e-03 8.156362529904e-05 5.742986087952e+00
2.092500000000e+02 -5.873459975463e-03 8.190412638198e-05 5.801101206140e+00
2.095000000000e+02 -5.883573616329e-03 8.221723338273e-05 5.859082399217e+00
2.097500000000e+02 -5.889430940024e-03 8.250294674822e-05 5.916941352260e+00
2.100000000000e+02 -5.891307897110e-03 8.276140236727e-05 5.974687724702e+00
2.102500000000e+02 -5.889520445676e-03 8.299289250327e-05 6.032328988723e+00
2.105000000000e+02 -5.884422461192e-03 8.319788502339e-05 6.089870310481e+00
2.107500000000e+02 -5.876402791939e-03 8.337704138489e-05 6.147314468245e+00
2.110000000000e+02 -5.865881584575e-03 8.353122999680e-05 6.204661808315e+00
2.112500000000e+02 -5.853305710326e-03 8.366152285810e-05 6.261910227328e+00
2.115000000000e+02 -5.839143447875e-03 8.376920519063e-05 6.319055181028e+00
2.117500000000e+02 -5.823878413271e-03 8.385577655831e-05 6.376089714056e+00
2.120000000000e+02 -5.808002831289e-03 8.392293699327e-05 6.433004506951e+00
2.122500000000e+02 -5.792010239896e-03 8.397256971579e-05 6.489787935096e+00
2.125000000000e+02 -5.776387722628e-03 8.400671777573e-05 6.546426143852e+00
2.127500000000e+02 -5.761607852692e-03 8.402755467232e-05 6.602903129082e+00
2.130000000000e+02 -5.748120463297e-03 8.403735016030e-05 6.659200829634e+00
2.132500000000e+02 -5.736344442439e-03 8.403843067881e-05 6.715299228424e+00
2.135000000000e+02 -5.726659719135e-03 8.403313703761e-05 6.771176463800e+00
2.137500000000e+02 -5.719399703449e-03 8.402377971112e-05 6.826808949772e+00
2.140000000000e+02 -5.714844218262e-03 8.401259339311e-05 6.882171512489e+00
2.142500000000e+02 -5.713213436310e-03 8.400169533976e-05 6.937237536709e+00
2.145000000000e+02 -5.714662778834e-03 8.399304409956e-05 6.991979127456e+00
2.147500000000e+02 -5.719278836766e-03 8.398840134988e-05 7.046367291042e+00
2.150000000000e+02 -5.727076728525e-03 8.398929774059e-05 7.100372129754e+00
2.152500000000e+02 -5.737998838560e-03 8.399700349293e-05 7.153963053988e+00
2.155000000000e+02 -5.751914977080e-03 8.401251545986e-05 7.207109014149e+00
2.157500000000e+02 -5.768624236611e-03 8.403656684852e-05 7.259778743804e+00
2.160000000000e+02 -5.787858083829e-03 8.406959506024e-05 7.311941021475e+00
2.162500000000e+02 -5.809285075085e-03 8.411174248008e-05 7.363564939215e+00
2.165000000000e+02 -5.832516770314e-03 8.416287394092e-05 7.414620182915e+00
2.167500000000e+02 -5.857114963311e-03 8.422257806323e-05 7.465077312023e+00
2.170000000000e+02 -5.882599782834e-03 8.429020659692e-05 7.514908040568e+00
2.172500000000e+02 -5.908458674315e-03 8.436490525937e-05 7.564085506996e+00
2.175000000000e+02 -5.934156015446e-03 8.444564112173e-05 7.612584532060e+00
2.177500000000e+02 -5.959143327987e-03 8.453118732427e-05 7.660381853646e+00
2.180000000000e+02 -5.982869341925e-03 8.462022028194e-05 7.707456334018e+00
2.182500000000e+02 -6.004790265280e-03 8.471137449886e-05 7.753789133701e+00
2.185000000000e+02 -6.024379811519e-03 8.480319371484e-05 7.799363844091e+00
2.187500000000e+02 -6.041138888821e-03 8.489418707022e-05 7.844166576303e+00
2.190000000000e+02 -6.054604770523e-03 8.498286674419e-05 7.888186000128e+00
2.192500000000e+02 -6.064359722944e-03 8.506781662543e-05 7.931413331850e+00
2.195000000000e+02 -6.070038739647e-03 8.514762986800e-05 7.973842269396e+00
2.197500000000e+02 -6.071336593255e-03 8.522093743579e-05 8.015468874295e+00
2.200000000000e+02 -6.068013883909e-03 8.528650209078e-05 8.056291404287e+00
2.202500000000e+02 -6.059902321524e-03 8.534321435272e-05 8.096310096694e+00
2.205000000000e+02 -6.046908788100e-03 8.539010226666e-05 8.135526911105e+00
2.207500000000e+02 -6.029018581914e-03 8.542634453387e-05 8.173945231909e+00
2.210000000000e+02 -6.006297387354e-03 8.545128077692e-05 8.211569543441e+00
2.212500000000e+02 -5.978892426968e-03 8.546442054602e-05 8.248405077831e+00
2.215000000000e+02 -5.947032336296e-03 8.546544978891e-05 8.284457451321e+00
2.217500000000e+02 -5.911026198040e-03 8.545423704920e-05 8.319732287850e+00
2.220000000000e+02 -5.871261266882e-03 8.543083675816e-05 8.354234847192e+00
2.222500000000e+02 -5.828199759982e-03 8.539549177500e-05 8.387969654372e+00
2.225000000000e+02 -5.782374391768e-03 8.534863406612e-05 8.420940145369e+00
2.227500000000e+02 -5.734382808922e-03 8.529088404613e-05 8.453148331126e+00
2.230000000000e+02 -5.684880993036e-03 8.522304876790e-05 8.484594482216e+00
2.232500000000e+02 -5.634575521486e-03 8.514611926572e-05 8.515276847054e+00
2.235000000000e+02 -5.584214908229e-03 8.506126673058e-05 8.545191397530e+00
2.237500000000e+02 -5.534580002793e-03 8.496983729270e-05 8.574331614191e+00
2.240000000000e+02 -5.486473621107e-03 8.487334564833e-05 8.602688309245e+00
2.242500000000e+02 -5.440709459061e-03 8.477346664856e-05 8.630249486335e+00
2.245000000000e+02 -5.398100461587e-03 8.467202494791e-05 8.657000243297e+00
2.247500000000e+02 -5.359446819176e-03 8.457098160880e-05 8.682922714673e+00
2.250000000000e+02 -5.325523588334e-03 8.447241731308e-05 8.707996050983e+00
2.252500000000e+02 -5.297068303249e-03 8.437850641560e-05 8.732196439460e+00
2.255000000000e+02 -5.274768578623e-03 8.429148755074e-05 8.755497160768e+00
2.257500000000e+02 -5.259250014103e-03 8.421367675712e-05 8.777868682583e+00
2.260000000000e+02 -5.251064545321e-03 8.414739695611e-05 8.799278788716e+00
2.262500000000e+02 -5.250679489498e-03 8.409493548872e-05 8.819692743689e+00
2.265000000000e+02 -5.258467237039e-03 8.405852462190e-05 8.839073490641e+00
2.267500000000e+02 -5.274696165413e-03 8.404024170594e-05 8.857381883519e+00
2.270000000000e+02 -5.299522694772e-03 8.404196501285e-05 8.874576951437e+00
2.272500000000e+02 -5.332984708810e-03 8.406543374490e-05 8.890616194651e+00
2.275000000000e+02 -5.374996567815e-03 8.411211169188e-05 8.905455910979e+00
2.277500000000e+02 -5.425345881599e-03 8.418313701844e-05 8.919051550601e+00
2.280000000000e+02 -5.483692200715e-03 8.427931590754e-05 8.931358096395e+00
2.282500000000e+02 -5.549567446129e-03 8.440100287718e-05 8.942330470149e+00
2.285000000000e+02 -5.622378656967e-03 8.454807573630e-05 8.951923957304e+00
2.287500000000e+02 -5.701412640722e-03 8.472003343910e-05 8.960094649893e+00
2.290000000000e+02 -5.785842832354e-03 8.491595667334e-05 8.966799900161e+00
2.292500000000e+02 -5.874738025217e-03 8.513444259267e-05 8.971998785779e+00
2.295000000000e+02 -5.967073074532e-03 8.537356238553e-05 8.975652573933e+00
2.297500000000e+02 -6.061741362037e-03 8.563094675740e-05 8.977725184381e+00
2.300000000000e+02 -6.157568875615e-03 8.590385079568e-05 8.978183639849e+00
2.302500000000e+02 -6.253329738618e-03 8.618916323611e-05 8.976998505476e+00
2.305000000000e+02 -6.347762991400e-03 8.648346591847e-05 8.974144296817e+00
2.307500000000e+02 -6.439590308542e-03 8.678307511018e-05 8.969599864550e+00
2.310000000000e+02 -6.527534336052e-03 8.708410885733e-05 8.963348731649e+00
2.312500000000e+02 -6.610337467514e-03 8.738257281932e-05 8.955379391811e+00
2.315000000000e+02 -6.686780573975e-03 8.767443769317e-05 8.945685544634e+00
2.317500000000e+02 -6.755701629907e-03 8.795570857320e-05 8.934266277306e+00
2.320000000000e+02 -6.816013571226e-03 8.822249726184e-05 8.921126169198e+00
2.322500000000e+02 -6.866721466773e-03 8.847109386806e-05 8.906275331542e+00
2.325000000000e+02 -6.906938278736e-03 8.869803046302e-05 8.889729360454e+00
2.327500000000e+02 -6.935899415404e-03 8.890013830415e-05 8.871509219092e+00
2.330000000000e+02 -6.952975399851e-03 8.907461799365e-05 8.851641034712e+00
2.332500000000e+02 -6.957682601033e-03 8.921909192580e-05 8.830155818521e+00
2.335000000000e+02 -6.949692120558e-03 8.933162769706e-05 8.807089119806e+00
2.337500000000e+02 -6.928836151066e-03 8.941074580684e-05 8.782480606154e+00
2.340000000000e+02 -6.895112349226e-03 8.945547712988e-05 8.756373597736e+00
2.342500000000e+02 -6.848685487169e-03 8.946543114385e-05 8.728814547824e+00
2.345000000000e+02 -6.789887043563e-03 8.944066907823e-05 8.699852500567e+00
2.347500000000e+02 -6.719211981297e-03 8.938186888022e-05 8.669538520832e+00
2.350000000000e+02 -6.637313674874e-03 8.929016695589e-05 8.637925127446e+00
2.352500000000e+02 -6.544996372298e-03 8.916714172694e-05 8.605065725987e+00
2.355000000000e+02 -6.443205746311e-03 8.901486902471e-05 8.571014070028e+00
2.357500000000e+02 -6.333016958792e-03 8.883590125758e-05 8.535823745970e+00
2.360000000000e+02 -6.215621560261e-03 8.863313216359e-05 8.499547706086e+00
2.362500000000e+02 -6.092312612945e-03 8.840984558073e-05 8.462237843369e+00
2.365000000000e+02 -5.964468331533e-03 8.816959862931e-05 8.423944627168e+00
2.367500000000e+02 -5.833534458573e-03 8.791619789891e-05 8.384716790795e+00
2.370000000000e+02 -5.701006056903e-03 8.765367210756e-05 8.344601083499e+00
2.372500000000e+02 -5.568408831630e-03 8.738618657286e-05 8.303642078135e+00
2.375000000000e+02 -5.437280181271e-03 8.711802216435e-05 8.261882037022e+00
2.377500000000e+02 -5.309150207582e-03 8.685349398488e-05 8.219360834066e+00
2.380000000000e+02 -5.185523162776e-03 8.659687632856e-05 8.176115924298e+00
2.382500000000e+02 -5.067859227388e-03 8.635236998633e-05 8.132182361393e+00
2.385000000000e+02 -4.957557069124e-03 8.612405854166e-05 8.087592852766e+00
2.387500000000e+02 -4.855937296290e-03 8.591584029338e-05 8.042377848661e+00
2.390000000000e+02 -4.764226751329e-03 8.573137358969e-05 7.996565658586e+00
2.392500000000e+02 -4.683544208498e-03 8.557405727574e-05 7.950182587196e+00
2.395000000000e+02 -4.614887399871e-03 8.544698538246e-05 7.903253084645e+00
2.397500000000e+02 -4.559121181383e-03 8.535290509518e-05 7.855799904601e+00
2.400000000000e+02 -4.516967482098e-03 8.529418269218e-05 7.807844264249e+00
2.402500000000e+02 -4.488996655913e-03 8.527277245557e-05 7.759406001577e+00
2.405000000000e+02 -4.475620661720e-03 8.529018942244e-05 7.710503725895e+00
2.407500000000e+02 -4.477087670180e-03 8.534748266539e-05 7.661154957538e+00
2.410000000000e+02 -4.493478746364e-03 8.544522119183e-05 7.611376255578e+00
2.412500000000e+02 -4.524706154565e-03 8.558347561502e-05 7.561183331274e+00
2.415000000000e+02 -4.570513604556e-03 8.576179351327e-05 7.510591147439e+00
2.417500000000e+02 -4.630478249928e-03 8.597921424572e-05 7.459614003722e+00
2.420000000000e+02 -4.704014742361e-03 8.623425186208e-05 7.408265610677e+00
2.422500000000e+02 -4.790380884221e-03 8.652490569430e-05 7.356559151284e+00
2.425000000000e+02 -4.888685404010e-03 8.684865338585e-05 7.304507336400e+00
2.427500000000e+02 -4.997897399493e-03 8.720246956184e-05 7.252122453820e+00
2.430000000000e+02 -5.116857598631e-03 8.758285763563e-05 7.199416414926e+00
2.432500000000e+02 -5.244291279176e-03 8.798587249503e-05 7.146400800525e+00
2.435000000000e+02 -5.378822783341e-03 8.840715245692e-05 7.093086910118e+00
2.437500000000e+02 -5.518991316092e-03 8.884195893591e-05 7.039485811432e+00
2.440000000000e+02 -5.663268066189e-03 8.928522199023e-05 6.985608397004e+00
2.442500000000e+02 -5.810074251543e-03 8.973159230638e-05 6.931465443413e+00
2.445000000000e+02 -5.957799901388e-03 9.017549987206e-05 6.877067676371e+00
2.447500000000e+02 -6.104823128163e-03 9.061121334986e-05 6.822425835104e+00
2.450000000000e+02 -6.249529621947e-03 9.103290529858e-05 6.767550740682e+00
2.452500000000e+02 -6.390332011801e-03 9.143472014178e-05 6.712453363603e+00
2.455000000000e+02 -6.525688905328e-03 9.181084353291e-05 6.657144883940e+00
2.457500000000e+02 -6.654123060416e-03 9.215557092526e-05 6.601636751141e+00
2.460000000000e+02 -6.774238718441e-03 9.246337607666e-05 6.545940729077e+00
2.462500000000e+02 -6.884737490151e-03 9.272897544019e-05 6.490068936172e+00
2.465000000000e+02 -6.984433090242e-03 9.294738357901e-05 6.434033865802e+00
2.467500000000e+02 -7.072264285487e-03 9.311398390607e-05 6.377848398105e+00
2.470000000000e+02 -7.147306418510e-03 9.322458680111e-05 6.321525787994e+00
2.472500000000e+02 -7.208780791864e-03 9.327545685633e-05 6.265079642754e+00
2.475000000000e+02 -7.256062377717e-03 9.326335779053e-05 6.208523874217e+00
2.477500000000e+02 -7.288685166125e-03 9.318558830990e-05 6.151872637581e+00
2.480000000000e+02 -7.306345226620e-03 9.304000524757e-05 6.095140253957e+00
2.482500000000e+02 -7.308901584716e-03 9.282505243940e-05 6.038341110940e+00
2.485000000000e+02 -7.296374490593e-03 9.253976495574e-05 5.981489559623e+00
2.487500000000e+02 -7.268941811009e-03 9.218377183767e-05 5.924599791334e+00
2.490000000000e+02 -7.226932703191e-03 9.175729519528e-05 5.867685718881e+00
2.492500000000e+02 -7.170819799110e-03 9.126113531016e-05 5.810760844432e+00
2.495000000000e+02 -7.101209286445e-03 9.069662837885e-05 5.753838141389e+00
2.497500000000e+02 -7.018829896865e-03 9.006569980061e-05 5.696929931645e+00
2.500000000000e+02 -6.924520281723e-03 8.937078598681e-05 5.640047786629e+00
2.502500000000e+02 -6.819215577640e-03 8.861478093758e-05 5.583202432191e+00
2.505000000000e+02 -6.703932919779e-03 8.780100694875e-05 5.526403685952e+00
2.507500000000e+02 -6.579756691535e-03 8.693318497263e-05 5.469660406283e+00
2.510000000000e+02 -6.447823340720e-03 8.601539869130e-05 5.412980475117e+00
2.512500000000e+02 -6.309306166601e-03 8.505204184994e-05 5.356370808852e+00
2.515000000000e+02 -6.165400349338e-03 8.404772477408e-05 5.299837389363e+00
2.517500000000e+02 -6.017308228246e-03 8.300728303176e-05 5.243385335689e+00
2.520000000000e+02 -5.866225353932e-03 8.193572021190e-05 5.187018989471e+00
2.522500000000e+02 -5.713327233086e-03 8.083815218121e-05 5.130742037871e+00
2.525000000000e+02 -5.559757177368e-03 7.971976269028e-05 5.074557645844e+00
2.527500000000e+02 -5.406615305474e-03 7.858575529554e-05 5.018468613503e+00
2.530000000000e+02 -5.254948909867e-03 7.744130619666e-05 4.962477545469e+00
2.532500000000e+02 -5.105744300072e-03 7.629153434513e-05 4.906587020504e+00
2.535000000000e+02 -4.959920208547e-03 7.514145028362e-05 4.850799772826e+00
2.537500000000e+02 -4.818322757669e-03 7.399591339760e-05 4.795118859606e+00
2.540000000000e+02 -4.681722029230e-03 7.285959654826e-05 4.739547825564e+00
2.542500000000e+02 -4.550810158139e-03 7.173695025572e-05 4.684090848930e+00
2.545000000000e+02 -4.426200907406e-03 7.063216782741e-05 4.628752870517e+00
2.547500000000e+02 -4.308430500714e-03 6.954914129154e-05 4.573539693668e+00
2.550000000000e+02 -4.197959629825e-03 6.849144560095e-05 4.518458061203e+00
2.552500000000e+02 -4.095176414655e-03 6.746233523452e-05 4.463515701444e+00
2.555000000000e+02 -4.000400023504e-03 6.646468094670e-05 4.408721339483e+00
2.557500000000e+02 -3.913884894456e-03 6.550095433031e-05 4.354084680152e+00
2.560000000000e+02 -3.835825181276e-03 6.457321311751e-05 4.299616358059e+00
2.562500000000e+02 -3.766359240223e-03 6.368308682833e-05 4.245327858079e+00
2.565000000000e+02 -3.705573991388e-03 6.283177356262e-05 4.191231411317e+00
2.567500000000e+02 -3.653508844646e-03 6.202003042302e-05 4.137339865403e+00
2.570000000000e+02 -3.610159280844e-03 6.124817582609e-05 4.083666539800e+00
2.572500000000e+02 -3.575479852679e-03 6.051609417554e-05 4.030225067059e+00
2.575000000000e+02 -3.549386577375e-03 5.982324983966e-05 3.977029226471e+00
2.577500000000e+02 -3.531758709119e-03 5.916870412220e-05 3.924092777037e+00
2.580000000000e+02 -3.522439795469e-03 5.855113759820e-05 3.871429291237e+00
2.582500000000e+02 -3.521238176199e-03 5.796887704862e-05 3.819051998932e+00
2.585000000000e+02 -3.527926841521e-03 5.741993267522e-05 3.766973642102e+00
2.587500000000e+02 -3.542242756819e-03 5.690203506520e-05 3.715206345383e+00
2.590000000000e+02 -3.563885704470e-03 5.641263253855e-05 3.663761505447e+00
2.592500000000e+02 -3.592516847150e-03 5.594896964425e-05 3.612649699381e+00
2.595000000000e+02 -3.627757182917e-03 5.550812063854e-05 3.561880614653e+00
2.597500000000e+02 -3.669185970972e-03 5.508702904850e-05 3.511462999161e+00
2.600000000000e+02 -3.716339234281e-03 5.468254335264e-05 3.461404630288e+00
2.602500000000e+02 -3.768708553961e-03 5.429145150807e-05 3.411712301701e+00
2.605000000000e+02 -3.825740369203e-03 5.391051127543e-05 3.362391825207e+00
2.607500000000e+02 -3.886835937417e-03 5.353647182840e-05 3.313448046057e+00
2.610000000000e+02 -3.951351653577e-03 5.316615004378e-05 3.264884868313e+00
2.612500000000e+02 -4.018600316715e-03 5.279642948497e-05 3.216705290045e+00
2.615000000000e+02 -4.087853310582e-03 5.242424180435e-05 3.168911443602e+00
2.617500000000e+02 -4.158343772179e-03 5.204661784169e-05 3.121504643354e+00
2.620000000000e+02 -4.229270509050e-03 5.166071258683e-05 3.074485435172e+00
2.622500000000e+02 -4.299803234689e-03 5.126381220744e-05 3.027853653146e+00
2.625000000000e+02 -4.369088654936e-03 5.085334307273e-05 2.981608477392e+00
2.627500000000e+02 -4.436257849555e-03 5.042688329013e-05 2.935748501524e+00
2.630000000000e+02 -4.500434683801e-03 4.998217106517e-05 2.890271803240e+00
2.632500000000e+02 -4.560745445378e-03 4.951711448470e-05 2.845176029011e+00
2.635000000000e+02 -4.616329340562e-03 4.902980391544e-05 2.800458488231e+00
2.637500000000e+02 -4.666349690955e-03 4.851852204496e-05 2.756116262307e+00
2.640000000000e+02 -4.710005805780e-03 4.798175659856e-05 2.712146335244e+00
2.642500000000e+02 -4.746544924106e-03 4.741821259158e-05 2.668545739102e+00
2.645000000000e+02 -4.775274306138e-03 4.682682651075e-05 2.625311727866e+00
2.647500000000e+02 -4.795572900547e-03 4.620678000150e-05 2.582441968714e+00
2.650000000000e+02 -4.806902571397e-03 4.555751353627e-05 2.539934764095e+00
2.652500000000e+02 -4.808818311715e-03 4.487874019402e-05 2.497789290647e+00
2.655000000000e+02 -4.800977521133e-03 4.417045801336e-05 2.456005867470e+00
2.657500000000e+02 -4.783147782052e-03 4.343296080644e-05 2.414586236762e+00
2.660000000000e+02 -4.755213257651e-03 4.266684821241e-05 2.373533867954e+00
2.662500000000e+02 -4.717179178011e-03 4.187302733610e-05 2.332854265264e+00
2.665000000000e+02 -4.669174624058e-03 4.105271203309e-05 2.292555288629e+00
2.667500000000e+02 -4.611453012507e-03 4.020746298891e-05 2.252647464950e+00
2.670000000000e+02 -4.544390790645e-03 3.933914934007e-05 2.213144298682e+00
2.672500000000e+02 -4.468483950017e-03 3.844994937063e-05 2.174062556314e+00
2.675000000000e+02 -4.384342675906e-03 3.754235346909e-05 2.135422532553e+00
2.677500000000e+02 -4.292684100726e-03 3.661913991510e-05 2.097248275771e+00
2.680000000000e+02 -4.194323469790e-03 3.568336031001e-05 2.059567768849e+00
2.682500000000e+02 -4.090163903287e-03 3.473834559869e-05 2.022413061729e+00
2.685000000000e+02 -3.981184937702e-03 3.378768355711e-05 1.985820334512e+00
2.687500000000e+02 -3.868430564982e-03 3.283520135958e-05 1.949829899983e+00
2.690000000000e+02 -3.752996826613e-03 3.188494613138e-05 1.914486126477e+00
2.692500000000e+02 -3.636019528768e-03 3.094116539695e-05 1.879837286383e+00
2.695000000000e+02 -3.518662297725e-03 3.000828460989e-05 1.845935323828e+00
2.697500000000e+02 -3.402105399972e-03 2.909088589573e-05 1.812835549189e+00
2.700000000000e+02 -3.287535372621e-03 2.819368007531e-05 1.780596257224e+00
2.702500000000e+02 -3.176135721180e-03 2.732147729720e-05 1.749278279961e+00
2.705000000000e+02 -3.069078780862e-03 2.647915460263e-05 1.718944485614e+00
2.707500000000e+02 -2.967518533959e-03 2.567161854752e-05 1.689659229316e+00
2.710000000000e+02 -2.872584328533e-03 2.490376356498e-05 1.661487771835e+00
2.712500000000e+02 -2.785375297761e-03 2.418042423025e-05 1.634495682159e+00
2.715000000000e+02 -2.706955118792e-03 2.350632352355e-05 1.608748233029e+00
2.717500000000e+02 -2.638346926262e-03 2.288601543626e-05 1.584309807400e+00
2.720000000000e+02 -2.580528085406e-03 2.232382605621e-05 1.561243327175e+00
2.722500000000e+02 -2.534424556844e-03 2.182379039944e-05 1.539609714676e+00
2.725000000000e+02 -2.500904661218e-03 2.138958678688e-05 1.519467398426e+00
2.727500000000e+02 -2.480771993918e-03 2.102447590524e-05 1.500871867139e+00
2.730000000000e+02 -2.474757418918e-03 2.073124056201e-05 1.483875279111e+00
2.732500000000e+02 -2.483510086519e-03 2.051213232451e-05 1.468526128161e+00
2.735000000000e+02 -2.507587538551e-03 2.036882375045e-05 1.454868968467e+00
2.737500000000e+02 -2.547445036380e-03 2.030237188150e-05 1.442944195269e+00
2.740000000000e+02 -2.603424363187e-03 2.031319381313e-05 1.432787880685e+00
2.742500000000e+02 -2.675742333279e-03 2.040105450846e-05 1.424431660498e+00
2.745000000000e+02 -2.764479431405e-03 2.056506879949e-05 1.417902668330e+00
2.747500000000e+02 -2.869568984261e-03 2.080371976199e-05 1.413223511984e+00
2.750000000000e+02 -2.990787286510e-03 2.111489062712e-05 1.410412288081e+00
2.752500000000e+02 -3.127745196678e-03 2.149591176148e-05 1.409482630060e+00
2.755000000000e+02 -3.279881555245e-03 2.194362169161e-05 1.410443785491e+00
2.757500000000e+02 -3.446458825136e-03 2.245443763949e-05 1.413300719248e+00
2.760000000000e+02 -3.626561370698e-03 2.302443512964e-05 1.418054237986e+00
2.762500000000e+02 -3.819096451362e-03 2.364943246025e-05 1.424701134813e+00
2.765000000000e+02 -4.022798303977e-03 2.432507659367e-05 1.433234349013e+00
2.767500000000e+02 -4.236235159762e-03 2.504692442723e-05 1.443643141257e+00
2.770000000000e+02 -4.457819552741e-03 2.581052956485e-05 1.455913278958e+00
2.772500000000e+02 -4.685821670774e-03 2.661151153494e-05 1.470027232093e+00
2.775000000000e+02 -4.918385535267e-03 2.744560834134e-05 1.485964376554e+00
2.777500000000e+02 -5.153547776829e-03 2.830872692244e-05 1.503701200953e+00
2.780000000000e+02 -5.389258312715e-03 2.919697573028e-05 1.523211518178e+00
2.782500000000e+02 -5.623402942161e-03 3.010668084938e-05 1.544466674441e+00
2.785000000000e+02 -5.853827295075e-03 3.103438856655e-05 1.567435757900e+00
2.787500000000e+02 -6.078362396228e-03 3.197685490383e-05 1.592085799427e+00
2.790000000000e+02 -6.294851447386e-03 3.293102483487e-05 1.618381968079e+00
2.792500000000e+02 -6.501178194182e-03 3.389400410389e-05 1.646287754297e+00
2.795000000000e+02 -6.695296491013e-03 3.486302742339e-05 1.675765143791e+00
2.797500000000e+02 -6.875261263056e-03 3.583542349761e-05 1.706774776109e+00
2.800000000000e+02 -7.039260434943e-03 3.680858377664e-05 1.739276090397e+00
2.802500000000e+02 -7.185647641173e-03 3.777993392545e-05 1.773227456234e+00
2.805000000000e+02 -7.312975608130e-03 3.874691593372e-05 1.808586288670e+00
2.807500000000e+02 -7.420029513054e-03 3.970697813688e-05 1.845309150860e+00
2.810000000000e+02 -7.505860149455e-03 4.065757839705e-05 1.883351842476e+00
2.812500000000e+02 -7.569815936705e-03 4.159619826066e-05 1.922669478912e+00
2.815000000000e+02 -7.611573368265e-03 4.252037003785e-05 1.963216560899e+00
2.817500000000e+02 -7.631164715162e-03 4.342771501842e-05 2.004947039887e+00
2.820000000000e+02 -7.629002423790e-03 4.431599227950e-05 2.047814380095e+00
2.822500000000e+02 -7.605898743454e-03 4.518315483876e-05 2.091771622284e+00
2.825000000000e+02 -7.563079959960e-03 4.602741073426e-05 2.136771451201e+00
2.827500000000e+02 -7.502193760914e-03 4.684728686366e-05 2.182766270773e+00
2.830000000000e+02 -7.425308824992e-03 4.764169046301e-05 2.229708289198e+00
2.832500000000e+02 -7.334905817114e-03 4.840996611941e-05 2.277549616899e+00
2.835000000000e+02 -7.233858759925e-03 4.915194622016e-05 2.326242378665e+00
2.837500000000e+02 -7.125406350877e-03 4.986798977713e-05 2.375738840713e+00
2.840000000000e+02 -7.013113033272e-03 5.055900267423e-05 2.425991553925e+00
2.842500000000e+02 -6.900819638104e-03 5.122646354400e-05 2.476953511115e+00
2.845000000000e+02 -6.792584133126e-03 5.187242547466e-05 2.528578316970e+00
2.847500000000e+02 -6.692613132921e-03 5.249947717745e-05 2.580820369661e+00
2.850000000000e+02 -6.605185134235e-03 5.311073802153e-05 2.633635048673e+00
2.852500000000e+02 -6.534566963598e-03 5.370978173161e-05 2.686978905790e+00
2.855000000000e+02 -6.484925122811e-03 5.430057295577e-05 2.740809856276e+00
2.857500000000e+02 -6.460234031663e-03 5.488742406651e-05 2.795087362554e+00
2.860000000000e+02 -6.464183314706e-03 5.547491959451e-05 2.849772607679e+00
2.862500000000e+02 -6.500086311177e-03 5.606783269904e-05 2.904828650931e+00
2.865000000000e+02 -6.570792364044e-03 5.667101951429e-05 2.960220564275e+00
2.867500000000e+02 -6.678605147896e-03 5.728933912558e-05 3.015915539946e+00
2.870000000000e+02 -6.825209334035e-03 5.792756169101e-05 3.071882968018e+00
2.872500000000e+02 -7.011607947221e-03 5.859028124505e-05 3.128094479377e+00
2.875000000000e+02 -7.238072283075e-03 5.928183214746e-05 3.184523948515e+00
2.877500000000e+02 -7.504106282935e-03 6.000621239055e-05 3.241147459738e+00
2.880000000000e+02 -7.808426587207e-03 6.076701279389e-05 3.297943228356e+00
2.882500000000e+02 -8.148959383440e-03 6.156735552601e-05 3.354891482462e+00
2.885000000000e+02 -8.522854430734e-03 6.240979224356e-05 3.411974301445e+00
2.887500000000e+02 -8.926516774059e-03 6.329629433746e-05 3.469175421693e+00
2.890000000000e+02 -9.355655497855e-03 6.422820297264e-05 3.526480003270e+00
2.892500000000e+02 -9.805348746249e-03 6.520618269859e-05 3.583874370261e+00
2.895000000000e+02 -1.027012378368e-02 6.623018715124e-05 3.641345724986e+00
2.897500000000e+02 -1.074405075790e-02 6.729943331957e-05 3.698881851705e+00
2.900000000000e+02 -1.122084781475e-02 6.841238124281e-05 3.756470807274e+00
2.902500000000e+02 -1.169399545201e-02 6.956672203667e-05 3.814100611299e+00
2.905000000000e+02 -1.215685791250e-02 7.075937231960e-05 3.871758951065e+00
2.907500000000e+02 -1.260280866212e-02 7.198647771617e-05 3.929432897940e+00
2.910000000000e+02 -1.302535729605e-02 7.324342539000e-05 3.987108648750e+00
2.912500000000e+02 -1.341827548905e-02 7.452486815487e-05 4.044771308013e+00
2.915000000000e+02 -1.377571866788e-02 7.582475767157e-05 4.102404698405e+00
2.917500000000e+02 -1.409234145723e-02 7.713639617285e-05 4.159991228866e+00
2.920000000000e+02 -1.436340399623e-02 7.845249743277e-05 4.217511805131e+00
2.922500000000e+02 -1.458486692575e-02 7.976526166928e-05 4.274945792702e+00
2.925000000000e+02 -1.475347349962e-02 8.106646080619e-05 4.332271043885e+00
2.927500000000e+02 -1.486681670846e-02 8.234753886385e-05 4.389463966793e+00
2.930000000000e+02 -1.492339107515e-02 8.359973076205e-05 4.446499662386e+00
2.932500000000e+02 -1.492262774157e-02 8.481418530812e-05 4.503352098653e+00
2.935000000000e+02 -1.486491305472e-02 8.598210080843e-05 4.559994346048e+00
2.937500000000e+02 -1.475158996125e-02 8.709486796804e-05 4.616398846728e+00
2.940000000000e+02 -1.458494259677e-02 8.814421778808e-05 4.672537721291e+00
2.942500000000e+02 -1.436816466389e-02 8.912237454170e-05 4.728383114106e+00
2.945000000000e+02 -1.410531165357e-02 9.002220710383e-05 4.783907549997e+00
2.947500000000e+02 -1.380123835630e-02 9.083737937743e-05 4.839084318503e+00
2.950000000000e+02 -1.346152196510e-02 9.156249342390e-05 4.893887853916e+00
2.952500000000e+02 -1.309237259363e-02 9.219322462023e-05 4.948294125465e+00
2.955000000000e+02 -1.270053187772e-02 9.272644304920e-05 5.002281007955e+00
2.957500000000e+02 -1.229316178705e-02 9.316031945933e-05 5.055828644702e+00
2.960000000000e+02 -1.187772483624e-02 9.349441128240e-05 5.108919779899e+00
2.962500000000e+02 -1.146185772338e-02 9.372972585481e-05 5.161540060800e+00
2.965000000000e+02 -1.105324054750e-02 9.386875659473e-05 5.213678306452e+00
2.967500000000e+02 -1.065946327996e-02 9.391548558790e-05 5.265326728567e+00
2.970000000000e+02 -1.028789224985e-02 9.387538988553e-05 5.316481111719e+00
2.972500000000e+02 -9.945538424640e-03 9.375538377801e-05 5.367140939576e+00
2.975000000000e+02 -9.638930288214e-03 9.356371826741e-05 5.417309474151e+00
2.977500000000e+02 -9.373993347668e-03 9.330988233008e-05 5.466993780866e+00
2.980000000000e+02 -9.155938841161e-03 9.300445775243e-05 5.516204703548e+00
2.982500000000e+02 -8.989163711862e-03 9.265895625230e-05 5.564956790002e+00
2.985000000000e+02 -8.877164194805e-03 9.228561074848e-05 5.613268169771e+00
2.987500000000e+02 -8.822464643880e-03 9.189716961572e-05 5.661160388040e+00
2.990000000000e+02 -8.826563495990e-03 9.150663137539e-05 5.708658201146e+00
2.992500000000e+02 -8.889897798976e-03 9.112708358555e-05 5.755789333456e+00
2.995000000000e+02 -9.011827135880e-03 9.077142202282e-05 5.802584206913e+00
2.997500000000e+02 -9.190638059344e-03 9.045205308150e-05 5.849075643433e+00
3.000000000000e+02 -9.423569106002e-03 9.018066747593e-05 5.895298546547e+00
3.002500000000e+02 -9.706856249670e-03 8.996800764055e-05 5.941289571628e+00
3.005000000000e+02 -1.003579855806e-02 8.982367295715e-05 5.987086778836e+00
3.007500000000e+02 -1.040484280445e-02 8.975586296822e-05 6.032729286877e+00
3.010000000000e+02 -1.080768595790e-02 8.977120357817e-05 6.078256921453e+00
3.012500000000e+02 -1.123739353716e-02 8.987465213342e-05 6.123709866727e+00
3.015000000000e+02 -1.168653182871e-02 9.006936082281e-05 6.169128320570e+00
3.017500000000e+02 -1.214731141198e-02 9.035660214468e-05 6.214552157104e+00
3.020000000000e+02 -1.261173913403e-02 9.073573725468e-05 6.260020598634e+00
3.022500000000e+02 -1.307177532345e-02 9.120421945516e-05 6.305571897224e+00
3.025000000000e+02 -1.351949309176e-02 9.175764170885e-05 6.351243026638e+00
3.027500000000e+02 -1.394723608867e-02 9.238981488621e-05 6.397069390229e+00
3.030000000000e+02 -1.434777136630e-02 9.309288429368e-05 6.443084531689e+00
3.032500000000e+02 -1.471443344579e-02 9.385748339183e-05 6.489319866320e+00
3.035000000000e+02 -1.504125657801e-02 9.467290767393e-05 6.535804419347e+00
3.037500000000e+02 -1.532309189535e-02 9.552731225784e-05 6.582564576158e+00
3.040000000000e+02 -1.555570649464e-02 9.640793802659e-05 6.629623848057e+00
3.042500000000e+02 -1.573586246111e-02 9.730135419855e-05 6.677002642013e+00
3.045000000000e+02 -1.586137330840e-02 9.819369920872e-05 6.724718051515e+00
3.047500000000e+02 -1.593113692643e-02 9.907092371803e-05 6.772783656871e+00
3.050000000000e+02 -1.594514410290e-02 9.991903894688e-05 6.821209345248e+00
3.052500000000e+02 -1.590446289539e-02 1.007243608362e-04 6.870001140976e+00
3.055000000000e+02 -1.581119904211e-02 1.014737435015e-04 6.919161062125e+00
3.057500000000e+02 -1.566843392179e-02 1.021547854330e-04 6.968686998086e+00
3.060000000000e+02 -1.548014225614e-02 1.027560270576e-04 7.018572604541e+00
3.062500000000e+02 -1.525109136301e-02 1.032671329923e-04 7.068807234080e+00
3.065000000000e+02 -1.498672567512e-02 1.036790530378e-04 7.119375884225e+00
3.067500000000e+02 -1.469303897732e-02 1.039841586395e-04 7.170259184324e+00
3.070000000000e+02 -1.437643871749e-02 1.041763583479e-04 7.221433403450e+00
3.072500000000e+02 -1.404360522298e-02 1.042511891748e-04 7.272870497901e+00
3.075000000000e+02 -1.370135026012e-02 1.042058846873e-04 7.324538181607e+00
3.077500000000e+02 -1.335647769714e-02 1.040394178544e-04 7.376400034956e+00
3.080000000000e+02 -1.301565034629e-02 1.037525146943e-04 7.428415636632e+00
3.082500000000e+02 -1.268526522261e-02 1.033476697468e-04 7.480540730824e+00
3.085000000000e+02 -1.237134046527e-02 1.028291200551e-04 7.532727416201e+00
3.087500000000e+02 -1.207941544860e-02 1.022027612178e-04 7.584924364029e+00
3.090000000000e+02 -1.181446587604e-02 1.014760983385e-04 7.637077058404e+00
3.092500000000e+02 -1.158083490832e-02 1.006581986455e-04 7.689128055074e+00
3.095000000000e+02 -1.138218049749e-02 9.975950634475e-05 7.741017260340e+00
3.097500000000e+02 -1.122143946172e-02 9.879171157592e-05 7.792682221306e+00
3.100000000000e+02 -1.110080732032e-02 9.776759138030e-05 7.844058428371e+00
3.102500000000e+02 -1.102173341657e-02 9.670080327870e-05 7.895079622463e+00
3.105000000000e+02 -1.098493015084e-02 9.560572249959e-05 7.945678105502e+00
3.107500000000e+02 -1.099039486325e-02 9.449722800942e-05 7.995785047554e+00
3.110000000000e+02 -1.103744253422e-02 9.339041977213e-05 8.045330788462e+00
3.112500000000e+02 -1.112474788041e-02 9.230038872490e-05 8.094245127552e+00
3.115000000000e+02 -1.125039495089e-02 9.124195982951e-05 8.142457599563e+00
3.117500000000e+02 -1.141193277560e-02 9.022944291193e-05 8.189897729985e+00
3.120000000000e+02 -1.160643540900e-02 8.927641344539e-05 8.236495271153e+00
3.122500000000e+02 -1.183056490239e-02 8.839544778749e-05 8.282180411256e+00
3.125000000000e+02 -1.208063578280e-02 8.759790473534e-05 8.326883960801e+00
3.127500000000e+02 -1.235268014412e-02 8.689375943310e-05 8.370537511315e+00
3.130000000000e+02 -1.264251245680e-02 8.629144365083e-05 8.413073567751e+00
3.132500000000e+02 -1.294579345595e-02 8.579769065367e-05 8.454425660888e+00
3.135000000000e+02 -1.325809260785e-02 8.541744785839e-05 8.494528436210e+00
3.137500000000e+02 -1.357494863748e-02 8.515382656271e-05 8.533317724499e+00
3.140000000000e+02 -1.389192788549e-02 8.500808571871e-05 8.570730604826e+00
3.142500000000e+02 -1.420468011226e-02 8.497966171553e-05 8.606705455772e+00
3.145000000000e+02 -1.450899138623e-02 8.506622627980e-05 8.641182003494e+00
3.147500000000e+02 -1.480083397651e-02 8.526375231885e-05 8.674101379051e+00
3.150000000000e+02 -1.507641253894e-02 8.556663051718e-05 8.705406177808e+00
3.152500000000e+02 -1.533220642554e-02 8.596782197448e-05 8.735040534641e+00
3.155000000000e+02 -1.556500785055e-02 8.645904439519e-05 8.762950217366e+00
3.157500000000e+02 -1.577195499220e-02 8.703093919116e-05 8.789082736132e+00
3.160000000000e+02 -1.595056033854e-02 8.767321866832e-05 8.813387483486e+00
3.162500000000e+02 -1.609873310697e-02 8.837485492913e-05 8.835815890133e+00
3.165000000000e+02 -1.621479611266e-02 8.912424314464e-05 8.856321609552e+00
3.167500000000e+02 -1.629749632243e-02 8.990931743130e-05 8.874860720240e+00
3.170000000000e+02 -1.634600980231e-02 9.071781632988e-05 8.891391955018e+00
3.172500000000e+02 -1.635994028884e-02 9.153738943943e-05 8.905876939939e+00
3.175000000000e+02 -1.633931221705e-02 9.235568967567e-05 8.918280448180e+00
3.177500000000e+02 -1.628455838393e-02 9.316054473923e-05 8.928570660912e+00
3.180000000000e+02 -1.619650255629e-02 9.393996073206e-05 8.936719425152e+00
3.182500000000e+02 -1.607633830576e-02 9.468224181353e-05 8.942702512487e+00
3.185000000000e+02 -1.592560416780e-02 9.537614683622e-05 8.946499859488e+00
3.187500000000e+02 -1.574615658717e-02 9.601094778519e-05 8.948095792981e+00
3.190000000000e+02 -1.554014115544e-02 9.657649895536e-05 8.947479227301e+00
3.192500000000e+02 -1.530996341574e-02 9.706332087694e-05 8.944643838619e+00
3.195000000000e+02 -1.505825962186e-02 9.746270181649e-05 8.939588198214e+00
3.197500000000e+02 -1.478786850017e-02 9.776672109824e-05 8.932315872587e+00
3.200000000000e+02 -1.450180435489e-02 9.796830541942e-05 8.922835479661e+00
3.202500000000e+02 -1.420323197202e-02 9.806138438428e-05 8.911160712668e+00
3.205000000000e+02 -1.389544316549e-02 9.804098629210e-05 8.897310317418e+00
3.207500000000e+02 -1.358183493777e-02 9.790331149817e-05 8.881308032213e+00
3.210000000000e+02 -1.326588871598e-02 9.764581980040e-05 8.863182499582e+00
3.212500000000e+02 -1.295115001928e-02 9.726731754905e-05 8.842967140295e+00
3.215000000000e+02 -1.264120793798e-02 9.676803820666e-05 8.820700001668e+00
3.217500000000e+02 -1.233967358850e-02 9.614971509112e-05 8.796423590207e+00
3.220000000000e+02 -1.205015724892e-02 9.541564503754e-05 8.770184678009e+00
3.222500000000e+02 -1.177624319781e-02 9.457073379907e-05 8.742034106563e+00
3.225000000000e+02 -1.152146211383e-02 9.362153290821e-05 8.712026572074e+00
3.227500000000e+02 -1.128926002092e-02 9.257624833373e-05 8.680220414939e+00
3.230000000000e+02 -1.108296394881e-02 9.144473785061e-05 8.646677396735e+00
3.232500000000e+02 -1.090574377756e-02 9.023847777936e-05 8.611462483832e+00
3.235000000000e+02 -1.076057109841e-02 8.897047303158e-05 8.574643623670e+00
3.237500000000e+02 -1.065017563224e-02 8.765528565555e-05 8.536291519763e+00
3.240000000000e+02 -1.057700019489e-02 8.630887919622e-05 8.496479406942e+00
3.242500000000e+02 -1.054315610905e-02 8.494846311399e-05 8.455282815523e+00
3.245000000000e+02 -1.055038000218e-02 8.359231518285e-05 8.412779333136e+00
3.247500000000e+02 -1.059999399737e-02 8.225954434965e-05 8.369048351867e+00
3.250000000000e+02 -1.069286969953e-02 8.097000116364e-05 8.324170806586e+00
3.252500000000e+02 -1.082939718583e-02 7.974402685210e-05 8.278228895499e+00
3.255000000000e+02 -1.100945926989e-02 7.860213272370e-05 8.231305787436e+00
3.257500000000e+02 -1.123241154413e-02 7.756473572765e-05 8.183485309754e+00
3.260000000000e+02 -1.149706805266e-02 7.665191559011e-05 8.134851620949e+00
3.262500000000e+02 -1.180169259097e-02 7.588304204273e-05 8.085488866135e+00
3.265000000000e+02 -1.214399555891e-02 7.527641489574e-05 8.035480819878e+00
3.267500000000e+02 -1.252113643950e-02 7.484898718940e-05 7.984910516491e+00
3.270000000000e+02 -1.292973187793e-02 7.461595944069e-05 7.933859875321e+00
3.272500000000e+02 -1.336586954496e-02 7.459042985772e-05 7.882409321231e+00
3.275000000000e+02 -1.382512768765e-02 7.478309101305e-05 7.830637409214e+00
3.277500000000e+02 -1.430260084671e-02 7.520180604234e-05 7.778620457735e+00
3.280000000000e+02 -1.479293218576e-02 7.585136271515e-05 7.726432192918e+00
3.282500000000e+02 -1.529035278905e-02 7.673318441825e-05 7.674143413828e+00
3.285000000000e+02 -1.578872825426e-02 7.784526473381e-05 7.621821681678e+00
3.287500000000e+02 -1.628161327775e-02 7.918185862715e-05 7.569531033696e+00
3.290000000000e+02 -1.676231444112e-02 8.073335976075e-05 7.517331731434e+00
3.292500000000e+02 -1.722396146599e-02 8.248627940532e-05 7.465280043487e+00
3.295000000000e+02 -1.765958691624e-02 8.442331242886e-05 7.413428060442e+00
3.297500000000e+02 -1.806221409989e-02 8.652340520446e-05 7.361823550322e+00
3.300000000000e+02 -1.842495275195e-02 8.876182412454e-05 7.310509848776e+00
3.302500000000e+02 -1.874110138456e-02 9.111054789732e-05 7.259525787957e+00
3.305000000000e+02 -1.900425544893e-02 9.353855252794e-05 7.208905656813e+00
3.307500000000e+02 -1.920841992470e-02 9.601218626307e-05 7.158679199295e+00
3.310000000000e+02 -1.934812430721e-02 9.849560004155e-05 7.108871641424e+00
3.312500000000e+02 -1.941853770228e-02 1.009512588457e-04 7.059503747609e+00
3.315000000000e+02 -1.941558196255e-02 1.033404822757e-04 7.010591906118e+00
3.317500000000e+02 -1.933603972813e-02 1.056240363327e-04 6.962148233059e+00
3.320000000000e+02 -1.917765523289e-02 1.077627419350e-04 6.914180702172e+00
3.322500000000e+02 -1.893922465528e-02 1.097181009876e-04 6.866693290385e+00
3.325000000000e+02 -1.862067333280e-02 1.114529296842e-04 6.819686138778e+00
3.327500000000e+02 -1.822311733029e-02 1.129319891985e-04 6.773155728457e+00
3.330000000000e+02 -1.774890618863e-02 1.141225993373e-04 6.727095061757e+00
3.332500000000e+02 -1.720164533806e-02 1.149952286368e-04 6.681493855864e+00
3.335000000000e+02 -1.658619553538e-02 1.155240478469e-04 6.636338740310e+00
3.337500000000e+02 -1.590864793698e-02 1.156874379679e-04 6.591613457462e+00
3.340000000000e+02 -1.517627427895e-02 1.154684493573e-04 6.547299068498e+00
3.342500000000e+02 -1.439745116549e-02 1.148551976719e-04 6.503374155424e+00
3.345000000000e+02 -1.358155970846e-02 1.138411694543e-04 6.459815028159e+00
3.347500000000e+02 -1.273886079752e-02 1.124254713099e-04 6.416595928738e+00
3.350000000000e+02 -1.188034787263e-02 1.106130153109e-04 6.373689237490e+00
3.352500000000e+02 -1.101757865934e-02 1.084146092580e-04 6.331065674272e+00
3.355000000000e+02 -1.016248904255e-02 1.058469478648e-04 6.288694503280e+00
3.357500000000e+02 -9.327191614685e-03 1.029325191837e-04 6.246543735123e+00
3.360000000000e+02 -8.523762896787e-03 9.969940876245e-05 6.204580330803e+00
3.362500000000e+02 -7.764023143988e-03 9.618101219058e-05 6.162770401786e+00
3.365000000000e+02 -7.059313971200e-03 9.241572163840e-05 6.121079414531e+00
3.367500000000e+02 -6.420278544919e-03 8.844644526210e-05 6.079472389314e+00
3.370000000000e+02 -5.856650250916e-03 8.432007855377e-05 6.037914100507e+00
3.372500000000e+02 -5.377055128296e-03 8.008687483099e-05 5.996369272323e+00
3.375000000000e+02 -4.988833518069e-03 7.579978656139e-05 5.954802768832e+00
3.377500000000e+02 -4.697885680721e-03 7.151373796851e-05 5.913179777908e+00
3.380000000000e+02 -4.508545927828e-03 6.728482899068e-05 5.871465985400e+00
3.382500000000e+02 -4.423488480936e-03 6.316950448126e-05 5.829627737387e+00
3.385000000000e+02 -4.443667909477e-03 5.922369921882e-05 5.787632189847e+00
3.387500000000e+02 -4.568295021487e-03 5.550196521631e-05 5.745447441033e+00
3.390000000000e+02 -4.794849012820e-03 5.205660352164e-05 5.703042649198e+00
3.392500000000e+02 -5.119124612615e-03 4.893683410020e-05 5.660388129141e+00
3.395000000000e+02 -5.535312941526e-03 4.618795330708e-05 5.617455433806e+00
3.397500000000e+02 -6.036112975138e-03 4.385056288403e-05 5.574217412790e+00
3.400000000000e+02 -6.612870659854e-03 4.195985928443e-05 5.530648257440e+00
3.402500000000e+02 -7.255741480785e-03 4.054499288433e-05 5.486723525935e+00
3.405000000000e+02 -7.953872525762e-03 3.962851411912e-05 5.442420152231e+00
3.407500000000e+02 -8.695599639554e-03 3.922593267372e-05 5.397716447565e+00
3.410000000000e+02 -9.468655358093e-03 3.934535507175e-05 5.352592083969e+00
3.412500000000e+02 -1.026038310197e-02 3.998723794571e-05 5.307028078936e+00
3.415000000000e+02 -1.105795362969e-02 4.114429303748e-05 5.261006767420e+00
3.417500000000e+02 -1.184857931613e-02 4.280150500199e-05 5.214511781194e+00
3.420000000000e+02 -1.261972268668e-02 4.493626116081e-05 5.167528025004e+00
3.422500000000e+02 -1.335929584578e-02 4.751862745095e-05 5.120041656948e+00
3.425000000000e+02 -1.405584700372e-02 5.051172081119e-05 5.072040082654e+00
3.427500000000e+02 -1.469873193504e-02 5.387219198386e-05 5.023511953009e+00
3.430000000000e+02 -1.527826762177e-02 5.755083668046e-05 4.974447172605e+00
3.432500000000e+02 -1.578586535785e-02 6.149334999209e-05 4.924836927121e+00
3.435000000000e+02 -1.621414278461e-02 6.564107073781e-05 4.874673712679e+00
3.437500000000e+02 -1.655701191971e-02 6.993180819537e-05 4.823951387508e+00
3.440000000000e+02 -1.680974373389e-02 7.430077569626e-05 4.772665228111e+00
3.442500000000e+02 -1.696900812875e-02 7.868158317031e-05 4.720811995545e+00
3.445000000000e+02 -1.703288841295e-02 8.300715131895e-05 4.668390016449e+00
3.447500000000e+02 -1.700087234561e-02 8.721072205786e-05 4.615399263875e+00
3.450000000000e+02 -1.687381894918e-02 9.122687395366e-05 4.561841446509e+00
3.452500000000e+02 -1.665390332125e-02 9.499246779521e-05 4.507720096406e+00
3.455000000000e+02 -1.634453962206e-02 9.844757411864e-05 4.453040662937e+00
3.457500000000e+02 -1.595028582716e-02 1.015363526644e-04 4.397810598686e+00
3.460000000000e+02 -1.547673139152e-02 1.042078555241e-04 4.342039444701e+00
3.462500000000e+02 -1.493037134291e-02 1.064167578242e-04 4.285738906739e+00
3.465000000000e+02 -1.431846840720e-02 1.081240013512e-04 4.228922929390e+00
3.467500000000e+02 -1.364890770911e-02 1.092973595511e-04 4.171607756628e+00
3.470000000000e+02 -1.293004624643e-02 1.099118848886e-04 4.113811983826e+00
3.472500000000e+02 -1.217055965211e-02 1.099502505575e-04 4.055556602917e+00
3.475000000000e+02 -1.137929028157e-02 1.094029795927e-04 3.996865033283e+00
3.477500000000e+02 -1.056509832478e-02 1.082685599069e-04 3.937763144272e+00
3.480000000000e+02 -9.736719449748e-03 1.065534428429e-04 3.878279265617e+00
3.482500000000e+02 -8.902630783939e-03 1.042719258140e-04 3.818444189906e+00
3.485000000000e+02 -8.070928766734e-03 1.014459263844e-04 3.758291162545e+00
3.487500000000e+02 -7.249220391913e-03 9.810464794902e-05 3.697855863092e+00
3.490000000000e+02 -6.444529929388e-03 9.428414556223e-05 3.637176375936e+00
3.492500000000e+02 -5.663221968559e-03 9.002679542955e-05 3.576293152106e+00
3.495000000000e+02 -4.910941888254e-03 8.538067840114e-05 3.515248959232e+00
3.497500000000e+02 -4.192573482747e-03 8.039888660943e-05 3.454088820914e+00
3.500000000000e+02 -3.512213756338e-03 7.513876158063e-05 3.392859943649e+00
3.502500000000e+02 -2.873164011838e-03 6.966107465878e-05 3.331611630635e+00
3.505000000000e+02 -2.277936589709e-03 6.402916311360e-05 3.270395180912e+00
3.507500000000e+02 -1.728275955539e-03 5.830803451437e-05 3.209263773662e+00
3.510000000000e+02 -1.225192767483e-03 5.256345135210e-05 3.148272335642e+00
3.512500000000e+02 -7.690095322642e-04 4.686101192794e-05 3.087477392961e+00
3.515000000000e+02 -3.594160623435e-04 4.126524001480e-05 3.026936904995e+00
3.517500000000e+02 4.467170436451e-06 3.583869689130e-05 2.966710082564e+00
3.520000000000e+02 3.240197934091e-04 3.064112948908e-05 2.906857191142e+00
3.522500000000e+02 6.010485329374e-04 2.572866619868e-05 2.847439338148e+00
3.525000000000e+02 8.377124629662e-04 2.115307667216e-05 2.788518251011e+00
3.527500000000e+02 1.036448286141e-03 1.696110376367e-05 2.730156042501e+00
3.530000000000e+02 1.199897303852e-03 1.319387141524e-05 2.672414973208e+00
3.532500000000e+02 1.330835401562e-03 9.886389046726e-06 2.615357206692e+00
3.535000000000e+02 1.432107463976e-03 7.067150159829e-06 2.559044569171e+00
3.537500000000e+02 1.506567287718e-03 4.757834632385e-06 2.503538307842e+00
3.540000000000e+02 1.557024154529e-03 2.973112700366e-06 2.448898860890e+00
3.542500000000e+02 1.586196889406e-03 1.720557468943e-06 2.395185631160e+00
3.545000000000e+02 1.596676096509e-03 1.000659137745e-06 2.342456777401e+00
3.547500000000e+02 1.590894966591e-03 8.069474198014e-07 2.290769012292e+00
3.550000000000e+02 1.571108538162e-03 1.126195052631e-06 2.240177421843e+00
3.552500000000e+02 1.539381193566e-03 1.938765441856e-06 2.190735293059e+00
3.555000000000e+02 1.497581560703e-03 3.219002966959e-06 2.142493961239e+00
3.557500000000e+02 1.447383746195e-03 4.935697413055e-06 2.095502672681e+00
3.560000000000e+02 1.390274153040e-03 7.052655888212e-06 2.049808456023e+00
3.562500000000e+02 1.327562251713e-03 9.529301328831e-06 2.005456015382e+00
3.565000000000e+02 1.260395036640e-03 1.232131761811e-05 1.962487627280e+00
3.567500000000e+02 1.189773229194e-03 1.538137330553e-05 1.920943058765e+00
3.570000000000e+02 1.116569533088e-03 1.865983043875e-05 1.880859488402e+00
3.572500000000e+02 1.041547071795e-03 2.210546615583e-05 1.842271444706e+00
3.575000000000e+02 9.653777746448e-04 2.566619526281e-05 1.805210756884e+00
3.577500000000e+02 8.886611636594e-04 2.928977698979e-05 1.769706512927e+00
3.580000000000e+02 8.119421728788e-04 3.292449797998e-05 1.735785037540e+00
3.582500000000e+02 7.357284122173e-04 3.651981864228e-05 1.703469886078e+00
3.585000000000e+02 6.605085021626e-04 4.002697356145e-05 1.672781850564e+00
3.587500000000e+02 5.867695231975e-04 4.339952167146e-05 1.643738991302e+00
3.590000000000e+02 5.150148232918e-04 4.659383959960e-05 1.616356690038e+00
3.592500000000e+02 4.457837486256e-04 4.956954959515e-05 1.590647720818e+00
3.595000000000e+02 3.796704122263e-04 5.228988775394e-05 1.566622354119e+00
3.597500000000e+02 3.173453028632e-04 5.472200237855e-05 1.544288477495e+00
3.600000000000e+02 2.595761116284e-04 5.683719077548e-05 1.523651747289e+00
3.602500000000e+02 2.072496814955e-04 5.861106903263e-05 1.504715760197e+00
3.605000000000e+02 1.613930575651e-04 6.002369017732e-05 1.487482248842e+00
3.607500000000e+02 1.231955343118e-04 6.105959440691e-05 1.471951288935e+00
3.610000000000e+02 9.402847175105e-05 6.170780942308e-05 1.458121522904e+00
3.612500000000e+02 7.546383441309e-05 6.196180348156e-05 1.445990386069e+00
3.615000000000e+02 6.928859518701e-05 6.181940113867e-05 1.435554333833e+00
3.617500000000e+02 7.751554874730e-05 6.128266067587e-05 1.426809054205e+00
3.620000000000e+02 1.023867372030e-04 6.035772834301e-05 1.419749666468e+00
3.622500000000e+02 1.463696520757e-04 5.905466516240e-05 1.414370892440e+00
3.625000000000e+02 2.121461314850e-04 5.738725885440e-05 1.410667188091e+00
3.627500000000e+02 3.025914158998e-04 5.537282671575e-05 1.408632835902e+00
3.630000000000e+02 4.207445747834e-04 5.303200469312e-05 1.408261984034e+00
3.632500000000e+02 5.697691855044e-04 5.038853280143e-05 1.409548631675e+00
3.635000000000e+02 7.529051273539e-04 4.746903304656e-05 1.412486550878e+00
3.637500000000e+02 9.734105898372e-04 4.430278693249e-05 1.417069150685e+00
3.640000000000e+02 1.234495378548e-03 4.092150790669e-05 1.423289278323e+00
3.642500000000e+02 1.539245828828e-03 3.735911029470e-05 1.431138964527e+00
3.645000000000e+02 1.890541960238e-03 3.365147274029e-05 1.440609114069e+00
3.647500000000e+02 2.290968126918e-03 2.983619281846e-05 1.451689154760e+00
3.650000000000e+02 2.742718787267e-03 2.595232937710e-05 1.464366651923e+00
3.652500000000e+02 3.247500399059e-03 2.204013085710e-05 1.478626899029e+00
3.655000000000e+02 3.806432619441e-03 1.814074195394e-05 1.494452501321e+00
3.657500000000e+02 4.419950728272e-03 1.429588707152e-05 1.511822963880e+00
3.660000000000e+02 5.087711272565e-03 1.054752998761e-05 1.530714298622e+00
3.662500000000e+02 5.808505465625e-03 6.937500960397e-06 1.551098666560e+00
3.665000000000e+02 6.580181348406e-03 3.507098603805e-06 1.572944066553e+00
3.667500000000e+02 7.399579671459e-03 2.966590693654e-07 1.596214084800e+00
3.670000000000e+02 8.262485954671e-03 -2.654904076416e-06 1.620867714551e+00
3.672500000000e+02 9.163601441568e-03 -5.310581676826e-06 1.646859254877e+00
3.675000000000e+02 1.009653702768e-02 -7.635777054316e-06 1.674138294663e+00
3.677500000000e+02 1.105383091213e-02 -9.598821072043e-06 1.702649785596e+00
3.680000000000e+02 1.202699291458e-02 -1.117149537516e-05 1.732334205067e+00
3.682500000000e+02 1.300657515306e-02 -1.232954175961e-05 1.763127808263e+00
3.685000000000e+02 1.398227016814e-02 -1.305315249694e-05 1.794962964926e+00
3.687500000000e+02 1.494303530732e-02 -1.332742169377e-05 1.827768576288e+00
3.690000000000e+02 1.587724229967e-02 -1.314274833358e-05 1.861470563250e+00
3.692500000000e+02 1.677285004750e-02 -1.249517326241e-05 1.895992418816e+00
3.695000000000e+02 1.761759728146e-02 -1.138663949363e-05 1.931255812803e+00
3.697500000000e+02 1.839921268545e-02 -9.825163377913e-06 1.967181240928e+00
3.700000000000e+02 1.910563713435e-02 -7.824906817527e-06 2.003688704716e+00
3.702500000000e+02 1.972525555112e-02 -5.406144016423e-06 2.040698414660e+00
3.705000000000e+02 2.024713207562e-02 -2.595118366783e-06 2.078131503647e+00
3.707500000000e+02 2.066124390840e-02 5.762156341793e-07 2.115910741464e+00
3.710000000000e+02 2.095871038458e-02 4.070557126368e-06 2.153961242655e+00
3.712500000000e+02 2.113200863783e-02 7.845735838258e-06 2.192211154897e+00
3.715000000000e+02 2.117517525000e-02 1.185527778122e-05 2.230592324540e+00
3.717500000000e+02 2.108398394450e-02 1.604910047928e-05 2.269040925980e+00
3.720000000000e+02 2.085609993322e-02 2.037423971610e-05 2.307498053107e+00
3.722500000000e+02 2.049120258027e-02 2.477567361700e-05 2.345910261293e+00
3.725000000000e+02 1.999107442632e-02 2.919716636340e-05 2.384230054958e+00
3.727500000000e+02 1.935965555890e-02 3.358217565760e-05 2.422416316524e+00
3.730000000000e+02 1.860305775217e-02 3.787478087963e-05 2.460434666921e+00
3.732500000000e+02 1.772953900846e-02 4.202059040803e-05 2.498257753844e+00
3.735000000000e+02 1.674943971505e-02 4.596762575179e-05 2.535865464703e+00
3.737500000000e+02 1.567507774838e-02 4.966717325192e-05 2.573245055934e+00
3.740000000000e+02 1.452060517883e-02 5.307457795717e-05 2.610391196383e+00
3.742500000000e+02 1.330183050815e-02 5.614995771441e-05 2.647305925545e+00
3.745000000000e+02 1.203600500137e-02 5.885883664905e-05 2.683998518141e+00
3.747500000000e+02 1.074158132266e-02 6.117267105929e-05 2.720485264260e+00
3.750000000000e+02 9.437944634147e-03 6.306927022323e-05 2.756789158996e+00
3.752500000000e+02 8.145123128340e-03 6.453309760915e-05 2.792939510869e+00
3.755000000000e+02 6.883481659638e-03 6.555545005682e-05 2.828971470677e+00
3.757500000000e+02 5.673405129168e-03 6.613451057494e-05 2.864925493239e+00
3.760000000000e+02 4.534975600075e-03 6.627527889197e-05 2.900846734864e+00
3.762500000000e+02 3.487649903488e-03 6.598937825592e-05 2.936784401799e+00
3.765000000000e+02 2.549943104216e-03 6.529474495709e-05 2.972791057184e+00
3.767500000000e+02 1.739123142926e-03 6.421520837516e-05 3.008921903728e+00
3.770000000000e+02 1.070922356069e-03 6.277996758131e-05 3.045234048249e+00
3.772500000000e+02 5.592711309863e-04 6.102297646854e-05 3.081785763547e+00
3.775000000000e+02 2.160573081090e-04 5.898225524500e-05 3.118635760716e+00
3.777500000000e+02 5.091699194587e-05 5.669913300266e-05 3.155842478386e+00
3.780000000000e+02 7.105931039436e-05 5.421744396997e-05 3.193463402001e+00
3.782500000000e+02 2.811292064882e-04 5.158269688510e-05 3.231554419670e+00
3.785000000000e+02 6.831087465131e-04 4.884123241175e-05 3.270169222836e+00
3.787500000000e+02 1.276261046060e-03 4.603938350911e-05 3.309358755136e+00
3.790000000000e+02 2.057115992507e-03 4.322265816020e-05 3.349170715224e+00
3.792500000000e+02 3.019498366372e-03 4.043497120054e-05 3.389649114879e+00
3.795000000000e+02 4.154598451618e-03 3.771792791343e-05 3.430833894380e+00
3.797500000000e+02 5.451081880601e-03 3.511018898267e-05 3.472760593960e+00
3.800000000000e+02 6.895239067324e-03 3.264691560217e-05 3.515460082030e+00
3.802500000000e+02 8.471169640574e-03 3.035931649625e-05 3.558958337170e+00
3.805000000000e+02 1.016099973931e-02 2.827429653837e-05 3.603276283235e+00
3.807500000000e+02 1.194512726370e-02 2.641422005162e-05 3.648429671781e+00
3.810000000000e+02 1.380249276145e-02 2.479677728767e-05 3.694429014065e+00
3.812500000000e+02 1.571086997989e-02 2.343496579271e-05 3.741279553879e+00
3.815000000000e+02 1.764717309105e-02 2.233716823372e-05 3.788981283591e+00
3.817500000000e+02 1.958777545028e-02 2.150732564588e-05 3.837528999265e+00
3.820000000000e+02 2.150883586307e-02 2.094519539061e-05 3.886912389474e+00
3.822500000000e+02 2.338662792828e-02 2.064667574422e-05 3.937116162975e+00
3.825000000000e+02 2.519786863798e-02 2.060418967423e-05 3.988120204908e+00
3.827500000000e+02 2.692004169616e-02 2.080710471425e-05 4.039899767460e+00
3.830000000000e+02 2.853171155310e-02 2.124218050806e-05 4.092425691120e+00
3.832500000000e+02 3.001282506275e-02 2.189402981634e-05 4.145664651531e+00
3.835000000000e+02 3.134499530748e-02 2.274557280618e-05 4.199579439574e+00
3.837500000000e+02 3.251176595002e-02 2.377847704663e-05 4.254129262729e+00
3.840000000000e+02 3.349884992588e-02 2.497357118331e-05 4.309270077862e+00
3.842500000000e+02 3.429434191185e-02 2.631122161587e-05 4.364954941884e+00
3.845000000000e+02 3.488889765633e-02 2.777167981918e-05 4.421134390940e+00
3.847500000000e+02 3.527588084886e-02 2.933537060185e-05 4.477756832845e+00
3.850000000000e+02 3.545147004723e-02 3.098314865352e-05 4.534768963621e+00
3.852500000000e+02 3.541472758463e-02 3.269650007012e-05 4.592116191328e+00
3.855000000000e+02 3.516762416179e-02 3.445770707153e-05 4.649743074951e+00
3.857500000000e+02 3.471501877948e-02 3.624997576945e-05 4.707593769626e+00
3.860000000000e+02 3.406459489388e-02 3.805752401367e-05 4.765612469566e+00
3.862500000000e+02 3.322674764360e-02 3.986564893352e-05 4.823743855150e+00
3.865000000000e+02 3.221442833657e-02 4.166076373127e-05 4.881933526051e+00
3.867500000000e+02 3.104294289769e-02 4.343041823773e-05 4.940128426706e+00
3.870000000000e+02 2.972970859600e-02 4.516331289700e-05 4.998277253701e+00
3.872500000000e+02 2.829397461806e-02 4.684929209506e-05 5.056330838286e+00
3.875000000000e+02 2.675650620423e-02 4.847934655758e-05 5.114242506489e+00
3.877500000000e+02 2.513924349839e-02 5.004560222394e-05 5.171968403667e+00
3.880000000000e+02 2.346493674127e-02 5.154131532792e-05 5.229467787128e+00
3.882500000000e+02 2.175676795747e-02 5.296086473403e-05 5.286703278465e+00
3.885000000000e+02 2.003796486797e-02 5.429973832849e-05 5.343641074372e+00
3.887500000000e+02 1.833141726434e-02 5.555453934092e-05 5.400251112931e+00
3.890000000000e+02 1.665930073116e-02 5.672296727138e-05 5.456507193639e+00
3.892500000000e+02 1.504271936382e-02 5.780387890553e-05 5.512387049495e+00
3.895000000000e+02 1.350137246011e-02 5.879723476995e-05 5.567872370919e+00
3.897500000000e+02 1.205325377979e-02 5.970408569958e-05 5.622948779534e+00
3.900000000000e+02 1.071438996605e-02 6.052645387605e-05 5.677605755968e+00
3.902500000000e+02 9.498623339800e-03 6.126741855447e-05 5.731836519492e+00
3.905000000000e+02 8.417444280651e-03 6.193108892669e-05 5.785637864377e+00
3.907500000000e+02 7.479876276813e-03 6.252252264907e-05 5.839009952186e+00
3.910000000000e+02 6.692415780438e-03 6.304763066464e-05 5.891956070118e+00
3.912500000000e+02 6.059028008039e-03 6.351314007033e-05 5.944482351127e+00
3.915000000000e+02 5.581197393610e-03 6.392649155851e-05 5.996597465957e+00
3.917500000000e+02 5.258031504148e-03 6.429572389491e-05 6.048312287055e+00
3.920000000000e+02 5.086413433542e-03 6.462934969986e-05 6.099639537033e+00
3.922500000000e+02 5.061198936191e-03 6.493621022280e-05 6.150593417041e+00
3.925000000000e+02 5.175450459903e-03 6.522531409114e-05 6.201189228495e+00
3.927500000000e+02 5.420701255208e-03 6.550565622018e-05 6.251442986788e+00
3.930000000000e+02 5.787239996354e-03 6.578602331522e-05 6.301371042643e+00
3.932500000000e+02 6.264408973679e-03 6.607477964077e-05 6.350989704137e+00
3.935000000000e+02 6.840906485599e-03 6.637963993192e-05 6.400314869848e+00
3.937500000000e+02 7.505084955945e-03 6.670743875578e-05 6.449361684402e+00
3.940000000000e+02 8.245237976656e-03 6.706388843769e-05 6.498144207085e+00
3.942500000000e+02 9.049867940941e-03 6.745334182293e-05 6.546675106820e+00
3.945000000000e+02 9.907928020330e-03 6.787856565968e-05 6.594965383676e+00
3.947500000000e+02 1.080903219039e-02 6.834052833571e-05 6.643024114374e+00
3.950000000000e+02 1.174362852663e-02 6.883821224732e-05 6.690858234012e+00
3.952500000000e+02 1.270313127936e-02 6.936845627648e-05 6.738472341999e+00
3.955000000000e+02 1.368000857707e-02 6.992583758739e-05 6.785868539053e+00
3.957500000000e+02 1.466782493688e-02 7.050259794372e-05 6.833046299978e+00
3.960000000000e+02 1.566123696760e-02 7.108861398555e-05 6.880002372055e+00
3.962500000000e+02 1.665594362503e-02 7.167143888245e-05 6.926730704178e+00
3.965000000000e+02 1.764859493153e-02 7.223641147053e-05 6.973222410967e+00
3.967500000000e+02 1.863666029575e-02 7.276680198057e-05 7.019465759475e+00
3.970000000000e+02 1.961826511584e-02 7.324401416306e-05 7.065446192091e+00
3.972500000000e+02 2.059199940689e-02 7.364789532663e-05 7.111146374140e+00
3.975000000000e+02 2.155670733027e-02 7.395707795269e-05 7.156546270366e+00
3.977500000000e+02 2.251126765797e-02 7.414935993452e-05 7.201623253293e+00
3.980000000000e+02 2.345437085715e-02 7.420218515711e-05 7.246352234418e+00
3.982500000000e+02 2.438430646775e-02 7.409315003595e-05 7.290705827227e+00
3.985000000000e+02 2.529876608202e-02 7.380054632453e-05 7.334654532354e+00
3.987500000000e+02 2.619467513359e-02 7.330393355937e-05 7.378166951133e+00
3.990000000000e+02 2.706805804261e-02 7.258473379382e-05 7.421210019268e+00
3.992500000000e+02 2.791394799159e-02 7.162683297859e-05 7.463749263941e+00
3.995000000000e+02 2.872634466793e-02 7.041717767770e-05 7.505749077603e+00
3.997500000000e+02 2.949822593803e-02 6.894635345009e-05 7.547173006721e+00
4.000000000000e+02 3.022161737589e-02 6.720912887415e-05 7.587984052863e+00
4.002500000000e+02 3.088771798436e-02 6.520495074347e-05 7.628144979245e+00
4.005000000000e+02 3.148708350770e-02 6.293838238394e-05 7.667618620581e+00
4.007500000000e+02 3.200986122661e-02 6.041946088273e-05 7.706368189915e+00
4.010000000000e+02 3.244607101153e-02 5.766394536211e-05 7.744357577908e+00
4.012500000000e+02 3.278592444399e-02 5.469348483023e-05 7.781551639363e+00
4.015000000000e+02 3.302017016809e-02 5.153565357149e-05 7.817916462490e+00
4.017500000000e+02 3.314045420728e-02 4.822382843400e-05 7.853419615135e+00
4.020000000000e+02 3.313968055903e-02 4.479692325682e-05 7.888030366034e+00
4.022500000000e+02 3.301235832987e-02 4.129912516854e-05 7.921719874964e+00
4.025000000000e+02 3.275491937050e-02 3.777923817400e-05 7.954461351859e+00
4.027500000000e+02 3.236599243638e-02 3.428998405453e-05 7.986230181724e+00
4.030000000000e+02 3.184662040148e-02 3.088716106622e-05 8.017004013222e+00
4.032500000000e+02 3.120040933592e-02 2.762868334333e-05 8.046762812241e+00
4.035000000000e+02 3.043360114770e-02 2.457331976663e-05 8.075488880117e+00
4.037500000000e+02 2.955506430843e-02 2.177953335450e-05 8.103166836225e+00
4.040000000000e+02 2.857620002441e-02 1.930419083815e-05 8.129783569829e+00
4.042500000000e+02 2.751076473003e-02 1.720117353529e-05 8.155328162471e+00
4.045000000000e+02 2.637461328637e-02 1.551998481630e-05 8.179791781639e+00
4.047500000000e+02 2.518536825514e-02 1.430438920069e-05 8.203167554766e+00
4.050000000000e+02 2.396202623789e-02 1.359111924878e-05 8.225450420192e+00
4.052500000000e+02 2.272451122437e-02 1.340869366498e-05 8.246636965219e+00
4.055000000000e+02 2.149318900941e-02 1.377639538883e-05 8.266725252371e+00
4.057500000000e+02 2.028835886341e-02 1.470342522736e-05 8.285714634871e+00
4.060000000000e+02 1.912973674932e-02 1.618828352556e-05 8.303605570049e+00
4.062500000000e+02 1.803594831039e-02 1.821840734248e-05 8.320399429274e+00
4.065000000000e+02 1.702404700318e-02 2.077008899218e-05 8.336098310845e+00
4.067500000000e+02 1.610907556933e-02 2.380868737170e-05 8.350704852829e+00
4.070000000000e+02 1.530368305933e-02 2.728914422176e-05 8.364222054846e+00
4.072500000000e+02 1.461781269637e-02 3.115679924234e-05 8.376653105084e+00
4.075000000000e+02 1.405846997981e-02 3.534849379760e-05 8.388001218166e+00
4.077500000000e+02 1.362958106578e-02 3.979393856726e-05 8.398269479225e+00
4.080000000000e+02 1.333194414194e-02 4.441731634020e-05 8.407460702292e+00
4.082500000000e+02 1.316327682494e-02 4.913907392068e-05 8.415577300418e+00
4.085000000000e+02 1.311835844433e-02 5.387785497271e-05 8.422621164627e+00
4.087500000000e+02 1.318926027173e-02 5.855251850401e-05 8.428593559986e+00
4.090000000000e+02 1.336565674786e-02 6.308417928624e-05 8.433495032826e+00
4.092500000000e+02 1.363520546672e-02 6.739820613832e-05 8.437325335274e+00
4.095000000000e+02 1.398398250373e-02 7.142611323352e-05 8.440083360497e+00
4.097500000000e+02 1.439695664181e-02 7.510727997598e-05 8.441767098803e+00
4.100000000000e+02 1.485848642658e-02 7.839044160177e-05 8.442373608794e+00
4.102500000000e+02 1.535282252109e-02 8.123490078318e-05 8.441899010151e+00
4.105000000000e+02 1.586459704277e-02 8.361141948862e-05 8.440338492818e+00
4.107500000000e+02 1.637928224772e-02 8.550276110600e-05 8.437686353234e+00
4.110000000000e+02 1.688360163187e-02 8.690386385837e-05 8.433936055289e+00
4.112500000000e+02 1.736587809484e-02 8.782164041204e-05 8.429080312796e+00
4.115000000000e+02 1.781630904577e-02 8.827440957968e-05 8.423111206534e+00
4.117500000000e+02 1.822715916336e-02 8.829098545499e-05 8.416020320968e+00
4.120000000000e+02 1.859286871072e-02 8.790944566883e-05 8.407798915610e+00
4.122500000000e+02 1.891007568676e-02 8.717564152333e-05 8.398438114680e+00
4.125000000000e+02 1.917755635329e-02 8.614152344480e-05 8.387929124127e+00
4.127500000000e+02 1.939608940556e-02 8.486329521312e-05 8.376263467625e+00
4.130000000000e+02 1.956825228850e-02 8.339944657587e-05 8.363433233512e+00
4.132500000000e+02 1.969816058728e-02 8.180881980774e-05 8.349431337517e+00
4.135000000000e+02 1.979116218359e-02 8.014873893569e-05 8.334251783224e+00
4.137500000000e+02 1.985349989162e-02 7.847322535204e-05 8.317889926610e+00
4.140000000000e+02 1.989195691324e-02 7.683140024525e-05 8.300342725910e+00
4.142500000000e+02 1.991349938062e-02 7.526611631112e-05 8.281608982178e+00
4.145000000000e+02 1.992493110248e-02 7.381283137325e-05 8.261689552961e+00
4.147500000000e+02 1.993257386443e-02 7.249879367630e-05 8.240587542052e+00
4.150000000000e+02 1.994198618280e-02 7.134254958144e-05 8.218308456615e+00
4.152500000000e+02 1.995773208677e-02 7.035379012033e-05 8.194860324420e+00
4.155000000000e+02 1.998320809206e-02 6.953349157526e-05 8.170253774132e+00
4.157500000000e+02 2.002053513707e-02 6.887436332711e-05 8.144502073866e+00
4.160000000000e+02 2.007051946378e-02 6.836157981349e-05 8.117621123727e+00
4.162500000000e+02 2.013268166645e-02 6.797375421405e-05 8.089629412023e+00
4.165000000000e+02 2.020535247096e-02 6.768411785635e-05 8.060547925824e+00
4.167500000000e+02 2.028582803342e-02 6.746184674447e-05 8.030400031005e+00
4.170000000000e+02 2.037057703751e-02 6.727344693758e-05 7.999211313275e+00
4.172500000000e+02 2.045548775800e-02 6.708437264594e-05 7.967009397779e+00
4.175000000000e+02 2.053614215758e-02 6.686043674675e-05 7.933823739868e+00
4.177500000000e+02 2.060810231869e-02 6.656918100567e-05 7.899685403568e+00
4.180000000000e+02 2.066719415454e-02 6.618121404289e-05 7.864626826311e+00
4.182500000000e+02 2.070977401573e-02 6.567141933006e-05 7.828681580820e+00
4.185000000000e+02 2.073296254192e-02 6.501977789730e-05 7.791884131356e+00
4.187500000000e+02 2.073483472277e-02 6.421224263853e-05 7.754269598615e+00
4.190000000000e+02 2.071455572547e-02 6.324128660376e-05 7.715873533494e+00
4.192500000000e+02 2.067245399794e-02 6.210613222232e-05 7.676731697627e+00
4.195000000000e+02 2.061002913698e-02 6.081276285039e-05 7.636879863008e+00
4.197500000000e+02 2.052989298913e-02 5.937371419051e-05 7.596353628092e+00
4.200000000000e+02 2.043564555564e-02 5.780765571572e-05 7.555188244758e+00
4.202500000000e+02 2.033169449174e-02 5.613877956451e-05 7.513418471882e+00
4.205000000000e+02 2.022302399377e-02 5.439600392146e-05 7.471078437171e+00
4.207500000000e+02 2.011492739713e-02 5.261206504661e-05 7.428201521650e+00
4.210000000000e+02 2.001271522034e-02 5.082252194952e-05 7.384820256490e+00
4.212500000000e+02 1.992141383389e-02 4.906472952693e-05 7.340966232336e+00
4.215000000000e+02 1.984547022324e-02 4.737679340330e-05 7.296670023578e+00
4.217500000000e+02 1.978847678488e-02 4.579655285969e-05 7.251961114574e+00
4.220000000000e+02 1.975293122910e-02 4.436064525518e-05 7.206867838885e+00
4.222500000000e+02 1.974004260840e-02 4.310362996512e-05 7.161417319259e+00
4.225000000000e+02 1.974959373477e-02 4.205727790388e-05 7.115635413438e+00
4.227500000000e+02 1.977986694702e-02 4.124995403540e-05 7.069546654376e+00
4.230000000000e+02 1.982763707768e-02 4.070613777146e-05 7.023174196163e+00
4.232500000000e+02 1.988823233995e-02 4.044610124460e-05 6.976539754373e+00
4.235000000000e+02 1.995566059403e-02 4.048571410911e-05 6.929663548568e+00
4.237500000000e+02 2.002279568009e-02 4.083637671884e-05 6.882564235614e+00
4.240000000000e+02 2.008161533316e-02 4.150508426976e-05 6.835258848157e+00
4.242500000000e+02 2.012348031069e-02 4.249453874758e-05 6.787762729271e+00
4.245000000000e+02 2.013944227637e-02 4.380335886550e-05 6.740089467218e+00
4.247500000000e+02 2.012056710982e-02 4.542633672097e-05 6.692250836471e+00
4.250000000000e+02 2.005825971863e-02 4.735470302791e-05 6.644256736015e+00
4.252500000000e+02 1.994457662610e-02 4.957642393158e-05 6.596115141583e+00
4.255000000000e+02 1.977251343493e-02 5.207654095843e-05 6.547832063350e+00
4.257500000000e+02 1.953625583948e-02 5.483735989717e-05 6.499411515359e+00
4.260000000000e+02 1.923138461712e-02 5.783869068746e-05 6.450855501689e+00
4.262500000000e+02 1.885502806110e-02 6.105805096798e-05 6.402164012486e+00
4.265000000000e+02 1.840595657369e-02 6.447076837079e-05 6.353335046370e+00
4.267500000000e+02 1.788461911435e-02 6.805017117120e-05 6.304364644926e+00
4.270000000000e+02 1.729312152032e-02 7.176767467584e-05 6.255246952794e+00
4.272500000000e+02 1.663515123241e-02 7.559289588663e-05 6.205974299106e+00
4.275000000000e+02 1.591585509903e-02 7.949369891821e-05 6.156537297233e+00
4.277500000000e+02 1.514167705081e-02 8.343630089899e-05 6.106924971389e+00
4.280000000000e+02 1.432016670988e-02 8.738541324363e-05 6.057124900362e+00
4.282500000000e+02 1.345976766409e-02 9.130435616156e-05 6.007123384337e+00
4.285000000000e+02 1.256959659215e-02 9.515529218426e-05 5.956905630538e+00
4.287500000000e+02 1.165922338303e-02 9.889951564815e-05 5.906455955869e+00
4.290000000000e+02 1.073846034181e-02 1.024977767870e-04 5.855758007194e+00
4.292500000000e+02 9.817169054055e-03 1.059106763912e-04 5.804794995655e+00
4.295000000000e+02 8.905089983925e-03 1.090991275695e-04 5.753549943270e+00
4.297500000000e+02 8.011698703128e-03 1.120248739018e-04 5.702005941544e+00
4.300000000000e+02 7.146090683774e-03 1.146510594628e-04 5.650146417441e+00
4.302500000000e+02 6.316894606081e-03 1.169428298603e-04 5.597955405285e+00
4.305000000000e+02 5.532210923085e-03 1.188679525823e-04 5.545417825784e+00
4.307500000000e+02 4.799573491491e-03 1.203974359784e-04 5.492519764379e+00
4.310000000000e+02 4.125929378343e-03 1.215061267788e-04 5.439248748584e+00
4.312500000000e+02 3.517629000677e-03 1.221732715211e-04 5.385594026284e+00
4.315000000000e+02 2.980425664398e-03 1.223830070392e-04 5.331546831216e+00
4.317500000000e+02 2.519472706615e-03 1.221247952336e-04 5.277100646419e+00
4.320000000000e+02 2.139318490896e-03 1.213937446322e-04 5.222251450227e+00
4.322500000000e+02 1.843893320336e-03 1.201908242624e-04 5.166997946319e+00
4.325000000000e+02 1.636481454282e-03 1.185229747520e-04 5.111341778607e+00
4.327500000000e+02 1.519682053298e-03 1.164030914325e-04 5.055287718694e+00
4.330000000000e+02 1.495356395870e-03 1.138498830837e-04 4.998843826287e+00
4.332500000000e+02 1.564557912467e-03 1.108876210136e-04 4.942021584304e+00
4.335000000000e+02 1.727454946979e-03 1.075457664923e-04 4.884835995647e+00
4.337500000000e+02 1.983243389420e-03 1.038585032230e-04 4.827305647574e+00
4.340000000000e+02 2.330058920624e-03 9.986417609106e-05 4.769452734993e+00
4.342500000000e+02 2.764885925466e-03 9.560467351633e-05 4.711303050443e+00
4.345000000000e+02 3.283481203587e-03 9.112472700551e-05 4.652885925980e+00
4.347500000000e+02 3.880304134494e-03 8.647122602184e-05 4.594234143205e+00
4.350000000000e+02 4.548471061827e-03 8.169253703885e-05 4.535383797838e+00
4.352500000000e+02 5.279734148381e-03 7.683773394446e-05 4.476374126764e+00
4.355000000000e+02 6.064485701384e-03 7.195588667955e-05 4.417247302179e+00
4.357500000000e+02 6.891799826344e-03 6.709546262296e-05 4.358048186730e+00
4.360000000000e+02 7.749507699805e-03 6.230372712046e-05 4.298824059938e+00
4.362500000000e+02 8.624312275575e-03 5.762620332622e-05 4.239624314547e+00
4.365000000000e+02 9.501937491960e-03 5.310620946519e-05 4.180500130115e+00
4.367500000000e+02 1.036731727745e-02 4.878445996356e-05 4.121504122896e+00
4.370000000000e+02 1.120481699065e-02 4.469873996943e-05 4.062689979418e+00
4.372500000000e+02 1.199848557270e-02 4.088364280491e-05 4.004112076154e+00
4.375000000000e+02 1.273233335573e-02 3.737036856916e-05 3.945825089418e+00
4.377500000000e+02 1.339062834305e-02 3.418657683066e-05 3.887883599699e+00
4.380000000000e+02 1.395820589519e-02 3.135627841366e-05 3.830341694434e+00
4.382500000000e+02 1.442078265342e-02 2.889976807555e-05 3.773252573325e+00
4.385000000000e+02 1.476526735833e-02 2.683358833630e-05 3.716668161745e+00
4.387500000000e+02 1.498006012022e-02 2.517050451759e-05 3.660638733403e+00
4.390000000000e+02 1.505533197441e-02 2.391949809089e-05 3.605212550215e+00
4.392500000000e+02 1.498327641283e-02 2.308576863388e-05 3.550435522595e+00
4.395000000000e+02 1.475832636070e-02 2.267073437862e-05 3.496350891052e+00
4.397500000000e+02 1.437732898352e-02 2.267204158926e-05 3.442998938169e+00
4.400000000000e+02 1.383967334904e-02 2.308357429157e-05 3.390416730882e+00
4.402500000000e+02 1.314736655155e-02 2.389546813697e-05 3.338637897018e+00
4.405000000000e+02 1.230505468139e-02 2.509413642809e-05 3.287692441283e+00
4.407500000000e+02 1.131998855644e-02 2.666229853240e-05 3.237606597674e+00
4.410000000000e+02 1.020193203318e-02 2.857903925330e-05 3.188402728630e+00
4.412500000000e+02 8.963017211941e-03 3.081987715045e-05 3.140099262732e+00
4.415000000000e+02 7.617547396740e-03 3.335687169276e-05 3.092710679423e+00
4.417500000000e+02 6.181753471580e-03 3.615876399851e-05 3.046247537379e+00
4.420000000000e+02 4.673509942502e-03 3.919115154072e-05 3.000716542825e+00
4.422500000000e+02 3.112016014297e-03 4.241671883123e-05 2.956120663512e+00
4.425000000000e+02 1.517450948982e-03 4.579550713965e-05 2.912459277240e+00
4.427500000000e+02 -8.938931763422e-05 4.928524400055e-05 2.869728361089e+00
4.430000000000e+02 -1.687465420644e-03 5.284171796635e-05 2.827920708761e+00
4.432500000000e+02 -3.255868911936e-03 5.641921856700e-05 2.787026181375e+00
4.435000000000e+02 -4.774190800223e-03 5.997101236713e-05 2.747031978072e+00
4.437500000000e+02 -6.222874523750e-03 6.344987512755e-05 2.707922930291e+00
4.440000000000e+02 -7.583549689448e-03 6.680866194031e-05 2.669681807112e+00
4.442500000000e+02 -8.839336288962e-03 7.000091175935e-05 2.632289633048e+00
4.445000000000e+02 -9.975119701482e-03 7.298147738319e-05 2.595726008331e+00
4.447500000000e+02 -1.097778612893e-02 7.570716630512e-05 2.559969430114e+00
4.450000000000e+02 -1.183642298519e-02 7.813738922713e-05 2.524997607949e+00
4.452500000000e+02 -1.254247340268e-02 8.023478173486e-05 2.490787770035e+00
4.455000000000e+02 -1.308985355593e-02 8.196582303685e-05 2.457316956143e+00
4.457500000000e+02 -1.347502389652e-02 8.330144101112e-05 2.424562294411e+00
4.460000000000e+02 -1.369701870157e-02 8.421748947976e-05 2.392501257582e+00
4.462500000000e+02 -1.375743961231e-02 8.469523125823e-05 2.361111901033e+00
4.465000000000e+02 -1.366040557180e-02 8.472172630780e-05 2.330373075321e+00
4.467500000000e+02 -1.341247168515e-02 8.429011419059e-05 2.300264619340e+00
4.470000000000e+02 -1.302251579967e-02 8.339986362396e-05 2.270767531802e+00
4.472500000000e+02 -1.250159182545e-02 8.205687890545e-05 2.241864119260e+00
4.475000000000e+02 -1.186276283631e-02 8.027352017706e-05 2.213538129913e+00
4.477500000000e+02 -1.112090705523e-02 7.806851046346e-05 2.185774868117e+00
4.480000000000e+02 -1.029250416212e-02 7.546673992617e-05 2.158561294923e+00
4.482500000000e+02 -9.395406785110e-03 7.249897222519e-05 2.131886121657e+00
4.485000000000e+02 -8.448593833831e-03 6.920144793568e-05 2.105739892141e+00
4.487500000000e+02 -7.471911568898e-03 6.561538608815e-05 2.080115060442e+00
4.490000000000e+02 -6.485805460709e-03 6.178640446577e-05 2.055006069275e+00
4.492500000000e+02 -5.511041081610e-03 5.776386126732e-05 2.030409425111e+00
4.495000000000e+02 -4.568418444016e-03 5.360012579902e-05 2.006323774855e+00
4.497500000000e+02 -3.678482693616e-03 4.934979475876e-05 1.982749987934e+00
4.500000000000e+02 -2.861230284091e-03 4.506886248537e-05 1.959691236212e+00
4.502500000000e+02 -2.135816811322e-03 4.081386362706e-05 1.937153080497e+00
4.505000000000e+02 -1.520266395184e-03 3.664100077033e-05 1.915143552983e+00
4.507500000000e+02 -1.031188422590e-03 3.260527393628e-05 1.893673242157e+00
4.510000000000e+02 -6.835038661791e-04 2.875962788249e-05 1.872755370502e+00
4.512500000000e+02 -4.901864086201e-04 2.515413603166e-05 1.852405864610e+00
4.515000000000e+02 -4.620229338768e-04 2.183523276503e-05 1.832643415772e+00
4.517500000000e+02 -6.073984175342e-04 1.884501578919e-05 1.813489522463e+00
4.520000000000e+02 -9.321106810680e-04 1.622062862644e-05 1.794968514270e+00
4.522500000000e+02 -1.439220534725e-03 1.399374253158e-05 1.777107550408e+00
4.525000000000e+02 -2.128942229630e-03 1.219014159509e-05 1.759936591880e+00
4.527500000000e+02 -2.998579649653e-03 1.082942757905e-05 1.743488339921e+00
4.530000000000e+02 -4.042512359721e-03 9.924848342974e-06 1.727798139518e+00
4.532500000000e+02 -5.252234607865e-03 9.483247317144e-06 1.712903846764e+00
4.535000000000e+02 -6.616450513953e-03 9.505143851590e-06 1.698845654484e+00
4.537500000000e+02 -8.121225465952e-03 9.984928598217e-06 1.685665879696e+00
4.540000000000e+02 -9.750194159227e-03 1.091117457971e-05 1.673408709268e+00
4.542500000000e+02 -1.148482272178e-02 1.226704921609e-05 1.662119906427e+00
4.545000000000e+02 -1.330472116100e-02 1.403081024540e-05 1.651846480750e+00
4.547500000000e+02 -1.518800098074e-02 1.617637290768e-05 1.642636322652e+00
4.550000000000e+02 -1.711167072826e-02 1.867392770871e-05 1.634537807877e+00
4.552500000000e+02 -1.905206102066e-02 2.149058973450e-05 1.627599375800e+00
4.555000000000e+02 -2.098526976627e-02 2.459105808722e-05 1.621869087863e+00
4.557500000000e+02 -2.288761673228e-02 2.793827017283e-05 1.617394171313e+00
4.560000000000e+02 -2.473609648328e-02 3.149403059133e-05 1.614220555734e+00
4.562500000000e+02 -2.650881927429e-02 3.521960210831e-05 1.612392409155e+00
4.565000000000e+02 -2.818542765032e-02 3.907624584507e-05 1.611951681126e+00
4.567500000000e+02 -2.974748044737e-02 4.302570406151e-05 1.612937659993e+00
4.570000000000e+02 -3.117879280479e-02 4.703061883854e-05 1.615386552180e+00
4.572500000000e+02 -3.246572691473e-02 5.105488758131e-05 1.619331089730e+00
4.575000000000e+02 -3.359742463644e-02 5.506395523200e-05 1.624800174028e+00
4.577500000000e+02 -3.456598046546e-02 5.902505042343e-05 1.631818560287e+00
4.580000000000e+02 -3.536654937569e-02 6.290736997902e-05 1.640406590213e+00
4.582500000000e+02 -3.599739204799e-02 6.668222457096e-05 1.650579975368e+00
4.585000000000e+02 -3.645985554995e-02 7.032314919467e-05 1.662349637548e+00
4.587500000000e+02 -3.675829551914e-02 7.380599538725e-05 1.675721606393e+00
4.590000000000e+02 -3.689994101266e-02 7.710900657193e-05 1.690696979003e+00
4.592500000000e+02 -3.689471060236e-02 8.021289241761e-05 1.707271939295e+00
4.595000000000e+02 -3.675498294432e-02 8.310089948307e-05 1.725437840134e+00
4.597500000000e+02 -3.649533157298e-02 8.575889096943e-05 1.745181343634e+00
4.600000000000e+02 -3.613222870283e-02 8.817542892131e-05 1.766484619903e+00
4.602500000000e+02 -3.568372604180e-02 9.034186223125e-05 1.789325599822e+00
4.605000000000e+02 -3.516911999239e-02 9.225241718339e-05 1.813678276467e+00
4.607500000000e+02 -3.460860614159e-02 9.390428236289e-05 1.839513051867e+00
4.610000000000e+02 -3.402292946120e-02 9.529768201810e-05 1.866797122164e+00
4.612500000000e+02 -3.343303584963e-02 9.643593168238e-05 1.895494893381e+00
4.615000000000e+02 -3.285972774708e-02 9.732546329322e-05 1.925568423289e+00
4.617500000000e+02 -3.232332944550e-02 9.797581575324e-05 1.956977878468e+00
4.620000000000e+02 -3.184336347668e-02 9.839957923824e-05 1.989682002269e+00
4.622500000000e+02 -3.143824263858e-02 9.861229123173e-05 2.023638582260e+00
4.625000000000e+02 -3.112497863620e-02 9.863227159077e-05 2.058804913202e+00
4.627500000000e+02 -3.091891119863e-02 9.848041003754e-05 2.095138244291e+00
4.630000000000e+02 -3.083345912372e-02 9.817990476291e-05 2.132596206823e+00
4.632500000000e+02 -3.087989635394e-02 9.775591871297e-05 2.171137214693e+00
4.635000000000e+02 -3.106715604659e-02 9.723520764188e-05 2.210720830646e+00
4.637500000000e+02 -3.140166517511e-02 9.664570772727e-05 2.251308095838e+00
4.640000000000e+02 -3.188721313837e-02 9.601607686052e-05 2.292861817565e+00
4.642500000000e+02 -3.252485760937e-02 9.537524993683e-05 2.335346810243e+00
4.645000000000e+02 -3.331287062802e-02 9.475194649369e-05 2.378730090458e+00
4.647500000000e+02 -3.424672814783e-02 9.417419554028e-05 2.422981023187e+00
4.650000000000e+02 -3.531914560716e-02 9.366887208767e-05 2.468071416706e+00
4.652500000000e+02 -3.652016157357e-02 9.326125883174e-05 2.513975571362e+00
4.655000000000e+02 -3.783727047521e-02 9.297463698918e-05 2.560670277421e+00
4.657500000000e+02 -3.925560458504e-02 9.282991742524e-05 2.608134768809e+00
4.660000000000e+02 -4.075816390205e-02 9.284531612655e-05 2.656350633408e+00
4.662500000000e+02 -4.232609136488e-02 9.303607749603e-05 2.705301681001e+00
4.665000000000e+02 -4.393898936968e-02 9.341424971890e-05 2.754973776501e+00
4.667500000000e+02 -4.557527206972e-02 9.398851021097e-05 2.805354639031e+00
4.670000000000e+02 -4.721254669026e-02 9.476404968792e-05 2.856433614085e+00
4.672500000000e+02 -4.882801620504e-02 9.574249349395e-05 2.908201419017e+00
4.675000000000e+02 -5.039889451450e-02 9.692184374882e-05 2.960649871445e+00
4.677500000000e+02 -5.190282533282e-02 9.829653220975e-05 3.013771601440e+00
4.680000000000e+02 -5.331829542236e-02 9.985747280672e-05 3.067559754499e+00
4.682500000000e+02 -5.462503358368e-02 1.015921591387e-04 3.122007686408e+00
4.685000000000e+02 -5.580438632547e-02 1.034848056748e-04 3.177108658597e+00
4.687500000000e+02 -5.683966256758e-02 1.055165312083e-04 3.232855535950e+00
4.690000000000e+02 -5.771644114682e-02 1.076655806053e-04 3.289240489056e+00
4.692500000000e+02 -5.842283447558e-02 1.099075931112e-04 3.346254708856e+00
4.695000000000e+02 -5.894970416445e-02 1.122159119709e-04 3.403888135142e+00
4.697500000000e+02 -5.929082623702e-02 1.145619382847e-04 3.462129200373e+00
4.700000000000e+02 -5.944300284395e-02 1.169155248858e-04 3.520964595863e+00
4.702500000000e+02 -5.940612023298e-02 1.192454158381e-04 3.580379061478e+00
4.705000000000e+02 -5.918315430262e-02 1.215197358066e-04 3.640355199390e+00
4.707500000000e+02 -5.878012336230e-02 1.237065219227e-04 3.700873318449e+00
4.710000000000e+02 -5.820599150339e-02 1.257742520444e-04 3.761911307868e+00
4.712500000000e+02 -5.747252403909e-02 1.276924260227e-04 3.823444544533e+00
4.715000000000e+02 -5.659409981959e-02 1.294321640554e-04 3.885445831814e+00
4.717500000000e+02 -5.558748091660e-02 1.309668062032e-04 3.947885376439e+00
4.720000000000e+02 -5.447154673772e-02 1.322725077833e-04 4.010730797751e+00
4.722500000000e+02 -5.326699356078e-02 1.333288132040e-04 4.073947174628e+00
4.725000000000e+02 -5.199600469851e-02 1.341191957062e-04 4.137497127526e+00
4.727500000000e+02 -5.068189691759e-02 1.346315591103e-04 4.201340933117e+00
4.730000000000e+02 -4.934874482553e-02 1.348586586942e-04 4.265436674451e+00
4.732500000000e+02 -4.802099126730e-02 1.347984187237e-04 4.329740420375e+00
4.735000000000e+02 -4.672304776114e-02 1.344542327176e-04 4.394206433822e+00
4.737500000000e+02 -4.547888991417e-02 1.338351130651e-04 4.458787407089e+00
4.740000000000e+02 -4.431165674803e-02 1.329557341966e-04 4.523434718146e+00
4.742500000000e+02 -4.324325764260e-02 1.318363554906e-04 4.588098707824e+00
4.745000000000e+02 -4.229399718159e-02 1.305026216031e-04 4.652728971402e+00
4.747500000000e+02 -4.148222274451e-02 1.289852601859e-04 4.717274662789e+00
4.750000000000e+02 -4.082400489303e-02 1.273196422227e-04 4.781684806188e+00
4.752500000000e+02 -4.033285653443e-02 1.255452150545e-04 4.845908612078e+00
4.755000000000e+02 -4.001949883971e-02 1.237048271872e-04 4.909895793062e+00
4.757500000000e+02 -3.989168056953e-02 1.218439745183e-04 4.973596876929e+00
4.760000000000e+02 -3.995405532028e-02 1.200099544461e-04 5.036963512348e+00
4.762500000000e+02 -4.020812101956e-02 1.182509504796e-04 5.099948764257e+00
4.765000000000e+02 -4.065222354836e-02 1.166150704498e-04 5.162507396600e+00
4.767500000000e+02 -4.128162422465e-02 1.151493363179e-04 5.224596139697e+00
4.770000000000e+02 -4.208862918961e-02 1.138987373765e-04 5.286173938123e+00
4.772500000000e+02 -4.306277622228e-02 1.129052498056e-04 5.347202180885e+00
4.775000000000e+02 -4.419107321820e-02 1.122068643609e-04 5.407644907460e+00
4.777500000000e+02 -4.545828003460e-02 1.118367392247e-04 5.467468993314e+00
4.780000000000e+02 -4.684722504078e-02 1.118223958188e-04 5.526644309759e+00
4.782500000000e+02 -4.833914652022e-02 1.121849946165e-04 5.585143858762e+00
4.785000000000e+02 -4.991404854888e-02 1.129388105295e-04 5.642943883916e+00
4.787500000000e+02 -5.155106203100e-02 1.140907850004e-04 5.700023953310e+00
4.790000000000e+02 -5.322880169981e-02 1.156402479842e-04 5.756367017047e+00
4.792500000000e+02 -5.492571148062e-02 1.175787179480e-04 5.811959436738e+00
4.795000000000e+02 -5.662039137667e-02 1.198899251275e-04 5.866790990611e+00
4.797500000000e+02 -5.829190186221e-02 1.225499842479e-04 5.920854850075e+00
4.800000000000e+02 -5.992004241986e-02 1.255276998527e-04 5.974147529088e+00
4.802500000000e+02 -6.148560299659e-02 1.287850183472e-04 6.026668811105e+00
4.805000000000e+02 -6.297058768813e-02 1.322776192405e-04 6.078421646083e+00
4.807500000000e+02 -6.435841221176e-02 1.359556216989e-04 6.129412028619e+00
4.810000000000e+02 -6.563407510799e-02 1.397644399261e-04 6.179648847110e+00
4.812500000000e+02 -6.678430551829e-02 1.436456878072e-04 6.229143717878e+00
4.815000000000e+02 -6.779768670458e-02 1.475381579856e-04 6.277910795005e+00
4.817500000000e+02 -6.866475634931e-02 1.513789008034e-04 6.325966565003e+00
4.820000000000e+02 -6.937808300926e-02 1.551043588064e-04 6.373329627498e+00
4.822500000000e+02 -6.993231561749e-02 1.586515043478e-04 6.420020460759e+00
4.825000000000e+02 -7.032420687563e-02 1.619589596259e-04 6.466061184837e+00
4.827500000000e+02 -7.055260388666e-02 1.649681766445e-04 6.511475313577e+00
4.830000000000e+02 -7.061840632083e-02 1.676245526460e-04 6.556287507580e+00
4.832500000000e+02 -7.052448964929e-02 1.698784944997e-04 6.600523329381e+00
4.835000000000e+02 -7.027559061382e-02 1.716864409454e-04 6.644209001026e+00
4.837500000000e+02 -6.987816111542e-02 1.730117660408e-04 6.687371176382e+00
4.840000000000e+02 -6.934018551105e-02 1.738255767663e-04 6.730036717811e+00
4.842500000000e+02 -6.867097620700e-02 1.741073908928e-04 6.772232495320e+00
4.845000000000e+02 -6.788094660768e-02 1.738456456130e-04 6.813985197509e+00
4.847500000000e+02 -6.698137666739e-02 1.730380289635e-04 6.855321164486e+00
4.850000000000e+02 -6.598417717535e-02 1.716916331118e-04 6.896266238629e+00
4.852500000000e+02 -6.490167043093e-02 1.698228979048e-04 6.936845639110e+00
4.855000000000e+02 -6.374639013245e-02 1.674573364057e-04 6.977083852834e+00
4.857500000000e+02 -6.253091253384e-02 1.646290444595e-04 7.017004544649e+00
4.860000000000e+02 -6.126772990787e-02 1.613800275891e-04 7.056630485374e+00
4.862500000000e+02 -5.996916060600e-02 1.577593241602e-04 7.095983491221e+00
4.865000000000e+02 -5.864729827662e-02 1.538219461302e-04 7.135084375221e+00
4.867500000000e+02 -5.731400001809e-02 1.496277043355e-04 7.173952904849e+00
4.870000000000e+02 -5.598089450390e-02 1.452399264138e-04 7.212607763377e+00
4.872500000000e+02 -5.465940260970e-02 1.407241148503e-04 7.251066514162e+00
4.875000000000e+02 -5.336076070427e-02 1.361465868647e-04 7.289345557751e+00
4.877500000000e+02 -5.209602099498e-02 1.315731395735e-04 7.327460092644e+00
4.880000000000e+02 -5.087602952990e-02 1.270677987703e-04 7.365424061177e+00
4.882500000000e+02 -4.971135956721e-02 1.226916528553e-04 7.403250101206e+00
4.885000000000e+02 -4.861220670543e-02 1.185018124747e-04 7.440949478900e+00
4.887500000000e+02 -4.758823480103e-02 1.145504744745e-04 7.478532031699e+00
4.890000000000e+02 -4.664838676663e-02 1.108843169708e-04 7.516006091715e+00
4.892500000000e+02 -4.580066179733e-02 1.075439253707e-04 7.553378424672e+00
4.895000000000e+02 -4.505187964470e-02 1.045633420698e-04 7.590654150365e+00
4.897500000000e+02 -4.440744235438e-02 1.019699237680e-04 7.627836684987e+00
4.900000000000e+02 -4.387111660842e-02 9.978420319137e-05 7.664927668040e+00
4.902500000000e+02 -4.344485028453e-02 9.801990983865e-05 7.701926908232e+00
4.905000000000e+02 -4.312864062938e-02 9.668412349942e-05 7.738832337543e+00
4.907500000000e+02 -4.292046783413e-02 9.577748113535e-05 7.775639961135e+00
4.910000000000e+02 -4.281629989095e-02 9.529446131828e-05 7.812343830168e+00
4.912500000000e+02 -4.281017331282e-02 9.522372596180e-05 7.848936025455e+00
4.915000000000e+02 -4.289435017981e-02 9.554849533513e-05 7.885406636288e+00
4.917500000000e+02 -4.305954133921e-02 9.624701049132e-05 7.921743769565e+00
4.920000000000e+02 -4.329519011271e-02 9.729302969469e-05 7.957933552011e+00
4.922500000000e+02 -4.358980225968e-02 9.865635471307e-05 7.993960140537e+00
4.925000000000e+02 -4.393130763541e-02 1.003034393050e-04 8.029805741734e+00
4.927500000000e+02 -4.430743984160e-02 1.021980546191e-04 8.065450632523e+00
4.930000000000e+02 -4.470612330298e-02 1.043019966508e-04 8.100873167301e+00
4.932500000000e+02 -4.511585040095e-02 1.065758435394e-04 8.136049797466e+00
4.935000000000e+02 -4.552604537603e-02 1.089797277507e-04 8.170955067156e+00
4.937500000000e+02 -4.592740045882e-02 1.114741177233e-04 8.205561611792e+00
4.940000000000e+02 -4.631218050978e-02 1.140205728152e-04 8.239840140229e+00
4.942500000000e+02 -4.667448602073e-02 1.165824496544e-04 8.273759411254e+00
4.945000000000e+02 -4.701047069858e-02 1.191255272712e-04 8.307286192618e+00
4.947500000000e+02 -4.731850086306e-02 1.216185344527e-04 8.340385219248e+00
4.950000000000e+02 -4.759924960391e-02 1.240335564204e-04 8.373019144752e+00
4.952500000000e+02 -4.785571829852e-02 1.263463125227e-04 8.405148486256e+00
4.955000000000e+02 -4.809316995915e-02 1.285363053031e-04 8.436731578968e+00
4.957500000000e+02 -4.831897321693e-02 1.305868485663e-04 8.467724531916e+00
4.960000000000e+02 -4.854234382012e-02 1.324849898294e-04 8.498081201821e+00
4.962500000000e+02 -4.877398982601e-02 1.342213500446e-04 8.527753182239e+00
4.965000000000e+02 -4.902565942054e-02 1.357899027410e-04 8.556689819666e+00
4.967500000000e+02 -4.930960503284e-02 1.371877293571e-04 8.584838256915e+00
4.970000000000e+02 -4.963798537399e-02 1.384147561675e-04 8.612143512589e+00
4.972500000000e+02 -5.002222573977e-02 1.394734959963e-04 8.638548595423e+00
4.975000000000e+02 -5.047237189792e-02 1.403688148054e-04 8.663994657472e+00
4.977500000000e+02 -5.099647156490e-02 1.411077180772e-04 8.688421187127e+00
4.980000000000e+02 -5.160001748179e-02 1.416991537922e-04 8.711766231568e+00
4.982500000000e+02 -5.228549407347e-02 1.421538205497e-04 8.733966667267e+00
4.985000000000e+02 -5.305205048606e-02 1.424839377845e-04 8.754958490103e+00
4.987500000000e+02 -5.389532762876e-02 1.427030059222e-04 8.774677126731e+00
4.990000000000e+02 -5.480745990659e-02 1.428255190946e-04 8.793057787572e+00
4.992500000000e+02 -5.577724675784e-02 1.428666061653e-04 8.810035817563e+00
4.995000000000e+02 -5.679049131867e-02 1.428416084344e-04 8.825547053541e+00
4.997500000000e+02 -5.783049300181e-02 1.427656028044e-04 8.839528213348e+00
5.000000000000e+02 -5.887865499316e-02 1.426528725044e-04 8.851917261347e+00
5.002500000000e+02 -5.991517507339e-02 1.425163332712e-04 8.862653767652e+00
5.005000000000e+02 -6.091978368092e-02 1.423671297453e-04 8.871679292770e+00
5.007500000000e+02 -6.187247290558e-02 1.422141360032e-04 8.878937713467e+00
5.010000000000e+02 -6.275419136681e-02 1.420634178332e-04 8.884375584568e+00
5.012500000000e+02 -6.354745571801e-02 1.419180264997e-04 8.887942450256e+00
5.015000000000e+02 -6.423685925339e-02 1.417779701506e-04 8.889591158814e+00
5.017500000000e+02 -6.480945304725e-02 1.416402767757e-04 8.889278141735e+00
5.020000000000e+02 -6.525499681894e-02 1.414992035007e-04 8.886963707827e+00
5.022500000000e+02 -6.556607144201e-02 1.413466251607e-04 8.882612289996e+00
5.025000000000e+02 -6.573806619052e-02 1.411725975336e-04 8.876192676246e+00
5.027500000000e+02 -6.576905839821e-02 1.409659986454e-04 8.867678249654e+00
5.030000000000e+02 -6.565959830210e-02 1.407152410821e-04 8.857047166921e+00
5.032500000000e+02 -6.541243140795e-02 1.404090107182e-04 8.844282558215e+00
5.035000000000e+02 -6.503217423438e-02 1.400369805442e-04 8.829372667390e+00
5.037500000000e+02 -6.452497314567e-02 1.395904582112e-04 8.812310992125e+00
5.040000000000e+02 -6.389816463829e-02 1.390629273529e-04 8.793096394672e+00
5.042500000000e+02 -6.315995417320e-02 1.384504602637e-04 8.771733166878e+00
5.045000000000e+02 -6.231913136524e-02 1.377519483855e-04 8.748231089681e+00
5.047500000000e+02 -6.138482794443e-02 1.369691774486e-04 8.722605433338e+00
5.050000000000e+02 -6.036632876355e-02 1.361067599673e-04 8.694876945375e+00
5.052500000000e+02 -5.927293612661e-02 1.351719042736e-04 8.665071785335e+00
5.055000000000e+02 -5.811388868224e-02 1.341740774484e-04 8.633221422209e+00
5.057500000000e+02 -5.689833215190e-02 1.331246040234e-04 8.599362504124e+00
5.060000000000e+02 -5.563533486646e-02 1.320361224574e-04 8.563536675570e+00
5.062500000000e+02 -5.433394104003e-02 1.309220929052e-04 8.525790357042e+00
5.065000000000e+02 -5.300325171614e-02 1.297962107492e-04 8.486174493258e+00
5.067500000000e+02 -5.165252168717e-02 1.286719456402e-04 8.444744268025e+00
5.070000000000e+02 -5.029125920853e-02 1.275621941283e-04 8.401558775024e+00
5.072500000000e+02 -4.892931579409e-02 1.264789268345e-04 8.356680682910e+00
5.075000000000e+02 -4.757695226835e-02 1.254329405220e-04 8.310175858686e+00
5.077500000000e+02 -4.624486860281e-02 1.244337390274e-04 8.262112996827e+00
5.080000000000e+02 -4.494418615596e-02 1.234894863583e-04 8.212563225959e+00
5.082500000000e+02 -4.368637411923e-02 1.226069882269e-04 8.161599713126e+00
5.085000000000e+02 -4.248311455454e-02 1.217918170508e-04 8.109297281263e+00
5.087500000000e+02 -4.134610584484e-02 1.210484142418e-04 8.055732021460e+00
5.090000000000e+02 -4.028680892765e-02 1.203802686086e-04 8.000980916553e+00
5.092500000000e+02 -3.931614602759e-02 1.197899864317e-04 7.945121487097e+00
5.095000000000e+02 -3.844416701233e-02 1.192793710563e-04 7.888231441998e+00
5.097500000000e+02 -3.767970245707e-02 1.188495324432e-04 7.830388346829e+00
5.100000000000e+02 -3.703002566672e-02 1.185008590484e-04 7.771669318900e+00
5.102500000000e+02 -3.650054826730e-02 1.182329398876e-04 7.712150726904e+00
5.105000000000e+02 -3.609457175995e-02 1.180444283296e-04 7.651907923125e+00
5.107500000000e+02 -3.581311637337e-02 1.179328793630e-04 7.591014981631e+00
5.110000000000e+02 -3.565484216722e-02 1.178945551064e-04 7.529544466316e+00
5.112500000000e+02 -3.561607169346e-02 1.179242058329e-04 7.467567209818e+00
5.115000000000e+02 -3.569091505895e-02 1.180148911564e-04 7.405152111357e+00
5.117500000000e+02 -3.587149010258e-02 1.181578563446e-04 7.342365956782e+00
5.120000000000e+02 -3.614822264025e-02 1.183424852147e-04 7.279273250823e+00
5.122500000000e+02 -3.651020465223e-02 1.185563549925e-04 7.215936067462e+00
5.125000000000e+02 -3.694558409556e-02 1.187854091755e-04 7.152413921828e+00
5.127500000000e+02 -3.744195738032e-02 1.190142550479e-04 7.088763656259e+00
5.130000000000e+02 -3.798673684767e-02 1.192265799951e-04 7.025039348484e+00
5.132500000000e+02 -3.856746861403e-02 1.194056704542e-04 6.961292239479e+00
5.135000000000e+02 -3.917208355943e-02 1.195350075099e-04 6.897570687231e+00
5.137500000000e+02 -3.978907016996e-02 1.195988999938e-04 6.833920142590e+00
5.140000000000e+02 -4.040756817040e-02 1.195831147476e-04 6.770383152013e+00
5.142500000000e+02 -4.101739119175e-02 1.194754584063e-04 6.706999388822e+00
5.145000000000e+02 -4.160899110833e-02 1.192662671438e-04 6.643805708752e+00
5.147500000000e+02 -4.217338733760e-02 1.189487747235e-04 6.580836232797e+00
5.150000000000e+02 -4.270208162945e-02 1.185193219491e-04 6.518122450985e+00
5.152500000000e+02 -4.318698563343e-02 1.179774039558e-04 6.455693345740e+00
5.155000000000e+02 -4.362037902600e-02 1.173255479542e-04 6.393575528298e+00
5.157500000000e+02 -4.399491827851e-02 1.165690453224e-04 6.331793383174e+00
5.160000000000e+02 -4.430370254520e-02 1.157155578358e-04 6.270369214548e+00
5.162500000000e+02 -4.454039942590e-02 1.147746388858e-04 6.209323389314e+00
5.165000000000e+02 -4.469942539090e-02 1.137572249350e-04 6.148674470168e+00
5.167500000000e+02 -4.477616355592e-02 1.126751265294e-04 6.088439337561e+00
5.170000000000e+02 -4.476720277942e-02 1.115405801842e-04 6.028633294028e+00
5.172500000000e+02 -4.467057087518e-02 1.103658845162e-04 5.969270153564e+00
5.175000000000e+02 -4.448593811122e-02 1.091631655831e-04 5.910362315525e+00
5.177500000000e+02 -4.421476792092e-02 1.079442710726e-04 5.851920822309e+00
5.180000000000e+02 -4.386039221963e-02 1.067207988547e-04 5.793955409508e+00
5.182500000000e+02 -4.342799994780e-02 1.055042641255e-04 5.736474546925e+00
5.185000000000e+02 -4.292453125864e-02 1.043063492246e-04 5.679485474977e+00
5.187500000000e+02 -4.235847948273e-02 1.031391978382e-04 5.622994244506e+00
5.190000000000e+02 -4.173961264794e-02 1.020157068654e-04 5.567005754858e+00
5.192500000000e+02 -4.107863148260e-02 1.009497636061e-04 5.511523793905e+00
5.195000000000e+02 -4.038678759680e-02 9.995640250604e-05 5.456551085140e+00
5.197500000000e+02 -3.967548816715e-02 9.905174844901e-05 5.402089328630e+00
5.200000000000e+02 -3.895591427410e-02 9.825286697573e-05 5.348139247890e+00
5.202500000000e+02 -3.823867667029e-02 9.757736478086e-05 5.294700625207e+00
5.205000000000e+02 -3.753353057713e-02 9.704278245651e-05 5.241772337516e+00
5.207500000000e+02 -3.684916185158e-02 9.666585152013e-05 5.189352375658e+00
5.210000000000e+02 -3.619305395958e-02 9.646161914242e-05 5.137437860652e+00
5.212500000000e+02 -3.557143243871e-02 9.644248745203e-05 5.086025040146e+00
5.215000000000e+02 -3.498928241114e-02 9.661724774176e-05 5.035109281759e+00
5.217500000000e+02 -3.445042274754e-02 9.699017536344e-05 4.984685050353e+00
5.220000000000e+02 -3.395761983128e-02 9.756023718901e-05 4.934745877287e+00
5.222500000000e+02 -3.351272163687e-02 9.832043346825e-05 4.885284328367e+00
5.225000000000e+02 -3.311678812264e-02 9.925748268472e-05 4.836291961001e+00
5.227500000000e+02 -3.277020284801e-02 1.003517189195e-04 4.787759287043e+00
5.230000000000e+02 -3.247274720330e-02 1.015772764534e-04 4.739675732774e+00
5.232500000000e+02 -3.222362891845e-02 1.029025784711e-04 4.692029602777e+00
5.235000000000e+02 -3.202146126024e-02 1.042910787427e-04 4.644808050877e+00
5.237500000000e+02 -3.186419525771e-02 1.057022358454e-04 4.597997057420e+00
5.240000000000e+02 -3.174901318248e-02 1.070926629241e-04 4.551581411781e+00
5.242500000000e+02 -3.167219911382e-02 1.084173882579e-04 4.505544706645e+00
5.245000000000e+02 -3.162900367962e-02 1.096311540385e-04 4.459869341040e+00
5.247500000000e+02 -3.161352247686e-02 1.106896827301e-04 4.414536532680e+00
5.250000000000e+02 -3.161860951581e-02 1.115508495077e-04 4.369526344418e+00
5.252500000000e+02 -3.163584235269e-02 1.121757024829e-04 4.324817721526e+00
5.255000000000e+02 -3.165555425909e-02 1.125293012926e-04 4.280388544842e+00
5.257500000000e+02 -3.166694204435e-02 1.125813343995e-04 4.236215698516e+00
5.260000000000e+02 -3.165825317165e-02 1.123065190596e-04 4.192275154775e+00
5.262500000000e+02 -3.161704933690e-02 1.116847968404e-04 4.148542076346e+00
5.265000000000e+02 -3.153053683529e-02 1.107013437499e-04 4.104990936079e+00
5.267500000000e+02 -3.138595015118e-02 1.093464374480e-04 4.061595655420e+00
5.270000000000e+02 -3.117096920947e-02 1.076152221318e-04 4.018329759188e+00
5.272500000000e+02 -3.087414921273e-02 1.055074200332e-04 3.975166545085e+00
5.275000000000e+02 -3.048534098368e-02 1.030270367976e-04 3.932079268862e+00
5.277500000000e+02 -2.999607877287e-02 1.001820978529e-04 3.889041338045e+00
5.280000000000e+02 -2.939991636524e-02 9.698444927803e-05 3.846026514942e+00
5.282500000000e+02 -2.869269415862e-02 9.344963643806e-05 3.803009122306e+00
5.285000000000e+02 -2.787272602224e-02 8.959687689028e-05 3.759964253302e+00
5.287500000000e+02 -2.694089726043e-02 8.544911094391e-05 3.716867977059e+00
5.290000000000e+02 -2.590067220250e-02 8.103311268323e-05 3.673697539507e+00
5.292500000000e+02 -2.475801507210e-02 7.637963774093e-05 3.630431560384e+00
5.295000000000e+02 -2.352123007783e-02 7.152356437196e-05 3.587050219279e+00
5.297500000000e+02 -2.220073272721e-02 6.650399314392e-05 3.543535432461e+00
5.300000000000e+02 -2.080876664773e-02 6.136426639508e-05 3.499871023602e+00
5.302500000000e+02 -1.935907980848e-02 5.615186547167e-05 3.456042880655e+00
5.305000000000e+02 -1.786657783742e-02 5.091815076508e-05 3.412039109274e+00
5.307500000000e+02 -1.634696805383e-02 4.571797457051e-05 3.367850173810e+00
5.310000000000e+02 -1.481640934534e-02 4.060908217016e-05 3.323469036513e+00
5.312500000000e+02 -1.329117854399e-02 3.565131628580e-05 3.278891287909e+00
5.315000000000e+02 -1.178736277586e-02 3.090568812786e-05 3.234115272283e+00
5.317500000000e+02 -1.032058358683e-02 2.643330102658e-05 3.189142210788e+00
5.320000000000e+02 -8.905756001958e-03 2.229417359043e-05 3.143976316532e+00
5.322500000000e+02 -7.556883340382e-03 1.854597436399e-05 3.098624903685e+00
5.325000000000e+02 -6.286885401276e-03 1.524271303613e-05 3.053098491284e+00
5.327500000000e+02 -5.107457630939e-03 1.243350197822e-05 3.007410893226e+00
5.330000000000e+02 -4.028955415890e-03 1.016133797990e-05 2.961579299860e+00
5.332500000000e+02 -3.060300315978e-03 8.461994840087e-06 2.915624340499e+00
5.335000000000e+02 -2.208901144954e-03 7.363050724435e-06 2.869570131558e+00
5.337500000000e+02 -1.480588152976e-03 6.883069083308e-06 2.823444300018e+00
5.340000000000e+02 -8.795541732645e-04 7.031001150293e-06 2.777277986576e+00
5.342500000000e+02 -4.083038232544e-04 7.805767051894e-06 2.731105819523e+00
5.345000000000e+02 -6.760713669607e-05 9.196050518606e-06 2.684965863818e+00
5.347500000000e+02 1.435381378605e-04 1.118029057121e-05 2.638899538526e+00
5.350000000000e+02 2.279367733500e-04 1.372691838697e-05 2.592951507596e+00
5.352500000000e+02 1.902121314899e-04 1.679477950750e-05 2.547169539263e+00
5.355000000000e+02 3.680752879298e-05 2.033372870980e-05 2.501604339796e+00
5.357500000000e+02 -2.240348960535e-04 2.428539990201e-05 2.456309358721e+00
5.360000000000e+02 -5.823186406907e-04 2.858411809897e-05 2.411340571877e+00
5.362500000000e+02 -1.026367803856e-03 3.315794066441e-05 2.366756240513e+00
5.365000000000e+02 -1.542932197801e-03 3.792979507836e-05 2.322616653028e+00
5.367500000000e+02 -2.117327414029e-03 4.281870031198e-05 2.278983848235e+00
5.370000000000e+02 -2.733607393751e-03 4.774103857449e-05 2.235921326172e+00
5.372500000000e+02 -3.374770997844e-03 5.261186355351e-05 2.193493746236e+00
5.375000000000e+02 -4.022997930469e-03 5.734621613718e-05 2.151766617171e+00
5.377500000000e+02 -4.659911054496e-03 6.186042898434e-05 2.110805980642e+00
5.380000000000e+02 -5.266860002026e-03 6.607340072637e-05 2.070678090393e+00
5.382500000000e+02 -5.825218838597e-03 6.990781788116e-05 2.031449091073e+00
5.385000000000e+02 -6.316691822947e-03 7.329131004472e-05 1.993184698181e+00
5.387500000000e+02 -6.723619453817e-03 7.615751969073e-05 1.955949883240e+00
5.390000000000e+02 -7.029277385246e-03 7.844707415797e-05 1.919808567188e+00
5.392500000000e+02 -7.218161451190e-03 8.010844492332e-05 1.884823325606e+00
5.395000000000e+02 -7.276252034025e-03 8.109869030121e-05 1.851055109643e+00
5.397500000000e+02 -7.191251983334e-03 8.138406557764e-05 1.818562986328e+00
5.400000000000e+02 -6.952793581035e-03 8.094049796234e-05 1.787403901803e+00
5.402500000000e+02 -6.552610406604e-03 7.975392698834e-05 1.757632470868e+00
5.405000000000e+02 -5.984671569866e-03 7.782049741067e-05 1.729300795627e+00
5.407500000000e+02 -5.245277184550e-03 7.514661350252e-05 1.702458314901e+00
5.410000000000e+02 -4.333113670418e-03 7.174885151612e-05 1.677151686323e+00
5.412500000000e+02 -3.249270422300e-03 6.765373826009e-05 1.653424700525e+00
5.415000000000e+02 -1.997218122613e-03 6.289739442064e-05 1.631318227419e+00
5.417500000000e+02 -5.827510102109e-04 5.752505225437e-05 1.610870192746e+00
5.420000000000e+02 9.861040355058e-04 5.159045281145e-05 1.592115581784e+00
5.422500000000e+02 2.699209590316e-03 4.515513108438e-05 1.575086467776e+00
5.425000000000e+02 4.544467220359e-03 3.828759585287e-05 1.559812060414e+00
5.427500000000e+02 6.507991524202e-03 3.106241612319e-05 1.546318770287e+00
5.430000000000e+02 8.574305408596e-03 2.355922224642e-05 1.534630284478e+00
5.432500000000e+02 1.072655342022e-02 1.586163325698e-05 1.524767648629e+00
5.435000000000e+02 1.294673001705e-02 8.056123017020e-06 1.516749350633e+00
5.437500000000e+02 1.521591979206e-02 2.308371098991e-07 1.510591401574e+00
5.440000000000e+02 1.751454673332e-02 -7.525624561439e-06 1.506307409623e+00
5.442500000000e+02 1.982262969531e-02 -1.512544475235e-05 1.503908643181e+00
5.445000000000e+02 2.212004133012e-02 -2.248282905537e-05 1.503404079960e+00
5.447500000000e+02 2.438676760181e-02 -2.951523080316e-05 1.504800439858e+00
5.450000000000e+02 2.660316542976e-02 -3.614454317846e-05 1.508102198240e+00
5.452500000000e+02 2.875021530973e-02 -4.229823943286e-05 1.513311580246e+00
5.455000000000e+02 3.080976643649e-02 -4.791044125102e-05 1.520428534033e+00
5.457500000000e+02 3.276477109608e-02 -5.292289411324e-05 1.529450684361e+00
5.460000000000e+02 3.459950630965e-02 -5.728583961920e-05 1.540373266090e+00
5.462500000000e+02 3.629977887218e-02 -6.095876018064e-05 1.553189041413e+00
5.465000000000e+02 3.785311191307e-02 -6.391097112152e-05 1.567888202039e+00
5.467500000000e+02 3.924890950538e-02 -6.612206096285e-05 1.584458260940e+00
5.470000000000e+02 4.047859827040e-02 -6.758217989886e-05 1.602883936519e+00
5.472500000000e+02 4.153574194101e-02 -6.829214142143e-05 1.623147035664e+00
5.475000000000e+02 4.241612824312e-02 -6.826335033838e-05 1.645226339718e+00
5.477500000000e+02 4.311782593883e-02 -6.751755343085e-05 1.669097499404e+00
5.480000000000e+02 4.364121101251e-02 -6.608641773490e-05 1.694732944209e+00
5.482500000000e+02 4.398896049466e-02 -6.401093809674e-05 1.722101812046e+00
5.485000000000e+02 4.416601543414e-02 -6.134069854660e-05 1.751169903589e+00
5.487500000000e+02 4.417951052612e-02 -5.813300256843e-05 1.781899667242e+00
5.490000000000e+02 4.403867421962e-02 -5.445185375993e-05 1.814250217343e+00
5.492500000000e+02 4.375469796127e-02 -5.036685181889e-05 1.848177389946e+00
5.495000000000e+02 4.334057759547e-02 -4.595200759733e-05 1.883633837910e+00
5.497500000000e+02 4.281093007220e-02 -4.128450149241e-05 1.920569166481e+00
5.500000000000e+02 4.218178660199e-02 -3.644340714748e-05 1.958930110113e+00
5.502500000000e+02 4.147036652642e-02 -3.150840716312e-05 1.998660749336e+00
5.505000000000e+02 4.069483594739e-02 -2.655852464759e-05 2.039702766066e+00
5.507500000000e+02 3.987405355144e-02 -2.167089151422e-05 2.081995734817e+00
5.510000000000e+02 3.902730865833e-02 -1.691957491573e-05 2.125477446242e+00
5.512500000000e+02 3.817405490089e-02 -1.237448362384e-05 2.170084258690e+00
5.515000000000e+02 3.733364367910e-02 -8.100360272406e-06 2.215751473344e+00
5.517500000000e+02 3.652506075633e-02 -4.155891573515e-06 2.262413727213e+00
5.520000000000e+02 3.576666965877e-02 -5.929353674161e-07 2.310005398316e+00
5.522500000000e+02 3.507596482106e-02 2.544125621812e-06 2.358461017758e+00
5.525000000000e+02 3.446933779744e-02 5.218893162295e-06 2.407715681443e+00
5.527500000000e+02 3.396185866915e-02 7.403327013322e-06 2.457705456800e+00
5.530000000000e+02 3.356707566094e-02 9.077976109523e-06 2.508367777205e+00
5.532500000000e+02 3.329683478336e-02 1.023206472484e-05 2.559641819114e+00
5.535000000000e+02 3.316112179608e-02 1.086345274567e-05 2.611468856163e+00
5.537500000000e+02 3.316792805030e-02 1.097846337661e-05 2.663792585247e+00
5.540000000000e+02 3.332314241694e-02 1.059157209121e-05 2.716559419441e+00
5.542500000000e+02 3.363046985835e-02 9.724989222692e-06 2.769718745106e+00
5.545000000000e+02 3.409137887996e-02 8.408129318599e-06 2.823223137898e+00
5.547500000000e+02 3.470507800365e-02 6.676979421361e-06 2.877028536246e+00
5.550000000000e+02 3.546852202846e-02 4.573373699301e-06 2.931094369993e+00
5.552500000000e+02 3.637644823014e-02 2.144205613813e-06 2.985383642796e+00
5.555000000000e+02 3.742144196697e-02 -5.594327646685e-07 3.039862968901e+00
5.557500000000e+02 3.859403158505e-02 -3.483161953755e-06 3.094502562588e+00
5.560000000000e+02 3.988281040297e-02 -6.570256746885e-06 3.149276186390e+00
5.562500000000e+02 4.127458583811e-02 -9.762611826253e-06 3.204161055131e+00
5.565000000000e+02 4.275455310428e-02 -1.300171005986e-05 3.259137700392e+00
5.567500000000e+02 4.430649148791e-02 -1.622957767117e-05 3.314189803563e+00
5.570000000000e+02 4.591298168284e-02 -1.938971335938e-05 3.369303994384e+00
5.572500000000e+02 4.755564130936e-02 -2.242797241425e-05 3.424469625003e+00
5.575000000000e+02 4.921537627069e-02 -2.529339245194e-05 3.479678523026e+00
5.577500000000e+02 5.087264501020e-02 -2.793894438852e-05 3.534924728706e+00
5.580000000000e+02 5.250773274063e-02 -3.032219683527e-05 3.590204221750e+00
5.582500000000e+02 5.410103224529e-02 -3.240588074435e-05 3.645514642916e+00
5.585000000000e+02 5.563332774459e-02 -3.415834668241e-05 3.700855015981e+00
5.587500000000e+02 5.708607761860e-02 -3.555390425089e-05 3.756225474064e+00
5.590000000000e+02 5.844169221009e-02 -3.657304171387e-05 3.811626995858e+00
5.592500000000e+02 5.968380166989e-02 -3.720252250530e-05 3.867061154159e+00
5.595000000000e+02 6.079751003379e-02 -3.743536103010e-05 3.922529881843e+00
5.597500000000e+02 6.176963049068e-02 -3.727067933557e-05 3.978035256802e+00
5.600000000000e+02 6.258890055231e-02 -3.671346990708e-05 4.033579312595e+00
5.602500000000e+02 6.324615832322e-02 -3.577421798384e-05 4.089163853262e+00
5.605000000000e+02 6.373451336528e-02 -3.446850341102e-05 4.144790330304e+00
5.607500000000e+02 6.404945994036e-02 -3.281646674183e-05 4.200459705585e+00
5.610000000000e+02 6.418896850259e-02 -3.084225717886e-05 4.256172359607e+00
5.612500000000e+02 6.415352394142e-02 -2.857341130469e-05 4.311928002275e+00
5.615000000000e+02 6.394614952133e-02 -2.604024497935e-05 4.367725637686e+00
5.617500000000e+02 6.357236383538e-02 -2.327519506476e-05 4.423563514235e+00
5.620000000000e+02 6.304010920704e-02 -2.031219856846e-05 4.479439108634e+00
5.622500000000e+02 6.235963640975e-02 -1.718607578283e-05 4.535349121289e+00
5.625000000000e+02 6.154335091308e-02 -1.393195643001e-05 4.591289484618e+00
5.627500000000e+02 6.060561302365e-02 -1.058472395371e-05 4.647255375178e+00
5.630000000000e+02 5.956251922411e-02 -7.178543548481e-06 4.703241246325e+00
5.632500000000e+02 5.843163519775e-02 -3.746417691464e-06 4.759240851959e+00
5.635000000000e+02 5.723170516162e-02 -3.198111009628e-07 4.815247280448e+00
5.637500000000e+02 5.598234550969e-02 3.071654380266e-06 4.871252990528e+00
5.640000000000e+02 5.470371066680e-02 6.400455395544e-06 4.927249844250e+00
5.642500000000e+02 5.341614975818e-02 9.641356349871e-06 4.983229144349e+00
5.645000000000e+02 5.213985906975e-02 1.277154439083e-05 5.039181663514e+00
5.647500000000e+02 5.089452984526e-02 1.577071310277e-05 5.095097678309e+00
5.650000000000e+02 4.969900381534e-02 1.862110089984e-05 5.150966998718e+00
5.652500000000e+02 4.857094009684e-02 2.130749283341e-05 5.206778996005e+00
5.655000000000e+02 4.752650116267e-02 2.381718646405e-05 5.262522636613e+00
5.657500000000e+02 4.658006231148e-02 2.613994444273e-05 5.318186502559e+00
5.660000000000e+02 4.574395338731e-02 2.826792173299e-05 5.373758825641e+00
5.662500000000e+02 4.502823685552e-02 3.019558863365e-05 5.429227515018e+00
5.665000000000e+02 4.444053038023e-02 3.191964216120e-05 5.484580196206e+00
5.667500000000e+02 4.398587398585e-02 3.343893028149e-05 5.539804234198e+00
5.670000000000e+02 4.366665425207e-02 3.475435858610e-05 5.594886784211e+00
5.672500000000e+02 4.348257965797e-02 3.586881677176e-05 5.649814820557e+00
5.675000000000e+02 4.343071721233e-02 3.678709359825e-05 5.704575184599e+00
5.677500000000e+02 4.350558798556e-02 3.751579002712e-05 5.759154635474e+00
5.680000000000e+02 4.369931857429e-02 3.806323688368e-05 5.813539886969e+00
5.682500000000e+02 4.400185195599e-02 3.843939210557e-05 5.867717662230e+00
5.685000000000e+02 4.440120959832e-02 3.865573019585e-05 5.921674739988e+00
5.687500000000e+02 4.488380120863e-02 3.872511381200e-05 5.975398000882e+00
5.690000000000e+02 4.543477561200e-02 3.866164681002e-05 6.028874471550e+00
5.692500000000e+02 4.603840576248e-02 3.848050560726e-05 6.082091365309e+00
5.695000000000e+02 4.667849985656e-02 3.819775093086e-05 6.135036118428e+00
5.697500000000e+02 4.733882888700e-02 3.783011595973e-05 6.187696421729e+00
5.700000000000e+02 4.800355975861e-02 3.739477335232e-05 6.240060243625e+00
5.702500000000e+02 4.865767946140e-02 3.690907592166e-05 6.292115860535e+00
5.705000000000e+02 4.928740209649e-02 3.639024285843e-05 6.343851855880e+00
5.707500000000e+02 4.988054079707e-02 3.585513145274e-05 6.395257137219e+00
5.710000000000e+02 5.042683300396e-02 3.531993614211e-05 6.446320947639e+00
5.712500000000e+02 5.091821499835e-02 3.479969733572e-05 6.497032852440e+00
5.715000000000e+02 5.134902479150e-02 3.430802416038e-05 6.547382746613e+00
5.717500000000e+02 5.171613351820e-02 3.385675682979e-05 6.597360848492e+00
5.720000000000e+02 5.201899627151e-02 3.345561056173e-05 6.646957692040e+00
5.722500000000e+02 5.225961166834e-02 3.311183056029e-05 6.696164129725e+00
5.725000000000e+02 5.244240993665e-02 3.282977192992e-05 6.744971304978e+00
5.727500000000e+02 5.257403590299e-02 3.261069945920e-05 6.793370661728e+00
5.730000000000e+02 5.266306770416e-02 3.245255502127e-05 6.841353922830e+00
5.732500000000e+02 5.271965989747e-02 3.234981906231e-05 6.888913077427e+00
5.735000000000e+02 5.275513129501e-02 3.229340470987e-05 6.936040363906e+00
5.737500000000e+02 5.278151353177e-02 3.227078285079e-05 6.982728249617e+00
5.740000000000e+02 5.281108008262e-02 3.226621594984e-05 7.028969407119e+00
5.742500000000e+02 5.285587754930e-02 3.226108327792e-05 7.074756686331e+00
5.745000000000e+02 5.292727451159e-02 3.223440709227e-05 7.120083086508e+00
5.747500000000e+02 5.303556226172e-02 3.216350293986e-05 7.164941716627e+00
5.750000000000e+02 5.318960438294e-02 3.202475912051e-05 7.209325760244e+00
5.752500000000e+02 5.339655875776e-02 3.179450056839e-05 7.253228433013e+00
5.755000000000e+02 5.366168488409e-02 3.144990416812e-05 7.296642934947e+00
5.757500000000e+02 5.398822349305e-02 3.096993197352e-05 7.339562401606e+00
5.760000000000e+02 5.437735825062e-02 3.033622931151e-05 7.381979850296e+00
5.762500000000e+02 5.482824486185e-02 2.953395161154e-05 7.423888121343e+00
5.765000000000e+02 5.533810791236e-02 2.855246567318e-05 7.465279819703e+00
5.767500000000e+02 5.590238489540e-02 2.738593697194e-05 7.506147251342e+00
5.770000000000e+02 5.651491707432e-02 2.603374837434e-05 7.546482360460e+00
5.772500000000e+02 5.716817210584e-02 2.450076902627e-05 7.586276663352e+00
5.775000000000e+02 5.785349873530e-02 2.279743098468e-05 7.625521190223e+00
5.777500000000e+02 5.856139814164e-02 2.093964915703e-05 7.664206424290e+00
5.780000000000e+02 5.928180984812e-02 1.894859054799e-05 7.702322244603e+00
5.782500000000e+02 6.000441173929e-02 1.685029860601e-05 7.739857882063e+00
5.785000000000e+02 6.071891291430e-02 1.467516837064e-05 7.776801871001e+00
5.787500000000e+02 6.141534684811e-02 1.245730421320e-05 7.813142019973e+00
5.790000000000e+02 6.208433772781e-02 1.023372461084e-05 7.848865382890e+00
5.792500000000e+02 6.271733635980e-02 8.043452797313e-06 7.883958244317e+00
5.795000000000e+02 6.330680209529e-02 5.926546002039e-06 7.918406110622e+00
5.797500000000e+02 6.384632957020e-02 3.922999645745e-06 7.952193719876e+00
5.800000000000e+02 6.433069324338e-02 2.071603215748e-06 7.985305055949e+00
5.802500000000e+02 6.475581657983e-02 4.087782528861e-07 8.017723379614e+00
5.805000000000e+02 6.511866494886e-02 -1.032547377017e-06 8.049431272941e+00
5.807500000000e+02 6.541706849811e-02 -2.223981137722e-06 8.080410695174e+00
5.810000000000e+02 6.564951271111e-02 -3.142574889647e-06 8.110643059602e+00
5.812500000000e+02 6.581490753563e-02 -3.771461995927e-06 8.140109319090e+00
5.815000000000e+02 6.591238045769e-02 -4.100254062722e-06 8.168790065910e+00
5.817500000000e+02 6.594114010874e-02 -4.125238134894e-06 8.196665647615e+00
5.820000000000e+02 6.590041541228e-02 -3.849180340909e-06 8.223716283206e+00
5.822500000000e+02 6.578952006169e-02 -3.280824808299e-06 8.249922188646e+00
5.825000000000e+02 6.560802125864e-02 -2.434238492666e-06 8.275263693764e+00
5.827500000000e+02 6.535601052265e-02 -1.328008433887e-06 8.299721349035e+00
5.830000000000e+02 6.503445344960e-02 1.564074672555e-08 8.323276018210e+00
5.832500000000e+02 6.464555861528e-02 1.571712049175e-06 8.345908945078e+00
5.835000000000e+02 6.419312736122e-02 3.313102157732e-06 8.367601796779e+00
5.837500000000e+02 6.368282627839e-02 5.211159566143e-06 8.388336680881e+00
5.840000000000e+02 6.312233712596e-02 7.236111724707e-06 8.408096138883e+00
5.842500000000e+02 6.252135098213e-02 9.357236774671e-06 8.426863120717e+00
5.845000000000e+02 6.189139151530e-02 1.154288604563e-05 8.444620946534e+00
5.847500000000e+02 6.124547379869e-02 1.376043794896e-05 8.461353263520e+00
5.850000000000e+02 6.059762259194e-02 1.597625181707e-05 8.477044002914e+00
5.852500000000e+02 5.996229954762e-02 1.815571960592e-05 8.491677349476e+00
5.855000000000e+02 5.935378461059e-02 2.026347583342e-05 8.505237721190e+00
5.857500000000e+02 5.878557544821e-02 2.226382511675e-05 8.517709768591e+00
5.860000000000e+02 5.826985372613e-02 2.412138543556e-05 8.529078390303e+00
5.862500000000e+02 5.781706282863e-02 2.580195471394e-05 8.539328771378e+00
5.865000000000e+02 5.743561587967e-02 2.727352697715e-05 8.548446433428e+00
5.867500000000e+02 5.713174140776e-02 2.850738707066e-05 8.556417300115e+00
5.870000000000e+02 5.690945026567e-02 2.947917747159e-05 8.563227767857e+00
5.872500000000e+02 5.677059798511e-02 3.016984676515e-05 8.568864786204e+00
5.875000000000e+02 5.671500694749e-02 3.056645154109e-05 8.573315933570e+00
5.877500000000e+02 5.674061800167e-02 3.066271404567e-05 8.576569494065e+00
5.880000000000e+02 5.684364707440e-02 3.045923569686e-05 8.578614530851e+00
5.882500000000e+02 5.701873561783e-02 2.996350174361e-05 8.579440956202e+00
5.885000000000e+02 5.725909686091e-02 2.918970946938e-05 8.579039598419e+00
5.887500000000e+02 5.755667089313e-02 2.815835364359e-05 8.577402265427e+00
5.890000000000e+02 5.790230665357e-02 2.689564540698e-05 8.574521804315e+00
5.892500000000e+02 5.828598705292e-02 2.543301373065e-05 8.570392155772e+00
5.895000000000e+02 5.869710449466e-02 2.380642351490e-05 8.565008401446e+00
5.897500000000e+02 5.912478024848e-02 2.205563840121e-05 8.558366802851e+00
5.900000000000e+02 5.955820266948e-02 2.022342407687e-05 8.550464825308e+00
5.902500000000e+02 5.998695251377e-02 1.835461451555e-05 8.541301158062e+00
5.905000000000e+02 6.040126486872e-02 1.649506642834e-05 8.530875716222e+00
5.907500000000e+02 6.079218677702e-02 1.469060267692e-05 8.519189633730e+00
5.910000000000e+02 6.115160470048e-02 1.298564575236e-05 8.506245259546e+00
5.912500000000e+02 6.147212438252e-02 1.142186424610e-05 8.492046146299e+00
5.915000000000e+02 6.174682916711e-02 1.003697033425e-05 8.476597050534e+00
5.917500000000e+02 6.196895823995e-02 8.863620062916e-06 8.459903940304e+00
5.920000000000e+02 6.213158583647e-02 7.928577981819e-06 8.441974027111e+00
5.922500000000e+02 6.222737757454e-02 7.252285022963e-06 8.422815809289e+00
5.925000000000e+02 6.224851409629e-02 6.848851166363e-06 8.402439134505e+00
5.927500000000e+02 6.218685475215e-02 6.726528395479e-06 8.380855286293e+00
5.930000000000e+02 6.203435842333e-02 6.888573071018e-06 8.358077071918e+00
5.932500000000e+02 6.178375200840e-02 7.334366177586e-06 8.334118909612e+00
5.935000000000e+02 6.142938989511e-02 8.060614980432e-06 8.308996910369e+00
5.937500000000e+02 6.096818113426e-02 9.062460575110e-06 8.282728922918e+00
5.940000000000e+02 6.040047048882e-02 1.033426114069e-05 8.255334554963e+00
5.942500000000e+02 5.973071106081e-02 1.186991089130e-05 8.226835143324e+00
5.945000000000e+02 5.896780829758e-02 1.366258359431e-05 8.197253681264e+00
5.947500000000e+02 5.812503644828e-02 1.570393201528e-05 8.166614698744e+00
5.950000000000e+02 5.721948265509e-02 1.798271960743e-05 8.134944094803e+00
5.952500000000e+02 5.627105288491e-02 2.048315476263e-05 8.102268938655e+00
5.955000000000e+02 5.530111812719e-02 2.318317035055e-05 8.068617232878e+00
5.957500000000e+02 5.433096400871e-02 2.605293035099e-05 8.034017660012e+00
5.960000000000e+02 5.338023017362e-02 2.905386529098e-05 7.998499316444e+00
5.962500000000e+02 5.246555699590e-02 3.213850737716e-05 7.962091456971e+00
5.965000000000e+02 5.159961162001e-02 3.525127682574e-05 7.924823249057e+00
5.967500000000e+02 5.079064633855e-02 3.833026753558e-05 7.886723566403e+00
5.970000000000e+02 5.004263562341e-02 4.130991693352e-05 7.847820817345e+00
5.972500000000e+02 4.935598122274e-02 4.412434860848e-05 7.808142827650e+00
5.975000000000e+02 4.872866655516e-02 4.671103324819e-05 7.767716770590e+00
5.977500000000e+02 4.815768668405e-02 4.901438812646e-05 7.726569147358e+00
5.980000000000e+02 4.764052937343e-02 5.098893312425e-05 7.684725810577e+00
5.982500000000e+02 4.717646886472e-02 5.260158196285e-05 7.642212019233e+00
5.985000000000e+02 4.676746221572e-02 5.383307608450e-05 7.599052514017e+00
5.987500000000e+02 4.641849108130e-02 5.467799312250e-05 7.555271598395e+00
5.990000000000e+02 4.613727442948e-02 5.514368076551e-05 7.510893211703e+00
5.992500000000e+02 4.593337209561e-02 5.524807762633e-05 7.465940981550e+00
5.995000000000e+02 4.581679294039e-02 5.501700526700e-05 7.420438245326e+00
5.997500000000e+02 4.579630151229e-02 5.448111396783e-05 7.374408037714e+00
6.000000000000e+02 4.587767015664e-02 5.367285619778e-05 7.327873037818e+00
6.002500000000e+02 4.606213894482e-02 5.262395426184e-05 7.280855488069e+00
6.005000000000e+02 4.634532400470e-02 5.136366761727e-05 7.233377089396e+00
6.007500000000e+02 4.671675137161e-02 4.991803166021e-05 7.185458891943e+00
6.010000000000e+02 4.716010859339e-02 4.831011066955e-05 7.137121189980e+00
6.012500000000e+02 4.765419896821e-02 4.656112012713e-05 7.088383446533e+00
6.015000000000e+02 4.817448671791e-02 4.469217904765e-05 7.039264257622e+00
6.017500000000e+02 4.869504185331e-02 4.272634606378e-05 6.989781358683e+00
6.020000000000e+02 4.919063195369e-02 4.069055421921e-05 6.939951686158e+00
6.022500000000e+02 4.963870037988e-02 3.861709611974e-05 6.889791480818e+00
6.025000000000e+02 5.002098591836e-02 3.654436749384e-05 6.839316424911e+00
6.027500000000e+02 5.032459440394e-02 3.451669728921e-05 6.788541797434e+00
6.030000000000e+02 5.054241065955e-02 3.258321400781e-05 6.737482629946e+00
6.032500000000e+02 5.067283043304e-02 3.079584945784e-05 6.686153845267e+00
6.035000000000e+02 5.071888453228e-02 2.920674322657e-05 6.634570362951e+00
6.037500000000e+02 5.068690754829e-02 2.786512428976e-05 6.582747158297e+00
6.040000000000e+02 5.058495471349e-02 2.681431257745e-05 6.530699271755e+00
6.042500000000e+02 5.042120951671e-02 2.608904025225e-05 6.478441756000e+00
6.045000000000e+02 5.020259167815e-02 2.571338116650e-05 6.425989580327e+00
6.047500000000e+02 4.993375430874e-02 2.569952411552e-05 6.373357496284e+00
6.050000000000e+02 4.961659586132e-02 2.604749377477e-05 6.320559873491e+00
6.052500000000e+02 4.925031483028e-02 2.674581592779e-05 6.267610536788e+00
6.055000000000e+02 4.883197576840e-02 2.777295381440e-05 6.214522615104e+00
6.057500000000e+02 4.835748263490e-02 2.909933395678e-05 6.161308412304e+00
6.060000000000e+02 4.782278775807e-02 3.068967275088e-05 6.107979322233e+00
6.062500000000e+02 4.722515640167e-02 3.250532062865e-05 6.054545785919e+00
6.065000000000e+02 4.656430435644e-02 3.450636095759e-05 6.001017285268e+00
6.067500000000e+02 4.584323704722e-02 3.665326728508e-05 5.947402378056e+00
6.070000000000e+02 4.506868930706e-02 3.890798554584e-05 5.893708747933e+00
6.072500000000e+02 4.425109837276e-02 4.123441512124e-05 5.839943269014e+00
6.075000000000e+02 4.340412851052e-02 4.359833958670e-05 5.786112058285e+00
6.077500000000e+02 4.254380440482e-02 4.596693199865e-05 5.732220513850e+00
6.080000000000e+02 4.168737383312e-02 4.830801717082e-05 5.678273320972e+00
6.082500000000e+02 4.085203602105e-02 5.058928129581e-05 5.624274428675e+00
6.085000000000e+02 4.005369308882e-02 5.277763527647e-05 5.570226992438e+00
6.087500000000e+02 3.930586179471e-02 5.483888617927e-05 5.516133292816e+00
6.090000000000e+02 3.861886130951e-02 5.673778530468e-05 5.461994638326e+00
6.092500000000e+02 3.799934596957e-02 5.843864503585e-05 5.407811266467e+00
6.095000000000e+02 3.745020824554e-02 5.990627521682e-05 5.353582258016e+00
6.097500000000e+02 3.697082866263e-02 6.110727034575e-05 5.299305477234e+00
6.100000000000e+02 3.655761052210e-02 6.201155953234e-05 5.244977548543e+00
6.102500000000e+02 3.620470771831e-02 6.259399528108e-05 5.190593879449e+00
6.105000000000e+02 3.590484049980e-02 6.283582340633e-05 5.136148728735e+00
6.107500000000e+02 3.565009335981e-02 6.272591475906e-05 5.081635319152e+00
6.110000000000e+02 3.543260235631e-02 6.226158278269e-05 5.027045991855e+00
6.112500000000e+02 3.524506389561e-02 6.144893692830e-05 4.972372387081e+00
6.115000000000e+02 3.508102556284e-02 6.030285096131e-05 4.917605648915e+00
6.117500000000e+02 3.493495332831e-02 5.884641075932e-05 4.862736635028e+00
6.120000000000e+02 3.480209821075e-02 5.710997692523e-05 4.807756130287e+00
6.122500000000e+02 3.467821021779e-02 5.512994696888e-05 4.752655048338e+00
6.125000000000e+02 3.455916353660e-02 5.294733088895e-05 4.697424623875e+00
6.127500000000e+02 3.444056299947e-02 5.060623903327e-05 4.642056586972e+00
6.130000000000e+02 3.431739947399e-02 4.815244117720e-05 4.586543322451e+00
6.132500000000e+02 3.418381058544e-02 4.563200678817e-05 4.530878018312e+00
6.135000000000e+02 3.403298519363e-02 4.309011312323e-05 4.475054803897e+00
6.137500000000e+02 3.385722979321e-02 4.057011003622e-05 4.419068884749e+00
6.140000000000e+02 3.364819359398e-02 3.811277958560e-05 4.362916680121e+00
6.142500000000e+02 3.339722875652e-02 3.575580208778e-05 4.306595964750e+00
6.145000000000e+02 3.309584875475e-02 3.353336565479e-05 4.250106020063e+00
6.147500000000e+02 3.273623708266e-02 3.147590581870e-05 4.193447794834e+00
6.150000000000e+02 3.231175656673e-02 2.960993372284e-05 4.136624076445e+00
6.152500000000e+02 3.181741030266e-02 2.795786447896e-05 4.079639668810e+00
6.155000000000e+02 3.125021440888e-02 2.653784465517e-05 4.022501574447e+00
6.157500000000e+02 3.060945386285e-02 2.536355257737e-05 3.965219176524e+00
6.160000000000e+02 2.989680407374e-02 2.444396849777e-05 3.907804413797e+00
6.162500000000e+02 2.911631712840e-02 2.378312840723e-05 3.850271944903e+00
6.165000000000e+02 2.827428112126e-02 2.337991123019e-05 3.792639294527e+00
6.167500000000e+02 2.737897276253e-02 2.322784950928e-05 3.734926977111e+00
6.170000000000e+02 2.644033006226e-02 2.331501106170e-05 3.677158593604e+00
6.172500000000e+02 2.546957398102e-02 2.362398552963e-05 3.619360896724e+00
6.175000000000e+02 2.447880929340e-02 2.413204853832e-05 3.561563822515e+00
6.177500000000e+02 2.348063180069e-02 2.481149435313e-05 3.503800486351e+00
6.180000000000e+02 2.248776314741e-02 2.563012572032e-05 3.446107142393e+00
6.182500000000e+02 2.151272894781e-02 2.655192100628e-05 3.388523107159e+00
6.185000000000e+02 2.056758851300e-02 2.753786133070e-05 3.331090648140e+00
6.187500000000e+02 1.966371817798e-02 2.854688827983e-05 3.273854840195e+00
6.190000000000e+02 1.881164422906e-02 2.953695819313e-05 3.216863391257e+00
6.192500000000e+02 1.802091798759e-02 3.046614964258e-05 3.160166441738e+00
6.195000000000e+02 1.730002288912e-02 3.129378031505e-05 3.103816340982e+00
6.197500000000e+02 1.665630171847e-02 3.198149205486e-05 3.047867402599e+00
6.200000000000e+02 1.609589486070e-02 3.249425868837e-05 2.992375644325e+00
6.202500000000e+02 1.562368086586e-02 3.280128416713e-05 2.937398514818e+00
6.205000000000e+02 1.524321278841e-02 3.287676667707e-05 2.882994608014e+00
6.207500000000e+02 1.495664957093e-02 3.270050374524e-05 2.829223370630e+00
6.210000000000e+02 1.476468262930e-02 3.225832936263e-05 2.776144803379e+00
6.212500000000e+02 1.466646050814e-02 3.154238437322e-05 2.723819155097e+00
6.215000000000e+02 1.465951953262e-02 3.055121741216e-05 2.672306615000e+00
6.217500000000e+02 1.473972727830e-02 2.928972770416e-05 2.621667002456e+00
6.220000000000e+02 1.490124639418e-02 2.776896977805e-05 2.571959452788e+00
6.222500000000e+02 1.513652922148e-02 2.600582671264e-05 2.523242106515e+00
6.225000000000e+02 1.543634783583e-02 2.402257916304e-05 2.475571796250e+00
6.227500000000e+02 1.578986755345e-02 2.184638006314e-05 2.429003740840e+00
6.230000000000e+02 1.618476502338e-02 1.950865874287e-05 2.383591241604e+00
6.232500000000e+02 1.660739397950e-02 1.704446449349e-05 2.339385390632e+00
6.235000000000e+02 1.704299520859e-02 1.449177005963e-05 2.296434787069e+00
6.237500000000e+02 1.747594827411e-02 1.189073986629e-05 2.254785271419e+00
6.240000000000e+02 1.789005739812e-02 9.282981601799e-06 2.214479674416e+00
6.242500000000e+02 1.826886449653e-02 6.710786719266e-06 2.175557588762e+00
6.245000000000e+02 1.859597951346e-02 4.216370651788e-06 2.138055164403e+00
6.247500000000e+02 1.885541810421e-02 1.841122206248e-06 2.102004927804e+00
6.250000000000e+02 1.903193653250e-02 -3.751278285502e-07 2.067435631077e+00
6.252500000000e+02 1.911135367617e-02 -2.394810601075e-06 2.034372130289e+00
6.255000000000e+02 1.908085124308e-02 -4.183284216280e-06 2.002835291846e+00
6.257500000000e+02 1.892924384154e-02 -5.709422101291e-06 1.972841931245e+00
6.260000000000e+02 1.864721212440e-02 -6.946206403430e-06 1.944404782389e+00
6.262500000000e+02 1.822749472854e-02 -7.871184276115e-06 1.917532493841e+00
6.265000000000e+02 1.766503430923e-02 -8.466867017248e-06 1.892229657732e+00
6.267500000000e+02 1.695707691831e-02 -8.721040973075e-06 1.868496863754e+00
6.270000000000e+02 1.610322403061e-02 -8.626979510984e-06 1.846330779258e+00
6.272500000000e+02 1.510543702090e-02 -8.183547983154e-06 1.825724257586e+00
6.275000000000e+02 1.396799797086e-02 -7.395207535510e-06 1.806666465122e+00
6.277500000000e+02 1.269742743041e-02 -6.271907020350e-06 1.789143033400e+00
6.280000000000e+02 1.130236352535e-02 -4.828870378115e-06 1.773136231084e+00
6.282500000000e+02 9.793406589196e-03 -3.086282091114e-06 1.758625151213e+00
6.285000000000e+02 8.182931856404e-03 -1.068873489440e-06 1.745585917726e+00
6.287500000000e+02 6.484875073251e-03 1.194579162173e-06 1.733991906663e+00
6.290000000000e+02 4.714495256286e-03 3.671834219454e-06 1.723813976715e+00
6.292500000000e+02 2.888117698291e-03 6.327834930653e-06 1.715020713705e+00
6.295000000000e+02 1.022862056493e-03 9.125412792660e-06 1.707578683959e+00
6.297500000000e+02 -8.636406575734e-04 1.202602915640e-05 1.701452691329e+00
6.300000000000e+02 -2.753538477165e-03 1.499054458881e-05 1.696606042627e+00
6.302500000000e+02 -4.629051428238e-03 1.797999635225e-05 1.693000816741e+00
6.305000000000e+02 -6.472764653047e-03 2.095637143168e-05 1.690598130815e+00
6.307500000000e+02 -8.267914547714e-03 2.388335458142e-05 1.689358413051e+00
6.310000000000e+02 -9.998668025316e-03 2.672704394555e-05 1.689241666496e+00
6.312500000000e+02 -1.165038703484e-02 2.945661380224e-05 1.690207734108e+00
6.315000000000e+02 -1.320987267650e-02 3.204490493550e-05 1.692216557981e+00
6.317500000000e+02 -1.466559472029e-02 3.446895669373e-05 1.695228427652e+00
6.320000000000e+02 -1.600788357368e-02 3.671042272216e-05 1.699204224469e+00
6.322500000000e+02 -1.722910546563e-02 3.875592125582e-05 1.704105651867e+00
6.325000000000e+02 -1.832379558310e-02 4.059725985273e-05 1.709895456462e+00
6.327500000000e+02 -1.928875143679e-02 4.223154089131e-05 1.716537630556e+00
6.330000000000e+02 -2.012310292856e-02 4.366119276022e-05 1.723997606609e+00
6.332500000000e+02 -2.082832864045e-02 4.489385344827e-05 1.732242430263e+00
6.335000000000e+02 -2.140822993563e-02 4.594214176545e-05 1.741240910487e+00
6.337500000000e+02 -2.186888149420e-02 4.682336371248e-05 1.750963765111e+00
6.340000000000e+02 -2.221852392078e-02 4.755907895529e-05 1.761383731672e+00
6.342500000000e+02 -2.246742898161e-02 4.817460438603e-05 1.772475666369e+00
6.345000000000e+02 -2.262771982524e-02 4.869842238220e-05 1.784216609579e+00
6.347500000000e+02 -2.271317424187e-02 4.916155899706e-05 1.796585850516e+00
6.350000000000e+02 -2.273898421689e-02 4.959688275380e-05 1.809564951202e+00
6.352500000000e+02 -2.272149327637e-02 5.003837795597e-05 1.823137747495e+00
6.355000000000e+02 -2.267792331131e-02 5.052041561265e-05 1.837290348888e+00
6.357500000000e+02 -2.262607530160e-02 5.107700273438e-05 1.852011096928e+00
6.360000000000e+02 -2.258402313918e-02 5.174105572192e-05 1.867290503923e+00
6.362500000000e+02 -2.256980785279e-02 5.254370145508e-05 1.883121192941e+00
6.365000000000e+02 -2.260112499721e-02 5.351362278436e-05 1.899497789187e+00
6.367500000000e+02 -2.269502389754e-02 5.467645391116e-05 1.916416825709e+00
6.370000000000e+02 -2.286761407527e-02 5.605425603525e-05 1.933876606032e+00
6.372500000000e+02 -2.313378968379e-02 5.766506279950e-05 1.951877072214e+00
6.375000000000e+02 -2.350697203553e-02 5.952250598329e-05 1.970419659688e+00
6.377500000000e+02 -2.399887851930e-02 6.163555280186e-05 1.989507130697e+00
6.380000000000e+02 -2.461931771758e-02 6.400832111739e-05 2.009143414771e+00
6.382500000000e+02 -2.537601408003e-02 6.663999118026e-05 2.029333442940e+00
6.385000000000e+02 -2.627446950948e-02 6.952483590481e-05 2.050082971160e+00
6.387500000000e+02 -2.731785418074e-02 7.265231291542e-05 2.071398418986e+00
6.390000000000e+02 -2.850693926358e-02 7.600728034507e-05 2.093286698742e+00
6.392500000000e+02 -2.984006063394e-02 7.957026553970e-05 2.115755062006e+00
6.395000000000e+02 -3.131312346651e-02 8.331782863585e-05 2.138810947444e+00
6.397500000000e+02 -3.291964316339e-02 8.722298701822e-05 2.162461841023e+00
6.400000000000e+02 -3.465081984112e-02 9.125571089511e-05 2.186715152121e+00
6.402500000000e+02 -3.649565113725e-02 9.538344130486e-05 2.211578099965e+00
6.405000000000e+02 -3.844107797313e-02 9.957165886515e-05 2.237057617251e+00
6.407500000000e+02 -4.047216084573e-02 1.037844684594e-04 2.263160271338e+00
6.410000000000e+02 -4.257228775922e-02 1.079852106745e-04 2.289892200683e+00
6.412500000000e+02 -4.472340708211e-02 1.121370602414e-04 2.317259069556e+00
6.415000000000e+02 -4.690628446307e-02 1.162036254903e-04 2.345266039364e+00
6.417500000000e+02 -4.910077884306e-02 1.201495193413e-04 2.373917756402e+00
6.420000000000e+02 -5.128613598616e-02 1.239409173163e-04 2.403218353751e+00
6.422500000000e+02 -5.344129079425e-02 1.275460346589e-04 2.433171470085e+00
6.425000000000e+02 -5.554518249217e-02 1.309355996863e-04 2.463780276906e+00
6.427500000000e+02 -5.757706663843e-02 1.340832600307e-04 2.495047522362e+00
6.430000000000e+02 -5.951683504408e-02 1.369659372358e-04 2.526975577314e+00
6.432500000000e+02 -6.134531932583e-02 1.395640968568e-04 2.559566496761e+00
6.435000000000e+02 -6.304459586657e-02 1.418619798016e-04 2.592822077686e+00
6.437500000000e+02 -6.459826685928e-02 1.438477458628e-04 2.626743926384e+00
6.440000000000e+02 -6.599172743701e-02 1.455135620057e-04 2.661333522665e+00
6.442500000000e+02 -6.721240056451e-02 1.468556017901e-04 2.696592289089e+00
6.445000000000e+02 -6.824995945489e-02 1.478740167608e-04 2.732521646271e+00
6.447500000000e+02 -6.909650347646e-02 1.485728074055e-04 2.769123074433e+00
6.450000000000e+02 -6.974670839527e-02 1.489596533581e-04 2.806398161996e+00
6.452500000000e+02 -7.019792648132e-02 1.490456724445e-04 2.844348656275e+00
6.455000000000e+02 -7.045026566009e-02 1.488451776996e-04 2.882976490028e+00
6.457500000000e+02 -7.050660696461e-02 1.483753525496e-04 2.922283813006e+00
6.460000000000e+02 -7.037257676065e-02 1.476558972763e-04 2.962273015293e+00
6.462500000000e+02 -7.005649406054e-02 1.467087019112e-04 3.002946722024e+00
6.465000000000e+02 -6.956924278598e-02 1.455574406235e-04 3.044307805351e+00
6.467500000000e+02 -6.892413052289e-02 1.442272237555e-04 3.086359357727e+00
6.470000000000e+02 -6.813668663223e-02 1.427442101589e-04 3.129104673189e+00
6.472500000000e+02 -6.722442506619e-02 1.411352382735e-04 3.172547218690e+00
6.475000000000e+02 -6.620658721032e-02 1.394275014892e-04 3.216690576288e+00
6.477500000000e+02 -6.510384012400e-02 1.376482136524e-04 3.261538392985e+00
6.480000000000e+02 -6.393795272485e-02 1.358243111555e-04 3.307094320742e+00
6.482500000000e+02 -6.273146098683e-02 1.339822040590e-04 3.353361927354e+00
6.485000000000e+02 -6.150730784341e-02 1.321475372926e-04 3.400344618621e+00
6.487500000000e+02 -6.028848045586e-02 1.303449956444e-04 3.448045541059e+00
6.490000000000e+02 -5.909764502946e-02 1.285981379648e-04 3.496467478001e+00
6.492500000000e+02 -5.795678725480e-02 1.269292611396e-04 3.545612737853e+00
6.495000000000e+02 -5.688686527868e-02 1.253592881609e-04 3.595483033604e+00
6.497500000000e+02 -5.590748364351e-02 1.239076878400e-04 3.646079364975e+00
6.500000000000e+02 -5.503659044834e-02 1.225923969143e-04 3.697401877280e+00
6.502500000000e+02 -5.429020767339e-02 1.214297731904e-04 3.749449734274e+00
6.505000000000e+02 -5.368219605306e-02 1.204345503278e-04 3.802220978866e+00
6.507500000000e+02 -5.322405841782e-02 1.196198010990e-04 3.855712392419e+00
6.510000000000e+02 -5.292478904384e-02 1.189969160244e-04 3.909919361839e+00
6.512500000000e+02 -5.279075919376e-02 1.185755499962e-04 3.964835731473e+00
6.515000000000e+02 -5.282566031367e-02 1.183636143122e-04 4.020453681324e+00
6.517500000000e+02 -5.303048255389e-02 1.183672140313e-04 4.076763588999e+00
6.520000000000e+02 -5.340354844984e-02 1.185906099786e-04 4.133753914256e+00
6.522500000000e+02 -5.394059192265e-02 1.190361706259e-04 4.191411090944e+00
6.525000000000e+02 -5.463487786993e-02 1.197043051430e-04 4.249719425845e+00
6.527500000000e+02 -5.547736288581e-02 1.205933921343e-04 4.308661012050e+00
6.530000000000e+02 -5.645689970295e-02 1.216997347024e-04 4.368215666489e+00
6.532500000000e+02 -5.756046489262e-02 1.230174800185e-04 4.428360872417e+00
6.535000000000e+02 -5.877342301235e-02 1.245385878383e-04 4.489071752544e+00
6.537500000000e+02 -6.007980544116e-02 1.262527797745e-04 4.550321053117e+00
6.540000000000e+02 -6.146261025547e-02 1.281475337010e-04 4.612079155600e+00
6.542500000000e+02 -6.290410994318e-02 1.302080946564e-04 4.674314107754e+00
6.545000000000e+02 -6.438616261004e-02 1.324175263772e-04 4.736991676933e+00
6.547500000000e+02 -6.589052104879e-02 1.347567956778e-04 4.800075426871e+00
6.550000000000e+02 -6.739913197081e-02 1.372049119430e-04 4.863526815640e+00
6.552500000000e+02 -6.889441995780e-02 1.397391135346e-04 4.927305315005e+00
6.555000000000e+02 -7.035955132254e-02 1.423351085194e-04 4.991368550915e+00
6.557500000000e+02 -7.177866915856e-02 1.449673638841e-04 5.055672457411e+00
6.560000000000e+02 -7.313710748577e-02 1.476094561041e-04 5.120171458810e+00
6.562500000000e+02 -7.442156374618e-02 1.502344493640e-04 5.184818650153e+00
6.565000000000e+02 -7.562025244139e-02 1.528153306960e-04 5.249566009540e+00
6.567500000000e+02 -7.672301415582e-02 1.553254459705e-04 5.314364598210e+00
6.570000000000e+02 -7.772140959545e-02 1.577389753594e-04 5.379164791607e+00
6.572500000000e+02 -7.860877187648e-02 1.600313820732e-04 5.443916487702e+00
6.575000000000e+02 -7.938024941690e-02 1.621798717243e-04 5.508569342230e+00
6.577500000000e+02 -8.003281889649e-02 1.641638034324e-04 5.573072983891e+00
6.580000000000e+02 -8.056528109139e-02 1.659650613938e-04 5.637377221538e+00
6.582500000000e+02 -8.097825106857e-02 1.675683932826e-04 5.701432264668e+00
6.585000000000e+02 -8.127412557343e-02 1.689616664852e-04 5.765188910789e+00
6.587500000000e+02 -8.145704272964e-02 1.701360670474e-04 5.828598731585e+00
6.590000000000e+02 -8.153282760366e-02 1.710861983487e-04 5.891614243195e+00
6.592500000000e+02 -8.150892312838e-02 1.718101830333e-04 5.954189061757e+00
6.595000000000e+02 -8.139430403580e-02 1.723096888631e-04 6.016278043970e+00
6.597500000000e+02 -8.119937144925e-02 1.725897704438e-04 6.077837415508e+00
6.600000000000e+02 -8.093582170232e-02 1.726586662088e-04 6.138824867386e+00
6.602500000000e+02 -8.061649612066e-02 1.725276503172e-04 6.199199672144e+00
6.605000000000e+02 -8.025519849194e-02 1.722107371626e-04 6.258922752363e+00
6.607500000000e+02 -7.986649103466e-02 1.717243723100e-04 6.317956757073e+00
6.610000000000e+02 -7.946546530200e-02 1.710870442800e-04 6.376266105006e+00
6.612500000000e+02 -7.906749760443e-02 1.703188624571e-04 6.433817054360e+00
6.615000000000e+02 -7.868798630367e-02 1.694411109635e-04 6.490577729894e+00
6.617500000000e+02 -7.834207958278e-02 1.684757952295e-04 6.546518140970e+00
6.620000000000e+02 -7.804439688928e-02 1.674451874674e-04 6.601610225385e+00
6.622500000000e+02 -7.780874433209e-02 1.663713871621e-04 6.655827848326e+00
6.625000000000e+02 -7.764782757278e-02 1.652759188477e-04 6.709146816854e+00
6.627500000000e+02 -7.757296258057e-02 1.641793883005e-04 6.761544865458e+00
6.630000000000e+02 -7.759378445363e-02 1.631011966083e-04 6.813001673140e+00
6.632500000000e+02 -7.771795740378e-02 1.620593404201e-04 6.863498837824e+00
6.635000000000e+02 -7.795088924059e-02 1.610702915868e-04 6.913019863898e+00
6.637500000000e+02 -7.829545804451e-02 1.601489549840e-04 6.961550141122e+00
6.640000000000e+02 -7.875176258255e-02 1.593086880016e-04 7.009076918264e+00
6.642500000000e+02 -7.931691253160e-02 1.585613606511e-04 7.055589270902e+00
6.645000000000e+02 -7.998487848065e-02 1.579174485396e-04 7.101078062131e+00
6.647500000000e+02 -8.074642409710e-02 1.573860896694e-04 7.145535899901e+00
6.650000000000e+02 -8.158914323799e-02 1.569751038738e-04 7.188957064645e+00
6.652500000000e+02 -8.249762112602e-02 1.566909471076e-04 7.231337466275e+00
6.655000000000e+02 -8.345373429148e-02 1.565385888737e-04 7.272674549044e+00
6.657500000000e+02 -8.443709301192e-02 1.565213021384e-04 7.312967203964e+00
6.660000000000e+02 -8.542561977967e-02 1.566403786329e-04 7.352215667447e+00
6.662500000000e+02 -8.639624290410e-02 1.568947986915e-04 7.390421389278e+00
6.665000000000e+02 -8.732567611258e-02 1.572808829739e-04 7.427586932021e+00
6.667500000000e+02 -8.819123716063e-02 1.577919823729e-04 7.463715807195e+00
6.670000000000e+02 -8.897166428262e-02 1.584182390893e-04 7.498812366648e+00
6.672500000000e+02 -8.964787309676e-02 1.591464764414e-04 7.532881639742e+00
6.675000000000e+02 -9.020361806953e-02 1.599602228917e-04 7.565929231338e+00
6.677500000000e+02 -9.062601033081e-02 1.608399137011e-04 7.597961180645e+00
6.680000000000e+02 -9.090587841665e-02 1.617632550849e-04 7.628983884687e+00
6.682500000000e+02 -9.103794780300e-02 1.627057300163e-04 7.659003995819e+00
6.685000000000e+02 -9.102085590857e-02 1.636411828010e-04 7.688028382189e+00
6.687500000000e+02 -9.085700603616e-02 1.645426297687e-04 7.716064081849e+00
6.690000000000e+02 -9.055229148564e-02 1.653829705596e-04 7.743118295375e+00
6.692500000000e+02 -9.011571095262e-02 1.661356507222e-04 7.769198388414e+00
6.695000000000e+02 -8.955890922593e-02 1.667753910899e-04 7.794311932449e+00
6.697500000000e+02 -8.889565475736e-02 1.672788493152e-04 7.818466742525e+00
6.700000000000e+02 -8.814127667196e-02 1.676252104939e-04 7.841670937528e+00
6.702500000000e+02 -8.731206844334e-02 1.677967419632e-04 7.863933007181e+00
6.705000000000e+02 -8.642466723810e-02 1.677793375310e-04 7.885261885279e+00
6.707500000000e+02 -8.549541782149e-02 1.675629736062e-04 7.905667023061e+00
6.710000000000e+02 -8.453974624714e-02 1.671420972768e-04 7.925158470103e+00
6.712500000000e+02 -8.357156481470e-02 1.665158390129e-04 7.943746947243e+00
6.715000000000e+02 -8.260276246002e-02 1.656883398795e-04 7.961443923781e+00
6.717500000000e+02 -8.164282400502e-02 1.646687910024e-04 7.978261687959e+00
6.720000000000e+02 -8.069863628813e-02 1.634712378654e-04 7.994213416548e+00
6.722500000000e+02 -7.977452888141e-02 1.621141459389e-04 8.009313230596e+00
6.725000000000e+02 -7.887257156788e-02 1.606196857394e-04 8.023576248126e+00
6.727500000000e+02 -7.799313391081e-02 1.590127675973e-04 8.037018610487e+00
6.730000000000e+02 -7.713566604515e-02 1.573198725013e-04 8.049657496186e+00
6.732500000000e+02 -7.629963136320e-02 1.555677802259e-04 8.061511103667e+00
6.735000000000e+02 -7.548548526175e-02 1.537823194415e-04 8.072598613963e+00
6.737500000000e+02 -7.469557608757e-02 1.519872829414e-04 8.082940105719e+00
6.740000000000e+02 -7.393483684756e-02 1.502036340695e-04 8.092556454523e+00
6.742500000000e+02 -7.321115361445e-02 1.484491115246e-04 8.101469195785e+00
6.745000000000e+02 -7.253532852630e-02 1.467382845260e-04 8.109700365444e+00
6.747500000000e+02 -7.192060543522e-02 1.450830481159e-04 8.117272324450e+00
6.750000000000e+02 -7.138178481253e-02 1.434934850561e-04 8.124207575562e+00
6.752500000000e+02 -7.093401353710e-02 1.419789522052e-04 8.130528578376e+00
6.755000000000e+02 -7.059138483108e-02 1.405492186666e-04 8.136257586491e+00
6.757500000000e+02 -7.036551545648e-02 1.392154581329e-04 8.141416469775e+00
6.760000000000e+02 -7.026427465709e-02 1.379909241849e-04 8.146026574851e+00
6.762500000000e+02 -7.029082081248e-02 1.368911756987e-04 8.150108597597e+00
6.765000000000e+02 -7.044306116903e-02 1.359337871366e-04 8.153682433189e+00
6.767500000000e+02 -7.071358960245e-02 1.351375637598e-04 8.156767048744e+00
6.770000000000e+02 -7.109009281520e-02 1.345213504577e-04 8.159380343948e+00
6.772500000000e+02 -7.155615656992e-02 1.341025839152e-04 8.161538962914e+00
6.775000000000e+02 -7.209235416683e-02 1.338957766533e-04 8.163258111343e+00
6.777500000000e+02 -7.267748116640e-02 1.339111170777e-04 8.164551328955e+00
6.780000000000e+02 -7.328979743312e-02 1.341533448936e-04 8.165430259287e+00
6.782500000000e+02 -7.390816703641e-02 1.346210071864e-04 8.165904375673e+00
6.785000000000e+02 -7.451301402896e-02 1.353061426946e-04 8.165980740352e+00
6.787500000000e+02 -7.508706267143e-02 1.361943752561e-04 8.165663764003e+00
6.790000000000e+02 -7.561586122904e-02 1.372653555774e-04 8.164954999273e+00
6.792500000000e+02 -7.608811316993e-02 1.384934618410e-04 8.163852976663e+00
6.795000000000e+02 -7.649584559745e-02 1.398486699565e-04 8.162353089559e+00
6.797500000000e+02 -7.683443560431e-02 1.412975194786e-04 8.160447529911e+00
6.800000000000e+02 -7.710249698370e-02 1.428041304917e-04 8.158125268053e+00
6.802500000000e+02 -7.730160615955e-02 1.443312544704e-04 8.155372085820e+00
6.805000000000e+02 -7.743584753084e-02 1.458413679549e-04 8.152170612570e+00
6.807500000000e+02 -7.751114457039e-02 1.472978060109e-04 8.148500411341e+00
6.810000000000e+02 -7.753438896015e-02 1.486659305314e-04 8.144338065527e+00
6.812500000000e+02 -7.751240509612e-02 1.499142789874e-04 8.139657294524e+00
6.815000000000e+02 -7.745085731766e-02 1.510156202527e-04 8.134429063962e+00
6.817500000000e+02 -7.735323254898e-02 1.519477840545e-04 8.128621750864e+00
6.820000000000e+02 -7.722009476072e-02 1.526941569524e-04 8.122201310236e+00
6.822500000000e+02 -7.704876244179e-02 1.532436941957e-04 8.115131507388e+00
6.825000000000e+02 -7.683355311393e-02 1.535905047394e-04 8.107374170013e+00
6.827500000000e+02 -7.656662347729e-02 1.537329413224e-04 8.098889503134e+00
6.830000000000e+02 -7.623937072297e-02 1.536722190686e-04 8.089636425996e+00
6.832500000000e+02 -7.584422136261e-02 1.534108892231e-04 8.079572947594e+00
6.835000000000e+02 -7.537657492692e-02 1.529514188320e-04 8.068656546250e+00
6.837500000000e+02 -7.483658373987e-02 1.522950946821e-04 8.056844551073e+00
6.840000000000e+02 -7.423045679615e-02 1.514415210999e-04 8.044094501471e+00
6.842500000000e+02 -7.357101673884e-02 1.503888384044e-04 8.030364484132e+00
6.845000000000e+02 -7.287732919593e-02 1.491347164856e-04 8.015613437634e+00
6.847500000000e+02 -7.217337336249e-02 1.476781874551e-04 7.999801433188e+00
6.850000000000e+02 -7.148587388781e-02 1.460218524917e-04 7.982889941806e+00
6.852500000000e+02 -7.084156501496e-02 1.441742279389e-04 7.964842091924e+00
6.855000000000e+02 -7.026427682951e-02 1.421518325286e-04 7.945622953890e+00
6.857500000000e+02 -6.977228163318e-02 1.399806130410e-04 7.925199833694e+00
6.860000000000e+02 -6.937632453435e-02 1.376963316446e-04 7.903542588548e+00
6.862500000000e+02 -6.907866531708e-02 1.353436966360e-04 7.880623986486e+00
6.865000000000e+02 -6.887329727031e-02 1.329744611904e-04 7.856420044257e+00
6.867500000000e+02 -6.874732712168e-02 1.306444048713e-04 7.830910394504e+00
6.870000000000e+02 -6.868330282265e-02 1.284096984356e-04 7.804078584145e+00
6.872500000000e+02 -6.866212617950e-02 1.263231530327e-04 7.775912357193e+00
6.875000000000e+02 -6.866608695862e-02 1.244307910499e-04 7.746403817036e+00
6.877500000000e+02 -6.868153903889e-02 1.227692266093e-04 7.715549529993e+00
6.880000000000e+02 -6.870079772902e-02 1.213642155282e-04 7.683350494271e+00
6.882500000000e+02 -6.872296733105e-02 1.202305276154e-04 7.649812000676e+00
6.885000000000e+02 -6.875358324122e-02 1.193730919437e-04 7.614943421894e+00
6.887500000000e+02 -6.880314663405e-02 1.187891949042e-04 7.578757899810e+00
6.890000000000e+02 -6.888480676472e-02 1.184713297831e-04 7.541272000142e+00
6.892500000000e+02 -6.901158174471e-02 1.184102235477e-04 7.502505353967e+00
6.895000000000e+02 -6.919357878718e-02 1.185974996268e-04 7.462480299328e+00
6.897500000000e+02 -6.943567082652e-02 1.190275452010e-04 7.421221593681e+00
6.900000000000e+02 -6.973600133162e-02 1.196984072416e-04 7.378756151253e+00
6.902500000000e+02 -7.008554820854e-02 1.206113876492e-04 7.335112855686e+00
6.905000000000e+02 -7.046879781700e-02 1.217695367362e-04 7.290322426580e+00
6.907500000000e+02 -7.086539830018e-02 1.231753717516e-04 7.244417311396e+00
6.910000000000e+02 -7.125251144276e-02 1.248281355539e-04 7.197431624997e+00
6.912500000000e+02 -7.160747741466e-02 1.267211069582e-04 7.149401057899e+00
6.915000000000e+02 -7.191037710676e-02 1.288394164924e-04 7.100362758043e+00
6.917500000000e+02 -7.214611129938e-02 1.311586679672e-04 7.050355191774e+00
6.920000000000e+02 -7.230570353874e-02 1.336446846198e-04 6.999417909253e+00
6.922500000000e+02 -7.238667508431e-02 1.362543749376e-04 6.947591289559e+00
6.925000000000e+02 -7.239248198538e-02 1.389376141630e-04 6.894916211288e+00
6.927500000000e+02 -7.233115131661e-02 1.416398836660e-04 6.841433693271e+00
6.930000000000e+02 -7.221336961360e-02 1.443051505789e-04 6.787184547186e+00
6.932500000000e+02 -7.205033897847e-02 1.468788157210e-04 6.732209025991e+00
6.935000000000e+02 -7.185174053726e-02 1.493102488940e-04 6.676546525914e+00
6.937500000000e+02 -7.162410312113e-02 1.515546319382e-04 6.620235349909e+00
6.940000000000e+02 -7.136979193574e-02 1.535739741728e-04 6.563312533871e+00
6.942500000000e+02 -7.108673128413e-02 1.553371449902e-04 6.505813769240e+00
6.945000000000e+02 -7.076884141980e-02 1.568192450435e-04 6.447773375977e+00
6.947500000000e+02 -7.040707619120e-02 1.580004277634e-04 6.389224342969e+00
6.950000000000e+02 -6.999085713648e-02 1.588643817690e-04 6.330198406030e+00
6.952500000000e+02 -6.950965845486e-02 1.593969120588e-04 6.270726146921e+00
6.955000000000e+02 -6.895448968225e-02 1.595847868815e-04 6.210837082816e+00
6.957500000000e+02 -6.831907024149e-02 1.594150854542e-04 6.150559756924e+00
6.960000000000e+02 -6.760053656688e-02 1.588751226573e-04 6.089921785215e+00
6.962500000000e+02 -6.679962055925e-02 1.579529497680e-04 6.028949872866e+00
6.965000000000e+02 -6.592032580020e-02 1.566383434750e-04 5.967669817716e+00
6.967500000000e+02 -6.496918225522e-02 1.549240713432e-04 5.906106471340e+00
6.970000000000e+02 -6.395424901491e-02 1.528072727217e-04 5.844283717973e+00
6.972500000000e+02 -6.288402357784e-02 1.502906950597e-04 5.782224441683e+00
6.975000000000e+02 -6.176644918215e-02 1.473836452656e-04 5.719950532306e+00
6.977500000000e+02 -6.060816145895e-02 1.441025130990e-04 5.657482926739e+00
6.980000000000e+02 -5.941406701041e-02 1.404707974475e-04 5.594841682610e+00
6.982500000000e+02 -5.818730928988e-02 1.365186862330e-04 5.532046114182e+00
6.985000000000e+02 -5.692958070363e-02 1.322822234599e-04 5.469114951365e+00
6.987500000000e+02 -5.564172580934e-02 1.278022300765e-04 5.406066545639e+00
6.990000000000e+02 -5.432450914295e-02 1.231230888825e-04 5.342919082828e+00
6.992500000000e+02 -5.297942977555e-02 1.182915600228e-04 5.279690804881e+00
6.995000000000e+02 -5.160945217659e-02 1.133557352586e-04 5.216400215086e+00
6.997500000000e+02 -5.021955812391e-02 1.083642279370e-04 5.153066267098e+00
7.000000000000e+02 -4.881704210090e-02 1.033656184636e-04 5.089708512693e+00
7.002500000000e+02 -4.741152986105e-02 9.840815917000e-05 5.026347216518e+00
7.005000000000e+02 -4.601472860791e-02 9.353968385406e-05 4.963003429691e+00
7.007500000000e+02 -4.463996124860e-02 8.880764755528e-05 4.899699036754e+00
7.010000000000e+02 -4.330154930793e-02 8.425920682040e-05 4.836456768326e+00
7.012500000000e+02 -4.201413543061e-02 7.994124751737e-05 4.773300204772e+00
7.015000000000e+02 -4.079202129827e-02 7.590029627202e-05 4.710253763720e+00
7.017500000000e+02 -3.964859584627e-02 7.218224838132e-05 4.647342691854e+00
7.020000000000e+02 -3.859590032079e-02 6.883191372276e-05 4.584593053343e+00
7.022500000000e+02 -3.764435678361e-02 6.589235978435e-05 4.522031725741e+00
7.025000000000e+02 -3.680266044712e-02 6.340412182795e-05 4.459686393557e+00
7.027500000000e+02 -3.607781259163e-02 6.140429481502e-05 4.397585540865e+00
7.030000000000e+02 -3.547525860786e-02 5.992560630030e-05 4.335758432954e+00
7.032500000000e+02 -3.499908536728e-02 5.899552678088e-05 4.274235083318e+00
7.035000000000e+02 -3.465222754693e-02 5.863545640233e-05 4.213046198132e+00
7.037500000000e+02 -3.443664710171e-02 5.886007376052e-05 4.152223095603e+00
7.040000000000e+02 -3.435345143079e-02 5.967684697378e-05 4.091797596870e+00
7.042500000000e+02 -3.440293778433e-02 6.108574380051e-05 4.031801891228e+00
7.045000000000e+02 -3.458455559239e-02 6.307909979561e-05 3.972268373614e+00
7.047500000000e+02 -3.489680582359e-02 6.564167410500e-05 3.913229465563e+00
7.050000000000e+02 -3.533709237691e-02 6.875082943159e-05 3.854717421295e+00
7.052500000000e+02 -3.590155441470e-02 7.237681862968e-05 3.796764127140e+00
7.055000000000e+02 -3.658491028828e-02 7.648315367997e-05 3.739400904422e+00
7.057500000000e+02 -3.738033302000e-02 8.102700769017e-05 3.682658313573e+00
7.060000000000e+02 -3.827938569482e-02 8.595967408040e-05 3.626565975406e+00
7.062500000000e+02 -3.927202489432e-02 9.122703797051e-05 3.571152409010e+00
7.065000000000e+02 -4.034667366313e-02 9.677005926501e-05 3.516444881308e+00
7.067500000000e+02 -4.149036704523e-02 1.025253169565e-04 3.462469286143e+00
7.070000000000e+02 -4.268894996644e-02 1.084255721878e-04 3.409250032715e+00
7.072500000000e+02 -4.392731813700e-02 1.144004065949e-04 3.356809959538e+00
7.075000000000e+02 -4.518967937165e-02 1.203769263556e-04 3.305170266059e+00
7.077500000000e+02 -4.645981739600e-02 1.262805380593e-04 3.254350453308e+00
7.080000000000e+02 -4.772134257350e-02 1.320358101194e-04 3.204368290165e+00
7.082500000000e+02 -4.895791697920e-02 1.375674062246e-04 3.155239783154e+00
7.085000000000e+02 -5.015344561374e-02 1.428010853144e-04 3.106979167595e+00
7.087500000000e+02 -5.129223235244e-02 1.476647443696e-04 3.059598907999e+00
7.090000000000e+02 -5.235910021154e-02 1.520894761294e-04 3.013109716049e+00
7.092500000000e+02 -5.333948746633e-02 1.560106316673e-04 2.967520575792e+00
7.095000000000e+02 -5.421952068909e-02 1.593688385620e-04 2.922838789404e+00
7.097500000000e+02 -5.498607918778e-02 1.621109629011e-04 2.879070033580e+00
7.100000000000e+02 -5.562685862772e-02 1.641909872941e-04 2.836218429601e+00
7.102500000000e+02 -5.613043687485e-02 1.655707707338e-04 2.794286628823e+00
7.105000000000e+02 -5.648635856801e-02 1.662207095375e-04 2.753275904365e+00
7.107500000000e+02 -5.668522692096e-02 1.661202438742e-04 2.713186257639e+00
7.110000000000e+02 -5.671880759920e-02 1.652582191453e-04 2.674016532116e+00
7.112500000000e+02 -5.658015242880e-02 1.636331320606e-04 2.635764528725e+00
7.115000000000e+02 -5.626371453575e-02 1.612531874117e-04 2.598427130219e+00
7.117500000000e+02 -5.576547793517e-02 1.581362576920e-04 2.562000420709e+00
7.120000000000e+02 -5.508306415542e-02 1.543096572524e-04 2.526479808102e+00
7.122500000000e+02 -5.421584035152e-02 1.498098237827e-04 2.491860138851e+00
7.125000000000e+02 -5.316499302049e-02 1.446818324968e-04 2.458135809369e+00
7.127500000000e+02 -5.193358681415e-02 1.389788142004e-04 2.425300867688e+00
7.130000000000e+02 -5.052659480995e-02 1.327612538786e-04 2.393349106823e+00
7.132500000000e+02 -4.895089075929e-02 1.260961576523e-04 2.362274146640e+00
7.135000000000e+02 -4.721522324841e-02 1.190561917731e-04 2.332069505755e+00
7.137500000000e+02 -4.533014810373e-02 1.117186528967e-04 2.302728659173e+00
7.140000000000e+02 -4.330794387307e-02 1.041644098125e-04 2.274245087035e+00
7.142500000000e+02 -4.116249388521e-02 9.647679047620e-05 2.246612309196e+00
7.145000000000e+02 -3.890914907767e-02 8.874040378912e-05 2.219823910632e+00
7.147500000000e+02 -3.656456771527e-02 8.103995624223e-05 2.193873553876e+00
7.150000000000e+02 -3.414654024154e-02 7.345907134143e-05 2.168754988809e+00
7.152500000000e+02 -3.167379410562e-02 6.607910025647e-05 2.144462050869e+00
7.155000000000e+02 -2.916578566119e-02 5.897797374088e-05 2.120988653038e+00
7.157500000000e+02 -2.664247889297e-02 5.222909723773e-05 2.098328783645e+00
7.160000000000e+02 -2.412411238619e-02 4.590032377058e-05 2.076476490931e+00
7.162500000000e+02 -2.163095492679e-02 4.005299599691e-05 2.055425883526e+00
7.165000000000e+02 -1.918305536813e-02 3.474110474055e-05 2.035171119344e+00
7.167500000000e+02 -1.679998256609e-02 3.001053686974e-05 2.015706416246e+00
7.170000000000e+02 -1.450056727578e-02 2.589846988282e-05 1.997026053129e+00
7.172500000000e+02 -1.230263815072e-02 2.243287008247e-05 1.979124397282e+00
7.175000000000e+02 -1.022276918030e-02 1.963215619505e-05 1.961995923271e+00
7.177500000000e+02 -8.276027817013e-03 1.750497571643e-05 1.945635260826e+00
7.180000000000e+02 -6.475745120416e-03 1.605015458558e-05 1.930037234174e+00
7.182500000000e+02 -4.833295568712e-03 1.525676236405e-05 1.915196929927e+00
7.185000000000e+02 -3.357905718984e-03 1.510433839602e-05 1.901109762648e+00
7.187500000000e+02 -2.056490821507e-03 1.556325626278e-05 1.887771549257e+00
7.190000000000e+02 -9.335177398329e-04 1.659520236399e-05 1.875178602787e+00
7.192500000000e+02 9.090653489974e-06 1.815379669665e-05 1.863327821484e+00
7.195000000000e+02 7.720125009238e-04 2.018532474865e-05 1.852216783081e+00
7.197500000000e+02 1.358548265350e-03 2.262955958660e-05 1.841843854316e+00
7.200000000000e+02 1.774593898407e-03 2.542068863026e-05 1.832208289841e+00
7.202500000000e+02 2.028574945496e-03 2.848830693331e-05 1.823310339196e+00
7.205000000000e+02 2.131336150292e-03 3.175847731643e-05 1.815151345210e+00
7.207500000000e+02 2.095995477042e-03 3.515482574987e-05 1.807733851831e+00
7.210000000000e+02 1.937756304804e-03 3.859967328404e-05 1.801061696009e+00
7.212500000000e+02 1.673686234989e-03 4.201516749225e-05 1.795140093496e+00
7.215000000000e+02 1.322468004132e-03 4.532443896460e-05 1.789975727778e+00
7.217500000000e+02 9.041205372498e-04 4.845270669529e-05 1.785576812899e+00
7.220000000000e+02 4.397012449670e-04 5.132834205429e-05 1.781953155741e+00
7.222500000000e+02 -4.900920068635e-05 5.388390008190e-05 1.779116203751e+00
7.225000000000e+02 -5.398336621015e-04 5.605707193104e-05 1.777079067558e+00
7.227500000000e+02 -1.010531222769e-03 5.779156578051e-05 1.775856540388e+00
7.230000000000e+02 -1.439130480777e-03 5.903788226383e-05 1.775465084090e+00
7.232500000000e+02 -1.804259825558e-03 5.975400048541e-05 1.775922807458e+00
7.235000000000e+02 -2.085468215665e-03 5.990594237515e-05 1.777249413989e+00
7.237500000000e+02 -2.263531854512e-03 5.946821669381e-05 1.779466127524e+00
7.240000000000e+02 -2.320745525511e-03 5.842414556351e-05 1.782595599627e+00
7.242500000000e+02 -2.241188724716e-03 5.676604891697e-05 1.786661783418e+00
7.245000000000e+02 -2.010969748679e-03 5.449531408541e-05 1.791689790607e+00
7.247500000000e+02 -1.618437694375e-03 5.162231654410e-05 1.797705717853e+00
7.250000000000e+02 -1.054363380866e-03 4.816621952727e-05 1.804736451594e+00
7.252500000000e+02 -3.120828838473e-04 4.415464181182e-05 1.812809447819e+00
7.255000000000e+02 6.123936631963e-04 3.962320171658e-05 1.821952492358e+00
7.257500000000e+02 1.720317713515e-03 3.461494985224e-05 1.832193438027e+00
7.260000000000e+02 3.010174442841e-03 2.917971208957e-05 1.843559926288e+00
7.262500000000e+02 4.477700962323e-03 2.337331756411e-05 1.856079092452e+00
7.265000000000e+02 6.115941751150e-03 1.725676513226e-05 1.869777259189e+00
7.267500000000e+02 7.915348005389e-03 1.089531129525e-05 1.884679622216e+00
7.270000000000e+02 9.863913176713e-03 4.357518269660e-06 1.900809930823e+00
7.272500000000e+02 1.194734607379e-02 -2.285737166846e-06 1.918190168896e+00
7.275000000000e+02 1.414927710706e-02 -8.962271168311e-06 1.936840238751e+00
7.277500000000e+02 1.645149534070e-02 -1.559960696709e-05 1.956777656950e+00
7.280000000000e+02 1.883421146704e-02 -2.212597094672e-05 1.978017261095e+00
7.282500000000e+02 2.127634338939e-02 -2.847126274808e-05 2.000570936976e+00
7.285000000000e+02 2.375582007255e-02 -3.456798521095e-05 2.024447366885e+00
7.287500000000e+02 2.624989748735e-02 -4.035211743028e-05 2.049651809990e+00
7.290000000000e+02 2.873548474678e-02 -4.576392747369e-05 2.076185909206e+00
7.292500000000e+02 3.118947140070e-02 -5.074870419330e-05 2.104047540691e+00
7.295000000000e+02 3.358905611264e-02 -5.525741694634e-05 2.133230696892e+00
7.297500000000e+02 3.591206617577e-02 -5.924728864809e-05 2.163725419285e+00
7.300000000000e+02 3.813727024338e-02 -6.268225785833e-05 2.195517769932e+00
7.302500000000e+02 4.024467268930e-02 -6.553333652851e-05 2.228589856933e+00
7.305000000000e+02 4.221579424821e-02 -6.777892981283e-05 2.262919901250e+00
7.307500000000e+02 4.403392659237e-02 -6.940500161218e-05 2.298482358490e+00
7.310000000000e+02 4.568436677883e-02 -7.040515259946e-05 2.335248081713e+00
7.312500000000e+02 4.715461897792e-02 -7.078060986637e-05 2.373184536981e+00
7.315000000000e+02 4.843457033984e-02 -7.054012903340e-05 2.412256056908e+00
7.317500000000e+02 4.951662886964e-02 -6.969975925772e-05 2.452424141108e+00
7.320000000000e+02 5.039582896916e-02 -6.828255275934e-05 2.493647790290e+00
7.322500000000e+02 5.106989759666e-02 -6.631817606195e-05 2.535883875766e+00
7.325000000000e+02 5.153928281030e-02 -6.384243906027e-05 2.579087535420e+00
7.327500000000e+02 5.180713932526e-02 -6.089673258369e-05 2.623212595075e+00
7.330000000000e+02 5.187927708425e-02 -5.752740944906e-05 2.668212002163e+00
7.332500000000e+02 5.176406549711e-02 -5.378510059345e-05 2.714038272838e+00
7.335000000000e+02 5.147230119645e-02 -4.972394778840e-05 2.760643938420e+00
7.337500000000e+02 5.101703434939e-02 -4.540080233412e-05 2.807981991050e+00
7.340000000000e+02 5.041336163502e-02 -4.087439184897e-05 2.856006315692e+00
7.342500000000e+02 4.967818346721e-02 -3.620445546251e-05 2.904672107631e+00
7.345000000000e+02 4.882993375633e-02 -3.145086712961e-05 2.953936263995e+00
7.347500000000e+02 4.788828275222e-02 -2.667275926049e-05 3.003757747385e+00
7.350000000000e+02 4.687381935238e-02 -2.192765673653e-05 3.054097914462e+00
7.352500000000e+02 4.580771828042e-02 -1.727064334633e-05 3.104920803460e+00
7.355000000000e+02 4.471139614285e-02 -1.275357549377e-05 3.156193378719e+00
7.357500000000e+02 4.360616319610e-02 -8.424323067857e-06 3.207885727491e+00
7.360000000000e+02 4.251287657167e-02 -4.326114214637e-06 3.259971205276e+00
7.362500000000e+02 4.145160056939e-02 -4.969605433558e-07 3.312426530098e+00
7.365000000000e+02 4.044128080982e-02 3.030839523438e-06 3.365231823578e+00
7.367500000000e+02 3.949943798893e-02 6.231092787551e-06 3.418370598153e+00
7.370000000000e+02 3.864188693177e-02 9.083996923315e-06 3.471829691462e+00
7.372500000000e+02 3.788248779963e-02 1.157630792195e-05 3.525599150848e+00
7.375000000000e+02 3.723293244922e-02 1.370140295670e-05 3.579672066482e+00
7.377500000000e+02 3.670257339477e-02 1.545921893173e-05 3.634044360655e+00
7.380000000000e+02 3.629829584945e-02 1.685609032612e-05 3.688714531859e+00
7.382500000000e+02 3.602443967741e-02 1.790447748376e-05 3.743683363503e+00
7.385000000000e+02 3.588276933393e-02 1.862256759286e-05 3.798953596683e+00
7.387500000000e+02 3.587249648692e-02 1.903380332724e-05 3.854529577747e+00
7.390000000000e+02 3.599035286783e-02 1.916634366411e-05 3.910416883263e+00
7.392500000000e+02 3.623071387105e-02 1.905241314951e-05 3.966621932453e+00
7.395000000000e+02 3.658576791667e-02 1.872761892727e-05 4.023151587915e+00
7.397500000000e+02 3.704573115858e-02 1.823019886396e-05 4.080012758601e+00
7.400000000000e+02 3.759910029725e-02 1.760023820979e-05 4.137212006726e+00
7.402500000000e+02 3.823293882784e-02 1.687885875196e-05 4.194755167386e+00
7.405000000000e+02 3.893318997734e-02 1.610739587093e-05 4.252646987282e+00
7.407500000000e+02 3.968500921379e-02 1.532657078610e-05 4.310890788554e+00
7.410000000000e+02 4.047310952304e-02 1.457569093347e-05 4.369488162720e+00
7.412500000000e+02 4.128211180050e-02 1.389187470563e-05 4.428438705380e+00
7.415000000000e+02 4.209689469360e-02 1.330930647553e-05 4.487739780915e+00
7.417500000000e+02 4.290293125341e-02 1.285856225697e-05 4.547386345786e+00
7.420000000000e+02 4.368660842573e-02 1.256599826130e-05 4.607370802815e+00
7.422500000000e+02 4.443551446330e-02 1.245322155921e-05 4.667682917684e+00
7.425000000000e+02 4.513869361815e-02 1.253664614392e-05 4.728309773104e+00
7.427500000000e+02 4.578686146677e-02 1.282715397721e-05 4.789235770281e+00
7.430000000000e+02 4.637257332017e-02 1.332986337640e-05 4.850442683443e+00
7.432500000000e+02 4.689035363713e-02 1.404401075161e-05 4.911909744362e+00
7.435000000000e+02 4.733677277034e-02 1.496300089501e-05 4.973613778545e+00
7.437500000000e+02 4.771048287929e-02 1.607450915139e-05 5.035529365543e+00
7.440000000000e+02 4.801220162634e-02 1.736074942310e-05 5.097629037265e+00
7.442500000000e+02 4.824464747078e-02 1.879885562506e-05 5.159883500660e+00
7.445000000000e+02 4.841243098563e-02 2.036137218864e-05 5.222261875666e+00
7.447500000000e+02 4.852189502213e-02 2.201685294351e-05 5.284731952535e+00
7.450000000000e+02 4.858091275753e-02 2.373054290974e-05 5.347260454632e+00
7.452500000000e+02 4.859864489105e-02 2.546513787680e-05 5.409813304490e+00
7.455000000000e+02 4.858526161918e-02 2.718160406734e-05 5.472355887500e+00
7.457500000000e+02 4.855163627620e-02 2.884004111239e-05 5.534853308429e+00
7.460000000000e+02 4.850901919606e-02 3.040057577711e-05 5.597270636452e+00
7.462500000000e+02 4.846869916053e-02 3.182426880605e-05 5.659573135089e+00
7.465000000000e+02 4.844166759315e-02 3.307401511263e-05 5.721726473252e+00
7.467500000000e+02 4.843828970758e-02 3.411542560924e-05 5.783696915993e+00
7.470000000000e+02 4.846799706648e-02 3.491766875863e-05 5.845451491189e+00
7.472500000000e+02 4.853901349880e-02 3.545425894744e-05 5.906958134057e+00
7.475000000000e+02 4.865811828333e-02 3.570377195292e-05 5.968185804535e+00
7.477500000000e+02 4.883046105827e-02 3.565047728116e-05 6.029104583932e+00
7.480000000000e+02 4.905942943904e-02 3.528486661958e-05 6.089685745851e+00
7.482500000000e+02 4.934657645478e-02 3.460407888070e-05 6.149901806708e+00
7.485000000000e+02 4.969160830042e-02 3.361218512107e-05 6.209726556816e+00
7.487500000000e+02 5.009243106146e-02 3.232029397976e-05 6.269135070545e+00
7.490000000000e+02 5.054525490397e-02 3.074657665400e-05 6.328103709485e+00
7.492500000000e+02 5.104474725438e-02 2.891612494876e-05 6.386610101526e+00
7.495000000000e+02 5.158423067561e-02 2.686062970053e-05 6.444633117453e+00
7.497500000000e+02 5.215591599035e-02 2.461787799832e-05 6.502152835673e+00
7.500000000000e+02 5.275116198277e-02 2.223111474392e-05 6.559150501015e+00
7.502500000000e+02 5.336075195464e-02 1.974825440040e-05 6.615608478743e+00
7.505000000000e+02 5.397517682235e-02 1.722094909679e-05 6.671510205343e+00
7.507500000000e+02 5.458491514939e-02 1.470350847299e-05 6.726840137280e+00
7.510000000000e+02 5.518070151858e-02 1.225176090661e-05 6.781583698520e+00
7.512500000000e+02 5.575377604664e-02 9.921824413450e-06 6.835727227143e+00
7.515000000000e+02 5.629610977438e-02 7.768770048988e-06 6.889257922309e+00
7.517500000000e+02 5.680060034232e-02 5.845321862180e-06 6.942163785296e+00
7.520000000000e+02 5.726123789276e-02 4.200555772660e-06 6.994433570221e+00
7.522500000000e+02 5.767323476247e-02 2.878596891492e-06 7.046056724884e+00
7.525000000000e+02 5.803311783114e-02 1.917420639819e-06 7.097023330863e+00
7.527500000000e+02 5.833878413276e-02 1.347751142522e-06 7.147324052386e+00
7.530000000000e+02 5.858951224345e-02 1.192095734875e-06 7.196950074560e+00
7.532500000000e+02 5.878593149463e-02 1.463932819801e-06 7.245893046819e+00
7.535000000000e+02 5.892994603946e-02 2.167085988269e-06 7.294145025586e+00
7.537500000000e+02 5.902461422247e-02 3.295306962886e-06 7.341698417837e+00
7.540000000000e+02 5.907398539743e-02 4.832093803558e-06 7.388545925895e+00
7.542500000000e+02 5.908289902932e-02 6.750743111905e-06 7.434680494130e+00
7.545000000000e+02 5.905675342217e-02 9.014642175093e-06 7.480095257895e+00
7.547500000000e+02 5.900125406571e-02 1.157784300693e-05 7.524783494849e+00
7.550000000000e+02 5.892215414196e-02 1.438592294697e-05 7.568738578454e+00
7.552500000000e+02 5.882500231219e-02 1.737708062627e-05 7.611953933454e+00
7.555000000000e+02 5.871491416634e-02 2.048348172745e-05 7.654422992818e+00
7.557500000000e+02 5.859638410535e-02 2.363283537918e-05 7.696139155612e+00
7.560000000000e+02 5.847315319142e-02 2.675016455667e-05 7.737095745246e+00
7.562500000000e+02 5.834814592626e-02 2.975972693414e-05 7.777285968625e+00
7.565000000000e+02 5.822347970428e-02 3.258702515127e-05 7.816702870284e+00
7.567500000000e+02 5.810055083857e-02 3.516084860383e-05 7.855339297843e+00
7.570000000000e+02 5.798017819346e-02 3.741524701423e-05 7.893187853564e+00
7.572500000000e+02 5.786279612370e-02 3.929138875478e-05 7.930240857226e+00
7.575000000000e+02 5.774867113602e-02 4.073926071174e-05 7.966490310642e+00
7.577500000000e+02 5.763811650417e-02 4.171893956767e-05 8.001927858329e+00
7.580000000000e+02 5.753168775635e-02 4.220168356917e-05 8.036544767590e+00
7.582500000000e+02 5.743033137760e-02 4.217057469214e-05 8.070331905660e+00
7.585000000000e+02 5.733547834951e-02 4.162077943587e-05 8.103279740121e+00
7.587500000000e+02 5.724906821474e-02 4.055939872022e-05 8.135378345246e+00
7.590000000000e+02 5.717350548039e-02 3.900495026582e-05 8.166617427819e+00
7.592500000000e+02 5.711155118178e-02 3.698650638759e-05 8.196986364681e+00
7.595000000000e+02 5.706616338811e-02 3.454256599347e-05 8.226474260054e+00
7.597500000000e+02 5.704029810187e-02 3.171969822904e-05 8.255070008749e+00
7.600000000000e+02 5.703668998971e-02 2.857104996090e-05 8.282762370479e+00
7.602500000000e+02 5.705762834018e-02 2.515477586909e-05 8.309540047675e+00
7.605000000000e+02 5.710474263656e-02 2.153245707529e-05 8.335391762862e+00
7.607500000000e+02 5.717880894039e-02 1.776756227501e-05 8.360306331514e+00
7.610000000000e+02 5.727958260458e-02 1.392399592814e-05 8.384272724731e+00
7.612500000000e+02 5.740566611488e-02 1.006477025989e-05 8.407280124466e+00
7.615000000000e+02 5.755440751379e-02 6.250826218829e-06 8.429317961290e+00
7.617500000000e+02 5.772184147688e-02 2.540023276210e-06 8.450375944621e+00
7.620000000000e+02 5.790267086861e-02 -1.013681337980e-06 8.470444078975e+00
7.622500000000e+02 5.809029974743e-02 -4.360844775786e-06 8.489512672717e+00
7.625000000000e+02 5.827693482527e-02 -7.456971825304e-06 8.507572343783e+00
7.627500000000e+02 5.845375852087e-02 -1.026271018548e-05 8.524614020527e+00
7.630000000000e+02 5.861120059856e-02 -1.274382115987e-05 8.540628945962e+00
7.632500000000e+02 5.873930550640e-02 -1.487095184199e-05 8.555608681588e+00
7.635000000000e+02 5.882820308650e-02 -1.661926175650e-05 8.569545113482e+00
7.637500000000e+02 5.886866772681e-02 -1.796792594422e-05 8.582430457926e+00
7.640000000000e+02 5.885273941899e-02 -1.889958831697e-05 8.594257264347e+00
7.642500000000e+02 5.877436611070e-02 -1.939984959404e-05 8.605018412910e+00
7.645000000000e+02 5.863001077896e-02 -1.945686430516e-05 8.614707103385e+00
7.647500000000e+02 5.841917375470e-02 -1.906116474912e-05 8.623316835786e+00
7.650000000000e+02 5.814475885702e-02 -1.820573624695e-05 8.630841379415e+00
7.652500000000e+02 5.781324216780e-02 -1.688640421632e-05 8.637274733718e+00
7.655000000000e+02 5.743460343614e-02 -1.510253628906e-05 8.642611083088e+00
7.657500000000e+02 5.702200484011e-02 -1.285802088180e-05 8.646844750400e+00
7.660000000000e+02 5.659122440653e-02 -1.016246294350e-05 8.649970154341e+00
7.662500000000e+02 5.615987636958e-02 -7.032437498250e-06 8.651981775960e+00
7.665000000000e+02 5.574646833462e-02 -3.492632027452e-06 8.652874135628e+00
7.667500000000e+02 5.536937321996e-02 4.230451311760e-07 8.652641787371e+00
7.670000000000e+02 5.504578520486e-02 4.670753735947e-06 8.651279323540e+00
7.672500000000e+02 5.479074651475e-02 9.196498924280e-06 8.648781389036e+00
7.675000000000e+02 5.461632268815e-02 1.393645975767e-05 8.645142706654e+00
7.677500000000e+02 5.453097863763e-02 1.881781627502e-05 8.640358099649e+00
7.680000000000e+02 5.453920042429e-02 2.376029348805e-05 8.634422509679e+00
7.682500000000e+02 5.464138225318e-02 2.867825793670e-05 8.627331014691e+00
7.685000000000e+02 5.483396573052e-02 3.348324423577e-05 8.619078831057e+00
7.687500000000e+02 5.510980897595e-02 3.808679170289e-05 8.609661311168e+00
7.690000000000e+02 5.545873983396e-02 4.240344634424e-05 8.599073935534e+00
7.692500000000e+02 5.586823915836e-02 4.635376045117e-05 8.587312305339e+00
7.695000000000e+02 5.632419606955e-02 4.986704482166e-05 8.574372142131e+00
7.697500000000e+02 5.681167887905e-02 5.288395621600e-05 8.560249301723e+00
7.700000000000e+02 5.731567186492e-02 5.535857902744e-05 8.544939808833e+00
7.702500000000e+02 5.782173729577e-02 5.725992437305e-05 8.528439917145e+00
7.705000000000e+02 5.831657239151e-02 5.857283735985e-05 8.510746196939e+00
7.707500000000e+02 5.878844091470e-02 5.929827278417e-05 8.491855651692e+00
7.710000000000e+02 5.922746528132e-02 5.945291648371e-05 8.471765848664e+00
7.712500000000e+02 5.962577885435e-02 5.906822235754e-05 8.450475088936e+00
7.715000000000e+02 5.997753006696e-02 5.818889889292e-05 8.427982559632e+00
7.717500000000e+02 6.027875418493e-02 5.687091982098e-05 8.404288522417e+00
7.720000000000e+02 6.052711248780e-02 5.517912772315e-05 8.379394467244e+00
7.722500000000e+02 6.072152894645e-02 5.318458326239e-05 8.353303292073e+00
7.725000000000e+02 6.086173795591e-02 5.096180713704e-05 8.326019437482e+00
7.727500000000e+02 6.094779084186e-02 4.858604839914e-05 8.297549041458e+00
7.730000000000e+02 6.097954976751e-02 4.613069771067e-05 8.267900043558e+00
7.732500000000e+02 6.095623361725e-02 4.366501097308e-05 8.237082306158e+00
7.735000000000e+02 6.087605402646e-02 4.125225272075e-05 8.205107681313e+00
7.737500000000e+02 6.073600839551e-02 3.894836201443e-05 8.171990088686e+00
7.740000000000e+02 6.053185817323e-02 3.680113038759e-05 8.137745544797e+00
7.742500000000e+02 6.025832518441e-02 3.485003608553e-05 8.102392174548e+00
7.745000000000e+02 5.990950613385e-02 3.312666178037e-05 8.065950191342e+00
7.747500000000e+02 5.947947871297e-02 3.165539090164e-05 8.028441830453e+00
7.750000000000e+02 5.896306051485e-02 3.045451119635e-05 7.989891268838e+00
7.752500000000e+02 5.835663865389e-02 2.953749244067e-05 7.950324487397e+00
7.755000000000e+02 5.765899390730e-02 2.891424898821e-05 7.909769114068e+00
7.757500000000e+02 5.687202306420e-02 2.859223373261e-05 7.868254242381e+00
7.760000000000e+02 5.600126611961e-02 2.857722552829e-05 7.825810225039e+00
7.762500000000e+02 5.505616925564e-02 2.887369546115e-05 7.782468483777e+00
7.765000000000e+02 5.405001502288e-02 2.948471109063e-05 7.738261293315e+00
7.767500000000e+02 5.299951334188e-02 3.041134262743e-05 7.693221606856e+00
7.770000000000e+02 5.192405190121e-02 3.165164897545e-05 7.647382868331e+00
7.772500000000e+02 5.084467356908e-02 3.319939652346e-05 7.600778869244e+00
7.775000000000e+02 4.978285673636e-02 3.504260217674e-05 7.553443604273e+00
7.777500000000e+02 4.875921698678e-02 3.716213027952e-05 7.505411140765e+00
7.780000000000e+02 4.779225896218e-02 3.953053446859e-05 7.456715507931e+00
7.782500000000e+02 4.689729766873e-02 4.211132168408e-05 7.407390573746e+00
7.785000000000e+02 4.608566226388e-02 4.485878540733e-05 7.357469920960e+00
7.787500000000e+02 4.536426343844e-02 4.771851124247e-05 7.306986730706e+00
7.790000000000e+02 4.473556136587e-02 5.062858598701e-05 7.255973652102e+00
7.792500000000e+02 4.419793479352e-02 5.352148329682e-05 7.204462682052e+00
7.795000000000e+02 4.374640278329e-02 5.632652560461e-05 7.152485054191e+00
7.797500000000e+02 4.337361307463e-02 5.897276939762e-05 7.100071146487e+00
7.800000000000e+02 4.307098085726e-02 6.139209936329e-05 7.047250414549e+00
7.802500000000e+02 4.282984511585e-02 6.352231736653e-05 6.994051356439e+00
7.805000000000e+02 4.264250916916e-02 6.530996878934e-05 6.940501506918e+00
7.807500000000e+02 4.250304669781e-02 6.671272376599e-05 6.886627467911e+00
7.810000000000e+02 4.240778642624e-02 6.770107096882e-05 6.832454956638e+00
7.812500000000e+02 4.235542761172e-02 6.825925365991e-05 6.778008872106e+00
7.815000000000e+02 4.234678541376e-02 6.838535500725e-05 6.723313363951e+00
7.817500000000e+02 4.238421029654e-02 6.809056610227e-05 6.668391896635e+00
7.820000000000e+02 4.247076567661e-02 6.739776098488e-05 6.613267294943e+00
7.822500000000e+02 4.260927663748e-02 6.633951630039e-05 6.557961769514e+00
7.825000000000e+02 4.280137656918e-02 6.495577899238e-05 6.502496918284e+00
7.827500000000e+02 4.304667682689e-02 6.329138518438e-05 6.446893710691e+00
7.830000000000e+02 4.334217054117e-02 6.139366653207e-05 6.391172459320e+00
7.832500000000e+02 4.368194612729e-02 5.931033697157e-05 6.335352794673e+00
7.835000000000e+02 4.405725286842e-02 5.708780571179e-05 6.279453652594e+00
7.837500000000e+02 4.445691183148e-02 5.476999732076e-05 6.223493290348e+00
7.840000000000e+02 4.486803157464e-02 5.239771352900e-05 6.167489331819e+00
7.842500000000e+02 4.527693967892e-02 5.000848742431e-05 6.111458855471e+00
7.845000000000e+02 4.567022708847e-02 4.763684290907e-05 6.055418515089e+00
7.847500000000e+02 4.603578320760e-02 4.531480654560e-05 5.999384687417e+00
7.850000000000e+02 4.636370489994e-02 4.307252117272e-05 5.943373632057e+00
7.852500000000e+02 4.664697942503e-02 4.093879383144e-05 5.887401646021e+00
7.855000000000e+02 4.688187141268e-02 3.894143808758e-05 5.831485192878e+00
7.857500000000e+02 4.706797635769e-02 3.710729692080e-05 5.775640995334e+00
7.860000000000e+02 4.720795684888e-02 3.546187823325e-05 5.719886062644e+00
7.862500000000e+02 4.730699394593e-02 3.402862791202e-05 5.664237664557e+00
7.865000000000e+02 4.737203553489e-02 3.282788402426e-05 5.608713241919e+00
7.867500000000e+02 4.741094068686e-02 3.187560725740e-05 5.553330256670e+00
7.870000000000e+02 4.743162294294e-02 3.118202915856e-05 5.498105996843e+00
7.872500000000e+02 4.744128515972e-02 3.075038069772e-05 5.443057367102e+00
7.875000000000e+02 4.744584618209e-02 3.057582207286e-05 5.388200654063e+00
7.877500000000e+02 4.744959590740e-02 3.064473499570e-05 5.333551322330e+00
7.880000000000e+02 4.745512428481e-02 3.093444477451e-05 5.279123817961e+00
7.882500000000e+02 4.746349566339e-02 3.141349561925e-05 5.224931430989e+00
7.885000000000e+02 4.747464655234e-02 3.204236245247e-05 5.170986183315e+00
7.887500000000e+02 4.748792670640e-02 3.277467375645e-05 5.117298775621e+00
7.890000000000e+02 4.750271159551e-02 3.355880052208e-05 5.063878565672e+00
7.892500000000e+02 4.751899456290e-02 3.433971083594e-05 5.010733584644e+00
7.895000000000e+02 4.753788436636e-02 3.506096670222e-05 4.957870556601e+00
7.897500000000e+02 4.756193656244e-02 3.566671710611e-05 4.905294936403e+00
7.900000000000e+02 4.759528285484e-02 3.610355648451e-05 4.853010931667e+00
7.902500000000e+02 4.764354060197e-02 3.632214496821e-05 4.801021516886e+00
7.905000000000e+02 4.771351741436e-02 3.627853359431e-05 4.749328411273e+00
7.907500000000e+02 4.781274410151e-02 3.593514143752e-05 4.697932047102e+00
7.910000000000e+02 4.794889291832e-02 3.526137372614e-05 4.646831518162e+00
7.912500000000e+02 4.812914547771e-02 3.423394999361e-05 4.596024502368e+00
7.915000000000e+02 4.835957798080e-02 3.283694027989e-05 4.545507200369e+00
7.917500000000e+02 4.864462505183e-02 3.106163100702e-05 4.495274260992e+00
7.920000000000e+02 4.898667265065e-02 2.890623365673e-05 4.445318741891e+00
7.922500000000e+02 4.938580957045e-02 2.637555362828e-05 4.395632078645e+00
7.925000000000e+02 4.983975223177e-02 2.348063418350e-05 4.346204100748e+00
7.927500000000e+02 5.034393165843e-02 2.023846994681e-05 4.297023069961e+00
7.930000000000e+02 5.089172122920e-02 1.667172892247e-05 4.248075766154e+00
7.932500000000e+02 5.147476425127e-02 1.280856076721e-05 4.199347598793e+00
7.935000000000e+02 5.208335970743e-02 8.682411836880e-06 4.150822754645e+00
7.937500000000e+02 5.270685864868e-02 4.331850770228e-06 4.102484367401e+00
7.940000000000e+02 5.333403082818e-02 -1.996463555587e-07 4.054314704954e+00
7.942500000000e+02 5.395336956231e-02 -4.863980521685e-06 4.006295368308e+00
7.945000000000e+02 5.455331529935e-02 -9.608856791660e-06 3.958407494079e+00
7.947500000000e+02 5.512239164950e-02 -1.437834073612e-05 3.910631955796e+00
7.950000000000e+02 5.564926158820e-02 -1.911356253650e-05 3.862949560937e+00
7.952500000000e+02 5.612272031306e-02 -2.375356927717e-05 3.815341236923e+00
7.955000000000e+02 5.653165527368e-02 -2.823633129040e-05 3.767788216413e+00
7.957500000000e+02 5.686499841210e-02 -3.249986515899e-05 3.720272209933e+00
7.960000000000e+02 5.711170128553e-02 -3.648342974705e-05 3.672775572671e+00
7.962500000000e+02 5.726076450529e-02 -4.012875820042e-05 3.625281479225e+00
7.965000000000e+02 5.730133098182e-02 -4.338127730319e-05 3.577774092770e+00
7.967500000000e+02 5.722285490558e-02 -4.619126515820e-05 3.530238739591e+00
7.970000000000e+02 5.701535336287e-02 -4.851492679869e-05 3.482662105072e+00
7.972500000000e+02 5.666971200792e-02 -5.031531438127e-05 3.435032424311e+00
7.975000000000e+02 5.617804781801e-02 -5.156311514540e-05 3.387339705122e+00
7.977500000000e+02 5.553407952674e-02 -5.223723146316e-05 3.339575944636e+00
7.980000000000e+02 5.473350194933e-02 -5.232520672474e-05 3.291735375955e+00
7.982500000000e+02 5.377431576436e-02 -5.182344740071e-05 3.243814710770e+00
7.985000000000e+02 5.265709518982e-02 -5.073724518431e-05 3.195813385798e+00
7.987500000000e+02 5.138518118476e-02 -4.908067379414e-05 3.147733819914e+00
7.990000000000e+02 4.996476981232e-02 -4.687628908182e-05 3.099581651089e+00
7.992500000000e+02 4.840490249465e-02 -4.415471634045e-05 3.051365966665e+00
7.995000000000e+02 4.671735469094e-02 -4.095410092966e-05 3.003099514344e+00
7.997500000000e+02 4.491642742388e-02 -3.731946893570e-05 2.954798882124e+00
8.000000000000e+02 4.301866565493e-02 -3.330200755405e-05 2.906484661474e+00
8.002500000000e+02 4.104250555317e-02 -2.895825432875e-05 2.858181564584e+00
8.005000000000e+02 3.900788094225e-02 -2.434924009875e-05 2.809918513162e+00
8.007500000000e+02 3.693580066391e-02 -1.953957851514e-05 2.761728682880e+00
8.010000000000e+02 3.484792157774e-02 -1.459652421010e-05 2.713649521182e+00
8.012500000000e+02 3.276612165405e-02 -9.588994881987e-06 2.665722710818e+00
8.015000000000e+02 3.071209512193e-02 -4.586599509332e-06 2.617994110902e+00
8.017500000000e+02 2.870696970602e-02 3.413837813826e-07 2.570513645701e+00
8.020000000000e+02 2.677095516717e-02 5.127014963136e-06 2.523335169078e+00
8.022500000000e+02 2.492302373539e-02 9.704691249390e-06 2.476516280515e+00
8.025000000000e+02 2.318062037119e-02 1.401213481581e-05 2.430118113900e+00
8.027500000000e+02 2.155940666216e-02 1.799133641600e-05 2.384205081553e+00
8.030000000000e+02 2.007302886403e-02 2.158947426809e-05 2.338844587109e+00
8.032500000000e+02 1.873291990698e-02 2.475974854110e-05 2.294106697798e+00
8.035000000000e+02 1.754812260700e-02 2.746216555155e-05 2.250063782472e+00
8.037500000000e+02 1.652514648298e-02 2.966421109180e-05 2.206790113506e+00
8.040000000000e+02 1.566785711053e-02 3.134141078481e-05 2.164361439270e+00
8.042500000000e+02 1.497739441090e-02 3.247778863349e-05 2.122854523122e+00
8.045000000000e+02 1.445213610624e-02 3.306616510301e-05 2.082346661805e+00
8.047500000000e+02 1.408770514627e-02 3.310830454331e-05 2.042915189186e+00
8.050000000000e+02 1.387701804890e-02 3.261493114240e-05 2.004636959871e+00
8.052500000000e+02 1.381038997002e-02 3.160556088533e-05 1.967587838047e+00
8.055000000000e+02 1.387569090671e-02 3.010817716576e-05 1.931842195273e+00
8.057500000000e+02 1.405854681999e-02 2.815877387302e-05 1.897472408177e+00
8.060000000000e+02 1.434259504774e-02 2.580073431549e-05 1.864548391250e+00
8.062500000000e+02 1.470978220573e-02 2.308408292676e-05 1.833137162554e+00
8.065000000000e+02 1.514069411356e-02 2.006464145840e-05 1.803302424620e+00
8.067500000000e+02 1.561492126729e-02 1.680306710938e-05 1.775104218454e+00
8.070000000000e+02 1.611143720263e-02 1.336383870815e-05 1.748598587794e+00
8.072500000000e+02 1.660899158465e-02 9.814172649558e-06 1.723837328875e+00
8.075000000000e+02 1.708649871912e-02 6.222934612138e-06 1.700867750169e+00
8.077500000000e+02 1.752341857485e-02 2.659514619863e-06 1.679732522492e+00
8.080000000000e+02 1.790011733413e-02 -8.072770393830e-07 1.660469534658e+00
8.082500000000e+02 1.819820108676e-02 -4.110280554193e-06 1.643111839395e+00
8.085000000000e+02 1.840081711843e-02 -7.185020302336e-06 1.627687600803e+00
8.087500000000e+02 1.849291610525e-02 -9.970675580534e-06 1.614220110793e+00
8.090000000000e+02 1.846147104694e-02 -1.241097455529e-05 1.602727843772e+00
8.092500000000e+02 1.829565550573e-02 -1.445502074193e-05 1.593224517929e+00
8.095000000000e+02 1.798697362979e-02 -1.605801266447e-05 1.585719217032e+00
8.097500000000e+02 1.752934768752e-02 -1.718187368335e-05 1.580216521056e+00
8.100000000000e+02 1.691915929361e-02 -1.779576237357e-05 1.576716678378e+00
8.102500000000e+02 1.615525451717e-02 -1.787649368043e-05 1.575215767191e+00
8.105000000000e+02 1.523890485774e-02 -1.740882061479e-05 1.575705903764e+00
8.107500000000e+02 1.417373530409e-02 -1.638560840725e-05 1.578175445347e+00
8.110000000000e+02 1.296561622697e-02 -1.480787065322e-05 1.582609220055e+00
8.112500000000e+02 1.162253142873e-02 -1.268470841004e-05 1.588988730892e+00
8.115000000000e+02 1.015441164526e-02 -1.003308694261e-05 1.597292405721e+00
8.117500000000e+02 8.572952293704e-03 -6.877526754628e-06 1.607495804376e+00
8.120000000000e+02 6.891405528581e-03 -3.249649992043e-06 1.619571851093e+00
8.122500000000e+02 5.124356010370e-03 8.123815409267e-07 1.633491059509e+00
8.125000000000e+02 3.287485194350e-03 5.264516624692e-06 1.649221724779e+00
8.127500000000e+02 1.397320328474e-03 1.005758332936e-05 1.666730142235e+00
8.130000000000e+02 -5.290212204140e-04 1.513811636972e-05 1.685980778159e+00
8.132500000000e+02 -2.474094744641e-03 2.044926434416e-05 1.706936451261e+00
8.135000000000e+02 -4.420390714050e-03 2.593174468235e-05 1.729558497713e+00
8.137500000000e+02 -6.350596471406e-03 3.152482682728e-05 1.753806904435e+00
8.140000000000e+02 -8.247851355947e-03 3.716733481329e-05 1.779640447218e+00
8.142500000000e+02 -1.009599336457e-02 4.279864368925e-05 1.807016803036e+00
8.145000000000e+02 -1.187979048529e-02 4.835965241989e-05 1.835892657380e+00
8.147500000000e+02 -1.358516053895e-02 5.379371281972e-05 1.866223784829e+00
8.150000000000e+02 -1.519936705595e-02 5.904749105887e-05 1.897965132412e+00
8.152500000000e+02 -1.671119583737e-02 6.407178115977e-05 1.931070885041e+00
8.155000000000e+02 -1.811110251195e-02 6.882220241342e-05 1.965494528439e+00
8.157500000000e+02 -1.939134051731e-02 7.325981661077e-05 2.001188897562e+00
8.160000000000e+02 -2.054605384909e-02 7.735162301689e-05 2.038106229048e+00
8.162500000000e+02 -2.157133916724e-02 8.107093507939e-05 2.076198208922e+00
8.165000000000e+02 -2.246528546956e-02 8.439765735246e-05 2.115416016118e+00
8.167500000000e+02 -2.322797045032e-02 8.731841330337e-05 2.155710372652e+00
8.170000000000e+02 -2.386143403927e-02 8.982657118098e-05 2.197031592599e+00
8.172500000000e+02 -2.436962066076e-02 9.192215066733e-05 2.239329637277e+00
8.175000000000e+02 -2.475828362087e-02 9.361159609128e-05 2.282554174920e+00
8.177500000000e+02 -2.503487309207e-02 9.490746310994e-05 2.326654647751e+00
8.180000000000e+02 -2.520838582086e-02 9.582799635621e-05 2.371580343148e+00
8.182500000000e+02 -2.528920289591e-02 9.639664572028e-05 2.417280476019e+00
8.185000000000e+02 -2.528889585063e-02 9.664144435292e-05 2.463704272725e+00
8.187500000000e+02 -2.522002465708e-02 9.659438181439e-05 2.510801068469e+00
8.190000000000e+02 -2.509591504246e-02 9.629069392061e-05 2.558520407268e+00
8.192500000000e+02 -2.493042593446e-02 9.576810974171e-05 2.606812146959e+00
8.195000000000e+02 -2.473771351481e-02 9.506612592108e-05 2.655626576846e+00
8.197500000000e+02 -2.453198792897e-02 9.422523416841e-05 2.704914534219e+00
8.200000000000e+02 -2.432727175002e-02 9.328616705728e-05 2.754627523926e+00
8.202500000000e+02 -2.413716517813e-02 9.228916514950e-05 2.804717850719e+00
8.205000000000e+02 -2.397461673124e-02 9.127328234695e-05 2.855138739365e+00
8.207500000000e+02 -2.385170888746e-02 9.027573951997e-05 2.905844470510e+00
8.210000000000e+02 -2.377945791710e-02 8.933132786740e-05 2.956790506382e+00
8.212500000000e+02 -2.376763355528e-02 8.847188709094e-05 3.007933615334e+00
8.215000000000e+02 -2.382460062263e-02 8.772585479316e-05 3.059231998452e+00
8.217500000000e+02 -2.395718441358e-02 8.711789281576e-05 3.110645414000e+00
8.220000000000e+02 -2.417056351281e-02 8.666860511519e-05 3.162135284450e+00
8.222500000000e+02 -2.446818921721e-02 8.639432755414e-05 3.213664816395e+00
8.225000000000e+02 -2.485173569588e-02 8.630701574153e-05 3.265199094739e+00
8.227500000000e+02 -2.532107877485e-02 8.641420679614e-05 3.316705182245e+00
8.230000000000e+02 -2.587430444202e-02 8.671906173419e-05 3.368152211085e+00
8.232500000000e+02 -2.650774819483e-02 8.722047685919e-05 3.419511452690e+00
8.235000000000e+02 -2.721606061623e-02 8.791327131663e-05 3.470756398502e+00
8.237500000000e+02 -2.799230203689e-02 8.878844014698e-05 3.521862810144e+00
8.240000000000e+02 -2.882806023199e-02 8.983344524988e-05 3.572808780072e+00
8.242500000000e+02 -2.971359219736e-02 9.103256062284e-05 3.623574769267e+00
8.245000000000e+02 -3.063798587236e-02 9.236725538303e-05 3.674143634807e+00
8.247500000000e+02 -3.158933919167e-02 9.381659366489e-05 3.724500660084e+00
8.250000000000e+02 -3.255495463759e-02 9.535766113730e-05 3.774633562367e+00
8.252500000000e+02 -3.352154528744e-02 9.696600023484e-05 3.824532490257e+00
8.255000000000e+02 -3.447545027800e-02 9.861604499389e-05 3.874190023582e+00
8.257500000000e+02 -3.540285584120e-02 1.002815559517e-04 3.923601150399e+00
8.260000000000e+02 -3.629001797688e-02 1.019360401775e-04 3.972763233058e+00
8.262500000000e+02 -3.712348571734e-02 1.035531610781e-04 4.021675978937e+00
8.265000000000e+02 -3.789031730586e-02 1.051071257312e-04 4.070341378229e+00
8.267500000000e+02 -3.857829183804e-02 1.065730531362e-04 4.118763654829e+00
8.270000000000e+02 -3.917610634725e-02 1.079273118337e-04 4.166949183056e+00
8.272500000000e+02 -3.967356393714e-02 1.091478370854e-04 4.214906417647e+00
8.275000000000e+02 -4.006174155539e-02 1.102144117365e-04 4.262645791540e+00
8.277500000000e+02 -4.033314313696e-02 1.111089208460e-04 4.310179618734e+00
8.280000000000e+02 -4.048183379707e-02 1.118155786849e-04 4.357521987194e+00
8.282500000000e+02 -4.050354870132e-02 1.123211101825e-04 4.404688630085e+00
8.285000000000e+02 -4.039578599428e-02 1.126149064241e-04 4.451696808259e+00
8.287500000000e+02 -4.015786909198e-02 1.126891515058e-04 4.498565166025e+00
8.290000000000e+02 -3.979099133954e-02 1.125389196059e-04 4.545313597864e+00
8.292500000000e+02 -3.929823109658e-02 1.121622256579e-04 4.591963098139e+00
8.295000000000e+02 -3.868454153888e-02 1.115600526870e-04 4.638535608361e+00
8.297500000000e+02 -3.795671955945e-02 1.107363510247e-04 4.685053867366e+00
8.300000000000e+02 -3.712334493754e-02 1.096980019724e-04 4.731541251328e+00
8.302500000000e+02 -3.619469426797e-02 1.084547511804e-04 4.778021615001e+00
8.305000000000e+02 -3.518263328826e-02 1.070191248521e-04 4.824519134029e+00
8.307500000000e+02 -3.410047986719e-02 1.054063104031e-04 4.871058143685e+00
8.310000000000e+02 -3.296284295157e-02 1.036340182043e-04 4.917662981738e+00
8.312500000000e+02 -3.178544145806e-02 1.017223214783e-04 4.964357828552e+00
8.315000000000e+02 -3.058489726111e-02 9.969346195421e-05 5.011166554336e+00
8.317500000000e+02 -2.937851281961e-02 9.757165339441e-05 5.058112565412e+00
8.320000000000e+02 -2.818403258766e-02 9.538285371274e-05 5.105218650772e+00
8.322500000000e+02 -2.701939181185e-02 9.315451794242e-05 5.152506842333e+00
8.325000000000e+02 -2.590245990073e-02 9.091533390398e-05 5.199998263769e+00
8.327500000000e+02 -2.485077998198e-02 8.869493985453e-05 5.247712999443e+00
8.330000000000e+02 -2.388131151932e-02 8.652362599476e-05 5.295669956651e+00
8.332500000000e+02 -2.301017909959e-02 8.443201790792e-05 5.343886730948e+00
8.335000000000e+02 -2.225243350795e-02 8.245075258834e-05 5.392379490362e+00
8.337500000000e+02 -2.162182721421e-02 8.061013726068e-05 5.441162845311e+00
8.340000000000e+02 -2.113060996996e-02 7.893980215318e-05 5.490249738091e+00
8.342500000000e+02 -2.078934744347e-02 7.746836106756e-05 5.539651339458e+00
8.345000000000e+02 -2.060676380080e-02 7.622306048272e-05 5.589376938554e+00
8.347500000000e+02 -2.058961358209e-02 7.522942999863e-05 5.639433854457e+00
8.350000000000e+02 -2.074258366512e-02 7.451095415589e-05 5.689827357998e+00
8.352500000000e+02 -2.106822400821e-02 7.408874628209e-05 5.740560586191e+00
8.355000000000e+02 -2.156691364226e-02 7.398125613498e-05 5.791634493806e+00
8.357500000000e+02 -2.223685518369e-02 7.420398538341e-05 5.843047789876e+00
8.360000000000e+02 -2.307410356016e-02 7.476924234115e-05 5.894796904718e+00
8.362500000000e+02 -2.407262556438e-02 7.568592914042e-05 5.946875968519e+00
8.365000000000e+02 -2.522438836273e-02 7.695936156235e-05 5.999276795302e+00
8.367500000000e+02 -2.651947654385e-02 7.859112891581e-05 6.051988877796e+00
8.370000000000e+02 -2.794623790825e-02 8.057900559119e-05 6.104999415828e+00
8.372500000000e+02 -2.949145135413e-02 8.291686966508e-05 6.158293327707e+00
8.375000000000e+02 -3.114051979084e-02 8.559479334358e-05 6.211853303554e+00
8.377500000000e+02 -3.287768166137e-02 8.859903615616e-05 6.265659850790e+00
8.380000000000e+02 -3.468624075165e-02 9.191212424148e-05 6.319691351316e+00
8.382500000000e+02 -3.654881030236e-02 9.551301529234e-05 6.373924146239e+00
8.385000000000e+02 -3.844756793233e-02 9.937728238926e-05 6.428332604894e+00
8.387500000000e+02 -4.036451753640e-02 1.034773683446e-04 6.482889219303e+00
8.390000000000e+02 -4.228175274721e-02 1.077828637987e-04 6.537564704015e+00
8.392500000000e+02 -4.418171968635e-02 1.122608363446e-04 6.592328087830e+00
8.395000000000e+02 -4.604747082332e-02 1.168761889107e-04 6.647146824968e+00
8.397500000000e+02 -4.786290740008e-02 1.215920613734e-04 6.701986901815e+00
8.400000000000e+02 -4.961300532436e-02 1.263702905660e-04 6.756812945983e+00
8.402500000000e+02 -5.128401766893e-02 1.311718094412e-04 6.811588342089e+00
8.405000000000e+02 -5.286365601290e-02 1.359571527827e-04 6.866275336685e+00
8.407500000000e+02 -5.434123902214e-02 1.406870009278e-04 6.920835153679e+00
8.410000000000e+02 -5.570781253325e-02 1.453226656561e-04 6.975228101883e+00
8.412500000000e+02 -5.695623378552e-02 1.498265850817e-04 7.029413684395e+00
8.415000000000e+02 -5.808122723983e-02 1.541628110154e-04 7.083350698966e+00
8.417500000000e+02 -5.907940210312e-02 1.582974585246e-04 7.136997340864e+00
8.420000000000e+02 -5.994923748634e-02 1.621991336187e-04 7.190311298987e+00
8.422500000000e+02 -6.069104259761e-02 1.658393407064e-04 7.243249845800e+00
8.425000000000e+02 -6.130688111456e-02 1.691928246075e-04 7.295769923959e+00
8.427500000000e+02 -6.180047914616e-02 1.722377924011e-04 7.347828226335e+00
8.430000000000e+02 -6.217710375727e-02 1.749561112240e-04 7.399381268724e+00
8.432500000000e+02 -6.244343019032e-02 1.773334380348e-04 7.450385458422e+00
8.435000000000e+02 -6.260738864970e-02 1.793592785855e-04 7.500797154776e+00
8.437500000000e+02 -6.267799815758e-02 1.810269665440e-04 7.550572721686e+00
8.440000000000e+02 -6.266519200492e-02 1.823335705270e-04 7.599668579293e+00
8.442500000000e+02 -6.257962923869e-02 1.832797477675e-04 7.648041245442e+00
8.445000000000e+02 -6.243249904221e-02 1.838695560116e-04 7.695647375186e+00
8.447500000000e+02 -6.223531718119e-02 1.841102173089e-04 7.742443797970e+00
8.450000000000e+02 -6.199971453849e-02 1.840118392626e-04 7.788387547974e+00
8.452500000000e+02 -6.173722294885e-02 1.835871433334e-04 7.833435903642e+00
8.455000000000e+02 -6.145905561214e-02 1.828511533158e-04 7.877546419375e+00
8.457500000000e+02 -6.117588857589e-02 1.818208793947e-04 7.920676965332e+00
8.460000000000e+02 -6.089764474281e-02 1.805150140414e-04 7.962785764482e+00
8.462500000000e+02 -6.063328792387e-02 1.789536280071e-04 8.003831447746e+00
8.465000000000e+02 -6.039062941236e-02 1.771578876782e-04 8.043773105002e+00
8.467500000000e+02 -6.017615517744e-02 1.751497651958e-04 8.082570343891e+00
8.470000000000e+02 -5.999488012266e-02 1.729517334197e-04 8.120183362921e+00
8.472500000000e+02 -5.985023494309e-02 1.705865883629e-04 8.156573035485e+00
8.475000000000e+02 -5.974398960781e-02 1.680772284767e-04 8.191700985909e+00
8.477500000000e+02 -5.967621982708e-02 1.654463808569e-04 8.225529696162e+00
8.480000000000e+02 -5.964531609261e-02 1.627164117249e-04 8.258022603827e+00
8.482500000000e+02 -5.964803656618e-02 1.599091467526e-04 8.289144204652e+00
8.485000000000e+02 -5.967960341450e-02 1.570457081760e-04 8.318860177146e+00
8.487500000000e+02 -5.973383697463e-02 1.541463971434e-04 8.347137494333e+00
8.490000000000e+02 -5.980332358860e-02 1.512305903920e-04 8.373944535098e+00
8.492500000000e+02 -5.987961327320e-02 1.483166394251e-04 8.399251216967e+00
8.495000000000e+02 -5.995343756695e-02 1.454217915951e-04 8.423029105795e+00
8.497500000000e+02 -6.001494451740e-02 1.425621694386e-04 8.445251536918e+00
8.500000000000e+02 -6.005394256762e-02 1.397527937233e-04 8.465893716744e+00
8.502500000000e+02 -6.006015405500e-02 1.370075985485e-04 8.484932848585e+00
8.505000000000e+02 -6.002346908783e-02 1.343394527161e-04 8.502348225013e+00
8.507500000000e+02 -5.993420294976e-02 1.317601969604e-04 8.518121331682e+00
8.510000000000e+02 -5.978335155748e-02 1.292806674782e-04 8.532235926650e+00
8.512500000000e+02 -5.956285138428e-02 1.269107192202e-04 8.544678147459e+00
8.515000000000e+02 -5.926583118790e-02 1.246592361184e-04 8.555436564986e+00
8.517500000000e+02 -5.888686650693e-02 1.225341181591e-04 8.564502279597e+00
8.520000000000e+02 -5.842221809654e-02 1.205422403344e-04 8.571868961834e+00
8.522500000000e+02 -5.787006158568e-02 1.186893945748e-04 8.577532932815e+00
8.525000000000e+02 -5.723068448710e-02 1.169802229191e-04 8.581493191404e+00
8.527500000000e+02 -5.650665220288e-02 1.154181179793e-04 8.583751475186e+00
8.530000000000e+02 -5.570291881696e-02 1.140051321891e-04 8.584312285295e+00
8.532500000000e+02 -5.482687372310e-02 1.127419223907e-04 8.583182904781e+00
8.535000000000e+02 -5.388831406908e-02 1.116277138121e-04 8.580373428821e+00
8.537500000000e+02 -5.289932620596e-02 1.106603027797e-04 8.575896763768e+00
8.540000000000e+02 -5.187407371268e-02 1.098361207884e-04 8.569768618523e+00
8.542500000000e+02 -5.082849284036e-02 1.091503401323e-04 8.562007503962e+00
8.545000000000e+02 -4.977989550878e-02 1.085970439457e-04 8.552634701651e+00
8.547500000000e+02 -4.874649598406e-02 1.081694562341e-04 8.541674233010e+00
8.550000000000e+02 -4.774687757268e-02 1.078601365045e-04 8.529152816146e+00
8.552500000000e+02 -4.679942273754e-02 1.076612134764e-04 8.515099812282e+00
8.555000000000e+02 -4.592173320145e-02 1.075646272089e-04 8.499547161057e+00
8.557500000000e+02 -4.513006795773e-02 1.075623408223e-04 8.482529304750e+00
8.560000000000e+02 -4.443882585012e-02 1.076465049826e-04 8.464083094023e+00
8.562500000000e+02 -4.386009708273e-02 1.078095683550e-04 8.444247688942e+00
8.565000000000e+02 -4.340330153853e-02 1.080443743968e-04 8.423064432686e+00
8.567500000000e+02 -4.307492708294e-02 1.083441255413e-04 8.400576712849e+00
8.570000000000e+02 -4.287837322505e-02 1.087023171682e-04 8.376829799868e+00
8.572500000000e+02 -4.281389898290e-02 1.091126402407e-04 8.351870670101e+00
8.575000000000e+02 -4.287866857903e-02 1.095688488750e-04 8.325747803762e+00
8.577500000000e+02 -4.306688399080e-02 1.100646110850e-04 8.298510965515e+00
8.580000000000e+02 -4.336999111510e-02 1.105933560853e-04 8.270210968250e+00
8.582500000000e+02 -4.377694644011e-02 1.111481390593e-04 8.240899419951e+00
8.585000000000e+02 -4.427453196045e-02 1.117215273134e-04 8.210628460511e+00
8.587500000000e+02 -4.484770948345e-02 1.123055111605e-04 8.179450488612e+00
8.590000000000e+02 -4.548000740424e-02 1.128914441288e-04 8.147417886324e+00
8.592500000000e+02 -4.615393591980e-02 1.134700052361e-04 8.114582743629e+00
8.595000000000e+02 -4.685142743426e-02 1.140311802269e-04 8.080996587068e+00
8.597500000000e+02 -4.755429752193e-02 1.145642629478e-04 8.046710119437e+00
8.600000000000e+02 -4.824472222415e-02 1.150578837324e-04 8.011772965478e+00
8.602500000000e+02 -4.890571959457e-02 1.154999749823e-04 7.976233436114e+00
8.605000000000e+02 -4.952162313973e-02 1.158778512190e-04 7.940138304926e+00
8.607500000000e+02 -5.007852810143e-02 1.161783347329e-04 7.903532599687e+00
8.610000000000e+02 -5.056468695766e-02 1.163878619196e-04 7.866459413147e+00
8.612500000000e+02 -5.097083333263e-02 1.164926867833e-04 7.828959720240e+00
8.615000000000e+02 -5.129040399108e-02 1.164791892258e-04 7.791072222035e+00
8.617500000000e+02 -5.151964492669e-02 1.163342429656e-04 7.752833192232e+00
8.620000000000e+02 -5.165758039426e-02 1.160456757700e-04 7.714276347022e+00
8.622500000000e+02 -5.170584056882e-02 1.156028159634e-04 7.675432731801e+00
8.625000000000e+02 -5.166835584059e-02 1.149971181992e-04 7.636330615993e+00
8.627500000000e+02 -5.155092609213e-02 1.142227832841e-04 7.596995422142e+00
8.630000000000e+02 -5.136070235540e-02 1.132773901941e-04 7.557449662244e+00
8.632500000000e+02 -5.110561021990e-02 1.121624806202e-04 7.517712909248e+00
8.635000000000e+02 -5.079376516754e-02 1.108840351653e-04 7.477801788493e+00
8.637500000000e+02 -5.043292334120e-02 1.094527930541e-04 7.437730003230e+00
8.640000000000e+02 -5.003001900588e-02 1.078843847198e-04 7.397508377019e+00
8.642500000000e+02 -4.959082083044e-02 1.061992747015e-04 7.357144935183e+00
8.645000000000e+02 -4.911974044197e-02 1.044223045156e-04 7.316645007710e+00
8.647500000000e+02 -4.861980527324e-02 1.025821644617e-04 7.276011357112e+00
8.650000000000e+02 -4.809279242497e-02 1.007106437615e-04 7.235244334971e+00
8.652500000000e+02 -4.753950900072e-02 9.884162611806e-05 7.194342047294e+00
8.655000000000e+02 -4.696018220014e-02 9.700997219142e-05 7.153300547878e+00
8.657500000000e+02 -4.635491962736e-02 9.525033718019e-05 7.112114039186e+00
8.660000000000e+02 -4.572418967492e-02 9.359598444178e-05 7.070775089813e+00
8.662500000000e+02 -4.506927443840e-02 9.207765805128e-05 7.029274850491e+00
8.665000000000e+02 -4.439264916330e-02 9.072257554815e-05 6.987603284591e+00
8.667500000000e+02 -4.369825474437e-02 8.955357919671e-05 6.945749400923e+00
8.670000000000e+02 -4.299163887286e-02 8.858847961127e-05 6.903701479115e+00
8.672500000000e+02 -4.227995873436e-02 8.783962880390e-05 6.861447306550e+00
8.675000000000e+02 -4.157184744543e-02 8.731370018836e-05 6.818974399111e+00
8.677500000000e+02 -4.087716417725e-02 8.701167977224e-05 6.776270228825e+00
8.680000000000e+02 -4.020664981451e-02 8.692910208746e-05 6.733322432604e+00
8.682500000000e+02 -3.957152245104e-02 8.705640171350e-05 6.690119018451e+00
8.685000000000e+02 -3.898304293190e-02 8.737938791795e-05 6.646648554734e+00
8.687500000000e+02 -3.845208113140e-02 8.787987299938e-05 6.602900343812e+00
8.690000000000e+02 -3.798870869756e-02 8.853636964873e-05 6.558864579459e+00
8.692500000000e+02 -3.760183412096e-02 8.932482679616e-05 6.514532477918e+00
8.695000000000e+02 -3.729889438013e-02 9.021940220449e-05 6.469896391432e+00
8.697500000000e+02 -3.708560486233e-02 9.119323896378e-05 6.424949894837e+00
8.700000000000e+02 -3.696576764474e-02 9.221924065281e-05 6.379687847965e+00
8.702500000000e+02 -3.694113409614e-02 9.327080674118e-05 6.334106433670e+00
8.705000000000e+02 -3.701131727613e-02 9.432252906322e-05 6.288203172303e+00
8.707500000000e+02 -3.717375153011e-02 9.535082791984e-05 6.241976914299e+00
8.710000000000e+02 -3.742369979360e-02 9.633450528659e-05 6.195427812813e+00
8.712500000000e+02 -3.775431228788e-02 9.725519828424e-05 6.148557280512e+00
8.715000000000e+02 -3.815674334163e-02 9.809771156702e-05 6.101367928535e+00
8.717500000000e+02 -3.862033352850e-02 9.885021847758e-05 6.053863496816e+00
8.720000000000e+02 -3.913286440513e-02 9.950432269329e-05 6.006048773127e+00
8.722500000000e+02 -3.968088870012e-02 1.000549617673e-04 5.957929506484e+00
8.725000000000e+02 -4.025013720275e-02 1.005001842687e-04 5.909512313010e+00
8.727500000000e+02 -4.082599159588e-02 1.008408071830e-04 5.860804580298e+00
8.730000000000e+02 -4.139400770265e-02 1.010799619570e-04 5.811814368942e+00
8.732500000000e+02 -4.194046746265e-02 1.012227016243e-04 5.762550312041e+00
8.735000000000e+02 -4.245292474796e-02 1.012753951826e-04 5.713021516515e+00
8.737500000000e+02 -4.292071310334e-02 1.012452432498e-04 5.663237464885e+00
8.740000000000e+02 -4.333537654792e-02 1.011399068078e-04 5.613207919831e+00
8.742500000000e+02 -4.369099332659e-02 1.009671459756e-04 5.562942832149e+00
8.745000000000e+02 -4.398435982505e-02 1.007346141720e-04 5.512452253548e+00
8.747500000000e+02 -4.421502009684e-02 1.004498544432e-04 5.461746254525e+00
8.750000000000e+02 -4.438513232195e-02 1.001203465394e-04 5.410834847856e+00
8.752500000000e+02 -4.449917920256e-02 9.975371458770e-05 5.359727918638e+00
8.755000000000e+02 -4.456354052930e-02 9.935801993294e-05 5.308435158931e+00
8.757500000000e+02 -4.458596312195e-02 9.894210009043e-05 5.256966010890e+00
8.760000000000e+02 -4.457496511434e-02 9.851591297155e-05 5.205329613343e+00
8.762500000000e+02 -4.453922457169e-02 9.809083778597e-05 5.153534752123e+00
8.765000000000e+02 -4.448700220666e-02 9.767988124429e-05 5.101589819367e+00
8.767500000000e+02 -4.442563987937e-02 9.729774572137e-05 5.049502769918e+00
8.770000000000e+02 -4.436117849677e-02 9.696072647958e-05 4.997281089263e+00
8.772500000000e+02 -4.429812022339e-02 9.668642375263e-05 4.944931756520e+00
8.775000000000e+02 -4.423935232662e-02 9.649326177444e-05 4.892461220282e+00
8.777500000000e+02 -4.418622869712e-02 9.639983726537e-05 4.839875373860e+00
8.780000000000e+02 -4.413879257023e-02 9.642412595195e-05 4.787179536609e+00
8.782500000000e+02 -4.409610807309e-02 9.658259940723e-05 4.734378450132e+00
8.785000000000e+02 -4.405666050026e-02 9.688930363028e-05 4.681476277448e+00
8.787500000000e+02 -4.401877857209e-02 9.735494739904e-05 4.628476618206e+00
8.790000000000e+02 -4.398103333462e-02 9.798608696474e-05 4.575382531512e+00
8.792500000000e+02 -4.394256903994e-02 9.878443791367e-05 4.522196580506e+00
8.795000000000e+02 -4.390333481969e-02 9.974637860818e-05 4.468920882358e+00
8.797500000000e+02 -4.386419184535e-02 1.008626654317e-04 4.415557176547e+00
8.800000000000e+02 -4.382688742772e-02 1.021183934607e-04 4.362106900442e+00
8.802500000000e+02 -4.379389625097e-02 1.034931950581e-04 4.308571286593e+00
8.805000000000e+02 -4.376814833970e-02 1.049616790502e-04 4.254951462773e+00
8.807500000000e+02 -4.375266851720e-02 1.064940826802e-04 4.201248561763e+00
8.810000000000e+02 -4.375016075250e-02 1.080571010164e-04 4.147463849062e+00
8.812500000000e+02 -4.376258028785e-02 1.096148437270e-04 4.093598848977e+00
8.815000000000e+02 -4.379073198697e-02 1.111298787479e-04 4.039655476602e+00
8.817500000000e+02 -4.383393275885e-02 1.125643035071e-04 3.985636184862e+00
8.820000000000e+02 -4.388977172245e-02 1.138808001366e-04 3.931544099913e+00
8.822500000000e+02 -4.395399025934e-02 1.150436236697e-04 3.877383174535e+00
8.825000000000e+02 -4.402049519989e-02 1.160194837475e-04 3.823158327402e+00
8.827500000000e+02 -4.408150775825e-02 1.167783052437e-04 3.768875595992e+00
8.830000000000e+02 -4.412783755750e-02 1.172938353207e-04 3.714542278694e+00
8.832500000000e+02 -4.414926220608e-02 1.175440935707e-04 3.660167074848e+00
8.835000000000e+02 -4.413498758009e-02 1.175116770673e-04 3.605760227325e+00
8.837500000000e+02 -4.407415282272e-02 1.171839201254e-04 3.551333652058e+00
8.840000000000e+02 -4.395634641251e-02 1.165529297871e-04 3.496901060842e+00
8.842500000000e+02 -4.377210256104e-02 1.156155305992e-04 3.442478080417e+00
8.845000000000e+02 -4.351334230181e-02 1.143731245674e-04 3.388082353888e+00
8.847500000000e+02 -4.317373879473e-02 1.128315034134e-04 3.333733632526e+00
8.850000000000e+02 -4.274898778078e-02 1.110006304774e-04 3.279453852288e+00
8.852500000000e+02 -4.223697431172e-02 1.088944111129e-04 3.225267194606e+00
8.855000000000e+02 -4.163783201644e-02 1.065304559111e-04 3.171200128311e+00
8.857500000000e+02 -4.095390579151e-02 1.039298621715e-04 3.117281436436e+00
8.860000000000e+02 -4.018962272190e-02 1.011169886900e-04 3.063542220536e+00
8.862500000000e+02 -3.935129307564e-02 9.811923761330e-05 3.010015887074e+00
8.865000000000e+02 -3.844685680611e-02 9.496682320587e-05 2.956738113030e+00
8.867500000000e+02 -3.748560033322e-02 9.169252659452e-05 2.903746791932e+00
8.870000000000e+02 -3.647785750094e-02 8.833140578549e-05 2.851081958751e+00
8.872500000000e+02 -3.543471669003e-02 8.492046153527e-05 2.798785695001e+00
8.875000000000e+02 -3.436774574471e-02 8.149823956435e-05 2.746902015168e+00
8.877500000000e+02 -3.328874711663e-02 7.810436677586e-05 2.695476732305e+00
8.880000000000e+02 -3.220954624899e-02 7.477901087394e-05 2.644557307059e+00
8.882500000000e+02 -3.114181697301e-02 7.156227156865e-05 2.594192681016e+00
8.885000000000e+02 -3.009694022003e-02 6.849350629232e-05 2.544433091162e+00
8.887500000000e+02 -2.908589073422e-02 6.561061006080e-05 2.495329873532e+00
8.890000000000e+02 -2.811914514005e-02 6.294926428499e-05 2.446935255684e+00
8.892500000000e+02 -2.720660003258e-02 6.054217238555e-05 2.399302133641e+00
8.895000000000e+02 -2.635749461309e-02 5.841831960904e-05 2.352483845328e+00
8.897500000000e+02 -2.558032761691e-02 5.660227413243e-05 2.306533933650e+00
8.900000000000e+02 -2.488276547275e-02 5.511356624802e-05 2.261505908535e+00
8.902500000000e+02 -2.427153343418e-02 5.396615420258e-05 2.217452998158e+00
8.905000000000e+02 -2.375229492245e-02 5.316801877897e-05 2.174427904748e+00
8.907500000000e+02 -2.332951890799e-02 5.272089579370e-05 2.132482561420e+00
8.910000000000e+02 -2.300633586480e-02 5.262014561067e-05 2.091667881574e+00
8.912500000000e+02 -2.278439874011e-02 5.285479358452e-05 2.052033526053e+00
8.915000000000e+02 -2.266374569366e-02 5.340770761886e-05 2.013627660470e+00
8.917500000000e+02 -2.264268615358e-02 5.425594062877e-05 1.976496736843e+00
8.920000000000e+02 -2.271770800222e-02 5.537119267582e-05 1.940685268744e+00
8.922500000000e+02 -2.288342435399e-02 5.672040143559e-05 1.906235628977e+00
8.925000000000e+02 -2.313256337797e-02 5.826641900183e-05 1.873187862065e+00
8.927500000000e+02 -2.345600458613e-02 5.996882165171e-05 1.841579499856e+00
8.930000000000e+02 -2.384287088864e-02 6.178469496310e-05 1.811445405706e+00
8.932500000000e+02 -2.428067371020e-02 6.366948119277e-05 1.782817638011e+00
8.935000000000e+02 -2.475550862871e-02 6.557784400979e-05 1.755725318764e+00
8.937500000000e+02 -2.525230083164e-02 6.746451797757e-05 1.730194537018e+00
8.940000000000e+02 -2.575509092596e-02 6.928512664983e-05 1.706248262827e+00
8.942500000000e+02 -2.624735359215e-02 7.099695519894e-05 1.683906290643e+00
8.945000000000e+02 -2.671233957046e-02 7.255966975780e-05 1.663185185105e+00
8.947500000000e+02 -2.713342959904e-02 7.393598130764e-05 1.644098261302e+00
8.950000000000e+02 -2.749448980373e-02 7.509220084168e-05 1.626655572235e+00
8.952500000000e+02 -2.778021603711e-02 7.599875236572e-05 1.610863921738e+00
8.955000000000e+02 -2.797646098761e-02 7.663061960791e-05 1.596726873826e+00
8.957500000000e+02 -2.807052818307e-02 7.696767832865e-05 1.584244799473e+00
8.960000000000e+02 -2.805143418186e-02 7.699497098396e-05 1.573414911103e+00
8.962500000000e+02 -2.791012523476e-02 7.670288914702e-05 1.564231324327e+00
8.965000000000e+02 -2.763964721799e-02 7.608727320751e-05 1.556685128706e+00
8.967500000000e+02 -2.723527085904e-02 7.514944520634e-05 1.550764454394e+00
8.970000000000e+02 -2.669456125755e-02 7.389613729339e-05 1.546454568759e+00
8.972500000000e+02 -2.601740543522e-02 7.233936083359e-05 1.543737960871e+00
8.975000000000e+02 -2.520598652253e-02 7.049616956678e-05 1.542594455761e+00
8.977500000000e+02 -2.426472086904e-02 6.838836238685e-05 1.543001318969e+00
8.980000000000e+02 -2.320014905244e-02 6.604208457367e-05 1.544933388833e+00
8.982500000000e+02 -2.202079672975e-02 6.348737013193e-05 1.548363203032e+00
8.985000000000e+02 -2.073700063820e-02 6.075759873517e-05 1.553261145890e+00
8.987500000000e+02 -1.936070894240e-02 5.788888918126e-05 1.559595604446e+00
8.990000000000e+02 -1.790526142870e-02 5.491944141467e-05 1.567333128318e+00
8.992500000000e+02 -1.638515008712e-02 5.188882477369e-05 1.576438607066e+00
8.995000000000e+02 -1.481576770534e-02 4.883723798510e-05 1.586875452543e+00
8.997500000000e+02 -1.321314744047e-02 4.580474980098e-05 1.598605792875e+00
9.000000000000e+02 -1.159369704206e-02 4.283053716461e-05 1.611590669937e+00
9.002500000000e+02 -9.973931976053e-03 3.995213918342e-05 1.625790248207e+00
9.005000000000e+02 -8.370211066818e-03 3.720474413363e-05 1.641164026955e+00
9.007500000000e+02 -6.798477845302e-03 3.462052517192e-05 1.657671057469e+00
9.010000000000e+02 -5.274013589072e-03 3.222804908401e-05 1.675270163498e+00
9.012500000000e+02 -3.811200126280e-03 3.005175620513e-05 1.693920163180e+00
9.015000000000e+02 -2.423302494178e-03 2.811154474341e-05 1.713580092020e+00
9.017500000000e+02 -1.122272895521e-03 2.642246283824e-05 1.734209423376e+00
9.020000000000e+02 8.142656947180e-05 2.499450186444e-05 1.755768288277e+00
9.022500000000e+02 1.178969520370e-03 2.383252060742e-05 1.778217689129e+00
9.025000000000e+02 2.163284765807e-03 2.293628431460e-05 1.801519708716e+00
9.027500000000e+02 3.029140798456e-03 2.230062448760e-05 1.825637708990e+00
9.030000000000e+02 3.773203291762e-03 2.191569720839e-05 1.850536524686e+00
9.032500000000e+02 4.394052983170e-03 2.176735908413e-05 1.876182641619e+00
9.035000000000e+02 4.892169249502e-03 2.183763310726e-05 1.902544360636e+00
9.037500000000e+02 5.269884680269e-03 2.210524017995e-05 1.929591951232e+00
9.040000000000e+02 5.531301305349e-03 2.254620666145e-05 1.957297782512e+00
9.042500000000e+02 5.682176247356e-03 2.313451415492e-05 1.985636433962e+00
9.045000000000e+02 5.729782789488e-03 2.384277147591e-05 2.014584790482e+00
9.047500000000e+02 5.682741499587e-03 2.464290430904e-05 2.044122108191e+00
9.050000000000e+02 5.550830533910e-03 2.550683402514e-05 2.074230055028e+00
9.052500000000e+02 5.344781039929e-03 2.640713616164e-05 2.104892731166e+00
9.055000000000e+02 5.076056453620e-03 2.731766223654e-05 2.136096656067e+00
9.057500000000e+02 4.756624635011e-03 2.821410702325e-05 2.167830727795e+00
9.060000000000e+02 4.398727724561e-03 2.907451582115e-05 2.200086161110e+00
9.062500000000e+02 4.014651897892e-03 2.987971650539e-05 2.232856388291e+00
9.065000000000e+02 3.616504193522e-03 3.061367765592e-05 2.266136943792e+00
9.067500000000e+02 3.215999684916e-03 3.126377500176e-05 2.299925313814e+00
9.070000000000e+02 2.824262280731e-03 3.182097992974e-05 2.334220772522e+00
9.072500000000e+02 2.451644945578e-03 3.227995041555e-05 2.369024188240e+00
9.075000000000e+02 2.107568678294e-03 3.263904666573e-05 2.404337820312e+00
9.077500000000e+02 1.800385904253e-03 3.290025611169e-05 2.440165095579e+00
9.080000000000e+02 1.537269351358e-03 3.306903867378e-05 2.476510374126e+00
9.082500000000e+02 1.324124354786e-03 3.315411020283e-05 2.513378711456e+00
9.085000000000e+02 1.165530347371e-03 3.316715068630e-05 2.550775611981e+00
9.087500000000e+02 1.064707195868e-03 3.312246843168e-05 2.588706785023e+00
9.090000000000e+02 1.023509668070e-03 3.303657621478e-05 2.627177902274e+00
9.092500000000e+02 1.042443688820e-03 3.292778486816e-05 2.666194365284e+00
9.095000000000e+02 1.120709393914e-03 3.281574097000e-05 2.705761080215e+00
9.097500000000e+02 1.256266107141e-03 3.272096466131e-05 2.745882246669e+00
9.100000000000e+02 1.445914788155e-03 3.266434214103e-05 2.786561164047e+00
9.102500000000e+02 1.685401456792e-03 3.266664198812e-05 2.827800054293e+00
9.105000000000e+02 1.969535685889e-03 3.274804048781e-05 2.869599905661e+00
9.107500000000e+02 2.292320297140e-03 3.292766856633e-05 2.911960338925e+00
9.110000000000e+02 2.647093732453e-03 3.322318026019e-05 2.954879495850e+00
9.112500000000e+02 3.026679378279e-03 3.365035962791e-05 2.998353952035e+00
9.115000000000e+02 3.423539468145e-03 3.422276785003e-05 3.042378654099e+00
9.117500000000e+02 3.829932103971e-03 3.495143778318e-05 3.086946881320e+00
9.120000000000e+02 4.238067762118e-03 3.584462016035e-05 3.132050231591e+00
9.122500000000e+02 4.640262354434e-03 3.690758814975e-05 3.177678631204e+00
9.125000000000e+02 5.029086065267e-03 3.814249486828e-05 3.223820367643e+00
9.127500000000e+02 5.397502542564e-03 3.954829694566e-05 3.270462144362e+00
9.130000000000e+02 5.739000445957e-03 4.112073244400e-05 3.317589156519e+00
9.132500000000e+02 6.047709975338e-03 4.285236554685e-05 3.365185185754e+00
9.135000000000e+02 6.318508536207e-03 4.473267853181e-05 3.413232713270e+00
9.137500000000e+02 6.547108862735e-03 4.674823140519e-05 3.461713048667e+00
9.140000000000e+02 6.730130199277e-03 4.888287171442e-05 3.510606472819e+00
9.142500000000e+02 6.865154107138e-03 5.111798408411e-05 3.559892393697e+00
9.145000000000e+02 6.950759352374e-03 5.343279115111e-05 3.609549511729e+00
9.147500000000e+02 6.986539616144e-03 5.580468875149e-05 3.659555993723e+00
9.150000000000e+02 6.973100879078e-03 5.820961599148e-05 3.709889652208e+00
9.152500000000e+02 6.912042812888e-03 6.062244550234e-05 3.760528129640e+00
9.155000000000e+02 6.805919748511e-03 6.301739662137e-05 3.811449083215e+00
9.157500000000e+02 6.658186016037e-03 6.536845624500e-05 3.862630369783e+00
9.160000000000e+02 6.473124095228e-03 6.764980924842e-05 3.914050227282e+00
9.162500000000e+02 6.255760484889e-03 6.983626070925e-05 3.965687452562e+00
9.165000000000e+02 6.011766635237e-03 7.190364601062e-05 4.017521570943e+00
9.167500000000e+02 5.747350267799e-03 7.382922844582e-05 4.069532997425e+00
9.170000000000e+02 5.469137095073e-03 7.559207114471e-05 4.121703186000e+00
9.172500000000e+02 5.184047582354e-03 7.717337874452e-05 4.174014767388e+00
9.175000000000e+02 4.899167778600e-03 7.855680261848e-05 4.226451670058e+00
9.177500000000e+02 4.621620195826e-03 7.972870655398e-05 4.278999226654e+00
9.180000000000e+02 4.358434452194e-03 8.067838607512e-05 4.331644261113e+00
9.182500000000e+02 4.116421713922e-03 8.139824001197e-05 4.384375157220e+00
9.185000000000e+02 3.902054770413e-03 8.188388836280e-05 4.437181906211e+00
9.187500000000e+02 3.721356027856e-03 8.213424131537e-05 4.490056134203e+00
9.190000000000e+02 3.579795456453e-03 8.215151021454e-05 4.542991106900e+00
9.192500000000e+02 3.482200793406e-03 8.194116380270e-05 4.595981712335e+00
9.195000000000e+02 3.432680577215e-03 8.151183577287e-05 4.649024422071e+00
9.197500000000e+02 3.434562499705e-03 8.087517633276e-05 4.702117229786e+00
9.200000000000e+02 3.490347757893e-03 8.004565409309e-05 4.755259568692e+00
9.202500000000e+02 3.601680666141e-03 7.904031638414e-05 4.808452208754e+00
9.205000000000e+02 3.769336489969e-03 7.787848322954e-05 4.861697134058e+00
9.207500000000e+02 3.993223981831e-03 7.658151031598e-05 4.914997402612e+00
9.210000000000e+02 4.272405612503e-03 7.517234736870e-05 4.968356989713e+00
9.212500000000e+02 4.605131039223e-03 7.367517501572e-05 5.021780617112e+00
9.215000000000e+02 4.988885745673e-03 7.211504014201e-05 5.075273569971e+00
9.217500000000e+02 5.420451832992e-03 7.051744055325e-05 5.128841504136e+00
9.220000000000e+02 5.895978797075e-03 6.890791393191e-05 5.182490246085e+00
9.222500000000e+02 6.411064385494e-03 6.731161691043e-05 5.236225588634e+00
9.225000000000e+02 6.960841617468e-03 6.575293146693e-05 5.290053084488e+00
9.227500000000e+02 7.540071584686e-03 6.425507554722e-05 5.343977840851e+00
9.230000000000e+02 8.143239204680e-03 6.283973608689e-05 5.398004317784e+00
9.232500000000e+02 8.764650617103e-03 6.152672899681e-05 5.452136132620e+00
9.235000000000e+02 9.398530332530e-03 6.033369143557e-05 5.506375873652e+00
9.237500000000e+02 1.003911653700e-02 5.927581045881e-05 5.560724924932e+00
9.240000000000e+02 1.068075240301e-02 5.836559360689e-05 5.615183304635e+00
9.242500000000e+02 1.131797345717e-02 5.761268124485e-05 5.669749518824e+00
9.245000000000e+02 1.194558794991e-02 5.702370805039e-05 5.724420432385e+00
9.247500000000e+02 1.255875040128e-02 5.660221229334e-05 5.779191158659e+00
9.250000000000e+02 1.315302576550e-02 5.634859529263e-05 5.834054968417e+00
9.252500000000e+02 1.372444565414e-02 5.626012820298e-05 5.889003219684e+00
9.255000000000e+02 1.426955323397e-02 5.633101070837e-05 5.944025308123e+00
9.257500000000e+02 1.478543746584e-02 5.655247775280e-05 5.999108638389e+00
9.260000000000e+02 1.526975811701e-02 5.691294998794e-05 6.054238617014e+00
9.262500000000e+02 1.572075746797e-02 5.739823298540e-05 6.109398664707e+00
9.265000000000e+02 1.613726380626e-02 5.799175449706e-05 6.164570249349e+00
9.267500000000e+02 1.651868311492e-02 5.867484176192e-05 6.219732937040e+00
9.270000000000e+02 1.686498132955e-02 5.942703608555e-05 6.274864459866e+00
9.272500000000e+02 1.717665971608e-02 6.022643629483e-05 6.329940801596e+00
9.275000000000e+02 1.745472048479e-02 6.105007396889e-05 6.384936294766e+00
9.277500000000e+02 1.770062848990e-02 6.187430221785e-05 6.439823733512e+00
9.280000000000e+02 1.791626545013e-02 6.267520303874e-05 6.494574493745e+00
9.282500000000e+02 1.810388221245e-02 6.342900361328e-05 6.549158665325e+00
9.285000000000e+02 1.826604659070e-02 6.411249613497e-05 6.603545189256e+00
9.287500000000e+02 1.840558940045e-02 6.470348870838e-05 6.657701999464e+00
9.290000000000e+02 1.852555013184e-02 6.518118355420e-05 6.711596170523e+00
9.292500000000e+02 1.862912118612e-02 6.552656264766e-05 6.765194064295e+00
9.295000000000e+02 1.871959251009e-02 6.572274603162e-05 6.818461478052e+00
9.297500000000e+02 1.880029654820e-02 6.575534343975e-05 6.871363789113e+00
9.300000000000e+02 1.887455433434e-02 6.561273384326e-05 6.923866099875e+00
9.302500000000e+02 1.894562237837e-02 6.528633257114e-05 6.975933375621e+00
9.305000000000e+02 1.901664113544e-02 6.477077410660e-05 7.027530578494e+00
9.307500000000e+02 1.909058522807e-02 6.406404641951e-05 7.078622795335e+00
9.310000000000e+02 1.917021578632e-02 6.316757712241e-05 7.129175359365e+00
9.312500000000e+02 1.925803557513e-02 6.208625313053e-05 7.179153962363e+00
9.315000000000e+02 1.935624696378e-02 6.082837913834e-05 7.228524763276e+00
9.317500000000e+02 1.946671415211e-02 5.940556650699e-05 7.277254485385e+00
9.320000000000e+02 1.959092982343e-02 5.783257147865e-05 7.325310507536e+00
9.322500000000e+02 1.972998747844e-02 5.612708652220e-05 7.372660944948e+00
9.325000000000e+02 1.988455965054e-02 5.430941328299e-05 7.419274726126e+00
9.327500000000e+02 2.005488372499e-02 5.240215183910e-05 7.465121657741e+00
9.330000000000e+02 2.024075538703e-02 5.042982929274e-05 7.510172484025e+00
9.332500000000e+02 2.044153064303e-02 4.841848685466e-05 7.554398935952e+00
9.335000000000e+02 2.065613676734e-02 4.639523504388e-05 7.597773776825e+00
9.337500000000e+02 2.088309267355e-02 4.438778501956e-05 7.640270836558e+00
9.340000000000e+02 2.112053830099e-02 4.242397232518e-05 7.681865039222e+00
9.342500000000e+02 2.136627355156e-02 4.053127546783e-05 7.722532426132e+00
9.345000000000e+02 2.161780548922e-02 3.873634050336e-05 7.762250169017e+00
9.347500000000e+02 2.187240305358e-02 3.706451964061e-05 7.800996576619e+00
9.350000000000e+02 2.212715923373e-02 3.553943077170e-05 7.838751097536e+00
9.352500000000e+02 2.237905772269e-02 3.418254791043e-05 7.875494314212e+00
9.355000000000e+02 2.262504278769e-02 3.301282946447e-05 7.911207931331e+00
9.357500000000e+02 2.286209195756e-02 3.204638643173e-05 7.945874761385e+00
9.360000000000e+02 2.308728609932e-02 3.129620246020e-05 7.979478701761e+00
9.362500000000e+02 2.329787855686e-02 3.077189835710e-05 8.012004711120e+00
9.365000000000e+02 2.349135672864e-02 3.047957089836e-05 8.043438778949e+00
9.367500000000e+02 2.366549837947e-02 3.042164164965e-05 8.073767894666e+00
9.370000000000e+02 2.381841595631e-02 3.059687452925e-05 8.102980012529e+00
9.372500000000e+02 2.394859175826e-02 3.100039152118e-05 8.131064016929e+00
9.375000000000e+02 2.405489829512e-02 3.162368812071e-05 8.158009685754e+00
9.377500000000e+02 2.413660770255e-02 3.245481402217e-05 8.183807655104e+00
9.380000000000e+02 2.419338654556e-02 3.347845841242e-05 8.208449384645e+00
9.382500000000e+02 2.422527902781e-02 3.467628517662e-05 8.231927125294e+00
9.385000000000e+02 2.423267830925e-02 3.602725420648e-05 8.254233889986e+00
9.387500000000e+02 2.421628972243e-02 3.750796170443e-05 8.275363428025e+00
9.390000000000e+02 2.417708590473e-02 3.909304423946e-05 8.295310203782e+00
9.392500000000e+02 2.411625785879e-02 4.075562514064e-05 8.314069380480e+00
9.395000000000e+02 2.403516525810e-02 4.246779524961e-05 8.331636808796e+00
9.397500000000e+02 2.393528732348e-02 4.420112254763e-05 8.348009021690e+00
9.400000000000e+02 2.381817822369e-02 4.592718064175e-05 8.363183234704e+00
9.402500000000e+02 2.368542840786e-02 4.761808629147e-05 8.377157352619e+00
9.405000000000e+02 2.353863436618e-02 4.924703398779e-05 8.389929980673e+00
9.407500000000e+02 2.337937643972e-02 5.078881804174e-05 8.401500442521e+00
9.410000000000e+02 2.320920595509e-02 5.222032763352e-05 8.411868800923e+00
9.412500000000e+02 2.302963985525e-02 5.352100470629e-05 8.421035884220e+00
9.415000000000e+02 2.284216199919e-02 5.467325280437e-05 8.429003313224e+00
9.417500000000e+02 2.264822851855e-02 5.566278503291e-05 8.435773532067e+00
9.420000000000e+02 2.244927490878e-02 5.647890453730e-05 8.441349836516e+00
9.422500000000e+02 2.224672216703e-02 5.711470649503e-05 8.445736403933e+00
9.425000000000e+02 2.204197918092e-02 5.756720035818e-05 8.448938317311e+00
9.427500000000e+02 2.183643947042e-02 5.783734500972e-05 8.450961588305e+00
9.430000000000e+02 2.163147015252e-02 5.793000132312e-05 8.451813171026e+00
9.432500000000e+02 2.142839285303e-02 5.785379888459e-05 8.451500972248e+00
9.435000000000e+02 2.122845581504e-02 5.762092722134e-05 8.450033849161e+00
9.437500000000e+02 2.103279911784e-02 5.724685250041e-05 8.447421601702e+00
9.440000000000e+02 2.084241367900e-02 5.674997523533e-05 8.443674949855e+00
9.442500000000e+02 2.065809758108e-02 5.615123890687e-05 8.438805502503e+00
9.445000000000e+02 2.048041227379e-02 5.547368453457e-05 8.432825714660e+00
9.447500000000e+02 2.030964148411e-02 5.474195963526e-05 8.425748829145e+00
9.450000000000e+02 2.014575692614e-02 5.398189111730e-05 8.417588809748e+00
9.452500000000e+02 1.998839305378e-02 5.321996400698e-05 8.408360260351e+00
9.455000000000e+02 1.983683353619e-02 5.248287941659e-05 8.398078334893e+00
9.457500000000e+02 1.969001063497e-02 5.179705272332e-05 8.386758633313e+00
9.460000000000e+02 1.954651877527e-02 5.118811161731e-05 8.374417091760e+00
9.462500000000e+02 1.940464163040e-02 5.068052943386e-05 8.361069862273e+00
9.465000000000e+02 1.926239166165e-02 5.029723407121e-05 8.346733188150e+00
9.467500000000e+02 1.911756003628e-02 5.005923750828e-05 8.331423270994e+00
9.470000000000e+02 1.896777436480e-02 4.998530771358e-05 8.315156137975e+00
9.472500000000e+02 1.881056096445e-02 5.009167988576e-05 8.297947508073e+00
9.475000000000e+02 1.864340875076e-02 5.039180568253e-05 8.279812656799e+00
9.477500000000e+02 1.846383128138e-02 5.089614190182e-05 8.260766287665e+00
9.480000000000e+02 1.826942430359e-02 5.161198044459e-05 8.240822409835e+00
9.482500000000e+02 1.805791716799e-02 5.254332195001e-05 8.219994221133e+00
9.485000000000e+02 1.782721596659e-02 5.369079603806e-05 8.198294005644e+00
9.487500000000e+02 1.757543859282e-02 5.505159176189e-05 8.175733042182e+00
9.490000000000e+02 1.730094134903e-02 5.661956768294e-05 8.152321530688e+00
9.492500000000e+02 1.700233940882e-02 5.838532482330e-05 8.128068530812e+00
9.495000000000e+02 1.667852063294e-02 6.033627959168e-05 8.102981926009e+00
9.497500000000e+02 1.632865731108e-02 6.245688478043e-05 8.077068400453e+00
9.500000000000e+02 1.595221573816e-02 6.472889255396e-05 8.050333441110e+00
9.502500000000e+02 1.554896624996e-02 6.713166858521e-05 8.022781360969e+00
9.505000000000e+02 1.511899655210e-02 6.964255489147e-05 7.994415337105e+00
9.507500000000e+02 1.466272615007e-02 7.223730280018e-05 7.965237477016e+00
9.510000000000e+02 1.418092571951e-02 7.489044490236e-05 7.935248894609e+00
9.512500000000e+02 1.367473619824e-02 7.757576714368e-05 7.904449812167e+00
9.515000000000e+02 1.314569049004e-02 8.026683450921e-05 7.872839669553e+00
9.517500000000e+02 1.259573173109e-02 8.293743449359e-05 7.840417251601e+00
9.520000000000e+02 1.202722678628e-02 8.556202071186e-05 7.807180825280e+00
9.522500000000e+02 1.144297307993e-02 8.811612856635e-05 7.773128280693e+00
9.525000000000e+02 1.084619324777e-02 9.057674946616e-05 7.738257281319e+00
9.527500000000e+02 1.024051686636e-02 9.292264052621e-05 7.702565413828e+00
9.530000000000e+02 9.629946125704e-03 9.513463990810e-05 7.666050339047e+00
9.532500000000e+02 9.018806241908e-03 9.719582971335e-05 7.628709936690e+00
9.535000000000e+02 8.411678658792e-03 9.909166191896e-05 7.590542447480e+00
9.537500000000e+02 7.813320394260e-03 1.008100498035e-04 7.551546605830e+00
9.540000000000e+02 7.228571654957e-03 1.023413724892e-04 7.511721763152e+00
9.542500000000e+02 6.662255860507e-03 1.036784411859e-04 7.471067999960e+00
9.545000000000e+02 6.119076960405e-03 1.048164184474e-04 7.429586225417e+00
9.547500000000e+02 5.603519688285e-03 1.057526925126e-04 7.387278263604e+00
9.550000000000e+02 5.119757723122e-03 1.064867305886e-04 7.344146925151e+00
9.552500000000e+02 4.671576108548e-03 1.070199206823e-04 7.300196065464e+00
9.555000000000e+02 4.262311174635e-03 1.073553594435e-04 7.255430627750e+00
9.557500000000e+02 3.894812014535e-03 1.074976709793e-04 7.209856671197e+00
9.560000000000e+02 3.571425826732e-03 1.074528199556e-04 7.163481386840e+00
9.562500000000e+02 3.294006619540e-03 1.072279472438e-04 7.116313098428e+00
9.565000000000e+02 3.063946469852e-03 1.068311769520e-04 7.068361250744e+00
9.567500000000e+02 2.882226590268e-03 1.062714279204e-04 7.019636386741e+00
9.570000000000e+02 2.749483570891e-03 1.055582432167e-04 6.970150114587e+00
9.572500000000e+02 2.666085477714e-03 1.047016203158e-04 6.919915062735e+00
9.575000000000e+02 2.632212133793e-03 1.037118445779e-04 6.868944830464e+00
9.577500000000e+02 2.647933080757e-03 1.025993229828e-04 6.817253927909e+00
9.580000000000e+02 2.713277394162e-03 1.013744465359e-04 6.764857714874e+00
9.582500000000e+02 2.828290234285e-03 1.000474173987e-04 6.711772332471e+00
9.585000000000e+02 2.993071640594e-03 9.862810763611e-05 6.658014636609e+00
9.587500000000e+02 3.207795374807e-03 9.712593578673e-05 6.603602129199e+00
9.590000000000e+02 3.472706276524e-03 9.554973473236e-05 6.548552891456e+00
9.592500000000e+02 3.788095693878e-03 9.390764629758e-05 6.492885522213e+00
9.595000000000e+02 4.154257569852e-03 9.220708159455e-05 6.436619079603e+00
9.597500000000e+02 4.571428308131e-03 9.045468576099e-05 6.379773029395e+00
9.600000000000e+02 5.039713137748e-03 8.865631700933e-05 6.322367202488e+00
9.602500000000e+02 5.559005235505e-03 8.681708426789e-05 6.264421759264e+00
9.605000000000e+02 6.128900992053e-03 8.494134520476e-05 6.205957164769e+00
9.607500000000e+02 6.748617424764e-03 8.303292926021e-05 6.146994173028e+00
9.610000000000e+02 7.416914435427e-03 8.109521656205e-05 6.087553822548e+00
9.612500000000e+02 8.132027814679e-03 7.913130643949e-05 6.027657440740e+00
9.615000000000e+02 8.891614310097e-03 7.714420264740e-05 5.967326658702e+00
9.617500000000e+02 9.692711890913e-03 7.513701419118e-05 5.906583434385e+00
9.620000000000e+02 1.053171436962e-02 7.311316276457e-05 5.845450085036e+00
9.622500000000e+02 1.140436292156e-02 7.107658096078e-05 5.783949325394e+00
9.625000000000e+02 1.230575204453e-02 6.903189637378e-05 5.722104312219e+00
9.627500000000e+02 1.323035029135e-02 6.698458653678e-05 5.659938692815e+00
9.630000000000e+02 1.417203269443e-02 6.494109954885e-05 5.597476656536e+00
9.632500000000e+02 1.512412516402e-02 6.290895150682e-05 5.534742986910e+00
9.635000000000e+02 1.607945836868e-02 6.089677351243e-05 5.471763113571e+00
9.637500000000e+02 1.703042908501e-02 5.891429127589e-05 5.408563161960e+00
9.640000000000e+02 1.796906945056e-02 5.697224464066e-05 5.345169999477e+00
9.642500000000e+02 1.888712236365e-02 5.508229532081e-05 5.281611276903e+00
9.645000000000e+02 1.977612243267e-02 5.325689264019e-05 5.217915463393e+00
9.647500000000e+02 2.062748320612e-02 5.150908046342e-05 5.154111874449e+00
9.650000000000e+02 2.143258966903e-02 4.985227658888e-05 5.090230691494e+00
9.652500000000e+02 2.218289652875e-02 4.830002267575e-05 5.026302972801e+00
9.655000000000e+02 2.287003216985e-02 4.686572214194e-05 4.962360654463e+00
9.657500000000e+02 2.348590742145e-02 4.556236528044e-05 4.898436542071e+00
9.660000000000e+02 2.402282944351e-02 4.440224685140e-05 4.834564291508e+00
9.662500000000e+02 2.447361825894e-02 4.339668917028e-05 4.770778380353e+00
9.665000000000e+02 2.483172632728e-02 4.255576998691e-05 4.707114068000e+00
9.667500000000e+02 2.509135677784e-02 4.188806705582e-05 4.643607346681e+00
9.670000000000e+02 2.524758079964e-02 4.140041640033e-05 4.580294881259e+00
9.672500000000e+02 2.529644912482e-02 4.109769394967e-05 4.517213939840e+00
9.675000000000e+02 2.523509555433e-02 4.098262272650e-05 4.454402315138e+00
9.677500000000e+02 2.506183135935e-02 4.105560200585e-05 4.391898234992e+00
9.680000000000e+02 2.477622505477e-02 4.131456966625e-05 4.329740265045e+00
9.682500000000e+02 2.437916610259e-02 4.175489583225e-05 4.267967202891e+00
9.685000000000e+02 2.387291221770e-02 4.236930538623e-05 4.206617962107e+00
9.687500000000e+02 2.326111506403e-02 4.314784031692e-05 4.145731450109e+00
9.690000000000e+02 2.254882578814e-02 4.407785636720e-05 4.085346437693e+00
9.692500000000e+02 2.174247735293e-02 4.514406266654e-05 4.025501423316e+00
9.695000000000e+02 2.084984683903e-02 4.632859606782e-05 3.966234489255e+00
9.697500000000e+02 1.987999362803e-02 4.761114476970e-05 3.907583155473e+00
9.700000000000e+02 1.884317763903e-02 4.896911220439e-05 3.849584228626e+00
9.702500000000e+02 1.775075652828e-02 5.037782904130e-05 3.792273650411e+00
9.705000000000e+02 1.661506624925e-02 5.181080562244e-05 3.735686342676e+00
9.707500000000e+02 1.544928270085e-02 5.324003061333e-05 3.679856057063e+00
9.710000000000e+02 1.426727093607e-02 5.463631038211e-05 3.624815223622e+00
9.712500000000e+02 1.308342017395e-02 5.596965149932e-05 3.570594807340e+00
9.715000000000e+02 1.191246997242e-02 5.720967351411e-05 3.517224167277e+00
9.717500000000e+02 1.076932737189e-02 5.832605167225e-05 3.464730926677e+00
9.720000000000e+02 9.668878678590e-03 5.928898538063e-05 3.413140849039e+00
9.722500000000e+02 8.625797123921e-03 6.006967890601e-05 3.362477727928e+00
9.725000000000e+02 7.654348288694e-03 6.064082827145e-05 3.312763285488e+00
9.727500000000e+02 6.768195968516e-03 6.097710606501e-05 3.264017086794e+00
9.730000000000e+02 5.980208704324e-03 6.105563873915e-05 3.216256464942e+00
9.732500000000e+02 5.302271199202e-03 6.085645193693e-05 3.169496463145e+00
9.735000000000e+02 4.745099667341e-03 6.036289450831e-05 3.123749789053e+00
9.737500000000e+02 4.318065730063e-03 5.956202097007e-05 3.079026785409e+00
9.740000000000e+02 4.029030491984e-03 5.844492224016e-05 3.035335415281e+00
9.742500000000e+02 3.884189456327e-03 5.700700322073e-05 2.992681260664e+00
9.745000000000e+02 3.887933784285e-03 5.524819935959e-05 2.951067536424e+00
9.747500000000e+02 4.042729707391e-03 5.317312186073e-05 2.910495117823e+00
9.750000000000e+02 4.349016719293e-03 5.079113380441e-05 2.870962580149e+00
9.752500000000e+02 4.805131319954e-03 4.811635393900e-05 2.832466251635e+00
9.755000000000e+02 5.407257693790e-03 4.516758058720e-05 2.795000277815e+00
9.757500000000e+02 6.149405197651e-03 4.196814498794e-05 2.758556696035e+00
9.760000000000e+02 7.023420227927e-03 3.854568648537e-05 2.723125520770e+00
9.762500000000e+02 8.019030346977e-03 3.493185894896e-05 2.688694837907e+00
9.765000000000e+02 9.123924845359e-03 3.116196621006e-05 2.655250907511e+00
9.767500000000e+02 1.032386873376e-02 2.727454077231e-05 2.622778274580e+00
9.770000000000e+02 1.160285497238e-02 2.331085980314e-05 2.591259886997e+00
9.772500000000e+02 1.294329021854e-02 1.931441435621e-05 2.560677220327e+00
9.775000000000e+02 1.432621465939e-02 1.533033504281e-05 2.531010408137e+00
9.777500000000e+02 1.573155049585e-02 1.140478677039e-05 2.502238379532e+00
9.780000000000e+02 1.713837901314e-02 7.584336111616e-06 2.474339001227e+00
9.782500000000e+02 1.852523954224e-02 3.915302644181e-06 2.447289224136e+00
9.785000000000e+02 1.987044504768e-02 4.431056449261e-07 2.421065237684e+00
9.787500000000e+02 2.115241038784e-02 -2.788388988151e-06 2.395642627032e+00
9.790000000000e+02 2.234998555290e-02 -5.737510801407e-06 2.370996534342e+00
9.792500000000e+02 2.344278857037e-02 -8.365399124272e-06 2.347101829203e+00
9.795000000000e+02 2.441153067976e-02 -1.063660392972e-05 2.323933277537e+00
9.797500000000e+02 2.523832930737e-02 -1.251964035981e-05 2.301465722531e+00
9.800000000000e+02 2.590699978645e-02 -1.398748991469e-05 2.279674261990e+00
9.802500000000e+02 2.640332467987e-02 -1.501806586990e-05 2.258534438551e+00
9.805000000000e+02 2.671529039833e-02 -1.559460863287e-05 2.238022424644e+00
9.807500000000e+02 2.683329323460e-02 -1.570602361195e-05 2.218115220095e+00
9.810000000000e+02 2.675030398769e-02 -1.534713532667e-05 2.198790842330e+00
9.812500000000e+02 2.646199689668e-02 -1.451887683832e-05 2.180028528049e+00
9.815000000000e+02 2.596683223529e-02 -1.322838286355e-05 2.161808925123e+00
9.817500000000e+02 2.526610108419e-02 -1.148901029988e-05 2.144114293640e+00
9.820000000000e+02 2.436392219338e-02 -9.320253271938e-06 2.126928693456e+00
9.822500000000e+02 2.326720215661e-02 -6.747579833932e-06 2.110238178401e+00
9.825000000000e+02 2.198554881230e-02 -3.802167233724e-06 2.094030971545e+00
9.827500000000e+02 2.053115123206e-02 -5.205512575157e-07 2.078297643451e+00
9.830000000000e+02 1.891861902450e-02 3.055825467446e-06 2.063031270890e+00
9.832500000000e+02 1.716478726271e-02 6.881150417831e-06 2.048227579752e+00
9.835000000000e+02 1.528849408886e-02 1.090584841071e-05 2.033885081151e+00
9.837500000000e+02 1.331032607959e-02 1.507727700931e-05 2.020005176868e+00
9.840000000000e+02 1.125234139455e-02 1.934048020122e-05 2.006592248748e+00
9.842500000000e+02 9.137770456553e-03 2.363900130134e-05 1.993653715422e+00
9.845000000000e+02 6.990702076562e-03 2.791572899274e-05 1.981200074342e+00
9.847500000000e+02 4.835753716237e-03 3.211377853585e-05 1.969244900955e+00
9.850000000000e+02 2.697734062192e-03 3.617738095982e-05 1.957804824159e+00
9.852500000000e+02 6.013011023498e-04 4.005276552993e-05 1.946899461260e+00
9.855000000000e+02 -1.429381320712e-03 4.368902258856e-05 1.936551333231e+00
9.857500000000e+02 -3.370980634229e-03 4.703892209107e-05 1.926785727972e+00
9.860000000000e+02 -5.201326931335e-03 5.005968365854e-05 1.917630549487e+00
9.862500000000e+02 -6.899726405093e-03 5.271366304513e-05 1.909116117439e+00
9.865000000000e+02 -8.447261708525e-03 5.496896593066e-05 1.901274954249e+00
9.867500000000e+02 -9.827063347089e-03 5.679994634744e-05 1.894141529165e+00
9.870000000000e+02 -1.102456009700e-02 5.818761302123e-05 1.887751994115e+00
9.872500000000e+02 -1.202769101928e-02 5.911990016885e-05 1.882143886128e+00
9.875000000000e+02 -1.282708863744e-02 5.959183376672e-05 1.877355827801e+00
9.877500000000e+02 -1.341621644650e-02 5.960555570472e-05 1.873427206062e+00
9.880000000000e+02 -1.379147075422e-02 5.917024035049e-05 1.870397856731e+00
9.882500000000e+02 -1.395223215741e-02 5.830187449449e-05 1.868307739797e+00
9.885000000000e+02 -1.390087678176e-02 5.702293653792e-05 1.867196629005e+00
9.887500000000e+02 -1.364273542549e-02 5.536195448055e-05 1.867103803840e+00
9.890000000000e+02 -1.318601098733e-02 5.335298032608e-05 1.868067763741e+00
9.892500000000e+02 -1.254164556186e-02 5.103496439832e-05 1.870125954653e+00
9.895000000000e+02 -1.172314741292e-02 4.845107096588e-05 1.873314523451e+00
9.897500000000e+02 -1.074637401263e-02 4.564792725839e-05 1.877668093331e+00
9.900000000000e+02 -9.629278649075e-03 4.267482731454e-05 1.883219567762e+00
9.902500000000e+02 -8.391622763072e-03 3.958290898351e-05 1.889999960708e+00
9.905000000000e+02 -7.054661321269e-03 3.642431969075e-05 1.898038256593e+00
9.907500000000e+02 -5.640804186037e-03 3.325138011992e-05 1.907361295266e+00
9.910000000000e+02 -4.173261786617e-03 3.011576545417e-05 1.917993683860e+00
9.912500000000e+02 -2.675680473903e-03 2.706771757630e-05 1.929957731644e+00
9.915000000000e+02 -1.171775063585e-03 2.415529901512e-05 1.943273407127e+00
9.917500000000e+02 3.150355563094e-04 2.142370354868e-05 1.957958312560e+00
9.920000000000e+02 1.761982478799e-03 1.891463146711e-05 1.974027674384e+00
9.922500000000e+02 3.147284173353e-03 1.666574238557e-05 1.991494345881e+00
9.925000000000e+02 4.450461814863e-03 1.471018595472e-05 2.010368819252e+00
9.927500000000e+02 5.652626522710e-03 1.307622347246e-05 2.030659244065e+00
9.930000000000e+02 6.736733840647e-03 1.178695324647e-05 2.052371450283e+00
9.932500000000e+02 7.687802606592e-03 1.086010709556e-05 2.075508972835e+00
9.935000000000e+02 8.493093590862e-03 1.030795388701e-05 2.100073077229e+00
9.937500000000e+02 9.142246336355e-03 1.013729612240e-05 2.126062785288e+00
9.940000000000e+02 9.627374272958e-03 1.034954910256e-05 2.153474898825e+00
9.942500000000e+02 9.943115663173e-03 1.094090713508e-05 2.182304023571e+00
9.945000000000e+02 1.008664194737e-02 1.190258698153e-05 2.212542593406e+00
9.947500000000e+02 1.005762662400e-02 1.322113276772e-05 2.244180892951e+00
9.950000000000e+02 9.858173273189e-03 1.487878314568e-05 2.277207085301e+00
9.952500000000e+02 9.492710213979e-03 1.685389312248e-05 2.311607239160e+00
9.955000000000e+02 8.967850669823e-03 1.912141655636e-05 2.347365364948e+00
9.957500000000e+02 8.292227048738e-03 2.165336446908e-05 2.384463452683e+00
9.960000000000e+02 7.476299423301e-03 2.441933526065e-05 2.422881522403e+00
9.962500000000e+02 6.532146745791e-03 2.738699405030e-05 2.462597678509e+00
9.965000000000e+02 5.473241866489e-03 3.052262846470e-05 2.503588179332e+00
9.967500000000e+02 4.314217737321e-03 3.379165934661e-05 2.545827511783e+00
9.970000000000e+02 3.070627127334e-03 3.715913780911e-05 2.589288482599e+00
9.972500000000e+02 1.758701668964e-03 4.059022003505e-05 2.633942314451e+00
9.975000000000e+02 3.951131227296e-04 4.405061772053e-05 2.679758758571e+00
9.977500000000e+02 -1.003259293887e-03 4.750701433454e-05 2.726706210798e+00
9.980000000000e+02 -2.419552359031e-03 5.092744546217e-05 2.774751840279e+00
9.982500000000e+02 -3.837130763720e-03 5.428163910751e-05 2.823861722364e+00
9.985000000000e+02 -5.239784372748e-03 5.754131210417e-05 2.874000979327e+00
9.987500000000e+02 -6.611911266414e-03 6.068042503227e-05 2.925133919108e+00
9.990000000000e+02 -7.938682597276e-03 6.367539049731e-05 2.977224179795e+00
9.992500000000e+02 -9.206190630120e-03 6.650523763435e-05 3.030234869959e+00
9.995000000000e+02 -1.040157701333e-02 6.915172947894e-05 3.084128708814e+00
9.997500000000e+02 -1.151314530652e-02 7.159944217178e-05 3.138868155867e+00
1.000000000000e+03 -1.253045287843e-02 7.383579824544e-05 3.194415538385e+00
1.000250000000e+03 -1.344438433673e-02 7.585105765776e-05 3.250733169772e+00
1.000500000000e+03 -1.424721033441e-02 7.763827976648e-05 3.307783453915e+00
1.000750000000e+03 -1.493262657196e-02 7.919324303401e-05 3.365528982689e+00
1.001000000000e+03 -1.549577643683e-02 8.051433362330e-05 3.423932621010e+00
1.001250000000e+03 -1.593326164904e-02 8.160241446609e-05 3.482957576227e+00
1.001500000000e+03 -1.624313342893e-02 8.246065830089e-05 3.542567459903e+00
1.001750000000e+03 -1.642487512581e-02 8.309437442233e-05 3.602726332673e+00
1.002000000000e+03 -1.647936733521e-02 8.351080709165e-05 3.663398741055e+00
1.002250000000e+03 -1.640884568238e-02 8.371893410261e-05 3.724549739894e+00
1.002500000000e+03 -1.621684371851e-02 8.372924851938e-05 3.786144906780e+00
1.002750000000e+03 -1.590812836284e-02 8.355354367570e-05 3.848150345626e+00
1.003000000000e+03 -1.548862544634e-02 8.320469730067e-05 3.910532682600e+00
1.003250000000e+03 -1.496533606990e-02 8.269645878253e-05 3.973259055201e+00
1.003500000000e+03 -1.434624540352e-02 8.204323959440e-05 4.036297095078e+00
1.003750000000e+03 -1.364022553544e-02 8.125992302868e-05 4.099614907066e+00
1.004000000000e+03 -1.285693054430e-02 8.036168062595e-05 4.163181043885e+00
1.004250000000e+03 -1.200668741105e-02 7.936380492399e-05 4.226964480120e+00
1.004500000000e+03 -1.110038130960e-02 7.828155726547e-05 4.290934584382e+00
1.004750000000e+03 -1.014933725401e-02 7.713003462453e-05 4.355061091245e+00
1.005000000000e+03 -9.165198753088e-03 7.592405247112e-05 4.419314075907e+00
1.005250000000e+03 -8.159803996881e-03 7.467804758593e-05 4.483663929507e+00
1.005500000000e+03 -7.145060984979e-03 7.340599806385e-05 4.548081336903e+00
1.005750000000e+03 -6.132822225879e-03 7.212135953419e-05 4.612537260092e+00
1.006000000000e+03 -5.134760357386e-03 7.083701968133e-05 4.677002923681e+00
1.006250000000e+03 -4.162245646304e-03 6.956526716623e-05 4.741449806322e+00
1.006500000000e+03 -3.226226894738e-03 6.831777303623e-05 4.805849635852e+00
1.006750000000e+03 -2.337116117337e-03 6.710558213133e-05 4.870174392514e+00
1.007000000000e+03 -1.504679381559e-03 6.593911749148e-05 4.934396315024e+00
1.007250000000e+03 -7.379342143115e-04 6.482818680512e-05 4.998487914070e+00
1.007500000000e+03 -4.505515152725e-05 6.378200145093e-05 5.062421991440e+00
1.007750000000e+03 5.667111813830e-04 6.280920061674e-05 5.126171663522e+00
1.008000000000e+03 1.091121112121e-03 6.191785883786e-05 5.189710393586e+00
1.008250000000e+03 1.522996845990e-03 6.111550977625e-05 5.253012026460e+00
1.008500000000e+03 1.858277047522e-03 6.040915806263e-05 5.316050828021e+00
1.008750000000e+03 2.094054607224e-03 5.980528838076e-05 5.378801532749e+00
1.009000000000e+03 2.228599825680e-03 5.930987586120e-05 5.441239389977e+00
1.009250000000e+03 2.261369880538e-03 5.892838008942e-05 5.503340218587e+00
1.009500000000e+03 2.193003199613e-03 5.866573330934e-05 5.565080460934e+00
1.009750000000e+03 2.025299158202e-03 5.852634116874e-05 5.626437238621e+00
1.010000000000e+03 1.761183331486e-03 5.851401951593e-05 5.687388412722e+00
1.010250000000e+03 1.404658021801e-03 5.863196140857e-05 5.747912639368e+00
1.010500000000e+03 9.607394310950e-04 5.888272424734e-05 5.807989429961e+00
1.010750000000e+03 4.353816002569e-04 5.926817080332e-05 5.867599205050e+00
1.011000000000e+03 -1.646113489466e-04 5.978941149776e-05 5.926723351026e+00
1.011250000000e+03 -8.316836863889e-04 6.044674773906e-05 5.985344269095e+00
1.011500000000e+03 -1.557635749372e-03 6.123961319507e-05 6.043445425483e+00
1.011750000000e+03 -2.333739171530e-03 6.216651538116e-05 6.101011392474e+00
1.012000000000e+03 -3.150858041638e-03 6.322497875924e-05 6.158027888893e+00
1.012250000000e+03 -3.999574031122e-03 6.441149383560e-05 6.214481811995e+00
1.012500000000e+03 -4.870313671863e-03 6.572147687062e-05 6.270361263113e+00
1.012750000000e+03 -5.753476295216e-03 6.714922626150e-05 6.325655569510e+00
1.013000000000e+03 -6.639560346317e-03 6.868789807501e-05 6.380355296244e+00
1.013250000000e+03 -7.519286403433e-03 7.032948748417e-05 6.434452250390e+00
1.013500000000e+03 -8.383716012268e-03 7.206484518141e-05 6.487939480423e+00
1.013750000000e+03 -9.224363651530e-03 7.388370729031e-05 6.540811264097e+00
1.014000000000e+03 -1.003330136319e-02 7.577473205245e-05 6.593063089797e+00
1.014250000000e+03 -1.080325430703e-02 7.772555460564e-05 6.644691628811e+00
1.014500000000e+03 -1.152768643448e-02 7.972289103766e-05 6.695694699525e+00
1.014750000000e+03 -1.220087452004e-02 8.175263350141e-05 6.746071222051e+00
1.015000000000e+03 -1.281797148055e-02 8.379998326793e-05 6.795821166332e+00
1.015250000000e+03 -1.337505599050e-02 8.584958114399e-05 6.844945490184e+00
1.015500000000e+03 -1.386916984209e-02 8.788567413895e-05 6.893446070520e+00
1.015750000000e+03 -1.429834134723e-02 8.989230688866e-05 6.941325626957e+00
1.016000000000e+03 -1.466159681017e-02 9.185354479374e-05 6.988587638453e+00
1.016250000000e+03 -1.495895772706e-02 9.375367732137e-05 7.035236253461e+00
1.016500000000e+03 -1.519142509367e-02 9.557741980462e-05 7.081276195300e+00
1.016750000000e+03 -1.536095256506e-02 9.731015043588e-05 7.126712660921e+00
1.017000000000e+03 -1.547040570142e-02 9.893814205789e-05 7.171551218228e+00
1.017250000000e+03 -1.552351168061e-02 1.004487904527e-04 7.215797697138e+00
1.017500000000e+03 -1.552479632704e-02 1.018308335610e-04 7.259458082298e+00
1.017750000000e+03 -1.547951279188e-02 1.030745624152e-04 7.302538400594e+00
1.018000000000e+03 -1.539355915562e-02 1.041720140325e-04 7.345044613321e+00
1.018250000000e+03 -1.527338910197e-02 1.051171448743e-04 7.386982504489e+00
1.018500000000e+03 -1.512591356929e-02 1.059059755496e-04 7.428357576787e+00
1.018750000000e+03 -1.495839707964e-02 1.065367130118e-04 7.469174945718e+00
1.019000000000e+03 -1.477834784726e-02 1.070098390779e-04 7.509439241675e+00
1.019250000000e+03 -1.459340393790e-02 1.073281650682e-04 7.549154517629e+00
1.019500000000e+03 -1.441121706980e-02 1.074968419155e-04 7.588324159689e+00
1.019750000000e+03 -1.423933471580e-02 1.075233170857e-04 7.626950808618e+00
1.020000000000e+03 -1.408508281382e-02 1.074172735111e-04 7.665036286830e+00
1.020250000000e+03 -1.395545037134e-02 1.071905245267e-04 7.702581536206e+00
1.020500000000e+03 -1.385697813085e-02 1.068568592293e-04 7.739586560186e+00
1.020750000000e+03 -1.379565255583e-02 1.064318510142e-04 7.776050378995e+00
1.021000000000e+03 -1.377680724699e-02 1.059325965561e-04 7.811970991568e+00
1.021250000000e+03 -1.380503360549e-02 1.053775185485e-04 7.847345346622e+00
1.021500000000e+03 -1.388410245733e-02 1.047860845010e-04 7.882169321645e+00
1.021750000000e+03 -1.401689801064e-02 1.041784244311e-04 7.916437709649e+00
1.022000000000e+03 -1.420536590334e-02 1.035750170729e-04 7.950144214870e+00
1.022250000000e+03 -1.445047596852e-02 1.029963418002e-04 7.983281450870e+00
1.022500000000e+03 -1.475220148023e-02 1.024625304067e-04 8.015840948363e+00
1.022750000000e+03 -1.510951488298e-02 1.019930055916e-04 8.047813165412e+00
1.023000000000e+03 -1.552040045830e-02 1.016061269493e-04 8.079187501910e+00
1.023250000000e+03 -1.598188397762e-02 1.013188529806e-04 8.109952318417e+00
1.023500000000e+03 -1.649007835472e-02 1.011464179920e-04 8.140094953835e+00
1.023750000000e+03 -1.704024519538e-02 1.011020325985e-04 8.169601747629e+00
1.024000000000e+03 -1.762687076522e-02 1.011965985994e-04 8.198458062769e+00
1.024250000000e+03 -1.824375450126e-02 1.014385141422e-04 8.226648305749e+00
1.024500000000e+03 -1.888410915945e-02 1.018334801925e-04 8.254155951789e+00
1.024750000000e+03 -1.954066972847e-02 1.023843123059e-04 8.280963564738e+00
1.025000000000e+03 -2.020580971400e-02 1.030908490496e-04 8.307052822418e+00
1.025250000000e+03 -2.087166196045e-02 1.039499012691e-04 8.332404537340e+00
1.025500000000e+03 -2.153024192569e-02 1.049552462855e-04 8.356998683495e+00
1.025750000000e+03 -2.217357094553e-02 1.060976736843e-04 8.380814419867e+00
1.026000000000e+03 -2.279379689836e-02 1.073650793499e-04 8.403830121255e+00
1.026250000000e+03 -2.338331045305e-02 1.087426158859e-04 8.426023407621e+00
1.026500000000e+03 -2.393485389940e-02 1.102128770915e-04 8.447371182473e+00
1.026750000000e+03 -2.444162184205e-02 1.117561074829e-04 8.467849671974e+00
1.027000000000e+03 -2.489735116409e-02 1.133504877179e-04 8.487434473146e+00
1.027250000000e+03 -2.529639927296e-02 1.149724537008e-04 8.506100608527e+00
1.027500000000e+03 -2.563381040957e-02 1.165970267787e-04 8.523822586663e+00
1.027750000000e+03 -2.590536823945e-02 1.181981720111e-04 8.540574472742e+00
1.028000000000e+03 -2.610763559666e-02 1.197491810265e-04 8.556329966466e+00
1.028250000000e+03 -2.623798018359e-02 1.212230667069e-04 8.571062489516e+00
1.028500000000e+03 -2.629458873074e-02 1.225929675983e-04 8.584745279664e+00
1.028750000000e+03 -2.627646743636e-02 1.238325549285e-04 8.597351494636e+00
1.029000000000e+03 -2.618343140473e-02 1.249164368099e-04 8.608854322549e+00
1.029250000000e+03 -2.601608307629e-02 1.258205518926e-04 8.619227099070e+00
1.029500000000e+03 -2.577578091974e-02 1.265225484313e-04 8.628443430091e+00
1.029750000000e+03 -2.546459954096e-02 1.270021430986e-04 8.636477318682e+00
1.030000000000e+03 -2.508528110214e-02 1.272414527982e-04 8.643303295273e+00
1.030250000000e+03 -2.464118222872e-02 1.272252996334e-04 8.648896548866e+00
1.030500000000e+03 -2.413621385990e-02 1.269414778964e-04 8.653233058894e+00
1.030750000000e+03 -2.357477690597e-02 1.263809816524e-04 8.656289725473e+00
1.031000000000e+03 -2.296169659203e-02 1.255381758654e-04 8.658044496749e+00
1.031250000000e+03 -2.230215311971e-02 1.244109600582e-04 8.658476492348e+00
1.031500000000e+03 -2.160161191774e-02 1.230009008857e-04 8.657566121223e+00
1.031750000000e+03 -2.086575463497e-02 1.213132378280e-04 8.655295193145e+00
1.032000000000e+03 -2.010041122960e-02 1.193568638788e-04 8.651647022865e+00
1.032250000000e+03 -1.931149301867e-02 1.171442806161e-04 8.646606525827e+00
1.032500000000e+03 -1.850493025886e-02 1.146914929553e-04 8.640160305662e+00
1.032750000000e+03 -1.768661175535e-02 1.120178794666e-04 8.632296731833e+00
1.033000000000e+03 -1.686233013047e-02 1.091459839032e-04 8.623006008530e+00
1.033250000000e+03 -1.603773104716e-02 1.061012645489e-04 8.612280233560e+00
1.033500000000e+03 -1.521826774609e-02 1.029118090546e-04 8.600113447509e+00
1.033750000000e+03 -1.440916206641e-02 9.960799548187e-05 8.586501674527e+00
1.034000000000e+03 -1.361537027831e-02 9.622212121710e-05 8.571442952284e+00
1.034250000000e+03 -1.284155581184e-02 9.278801113524e-05 8.554937354861e+00
1.034500000000e+03 -1.209206730977e-02 8.934061134530e-05 8.536987005613e+00
1.034750000000e+03 -1.137092267909e-02 8.591551972928e-05 8.517596082730e+00
1.035000000000e+03 -1.068179868865e-02 8.254849219003e-05 8.496770815626e+00
1.035250000000e+03 -1.002802555850e-02 7.927502698274e-05 8.474519475989e+00
1.035500000000e+03 -9.412586202876e-03 7.612990044492e-05 8.450852359741e+00
1.035750000000e+03 -8.838119458393e-03 7.314664184613e-05 8.425781763142e+00
1.036000000000e+03 -8.306926411004e-03 7.035707143005e-05 8.399321952187e+00
1.036250000000e+03 -7.820979652514e-03 6.779091060841e-05 8.371489124493e+00
1.036500000000e+03 -7.381932648517e-03 6.547535309037e-05 8.342301367548e+00
1.036750000000e+03 -6.991130721374e-03 6.343465401426e-05 8.311778608542e+00
1.037000000000e+03 -6.649621005703e-03 6.168977836754e-05 8.279942559671e+00
1.037250000000e+03 -6.358161480010e-03 6.025808769181e-05 8.246816657268e+00
1.037500000000e+03 -6.117227606669e-03 5.915306444024e-05 8.212425996157e+00
1.037750000000e+03 -5.927018330772e-03 5.838411842585e-05 8.176797256264e+00
1.038000000000e+03 -5.787456541898e-03 5.795641509887e-05 8.139958627693e+00
1.038250000000e+03 -5.698189172391e-03 5.787076820749e-05 8.101939727055e+00
1.038500000000e+03 -5.658584410786e-03 5.812363572075e-05 8.062771508658e+00
1.038750000000e+03 -5.667723802314e-03 5.870710233488e-05 8.022486173661e+00
1.039000000000e+03 -5.724394494927e-03 5.960896470028e-05 7.981117070936e+00
1.039250000000e+03 -5.827079435909e-03 6.081285683654e-05 7.938698593788e+00
1.039500000000e+03 -5.973944278106e-03 6.229846443886e-05 7.895266074397e+00
1.039750000000e+03 -6.162827006853e-03 6.404181745187e-05 7.850855670594e+00
1.040000000000e+03 -6.391225903535e-03 6.601555978522e-05 7.805504251034e+00
1.040250000000e+03 -6.656289793033e-03 6.818933205446e-05 7.759249277250e+00
1.040500000000e+03 -6.954811986251e-03 7.053018287112e-05 7.712128680016e+00
1.040750000000e+03 -7.283226595960e-03 7.300300756591e-05 7.664180737462e+00
1.041000000000e+03 -7.637611134645e-03 7.557103714395e-05 7.615443947520e+00
1.041250000000e+03 -8.013694470934e-03 7.819632181044e-05 7.565956903238e+00
1.041500000000e+03 -8.406872029582e-03 8.084022892541e-05 7.515758164801e+00
1.041750000000e+03 -8.812229061727e-03 8.346400124518e-05 7.464886135610e+00
1.042000000000e+03 -9.224571758630e-03 8.602928444251e-05 7.413378937339e+00
1.042250000000e+03 -9.638468097970e-03 8.849865030777e-05 7.361274290159e+00
1.042500000000e+03 -1.004829681527e-02 9.083610644076e-05 7.308609395056e+00
1.042750000000e+03 -1.044830461904e-02 9.300758682684e-05 7.255420821346e+00
1.043000000000e+03 -1.083267299119e-02 9.498141830364e-05 7.201744400367e+00
1.043250000000e+03 -1.119559070585e-02 9.672875055980e-05 7.147615124907e+00
1.043500000000e+03 -1.153133341395e-02 9.822394887457e-05 7.093067056371e+00
1.043750000000e+03 -1.183434670002e-02 9.944493938710e-05 7.038133240145e+00
1.044000000000e+03 -1.209933452964e-02 1.003735091099e-04 6.982845629620e+00
1.044250000000e+03 -1.232134675233e-02 1.009955486116e-04 6.927235019747e+00
1.044500000000e+03 -1.249586696317e-02 1.013012391613e-04 6.871330990566e+00
1.044750000000e+03 -1.261889790252e-02 1.012851810329e-04 6.815161860896e+00
1.045000000000e+03 -1.268704084642e-02 1.009464561922e-04 6.758754653277e+00
1.045250000000e+03 -1.269757044279e-02 1.002886352582e-04 6.702135068556e+00
1.045500000000e+03 -1.264849887437e-02 9.931971634414e-05 6.645327472208e+00
1.045750000000e+03 -1.253862986590e-02 9.805200199278e-05 6.588354891689e+00
1.046000000000e+03 -1.236760219856e-02 9.650191708746e-05 6.531239022901e+00
1.046250000000e+03 -1.213591770984e-02 9.468976186189e-05 6.474000249162e+00
1.046500000000e+03 -1.184495718251e-02 9.263942366280e-05 6.416657667792e+00
1.046750000000e+03 -1.149697941471e-02 9.037802144152e-05 6.359229128793e+00
1.047000000000e+03 -1.109510671124e-02 8.793550450431e-05 6.301731279610e+00
1.047250000000e+03 -1.064329380489e-02 8.534421200579e-05 6.244179621347e+00
1.047500000000e+03 -1.014628298991e-02 8.263839684852e-05 6.186588570400e+00
1.047750000000e+03 -9.609544751221e-03 7.985371757693e-05 6.128971526946e+00
1.048000000000e+03 -9.039205523012e-03 7.702670944693e-05 6.071340952021e+00
1.048250000000e+03 -8.441963690397e-03 7.419423921548e-05 6.013708445737e+00
1.048500000000e+03 -7.824996053676e-03 7.139295517802e-05 5.956084834297e+00
1.048750000000e+03 -7.195855443131e-03 6.865873766021e-05 5.898480255614e+00
1.049000000000e+03 -6.562362682186e-03 6.602616142939e-05 5.840904250048e+00
1.049250000000e+03 -5.932494858306e-03 6.352797836406e-05 5.783365852832e+00
1.049500000000e+03 -5.314270422918e-03 6.119462588502e-05 5.725873682119e+00
1.049750000000e+03 -4.715636550979e-03 5.905377644977e-05 5.668436032145e+00
1.050000000000e+03 -4.144356512439e-03 5.712992676454e-05 5.611060957868e+00
1.050250000000e+03 -3.607903115049e-03 5.544404269289e-05 5.553756360943e+00
1.050500000000e+03 -3.113356977687e-03 5.401326027940e-05 5.496530068745e+00
1.050750000000e+03 -2.667313583427e-03 5.285065321223e-05 5.439389911007e+00
1.051000000000e+03 -2.275796916905e-03 5.196506373020e-05 5.382343785424e+00
1.051250000000e+03 -1.944184997778e-03 5.136100903180e-05 5.325399720842e+00
1.051500000000e+03 -1.677144716065e-03 5.103865764750e-05 5.268565929859e+00
1.051750000000e+03 -1.478579348165e-03 5.099388257079e-05 5.211850856358e+00
1.052000000000e+03 -1.351584992742e-03 5.121838065103e-05 5.155263208432e+00
1.052250000000e+03 -1.298421178041e-03 5.169986709519e-05 5.098811987744e+00
1.052500000000e+03 -1.320491536392e-03 5.242233277356e-05 5.042506506314e+00
1.052750000000e+03 -1.418335983969e-03 5.336636205411e-05 4.986356393951e+00
1.053000000000e+03 -1.591634279388e-03 5.450950665323e-05 4.930371598222e+00
1.053250000000e+03 -1.839218336026e-03 5.582668879717e-05 4.874562370322e+00
1.053500000000e+03 -2.159095553253e-03 5.729067575161e-05 4.818939246000e+00
1.053750000000e+03 -2.548480768038e-03 5.887259163850e-05 4.763513017478e+00
1.054000000000e+03 -3.003835881727e-03 6.054238014214e-05 4.708294693451e+00
1.054250000000e+03 -3.520918025488e-03 6.226932977002e-05 4.653295457571e+00
1.054500000000e+03 -4.094834119428e-03 6.402259350655e-05 4.598526614235e+00
1.054750000000e+03 -4.720102076806e-03 6.577170542699e-05 4.543999534304e+00
1.055000000000e+03 -5.390717338741e-03 6.748706790943e-05 4.489725592400e+00
1.055250000000e+03 -6.100224817814e-03 6.914038293146e-05 4.435716101074e+00
1.055500000000e+03 -6.841793966031e-03 7.070511846027e-05 4.381982245011e+00
1.055750000000e+03 -7.608298496471e-03 7.215689200557e-05 4.328535009773e+00
1.056000000000e+03 -8.392396848871e-03 7.347380082029e-05 4.275385114222e+00
1.056250000000e+03 -9.186615915563e-03 7.463671260077e-05 4.222542939982e+00
1.056500000000e+03 -9.983433275229e-03 7.562949932469e-05 4.170018466285e+00
1.056750000000e+03 -1.077536096034e-02 7.643920671072e-05 4.117821204595e+00
1.057000000000e+03 -1.155502548666e-02 7.705616116627e-05 4.065960140051e+00
1.057250000000e+03 -1.231524762607e-02 7.747401984404e-05 4.014443675341e+00
1.057500000000e+03 -1.304911608277e-02 7.768975946754e-05 3.963279582740e+00
1.057750000000e+03 -1.375005885617e-02 7.770361178536e-05 3.912474960952e+00
1.058000000000e+03 -1.441190725258e-02 7.751893942379e-05 3.862036200749e+00
1.058250000000e+03 -1.502895434618e-02 7.714206318252e-05 3.811968958141e+00
1.058500000000e+03 -1.559600534091e-02 7.658204133756e-05 3.762278136628e+00
1.058750000000e+03 -1.610842133624e-02 7.585041096306e-05 3.712967878228e+00
1.059000000000e+03 -1.656215339475e-02 7.496089137768e-05 3.664041564637e+00
1.059250000000e+03 -1.695376811882e-02 7.392905951251e-05 3.615501827952e+00
1.059500000000e+03 -1.728046509617e-02 7.277200272773e-05 3.567350571789e+00
1.059750000000e+03 -1.754008449147e-02 7.150795415828e-05 3.519589002370e+00
1.060000000000e+03 -1.773110653031e-02 7.015592234280e-05 3.472217669879e+00
1.060250000000e+03 -1.785264240194e-02 6.873532784551e-05 3.425236519390e+00
1.060500000000e+03 -1.790441797542e-02 6.726561817916e-05 3.378644952409e+00
1.060750000000e+03 -1.788675031919e-02 6.576591042970e-05 3.332441897065e+00
1.061000000000e+03 -1.780051849581e-02 6.425464844903e-05 3.286625886978e+00
1.061250000000e+03 -1.764712925983e-02 6.274927979277e-05 3.241195149948e+00
1.061500000000e+03 -1.742847899964e-02 6.126596398956e-05 3.196147702473e+00
1.061750000000e+03 -1.714691282011e-02 5.981929585830e-05 3.151481452769e+00
1.062000000000e+03 -1.680518189968e-02 5.842207755166e-05 3.107194310410e+00
1.062250000000e+03 -1.640640082098e-02 5.708513367092e-05 3.063284299577e+00
1.062500000000e+03 -1.595400441327e-02 5.581715649747e-05 3.019749679985e+00
1.062750000000e+03 -1.545170702903e-02 5.462459976638e-05 2.976589068489e+00
1.063000000000e+03 -1.490346276637e-02 5.351161723266e-05 2.933801566896e+00
1.063250000000e+03 -1.431342958075e-02 5.248004775432e-05 2.891386888562e+00
1.063500000000e+03 -1.368593536533e-02 5.152944700137e-05 2.849345489251e+00
1.063750000000e+03 -1.302544848282e-02 5.065716791713e-05 2.807678695029e+00
1.064000000000e+03 -1.233655065060e-02 4.985848380420e-05 2.766388832197e+00
1.064250000000e+03 -1.162391419554e-02 4.912675861707e-05 2.725479352119e+00
1.064500000000e+03 -1.089228141994e-02 4.845365533807e-05 2.684954956161e+00
1.064750000000e+03 -1.014644742304e-02 4.782938382639e-05 2.644821713057e+00
1.065000000000e+03 -9.391244301250e-03 4.724298044120e-05 2.605087173790e+00
1.065250000000e+03 -8.631527048194e-03 4.668261596805e-05 2.565760477628e+00
1.065500000000e+03 -7.872159770322e-03 4.613592143238e-05 2.526852450102e+00
1.065750000000e+03 -7.118001485432e-03 4.559033020463e-05 2.488375693041e+00
1.066000000000e+03 -6.373890852952e-03 4.503345488938e-05 2.450344661919e+00
1.066250000000e+03 -5.644628965804e-03 4.445341978659e-05 2.412775731765e+00
1.066500000000e+03 -4.934959461832e-03 4.383920089707e-05 2.375687248345e+00
1.066750000000e+03 -4.249545951613e-03 4.318095826222e-05 2.339099565734e+00
1.067000000000e+03 -3.592945786744e-03 4.247034091773e-05 2.303035065750e+00
1.067250000000e+03 -2.969580449891e-03 4.170076057736e-05 2.267518160399e+00
1.067500000000e+03 -2.383702572656e-03 4.086762162236e-05 2.232575275621e+00
1.067750000000e+03 -1.839359217383e-03 3.996851026342e-05 2.198234814486e+00
1.068000000000e+03 -1.340353054856e-03 3.900333354628e-05 2.164527101637e+00
1.068250000000e+03 -8.902004659280e-04 3.797439904271e-05 2.131484305600e+00
1.068500000000e+03 -4.920878591120e-04 3.688643679761e-05 2.099140340284e+00
1.068750000000e+03 -1.488280145600e-04 3.574656201152e-05 2.067530747709e+00
1.069000000000e+03 1.371849505455e-04 3.456417529815e-05 2.036692558389e+00
1.069250000000e+03 3.640181606545e-04 3.335080597661e-05 2.006664135610e+00
1.069500000000e+03 5.302418389238e-04 3.211989665092e-05 1.977484999607e+00
1.069750000000e+03 6.349667122875e-04 3.088653827182e-05 1.949195638779e+00
1.070000000000e+03 6.778784419809e-04 2.966715750036e-05 1.921837304735e+00
1.070250000000e+03 6.592656362532e-04 2.847916820417e-05 1.895451798780e+00
1.070500000000e+03 5.800427073859e-04 2.734058923978e-05 1.870081247583e+00
1.070750000000e+03 4.417650340234e-04 2.626964324259e-05 1.845767874553e+00
1.071000000000e+03 2.466365730509e-04 2.528434346724e-05 1.822553768478e+00
1.071250000000e+03 -2.490757552154e-06 2.440208006441e-05 1.800480650722e+00
1.071500000000e+03 -3.021266987757e-04 2.363921301815e-05 1.779589647609e+00
1.071750000000e+03 -6.481613068920e-04 2.301068554611e-05 1.759921066131e+00
1.072000000000e+03 -1.035892790925e-03 2.252966350302e-05 1.741514179997e+00
1.072250000000e+03 -1.460064660310e-03 2.220721214941e-05 1.724407024593e+00
1.072500000000e+03 -1.914912179409e-03 2.205201759511e-05 1.708636204446e+00
1.072750000000e+03 -2.394217288358e-03 2.207015734912e-05 1.694236715537e+00
1.073000000000e+03 -2.891372657153e-03 2.226492891419e-05 1.681241780893e+00
1.073250000000e+03 -3.399452989562e-03 2.263673590633e-05 1.669682703533e+00
1.073500000000e+03 -3.911294190362e-03 2.318303813523e-05 1.659588734101e+00
1.073750000000e+03 -4.419578715905e-03 2.389836437533e-05 1.650986955056e+00
1.074000000000e+03 -4.916926899462e-03 2.477438917059e-05 1.643902179889e+00
1.074250000000e+03 -5.395992258365e-03 2.580006682781e-05 1.638356867865e+00
1.074500000000e+03 -5.849560732485e-03 2.696182579556e-05 1.634371051879e+00
1.074750000000e+03 -6.270651804444e-03 2.824381387165e-05 1.631962279305e+00
1.075000000000e+03 -6.652620319542e-03 2.962819038083e-05 1.631145564415e+00
1.075250000000e+03 -6.989257718563e-03 3.109545893659e-05 1.631933350603e+00
1.075500000000e+03 -7.274890574351e-03 3.262483255248e-05 1.634335482159e+00
1.075750000000e+03 -7.504475450013e-03 3.419462184426e-05 1.638359183155e+00
1.076000000000e+03 -7.673687933423e-03 3.578264164170e-05 1.644009043046e+00
1.076250000000e+03 -7.779004228369e-03 3.736662464218e-05 1.651287008578e+00
1.076500000000e+03 -7.817773754606e-03 3.892463370794e-05 1.660192380011e+00
1.076750000000e+03 -7.788280933080e-03 4.043546781732e-05 1.670721812432e+00
1.077000000000e+03 -7.689794896361e-03 4.187904056363e-05 1.682869321653e+00
1.077250000000e+03 -7.522605206410e-03 4.323674284618e-05 1.696626293713e+00
1.077500000000e+03 -7.288043292292e-03 4.449180105087e-05 1.711981500146e+00
1.077750000000e+03 -6.988487457430e-03 4.562954332329e-05 1.728921117235e+00
1.078000000000e+03 -6.627351941480e-03 4.663765767143e-05 1.747428752129e+00
1.078250000000e+03 -6.209058297380e-03 4.750639985784e-05 1.767485474488e+00
1.078500000000e+03 -5.738989995272e-03 4.822875025151e-05 1.789069856295e+00
1.078750000000e+03 -5.223430017223e-03 4.880051996303e-05 1.812158020180e+00
1.079000000000e+03 -4.669481736655e-03 4.922040174368e-05 1.836723696744e+00
1.079250000000e+03 -4.084974033851e-03 4.948996773496e-05 1.862738292225e+00
1.079500000000e+03 -3.478352476873e-03 4.961361492462e-05 1.890170968357e+00
1.079750000000e+03 -2.858556791380e-03 4.959845732014e-05 1.918988733155e+00
1.080000000000e+03 -2.234887793891e-03 4.945417044300e-05 1.949156545785e+00
1.080250000000e+03 -1.616864729276e-03 4.919279815169e-05 1.980637433812e+00
1.080500000000e+03 -1.014075844703e-03 4.882848305013e-05 2.013392624059e+00
1.080750000000e+03 -4.360245521651e-04 4.837719204184e-05 2.047381687632e+00
1.081000000000e+03 1.080264229985e-04 4.785641349411e-05 2.082562697533e+00
1.081250000000e+03 6.092098333433e-04 4.728481077607e-05 2.118892399002e+00
1.081500000000e+03 1.059205489189e-03 4.668185853859e-05 2.156326392512e+00
1.081750000000e+03 1.450385231009e-03 4.606746773558e-05 2.194819326821e+00
1.082000000000e+03 1.775948996386e-03 4.546160373448e-05 2.234325101888e+00
1.082250000000e+03 2.030049376838e-03 4.488390546575e-05 2.274797079790e+00
1.082500000000e+03 2.207901612337e-03 4.435331331676e-05 2.316188301260e+00
1.082750000000e+03 2.305878130437e-03 4.388770934510e-05 2.358451707291e+00
1.083000000000e+03 2.321583874584e-03 4.350358153835e-05 2.401540361758e+00
1.083250000000e+03 2.253912117879e-03 4.321571495916e-05 2.445407674287e+00
1.083500000000e+03 2.103078267407e-03 4.303691862292e-05 2.490007619751e+00
1.083750000000e+03 1.870632190201e-03 4.297778873191e-05 2.535294953609e+00
1.084000000000e+03 1.559446603487e-03 4.304651935552e-05 2.581225418700e+00
1.084250000000e+03 1.173682310698e-03 4.324876074557e-05 2.627755942022e+00
1.084500000000e+03 7.187308417347e-04 4.358752733405e-05 2.674844819504e+00
1.084750000000e+03 2.011347260794e-04 4.406315912800e-05 2.722451886302e+00
1.085000000000e+03 -3.715140648663e-04 4.467333902755e-05 2.770538669172e+00
1.085250000000e+03 -9.906942915005e-04 4.541316105647e-05 2.819068522044e+00
1.085500000000e+03 -1.647094206035e-03 4.627525287834e-05 2.868006739623e+00
1.085750000000e+03 -2.330764911173e-03 4.724994516922e-05 2.917320650628e+00
1.086000000000e+03 -3.031286613765e-03 4.832549216494e-05 2.966979688600e+00
1.086250000000e+03 -3.737944690409e-03 4.948833045412e-05 3.016955437930e+00
1.086500000000e+03 -4.439912106507e-03 5.072337214496e-05 3.067221658489e+00
1.086750000000e+03 -5.126435103978e-03 5.201433066043e-05 3.117754284045e+00
1.087000000000e+03 -5.787018913103e-03 5.334407163396e-05 3.168531399832e+00
1.087250000000e+03 -6.411609827801e-03 5.469497578844e-05 3.219533195929e+00
1.087500000000e+03 -6.990770213795e-03 5.604930996533e-05 3.270741898683e+00
1.087750000000e+03 -7.515844093740e-03 5.738960768248e-05 3.322141684315e+00
1.088000000000e+03 -7.979108572914e-03 5.869903455130e-05 3.373718570453e+00
1.088250000000e+03 -8.373910559481e-03 5.996174405062e-05 3.425460294720e+00
1.088500000000e+03 -8.694784055553e-03 6.116321053010e-05 3.477356176228e+00
1.088750000000e+03 -8.937547410192e-03 6.229053529083e-05 3.529396966562e+00
1.089000000000e+03 -9.099377363391e-03 6.333271708711e-05 3.581574689257e+00
1.089250000000e+03 -9.178860782967e-03 6.428088690028e-05 3.633882475631e+00
1.089500000000e+03 -9.176020347913e-03 6.512849643001e-05 3.686314393303e+00
1.089750000000e+03 -9.092315585905e-03 6.587146135117e-05 3.738865274110e+00
1.090000000000e+03 -8.930619118045e-03 6.650825237967e-05 3.791530543637e+00
1.090250000000e+03 -8.695167136718e-03 6.703993307872e-05 3.844306051549e+00
1.090500000000e+03 -8.391488101203e-03 6.747015078418e-05 3.897187912142e+00
1.090750000000e+03 -8.026307470351e-03 6.780506952847e-05 3.950172349063e+00
1.091000000000e+03 -7.607431810938e-03 6.805325079084e-05 4.003255549695e+00
1.091250000000e+03 -7.143616154684e-03 6.822549307256e-05 4.056433535951e+00
1.091500000000e+03 -6.644413013380e-03 6.833461673958e-05 4.109702041032e+00
1.091750000000e+03 -6.120010544295e-03 6.839521541571e-05 4.163056408293e+00
1.092000000000e+03 -5.581058417305e-03 6.842336306592e-05 4.216491498302e+00
1.092250000000e+03 -5.038487892320e-03 6.843629332048e-05 4.270001616775e+00
1.092500000000e+03 -4.503327352735e-03 6.845205412573e-05 4.323580458525e+00
1.092750000000e+03 -3.986516893576e-03 6.848914258045e-05 4.377221064006e+00
1.093000000000e+03 -3.498725967641e-03 6.856612951703e-05 4.430915798352e+00
1.093250000000e+03 -3.050176420128e-03 6.870127954459e-05 4.484656340194e+00
1.093500000000e+03 -2.650474303335e-03 6.891217339913e-05 4.538433691937e+00
1.093750000000e+03 -2.308453550520e-03 6.921534243304e-05 4.592238199090e+00
1.094000000000e+03 -2.032033035360e-03 6.962591677440e-05 4.646059588312e+00
1.094250000000e+03 -1.828090937581e-03 7.015730114582e-05 4.699887013328e+00
1.094500000000e+03 -1.702355971538e-03 7.082087562302e-05 4.753709116031e+00
1.094750000000e+03 -1.659320084405e-03 7.162573713793e-05 4.807514093951e+00
1.095000000000e+03 -1.702170238947e-03 7.257847518330e-05 4.861289778572e+00
1.095250000000e+03 -1.832743358213e-03 7.368299649935e-05 4.915023718781e+00
1.095500000000e+03 -2.051503616924e-03 7.494039713976e-05 4.968703269802e+00
1.095750000000e+03 -2.357540411018e-03 7.634888066763e-05 5.022315686177e+00
1.096000000000e+03 -2.748589801122e-03 7.790373193253e-05 5.075848216015e+00
1.096250000000e+03 -3.221077016859e-03 7.959734265978e-05 5.129288196278e+00
1.096500000000e+03 -3.770177312333e-03 8.141928038208e-05 5.182623146245e+00
1.096750000000e+03 -4.389897331374e-03 8.335642271870e-05 5.235840859150e+00
1.097000000000e+03 -5.073172171265e-03 8.539313386874e-05 5.288929489481e+00
1.097250000000e+03 -5.811977627890e-03 8.751146973421e-05 5.341877635235e+00
1.097500000000e+03 -6.597454679998e-03 8.969144287899e-05 5.394674413565e+00
1.097750000000e+03 -7.420045391448e-03 9.191131525241e-05 5.447309530236e+00
1.098000000000e+03 -8.269634645346e-03 9.414791874324e-05 5.499773338387e+00
1.098250000000e+03 -9.135699016501e-03 9.637699477671e-05 5.552056890276e+00
1.098500000000e+03 -1.000745745815e-02 9.857356817061e-05 5.604151977941e+00
1.098750000000e+03 -1.087402312134e-02 1.007123231936e-04 5.656051165826e+00
1.099000000000e+03 -1.172455179373e-02 1.027679774305e-04 5.707747807330e+00
1.099250000000e+03 -1.254838761768e-02 1.047156688060e-04 5.759236057924e+00
1.099500000000e+03 -1.333520128867e-02 1.065313394874e-04 5.810510868009e+00
1.099750000000e+03 -1.407512069539e-02 1.081920755368e-04 5.861567974019e+00
1.100000000000e+03 -1.475885143615e-02 1.096764484215e-04 5.912403868529e+00
1.100250000000e+03 -1.537778606427e-02 1.109648307278e-04 5.963015768224e+00
1.100500000000e+03 -1.592410072654e-02 1.120396558189e-04 6.013401565609e+00
1.100750000000e+03 -1.639083938074e-02 1.128857391330e-04 6.063559769349e+00
1.101000000000e+03 -1.677198214355e-02 1.134904578992e-04 6.113489442546e+00
1.101250000000e+03 -1.706250222311e-02 1.138439200419e-04 6.163190120690e+00
1.101500000000e+03 -1.725840532098e-02 1.139390562519e-04 6.212661733203e+00
1.101750000000e+03 -1.735675828471e-02 1.137717581910e-04 6.261904505290e+00
1.102000000000e+03 -1.735569975746e-02 1.133409230865e-04 6.310918865042e+00
1.102250000000e+03 -1.725444184501e-02 1.126484602708e-04 6.359705333255e+00
1.102500000000e+03 -1.705325633130e-02 1.116992418270e-04 6.408264416411e+00
1.102750000000e+03 -1.675344891589e-02 1.105010137900e-04 6.456596494589e+00
1.103000000000e+03 -1.635732540678e-02 1.090642968998e-04 6.504701701170e+00
1.103250000000e+03 -1.586814577750e-02 1.074022263503e-04 6.552579806042e+00
1.103500000000e+03 -1.529006932689e-02 1.055303576100e-04 6.600230098004e+00
1.103750000000e+03 -1.462809539021e-02 1.034664529011e-04 6.647651261227e+00
1.104000000000e+03 -1.388799438794e-02 1.012302351848e-04 6.694841259157e+00
1.104250000000e+03 -1.307623504151e-02 9.884311926586e-05 6.741797217335e+00
1.104500000000e+03 -1.219990716562e-02 9.632792659686e-05 6.788515309247e+00
1.104750000000e+03 -1.126664129987e-02 9.370858762778e-05 6.834990645861e+00
1.105000000000e+03 -1.028452479487e-02 9.100983177490e-05 6.881217171685e+00
1.105250000000e+03 -9.262018497965e-03 8.825687837127e-05 6.927187562187e+00
1.105500000000e+03 -8.207870422443e-03 8.547512207588e-05 6.972893131742e+00
1.105750000000e+03 -7.131030318062e-03 8.268982496859e-05 7.018323746489e+00
1.106000000000e+03 -6.040563851243e-03 7.992581479321e-05 7.063467747186e+00
1.106250000000e+03 -4.945568785993e-03 7.720719796547e-05 7.108311877407e+00
1.106500000000e+03 -3.855091158112e-03 7.455708522361e-05 7.152841226388e+00
1.106750000000e+03 -2.778044273827e-03 7.199733839156e-05 7.197039177146e+00
1.107000000000e+03 -1.723129310042e-03 6.954833790893e-05 7.240887370680e+00
1.107250000000e+03 -6.987589286991e-04 6.722877588788e-05 7.284365678948e+00
1.107500000000e+03 2.870164239239e-04 6.505547415481e-05 7.327452190662e+00
1.107750000000e+03 1.226578125824e-03 6.304323020956e-05 7.370123213054e+00
1.108000000000e+03 2.112805777209e-03 6.120469257689e-05 7.412353283331e+00
1.108250000000e+03 2.939138059596e-03 5.955028282084e-05 7.454115198609e+00
1.108500000000e+03 3.699630127634e-03 5.808811167496e-05 7.495380056575e+00
1.108750000000e+03 4.389003918294e-03 5.682395362652e-05 7.536117314710e+00
1.109000000000e+03 5.002694739504e-03 5.576124339612e-05 7.576294860978e+00
1.109250000000e+03 5.536889163275e-03 5.490110503659e-05 7.615879102932e+00
1.109500000000e+03 5.988559139321e-03 5.424240037269e-05 7.654835068334e+00
1.109750000000e+03 6.355485992688e-03 5.378181202850e-05 7.693126523633e+00
1.110000000000e+03 6.636280759078e-03 5.351394023523e-05 7.730716102778e+00
1.110250000000e+03 6.830394676210e-03 5.343142733416e-05 7.767565451731e+00
1.110500000000e+03 6.938121937630e-03 5.352509893203e-05 7.803635384884e+00
1.110750000000e+03 6.960597239318e-03 5.378409805040e-05 7.838886050822e+00
1.111000000000e+03 6.899782934093e-03 5.419610931087e-05 7.873277109928e+00
1.111250000000e+03 6.758449996172e-03 5.474750868364e-05 7.906767919227e+00
1.111500000000e+03 6.540149525830e-03 5.542353824298e-05 7.939317725150e+00
1.111750000000e+03 6.249179511402e-03 5.620850410420e-05 7.970885859555e+00
1.112000000000e+03 5.890541521417e-03 5.708598634474e-05 8.001431940688e+00
1.112250000000e+03 5.469891367510e-03 5.803900609239e-05 8.030916074779e+00
1.112500000000e+03 4.993482736498e-03 5.905024517436e-05 8.059299056771e+00
1.112750000000e+03 4.468104455587e-03 6.010223718206e-05 8.086542568208e+00
1.113000000000e+03 3.901010773157e-03 6.117755117799e-05 8.112609371302e+00
1.113250000000e+03 3.299848187791e-03 6.225897016993e-05 8.137463494276e+00
1.113500000000e+03 2.672575359558e-03 6.332966766492e-05 8.161070409708e+00
1.113750000000e+03 2.027379705049e-03 6.437337435977e-05 8.183397201124e+00
1.114000000000e+03 1.372589866812e-03 6.537454911065e-05 8.204412718547e+00
1.114250000000e+03 7.165862939485e-04 6.631848895292e-05 8.224087717777e+00
1.114500000000e+03 6.770881296300e-05 6.719148140905e-05 8.242394987559e+00
1.114750000000e+03 -5.658359358719e-04 6.798095218005e-05 8.259309458635e+00
1.115000000000e+03 -1.176068146547e-03 6.867558493412e-05 8.274808295612e+00
1.115250000000e+03 -1.755326553953e-03 6.926540494243e-05 8.288870974084e+00
1.115500000000e+03 -2.296359615948e-03 6.974187033656e-05 8.301479336474e+00
1.115750000000e+03 -2.792412096583e-03 7.009793564530e-05 8.312617634436e+00
1.116000000000e+03 -3.237309617489e-03 7.032821255543e-05 8.322272550416e+00
1.116250000000e+03 -3.625536216871e-03 7.042898934831e-05 8.330433206454e+00
1.116500000000e+03 -3.952306956238e-03 7.039825179758e-05 8.337091155367e+00
1.116750000000e+03 -4.213633481123e-03 7.023573470158e-05 8.342240357929e+00
1.117000000000e+03 -4.406380487868e-03 6.994294772031e-05 8.345877148287e+00
1.117250000000e+03 -4.528312872721e-03 6.952318237002e-05 8.348000188108e+00
1.117500000000e+03 -4.578134518361e-03 6.898150700102e-05 8.348610409082e+00
1.117750000000e+03 -4.555513601678e-03 6.832474299856e-05 8.347710950541e+00
1.118000000000e+03 -4.461098855018e-03 6.756142091777e-05 8.345307087799e+00
1.118250000000e+03 -4.296521783048e-03 6.670171943871e-05 8.341406158218e+00
1.118500000000e+03 -4.064387338689e-03 6.575738584949e-05 8.336017483165e+00
1.118750000000e+03 -3.768250750943e-03 6.474163260980e-05 8.329152289993e+00
1.119000000000e+03 -3.412582993970e-03 6.366901722035e-05 8.320823632131e+00
1.119250000000e+03 -3.002722051706e-03 6.255529634858e-05 8.311046312552e+00
1.119500000000e+03 -2.544812527029e-03 6.141726095399e-05 8.299836808911e+00
1.119750000000e+03 -2.045733621099e-03 6.027255150745e-05 8.287213201825e+00
1.120000000000e+03 -1.513015234623e-03 5.913945232655e-05 8.273195108529e+00
1.120250000000e+03 -9.547449849758e-04 5.803667077942e-05 8.257803618534e+00
1.120500000000e+03 -3.794648535853e-04 5.698309889735e-05 8.241061236179e+00
1.120750000000e+03 2.039392518278e-04 5.599756338287e-05 8.222991826413e+00
1.121000000000e+03 7.863540163708e-04 5.509855275665e-05 8.203620566625e+00
1.121250000000e+03 1.358559510659e-03 5.430395823181e-05 8.182973899005e+00
1.121500000000e+03 1.911351901951e-03 5.363088760621e-05 8.161079490250e+00
1.121750000000e+03 2.435667509733e-03 5.309528777750e-05 8.137966188860e+00
1.122000000000e+03 2.922704362920e-03 5.271172973498e-05 8.113663988445e+00
1.122250000000e+03 3.364042405210e-03 5.249321270850e-05 8.088203986098e+00
1.122500000000e+03 3.751757428770e-03 5.245091907261e-05 8.061618344456e+00
1.122750000000e+03 4.078529715076e-03 5.259401916127e-05 8.033940247958e+00
1.123000000000e+03 4.337745567879e-03 5.292950800598e-05 8.005203855256e+00
1.123250000000e+03 4.523587166962e-03 5.346205581350e-05 7.975444250696e+00
1.123500000000e+03 4.631115259802e-03 5.419390622016e-05 7.944697383749e+00
1.123750000000e+03 4.656336176839e-03 5.512481209943e-05 7.913000008323e+00
1.124000000000e+03 4.596260041924e-03 5.625200532905e-05 7.880389607009e+00
1.124250000000e+03 4.448941047595e-03 5.757023641945e-05 7.846904314323e+00
1.124500000000e+03 4.213507611313e-03 5.907179551362e-05 7.812582823934e+00
1.124750000000e+03 3.890175007874e-03 6.074660762959e-05 7.777464291345e+00
1.125000000000e+03 3.480243181683e-03 6.258234255796e-05 7.741588228015e+00
1.125250000000e+03 2.986082550207e-03 6.456456286261e-05 7.704994381612e+00
1.125500000000e+03 2.411102866974e-03 6.667694593607e-05 7.667722612817e+00
1.125750000000e+03 1.759708379548e-03 6.890149171429e-05 7.629812764911e+00
1.126000000000e+03 1.037242470782e-03 7.121875065091e-05 7.591304521684e+00
1.126250000000e+03 2.499176818392e-04 7.360810370369e-05 7.552237266192e+00
1.126500000000e+03 -5.952634854762e-04 7.604797679586e-05 7.512649931846e+00
1.126750000000e+03 -1.490598548333e-03 7.851617768911e-05 7.472580855309e+00
1.127000000000e+03 -2.427781576288e-03 8.099017967000e-05 7.432067623174e+00
1.127250000000e+03 -3.398008120871e-03 8.344740281638e-05 7.391146925335e+00
1.127500000000e+03 -4.392084578929e-03 8.586550921308e-05 7.349854409324e+00
1.127750000000e+03 -5.400541463710e-03 8.822268249323e-05 7.308224539768e+00
1.128000000000e+03 -6.413748824007e-03 9.049780802173e-05 7.266290463889e+00
1.128250000000e+03 -7.422032427371e-03 9.267080402167e-05 7.224083888661e+00
1.128500000000e+03 -8.415789094837e-03 9.472284118106e-05 7.181634961912e+00
1.128750000000e+03 -9.385599850589e-03 9.663653907099e-05 7.138972170701e+00
1.129000000000e+03 -1.032233957537e-02 9.839614996662e-05 7.096122248715e+00
1.129250000000e+03 -1.121728155798e-02 9.998772001141e-05 7.053110100418e+00
1.129500000000e+03 -1.206219683206e-02 1.013992319390e-04 7.009958733613e+00
1.129750000000e+03 -1.284944537516e-02 1.026206955146e-04 6.966689214635e+00
1.130000000000e+03 -1.357206006868e-02 1.036442448923e-04 6.923320633358e+00
1.130250000000e+03 -1.422382232125e-02 1.044641990368e-04 6.879870083477e+00
1.130500000000e+03 -1.479932635032e-02 1.050770829141e-04 6.836352663518e+00
1.130750000000e+03 -1.529403600283e-02 1.054816453616e-04 6.792781484444e+00
1.131000000000e+03 -1.570432800209e-02 1.056788343593e-04 6.749167700764e+00
1.131250000000e+03 -1.602752733977e-02 1.056717571659e-04 6.705520546040e+00
1.131500000000e+03 -1.626192839444e-02 1.054656099039e-04 6.661847390567e+00
1.131750000000e+03 -1.640680799192e-02 1.050675932150e-04 6.618153801187e+00
1.132000000000e+03 -1.646242387971e-02 1.044867955355e-04 6.574443621402e+00
1.132250000000e+03 -1.643000557266e-02 1.037340739977e-04 6.530719050416e+00
1.132500000000e+03 -1.631173059360e-02 1.028218968714e-04 6.486980740735e+00
1.132750000000e+03 -1.611069352410e-02 1.017641847217e-04 6.443227891636e+00
1.133000000000e+03 -1.583086229840e-02 1.005761138783e-04 6.399458355129e+00
1.133250000000e+03 -1.547702630176e-02 9.927393360151e-05 6.355668741015e+00
1.133500000000e+03 -1.505473457046e-02 9.787475531800e-05 6.311854528335e+00
1.133750000000e+03 -1.457022808455e-02 9.639633988179e-05 6.268010169820e+00
1.134000000000e+03 -1.403036302448e-02 9.485688223218e-05 6.224129202468e+00
1.134250000000e+03 -1.344252858402e-02 9.327477719237e-05 6.180204352995e+00
1.134500000000e+03 -1.281455939726e-02 9.166839805119e-05 6.136227639312e+00
1.134750000000e+03 -1.215464372335e-02 9.005587528810e-05 6.092190471912e+00
1.135000000000e+03 -1.147122859215e-02 8.845488197831e-05 6.048083742602e+00
1.135250000000e+03 -1.077291878579e-02 8.688242517713e-05 6.003897914672e+00
1.135500000000e+03 -1.006837344605e-02 8.535464844878e-05 5.959623102871e+00
1.135750000000e+03 -9.366200898894e-03 8.388664728848e-05 5.915249146606e+00
1.136000000000e+03 -8.674853407701e-03 8.249228677776e-05 5.870765679505e+00
1.136250000000e+03 -8.002522121774e-03 8.118407090704e-05 5.826162183841e+00
1.136500000000e+03 -7.357035445345e-03 7.997302406651e-05 5.781428047612e+00
1.136750000000e+03 -6.745759095863e-03 7.886855358283e-05 5.736552604584e+00
1.137000000000e+03 -6.175502771562e-03 7.787835274667e-05 5.691525176149e+00
1.137250000000e+03 -5.652430713489e-03 7.700834147911e-05 5.646335098488e+00
1.137500000000e+03 -5.181981618595e-03 7.626263005941e-05 5.600971750568e+00
1.137750000000e+03 -4.768795707839e-03 7.564348737046e-05 5.555424571935e+00
1.138000000000e+03 -4.416651016423e-03 7.515134206609e-05 5.509683076538e+00
1.138250000000e+03 -4.128412121439e-03 7.478482264703e-05 5.463736864875e+00
1.138500000000e+03 -3.905987678403e-03 7.454080650091e-05 5.417575629318e+00
1.138750000000e+03 -3.750302880737e-03 7.441442347922e-05 5.371189160432e+00
1.139000000000e+03 -3.661282216265e-03 7.439921024721e-05 5.324567349546e+00
1.139250000000e+03 -3.637848346597e-03 7.448721764691e-05 5.277700192751e+00
1.139500000000e+03 -3.677932276648e-03 7.466912669277e-05 5.230577794916e+00
1.139750000000e+03 -3.778499966243e-03 7.493439276554e-05 5.183190375772e+00
1.140000000000e+03 -3.935590704989e-03 7.527140024835e-05 5.135528280040e+00
1.140250000000e+03 -4.144371375918e-03 7.566763329669e-05 5.087581990131e+00
1.140500000000e+03 -4.399202409911e-03 7.610985337750e-05 5.039342146421e+00
1.140750000000e+03 -4.693717758084e-03 7.658428721319e-05 4.990799572050e+00
1.141000000000e+03 -5.020916280070e-03 7.707681913047e-05 4.941945306287e+00
1.141250000000e+03 -5.373264420893e-03 7.757318642637e-05 4.892770644143e+00
1.141500000000e+03 -5.742808080570e-03 7.805917483661e-05 4.843267187950e+00
1.141750000000e+03 -6.121293300712e-03 7.852081185100e-05 4.793426905405e+00
1.142000000000e+03 -6.500293215874e-03 7.894455402696e-05 4.743242196723e+00
1.142250000000e+03 -6.871340042709e-03 7.931747119760e-05 4.692705975291e+00
1.142500000000e+03 -7.226059747592e-03 7.962741522083e-05 4.641811753577e+00
1.142750000000e+03 -7.556307695731e-03 7.986317866335e-05 4.590553740540e+00
1.143000000000e+03 -7.854302953421e-03 8.001464057161e-05 4.538926947414e+00
1.143250000000e+03 -8.112758505967e-03 8.007289426387e-05 4.486927299287e+00
1.143500000000e+03 -8.325006492226e-03 8.003035664764e-05 4.434551758067e+00
1.143750000000e+03 -8.485114598323e-03 7.988085444902e-05 4.381798447164e+00
1.144000000000e+03 -8.587992063987e-03 7.961969606840e-05 4.328666780773e+00
1.144250000000e+03 -8.629484468934e-03 7.924371854062e-05 4.275157600207e+00
1.144500000000e+03 -8.606453508673e-03 7.875130910309e-05 4.221273307845e+00
1.144750000000e+03 -8.516840999991e-03 7.814240558982e-05 4.167018002078e+00
1.145000000000e+03 -8.359716028375e-03 7.741847414588e-05 4.112397612133e+00
1.145250000000e+03 -8.135303903055e-03 7.658246760942e-05 4.057420030387e+00
1.145500000000e+03 -7.844994871276e-03 7.563876196362e-05 4.002095236734e+00
1.145750000000e+03 -7.491334798556e-03 7.459307156418e-05 3.946435422280e+00
1.146000000000e+03 -7.077994698654e-03 7.345234740630e-05 3.890455100827e+00
1.146250000000e+03 -6.609721878704e-03 7.222466328649e-05 3.834171215018e+00
1.146500000000e+03 -6.092272144605e-03 7.091908755977e-05 3.777603232585e+00
1.146750000000e+03 -5.532323569240e-03 6.954553965635e-05 3.720773228994e+00
1.147000000000e+03 -4.937374518540e-03 6.811464723222e-05 3.663705962223e+00
1.147250000000e+03 -4.315625783126e-03 6.663759223341e-05 3.606428930527e+00
1.147500000000e+03 -3.675850252872e-03 6.512595526090e-05 3.548972420181e+00
1.147750000000e+03 -3.027251199294e-03 6.359155912769e-05 3.491369536368e+00
1.148000000000e+03 -2.379312108121e-03 6.204631433551e-05 3.433656219149e+00
1.148250000000e+03 -1.741640830871e-03 6.050206928895e-05 3.375871245204e+00
1.148500000000e+03 -1.123810443857e-03 5.897046555603e-05 3.318056211416e+00
1.148750000000e+03 -5.352000829513e-04 5.746280214630e-05 3.260255501492e+00
1.149000000000e+03 1.516159412063e-05 5.598990696823e-05 3.202516236201e+00
1.149250000000e+03 5.187473619759e-04 5.456201978071e-05 3.144888203714e+00
1.149500000000e+03 9.676742180849e-04 5.318868456303e-05 3.087423771935e+00
1.149750000000e+03 1.354835326607e-03 5.187865382716e-05 3.030177780615e+00
1.150000000000e+03 1.674019394494e-03 5.063980197134e-05 2.973207414558e+00
1.150250000000e+03 1.920014825004e-03 4.947905233460e-05 2.916572055443e+00
1.150500000000e+03 2.088697557369e-03 4.840231287903e-05 2.860333113656e+00
1.150750000000e+03 2.177100613329e-03 4.741442449718e-05 2.804553839154e+00
1.151000000000e+03 2.183465429825e-03 4.651911868134e-05 2.749299112525e+00
1.151250000000e+03 2.107272902832e-03 4.571898673503e-05 2.694635215529e+00
1.151500000000e+03 1.949254336788e-03 4.501546134555e-05 2.640629582697e+00
1.151750000000e+03 1.711383200142e-03 4.440880555648e-05 2.587350535209e+00
1.152000000000e+03 1.396845824097e-03 4.389811726199e-05 2.534866997937e+00
1.152250000000e+03 1.009994289008e-03 4.348134072013e-05 2.483248202253e+00
1.152500000000e+03 5.562797167643e-04 4.315529393328e-05 2.432563376395e+00
1.152750000000e+03 4.216931756712e-05 4.291570510934e-05 2.382881426376e+00
1.153000000000e+03 -5.249522885031e-04 4.275726187936e-05 2.334270610219e+00
1.153250000000e+03 -1.136896553911e-03 4.267367448366e-05 2.286798209035e+00
1.153500000000e+03 -1.784795449218e-03 4.265774845608e-05 2.240530198210e+00
1.153750000000e+03 -2.459237180243e-03 4.270147190238e-05 2.195530922656e+00
1.154000000000e+03 -3.150409032582e-03 4.279611315330e-05 2.151862779643e+00
1.154250000000e+03 -3.848246042122e-03 4.293232921132e-05 2.109585913028e+00
1.154500000000e+03 -4.542583239425e-03 4.310028511437e-05 2.068757922703e+00
1.154750000000e+03 -5.223308871605e-03 4.328978115825e-05 2.029433592399e+00
1.155000000000e+03 -5.880515863570e-03 4.349038851201e-05 1.991664639111e+00
1.155250000000e+03 -6.504650251046e-03 4.369158938350e-05 1.955499487092e+00
1.155500000000e+03 -7.086653336837e-03 4.388292183391e-05 1.920983068638e+00
1.155750000000e+03 -7.618096283442e-03 4.405412526096e-05 1.888156653816e+00
1.156000000000e+03 -8.091304817803e-03 4.419528610314e-05 1.857057710478e+00
1.156250000000e+03 -8.499472270394e-03 4.429697988714e-05 1.827719795413e+00
1.156500000000e+03 -8.836759572706e-03 4.435040050532e-05 1.800172477177e+00
1.156750000000e+03 -9.098380552877e-03 4.434749634757e-05 1.774441290406e+00
1.157000000000e+03 -9.280671636408e-03 4.428111972457e-05 1.750547720850e+00
1.157250000000e+03 -9.381144780015e-03 4.414510838499e-05 1.728509220276e+00
1.157500000000e+03 -9.398523152802e-03 4.393436649214e-05 1.708339249325e+00
1.157750000000e+03 -9.332758817530e-03 4.364494717926e-05 1.690047346761e+00
1.158000000000e+03 -9.185032642428e-03 4.327414458144e-05 1.673639222048e+00
1.158250000000e+03 -8.957735792297e-03 4.282053357735e-05 1.659116869504e+00
1.158500000000e+03 -8.654433613821e-03 4.228400090031e-05 1.646478700444e+00
1.158750000000e+03 -8.279812269011e-03 4.166576103007e-05 1.635719690382e+00
1.159000000000e+03 -7.839608527953e-03 4.096835422787e-05 1.626831538554e+00
1.159250000000e+03 -7.340524738826e-03 4.019563009447e-05 1.619802835112e+00
1.159500000000e+03 -6.790128555980e-03 3.935271264763e-05 1.614619234815e+00
1.159750000000e+03 -6.196740767807e-03 3.844595244176e-05 1.611263631325e+00
1.160000000000e+03 -5.569310892368e-03 3.748286268040e-05 1.609716331888e+00
1.160250000000e+03 -4.917284288438e-03 3.647204269938e-05 1.609955226435e+00
1.160500000000e+03 -4.250460838450e-03 3.542308821033e-05 1.611955951281e+00
1.160750000000e+03 -3.578848963541e-03 3.434649068712e-05 1.615692042850e+00
1.161000000000e+03 -2.912516391348e-03 3.325352558545e-05 1.621135080218e+00
1.161250000000e+03 -2.261439534088e-03 3.215613093435e-05 1.628254815686e+00
1.161500000000e+03 -1.635355053524e-03 3.106677787088e-05 1.637019290387e+00
1.161750000000e+03 -1.043614464760e-03 2.999833308923e-05 1.647394936240e+00
1.162000000000e+03 -4.950455745575e-04 2.896391390417e-05 1.659346662627e+00
1.162250000000e+03 2.178495040972e-06 2.797673766841e-05 1.672837929155e+00
1.162500000000e+03 4.406594524572e-04 2.704996571334e-05 1.687830805004e+00
1.162750000000e+03 8.138822318814e-04 2.619654341990e-05 1.704286016389e+00
1.163000000000e+03 1.116309216530e-03 2.542903683464e-05 1.722162984477e+00
1.163250000000e+03 1.343459283877e-03 2.475946810110e-05 1.741419855419e+00
1.163500000000e+03 1.491970280306e-03 2.419915059121e-05 1.762013526436e+00
1.163750000000e+03 1.559644004270e-03 2.375852603262e-05 1.783899669943e+00
1.164000000000e+03 1.545473139028e-03 2.344700600551e-05 1.807032759897e+00
1.164250000000e+03 1.449649626861e-03 2.327281899750e-05 1.831366102780e+00
1.164500000000e+03 1.273554889622e-03 2.324286619668e-05 1.856851878497e+00
1.164750000000e+03 1.019731703148e-03 2.336258874064e-05 1.883441192088e+00
1.165000000000e+03 6.918387335375e-04 2.363584887544e-05 1.911084141101e+00
1.165250000000e+03 2.945881753838e-04 2.406482776876e-05 1.939729899806e+00
1.165500000000e+03 -1.663315915842e-04 2.464994223300e-05 1.969326824666e+00
1.165750000000e+03 -6.843479046001e-04 2.538978406161e-05 1.999822579890e+00
1.166000000000e+03 -1.252107945314e-03 2.628108229180e-05 2.031164286268e+00
1.166250000000e+03 -1.861593814763e-03 2.731869268691e-05 2.063298692206e+00
1.166500000000e+03 -2.504245936899e-03 2.849561386420e-05 2.096172368418e+00
1.166750000000e+03 -3.171093887820e-03 2.980303307640e-05 2.129731922552e+00
1.167000000000e+03 -3.852891244816e-03 3.123040029945e-05 2.163924235104e+00
1.167250000000e+03 -4.540253576933e-03 3.276553317669e-05 2.198696711235e+00
1.167500000000e+03 -5.223796267301e-03 3.439474904085e-05 2.233997548350e+00
1.167750000000e+03 -5.894271133403e-03 3.610302525195e-05 2.269776013481e+00
1.168000000000e+03 -6.542698897625e-03 3.787418533419e-05 2.305982728523e+00
1.168250000000e+03 -7.160496029934e-03 3.969110795449e-05 2.342569958370e+00
1.168500000000e+03 -7.739594168814e-03 4.153595671155e-05 2.379491896975e+00
1.168750000000e+03 -8.272549935567e-03 4.339042573162e-05 2.416704948449e+00
1.169000000000e+03 -8.752644165921e-03 4.523599825637e-05 2.454167996796e+00
1.169250000000e+03 -9.173968603243e-03 4.705421113910e-05 2.491842661861e+00
1.169500000000e+03 -9.531499379382e-03 4.882693209018e-05 2.529693535452e+00
1.169750000000e+03 -9.821155911404e-03 5.053662160659e-05 2.567688395574e+00
1.170000000000e+03 -1.003984472955e-02 5.216659543064e-05 2.605798393468e+00
1.170250000000e+03 -1.018548764674e-02 5.370127515333e-05 2.643998212046e+00
1.170500000000e+03 -1.025703394054e-02 5.512642195546e-05 2.682266191381e+00
1.170750000000e+03 -1.025445678835e-02 5.642935186850e-05 2.720584420706e+00
1.171000000000e+03 -1.017873399779e-02 5.759912063225e-05 2.758938793955e+00
1.171250000000e+03 -1.003181365395e-02 5.862668189258e-05 2.797319028228e+00
1.171500000000e+03 -9.816565889513e-03 5.950502180574e-05 2.835718645195e+00
1.171750000000e+03 -9.536721313973e-03 6.022924781229e-05 2.874134914334e+00
1.172000000000e+03 -9.196797730722e-03 6.079666178690e-05 2.912568758950e+00
1.172250000000e+03 -8.802016881084e-03 6.120677684046e-05 2.951024627082e+00
1.172500000000e+03 -8.358212001993e-03 6.146130503629e-05 2.989510327143e+00
1.172750000000e+03 -7.871728553677e-03 6.156411348573e-05 3.028036831642e+00
1.173000000000e+03 -7.349319734453e-03 6.152114579308e-05 3.066618051480e+00
1.173250000000e+03 -6.798038328532e-03 6.134031089658e-05 3.105270582567e+00
1.173500000000e+03 -6.225127565122e-03 6.103134446719e-05 3.144013430603e+00
1.173750000000e+03 -5.637911728097e-03 6.060564449500e-05 3.182867715034e+00
1.174000000000e+03 -5.043688667044e-03 6.007606558323e-05 3.221856357002e+00
1.174250000000e+03 -4.449626556266e-03 5.945672425045e-05 3.261003757525e+00
1.174500000000e+03 -3.862665471546e-03 5.876277094921e-05 3.300335466855e+00
1.174750000000e+03 -3.289425743218e-03 5.801015139378e-05 3.339877850918e+00
1.175000000000e+03 -2.736124605069e-03 5.721536142969e-05 3.379657761278e+00
1.175250000000e+03 -2.208501478457e-03 5.639519790399e-05 3.419702207964e+00
1.175500000000e+03 -1.711753745243e-03 5.556651187763e-05 3.460038044980e+00
1.175750000000e+03 -1.250482947995e-03 5.474596415966e-05 3.500691667017e+00
1.176000000000e+03 -8.286525079725e-04 5.394979027859e-05 3.541688724923e+00
1.176250000000e+03 -4.495566789179e-04 5.319357721059e-05 3.583053861502e+00
1.176500000000e+03 -1.158012880536e-04 5.249205484012e-05 3.624810469130e+00
1.176750000000e+03 1.707043335623e-04 5.185890433212e-05 3.666980474471e+00
1.177000000000e+03 4.087440186696e-04 5.130658893643e-05 3.709584148803e+00
1.177250000000e+03 5.977813711914e-04 5.084620353951e-05 3.752639947972e+00
1.177500000000e+03 7.379360337398e-04 5.048735079449e-05 3.796164380524e+00
1.177750000000e+03 8.299517138725e-04 5.023804016238e-05 3.840171905941e+00
1.178000000000e+03 8.751554053303e-04 5.010461586794e-05 3.884674861421e+00
1.178250000000e+03 8.754105864745e-04 5.009170492812e-05 3.929683417407e+00
1.178500000000e+03 8.330641419698e-04 5.020219210644e-05 3.975205560127e+00
1.178750000000e+03 7.508887154546e-04 5.043722809911e-05 4.021247099939e+00
1.179000000000e+03 6.320224541865e-04 5.079625382257e-05 4.067811703197e+00
1.179250000000e+03 4.799059228232e-04 5.127705068694e-05 4.114900945992e+00
1.179500000000e+03 2.982187080592e-04 5.187581162341e-05 4.162514386921e+00
1.179750000000e+03 9.081559583915e-05 5.258723332643e-05 4.210649657281e+00
1.180000000000e+03 -1.383345941587e-04 5.340462383049e-05 4.259302564207e+00
1.180250000000e+03 -3.852090667101e-04 5.432002775860e-05 4.308467206551e+00
1.180500000000e+03 -6.457871580189e-04 5.532436528077e-05 4.358136098947e+00
1.180750000000e+03 -9.161026540893e-04 5.640757786599e-05 4.408300302495e+00
1.181000000000e+03 -1.192291193068e-03 5.755878160979e-05 4.458949558853e+00
1.181250000000e+03 -1.470633261501e-03 5.876643419989e-05 4.510072427376e+00
1.181500000000e+03 -1.747590051178e-03 6.001849619175e-05 4.561656418580e+00
1.181750000000e+03 -2.019835642811e-03 6.130259677556e-05 4.613688129229e+00
1.182000000000e+03 -2.284281045275e-03 6.260619250406e-05 4.666153368294e+00
1.182250000000e+03 -2.538094399015e-03 6.391672920680e-05 4.719037282018e+00
1.182500000000e+03 -2.778713325685e-03 6.522178923069e-05 4.772324466482e+00
1.182750000000e+03 -3.003853478890e-03 6.650923212129e-05 4.825999076800e+00
1.183000000000e+03 -3.211510678802e-03 6.776731833813e-05 4.880044923609e+00
1.183250000000e+03 -3.399958546554e-03 6.898486394780e-05 4.934445559248e+00
1.183500000000e+03 -3.567742740292e-03 7.015132445221e-05 4.989184357158e+00
1.183750000000e+03 -3.713670762361e-03 7.125688760462e-05 5.044244574634e+00
1.184000000000e+03 -3.836799962525e-03 7.229256343097e-05 5.099609410208e+00
1.184250000000e+03 -3.936422786099e-03 7.325025477839e-05 5.155262044003e+00
1.184500000000e+03 -4.012051271996e-03 7.412281560382e-05 5.211185672142e+00
1.184750000000e+03 -4.063400534200e-03 7.490409512947e-05 5.267363524825e+00
1.185000000000e+03 -4.090372305373e-03 7.558897124688e-05 5.323778878709e+00
1.185250000000e+03 -4.093039100571e-03 7.617337199103e-05 5.380415053743e+00
1.185500000000e+03 -4.071629278876e-03 7.665428743109e-05 5.437255403496e+00
1.185750000000e+03 -4.026513409937e-03 7.702977061738e-05 5.494283295278e+00
1.186000000000e+03 -3.958192894343e-03 7.729893199646e-05 5.551482079551e+00
1.186250000000e+03 -3.867290190276e-03 7.746192577121e-05 5.608835053471e+00
1.186500000000e+03 -3.754541001947e-03 7.751992543098e-05 5.666325417039e+00
1.186750000000e+03 -3.620789632501e-03 7.747510934550e-05 5.723936221118e+00
1.187000000000e+03 -3.466985707623e-03 7.733062046278e-05 5.781650312506e+00
1.187250000000e+03 -3.294183660357e-03 7.709050776802e-05 5.839450273756e+00
1.187500000000e+03 -3.103543179884e-03 7.675971900126e-05 5.897318361381e+00
1.187750000000e+03 -2.896332577363e-03 7.634405128806e-05 5.955236441021e+00
1.188000000000e+03 -2.673932166046e-03 7.585009889882e-05 6.013185924198e+00
1.188250000000e+03 -2.437838930322e-03 7.528520132505e-05 6.071147705622e+00
1.188500000000e+03 -2.189671608312e-03 7.465738907628e-05 6.129102103473e+00
1.188750000000e+03 -1.931174767020e-03 7.397532236778e-05 6.187028803502e+00
1.189000000000e+03 -1.664223754314e-03 7.324822866456e-05 6.244906808700e+00
1.189250000000e+03 -1.390827151125e-03 7.248583478447e-05 6.302714395637e+00
1.189500000000e+03 -1.113127599891e-03 7.169828580891e-05 6.360429077801e+00
1.189750000000e+03 -8.334020392776e-04 7.089606487426e-05 6.418027578422e+00
1.190000000000e+03 -5.540574877503e-04 7.008991198693e-05 6.475485811098e+00
1.190250000000e+03 -2.776263412085e-04 6.929073193040e-05 6.532778871913e+00
1.190500000000e+03 -6.756890092330e-06 6.850949509046e-05 6.589881039292e+00
1.190750000000e+03 2.557974263603e-04 6.775713784177e-05 6.646765786767e+00
1.191000000000e+03 5.071931513288e-04 6.704445305539e-05 6.703405802600e+00
1.191250000000e+03 7.445139313124e-04 6.638197717132e-05 6.759773021169e+00
1.191500000000e+03 9.647910329783e-04 6.577991406581e-05 6.815838663622e+00
1.191750000000e+03 1.165026851809e-03 6.524799677030e-05 6.871573283789e+00
1.192000000000e+03 1.342220942606e-03 6.479538909576e-05 6.926946826114e+00
1.192250000000e+03 1.493398357878e-03 6.443057000449e-05 6.981928684826e+00
1.192500000000e+03 1.615640721717e-03 6.416123437447e-05 7.036487773798e+00
1.192750000000e+03 1.706118330838e-03 6.399420894934e-05 7.090592594936e+00
1.193000000000e+03 1.762124906531e-03 6.393535464311e-05 7.144211314842e+00
1.193250000000e+03 1.781112607877e-03 6.398949004091e-05 7.197311839694e+00
1.193500000000e+03 1.760727359846e-03 6.416032340972e-05 7.249861890654e+00
1.193750000000e+03 1.698845551498e-03 6.445040902553e-05 7.301829082351e+00
1.194000000000e+03 1.593608813470e-03 6.486109308490e-05 7.353180996280e+00
1.194250000000e+03 1.443458789149e-03 6.539248434642e-05 7.403885254430e+00
1.194500000000e+03 1.247169263539e-03 6.604344369524e-05 7.453909587893e+00
1.194750000000e+03 1.003878060444e-03 6.681158402452e-05 7.503221905996e+00
1.195000000000e+03 7.131147522526e-04 6.769328865672e-05 7.551790358438e+00
1.195250000000e+03 3.748259190491e-04 6.868374295368e-05 7.599583395329e+00
1.195500000000e+03 -1.060316370627e-05 6.977698156485e-05 7.646569823531e+00
1.195750000000e+03 -4.423309046624e-04 7.096595852638e-05 7.692718859954e+00
1.196000000000e+03 -9.190475375437e-04 7.224260275029e-05 7.738000179991e+00
1.196250000000e+03 -1.438966473113e-03 7.359788682565e-05 7.782383966551e+00
1.196500000000e+03 -1.999823107252e-03 7.502199070544e-05 7.825840954266e+00
1.196750000000e+03 -2.598879886646e-03 7.650440104703e-05 7.868342472203e+00
1.197000000000e+03 -3.232935870205e-03 7.803398625775e-05 7.909860488396e+00
1.197250000000e+03 -3.898345901906e-03 7.959913965280e-05 7.950367650012e+00
1.197500000000e+03 -4.591043789492e-03 8.118791292006e-05 7.989837327761e+00
1.197750000000e+03 -5.306575083459e-03 8.278815082285e-05 8.028243657072e+00
1.198000000000e+03 -6.040134240528e-03 8.438763188723e-05 8.065561584025e+00
1.198250000000e+03 -6.786610570445e-03 8.597421689591e-05 8.101766909010e+00
1.198500000000e+03 -7.540638848865e-03 8.753598104466e-05 8.136836334271e+00
1.198750000000e+03 -8.296656107276e-03 8.906134969267e-05 8.170747512308e+00
1.199000000000e+03 -9.048964001412e-03 9.053923052291e-05 8.203479093969e+00
1.199250000000e+03 -9.791794688897e-03 9.195913810692e-05 8.235010779876e+00
1.199500000000e+03 -1.051938058667e-02 9.331131311860e-05 8.265323370003e+00
1.199750000000e+03 -1.122602638677e-02 9.458680945171e-05 8.294398815257e+00
1.200000000000e+03 -1.190618243509e-02 9.577763811447e-05 8.322220267041e+00
1.200250000000e+03 -1.255451778513e-02 9.687686366402e-05 8.348772125743e+00
1.200500000000e+03 -1.316599257594e-02 9.787863410460e-05 8.374040087941e+00
1.200750000000e+03 -1.373592751227e-02 9.877825687962e-05 8.398011189766e+00
1.201000000000e+03 -1.426006917814e-02 9.957224800267e-05 8.420673846751e+00
1.201250000000e+03 -1.473465178813e-02 1.002583612320e-04 8.442017889214e+00
1.201500000000e+03 -1.515645165731e-02 1.008356241828e-04 8.462034591890e+00
1.201750000000e+03 -1.552283422663e-02 1.013043320718e-04 8.480716697575e+00
1.202000000000e+03 -1.583179435140e-02 1.016660214541e-04 8.498058433189e+00
1.202250000000e+03 -1.608198579455e-02 1.019234666305e-04 8.514055518654e+00
1.202500000000e+03 -1.627274181653e-02 1.020805752194e-04 8.528705167151e+00
1.202750000000e+03 -1.640408553911e-02 1.021423313136e-04 8.542006076490e+00
1.203000000000e+03 -1.647672888186e-02 1.021147544809e-04 8.553958412008e+00
1.203250000000e+03 -1.649206274566e-02 1.020047941390e-04 8.564563778894e+00
1.203500000000e+03 -1.645213472087e-02 1.018202234964e-04 8.573825186214e+00
1.203750000000e+03 -1.635961756755e-02 1.015694985070e-04 8.581747000797e+00
1.204000000000e+03 -1.621776783427e-02 1.012616279300e-04 8.588334891851e+00
1.204250000000e+03 -1.603037461468e-02 1.009060511868e-04 8.593595767576e+00
1.204500000000e+03 -1.580170164736e-02 1.005125027933e-04 8.597537701641e+00
1.204750000000e+03 -1.553642069367e-02 1.000908530926e-04 8.600169853471e+00
1.205000000000e+03 -1.523953900227e-02 9.965094617162e-05 8.601502381581e+00
1.205250000000e+03 -1.491632303131e-02 9.920245261943e-05 8.601546349228e+00
1.205500000000e+03 -1.457221692512e-02 9.875471993426e-05 8.600313627904e+00
1.205750000000e+03 -1.421276050428e-02 9.831663493581e-05 8.597816794039e+00
1.206000000000e+03 -1.384350517552e-02 9.789648932226e-05 8.594069026194e+00
1.206250000000e+03 -1.346993155800e-02 9.750185753979e-05 8.589083999295e+00
1.206500000000e+03 -1.309736895718e-02 9.713948521842e-05 8.582875778998e+00
1.206750000000e+03 -1.273091824057e-02 9.681519390234e-05 8.575458720116e+00
1.207000000000e+03 -1.237537981619e-02 9.653380779479e-05 8.566847364914e+00
1.207250000000e+03 -1.203518758305e-02 9.629909305581e-05 8.557056349558e+00
1.207500000000e+03 -1.171434981522e-02 9.611371604015e-05 8.546100312980e+00
1.207750000000e+03 -1.141639848571e-02 9.597922373239e-05 8.533993816450e+00
1.208000000000e+03 -1.114434692662e-02 9.589604343305e-05 8.520751268302e+00
1.208250000000e+03 -1.090065728791e-02 9.586350326513e-05 8.506386860152e+00
1.208500000000e+03 -1.068721797279e-02 9.587987195347e-05 8.490914513068e+00
1.208750000000e+03 -1.050533062249e-02 9.594241572111e-05 8.474347832980e+00
1.209000000000e+03 -1.035570782642e-02 9.604747377942e-05 8.456700079116e+00
1.209250000000e+03 -1.023848050612e-02 9.619054757987e-05 8.437984142927e+00
1.209500000000e+03 -1.015321485126e-02 9.636640434357e-05 8.418212538381e+00
1.209750000000e+03 -1.009893850690e-02 9.656919089213e-05 8.397397404008e+00
1.210000000000e+03 -1.007417443977e-02 9.679255166087e-05 8.375550514343e+00
1.210250000000e+03 -1.007698259620e-02 9.702975863304e-05 8.352683302497e+00
1.210500000000e+03 -1.010500746388e-02 9.727382111221e-05 8.328806891123e+00
1.210750000000e+03 -1.015553065314e-02 9.751763597243e-05 8.303932131503e+00
1.211000000000e+03 -1.022552716014e-02 9.775415937063e-05 8.278069649318e+00
1.211250000000e+03 -1.031172395602e-02 9.797646108528e-05 8.251229895740e+00
1.211500000000e+03 -1.041066001601e-02 9.817784625796e-05 8.223423203491e+00
1.211750000000e+03 -1.051874544696e-02 9.835196581434e-05 8.194659843715e+00
1.212000000000e+03 -1.063232013256e-02 9.849290953157e-05 8.164950086719e+00
1.212250000000e+03 -1.074770899283e-02 9.859528279565e-05 8.134304259617e+00
1.212500000000e+03 -1.086127466900e-02 9.865427090663e-05 8.102732805933e+00
1.212750000000e+03 -1.096946529027e-02 9.866568411163e-05 8.070246339151e+00
1.213000000000e+03 -1.106885810754e-02 9.862599434088e-05 8.036855696242e+00
1.213250000000e+03 -1.115619750787e-02 9.853236478907e-05 8.002571984514e+00
1.213500000000e+03 -1.122842778165e-02 9.838266119758e-05 7.967406622953e+00
1.213750000000e+03 -1.128272034478e-02 9.817546781388e-05 7.931371380909e+00
1.214000000000e+03 -1.131649601585e-02 9.790997983800e-05 7.894478406490e+00
1.214250000000e+03 -1.132744169017e-02 9.758603132892e-05 7.856740253418e+00
1.214500000000e+03 -1.131352306724e-02 9.720408039468e-05 7.818169896663e+00
1.214750000000e+03 -1.127299193334e-02 9.676514985466e-05 7.778780747275e+00
1.215000000000e+03 -1.120439085148e-02 9.627077890728e-05 7.738586656249e+00
1.215250000000e+03 -1.110655384698e-02 9.572297169338e-05 7.697601916259e+00
1.215500000000e+03 -1.097860437584e-02 9.512414318416e-05 7.655841257864e+00
1.215750000000e+03 -1.081995252932e-02 9.447706802793e-05 7.613319838139e+00
1.216000000000e+03 -1.063028961050e-02 9.378483318129e-05 7.570053228080e+00
1.216250000000e+03 -1.040958159536e-02 9.305077076668e-05 7.526057396316e+00
1.216500000000e+03 -1.015806354369e-02 9.227841091611e-05 7.481348686814e+00
1.216750000000e+03 -9.876232087073e-03 9.147144884578e-05 7.435943797399e+00
1.217000000000e+03 -9.564838972774e-03 9.063370154005e-05 7.389859754277e+00
1.217250000000e+03 -9.224883659555e-03 8.976906978880e-05 7.343113887458e+00
1.217500000000e+03 -8.857607961666e-03 8.888150998626e-05 7.295723801764e+00
1.217750000000e+03 -8.464489110381e-03 8.797500543153e-05 7.247707350861e+00
1.218000000000e+03 -8.047233916185e-03 8.705352711055e-05 7.199082609239e+00
1.218250000000e+03 -7.607771800364e-03 8.612103307143e-05 7.149867846832e+00
1.218500000000e+03 -7.148249198894e-03 8.518145390835e-05 7.100081500224e+00
1.218750000000e+03 -6.671021651764e-03 8.423867921320e-05 7.049742148394e+00
1.219000000000e+03 -6.178645977308e-03 8.329655115880e-05 6.998868487226e+00
1.219250000000e+03 -5.673870688042e-03 8.235886645477e-05 6.947479306586e+00
1.219500000000e+03 -5.159626077070e-03 8.142937358829e-05 6.895593465122e+00
1.219750000000e+03 -4.639011655177e-03 8.051177058305e-05 6.843229868749e+00
1.220000000000e+03 -4.115282073672e-03 7.960970900017e-05 6.790407449799e+00
1.220250000000e+03 -3.591831675440e-03 7.872680359386e-05 6.737145143338e+00
1.220500000000e+03 -3.072176178786e-03 7.786661829881e-05 6.683461868848e+00
1.220750000000e+03 -2.559932798621e-03 7.703267492162e-05 6.629376506818e+00
1.221000000000e+03 -2.058797703093e-03 7.622846838534e-05 6.574907880676e+00
1.221250000000e+03 -1.572521367054e-03 7.545746339122e-05 6.520074733230e+00
1.221500000000e+03 -1.104881508096e-03 7.472308219780e-05 6.464895708411e+00
1.221750000000e+03 -6.596536406238e-04 7.402870026485e-05 6.409389326901e+00
1.222000000000e+03 -2.405793669765e-04 7.337763691206e-05 6.353573966705e+00
1.222250000000e+03 1.486675626642e-04 7.277313823711e-05 6.297467839386e+00
1.222500000000e+03 5.045177354862e-04 7.221834944759e-05 6.241088966024e+00
1.222750000000e+03 8.235434056210e-04 7.171633795258e-05 6.184455155949e+00
1.223000000000e+03 1.102498667291e-03 7.127002384991e-05 6.127583980217e+00
1.223250000000e+03 1.338360161547e-03 7.088214074377e-05 6.070492747935e+00
1.223500000000e+03 1.528368574646e-03 7.055519917809e-05 6.013198482724e+00
1.223750000000e+03 1.670071477368e-03 7.029144472209e-05 5.955717895490e+00
1.224000000000e+03 1.761364888600e-03 7.009279594747e-05 5.898067361099e+00
1.224250000000e+03 1.800533844125e-03 6.996079095065e-05 5.840262894956e+00
1.224500000000e+03 1.786292625936e-03 6.989652597372e-05 5.782320127790e+00
1.224750000000e+03 1.717821128011e-03 6.990057845560e-05 5.724254284738e+00
1.225000000000e+03 1.594798595836e-03 6.997295343603e-05 5.666080164656e+00
1.225250000000e+03 1.417433376823e-03 7.011301567275e-05 5.607812121215e+00
1.225500000000e+03 1.186486504521e-03 7.031942617414e-05 5.549464048449e+00
1.225750000000e+03 9.032913203874e-04 7.059007919641e-05 5.491049366390e+00
1.226000000000e+03 5.697644245425e-04 7.092205026629e-05 5.432581013530e+00
1.226250000000e+03 1.884101454287e-04 7.131155317011e-05 5.374071442049e+00
1.226500000000e+03 -2.376832298949e-04 7.175390730105e-05 5.315532618363e+00
1.226750000000e+03 -7.048565926676e-04 7.224352853064e-05 5.256976030005e+00
1.227000000000e+03 -1.208900574607e-03 7.277388485827e-05 5.198412696851e+00
1.227250000000e+03 -1.745087420435e-03 7.333751920502e-05 5.139853191332e+00
1.227500000000e+03 -2.308210090209e-03 7.392609297169e-05 5.081307663881e+00
1.227750000000e+03 -2.892632229896e-03 7.453042612898e-05 5.022785877223e+00
1.228000000000e+03 -3.492345649667e-03 7.514055989580e-05 4.964297247354e+00
1.228250000000e+03 -4.101036248856e-03 7.574584153441e-05 4.905850892909e+00
1.228500000000e+03 -4.712157749672e-03 7.633502951715e-05 4.847455692338e+00
1.228750000000e+03 -5.319011198238e-03 7.689641681946e-05 4.789120348355e+00
1.229000000000e+03 -5.914830064108e-03 7.741797214220e-05 4.730853460314e+00
1.229250000000e+03 -6.492869313425e-03 7.788749748963e-05 4.672663602364e+00
1.229500000000e+03 -7.046496872694e-03 7.829279933913e-05 4.614559408453e+00
1.229750000000e+03 -7.569286138337e-03 7.862187016505e-05 4.556549661696e+00
1.230000000000e+03 -8.055107775813e-03 7.886307871074e-05 4.498643387725e+00
1.230250000000e+03 -8.498219532039e-03 7.900536374494e-05 4.440849951351e+00
1.230500000000e+03 -8.893351622675e-03 7.903842795021e-05 4.383179153584e+00
1.230750000000e+03 -9.235787274660e-03 7.895292955235e-05 4.325641329846e+00
1.231000000000e+03 -9.521435760551e-03 7.874066427360e-05 4.268247445393e+00
1.231250000000e+03 -9.746896880892e-03 7.839473679719e-05 4.211009187615e+00
1.231500000000e+03 -9.909516462164e-03 7.790971783372e-05 4.153939054037e+00
1.231750000000e+03 -1.000743045904e-02 7.728177977023e-05 4.097050432974e+00
1.232000000000e+03 -1.003959734796e-02 7.650881026383e-05 4.040357675892e+00
1.232250000000e+03 -1.000581928153e-02 7.559050203607e-05 3.983876161302e+00
1.232500000000e+03 -9.906749571463e-03 7.452841302005e-05 3.927622346343e+00
1.232750000000e+03 -9.743888079237e-03 7.332599760776e-05 3.871613806922e+00
1.233000000000e+03 -9.519563182426e-03 7.198860603644e-05 3.815869264061e+00
1.233250000000e+03 -9.236902668157e-03 7.052345267719e-05 3.760408597185e+00
1.233500000000e+03 -8.899791594536e-03 6.893955576562e-05 3.705252841793e+00
1.233750000000e+03 -8.512819129136e-03 6.724764243965e-05 3.650424172263e+00
1.234000000000e+03 -8.081216219081e-03 6.546002412303e-05 3.595945870462e+00
1.234250000000e+03 -7.610782863014e-03 6.359044464366e-05 3.541842278171e+00
1.234500000000e+03 -7.107808099320e-03 6.165390449811e-05 3.488138735447e+00
1.234750000000e+03 -6.578982617082e-03 5.966646037120e-05 3.434861504373e+00
1.235000000000e+03 -6.031307092792e-03 5.764500796349e-05 3.382037680158e+00
1.235250000000e+03 -5.471995131395e-03 5.560704580049e-05 3.329695088621e+00
1.235500000000e+03 -4.908374957448e-03 5.357042944124e-05 3.277862173445e+00
1.235750000000e+03 -4.347788953744e-03 5.155311647936e-05 3.226567872169e+00
1.236000000000e+03 -3.797494276986e-03 4.957290847246e-05 3.175841484430e+00
1.236250000000e+03 -3.264564660658e-03 4.764719296310e-05 3.125712532057e+00
1.236500000000e+03 -2.755795486530e-03 4.579269046001e-05 3.076210614214e+00
1.236750000000e+03 -2.277613090065e-03 4.402520986790e-05 3.027365257952e+00
1.237000000000e+03 -1.835989391745e-03 4.235941551051e-05 2.979205766845e+00
1.237250000000e+03 -1.436363392537e-03 4.080861256064e-05 2.931761068962e+00
1.237500000000e+03 -1.083569588506e-03 3.938455458236e-05 2.885059565920e+00
1.237750000000e+03 -7.817755348875e-04 3.809726872614e-05 2.839128985110e+00
1.238000000000e+03 -5.344274835974e-04 3.695490678982e-05 2.793996236303e+00
1.238250000000e+03 -3.442070222103e-04 3.596362873240e-05 2.749687274902e+00
1.238500000000e+03 -2.129964466126e-04 3.512751265400e-05 2.706226972701e+00
1.238750000000e+03 -1.418557133451e-04 3.444849613332e-05 2.663638998290e+00
1.239000000000e+03 -1.310103478972e-04 3.392635131974e-05 2.621945708287e+00
1.239250000000e+03 -1.798488656789e-04 3.355868832128e-05 2.581168050371e+00
1.239500000000e+03 -2.869322918889e-04 3.334099419486e-05 2.541325479808e+00
1.239750000000e+03 -4.500144186608e-04 3.326670316128e-05 2.502435890063e+00
1.240000000000e+03 -6.660711253467e-04 3.332728659441e-05 2.464515558203e+00
1.240250000000e+03 -9.313411970292e-04 3.351238527660e-05 2.427579106011e+00
1.240500000000e+03 -1.241375924657e-03 3.380998423058e-05 2.391639477070e+00
1.240750000000e+03 -1.591097704959e-03 3.420656417838e-05 2.356707929983e+00
1.241000000000e+03 -1.974867659445e-03 3.468730852429e-05 2.322794047654e+00
1.241250000000e+03 -2.386559242540e-03 3.523632266031e-05 2.289905762630e+00
1.241500000000e+03 -2.819639749606e-03 3.583687340780e-05 2.258049397806e+00
1.241750000000e+03 -3.267256598486e-03 3.647162971043e-05 2.227229722114e+00
1.242000000000e+03 -3.722328769965e-03 3.712290532865e-05 2.197450019734e+00
1.242250000000e+03 -4.177640361860e-03 3.777293534793e-05 2.168712173338e+00
1.242500000000e+03 -4.625937509486e-03 3.840413227177e-05 2.141016757862e+00
1.242750000000e+03 -5.060025324338e-03 3.899933997550e-05 2.114363145771e+00
1.243000000000e+03 -5.472865008457e-03 3.954208451218e-05 2.088749621988e+00
1.243250000000e+03 -5.857669003363e-03 4.001681346971e-05 2.064173504618e+00
1.243500000000e+03 -6.207993247318e-03 4.040912462949e-05 2.040631274710e+00
1.243750000000e+03 -6.517825002280e-03 4.070597459921e-05 2.018118707520e+00
1.244000000000e+03 -6.781665287171e-03 4.089587007469e-05 1.996631008839e+00
1.244250000000e+03 -6.994605144224e-03 4.096903734613e-05 1.976162953065e+00
1.244500000000e+03 -7.152393204227e-03 4.091756560379e-05 1.956709018111e+00
1.244750000000e+03 -7.251495897455e-03 4.073552692765e-05 1.938263522905e+00
1.245000000000e+03 -7.289146535126e-03 4.041906574728e-05 1.920820756709e+00
1.245250000000e+03 -7.263385719713e-03 3.996646157986e-05 1.904375108462e+00
1.245500000000e+03 -7.173089753579e-03 3.937815859889e-05 1.888921186830e+00
1.245750000000e+03 -7.017987688235e-03 3.865676677398e-05 1.874453932551e+00
1.246000000000e+03 -6.798668049437e-03 3.780703357847e-05 1.860968725797e+00
1.246250000000e+03 -6.516572103111e-03 3.683578266525e-05 1.848461478406e+00
1.246500000000e+03 -6.173977345495e-03 3.575182631274e-05 1.836928720748e+00
1.246750000000e+03 -5.773968438146e-03 3.456584755343e-05 1.826367673259e+00
1.247000000000e+03 -5.320397287030e-03 3.329025527729e-05 1.816776305671e+00
1.247250000000e+03 -4.817833703125e-03 3.193901607790e-05 1.808153386384e+00
1.247500000000e+03 -4.271505326303e-03 3.052746244592e-05 1.800498514745e+00
1.247750000000e+03 -3.687229342669e-03 2.907208054248e-05 1.793812141681e+00
1.248000000000e+03 -3.071335922055e-03 2.759028108737e-05 1.788095574633e+00
1.248250000000e+03 -2.430585491348e-03 2.610015764598e-05 1.783350971524e+00
1.248500000000e+03 -1.772079695983e-03 2.462023218727e-05 1.779581318547e+00
1.248750000000e+03 -1.103168087192e-03 2.316919553988e-05 1.776790395328e+00
1.249000000000e+03 -4.313517608427e-04 2.176564479658e-05 1.774982729675e+00
1.249250000000e+03 2.358152886748e-04 2.042782082415e-05 1.774163538933e+00
1.249500000000e+03 8.908253411655e-04 1.917335151952e-05 1.774338661509e+00
1.249750000000e+03 1.526315601853e-03 1.801900357387e-05 1.775514480895e+00
1.250000000000e+03 2.135165011705e-03 1.698044571777e-05 1.777697840958e+00
1.250250000000e+03 2.710587890092e-03 1.607203116080e-05 1.780895955621e+00
1.250500000000e+03 3.246223481257e-03 1.530659930798e-05 1.785116316240e+00
1.250750000000e+03 3.736219672972e-03 1.469529536688e-05 1.790366594428e+00
1.251000000000e+03 4.175310607840e-03 1.424741915876e-05 1.796654547523e+00
1.251250000000e+03 4.558885901152e-03 1.397030181743e-05 1.803987922484e+00
1.251500000000e+03 4.883051916451e-03 1.386920994126e-05 1.812374366238e+00
1.251750000000e+03 5.144682366207e-03 1.394728310050e-05 1.821821337339e+00
1.252000000000e+03 5.341459386266e-03 1.420549946962e-05 1.832336026998e+00
1.252250000000e+03 5.471902153560e-03 1.464267304208e-05 1.843925283660e+00
1.252500000000e+03 5.535384829171e-03 1.525549082645e-05 1.856595548719e+00
1.252750000000e+03 5.532140875636e-03 1.603857587931e-05 1.870352796930e+00
1.253000000000e+03 5.463256343468e-03 1.698456861071e-05 1.885202488558e+00
1.253250000000e+03 5.330649062026e-03 1.808424904667e-05 1.901149526026e+00
1.253500000000e+03 5.137037262849e-03 1.932667964916e-05 1.918198221550e+00
1.253750000000e+03 4.885894648724e-03 2.069936860544e-05 1.936352268060e+00
1.254000000000e+03 4.581395985660e-03 2.218845419430e-05 1.955614718986e+00
1.254250000000e+03 4.228351261635e-03 2.377890627925e-05 1.975987970279e+00
1.254500000000e+03 3.832130619420e-03 2.545473890123e-05 1.997473745725e+00
1.254750000000e+03 3.398582255346e-03 2.719923011321e-05 2.020073085500e+00
1.255000000000e+03 2.933942474875e-03 2.899514989016e-05 2.043786333064e+00
1.255250000000e+03 2.444741148226e-03 3.082498857668e-05 2.068613121929e+00
1.255500000000e+03 1.937703011655e-03 3.267118551303e-05 2.094552359164e+00
1.255750000000e+03 1.419647604319e-03 3.451635132132e-05 2.121602206540e+00
1.256000000000e+03 8.973880308404e-04 3.634348590670e-05 2.149760056054e+00
1.256250000000e+03 3.776312454586e-04 3.813618517121e-05 2.179022501009e+00
1.256500000000e+03 -1.331190229666e-04 3.987883671983e-05 2.209385301693e+00
1.256750000000e+03 -6.286548318065e-04 4.155680185983e-05 2.240843345626e+00
1.257000000000e+03 -1.103151154028e-03 4.315658312326e-05 2.273390603094e+00
1.257250000000e+03 -1.551245989071e-03 4.466597450298e-05 2.307020078104e+00
1.257500000000e+03 -1.968112087532e-03 4.607419375957e-05 2.341723756312e+00
1.257750000000e+03 -2.349519617395e-03 4.737200165866e-05 2.377492550774e+00
1.258000000000e+03 -2.691889130590e-03 4.855178758068e-05 2.414316246926e+00
1.258250000000e+03 -2.992332596913e-03 4.960764821885e-05 2.452183449130e+00
1.258500000000e+03 -3.248685115278e-03 5.053544844921e-05 2.491081529812e+00
1.258750000000e+03 -3.459523208354e-03 5.133285449802e-05 2.530996583756e+00
1.259000000000e+03 -3.624172656414e-03 5.199934823974e-05 2.571913389077e+00
1.259250000000e+03 -3.742705084905e-03 5.253622246257e-05 2.613815376808e+00
1.259500000000e+03 -3.815921612788e-03 5.294655196034e-05 2.656684611254e+00
1.259750000000e+03 -3.845327951879e-03 5.323514883837e-05 2.700501781999e+00
1.260000000000e+03 -3.833096712278e-03 5.340849238722e-05 2.745246209829e+00
1.260250000000e+03 -3.782022404572e-03 5.347464295738e-05 2.790895867011e+00
1.260500000000e+03 -3.695466142979e-03 5.344313373307e-05 2.837427413400e+00
1.260750000000e+03 -3.577292653818e-03 5.332484399431e-05 2.884816248496e+00
1.261000000000e+03 -3.431801793758e-03 5.313185673497e-05 2.933036579753e+00
1.261250000000e+03 -3.263653253913e-03 5.287729745093e-05 2.982061507072e+00
1.261500000000e+03 -3.077787196354e-03 5.257515933188e-05 3.031863122729e+00
1.261750000000e+03 -2.879342818748e-03 5.224011721808e-05 3.082412626029e+00
1.262000000000e+03 -2.673574346917e-03 5.188732927205e-05 3.133680451305e+00
1.262250000000e+03 -2.465767128425e-03 5.153223058149e-05 3.185636407537e+00
1.262500000000e+03 -2.261155361683e-03 5.119032427786e-05 3.238249828111e+00
1.262750000000e+03 -2.064841771525e-03 5.087697058326e-05 3.291489728083e+00
1.263000000000e+03 -1.881721409469e-03 5.060717221164e-05 3.345324966725e+00
1.263250000000e+03 -1.716410364863e-03 5.039536798540e-05 3.399724413132e+00
1.263500000000e+03 -1.573180494473e-03 5.025523422983e-05 3.454657111589e+00
1.263750000000e+03 -1.455901149391e-03 5.019949534360e-05 3.510092444432e+00
1.264000000000e+03 -1.367988956722e-03 5.023974797783e-05 3.566000289064e+00
1.264250000000e+03 -1.312365708076e-03 5.038630131313e-05 3.622351167519e+00
1.264500000000e+03 -1.291425484388e-03 5.064803579330e-05 3.679116384650e+00
1.264750000000e+03 -1.307011327349e-03 5.103228404008e-05 3.736268152944e+00
1.265000000000e+03 -1.360400635574e-03 5.154473173763e-05 3.793779702674e+00
1.265250000000e+03 -1.452300654244e-03 5.218934485338e-05 3.851625373966e+00
1.265500000000e+03 -1.582853258077e-03 5.296832064391e-05 3.909780689642e+00
1.265750000000e+03 -1.751647742378e-03 5.388206335846e-05 3.968222408843e+00
1.266000000000e+03 -1.957743251066e-03 5.492918704819e-05 4.026928557803e+00
1.266250000000e+03 -2.199697517122e-03 5.610654097341e-05 4.085878440406e+00
1.266500000000e+03 -2.475603871327e-03 5.740926188980e-05 4.145052625230e+00
1.266750000000e+03 -2.783132913478e-03 5.883084664873e-05 4.204432912414e+00
1.267000000000e+03 -3.119580506527e-03 6.036324819808e-05 4.264002277964e+00
1.267250000000e+03 -3.481918546349e-03 6.199699033535e-05 4.323744799554e+00
1.267500000000e+03 -3.866849850893e-03 6.372130255344e-05 4.383645562285e+00
1.267750000000e+03 -4.270863828310e-03 6.552426504561e-05 4.443690549072e+00
1.268000000000e+03 -4.690293979518e-03 6.739297438518e-05 4.503866514739e+00
1.268250000000e+03 -5.121374301487e-03 6.931371584543e-05 4.564160849183e+00
1.268500000000e+03 -5.560295438368e-03 7.127214258873e-05 4.624561428998e+00
1.268750000000e+03 -6.003258128453e-03 7.325346064380e-05 4.685056463445e+00
1.269000000000e+03 -6.446524424115e-03 7.524262360553e-05 4.745634334986e+00
1.269250000000e+03 -6.886465419376e-03 7.722452085465e-05 4.806283438011e+00
1.269500000000e+03 -7.319604707329e-03 7.918416751318e-05 4.866992020347e+00
1.269750000000e+03 -7.742657811151e-03 8.110689378737e-05 4.927748027499e+00
1.270000000000e+03 -8.152566760937e-03 8.297852420042e-05 4.988538954236e+00
1.270250000000e+03 -8.546529736902e-03 8.478555004102e-05 5.049351706139e+00
1.270500000000e+03 -8.922025674270e-03 8.651529188539e-05 5.110172471372e+00
1.270750000000e+03 -9.276833755731e-03 8.815605022625e-05 5.170986609152e+00
1.271000000000e+03 -9.609047927478e-03 8.969724244376e-05 5.231778551539e+00
1.271250000000e+03 -9.917086606471e-03 9.112952410695e-05 5.292531724024e+00
1.271500000000e+03 -1.019969774070e-02 9.244489400256e-05 5.353228484433e+00
1.271750000000e+03 -1.045595902001e-02 9.363678070454e-05 5.413850080568e+00
1.272000000000e+03 -1.068527486265e-02 9.470011155721e-05 5.474376630235e+00
1.272250000000e+03 -1.088736904209e-02 9.563136073873e-05 5.534787119604e+00
1.272500000000e+03 -1.106227372801e-02 9.642857642286e-05 5.595059421573e+00
1.272750000000e+03 -1.121031670773e-02 9.709138899239e-05 5.655170336677e+00
1.273000000000e+03 -1.133210421380e-02 9.762099662108e-05 5.715095649306e+00
1.273250000000e+03 -1.142850333271e-02 9.802013155757e-05 5.774810205979e+00
1.273500000000e+03 -1.150062075849e-02 9.829300505623e-05 5.834288006576e+00
1.273750000000e+03 -1.154978131427e-02 9.844522993491e-05 5.893502313691e+00
1.274000000000e+03 -1.157750539870e-02 9.848371828022e-05 5.952425775049e+00
1.274250000000e+03 -1.158548416488e-02 9.841662073271e-05 6.011030556074e+00
1.274500000000e+03 -1.157555565971e-02 9.825316602868e-05 6.069288485146e+00
1.274750000000e+03 -1.154967839696e-02 9.800351367201e-05 6.127171203577e+00
1.275000000000e+03 -1.150990613090e-02 9.767861436183e-05 6.184650323651e+00
1.275250000000e+03 -1.145836110120e-02 9.729004672385e-05 6.241697588299e+00
1.275500000000e+03 -1.139720731886e-02 9.684984592204e-05 6.298285031812e+00
1.275750000000e+03 -1.132862476532e-02 9.637033544024e-05 6.354385141330e+00
1.276000000000e+03 -1.125478295320e-02 9.586395825528e-05 6.409971013944e+00
1.276250000000e+03 -1.117781516957e-02 9.534308517503e-05 6.465016509269e+00
1.276500000000e+03 -1.109979396254e-02 9.481982101439e-05 6.519496396741e+00
1.276750000000e+03 -1.102270668225e-02 9.430588295481e-05 6.573386493230e+00
1.277000000000e+03 -1.094843235178e-02 9.381241824699e-05 6.626663791455e+00
1.277250000000e+03 -1.087871937126e-02 9.334984551684e-05 6.679306576180e+00
1.277500000000e+03 -1.081516443009e-02 9.292771091710e-05 6.731294528325e+00
1.277750000000e+03 -1.075919251439e-02 9.255457061996e-05 6.782608813875e+00
1.278000000000e+03 -1.071203851804e-02 9.223788009782e-05 6.833232157655e+00
1.278250000000e+03 -1.067473038828e-02 9.198387876108e-05 6.883148900485e+00
1.278500000000e+03 -1.064807370082e-02 9.179752080749e-05 6.932345039536e+00
1.278750000000e+03 -1.063263830982e-02 9.168241300844e-05 6.980808250913e+00
1.279000000000e+03 -1.062874710217e-02 9.164075554347e-05 7.028527894667e+00
1.279250000000e+03 -1.063646710322e-02 9.167331981219e-05 7.075495002100e+00
1.279500000000e+03 -1.065560358443e-02 9.177943712799e-05 7.121702245851e+00
1.279750000000e+03 -1.068569645699e-02 9.195703532705e-05 7.167143892672e+00
1.280000000000e+03 -1.072602041292e-02 9.220264695933e-05 7.211815740310e+00
1.280250000000e+03 -1.077558795918e-02 9.251145689149e-05 7.255715038774e+00
1.280500000000e+03 -1.083315638919e-02 9.287737467031e-05 7.298840397914e+00
1.280750000000e+03 -1.089723744651e-02 9.329311898754e-05 7.341191680891e+00
1.281000000000e+03 -1.096611131972e-02 9.375031827888e-05 7.382769886956e+00
1.281250000000e+03 -1.103784418455e-02 9.423962682623e-05 7.423577024444e+00
1.281500000000e+03 -1.111030837398e-02 9.475085179103e-05 7.463615973704e+00
1.281750000000e+03 -1.118120707438e-02 9.527309522361e-05 7.502890346037e+00
1.282000000000e+03 -1.124810102532e-02 9.579492179715e-05 7.541404335204e+00
1.282250000000e+03 -1.130843883140e-02 9.630449922118e-05 7.579162568059e+00
1.282500000000e+03 -1.135958961194e-02 9.678977076502e-05 7.616169954661e+00
1.282750000000e+03 -1.139887724958e-02 9.723862585459e-05 7.652431537119e+00
1.283000000000e+03 -1.142361709804e-02 9.763908801208e-05 7.687952345399e+00
1.283250000000e+03 -1.143115315464e-02 9.797949460383e-05 7.722737254186e+00
1.283500000000e+03 -1.141889635670e-02 9.824863890309e-05 7.756790849219e+00
1.283750000000e+03 -1.138436280794e-02 9.843596461090e-05 7.790117302245e+00
1.284000000000e+03 -1.132521155349e-02 9.853173193219e-05 7.822720253041e+00
1.284250000000e+03 -1.123928145237e-02 9.852716492806e-05 7.854602705754e+00
1.284500000000e+03 -1.112462649505e-02 9.841459724730e-05 7.885766935297e+00
1.284750000000e+03 -1.097954879538e-02 9.818760040986e-05 7.916214408950e+00
1.285000000000e+03 -1.080262939883e-02 9.784109784541e-05 7.945945717862e+00
1.285250000000e+03 -1.059275556424e-02 9.737146157615e-05 7.974960525823e+00
1.285500000000e+03 -1.034914485624e-02 9.677658520466e-05 8.003257529694e+00
1.285750000000e+03 -1.007136499825e-02 9.605591381001e-05 8.030834433916e+00
1.286000000000e+03 -9.759349573468e-03 9.521056663658e-05 8.057687937694e+00
1.286250000000e+03 -9.413408798150e-03 9.424328801985e-05 8.083813734262e+00
1.286500000000e+03 -9.034235515805e-03 9.315842735483e-05 8.109206521465e+00
1.286750000000e+03 -8.622906056299e-03 9.196190568322e-05 8.133860022669e+00
1.287000000000e+03 -8.180875971988e-03 9.066117830919e-05 8.157767016114e+00
1.287250000000e+03 -7.709970053677e-03 8.926515856486e-05 8.180919373344e+00
1.287500000000e+03 -7.212368117553e-03 8.778411511690e-05 8.203308100457e+00
1.287750000000e+03 -6.690584170295e-03 8.622948050888e-05 8.224923388253e+00
1.288000000000e+03 -6.147442104616e-03 8.461372432589e-05 8.245754660662e+00
1.288250000000e+03 -5.586045232098e-03 8.295021865651e-05 8.265790629684e+00
1.288500000000e+03 -5.009742341433e-03 8.125304345855e-05 8.285019348020e+00
1.288750000000e+03 -4.422089694596e-03 7.953680059858e-05 8.303428261428e+00
1.289000000000e+03 -3.826808610589e-03 7.781638860471e-05 8.321004263421e+00
1.289250000000e+03 -3.227741463977e-03 7.610679061670e-05 8.337733743760e+00
1.289500000000e+03 -2.628804021332e-03 7.442285899015e-05 8.353602640295e+00
1.289750000000e+03 -2.033937718653e-03 7.277910020526e-05 8.368596483421e+00
1.290000000000e+03 -1.447059963215e-03 7.118946319615e-05 8.382700443775e+00
1.290250000000e+03 -8.720158033851e-04 6.966712574716e-05 8.395899372490e+00
1.290500000000e+03 -3.125298007712e-04 6.822429577166e-05 8.408177842883e+00
1.290750000000e+03 2.278401332535e-04 6.687203568753e-05 8.419520190701e+00
1.291000000000e+03 7.457456808927e-04 6.562010998565e-05 8.429910549188e+00
1.291250000000e+03 1.238088177370e-03 6.447684258459e-05 8.439332887432e+00
1.291500000000e+03 1.702054130143e-03 6.344900172547e-05 8.447771045852e+00
1.291750000000e+03 2.135145977156e-03 6.254171386327e-05 8.455208774532e+00
1.292000000000e+03 2.535207333684e-03 6.175840681408e-05 8.461629768228e+00
1.292250000000e+03 2.900442558775e-03 6.110078451255e-05 8.467017706897e+00
1.292500000000e+03 3.229430168813e-03 6.056883127789e-05 8.471356295714e+00
1.292750000000e+03 3.521129822829e-03 6.016084970573e-05 8.474629309309e+00
1.293000000000e+03 3.774883407596e-03 5.987352958700e-05 8.476820635000e+00
1.293250000000e+03 3.990409648028e-03 5.970204501315e-05 8.477914322021e+00
1.293500000000e+03 4.167793047609e-03 5.964017957991e-05 8.477894631322e+00
1.293750000000e+03 4.307467437830e-03 5.968047588042e-05 8.476746087731e+00
1.294000000000e+03 4.410194377155e-03 5.981440610647e-05 8.474453535032e+00
1.294250000000e+03 4.477037884709e-03 6.003255818521e-05 8.471002190508e+00
1.294500000000e+03 4.509335126026e-03 6.032484100432e-05 8.466377702431e+00
1.294750000000e+03 4.508664723114e-03 6.068069422416e-05 8.460566206875e+00
1.295000000000e+03 4.476812829720e-03 6.108930165827e-05 8.453554385304e+00
1.295250000000e+03 4.415738752522e-03 6.153980352638e-05 8.445329520111e+00
1.295500000000e+03 4.327539768244e-03 6.202150574094e-05 8.435879550301e+00
1.295750000000e+03 4.214416433423e-03 6.252407925109e-05 8.425193125410e+00
1.296000000000e+03 4.078639642399e-03 6.303774108077e-05 8.413259656587e+00
1.296250000000e+03 3.922518868687e-03 6.355341061923e-05 8.400069366473e+00
1.296500000000e+03 3.748372659730e-03 6.406286715954e-05 8.385613336619e+00
1.296750000000e+03 3.558502393046e-03 6.455891325688e-05 8.369883551810e+00
1.297000000000e+03 3.355167808010e-03 6.503543817249e-05 8.352872943283e+00
1.297250000000e+03 3.140566528754e-03 6.548747526339e-05 8.334575428813e+00
1.297500000000e+03 2.916815303216e-03 6.591123209304e-05 8.314985951859e+00
1.297750000000e+03 2.685935053335e-03 6.630415324213e-05 8.294100518569e+00
1.298000000000e+03 2.449837766808e-03 6.666490303292e-05 8.271916234090e+00
1.298250000000e+03 2.210315556984e-03 6.699332895613e-05 8.248431337814e+00
1.298500000000e+03 1.969032216299e-03 6.729041445672e-05 8.223645238292e+00
1.298750000000e+03 1.727515403388e-03 6.755820602325e-05 8.197558547625e+00
1.299000000000e+03 1.487150800219e-03 6.779972094414e-05 8.170173116315e+00
1.299250000000e+03 1.249176459896e-03 6.801885353910e-05 8.141492067547e+00
1.299500000000e+03 1.014677862820e-03 6.822024054465e-05 8.111519831639e+00
1.299750000000e+03 7.845828504429e-04 6.840911484143e-05 8.080262179412e+00
1.300000000000e+03 5.596567301985e-04 6.859120654781e-05 8.047726256254e+00
1.300250000000e+03 3.404969454697e-04 6.877260543817e-05 8.013920613421e+00
1.300500000000e+03 1.275276960527e-04 6.895962058792e-05 7.978855238260e+00
1.300750000000e+03 -7.900551095699e-05 6.915865052132e-05 7.942541581773e+00
1.301000000000e+03 -2.790410746659e-04 6.937605151186e-05 7.904992582838e+00
1.301250000000e+03 -4.727059319006e-04 6.961801359226e-05 7.866222688463e+00
1.301500000000e+03 -6.603192217233e-04 6.989044832395e-05 7.826247869429e+00
1.301750000000e+03 -8.423940435958e-04 7.019888636817e-05 7.785085628986e+00
1.302000000000e+03 -1.019637748093e-03 7.054838296741e-05 7.742755007599e+00
1.302250000000e+03 -1.192948977105e-03 7.094343289271e-05 7.699276578494e+00
1.302500000000e+03 -1.363411346401e-03 7.138789606004e-05 7.654672435404e+00
1.302750000000e+03 -1.532284162610e-03 7.188493640964e-05 7.608966174681e+00
[truncated: 33,914 more chars]
