# Supplementary material for: Tracking Charge Migration with Frequency-Matched Strobo-Spectroscopy
Source: J Phys Chem A. 2024 Jan 2;128(1):20–7. doi: 10.1021/acs.jpca.3c04234 (PMC10788909; doi:10.1021/acs.jpca.3c04234)
Supplement: Supplementary file 2 — jp3c04234_si_002.zip [file jp3c04234_si_002.zip › supplemental data/Data/dipoles/CM-orbital/tau=3.6875.txt]

# CM-orbital-resolved dipole moment for tau = 3.6875 o.c.
0.000000000000e+00 -1.706603541705e-03 2.359602496194e-05 1.638377480866e+00
2.500000000000e-01 -1.707058410146e-03 2.360298516163e-05 1.638690852022e+00
5.000000000000e-01 -1.708427054077e-03 2.362398085309e-05 1.639631853240e+00
7.500000000000e-01 -1.710734664764e-03 2.365931203480e-05 1.641200881791e+00
1.000000000000e+00 -1.713994232439e-03 2.370911855842e-05 1.643385805427e+00
1.250000000000e+00 -1.718185805339e-03 2.377328461778e-05 1.646161435104e+00
1.500000000000e+00 -1.723263313597e-03 2.385154274270e-05 1.649497207234e+00
1.750000000000e+00 -1.729177102569e-03 2.394371716874e-05 1.653368363658e+00
2.000000000000e+00 -1.735890830529e-03 2.404990082600e-05 1.657761696072e+00
2.250000000000e+00 -1.743388068011e-03 2.417047291847e-05 1.662673762270e+00
2.500000000000e+00 -1.751671222319e-03 2.430600703887e-05 1.668105651638e+00
2.750000000000e+00 -1.760754264234e-03 2.445719062344e-05 1.674061467156e+00
3.000000000000e+00 -1.770659452009e-03 2.462480634594e-05 1.680552094367e+00
3.250000000000e+00 -1.781420752710e-03 2.480975577876e-05 1.687600307546e+00
3.500000000000e+00 -1.793094526389e-03 2.501310023015e-05 1.695242858456e+00
3.750000000000e+00 -1.805768717592e-03 2.523604924512e-05 1.703527487230e+00
4.000000000000e+00 -1.819564891052e-03 2.547994752417e-05 1.712508132777e+00
4.250000000000e+00 -1.834626475496e-03 2.574617215681e-05 1.722240862517e+00
4.500000000000e+00 -1.851098533154e-03 2.603600828302e-05 1.732783090287e+00
4.750000000000e+00 -1.869109315197e-03 2.635050758032e-05 1.744193542645e+00
5.000000000000e+00 -1.888762339288e-03 2.669044014969e-05 1.756531573658e+00
5.250000000000e+00 -1.910135076253e-03 2.705628199517e-05 1.769854175157e+00
5.500000000000e+00 -1.933278135671e-03 2.744825433695e-05 1.784212680024e+00
5.750000000000e+00 -1.958211650972e-03 2.786637048408e-05 1.799649889249e+00
6.000000000000e+00 -1.984923023141e-03 2.831048427732e-05 1.816198734371e+00
6.250000000000e+00 -2.013373315093e-03 2.878035515061e-05 1.833882680763e+00
6.500000000000e+00 -2.043513015298e-03 2.927572071085e-05 1.852716901290e+00
6.750000000000e+00 -2.075301751257e-03 2.979636202619e-05 1.872709987082e+00
7.000000000000e+00 -2.108724999340e-03 3.034214545905e-05 1.893866010727e+00
7.250000000000e+00 -2.143801247905e-03 3.091302030073e-05 1.916186235050e+00
7.500000000000e+00 -2.180578415347e-03 3.150897959628e-05 1.939670813507e+00
7.750000000000e+00 -2.219122214552e-03 3.212998883226e-05 1.964320162689e+00
8.000000000000e+00 -2.259501213416e-03 3.277591147283e-05 1.990136327276e+00
8.250000000000e+00 -2.301772177573e-03 3.344647046263e-05 2.017123860069e+00
8.500000000000e+00 -2.345969577119e-03 3.414123657669e-05 2.045290662365e+00
8.750000000000e+00 -2.392101643453e-03 3.485964589695e-05 2.074648316583e+00
9.000000000000e+00 -2.440154454954e-03 3.560104869721e-05 2.105212256776e+00
9.250000000000e+00 -2.490101972544e-03 3.636478005614e-05 2.137001469710e+00
9.500000000000e+00 -2.541917775659e-03 3.715022008849e-05 2.170037938959e+00
9.750000000000e+00 -2.595584108761e-03 3.795681659052e-05 2.204346232730e+00
1.000000000000e+01 -2.651094540245e-03 3.878408953484e-05 2.239952492429e+00
1.025000000000e+01 -2.708451405763e-03 3.963160663173e-05 2.276883626790e+00
1.050000000000e+01 -2.767660627692e-03 4.049895603442e-05 2.315166343998e+00
1.075000000000e+01 -2.828727523459e-03 4.138572326429e-05 2.354826163486e+00
1.100000000000e+01 -2.891654873644e-03 4.229147362300e-05 2.395886041514e+00
1.125000000000e+01 -2.956444195109e-03 4.321573362687e-05 2.438365654556e+00
1.150000000000e+01 -3.023097239940e-03 4.415804236302e-05 2.482280195207e+00
1.175000000000e+01 -3.091616518024e-03 4.511794119288e-05 2.527639338167e+00
1.200000000000e+01 -3.162003437005e-03 4.609488151341e-05 2.574446929139e+00
1.225000000000e+01 -3.234252983703e-03 4.708825894678e-05 2.622700444660e+00
1.250000000000e+01 -3.308346423799e-03 4.809739303938e-05 2.672390609127e+00
1.275000000000e+01 -3.384244122963e-03 4.912149655217e-05 2.723501920161e+00
1.300000000000e+01 -3.461877576408e-03 5.015962277086e-05 2.776012129533e+00
1.325000000000e+01 -3.541145020261e-03 5.121067753647e-05 2.829892543957e+00
1.350000000000e+01 -3.621910240644e-03 5.227339928091e-05 2.885108635222e+00
1.375000000000e+01 -3.704002704328e-03 5.334634573886e-05 2.941619397948e+00
1.400000000000e+01 -3.787223046534e-03 5.442791232871e-05 2.999378819091e+00
1.425000000000e+01 -3.871347558322e-03 5.551632663209e-05 3.058335695997e+00
1.450000000000e+01 -3.956132390623e-03 5.660964148760e-05 3.118433084057e+00
1.475000000000e+01 -4.041318877066e-03 5.770575051220e-05 3.179609122998e+00
1.500000000000e+01 -4.126637546437e-03 5.880240298370e-05 3.241797482284e+00
1.525000000000e+01 -4.211811683943e-03 5.989722012992e-05 3.304927909165e+00
1.550000000000e+01 -4.296560866521e-03 6.098772647387e-05 3.368926853081e+00
1.575000000000e+01 -4.380604923763e-03 6.207138643388e-05 3.433718209660e+00
1.600000000000e+01 -4.463668292270e-03 6.314564877624e-05 3.499223871885e+00
1.625000000000e+01 -4.545484991215e-03 6.420800147366e-05 3.565364832447e+00
1.650000000000e+01 -4.625803280697e-03 6.525601516066e-05 3.632061785438e+00
1.675000000000e+01 -4.704389931192e-03 6.628739155895e-05 3.699236018995e+00
1.700000000000e+01 -4.781033396165e-03 6.730000239147e-05 3.766810108089e+00
1.725000000000e+01 -4.855545947660e-03 6.829192008362e-05 3.834708747411e+00
1.750000000000e+01 -4.927764727062e-03 6.926143880906e-05 3.902859360357e+00
1.775000000000e+01 -4.997551493347e-03 7.020708498240e-05 3.971192654515e+00
1.800000000000e+01 -5.064792462151e-03 7.112762108949e-05 4.039643072034e+00
1.825000000000e+01 -5.129397359590e-03 7.202204215062e-05 4.108149137640e+00
1.850000000000e+01 -5.191298980406e-03 7.288956586365e-05 4.176653712830e+00
1.875000000000e+01 -5.250452804849e-03 7.372963218574e-05 4.245104150557e+00
1.900000000000e+01 -5.306836373644e-03 7.454188687406e-05 4.313452408697e+00
1.925000000000e+01 -5.360449137812e-03 7.532616691819e-05 4.381655055417e+00
1.950000000000e+01 -5.411311770094e-03 7.608248712268e-05 4.449673247171e+00
1.975000000000e+01 -5.459465597799e-03 7.681103216714e-05 4.517472625885e+00
2.000000000000e+01 -5.504971265493e-03 7.751214194812e-05 4.585023163740e+00
2.025000000000e+01 -5.547907393147e-03 7.818629801443e-05 4.652298943380e+00
2.050000000000e+01 -5.588369075949e-03 7.883410971848e-05 4.719277874044e+00
2.075000000000e+01 -5.626466050543e-03 7.945629952860e-05 4.785941342878e+00
2.100000000000e+01 -5.662321349107e-03 8.005368827277e-05 4.852273805560e+00
2.125000000000e+01 -5.696069192508e-03 8.062718085208e-05 4.918262320442e+00
2.150000000000e+01 -5.727853451469e-03 8.117774908090e-05 4.983896037531e+00
2.175000000000e+01 -5.757825194236e-03 8.170641273833e-05 5.049165656934e+00
2.200000000000e+01 -5.786140332683e-03 8.221422101873e-05 5.114062874946e+00
2.225000000000e+01 -5.812956941259e-03 8.270223265835e-05 5.178579841588e+00
2.250000000000e+01 -5.838432052078e-03 8.317148192519e-05 5.242708658284e+00
2.275000000000e+01 -5.862719072639e-03 8.362298679951e-05 5.306440930292e+00
2.300000000000e+01 -5.885964525755e-03 8.405770803319e-05 5.369767408095e+00
2.325000000000e+01 -5.908305467564e-03 8.447654344773e-05 5.432677725382e+00
2.350000000000e+01 -5.929867782165e-03 8.488028794484e-05 5.495160247132e+00
2.375000000000e+01 -5.950763758152e-03 8.526962274394e-05 5.557202029162e+00
2.400000000000e+01 -5.971090940909e-03 8.564510313647e-05 5.618788891253e+00
2.425000000000e+01 -5.990931813418e-03 8.600722869886e-05 5.679905589628e+00
2.450000000000e+01 -6.010352654150e-03 8.635640874402e-05 5.740536078071e+00
2.475000000000e+01 -6.029403515516e-03 8.669292593200e-05 5.800663846409e+00
2.500000000000e+01 -6.048119265851e-03 8.701697013555e-05 5.860272309493e+00
2.525000000000e+01 -6.066519833616e-03 8.732866933925e-05 5.919345234633e+00
2.550000000000e+01 -6.084610844512e-03 8.762800766693e-05 5.977867190986e+00
2.575000000000e+01 -6.102385650918e-03 8.791494383037e-05 6.035823998105e+00
2.600000000000e+01 -6.119826999337e-03 8.818936836258e-05 6.093203159682e+00
2.625000000000e+01 -6.136907695841e-03 8.845113849956e-05 6.149994270747e+00
2.650000000000e+01 -6.153592227522e-03 8.870008594911e-05 6.206189384505e+00
2.675000000000e+01 -6.169839180090e-03 8.893605324181e-05 6.261783325964e+00
2.700000000000e+01 -6.185602467708e-03 8.915888609665e-05 6.316773941816e+00
2.725000000000e+01 -6.200832075759e-03 8.936843767160e-05 6.371162281671e+00
2.750000000000e+01 -6.215475623164e-03 8.956458328932e-05 6.424952702744e+00
2.775000000000e+01 -6.229480255672e-03 8.974722772273e-05 6.478152887408e+00
2.800000000000e+01 -6.242793657382e-03 8.991631141661e-05 6.530773771274e+00
2.825000000000e+01 -6.255364406961e-03 9.007182032350e-05 6.582829384681e+00
2.850000000000e+01 -6.267143015572e-03 9.021378938681e-05 6.634336608058e+00
2.875000000000e+01 -6.278083540071e-03 9.034228096125e-05 6.685314841956e+00
2.900000000000e+01 -6.288144634500e-03 9.045741498739e-05 6.735785599808e+00
2.925000000000e+01 -6.297289876323e-03 9.055936712979e-05 6.785772038881e+00
2.950000000000e+01 -6.305488252697e-03 9.064836774925e-05 6.835298444684e+00
2.975000000000e+01 -6.312715308999e-03 9.072470080562e-05 6.884389680729e+00
3.000000000000e+01 -6.318954367150e-03 9.078869695323e-05 6.933070619351e+00
3.025000000000e+01 -6.324197090307e-03 9.084076831511e-05 6.981365571787e+00
3.050000000000e+01 -6.328443601606e-03 9.088138578553e-05 7.029297737234e+00
3.075000000000e+01 -6.331702887697e-03 9.091107921413e-05 7.076888688231e+00
3.100000000000e+01 -6.333993534265e-03 9.093043914626e-05 7.124157906198e+00
3.125000000000e+01 -6.335344228914e-03 9.094010114322e-05 7.171122380622e+00
3.150000000000e+01 -6.335793693510e-03 9.094075875210e-05 7.217796283375e+00
3.175000000000e+01 -6.335390068337e-03 9.093316460804e-05 7.264190726210e+00
3.200000000000e+01 -6.334190203797e-03 9.091812046697e-05 7.310313607320e+00
3.225000000000e+01 -6.332259047421e-03 9.089646816948e-05 7.356169546823e+00
3.250000000000e+01 -6.329668818094e-03 9.086908026207e-05 7.401759912965e+00
3.275000000000e+01 -6.326497686787e-03 9.083684487135e-05 7.447082936482e+00
3.300000000000e+01 -6.322827963691e-03 9.080065057254e-05 7.492133909176e+00
3.325000000000e+01 -6.318744059395e-03 9.076136987735e-05 7.536905460765e+00
3.350000000000e+01 -6.314330505594e-03 9.071984016851e-05 7.581387901113e+00
3.375000000000e+01 -6.309670088647e-03 9.067684413680e-05 7.625569615554e+00
3.400000000000e+01 -6.304842002478e-03 9.063308928345e-05 7.669437501242e+00
3.425000000000e+01 -6.299919976092e-03 9.058918463542e-05 7.712977425132e+00
3.450000000000e+01 -6.294970383627e-03 9.054561309732e-05 7.756174689076e+00
3.475000000000e+01 -6.290050553889e-03 9.050273175942e-05 7.799014483377e+00
3.500000000000e+01 -6.285207512164e-03 9.046077907934e-05 7.841482312166e+00
3.525000000000e+01 -6.280477217108e-03 9.041983773109e-05 7.883564373942e+00
3.550000000000e+01 -6.275884260687e-03 9.037981332771e-05 7.925247881311e+00
3.575000000000e+01 -6.271441666185e-03 9.034039671915e-05 7.966521305559e+00
3.600000000000e+01 -6.267150968367e-03 9.030120172485e-05 8.007374532801e+00
3.625000000000e+01 -6.263002692207e-03 9.026168305332e-05 8.047798923159e+00
3.650000000000e+01 -6.258977109811e-03 9.022111275900e-05 8.087787270254e+00
3.675000000000e+01 -6.255045373241e-03 9.017863585395e-05 8.127333657550e+00
3.700000000000e+01 -6.251170817095e-03 9.013327489382e-05 8.166433216931e+00
3.725000000000e+01 -6.247310619790e-03 9.008394989596e-05 8.205081793255e+00
3.750000000000e+01 -6.243417538360e-03 9.002954920273e-05 8.243275523019e+00
3.775000000000e+01 -6.239441546736e-03 8.996884160881e-05 8.281010340229e+00
3.800000000000e+01 -6.235331496341e-03 8.990055718575e-05 8.318281427462e+00
3.825000000000e+01 -6.231036814864e-03 8.982346528189e-05 8.355082629247e+00
3.850000000000e+01 -6.226509183037e-03 8.973638494580e-05 8.391405849123e+00
3.875000000000e+01 -6.221704146848e-03 8.963821287006e-05 8.427240449147e+00
3.900000000000e+01 -6.216582567539e-03 8.952795428521e-05 8.462572672326e+00
3.925000000000e+01 -6.211111833369e-03 8.940475284749e-05 8.497385108055e+00
3.950000000000e+01 -6.205266783049e-03 8.926791809549e-05 8.531656221119e+00
3.975000000000e+01 -6.199030335363e-03 8.911695045910e-05 8.565359961292e+00
4.000000000000e+01 -6.192393842300e-03 8.895156230865e-05 8.598465470064e+00
4.025000000000e+01 -6.185357154832e-03 8.877169441102e-05 8.630936895872e+00
4.050000000000e+01 -6.177928420860e-03 8.857752215935e-05 8.662733325324e+00
4.075000000000e+01 -6.170123587809e-03 8.836946342711e-05 8.693808833514e+00
4.100000000000e+01 -6.161965616837e-03 8.814817610597e-05 8.724112653941e+00
4.125000000000e+01 -6.153483398337e-03 8.791453461710e-05 8.753589462365e+00
4.150000000000e+01 -6.144710389918e-03 8.766964457843e-05 8.782179770242e+00
4.175000000000e+01 -6.135683331819e-03 8.741482315766e-05 8.809820413009e+00
4.200000000000e+01 -6.126440884005e-03 8.715154111005e-05 8.836445126220e+00
4.225000000000e+01 -6.117021921112e-03 8.688143102170e-05 8.861985187073e+00
4.250000000000e+01 -6.107463958227e-03 8.660623473711e-05 8.886370113616e+00
4.275000000000e+01 -6.097801878629e-03 8.632777366147e-05 8.909528393926e+00
4.300000000000e+01 -6.088066705873e-03 8.604789787001e-05 8.931388240268e+00
4.325000000000e+01 -6.078285327611e-03 8.576855165107e-05 8.951878341886e+00
4.350000000000e+01 -6.068479958398e-03 8.549154543813e-05 8.970928604105e+00
4.375000000000e+01 -6.058667674454e-03 8.521878117745e-05 8.988470866591e+00
4.400000000000e+01 -6.048860647399e-03 8.495205323938e-05 9.004439576879e+00
4.425000000000e+01 -6.039066762119e-03 8.469303851696e-05 9.018772412652e+00
4.450000000000e+01 -6.029290335437e-03 8.444334641453e-05 9.031410851194e+00
4.475000000000e+01 -6.019533152936e-03 8.420448656615e-05 9.042300666533e+00
4.500000000000e+01 -6.009795728184e-03 8.397785451306e-05 9.051392357283e+00
4.525000000000e+01 -6.000078724187e-03 8.376472516394e-05 9.058641510957e+00
4.550000000000e+01 -5.990384430043e-03 8.356624956993e-05 9.064009092833e+00
4.575000000000e+01 -5.980718207480e-03 8.338345451062e-05 9.067461674996e+00
4.600000000000e+01 -5.971089822347e-03 8.321724191818e-05 9.068971603094e+00
4.625000000000e+01 -5.961514586642e-03 8.306838975614e-05 9.068517116968e+00
4.650000000000e+01 -5.952014258535e-03 8.293755285443e-05 9.066082420820e+00
4.675000000000e+01 -5.942617667672e-03 8.282526324263e-05 9.061657717471e+00
4.700000000000e+01 -5.933361020447e-03 8.273192940439e-05 9.055239212928e+00
4.725000000000e+01 -5.924287859407e-03 8.265783455386e-05 9.046829088072e+00
4.750000000000e+01 -5.915448668872e-03 8.260313448458e-05 9.036435451092e+00
4.775000000000e+01 -5.906900111989e-03 8.256785449262e-05 9.024072267789e+00
4.800000000000e+01 -5.898703954482e-03 8.255188427095e-05 9.009759261332e+00
4.825000000000e+01 -5.890925733638e-03 8.255497181234e-05 8.993521797045e+00
4.850000000000e+01 -5.883633229174e-03 8.257672122919e-05 8.975390726069e+00
4.875000000000e+01 -5.876894781323e-03 8.261658751027e-05 8.955402202533e+00
4.900000000000e+01 -5.870777525813e-03 8.267387295918e-05 8.933597462025e+00
4.925000000000e+01 -5.865345598721e-03 8.274772466882e-05 8.910022541893e+00
4.950000000000e+01 -5.860658387359e-03 8.283713458523e-05 8.884727970182e+00
4.975000000000e+01 -5.856768896644e-03 8.294092344435e-05 8.857768387133e+00
5.000000000000e+01 -5.853722291548e-03 8.305774830616e-05 8.829202116819e+00
5.025000000000e+01 -5.851554725061e-03 8.318616537534e-05 8.799090683269e+00
5.050000000000e+01 -5.850292266423e-03 8.332471313177e-05 8.767498269052e+00
5.075000000000e+01 -5.849949797089e-03 8.347166966471e-05 8.734491134408e+00
5.100000000000e+01 -5.850531099966e-03 8.362517695909e-05 8.700136985955e+00
5.125000000000e+01 -5.852028794694e-03 8.378335019357e-05 8.664504319129e+00
5.150000000000e+01 -5.854424733174e-03 8.394428337047e-05 8.627661737283e+00
5.175000000000e+01 -5.857690808304e-03 8.410604481157e-05 8.589677272001e+00
5.200000000000e+01 -5.861789760413e-03 8.426670276518e-05 8.550617706122e+00
5.225000000000e+01 -5.866675926219e-03 8.442434696138e-05 8.510547923498e+00
5.250000000000e+01 -5.872296499339e-03 8.457710943480e-05 8.469530306305e+00
5.275000000000e+01 -5.878592859393e-03 8.472323311084e-05 8.427624181629e+00
5.300000000000e+01 -5.885501582840e-03 8.486109593073e-05 8.384885350545e+00
5.325000000000e+01 -5.892955421646e-03 8.498923288910e-05 8.341365695514e+00
5.350000000000e+01 -5.900884180778e-03 8.510635499165e-05 8.297112894789e+00
5.375000000000e+01 -5.909215515657e-03 8.521134157774e-05 8.252170237087e+00
5.400000000000e+01 -5.917875398940e-03 8.530332088036e-05 8.206576557264e+00
5.425000000000e+01 -5.926788424224e-03 8.538171140418e-05 8.160366282543e+00
5.450000000000e+01 -5.935877847991e-03 8.544613307399e-05 8.113569597612e+00
5.475000000000e+01 -5.945065551007e-03 8.549643249189e-05 8.066212720199e+00
5.500000000000e+01 -5.954271852346e-03 8.553268899306e-05 8.018318273307e+00
5.525000000000e+01 -5.963415112528e-03 8.555519951953e-05 7.969905750825e+00
5.550000000000e+01 -5.972411273389e-03 8.556446335450e-05 7.920992050097e+00
5.575000000000e+01 -5.981173359310e-03 8.556115788214e-05 7.871592060329e+00
5.600000000000e+01 -5.989610996868e-03 8.554610402392e-05 7.821719284419e+00
5.625000000000e+01 -5.997630055684e-03 8.552025241373e-05 7.771386469370e+00
5.650000000000e+01 -6.005132463318e-03 8.548465409969e-05 7.720606232176e+00
5.675000000000e+01 -6.012016340044e-03 8.544040524125e-05 7.669391652378e+00
5.700000000000e+01 -6.018176327317e-03 8.538857271642e-05 7.617756820842e+00
5.725000000000e+01 -6.023504252663e-03 8.533021418319e-05 7.565717321460e+00
5.750000000000e+01 -6.027889960281e-03 8.526635821238e-05 7.513290638179e+00
5.775000000000e+01 -6.031222558593e-03 8.519796056894e-05 7.460496471351e+00
5.800000000000e+01 -6.033391941180e-03 8.512587647669e-05 7.407356960037e+00
5.825000000000e+01 -6.034290535573e-03 8.505084148702e-05 7.353896802094e+00
5.850000000000e+01 -6.033815340425e-03 8.497345663824e-05 7.300143272987e+00
5.875000000000e+01 -6.031870170641e-03 8.489417811580e-05 7.246126143280e+00
5.900000000000e+01 -6.028367854044e-03 8.481331175522e-05 7.191877500724e+00
5.925000000000e+01 -6.023232505408e-03 8.473101198467e-05 7.137431483173e+00
5.950000000000e+01 -6.016401698781e-03 8.464728548171e-05 7.082823932678e+00
5.975000000000e+01 -6.007828496581e-03 8.456199889953e-05 7.028091982964e+00
6.000000000000e+01 -5.997483317864e-03 8.447488983920e-05 6.973273592032e+00
6.025000000000e+01 -5.985355457776e-03 8.438557931698e-05 6.918407037287e+00
6.050000000000e+01 -5.971454279549e-03 8.429358654918e-05 6.863530385140e+00
6.075000000000e+01 -5.955809939135e-03 8.419834654599e-05 6.808680952714e+00
6.100000000000e+01 -5.938473657889e-03 8.409922595243e-05 6.753894774444e+00
6.125000000000e+01 -5.919517490177e-03 8.399553877494e-05 6.699206087327e+00
6.150000000000e+01 -5.899033586690e-03 8.388656169006e-05 6.644646846455e+00
6.175000000000e+01 -5.877132963207e-03 8.377154719813e-05 6.590246280597e+00
6.200000000000e+01 -5.853943786996e-03 8.364973460817e-05 6.536030495685e+00
6.225000000000e+01 -5.829609243571e-03 8.352036022846e-05 6.482022131383e+00
6.250000000000e+01 -5.804284937500e-03 8.338266543328e-05 6.428240075822e+00
6.275000000000e+01 -5.778135980923e-03 8.323589889223e-05 6.374699239024e+00
6.300000000000e+01 -5.751333833018e-03 8.307931926105e-05 6.321410387010e+00
6.325000000000e+01 -5.724052961063e-03 8.291219593837e-05 6.268380036926e+00
6.350000000000e+01 -5.696467445861e-03 8.273380806556e-05 6.215610411801e+00
6.375000000000e+01 -5.668747594785e-03 8.254344305592e-05 6.163099455023e+00
6.400000000000e+01 -5.641056676714e-03 8.234039424765e-05 6.110840902399e+00
6.425000000000e+01 -5.613547842547e-03 8.212395926976e-05 6.058824411312e+00
6.450000000000e+01 -5.586361307088e-03 8.189343923046e-05 6.007035744522e+00
6.475000000000e+01 -5.559621838749e-03 8.164813821271e-05 5.955457005939e+00
6.500000000000e+01 -5.533436550356e-03 8.138736684787e-05 5.904066928386e+00
6.525000000000e+01 -5.507893057746e-03 8.111044332101e-05 5.852841205832e+00
6.550000000000e+01 -5.483058017825e-03 8.081668604179e-05 5.801752871758e+00
6.575000000000e+01 -5.458976052165e-03 8.050544767363e-05 5.750772712107e+00
6.600000000000e+01 -5.435668939009e-03 8.017610683009e-05 5.699869713922e+00
6.625000000000e+01 -5.413135224876e-03 7.982807140192e-05 5.649011535032e+00
6.650000000000e+01 -5.391350136719e-03 7.946079403220e-05 5.598164993821e+00
6.675000000000e+01 -5.370265886970e-03 7.907378237482e-05 5.547296565183e+00
6.700000000000e+01 -5.349812316605e-03 7.866661509975e-05 5.496372875058e+00
6.725000000000e+01 -5.329897807085e-03 7.823894272313e-05 5.445361188884e+00
6.750000000000e+01 -5.310410593405e-03 7.779049201420e-05 5.394229878389e+00
6.775000000000e+01 -5.291220301669e-03 7.732108952374e-05 5.342948868858e+00
6.800000000000e+01 -5.272179836373e-03 7.683066609271e-05 5.291490052448e+00
6.825000000000e+01 -5.253127468445e-03 7.631926205598e-05 5.239827671792e+00
6.850000000000e+01 -5.233889229123e-03 7.578703172320e-05 5.187938663453e+00
6.875000000000e+01 -5.214281469635e-03 7.523424277939e-05 5.135802966858e+00
6.900000000000e+01 -5.194113684758e-03 7.466127895736e-05 5.083403791143e+00
6.925000000000e+01 -5.173191402075e-03 7.406866953583e-05 5.030727846449e+00
6.950000000000e+01 -5.151319198255e-03 7.345704579673e-05 4.977765532900e+00
6.975000000000e+01 -5.128303693729e-03 7.282714441026e-05 4.924511093449e+00
7.000000000000e+01 -5.103956676955e-03 7.217983497446e-05 4.870962723359e+00
7.025000000000e+01 -5.078098112867e-03 7.151608409406e-05 4.817122641503e+00
7.050000000000e+01 -5.050558887755e-03 7.083694614005e-05 4.762997115092e+00
7.075000000000e+01 -5.021183682711e-03 7.014361858057e-05 4.708596442282e+00
7.100000000000e+01 -4.989833444045e-03 6.943737421930e-05 4.653934884159e+00
7.125000000000e+01 -4.956387568184e-03 6.871956104706e-05 4.599030550678e+00
7.150000000000e+01 -4.920745781899e-03 6.799160887974e-05 4.543905233145e+00
7.175000000000e+01 -4.882829765417e-03 6.725501179780e-05 4.488584189332e+00
7.200000000000e+01 -4.842584284661e-03 6.651127654961e-05 4.433095875953e+00
7.225000000000e+01 -4.799978178454e-03 6.576196444030e-05 4.377471636598e+00
7.250000000000e+01 -4.755004960938e-03 6.500866745887e-05 4.321745344186e+00
7.275000000000e+01 -4.707683057942e-03 6.425299025367e-05 4.265953004773e+00
7.300000000000e+01 -4.658055773378e-03 6.349653452925e-05 4.210132331289e+00
7.325000000000e+01 -4.606190850744e-03 6.274088382904e-05 4.154322290220e+00
7.350000000000e+01 -4.552179849866e-03 6.198758846487e-05 4.098562635247e+00
7.375000000000e+01 -4.496137347391e-03 6.123815067069e-05 4.042893432286e+00
7.400000000000e+01 -4.438199985677e-03 6.049401048447e-05 3.987354590211e+00
7.425000000000e+01 -4.378525251406e-03 5.975653303439e-05 3.931985403906e+00
7.450000000000e+01 -4.317290109252e-03 5.902699670648e-05 3.876824120891e+00
7.475000000000e+01 -4.254689523342e-03 5.830658267200e-05 3.821907541710e+00
7.500000000000e+01 -4.190934843262e-03 5.759636718630e-05 3.767270660214e+00
7.525000000000e+01 -4.126251985217e-03 5.689731695965e-05 3.712946352148e+00
7.550000000000e+01 -4.060879467189e-03 5.621028180613e-05 3.658965117044e+00
7.575000000000e+01 -3.995066408461e-03 5.553599006444e-05 3.605354875907e+00
7.600000000000e+01 -3.929070440475e-03 5.487503780965e-05 3.552140826299e+00
7.625000000000e+01 -3.863155311799e-03 5.422792158927e-05 3.499345353333e+00
7.650000000000e+01 -3.797588326592e-03 5.359501783653e-05 3.446987993470e+00
7.675000000000e+01 -3.732637664065e-03 5.297658567924e-05 3.395085445953e+00
7.700000000000e+01 -3.668569585323e-03 5.237274166542e-05 3.343651625120e+00
7.725000000000e+01 -3.605645497865e-03 5.178348878618e-05 3.292697746159e+00
7.750000000000e+01 -3.544118883207e-03 5.120871488573e-05 3.242232435939e+00
7.775000000000e+01 -3.484232172785e-03 5.064818727696e-05 3.192261860010e+00
7.800000000000e+01 -3.426213665079e-03 5.010155105939e-05 3.142789858496e+00
7.825000000000e+01 -3.370274434000e-03 4.956832749559e-05 3.093818082255e+00
7.850000000000e+01 -3.316605362532e-03 4.904791321372e-05 3.045346122681e+00
7.875000000000e+01 -3.265374451098e-03 4.853957980930e-05 2.997371629935e+00
7.900000000000e+01 -3.216724213531e-03 4.804247346996e-05 2.949890414693e+00
7.925000000000e+01 -3.170769370942e-03 4.755561751918e-05 2.902896533008e+00
7.950000000000e+01 -3.127594835561e-03 4.707791618783e-05 2.856382354494e+00
7.975000000000e+01 -3.087254035862e-03 4.660816174135e-05 2.810338617668e+00
8.000000000000e+01 -3.049767710942e-03 4.614504509831e-05 2.764754477424e+00
8.025000000000e+01 -3.015123137295e-03 4.568716803000e-05 2.719617552431e+00
8.050000000000e+01 -2.983273835315e-03 4.523306091769e-05 2.674913981429e+00
8.075000000000e+01 -2.954139792720e-03 4.478120237503e-05 2.630628497157e+00
8.100000000000e+01 -2.927608149258e-03 4.433004163332e-05 2.586744530531e+00
8.125000000000e+01 -2.903534404042e-03 4.387802279371e-05 2.543244353670e+00
8.150000000000e+01 -2.881744112906e-03 4.342361116486e-05 2.500109272403e+00
8.175000000000e+01 -2.862035063610e-03 4.296531761416e-05 2.457319879186e+00
8.200000000000e+01 -2.844179925862e-03 4.250172694525e-05 2.414856370529e+00
8.225000000000e+01 -2.827929314232e-03 4.203152202947e-05 2.372698939461e+00
8.250000000000e+01 -2.813015257165e-03 4.155348855900e-05 2.330828241804e+00
8.275000000000e+01 -2.799155000875e-03 4.106658098835e-05 2.289225942757e+00
8.300000000000e+01 -2.786055137234e-03 4.056991670179e-05 2.247875336197e+00
8.325000000000e+01 -2.773416134466e-03 4.006277586327e-05 2.206762036959e+00
8.350000000000e+01 -2.760937076412e-03 3.954462172756e-05 2.165874731240e+00
8.375000000000e+01 -2.748320540061e-03 3.901512565710e-05 2.125205976625e+00
8.400000000000e+01 -2.735277565451e-03 3.847415311681e-05 2.084753029545e+00
8.425000000000e+01 -2.721532558980e-03 3.792175957279e-05 2.044518679786e+00
8.450000000000e+01 -2.706828167136e-03 3.735822457696e-05 2.004512065640e+00
8.475000000000e+01 -2.690929820655e-03 3.678404698657e-05 1.964749437470e+00
8.500000000000e+01 -2.673629992831e-03 3.619994562198e-05 1.925254839442e+00
8.525000000000e+01 -2.654751968705e-03 3.560686124823e-05 1.886060673644e+00
8.550000000000e+01 -2.634153080167e-03 3.500595845085e-05 1.847208115147e+00
8.575000000000e+01 -2.611727210846e-03 3.439862657989e-05 1.808747346040e+00
8.600000000000e+01 -2.587406600382e-03 3.378647976940e-05 1.770737583404e+00
8.625000000000e+01 -2.561162811807e-03 3.317135511444e-05 1.733246881422e+00
8.650000000000e+01 -2.533006924686e-03 3.255530889540e-05 1.696351696596e+00
8.675000000000e+01 -2.502988907751e-03 3.194060938289e-05 1.660136215709e+00
8.700000000000e+01 -2.471196264150e-03 3.132972772374e-05 1.624691454431e+00
8.725000000000e+01 -2.437751944522e-03 3.072532185067e-05 1.590114148129e+00
8.750000000000e+01 -2.402811618587e-03 3.013021339707e-05 1.556505465701e+00
8.775000000000e+01 -2.366560407161e-03 2.954737236127e-05 1.523969582180e+00
8.800000000000e+01 -2.329209248080e-03 2.897990330569e-05 1.492612162425e+00
8.825000000000e+01 -2.290990805039e-03 2.843099069755e-05 1.462538799170e+00
8.850000000000e+01 -2.252155113783e-03 2.790387166560e-05 1.433853466214e+00
8.875000000000e+01 -2.212965207154e-03 2.740180388486e-05 1.406657030070e+00
8.900000000000e+01 -2.173692541865e-03 2.692800081988e-05 1.381045875070e+00
8.925000000000e+01 -2.134612598764e-03 2.648561013902e-05 1.357110681772e+00
8.950000000000e+01 -2.096000704890e-03 2.607766798046e-05 1.334935388001e+00
8.975000000000e+01 -2.058128087522e-03 2.570705295246e-05 1.314596364411e+00
9.000000000000e+01 -2.021258249497e-03 2.537644291450e-05 1.296161814980e+00
9.025000000000e+01 -1.985643731278e-03 2.508827437814e-05 1.279691401877e+00
9.050000000000e+01 -1.951523349122e-03 2.484470495173e-05 1.265236095250e+00
9.075000000000e+01 -1.919119959900e-03 2.464757885440e-05 1.252838224976e+00
9.100000000000e+01 -1.888638803645e-03 2.449840481789e-05 1.242531711728e+00
9.125000000000e+01 -1.860266414207e-03 2.439833211909e-05 1.234342445327e+00
9.150000000000e+01 -1.834170072830e-03 2.434813636243e-05 1.228288774008e+00
9.175000000000e+01 -1.810497791085e-03 2.434821332814e-05 1.224382066341e+00
9.200000000000e+01 -1.789378809571e-03 2.439858057918e-05 1.222627304191e+00
9.225000000000e+01 -1.770924600208e-03 2.449888709583e-05 1.223023676017e+00
9.250000000000e+01 -1.755230299047e-03 2.464842945699e-05 1.225565128720e+00
9.275000000000e+01 -1.742376518345e-03 2.484617621651e-05 1.230240857180e+00
9.300000000000e+01 -1.732431449461e-03 2.509079708052e-05 1.237035705547e+00
9.325000000000e+01 -1.725453190363e-03 2.538069854158e-05 1.245930473349e+00
9.350000000000e+01 -1.721492199250e-03 2.571406477364e-05 1.256902112975e+00
9.375000000000e+01 -1.720593803126e-03 2.608889438549e-05 1.269923829149e+00
9.400000000000e+01 -1.722800662671e-03 2.650304677521e-05 1.284965082108e+00
9.425000000000e+01 -1.728155095267e-03 2.695428791138e-05 1.301991520195e+00
9.450000000000e+01 -1.736701144969e-03 2.744033387114e-05 1.320964851870e+00
9.475000000000e+01 -1.748486316949e-03 2.795889235818e-05 1.341842692654e+00
9.500000000000e+01 -1.763562889492e-03 2.850770221116e-05 1.364578401902e+00
9.525000000000e+01 -1.781988744609e-03 2.908456883802e-05 1.389120947054e+00
9.550000000000e+01 -1.803827667168e-03 2.968739544792e-05 1.415414808922e+00
9.575000000000e+01 -1.829149089332e-03 3.031420996746e-05 1.443399961762e+00
9.600000000000e+01 -1.858027260555e-03 3.096318643647e-05 1.473011935254e+00
9.625000000000e+01 -1.890539864330e-03 3.163266011050e-05 1.504181982983e+00
9.650000000000e+01 -1.926766087615e-03 3.232113810589e-05 1.536837354912e+00
9.675000000000e+01 -1.966784194932e-03 3.302730280677e-05 1.570901686099e+00
9.700000000000e+01 -2.010668622022e-03 3.375001045181e-05 1.606295488224e+00
9.725000000000e+01 -2.058486755831e-03 3.448828383606e-05 1.642936743341e+00
9.750000000000e+01 -2.110295337605e-03 3.524130003135e-05 1.680741576230e+00
9.775000000000e+01 -2.166136655346e-03 3.600837257425e-05 1.719624993897e+00
9.800000000000e+01 -2.226034587504e-03 3.678893095380e-05 1.759501661948e+00
9.825000000000e+01 -2.289990627150e-03 3.758248599206e-05 1.800286699573e+00
9.850000000000e+01 -2.357979966638e-03 3.838861836236e-05 1.841896461628e+00
9.875000000000e+01 -2.429947878092e-03 3.920695832627e-05 1.884249288409e+00
9.900000000000e+01 -2.505806266846e-03 4.003713462403e-05 1.927266196805e+00
9.925000000000e+01 -2.585430695683e-03 4.087875484585e-05 1.970871497693e+00
9.950000000000e+01 -2.668657828788e-03 4.173134343055e-05 2.014993323853e+00
9.975000000000e+01 -2.755283633100e-03 4.259434688125e-05 2.059564061991e+00
1.000000000000e+02 -2.845062353184e-03 4.346710210579e-05 2.104520685640e+00
1.002500000000e+02 -2.937706280911e-03 4.434880969789e-05 2.149804993473e+00
1.005000000000e+02 -3.032886427459e-03 4.523851374630e-05 2.195363760121e+00
1.007500000000e+02 -3.130234109750e-03 4.613508723245e-05 2.241148813462e+00
1.010000000000e+02 -3.229343514329e-03 4.703722307159e-05 2.287117050675e+00
1.012500000000e+02 -3.329775201039e-03 4.794343133799e-05 2.333230411625e+00
1.015000000000e+02 -3.431060539812e-03 4.885204422894e-05 2.379455821018e+00
1.017500000000e+02 -3.532706990321e-03 4.976122727099e-05 2.425765116454e+00
1.020000000000e+02 -3.634204145908e-03 5.066899857106e-05 2.472134967614e+00
1.022500000000e+02 -3.735030423139e-03 5.157325446806e-05 2.518546797640e+00
1.025000000000e+02 -3.834660256914e-03 5.247180198512e-05 2.564986704544e+00
1.027500000000e+02 -3.932571622058e-03 5.336239745693e-05 2.611445381862e+00
1.030000000000e+02 -4.028253698891e-03 5.424278791136e-05 2.657918035481e+00
1.032500000000e+02 -4.121214490783e-03 5.511075716871e-05 2.704404282326e+00
1.035000000000e+02 -4.210988225849e-03 5.596417417458e-05 2.750908027464e+00
1.037500000000e+02 -4.297142289195e-03 5.680103671465e-05 2.797437302456e+00
1.040000000000e+02 -4.379283539927e-03 5.761951692262e-05 2.844004056150e+00
1.042500000000e+02 -4.457063876946e-03 5.841800205988e-05 2.890623891235e+00
1.045000000000e+02 -4.530184862683e-03 5.919512976499e-05 2.937315734026e+00
1.047500000000e+02 -4.598401360621e-03 5.994981655419e-05 2.984101435266e+00
1.050000000000e+02 -4.661524096014e-03 6.068127912157e-05 3.031005304573e+00
1.052500000000e+02 -4.719421065454e-03 6.138904760769e-05 3.078053574844e+00
1.055000000000e+02 -4.772017892592e-03 6.207296890437e-05 3.125273808379e+00
1.057500000000e+02 -4.819297104424e-03 6.273320194730e-05 3.172694252879e+00
1.060000000000e+02 -4.861296426421e-03 6.337020453004e-05 3.220343161650e+00
1.062500000000e+02 -4.898106148225e-03 6.398470989222e-05 3.268248093431e+00
1.065000000000e+02 -4.929865854546e-03 6.457769868040e-05 3.316435210898e+00
1.067500000000e+02 -4.956760446759e-03 6.515036703977e-05 3.364928596276e+00
1.070000000000e+02 -4.979015718837e-03 6.570408792855e-05 3.413749603549e+00
1.072500000000e+02 -4.996893738980e-03 6.624036992986e-05 3.462916269105e+00
1.075000000000e+02 -5.010688075342e-03 6.676081515944e-05 3.512442789145e+00
1.077500000000e+02 -5.020719067828e-03 6.726707753624e-05 3.562339090889e+00
1.080000000000e+02 -5.027329174089e-03 6.776082378124e-05 3.612610499668e+00
1.082500000000e+02 -5.030878742246e-03 6.824370323205e-05 3.663257514032e+00
1.085000000000e+02 -5.031742192305e-03 6.871730965902e-05 3.714275691570e+00
1.087500000000e+02 -5.030304302743e-03 6.918315774893e-05 3.765655647172e+00
1.090000000000e+02 -5.026957052058e-03 6.964266714174e-05 3.817383154286e+00
1.092500000000e+02 -5.022096999746e-03 7.009715116216e-05 3.869439355643e+00
1.095000000000e+02 -5.016122987151e-03 7.054780755353e-05 3.921801052510e+00
1.097500000000e+02 -5.009434192897e-03 7.099571996513e-05 3.974441084455e+00
1.100000000000e+02 -5.002428406484e-03 7.144186209582e-05 4.027328761697e+00
1.102500000000e+02 -4.995500463737e-03 7.188710682585e-05 4.080430353858e+00
1.105000000000e+02 -4.989040818907e-03 7.233224129660e-05 4.133709611408e+00
1.107500000000e+02 -4.983434021482e-03 7.277798077354e-05 4.187128298567e+00
1.110000000000e+02 -4.979057066230e-03 7.322498461670e-05 4.240646739074e+00
1.112500000000e+02 -4.976277517387e-03 7.367387083326e-05 4.294224342380e+00
1.115000000000e+02 -4.975451354700e-03 7.412522915209e-05 4.347820118305e+00
1.117500000000e+02 -4.976920507577e-03 7.457963078752e-05 4.401393152804e+00
1.120000000000e+02 -4.981010041862e-03 7.503763501832e-05 4.454903055554e+00
1.122500000000e+02 -4.988025035519e-03 7.549978985633e-05 4.508310361772e+00
1.125000000000e+02 -4.998247139544e-03 7.596662866738e-05 4.561576892351e+00
1.127500000000e+02 -5.011930876152e-03 7.643866087453e-05 4.614666076925e+00
1.130000000000e+02 -5.029299807365e-03 7.691635783000e-05 4.667543230851e+00
1.132500000000e+02 -5.050542627011e-03 7.740013436713e-05 4.720175803281e+00
1.135000000000e+02 -5.075809369175e-03 7.789032503533e-05 4.772533587926e+00
1.137500000000e+02 -5.105207727267e-03 7.838715890340e-05 4.824588913759e+00
1.140000000000e+02 -5.138799777548e-03 7.889073304496e-05 4.876316810098e+00
1.142500000000e+02 -5.176599104689e-03 7.940098583969e-05 4.927695160904e+00
1.145000000000e+02 -5.218568561869e-03 7.991766627827e-05 4.978704844337e+00
1.147500000000e+02 -5.264618664076e-03 8.044031094467e-05 5.029329868126e+00
1.150000000000e+02 -5.314606800352e-03 8.096820972195e-05 5.079557497483e+00
1.152500000000e+02 -5.368337246310e-03 8.150042665317e-05 5.129378380449e+00
1.155000000000e+02 -5.425562202768e-03 8.203578521931e-05 5.178786667712e+00
1.157500000000e+02 -5.485983674402e-03 8.257283809604e-05 5.227780125456e+00
1.160000000000e+02 -5.549256304970e-03 8.310988392940e-05 5.276360238804e+00
1.162500000000e+02 -5.614991073148e-03 8.364498551341e-05 5.324532298475e+00
1.165000000000e+02 -5.682759862694e-03 8.417599222305e-05 5.372305467458e+00
1.167500000000e+02 -5.752100774103e-03 8.470058069360e-05 5.419692820986e+00
1.170000000000e+02 -5.822524028665e-03 8.521627318503e-05 5.466711348873e+00
1.172500000000e+02 -5.893518407548e-03 8.572041394830e-05 5.513381921113e+00
1.175000000000e+02 -5.964557933076e-03 8.621035505096e-05 5.559729200064e+00
1.177500000000e+02 -6.035108764859e-03 8.668345866933e-05 5.605781505253e+00
1.180000000000e+02 -6.104636306110e-03 8.713709031319e-05 5.651570613379e+00
1.182500000000e+02 -6.172612134792e-03 8.756868742280e-05 5.697131505300e+00
1.185000000000e+02 -6.238520636762e-03 8.797583885298e-05 5.742502044609e+00
1.187500000000e+02 -6.301865286752e-03 8.835628738460e-05 5.787722601839e+00
1.190000000000e+02 -6.362174434963e-03 8.870790197937e-05 5.832835622522e+00
1.192500000000e+02 -6.419006381915e-03 8.902879387099e-05 5.877885139887e+00
1.195000000000e+02 -6.471953732517e-03 8.931733024597e-05 5.922916248646e+00
1.197500000000e+02 -6.520647085738e-03 8.957213156158e-05 5.967974540076e+00
1.200000000000e+02 -6.564757944329e-03 8.979207382367e-05 6.013105513375e+00
1.202500000000e+02 -6.604000952720e-03 8.997628880525e-05 6.058353965030e+00
1.205000000000e+02 -6.638135383688e-03 9.012415805457e-05 6.103763376552e+00
1.207500000000e+02 -6.666965993916e-03 9.023529807431e-05 6.149375303439e+00
1.210000000000e+02 -6.690343295859e-03 9.030953954095e-05 6.195228778613e+00
1.212500000000e+02 -6.708163268821e-03 9.034694331900e-05 6.241359739728e+00
1.215000000000e+02 -6.720366536668e-03 9.034775268346e-05 6.287800489307e+00
1.217500000000e+02 -6.726937245891e-03 9.031237786411e-05 6.334579195657e+00
1.220000000000e+02 -6.727901659892e-03 9.024138846392e-05 6.381719441324e+00
1.222500000000e+02 -6.723326372769e-03 9.013550163120e-05 6.429239825192e+00
1.225000000000e+02 -6.713316382825e-03 8.999553745950e-05 6.477153620426e+00
1.227500000000e+02 -6.698012989874e-03 8.982243600314e-05 6.525468497553e+00
1.230000000000e+02 -6.677591553329e-03 8.961725222703e-05 6.574186307460e+00
1.232500000000e+02 -6.652259101391e-03 8.938114699750e-05 6.623302931729e+00
1.235000000000e+02 -6.622251868444e-03 8.911538435599e-05 6.672808198643e+00
1.237500000000e+02 -6.587832711410e-03 8.882133113972e-05 6.722685866355e+00
1.240000000000e+02 -6.549288451267e-03 8.850045873768e-05 6.772913668490e+00
1.242500000000e+02 -6.506927005836e-03 8.815434649850e-05 6.823463426994e+00
1.245000000000e+02 -6.461074478102e-03 8.778466648976e-05 6.874301221844e+00
1.247500000000e+02 -6.412072093778e-03 8.739319160134e-05 6.925387621227e+00
1.250000000000e+02 -6.360273084825e-03 8.698179451988e-05 6.976677963142e+00
1.252500000000e+02 -6.306039510041e-03 8.655244018566e-05 7.028122685556e+00
1.255000000000e+02 -6.249738977009e-03 8.610717617230e-05 7.079667700990e+00
1.257500000000e+02 -6.191741382042e-03 8.564811939687e-05 7.131254807378e+00
1.260000000000e+02 -6.132415688513e-03 8.517744294939e-05 7.182822131006e+00
1.262500000000e+02 -6.072126755530e-03 8.469735927852e-05 7.234304594318e+00
1.265000000000e+02 -6.011232372400e-03 8.421010173215e-05 7.285634400355e+00
1.267500000000e+02 -5.950080502913e-03 8.371790498626e-05 7.336741530483e+00
1.270000000000e+02 -5.889006945673e-03 8.322297929028e-05 7.387554244233e+00
1.272500000000e+02 -5.828333295798e-03 8.272747925997e-05 7.437999582422e+00
1.275000000000e+02 -5.768365270643e-03 8.223352485082e-05 7.488003860527e+00
1.277500000000e+02 -5.709391279042e-03 8.174317418877e-05 7.537493156923e+00
1.280000000000e+02 -5.651681627550e-03 8.125835138487e-05 7.586393780449e+00
1.282500000000e+02 -5.595488074631e-03 8.078095880287e-05 7.634632724309e+00
1.285000000000e+02 -5.541043352658e-03 8.031277954634e-05 7.682138088381e+00
1.287500000000e+02 -5.488560989930e-03 7.985545405642e-05 7.728839479631e+00
1.290000000000e+02 -5.438235620866e-03 7.941049289859e-05 7.774668371033e+00
1.292500000000e+02 -5.390243419835e-03 7.897928553269e-05 7.819558431096e+00
1.295000000000e+02 -5.344742778470e-03 7.856313145710e-05 7.863445803489e+00
1.297500000000e+02 -5.301874960630e-03 7.816315892453e-05 7.906269353664e+00
1.300000000000e+02 -5.261764897046e-03 7.778035173445e-05 7.947970860290e+00
1.302500000000e+02 -5.224521942450e-03 7.741557740562e-05 7.988495173366e+00
1.305000000000e+02 -5.190240655529e-03 7.706960518020e-05 8.027790316208e+00
1.307500000000e+02 -5.159001430746e-03 7.674311485889e-05 8.065807557735e+00
1.310000000000e+02 -5.130871075955e-03 7.643668350490e-05 8.102501432455e+00
1.312500000000e+02 -5.105903182958e-03 7.615081002840e-05 8.137829738660e+00
1.315000000000e+02 -5.084138443203e-03 7.588592505295e-05 8.171753492524e+00
1.317500000000e+02 -5.065604797021e-03 7.564236986674e-05 8.204236871692e+00
1.320000000000e+02 -5.050317444933e-03 7.542040771702e-05 8.235247126126e+00
1.322500000000e+02 -5.038278742648e-03 7.522024134529e-05 8.264754491199e+00
1.325000000000e+02 -5.029477955838e-03 7.504195936325e-05 8.292732079858e+00
1.327500000000e+02 -5.023890891060e-03 7.488555897478e-05 8.319155788418e+00
1.330000000000e+02 -5.021479511436e-03 7.475097900062e-05 8.344004191193e+00
1.332500000000e+02 -5.022191635110e-03 7.463808849897e-05 8.367258455383e+00
1.335000000000e+02 -5.025960630431e-03 7.454665761025e-05 8.388902255568e+00
1.337500000000e+02 -5.032705195201e-03 7.447636596142e-05 8.408921697226e+00
1.340000000000e+02 -5.042329412478e-03 7.442675793040e-05 8.427305258247e+00
1.342500000000e+02 -5.054722917679e-03 7.439721450792e-05 8.444043729872e+00
1.345000000000e+02 -5.069761351006e-03 7.438710820173e-05 8.459130163306e+00
1.347500000000e+02 -5.087307397795e-03 7.439575127227e-05 8.472559829243e+00
1.350000000000e+02 -5.107212014470e-03 7.442229867269e-05 8.484330168282e+00
1.352500000000e+02 -5.129315902113e-03 7.446571355915e-05 8.494440744189e+00
1.355000000000e+02 -5.153451390310e-03 7.452491569820e-05 8.502893191923e+00
1.357500000000e+02 -5.179444737471e-03 7.459881166905e-05 8.509691159822e+00
1.360000000000e+02 -5.207118660796e-03 7.468623994442e-05 8.514840239972e+00
1.362500000000e+02 -5.236295143902e-03 7.478600788419e-05 8.518347900397e+00
1.365000000000e+02 -5.266798264316e-03 7.489693504265e-05 8.520223400418e+00
1.367500000000e+02 -5.298457137076e-03 7.501781266572e-05 8.520477710870e+00
1.370000000000e+02 -5.331108742098e-03 7.514748957255e-05 8.519123423131e+00
1.372500000000e+02 -5.364600449358e-03 7.528490055533e-05 8.516174670499e+00
1.375000000000e+02 -5.398792119879e-03 7.542908254030e-05 8.511647053384e+00
1.377500000000e+02 -5.433557692634e-03 7.557919685647e-05 8.505557579623e+00
1.380000000000e+02 -5.468786104780e-03 7.573455045023e-05 8.497924624564e+00
1.382500000000e+02 -5.504381431683e-03 7.589461115412e-05 8.488767916917e+00
1.385000000000e+02 -5.540262189193e-03 7.605901805913e-05 8.478108551058e+00
1.387500000000e+02 -5.576359721554e-03 7.622758522610e-05 8.465969036711e+00
1.390000000000e+02 -5.612615708290e-03 7.640029734954e-05 8.452373375341e+00
1.392500000000e+02 -5.648978836027e-03 7.657730005248e-05 8.437347167829e+00
1.395000000000e+02 -5.685400701535e-03 7.675888125713e-05 8.420917752686e+00
1.397500000000e+02 -5.721831223305e-03 7.694544334366e-05 8.403114359608e+00
1.400000000000e+02 -5.758213676705e-03 7.713747067625e-05 8.383968280097e+00
1.402500000000e+02 -5.794479599830e-03 7.733549135608e-05 8.363513042011e+00
1.405000000000e+02 -5.830543890671e-03 7.754003476629e-05 8.341784575321e+00
1.407500000000e+02 -5.866300139867e-03 7.775158724277e-05 8.318821364083e+00
1.410000000000e+02 -5.901616645739e-03 7.797054681138e-05 8.294664566912e+00
1.412500000000e+02 -5.936333068792e-03 7.819717412752e-05 8.269358099226e+00
1.415000000000e+02 -5.970258180494e-03 7.843154553683e-05 8.242948666519e+00
1.417500000000e+02 -6.003168546544e-03 7.867355198793e-05 8.215485739645e+00
1.420000000000e+02 -6.034808762279e-03 7.892282570204e-05 8.187021472502e+00
1.422500000000e+02 -6.064892580567e-03 7.917882617214e-05 8.157610552405e+00
1.425000000000e+02 -6.093105577422e-03 7.944067522264e-05 8.127309996556e+00
1.427500000000e+02 -6.119109460842e-03 7.970716819347e-05 8.096178884343e+00
1.430000000000e+02 -6.142547650183e-03 7.997686005676e-05 8.064278050685e+00
1.432500000000e+02 -6.163051925947e-03 8.024805682977e-05 8.031669728279e+00
1.435000000000e+02 -6.180250277202e-03 8.051882402288e-05 7.998417172044e+00
1.437500000000e+02 -6.193775556406e-03 8.078701512140e-05 7.964584250190e+00
1.440000000000e+02 -6.203274962143e-03 8.105038379561e-05 7.930235039056e+00
1.442500000000e+02 -6.208420075261e-03 8.130659704300e-05 7.895433401238e+00
1.445000000000e+02 -6.208916687780e-03 8.155326749326e-05 7.860242584288e+00
1.447500000000e+02 -6.204514269662e-03 8.178798705882e-05 7.824724814506e+00
1.450000000000e+02 -6.195015242074e-03 8.200843015682e-05 7.788940921384e+00
1.452500000000e+02 -6.180283595546e-03 8.221243474232e-05 7.752949962743e+00
1.455000000000e+02 -6.160252052725e-03 8.239805487081e-05 7.716808884669e+00
1.457500000000e+02 -6.134927955908e-03 8.256361089004e-05 7.680572183767e+00
1.460000000000e+02 -6.104397475542e-03 8.270771202057e-05 7.644291605140e+00
1.462500000000e+02 -6.068828179339e-03 8.282930402853e-05 7.608015843309e+00
1.465000000000e+02 -6.028469380683e-03 8.292783486999e-05 7.571790280208e+00
1.467500000000e+02 -5.983650827157e-03 8.300312078860e-05 7.535656727762e+00
1.470000000000e+02 -5.934779286943e-03 8.305538899292e-05 7.499653211420e+00
1.472500000000e+02 -5.882333345122e-03 8.308533800339e-05 7.463813761252e+00
1.475000000000e+02 -5.826856415387e-03 8.309397366016e-05 7.428168248232e+00
1.477500000000e+02 -5.768948432470e-03 8.308266705942e-05 7.392742232305e+00
1.480000000000e+02 -5.709255904981e-03 8.305316062926e-05 7.357556852069e+00
1.482500000000e+02 -5.648461019384e-03 8.300750357129e-05 7.322628745140e+00
1.485000000000e+02 -5.587270785623e-03 8.294799525738e-05 7.287969987716e+00
1.487500000000e+02 -5.526405628287e-03 8.287713069782e-05 7.253588080758e+00
1.490000000000e+02 -5.466588184749e-03 8.279754738191e-05 7.219485947948e+00
1.492500000000e+02 -5.408532568216e-03 8.271197179371e-05 7.185661973108e+00
1.495000000000e+02 -5.352934403415e-03 8.262316750846e-05 7.152110064045e+00
1.497500000000e+02 -5.300461913913e-03 8.253388796117e-05 7.118819733351e+00
1.500000000000e+02 -5.251748154389e-03 8.244683458178e-05 7.085776217781e+00
1.502500000000e+02 -5.207384576154e-03 8.236462148140e-05 7.052960621222e+00
1.505000000000e+02 -5.167915990514e-03 8.228975319557e-05 7.020350087494e+00
1.507500000000e+02 -5.133836833488e-03 8.222459386450e-05 6.987918004528e+00
1.510000000000e+02 -5.105588663762e-03 8.217134420138e-05 6.955634243594e+00
1.512500000000e+02 -5.083558659937e-03 8.213204967600e-05 6.923465420684e+00
1.515000000000e+02 -5.068078958131e-03 8.210859336075e-05 6.891375196633e+00
1.517500000000e+02 -5.059426562628e-03 8.210270072412e-05 6.859324599180e+00
1.520000000000e+02 -5.057823561900e-03 8.211591421023e-05 6.827272369593e+00
1.522500000000e+02 -5.063437457727e-03 8.214959636263e-05 6.795175327457e+00
1.525000000000e+02 -5.076381368666e-03 8.220495424621e-05 6.762988747112e+00
1.527500000000e+02 -5.096713962710e-03 8.228303380226e-05 6.730666737844e+00
1.530000000000e+02 -5.124439080639e-03 8.238469669991e-05 6.698162619601e+00
1.532500000000e+02 -5.159504978829e-03 8.251060911982e-05 6.665429286091e+00
1.535000000000e+02 -5.201803224490e-03 8.266123029507e-05 6.632419548305e+00
1.537500000000e+02 -5.251167307741e-03 8.283678222468e-05 6.599086452262e+00
1.540000000000e+02 -5.307371135801e-03 8.303724540465e-05 6.565383567369e+00
1.542500000000e+02 -5.370127396994e-03 8.326235540720e-05 6.531265241237e+00
1.545000000000e+02 -5.439086201865e-03 8.351155933353e-05 6.496686820891e+00
1.547500000000e+02 -5.513833858280e-03 8.378397013828e-05 6.461604839724e+00
1.550000000000e+02 -5.593892421050e-03 8.407833254795e-05 6.425977169389e+00
1.552500000000e+02 -5.678719716151e-03 8.439304212032e-05 6.389763142549e+00
1.555000000000e+02 -5.767710366406e-03 8.472614404539e-05 6.352923642838e+00
1.557500000000e+02 -5.860197508635e-03 8.507528309862e-05 6.315421173769e+00
1.560000000000e+02 -5.955455756915e-03 8.543770053676e-05 6.277219899490e+00
1.562500000000e+02 -6.052705123841e-03 8.581025968257e-05 6.238285674811e+00
1.565000000000e+02 -6.151116221697e-03 8.618947404063e-05 6.198586054264e+00
1.567500000000e+02 -6.249816468076e-03 8.657152107122e-05 6.158090301976e+00
1.570000000000e+02 -6.347897436352e-03 8.695217232321e-05 6.116769389882e+00
1.572500000000e+02 -6.444423130050e-03 8.732691695310e-05 6.074596009265e+00
1.575000000000e+02 -6.538439313981e-03 8.769103239220e-05 6.031544580583e+00
1.577500000000e+02 -6.628983584495e-03 8.803961495155e-05 5.987591288712e+00
1.580000000000e+02 -6.715096084917e-03 8.836762247294e-05 5.942714125038e+00
1.582500000000e+02 -6.795830587377e-03 8.866995525186e-05 5.896892963876e+00
1.585000000000e+02 -6.870265937857e-03 8.894153878222e-05 5.850109649883e+00
1.587500000000e+02 -6.937517646896e-03 8.917739510711e-05 5.802348122496e+00
1.590000000000e+02 -6.996749303154e-03 8.937272380535e-05 5.753594548616e+00
1.592500000000e+02 -7.047183656536e-03 8.952298141049e-05 5.703837487621e+00
1.595000000000e+02 -7.088113003570e-03 8.962395868373e-05 5.653068056027e+00
1.597500000000e+02 -7.118909018180e-03 8.967185501715e-05 5.601280107757e+00
1.600000000000e+02 -7.139031564316e-03 8.966334441532e-05 5.548470414620e+00
1.602500000000e+02 -7.148036133277e-03 8.959563313221e-05 5.494638829582e+00
1.605000000000e+02 -7.145580024071e-03 8.946650830902e-05 5.439788450757e+00
1.607500000000e+02 -7.131426806520e-03 8.927436747933e-05 5.383925750469e+00
1.610000000000e+02 -7.105449240215e-03 8.901825625804e-05 5.327060694889e+00
1.612500000000e+02 -7.067630425030e-03 8.869785871163e-05 5.269206827139e+00
1.615000000000e+02 -7.018063264024e-03 8.831348962446e-05 5.210381322795e+00
1.617500000000e+02 -6.956948354267e-03 8.786607358480e-05 5.150605025699e+00
1.620000000000e+02 -6.884590196920e-03 8.735709452479e-05 5.089902444236e+00
1.622500000000e+02 -6.801392164161e-03 8.678856570044e-05 5.028301736096e+00
1.625000000000e+02 -6.707850030310e-03 8.616300126760e-05 4.965834658177e+00
1.627500000000e+02 -6.604544659976e-03 8.548329851210e-05 4.902536509596e+00
1.630000000000e+02 -6.492133864649e-03 8.475268161595e-05 4.838446046120e+00
1.632500000000e+02 -6.371343907423e-03 8.397464267898e-05 4.773605391899e+00
1.635000000000e+02 -6.242960649645e-03 8.315286828414e-05 4.708059931502e+00
1.637500000000e+02 -6.107820754423e-03 8.229113408847e-05 4.641858192141e+00
1.640000000000e+02 -5.966803142726e-03 8.139329273993e-05 4.575051722198e+00
1.642500000000e+02 -5.820820637626e-03 8.046321506869e-05 4.507694954933e+00
1.645000000000e+02 -5.670812059615e-03 7.950474022997e-05 4.439845064413e+00
1.647500000000e+02 -5.517734858148e-03 7.852164130617e-05 4.371561817556e+00
1.650000000000e+02 -5.362558172331e-03 7.751760100380e-05 4.302907412217e+00
1.652500000000e+02 -5.206256327945e-03 7.649619714359e-05 4.233946306282e+00
1.655000000000e+02 -5.049802706485e-03 7.546089637847e-05 4.164745040547e+00
1.657500000000e+02 -4.894163840814e-03 7.441505410014e-05 4.095372044939e+00
1.660000000000e+02 -4.740293660164e-03 7.336192037846e-05 4.025897435170e+00
1.662500000000e+02 -4.589127721852e-03 7.230464795407e-05 3.956392795863e+00
1.665000000000e+02 -4.441577314147e-03 7.124630038041e-05 3.886930950767e+00
1.667500000000e+02 -4.298523372162e-03 7.018986562304e-05 3.817585719285e+00
1.670000000000e+02 -4.160810107315e-03 6.913825826491e-05 3.748431658022e+00
1.672500000000e+02 -4.029238341910e-03 6.809432039911e-05 3.679543786176e+00
1.675000000000e+02 -3.904558577155e-03 6.706081821764e-05 3.610997293410e+00
1.677500000000e+02 -3.787463861183e-03 6.604043229416e-05 3.542867229389e+00
1.680000000000e+02 -3.678582534148e-03 6.503573982741e-05 3.475228175178e+00
1.682500000000e+02 -3.578471003765e-03 6.404919264122e-05 3.408153896634e+00
1.685000000000e+02 -3.487606650570e-03 6.308308901395e-05 3.341716983950e+00
1.687500000000e+02 -3.406381148388e-03 6.213954404730e-05 3.275988477993e+00
1.690000000000e+02 -3.335094307057e-03 6.122045230617e-05 3.211037490390e+00
1.692500000000e+02 -3.273948722959e-03 6.032745163925e-05 3.146930822700e+00
1.695000000000e+02 -3.223045316258e-03 5.946188825623e-05 3.083732591900e+00
1.697500000000e+02 -3.182380096858e-03 5.862478518665e-05 3.021503871047e+00
1.700000000000e+02 -3.151842089812e-03 5.781681117306e-05 2.960302353023e+00
1.702500000000e+02 -3.131212810682e-03 5.703825647532e-05 2.900182048399e+00
1.705000000000e+02 -3.120167147143e-03 5.628902202587e-05 2.841193023815e+00
1.707500000000e+02 -3.118275820413e-03 5.556861064723e-05 2.783381192584e+00
1.710000000000e+02 -3.125009265025e-03 5.487612441951e-05 2.726788160517e+00
1.712500000000e+02 -3.139743114371e-03 5.421027128519e-05 2.671451136980e+00
1.715000000000e+02 -3.161765146678e-03 5.356938306644e-05 2.617402909524e+00
1.717500000000e+02 -3.190283578907e-03 5.295144493356e-05 2.564671888731e+00
1.720000000000e+02 -3.224436467394e-03 5.235412916102e-05 2.513282215605e+00
1.722500000000e+02 -3.263302198304e-03 5.177483498728e-05 2.463253934412e+00
1.725000000000e+02 -3.305910781855e-03 5.121073558939e-05 2.414603217369e+00
1.727500000000e+02 -3.351255840839e-03 5.065882910604e-05 2.367342640787e+00
1.730000000000e+02 -3.398307011650e-03 5.011599432375e-05 2.321481494309e+00
1.732500000000e+02 -3.446022595313e-03 4.957904794559e-05 2.277026121260e+00
1.735000000000e+02 -3.493362252913e-03 4.904480332379e-05 2.233980268830e+00
1.737500000000e+02 -3.539299473273e-03 4.851012849996e-05 2.192345446842e+00
1.740000000000e+02 -3.582833696642e-03 4.797200192516e-05 2.152121273804e+00
1.742500000000e+02 -3.623001968802e-03 4.742756764906e-05 2.113305810980e+00
1.745000000000e+02 -3.658889883600e-03 4.687418627305e-05 2.075895865421e+00
1.747500000000e+02 -3.689641638242e-03 4.630948103124e-05 2.039887266730e+00
1.750000000000e+02 -3.714469184654e-03 4.573137490674e-05 2.005275101618e+00
1.752500000000e+02 -3.732660313424e-03 4.513811121773e-05 1.972053915680e+00
1.755000000000e+02 -3.743585597654e-03 4.452834595653e-05 1.940217869797e+00
1.757500000000e+02 -3.746704187388e-03 4.390111855640e-05 1.909760865202e+00
1.760000000000e+02 -3.741568589257e-03 4.325588445928e-05 1.880676626973e+00
1.762500000000e+02 -3.727828296803e-03 4.259247943708e-05 1.852958763579e+00
1.765000000000e+02 -3.705232386007e-03 4.191116745553e-05 1.826600794164e+00
1.767500000000e+02 -3.673630852988e-03 4.121263927445e-05 1.801596162166e+00
1.770000000000e+02 -3.632975125601e-03 4.049799444780e-05 1.777938228341e+00
1.772500000000e+02 -3.583317559800e-03 3.976872570899e-05 1.755620260600e+00
1.775000000000e+02 -3.524810291317e-03 3.902670011055e-05 1.734635414021e+00
1.777500000000e+02 -3.457703154945e-03 3.827413464147e-05 1.714976716289e+00
1.780000000000e+02 -3.382341076675e-03 3.751356824266e-05 1.696637049923e+00
1.782500000000e+02 -3.299160738702e-03 3.674783065258e-05 1.679609142821e+00
1.785000000000e+02 -3.208686659897e-03 3.598000927815e-05 1.663885561489e+00
1.787500000000e+02 -3.111526742783e-03 3.521341361065e-05 1.649458704625e+00
1.790000000000e+02 -3.008367223055e-03 3.445154005247e-05 1.636320799059e+00
1.792500000000e+02 -2.899967121687e-03 3.369803492748e-05 1.624463887446e+00
1.795000000000e+02 -2.787152097607e-03 3.295665929931e-05 1.613879808237e+00
1.797500000000e+02 -2.670807686391e-03 3.223125297358e-05 1.604560158993e+00
1.800000000000e+02 -2.551871868449e-03 3.152570086823e-05 1.596496238747e+00
1.802500000000e+02 -2.431326948026e-03 3.084389853714e-05 1.589678963787e+00
1.805000000000e+02 -2.310190732993e-03 3.018971940030e-05 1.584098753275e+00
1.807500000000e+02 -2.189507018851e-03 2.956698211978e-05 1.579745381289e+00
1.810000000000e+02 -2.070335417476e-03 2.897941879260e-05 1.576607794182e+00
1.812500000000e+02 -1.953740540966e-03 2.843064183033e-05 1.574673895089e+00
1.815000000000e+02 -1.840780645206e-03 2.792411141347e-05 1.573930298170e+00
1.817500000000e+02 -1.732495817246e-03 2.746310093446e-05 1.574362059374e+00
1.820000000000e+02 -1.629895848813e-03 2.705066139655e-05 1.575952392205e+00
1.822500000000e+02 -1.533947955501e-03 2.668958418581e-05 1.578682379357e+00
1.825000000000e+02 -1.445564529048e-03 2.638236144889e-05 1.582530692934e+00
1.827500000000e+02 -1.365591118424e-03 2.613114630973e-05 1.587473337213e+00
1.830000000000e+02 -1.294794861190e-03 2.593771047227e-05 1.593483428825e+00
1.832500000000e+02 -1.233853621642e-03 2.580340322036e-05 1.600531027487e+00
1.835000000000e+02 -1.183346028482e-03 2.572911053009e-05 1.608583034236e+00
1.837500000000e+02 -1.143742717593e-03 2.571521716266e-05 1.617603164730e+00
1.840000000000e+02 -1.115398957998e-03 2.576157274584e-05 1.627552010428e+00
1.842500000000e+02 -1.098548895409e-03 2.586746412628e-05 1.638387191159e+00
1.845000000000e+02 -1.093301541163e-03 2.603159508657e-05 1.650063606290e+00
1.847500000000e+02 -1.099638701694e-03 2.625207615795e-05 1.662533776730e+00
1.850000000000e+02 -1.117414854532e-03 2.652642539877e-05 1.675748281233e+00
1.852500000000e+02 -1.146359071194e-03 2.685158173762e-05 1.689656269865e+00
1.855000000000e+02 -1.186078902173e-03 2.722393115054e-05 1.704206051649e+00
1.857500000000e+02 -1.236066200804e-03 2.763934719655e-05 1.719345732679e+00
1.860000000000e+02 -1.295704719888e-03 2.809324379199e-05 1.735023897116e+00
1.862500000000e+02 -1.364279344175e-03 2.858064180752e-05 1.751190303359e+00
1.865000000000e+02 -1.440986726752e-03 2.909624563693e-05 1.767796586257e+00
1.867500000000e+02 -1.524947119076e-03 2.963453026408e-05 1.784796937287e+00
1.870000000000e+02 -1.615217142012e-03 3.018983434064e-05 1.802148755360e+00
1.872500000000e+02 -1.710803252798e-03 3.075645608516e-05 1.819813243049e+00
1.875000000000e+02 -1.810675662913e-03 3.132874657921e-05 1.837755945653e+00
1.877500000000e+02 -1.913782385791e-03 3.190124348521e-05 1.855947213235e+00
1.880000000000e+02 -2.019063296599e-03 3.246873646504e-05 1.874362588777e+00
1.882500000000e+02 -2.125463910379e-03 3.302636028601e-05 1.892983111290e+00
1.885000000000e+02 -2.231948773346e-03 3.356968096671e-05 1.911795536721e+00
1.887500000000e+02 -2.337514123994e-03 3.409477591468e-05 1.930792481643e+00
1.890000000000e+02 -2.441199759522e-03 3.459828535143e-05 1.949972487399e+00
1.892500000000e+02 -2.542100004066e-03 3.507744642900e-05 1.969340019206e+00
1.895000000000e+02 -2.639373535276e-03 3.553015231586e-05 1.988905399195e+00
1.897500000000e+02 -2.732252072199e-03 3.595496651634e-05 2.008684688568e+00
1.900000000000e+02 -2.820047842543e-03 3.635112627998e-05 2.028699519197e+00
1.902500000000e+02 -2.902159770736e-03 3.671853572845e-05 2.048976886593e+00
1.905000000000e+02 -2.978078321978e-03 3.705774512039e-05 2.069548907003e+00
1.907500000000e+02 -3.047388987926e-03 3.736991884570e-05 2.090452541245e+00
1.910000000000e+02 -3.109774433345e-03 3.765679207346e-05 2.111729290695e+00
1.912500000000e+02 -3.165015298180e-03 3.792061895883e-05 2.133424862346e+00
1.915000000000e+02 -3.212989702744e-03 3.816411231811e-05 2.155588804022e+00
1.917500000000e+02 -3.253671525272e-03 3.839037827488e-05 2.178274106738e+00
1.920000000000e+02 -3.287127509127e-03 3.860284691956e-05 2.201536771214e+00
1.922500000000e+02 -3.313513311582e-03 3.880520067120e-05 2.225435334307e+00
1.925000000000e+02 -3.333068557220e-03 3.900130279202e-05 2.250030354571e+00
1.927500000000e+02 -3.346111013132e-03 3.919511660408e-05 2.275383851161e+00
1.930000000000e+02 -3.353030001609e-03 3.939065605985e-05 2.301558701467e+00
1.932500000000e+02 -3.354279216915e-03 3.959192280409e-05 2.328617992459e+00
1.935000000000e+02 -3.350368937208e-03 3.980282867805e-05 2.356624336152e+00
1.937500000000e+02 -3.341857775699e-03 4.002714374438e-05 2.385639155643e+00
1.940000000000e+02 -3.329344240487e-03 4.026844993585e-05 2.415721944746e+00
1.942500000000e+02 -3.313458129196e-03 4.053010205970e-05 2.446929522739e+00
1.945000000000e+02 -3.294851895614e-03 4.081519357876e-05 2.479315295272e+00
1.947500000000e+02 -3.274192133516e-03 4.112651451463e-05 2.512928528629e+00
1.950000000000e+02 -3.252151167714e-03 4.146651693596e-05 2.547813667587e+00
1.952500000000e+02 -3.229399074622e-03 4.183731648830e-05 2.584009700216e+00
1.955000000000e+02 -3.206596124087e-03 4.224067184366e-05 2.621549595202e+00
1.957500000000e+02 -3.184385784183e-03 4.267797391169e-05 2.660459810583e+00
1.960000000000e+02 -3.163388269324e-03 4.315024017246e-05 2.700759901932e+00
1.962500000000e+02 -3.144194702348e-03 4.365810387413e-05 2.742462226370e+00
1.965000000000e+02 -3.127361968979e-03 4.420185480367e-05 2.785571751751e+00
1.967500000000e+02 -3.113408275389e-03 4.478142501743e-05 2.830085972774e+00
1.970000000000e+02 -3.102809433899e-03 4.539639687762e-05 2.875994937822e+00
1.972500000000e+02 -3.095995828949e-03 4.604602644748e-05 2.923281369530e+00
1.975000000000e+02 -3.093350041835e-03 4.672926207622e-05 2.971920891058e+00
1.977500000000e+02 -3.095205107995e-03 4.744478101479e-05 3.021882335331e+00
1.980000000000e+02 -3.101843383601e-03 4.819098669759e-05 3.073128132529e+00
1.982500000000e+02 -3.113495980425e-03 4.896604786253e-05 3.125614763385e+00
1.985000000000e+02 -3.130342747747e-03 4.976794480457e-05 3.179293264546e+00
1.987500000000e+02 -3.152512704122e-03 5.059449481989e-05 3.234109778753e+00
1.990000000000e+02 -3.180084854148e-03 5.144338065846e-05 3.290006125415e+00
1.992500000000e+02 -3.213089367184e-03 5.231218281934e-05 3.346920394995e+00
1.995000000000e+02 -3.251509084888e-03 5.319841197807e-05 3.404787549242e+00
1.997500000000e+02 -3.295281286391e-03 5.409954224414e-05 3.463540012328e+00
2.000000000000e+02 -3.344299676459e-03 5.501303926078e-05 3.523108257821e+00
2.002500000000e+02 -3.398416601916e-03 5.593638493032e-05 3.583421378816e+00
2.005000000000e+02 -3.457445402265e-03 5.686710294026e-05 3.644407630807e+00
2.007500000000e+02 -3.521162928580e-03 5.780278020565e-05 3.705994959861e+00
2.010000000000e+02 -3.589312113811e-03 5.874108362450e-05 3.768111495714e+00
2.012500000000e+02 -3.661604742850e-03 5.967977933460e-05 3.830686027908e+00
2.015000000000e+02 -3.737724140810e-03 6.061673998617e-05 3.893648447491e+00
2.017500000000e+02 -3.817327981916e-03 6.154994074675e-05 3.956930172460e+00
2.020000000000e+02 -3.900051018271e-03 6.247748577171e-05 4.020464542265e+00
2.022500000000e+02 -3.985507846486e-03 6.339762193641e-05 4.084187198214e+00
2.025000000000e+02 -4.073295706249e-03 6.430870424362e-05 4.148036436422e+00
2.027500000000e+02 -4.162997340662e-03 6.520921692546e-05 4.211953547415e+00
2.030000000000e+02 -4.254183799367e-03 6.609775281116e-05 4.275883129534e+00
2.032500000000e+02 -4.346417487986e-03 6.697299008354e-05 4.339773386500e+00
2.035000000000e+02 -4.439254934692e-03 6.783372622929e-05 4.403576396232e+00
2.037500000000e+02 -4.532249868030e-03 6.867885995041e-05 4.467248357029e+00
2.040000000000e+02 -4.624956162663e-03 6.950738080347e-05 4.530749798043e+00
2.042500000000e+02 -4.716930894715e-03 7.031836245283e-05 4.594045756708e+00
2.045000000000e+02 -4.807737405017e-03 7.111095641565e-05 4.657105910478e+00
2.047500000000e+02 -4.896948427555e-03 7.188438628145e-05 4.719904663018e+00
2.050000000000e+02 -4.984149172888e-03 7.263794116236e-05 4.782421174030e+00
2.052500000000e+02 -5.068940383516e-03 7.337096408122e-05 4.844639332342e+00
2.055000000000e+02 -5.150941293811e-03 7.408285311120e-05 4.906547665032e+00
2.057500000000e+02 -5.229792522212e-03 7.477306027850e-05 4.968139183654e+00
2.060000000000e+02 -5.305158862136e-03 7.544107108459e-05 5.029411165353e+00
2.062500000000e+02 -5.376731869297e-03 7.608639872933e-05 5.090364872417e+00
2.065000000000e+02 -5.444232306208e-03 7.670857928829e-05 5.151005213714e+00
2.067500000000e+02 -5.507412461064e-03 7.730716582244e-05 5.211340354754e+00
2.070000000000e+02 -5.566058295668e-03 7.788172288975e-05 5.271381283988e+00
2.072500000000e+02 -5.619991515251e-03 7.843182528050e-05 5.331141346541e+00
2.075000000000e+02 -5.669071362052e-03 7.895705185479e-05 5.390635754289e+00
2.077500000000e+02 -5.713196366278e-03 7.945698448486e-05 5.449881086931e+00
2.080000000000e+02 -5.752305741738e-03 7.993121042310e-05 5.508894792003e+00
2.082500000000e+02 -5.786380749574e-03 8.037933523874e-05 5.567694699445e+00
2.085000000000e+02 -5.815445732164e-03 8.080099121910e-05 5.626298557183e+00
2.087500000000e+02 -5.839568888573e-03 8.119584880320e-05 5.684723597774e+00
2.090000000000e+02 -5.858862870511e-03 8.156363219672e-05 5.742986145722e+00
2.092500000000e+02 -5.873484909240e-03 8.190413744183e-05 5.801101266413e+00
2.095000000000e+02 -5.883636543503e-03 8.221725306035e-05 5.859082461847e+00
2.097500000000e+02 -5.889562986298e-03 8.250298132045e-05 5.916941417094e+00
2.100000000000e+02 -5.891551816863e-03 8.276145986202e-05 5.974687791552e+00
2.102500000000e+02 -5.889931138775e-03 8.299298271655e-05 6.032329057754e+00
2.105000000000e+02 -5.885067002661e-03 8.319801952938e-05 6.089870380845e+00
2.107500000000e+02 -5.877360216013e-03 8.337723428084e-05 6.147314540054e+00
2.110000000000e+02 -5.867242311850e-03 8.353149797075e-05 6.204661881446e+00
2.112500000000e+02 -5.855170819110e-03 8.366188637005e-05 6.261910301518e+00
2.115000000000e+02 -5.841623793489e-03 8.376968954241e-05 6.319055256092e+00
2.117500000000e+02 -5.827093659371e-03 8.385641297592e-05 6.376089790212e+00
2.120000000000e+02 -5.812080423405e-03 8.392376440899e-05 6.433004583076e+00
2.122500000000e+02 -5.797084352801e-03 8.397363601687e-05 6.489788011454e+00
2.125000000000e+02 -5.782598218116e-03 8.400808175282e-05 6.546426220147e+00
2.127500000000e+02 -5.769099234013e-03 8.402928771917e-05 6.602903205069e+00
2.130000000000e+02 -5.757040857676e-03 8.403953800454e-05 6.659200905079e+00
2.132500000000e+02 -5.746844604960e-03 8.404117513353e-05 6.715299303069e+00
2.135000000000e+02 -5.738892068561e-03 8.403655753045e-05 6.771176537328e+00
2.137500000000e+02 -5.733517377606e-03 8.402801492310e-05 6.826809021950e+00
2.140000000000e+02 -5.731000165786e-03 8.401780237360e-05 6.882171583039e+00
2.142500000000e+02 -5.731559523296e-03 8.400805893610e-05 6.937237605320e+00
2.145000000000e+02 -5.735348906603e-03 8.400076530377e-05 6.991979193840e+00
2.147500000000e+02 -5.742452076328e-03 8.399770583525e-05 7.046367354908e+00
2.150000000000e+02 -5.752880463234e-03 8.400043398710e-05 7.100372190826e+00
2.152500000000e+02 -5.766571918422e-03 8.401024193075e-05 7.153963111991e+00
2.155000000000e+02 -5.783390901702e-03 8.402814773534e-05 7.207109068795e+00
2.157500000000e+02 -5.803130361970e-03 8.405490398417e-05 7.259778794832e+00
2.160000000000e+02 -5.825514875932e-03 8.409096561673e-05 7.311941068642e+00
2.162500000000e+02 -5.850205413552e-03 8.413648984537e-05 7.363564982293e+00
2.165000000000e+02 -5.876805325663e-03 8.419135304386e-05 7.414620221709e+00
2.167500000000e+02 -5.904867650985e-03 8.425515166333e-05 7.465077346357e+00
2.170000000000e+02 -5.933903322168e-03 8.432724111637e-05 7.514908070306e+00
2.172500000000e+02 -5.963390253706e-03 8.440676596835e-05 7.564085532035e+00
2.175000000000e+02 -5.992783095371e-03 8.449268707802e-05 7.612584552460e+00
2.177500000000e+02 -6.021523578946e-03 8.458376584827e-05 7.660381869168e+00
2.180000000000e+02 -6.049050743371e-03 8.467866176806e-05 7.707456344890e+00
2.182500000000e+02 -6.074811355720e-03 8.477598593418e-05 7.753789139894e+00
2.185000000000e+02 -6.098270133529e-03 8.487425320611e-05 7.799363845838e+00
2.187500000000e+02 -6.118919584384e-03 8.497193813470e-05 7.844166573817e+00
2.190000000000e+02 -6.136289347216e-03 8.506751250267e-05 7.888185993699e+00
2.192500000000e+02 -6.149954990292e-03 8.515951450078e-05 7.931413321848e+00
2.195000000000e+02 -6.159545880122e-03 8.524648789782e-05 7.973842256221e+00
2.197500000000e+02 -6.164752368603e-03 8.532700939673e-05 8.015468858429e+00
2.200000000000e+02 -6.165331934034e-03 8.539978406150e-05 8.056291386217e+00
2.202500000000e+02 -6.161114061061e-03 8.546364235620e-05 8.096310077001e+00
2.205000000000e+02 -6.152002370559e-03 8.551755021891e-05 8.135526890337e+00
2.207500000000e+02 -6.137977329822e-03 8.556062263312e-05 8.173945210716e+00
2.210000000000e+02 -6.119098813250e-03 8.559213587861e-05 8.211569522372e+00
2.212500000000e+02 -6.095507915942e-03 8.561153803849e-05 8.248405057517e+00
2.215000000000e+02 -6.067427406675e-03 8.561845690275e-05 8.284457432254e+00
2.217500000000e+02 -6.035161233142e-03 8.561270747121e-05 8.319732270545e+00
2.220000000000e+02 -5.999092559454e-03 8.559429680430e-05 8.354234832044e+00
2.222500000000e+02 -5.959680756546e-03 8.556342769106e-05 8.387969641328e+00
2.225000000000e+02 -5.917456941634e-03 8.552049990798e-05 8.420940135268e+00
2.227500000000e+02 -5.873018453126e-03 8.546611125226e-05 8.453148323639e+00
2.230000000000e+02 -5.827022024944e-03 8.540105609889e-05 8.484594477217e+00
2.232500000000e+02 -5.780175862879e-03 8.532632336278e-05 8.515276844147e+00
2.235000000000e+02 -5.733230708318e-03 8.524309343180e-05 8.545191396118e+00
2.237500000000e+02 -5.686969910322e-03 8.515273270593e-05 8.574331613458e+00
2.240000000000e+02 -5.642198713063e-03 8.505678767537e-05 8.602688308085e+00
2.242500000000e+02 -5.599732828524e-03 8.495697590491e-05 8.630249483365e+00
2.245000000000e+02 -5.560386469620e-03 8.485517512000e-05 8.657000236859e+00
2.247500000000e+02 -5.524960025334e-03 8.475340899802e-05 8.682922702830e+00
2.250000000000e+02 -5.494227399755e-03 8.465382922931e-05 8.707996031535e+00
2.252500000000e+02 -5.468923367296e-03 8.455868781387e-05 8.732196409952e+00
2.255000000000e+02 -5.449730976944e-03 8.447030688702e-05 8.755497118465e+00
2.257500000000e+02 -5.437269295098e-03 8.439108911193e-05 8.777868624461e+00
2.260000000000e+02 -5.432081754051e-03 8.432344514286e-05 8.799278711858e+00
2.262500000000e+02 -5.434624979992e-03 8.426974848180e-05 8.819692644724e+00
2.265000000000e+02 -5.445258697221e-03 8.423231441468e-05 8.839073366172e+00
2.267500000000e+02 -5.464236636250e-03 8.421329903091e-05 8.857381730121e+00
2.270000000000e+02 -5.491698744271e-03 8.421465050140e-05 8.874576765639e+00
2.272500000000e+02 -5.527664802549e-03 8.423816767134e-05 8.890615973147e+00
2.275000000000e+02 -5.572029682343e-03 8.428536170857e-05 8.905455650672e+00
2.277500000000e+02 -5.624560538990e-03 8.435740454499e-05 8.919051248003e+00
2.280000000000e+02 -5.684895652362e-03 8.445512041652e-05 8.931357748846e+00
2.282500000000e+02 -5.752545507335e-03 8.457886601670e-05 8.942330075112e+00
2.285000000000e+02 -5.826895905261e-03 8.472850297866e-05 8.951923512517e+00
2.287500000000e+02 -5.907213150179e-03 8.490349871598e-05 8.960094153578e+00
2.290000000000e+02 -5.992651466909e-03 8.510288236471e-05 8.966799350878e+00
2.292500000000e+02 -6.082262316369e-03 8.532518335536e-05 8.971998182562e+00
2.295000000000e+02 -6.175005697375e-03 8.556839109530e-05 8.975651916774e+00
2.297500000000e+02 -6.269763251416e-03 8.583003783513e-05 8.977724472277e+00
2.300000000000e+02 -6.365352894801e-03 8.610726668776e-05 8.978182873724e+00
2.302500000000e+02 -6.460544992934e-03 8.639684399123e-05 8.976997686254e+00
2.305000000000e+02 -6.554079655092e-03 8.669522163379e-05 8.974143425868e+00
2.307500000000e+02 -6.644684955441e-03 8.699858045921e-05 8.969598943659e+00
2.310000000000e+02 -6.731095680469e-03 8.730290023434e-05 8.963347762986e+00
2.312500000000e+02 -6.812072427402e-03 8.760404975025e-05 8.955378377891e+00
2.315000000000e+02 -6.886420528227e-03 8.789786628305e-05 8.945684488267e+00
2.317500000000e+02 -6.953008750734e-03 8.818022864066e-05 8.934265181574e+00
2.320000000000e+02 -7.010787058504e-03 8.844713272846e-05 8.921125037362e+00
2.322500000000e+02 -7.058803542849e-03 8.869476641227e-05 8.906274167022e+00
2.325000000000e+02 -7.096219740543e-03 8.891957659196e-05 8.889728166729e+00
2.327500000000e+02 -7.122324608793e-03 8.911832861727e-05 8.871508000322e+00
2.330000000000e+02 -7.136546282045e-03 8.928817888548e-05 8.851639793127e+00
2.332500000000e+02 -7.138462036591e-03 8.942673066106e-05 8.830154558134e+00
2.335000000000e+02 -7.127805816246e-03 8.953205784148e-05 8.807087843912e+00
2.337500000000e+02 -7.104473356481e-03 8.960271423808e-05 8.782479317820e+00
2.340000000000e+02 -7.068525057441e-03 8.963779441817e-05 8.756372299785e+00
2.342500000000e+02 -7.020186003281e-03 8.963700068917e-05 8.728813242817e+00
2.345000000000e+02 -6.959843823232e-03 8.960051238166e-05 8.699851190680e+00
2.347500000000e+02 -6.888043690454e-03 8.952915440663e-05 8.669537207937e+00
2.350000000000e+02 -6.805481493184e-03 8.942423654063e-05 8.637923812895e+00
2.352500000000e+02 -6.712994626129e-03 8.928753130721e-05 8.605064410793e+00
2.355000000000e+02 -6.611551045560e-03 8.912132778457e-05 8.571012754603e+00
2.357500000000e+02 -6.502236038882e-03 8.892840965150e-05 8.535822430316e+00
2.360000000000e+02 -6.386238115826e-03 8.871191223558e-05 8.499546389624e+00
2.362500000000e+02 -6.264833392049e-03 8.847536845746e-05 8.462236525001e+00
2.365000000000e+02 -6.139368828453e-03 8.822258724309e-05 8.423943305213e+00
2.367500000000e+02 -6.011244510298e-03 8.795762340663e-05 8.384715462987e+00
2.370000000000e+02 -5.881895673980e-03 8.768474584017e-05 8.344599747001e+00
2.372500000000e+02 -5.752774589988e-03 8.740834619905e-05 8.303640729484e+00
2.375000000000e+02 -5.625332483435e-03 8.713291471335e-05 8.261880672238e+00
2.377500000000e+02 -5.501001728719e-03 8.686294979920e-05 8.219359448561e+00
2.380000000000e+02 -5.381178772022e-03 8.660288022463e-05 8.176114512957e+00
2.382500000000e+02 -5.267207659248e-03 8.635702786164e-05 8.132180918579e+00
2.385000000000e+02 -5.160364598852e-03 8.612955972639e-05 8.087591372310e+00
2.387500000000e+02 -5.061843634992e-03 8.592441910554e-05 8.042376324043e+00
2.390000000000e+02 -4.972743341548e-03 8.574526396263e-05 7.996564082848e+00
2.392500000000e+02 -4.894055070609e-03 8.559544680956e-05 7.950180953014e+00
2.395000000000e+02 -4.826652621442e-03 8.547796925978e-05 7.903251384461e+00
2.397500000000e+02 -4.771283069737e-03 8.539543882158e-05 7.855798130582e+00
2.400000000000e+02 -4.728559380624e-03 8.535003518315e-05 7.807842408380e+00
2.402500000000e+02 -4.698954323666e-03 8.534348081576e-05 7.759404055656e+00
2.405000000000e+02 -4.682796099986e-03 8.537701542485e-05 7.710501681770e+00
2.407500000000e+02 -4.680265188155e-03 8.545137424260e-05 7.661152807024e+00
2.410000000000e+02 -4.691392985235e-03 8.556677342261e-05 7.611373990526e+00
2.412500000000e+02 -4.716061808755e-03 8.572289906594e-05 7.561180943694e+00
2.415000000000e+02 -4.754006403963e-03 8.591888844986e-05 7.510588629280e+00
2.417500000000e+02 -4.804817018451e-03 8.615335373008e-05 7.459611347762e+00
2.420000000000e+02 -4.867943649135e-03 8.642436805392e-05 7.408262809419e+00
2.422500000000e+02 -4.942702017981e-03 8.672948539035e-05 7.356556197768e+00
2.425000000000e+02 -5.028280764175e-03 8.706574098560e-05 7.304504224007e+00
2.427500000000e+02 -5.123750026285e-03 8.742967932832e-05 7.252119176444e+00
2.430000000000e+02 -5.228071309470e-03 8.781739445846e-05 7.199412966599e+00
2.432500000000e+02 -5.340108676769e-03 8.822456183588e-05 7.146397176684e+00
2.435000000000e+02 -5.458640905875e-03 8.864647870249e-05 7.093083105966e+00
2.437500000000e+02 -5.582374819521e-03 8.907811281617e-05 7.039481823047e+00
2.440000000000e+02 -5.709959420959e-03 8.951415578218e-05 6.985604220869e+00
2.442500000000e+02 -5.840000759720e-03 8.994908241564e-05 6.931461077686e+00
2.445000000000e+02 -5.971077308013e-03 9.037721624700e-05 6.877063119033e+00
2.447500000000e+02 -6.101755700717e-03 9.079279407370e-05 6.822421084926e+00
2.450000000000e+02 -6.230606581736e-03 9.119003552230e-05 6.767545798392e+00
2.452500000000e+02 -6.356220426717e-03 9.156321370721e-05 6.712448229781e+00
2.455000000000e+02 -6.477222995473e-03 9.190672568893e-05 6.657139560509e+00
2.457500000000e+02 -6.592290191030e-03 9.221516040250e-05 6.601631241079e+00
2.460000000000e+02 -6.700162262468e-03 9.248336472042e-05 6.545935036410e+00
2.462500000000e+02 -6.799656835377e-03 9.270650381826e-05 6.490063066074e+00
2.465000000000e+02 -6.889681067270e-03 9.288011030884e-05 6.434027824598e+00
2.467500000000e+02 -6.969242333302e-03 9.300014719096e-05 6.377842193352e+00
2.470000000000e+02 -7.037457858428e-03 9.306305638876e-05 6.321519428484e+00
2.472500000000e+02 -7.093562664825e-03 9.306577429458e-05 6.265073138563e+00
2.475000000000e+02 -7.136916400827e-03 9.300576467597e-05 6.208517236125e+00
2.477500000000e+02 -7.167008304153e-03 9.288103922930e-05 6.151865879436e+00
2.480000000000e+02 -7.183460865023e-03 9.269016788402e-05 6.095133389165e+00
2.482500000000e+02 -7.186031558691e-03 9.243229125075e-05 6.038334154711e+00
2.485000000000e+02 -7.174612977520e-03 9.210711074523e-05 5.981482528440e+00
2.487500000000e+02 -7.149231555771e-03 9.171487725396e-05 5.924592702819e+00
2.490000000000e+02 -7.110044191926e-03 9.125637674309e-05 5.867678591719e+00
2.492500000000e+02 -7.057333816468e-03 9.073290336270e-05 5.810753698267e+00
2.495000000000e+02 -6.991503279686e-03 9.014620732917e-05 5.753830996681e+00
2.497500000000e+02 -6.913068406650e-03 8.949853949547e-05 5.696922809449e+00
2.500000000000e+02 -6.822649680735e-03 8.879256582869e-05 5.640040708510e+00
2.502500000000e+02 -6.720963192951e-03 8.803131047583e-05 5.583195419918e+00
2.505000000000e+02 -6.608810620750e-03 8.721812312770e-05 5.526396761354e+00
2.507500000000e+02 -6.487068834894e-03 8.635664984125e-05 5.469653590141e+00
2.510000000000e+02 -6.356678924293e-03 8.545079758229e-05 5.412973790232e+00
2.512500000000e+02 -6.218635062706e-03 8.450468865895e-05 5.356364274001e+00
2.515000000000e+02 -6.073973075025e-03 8.352256981448e-05 5.299831025585e+00
2.517500000000e+02 -5.923759056937e-03 8.250882896282e-05 5.243379160300e+00
2.520000000000e+02 -5.769078062386e-03 8.146794683084e-05 5.187013019024e+00
2.522500000000e+02 -5.611023027726e-03 8.040445071056e-05 5.130736287082e+00
2.525000000000e+02 -5.450684014009e-03 7.932288043172e-05 5.074552126537e+00
2.527500000000e+02 -5.289137955720e-03 7.822775120514e-05 5.018463337269e+00
2.530000000000e+02 -5.127438920881e-03 7.712351781483e-05 4.962472519125e+00
2.532500000000e+02 -4.966609093629e-03 7.601455558418e-05 4.906582248732e+00
2.535000000000e+02 -4.807630540069e-03 7.490511948230e-05 4.850795257294e+00
2.537500000000e+02 -4.651437715559e-03 7.379931240270e-05 4.795114598756e+00
2.540000000000e+02 -4.498910927761e-03 7.270105953475e-05 4.739543814142e+00
2.542500000000e+02 -4.350870734047e-03 7.161408220580e-05 4.684087079833e+00
2.545000000000e+02 -4.208073182233e-03 7.054187174160e-05 4.628749331875e+00
2.547500000000e+02 -4.071206097216e-03 6.948765412118e-05 4.573536370922e+00
2.550000000000e+02 -3.940886186614e-03 6.845438035399e-05 4.518454936623e+00
2.552500000000e+02 -3.817657085241e-03 6.744473167733e-05 4.463512754493e+00
2.555000000000e+02 -3.701988073231e-03 6.646106236219e-05 4.408718546956e+00
2.557500000000e+02 -3.594273684161e-03 6.550538958608e-05 4.354082016641e+00
2.560000000000e+02 -3.494833860085e-03 6.457938410198e-05 4.299613795838e+00
2.562500000000e+02 -3.403914755357e-03 6.368436036566e-05 4.245325368946e+00
2.565000000000e+02 -3.321689842925e-03 6.282127672316e-05 4.191228965192e+00
2.567500000000e+02 -3.248261523357e-03 6.199072962840e-05 4.137337432075e+00
2.570000000000e+02 -3.183663001769e-03 6.119295712720e-05 4.083664089236e+00
2.572500000000e+02 -3.127860433041e-03 6.042784528595e-05 4.030222569680e+00
2.575000000000e+02 -3.080755332175e-03 5.969494250918e-05 3.977026654780e+00
2.577500000000e+02 -3.042187005906e-03 5.899347528088e-05 3.924090104825e+00
2.580000000000e+02 -3.011935213931e-03 5.832236909337e-05 3.871426495138e+00
2.582500000000e+02 -2.989722833071e-03 5.768027194311e-05 3.819049058721e+00
2.585000000000e+02 -2.975218543133e-03 5.706558864363e-05 3.766970541129e+00
2.587500000000e+02 -2.968039505068e-03 5.647651038257e-05 3.715203071592e+00
2.590000000000e+02 -2.967753924717e-03 5.591100753274e-05 3.663758051090e+00
2.592500000000e+02 -2.973883680073e-03 5.536690259555e-05 3.612646061794e+00
2.595000000000e+02 -2.985906986650e-03 5.484189398103e-05 3.561876796440e+00
2.597500000000e+02 -3.003261131901e-03 5.433358792295e-05 3.511459008400e+00
2.600000000000e+02 -3.025345229076e-03 5.383952594976e-05 3.461400480605e+00
2.602500000000e+02 -3.051523145274e-03 5.335721020483e-05 3.411708012146e+00
2.605000000000e+02 -3.081126782813e-03 5.288412496962e-05 3.362387420235e+00
2.607500000000e+02 -3.113459651366e-03 5.241775002640e-05 3.313443555163e+00
2.610000000000e+02 -3.147800548512e-03 5.195562793664e-05 3.264880325723e+00
2.612500000000e+02 -3.183407730919e-03 5.149535554436e-05 3.216700734188e+00
2.615000000000e+02 -3.219523612266e-03 5.103455815936e-05 3.168906916537e+00
2.617500000000e+02 -3.255379928961e-03 5.057093370142e-05 3.121500190056e+00
2.620000000000e+02 -3.290203220817e-03 5.010227230531e-05 3.074481102781e+00
2.622500000000e+02 -3.323221071381e-03 4.962645725989e-05 3.027849490094e+00
2.625000000000e+02 -3.353668775653e-03 4.914147011956e-05 2.981604532528e+00
2.627500000000e+02 -3.380796768587e-03 4.864539826352e-05 2.935744823156e+00
2.630000000000e+02 -3.403878733219e-03 4.813643981560e-05 2.890268438158e+00
2.632500000000e+02 -3.422220508469e-03 4.761291127509e-05 2.845173021928e+00
2.635000000000e+02 -3.435169569945e-03 4.707325760625e-05 2.800455879385e+00
2.637500000000e+02 -3.442125016974e-03 4.651606173367e-05 2.756114089126e+00
2.640000000000e+02 -3.442547809451e-03 4.594005616074e-05 2.712144628564e+00
2.642500000000e+02 -3.435971016070e-03 4.534413558061e-05 2.668544525523e+00
2.645000000000e+02 -3.422009715995e-03 4.472737110733e-05 2.625311025924e+00
2.647500000000e+02 -3.400370407433e-03 4.408902475975e-05 2.582441791779e+00
2.650000000000e+02 -3.370859476876e-03 4.342856462139e-05 2.539935116566e+00
2.652500000000e+02 -3.333390585361e-03 4.274568011436e-05 2.497790170885e+00
2.655000000000e+02 -3.287990650511e-03 4.204029667884e-05 2.456007266043e+00
2.657500000000e+02 -3.234804213537e-03 4.131258974729e-05 2.414588137061e+00
2.660000000000e+02 -3.174096023311e-03 4.056299699159e-05 2.373536246556e+00
2.662500000000e+02 -3.106251511950e-03 3.979222426534e-05 2.332857092530e+00
2.665000000000e+02 -3.031775120763e-03 3.900124878536e-05 2.292558529352e+00
2.667500000000e+02 -2.951286062994e-03 3.819136171018e-05 2.252651079334e+00
2.670000000000e+02 -2.865511761889e-03 3.736413276129e-05 2.213148243315e+00
2.672500000000e+02 -2.775278760602e-03 3.652141424390e-05 2.174066785300e+00
2.675000000000e+02 -2.681501147519e-03 3.566534485730e-05 2.135426998842e+00
2.677500000000e+02 -2.585166632123e-03 3.479832747411e-05 2.097252932464e+00
2.680000000000e+02 -2.487320507411e-03 3.392301199404e-05 2.059572570579e+00
2.682500000000e+02 -2.389047611723e-03 3.304230056964e-05 2.022417965973e+00
2.685000000000e+02 -2.291452741485e-03 3.215932276876e-05 1.985825303030e+00
2.687500000000e+02 -2.195640101106e-03 3.127741330908e-05 1.949834900103e+00
2.690000000000e+02 -2.102692216600e-03 3.040008895730e-05 1.914491132687e+00
2.692500000000e+02 -2.013648926786e-03 2.953102411762e-05 1.879842279853e+00
2.695000000000e+02 -1.929487077533e-03 2.867402389714e-05 1.845940295723e+00
2.697500000000e+02 -1.851101401373e-03 2.783299972658e-05 1.812840500146e+00
2.700000000000e+02 -1.779287222162e-03 2.701193898599e-05 1.780601197036e+00
2.702500000000e+02 -1.714725625445e-03 2.621487599688e-05 1.749283229939e+00
2.705000000000e+02 -1.657971616233e-03 2.544586268566e-05 1.718949477395e+00
2.707500000000e+02 -1.609445753745e-03 2.470893743550e-05 1.689664305099e+00
2.710000000000e+02 -1.569429501283e-03 2.400809308817e-05 1.661492984223e+00
2.712500000000e+02 -1.538064410116e-03 2.334724321171e-05 1.634501093554e+00
2.715000000000e+02 -1.515355045122e-03 2.273018590021e-05 1.608753914930e+00
2.717500000000e+02 -1.501175514719e-03 2.216056585866e-05 1.584315839739e+00
2.720000000000e+02 -1.495279276956e-03 2.164183651052e-05 1.561249796556e+00
2.722500000000e+02 -1.497311816052e-03 2.117721540551e-05 1.539616714159e+00
2.725000000000e+02 -1.506825624620e-03 2.076964003403e-05 1.519475025553e+00
2.727500000000e+02 -1.523296906032e-03 2.042172291433e-05 1.500880222721e+00
2.730000000000e+02 -1.546143380335e-03 2.013570675047e-05 1.483884465307e+00
2.732500000000e+02 -1.574742566158e-03 1.991342062030e-05 1.468536247613e+00
2.735000000000e+02 -1.608449968382e-03 1.975623841721e-05 1.454880122306e+00
2.737500000000e+02 -1.646616633896e-03 1.966504285134e-05 1.442956481703e+00
2.740000000000e+02 -1.688605631755e-03 1.964019595296e-05 1.432801393558e+00
2.742500000000e+02 -1.733807017954e-03 1.968151804049e-05 1.424446488023e+00
2.745000000000e+02 -1.781651010947e-03 1.978827553784e-05 1.417918891871e+00
2.747500000000e+02 -1.831619175927e-03 1.995918125969e-05 1.413241205020e+00
2.750000000000e+02 -1.883253450909e-03 2.019240604534e-05 1.410431515463e+00
2.752500000000e+02 -1.936162978307e-03 2.048560356477e-05 1.409503447322e+00
2.755000000000e+02 -1.990028723565e-03 2.083594997382e-05 1.410466238732e+00
2.757500000000e+02 -2.044605963263e-03 2.124019408412e-05 1.413324844693e+00
2.760000000000e+02 -2.099724778090e-03 2.169472020552e-05 1.418080062294e+00
2.762500000000e+02 -2.155288701661e-03 2.219562045913e-05 1.424728675388e+00
2.765000000000e+02 -2.211271790081e-03 2.273877622083e-05 1.433263614505e+00
2.767500000000e+02 -2.267714214176e-03 2.331994039628e-05 1.443674132280e+00
2.770000000000e+02 -2.324716678417e-03 2.393483444912e-05 1.455945988774e+00
2.772500000000e+02 -2.382433707585e-03 2.457923648108e-05 1.470061648098e+00
2.775000000000e+02 -2.441066149431e-03 2.524905785201e-05 1.486000480284e+00
2.777500000000e+02 -2.500852972419e-03 2.594042611992e-05 1.503738970240e+00
2.780000000000e+02 -2.562062747102e-03 2.664975564159e-05 1.523250927159e+00
2.782500000000e+02 -2.624984767797e-03 2.737380578133e-05 1.544507695108e+00
2.785000000000e+02 -2.689919991280e-03 2.810972631165e-05 1.567478360832e+00
2.787500000000e+02 -2.757171985002e-03 2.885508934619e-05 1.592129954614e+00
2.790000000000e+02 -2.827037744264e-03 2.960790564913e-05 1.618427645559e+00
2.792500000000e+02 -2.899798767641e-03 3.036662716302e-05 1.646334924662e+00
2.795000000000e+02 -2.975712277907e-03 3.113013690753e-05 1.675813778589e+00
2.797500000000e+02 -3.055003017721e-03 3.189772280315e-05 1.706824847951e+00
2.800000000000e+02 -3.137855587030e-03 3.266904405583e-05 1.739327573619e+00
2.802500000000e+02 -3.224407776217e-03 3.344408531653e-05 1.773280326087e+00
2.805000000000e+02 -3.314744985337e-03 3.422310646711e-05 1.808640522215e+00
2.807500000000e+02 -3.408896218691e-03 3.500658782499e-05 1.845364726148e+00
2.810000000000e+02 -3.506831708675e-03 3.579517334137e-05 1.883408738864e+00
2.812500000000e+02 -3.608462516764e-03 3.658961363018e-05 1.922727676813e+00
2.815000000000e+02 -3.713642271063e-03 3.739071238537e-05 1.963276041705e+00
2.817500000000e+02 -3.822171108920e-03 3.819927688642e-05 2.005007785786e+00
2.820000000000e+02 -3.933801940520e-03 3.901607421644e-05 2.047876374033e+00
2.822500000000e+02 -4.048248822631e-03 3.984179486746e-05 2.091834847824e+00
2.825000000000e+02 -4.165197414968e-03 4.067702354293e-05 2.136835892416e+00
2.827500000000e+02 -4.284317096113e-03 4.152221727430e-05 2.182831912133e+00
2.830000000000e+02 -4.405274373874e-03 4.237769178764e-05 2.229775115364e+00
2.832500000000e+02 -4.527747122727e-03 4.324361407251e-05 2.277617612595e+00
2.835000000000e+02 -4.651438985570e-03 4.412000162077e-05 2.326311528109e+00
2.837500000000e+02 -4.776093390078e-03 4.500672610011e-05 2.375809127618e+00
2.840000000000e+02 -4.901506438703e-03 4.590351735514e-05 2.426062960901e+00
2.842500000000e+02 -5.027538043426e-03 4.680997948231e-05 2.477026018682e+00
2.845000000000e+02 -5.154120804473e-03 4.772562209229e-05 2.528651903561e+00
2.847500000000e+02 -5.281265868376e-03 4.864984143688e-05 2.580895010570e+00
2.850000000000e+02 -5.409065435310e-03 4.958196794635e-05 2.633710714762e+00
2.852500000000e+02 -5.537691575190e-03 5.052124073510e-05 2.687055563445e+00
2.855000000000e+02 -5.667391113655e-03 5.146683053270e-05 2.740887465954e+00
2.857500000000e+02 -5.798476770994e-03 5.241786882304e-05 2.795165878316e+00
2.860000000000e+02 -5.931314500625e-03 5.337346108217e-05 2.849851975356e+00
2.862500000000e+02 -6.066307392847e-03 5.433269777566e-05 2.904908808828e+00
2.865000000000e+02 -6.203876534410e-03 5.529464592152e-05 2.960301441702e+00
2.867500000000e+02 -6.344439484935e-03 5.625836503398e-05 3.015997056963e+00
2.870000000000e+02 -6.488386913175e-03 5.722291110569e-05 3.071965035792e+00
2.872500000000e+02 -6.636058298754e-03 5.818734345356e-05 3.128176998802e+00
2.875000000000e+02 -6.787717644788e-03 5.915073099783e-05 3.184606812784e+00
2.877500000000e+02 -6.943529927948e-03 6.011215860779e-05 3.241230553871e+00
2.880000000000e+02 -7.103539339931e-03 6.107073827630e-05 3.298026431198e+00
2.882500000000e+02 -7.267649991891e-03 6.202561490953e-05 3.354974666261e+00
2.885000000000e+02 -7.435610070246e-03 6.297593082905e-05 3.412057336701e+00
2.887500000000e+02 -7.606999979684e-03 6.392087428186e-05 3.469258177603e+00
2.890000000000e+02 -7.781225249568e-03 6.485967740236e-05 3.526562351127e+00
2.892500000000e+02 -7.957514240781e-03 6.579161116507e-05 3.583956184123e+00
2.895000000000e+02 -8.134921384400e-03 6.671598434699e-05 3.641426887829e+00
2.897500000000e+02 -8.312335663080e-03 6.763214183270e-05 3.698962256180e+00
2.900000000000e+02 -8.488494518242e-03 6.853945939506e-05 3.756550359105e+00
2.902500000000e+02 -8.662002686060e-03 6.943733700010e-05 3.814179231892e+00
2.905000000000e+02 -8.831356052938e-03 7.032518905306e-05 3.871836580737e+00
2.907500000000e+02 -8.994969358545e-03 7.120243183920e-05 3.929509494913e+00
2.910000000000e+02 -9.151207730864e-03 7.206847002442e-05 3.987184195079e+00
2.912500000000e+02 -9.298420804367e-03 7.292268132186e-05 4.044845807549e+00
2.915000000000e+02 -9.434978818563e-03 7.376439891033e-05 4.102478177921e+00
2.917500000000e+02 -9.559310030495e-03 7.459289943990e-05 4.160063738714e+00
2.920000000000e+02 -9.669938080848e-03 7.540738843306e-05 4.217583414736e+00
2.922500000000e+02 -9.765518841675e-03 7.620698882146e-05 4.275016594299e+00
2.925000000000e+02 -9.844875440783e-03 7.699072727252e-05 4.332341147087e+00
2.927500000000e+02 -9.907030792208e-03 7.775752894965e-05 4.389533496715e+00
2.930000000000e+02 -9.951237247987e-03 7.850622140051e-05 4.446568756520e+00
2.932500000000e+02 -9.977002346318e-03 7.923553766118e-05 4.503420903381e+00
2.935000000000e+02 -9.984110599323e-03 7.994412744994e-05 4.560063013364e+00
2.937500000000e+02 -9.972640388232e-03 8.063057366717e-05 4.616467526478e+00
2.940000000000e+02 -9.942976092010e-03 8.129341591812e-05 4.672606562389e+00
2.942500000000e+02 -9.895814768116e-03 8.193118018765e-05 4.728452253261e+00
2.945000000000e+02 -9.832167565017e-03 8.254241422317e-05 4.783977112270e+00
2.947500000000e+02 -9.753355468539e-03 8.312572864300e-05 4.839154409558e+00
2.950000000000e+02 -9.660999433456e-03 8.367984244018e-05 4.893958556290e+00
2.952500000000e+02 -9.557004993196e-03 8.420363234057e-05 4.948365494329e+00
2.955000000000e+02 -9.443541201721e-03 8.469618427320e-05 5.002353067580e+00
2.957500000000e+02 -9.323014310251e-03 8.515684598623e-05 5.055901385807e+00
2.960000000000e+02 -9.198036174521e-03 8.558527846578e-05 5.108993155393e+00
2.962500000000e+02 -9.071387914676e-03 8.598150488193e-05 5.161613986690e+00
2.965000000000e+02 -8.945979070567e-03 8.634595420409e-05 5.213752659094e+00
2.967500000000e+02 -8.824802778952e-03 8.667949034794e-05 5.265401344860e+00
2.970000000000e+02 -8.710887651276e-03 8.698345938218e-05 5.316555789569e+00
2.972500000000e+02 -8.607246844538e-03 8.725971628415e-05 5.367215439227e+00
2.975000000000e+02 -8.516825259985e-03 8.751060615758e-05 5.417383520210e+00
2.977500000000e+02 -8.442445591613e-03 8.773896994738e-05 5.467067065104e+00
2.980000000000e+02 -8.386754224396e-03 8.794812344495e-05 5.516276888504e+00
2.982500000000e+02 -8.352168009468e-03 8.814182772179e-05 5.565027513177e+00
2.985000000000e+02 -8.340822862170e-03 8.832422605648e-05 5.613337048351e+00
2.987500000000e+02 -8.354525270087e-03 8.849979060785e-05 5.661227025407e+00
2.990000000000e+02 -8.394707958500e-03 8.867321455358e-05 5.708722191503e+00
2.992500000000e+02 -8.462390546045e-03 8.884938572704e-05 5.755850269519e+00
2.995000000000e+02 -8.558146311620e-03 8.903328737841e-05 5.802641686478e+00
2.997500000000e+02 -8.682076204046e-03 8.922982697951e-05 5.849129276256e+00
3.000000000000e+02 -8.833790704996e-03 8.944374473499e-05 5.895347964522e+00
3.002500000000e+02 -9.012400480759e-03 8.967950493516e-05 5.941334432674e+00
3.005000000000e+02 -9.216516159289e-03 8.994120825237e-05 5.987126777181e+00
3.007500000000e+02 -9.444257895630e-03 9.023239549630e-05 6.032764159858e+00
3.010000000000e+02 -9.693274815575e-03 9.055598939875e-05 6.078286457310e+00
3.012500000000e+02 -9.960774322731e-03 9.091422275209e-05 6.123733911051e+00
3.015000000000e+02 -1.024356119600e-02 9.130852643563e-05 6.169146782030e+00
3.017500000000e+02 -1.053808589942e-02 9.173946313595e-05 6.214565016236e+00
3.020000000000e+02 -1.084050180445e-02 9.220667485194e-05 6.260027909623e+00
3.022500000000e+02 -1.114672981923e-02 9.270886121432e-05 6.305573793074e+00
3.025000000000e+02 -1.145252986290e-02 9.324377051040e-05 6.351239723110e+00
3.027500000000e+02 -1.175357766465e-02 9.380820732133e-05 6.397061185218e+00
3.030000000000e+02 -1.204554520328e-02 9.439806535735e-05 6.443071808565e+00
3.032500000000e+02 -1.232418319420e-02 9.500838552015e-05 6.489303092811e+00
3.035000000000e+02 -1.258540388219e-02 9.563342242436e-05 6.535784145218e+00
3.037500000000e+02 -1.282536202674e-02 9.626673138810e-05 6.582541433693e+00
3.040000000000e+02 -1.304053265838e-02 9.690128198694e-05 6.629598542993e+00
3.042500000000e+02 -1.322778315397e-02 9.752958043463e-05 6.676975951632e+00
3.045000000000e+02 -1.338443824265e-02 9.814379511552e-05 6.724690817683e+00
3.047500000000e+02 -1.350833621693e-02 9.873588810369e-05 6.772756778250e+00
3.050000000000e+02 -1.359787480145e-02 9.929775426573e-05 6.821183768806e+00
3.052500000000e+02 -1.365204593431e-02 9.982136577219e-05 6.869977851677e+00
3.055000000000e+02 -1.367045787339e-02 1.002989124579e-04 6.919141075184e+00
3.057500000000e+02 -1.365334493890e-02 1.007229299007e-04 6.968671343602e+00
3.060000000000e+02 -1.360156399480e-02 1.010864200278e-04 7.018562318403e+00
3.062500000000e+02 -1.351657810810e-02 1.013829719277e-04 7.068803344706e+00
3.065000000000e+02 -1.340042815612e-02 1.016068719446e-04 7.119379399817e+00
3.067500000000e+02 -1.325569247243e-02 1.017532012877e-04 7.170271079804e+00
3.070000000000e+02 -1.308543653117e-02 1.018179228360e-04 7.221454607362e+00
3.072500000000e+02 -1.289315308226e-02 1.017979557137e-04 7.272901879400e+00
3.075000000000e+02 -1.268269518323e-02 1.016912378436e-04 7.324580537683e+00
3.077500000000e+02 -1.245820294013e-02 1.014967731704e-04 7.376454078006e+00
3.080000000000e+02 -1.222402656122e-02 1.012146624429e-04 7.428481982641e+00
3.082500000000e+02 -1.198464672647e-02 1.008461497698e-04 7.480619888184e+00
3.085000000000e+02 -1.174459478876e-02 1.003936223456e-04 7.532819775100e+00
3.087500000000e+02 -1.150837375261e-02 9.986058048636e-05 7.585030187979e+00
3.090000000000e+02 -1.128038225615e-02 9.925163685578e-05 7.637196474272e+00
3.092500000000e+02 -1.106484218144e-02 9.857253839893e-05 7.689261047642e+00
3.095000000000e+02 -1.086573175379e-02 9.783004954897e-05 7.741163665110e+00
3.097500000000e+02 -1.068672463308e-02 9.703189713836e-05 7.792841721360e+00
3.100000000000e+02 -1.053113617792e-02 9.618669701486e-05 7.844230550841e+00
3.102500000000e+02 -1.040187706592e-02 9.530384107917e-05 7.895263738149e+00
3.105000000000e+02 -1.030141507860e-02 9.439338741807e-05 7.945873429696e+00
3.107500000000e+02 -1.023174512966e-02 9.346598946866e-05 7.995990643307e+00
3.110000000000e+02 -1.019436712027e-02 9.253268447318e-05 8.045545571672e+00
3.112500000000e+02 -1.019027196837e-02 9.160474499820e-05 8.094467875131e+00
3.115000000000e+02 -1.021993524653e-02 9.069351352339e-05 8.142686958933e+00
3.117500000000e+02 -1.028331844575e-02 8.981021844531e-05 8.190132232651e+00
3.120000000000e+02 -1.037987729305e-02 8.896582560566e-05 8.236733347584e+00
3.122500000000e+02 -1.050857669456e-02 8.817084266399e-05 8.282420408805e+00
3.125000000000e+02 -1.066791176161e-02 8.743512646617e-05 8.327124164219e+00
3.127500000000e+02 -1.085593448483e-02 8.676774510519e-05 8.370776165489e+00
3.130000000000e+02 -1.107028565942e-02 8.617683436024e-05 8.413308902521e+00
3.132500000000e+02 -1.130823171095e-02 8.566943583102e-05 8.454655918399e+00
3.135000000000e+02 -1.156670586891e-02 8.525138593318e-05 8.494751896994e+00
3.137500000000e+02 -1.184235331715e-02 8.492722849604e-05 8.533532739340e+00
3.140000000000e+02 -1.213157972658e-02 8.470014922010e-05 8.570935622176e+00
3.142500000000e+02 -1.243060269781e-02 8.457194271747e-05 8.606899050905e+00
3.145000000000e+02 -1.273550538133e-02 8.454299135435e-05 8.641362905911e+00
3.147500000000e+02 -1.304229182633e-02 8.461226001708e-05 8.674268497671e+00
3.150000000000e+02 -1.334694299864e-02 8.477732021714e-05 8.705558622587e+00
3.152500000000e+02 -1.364547303716e-02 8.503442971194e-05 8.735177635817e+00
3.155000000000e+02 -1.393398465105e-02 8.537863689143e-05 8.763071535466e+00
3.157500000000e+02 -1.420872312364e-02 8.580385586271e-05 8.789188073983e+00
3.160000000000e+02 -1.446612772110e-02 8.630295383705e-05 8.813476884931e+00
3.162500000000e+02 -1.470288003510e-02 8.686788421386e-05 8.835889637021e+00
3.165000000000e+02 -1.491594821963e-02 8.748977966674e-05 8.856380207578e+00
3.167500000000e+02 -1.510262690476e-02 8.815905036924e-05 8.874904885618e+00
3.170000000000e+02 -1.526057172993e-02 8.886563369678e-05 8.891422588465e+00
3.172500000000e+02 -1.538782844727e-02 8.959906002548e-05 8.905895098427e+00
3.175000000000e+02 -1.548285618188e-02 9.034854596673e-05 8.918287312555e+00
3.177500000000e+02 -1.554454444003e-02 9.110318605693e-05 8.928567496430e+00
3.180000000000e+02 -1.557222431748e-02 9.185198423267e-05 8.936707546470e+00
3.182500000000e+02 -1.556567344273e-02 9.258395621919e-05 8.942683241148e+00
3.185000000000e+02 -1.552511535410e-02 9.328833061056e-05 8.946474484418e+00
3.187500000000e+02 -1.545121366176e-02 9.395463822315e-05 8.948065532262e+00
3.190000000000e+02 -1.534506125393e-02 9.457280634376e-05 8.947445192402e+00
3.192500000000e+02 -1.520816557863e-02 9.513327419114e-05 8.944607002220e+00
3.195000000000e+02 -1.504243006930e-02 9.562711217670e-05 8.939549367188e+00
3.197500000000e+02 -1.485013259055e-02 9.604605299146e-05 8.932275662792e+00
3.200000000000e+02 -1.463390166941e-02 9.638259016070e-05 8.922794303757e+00
3.202500000000e+02 -1.439669041138e-02 9.663014501590e-05 8.911118766210e+00
3.205000000000e+02 -1.414174882739e-02 9.678315654846e-05 8.897267574497e+00
3.207500000000e+02 -1.387259438009e-02 9.683716196851e-05 8.881264246039e+00
3.210000000000e+02 -1.359298098937e-02 9.678888413003e-05 8.863137208757e+00
3.212500000000e+02 -1.330686579683e-02 9.663631357601e-05 8.842919676368e+00
3.215000000000e+02 -1.301837387065e-02 9.637878051899e-05 8.820649507531e+00
3.217500000000e+02 -1.273176020783e-02 9.601701676490e-05 8.796369035281e+00
3.220000000000e+02 -1.245136906599e-02 9.555320430341e-05 8.770124879648e+00
3.222500000000e+02 -1.218159046980e-02 9.499100641447e-05 8.741967752792e+00
3.225000000000e+02 -1.192681366044e-02 9.433558626923e-05 8.711952246593e+00
3.227500000000e+02 -1.169137751969e-02 9.359359957159e-05 8.680136622837e+00
3.230000000000e+02 -1.147951782424e-02 9.277317487397e-05 8.646582591411e+00
3.232500000000e+02 -1.129531152819e-02 9.188386808015e-05 8.611355094599e+00
3.235000000000e+02 -1.114261861394e-02 9.093655623360e-05 8.574522081343e+00
3.237500000000e+02 -1.102502218279e-02 8.994343901145e-05 8.536154287320e+00
3.240000000000e+02 -1.094576811013e-02 8.891790997362e-05 8.496325003702e+00
3.242500000000e+02 -1.090770564806e-02 8.787437008054e-05 8.455109847936e+00
3.245000000000e+02 -1.091323071568e-02 8.682807525695e-05 8.412586520264e+00
3.247500000000e+02 -1.096423336540e-02 8.579488696339e-05 8.368834556003e+00
3.250000000000e+02 -1.106205073803e-02 8.479119480348e-05 8.323935061389e+00
3.252500000000e+02 -1.120742644457e-02 8.383370253903e-05 8.277970436517e+00
3.255000000000e+02 -1.140047732741e-02 8.293914819199e-05 8.231024082613e+00
3.257500000000e+02 -1.164066829419e-02 8.212408571090e-05 8.183180090767e+00
3.260000000000e+02 -1.192679549050e-02 8.140468595744e-05 8.134522914501e+00
3.262500000000e+02 -1.225697806031e-02 8.079642955999e-05 8.085137025066e+00
3.265000000000e+02 -1.262865880865e-02 8.031382792703e-05 8.035106552281e+00
3.267500000000e+02 -1.303861374058e-02 7.997024767295e-05 7.984514913150e+00
3.270000000000e+02 -1.348297068637e-02 7.977756447344e-05 7.933444433679e+00
3.272500000000e+02 -1.395723695701e-02 7.974591830673e-05 7.881975964436e+00
3.275000000000e+02 -1.445633578046e-02 7.988350855054e-05 7.830188499379e+00
3.277500000000e+02 -1.497465152025e-02 8.019625959127e-05 7.778158802189e+00
3.280000000000e+02 -1.550608362279e-02 8.068766560865e-05 7.725961041879e+00
3.282500000000e+02 -1.604410901908e-02 8.135856872360e-05 7.673666448793e+00
3.285000000000e+02 -1.658185253452e-02 8.220715275953e-05 7.621342993779e+00
3.287500000000e+02 -1.711216523746e-02 8.322871851829e-05 7.569055091001e+00
3.290000000000e+02 -1.762771005595e-02 8.441557112776e-05 7.516863335187e+00
3.292500000000e+02 -1.812105410389e-02 8.575702088906e-05 7.464824273321e+00
3.295000000000e+02 -1.858476705663e-02 8.723946215766e-05 7.412990208476e+00
3.297500000000e+02 -1.901152445737e-02 8.884636954162e-05 7.361409044931e+00
3.300000000000e+02 -1.939421509066e-02 9.055838882205e-05 7.310124170973e+00
3.302500000000e+02 -1.972605086657e-02 9.235364117843e-05 7.259174375789e+00
3.305000000000e+02 -2.000067810189e-02 9.420793004919e-05 7.208593807819e+00
3.307500000000e+02 -2.021228887467e-02 9.609502362434e-05 7.158411966173e+00
3.310000000000e+02 -2.035573034650e-02 9.798698486851e-05 7.108653725610e+00
3.312500000000e+02 -2.042661023917e-02 9.985455896469e-05 7.059339395694e+00
3.315000000000e+02 -2.042139666796e-02 1.016675918001e-04 7.010484803850e+00
3.317500000000e+02 -2.033751011762e-02 1.033954900949e-04 6.962101409476e+00
3.320000000000e+02 -2.017340563309e-02 1.050076967122e-04 6.914196438755e+00
3.322500000000e+02 -1.992864319213e-02 1.064741819975e-04 6.866773043400e+00
3.325000000000e+02 -1.960394424234e-02 1.077659447972e-04 6.819830471121e+00
3.327500000000e+02 -1.920123260676e-02 1.088555138313e-04 6.773364256918e+00
3.330000000000e+02 -1.872365808390e-02 1.097174401296e-04 6.727366423080e+00
3.332500000000e+02 -1.817560125746e-02 1.103287721955e-04 6.681825689573e+00
3.335000000000e+02 -1.756265811186e-02 1.106695048178e-04 6.636727690187e+00
3.337500000000e+02 -1.689160348407e-02 1.107229941263e-04 6.592055196165e+00
3.340000000000e+02 -1.617033240491e-02 1.104763323934e-04 6.547788337451e+00
3.342500000000e+02 -1.540777935405e-02 1.099206758796e-04 6.503904829543e+00
3.345000000000e+02 -1.461381547615e-02 1.090514894423e-04 6.460380197480e+00
3.347500000000e+02 -1.379912480792e-02 1.078687537525e-04 6.417188001111e+00
3.350000000000e+02 -1.297506048316e-02 1.063771142800e-04 6.374300052981e+00
3.352500000000e+02 -1.215348314941e-02 1.045859517205e-04 6.331686638246e+00
3.355000000000e+02 -1.134658341842e-02 1.025093714684e-04 6.289316728453e+00
3.357500000000e+02 -1.056669108242e-02 1.001661191871e-04 6.247158194158e+00
3.360000000000e+02 -9.826073663582e-03 9.757940681263e-05 6.205178009937e+00
3.362500000000e+02 -9.136728000906e-03 9.477667242078e-05 6.163342459691e+00
3.365000000000e+02 -8.510168287953e-03 9.178931599463e-05 6.121617337359e+00
3.367500000000e+02 -7.957214742946e-03 8.865227316746e-05 6.079968141123e+00
3.370000000000e+02 -7.487787910154e-03 8.540358629239e-05 6.038360266540e+00
3.372500000000e+02 -7.110712875499e-03 8.208388698450e-05 5.996759190112e+00
3.375000000000e+02 -6.833538710350e-03 7.873583501547e-05 5.955130648337e+00
3.377500000000e+02 -6.662377538118e-03 7.540353490987e-05 5.913440805329e+00
3.380000000000e+02 -6.601767833544e-03 7.213188652366e-05 5.871656410707e+00
3.382500000000e+02 -6.654565727265e-03 6.896591177336e-05 5.829744942889e+00
3.385000000000e+02 -6.821867414871e-03 6.595006618118e-05 5.787674738955e+00
3.387500000000e+02 -7.102964646172e-03 6.312754052226e-05 5.745415105769e+00
3.390000000000e+02 -7.495334596919e-03 6.053957006771e-05 5.702936416350e+00
3.392500000000e+02 -7.994664021534e-03 5.822478098627e-05 5.660210184198e+00
3.395000000000e+02 -8.594907179932e-03 5.621852141496e-05 5.617209123632e+00
3.397500000000e+02 -9.288375426368e-03 5.455225820591e-05 5.573907186985e+00
3.400000000000e+02 -1.006585656848e-02 5.325302219741e-05 5.530279590714e+00
3.402500000000e+02 -1.091676039098e-02 5.234290698880e-05 5.486302819722e+00
3.405000000000e+02 -1.182928760796e-02 5.183865638353e-05 5.441954624808e+00
3.407500000000e+02 -1.279061813832e-02 5.175130918264e-05 5.397214005531e+00
3.410000000000e+02 -1.378711512707e-02 5.208592705810e-05 5.352061184584e+00
3.412500000000e+02 -1.480454099644e-02 5.284141292095e-05 5.306477583540e+00
3.415000000000e+02 -1.582828121458e-02 5.401043349421e-05 5.260445788747e+00
3.417500000000e+02 -1.684357238363e-02 5.557944775053e-05 5.213949528566e+00
3.420000000000e+02 -1.783573028199e-02 5.752882374702e-05 5.166973645879e+00
3.422500000000e+02 -1.879037496699e-02 5.983304913051e-05 5.119504087315e+00
3.425000000000e+02 -1.969364881199e-02 6.246102847129e-05 5.071527896379e+00
3.427500000000e+02 -2.053242459289e-02 6.537645548618e-05 5.023033217966e+00
3.430000000000e+02 -2.129450053107e-02 6.853831143683e-05 4.974009321709e+00
3.432500000000e+02 -2.196877927123e-02 7.190145981195e-05 4.924446633212e+00
3.435000000000e+02 -2.254542836167e-02 7.541722150176e-05 4.874336778991e+00
3.437500000000e+02 -2.301601982824e-02 7.903403508175e-05 4.823672650952e+00
3.440000000000e+02 -2.337364703596e-02 8.269819667867e-05 4.772448477458e+00
3.442500000000e+02 -2.361301718455e-02 8.635465757445e-05 4.720659905791e+00
3.445000000000e+02 -2.373051772535e-02 8.994773477694e-05 4.668304100267e+00
3.447500000000e+02 -2.372425655896e-02 9.342195080120e-05 4.615379842253e+00
3.450000000000e+02 -2.359407512784e-02 9.672284709972e-05 4.561887635783e+00
3.452500000000e+02 -2.334153392911e-02 9.979775770852e-05 4.507829821822e+00
3.455000000000e+02 -2.296987156460e-02 1.025965641953e-04 4.453210687177e+00
3.457500000000e+02 -2.248393767320e-02 1.050724390400e-04 4.398036574666e+00
3.460000000000e+02 -2.189010140591e-02 1.071825154479e-04 4.342315989507e+00
3.462500000000e+02 -2.119613775355e-02 1.088885113740e-04 4.286059696555e+00
3.465000000000e+02 -2.041109328600e-02 1.101572883044e-04 4.229280814433e+00
3.467500000000e+02 -1.954513492308e-02 1.109613548990e-04 4.171994894966e+00
3.470000000000e+02 -1.860938430591e-02 1.112792793376e-04 4.114219991849e+00
3.472500000000e+02 -1.761574028087e-02 1.110960191040e-04 4.055976720033e+00
3.475000000000e+02 -1.657669343035e-02 1.104031644322e-04 3.997288297972e+00
3.477500000000e+02 -1.550513483434e-02 1.091990894831e-04 3.938180578093e+00
3.480000000000e+02 -1.441416260347e-02 1.074890096968e-04 3.878682061530e+00
3.482500000000e+02 -1.331688844820e-02 1.052849428324e-04 3.818823900659e+00
3.485000000000e+02 -1.222624813522e-02 1.026055763164e-04 3.758639884858e+00
3.487500000000e+02 -1.115481812965e-02 9.947604134108e-05 3.698166413110e+00
3.490000000000e+02 -1.011464176614e-02 9.592759656255e-05 3.637442451469e+00
3.492500000000e+02 -9.117066993926e-03 9.199722445349e-05 3.576509477380e+00
3.495000000000e+02 -8.172598722370e-03 8.772714580271e-05 3.515411408375e+00
3.497500000000e+02 -7.290767277319e-03 8.316425578106e-05 3.454194516529e+00
3.500000000000e+02 -6.480014313475e-03 7.835949153495e-05 3.392907328219e+00
3.502500000000e+02 -5.747597876693e-03 7.336713577688e-05 3.331600507852e+00
3.505000000000e+02 -5.099517016281e-03 6.824406648864e-05 3.270326725930e+00
3.507500000000e+02 -4.540456763600e-03 6.304896372847e-05 3.209140511212e+00
3.510000000000e+02 -4.073753393889e-03 5.784148258281e-05 3.148098086047e+00
3.512500000000e+02 -3.701380415939e-03 5.268140909359e-05 3.087257186742e+00
3.515000000000e+02 -3.423954515863e-03 4.762780785880e-05 3.026676867701e+00
3.517500000000e+02 -3.240761203659e-03 4.273817854017e-05 2.966417292153e+00
3.520000000000e+02 -3.149799180102e-03 3.806763413919e-05 2.906539511034e+00
3.522500000000e+02 -3.147842132467e-03 3.366811142136e-05 2.847105229944e+00
3.525000000000e+02 -3.230516754811e-03 2.958763944513e-05 2.788176571127e+00
3.527500000000e+02 -3.392395113250e-03 2.586965901041e-05 2.729815827875e+00
3.530000000000e+02 -3.627099747570e-03 2.255241868140e-05 2.672085221012e+00
3.532500000000e+02 -3.927419615918e-03 1.966845595577e-05 2.615046653744e+00
3.535000000000e+02 -4.285434940292e-03 1.724417152607e-05 2.558761476192e+00
3.537500000000e+02 -4.692649205778e-03 1.529950235490e-05 2.503290254126e+00
3.540000000000e+02 -5.140126053388e-03 1.384769874335e-05 2.448692554250e+00
3.542500000000e+02 -5.618629434016e-03 1.289520948991e-05 2.395026738187e+00
3.545000000000e+02 -6.118764355542e-03 1.244167274111e-05 2.342349778090e+00
3.547500000000e+02 -6.631116739261e-03 1.248001281484e-05 2.290717083033e+00
3.550000000000e+02 -7.146389492291e-03 1.299662413792e-05 2.240182349554e+00
3.552500000000e+02 -7.655533571963e-03 1.397170150810e-05 2.190797423035e+00
3.555000000000e+02 -8.149871433063e-03 1.537960455469e-05 2.142612180017e+00
3.557500000000e+02 -8.621211618837e-03 1.718930546402e-05 2.095674426546e+00
3.560000000000e+02 -9.061953197831e-03 1.936494505547e-05 2.050029805216e+00
3.562500000000e+02 -9.465178093043e-03 2.186638767757e-05 2.005721722667e+00
3.565000000000e+02 -9.824730919721e-03 2.464987624126e-05 1.962791279523e+00
3.567500000000e+02 -1.013528466012e-02 2.766871705920e-05 1.921277218454e+00
3.570000000000e+02 -1.039239220941e-02 3.087396847273e-05 1.881215872335e+00
3.572500000000e+02 -1.059252298424e-02 3.421514473217e-05 1.842641125539e+00
3.575000000000e+02 -1.073308480743e-02 3.764092137781e-05 1.805584383147e+00
3.577500000000e+02 -1.081243086268e-02 4.109983159953e-05 1.770074542557e+00
3.580000000000e+02 -1.082985213488e-02 4.454094128978e-05 1.736137979393e+00
3.582500000000e+02 -1.078555591595e-02 4.791449384764e-05 1.703798543647e+00
3.585000000000e+02 -1.068063008310e-02 5.117252025744e-05 1.673077561809e+00
3.587500000000e+02 -1.051699550708e-02 5.426940427583e-05 1.643993861842e+00
3.590000000000e+02 -1.029734596781e-02 5.716239829479e-05 1.616563805209e+00
3.592500000000e+02 -1.002507824060e-02 5.981208645897e-05 1.590801342561e+00
3.595000000000e+02 -9.704213317254e-03 6.218279226008e-05 1.566718088671e+00
3.597500000000e+02 -9.339309152029e-03 6.424292646517e-05 1.544323412543e+00
3.600000000000e+02 -8.935368272091e-03 6.596527592584e-05 1.523624553211e+00
3.602500000000e+02 -8.497741237953e-03 6.732723366193e-05 1.504626755201e+00
3.605000000000e+02 -8.032026502128e-03 6.831096627977e-05 1.487333417130e+00
3.607500000000e+02 -7.543970771525e-03 6.890352535227e-05 1.471746261222e+00
3.610000000000e+02 -7.039369491570e-03 6.909689812773e-05 1.457865510666e+00
3.612500000000e+02 -6.523970392494e-03 6.888800448604e-05 1.445690076360e+00
3.615000000000e+02 -6.003379155101e-03 6.827863567063e-05 1.435217738341e+00
3.617500000000e+02 -5.482971192103e-03 6.727534339970e-05 1.426445325668e+00
3.620000000000e+02 -4.967808648551e-03 6.588928002496e-05 1.419368878781e+00
3.622500000000e+02 -4.462565546697e-03 6.413599654848e-05 1.413983793001e+00
3.625000000000e+02 -3.971459984404e-03 6.203519562525e-05 1.410284927678e+00
3.627500000000e+02 -3.498196877387e-03 5.961045181879e-05 1.408266683299e+00
3.630000000000e+02 -3.045920553353e-03 5.688890070604e-05 1.407923035361e+00
3.632500000000e+02 -2.617176749966e-03 5.390089656765e-05 1.409247516384e+00
3.635000000000e+02 -2.213886502256e-03 5.067965233907e-05 1.412233150632e+00
3.637500000000e+02 -1.837330397040e-03 4.726086065282e-05 1.416872333126e+00
3.640000000000e+02 -1.488144269803e-03 4.368230386348e-05 1.423156657471e+00
3.642500000000e+02 -1.166325687315e-03 3.998345564818e-05 1.431076689921e+00
3.645000000000e+02 -8.712523650606e-04 3.620508253110e-05 1.440621700798e+00
3.647500000000e+02 -6.017117343575e-04 3.238884477744e-05 1.451779355040e+00
3.650000000000e+02 -3.559419375467e-04 2.857690421845e-05 1.464535373522e+00
3.652500000000e+02 -1.316840114589e-04 2.481153699729e-05 1.478873172530e+00
3.655000000000e+02 7.375513428420e-05 2.113475569313e-05 1.494773496818e+00
3.657500000000e+02 2.634297261350e-04 1.758793912651e-05 1.512214056311e+00
3.660000000000e+02 4.406722562040e-04 1.421147207045e-05 1.531169179252e+00
3.662500000000e+02 6.090029171927e-04 1.104439082575e-05 1.551609496799e+00
3.665000000000e+02 7.720312303622e-04 8.124038374080e-06 1.573501668967e+00
3.667500000000e+02 9.333529897880e-04 5.485722735454e-06 1.596808165166e+00
3.670000000000e+02 1.096444165057e-03 3.162379020261e-06 1.621487107962e+00
3.672500000000e+02 1.264553664965e-03 1.184235284446e-06 1.647492188498e+00
3.675000000000e+02 1.440599353190e-03 -4.215249763406e-07 1.674772659355e+00
3.677500000000e+02 1.627068283792e-03 -1.631094574100e-06 1.703273408943e+00
3.680000000000e+02 1.825925973655e-03 -2.424377735483e-06 1.732935118489e+00
3.682500000000e+02 2.038535611513e-03 -2.785312996523e-06 1.763694501784e+00
3.685000000000e+02 2.265591744969e-03 -2.702189485559e-06 1.795484623643e+00
3.687500000000e+02 2.507069254712e-03 -2.167939604669e-06 1.828235293763e+00
3.690000000000e+02 2.762191348976e-03 -1.180410535262e-06 1.861873527542e+00
3.692500000000e+02 3.029416913275e-03 2.574062350214e-07 1.896324068294e+00
3.695000000000e+02 3.306449410978e-03 2.137186012913e-06 1.931509959293e+00
3.697500000000e+02 3.590267088397e-03 4.445144614090e-06 1.967353159212e+00
3.700000000000e+02 3.877174749664e-03 7.161975029618e-06 2.003775187669e+00
3.702500000000e+02 4.162876435207e-03 1.026286525704e-05 2.040697794714e+00
3.705000000000e+02 4.442567445917e-03 1.371759950741e-05 2.078043641589e+00
3.707500000000e+02 4.711043561023e-03 1.749075386381e-05 2.115736984390e+00
3.710000000000e+02 4.962825883615e-03 2.154198833756e-05 2.153704353614e+00
3.712500000000e+02 5.192296506362e-03 2.582643911411e-05 2.191875216945e+00
3.715000000000e+02 5.393844023259e-03 3.029519962452e-05 2.230182622566e+00
3.717500000000e+02 5.562011982176e-03 3.489593110570e-05 2.268563809468e+00
3.720000000000e+02 5.691650339764e-03 3.957352204900e-05 2.306960783887e+00
3.722500000000e+02 5.778061486957e-03 4.427084067748e-05 2.345320848238e+00
3.725000000000e+02 5.817141727698e-03 4.892952813601e-05 2.383597082620e+00
3.727500000000e+02 5.805510442960e-03 5.349089284309e-05 2.421748767113e+00
3.730000000000e+02 5.740625175059e-03 5.789681093046e-05 2.459741740865e+00
3.732500000000e+02 5.620881641030e-03 6.209063821264e-05 2.497548694501e+00
3.735000000000e+02 5.445693156179e-03 6.601813151283e-05 2.535149386248e+00
3.737500000000e+02 5.215549520406e-03 6.962833891502e-05 2.572530779057e+00
3.740000000000e+02 4.932056062242e-03 7.287444522652e-05 2.609687097361e+00
3.742500000000e+02 4.597949008304e-03 7.571456254601e-05 2.646619795716e+00
3.745000000000e+02 4.217088990397e-03 7.811244100658e-05 2.683337440356e+00
3.747500000000e+02 3.794434500221e-03 8.003808109830e-05 2.719855505631e+00
3.750000000000e+02 3.335992928084e-03 8.146824441335e-05 2.756196082419e+00
3.752500000000e+02 2.848751798394e-03 8.238684975562e-05 2.792387503785e+00
3.755000000000e+02 2.340592813300e-03 8.278523991176e-05 2.828463896393e+00
3.757500000000e+02 1.820187110755e-03 8.266232770618e-05 2.864464658397e+00
3.760000000000e+02 1.296875856560e-03 8.202461073545e-05 2.900433877586e+00
3.762500000000e+02 7.805364427696e-04 8.088606213691e-05 2.936419695850e+00
3.765000000000e+02 2.814378605053e-04 7.926789434190e-05 2.972473636283e+00
3.767500000000e+02 -1.899146908955e-04 7.719820970697e-05 3.008649898496e+00
3.770000000000e+02 -6.229420046199e-04 7.471153792424e-05 3.045004639002e+00
3.772500000000e+02 -1.007158353527e-03 7.184827288181e-05 3.081595245900e+00
3.775000000000e+02 -1.332341487275e-03 6.865401912765e-05 3.118479622730e+00
3.777500000000e+02 -1.588703142285e-03 6.517885480734e-05 3.155715488097e+00
3.780000000000e+02 -1.767057037054e-03 6.147653462663e-05 3.193359703288e+00
3.782500000000e+02 -1.858982600743e-03 5.760363878043e-05 3.231467636872e+00
3.785000000000e+02 -1.856981260069e-03 5.361868132245e-05 3.270092570356e+00
3.787500000000e+02 -1.754623364599e-03 4.958120335755e-05 3.309285152499e+00
3.790000000000e+02 -1.546683510585e-03 4.555084612320e-05 3.349092905321e+00
3.792500000000e+02 -1.229261050876e-03 4.158643947988e-05 3.389559784520e+00
3.795000000000e+02 -7.998854906999e-04 3.774511936869e-05 3.430725795072e+00
3.797500000000e+02 -2.576030108377e-04 3.408147830680e-05 3.472626662563e+00
3.800000000000e+02 3.969562390669e-04 3.064677045050e-05 3.515293559071e+00
3.802500000000e+02 1.161532562972e-03 2.748818201298e-05 3.558752882926e+00
3.805000000000e+02 2.032212612349e-03 2.464818466366e-05 3.603026087888e+00
3.807500000000e+02 3.003429444433e-03 2.216397343677e-05 3.648129561650e+00
3.810000000000e+02 4.067986331918e-03 2.006700108131e-05 3.694074550242e+00
3.812500000000e+02 5.217104220156e-03 1.838262060400e-05 3.740867123134e+00
3.815000000000e+02 6.440494048246e-03 1.712982926208e-05 3.788508180109e+00
3.817500000000e+02 7.726452796615e-03 1.632112296066e-05 3.836993496091e+00
3.820000000000e+02 9.061982557820e-03 1.596245995958e-05 3.886313798715e+00
3.822500000000e+02 1.043293242392e-02 1.605332449198e-05 3.936454883612e+00
3.825000000000e+02 1.182416133325e-02 1.658689891418e-05 3.987397757290e+00
3.827500000000e+02 1.321972072735e-02 1.755032181902e-05 4.039118815773e+00
3.830000000000e+02 1.460305537265e-02 1.892503648654e-05 4.091590047817e+00
3.832500000000e+02 1.595721976972e-02 2.068721208312e-05 4.144779272275e+00
3.835000000000e+02 1.726510864102e-02 2.280823354389e-05 4.198650398111e+00
3.837500000000e+02 1.850969799163e-02 2.525524636468e-05 4.253163714537e+00
3.840000000000e+02 1.967429387239e-02 2.799174572773e-05 4.308276206892e+00
3.842500000000e+02 2.074278651014e-02 3.097819834327e-05 4.363941892658e+00
3.845000000000e+02 2.169990409809e-02 3.417268944644e-05 4.420112185672e+00
3.847500000000e+02 2.253146505144e-02 3.753157740896e-05 4.476736274168e+00
3.850000000000e+02 2.322462133673e-02 4.101015660843e-05 4.533761523091e+00
3.852500000000e+02 2.376809206562e-02 4.456330970068e-05 4.591133884612e+00
3.855000000000e+02 2.415237978500e-02 4.814615317911e-05 4.648798324431e+00
3.857500000000e+02 2.436996618175e-02 5.171466204759e-05 4.706699255075e+00
3.860000000000e+02 2.441548461586e-02 5.522625591989e-05 4.764780968250e+00
3.862500000000e+02 2.428586119314e-02 5.864036485775e-05 4.822988072149e+00
3.865000000000e+02 2.398042588878e-02 6.191894696489e-05 4.881265915666e+00
3.867500000000e+02 2.350098454186e-02 6.502696551003e-05 4.939561008622e+00
3.870000000000e+02 2.285185469617e-02 6.793281426012e-05 4.997821419985e+00
3.872500000000e+02 2.203985852469e-02 7.060868618758e-05 5.055997160150e+00
3.875000000000e+02 2.107427343576e-02 7.303088658933e-05 5.114040537109e+00
3.877500000000e+02 1.996674145444e-02 7.518007727755e-05 5.171906482059e+00
3.880000000000e+02 1.873113470557e-02 7.704145744125e-05 5.229552844514e+00
3.882500000000e+02 1.738338013980e-02 7.860487524911e-05 5.286940650896e+00
3.885000000000e+02 1.594124695864e-02 7.986485215605e-05 5.344034323577e+00
3.887500000000e+02 1.442409716397e-02 8.082056838135e-05 5.400801860835e+00
3.890000000000e+02 1.285260476304e-02 8.147575699849e-05 5.457214973533e+00
3.892500000000e+02 1.124844931439e-02 8.183859113792e-05 5.513249179078e+00
3.895000000000e+02 9.633986799379e-03 8.192135421131e-05 5.568883851861e+00
3.897500000000e+02 8.031905012848e-03 8.174017884247e-05 5.624102228755e+00
3.900000000000e+02 6.464869952919e-03 8.131458720786e-05 5.678891373259e+00
3.902500000000e+02 4.955168515725e-03 8.066712933921e-05 5.733242096484e+00
3.905000000000e+02 3.524355318643e-03 7.982295113307e-05 5.787148836388e+00
3.907500000000e+02 2.192909639692e-03 7.880925952661e-05 5.840609501236e+00
3.910000000000e+02 9.799093476974e-04 7.765472848487e-05 5.893625273562e+00
3.912500000000e+02 -9.727196411546e-05 7.638897991530e-05 5.946200382162e+00
3.915000000000e+02 -1.023239271005e-03 7.504200496194e-05 5.998341842868e+00
3.917500000000e+02 -1.784815750046e-03 7.364358722622e-05 6.050059169563e+00
3.920000000000e+02 -2.371244041268e-03 7.222275014238e-05 6.101364065598e+00
3.922500000000e+02 -2.774344201652e-03 7.080722788896e-05 6.152270090527e+00
3.925000000000e+02 -2.988626059020e-03 6.942297820436e-05 6.202792313616e+00
3.927500000000e+02 -3.011353371164e-03 6.809374039507e-05 6.252946952000e+00
3.930000000000e+02 -2.842559479804e-03 6.684065774995e-05 6.302751007740e+00
3.932500000000e+02 -2.485013249026e-03 6.568196120424e-05 6.352221896828e+00
3.935000000000e+02 -1.944136609733e-03 6.463272408977e-05 6.401377079773e+00
3.937500000000e+02 -1.227875680901e-03 6.370470075145e-05 6.450233704516e+00
3.940000000000e+02 -3.465275145067e-04 6.290623286043e-05 6.498808253171e+00
3.942500000000e+02 6.874728754245e-04 6.224223798820e-05 6.547116206460e+00
3.945000000000e+02 1.859800546863e-03 6.171427336804e-05 6.595171725107e+00
3.947500000000e+02 3.154517597863e-03 6.132066747108e-05 6.642987349331e+00
3.950000000000e+02 4.554372847604e-03 6.105671740825e-05 6.690573726395e+00
3.952500000000e+02 6.041116932815e-03 6.091493850646e-05 6.737939357607e+00
3.955000000000e+02 7.595826110285e-03 6.088536058202e-05 6.785090375103e+00
3.957500000000e+02 9.199227430692e-03 6.095585895347e-05 6.832030343377e+00
3.960000000000e+02 1.083201968178e-02 6.111250246982e-05 6.878760095359e+00
3.962500000000e+02 1.247518217461e-02 6.133994473137e-05 6.925277590893e+00
3.965000000000e+02 1.411026799304e-02 6.162179581617e-05 6.971577812620e+00
3.967500000000e+02 1.571967458498e-02 6.194098369489e-05 7.017652688264e+00
3.970000000000e+02 1.728688782945e-02 6.228009422660e-05 7.063491044418e+00
3.972500000000e+02 1.879669718571e-02 6.262173791288e-05 7.109078595750e+00
3.975000000000e+02 2.023537582373e-02 6.294886570132e-05 7.154397960725e+00
3.977500000000e+02 2.159082702109e-02 6.324505018615e-05 7.199428714330e+00
3.980000000000e+02 2.285269187602e-02 6.349472521253e-05 7.244147470018e+00
3.982500000000e+02 2.401241852828e-02 6.368338585763e-05 7.288527994236e+00
3.985000000000e+02 2.506329430656e-02 6.379776000714e-05 7.332541355634e+00
3.987500000000e+02 2.600043744386e-02 6.382595330612e-05 7.376156102893e+00
3.990000000000e+02 2.682075454891e-02 6.375755670879e-05 7.419338476848e+00
3.992500000000e+02 2.752286076815e-02 6.358371803056e-05 7.462052650215e+00
3.995000000000e+02 2.810697076741e-02 6.329718392573e-05 7.504260997883e+00
3.997500000000e+02 2.857475883452e-02 6.289233160206e-05 7.545924391922e+00
4.000000000000e+02 2.892919754680e-02 6.236516693020e-05 7.587002521087e+00
4.002500000000e+02 2.917437572479e-02 6.171332290023e-05 7.627454229681e+00
4.005000000000e+02 2.931530297031e-02 6.093605828220e-05 7.667237872883e+00
4.007500000000e+02 2.935770764413e-02 6.003426276718e-05 7.706311683342e+00
4.010000000000e+02 2.930783170856e-02 5.901043980466e-05 7.744634144568e+00
4.012500000000e+02 2.917222992676e-02 5.786872575930e-05 7.782164365484e+00
4.015000000000e+02 2.895758058745e-02 5.661491014969e-05 7.818862450192e+00
4.017500000000e+02 2.867050997368e-02 5.525641583387e-05 7.854689857452e+00
4.020000000000e+02 2.831743997605e-02 5.380241972960e-05 7.889609742867e+00
4.022500000000e+02 2.790445941214e-02 5.226389705390e-05 7.923587279378e+00
4.025000000000e+02 2.743722601685e-02 5.065358809186e-05 7.956589948982e+00
4.027500000000e+02 2.692089930925e-02 4.898610364759e-05 7.988587802156e+00
4.030000000000e+02 2.636010721449e-02 4.727786496742e-05 8.019553679252e+00
4.032500000000e+02 2.575894713507e-02 4.554710316998e-05 8.049463388961e+00
4.035000000000e+02 2.512101983917e-02 4.381391779079e-05 8.078295842717e+00
4.037500000000e+02 2.444949527879e-02 4.210018200418e-05 8.106033141572e+00
4.040000000000e+02 2.374720757327e-02 4.042942511009e-05 8.132660610988e+00
4.042500000000e+02 2.301677427560e-02 3.882665949750e-05 8.158166786312e+00
4.045000000000e+02 2.226073439200e-02 3.731814411914e-05 8.182543346737e+00
4.047500000000e+02 2.148169803885e-02 3.593108575770e-05 8.205784996446e+00
4.050000000000e+02 2.068249916845e-02 3.469325568703e-05 8.227889300332e+00
4.052500000000e+02 1.986634424320e-02 3.363253822761e-05 8.248856470095e+00
4.055000000000e+02 1.903694865068e-02 3.277640977162e-05 8.268689111123e+00
4.057500000000e+02 1.819865440558e-02 3.215133152326e-05 8.287391932706e+00
4.060000000000e+02 1.735652412005e-02 3.178210878443e-05 8.304971424559e+00
4.062500000000e+02 1.651640528870e-02 3.169123780156e-05 8.321435512270e+00
4.065000000000e+02 1.568496183895e-02 3.189821129293e-05 8.336793194456e+00
4.067500000000e+02 1.486966954894e-02 3.241882330673e-05 8.351054170932e+00
4.070000000000e+02 1.407877253666e-02 3.326450748656e-05 8.364228471922e+00
4.072500000000e+02 1.332120096796e-02 3.444173251191e-05 8.376326091333e+00
4.075000000000e+02 1.260644795290e-02 3.595146149471e-05 8.387356638674e+00
4.077500000000e+02 1.194440733632e-02 3.778870744375e-05 8.397329014433e+00
4.080000000000e+02 1.134517577222e-02 3.994220688938e-05 8.406251112536e+00
4.082500000000e+02 1.081882076372e-02 4.239423160896e-05 8.414129563119e+00
4.085000000000e+02 1.037512163556e-02 4.512054977077e-05 8.420969515014e+00
4.087500000000e+02 1.002328887342e-02 4.809055356503e-05 8.426774466517e+00
4.090000000000e+02 9.771671774964e-03 5.126755483018e-05 8.431546141257e+00
4.092500000000e+02 9.627461630199e-03 5.460925604123e-05 8.435284418038e+00
4.095000000000e+02 9.596402489042e-03 5.806839238284e-05 8.437987309385e+00
4.097500000000e+02 9.682520072141e-03 6.159353339483e-05 8.439650989400e+00
4.100000000000e+02 9.887879746276e-03 6.513003316161e-05 8.440269870546e+00
4.102500000000e+02 1.021238611494e-02 6.862112245226e-05 8.439836720258e+00
4.105000000000e+02 1.065363301476e-02 7.200909734212e-05 8.438342820458e+00
4.107500000000e+02 1.120681436520e-02 7.523658210198e-05 8.435778161582e+00
4.110000000000e+02 1.186470401854e-02 7.824784029262e-05 8.432131661904e+00
4.112500000000e+02 1.261770906795e-02 8.099009511167e-05 8.427391416203e+00
4.115000000000e+02 1.345400118477e-02 8.341482311791e-05 8.421544955778e+00
4.117500000000e+02 1.435972501157e-02 8.547898145858e-05 8.414579526690e+00
4.120000000000e+02 1.531928154691e-02 8.714612791100e-05 8.406482368773e+00
4.122500000000e+02 1.631567993215e-02 8.838740698225e-05 8.397241000214e+00
4.125000000000e+02 1.733094938301e-02 8.918239833497e-05 8.386843499533e+00
4.127500000000e+02 1.834659946351e-02 8.951974231974e-05 8.375278777725e+00
4.130000000000e+02 1.934411530262e-02 8.939749428807e-05 8.362536846305e+00
4.132500000000e+02 2.030547088361e-02 8.882327995427e-05 8.348609067310e+00
4.135000000000e+02 2.121364301008e-02 8.781420431023e-05 8.333488393650e+00
4.137500000000e+02 2.205310568118e-02 8.639649861983e-05 8.317169586151e+00
4.140000000000e+02 2.281028650742e-02 8.460490891748e-05 8.299649415547e+00
4.142500000000e+02 2.347396594748e-02 8.248183901907e-05 8.280926836752e+00
4.145000000000e+02 2.403560438589e-02 8.007629958162e-05 8.261003143435e+00
4.147500000000e+02 2.448958304981e-02 7.744263924897e-05 8.239882091942e+00
4.150000000000e+02 2.483335017746e-02 7.463909562944e-05 8.217570000512e+00
4.152500000000e+02 2.506746645064e-02 7.172624841836e-05 8.194075819548e+00
4.155000000000e+02 2.519554796173e-02 6.876540267697e-05 8.169411169478e+00
4.157500000000e+02 2.522410916856e-02 6.581694704738e-05 8.143590352206e+00
4.160000000000e+02 2.516231132984e-02 6.293874039587e-05 8.116630327576e+00
4.162500000000e+02 2.502162569282e-02 6.018457531651e-05 8.088550661520e+00
4.165000000000e+02 2.481542312123e-02 5.760277126840e-05 8.059373443975e+00
4.167500000000e+02 2.455850546770e-02 5.523493999163e-05 8.029123173562e+00
4.170000000000e+02 2.426659392817e-02 5.311493403817e-05 7.997826619145e+00
4.172500000000e+02 2.395579414082e-02 5.126802907279e-05 7.965512649346e+00
4.175000000000e+02 2.364205457076e-02 4.971055713279e-05 7.932212044219e+00
4.177500000000e+02 2.334063943215e-02 4.844956719632e-05 7.897957280827e+00
4.180000000000e+02 2.306563214938e-02 4.748286632503e-05 7.862782305830e+00
4.182500000000e+02 2.282948711466e-02 4.679943747504e-05 7.826722296126e+00
4.185000000000e+02 2.264264656534e-02 4.638004190843e-05 7.789813407055e+00
4.187500000000e+02 2.251323227928e-02 4.619801811009e-05 7.752092520807e+00
4.190000000000e+02 2.244682313277e-02 4.622053843706e-05 7.713596996532e+00
4.192500000000e+02 2.244632614727e-02 4.640992601845e-05 7.674364421222e+00
4.195000000000e+02 2.251194144366e-02 4.672506336997e-05 7.634432374324e+00
4.197500000000e+02 2.264122181588e-02 4.712292097950e-05 7.593838205232e+00
4.200000000000e+02 2.282922367087e-02 4.756017222060e-05 7.552618820980e+00
4.202500000000e+02 2.306874008544e-02 4.799483388346e-05 7.510810496255e+00
4.205000000000e+02 2.335060721353e-02 4.838780828229e-05 7.468448702108e+00
4.207500000000e+02 2.366407170991e-02 4.870431383572e-05 7.425567949088e+00
4.210000000000e+02 2.399720372683e-02 4.891516733804e-05 7.382201655018e+00
4.212500000000e+02 2.433734060136e-02 4.899786933937e-05 7.338382028908e+00
4.215000000000e+02 2.467154418484e-02 4.893745584789e-05 7.294139972542e+00
4.217500000000e+02 2.498705476240e-02 4.872708270423e-05 7.249504997528e+00
4.220000000000e+02 2.527172536415e-02 4.836835765290e-05 7.204505160097e+00
4.222500000000e+02 2.551442048532e-02 4.787133848447e-05 7.159167001648e+00
4.225000000000e+02 2.570536634917e-02 4.725428395835e-05 7.113515505712e+00
4.227500000000e+02 2.583644125939e-02 4.654310393334e-05 7.067574059634e+00
4.230000000000e+02 2.590139792555e-02 4.577053711610e-05 7.021364426472e+00
4.232500000000e+02 2.589601161031e-02 4.497511183627e-05 6.974906715495e+00
4.235000000000e+02 2.581815210382e-02 4.419989521959e-05 6.928219362410e+00
4.237500000000e+02 2.566777903847e-02 4.349110294938e-05 6.881319108546e+00
4.240000000000e+02 2.544686356400e-02 4.289658043494e-05 6.834220986007e+00
4.242500000000e+02 2.515924143267e-02 4.246421066309e-05 6.786938297939e+00
4.245000000000e+02 2.481040484167e-02 4.224032426861e-05 6.739482607001e+00
4.247500000000e+02 2.440724258630e-02 4.226814349542e-05 6.691863722474e+00
4.250000000000e+02 2.395773915668e-02 4.258628809931e-05 6.644089690425e+00
4.252500000000e+02 2.347064580934e-02 4.322748191130e-05 6.596166787098e+00
4.255000000000e+02 2.295513627038e-02 4.421739732519e-05 6.548099514802e+00
4.257500000000e+02 2.242046034979e-02 4.557366348423e-05 6.499890605169e+00
4.260000000000e+02 2.187561095937e-02 4.730518868157e-05 6.451541021398e+00
4.262500000000e+02 2.132901521103e-02 4.941162791561e-05 6.403049971764e+00
4.265000000000e+02 2.078826270157e-02 5.188322546135e-05 6.354414929710e+00
4.267500000000e+02 2.025988312413e-02 5.470094282076e-05 6.305631657177e+00
4.270000000000e+02 1.974917773973e-02 5.783679123378e-05 6.256694243884e+00
4.272500000000e+02 1.926011599635e-02 6.125446818311e-05 6.207595151233e+00
4.275000000000e+02 1.879529620211e-02 6.491015964710e-05 6.158325272665e+00
4.277500000000e+02 1.835597273594e-02 6.875358921685e-05 6.108874007476e+00
4.280000000000e+02 1.794214877110e-02 7.272922199436e-05 6.059229348765e+00
4.282500000000e+02 1.755272586032e-02 7.677754488447e-05 6.009377991634e+00
4.285000000000e+02 1.718570440500e-02 8.083652073584e-05 5.959305460649e+00
4.287500000000e+02 1.683842547591e-02 8.484301760125e-05 5.908996257793e+00
4.290000000000e+02 1.650783888492e-02 8.873422728398e-05 5.858434034739e+00
4.292500000000e+02 1.619078755297e-02 9.244902707201e-05 5.807601788129e+00
4.295000000000e+02 1.588429117848e-02 9.592925116994e-05 5.756482078656e+00
4.297500000000e+02 1.558581729046e-02 9.912082854494e-05 5.705057275586e+00
4.300000000000e+02 1.529352496341e-02 1.019747642513e-04 5.653309822617e+00
4.302500000000e+02 1.500647034011e-02 1.044479404214e-04 5.601222524435e+00
4.305000000000e+02 1.472476295621e-02 1.065037236305e-04 5.548778854349e+00
4.307500000000e+02 1.444966571275e-02 1.081123817580e-04 5.495963274877e+00
4.310000000000e+02 1.418363376070e-02 1.092513051881e-04 5.442761569043e+00
4.312500000000e+02 1.393028836703e-02 1.099050431447e-04 5.389161181663e+00
4.315000000000e+02 1.369433005638e-02 1.100651884325e-04 5.335151555530e+00
4.317500000000e+02 1.348139007526e-02 1.097301114519e-04 5.280724470187e+00
4.320000000000e+02 1.329783246776e-02 1.089045701436e-04 5.225874361193e+00
4.322500000000e+02 1.315050914747e-02 1.075992448176e-04 5.170598630396e+00
4.325000000000e+02 1.304648425003e-02 1.058302072524e-04 5.114897926942e+00
4.327500000000e+02 1.299273802699e-02 1.036183552552e-04 5.058776398893e+00
4.330000000000e+02 1.299586002491e-02 1.009888462040e-04 5.002241914178e+00
4.332500000000e+02 1.306175018257e-02 9.797053664204e-05 4.945306235676e+00
4.335000000000e+02 1.319533584424e-02 9.459545694454e-05 4.887985153775e+00
4.337500000000e+02 1.340031984331e-02 9.089832163983e-05 4.830298566817e+00
4.340000000000e+02 1.367896407160e-02 8.691609975806e-05 4.772270514191e+00
4.342500000000e+02 1.403192323842e-02 8.268762513050e-05 4.713929149758e+00
4.345000000000e+02 1.445813146700e-02 7.825324944863e-05 4.655306659757e+00
4.347500000000e+02 1.495474200018e-02 7.365454009695e-05 4.596439128652e+00
4.350000000000e+02 1.551712764126e-02 6.893409526057e-05 4.537366344800e+00
4.352500000000e+02 1.613893737932e-02 6.413518274703e-05 4.478131553851e+00
4.355000000000e+02 1.681220253247e-02 5.930154562178e-05 4.418781164234e+00
4.357500000000e+02 1.752749414748e-02 5.447717283177e-05 4.359364403144e+00
4.360000000000e+02 1.827411914945e-02 4.970603401139e-05 4.299932933020e+00
4.362500000000e+02 1.904035120547e-02 4.503178885357e-05 4.240540432465e+00
4.365000000000e+02 1.981368328556e-02 4.049747102933e-05 4.181242150087e+00
4.367500000000e+02 2.058109817148e-02 3.614512557107e-05 4.122094436322e+00
4.370000000000e+02 2.132934424145e-02 3.201540955461e-05 4.063154263390e+00
4.372500000000e+02 2.204520973511e-02 2.814715437408e-05 4.004478740441e+00
4.375000000000e+02 2.271578751845e-02 2.457689246010e-05 3.946124632005e+00
4.377500000000e+02 2.332872433983e-02 2.133836118109e-05 3.888147888596e+00
4.380000000000e+02 2.387244843885e-02 1.846199259520e-05 3.830603194781e+00
4.382500000000e+02 2.433637288266e-02 1.597440408416e-05 3.773543543671e+00
4.385000000000e+02 2.471107079617e-02 1.389790864417e-05 3.717019843231e+00
4.387500000000e+02 2.498842280013e-02 1.225004312255e-05 3.661080557613e+00
4.390000000000e+02 2.516173521771e-02 1.104316297940e-05 3.605771390425e+00
4.392500000000e+02 2.522583093280e-02 1.028409492410e-05 3.551135010798e+00
4.395000000000e+02 2.517711440910e-02 9.973869215141e-06 3.497210824373e+00
4.397500000000e+02 2.501361225589e-02 1.010755336719e-05 3.444034792292e+00
4.400000000000e+02 2.473499398938e-02 1.067417913023e-05 3.391639292786e+00
4.402500000000e+02 2.434257210555e-02 1.165679829918e-05 3.340053031012e+00
4.405000000000e+02 2.383928605357e-02 1.303265101263e-05 3.289300990591e+00
4.407500000000e+02 2.322967052092e-02 1.477345539197e-05 3.239404426324e+00
4.410000000000e+02 2.251980794790e-02 1.684582105196e-05 3.190380897137e+00
4.412500000000e+02 2.171726793425e-02 1.921176246270e-05 3.142244330827e+00
4.415000000000e+02 2.083102904355e-02 2.182932243219e-05 3.095005124289e+00
4.417500000000e+02 1.987138352625e-02 2.465328032225e-05 3.048670272481e+00
4.420000000000e+02 1.884982482514e-02 2.763591835242e-05 3.003243519258e+00
4.422500000000e+02 1.777891224354e-02 3.072784361377e-05 2.958725535099e+00
4.425000000000e+02 1.667211602667e-02 3.387882343125e-05 2.915114108035e+00
4.427500000000e+02 1.554363822008e-02 3.703863781496e-05 2.872404354803e+00
4.430000000000e+02 1.440821263372e-02 4.015789335540e-05 2.830588938753e+00
4.432500000000e+02 1.328088295060e-02 4.318881237159e-05 2.789658301355e+00
4.435000000000e+02 1.217676243170e-02 4.608594485411e-05 2.749600895347e+00
4.437500000000e+02 1.111077866016e-02 4.880681167879e-05 2.710403424799e+00
4.440000000000e+02 1.009740687264e-02 5.131245903164e-05 2.672051082345e+00
4.442500000000e+02 9.150400052479e-03 5.356791711500e-05 2.634527787432e+00
4.445000000000e+02 8.282519006845e-03 5.554255874468e-05 2.597816418249e+00
4.447500000000e+02 7.505272865007e-03 5.721035682987e-05 2.561899039467e+00
4.450000000000e+02 6.828676505360e-03 5.855004469260e-05 2.526757120961e+00
4.452500000000e+02 6.261029157644e-03 5.954519260182e-05 2.492371748881e+00
4.455000000000e+02 5.808727822479e-03 6.018418609080e-05 2.458723825228e+00
4.457500000000e+02 5.476112750468e-03 6.046017681377e-05 2.425794258119e+00
4.460000000000e+02 5.265357973529e-03 6.037096638647e-05 2.393564140256e+00
4.462500000000e+02 5.176406844067e-03 5.991882023701e-05 2.362014914820e+00
4.465000000000e+02 5.206953630477e-03 5.911025497485e-05 2.331128531855e+00
4.467500000000e+02 5.352472439643e-03 5.795585758914e-05 2.300887594292e+00
4.470000000000e+02 5.606297684898e-03 5.647006983311e-05 2.271275490062e+00
4.472500000000e+02 5.959743488145e-03 5.467097423859e-05 2.242276520084e+00
4.475000000000e+02 6.402268185492e-03 5.258007618222e-05 2.213876014338e+00
4.477500000000e+02 6.921675054029e-03 5.022208928737e-05 2.186060439957e+00
4.480000000000e+02 7.504339794367e-03 4.762472971717e-05 2.158817508932e+00
4.482500000000e+02 8.135468133343e-03 4.481848813770e-05 2.132136273840e+00
4.485000000000e+02 8.799366136201e-03 4.183640706851e-05 2.106007228190e+00
4.487500000000e+02 9.479725877551e-03 3.871381885726e-05 2.080422400344e+00
4.490000000000e+02 1.015991618888e-02 3.548805860118e-05 2.055375447335e+00
4.492500000000e+02 1.082327082165e-02 3.219813835195e-05 2.030861754487e+00
4.495000000000e+02 1.145337362928e-02 2.888437761189e-05 2.006878532840e+00
4.497500000000e+02 1.203433331719e-02 2.558798088009e-05 1.983424919709e+00
4.500000000000e+02 1.255104223788e-02 2.235056751518e-05 1.960502087455e+00
4.502500000000e+02 1.298942055774e-02 1.921364666874e-05 1.938113348434e+00
4.505000000000e+02 1.333663764434e-02 1.621805119109e-05 1.916264269901e+00
4.507500000000e+02 1.358131299395e-02 1.340333202768e-05 1.894962782981e+00
4.510000000000e+02 1.371369112220e-02 1.080712881274e-05 1.874219297364e+00
4.512500000000e+02 1.372579135270e-02 8.464527693430e-06 1.854046808122e+00
4.515000000000e+02 1.361152983526e-02 6.407426025645e-06 1.834460995814e+00
4.517500000000e+02 1.336681294816e-02 4.663917245379e-06 1.815480319026e+00
4.520000000000e+02 1.298960135424e-02 3.257718313304e-06 1.797126087686e+00
4.522500000000e+02 1.247994362197e-02 2.207656298520e-06 1.779422518325e+00
4.525000000000e+02 1.183997860521e-02 1.527234755966e-06 1.762396762221e+00
4.527500000000e+02 1.107390664140e-02 1.224290712115e-06 1.746078906289e+00
4.530000000000e+02 1.018792865642e-02 1.300762669493e-06 1.730501936165e+00
4.532500000000e+02 9.190153616877e-03 1.752579965597e-06 1.715701660313e+00
4.535000000000e+02 8.090475320727e-03 2.569674070946e-06 1.701716593544e+00
4.537500000000e+02 6.900418436744e-03 3.736130643417e-06 1.688587791315e+00
4.540000000000e+02 5.632956694133e-03 5.230465750211e-06 1.676358639887e+00
4.542500000000e+02 4.302304184746e-03 7.026036031310e-06 1.665074595985e+00
4.545000000000e+02 2.923683276214e-03 9.091566955249e-06 1.654782880127e+00
4.547500000000e+02 1.513072127407e-03 1.139179145204e-05 1.645532123504e+00
4.550000000000e+02 8.693602215332e-05 1.388817784329e-05 1.637371973552e+00
4.552500000000e+02 -1.338053380247e-03 1.653973589277e-05 1.630352660157e+00
4.555000000000e+02 -2.745305571319e-03 1.930387496549e-05 1.624524529585e+00
4.557500000000e+02 -4.118600591463e-03 2.213729160702e-05 1.619937552731e+00
4.560000000000e+02 -5.442374471540e-03 2.499686601753e-05 1.616640813887e+00
4.562500000000e+02 -6.701994935996e-03 2.784054169022e-05 1.614681989127e+00
4.565000000000e+02 -7.884022549342e-03 3.062816344926e-05 1.614106822426e+00
4.567500000000e+02 -8.976450227366e-03 3.332225726443e-05 1.614958608408e+00
4.570000000000e+02 -9.968918041977e-03 3.588872727692e-05 1.617277690379e+00
4.572500000000e+02 -1.085289610946e-02 3.829745721626e-05 1.621100983186e+00
4.575000000000e+02 -1.162183442105e-02 4.052280307776e-05 1.626461528143e+00
4.577500000000e+02 -1.227127308291e-02 4.254396617592e-05 1.633388089809e+00
4.580000000000e+02 -1.279891423686e-02 4.434524631139e-05 1.641904799717e+00
4.582500000000e+02 -1.320465044837e-02 4.591616901534e-05 1.652030856277e+00
4.585000000000e+02 -1.349055325770e-02 4.725149655060e-05 1.663780283457e+00
4.587500000000e+02 -1.366081859160e-02 4.835112318721e-05 1.677161756101e+00
4.590000000000e+02 -1.372167484337e-02 4.921987142933e-05 1.692178491766e+00
4.592500000000e+02 -1.368125229884e-02 4.986719493005e-05 1.708828215082e+00
4.595000000000e+02 -1.354942152093e-02 5.030680953627e-05 1.727103191604e+00
4.597500000000e+02 -1.333760089245e-02 5.055625895470e-05 1.746990335079e+00
4.600000000000e+02 -1.305854207614e-02 5.063644019365e-05 1.768471382278e+00
4.602500000000e+02 -1.272609470033e-02 5.057109264506e-05 1.791523137058e+00
4.605000000000e+02 -1.235495920019e-02 5.038627564583e-05 1.816117775290e+00
4.607500000000e+02 -1.196043026312e-02 5.010983316317e-05 1.842223209224e+00
4.610000000000e+02 -1.155813728474e-02 4.977087339927e-05 1.869803503674e+00
4.612500000000e+02 -1.116378737807e-02 4.939927030981e-05 1.898819335776e+00
4.615000000000e+02 -1.079291327182e-02 4.902515614835e-05 1.929228493786e+00
4.617500000000e+02 -1.046063199233e-02 4.867845807457e-05 1.960986403246e+00
4.620000000000e+02 -1.018141655328e-02 4.838845960231e-05 1.994046672950e+00
4.622500000000e+02 -9.968882884744e-03 4.818338769896e-05 2.028361653138e+00
4.625000000000e+02 -9.835595527568e-03 4.809002878153e-05 2.063882992971e+00
4.627500000000e+02 -9.792892149096e-03 4.813336891199e-05 2.100562191658e+00
4.630000000000e+02 -9.850728616019e-03 4.833626189221e-05 2.138351132723e+00
4.632500000000e+02 -1.001754564268e-02 4.871912215904e-05 2.177202591475e+00
4.635000000000e+02 -1.030015662680e-02 4.929964129549e-05 2.217070710333e+00
4.637500000000e+02 -1.070365731164e-02 5.009253130731e-05 2.257911433622e+00
4.640000000000e+02 -1.123135755223e-02 5.110930010890e-05 2.299682893476e+00
4.642500000000e+02 -1.188473492556e-02 5.235804788439e-05 2.342345744681e+00
4.645000000000e+02 -1.266341038769e-02 5.384328567132e-05 2.385863442487e+00
4.647500000000e+02 -1.356514614176e-02 5.556582128591e-05 2.430202458036e+00
4.650000000000e+02 -1.458586544065e-02 5.752270023371e-05 2.475332434028e+00
4.652500000000e+02 -1.571969456027e-02 5.970715223613e-05 2.521226273529e+00
4.655000000000e+02 -1.695902672725e-02 6.210860655140e-05 2.567860168645e+00
4.657500000000e+02 -1.829460791697e-02 6.471277617501e-05 2.615213563690e+00
4.660000000000e+02 -1.971564441716e-02 6.750180234813e-05 2.663269060601e+00
4.662500000000e+02 -2.120993165584e-02 7.045446336321e-05 2.712012267724e+00
4.665000000000e+02 -2.276400374249e-02 7.354644702942e-05 2.761431594007e+00
4.667500000000e+02 -2.436330278690e-02 7.675068776697e-05 2.811517997798e+00
4.670000000000e+02 -2.599236661798e-02 8.003776405563e-05 2.862264692107e+00
4.672500000000e+02 -2.763503297485e-02 8.337636379838e-05 2.913666815381e+00
4.675000000000e+02 -2.927465794984e-02 8.673374551615e-05 2.965721070102e+00
4.677500000000e+02 -3.089434559428e-02 9.007628374927e-05 3.018425340796e+00
4.680000000000e+02 -3.247718563133e-02 9.337004261656e-05 3.071778294573e+00
4.682500000000e+02 -3.400649511677e-02 9.658133789633e-05 3.125778973995e+00
4.685000000000e+02 -3.546606085952e-02 9.967730237673e-05 3.180426384371e+00
4.687500000000e+02 -3.684037731176e-02 1.026264393904e-04 3.235719089449e+00
4.690000000000e+02 -3.811487742215e-02 1.053991489012e-04 3.291654813188e+00
4.692500000000e+02 -3.927615112486e-02 1.079682145320e-04 3.348230060902e+00
4.695000000000e+02 -4.031214831010e-02 1.103092408177e-04 3.405439762179e+00
4.697500000000e+02 -4.121236389323e-02 1.124010319719e-04 3.463276938295e+00
4.700000000000e+02 -4.196800048952e-02 1.142259086942e-04 3.521732403739e+00
4.702500000000e+02 -4.257210759314e-02 1.157699548307e-04 3.580794501490e+00
4.705000000000e+02 -4.301969411877e-02 1.170231853876e-04 3.640448878329e+00
4.707500000000e+02 -4.330781470263e-02 1.179796380117e-04 3.700678298670e+00
4.710000000000e+02 -4.343562659603e-02 1.186374327535e-04 3.761462503976e+00
4.712500000000e+02 -4.340441764026e-02 1.189987175367e-04 3.822778116460e+00
4.715000000000e+02 -4.321760644112e-02 1.190695586226e-04 3.884598585872e+00
4.717500000000e+02 -4.288071280812e-02 1.188597886070e-04 3.946894183721e+00
4.720000000000e+02 -4.240130023750e-02 1.183827996828e-04 4.009632041887e+00
4.722500000000e+02 -4.178889294597e-02 1.176552944244e-04 4.072776232780e+00
4.725000000000e+02 -4.105486500777e-02 1.166969994238e-04 4.136287894396e+00
4.727500000000e+02 -4.021230775617e-02 1.155303567079e-04 4.200125391583e+00
4.730000000000e+02 -3.927587219637e-02 1.141801892322e-04 4.264244517149e+00
4.732500000000e+02 -3.826159300638e-02 1.126733579527e-04 4.328598723855e+00
4.735000000000e+02 -3.718669107491e-02 1.110384099811e-04 4.393139389161e+00
4.737500000000e+02 -3.606936126374e-02 1.093052371317e-04 4.457816104077e+00
4.740000000000e+02 -3.492854296798e-02 1.075046948105e-04 4.522576986129e+00
4.742500000000e+02 -3.378368011253e-02 1.056682413434e-04 4.587369008906e+00
4.745000000000e+02 -3.265446876289e-02 1.038276217367e-04 4.652138346386e+00
4.747500000000e+02 -3.156059894636e-02 1.020145191779e-04 4.716830725827e+00
4.750000000000e+02 -3.052149042956e-02 1.002602098696e-04 4.781391785996e+00
4.752500000000e+02 -2.955602716949e-02 9.859524282921e-05 4.845767435299e+00
4.755000000000e+02 -2.868229449525e-02 9.704912346239e-05 4.909904206777e+00
4.757500000000e+02 -2.791732078661e-02 9.564998432460e-05 4.973749604722e+00
4.760000000000e+02 -2.727682786228e-02 9.442429589962e-05 5.037252439152e+00
4.762500000000e+02 -2.677499344043e-02 9.339657241181e-05 5.100363146653e+00
4.765000000000e+02 -2.642422781713e-02 9.258908786880e-05 5.163034090777e+00
4.767500000000e+02 -2.623496986686e-02 9.202159099361e-05 5.225219843999e+00
4.770000000000e+02 -2.621550524808e-02 9.171107986369e-05 5.286877443875e+00
4.772500000000e+02 -2.637181194740e-02 9.167159213591e-05 5.347966626982e+00
4.775000000000e+02 -2.670743667687e-02 9.191396009534e-05 5.408450033430e+00
4.777500000000e+02 -2.722340625472e-02 9.244566998207e-05 5.468293386857e+00
4.780000000000e+02 -2.791817678735e-02 9.327071777709e-05 5.527465644040e+00
4.782500000000e+02 -2.878762284757e-02 9.438949768176e-05 5.585939115839e+00
4.785000000000e+02 -2.982506746976e-02 9.579880750984e-05 5.643689561233e+00
4.787500000000e+02 -3.102135292784e-02 9.749186857141e-05 5.700696250770e+00
4.790000000000e+02 -3.236495105953e-02 9.945836294317e-05 5.756942003509e+00
4.792500000000e+02 -3.384211094361e-02 1.016844942525e-04 5.812413195517e+00
4.795000000000e+02 -3.543704094532e-02 1.041531562875e-04 5.867099745952e+00
4.797500000000e+02 -3.713212165383e-02 1.068441003947e-04 5.920995074490e+00
4.800000000000e+02 -3.890814547956e-02 1.097341340084e-04 5.974096041352e+00
4.802500000000e+02 -4.074457910669e-02 1.127973503849e-04 6.026402860668e+00
4.805000000000e+02 -4.261984431768e-02 1.160053784907e-04 6.077919000011e+00
4.807500000000e+02 -4.451161303702e-02 1.193276505717e-04 6.128651058131e+00
4.810000000000e+02 -4.639711220883e-02 1.227316926244e-04 6.178608626247e+00
4.812500000000e+02 -4.825343522950e-02 1.261834380464e-04 6.227804137604e+00
4.815000000000e+02 -5.005785553404e-02 1.296474958285e-04 6.276252699206e+00
4.817500000000e+02 -5.178813927468e-02 1.330874816513e-04 6.323971913152e+00
4.820000000000e+02 -5.342285305705e-02 1.364663668771e-04 6.370981683368e+00
4.822500000000e+02 -5.494166491212e-02 1.397468121046e-04 6.417304016607e+00
4.825000000000e+02 -5.632563355226e-02 1.428915299663e-04 6.462962809471e+00
4.827500000000e+02 -5.755748384623e-02 1.458636418877e-04 6.507983629358e+00
4.830000000000e+02 -5.862186365268e-02 1.486270514947e-04 6.552393485838e+00
4.832500000000e+02 -5.950558122044e-02 1.511468831569e-04 6.596220601518e+00
4.835000000000e+02 -6.019781595889e-02 1.533898963936e-04 6.639494173830e+00
4.837500000000e+02 -6.069029949680e-02 1.553249459312e-04 6.682244134679e+00
4.840000000000e+02 -6.097746591111e-02 1.569234363025e-04 6.724500913990e+00
4.842500000000e+02 -6.105656237391e-02 1.581597929954e-04 6.766295199852e+00
4.845000000000e+02 -6.092771812254e-02 1.590119457060e-04 6.807657702981e+00
4.847500000000e+02 -6.059397189453e-02 1.594618080613e-04 6.848618930183e+00
4.850000000000e+02 -6.006124888707e-02 1.594957248131e-04 6.889208962237e+00
4.852500000000e+02 -5.933828758096e-02 1.591049129297e-04 6.929457242982e+00
4.855000000000e+02 -5.843652006590e-02 1.582858553670e-04 6.969392382465e+00
4.857500000000e+02 -5.736989880825e-02 1.570406276209e-04 7.009041971781e+00
4.860000000000e+02 -5.615467493485e-02 1.553771485020e-04 7.048432414570e+00
4.862500000000e+02 -5.480913683644e-02 1.533093476093e-04 7.087588774681e+00
4.865000000000e+02 -5.335330519646e-02 1.508572159015e-04 7.126534640393e+00
4.867500000000e+02 -5.180859523563e-02 1.480467309482e-04 7.165292008226e+00
4.870000000000e+02 -5.019746066358e-02 1.449096511995e-04 7.203881180593e+00
4.872500000000e+02 -4.854301358058e-02 1.414831650258e-04 7.242320687061e+00
4.875000000000e+02 -4.686864739805e-02 1.378094583110e-04 7.280627214956e+00
4.877500000000e+02 -4.519765366589e-02 1.339350796579e-04 7.318815565635e+00
4.880000000000e+02 -4.355285852550e-02 1.299102138659e-04 7.356898614533e+00
4.882500000000e+02 -4.195626930592e-02 1.257878683228e-04 7.394887297196e+00
4.885000000000e+02 -4.042875258620e-02 1.216229936285e-04 7.432790592975e+00
4.887500000000e+02 -3.898973419228e-02 1.174715408448e-04 7.470615532560e+00
4.890000000000e+02 -3.765693496889e-02 1.133894686912e-04 7.508367203986e+00
4.892500000000e+02 -3.644613868500e-02 1.094318344195e-04 7.546048765313e+00
4.895000000000e+02 -3.537099305940e-02 1.056519377649e-04 7.583661466478e+00
4.897500000000e+02 -3.444284601932e-02 1.021003266258e-04 7.621204676619e+00
4.900000000000e+02 -3.367061874664e-02 9.882404172354e-05 7.658675900534e+00
4.902500000000e+02 -3.306071229640e-02 9.586598149056e-05 7.696070815384e+00
4.905000000000e+02 -3.261695341379e-02 9.326424308789e-05 7.733383287410e+00
4.907500000000e+02 -3.234057810295e-02 9.105163857018e-05 7.770605400515e+00
4.910000000000e+02 -3.223025733971e-02 8.925533125978e-05 7.807727482636e+00
4.912500000000e+02 -3.228216710154e-02 8.789655883926e-05 7.844738115021e+00
4.915000000000e+02 -3.249010579948e-02 8.699046187374e-05 7.881624155655e+00
4.917500000000e+02 -3.284566144365e-02 8.654598834484e-05 7.918370743496e+00
4.920000000000e+02 -3.333842951332e-02 8.656590872130e-05 7.954961296884e+00
4.922500000000e+02 -3.395628169349e-02 8.704686037100e-05 7.991377516373e+00
4.925000000000e+02 -3.468568088631e-02 8.797944808003e-05 8.027599363386e+00
4.927500000000e+02 -3.551203780079e-02 8.934842339722e-05 8.063605043049e+00
4.930000000000e+02 -3.642009940740e-02 9.113291275253e-05 8.099370978814e+00
4.932500000000e+02 -3.739435658973e-02 9.330668830840e-05 8.134871772195e+00
4.935000000000e+02 -3.841945715052e-02 9.583851057463e-05 8.170080166806e+00
4.937500000000e+02 -3.948060656922e-02 9.869253901490e-05 8.204967009183e+00
4.940000000000e+02 -4.056393859559e-02 1.018288106702e-04 8.239501201839e+00
4.942500000000e+02 -4.165683854767e-02 1.052038140486e-04 8.273649667066e+00
4.945000000000e+02 -4.274820267605e-02 1.087711523010e-04 8.307377315726e+00
4.947500000000e+02 -4.382862171078e-02 1.124822879351e-04 8.340647018898e+00
4.950000000000e+02 -4.489047966025e-02 1.162873807539e-04 8.373419598172e+00
4.952500000000e+02 -4.592796454264e-02 1.201361925069e-04 8.405653829096e+00
4.955000000000e+02 -4.693699615244e-02 1.239790356271e-04 8.437306457614e+00
4.957500000000e+02 -4.791507544736e-02 1.277677482470e-04 8.468332240622e+00
4.960000000000e+02 -4.886107420045e-02 1.314566475469e-04 8.498684001042e+00
4.962500000000e+02 -4.977497791427e-02 1.350034363896e-04 8.528312705725e+00
4.965000000000e+02 -5.065760257355e-02 1.383700260165e-04 8.557167559947e+00
4.967500000000e+02 -5.151030964165e-02 1.415232203029e-04 8.585196121289e+00
4.970000000000e+02 -5.233473149761e-02 1.444352261537e-04 8.612344428447e+00
4.972500000000e+02 -5.313252906882e-02 1.470840058943e-04 8.638557145775e+00
4.975000000000e+02 -5.390518754542e-02 1.494534283241e-04 8.663777714497e+00
4.977500000000e+02 -5.465386627287e-02 1.515332314119e-04 8.687948524336e+00
4.980000000000e+02 -5.537929202388e-02 1.533187883754e-04 8.711011084634e+00
4.982500000000e+02 -5.608170043638e-02 1.548107099149e-04 8.732906207822e+00
4.985000000000e+02 -5.676081505446e-02 1.560143190350e-04 8.753574202789e+00
4.987500000000e+02 -5.741584857648e-02 1.569390194902e-04 8.772955063235e+00
4.990000000000e+02 -5.804552777745e-02 1.575976127226e-04 8.790988693186e+00
4.992500000000e+02 -5.864810968630e-02 1.580055678312e-04 8.807615103891e+00
4.995000000000e+02 -5.922140472421e-02 1.581803321610e-04 8.822774663465e+00
4.997500000000e+02 -5.976278132960e-02 1.581406633399e-04 8.836408332910e+00
5.000000000000e+02 -6.026915970964e-02 1.579060242458e-04 8.848457912847e+00
5.002500000000e+02 -6.073700579648e-02 1.574960646952e-04 8.858866338329e+00
5.005000000000e+02 -6.116231830855e-02 1.569301345553e-04 8.867577954218e+00
5.007500000000e+02 -6.154063280403e-02 1.562269766362e-04 8.874538826545e+00
5.010000000000e+02 -6.186704587079e-02 1.554044503980e-04 8.879697042251e+00
5.012500000000e+02 -6.213628231823e-02 1.544791312439e-04 8.883003060775e+00
5.015000000000e+02 -6.234280034938e-02 1.534661204338e-04 8.884410035528e+00
5.017500000000e+02 -6.248094591055e-02 1.523789383562e-04 8.883874135977e+00
5.020000000000e+02 -6.254516032622e-02 1.512293641400e-04 8.881354907004e+00
5.022500000000e+02 -6.253022335448e-02 1.500273487024e-04 8.876815581633e+00
5.025000000000e+02 -6.243152618276e-02 1.487809360669e-04 8.870223380797e+00
5.027500000000e+02 -6.224536158820e-02 1.474962387120e-04 8.861549838530e+00
5.030000000000e+02 -6.196920093286e-02 1.461774850378e-04 8.850771041078e+00
5.032500000000e+02 -6.160195057877e-02 1.448271518907e-04 8.837867905410e+00
5.035000000000e+02 -6.114415635995e-02 1.434461923979e-04 8.822826364413e+00
5.037500000000e+02 -6.059814985684e-02 1.420343511648e-04 8.805637579693e+00
5.040000000000e+02 -5.996811572646e-02 1.405905810323e-04 8.786298061448e+00
5.042500000000e+02 -5.926008136587e-02 1.391135679497e-04 8.764809806725e+00
5.045000000000e+02 -5.848182289178e-02 1.376023211034e-04 8.741180347310e+00
5.047500000000e+02 -5.764269917702e-02 1.360568067584e-04 8.715422806699e+00
5.050000000000e+02 -5.675342222733e-02 1.344785962902e-04 8.687555886858e+00
5.052500000000e+02 -5.582578206611e-02 1.328714738575e-04 8.657603818661e+00
5.055000000000e+02 -5.487234495283e-02 1.312419876392e-04 8.625596297688e+00
5.057500000000e+02 -5.390614271199e-02 1.295999101340e-04 8.591568357788e+00
5.060000000000e+02 -5.294037161996e-02 1.279584810989e-04 8.555560209481e+00
5.062500000000e+02 -5.198811487417e-02 1.263344918963e-04 8.517617065439e+00
5.065000000000e+02 -5.106209799985e-02 1.247482159099e-04 8.477788897883e+00
5.067500000000e+02 -5.017448184681e-02 1.232230746397e-04 8.436130197034e+00
5.070000000000e+02 -4.933669304168e-02 1.217850559604e-04 8.392699667586e+00
5.072500000000e+02 -4.855928658441e-02 1.204621119296e-04 8.347559926184e+00
5.075000000000e+02 -4.785183335032e-02 1.192833050634e-04 8.300777147205e+00
5.077500000000e+02 -4.722282241373e-02 1.182778400987e-04 8.252420711581e+00
5.080000000000e+02 -4.667957046912e-02 1.174741005521e-04 8.202562815092e+00
5.082500000000e+02 -4.622813028601e-02 1.168985237996e-04 8.151278082985e+00
5.085000000000e+02 -4.587319586407e-02 1.165747175743e-04 8.098643160642e+00
5.087500000000e+02 -4.561800413475e-02 1.165225392283e-04 8.044736306516e+00
5.090000000000e+02 -4.546423911761e-02 1.167572929013e-04 7.989636978179e+00
5.092500000000e+02 -4.541194723160e-02 1.172890981884e-04 7.933425429895e+00
5.095000000000e+02 -4.545947693684e-02 1.181224510534e-04 7.876182308093e+00
5.097500000000e+02 -4.560345561894e-02 1.192558919142e-04 7.817988258043e+00
5.100000000000e+02 -4.583881645697e-02 1.206819103937e-04 7.758923549570e+00
5.102500000000e+02 -4.615888646862e-02 1.223870348561e-04 7.699067709193e+00
5.105000000000e+02 -4.655554121063e-02 1.243520096903e-04 7.638499179965e+00
5.107500000000e+02 -4.701942659085e-02 1.265521192019e-04 7.577294996904e+00
5.110000000000e+02 -4.754024114916e-02 1.289576385544e-04 7.515530488099e+00
5.112500000000e+02 -4.810706577786e-02 1.315343340731e-04 7.453279006037e+00
5.115000000000e+02 -4.870872182569e-02 1.342440590512e-04 7.390611685318e+00
5.117500000000e+02 -4.933413453181e-02 1.370454067363e-04 7.327597233124e+00
5.120000000000e+02 -4.997267707217e-02 1.398943718634e-04 7.264301755236e+00
5.122500000000e+02 -5.061447062083e-02 1.427450428648e-04 7.200788614063e+00
5.125000000000e+02 -5.125061966801e-02 1.455503352895e-04 7.137118322010e+00
5.127500000000e+02 -5.187336681634e-02 1.482627431704e-04 7.073348467746e+00
5.130000000000e+02 -5.247615805480e-02 1.508351081055e-04 7.009533672268e+00
5.132500000000e+02 -5.305361847424e-02 1.532214054048e-04 6.945725573547e+00
5.135000000000e+02 -5.360144462186e-02 1.553775382165e-04 6.881972832595e+00
5.137500000000e+02 -5.411622893441e-02 1.572621319945e-04 6.818321158559e+00
5.140000000000e+02 -5.459523591235e-02 1.588373176315e-04 6.754813346606e+00
5.142500000000e+02 -5.503615552948e-02 1.600694845725e-04 6.691489325222e+00
5.145000000000e+02 -5.543685820009e-02 1.609299813381e-04 6.628386207625e+00
5.147500000000e+02 -5.579517648398e-02 1.613957424186e-04 6.565538345548e+00
5.150000000000e+02 -5.610873587753e-02 1.614498190082e-04 6.502977383815e+00
5.152500000000e+02 -5.637484892960e-02 1.610817979180e-04 6.440732315484e+00
5.155000000000e+02 -5.659048287480e-02 1.602880818843e-04 6.378829539679e+00
5.157500000000e+02 -5.675230419154e-02 1.590720160143e-04 6.317292924308e+00
5.160000000000e+02 -5.685679329605e-02 1.574438568586e-04 6.256143877725e+00
5.162500000000e+02 -5.690041908925e-02 1.554205896931e-04 6.195401433383e+00
5.165000000000e+02 -5.687985880381e-02 1.530255999657e-04 6.135082349557e+00
5.167500000000e+02 -5.679224162884e-02 1.502882067008e-04 6.075201228148e+00
5.170000000000e+02 -5.663539729846e-02 1.472430819811e-04 6.015770653221e+00
5.172500000000e+02 -5.640809123781e-02 1.439295832539e-04 5.956801345901e+00
5.175000000000e+02 -5.611022712425e-02 1.403910207051e-04 5.898302335939e+00
5.177500000000e+02 -5.574300456436e-02 1.366738877694e-04 5.840281143874e+00
5.180000000000e+02 -5.530902349802e-02 1.328270595965e-04 5.782743964045e+00
5.182500000000e+02 -5.481232765067e-02 1.289010293667e-04 5.725695847750e+00
5.185000000000e+02 -5.425838887958e-02 1.249471626617e-04 5.669140872203e+00
5.187500000000e+02 -5.365403382863e-02 1.210169724541e-04 5.613082289432e+00
5.190000000000e+02 -5.300731852511e-02 1.171614616231e-04 5.557522654546e+00
5.192500000000e+02 -5.232736009349e-02 1.134305091759e-04 5.502463916555e+00
5.195000000000e+02 -5.162413354691e-02 1.098722647721e-04 5.447907484091e+00
5.197500000000e+02 -5.090824430112e-02 1.065325986684e-04 5.393854248714e+00
5.200000000000e+02 -5.019068547801e-02 1.034545893936e-04 5.340304581652e+00
5.202500000000e+02 -4.948258959599e-02 1.006780802203e-04 5.287258301831e+00
5.205000000000e+02 -4.879498200643e-02 9.823914519194e-05 5.234714614935e+00
5.207500000000e+02 -4.813854413263e-02 9.616963108616e-05 5.182672040854e+00
5.210000000000e+02 -4.752339281914e-02 9.449671215497e-05 5.131128331225e+00
5.212500000000e+02 -4.695887934582e-02 9.324243553765e-05 5.080080377213e+00
5.215000000000e+02 -4.645341523534e-02 9.242331722620e-05 5.029524129609e+00
5.217500000000e+02 -4.601432502254e-02 9.204997100387e-05 4.979454521121e+00
5.220000000000e+02 -4.564772876822e-02 9.212673360692e-05 4.929865400203e+00
5.222500000000e+02 -4.535845714630e-02 9.265135595976e-05 4.880749487460e+00
5.225000000000e+02 -4.514999371699e-02 9.361483179471e-05 4.832098336169e+00
5.227500000000e+02 -4.502444806492e-02 9.500126814085e-05 4.783902319058e+00
5.230000000000e+02 -4.498255016140e-02 9.678784004660e-05 4.736150616942e+00
5.232500000000e+02 -4.502366762673e-02 9.894488745057e-05 4.688831227864e+00
5.235000000000e+02 -4.514583451015e-02 1.014361252579e-04 4.641930973400e+00
5.237500000000e+02 -4.534579105444e-02 1.042190005034e-04 4.595435515210e+00
5.240000000000e+02 -4.561902753731e-02 1.072451920913e-04 4.549329371009e+00
5.242500000000e+02 -4.595982717586e-02 1.104612444877e-04 4.503595925677e+00
5.245000000000e+02 -4.636130981282e-02 1.138093802684e-04 4.458217444437e+00
5.247500000000e+02 -4.681547546640e-02 1.172284237282e-04 4.413175082440e+00
5.250000000000e+02 -4.731325122275e-02 1.206548419573e-04 4.368448893016e+00
5.252500000000e+02 -4.784454841932e-02 1.240238925260e-04 4.324017838625e+00
5.255000000000e+02 -4.839833808522e-02 1.272708303716e-04 4.279859808450e+00
5.257500000000e+02 -4.896275229084e-02 1.303321423289e-04 4.235951644889e+00
5.260000000000e+02 -4.952522030372e-02 1.331467631539e-04 4.192269184755e+00
5.262500000000e+02 -5.007264551221e-02 1.356572307851e-04 4.148787320815e+00
5.265000000000e+02 -5.059162585203e-02 1.378107396658e-04 4.105480083409e+00
5.267500000000e+02 -5.106871790245e-02 1.395600540773e-04 4.062320752154e+00
5.270000000000e+02 -5.149073742759e-02 1.408642527679e-04 4.019281990345e+00
5.272500000000e+02 -5.184508885429e-02 1.416892972439e-04 3.976336013331e+00
5.275000000000e+02 -5.212010714825e-02 1.420084126772e-04 3.933454781091e+00
5.277500000000e+02 -5.230539565950e-02 1.418022923320e-04 3.890610215368e+00
5.280000000000e+02 -5.239214261047e-02 1.410591525008e-04 3.847774444960e+00
5.282500000000e+02 -5.237339425332e-02 1.397746583314e-04 3.804920064063e+00
5.285000000000e+02 -5.224426860383e-02 1.379517594327e-04 3.762020403093e+00
5.287500000000e+02 -5.200209743259e-02 1.356004791541e-04 3.719049813788e+00
5.290000000000e+02 -5.164648186486e-02 1.327376695304e-04 3.675983945474e+00
5.292500000000e+02 -5.117926322523e-02 1.293867816733e-04 3.632800027415e+00
5.295000000000e+02 -5.060440413169e-02 1.255776434268e-04 3.589477129916e+00
5.297500000000e+02 -4.992779380320e-02 1.213462712152e-04 3.545996420764e+00
5.300000000000e+02 -4.915698434379e-02 1.167346822588e-04 3.502341391073e+00
5.302500000000e+02 -4.830088150039e-02 1.117907067275e-04 3.458498069011e+00
5.305000000000e+02 -4.736940493092e-02 1.065677359595e-04 3.414455197751e+00
5.307500000000e+02 -4.637314528141e-02 1.011244518860e-04 3.370204398313e+00
5.310000000000e+02 -4.532303442142e-02 9.552437998192e-05 3.325740296541e+00
5.312500000000e+02 -4.423005216576e-02 8.983529549167e-05 3.281060636296e+00
5.315000000000e+02 -4.310498039449e-02 8.412847216704e-05 3.236166360924e+00
5.317500000000e+02 -4.195821739653e-02 7.847773807212e-05 3.191061685160e+00
5.320000000000e+02 -4.079965374552e-02 7.295835072635e-05 3.145754141727e+00
5.322500000000e+02 -3.963860942682e-02 6.764567692091e-05 3.100254623382e+00
5.325000000000e+02 -3.848382368476e-02 6.261374878688e-05 3.054577405426e+00
5.327500000000e+02 -3.734348619584e-02 5.793375330876e-05 3.008740166982e+00
5.330000000000e+02 -3.622529521590e-02 5.367247259760e-05 2.962763995763e+00
5.332500000000e+02 -3.513652542466e-02 4.989075625877e-05 2.916673391390e+00
5.335000000000e+02 -3.408409109044e-02 4.664207909594e-05 2.870496251758e+00
5.337500000000e+02 -3.307458895719e-02 4.397127157277e-05 2.824263851350e+00
5.340000000000e+02 -3.211431014098e-02 4.191347094187e-05 2.778010803911e+00
5.342500000000e+02 -3.120921569380e-02 4.049327502367e-05 2.731775002730e+00
5.345000000000e+02 -3.036487040862e-02 3.972418987447e-05 2.685597544105e+00
5.347500000000e+02 -2.958634096718e-02 3.960836480549e-05 2.639522620387e+00
5.350000000000e+02 -2.887806094940e-02 4.013657496832e-05 2.593597390290e+00
5.352500000000e+02 -2.824367690142e-02 4.128851478766e-05 2.547871815769e+00
5.355000000000e+02 -2.768588363759e-02 4.303329470501e-05 2.502398473792e+00
5.357500000000e+02 -2.720626699109e-02 4.533014658473e-05 2.457232335883e+00
5.360000000000e+02 -2.680516315999e-02 4.812928929365e-05 2.412430525490e+00
5.362500000000e+02 -2.648155141499e-02 5.137292566235e-05 2.368052048986e+00
5.365000000000e+02 -2.623298579010e-02 5.499631967454e-05 2.324157511426e+00
5.367500000000e+02 -2.605557658998e-02 5.892893493845e-05 2.280808815333e+00
5.370000000000e+02 -2.594402101530e-02 6.309559365716e-05 2.238068853069e+00
5.372500000000e+02 -2.589168599891e-02 6.741764646750e-05 2.196001192903e+00
5.375000000000e+02 -2.589073638317e-02 7.181412924739e-05 2.154669766731e+00
5.377500000000e+02 -2.593230299610e-02 7.620290373631e-05 2.114138562042e+00
5.380000000000e+02 -2.600668191941e-02 8.050177725749e-05 2.074471320867e+00
5.382500000000e+02 -2.610355290314e-02 8.462959774375e-05 2.035731250613e+00
5.385000000000e+02 -2.621220772383e-02 8.850732984556e-05 1.997980747034e+00
5.387500000000e+02 -2.632177727158e-02 9.205910981622e-05 1.961281132611e+00
5.390000000000e+02 -2.642144790958e-02 9.521327750572e-05 1.925692411552e+00
5.392500000000e+02 -2.650066026151e-02 9.790338423110e-05 1.891273042770e+00
5.395000000000e+02 -2.654928445520e-02 1.000691709167e-04 1.858079732775e+00
5.397500000000e+02 -2.655776872973e-02 1.016575021303e-04 1.826167249334e+00
5.400000000000e+02 -2.651726029095e-02 1.026232425925e-04 1.795588257943e+00
5.402500000000e+02 -2.641969949518e-02 1.029300605538e-04 1.766393181723e+00
5.405000000000e+02 -2.625788926627e-02 1.025511341118e-04 1.738630086519e+00
5.407500000000e+02 -2.602554407602e-02 1.014697447716e-04 1.712344590927e+00
5.410000000000e+02 -2.571732165196e-02 9.967973352981e-05 1.687579802318e+00
5.412500000000e+02 -2.532884284650e-02 9.718579584955e-05 1.664376277174e+00
5.415000000000e+02 -2.485670231876e-02 9.400360159634e-05 1.642772005609e+00
5.417500000000e+02 -2.429847468859e-02 9.015972764576e-05 1.622802416646e+00
5.420000000000e+02 -2.365271740382e-02 8.569139012429e-05 1.604500402457e+00
5.422500000000e+02 -2.291897212816e-02 8.064597249213e-05 1.587896357783e+00
5.425000000000e+02 -2.209776532346e-02 7.508035607529e-05 1.573018229830e+00
5.427500000000e+02 -2.119060641631e-02 6.906005497836e-05 1.559891575556e+00
5.430000000000e+02 -2.019998275696e-02 6.265817591850e-05 1.548539621018e+00
5.432500000000e+02 -1.912934873850e-02 5.595421969615e-05 1.538983319446e+00
5.435000000000e+02 -1.798310730355e-02 4.903275319174e-05 1.531241402745e+00
5.437500000000e+02 -1.676658061505e-02 4.198197757976e-05 1.525330424784e+00
5.440000000000e+02 -1.548596834750e-02 3.489222947584e-05 1.521264792272e+00
5.442500000000e+02 -1.414829155536e-02 2.785443998207e-05 1.519056782289e+00
5.445000000000e+02 -1.276132137075e-02 2.095859751278e-05 1.518716543480e+00
5.447500000000e+02 -1.133349196733e-02 1.429224112937e-05 1.520252082116e+00
5.450000000000e+02 -9.873798676322e-03 7.939015227970e-06 1.523669232205e+00
5.452500000000e+02 -8.391682368493e-03 1.977312800577e-06 1.528971609093e+00
5.455000000000e+02 -6.896902602943e-03 -3.520966042919e-06 1.536160550377e+00
5.457500000000e+02 -5.399401694066e-03 -8.491522173915e-06 1.545235042390e+00
5.460000000000e+02 -3.909163738255e-03 -1.287861417029e-05 1.556191637696e+00
5.462500000000e+02 -2.436070921602e-03 -1.663585425027e-05 1.569024362540e+00
5.465000000000e+02 -9.897616005323e-04 -1.972683281576e-05 1.583724619670e+00
5.467500000000e+02 4.205068324232e-04 -2.212556763431e-05 1.600281088186e+00
5.470000000000e+02 1.785988008752e-03 -2.381678092994e-05 1.618679622746e+00
5.472500000000e+02 3.098565740566e-03 -2.479599973612e-05 1.638903157242e+00
5.475000000000e+02 4.350860610654e-03 -2.506946790218e-05 1.660931615419e+00
5.477500000000e+02 5.536323569201e-03 -2.465392314988e-05 1.684741831099e+00
5.480000000000e+02 6.649313174116e-03 -2.357619537799e-05 1.710307483852e+00
5.482500000000e+02 7.685158872755e-03 -2.187265876041e-05 1.737599050915e+00
5.485000000000e+02 8.640207127784e-03 -1.958853952921e-05 1.766583781476e+00
5.487500000000e+02 9.511853760768e-03 -1.677709185627e-05 1.797225693933e+00
5.490000000000e+02 1.029855988366e-02 -1.349867144776e-05 1.829485601382e+00
5.492500000000e+02 1.099985540233e-02 -9.819698848529e-06 1.863321165460e+00
5.495000000000e+02 1.161632721710e-02 -5.811515193854e-06 1.898686982553e+00
5.497500000000e+02 1.214959620941e-02 -1.549190286276e-06 1.935534701866e+00
5.500000000000e+02 1.260228034368e-02 2.889730238015e-06 1.973813177810e+00
5.502500000000e+02 1.297794732063e-02 7.426506084401e-06 2.013468655400e+00
5.505000000000e+02 1.328105493933e-02 1.198249752707e-05 2.054444989151e+00
5.507500000000e+02 1.351688071541e-02 1.648044922734e-05 2.096683893431e+00
5.510000000000e+02 1.369144174123e-02 2.084573854313e-05 2.140125222475e+00
5.512500000000e+02 1.381140427900e-02 2.500756941726e-05 2.184707277394e+00
5.515000000000e+02 1.388398472677e-02 2.890009236797e-05 2.230367136463e+00
5.517500000000e+02 1.391684328916e-02 3.246342648006e-05 2.277041005178e+00
5.520000000000e+02 1.391797113494e-02 3.564455896871e-05 2.324664580727e+00
5.522500000000e+02 1.389557351899e-02 3.839811635670e-05 2.373173426925e+00
5.525000000000e+02 1.385795018929e-02 4.068698467158e-05 2.422503353013e+00
5.527500000000e+02 1.381337560487e-02 4.248280877428e-05 2.472590792218e+00
5.530000000000e+02 1.376998123877e-02 4.376626993144e-05 2.523373173277e+00
5.532500000000e+02 1.373564234342e-02 4.452723538179e-05 2.574789279654e+00
5.535000000000e+02 1.371787128134e-02 4.476471290357e-05 2.626779592100e+00
5.537500000000e+02 1.372371968978e-02 4.448665645859e-05 2.679286607998e+00
5.540000000000e+02 1.375969084328e-02 4.370964106995e-05 2.732255134235e+00
5.542500000000e+02 1.383166376876e-02 4.245835458691e-05 2.785632549146e+00
5.545000000000e+02 1.394482994955e-02 4.076497880470e-05 2.839369030535e+00
5.547500000000e+02 1.410364298720e-02 3.866845470529e-05 2.893417747419e+00
5.550000000000e+02 1.431178142792e-02 3.621364694711e-05 2.947735012445e+00
5.552500000000e+02 1.457212364391e-02 3.345043644953e-05 3.002280397275e+00
5.555000000000e+02 1.488673477832e-02 3.043275423861e-05 3.057016807086e+00
5.557500000000e+02 1.525686423028e-02 2.721758003188e-05 3.111910516001e+00
5.560000000000e+02 1.568295199456e-02 2.386392747977e-05 3.166931167771e+00
5.562500000000e+02 1.616464330571e-02 2.043183081554e-05 3.222051738773e+00
5.565000000000e+02 1.670080982445e-02 1.698135211059e-05 3.277248467336e+00
5.567500000000e+02 1.728957595420e-02 1.357162864629e-05 3.332500756593e+00
5.570000000000e+02 1.792834989290e-02 1.025996901305e-05 3.387791046526e+00
5.572500000000e+02 1.861385821146e-02 7.101015501026e-06 3.443104664270e+00
5.575000000000e+02 1.934218377480e-02 4.145979545567e-06 3.498429654196e+00
5.577500000000e+02 2.010880693578e-02 1.441959909670e-06 3.553756591444e+00
5.580000000000e+02 2.090865012098e-02 -9.686508950779e-07 3.609078382674e+00
5.582500000000e+02 2.173612626228e-02 -3.048666745609e-06 3.664390057459e+00
5.585000000000e+02 2.258519169052e-02 -4.766513276966e-06 3.719688553647e+00
5.587500000000e+02 2.344940421176e-02 -6.096535654837e-06 3.774972499768e+00
5.590000000000e+02 2.432198703665e-02 -7.019211147014e-06 3.830241997365e+00
5.592500000000e+02 2.519589918047e-02 -7.521267090471e-06 3.885498405873e+00
5.595000000000e+02 2.606391351677e-02 -7.595710221048e-06 3.940744135024e+00
5.597500000000e+02 2.691869807499e-02 -7.241752181170e-06 3.995982430823e+00
5.600000000000e+02 2.775291132911e-02 -6.464680853246e-06 4.051217196013e+00
5.602500000000e+02 2.855929766273e-02 -5.275627743440e-06 4.106452797328e+00
5.605000000000e+02 2.933078668056e-02 -3.691264860856e-06 4.161693883540e+00
5.607500000000e+02 3.006060489681e-02 -1.733453871167e-06 4.216945238438e+00
5.610000000000e+02 3.074238003840e-02 5.711887841042e-07 4.272211619963e+00
5.612500000000e+02 3.137025079932e-02 3.191760012899e-06 4.327497626525e+00
5.615000000000e+02 3.193896760199e-02 6.093606042312e-06 4.382807563023e+00
5.617500000000e+02 3.244399879671e-02 9.238863096173e-06 4.438145339444e+00
5.620000000000e+02 3.288161788817e-02 1.258706253196e-05 4.493514360217e+00
5.622500000000e+02 3.324898509972e-02 1.609574507785e-05 4.548917435276e+00
5.625000000000e+02 3.354421434747e-02 1.972108585407e-05 4.604356699562e+00
5.627500000000e+02 3.376642543971e-02 2.341853710722e-05 4.659833541879e+00
5.630000000000e+02 3.391577437969e-02 2.714348834687e-05 4.715348541445e+00
5.632500000000e+02 3.399347445828e-02 3.085187590637e-05 4.770901416328e+00
5.635000000000e+02 3.400178903023e-02 3.450081046624e-05 4.826490973984e+00
5.637500000000e+02 3.394400581077e-02 3.804917341726e-05 4.882115073979e+00
5.640000000000e+02 3.382439752481e-02 4.145817314877e-05 4.937770592278e+00
5.642500000000e+02 3.364815640143e-02 4.469186878037e-05 4.993453394542e+00
5.645000000000e+02 3.342131136667e-02 4.771764348341e-05 5.049158318869e+00
5.647500000000e+02 3.315063248364e-02 5.050661651104e-05 5.104879154467e+00
5.650000000000e+02 3.284351502899e-02 5.303398890352e-05 5.160608635755e+00
5.652500000000e+02 3.250785340992e-02 5.527933637275e-05 5.216338437862e+00
5.655000000000e+02 3.215190432010e-02 5.722682389883e-05 5.272059178906e+00
5.657500000000e+02 3.178414307572e-02 5.886534381860e-05 5.327760426741e+00
5.660000000000e+02 3.141311529157e-02 6.018857522594e-05 5.383430721410e+00
5.662500000000e+02 3.104729001878e-02 6.119497761109e-05 5.439057586748e+00
5.665000000000e+02 3.069491393562e-02 6.188770271986e-05 5.494627564854e+00
5.667500000000e+02 3.036387237497e-02 6.227443304774e-05 5.550126259860e+00
5.670000000000e+02 3.006155967775e-02 6.236716414043e-05 5.605538370880e+00
5.672500000000e+02 2.979476019674e-02 6.218191160304e-05 5.660847751490e+00
5.675000000000e+02 2.956954353893e-02 6.173836121418e-05 5.716037478444e+00
5.677500000000e+02 2.939117465810e-02 6.105947708651e-05 5.771089908780e+00
5.680000000000e+02 2.926404117009e-02 6.017105328157e-05 5.825986767800e+00
5.682500000000e+02 2.919159869054e-02 5.910123124805e-05 5.880709234179e+00
5.685000000000e+02 2.917633536727e-02 5.787999072107e-05 5.935238035672e+00
5.687500000000e+02 2.921975644625e-02 5.653862898264e-05 5.989553551886e+00
5.690000000000e+02 2.932238950980e-02 5.510920867216e-05 6.043635924536e+00
5.692500000000e+02 2.948381070383e-02 5.362400855094e-05 6.097465173151e+00
5.695000000000e+02 2.970269191410e-02 5.211498356825e-05 6.151021315383e+00
5.697500000000e+02 2.997686830179e-02 5.061323488534e-05 6.204284490370e+00
5.700000000000e+02 3.030342499592e-02 4.914849926321e-05 6.257235083273e+00
5.702500000000e+02 3.067880100418e-02 4.774865762025e-05 6.309853849130e+00
5.705000000000e+02 3.109890757305e-02 4.643925181130e-05 6.362122031684e+00
5.707500000000e+02 3.155925781862e-02 4.524318884250e-05 6.414021488155e+00
5.710000000000e+02 3.205510277812e-02 4.418026476041e-05 6.465534783988e+00
5.712500000000e+02 3.258156966914e-02 4.326677702485e-05 6.516645300906e+00
5.715000000000e+02 3.313379748200e-02 4.251534793126e-05 6.567337320271e+00
5.717500000000e+02 3.370706410567e-02 4.193461642416e-05 6.617596103402e+00
5.720000000000e+02 3.429690237384e-02 4.152904861343e-05 6.667407940722e+00
5.722500000000e+02 3.489919820505e-02 4.129885940296e-05 6.716760203020e+00
5.725000000000e+02 3.551027126580e-02 4.123993577843e-05 6.765641360820e+00
5.727500000000e+02 3.612693126775e-02 4.134386242366e-05 6.814041001396e+00
5.730000000000e+02 3.674651369772e-02 4.159797069603e-05 6.861949815236e+00
5.732500000000e+02 3.736689060079e-02 4.198547089479e-05 6.909359572297e+00
5.735000000000e+02 3.798645865556e-02 4.248570093532e-05 6.956263080208e+00
5.737500000000e+02 3.860410550661e-02 4.307447434437e-05 7.002654126638e+00
5.740000000000e+02 3.921916084224e-02 4.372443541856e-05 7.048527402349e+00
5.742500000000e+02 3.983132690071e-02 4.440553021581e-05 7.093878416723e+00
5.745000000000e+02 4.044059992012e-02 4.508556448563e-05 7.138703394906e+00
5.747500000000e+02 4.104718787400e-02 4.573082286841e-05 7.182999161781e+00
5.750000000000e+02 4.165141694226e-02 4.630675841549e-05 7.226763021231e+00
5.752500000000e+02 4.225364084395e-02 4.677872749087e-05 7.269992624188e+00
5.755000000000e+02 4.285414629823e-02 4.711276332706e-05 7.312685832468e+00
5.757500000000e+02 4.345307038635e-02 4.727637070387e-05 7.354840577430e+00
5.760000000000e+02 4.405031552780e-02 4.723929737016e-05 7.396454719103e+00
5.762500000000e+02 4.464547685112e-02 4.697434566034e-05 7.437525905356e+00
5.765000000000e+02 4.523777939653e-02 4.645810884341e-05 7.478051434863e+00
5.767500000000e+02 4.582602937812e-02 4.567164735991e-05 7.518028126032e+00
5.770000000000e+02 4.640857749698e-02 4.460111096816e-05 7.557452193024e+00
5.772500000000e+02 4.698330932300e-02 4.323827222391e-05 7.596319134320e+00
5.775000000000e+02 4.754764932327e-02 4.158095691875e-05 7.634623631725e+00
5.777500000000e+02 4.809859412521e-02 3.963336172361e-05 7.672359465149e+00
5.780000000000e+02 4.863276747489e-02 3.740624892198e-05 7.709519441951e+00
5.782500000000e+02 4.914651068405e-02 3.491701319575e-05 7.746095347099e+00
5.785000000000e+02 4.963598893460e-02 3.218961115578e-05 7.782077907820e+00
5.787500000000e+02 5.009733316361e-02 2.925435162129e-05 7.817456781929e+00
5.790000000000e+02 5.052679480557e-02 2.614750206531e-05 7.852220562530e+00
5.792500000000e+02 5.092091946239e-02 2.291080547945e-05 7.886356803726e+00
5.795000000000e+02 5.127672290612e-02 1.959084243058e-05 7.919852063029e+00
5.797500000000e+02 5.159187065351e-02 1.623823225202e-05 7.952691963513e+00
5.800000000000e+02 5.186483661589e-02 1.290670698040e-05 7.984861268084e+00
5.802500000000e+02 5.209503970047e-02 9.652051920106e-06 8.016343967976e+00
5.805000000000e+02 5.228294421801e-02 6.530956197376e-06 8.047123380978e+00
5.807500000000e+02 5.243011192466e-02 3.599760480893e-06 8.077182255752e+00
5.810000000000e+02 5.253920841379e-02 9.131690107689e-07 8.106502882166e+00
5.812500000000e+02 5.261394897281e-02 -1.477057131077e-06 8.135067200547e+00
5.815000000000e+02 5.265899077295e-02 -3.523508884634e-06 8.162856909267e+00
5.817500000000e+02 5.267978108369e-02 -5.184419441029e-06 8.189853568803e+00
5.820000000000e+02 5.268236070538e-02 -6.424786816422e-06 8.216038696760e+00
5.822500000000e+02 5.267314076727e-02 -7.217471680587e-06 8.241393854146e+00
5.825000000000e+02 5.265867166256e-02 -7.544122420045e-06 8.265900720797e+00
5.827500000000e+02 5.264541121777e-02 -7.395851428754e-06 8.289541157534e+00
5.830000000000e+02 5.263951507279e-02 -6.773690634815e-06 8.312297255258e+00
5.832500000000e+02 5.264665724521e-02 -5.688763980993e-06 8.334151369913e+00
5.835000000000e+02 5.267189655699e-02 -4.162284638454e-06 8.355086143897e+00
5.837500000000e+02 5.271958835479e-02 -2.225242322851e-06 8.375084514014e+00
5.840000000000e+02 5.279334250232e-02 8.224565176129e-08 8.394129707280e+00
5.842500000000e+02 5.289602579803e-02 2.711764699515e-06 8.412205226207e+00
5.845000000000e+02 5.302980030723e-02 5.607615080894e-06 8.429294826455e+00
5.847500000000e+02 5.319618223900e-02 8.708029459348e-06 8.445382488967e+00
5.850000000000e+02 5.339611437239e-02 1.194653088230e-05 8.460452390688e+00
5.852500000000e+02 5.363003947388e-02 1.525340139091e-05 8.474488877392e+00
5.855000000000e+02 5.389796745125e-02 1.855722399011e-05 8.487476442857e+00
5.857500000000e+02 5.419953047025e-02 2.178647129319e-05 8.499399716816e+00
5.860000000000e+02 5.453402938201e-02 2.487108721239e-05 8.510243467965e+00
5.862500000000e+02 5.490046948285e-02 2.774404993278e-05 8.519992620607e+00
5.865000000000e+02 5.529759468060e-02 3.034287717524e-05 8.528632289530e+00
5.867500000000e+02 5.572392261777e-02 3.261103016330e-05 8.536147829905e+00
5.870000000000e+02 5.617778769478e-02 3.449919882570e-05 8.542524906758e+00
5.872500000000e+02 5.665738786451e-02 3.596640299566e-05 8.547749574524e+00
5.875000000000e+02 5.716083409044e-02 3.698086226514e-05 8.551808368509e+00
5.877500000000e+02 5.768619200342e-02 3.752071811813e-05 8.554688402149e+00
5.880000000000e+02 5.823150374406e-02 3.757447335212e-05 8.556377466625e+00
5.882500000000e+02 5.879477570355e-02 3.714089889559e-05 8.556864127875e+00
5.885000000000e+02 5.937392097772e-02 3.622889719060e-05 8.556137822253e+00
5.887500000000e+02 5.996664477359e-02 3.485704437586e-05 8.554188938691e+00
5.890000000000e+02 6.057027504302e-02 3.305281509483e-05 8.551008895668e+00
5.892500000000e+02 6.118154766387e-02 3.085161647076e-05 8.546590214722e+00
5.895000000000e+02 6.179636117128e-02 2.829566082788e-05 8.540926579255e+00
5.897500000000e+02 6.240953367870e-02 2.543276501496e-05 8.534012892066e+00
5.900000000000e+02 6.301459604868e-02 2.231513541362e-05 8.525845328644e+00
5.902500000000e+02 6.360365738642e-02 1.899819285042e-05 8.516421383738e+00
5.905000000000e+02 6.416738357255e-02 1.553957565539e-05 8.505739924541e+00
5.907500000000e+02 6.469510796531e-02 1.199822389264e-05 8.493801233617e+00
5.910000000000e+02 6.517509323232e-02 8.433598578939e-06 8.480607053966e+00
5.912500000000e+02 6.559493540461e-02 4.905093163532e-06 8.466160624450e+00
5.915000000000e+02 6.594209568383e-02 1.471536730080e-06 8.450466717065e+00
5.917500000000e+02 6.620451208729e-02 -1.809277487441e-06 8.433531656555e+00
5.920000000000e+02 6.637124748480e-02 -4.881023659947e-06 8.415363333735e+00
5.922500000000e+02 6.643311079761e-02 -7.689337629457e-06 8.395971200652e+00
5.925000000000e+02 6.638320560204e-02 -1.018242391190e-05 8.375366262490e+00
5.927500000000e+02 6.621734345127e-02 -1.231176512265e-05 8.353561042925e+00
5.930000000000e+02 6.593430799303e-02 -1.403297412811e-05 8.330569552221e+00
5.932500000000e+02 6.553594122026e-02 -1.530670927427e-05 8.306407237730e+00
5.935000000000e+02 6.502706432018e-02 -1.609963403798e-05 8.281090929608e+00
5.937500000000e+02 6.441526302738e-02 -1.638537532084e-05 8.254638792902e+00
5.940000000000e+02 6.371056213237e-02 -1.614538193725e-05 8.227070273111e+00
5.942500000000e+02 6.292503621898e-02 -1.536964387619e-05 8.198406044610e+00
5.945000000000e+02 6.207240313334e-02 -1.405718771791e-05 8.168667971399e+00
5.947500000000e+02 6.116761902171e-02 -1.221638163701e-05 8.137879060725e+00
5.950000000000e+02 6.022650443874e-02 -9.865015065835e-06 8.106063420820e+00
5.952500000000e+02 5.926540375535e-02 -7.030143371528e-06 8.073246213958e+00
5.955000000000e+02 5.830086756446e-02 -3.747735312642e-06 8.039453594921e+00
5.957500000000e+02 5.734935146765e-02 -6.219527334816e-08 8.004712643540e+00
5.960000000000e+02 5.642690159650e-02 3.974252005323e-06 7.969051268320e+00
5.962500000000e+02 5.554882135295e-02 8.302275380734e-06 7.932498088311e+00
5.965000000000e+02 5.472932003170e-02 1.285623828429e-05 7.895082297402e+00
5.967500000000e+02 5.398114775080e-02 1.756510156051e-05 7.856833496554e+00
5.970000000000e+02 5.331525392263e-02 2.235346126286e-05 7.817781517022e+00
5.972500000000e+02 5.274050030217e-02 2.714275626584e-05 7.777956226163e+00
5.975000000000e+02 5.226347503973e-02 3.185264797856e-05 7.737387331836e+00
5.977500000000e+02 5.188844352988e-02 3.640260269799e-05 7.696104193908e+00
5.980000000000e+02 5.161745856762e-02 4.071359779567e-05 7.654135647054e+00
5.982500000000e+02 5.145063168811e-02 4.471013438212e-05 7.611509846050e+00
5.985000000000e+02 5.138654069694e-02 4.832216518361e-05 7.568254137197e+00
5.987500000000e+02 5.142272377672e-02 5.148694936172e-05 7.524394959903e+00
5.990000000000e+02 5.155619100636e-02 5.415073042414e-05 7.479957779326e+00
5.992500000000e+02 5.178387436156e-02 5.627012198262e-05 7.434967048611e+00
5.995000000000e+02 5.210294261344e-02 5.781322699838e-05 7.389446200463e+00
5.997500000000e+02 5.251091880943e-02 5.876014158288e-05 7.343417658830e+00
6.000000000000e+02 5.300557418747e-02 5.910297374678e-05 7.296902873589e+00
6.002500000000e+02 5.358460140253e-02 5.884540951548e-05 7.249922368672e+00
6.005000000000e+02 5.424511131472e-02 5.800188901006e-05 7.202495801431e+00
6.007500000000e+02 5.498302934277e-02 5.659649223175e-05 7.154642032797e+00
6.010000000000e+02 5.579248774156e-02 5.466171517968e-05 7.106379197203e+00
6.012500000000e+02 5.666532043461e-02 5.223722048076e-05 7.057724780203e+00
6.015000000000e+02 5.759075253395e-02 4.936869399227e-05 7.008695696752e+00
6.017500000000e+02 5.855535411985e-02 4.610693387530e-05 6.959308361187e+00
6.020000000000e+02 5.954328765040e-02 4.250711039858e-05 6.909578757225e+00
6.022500000000e+02 6.053683633977e-02 3.862822824721e-05 6.859522495519e+00
6.025000000000e+02 6.151715882913e-02 3.453269701170e-05 6.809154858332e+00
6.027500000000e+02 6.246518269574e-02 3.028591905863e-05 6.758490828040e+00
6.030000000000e+02 6.336253117963e-02 2.595577316969e-05 6.707545097108e+00
6.032500000000e+02 6.419237639658e-02 2.161191050853e-05 6.656332059081e+00
6.035000000000e+02 6.494012863938e-02 1.732478477953e-05 6.604865781763e+00
6.037500000000e+02 6.559390124337e-02 1.316441982538e-05 6.553159965706e+00
6.040000000000e+02 6.614472970076e-02 9.198977140024e-06 6.501227892418e+00
6.042500000000e+02 6.658655839789e-02 5.493192493378e-06 6.449082373606e+00
6.045000000000e+02 6.691605793543e-02 2.106853712214e-06 6.396735697097e+00
6.047500000000e+02 6.713233210689e-02 -9.066509400468e-07 6.344199591996e+00
6.050000000000e+02 6.723659809244e-02 -3.501472261719e-06 6.291485211765e+00
6.052500000000e+02 6.723191504863e-02 -5.640102045762e-06 6.238603133184e+00
6.055000000000e+02 6.712298967357e-02 -7.293777361389e-06 6.185563385946e+00
6.057500000000e+02 6.691607863749e-02 -8.442518696417e-06 6.132375503651e+00
6.060000000000e+02 6.661897524295e-02 -9.074893678296e-06 6.079048586000e+00
6.062500000000e+02 6.624101869256e-02 -9.187580808645e-06 6.025591375842e+00
6.065000000000e+02 6.579307104423e-02 -8.784879387325e-06 5.972012334206e+00
6.067500000000e+02 6.528740414727e-02 -7.878305102876e-06 5.918319698352e+00
6.070000000000e+02 6.473742861706e-02 -6.486315224236e-06 5.864521523582e+00
6.072500000000e+02 6.415726254004e-02 -4.634261657421e-06 5.810625685961e+00
6.075000000000e+02 6.356113039915e-02 -2.354502622787e-06 5.756639852205e+00
6.077500000000e+02 6.296265939113e-02 3.133521207233e-07 5.702571403766e+00
6.080000000000e+02 6.237413474353e-02 3.322230760383e-06 5.648427326229e+00
6.082500000000e+02 6.180582904175e-02 6.617533025277e-06 5.594214064377e+00
6.085000000000e+02 6.126549138876e-02 1.013738476280e-05 5.539937359209e+00
6.087500000000e+02 6.075809355843e-02 1.381338917764e-05 5.485602079268e+00
6.090000000000e+02 6.028587175093e-02 1.757183631126e-05 5.431212063494e+00
6.092500000000e+02 5.984868078774e-02 2.133542289737e-05 5.376769993046e+00
6.095000000000e+02 5.944461260891e-02 2.502545927238e-05 5.322277304101e+00
6.097500000000e+02 5.907079961555e-02 2.856436316470e-05 5.267734150733e+00
6.100000000000e+02 5.872428864614e-02 3.187827679965e-05 5.213139426042e+00
6.102500000000e+02 5.840285416833e-02 3.489958955902e-05 5.158490833979e+00
6.105000000000e+02 5.810562947235e-02 3.756902827876e-05 5.103785006386e+00
6.107500000000e+02 5.783345684223e-02 3.983739522387e-05 5.049017660218e+00
6.110000000000e+02 5.758889876049e-02 4.166662292560e-05 4.994183768450e+00
6.112500000000e+02 5.737590326417e-02 4.303013469731e-05 4.939277746033e+00
6.115000000000e+02 5.719916887873e-02 4.391254360364e-05 4.884293621243e+00
6.117500000000e+02 5.706330033042e-02 4.430881582987e-05 4.829225199071e+00
6.120000000000e+02 5.697188048624e-02 4.422301563672e-05 4.774066193742e+00
6.122500000000e+02 5.692659638605e-02 4.366686022669e-05 4.718810345443e+00
6.125000000000e+02 5.692655202864e-02 4.265825337962e-05 4.663451511896e+00
6.127500000000e+02 5.696787244292e-02 4.121998475096e-05 4.607983747936e+00
6.130000000000e+02 5.704366206468e-02 3.937873248416e-05 4.552401387824e+00
6.132500000000e+02 5.714432982913e-02 3.716447223548e-05 4.496699133546e+00
6.135000000000e+02 5.725824107029e-02 3.461013524417e-05 4.440872164576e+00
6.137500000000e+02 5.737261225045e-02 3.175169567227e-05 4.384916281535e+00
6.140000000000e+02 5.747453187333e-02 2.862840317766e-05 4.328828079730e+00
6.142500000000e+02 5.755197700824e-02 2.528305242755e-05 4.272605159852e+00
6.145000000000e+02 5.759469828759e-02 2.176215182836e-05 4.216246366140e+00
6.147500000000e+02 5.759486991114e-02 1.811585360792e-05 4.159752051619e+00
6.150000000000e+02 5.754743349256e-02 1.439753508911e-05 4.103124350633e+00
6.152500000000e+02 5.745010978803e-02 1.066298966024e-05 4.046367450624e+00
6.155000000000e+02 5.730310028645e-02 6.969237402038e-06 3.989487855941e+00
6.157500000000e+02 5.710853295676e-02 3.373010859786e-06 3.932494620029e+00
6.160000000000e+02 5.686974933532e-02 -7.096566354003e-08 3.875399551224e+00
6.162500000000e+02 5.659053393374e-02 -3.311754774582e-06 3.818217373331e+00
6.165000000000e+02 5.627439598825e-02 -6.303906333743e-06 3.760965842880e+00
6.167500000000e+02 5.592400306607e-02 -9.008891241280e-06 3.703665824786e+00
6.170000000000e+02 5.554082900958e-02 -1.139619643345e-05 3.646341321746e+00
6.172500000000e+02 5.512505508448e-02 -1.344400455985e-05 3.589019466253e+00
6.175000000000e+02 5.467572848721e-02 -1.513935748931e-05 3.531730480888e+00
6.177500000000e+02 5.419113448659e-02 -1.647788602199e-05 3.474507610151e+00
6.180000000000e+02 5.366932709743e-02 -1.746315854087e-05 3.417387032203e+00
6.182500000000e+02 5.310873313599e-02 -1.810573734948e-05 3.360407755900e+00
6.185000000000e+02 5.250875086011e-02 -1.842207828437e-05 3.303611502731e+00
6.187500000000e+02 5.187025418186e-02 -1.843337406837e-05 3.247042579894e+00
6.190000000000e+02 5.119594439280e-02 -1.816446711719e-05 3.190747740732e+00
6.192500000000e+02 5.049050482825e-02 -1.764291046816e-05 3.134776030985e+00
6.195000000000e+02 4.976054172334e-02 -1.689822360693e-05 3.079178622773e+00
6.197500000000e+02 4.901432632551e-02 -1.596136985410e-05 3.024008619978e+00
6.200000000000e+02 4.826136736425e-02 -1.486442328222e-05 2.969320847016e+00
6.202500000000e+02 4.751186935040e-02 -1.364038500326e-05 2.915171613145e+00
6.205000000000e+02 4.677613962356e-02 -1.232308214116e-05 2.861618438296e+00
6.207500000000e+02 4.606400507669e-02 -1.094707103158e-05 2.808719761413e+00
6.210000000000e+02 4.538429876384e-02 -9.547480002176e-06 2.756534625211e+00
6.212500000000e+02 4.474446199794e-02 -8.159732216739e-06 2.705122327244e+00
6.215000000000e+02 4.415028927321e-02 -6.819115742795e-06 2.654542068480e+00
6.217500000000e+02 4.360582731257e-02 -5.560194326237e-06 2.604852595764e+00
6.220000000000e+02 4.311341953702e-02 -4.416069672469e-06 2.556111828936e+00
6.222500000000e+02 4.267387222140e-02 -3.417548170626e-06 2.508376520900e+00
6.225000000000e+02 4.228670681150e-02 -2.592254785716e-06 2.461701908334e+00
6.227500000000e+02 4.195045755920e-02 -1.963778124364e-06 2.416141410696e+00
6.230000000000e+02 4.166297131103e-02 -1.550898101110e-06 2.371746329890e+00
6.232500000000e+02 4.142167294148e-02 -1.366976120409e-06 2.328565604565e+00
6.235000000000e+02 4.122376575939e-02 -1.419535897829e-06 2.286645567537e+00
6.237500000000e+02 4.106635041846e-02 -1.710085539591e-06 2.246029755534e+00
6.240000000000e+02 4.094645561273e-02 -2.234171490562e-06 2.206758719478e+00
6.242500000000e+02 4.086098825819e-02 -2.981667317881e-06 2.168869870330e+00
6.245000000000e+02 4.080661964238e-02 -3.937261692538e-06 2.132397340995e+00
6.247500000000e+02 4.077963230837e-02 -5.081104123922e-06 2.097371847695e+00
6.250000000000e+02 4.077575641555e-02 -6.389564706305e-06 2.063820575880e+00
6.252500000000e+02 4.079002418225e-02 -7.836050068294e-06 2.031767076307e+00
6.255000000000e+02 4.081666892075e-02 -9.391814966175e-06 2.001231158056e+00
6.257500000000e+02 4.084908736724e-02 -1.102679263121e-05 1.972228817730e+00
6.260000000000e+02 4.087987875498e-02 -1.271032775157e-05 1.944772163327e+00
6.262500000000e+02 4.090096187770e-02 -1.441175833752e-05 1.918869383855e+00
6.265000000000e+02 4.090376659330e-02 -1.610102841837e-05 1.894524723390e+00
6.267500000000e+02 4.087948362238e-02 -1.774915018890e-05 1.871738508572e+00
6.270000000000e+02 4.081935670826e-02 -1.932859028514e-05 1.850507188909e+00
6.272500000000e+02 4.071499080512e-02 -2.081359354297e-05 1.830823434114e+00
6.275000000000e+02 4.055865639568e-02 -2.218046170729e-05 1.812676247712e+00
6.277500000000e+02 4.034356432346e-02 -2.340779622440e-05 1.796051127780e+00
6.280000000000e+02 4.006409344166e-02 -2.447671825678e-05 1.780930257393e+00
6.282500000000e+02 3.971595875025e-02 -2.537107461048e-05 1.767292710621e+00
6.285000000000e+02 3.929630898411e-02 -2.607762276591e-05 1.755114689614e+00
6.287500000000e+02 3.880375309694e-02 -2.658619224891e-05 1.744369775733e+00
6.290000000000e+02 3.823832064838e-02 -2.688981655236e-05 1.735029179833e+00
6.292500000000e+02 3.760136146073e-02 -2.698481160274e-05 1.727062007209e+00
6.295000000000e+02 3.689539911074e-02 -2.687079656488e-05 1.720435515731e+00
6.297500000000e+02 3.612395035993e-02 -2.655063688514e-05 1.715115376268e+00
6.300000000000e+02 3.529132761188e-02 -2.603030594153e-05 1.711065917712e+00
6.302500000000e+02 3.440243506704e-02 -2.531865411295e-05 1.708250374722e+00
6.305000000000e+02 3.346257217830e-02 -2.442708766881e-05 1.706631127801e+00
6.307500000000e+02 3.247725461939e-02 -2.336916628851e-05 1.706169929441e+00
6.310000000000e+02 3.145205612760e-02 -2.216012500814e-05 1.706828136895e+00
6.312500000000e+02 3.039247760081e-02 -2.081634440163e-05 1.708566929141e+00
6.315000000000e+02 2.930384109575e-02 -1.935478382128e-05 1.711347527783e+00
6.317500000000e+02 2.819120823626e-02 -1.779240463703e-05 1.715131412209e+00
6.320000000000e+02 2.705931879448e-02 -1.614560314125e-05 1.719880527140e+00
6.322500000000e+02 2.591254458838e-02 -1.442967749671e-05 1.725557488907e+00
6.325000000000e+02 2.475485465144e-02 -1.265835200709e-05 1.732125782639e+00
6.327500000000e+02 2.358978597747e-02 -1.084336636090e-05 1.739549949597e+00
6.330000000000e+02 2.242041790728e-02 -8.994153865932e-06 1.747795764302e+00
6.332500000000e+02 2.124934817624e-02 -7.117613957858e-06 1.756830395278e+00
6.335000000000e+02 2.007866792598e-02 -5.217975255101e-06 1.766622552345e+00
6.337500000000e+02 1.890993995462e-02 -3.296764176902e-06 1.777142613191e+00
6.340000000000e+02 1.774417994868e-02 -1.352864372861e-06 1.788362731400e+00
6.342500000000e+02 1.658184445631e-02 6.173344679616e-07 1.800256924728e+00
6.345000000000e+02 1.542283053372e-02 2.619704167317e-06 1.812801138578e+00
6.347500000000e+02 1.426648671413e-02 4.662083124635e-06 1.825973297668e+00
6.350000000000e+02 1.311164328617e-02 6.753915666818e-06 1.839753331486e+00
6.352500000000e+02 1.195666160766e-02 8.905846120788e-06 1.854123181031e+00
6.355000000000e+02 1.079950147748e-02 1.112928474303e-05 1.869066798738e+00
6.357500000000e+02 9.637810474797e-03 1.343594713676e-05 1.884570125297e+00
6.360000000000e+02 8.469030833054e-03 1.583738727740e-05 1.900621053616e+00
6.362500000000e+02 7.290519559629e-03 1.834453621538e-05 1.917209391435e+00
6.365000000000e+02 6.099680482229e-03 2.096725321388e-05 1.934326804904e+00
6.367500000000e+02 4.894100793738e-03 2.371390364303e-05 1.951966754237e+00
6.370000000000e+02 3.671686105186e-03 2.659097030697e-05 1.970124431740e+00
6.372500000000e+02 2.430789769181e-03 2.960270915464e-05 1.988796678853e+00
6.375000000000e+02 1.170329034553e-03 3.275085037938e-05 2.007981911826e+00
6.377500000000e+02 -1.101159656682e-04 3.603435805793e-05 2.027680028553e+00
6.380000000000e+02 -1.410225225677e-03 3.944924647373e-05 2.047892318913e+00
6.382500000000e+02 -2.728886353607e-03 4.298845606887e-05 2.068621369088e+00
6.385000000000e+02 -4.064169658293e-03 4.664180146496e-05 2.089870955177e+00
6.387500000000e+02 -5.413329647018e-03 5.039597545992e-05 2.111645941551e+00
6.390000000000e+02 -6.772834099476e-03 5.423462703433e-05 2.133952169224e+00
6.392500000000e+02 -8.138418271402e-03 5.813850505262e-05 2.156796343142e+00
6.395000000000e+02 -9.505160554088e-03 6.208565943278e-05 2.180185920056e+00
6.397500000000e+02 -1.086757802280e-02 6.605171133620e-05 2.204128992061e+00
6.400000000000e+02 -1.221973704004e-02 7.001017846608e-05 2.228634171519e+00
6.402500000000e+02 -1.355537393309e-02 7.393284332796e-05 2.253710477388e+00
6.405000000000e+02 -1.486802333782e-02 7.779020463364e-05 2.279367222549e+00
6.407500000000e+02 -1.615114900871e-02 8.155193210460e-05 2.305613905897e+00
6.410000000000e+02 -1.739827354107e-02 8.518735283042e-05 2.332460106379e+00
6.412500000000e+02 -1.860310395620e-02 8.866598020016e-05 2.359915385489e+00
6.415000000000e+02 -1.975965000282e-02 9.195804640888e-05 2.387989194048e+00
6.417500000000e+02 -2.086233360491e-02 9.503504224226e-05 2.416690785179e+00
6.420000000000e+02 -2.190608583962e-02 9.787024822194e-05 2.446029140504e+00
6.422500000000e+02 -2.288643335351e-02 1.004392113412e-04 2.476012897911e+00
6.425000000000e+02 -2.379956895722e-02 1.027202460675e-04 2.506650297711e+00
6.427500000000e+02 -2.464241191438e-02 1.046948695570e-04 2.537949129494e+00
6.430000000000e+02 -2.541265070595e-02 1.063481750906e-04 2.569916699751e+00
6.432500000000e+02 -2.610877646794e-02 1.076691598354e-04 2.602559800128e+00
6.435000000000e+02 -2.673010053146e-02 1.086509801686e-04 2.635884692954e+00
6.437500000000e+02 -2.727675856014e-02 1.092911330298e-04 2.669897107548e+00
6.440000000000e+02 -2.774970612094e-02 1.095915743893e-04 2.704602238860e+00
6.442500000000e+02 -2.815069888034e-02 1.095587527313e-04 2.740004761815e+00
6.445000000000e+02 -2.848226106493e-02 1.092035581017e-04 2.776108853455e+00
6.447500000000e+02 -2.874764770567e-02 1.085412150359e-04 2.812918213759e+00
6.450000000000e+02 -2.895079303569e-02 1.075910916941e-04 2.850436098510e+00
6.452500000000e+02 -2.909625011294e-02 1.063764369045e-04 2.888665355256e+00
6.455000000000e+02 -2.918912823271e-02 1.049240691734e-04 2.927608451935e+00
6.457500000000e+02 -2.923501677142e-02 1.032639876934e-04 2.967267517819e+00
6.460000000000e+02 -2.923991244663e-02 1.014289564781e-04 3.007644368549e+00
6.462500000000e+02 -2.921013540179e-02 9.945402296649e-05 3.048740541013e+00
6.465000000000e+02 -2.915225112468e-02 9.737602588678e-05 3.090557309460e+00
6.467500000000e+02 -2.907298427027e-02 9.523305673653e-05 3.133095708613e+00
6.470000000000e+02 -2.897913985207e-02 9.306392131808e-05 3.176356536944e+00
6.472500000000e+02 -2.887752172300e-02 9.090758175601e-05 3.220340360185e+00
6.475000000000e+02 -2.877485461872e-02 8.880260336627e-05 3.265047505880e+00
6.477500000000e+02 -2.867771368780e-02 8.678661158668e-05 3.310478042223e+00
6.480000000000e+02 -2.859245591921e-02 8.489576290852e-05 3.356631754967e+00
6.482500000000e+02 -2.852515833719e-02 8.316423746674e-05 3.403508115471e+00
6.485000000000e+02 -2.848156558942e-02 8.162377326262e-05 3.451106233781e+00
6.487500000000e+02 -2.846704250309e-02 8.030323143698e-05 3.499424811113e+00
6.490000000000e+02 -2.848653656373e-02 7.922820898901e-05 3.548462080085e+00
6.492500000000e+02 -2.854454815433e-02 7.842070554598e-05 3.598215741932e+00
6.495000000000e+02 -2.864511071571e-02 7.789884401116e-05 3.648682890548e+00
6.497500000000e+02 -2.879177759798e-02 7.767664846817e-05 3.699859938526e+00
6.500000000000e+02 -2.898761698544e-02 7.776389166264e-05 3.751742535527e+00
6.502500000000e+02 -2.923521291736e-02 7.816600171673e-05 3.804325483378e+00
6.505000000000e+02 -2.953667103000e-02 7.888403678113e-05 3.857602651857e+00
6.507500000000e+02 -2.989362722313e-02 7.991471843019e-05 3.911566886048e+00
6.510000000000e+02 -3.030725829525e-02 8.125054050628e-05 3.966209922097e+00
6.512500000000e+02 -3.077829258230e-02 8.287993073119e-05 4.021522294471e+00
6.515000000000e+02 -3.130702077559e-02 8.478748021876e-05 4.077493250755e+00
6.517500000000e+02 -3.189330636108e-02 8.695422926183e-05 4.134110668806e+00
6.520000000000e+02 -3.253659448349e-02 8.935799508430e-05 4.191360973258e+00
6.522500000000e+02 -3.323592185999e-02 9.197375591644e-05 4.249229064221e+00
6.525000000000e+02 -3.398992590720e-02 9.477406387240e-05 4.307698247678e+00
6.527500000000e+02 -3.479685443058e-02 9.772948790956e-05 4.366750174478e+00
6.530000000000e+02 -3.565457710248e-02 1.008090866647e-04 4.426364790933e+00
6.532500000000e+02 -3.656059683351e-02 1.039808879190e-04 4.486520295976e+00
6.535000000000e+02 -3.751206203232e-02 1.072123755136e-04 4.547193109864e+00
6.537500000000e+02 -3.850577965490e-02 1.104709777727e-04 4.608357855241e+00
6.540000000000e+02 -3.953822819082e-02 1.137245456305e-04 4.669987349543e+00
6.542500000000e+02 -4.060557019040e-02 1.169418087296e-04 4.732052609485e+00
6.545000000000e+02 -4.170366509905e-02 1.200928123815e-04 4.794522869486e+00
6.547500000000e+02 -4.282808153674e-02 1.231493208544e-04 4.857365612014e+00
6.550000000000e+02 -4.397410999080e-02 1.260851816055e-04 4.920546612185e+00
6.552500000000e+02 -4.513677581170e-02 1.288766489514e-04 4.984029994160e+00
6.555000000000e+02 -4.631085349727e-02 1.315026586841e-04 5.047778300666e+00
6.557500000000e+02 -4.749088191684e-02 1.339450503805e-04 5.111752571854e+00
6.560000000000e+02 -4.867118392962e-02 1.361887371012e-04 5.175912439956e+00
6.562500000000e+02 -4.984588700937e-02 1.382218145162e-04 5.240216226567e+00
6.565000000000e+02 -5.100895174111e-02 1.400356167691e-04 5.304621057679e+00
6.567500000000e+02 -5.215420237373e-02 1.416247083600e-04 5.369082976425e+00
6.570000000000e+02 -5.327536832326e-02 1.429868269280e-04 5.433557074063e+00
6.572500000000e+02 -5.436612856721e-02 1.441227561930e-04 5.497997614004e+00
6.575000000000e+02 -5.542016908361e-02 1.450361487074e-04 5.562358174404e+00
6.577500000000e+02 -5.643124313741e-02 1.457333862998e-04 5.626591779091e+00
6.580000000000e+02 -5.739324521576e-02 1.462232845161e-04 5.690651046760e+00
6.582500000000e+02 -5.830028945838e-02 1.465168018538e-04 5.754488331941e+00
6.585000000000e+02 -5.914679500733e-02 1.466267443818e-04 5.818055865570e+00
6.587500000000e+02 -5.992758171840e-02 1.465674528755e-04 5.881305908713e+00
6.590000000000e+02 -6.063796653924e-02 1.463544951849e-04 5.944190893437e+00
6.592500000000e+02 -6.127386497379e-02 1.460043096453e-04 6.006663569581e+00
6.595000000000e+02 -6.183189310719e-02 1.455338527893e-04 6.068677149971e+00
6.597500000000e+02 -6.230946763981e-02 1.449603671830e-04 6.130185454440e+00
6.600000000000e+02 -6.270490228340e-02 1.443010707980e-04 6.191143054666e+00
6.602500000000e+02 -6.301749397480e-02 1.435728621747e-04 6.251505406272e+00
6.605000000000e+02 -6.324760317606e-02 1.427921534823e-04 6.311228999346e+00
6.607500000000e+02 -6.339671471884e-02 1.419746904401e-04 6.370271485239e+00
6.610000000000e+02 -6.346748386644e-02 1.411353859857e-04 6.428591811769e+00
6.612500000000e+02 -6.346375935056e-02 1.402882287950e-04 6.486150340299e+00
6.615000000000e+02 -6.339058835709e-02 1.394462212389e-04 6.542908984739e+00
6.617500000000e+02 -6.325419160721e-02 1.386213538670e-04 6.598831308579e+00
6.620000000000e+02 -6.306191925679e-02 1.378246202788e-04 6.653882653254e+00
6.622500000000e+02 -6.282217759958e-02 1.370660358696e-04 6.708030232471e+00
6.625000000000e+02 -6.254433239074e-02 1.363546796507e-04 6.761243234184e+00
6.627500000000e+02 -6.223858582993e-02 1.356987698240e-04 6.813492897504e+00
6.630000000000e+02 -6.191583127849e-02 1.351057346819e-04 6.864752608373e+00
6.632500000000e+02 -6.158748296192e-02 1.345822869284e-04 6.914997956252e+00
6.635000000000e+02 -6.126528572794e-02 1.341345079982e-04 6.964206793500e+00
6.637500000000e+02 -6.096110605465e-02 1.337679190030e-04 7.012359279321e+00
6.640000000000e+02 -6.068670779802e-02 1.334875674693e-04 7.059437910713e+00
6.642500000000e+02 -6.045351663685e-02 1.332980649802e-04 7.105427538938e+00
6.645000000000e+02 -6.027237768999e-02 1.332036092010e-04 7.150315372509e+00
6.647500000000e+02 -6.015331172122e-02 1.332079960429e-04 7.194090965046e+00
6.650000000000e+02 -6.010527608827e-02 1.333146019885e-04 7.236746188441e+00
6.652500000000e+02 -6.013593730616e-02 1.335263336434e-04 7.278275191282e+00
6.655000000000e+02 -6.025146254352e-02 1.338455433110e-04 7.318674342895e+00
6.657500000000e+02 -6.045633732026e-02 1.342739081651e-04 7.357942166719e+00
6.660000000000e+02 -6.075321797813e-02 1.348122793224e-04 7.396079241989e+00
6.662500000000e+02 -6.114282141451e-02 1.354605048613e-04 7.433088129804e+00
6.665000000000e+02 -6.162386168080e-02 1.362172217817e-04 7.468973253407e+00
6.667500000000e+02 -6.219303495117e-02 1.370796300862e-04 7.503740770530e+00
6.670000000000e+02 -6.284505358405e-02 1.380432665882e-04 7.537398468775e+00
6.672500000000e+02 -6.357273515986e-02 1.391017951554e-04 7.569955606049e+00
6.675000000000e+02 -6.436713969795e-02 1.402467987479e-04 7.601422794708e+00
6.677500000000e+02 -6.521775653042e-02 1.414676254436e-04 7.631811836256e+00
6.680000000000e+02 -6.611273135038e-02 1.427512220712e-04 7.661135597734e+00
6.682500000000e+02 -6.703912832332e-02 1.440821758562e-04 7.689407849245e+00
6.685000000000e+02 -6.798321711129e-02 1.454427322813e-04 7.716643138942e+00
6.687500000000e+02 -6.893077644382e-02 1.468128501579e-04 7.742856649484e+00
6.690000000000e+02 -6.986740388402e-02 1.481704509879e-04 7.768064064078e+00
6.692500000000e+02 -7.077882648652e-02 1.494917513095e-04 7.792281454912e+00
6.695000000000e+02 -7.165120152636e-02 1.507516665472e-04 7.815525164639e+00
6.697500000000e+02 -7.247140331269e-02 1.519243385121e-04 7.837811707643e+00
6.700000000000e+02 -7.322728975503e-02 1.529837659176e-04 7.859157681890e+00
6.702500000000e+02 -7.390794437650e-02 1.539044685223e-04 7.879579693681e+00
6.705000000000e+02 -7.450388985733e-02 1.546622287087e-04 7.899094295760e+00
6.707500000000e+02 -7.500727019941e-02 1.552349209805e-04 7.917717938813e+00
6.710000000000e+02 -7.541199446705e-02 1.556032227326e-04 7.935466936563e+00
6.712500000000e+02 -7.571384859135e-02 1.557512564449e-04 7.952357442548e+00
6.715000000000e+02 -7.591055654392e-02 1.556673917351e-04 7.968405440672e+00
6.717500000000e+02 -7.600180726946e-02 1.553448835884e-04 7.983626741765e+00
6.720000000000e+02 -7.598922581757e-02 1.547823951088e-04 7.998036997049e+00
6.722500000000e+02 -7.587630768762e-02 1.539844260242e-04 8.011651710314e+00
6.725000000000e+02 -7.566830223951e-02 1.529615776411e-04 8.024486262842e+00
6.727500000000e+02 -7.537205555187e-02 1.517306342528e-04 8.036555946192e+00
6.730000000000e+02 -7.499582394626e-02 1.503145054874e-04 8.047875987396e+00
6.732500000000e+02 -7.454905651154e-02 1.487419565672e-04 8.058461588036e+00
6.735000000000e+02 -7.404216657143e-02 1.470471379061e-04 8.068327958677e+00
6.737500000000e+02 -7.348630109572e-02 1.452689069580e-04 8.077490353569e+00
6.740000000000e+02 -7.289312132162e-02 1.434499517620e-04 8.085964102963e+00
6.742500000000e+02 -7.227460658506e-02 1.416357299072e-04 8.093764641230e+00
6.745000000000e+02 -7.164289189387e-02 1.398732486086e-04 8.100907529130e+00
6.747500000000e+02 -7.101014589460e-02 1.382097207180e-04 8.107408468131e+00
6.750000000000e+02 -7.038849009335e-02 1.366911443435e-04 8.113283302145e+00
6.752500000000e+02 -6.978995205743e-02 1.353608640042e-04 8.118548019611e+00
6.755000000000e+02 -6.922644182409e-02 1.342581771571e-04 8.123218713812e+00
6.757500000000e+02 -6.870972999213e-02 1.334170616194e-04 8.127311549993e+00
6.760000000000e+02 -6.825140984375e-02 1.328650845909e-04 8.130842695365e+00
6.762500000000e+02 -6.786282343497e-02 1.326225606451e-04 8.133828242944e+00
6.765000000000e+02 -6.755493571650e-02 1.327019875665e-04 8.136284083021e+00
6.767500000000e+02 -6.733814918915e-02 1.331078063911e-04 8.138225777253e+00
6.770000000000e+02 -6.722205933387e-02 1.338364859899e-04 8.139668411398e+00
6.772500000000e+02 -6.721515741680e-02 1.348769034770e-04 8.140626401127e+00
6.775000000000e+02 -6.732450106674e-02 1.362110143124e-04 8.141113309618e+00
6.777500000000e+02 -6.755537375635e-02 1.378147417953e-04 8.141141635192e+00
6.780000000000e+02 -6.791096116120e-02 1.396590336934e-04 8.140722589726e+00
6.782500000000e+02 -6.839207115598e-02 1.417110153059e-04 8.139865865575e+00
6.785000000000e+02 -6.899692214531e-02 1.439351789838e-04 8.138579412732e+00
6.787500000000e+02 -6.972101444060e-02 1.462945301543e-04 8.136869186055e+00
6.790000000000e+02 -7.055709721844e-02 1.487516588977e-04 8.134738927080e+00
6.792500000000e+02 -7.149522887791e-02 1.512696775482e-04 8.132189941162e+00
6.795000000000e+02 -7.252292492404e-02 1.538130014661e-04 8.129220893789e+00
6.797500000000e+02 -7.362538132148e-02 1.563479537170e-04 8.125827629344e+00
6.800000000000e+02 -7.478575970228e-02 1.588431825738e-04 8.122003018901e+00
6.802500000000e+02 -7.598552234655e-02 1.612698938942e-04 8.117736843480e+00
6.805000000000e+02 -7.720480888435e-02 1.636018971545e-04 8.113015718734e+00
6.807500000000e+02 -7.842285159055e-02 1.658154672068e-04 8.107823066327e+00
6.810000000000e+02 -7.961843026901e-02 1.678891202788e-04 8.102139133769e+00
6.812500000000e+02 -8.077036565087e-02 1.698032340537e-04 8.095941076896e+00
6.815000000000e+02 -8.185805682336e-02 1.715395426660e-04 8.089203071892e+00
6.817500000000e+02 -8.286204247607e-02 1.730805834795e-04 8.081896506610e+00
6.820000000000e+02 -8.376458278515e-02 1.744092202911e-04 8.073990187098e+00
6.822500000000e+02 -8.455021462092e-02 1.755082206489e-04 8.065450608665e+00
6.825000000000e+02 -8.520625964137e-02 1.763600004116e-04 8.056242233819e+00
6.827500000000e+02 -8.572321858686e-02 1.769465582916e-04 8.046327812134e+00
6.830000000000e+02 -8.609502919717e-02 1.772496944359e-04 8.035668697697e+00
6.832500000000e+02 -8.631912822730e-02 1.772514893331e-04 8.024225187020e+00
6.835000000000e+02 -8.639632209686e-02 1.769350875494e-04 8.011956849500e+00
6.837500000000e+02 -8.633044973052e-02 1.762857209598e-04 7.998822862670e+00
6.840000000000e+02 -8.612788153461e-02 1.752918939976e-04 7.984782342151e+00
6.842500000000e+02 -8.579690035849e-02 1.739465700439e-04 7.969794665851e+00
6.845000000000e+02 -8.534705197608e-02 1.722484401012e-04 7.953819799264e+00
6.847500000000e+02 -8.478853147709e-02 1.702029704974e-04 7.936818613851e+00
6.850000000000e+02 -8.413169596107e-02 1.678230850321e-04 7.918753204756e+00
6.852500000000e+02 -8.338675936951e-02 1.651296241779e-04 7.899587204666e+00
6.855000000000e+02 -8.256370323873e-02 1.621513066651e-04 7.879286095062e+00
6.857500000000e+02 -8.167239846093e-02 1.589242393524e-04 7.857817500237e+00
6.860000000000e+02 -8.072291058613e-02 1.554910642823e-04 7.835151488949e+00
6.862500000000e+02 -7.972590827815e-02 1.518997886422e-04 7.811260831521e+00
6.865000000000e+02 -7.869310590530e-02 1.482024180891e-04 7.786121265518e+00
6.867500000000e+02 -7.763763639788e-02 1.444534819178e-04 7.759711701053e+00
6.870000000000e+02 -7.657428706948e-02 1.407085890333e-04 7.732014429585e+00
6.872500000000e+02 -7.551953221244e-02 1.370230999809e-04 7.703015261668e+00
6.875000000000e+02 -7.449134523218e-02 1.334509896974e-04 7.672703663865e+00
6.877500000000e+02 -7.350879442915e-02 1.300439353082e-04 7.641072832962e+00
6.880000000000e+02 -7.259146572437e-02 1.268506320610e-04 7.608119749101e+00
6.882500000000e+02 -7.175877418873e-02 1.239163201725e-04 7.573845178141e+00
6.885000000000e+02 -7.102923597673e-02 1.212824655838e-04 7.538253668608e+00
6.887500000000e+02 -7.041977210145e-02 1.189865869341e-04 7.501353490199e+00
6.890000000000e+02 -6.994509960800e-02 1.170621032208e-04 7.463156554349e+00
6.892500000000e+02 -6.961724591555e-02 1.155382005077e-04 7.423678302721e+00
6.895000000000e+02 -6.944519900239e-02 1.144397706151e-04 7.382937568442e+00
6.897500000000e+02 -6.943468915603e-02 1.137873383310e-04 7.340956391984e+00
6.900000000000e+02 -6.958807826687e-02 1.135968862995e-04 7.297759839294e+00
6.902500000000e+02 -6.990434225925e-02 1.138797292938e-04 7.253375761387e+00
6.905000000000e+02 -7.037912507082e-02 1.146423361684e-04 7.207834546008e+00
6.907500000000e+02 -7.100486035226e-02 1.158861538323e-04 7.161168849519e+00
6.910000000000e+02 -7.177096873930e-02 1.176073895914e-04 7.113413302250e+00
6.912500000000e+02 -7.266414020596e-02 1.197967357184e-04 7.064604236875e+00
6.915000000000e+02 -7.366872639409e-02 1.224390735918e-04 7.014779393017e+00
6.917500000000e+02 -7.476724787230e-02 1.255131054813e-04 6.963977633053e+00
6.920000000000e+02 -7.594100672089e-02 1.289909740761e-04 6.912238696060e+00
6.922500000000e+02 -7.717077973185e-02 1.328379748031e-04 6.859602947835e+00
6.925000000000e+02 -7.843753408991e-02 1.370124907676e-04 6.806111154400e+00
6.927500000000e+02 -7.972309131594e-02 1.414659174145e-04 6.751804297745e+00
6.930000000000e+02 -8.101066150982e-02 1.461430201181e-04 6.696723387942e+00
6.932500000000e+02 -8.228516999613e-02 1.509826283401e-04 6.640909305749e+00
6.935000000000e+02 -8.353332449751e-02 1.559187422553e-04 6.584402645444e+00
6.937500000000e+02 -8.474340682766e-02 1.608818755487e-04 6.527243587229e+00
6.940000000000e+02 -8.590481656492e-02 1.658008676980e-04 6.469471755559e+00
6.942500000000e+02 -8.700744041298e-02 1.706047649667e-04 6.411126092852e+00
6.945000000000e+02 -8.804095796981e-02 1.752247525985e-04 6.352244737260e+00
6.947500000000e+02 -8.899421622598e-02 1.795959123293e-04 6.292864909096e+00
6.950000000000e+02 -8.985480507919e-02 1.836586453916e-04 6.233022810084e+00
6.952500000000e+02 -9.060894269477e-02 1.873596447205e-04 6.172753541295e+00
6.955000000000e+02 -9.124172970030e-02 1.906523421941e-04 6.112091035140e+00
6.957500000000e+02 -9.173778424453e-02 1.934968598971e-04 6.051068026692e+00
6.960000000000e+02 -9.208218439892e-02 1.958595322636e-04 5.989716035497e+00
6.962500000000e+02 -9.226160371153e-02 1.977121586503e-04 5.928065370677e+00
6.965000000000e+02 -9.226548980100e-02 1.990312034249e-04 5.866145165557e+00
6.967500000000e+02 -9.208709550073e-02 1.997970934145e-04 5.803983403124e+00
6.970000000000e+02 -9.172422766801e-02 1.999938443515e-04 5.741606962701e+00
6.972500000000e+02 -9.117957431946e-02 1.996090677696e-04 5.679041644779e+00
6.975000000000e+02 -9.046057291436e-02 1.986344456492e-04 5.616312198461e+00
6.977500000000e+02 -8.957882749683e-02 1.970666051777e-04 5.553442338632e+00
6.980000000000e+02 -8.854915165873e-02 1.949082483950e-04 5.490454749344e+00
6.982500000000e+02 -8.738839424018e-02 1.921694031562e-04 5.427371102214e+00
6.985000000000e+02 -8.611420208736e-02 1.888685316774e-04 5.364212079563e+00
6.987500000000e+02 -8.474390306048e-02 1.850333117124e-04 5.300997423678e+00
6.990000000000e+02 -8.329366561215e-02 1.807009357488e-04 5.237746027873e+00
6.992500000000e+02 -8.177802226802e-02 1.759177936349e-04 5.174476063229e+00
6.995000000000e+02 -8.020980229506e-02 1.707385531804e-04 5.111205154040e+00
6.997500000000e+02 -7.860043156897e-02 1.652246927570e-04 5.047950590436e+00
7.000000000000e+02 -7.696051328492e-02 1.594426577114e-04 4.984729576552e+00
7.002500000000e+02 -7.530054180428e-02 1.534618120548e-04 4.921559488302e+00
7.005000000000e+02 -7.363160420233e-02 1.473524252608e-04 4.858458130480e+00
7.007500000000e+02 -7.196592037866e-02 1.411838849934e-04 4.795443968486e+00
7.010000000000e+02 -7.031711711151e-02 1.350233052833e-04 4.732536323319e+00
7.012500000000e+02 -6.870017007947e-02 1.289346037535e-04 4.669755508783e+00
7.015000000000e+02 -6.713102230128e-02 1.229780781960e-04 4.607122914269e+00
7.017500000000e+02 -6.562592894802e-02 1.172104095125e-04 4.544661026275e+00
7.020000000000e+02 -6.420063535086e-02 1.116849723332e-04 4.482393403670e+00
7.022500000000e+02 -6.286951143362e-02 1.064522948154e-04 4.420344614724e+00
7.025000000000e+02 -6.164477680274e-02 1.015604868746e-04 4.358540155746e+00
7.027500000000e+02 -6.053592791652e-02 9.705548907751e-05 4.297006364793e+00
7.030000000000e+02 -5.954944613885e-02 9.298102911207e-05 4.235770345886e+00
7.032500000000e+02 -5.868881569028e-02 8.937821754784e-05 4.174859911025e+00
7.035000000000e+02 -5.795483336024e-02 8.628481661427e-05 4.114303544651e+00
7.037500000000e+02 -5.734614748650e-02 8.373424319827e-05 4.054130388024e+00
7.040000000000e+02 -5.685992992980e-02 8.175441107947e-05 3.994370231986e+00
7.042500000000e+02 -5.649257690763e-02 8.036659032390e-05 3.935053510251e+00
7.045000000000e+02 -5.624033250539e-02 7.958440809666e-05 3.876211275638e+00
7.047500000000e+02 -5.609975220276e-02 7.941312651785e-05 3.817875146150e+00
7.050000000000e+02 -5.606795676310e-02 7.984930766233e-05 3.760077212538e+00
7.052500000000e+02 -5.614265761303e-02 8.088084262714e-05 3.702849893674e+00
7.055000000000e+02 -5.632198288426e-02 8.248738856931e-05 3.646225748010e+00
7.057500000000e+02 -5.660415172479e-02 8.464111730572e-05 3.590237238741e+00
7.060000000000e+02 -5.698707282520e-02 8.730769111764e-05 3.534916469154e+00
7.062500000000e+02 -5.746793973921e-02 9.044732303107e-05 3.480294892234e+00
7.065000000000e+02 -5.804290244353e-02 9.401585124169e-05 3.426403026585e+00
7.067500000000e+02 -5.870685871116e-02 9.796567679479e-05 3.373270176505e+00
7.070000000000e+02 -5.945340186609e-02 1.022465476466e-04 3.320924186587e+00
7.072500000000e+02 -6.027492282090e-02 1.068061435087e-04 3.269391236176e+00
7.075000000000e+02 -6.116284073824e-02 1.115904621480e-04 3.218695673997e+00
7.077500000000e+02 -6.210792493978e-02 1.165440793826e-04 3.168859907562e+00
7.080000000000e+02 -6.310065201438e-02 1.216103328624e-04 3.119904338801e+00
7.082500000000e+02 -6.413154186036e-02 1.267314962586e-04 3.071847333163e+00
7.085000000000e+02 -6.519142921846e-02 1.318490348665e-04 3.024705226329e+00
7.087500000000e+02 -6.627163404240e-02 1.369039816004e-04 2.978492352381e+00
7.090000000000e+02 -6.736401411979e-02 1.418374597081e-04 2.933221078041e+00
7.092500000000e+02 -6.846090519471e-02 1.465913634199e-04 2.888901849013e+00
7.095000000000e+02 -6.955496621473e-02 1.511091640448e-04 2.845543233039e+00
7.097500000000e+02 -7.063896298828e-02 1.553367973629e-04 2.803151962454e+00
7.100000000000e+02 -7.170552962673e-02 1.592235745653e-04 2.761732976042e+00
7.102500000000e+02 -7.274694649012e-02 1.627230465899e-04 2.721289467730e+00
7.105000000000e+02 -7.375497241693e-02 1.657937768320e-04 2.681822937852e+00
7.107500000000e+02 -7.472075351963e-02 1.683999657162e-04 2.643333264413e+00
7.110000000000e+02 -7.563482213649e-02 1.705119046834e-04 2.605818792639e+00
7.112500000000e+02 -7.648719164599e-02 1.721062648570e-04 2.569276441604e+00
7.115000000000e+02 -7.726752611118e-02 1.731661964345e-04 2.533701840743e+00
7.117500000000e+02 -7.796537778191e-02 1.736813136045e-04 2.499089480096e+00
7.120000000000e+02 -7.857045189063e-02 1.736475473425e-04 2.465432883251e+00
7.122500000000e+02 -7.907288837430e-02 1.730669543578e-04 2.432724785233e+00
7.125000000000e+02 -7.946351811431e-02 1.719474616823e-04 2.400957317070e+00
7.127500000000e+02 -7.973408830833e-02 1.703026175473e-04 2.370122182215e+00
7.130000000000e+02 -7.987743791606e-02 1.681513413467e-04 2.340210820868e+00
7.132500000000e+02 -7.988761471432e-02 1.655177115572e-04 2.311214555260e+00
7.135000000000e+02 -7.975993756559e-02 1.624306834970e-04 2.283124709324e+00
7.137500000000e+02 -7.949102018142e-02 1.589238501561e-04 2.255932703986e+00
7.140000000000e+02 -7.907874818642e-02 1.550351382771e-04 2.229630122100e+00
7.142500000000e+02 -7.852224625860e-02 1.508064773112e-04 2.204208752071e+00
7.145000000000e+02 -7.782182741040e-02 1.462833456613e-04 2.179660606209e+00
7.147500000000e+02 -7.697894855223e-02 1.415142890488e-04 2.155977923899e+00
7.150000000000e+02 -7.599616940625e-02 1.365503129985e-04 2.133153158483e+00
7.152500000000e+02 -7.487713072026e-02 1.314442126249e-04 2.111178964019e+00
7.155000000000e+02 -7.362653564472e-02 1.262498227047e-04 2.090048173993e+00
7.157500000000e+02 -7.225013810259e-02 1.210212241884e-04 2.069753780307e+00
7.160000000000e+02 -7.075473837101e-02 1.158119378786e-04 2.050288927353e+00
7.162500000000e+02 -6.914816147853e-02 1.106741070950e-04 2.031646898452e+00
7.165000000000e+02 -6.743923210040e-02 1.056577216272e-04 2.013821127677e+00
7.167500000000e+02 -6.563772024412e-02 1.008098814154e-04 1.996805203143e+00
7.170000000000e+02 -6.375427245141e-02 9.617413453605e-05 1.980592898245e+00
7.172500000000e+02 -6.180031069536e-02 9.178988861008e-05 1.965178192124e+00
7.175000000000e+02 -5.978791507444e-02 8.769190932420e-05 1.950555318734e+00
7.177500000000e+02 -5.772968111431e-02 8.390990698426e-05 1.936718802751e+00
7.180000000000e+02 -5.563856776034e-02 8.046820693888e-05 1.923663522922e+00
7.182500000000e+02 -5.352773425000e-02 7.738550549227e-05 1.911384768888e+00
7.185000000000e+02 -5.141037658568e-02 7.467470455758e-05 1.899878304045e+00
7.187500000000e+02 -4.929956898751e-02 7.234282176649e-05 1.889140447820e+00
7.190000000000e+02 -4.720811323887e-02 7.039097929309e-05 1.879168150530e+00
7.192500000000e+02 -4.514840119810e-02 6.881446714657e-05 1.869959072708e+00
7.195000000000e+02 -4.313229020403e-02 6.760286808399e-05 1.861511681647e+00
7.197500000000e+02 -4.117099277828e-02 6.674026889425e-05 1.853825334922e+00
7.200000000000e+02 -3.927497831651e-02 6.620553675354e-05 1.846900373018e+00
7.202500000000e+02 -3.745388653315e-02 6.597267864339e-05 1.840738200694e+00
7.205000000000e+02 -3.571644665752e-02 6.601125571551e-05 1.835341378569e+00
7.207500000000e+02 -3.407040470931e-02 6.628687903720e-05 1.830713693528e+00
7.210000000000e+02 -3.252245577611e-02 6.676176583764e-05 1.826860219345e+00
7.212500000000e+02 -3.107817725230e-02 6.739533654226e-05 1.823787377322e+00
7.215000000000e+02 -2.974196899532e-02 6.814486882384e-05 1.821502968657e+00
7.217500000000e+02 -2.851699902715e-02 6.896617607974e-05 1.820016190665e+00
7.220000000000e+02 -2.740515329217e-02 6.981431395639e-05 1.819337647281e+00
7.222500000000e+02 -2.640700011048e-02 7.064430235393e-05 1.819479321165e+00
7.225000000000e+02 -2.552176228458e-02 7.141181072098e-05 1.820454545756e+00
7.227500000000e+02 -2.474730896070e-02 7.207386090283e-05 1.822277939015e+00
7.230000000000e+02 -2.408016073570e-02 7.258949021560e-05 1.824965334926e+00
7.232500000000e+02 -2.351551648896e-02 7.292038332826e-05 1.828533685628e+00
7.235000000000e+02 -2.304729927421e-02 7.303145813081e-05 1.833000947929e+00
7.237500000000e+02 -2.266822078396e-02 7.289139769268e-05 1.838385961603e+00
7.240000000000e+02 -2.236986660354e-02 7.247313225778e-05 1.844708304871e+00
7.242500000000e+02 -2.214279854243e-02 7.175424883654e-05 1.851988141590e+00
7.245000000000e+02 -2.197667349189e-02 7.071733333366e-05 1.860246056601e+00
7.247500000000e+02 -2.186037596017e-02 6.935024624433e-05 1.869502879108e+00
7.250000000000e+02 -2.178216346768e-02 6.764632464246e-05 1.879779501448e+00
7.252500000000e+02 -2.172982090084e-02 6.560450153872e-05 1.891096685972e+00
7.255000000000e+02 -2.169082308071e-02 6.322935397715e-05 1.903474867946e+00
7.257500000000e+02 -2.165250133570e-02 6.053104558112e-05 1.916933952680e+00
7.260000000000e+02 -2.160221637586e-02 5.752522380584e-05 1.931493109388e+00
7.262500000000e+02 -2.152753034371e-02 5.423281803218e-05 1.947170561851e+00
7.265000000000e+02 -2.141637841963e-02 5.067975533368e-05 1.963983379804e+00
7.267500000000e+02 -2.125723964723e-02 4.689660583890e-05 1.981947270849e+00
7.270000000000e+02 -2.103930431385e-02 4.291815787841e-05 2.001076374445e+00
7.272500000000e+02 -2.075263074618e-02 3.878291098111e-05 2.021383066013e+00
7.275000000000e+02 -2.038829968447e-02 3.453252834898e-05 2.042877763196e+00
7.277500000000e+02 -1.993855121372e-02 3.021121543534e-05 2.065568751004e+00
7.280000000000e+02 -1.939691481397e-02 2.586507327459e-05 2.089462012445e+00
7.282500000000e+02 -1.875831719548e-02 2.154140141139e-05 2.114561085867e+00
7.285000000000e+02 -1.801917778632e-02 1.728799457448e-05 2.140866931730e+00
7.287500000000e+02 -1.717747807778e-02 1.315241460226e-05 2.168377833248e+00
7.290000000000e+02 -1.623281327593e-02 9.181274875203e-06 2.197089311015e+00
7.292500000000e+02 -1.518641639653e-02 5.419524971351e-06 2.226994072306e+00
7.295000000000e+02 -1.404115789363e-02 1.909803083316e-06 2.258081989810e+00
7.297500000000e+02 -1.280152054547e-02 -1.308228492175e-06 2.290340102820e+00
7.300000000000e+02 -1.147354638477e-02 -4.198474875150e-06 2.323752657108e+00
7.302500000000e+02 -1.006475909036e-02 -6.728937466893e-06 2.358301176201e+00
7.305000000000e+02 -8.584061625120e-03 -8.872171705310e-06 2.393964555593e+00
7.307500000000e+02 -7.041610735096e-03 -1.060570717185e-05 2.430719194951e+00
7.310000000000e+02 -5.448671800212e-03 -1.191234738313e-05 2.468539158691e+00
7.312500000000e+02 -3.817453548550e-03 -1.278039703459e-05 2.507396354749e+00
7.315000000000e+02 -2.160930857486e-03 -1.320380514475e-05 2.547260749851e+00
7.317500000000e+02 -4.926517626638e-04 -1.318223359850e-05 2.588100593118e+00
7.320000000000e+02 1.173459589278e-03 -1.272102136748e-05 2.629882669162e+00
7.322500000000e+02 2.823307846142e-03 -1.183108049085e-05 2.672572557582e+00
7.325000000000e+02 4.442833240197e-03 -1.052868144041e-05 2.716134903642e+00
7.327500000000e+02 6.018212143393e-03 -8.835178130245e-06 2.760533701483e+00
7.330000000000e+02 7.536058589517e-03 -6.776673732140e-06 2.805732570745e+00
7.332500000000e+02 8.983610658854e-03 -4.383586062556e-06 2.851695040828e+00
7.335000000000e+02 1.034891226957e-02 -1.690174977309e-06 2.898384821537e+00
7.337500000000e+02 1.162097694398e-02 1.265995374339e-06 2.945766069793e+00
7.340000000000e+02 1.278993580139e-02 4.444637332235e-06 2.993803642663e+00
7.342500000000e+02 1.384717175948e-02 7.803346303653e-06 3.042463330759e+00
7.345000000000e+02 1.478543061275e-02 1.129824368937e-05 3.091712076255e+00
7.347500000000e+02 1.559891214737e-02 1.488463423177e-05 3.141518168870e+00
7.350000000000e+02 1.628334406882e-02 1.851766139024e-05 3.191851415689e+00
7.352500000000e+02 1.683603131544e-02 2.215296497951e-05 3.242683288969e+00
7.355000000000e+02 1.725588488129e-02 2.574732564636e-05 3.293987047635e+00
7.357500000000e+02 1.754343360015e-02 2.925927783989e-05 3.345737829849e+00
7.360000000000e+02 1.770081112623e-02 3.264968994260e-05 3.397912722406e+00
7.362500000000e+02 1.773172872110e-02 3.588229743245e-05 3.450490799913e+00
7.365000000000e+02 1.764142486014e-02 3.892418682508e-05 3.503453141315e+00
7.367500000000e+02 1.743660126449e-02 4.174621428926e-05 3.556782817939e+00
7.370000000000e+02 1.712533829422e-02 4.432335819618e-05 3.610464860145e+00
7.372500000000e+02 1.671699668322e-02 4.663499744242e-05 3.664486199247e+00
7.375000000000e+02 1.622210374655e-02 4.866511408355e-05 3.718835588209e+00
7.377500000000e+02 1.565222471859e-02 5.040241490811e-05 3.773503504327e+00
7.380000000000e+02 1.501982345491e-02 5.184037887665e-05 3.828482031705e+00
7.382500000000e+02 1.433811087890e-02 5.297720921138e-05 3.883764730426e+00
7.385000000000e+02 1.362088531212e-02 5.381573812244e-05 3.939346489183e+00
7.387500000000e+02 1.288236463855e-02 5.436323735936e-05 3.995223368419e+00
7.390000000000e+02 1.213701302046e-02 5.463114158674e-05 4.051392430902e+00
7.392500000000e+02 1.139936354840e-02 5.463476286094e-05 4.107851565752e+00
7.395000000000e+02 1.068383928276e-02 5.439291778531e-05 4.164599306564e+00
7.397500000000e+02 1.000457368000e-02 5.392751081118e-05 4.221634643371e+00
7.400000000000e+02 9.375233571337e-03 5.326307766340e-05 4.278956834313e+00
7.402500000000e+02 8.808846717395e-03 5.242629909061e-05 4.336565217590e+00
7.405000000000e+02 8.317634759177e-03 5.144549991926e-05 4.394459022447e+00
7.407500000000e+02 7.912855881761e-03 5.035012508123e-05 4.452637186189e+00
7.410000000000e+02 7.604658823529e-03 4.917022612982e-05 4.511098177266e+00
7.412500000000e+02 7.401948727008e-03 4.793595015928e-05 4.569839821456e+00
7.415000000000e+02 7.312270769643e-03 4.667702262026e-05 4.628859142270e+00
7.417500000000e+02 7.341709781437e-03 4.542227034959e-05 4.688152207215e+00
7.420000000000e+02 7.494810393269e-03 4.419916578588e-05 4.747713988069e+00
7.422500000000e+02 7.774517482647e-03 4.303340687389e-05 4.807538231472e+00
7.425000000000e+02 8.182140494335e-03 4.194852693629e-05 4.867617347877e+00
7.427500000000e+02 8.717339294553e-03 4.096556165525e-05 4.927942311030e+00
7.430000000000e+02 9.378133975353e-03 4.010275609256e-05 4.988502575566e+00
7.432500000000e+02 1.016093696998e-02 3.937532425285e-05 5.049286008615e+00
7.435000000000e+02 1.106060810734e-02 3.879526020131e-05 5.110278841844e+00
7.437500000000e+02 1.207052977516e-02 3.837120678019e-05 5.171465635213e+00
7.440000000000e+02 1.318270271744e-02 3.810837890600e-05 5.232829262694e+00
7.442500000000e+02 1.438785972615e-02 3.800854354777e-05 5.294350910097e+00
7.445000000000e+02 1.567559602842e-02 3.807005725076e-05 5.356010093730e+00
7.447500000000e+02 1.703451419461e-02 3.828796086361e-05 5.417784691436e+00
7.450000000000e+02 1.845238129445e-02 3.865412773998e-05 5.479650991556e+00
7.452500000000e+02 1.991629597577e-02 3.915745882355e-05 5.541583756187e+00
7.455000000000e+02 2.141286379121e-02 3.978414110692e-05 5.603556296964e+00
7.457500000000e+02 2.292837540296e-02 4.051796049154e-05 5.665540565291e+00
7.460000000000e+02 2.444898394253e-02 4.134063325117e-05 5.727507253979e+00
7.462500000000e+02 2.596088016629e-02 4.223218414631e-05 5.789425908599e+00
7.465000000000e+02 2.745045926023e-02 4.317136758059e-05 5.851265049315e+00
7.467500000000e+02 2.890448187840e-02 4.413610792944e-05 5.912992299768e+00
7.470000000000e+02 3.031022766391e-02 4.510396347424e-05 5.974574523046e+00
7.472500000000e+02 3.165563823230e-02 4.605259982982e-05 6.035977962802e+00
7.475000000000e+02 3.292945472394e-02 4.696025881024e-05 6.097168388742e+00
7.477500000000e+02 3.412134160094e-02 4.780621569608e-05 6.158111244206e+00
7.480000000000e+02 3.522200300742e-02 4.857123493371e-05 6.218771796195e+00
7.482500000000e+02 3.622328189546e-02 4.923799932824e-05 6.279115283987e+00
7.485000000000e+02 3.711824872053e-02 4.979148220921e-05 6.339107068310e+00
7.487500000000e+02 3.790127148855e-02 5.021929312118e-05 6.398712777272e+00
7.490000000000e+02 3.856806834301e-02 5.051195526537e-05 6.457898448458e+00
7.492500000000e+02 3.911574543607e-02 5.066311693491e-05 6.516630669749e+00
7.495000000000e+02 3.954281289771e-02 5.066973525283e-05 6.574876713297e+00
7.497500000000e+02 3.984918357095e-02 5.053216532871e-05 6.632604665607e+00
7.500000000000e+02 4.003615267146e-02 5.025417691304e-05 6.689783551905e+00
7.502500000000e+02 4.010635997034e-02 4.984290209556e-05 6.746383455060e+00
7.505000000000e+02 4.006373215883e-02 4.930870535669e-05 6.802375623147e+00
7.507500000000e+02 3.991341555696e-02 4.866496801351e-05 6.857732577606e+00
7.510000000000e+02 3.966169054820e-02 4.792784247346e-05 6.912428204995e+00
7.512500000000e+02 3.931587884375e-02 4.711588258646e-05 6.966437844762e+00
7.515000000000e+02 3.888424008131e-02 4.624966909003e-05 7.019738359857e+00
7.517500000000e+02 3.837586875862e-02 4.535137449566e-05 7.072308209397e+00
7.520000000000e+02 3.780058365842e-02 4.444427594980e-05 7.124127498656e+00
7.522500000000e+02 3.716881771647e-02 4.355222550095e-05 7.175178015500e+00
7.525000000000e+02 3.649151208580e-02 4.269912839699e-05 7.225443267740e+00
7.527500000000e+02 3.578000763158e-02 4.190839714355e-05 7.274908484204e+00
7.530000000000e+02 3.504594372415e-02 4.120239759284e-05 7.323560622081e+00
7.532500000000e+02 3.430115782278e-02 4.060191814312e-05 7.371388341648e+00
7.535000000000e+02 3.355759016660e-02 4.012566160039e-05 7.418381972785e+00
7.537500000000e+02 3.282719187816e-02 3.978975471108e-05 7.464533454614e+00
7.540000000000e+02 3.212183646361e-02 3.960730617772e-05 7.509836272849e+00
7.542500000000e+02 3.145323385772e-02 3.958800795256e-05 7.554285363783e+00
7.545000000000e+02 3.083284630960e-02 3.973779489932e-05 7.597877008808e+00
7.547500000000e+02 3.027180367772e-02 4.005856629377e-05 7.640608708630e+00
7.550000000000e+02 2.978081662693e-02 4.054798133607e-05 7.682479049286e+00
7.552500000000e+02 2.937009340325e-02 4.119931889526e-05 7.723487537536e+00
7.555000000000e+02 2.904925715688e-02 4.200143886032e-05 7.763634439242e+00
7.557500000000e+02 2.882726357791e-02 4.293880996584e-05 7.802920600793e+00
7.560000000000e+02 2.871231470180e-02 4.399159327620e-05 7.841347256716e+00
7.562500000000e+02 2.871176143736e-02 4.513582862506e-05 7.878915847021e+00
7.565000000000e+02 2.883199894332e-02 4.634373976914e-05 7.915627818748e+00
7.567500000000e+02 2.907835314614e-02 4.758407591721e-05 7.951484431370e+00
7.570000000000e+02 2.945496120107e-02 4.882254237934e-05 7.986486572088e+00
7.572500000000e+02 2.996465159146e-02 5.002245804239e-05 8.020634579186e+00
7.575000000000e+02 3.060883059138e-02 5.114519834010e-05 8.053928066422e+00
7.577500000000e+02 3.138737512989e-02 5.215076632994e-05 8.086365778676e+00
7.580000000000e+02 3.229854073902e-02 5.299861818139e-05 8.117945450347e+00
7.582500000000e+02 3.333888391674e-02 5.364839720906e-05 8.148663699980e+00
7.585000000000e+02 3.450320474187e-02 5.406070081190e-05 8.178515935682e+00
7.587500000000e+02 3.578451043647e-02 5.419788793173e-05 8.207496298707e+00
7.590000000000e+02 3.717400320221e-02 5.402488866924e-05 8.235597627416e+00
7.592500000000e+02 3.866109322339e-02 5.351000750786e-05 8.262811451304e+00
7.595000000000e+02 4.023344066625e-02 5.262570999828e-05 8.289128019896e+00
7.597500000000e+02 4.187702668754e-02 5.134936774315e-05 8.314536354980e+00
7.600000000000e+02 4.357625710467e-02 4.966395560146e-05 8.339024334226e+00
7.602500000000e+02 4.531410053809e-02 4.755868168632e-05 8.362578800867e+00
7.605000000000e+02 4.707226327118e-02 4.502953649221e-05 8.385185697406e+00
7.607500000000e+02 4.883140324417e-02 4.207974829912e-05 8.406830220779e+00
7.610000000000e+02 5.057138196107e-02 3.872013142051e-05 8.427496992657e+00
7.612500000000e+02 5.227156106563e-02 3.496932006461e-05 8.447170247202e+00
7.615000000000e+02 5.391113530716e-02 3.085387401230e-05 8.465834023501e+00
7.617500000000e+02 5.546950252352e-02 2.640825161049e-05 8.483472362081e+00
7.620000000000e+02 5.692667257896e-02 2.167465204811e-05 8.500069504449e+00
7.622500000000e+02 5.826369569664e-02 1.670269192636e-05 8.515610081253e+00
7.625000000000e+02 5.946311717411e-02 1.154892516178e-05 8.530079296294e+00
7.627500000000e+02 6.050943232666e-02 6.276246357795e-06 8.543463092730e+00
7.630000000000e+02 6.138953324568e-02 9.531330260049e-07 8.555748301853e+00
7.632500000000e+02 6.209313966851e-02 -4.347286096690e-06 8.566922775128e+00
7.635000000000e+02 6.261318579683e-02 -9.548304930551e-06 8.576975490476e+00
7.637500000000e+02 6.294615330116e-02 -1.457085338230e-05 8.585896636874e+00
7.640000000000e+02 6.309232577920e-02 -1.933483634270e-05 8.593677674234e+00
7.642500000000e+02 6.305594529872e-02 -2.376060208598e-05 8.600311368815e+00
7.645000000000e+02 6.284525482202e-02 -2.777051332509e-05 8.605791804741e+00
7.647500000000e+02 6.247241594870e-02 -3.129057019483e-05 8.610114372827e+00
7.650000000000e+02 6.195329791374e-02 -3.425206929855e-05 8.613275738420e+00
7.652500000000e+02 6.130714041809e-02 -3.659325328281e-05 8.615273790343e+00
7.655000000000e+02 6.055609901772e-02 -3.826091724740e-05 8.616107573292e+00
7.657500000000e+02 5.972468746092e-02 -3.921194023068e-05 8.615777206819e+00
7.660000000000e+02 5.883913157108e-02 -3.941462498600e-05 8.614283789777e+00
7.662500000000e+02 5.792666383827e-02 -3.884974956023e-05 8.611629301671e+00
7.665000000000e+02 5.701477001687e-02 -3.751152507028e-05 8.607816491399e+00
7.667500000000e+02 5.613041998107e-02 -3.540819545481e-05 8.602848765274e+00
7.670000000000e+02 5.529930056548e-02 -3.256228654511e-05 8.596730068528e+00
7.672500000000e+02 5.454507872913e-02 -2.901065782399e-05 8.589464773735e+00
7.675000000000e+02 5.388870985447e-02 -2.480401141589e-05 8.581057565195e+00
7.677500000000e+02 5.334781563218e-02 -2.000611859101e-05 8.571513326958e+00
7.680000000000e+02 5.293615168549e-02 -1.469276542060e-05 8.560837045440e+00
7.682500000000e+02 5.266317973684e-02 -8.950360387588e-06 8.549033712845e+00
7.685000000000e+02 5.253376516018e-02 -2.874228919536e-06 8.536108246108e+00
7.687500000000e+02 5.254801494497e-02 3.433358474081e-06 8.522065418326e+00
7.690000000000e+02 5.270127080307e-02 9.865384668573e-06 8.506909805403e+00
7.692500000000e+02 5.298426882443e-02 1.631246945519e-05 8.490645749215e+00
7.695000000000e+02 5.338347172108e-02 2.266541151194e-05 8.473277338386e+00
7.697500000000e+02 5.388157306785e-02 2.881776742436e-05 8.454808406971e+00
7.700000000000e+02 5.445816608345e-02 3.466841539335e-05 8.435242550808e+00
7.702500000000e+02 5.509056076717e-02 4.012415868429e-05 8.414583161091e+00
7.705000000000e+02 5.575472057511e-02 4.510215636883e-05 8.392833474892e+00
7.707500000000e+02 5.642627630033e-02 4.953207720193e-05 8.369996642171e+00
7.710000000000e+02 5.708156380769e-02 5.335794107070e-05 8.346075808465e+00
7.712500000000e+02 5.769862674561e-02 5.653954891541e-05 8.321074213824e+00
7.715000000000e+02 5.825812312091e-02 5.905341322240e-05 8.294995292288e+00
7.717500000000e+02 5.874408531517e-02 6.089319584446e-05 8.267842805100e+00
7.720000000000e+02 5.914448213789e-02 6.206950143647e-05 8.239620948120e+00
7.722500000000e+02 5.945155730849e-02 6.260910430878e-05 8.210334484597e+00
7.725000000000e+02 5.966192574756e-02 6.255357688287e-05 8.179988877853e+00
7.727500000000e+02 5.977642443556e-02 6.195742646356e-05 8.148590398424e+00
7.730000000000e+02 5.979974334366e-02 6.088577460250e-05 8.116146258015e+00
7.732500000000e+02 5.973986023993e-02 5.941173753737e-05 8.082664713180e+00
7.735000000000e+02 5.960732642800e-02 5.761360395165e-05 8.048155159140e+00
7.737500000000e+02 5.941445862906e-02 5.557192747571e-05 8.012628232606e+00
7.740000000000e+02 5.917448335997e-02 5.336675687589e-05 7.976095877544e+00
7.742500000000e+02 5.890069153189e-02 5.107493011300e-05 7.938571406275e+00
7.745000000000e+02 5.860564696247e-02 4.876770309545e-05 7.900069541342e+00
7.747500000000e+02 5.830048638681e-02 4.650877798604e-05 7.860606438852e+00
7.750000000000e+02 5.799433904125e-02 4.435274906139e-05 7.820199694491e+00
7.752500000000e+02 5.769388195468e-02 4.234400631556e-05 7.778868319143e+00
7.755000000000e+02 5.740304913160e-02 4.051610810463e-05 7.736632718051e+00
7.757500000000e+02 5.712289254441e-02 3.889161876641e-05 7.693514628767e+00
7.760000000000e+02 5.685160614260e-02 3.748238811377e-05 7.649537054964e+00
7.762500000000e+02 5.658471052252e-02 3.629024542187e-05 7.604724171758e+00
7.765000000000e+02 5.631540816351e-02 3.530805929100e-05 7.559101241291e+00
7.767500000000e+02 5.603509745112e-02 3.452112953239e-05 7.512694485728e+00
7.770000000000e+02 5.573405386606e-02 3.390892042757e-05 7.465530985066e+00
7.772500000000e+02 5.540225086819e-02 3.344688003482e-05 7.417638552049e+00
7.775000000000e+02 5.503029314971e-02 3.310845876844e-05 7.369045611790e+00
7.777500000000e+02 5.461041577446e-02 3.286715059414e-05 7.319781106179e+00
7.780000000000e+02 5.413747521770e-02 3.269840997086e-05 7.269874395716e+00
7.782500000000e+02 5.360985758023e-02 3.258133169423e-05 7.219355180122e+00
7.785000000000e+02 5.303022200012e-02 3.249997283530e-05 7.168253451066e+00
7.787500000000e+02 5.240599072865e-02 3.244420435469e-05 7.116599446094e+00
7.790000000000e+02 5.174952117305e-02 3.240999391188e-05 7.064423623488e+00
7.792500000000e+02 5.107790876813e-02 3.239908592209e-05 7.011756643043e+00
7.795000000000e+02 5.041240124530e-02 3.241808045962e-05 6.958629348425e+00
7.797500000000e+02 4.977743931997e-02 3.247695453285e-05 6.905072744575e+00
7.800000000000e+02 4.919937605074e-02 3.258713673943e-05 6.851117964681e+00
7.802500000000e+02 4.870496268191e-02 3.275930889951e-05 6.796796223048e+00
7.805000000000e+02 4.831971765004e-02 3.300112958352e-05 6.742138746335e+00
7.807500000000e+02 4.806631570535e-02 3.331512830856e-05 6.687176696575e+00
7.810000000000e+02 4.796313552260e-02 3.369698261577e-05 6.631941070136e+00
7.812500000000e+02 4.802309523967e-02 3.413433894414e-05 6.576462591994e+00
7.815000000000e+02 4.825287647869e-02 3.460633947602e-05 6.520771603581e+00
7.817500000000e+02 4.865259863898e-02 3.508399933913e-05 6.464897959422e+00
7.820000000000e+02 4.921595953688e-02 3.553132944367e-05 6.408870930316e+00
7.822500000000e+02 4.993081180493e-02 3.590713698834e-05 6.352719125721e+00
7.825000000000e+02 5.078010309862e-02 3.616738401796e-05 6.296470437135e+00
7.827500000000e+02 5.174307800417e-02 3.626788293831e-05 6.240152001156e+00
7.830000000000e+02 5.279662243228e-02 3.616710363497e-05 6.183790181551e+00
7.832500000000e+02 5.391662949776e-02 3.582885691247e-05 6.127410566584e+00
7.835000000000e+02 5.507927985249e-02 3.522466744338e-05 6.071037970504e+00
7.837500000000e+02 5.626214981865e-02 3.433565338207e-05 6.014696438502e+00
7.840000000000e+02 5.744509213441e-02 3.315382058586e-05 5.958409244842e+00
7.842500000000e+02 5.861086260981e-02 3.168271230397e-05 5.902198881219e+00
7.845000000000e+02 5.974549239874e-02 2.993741386953e-05 5.846087033058e+00
7.847500000000e+02 6.083842449358e-02 2.794395296951e-05 5.790094544163e+00
7.850000000000e+02 6.188244350596e-02 2.573816275564e-05 5.734241372144e+00
7.852500000000e+02 6.287343047457e-02 2.336409390308e-05 5.678546538487e+00
7.855000000000e+02 6.380997214487e-02 2.087206682216e-05 5.623028076634e+00
7.857500000000e+02 6.469284547877e-02 1.831645357958e-05 5.567702988141e+00
7.860000000000e+02 6.552440605697e-02 1.575327991332e-05 5.512587193122e+00
7.862500000000e+02 6.630788655660e-02 1.323774938392e-05 5.457695502873e+00
7.865000000000e+02 6.704665188495e-02 1.082181218873e-05 5.403041581138e+00
7.867500000000e+02 6.774343691341e-02 8.551811878810e-06 5.348637925736e+00
7.870000000000e+02 6.839964771352e-02 6.466416640954e-06 5.294495831787e+00
7.872500000000e+02 6.901477852418e-02 4.594954934711e-06 5.240625370763e+00
7.875000000000e+02 6.958604273665e-02 2.956270605065e-06 5.187035348019e+00
7.877500000000e+02 7.010826659972e-02 1.558217000458e-06 5.133733278830e+00
7.880000000000e+02 7.057411951588e-02 3.978461551868e-07 5.080725350364e+00
7.882500000000e+02 7.097468451718e-02 -5.376768908716e-07 5.028016406090e+00
7.885000000000e+02 7.130035677007e-02 -1.269489680211e-06 4.975609947969e+00
7.887500000000e+02 7.154201189263e-02 -1.824903073683e-06 4.923508150801e+00
7.890000000000e+02 7.169232114002e-02 -2.234906345294e-06 4.871711916393e+00
7.892500000000e+02 7.174707468317e-02 -2.531534858990e-06 4.820220957397e+00
7.895000000000e+02 7.170635302701e-02 -2.745391076586e-06 4.769033895602e+00
7.897500000000e+02 7.157536767419e-02 -2.903575978208e-06 4.718148392559e+00
7.900000000000e+02 7.136484006017e-02 -3.028251957554e-06 4.667561281439e+00
7.902500000000e+02 7.109082034909e-02 -3.136007822119e-06 4.617268692542e+00
7.905000000000e+02 7.077391256662e-02 -3.238098565006e-06 4.567266163900e+00
7.907500000000e+02 7.043795837311e-02 -3.341530763673e-06 4.517548703599e+00
7.910000000000e+02 7.010828227259e-02 -3.450841565222e-06 4.468110825512e+00
7.912500000000e+02 6.980969384712e-02 -3.570339597442e-06 4.418946518635e+00
7.915000000000e+02 6.956445564225e-02 -3.706483415605e-06 4.370049181973e+00
7.917500000000e+02 6.939045788768e-02 -3.870076242252e-06 4.321411520640e+00
7.920000000000e+02 6.929982059456e-02 -4.077930344876e-06 4.273025413457e+00
7.922500000000e+02 6.929808310013e-02 -4.353748965236e-06 4.224881790388e+00
7.925000000000e+02 6.938408738444e-02 -4.728039805973e-06 4.176970520966e+00
7.927500000000e+02 6.955055377777e-02 -5.237028075339e-06 4.129280352841e+00
7.930000000000e+02 6.978527677040e-02 -5.920635785001e-06 4.081798903289e+00
7.932500000000e+02 7.007277635763e-02 -6.819730053009e-06 4.034512723612e+00
7.935000000000e+02 7.039619419275e-02 -7.972919945476e-06 3.987407431405e+00
7.937500000000e+02 7.073919428460e-02 -9.413259074498e-06 3.940467907333e+00
7.940000000000e+02 7.108763198131e-02 -1.116520832994e-05 3.893678538848e+00
7.942500000000e+02 7.143079569371e-02 -1.324218460463e-05 3.847023491853e+00
7.945000000000e+02 7.176208543175e-02 -1.564495591325e-05 3.800486983029e+00
7.947500000000e+02 7.207907249600e-02 -1.836098545296e-05 3.754053539351e+00
7.950000000000e+02 7.238296621545e-02 -2.136481114845e-05 3.707708213731e+00
7.952500000000e+02 7.267759158897e-02 -2.461937989923e-05 3.661436752987e+00
7.955000000000e+02 7.296804085316e-02 -2.807814689712e-05 3.615225711007e+00
7.957500000000e+02 7.325919705349e-02 -3.168769633866e-05 3.569062504688e+00
7.960000000000e+02 7.355433884209e-02 -3.539057785079e-05 3.522935440238e+00
7.962500000000e+02 7.385401027306e-02 -3.912808392059e-05 3.476833706733e+00
7.965000000000e+02 7.415529855431e-02 -4.284269643520e-05 3.430747366142e+00
7.967500000000e+02 7.445160420348e-02 -4.648000792987e-05 3.384667375722e+00
7.970000000000e+02 7.473290908076e-02 -4.999001823552e-05 3.338585630499e+00
7.972500000000e+02 7.498649705844e-02 -5.332777715730e-05 3.292495081239e+00
7.975000000000e+02 7.519801063478e-02 -5.645344292907e-05 3.246389905015e+00
7.977500000000e+02 7.535269969158e-02 -5.933187990104e-05 3.200265744332e+00
7.980000000000e+02 7.543670382866e-02 -6.193199714360e-05 3.154120024536e+00
7.982500000000e+02 7.543820526036e-02 -6.422597203862e-05 3.107952312407e+00
7.985000000000e+02 7.534832436142e-02 -6.618856907342e-05 3.061764711928e+00
7.987500000000e+02 7.516167272116e-02 -6.779670459542e-05 3.015562290762e+00
7.990000000000e+02 7.487651365284e-02 -6.902931261604e-05 2.969353485796e+00
7.992500000000e+02 7.449454665472e-02 -6.986759535663e-05 2.923150487626e+00
7.995000000000e+02 7.402036858004e-02 -7.029561674687e-05 2.876969575214e+00
7.997500000000e+02 7.346069809253e-02 -7.030115839629e-05 2.830831375600e+00
8.000000000000e+02 7.282348367469e-02 -6.987674472658e-05 2.784761058945e+00
8.002500000000e+02 7.211699891725e-02 -6.902067147843e-05 2.738788431008e+00
8.005000000000e+02 7.134904175814e-02 -6.773797620582e-05 2.692947946294e+00
8.007500000000e+02 7.052631444397e-02 -6.604115373954e-05 2.647278629043e+00
8.010000000000e+02 6.965404973769e-02 -6.395056929520e-05 2.601823934542e+00
8.012500000000e+02 6.873588538577e-02 -6.149447274076e-05 2.556631529431e+00
8.015000000000e+02 6.777399365723e-02 -5.870864576024e-05 2.511753045407e+00
8.017500000000e+02 6.676940287096e-02 -5.563565008698e-05 2.467243783499e+00
8.020000000000e+02 6.572246869942e-02 -5.232377887859e-05 2.423162417263e+00
8.022500000000e+02 6.463340322401e-02 -4.882575763668e-05 2.379570674061e+00
8.025000000000e+02 6.350280701245e-02 -4.519729913244e-05 2.336533028277e+00
8.027500000000e+02 6.233212272236e-02 -4.149557934890e-05 2.294116385248e+00
8.030000000000e+02 6.112397728209e-02 -3.777776086222e-05 2.252389772149e+00
8.032500000000e+02 5.988236879263e-02 -3.409960406431e-05 2.211424016029e+00
8.035000000000e+02 5.861270266529e-02 -3.051423418732e-05 2.171291410077e+00
8.037500000000e+02 5.732167754168e-02 -2.707108796862e-05 2.132065353644e+00
8.040000000000e+02 5.601705187022e-02 -2.381505982832e-05 2.093819964310e+00
8.042500000000e+02 5.470732902902e-02 -2.078584389287e-05 2.056629649676e+00
8.045000000000e+02 5.340139735150e-02 -1.801745498406e-05 2.020568646682e+00
8.047500000000e+02 5.210816921887e-02 -1.553789622696e-05 1.985710525458e+00
8.050000000000e+02 5.083625149547e-02 -1.336898200704e-05 1.952127675821e+00
8.052500000000e+02 4.959367498086e-02 -1.152625881659e-05 1.919890770690e+00
8.055000000000e+02 4.838769567222e-02 -1.001901931830e-05 1.889068243427e+00
8.057500000000e+02 4.722467393437e-02 -8.850398169974e-06 1.859725789788e+00
8.060000000000e+02 4.611002605765e-02 -8.017525784304e-06 1.831925889067e+00
8.062500000000e+02 4.504823494710e-02 -7.511764444912e-06 1.805727405375e+00
8.065000000000e+02 4.404290294183e-02 -7.318993645811e-06 1.781185221015e+00
8.067500000000e+02 4.309682734321e-02 -7.419979163148e-06 1.758349974771e+00
8.070000000000e+02 4.221207978547e-02 -7.790796284574e-06 1.737267836591e+00
8.072500000000e+02 4.139007465291e-02 -8.403336359653e-06 1.717980391871e+00
8.075000000000e+02 4.063161487902e-02 -9.225866546309e-06 1.700524551935e+00
8.077500000000e+02 3.993691036778e-02 -1.022365743641e-05 1.684932545197e+00
8.080000000000e+02 3.930556840425e-02 -1.135965861390e-05 1.671231954657e+00
8.082500000000e+02 3.873656081603e-02 -1.259520672317e-05 1.659445761112e+00
8.085000000000e+02 3.822817623529e-02 -1.389075931851e-05 1.649592435548e+00
8.087500000000e+02 3.777796743713e-02 -1.520662967086e-05 1.641686047311e+00
8.090000000000e+02 3.738270577715e-02 -1.650370946607e-05 1.635736351383e+00
8.092500000000e+02 3.703835208622e-02 -1.774416156303e-05 1.631748913015e+00
8.095000000000e+02 3.674005338712e-02 -1.889206785832e-05 1.629725217784e+00
8.097500000000e+02 3.648216992005e-02 -1.991401654083e-05 1.629662808151e+00
8.100000000000e+02 3.625833725798e-02 -2.077962383815e-05 1.631555395543e+00
8.102500000000e+02 3.606155966711e-02 -2.146197443903e-05 1.635393019265e+00
8.105000000000e+02 3.588433332361e-02 -2.193798103256e-05 1.641162201326e+00
8.107500000000e+02 3.571879075592e-02 -2.218865215539e-05 1.648846140067e+00
8.110000000000e+02 3.555686251499e-02 -2.219927966773e-05 1.658424888964e+00
8.112500000000e+02 3.539044286924e-02 -2.195953022083e-05 1.669875583806e+00
8.115000000000e+02 3.521155275527e-02 -2.146345032392e-05 1.683172683786e+00
8.117500000000e+02 3.501249581536e-02 -2.070939690568e-05 1.698288189470e+00
8.120000000000e+02 3.478599341049e-02 -1.969987543693e-05 1.715191912642e+00
8.122500000000e+02 3.452530340159e-02 -1.844131992004e-05 1.733851694322e+00
8.125000000000e+02 3.422431196811e-02 -1.694379640776e-05 1.754233644267e+00
8.127500000000e+02 3.387760078124e-02 -1.522065299475e-05 1.776302362129e+00
8.130000000000e+02 3.348049411168e-02 -1.328812746137e-05 1.800021107270e+00
8.132500000000e+02 3.302907902950e-02 -1.116490596323e-05 1.825351986148e+00
8.135000000000e+02 3.252021232188e-02 -8.871668855492e-06 1.852256069427e+00
8.137500000000e+02 3.195150828145e-02 -6.430608744251e-06 1.880693512502e+00
8.140000000000e+02 3.132131692958e-02 -3.864950245708e-06 1.910623634027e+00
8.142500000000e+02 3.062869179948e-02 -1.198489140791e-06 1.942004986549e+00
8.145000000000e+02 2.987335526476e-02 1.544876824439e-06 1.974795385285e+00
8.147500000000e+02 2.905565695546e-02 4.341586847784e-06 2.008951947507e+00
8.150000000000e+02 2.817653178520e-02 7.168819170844e-06 2.044431111302e+00
8.152500000000e+02 2.723745681409e-02 1.000486015013e-05 2.081188651259e+00
8.155000000000e+02 2.624040646158e-02 1.282943637429e-05 2.119179702514e+00
8.157500000000e+02 2.518780979763e-02 1.562400209368e-05 2.158358770261e+00
8.160000000000e+02 2.408250564238e-02 1.837198607910e-05 2.198679760385e+00
8.162500000000e+02 2.292769836614e-02 2.105899356691e-05 2.240096012000e+00
8.165000000000e+02 2.172691472285e-02 2.367296479078e-05 2.282560330214e+00
8.167500000000e+02 2.048396118092e-02 2.620428615094e-05 2.326025025127e+00
8.170000000000e+02 1.920288189949e-02 2.864585744422e-05 2.370441964084e+00
8.172500000000e+02 1.788791971040e-02 3.099316702096e-05 2.415762614053e+00
8.175000000000e+02 1.654347917062e-02 3.324419858372e-05 2.461938098653e+00
8.177500000000e+02 1.517409347131e-02 3.539940429773e-05 2.508919247761e+00
8.180000000000e+02 1.378439527975e-02 3.746160197809e-05 2.556656656154e+00
8.182500000000e+02 1.237909151779e-02 3.943582468494e-05 2.605100739954e+00
8.185000000000e+02 1.096294271716e-02 4.132912602012e-05 2.654201799799e+00
8.187500000000e+02 9.540746930406e-03 4.315034546673e-05 2.703910086108e+00
8.190000000000e+02 8.117326157111e-03 4.490983947034e-05 2.754175874022e+00
8.192500000000e+02 6.697516571007e-03 4.661917436941e-05 2.804949545065e+00
8.195000000000e+02 5.286160983608e-03 4.829079725427e-05 2.856181675914e+00
8.197500000000e+02 3.888100540713e-03 4.993767963729e-05 2.907823144536e+00
8.200000000000e+02 2.508167444903e-03 5.157294626409e-05 2.959825241845e+00
8.202500000000e+02 1.151176343180e-03 5.320949981222e-05 3.012139791918e+00
8.205000000000e+02 -1.780888738675e-04 5.485965109200e-05 3.064719292656e+00
8.207500000000e+02 -1.474890050462e-03 5.653475708733e-05 3.117517056305e+00
8.210000000000e+02 -2.734553839782e-03 5.824488011760e-05 3.170487355020e+00
8.212500000000e+02 -3.952497884881e-03 5.999847799767e-05 3.223585586298e+00
8.215000000000e+02 -5.124258376329e-03 6.180212627085e-05 3.276768418671e+00
8.217500000000e+02 -6.245526181577e-03 6.366028696225e-05 3.329993962467e+00
8.220000000000e+02 -7.312183632361e-03 6.557512201358e-05 3.383221911499e+00
8.222500000000e+02 -8.320348984810e-03 6.754636245515e-05 3.436413708050e+00
8.225000000000e+02 -9.266420108547e-03 6.957123169735e-05 3.489532671650e+00
8.227500000000e+02 -1.014712396190e-02 7.164442841487e-05 3.542544149862e+00
8.230000000000e+02 -1.095956311621e-02 7.375816673263e-05 3.595415627352e+00
8.232500000000e+02 -1.170126509301e-02 7.590225798723e-05 3.648116854475e+00
8.235000000000e+02 -1.237022734145e-02 7.806426919690e-05 3.700619943565e+00
8.237500000000e+02 -1.296495865586e-02 8.022971630584e-05 3.752899451679e+00
8.240000000000e+02 -1.348451724956e-02 8.238230158963e-05 3.804932471275e+00
8.242500000000e+02 -1.392854012550e-02 8.450418779588e-05 3.856698687507e+00
8.245000000000e+02 -1.429726426516e-02 8.657630269090e-05 3.908180421599e+00
8.247500000000e+02 -1.459154009750e-02 8.857866815082e-05 3.959362682308e+00
8.250000000000e+02 -1.481283254719e-02 9.049074714235e-05 4.010233180010e+00
8.252500000000e+02 -1.496321220374e-02 9.229180068407e-05 4.060782338653e+00
8.255000000000e+02 -1.504533540123e-02 9.396124932345e-05 4.111003294083e+00
8.257500000000e+02 -1.506241249883e-02 9.547903168897e-05 4.160891865784e+00
8.260000000000e+02 -1.501816796256e-02 9.682595875984e-05 4.210446539241e+00
8.262500000000e+02 -1.491678953909e-02 9.798405385800e-05 4.259668411831e+00
8.265000000000e+02 -1.476286952839e-02 9.893687604437e-05 4.308561125282e+00
8.267500000000e+02 -1.456134162239e-02 9.966982642828e-05 4.357130807757e+00
8.270000000000e+02 -1.431740995761e-02 1.001704258133e-04 4.405385967341e+00
8.272500000000e+02 -1.403647798815e-02 1.004285703493e-04 4.453337406725e+00
8.275000000000e+02 -1.372407398629e-02 1.004367534394e-04 4.500998101882e+00
8.277500000000e+02 -1.338577684712e-02 1.001902535342e-04 4.548383070048e+00
8.280000000000e+02 -1.302714610142e-02 9.968729180998e-05 4.595509244803e+00
8.282500000000e+02 -1.265365271572e-02 9.892914333179e-05 4.642395311832e+00
8.285000000000e+02 -1.227061844512e-02 9.792021597435e-05 4.689061561143e+00
8.287500000000e+02 -1.188315977374e-02 9.666807545633e-05 4.735529710457e+00
8.290000000000e+02 -1.149614107508e-02 9.518344365203e-05 4.781822729543e+00
8.292500000000e+02 -1.111413556731e-02 9.348013182570e-05 4.827964650806e+00
8.295000000000e+02 -1.074139781319e-02 9.157493562831e-05 4.873980382812e+00
8.297500000000e+02 -1.038184406099e-02 8.948749821658e-05 4.919895509107e+00
8.300000000000e+02 -1.003904367893e-02 8.724011887160e-05 4.965736088502e+00
8.302500000000e+02 -9.716219304764e-03 8.485751918633e-05 5.011528452496e+00
8.305000000000e+02 -9.416258102670e-03 8.236657703223e-05 5.057299002643e+00
8.307500000000e+02 -9.141730167634e-03 7.979601124747e-05 5.103074007954e+00
8.310000000000e+02 -8.894915045408e-03 7.717605191532e-05 5.148879409494e+00
8.312500000000e+02 -8.677836578728e-03 7.453807992602e-05 5.194740622363e+00
8.315000000000e+02 -8.492301419640e-03 7.191424162775e-05 5.240682355361e+00
8.317500000000e+02 -8.339943784194e-03 6.933705197143e-05 5.286728424733e+00
8.320000000000e+02 -8.222271007943e-03 6.683898858142e-05 5.332901592719e+00
8.322500000000e+02 -8.140710950359e-03 6.445208330050e-05 5.379223406556e+00
8.325000000000e+02 -8.096657825708e-03 6.220751727334e-05 5.425714047506e+00
8.327500000000e+02 -8.091514758060e-03 6.013523005546e-05 5.472392207655e+00
8.330000000000e+02 -8.126733126584e-03 5.826354383556e-05 5.519274957904e+00
8.332500000000e+02 -8.203846178271e-03 5.661881766633e-05 5.566377654018e+00
8.335000000000e+02 -8.324496769354e-03 5.522512731959e-05 5.613713833633e+00
8.337500000000e+02 -8.490456966718e-03 5.410398218092e-05 5.661295143265e+00
8.340000000000e+02 -8.703638354435e-03 5.327407970637e-05 5.709131280694e+00
8.342500000000e+02 -8.966091213348e-03 5.275109033881e-05 5.757229935892e+00
8.345000000000e+02 -9.279991644803e-03 5.254749519837e-05 5.805596760929e+00
8.347500000000e+02 -9.647616250140e-03 5.267247228838e-05 5.854235353309e+00
8.350000000000e+02 -1.007130411512e-02 5.313179870006e-05 5.903147233588e+00
8.352500000000e+02 -1.055340811817e-02 5.392782528149e-05 5.952331861260e+00
8.355000000000e+02 -1.109623574866e-02 5.505948387580e-05 6.001786634003e+00
8.357500000000e+02 -1.170198252855e-02 5.652234584178e-05 6.051506914795e+00
8.360000000000e+02 -1.237265978890e-02 5.830872311161e-05 6.101486066950e+00
8.362500000000e+02 -1.311001836475e-02 6.040780339761e-05 6.151715479163e+00
8.365000000000e+02 -1.391547183457e-02 6.280583293808e-05 6.202184621068e+00
8.367500000000e+02 -1.479001999385e-02 6.548630507180e-05 6.252881085589e+00
8.370000000000e+02 -1.573417511077e-02 6.843023464248e-05 6.303790636485e+00
8.372500000000e+02 -1.674789295521e-02 7.161645846349e-05 6.354897271329e+00
8.375000000000e+02 -1.783050947235e-02 7.502186083380e-05 6.406183272278e+00
8.377500000000e+02 -1.898068488042e-02 7.862168948722e-05 6.457629258635e+00
8.380000000000e+02 -2.019635638201e-02 8.238991331574e-05 6.509214251250e+00
8.382500000000e+02 -2.147470034170e-02 8.629952348854e-05 6.560915718377e+00
8.385000000000e+02 -2.281210488189e-02 9.032287347480e-05 6.612709637830e+00
8.387500000000e+02 -2.420415383994e-02 9.443200829584e-05 6.664570541912e+00
8.390000000000e+02 -2.564562285613e-02 9.859898055706e-05 6.716471570627e+00
8.392500000000e+02 -2.713048809731e-02 1.027961770799e-04 6.768384521559e+00
8.395000000000e+02 -2.865194935932e-02 1.069965125761e-04 6.820279890895e+00
8.397500000000e+02 -3.020246705939e-02 1.111737727958e-04 6.872126919685e+00
8.400000000000e+02 -3.177381384897e-02 1.153028630762e-04 6.923893636987e+00
8.402500000000e+02 -3.335714300234e-02 1.193599970917e-04 6.975546895951e+00
8.405000000000e+02 -3.494307170652e-02 1.233228665803e-04 7.027052414477e+00
8.407500000000e+02 -3.652177932267e-02 1.271707730862e-04 7.078374813599e+00
8.410000000000e+02 -3.808312255126e-02 1.308847436935e-04 7.129477651050e+00
8.412500000000e+02 -3.961676131407e-02 1.344476076904e-04 7.180323460407e+00
8.415000000000e+02 -4.111229938102e-02 1.378440111253e-04 7.230873784960e+00
8.417500000000e+02 -4.255943221671e-02 1.410604070069e-04 7.281089215888e+00
8.420000000000e+02 -4.394810097507e-02 1.440850290340e-04 7.330929430149e+00
8.422500000000e+02 -4.526865237253e-02 1.469078422839e-04 7.380353230055e+00
8.425000000000e+02 -4.651199481924e-02 1.495204516220e-04 7.429318585836e+00
8.427500000000e+02 -4.766975332237e-02 1.519160473120e-04 7.477782681236e+00
8.430000000000e+02 -4.873441686959e-02 1.540892743282e-04 7.525701963660e+00
8.432500000000e+02 -4.969947408521e-02 1.560361081677e-04 7.573032198733e+00
8.435000000000e+02 -5.055953496102e-02 1.577537450473e-04 7.619728529197e+00
8.437500000000e+02 -5.131043880992e-02 1.592405009650e-04 7.665745543219e+00
8.440000000000e+02 -5.194933960036e-02 1.604957068014e-04 7.711037345041e+00
8.442500000000e+02 -5.247477404809e-02 1.615196124696e-04 7.755557637504e+00
8.445000000000e+02 -5.288670432143e-02 1.623133238072e-04 7.799259809336e+00
8.447500000000e+02 -5.318653581030e-02 1.628787503959e-04 7.842097028908e+00
8.450000000000e+02 -5.337711099919e-02 1.632185755141e-04 7.884022350207e+00
8.452500000000e+02 -5.346267459474e-02 1.633362388795e-04 7.924988822515e+00
8.455000000000e+02 -5.344881273602e-02 1.632359739576e-04 7.964949606887e+00
8.457500000000e+02 -5.334236922863e-02 1.629228138409e-04 8.003858105330e+00
8.460000000000e+02 -5.315133689196e-02 1.624026203731e-04 8.041668091846e+00
8.462500000000e+02 -5.288472884946e-02 1.616820980442e-04 8.078333849957e+00
8.465000000000e+02 -5.255243275895e-02 1.607688649781e-04 8.113810318320e+00
8.467500000000e+02 -5.216504986376e-02 1.596715112838e-04 8.148053241500e+00
8.470000000000e+02 -5.173372023405e-02 1.583995933717e-04 8.181019317213e+00
8.472500000000e+02 -5.126993998868e-02 1.569636791943e-04 8.212666355525e+00
8.475000000000e+02 -5.078536962214e-02 1.553754746777e-04 8.242953428386e+00
8.477500000000e+02 -5.029163901513e-02 1.536477405911e-04 8.271841025128e+00
8.480000000000e+02 -4.980015060247e-02 1.517942953224e-04 8.299291205490e+00
8.482500000000e+02 -4.932188402036e-02 1.498299962528e-04 8.325267746418e+00
8.485000000000e+02 -4.886720601927e-02 1.477706932307e-04 8.349736283832e+00
8.487500000000e+02 -4.844568954468e-02 1.456331102461e-04 8.372664455349e+00
8.490000000000e+02 -4.806594466777e-02 1.434347831814e-04 8.394022026569e+00
8.492500000000e+02 -4.773546635540e-02 1.411939485652e-04 8.413781019783e+00
8.495000000000e+02 -4.746050191784e-02 1.389292968127e-04 8.431915828034e+00
8.497500000000e+02 -4.724594229328e-02 1.366597901163e-04 8.448403319424e+00
8.500000000000e+02 -4.709524067859e-02 1.344044445329e-04 8.463222938852e+00
8.502500000000e+02 -4.701036124139e-02 1.321820714642e-04 8.476356794120e+00
8.505000000000e+02 -4.699176047125e-02 1.300110056065e-04 8.487789726299e+00
8.507500000000e+02 -4.703840290262e-02 1.279088250710e-04 8.497509387835e+00
8.510000000000e+02 -4.714781108797e-02 1.258920501283e-04 8.505506280439e+00
8.512500000000e+02 -4.731614995092e-02 1.239758526205e-04 8.511773818366e+00
8.515000000000e+02 -4.753834249062e-02 1.221737980069e-04 8.516308337290e+00
8.517500000000e+02 -4.780821571289e-02 1.204975941344e-04 8.519109140834e+00
8.520000000000e+02 -4.811867082445e-02 1.189568847294e-04 8.520178487205e+00
8.522500000000e+02 -4.846187429820e-02 1.175590759790e-04 8.519521599185e+00
8.525000000000e+02 -4.882946353801e-02 1.163092151378e-04 8.517146663899e+00
8.527500000000e+02 -4.921275808671e-02 1.152099328230e-04 8.513064787259e+00
8.530000000000e+02 -4.960297413074e-02 1.142614374829e-04 8.507289990267e+00
8.532500000000e+02 -4.999142916245e-02 1.134615887987e-04 8.499839140175e+00
8.535000000000e+02 -5.036973786008e-02 1.128060457894e-04 8.490731922711e+00
8.537500000000e+02 -5.072998729775e-02 1.122884024799e-04 8.479990767671e+00
8.540000000000e+02 -5.106489189358e-02 1.119004214819e-04 8.467640784842e+00
8.542500000000e+02 -5.136792057357e-02 1.116323856910e-04 8.453709673599e+00
8.545000000000e+02 -5.163340206583e-02 1.114734206967e-04 8.438227652034e+00
8.547500000000e+02 -5.185659823378e-02 1.114118560472e-04 8.421227348923e+00
8.550000000000e+02 -5.203375385827e-02 1.114355469840e-04 8.402743703169e+00
8.552500000000e+02 -5.216211778091e-02 1.115322579788e-04 8.382813842219e+00
8.555000000000e+02 -5.223994804962e-02 1.116900349851e-04 8.361476971651e+00
8.557500000000e+02 -5.226649055414e-02 1.118975130811e-04 8.338774235276e+00
8.560000000000e+02 -5.224194425475e-02 1.121441959568e-04 8.314748578216e+00
8.562500000000e+02 -5.216740779248e-02 1.124206656121e-04 8.289444593450e+00
8.565000000000e+02 -5.204482021679e-02 1.127188023992e-04 8.262908370889e+00
8.567500000000e+02 -5.187688487947e-02 1.130318860957e-04 8.235187327032e+00
8.570000000000e+02 -5.166698424874e-02 1.133546143100e-04 8.206330030126e+00
8.572500000000e+02 -5.141909173595e-02 1.136831059986e-04 8.176386022033e+00
8.575000000000e+02 -5.113767073007e-02 1.140148275973e-04 8.145405627778e+00
8.577500000000e+02 -5.082756807443e-02 1.143484611037e-04 8.113439761924e+00
8.580000000000e+02 -5.049390800737e-02 1.146837300199e-04 8.080539730849e+00
8.582500000000e+02 -5.014197930074e-02 1.150211746213e-04 8.046757029808e+00
8.585000000000e+02 -4.977712408830e-02 1.153618987844e-04 8.012143139710e+00
8.587500000000e+02 -4.940463567698e-02 1.157073168716e-04 7.976749320707e+00
8.590000000000e+02 -4.902966137248e-02 1.160587924770e-04 7.940626407642e+00
8.592500000000e+02 -4.865711944217e-02 1.164173446899e-04 7.903824608782e+00
8.595000000000e+02 -4.829163686066e-02 1.167834086285e-04 7.866393302468e+00
8.597500000000e+02 -4.793750466435e-02 1.171565394803e-04 7.828380842119e+00
8.600000000000e+02 -4.759865890741e-02 1.175351552418e-04 7.789834363768e+00
8.602500000000e+02 -4.727868581401e-02 1.179163272720e-04 7.750799598282e+00
8.605000000000e+02 -4.698084870709e-02 1.182956272066e-04 7.711320695005e+00
8.607500000000e+02 -4.670813532410e-02 1.186670384590e-04 7.671440041493e+00
8.610000000000e+02 -4.646331430584e-02 1.190229457390e-04 7.631198098725e+00
8.612500000000e+02 -4.624899460818e-02 1.193542120843e-04 7.590633245099e+00
8.615000000000e+02 -4.606767828801e-02 1.196503443214e-04 7.549781615049e+00
8.617500000000e+02 -4.592179467146e-02 1.198997579434e-04 7.508676966754e+00
8.620000000000e+02 -4.581371023945e-02 1.200901232710e-04 7.467350539103e+00
8.622500000000e+02 -4.574570654988e-02 1.202088015002e-04 7.425830944167e+00
8.625000000000e+02 -4.571992475544e-02 1.202433418493e-04 7.384144053566e+00
8.627500000000e+02 -4.573827718770e-02 1.201820340805e-04 7.342312917045e+00
8.630000000000e+02 -4.580233125185e-02 1.200144783089e-04 7.300357702168e+00
8.632500000000e+02 -4.591317380451e-02 1.197321534333e-04 7.258295642954e+00
8.635000000000e+02 -4.607126763187e-02 1.193290021614e-04 7.216141029509e+00
8.637500000000e+02 -4.627631311720e-02 1.188017875648e-04 7.173905215822e+00
8.640000000000e+02 -4.652712867284e-02 1.181505094495e-04 7.131596665676e+00
8.642500000000e+02 -4.682156293811e-02 1.173787137926e-04 7.089221013639e+00
8.645000000000e+02 -4.715644901468e-02 1.164935935129e-04 7.046781171502e+00
8.647500000000e+02 -4.752760776550e-02 1.155059504316e-04 7.004277456804e+00
8.650000000000e+02 -4.792990268600e-02 1.144300059865e-04 6.961707750217e+00
8.652500000000e+02 -4.835734356150e-02 1.132830689167e-04 6.919067685614e+00
8.655000000000e+02 -4.880323358896e-02 1.120850644624e-04 6.876350851451e+00
8.657500000000e+02 -4.926034788692e-02 1.108579545486e-04 6.833549024595e+00
8.660000000000e+02 -4.972113203723e-02 1.096250705459e-04 6.790652413132e+00
8.662500000000e+02 -5.017790580518e-02 1.084103956265e-04 6.747649917176e+00
8.665000000000e+02 -5.062306142603e-02 1.072378233592e-04 6.704529386898e+00
8.667500000000e+02 -5.104924249685e-02 1.061304329947e-04 6.661277896755e+00
8.670000000000e+02 -5.144950050852e-02 1.051098004912e-04 6.617882004803e+00
8.672500000000e+02 -5.181742155633e-02 1.041953792263e-04 6.574328018410e+00
8.675000000000e+02 -5.214722854618e-02 1.034039484187e-04 6.530602239409e+00
8.677500000000e+02 -5.243385944973e-02 1.027491904510e-04 6.486691202940e+00
8.680000000000e+02 -5.267302926192e-02 1.022413740598e-04 6.442581899009e+00
8.682500000000e+02 -5.286128436858e-02 1.018870912329e-04 6.398261969949e+00
8.685000000000e+02 -5.299605289305e-02 1.016891441516e-04 6.353719891358e+00
8.687500000000e+02 -5.307569634962e-02 1.016465508027e-04 6.308945129202e+00
8.690000000000e+02 -5.309956450487e-02 1.017546210928e-04 6.263928268574e+00
8.692500000000e+02 -5.306804634621e-02 1.020051432505e-04 6.218661121755e+00
8.695000000000e+02 -5.298261214983e-02 1.023866629772e-04 6.173136808250e+00
8.697500000000e+02 -5.284583525990e-02 1.028848222325e-04 6.127349809645e+00
8.700000000000e+02 -5.266138252783e-02 1.034827978468e-04 6.081295999275e+00
8.702500000000e+02 -5.243396318571e-02 1.041618062098e-04 6.034972647583e+00
8.705000000000e+02 -5.216922897715e-02 1.049016490610e-04 5.988378404549e+00
8.707500000000e+02 -5.187362330444e-02 1.056813043246e-04 5.941513260755e+00
8.710000000000e+02 -5.155418118984e-02 1.064795405274e-04 5.894378490716e+00
8.712500000000e+02 -5.121829304044e-02 1.072755104508e-04 5.846976577467e+00
8.715000000000e+02 -5.087344364092e-02 1.080493330344e-04 5.799311126024e+00
8.717500000000e+02 -5.052694913753e-02 1.087825976021e-04 5.751386765122e+00
8.720000000000e+02 -5.018571239164e-02 1.094588881404e-04 5.703209042795e+00
8.722500000000e+02 -4.985602137417e-02 1.100640416441e-04 5.654784317025e+00
8.725000000000e+02 -4.954340544323e-02 1.105863493540e-04 5.606119646596e+00
8.727500000000e+02 -4.925256519920e-02 1.110165868448e-04 5.557222683267e+00
8.730000000000e+02 -4.898737849099e-02 1.113480422148e-04 5.508101567703e+00
8.732500000000e+02 -4.875098078613e-02 1.115763401267e-04 5.458764830947e+00
8.735000000000e+02 -4.854590273254e-02 1.116992193558e-04 5.409221301891e+00
8.737500000000e+02 -4.837424677502e-02 1.117162646717e-04 5.359480021498e+00
8.740000000000e+02 -4.823787477049e-02 1.116286195016e-04 5.309550162061e+00
8.742500000000e+02 -4.813858087184e-02 1.114387339222e-04 5.259440954407e+00
8.745000000000e+02 -4.807822057867e-02 1.111501714726e-04 5.209161617981e+00
8.747500000000e+02 -4.805877709244e-02 1.107675074831e-04 5.158721296075e+00
8.750000000000e+02 -4.808235113359e-02 1.102963073664e-04 5.108128995421e+00
8.752500000000e+02 -4.815107066865e-02 1.097432190969e-04 5.057393526134e+00
8.755000000000e+02 -4.826692938855e-02 1.091161423368e-04 5.006523450961e+00
8.757500000000e+02 -4.843156938008e-02 1.084244442072e-04 4.955527033890e+00
8.760000000000e+02 -4.864603379639e-02 1.076791962163e-04 4.904412192362e+00
8.762500000000e+02 -4.891051950519e-02 1.068933874543e-04 4.853186462502e+00
8.765000000000e+02 -4.922415921103e-02 1.060820719253e-04 4.801856965057e+00
8.767500000000e+02 -4.958486176192e-02 1.052624116065e-04 4.750430378492e+00
8.770000000000e+02 -4.998923299937e-02 1.044535819879e-04 4.698912930961e+00
8.772500000000e+02 -5.043258969307e-02 1.036765262697e-04 4.647310388102e+00
8.775000000000e+02 -5.090907093226e-02 1.029535459673e-04 4.595628066083e+00
8.777500000000e+02 -5.141183904273e-02 1.023077427204e-04 4.543870845476e+00
8.780000000000e+02 -5.193335377284e-02 1.017623339840e-04 4.492043195038e+00
8.782500000000e+02 -5.246569521050e-02 1.013398706527e-04 4.440149216107e+00
8.785000000000e+02 -5.300090641698e-02 1.010614089105e-04 4.388192685420e+00
8.787500000000e+02 -5.353132536459e-02 1.009456768334e-04 4.336177114031e+00
8.790000000000e+02 -5.404987817816e-02 1.010082856382e-04 4.284105807537e+00
8.792500000000e+02 -5.455030971191e-02 1.012610278978e-04 4.231981946154e+00
8.795000000000e+02 -5.502733672775e-02 1.017113058306e-04 4.179808660111e+00
8.797500000000e+02 -5.547671580941e-02 1.023616988226e-04 4.127589118638e+00
8.800000000000e+02 -5.589522811700e-02 1.032097068425e-04 4.075326618046e+00
8.802500000000e+02 -5.628058965340e-02 1.042476587190e-04 4.023024686930e+00
8.805000000000e+02 -5.663130403897e-02 1.054627929955e-04 3.970687185237e+00
8.807500000000e+02 -5.694647705169e-02 1.068374898444e-04 3.918318407739e+00
8.810000000000e+02 -5.722561373995e-02 1.083496352498e-04 3.865923199690e+00
8.812500000000e+02 -5.746841926604e-02 1.099731017056e-04 3.813507064338e+00
8.815000000000e+02 -5.767461996818e-02 1.116783164256e-04 3.761076271577e+00
8.817500000000e+02 -5.784381685775e-02 1.134328976406e-04 3.708637974091e+00
8.820000000000e+02 -5.797537950946e-02 1.152023394137e-04 3.656200307705e+00
8.822500000000e+02 -5.806838167421e-02 1.169507300465e-04 3.603772500507e+00
8.825000000000e+02 -5.812157660063e-02 1.186414886265e-04 3.551364963680e+00
8.827500000000e+02 -5.813340656186e-02 1.202380984714e-04 3.498989385859e+00
8.830000000000e+02 -5.810203923937e-02 1.217048328332e-04 3.446658811732e+00
8.832500000000e+02 -5.802542339263e-02 1.230074537374e-04 3.394387712245e+00
8.835000000000e+02 -5.790135843291e-02 1.241138708394e-04 3.342192049660e+00
8.837500000000e+02 -5.772757243262e-02 1.249947440179e-04 3.290089327807e+00
8.840000000000e+02 -5.750180665858e-02 1.256240103364e-04 3.238098633835e+00
8.842500000000e+02 -5.722190829485e-02 1.259793238585e-04 3.186240674699e+00
8.845000000000e+02 -5.688593032453e-02 1.260423880711e-04 3.134537801997e+00
8.847500000000e+02 -5.649224192590e-02 1.257991746107e-04 3.083014032529e+00
8.850000000000e+02 -5.603964899404e-02 1.252400228839e-04 3.031695063432e+00
8.852500000000e+02 -5.552752349740e-02 1.243596240395e-04 2.980608283690e+00
8.855000000000e+02 -5.495593587179e-02 1.231568962937e-04 2.929782782364e+00
8.857500000000e+02 -5.432578710618e-02 1.216347821654e-04 2.879249355509e+00
8.860000000000e+02 -5.363892647659e-02 1.197999752970e-04 2.829040509550e+00
8.862500000000e+02 -5.289824762266e-02 1.176626200576e-04 2.779190461955e+00
8.865000000000e+02 -5.210774886459e-02 1.152360035605e-04 2.729735137718e+00
8.867500000000e+02 -5.127255175455e-02 1.125362822806e-04 2.680712158263e+00
8.870000000000e+02 -5.039886519985e-02 1.095822504424e-04 2.632160822629e+00
8.872500000000e+02 -4.949389449165e-02 1.063951785167e-04 2.584122076765e+00
8.875000000000e+02 -4.856569236685e-02 1.029987182765e-04 2.536638470766e+00
8.877500000000e+02 -4.762296034049e-02 9.941888021608e-05 2.489754096830e+00
8.880000000000e+02 -4.667480640312e-02 9.568405161950e-05 2.443514511545e+00
8.882500000000e+02 -4.573047572055e-02 9.182504270913e-05 2.397966639229e+00
8.885000000000e+02 -4.479907267873e-02 8.787512776876e-05 2.353158650182e+00
8.887500000000e+02 -4.388929037842e-02 8.387003948088e-05 2.309139822273e+00
8.890000000000e+02 -4.300916888480e-02 7.984788749960e-05 2.265960378534e+00
8.892500000000e+02 -4.216589785408e-02 7.584896765192e-05 2.223671307881e+00
8.895000000000e+02 -4.136567804237e-02 7.191543613572e-05 2.182324159773e+00
8.897500000000e+02 -4.061364882025e-02 6.809083507509e-05 2.141970826745e+00
8.900000000000e+02 -3.991388525121e-02 6.441946444455e-05 2.102663306163e+00
8.902500000000e+02 -3.926946094409e-02 6.094561143585e-05 2.064453451827e+00
8.905000000000e+02 -3.868256627531e-02 5.771265355095e-05 2.027392702889e+00
8.907500000000e+02 -3.815466849473e-02 5.476207930483e-05 1.991531815225e+00
8.910000000000e+02 -3.768669299845e-02 5.213245692665e-05 1.956920570170e+00
8.912500000000e+02 -3.727920694535e-02 4.985841316185e-05 1.923607486385e+00
8.915000000000e+02 -3.693258446936e-02 4.796967068504e-05 1.891639529387e+00
8.917500000000e+02 -3.664713282993e-02 4.649018842826e-05 1.861061809153e+00
8.920000000000e+02 -3.642317023273e-02 4.543746338237e-05 1.831917298552e+00
8.922500000000e+02 -3.626104058406e-02 4.482201263725e-05 1.804246539512e+00
8.925000000000e+02 -3.616106974383e-02 4.464713825819e-05 1.778087380654e+00
8.927500000000e+02 -3.612346027276e-02 4.490881979122e-05 1.753474711445e+00
8.930000000000e+02 -3.614814081918e-02 4.559589548556e-05 1.730440231333e+00
8.932500000000e+02 -3.623458056762e-02 4.669045142963e-05 1.709012236174e+00
8.935000000000e+02 -3.638158968581e-02 4.816839689548e-05 1.689215443175e+00
8.937500000000e+02 -3.658712100679e-02 5.000017785037e-05 1.671070835167e+00
8.940000000000e+02 -3.684809726888e-02 5.215160465213e-05 1.654595556423e+00
8.942500000000e+02 -3.716027702864e-02 5.458473280354e-05 1.639802839408e+00
8.945000000000e+02 -3.751817576763e-02 5.725876144164e-05 1.626701980669e+00
8.947500000000e+02 -3.791504835224e-02 6.013089576301e-05 1.615298342518e+00
8.950000000000e+02 -3.834294093225e-02 6.315716027169e-05 1.605593406517e+00
8.952500000000e+02 -3.879280892353e-02 6.629311424605e-05 1.597584862429e+00
8.955000000000e+02 -3.925469468247e-02 6.949444386939e-05 1.591266716342e+00
8.957500000000e+02 -3.971795619728e-02 7.271749784177e-05 1.586629438072e+00
8.960000000000e+02 -4.017153084367e-02 7.591968823217e-05 1.583660128360e+00
8.962500000000e+02 -4.060421817760e-02 7.905980640241e-05 1.582342689111e+00
8.965000000000e+02 -4.100496417360e-02 8.209827364750e-05 1.582658019898e+00
8.967500000000e+02 -4.136313090174e-02 8.499734883763e-05 1.584584200262e+00
8.970000000000e+02 -4.166873564172e-02 8.772131022769e-05 1.588096687254e+00
8.972500000000e+02 -4.191265087451e-02 9.023664261251e-05 1.593168492611e+00
8.975000000000e+02 -4.208675457016e-02 9.251223278040e-05 1.599770367155e+00
8.977500000000e+02 -4.218403204433e-02 9.451959970069e-05 1.607870964307e+00
8.980000000000e+02 -4.219862676307e-02 9.623315009016e-05 1.617437004304e+00
8.982500000000e+02 -4.212584604578e-02 9.763046270053e-05 1.628433430756e+00
8.985000000000e+02 -4.196213171864e-02 9.869260125134e-05 1.640823558873e+00
8.987500000000e+02 -4.170500128746e-02 9.940442816375e-05 1.654569228888e+00
8.990000000000e+02 -4.135297190801e-02 9.975491046232e-05 1.669630962092e+00
8.992500000000e+02 -4.090548031869e-02 9.973740728500e-05 1.685968120887e+00
8.995000000000e+02 -4.036280300347e-02 9.934990157739e-05 1.703539083930e+00
8.997500000000e+02 -3.972598855706e-02 9.859517245361e-05 1.722301432642e+00
9.000000000000e+02 -3.899680427240e-02 9.748087990835e-05 1.742212154558e+00
9.002500000000e+02 -3.817770421983e-02 9.601956474897e-05 1.763227860587e+00
9.005000000000e+02 -3.727181327991e-02 9.422853250438e-05 1.785305019368e+00
9.007500000000e+02 -3.628292916597e-02 9.212963329003e-05 1.808400203248e+00
9.010000000000e+02 -3.521553660444e-02 8.974893228139e-05 1.832470343753e+00
9.012500000000e+02 -3.407482723224e-02 8.711627203431e-05 1.857472991142e+00
9.015000000000e+02 -3.286672125331e-02 8.426474703896e-05 1.883366573922e+00
9.017500000000e+02 -3.159788050707e-02 8.123009430272e-05 1.910110651210e+00
9.020000000000e+02 -3.027570914179e-02 7.805002253330e-05 1.937666151506e+00
9.022500000000e+02 -2.890833612675e-02 7.476350000152e-05 1.965995595524e+00
9.025000000000e+02 -2.750457464420e-02 7.141002252531e-05 1.995063293374e+00
9.027500000000e+02 -2.607385691635e-02 6.802888811838e-05 2.024835515793e+00
9.030000000000e+02 -2.462614430008e-02 6.465849488380e-05 2.055280632680e+00
9.032500000000e+02 -2.317181216797e-02 6.133568852146e-05 2.086369223224e+00
9.035000000000e+02 -2.172151465314e-02 5.809518000371e-05 2.118074149700e+00
9.037500000000e+02 -2.028603317643e-02 5.496904524027e-05 2.150370598636e+00
9.040000000000e+02 -1.887611135713e-02 5.198631551218e-05 2.183236095441e+00
9.042500000000e+02 -1.750228606943e-02 4.917267340923e-05 2.216650486913e+00
9.045000000000e+02 -1.617471917127e-02 4.655025614778e-05 2.250595898547e+00
9.047500000000e+02 -1.490303271425e-02 4.413755277508e-05 2.285056674519e+00
9.050000000000e+02 -1.369615786088e-02 4.194940602470e-05 2.320019295249e+00
9.052500000000e+02 -1.256219966744e-02 3.999709837868e-05 2.355472280236e+00
9.055000000000e+02 -1.150831845521e-02 3.828850519258e-05 2.391406083219e+00
9.057500000000e+02 -1.054063571756e-02 3.682831204443e-05 2.427812973665e+00
9.060000000000e+02 -9.664163449746e-03 3.561827416823e-05 2.464686910882e+00
9.062500000000e+02 -8.882754632584e-03 3.465749497494e-05 2.502023416046e+00
9.065000000000e+02 -8.199081965571e-03 3.394272636886e-05 2.539819432111e+00
9.067500000000e+02 -7.614634951625e-03 3.346865702694e-05 2.578073184888e+00
9.070000000000e+02 -7.129742766457e-03 3.322820112300e-05 2.616784032185e+00
9.072500000000e+02 -6.743612754256e-03 3.321275734458e-05 2.655952312807e+00
9.075000000000e+02 -6.454388704352e-03 3.341245261662e-05 2.695579185624e+00
9.077500000000e+02 -6.259223568816e-03 3.381636640806e-05 2.735666462730e+00
9.080000000000e+02 -6.154362469235e-03 3.441270962470e-05 2.776216439426e+00
9.082500000000e+02 -6.135237048961e-03 3.518899038465e-05 2.817231715955e+00
9.085000000000e+02 -6.196566417801e-03 3.613217766363e-05 2.858715015395e+00
9.087500000000e+02 -6.332461271812e-03 3.722886350677e-05 2.900669001336e+00
9.090000000000e+02 -6.536531565207e-03 3.846537502700e-05 2.943096092589e+00
9.092500000000e+02 -6.801993254239e-03 3.982790316590e-05 2.985998281625e+00
9.095000000000e+02 -7.121773503896e-03 4.130263362687e-05 3.029376956998e+00
9.097500000000e+02 -7.488611774325e-03 4.287587544990e-05 3.073232735732e+00
9.100000000000e+02 -7.895156426711e-03 4.453418978048e-05 3.117565305523e+00
9.102500000000e+02 -8.334054632842e-03 4.626451663503e-05 3.162373281814e+00
9.105000000000e+02 -8.798035270457e-03 4.805430010041e-05 3.207654083506e+00
9.107500000000e+02 -9.279983718246e-03 4.989160388283e-05 3.253403827695e+00
9.110000000000e+02 -9.773007861816e-03 5.176521539410e-05 3.299617247054e+00
9.112500000000e+02 -1.027049595098e-02 5.366473533908e-05 3.346287632081e+00
9.115000000000e+02 -1.076616443908e-02 5.558064086808e-05 3.393406797228e+00
9.117500000000e+02 -1.125409822047e-02 5.750433061683e-05 3.440965073945e+00
9.120000000000e+02 -1.172878095295e-02 5.942813454524e-05 3.488951327817e+00
9.122500000000e+02 -1.218511861198e-02 6.134529988477e-05 3.537353001587e+00
9.125000000000e+02 -1.261845414230e-02 6.324994452275e-05 3.586156180113e+00
9.127500000000e+02 -1.302457660740e-02 6.513698164168e-05 3.635345677906e+00
9.130000000000e+02 -1.339972287003e-02 6.700201702969e-05 3.684905144334e+00
9.132500000000e+02 -1.374057526382e-02 6.884122792447e-05 3.734817186455e+00
9.135000000000e+02 -1.404425400132e-02 7.065121912708e-05 3.785063504520e+00
9.137500000000e+02 -1.430830605492e-02 7.242887450801e-05 3.835625038001e+00
9.140000000000e+02 -1.453069165371e-02 7.417120376929e-05 3.886482120036e+00
9.142500000000e+02 -1.470976805282e-02 7.587519101729e-05 3.937614635670e+00
9.145000000000e+02 -1.484427212262e-02 7.753765484939e-05 3.989002182697e+00
9.147500000000e+02 -1.493330175608e-02 7.915512601553e-05 4.040624231468e+00
9.150000000000e+02 -1.497629699877e-02 8.072374833101e-05 4.092460282975e+00
9.152500000000e+02 -1.497302053900e-02 8.223920675557e-05 4.144490021338e+00
9.155000000000e+02 -1.492353813950e-02 8.369668606054e-05 4.196693460474e+00
9.157500000000e+02 -1.482819888880e-02 8.509086254097e-05 4.249051082502e+00
9.160000000000e+02 -1.468761542713e-02 8.641592872471e-05 4.301543968174e+00
9.162500000000e+02 -1.450264411017e-02 8.766565027959e-05 4.354153916690e+00
9.165000000000e+02 -1.427436531538e-02 8.883345258506e-05 4.406863555710e+00
9.167500000000e+02 -1.400406407599e-02 8.991253426005e-05 4.459656440030e+00
9.170000000000e+02 -1.369321103497e-02 9.089600296636e-05 4.512517139952e+00
9.172500000000e+02 -1.334344422151e-02 9.177702789037e-05 4.565431317381e+00
9.175000000000e+02 -1.295655168575e-02 9.254900362704e-05 4.618385790778e+00
9.177500000000e+02 -1.253445545998e-02 9.320571927932e-05 4.671368587792e+00
9.180000000000e+02 -1.207919661418e-02 9.374152621897e-05 4.724368986538e+00
9.182500000000e+02 -1.159292212193e-02 9.415147840888e-05 4.777377543849e+00
9.185000000000e+02 -1.107787338714e-02 9.443153794370e-05 4.830386111054e+00
9.187500000000e+02 -1.053637609228e-02 9.457868332394e-05 4.883387837475e+00
9.190000000000e+02 -9.970832079567e-03 9.459100172954e-05 4.936377160227e+00
9.192500000000e+02 -9.383712661051e-03 9.446780345740e-05 4.989349780762e+00
9.195000000000e+02 -8.777552703801e-03 9.420967706936e-05 5.042302628340e+00
9.197500000000e+02 -8.154945968193e-03 9.381849860049e-05 5.095233809575e+00
9.200000000000e+02 -7.518540655409e-03 9.329749049394e-05 5.148142544417e+00
9.202500000000e+02 -6.871034235972e-03 9.265119682589e-05 5.201029088942e+00
9.205000000000e+02 -6.215168065807e-03 9.188543837166e-05 5.253894644696e+00
9.207500000000e+02 -5.553720424423e-03 9.100724891054e-05 5.306741255397e+00
9.210000000000e+02 -4.889497001035e-03 9.002479275966e-05 5.359571691807e+00
9.212500000000e+02 -4.225320010399e-03 8.894726027225e-05 5.412389324931e+00
9.215000000000e+02 -3.564013229214e-03 8.778474895069e-05 5.465197989389e+00
9.217500000000e+02 -2.908385107020e-03 8.654812942974e-05 5.518001837467e+00
9.220000000000e+02 -2.261207391933e-03 8.524890150952e-05 5.570805185909e+00
9.222500000000e+02 -1.625191218070e-03 8.389904230718e-05 5.623612356493e+00
9.225000000000e+02 -1.002960191299e-03 8.251084921784e-05 5.676427512260e+00
9.227500000000e+02 -3.970199326401e-04 8.109677955839e-05 5.729254491672e+00
9.230000000000e+02 1.902737148171e-04 7.966929018249e-05 5.782096641996e+00
9.232500000000e+02 7.567485677633e-04 7.824067795598e-05 5.834956654404e+00
9.235000000000e+02 1.300450059286e-03 7.682292500114e-05 5.887836402392e+00
9.237500000000e+02 1.819676157667e-03 7.542755066064e-05 5.940736786333e+00
9.240000000000e+02 2.313009855445e-03 7.406546593414e-05 5.993657584918e+00
9.242500000000e+02 2.779350012190e-03 7.274683101186e-05 6.046597316035e+00
9.245000000000e+02 3.217939022974e-03 7.148094093148e-05 6.099553108661e+00
9.247500000000e+02 3.628385603775e-03 7.027611074045e-05 6.152520586536e+00
9.250000000000e+02 4.010683574904e-03 6.913957174598e-05 6.205493766341e+00
9.252500000000e+02 4.365223458740e-03 6.807738474687e-05 6.258464969592e+00
9.255000000000e+02 4.692797227304e-03 6.709436824792e-05 6.311424749579e+00
9.257500000000e+02 4.994596549321e-03 6.619404237315e-05 6.364361835073e+00
9.260000000000e+02 5.272202242634e-03 6.537859061201e-05 6.417263089042e+00
9.262500000000e+02 5.527565789762e-03 6.464884000629e-05 6.470113482951e+00
9.265000000000e+02 5.762983653343e-03 6.400425702091e-05 6.522896088605e+00
9.267500000000e+02 5.981062516642e-03 6.344297642608e-05 6.575592082876e+00
9.270000000000e+02 6.184678296989e-03 6.296183581084e-05 6.628180769923e+00
9.272500000000e+02 6.376927236660e-03 6.255642420769e-05 6.680639615072e+00
9.275000000000e+02 6.561071812574e-03 6.222117391957e-05 6.732944294894e+00
9.277500000000e+02 6.740480965302e-03 6.194949077998e-05 6.785068757161e+00
9.280000000000e+02 6.918567072734e-03 6.173383415339e-05 6.836985295472e+00
9.282500000000e+02 7.098719975433e-03 6.156585785158e-05 6.888664633271e+00
9.285000000000e+02 7.284239793555e-03 6.143656727617e-05 6.940076017310e+00
9.287500000000e+02 7.478269669406e-03 6.133649981349e-05 6.991187323067e+00
9.290000000000e+02 7.683729646408e-03 6.125589263620e-05 7.041965165988e+00
9.292500000000e+02 7.903253095400e-03 6.118485092810e-05 7.092375021432e+00
9.295000000000e+02 8.139127512140e-03 6.111356869581e-05 7.142381349347e+00
9.297500000000e+02 8.393240843418e-03 6.103253261619e-05 7.191947727732e+00
9.300000000000e+02 8.667035378957e-03 6.093269158919e-05 7.241036987825e+00
9.302500000000e+02 8.961470219043e-03 6.080564589367e-05 7.289611354283e+00
9.305000000000e+02 9.276993463893e-03 6.064382387189e-05 7.337632589074e+00
9.307500000000e+02 9.613525277048e-03 6.044063378682e-05 7.385062135313e+00
9.310000000000e+02 9.970451451436e-03 6.019063349422e-05 7.431861266573e+00
9.312500000000e+02 1.034662855955e-02 5.988962627265e-05 7.477991233471e+00
9.315000000000e+02 1.074039986334e-02 5.953474702813e-05 7.523413412168e+00
9.317500000000e+02 1.114962192885e-02 5.912455073720e-05 7.568089450759e+00
9.320000000000e+02 1.157170062708e-02 5.865904962871e-05 7.611981417426e+00
9.322500000000e+02 1.200363640839e-02 5.813971869473e-05 7.655051943466e+00
9.325000000000e+02 1.244207730104e-02 5.756948261390e-05 7.697264365332e+00
9.327500000000e+02 1.288337873558e-02 5.695265570393e-05 7.738582861477e+00
9.330000000000e+02 1.332366898045e-02 5.629486069025e-05 7.778972587836e+00
9.332500000000e+02 1.375891908901e-02 5.560292288731e-05 7.818399805112e+00
9.335000000000e+02 1.418501588502e-02 5.488473478493e-05 7.856831999810e+00
9.337500000000e+02 1.459783732917e-02 5.414909807264e-05 7.894238000819e+00
9.340000000000e+02 1.499332837624e-02 5.340554548244e-05 7.930588084574e+00
9.342500000000e+02 1.536757671500e-02 5.266414875077e-05 7.965854072677e+00
9.345000000000e+02 1.571688653097e-02 5.193531516895e-05 8.000009417476e+00
9.347500000000e+02 1.603785067681e-02 5.122957446141e-05 8.033029279465e+00
9.350000000000e+02 1.632741779071e-02 5.055736703663e-05 8.064890588409e+00
9.352500000000e+02 1.658295638166e-02 4.992883041127e-05 8.095572095482e+00
9.355000000000e+02 1.680231227061e-02 4.935359495023e-05 8.125054409280e+00
9.357500000000e+02 1.698385953816e-02 4.884056886584e-05 8.153320018043e+00
9.360000000000e+02 1.712654580153e-02 4.839777506904e-05 8.180353299444e+00
9.362500000000e+02 1.722992753824e-02 4.803225547836e-05 8.206140513470e+00
9.365000000000e+02 1.729419897974e-02 4.774984929642e-05 8.230669783735e+00
9.367500000000e+02 1.732020966746e-02 4.755508652302e-05 8.253931062791e+00
9.370000000000e+02 1.730947445150e-02 4.745110352058e-05 8.275916086239e+00
9.372500000000e+02 1.726417089366e-02 4.743959873027e-05 8.296618312928e+00
9.375000000000e+02 1.718712802188e-02 4.752078932599e-05 8.316032855367e+00
9.377500000000e+02 1.708180226324e-02 4.769332434701e-05 8.334156399372e+00
9.380000000000e+02 1.695224270591e-02 4.795437030025e-05 8.350987115861e+00
9.382500000000e+02 1.680304384606e-02 4.829965980754e-05 8.366524565945e+00
9.385000000000e+02 1.663928823002e-02 4.872353938490e-05 8.380769601410e+00
9.387500000000e+02 1.646647647628e-02 4.921905347502e-05 8.393724262044e+00
9.390000000000e+02 1.629044618670e-02 4.977804933776e-05 8.405391672415e+00
9.392500000000e+02 1.611728137851e-02 5.039129655915e-05 8.415775939417e+00
9.395000000000e+02 1.595321036787e-02 5.104862464678e-05 8.424882053115e+00
9.397500000000e+02 1.580449543791e-02 5.173907234696e-05 8.432715792220e+00
9.400000000000e+02 1.567731427900e-02 5.245105005477e-05 8.439283636968e+00
9.402500000000e+02 1.557763736463e-02 5.317251004144e-05 8.444592688483e+00
9.405000000000e+02 1.551110127214e-02 5.389112578222e-05 8.448650598545e+00
9.407500000000e+02 1.548288215180e-02 5.459447596298e-05 8.451465510218e+00
9.410000000000e+02 1.549757302080e-02 5.527023225740e-05 8.453046006314e+00
9.412500000000e+02 1.555906575651e-02 5.590634787009e-05 8.453401073236e+00
9.415000000000e+02 1.567044313104e-02 5.649124663396e-05 8.452540070732e+00
9.417500000000e+02 1.583388179369e-02 5.701400790081e-05 8.450472717635e+00
9.420000000000e+02 1.605057008981e-02 5.746455305788e-05 8.447209081523e+00
9.422500000000e+02 1.632064227639e-02 5.783381579857e-05 8.442759583270e+00
9.425000000000e+02 1.664313131753e-02 5.811391163069e-05 8.437135002448e+00
9.427500000000e+02 1.701594201855e-02 5.829829234189e-05 8.430346495336e+00
9.430000000000e+02 1.743584506347e-02 5.838189295179e-05 8.422405609836e+00
9.432500000000e+02 1.789849363411e-02 5.836125720016e-05 8.413324309877e+00
9.435000000000e+02 1.839846168970e-02 5.823465221366e-05 8.403114993096e+00
9.437500000000e+02 1.892930487209e-02 5.800216610233e-05 8.391790511383e+00
9.440000000000e+02 1.948364299322e-02 5.766575587582e-05 8.379364188110e+00
9.442500000000e+02 2.005326247064e-02 5.722932192492e-05 8.365849825444e+00
9.445000000000e+02 2.062923836985e-02 5.669872538275e-05 8.351261709436e+00
9.447500000000e+02 2.120207359472e-02 5.608177402722e-05 8.335614606887e+00
9.450000000000e+02 2.176185244145e-02 5.538824324802e-05 8.318923748508e+00
9.452500000000e+02 2.229840714666e-02 5.462971999481e-05 8.301204807223e+00
9.455000000000e+02 2.280149372377e-02 5.381954576211e-05 8.282473863139e+00
9.457500000000e+02 2.326097453341e-02 5.297271876190e-05 8.262747360833e+00
9.460000000000e+02 2.366700389547e-02 5.210572979716e-05 8.242042051674e+00
9.462500000000e+02 2.401021406988e-02 5.123637276125e-05 8.220374931182e+00
9.465000000000e+02 2.428189774479e-02 5.038353744877e-05 8.197763165312e+00
9.467500000000e+02 2.447418388812e-02 4.956697207270e-05 8.174224008683e+00
9.470000000000e+02 2.458020347633e-02 4.880702249443e-05 8.149774718601e+00
9.472500000000e+02 2.459424197846e-02 4.812433690168e-05 8.124432460159e+00
9.475000000000e+02 2.451187520962e-02 4.753955046533e-05 8.098214211651e+00
9.477500000000e+02 2.433008541941e-02 4.707309474378e-05 8.071136668700e+00
9.480000000000e+02 2.404735524941e-02 4.674476780828e-05 8.043216145209e+00
9.482500000000e+02 2.366373647398e-02 4.657341963349e-05 8.014468480999e+00
9.485000000000e+02 2.318089207512e-02 4.657664459076e-05 7.984908951307e+00
9.487500000000e+02 2.260210881801e-02 4.677046911036e-05 7.954552185321e+00
9.490000000000e+02 2.193227978810e-02 4.716906197896e-05 7.923412087822e+00
9.492500000000e+02 2.117785407877e-02 4.778443723630e-05 7.891501774678e+00
9.495000000000e+02 2.034675295683e-02 4.862610147049e-05 7.858833520233e+00
9.497500000000e+02 1.944825464165e-02 4.970091078682e-05 7.825418711668e+00
9.500000000000e+02 1.849284633588e-02 5.101283018516e-05 7.791267822519e+00
9.502500000000e+02 1.749204661789e-02 5.256274065793e-05 7.756390400172e+00
9.505000000000e+02 1.645820358504e-02 5.434830753964e-05 7.720795061917e+00
9.507500000000e+02 1.540426861658e-02 5.636389100214e-05 7.684489514952e+00
9.510000000000e+02 1.434355577310e-02 5.860048561107e-05 7.647480581907e+00
9.512500000000e+02 1.328948805214e-02 6.104572657195e-05 7.609774246455e+00
9.515000000000e+02 1.225533834921e-02 6.368394689596e-05 7.571375711948e+00
9.517500000000e+02 1.125397308122e-02 6.649628451369e-05 7.532289467405e+00
9.520000000000e+02 1.029760181025e-02 6.946084643869e-05 7.492519369720e+00
9.522500000000e+02 9.397542056114e-03 7.255292595046e-05 7.452068732202e+00
9.525000000000e+02 8.564003781514e-03 7.574527128473e-05 7.410940423218e+00
9.527500000000e+02 7.805901632236e-03 7.900839268424e-05 7.369136966165e+00
9.530000000000e+02 7.130697204547e-03 8.231094198258e-05 7.326660647383e+00
9.532500000000e+02 6.544277914092e-03 8.562010845936e-05 7.283513623391e+00
9.535000000000e+02 6.050874808645e-03 8.890203335776e-05 7.239698027924e+00
9.537500000000e+02 5.653021640275e-03 9.212227774694e-05 7.195216076541e+00
9.540000000000e+02 5.351556254327e-03 9.524630512084e-05 7.150070166513e+00
9.542500000000e+02 5.145663762993e-03 9.823996217967e-05 7.104262970659e+00
9.545000000000e+02 5.032960045944e-03 1.010699705777e-04 7.057797523161e+00
9.547500000000e+02 5.009612435682e-03 1.037043920343e-04 7.010677296828e+00
9.550000000000e+02 5.070494273186e-03 1.061130881949e-04 6.962906269292e+00
9.552500000000e+02 5.209367575504e-03 1.082681624740e-04 6.914488979491e+00
9.555000000000e+02 5.419088812500e-03 1.101443483162e-04 6.865430572422e+00
9.557500000000e+02 5.691831366956e-03 1.117193519124e-04 6.815736833025e+00
9.560000000000e+02 6.019318025575e-03 1.129741630476e-04 6.765414209168e+00
9.562500000000e+02 6.393056987996e-03 1.138933171415e-04 6.714469824355e+00
9.565000000000e+02 6.804574712729e-03 1.144650790790e-04 6.662911481061e+00
9.567500000000e+02 7.245638951689e-03 1.146815626316e-04 6.610747656526e+00
9.570000000000e+02 7.708466762123e-03 1.145388111122e-04 6.557987490157e+00
9.572500000000e+02 8.185910693975e-03 1.140367948627e-04 6.504640767539e+00
9.575000000000e+02 8.671619871247e-03 1.131793312494e-04 6.450717898216e+00
9.577500000000e+02 9.160170263861e-03 1.119739676213e-04 6.396229893555e+00
9.580000000000e+02 9.647162551264e-03 1.104318149510e-04 6.341188341370e+00
9.582500000000e+02 1.012928376125e-02 1.085673009052e-04 6.285605383392e+00
9.585000000000e+02 1.060433382463e-02 1.063978849718e-04 6.229493692105e+00
9.587500000000e+02 1.107121467923e-02 1.039437411079e-04 6.172866453371e+00
9.590000000000e+02 1.152988564025e-02 1.012273973394e-04 6.115737350095e+00
9.592500000000e+02 1.198128440613e-02 9.827342673441e-05 6.058120553627e+00
9.595000000000e+02 1.242721911537e-02 9.510795711914e-05 6.000030718473e+00
9.597500000000e+02 1.287023356238e-02 9.175833538932e-05 5.941482983831e+00
9.600000000000e+02 1.331345116166e-02 8.825273772764e-05 5.882492979900e+00
9.602500000000e+02 1.376040119875e-02 8.461980201832e-05 5.823076841987e+00
9.605000000000e+02 1.421483469005e-02 8.088824539051e-05 5.763251228777e+00
9.607500000000e+02 1.468053459966e-02 7.708655881619e-05 5.703033345995e+00
9.610000000000e+02 1.516112560576e-02 7.324271474990e-05 5.642440976868e+00
9.612500000000e+02 1.565989069619e-02 6.938391617875e-05 5.581492514931e+00
9.615000000000e+02 1.617959902370e-02 6.553638941853e-05 5.520207001627e+00
9.617500000000e+02 1.672235093766e-02 6.172520177036e-05 5.458604165921e+00
9.620000000000e+02 1.728944431432e-02 5.797414415126e-05 5.396704467729e+00
9.622500000000e+02 1.788126696915e-02 5.430565821854e-05 5.334529140756e+00
9.625000000000e+02 1.849721783810e-02 5.074079037659e-05 5.272100236662e+00
9.627500000000e+02 1.913565972763e-02 4.729917955293e-05 5.209440668010e+00
9.630000000000e+02 1.979390475278e-02 4.399907617439e-05 5.146574251086e+00
9.632500000000e+02 2.046823327108e-02 4.085738091131e-05 5.083525745355e+00
9.635000000000e+02 2.115394547735e-02 3.788969730939e-05 5.020320890119e+00
9.637500000000e+02 2.184544441085e-02 3.511039226459e-05 4.956986438276e+00
9.640000000000e+02 2.253634777048e-02 3.253265354161e-05 4.893550184080e+00
9.642500000000e+02 2.321962570596e-02 3.016853936272e-05 4.830040987167e+00
9.645000000000e+02 2.388776024975e-02 2.802901229426e-05 4.766488789608e+00
9.647500000000e+02 2.453292173202e-02 2.612396145701e-05 4.702924626849e+00
9.650000000000e+02 2.514715731019e-02 2.446218644611e-05 4.639380631899e+00
9.652500000000e+02 2.572258529564e-02 2.305136600481e-05 4.575890031578e+00
9.655000000000e+02 2.625159076202e-02 2.189799845359e-05 4.512487134995e+00
9.657500000000e+02 2.672701569929e-02 2.100731526536e-05 4.449207313525e+00
9.660000000000e+02 2.714233991891e-02 2.038316877115e-05 4.386086971739e+00
9.662500000000e+02 2.749184630309e-02 2.002790070893e-05 4.323163509241e+00
9.665000000000e+02 2.777076726742e-02 1.994219221918e-05 4.260475272662e+00
9.667500000000e+02 2.797540810233e-02 2.012490120920e-05 4.198061497825e+00
9.670000000000e+02 2.810324337898e-02 2.057289480911e-05 4.135962241756e+00
9.672500000000e+02 2.815298398508e-02 2.128088326106e-05 4.074218305168e+00
9.675000000000e+02 2.812461389859e-02 2.224125902991e-05 4.012871143844e+00
9.677500000000e+02 2.801939409029e-02 2.344395342163e-05 3.951962770860e+00
9.680000000000e+02 2.783983411264e-02 2.487631573245e-05 3.891535649462e+00
9.682500000000e+02 2.758963351180e-02 2.652301916928e-05 3.831632575029e+00
9.685000000000e+02 2.727359285258e-02 2.836600543460e-05 3.772296549216e+00
9.687500000000e+02 2.689749816387e-02 3.038447169443e-05 3.713570645798e+00
9.690000000000e+02 2.646798386469e-02 3.255490138135e-05 3.655497866361e+00
9.692500000000e+02 2.599237621257e-02 3.485115004642e-05 3.598120990348e+00
9.695000000000e+02 2.547852454758e-02 3.724458373783e-05 3.541482416825e+00
9.697500000000e+02 2.493462456036e-02 3.970427233807e-05 3.485624001259e+00
9.700000000000e+02 2.436904120214e-02 4.219724309845e-05 3.430586884246e+00
9.702500000000e+02 2.379013497193e-02 4.468878890959e-05 3.376411317540e+00
9.705000000000e+02 2.320609837093e-02 4.714283151111e-05 3.323136486300e+00
9.707500000000e+02 2.262480818353e-02 4.952233389349e-05 3.270800326151e+00
9.710000000000e+02 2.205369612866e-02 5.178976190673e-05 3.219439342232e+00
9.712500000000e+02 2.149964325600e-02 5.390758107909e-05 3.169088424325e+00
9.715000000000e+02 2.096889874186e-02 5.583878602930e-05 3.119780667025e+00
9.717500000000e+02 2.046702533206e-02 5.754745910910e-05 3.071547189327e+00
9.720000000000e+02 1.999887070180e-02 5.899933672759e-05 3.024416962505e+00
9.722500000000e+02 1.956856353098e-02 6.016238087983e-05 2.978416641469e+00
9.725000000000e+02 1.917953216848e-02 6.100734178885e-05 2.933570408479e+00
9.727500000000e+02 1.883454183721e-02 6.150829466420e-05 2.889899824815e+00
9.730000000000e+02 1.853574717201e-02 6.164314514168e-05 2.847423699043e+00
9.732500000000e+02 1.828475406835e-02 6.139409302180e-05 2.806157968005e+00
9.735000000000e+02 1.808268773424e-02 6.074803683209e-05 2.766115598773e+00
9.737500000000e+02 1.793025970619e-02 5.969691399149e-05 2.727306507916e+00
9.740000000000e+02 1.782783212335e-02 5.823796161436e-05 2.689737505729e+00
9.742500000000e+02 1.777547184572e-02 5.637389899810e-05 2.653412261448e+00
9.745000000000e+02 1.777299408433e-02 5.411301909355e-05 2.618331295571e+00
9.747500000000e+02 1.781999209720e-02 5.146918780691e-05 2.584491998293e+00
9.750000000000e+02 1.791585005097e-02 4.846175411213e-05 2.551888673458e+00
9.752500000000e+02 1.805974174841e-02 4.511536436849e-05 2.520512611007e+00
9.755000000000e+02 1.825061370363e-02 4.145968966277e-05 2.490352185431e+00
9.757500000000e+02 1.848715619352e-02 3.752906713231e-05 2.461392980811e+00
9.760000000000e+02 1.876776203642e-02 3.336206827637e-05 2.433617939836e+00
9.762500000000e+02 1.909048002002e-02 2.900099260350e-05 2.407007537046e+00
9.765000000000e+02 1.945296352590e-02 2.449130568102e-05 2.381539972799e+00
9.767500000000e+02 1.985242043734e-02 1.988102427200e-05 2.357191386059e+00
9.770000000000e+02 2.028556549131e-02 1.522007468191e-05 2.333936083627e+00
9.772500000000e+02 2.074858171143e-02 1.055957325574e-05 2.311746782544e+00
9.775000000000e+02 2.123709250897e-02 5.951178345537e-06 2.290594862069e+00
9.777500000000e+02 2.174614669080e-02 1.446368132402e-06 2.270450624170e+00
9.780000000000e+02 2.227022022917e-02 -2.904265331422e-06 2.251283556788e+00
9.782500000000e+02 2.280323500467e-02 -7.051696960275e-06 2.233062597179e+00
9.785000000000e+02 2.333859533659e-02 -1.094912930541e-05 2.215756396473e+00
9.787500000000e+02 2.386924324148e-02 -1.455262214478e-05 2.199333574800e+00
9.790000000000e+02 2.438773137623e-02 -1.782168090997e-05 2.183762974591e+00
9.792500000000e+02 2.488631239632e-02 -2.071979982671e-05 2.169013901452e+00
9.795000000000e+02 2.535704285922e-02 -2.321494621774e-05 2.155056353947e+00
9.797500000000e+02 2.579190046841e-02 -2.527998622590e-05 2.141861246262e+00
9.800000000000e+02 2.618291041867e-02 -2.689305130116e-05 2.129400611280e+00
9.802500000000e+02 2.652228030886e-02 -2.803783170624e-05 2.117647797668e+00
9.805000000000e+02 2.680253794781e-02 -2.870379660649e-05 2.106577645839e+00
9.807500000000e+02 2.701667192622e-02 -2.888634263423e-05 2.096166657702e+00
9.810000000000e+02 2.715826859495e-02 -2.858683523241e-05 2.086393145463e+00
9.812500000000e+02 2.722164492163e-02 -2.781261353307e-05 2.077237371370e+00
9.815000000000e+02 2.720197314559e-02 -2.657689816321e-05 2.068681673522e+00
9.817500000000e+02 2.709539298010e-02 -2.489861192381e-05 2.060710573115e+00
9.820000000000e+02 2.689911135503e-02 -2.280213017083e-05 2.053310873683e+00
9.822500000000e+02 2.661148426776e-02 -2.031695379415e-05 2.046471741137e+00
9.825000000000e+02 2.623207970466e-02 -1.747731219906e-05 2.040184768514e+00
9.827500000000e+02 2.576172036103e-02 -1.432170233295e-05 2.034444028328e+00
9.830000000000e+02 2.520250289218e-02 -1.089236630195e-05 2.029246104180e+00
9.832500000000e+02 2.455779355792e-02 -7.234714636400e-06 2.024590103872e+00
9.835000000000e+02 2.383220044236e-02 -3.396715646864e-06 2.020477658294e+00
9.837500000000e+02 2.303152060410e-02 5.717592635457e-07 2.016912895588e+00
9.840000000000e+02 2.216266423176e-02 4.619617761992e-06 2.013902398321e+00
9.842500000000e+02 2.123355619730e-02 8.695241347251e-06 2.011455135095e+00
9.845000000000e+02 2.025301790828e-02 1.274718345010e-05 2.009582379798e+00
9.847500000000e+02 1.923063068816e-02 1.672486739807e-05 2.008297603140e+00
9.850000000000e+02 1.817658471840e-02 2.057926948720e-05 2.007616343481e+00
9.852500000000e+02 1.710151656482e-02 2.426357663371e-05 2.007556068065e+00
9.855000000000e+02 1.601633899004e-02 2.773381314722e-05 2.008136008259e+00
9.857500000000e+02 1.493206753240e-02 3.094942433171e-05 2.009376979274e+00
9.860000000000e+02 1.385964668773e-02 3.387382168019e-05 2.011301196645e+00
9.862500000000e+02 1.280978142777e-02 3.647484629088e-05 2.013932067332e+00
9.865000000000e+02 1.179277517780e-02 3.872518300690e-05 2.017293987867e+00
9.867500000000e+02 1.081838050696e-02 4.060271851428e-05 2.021412122461e+00
9.870000000000e+02 9.895661731703e-03 4.209081238421e-05 2.026312192722e+00
9.872500000000e+02 9.032875395914e-03 4.317849030405e-05 2.032020254824e+00
9.875000000000e+02 8.237366899424e-03 4.386056057656e-05 2.038562488401e+00
9.877500000000e+02 7.515485374609e-03 4.413764984484e-05 2.045964990465e+00
9.880000000000e+02 6.872518837143e-03 4.401615223315e-05 2.054253570798e+00
9.882500000000e+02 6.312645521517e-03 4.350810143722e-05 2.063453567330e+00
9.885000000000e+02 5.838904432245e-03 4.263096048676e-05 2.073589667296e+00
9.887500000000e+02 5.453182470641e-03 4.140733339000e-05 2.084685743338e+00
9.890000000000e+02 5.156215200646e-03 3.986460883762e-05 2.096764710106e+00
9.892500000000e+02 4.947603537454e-03 3.803452985399e-05 2.109848390353e+00
9.895000000000e+02 4.825840367409e-03 3.595271058704e-05 2.123957405053e+00
9.897500000000e+02 4.788349253964e-03 3.365809536834e-05 2.139111076848e+00
9.900000000000e+02 4.831532344158e-03 3.119237673094e-05 2.155327351929e+00
9.902500000000e+02 4.950825410688e-03 2.859938145680e-05 2.172622741511e+00
9.905000000000e+02 5.140761416633e-03 2.592443096650e-05 2.191012276999e+00
9.907500000000e+02 5.395040055912e-03 2.321369094277e-05 2.210509482291e+00
9.910000000000e+02 5.706604130788e-03 2.051351739213e-05 2.231126359440e+00
9.912500000000e+02 6.067721216953e-03 1.786981323254e-05 2.252873388242e+00
9.915000000000e+02 6.470072262692e-03 1.532740054805e-05 2.275759535478e+00
9.917500000000e+02 6.904845755323e-03 1.292941948283e-05 2.299792273953e+00
9.920000000000e+02 7.362838502572e-03 1.071676413555e-05 2.324977608841e+00
9.922500000000e+02 7.834561991822e-03 8.727558303612e-06 2.351320108993e+00
9.925000000000e+02 8.310355008888e-03 6.996674431020e-06 2.378822941887e+00
9.927500000000e+02 8.780501471365e-03 5.555303273730e-06 2.407487909970e+00
9.930000000000e+02 9.235352820130e-03 4.430618193441e-06 2.437315488052e+00
9.932500000000e+02 9.665454088457e-03 3.645431155302e-06 2.468304857296e+00
9.935000000000e+02 1.006167209454e-02 3.217969118757e-06 2.500453938274e+00
9.937500000000e+02 1.041532387495e-02 3.161652354061e-06 2.533759421271e+00
9.940000000000e+02 1.071830380099e-02 3.484982232960e-06 2.568216789383e+00
9.942500000000e+02 1.096320591755e-02 4.191491646460e-06 2.603820342200e+00
9.945000000000e+02 1.114344043622e-02 5.279740126929e-06 2.640563209762e+00
9.947500000000e+02 1.125334008914e-02 6.743378575230e-06 2.678437368301e+00
9.950000000000e+02 1.128825538536e-02 8.571274011576e-06 2.717433646438e+00
9.952500000000e+02 1.124463442720e-02 1.074769720516e-05 2.757541734739e+00
9.955000000000e+02 1.112008676104e-02 1.325256617987e-05 2.798750186882e+00
9.957500000000e+02 1.091342728838e-02 1.606175253269e-05 2.841046426161e+00
9.960000000000e+02 1.062470041634e-02 1.914743325507e-05 2.884416745222e+00
9.962500000000e+02 1.025518150734e-02 2.247849802287e-05 2.928846313132e+00
9.965000000000e+02 9.807356679638e-03 2.602099710855e-05 2.974319177767e+00
9.967500000000e+02 9.284879688803e-03 2.973862928166e-05 3.020818274686e+00
9.970000000000e+02 8.692507255798e-03 3.359326261460e-05 3.068325438944e+00
9.972500000000e+02 8.036014281513e-03 3.754547565607e-05 3.116821416386e+00
9.975000000000e+02 7.322090275624e-03 4.155511820952e-05 3.166285884684e+00
9.977500000000e+02 6.558220269964e-03 4.558187514755e-05 3.216697472514e+00
9.980000000000e+02 5.752552607474e-03 4.958582986461e-05 3.268033787077e+00
9.982500000000e+02 4.913757274825e-03 5.352801455052e-05 3.320271443183e+00
9.985000000000e+02 4.050878274730e-03 5.737093969529e-05 3.373386098120e+00
9.987500000000e+02 3.173183461270e-03 6.107909334774e-05 3.427352486191e+00
9.990000000000e+02 2.290015575066e-03 6.461940260361e-05 3.482144459481e+00
9.992500000000e+02 1.410647706114e-03 6.796164975437e-05 3.537735028833e+00
9.995000000000e+02 5.441467140874e-04 7.107883736626e-05 3.594096408748e+00
9.997500000000e+02 -3.007533923384e-04 7.394749614062e-05 3.651200060457e+00
1.000000000000e+03 -1.115765038447e-03 7.654793100259e-05 3.709016739304e+00
1.000250000000e+03 -1.893146735366e-03 7.886440408511e-05 3.767516540678e+00
1.000500000000e+03 -2.625787191289e-03 8.088525146921e-05 3.826668947289e+00
1.000750000000e+03 -3.307274788112e-03 8.260293628659e-05 3.886442873201e+00
1.001000000000e+03 -3.931950763223e-03 8.401403625879e-05 3.946806710344e+00
1.001250000000e+03 -4.494949197332e-03 8.511917149240e-05 4.007728370440e+00
1.001500000000e+03 -4.992222424793e-03 8.592287134879e-05 4.069175328558e+00
1.001750000000e+03 -5.420555899745e-03 8.643339279882e-05 4.131114662720e+00
1.002000000000e+03 -5.777571558204e-03 8.666248314285e-05 4.193513094279e+00
1.002250000000e+03 -6.061723817479e-03 8.662510307136e-05 4.256337025217e+00
1.002500000000e+03 -6.272287369383e-03 8.633911243952e-05 4.319552575697e+00
1.002750000000e+03 -6.409340689478e-03 8.582491560710e-05 4.383125619571e+00
1.003000000000e+03 -6.473744101792e-03 8.510508754578e-05 4.447021819793e+00
1.003250000000e+03 -6.467115654345e-03 8.420398543968e-05 4.511206662692e+00
1.003500000000e+03 -6.391803041743e-03 8.314734386461e-05 4.575645492034e+00
1.003750000000e+03 -6.250854168881e-03 8.196186673376e-05 4.640303542720e+00
1.004000000000e+03 -6.047983900650e-03 8.067481779753e-05 4.705145974289e+00
1.004250000000e+03 -5.787538932222e-03 7.931362111821e-05 4.770137904702e+00
1.004500000000e+03 -5.474458464803e-03 7.790547362191e-05 4.835244444450e+00
1.004750000000e+03 -5.114230771067e-03 7.647698075222e-05 4.900430730826e+00
1.005000000000e+03 -4.712845477538e-03 7.505380525699e-05 4.965661963815e+00
1.005250000000e+03 -4.276739748709e-03 7.366034588216e-05 5.030903442390e+00
1.005500000000e+03 -3.812738832931e-03 7.231945614017e-05 5.096120602777e+00
1.005750000000e+03 -3.327990107404e-03 7.105219265680e-05 5.161279057352e+00
1.006000000000e+03 -2.829891175318e-03 6.987759998411e-05 5.226344637425e+00
1.006250000000e+03 -2.326011294525e-03 6.881253884120e-05 5.291283436658e+00
1.006500000000e+03 -1.824007264004e-03 6.787155003610e-05 5.356061857656e+00
1.006750000000e+03 -1.331534233971e-03 6.706675792079e-05 5.420646661763e+00
1.007000000000e+03 -8.561524918542e-04 6.640781027575e-05 5.485005020023e+00
1.007250000000e+03 -4.052314812027e-04 6.590185899208e-05 5.549104570038e+00
1.007500000000e+03 1.414749775597e-05 6.555358610694e-05 5.612913472858e+00
1.007750000000e+03 3.952882862669e-04 6.536523650708e-05 5.676400473953e+00
1.008000000000e+03 7.319746069912e-04 6.533670178663e-05 5.739534965005e+00
1.008250000000e+03 1.018561290415e-03 6.546561249068e-05 5.802287050111e+00
1.008500000000e+03 1.250059500523e-03 6.574748523405e-05 5.864627610681e+00
1.008750000000e+03 1.422214529155e-03 6.617586846139e-05 5.926528370643e+00
1.009000000000e+03 1.531574983724e-03 6.674247244162e-05 5.987961964120e+00
1.009250000000e+03 1.575550778010e-03 6.743739144385e-05 6.048901997473e+00
1.009500000000e+03 1.552460161340e-03 6.824928555804e-05 6.109323113384e+00
1.009750000000e+03 1.461562935065e-03 6.916557912992e-05 6.169201047167e+00
1.010000000000e+03 1.303080784811e-03 7.017266469717e-05 6.228512682804e+00
1.010250000000e+03 1.078202753265e-03 7.125611596140e-05 6.287236100991e+00
1.010500000000e+03 7.890759078008e-04 7.240090682364e-05 6.345350620840e+00
1.010750000000e+03 4.387818568666e-04 7.359160978718e-05 6.402836837381e+00
1.011000000000e+03 3.129800835308e-05 7.481260162742e-05 6.459676647007e+00
1.011250000000e+03 -4.285545039079e-04 7.604828435007e-05 6.515853269235e+00
1.011500000000e+03 -9.351770810608e-04 7.728328352197e-05 6.571351255171e+00
1.011750000000e+03 -1.482271717100e-03 7.850264111872e-05 6.626156491603e+00
1.012000000000e+03 -2.062931099490e-03 7.969198530741e-05 6.680256191303e+00
1.012250000000e+03 -2.669738356856e-03 8.083770357928e-05 6.733638878662e+00
1.012500000000e+03 -3.294875758074e-03 8.192710463334e-05 6.786294363128e+00
1.012750000000e+03 -3.930240386094e-03 8.294857773969e-05 6.838213705801e+00
1.013000000000e+03 -4.567565081751e-03 8.389172241258e-05 6.889389175953e+00
1.013250000000e+03 -5.198543224248e-03 8.474746185932e-05 6.939814202925e+00
1.013500000000e+03 -5.814955367865e-03 8.550814208955e-05 6.989483318087e+00
1.013750000000e+03 -6.408796137894e-03 8.616761443384e-05 7.038392091719e+00
1.014000000000e+03 -6.972399768838e-03 8.672129218878e-05 7.086537064461e+00
1.014250000000e+03 -7.498562459457e-03 8.716622388402e-05 7.133915673855e+00
1.014500000000e+03 -7.980659409142e-03 8.750110150207e-05 7.180526176513e+00
1.014750000000e+03 -8.412755970222e-03 8.772627352463e-05 7.226367569177e+00
1.015000000000e+03 -8.789709304009e-03 8.784373742426e-05 7.271439506084e+00
1.015250000000e+03 -9.107259841145e-03 8.785707563480e-05 7.315742216172e+00
1.015500000000e+03 -9.362110951042e-03 8.777143206368e-05 7.359276420243e+00
1.015750000000e+03 -9.551994003822e-03 8.759346524323e-05 7.402043248696e+00
1.016000000000e+03 -9.675720501168e-03 8.733125701244e-05 7.444044161058e+00
1.016250000000e+03 -9.733215898277e-03 8.699417808936e-05 7.485280867780e+00
1.016500000000e+03 -9.725539685116e-03 8.659277859160e-05 7.525755254570e+00
1.016750000000e+03 -9.654885960034e-03 8.613865249552e-05 7.565469311251e+00
1.017000000000e+03 -9.524569660331e-03 8.564429297067e-05 7.604425063220e+00
1.017250000000e+03 -9.338993603935e-03 8.512293094726e-05 7.642624509337e+00
1.017500000000e+03 -9.103601485763e-03 8.458836767239e-05 7.680069562103e+00
1.017750000000e+03 -8.824813047622e-03 8.405480283236e-05 7.716761995687e+00
1.018000000000e+03 -8.509946295235e-03 8.353666601324e-05 7.752703395583e+00
1.018250000000e+03 -8.167124131587e-03 8.304843513654e-05 7.787895116885e+00
1.018500000000e+03 -7.805169621728e-03 8.260445578565e-05 7.822338243432e+00
1.018750000000e+03 -7.433488573144e-03 8.221876808251e-05 7.856033555585e+00
1.019000000000e+03 -7.061943043841e-03 8.190493162258e-05 7.888981498035e+00
1.019250000000e+03 -6.700715566370e-03 8.167586285490e-05 7.921182154421e+00
1.019500000000e+03 -6.360166387163e-03 8.154364913299e-05 7.952635223638e+00
1.019750000000e+03 -6.050685302264e-03 8.151948319443e-05 7.983340000628e+00
1.020000000000e+03 -5.782539922337e-03 8.161351132108e-05 8.013295355963e+00
1.020250000000e+03 -5.565721927809e-03 8.183466136369e-05 8.042499720203e+00
1.020500000000e+03 -5.409793660330e-03 8.219055494832e-05 8.070951069412e+00
1.020750000000e+03 -5.323736049250e-03 8.268741469328e-05 8.098646907679e+00
1.021000000000e+03 -5.315801051906e-03 8.332998538285e-05 8.125584253413e+00
1.021250000000e+03 -5.393369715249e-03 8.412146749487e-05 8.151759623106e+00
1.021500000000e+03 -5.562818402959e-03 8.506346730985e-05 8.177169015044e+00
1.021750000000e+03 -5.829395004867e-03 8.615596108216e-05 8.201807891704e+00
1.022000000000e+03 -6.197107146271e-03 8.739727315313e-05 8.225671160699e+00
1.022250000000e+03 -6.668625039599e-03 8.878407084958e-05 8.248753156805e+00
1.022500000000e+03 -7.245199125435e-03 9.031136843871e-05 8.271047618732e+00
1.022750000000e+03 -7.926596597670e-03 9.197255521387e-05 8.292547669227e+00
1.023000000000e+03 -8.711056766686e-03 9.375942127304e-05 8.313245792806e+00
1.023250000000e+03 -9.595267834361e-03 9.566219862536e-05 8.333133815798e+00
1.023500000000e+03 -1.057436458051e-02 9.766967175653e-05 8.352202883281e+00
1.023750000000e+03 -1.164195002542e-02 9.976922205018e-05 8.370443441521e+00
1.024000000000e+03 -1.279014040261e-02 1.019469019287e-04 8.387845222582e+00
1.024250000000e+03 -1.400963289949e-02 1.041875437234e-04 8.404397228459e+00
1.024500000000e+03 -1.528979803651e-02 1.064748768903e-04 8.420087725312e+00
1.024750000000e+03 -1.661879349073e-02 1.087916505212e-04 8.434904236571e+00
1.025000000000e+03 -1.798370059264e-02 1.111197793628e-04 8.448833548144e+00
1.025250000000e+03 -1.937068011616e-02 1.134404592774e-04 8.461861714492e+00
1.025500000000e+03 -2.076514692779e-02 1.157343308928e-04 8.473974078042e+00
1.025750000000e+03 -2.215196030440e-02 1.179816621720e-04 8.485155291416e+00
1.026000000000e+03 -2.351562789432e-02 1.201625221652e-04 8.495389353843e+00
1.026250000000e+03 -2.484052020855e-02 1.222569468015e-04 8.504659651930e+00
1.026500000000e+03 -2.611109167439e-02 1.242451359830e-04 8.512949014976e+00
1.026750000000e+03 -2.731210551746e-02 1.261076459573e-04 8.520239775684e+00
1.027000000000e+03 -2.842885752209e-02 1.278255844648e-04 8.526513843537e+00
1.027250000000e+03 -2.944739489689e-02 1.293808054549e-04 8.531752787350e+00
1.027500000000e+03 -3.035472735783e-02 1.307561044923e-04 8.535937924441e+00
1.027750000000e+03 -3.113902485885e-02 1.319354084713e-04 8.539050420406e+00
1.028000000000e+03 -3.178979901462e-02 1.329039570525e-04 8.541071395919e+00
1.028250000000e+03 -3.229806631295e-02 1.336484812209e-04 8.541982038267e+00
1.028500000000e+03 -3.265648787522e-02 1.341573622405e-04 8.541763720053e+00
1.028750000000e+03 -3.285948503126e-02 1.344207849753e-04 8.540398121164e+00
1.029000000000e+03 -3.290332831153e-02 1.344308746800e-04 8.537867353639e+00
1.029250000000e+03 -3.278619841319e-02 1.341818168103e-04 8.534154088105e+00
1.029500000000e+03 -3.250821752761e-02 1.336699575249e-04 8.529241680688e+00
1.029750000000e+03 -3.207145297741e-02 1.328938894796e-04 8.523114297803e+00
1.030000000000e+03 -3.147989018210e-02 1.318545126996e-04 8.515757039205e+00
1.030250000000e+03 -3.073937805264e-02 1.305550769920e-04 8.507156056546e+00
1.030500000000e+03 -2.985754634900e-02 1.290011942785e-04 8.497298666762e+00
1.030750000000e+03 -2.884369886315e-02 1.272008277273e-04 8.486173458612e+00
1.031000000000e+03 -2.770868165884e-02 1.251643010175e-04 8.473770391771e+00
1.031250000000e+03 -2.646473025757e-02 1.229042536336e-04 8.460080886978e+00
1.031500000000e+03 -2.512529975253e-02 1.204355427853e-04 8.445097906754e+00
1.031750000000e+03 -2.370487746667e-02 1.177751377772e-04 8.428816025641e+00
1.032000000000e+03 -2.221878546989e-02 1.149420066232e-04 8.411231489958e+00
1.032250000000e+03 -2.068297215284e-02 1.119569956982e-04 8.392342265943e+00
1.032500000000e+03 -1.911379966457e-02 1.088426766843e-04 8.372148076905e+00
1.032750000000e+03 -1.752782888008e-02 1.056231610159e-04 8.350650429270e+00
1.033000000000e+03 -1.594160519912e-02 1.023239088906e-04 8.327852627250e+00
1.033250000000e+03 -1.437144864377e-02 9.897151818847e-05 8.303759776484e+00
1.033500000000e+03 -1.283325254239e-02 9.559348505342e-05 8.278378778626e+00
1.033750000000e+03 -1.134229114618e-02 9.221789751340e-05 8.251718314471e+00
1.034000000000e+03 -9.913041520184e-03 8.887326494239e-05 8.223788820167e+00
1.034250000000e+03 -8.559019610838e-03 8.558821687635e-05 8.194602452933e+00
1.034500000000e+03 -7.292634214701e-03 8.239118969242e-05 8.164173052033e+00
1.034750000000e+03 -6.125059568028e-03 7.931017431848e-05 8.132516090998e+00
1.035000000000e+03 -5.066128163504e-03 7.637243661307e-05 8.099648625303e+00
1.035250000000e+03 -4.124244887197e-03 7.360421589536e-05 8.065589233842e+00
1.035500000000e+03 -3.306322176711e-03 7.103043017040e-05 8.030357958325e+00
1.035750000000e+03 -2.617737323435e-03 6.867439217878e-05 7.993976237230e+00
1.036000000000e+03 -2.062311103996e-03 6.655753311202e-05 7.956466837848e+00
1.036250000000e+03 -1.642307271683e-03 6.469913802382e-05 7.917853786227e+00
1.036500000000e+03 -1.358453199677e-03 6.311609932574e-05 7.878162294274e+00
1.036750000000e+03 -1.209978104020e-03 6.182268481539e-05 7.837418687798e+00
1.037000000000e+03 -1.194670671363e-03 6.083033290366e-05 7.795650331466e+00
1.037250000000e+03 -1.308952083169e-03 6.014748078439e-05 7.752885554143e+00
1.037500000000e+03 -1.547963264469e-03 5.977944332208e-05 7.709153573698e+00
1.037750000000e+03 -1.905665512086e-03 5.972826812453e-05 7.664484420000e+00
1.038000000000e+03 -2.374949025443e-03 5.999264362341e-05 7.618908860529e+00
1.038250000000e+03 -2.947751779890e-03 6.056786573919e-05 7.572458322723e+00
1.038500000000e+03 -3.615184433037e-03 6.144586672205e-05 7.525164816001e+00
1.038750000000e+03 -4.367656974563e-03 6.261525069015e-05 7.477060855723e+00
1.039000000000e+03 -5.195009616456e-03 6.406137538192e-05 7.428179383602e+00
1.039250000000e+03 -6.086643739317e-03 6.576651739451e-05 7.378553687915e+00
1.039500000000e+03 -7.031649216854e-03 6.771000737213e-05 7.328217324476e+00
1.039750000000e+03 -8.018931371402e-03 6.986844055742e-05 7.277204033824e+00
1.040000000000e+03 -9.037331040334e-03 7.221592133277e-05 7.225547659142e+00
1.040250000000e+03 -1.007573923773e-02 7.472434864436e-05 7.173282063301e+00
1.040500000000e+03 -1.112320564056e-02 7.736374800152e-05 7.120441042800e+00
1.040750000000e+03 -1.216903747145e-02 8.010256090216e-05 7.067058243913e+00
1.041000000000e+03 -1.320289070693e-02 8.290804662056e-05 7.013167075318e+00
1.041250000000e+03 -1.421485118986e-02 8.574665462752e-05 6.958800623321e+00
1.041500000000e+03 -1.519550628559e-02 8.858440721929e-05 6.903991565099e+00
1.041750000000e+03 -1.613600665484e-02 9.138729473726e-05 6.848772084867e+00
1.042000000000e+03 -1.702811755369e-02 9.412167122691e-05 6.793173789820e+00
1.042250000000e+03 -1.786426115707e-02 9.675464963935e-05 6.737227629657e+00
1.042500000000e+03 -1.863754889800e-02 9.925448406814e-05 6.680963818163e+00
1.042750000000e+03 -1.934180453232e-02 1.015909360713e-04 6.624411759041e+00
1.043000000000e+03 -1.997158009340e-02 1.037356239026e-04 6.567599976286e+00
1.043250000000e+03 -2.052216288668e-02 1.056623545933e-04 6.510556049795e+00
1.043500000000e+03 -2.098957648899e-02 1.073474110170e-04 6.453306557311e+00
1.043750000000e+03 -2.137057467425e-02 1.087698145165e-04 6.395877023693e+00
1.044000000000e+03 -2.166263200442e-02 1.099115550947e-04 6.338291877254e+00
1.044250000000e+03 -2.186392847030e-02 1.107577775114e-04 6.280574415193e+00
1.044500000000e+03 -2.197333155365e-02 1.112969293429e-04 6.222746777804e+00
1.044750000000e+03 -2.199037589024e-02 1.115208654979e-04 6.164829932031e+00
1.045000000000e+03 -2.191524035994e-02 1.114249084943e-04 6.106843665705e+00
1.045250000000e+03 -2.174872565475e-02 1.110078681557e-04 6.048806590665e+00
1.045500000000e+03 -2.149223004632e-02 1.102720144898e-04 5.990736157225e+00
1.045750000000e+03 -2.114772533996e-02 1.092230088821e-04 5.932648679154e+00
1.046000000000e+03 -2.071773451553e-02 1.078697962257e-04 5.874559367211e+00
1.046250000000e+03 -2.020530830305e-02 1.062244549459e-04 5.816482374884e+00
1.046500000000e+03 -1.961400447150e-02 1.043020138426e-04 5.758430850911e+00
1.046750000000e+03 -1.894786644652e-02 1.021202329241e-04 5.700417003207e+00
1.047000000000e+03 -1.821140384421e-02 9.969935650417e-05 5.642452168982e+00
1.047250000000e+03 -1.740957331741e-02 9.706183957481e-05 5.584546891979e+00
1.047500000000e+03 -1.654775913349e-02 9.423205243736e-05 5.526711007782e+00
1.047750000000e+03 -1.563175427212e-02 9.123596805913e-05 5.468953730927e+00
1.048000000000e+03 -1.466774014866e-02 8.810083687782e-05 5.411283749278e+00
1.048250000000e+03 -1.366226548019e-02 8.485485286272e-05 5.353709316995e+00
1.048500000000e+03 -1.262222311937e-02 8.152681657730e-05 5.296238352635e+00
1.048750000000e+03 -1.155482438931e-02 7.814579830442e-05 5.238878532659e+00
1.049000000000e+03 -1.046757078877e-02 7.474080820175e-05 5.181637387787e+00
1.049250000000e+03 -9.368221703391e-03 7.134047391957e-05 5.124522392026e+00
1.049500000000e+03 -8.264758601312e-03 6.797273355702e-05 5.067541050320e+00
1.049750000000e+03 -7.165345200866e-03 6.466454639573e-05 5.010700981154e+00
1.050000000000e+03 -6.078282326199e-03 6.144162139307e-05 4.954009989376e+00
1.050250000000e+03 -5.011958883367e-03 5.832817246973e-05 4.897476134674e+00
1.050500000000e+03 -3.974798383292e-03 5.534669878615e-05 4.841107791834e+00
1.050750000000e+03 -2.975199820376e-03 5.251779144982e-05 4.784913698682e+00
1.051000000000e+03 -2.021475460570e-03 4.985997259346e-05 4.728902998244e+00
1.051250000000e+03 -1.121783873796e-03 4.738956245723e-05 4.673085268541e+00
1.051500000000e+03 -2.840603276256e-04 4.512058053757e-05 4.617470544624e+00
1.051750000000e+03 4.840571742944e-04 4.306467082590e-05 4.562069326999e+00
1.052000000000e+03 1.175302736512e-03 4.123105457435e-05 4.506892583110e+00
1.052250000000e+03 1.782859326299e-03 3.962656247283e-05 4.451951737647e+00
1.052500000000e+03 2.300436129098e-03 3.825562479712e-05 4.397258653131e+00
1.052750000000e+03 2.722344832404e-03 3.712031565450e-05 4.342825603196e+00
1.053000000000e+03 3.043575595784e-03 3.622042573062e-05 4.288665234495e+00
1.053250000000e+03 3.259869350896e-03 3.555356551788e-05 4.234790523599e+00
1.053500000000e+03 3.367786577542e-03 3.511527906375e-05 4.181214726717e+00
1.053750000000e+03 3.364772051334e-03 3.489917503693e-05 4.127951320893e+00
1.054000000000e+03 3.249212347612e-03 3.489704369039e-05 4.075013943615e+00
1.054250000000e+03 3.020487313532e-03 3.509904795621e-05 4.022416324540e+00
1.054500000000e+03 2.679012029439e-03 3.549388686039e-05 3.970172217128e+00
1.054750000000e+03 2.226270133514e-03 3.606896324818e-05 3.918295324896e+00
1.055000000000e+03 1.664835679859e-03 3.681056068247e-05 3.866799229053e+00
1.055250000000e+03 9.983838159050e-04 3.770401944436e-05 3.815697313958e+00
1.055500000000e+03 2.316886541316e-04 3.873391069475e-05 3.765002693387e+00
1.055750000000e+03 -6.293922611688e-04 3.988420755635e-05 3.714728139743e+00
1.056000000000e+03 -1.577947169122e-03 4.113844854889e-05 3.664886013778e+00
1.056250000000e+03 -2.606053577584e-03 4.247989472747e-05 3.615488199948e+00
1.056500000000e+03 -3.704835976361e-03 4.389167549954e-05 3.566546044215e+00
1.056750000000e+03 -4.864537469425e-03 4.535692464944e-05 3.518070299056e+00
1.057000000000e+03 -6.074605132130e-03 4.685890387954e-05 3.470071072948e+00
1.057250000000e+03 -7.323787921175e-03 4.838111393110e-05 3.422557788437e+00
1.057500000000e+03 -8.600246808840e-03 4.990739072996e-05 3.375539146690e+00
1.057750000000e+03 -9.891675292665e-03 5.142199610883e-05 3.329023101281e+00
1.058000000000e+03 -1.118542898416e-02 5.290970169330e-05 3.283016840880e+00
1.058250000000e+03 -1.246866326093e-02 5.435583971070e-05 3.237526781080e+00
1.058500000000e+03 -1.372847644320e-02 5.574636466094e-05 3.192558566614e+00
1.058750000000e+03 -1.495205714678e-02 5.706790997215e-05 3.148117083515e+00
1.059000000000e+03 -1.612683335443e-02 5.830781412164e-05 3.104206481712e+00
1.059250000000e+03 -1.724062172178e-02 5.945417305825e-05 3.060830208224e+00
1.059500000000e+03 -1.828177420319e-02 6.049588009957e-05 3.017991050730e+00
1.059750000000e+03 -1.923932034115e-02 6.142265965300e-05 2.975691191516e+00
1.060000000000e+03 -2.010310294001e-02 6.222510490234e-05 2.933932271147e+00
1.060250000000e+03 -2.086390544430e-02 6.289471707011e-05 2.892715462287e+00
1.060500000000e+03 -2.151356868434e-02 6.342394809999e-05 2.852041552072e+00
1.060750000000e+03 -2.204509548607e-02 6.380624582683e-05 2.811911032554e+00
1.061000000000e+03 -2.245274166078e-02 6.403610352146e-05 2.772324199777e+00
1.061250000000e+03 -2.273209159737e-02 6.410911069640e-05 2.733281257999e+00
1.061500000000e+03 -2.288011779077e-02 6.402200769651e-05 2.694782431473e+00
1.061750000000e+03 -2.289522304709e-02 6.377273934083e-05 2.656828079194e+00
1.062000000000e+03 -2.277726501903e-02 6.336051000119e-05 2.619418814489e+00
1.062250000000e+03 -2.252756260096e-02 6.278583334987e-05 2.582555627273e+00
1.062500000000e+03 -2.214888414638e-02 6.205057809830e-05 2.546240006171e+00
1.062750000000e+03 -2.164541779021e-02 6.115800686010e-05 2.510474063026e+00
1.063000000000e+03 -2.102272433022e-02 6.011280481055e-05 2.475260653866e+00
1.063250000000e+03 -2.028767341899e-02 5.892109656486e-05 2.440603499841e+00
1.063500000000e+03 -1.944836418708e-02 5.759044886844e-05 2.406507302091e+00
1.063750000000e+03 -1.851403143261e-02 5.612985791603e-05 2.372977853827e+00
1.064000000000e+03 -1.749493878958e-02 5.454971883395e-05 2.340022143678e+00
1.064250000000e+03 -1.640226028690e-02 5.286177674402e-05 2.307648453496e+00
1.064500000000e+03 -1.524795191963e-02 5.107905883886e-05 2.275866444577e+00
1.064750000000e+03 -1.404461497555e-02 4.921578697309e-05 2.244687235461e+00
1.065000000000e+03 -1.280535302209e-02 4.728727164888e-05 2.214123466329e+00
1.065250000000e+03 -1.154362434145e-02 4.530978749481e-05 2.184189350363e+00
1.065500000000e+03 -1.027309178967e-02 4.330043480932e-05 2.154900711698e+00
1.065750000000e+03 -9.007471673755e-03 4.127698700629e-05 2.126275006868e+00
1.066000000000e+03 -7.760383349693e-03 3.925772050520e-05 2.098331329883e+00
1.066250000000e+03 -6.545201173153e-03 3.726123861955e-05 2.071090401214e+00
1.066500000000e+03 -5.374909903407e-03 3.530628819431e-05 2.044574538011e+00
1.066750000000e+03 -4.261964982364e-03 3.341156931977e-05 2.018807607118e+00
1.067000000000e+03 -3.218158678123e-03 3.159554313886e-05 1.993814959455e+00
1.067250000000e+03 -2.254493413323e-03 2.987623753828e-05 1.969623348085e+00
1.067500000000e+03 -1.381062985782e-03 2.827105892961e-05 1.946260827797e+00
1.067750000000e+03 -6.069429380302e-04 2.679659989457e-05 1.923756639082e+00
1.068000000000e+03 5.990904096875e-05 2.546845541124e-05 1.902141076935e+00
1.068250000000e+03 6.127418316679e-04 2.430104709394e-05 1.881445345174e+00
1.068500000000e+03 1.046087416264e-03 2.330745633575e-05 1.861701399819e+00
1.068750000000e+03 1.355824774642e-03 2.249926444919e-05 1.842941780153e+00
1.069000000000e+03 1.539229748662e-03 2.188640507347e-05 1.825199433262e+00
1.069250000000e+03 1.595010509909e-03 2.147702903299e-05 1.808507530085e+00
1.069500000000e+03 1.523327556718e-03 2.127738241520e-05 1.792899279175e+00
1.069750000000e+03 1.325797939105e-03 2.129170030074e-05 1.778407736517e+00
1.070000000000e+03 1.005483097799e-03 2.152211660991e-05 1.765065617110e+00
1.070250000000e+03 5.668602329358e-04 2.196859318293e-05 1.752905107455e+00
1.070500000000e+03 1.577713180895e-05 2.262886768228e-05 1.741957683022e+00
1.070750000000e+03 -6.406093323302e-04 2.349842488983e-05 1.732253931861e+00
1.071000000000e+03 -1.393910757699e-03 2.457049122481e-05 1.723823384973e+00
1.071250000000e+03 -2.234600073784e-03 2.583605559711e-05 1.716694356846e+00
1.071500000000e+03 -3.152119094003e-03 2.728391667123e-05 1.710893794852e+00
1.071750000000e+03 -4.134999528777e-03 2.890076147427e-05 1.706447140461e+00
1.072000000000e+03 -5.170996392734e-03 3.067127273743e-05 1.703378200904e+00
1.072250000000e+03 -6.247232249839e-03 3.257826861947e-05 1.701709033002e+00
1.072500000000e+03 -7.350350764192e-03 3.460287266499e-05 1.701459837859e+00
1.072750000000e+03 -8.466677752332e-03 3.672471486485e-05 1.702648866969e+00
1.073000000000e+03 -9.582387484990e-03 3.892216154378e-05 1.705292338661e+00
1.073250000000e+03 -1.068367237908e-02 4.117257236055e-05 1.709404364430e+00
1.073500000000e+03 -1.175691372319e-02 4.345258106708e-05 1.714996884413e+00
1.073750000000e+03 -1.278885119164e-02 4.573839688238e-05 1.722079610792e+00
1.074000000000e+03 -1.376674881006e-02 4.800612227479e-05 1.730659978797e+00
1.074250000000e+03 -1.467855508290e-02 5.023208008650e-05 1.740743104035e+00
1.074500000000e+03 -1.551305491838e-02 5.239314210853e-05 1.752331745931e+00
1.074750000000e+03 -1.626001143938e-02 5.446706218937e-05 1.765426276115e+00
1.075000000000e+03 -1.691029541694e-02 5.643282888423e-05 1.780024652150e+00
1.075250000000e+03 -1.745600056459e-02 5.827094840835e-05 1.796122395980e+00
1.075500000000e+03 -1.789054275084e-02 5.996374416048e-05 1.813712577462e+00
1.075750000000e+03 -1.820874227161e-02 6.149564077379e-05 1.832785803002e+00
1.076000000000e+03 -1.840688700824e-02 6.285338401674e-05 1.853330210421e+00
1.076250000000e+03 -1.848277657489e-02 6.402624048255e-05 1.875331470301e+00
1.076500000000e+03 -1.843574561944e-02 6.500618795369e-05 1.898772795145e+00
1.076750000000e+03 -1.826666704365e-02 6.578803198418e-05 1.923634957327e+00
1.077000000000e+03 -1.797793386936e-02 6.636948110769e-05 1.949896316958e+00
1.077250000000e+03 -1.757342124735e-02 6.675117910035e-05 1.977532860980e+00
1.077500000000e+03 -1.705842813275e-02 6.693668837060e-05 2.006518254608e+00
1.077750000000e+03 -1.643960047417e-02 6.693242766723e-05 2.036823906224e+00
1.078000000000e+03 -1.572483656991e-02 6.674756234232e-05 2.068419046906e+00
1.078250000000e+03 -1.492317592512e-02 6.639385081789e-05 2.101270824974e+00
1.078500000000e+03 -1.404467363547e-02 6.588544890318e-05 2.135344416644e+00
1.078750000000e+03 -1.310026164290e-02 6.523867434721e-05 2.170603152457e+00
1.079000000000e+03 -1.210159912991e-02 6.447173707538e-05 2.207008660129e+00
1.079250000000e+03 -1.106091408932e-02 6.360443864206e-05 2.244521022794e+00
1.079500000000e+03 -9.990838158656e-03 6.265784487172e-05 2.283098952751e+00
1.079750000000e+03 -8.904237464462e-03 6.165393875460e-05 2.322699978816e+00
1.080000000000e+03 -7.814041114418e-03 6.061525827919e-05 2.363280646832e+00
1.080250000000e+03 -6.733070353618e-03 5.956452525843e-05 2.404796730838e+00
1.080500000000e+03 -5.673870550806e-03 5.852427317193e-05 2.447203453122e+00
1.080750000000e+03 -4.648547559526e-03 5.751647802676e-05 2.490455711420e+00
1.081000000000e+03 -3.668611719073e-03 5.656220002681e-05 2.534508309887e+00
1.081250000000e+03 -2.744830617826e-03 5.568124023222e-05 2.579316192007e+00
1.081500000000e+03 -1.887093347869e-03 5.489182199442e-05 2.624834671983e+00
1.081750000000e+03 -1.104286679042e-03 5.421029638780e-05 2.671019663019e+00
1.082000000000e+03 -4.041864024095e-04 5.365088276282e-05 2.717827898247e+00
1.082250000000e+03 2.066361132825e-04 5.322544457909e-05 2.765217142814e+00
1.082500000000e+03 7.228898388437e-04 5.294330729982e-05 2.813146393302e+00
1.082750000000e+03 1.140623126999e-03 5.281111658231e-05 2.861576063976e+00
1.083000000000e+03 1.457263063851e-03 5.283274564752e-05 2.910468155116e+00
1.083250000000e+03 1.671636193643e-03 5.300924732529e-05 2.959786403262e+00
1.083500000000e+03 1.783969337262e-03 5.333885620681e-05 3.009496410063e+00
1.083750000000e+03 1.795871672810e-03 5.381703646609e-05 3.059565750616e+00
1.084000000000e+03 1.710296509921e-03 5.443657893636e-05 3.109964056125e+00
1.084250000000e+03 1.531485283362e-03 5.518774131638e-05 3.160663074771e+00
1.084500000000e+03 1.264892743853e-03 5.605843331719e-05 3.211636705099e+00
1.084750000000e+03 9.170958648075e-04 5.703443956809e-05 3.262861007014e+00
1.085000000000e+03 4.956866277067e-04 5.809967984005e-05 3.314314185138e+00
1.085250000000e+03 9.151111464378e-06 5.923649977219e-05 3.365976549402e+00
1.085500000000e+03 -5.332639623396e-04 6.042598686284e-05 3.417830452101e+00
1.085750000000e+03 -1.121694868124e-03 6.164831282471e-05 3.469860200295e+00
1.086000000000e+03 -1.745813005365e-03 6.288308945238e-05 3.522051950593e+00
1.086250000000e+03 -2.394982472896e-03 6.410972861420e-05 3.574393580945e+00
1.086500000000e+03 -3.058421792261e-03 6.530780982256e-05 3.626874549538e+00
1.086750000000e+03 -3.725365839688e-03 6.645744952835e-05 3.679485734634e+00
1.087000000000e+03 -4.385227346690e-03 6.753965963460e-05 3.732219267130e+00
1.087250000000e+03 -5.027753065566e-03 6.853669012416e-05 3.785068348806e+00
1.087500000000e+03 -5.643174935156e-03 6.943235566612e-05 3.838027069190e+00
1.087750000000e+03 -6.222351476348e-03 7.021233538695e-05 3.891090215855e+00
1.088000000000e+03 -6.756898084425e-03 7.086444272317e-05 3.944253083791e+00
1.088250000000e+03 -7.239305720963e-03 7.137886533071e-05 3.997511291148e+00
1.088500000000e+03 -7.663043809444e-03 7.174836334639e-05 4.050860596787e+00
1.088750000000e+03 -8.022646979494e-03 7.196842840737e-05 4.104296725649e+00
1.089000000000e+03 -8.313785948470e-03 7.203739877393e-05 4.157815208590e+00
1.089250000000e+03 -8.533318837535e-03 7.195652987774e-05 4.211411230877e+00
1.089500000000e+03 -8.679324722504e-03 7.173001688399e-05 4.265079497788e+00
1.089750000000e+03 -8.751117382640e-03 7.136496785648e-05 4.318814113943e+00
1.090000000000e+03 -8.749241748540e-03 7.087133091571e-05 4.372608485090e+00
1.090250000000e+03 -8.675450268459e-03 7.026177214939e-05 4.426455233938e+00
1.090500000000e+03 -8.532662275933e-03 6.955151140195e-05 4.480346137919e+00
1.090750000000e+03 -8.324905839123e-03 6.875810549600e-05 4.534272084447e+00
1.091000000000e+03 -8.057244770208e-03 6.790119686770e-05 4.588223049747e+00
1.091250000000e+03 -7.735690062734e-03 6.700222070927e-05 4.642188091480e+00
1.091500000000e+03 -7.367099588548e-03 6.608408110806e-05 4.696155365677e+00
1.091750000000e+03 -6.959065914639e-03 6.517079578458e-05 4.750112156153e+00
1.092000000000e+03 -6.519795233325e-03 6.428711805104e-05 4.804044925453e+00
1.092250000000e+03 -6.057978729171e-03 6.345814059122e-05 4.857939376714e+00
1.092500000000e+03 -5.582658688960e-03 6.270888833407e-05 4.911780532216e+00
1.092750000000e+03 -5.103090757249e-03 6.206390470359e-05 4.965552823357e+00
1.093000000000e+03 -4.628605784847e-03 6.154684014686e-05 5.019240189520e+00
1.093250000000e+03 -4.168471092187e-03 6.118005041458e-05 5.072826187833e+00
1.093500000000e+03 -3.731755940023e-03 6.098421129372e-05 5.126294107591e+00
1.093750000000e+03 -3.327199817523e-03 6.097795209695e-05 5.179627091517e+00
1.094000000000e+03 -2.963088990265e-03 6.117752184071e-05 5.232808258661e+00
1.094250000000e+03 -2.647138835642e-03 6.159648444054e-05 5.285820829844e+00
1.094500000000e+03 -2.386388042590e-03 6.224545834446e-05 5.338648252208e+00
1.094750000000e+03 -2.187100644765e-03 6.313190066898e-05 5.391274321377e+00
1.095000000000e+03 -2.054682939396e-03 6.425994035089e-05 5.443683300863e+00
1.095250000000e+03 -1.993610003749e-03 6.563025654452e-05 5.495860034723e+00
1.095500000000e+03 -2.007367854483e-03 6.724000942981e-05 5.547790054589e+00
1.095750000000e+03 -2.098408187812e-03 6.908282825463e-05 5.599459677663e+00
1.096000000000e+03 -2.268118742525e-03 7.114885588025e-05 5.650856096605e+00
1.096250000000e+03 -2.516805742117e-03 7.342483942185e-05 5.701967456606e+00
1.096500000000e+03 -2.843692838730e-03 7.589426584434e-05 5.752782922833e+00
1.096750000000e+03 -3.246933904450e-03 7.853758421719e-05 5.803292736052e+00
1.097000000000e+03 -3.723637981880e-03 8.133243570879e-05 5.853488251833e+00
1.097250000000e+03 -4.269909571212e-03 8.425391704728e-05 5.903361969789e+00
1.097500000000e+03 -4.880900288186e-03 8.727489235613e-05 5.952907546618e+00
1.097750000000e+03 -5.550872731783e-03 9.036633663692e-05 6.002119795724e+00
1.098000000000e+03 -6.273274762613e-03 9.349779686102e-05 6.050994671259e+00
1.098250000000e+03 -7.040824253985e-03 9.663768692084e-05 6.099529240720e+00
1.098500000000e+03 -7.845601558962e-03 9.975371653706e-05 6.147721638351e+00
1.098750000000e+03 -8.679150221915e-03 1.028133377322e-04 6.195571008950e+00
1.099000000000e+03 -9.532583323640e-03 1.057840976810e-04 6.243077438913e+00
1.099250000000e+03 -1.039669488502e-02 1.086341057270e-04 6.290241869282e+00
1.099500000000e+03 -1.126207376474e-02 1.113324503327e-04 6.337066005407e+00
1.099750000000e+03 -1.211922052836e-02 1.138495721548e-04 6.383552206599e+00
1.100000000000e+03 -1.295866319295e-02 1.161576317759e-04 6.429703374729e+00
1.100250000000e+03 -1.377107283577e-02 1.182308679871e-04 6.475522829122e+00
1.100500000000e+03 -1.454737717033e-02 1.200459173467e-04 6.521014173641e+00
1.100750000000e+03 -1.527886735083e-02 1.215820994715e-04 6.566181164336e+00
1.101000000000e+03 -1.595730333084e-02 1.228216711168e-04 6.611027563220e+00
1.101250000000e+03 -1.657500791790e-02 1.237500385093e-04 6.655556998983e+00
1.101500000000e+03 -1.712495762646e-02 1.243559378194e-04 6.699772816616e+00
1.101750000000e+03 -1.760085948275e-02 1.246315606285e-04 6.743677936243e+00
1.102000000000e+03 -1.799722289505e-02 1.245726491755e-04 6.787274704173e+00
1.102250000000e+03 -1.830941518138e-02 1.241785345356e-04 6.830564755897e+00
1.102500000000e+03 -1.853371077369e-02 1.234521435417e-04 6.873548874284e+00
1.102750000000e+03 -1.866732460694e-02 1.223999581525e-04 6.916226859346e+00
1.103000000000e+03 -1.870843312306e-02 1.210319126071e-04 6.958597404198e+00
1.103250000000e+03 -1.865618578506e-02 1.193612771036e-04 7.000657973930e+00
1.103500000000e+03 -1.851070059291e-02 1.174044905432e-04 7.042404698424e+00
1.103750000000e+03 -1.827304781358e-02 1.151809492271e-04 7.083832274486e+00
1.104000000000e+03 -1.794522387206e-02 1.127127668620e-04 7.124933874112e+00
1.104250000000e+03 -1.753011098821e-02 1.100244962301e-04 7.165701069409e+00
1.104500000000e+03 -1.703142730914e-02 1.071428235684e-04 7.206123767142e+00
1.104750000000e+03 -1.645366711753e-02 1.040962370897e-04 7.246190155808e+00
1.105000000000e+03 -1.580203150745e-02 1.009146716716e-04 7.285886668265e+00
1.105250000000e+03 -1.508235313146e-02 9.762913947320e-05 7.325197953622e+00
1.105500000000e+03 -1.430101342542e-02 9.427134225737e-05 7.364106867185e+00
1.105750000000e+03 -1.346485591323e-02 9.087327162455e-05 7.402594472372e+00
1.106000000000e+03 -1.258109616201e-02 8.746680644114e-05 7.440640058564e+00
1.106250000000e+03 -1.165723028295e-02 8.408341298483e-05 7.478221169770e+00
1.106500000000e+03 -1.070094347583e-02 8.075368114532e-05 7.515313652677e+00
1.106750000000e+03 -9.720019025404e-03 7.750695434103e-05 7.551891713551e+00
1.107000000000e+03 -8.722250886663e-03 7.437099321425e-05 7.587927994432e+00
1.107250000000e+03 -7.715358823885e-03 7.137164971638e-05 7.623393657685e+00
1.107500000000e+03 -6.706909943969e-03 6.853257226783e-05 7.658258488374e+00
1.107750000000e+03 -5.704245628425e-03 6.587494314647e-05 7.692491006420e+00
1.108000000000e+03 -4.714414747608e-03 6.341726584469e-05 7.726058590205e+00
1.108250000000e+03 -3.744116737536e-03 6.117517852880e-05 7.758927614697e+00
1.108500000000e+03 -2.799649770735e-03 5.916125471947e-05 7.791063594801e+00
1.108750000000e+03 -1.886870943549e-03 5.738495287669e-05 7.822431342854e+00
1.109000000000e+03 -1.011161086017e-03 5.585257899116e-05 7.852995128657e+00
1.109250000000e+03 -1.774024074070e-04 5.456727539330e-05 7.882718851354e+00
1.109500000000e+03 6.100404411603e-04 5.352904996178e-05 7.911566210755e+00
1.109750000000e+03 1.347326607847e-03 5.273485448573e-05 7.939500887750e+00
1.110000000000e+03 2.031143551715e-03 5.217875983934e-05 7.966486720573e+00
1.110250000000e+03 2.658699889086e-03 5.185207872593e-05 7.992487887331e+00
1.110500000000e+03 3.227717910236e-03 5.174354819928e-05 8.017469080891e+00
1.110750000000e+03 3.736417846547e-03 5.183963224220e-05 8.041395684741e+00
1.111000000000e+03 4.183500618722e-03 5.212474008076e-05 8.064233941201e+00
1.111250000000e+03 4.568126241747e-03 5.258148103157e-05 8.085951114929e+00
1.111500000000e+03 4.889893264238e-03 5.319102223370e-05 8.106515644352e+00
1.111750000000e+03 5.148814744711e-03 5.393336981910e-05 8.125897286390e+00
1.112000000000e+03 5.345295642910e-03 5.478769339992e-05 8.144067247978e+00
1.112250000000e+03 5.480110729596e-03 5.573265537887e-05 8.160998305024e+00
1.112500000000e+03 5.554383345477e-03 5.674673833417e-05 8.176664908994e+00
1.112750000000e+03 5.569566929551e-03 5.780857511956e-05 8.191043275912e+00
1.113000000000e+03 5.527427413342e-03 5.889724039393e-05 8.204111463125e+00
1.113250000000e+03 5.430028045462e-03 5.999248602231e-05 8.215849428931e+00
1.113500000000e+03 5.279716634003e-03 6.107507441330e-05 8.226239078371e+00
1.113750000000e+03 5.079114065617e-03 6.212703521280e-05 8.235264290432e+00
1.114000000000e+03 4.831104882683e-03 6.313187402454e-05 8.242910933298e+00
1.114250000000e+03 4.538829490739e-03 6.407476371459e-05 8.249166864889e+00
1.114500000000e+03 4.205675274319e-03 6.494271026297e-05 8.254021916979e+00
1.114750000000e+03 3.835269972128e-03 6.572468238422e-05 8.257467871088e+00
1.115000000000e+03 3.431472717414e-03 6.641171084168e-05 8.259498420231e+00
1.115250000000e+03 2.998363423544e-03 6.699696183426e-05 8.260109121268e+00
1.115500000000e+03 2.540232553493e-03 6.747573383109e-05 8.259297341735e+00
1.115750000000e+03 2.061564764184e-03 6.784545951055e-05 8.257062196592e+00
1.116000000000e+03 1.567022706055e-03 6.810569923188e-05 8.253404484166e+00
1.116250000000e+03 1.061423687272e-03 6.825805462268e-05 8.248326615924e+00
1.116500000000e+03 5.497151417317e-04 6.830604532662e-05 8.241832548396e+00
1.116750000000e+03 3.694266652599e-05 6.825498784802e-05 8.233927712974e+00
1.117000000000e+03 -4.717837605868e-04 6.811183845543e-05 8.224618950890e+00
1.117250000000e+03 -9.713308195701e-04 6.788501411994e-05 8.213914449420e+00
1.117500000000e+03 -1.456584466325e-03 6.758418873001e-05 8.201823686136e+00
1.117750000000e+03 -1.922499094912e-03 6.722008015697e-05 8.188357376868e+00
1.118000000000e+03 -2.364148438359e-03 6.680421981572e-05 8.173527432763e+00
1.118250000000e+03 -2.776779387533e-03 6.634871437139e-05 8.157346925504e+00
1.118500000000e+03 -3.155869653688e-03 6.586601027528e-05 8.139830058668e+00
1.118750000000e+03 -3.497185089657e-03 6.536866313758e-05 8.120992149601e+00
1.119000000000e+03 -3.796838017047e-03 6.486908002781e-05 8.100849619320e+00
1.119250000000e+03 -4.051345667173e-03 6.437928035691e-05 8.079419988197e+00
1.119500000000e+03 -4.257685904473e-03 6.391071336465e-05 8.056721880839e+00
1.119750000000e+03 -4.413350638613e-03 6.347407508486e-05 8.032775035649e+00
1.120000000000e+03 -4.516394952610e-03 6.307912590675e-05 8.007600319542e+00
1.120250000000e+03 -4.565480932305e-03 6.273454026437e-05 7.981219745393e+00
1.120500000000e+03 -4.559915445355e-03 6.244778401499e-05 7.953656492679e+00
1.120750000000e+03 -4.499679930282e-03 6.222502005093e-05 7.924934925379e+00
1.121000000000e+03 -4.385452249811e-03 6.207104213216e-05 7.895080610179e+00
1.121250000000e+03 -4.218620175927e-03 6.198923921061e-05 7.864120331115e+00
1.121500000000e+03 -4.001283201728e-03 6.198157653886e-05 7.832082095979e+00
1.121750000000e+03 -3.736247197959e-03 6.204863647444e-05 7.798995139323e+00
1.122000000000e+03 -3.427005169586e-03 6.218967382679e-05 7.764889912317e+00
1.122250000000e+03 -3.077711017309e-03 6.240266898416e-05 7.729798066363e+00
1.122500000000e+03 -2.693140564287e-03 6.268443095392e-05 7.693752422373e+00
1.122750000000e+03 -2.278642090346e-03 6.303072050562e-05 7.656786927630e+00
1.123000000000e+03 -1.840080055927e-03 6.343639945772e-05 7.618936602275e+00
1.123250000000e+03 -1.383765310767e-03 6.389556186673e-05 7.580237467913e+00
1.123500000000e+03 -9.163817182294e-04 6.440171639999e-05 7.540726467556e+00
1.123750000000e+03 -4.449005573119e-04 6.494794074008e-05 7.500441367125e+00
1.124000000000e+03 2.350697199691e-05 6.552710713817e-05 7.459420649768e+00
1.124250000000e+03 4.815666799673e-04 6.613201507222e-05 7.417703392654e+00
1.124500000000e+03 9.219979733482e-04 6.675557693422e-05 7.375329138978e+00
1.124750000000e+03 1.337617098372e-03 6.739096851760e-05 7.332337754894e+00
1.125000000000e+03 1.721437396684e-03 6.803176549430e-05 7.288769284730e+00
1.125250000000e+03 2.066772593338e-03 6.867210393596e-05 7.244663794871e+00
1.125500000000e+03 2.367335321884e-03 6.930679099595e-05 7.200061217801e+00
1.125750000000e+03 2.617333276809e-03 6.993139576419e-05 7.155001191920e+00
1.126000000000e+03 2.811559029159e-03 7.054232351089e-05 7.109522904114e+00
1.126250000000e+03 2.945474508427e-03 7.113686195873e-05 7.063664930005e+00
1.126500000000e+03 3.015285499139e-03 7.171320739030e-05 7.017465082732e+00
1.126750000000e+03 3.018007316040e-03 7.227046899122e-05 6.970960264628e+00
1.127000000000e+03 2.951518827790e-03 7.280863710799e-05 6.924186329558e+00
1.127250000000e+03 2.814604948082e-03 7.332852474978e-05 6.877177949538e+00
1.127500000000e+03 2.606985260896e-03 7.383171776790e-05 6.829968496301e+00
1.127750000000e+03 2.329329050292e-03 7.432048223735e-05 6.782589932001e+00
1.128000000000e+03 1.983255650088e-03 7.479765867607e-05 6.735072713013e+00
1.128250000000e+03 1.571319910985e-03 7.526654445955e-05 6.687445705819e+00
1.128500000000e+03 1.096982985972e-03 7.573076529693e-05 6.639736119337e+00
1.128750000000e+03 5.645677113644e-04 7.619414126370e-05 6.591969445591e+00
1.129000000000e+03 -2.079985593437e-05 7.666054917349e-05 6.544169418465e+00
1.129250000000e+03 -6.532621551963e-04 7.713378525023e-05 6.496357986437e+00
1.129500000000e+03 -1.326315949271e-03 7.761743999191e-05 6.448555292582e+00
1.129750000000e+03 -2.032907236463e-03 7.811475293062e-05 6.400779675744e+00
1.130000000000e+03 -2.765538855718e-03 7.862851749840e-05 6.353047674185e+00
1.130250000000e+03 -3.516383423190e-03 7.916096839580e-05 6.305374049290e+00
1.130500000000e+03 -4.277404401782e-03 7.971371793034e-05 6.257771813609e+00
1.130750000000e+03 -5.040481664865e-03 8.028768336810e-05 6.210252267879e+00
1.131000000000e+03 -5.797536464897e-03 8.088300262951e-05 6.162825052428e+00
1.131250000000e+03 -6.540659796820e-03 8.149905081942e-05 6.115498196470e+00
1.131500000000e+03 -7.262234230691e-03 8.213444239250e-05 6.068278183692e+00
1.131750000000e+03 -7.955054666246e-03 8.278701152109e-05 6.021170012577e+00
1.132000000000e+03 -8.612437866011e-03 8.345384822867e-05 5.974177271200e+00
1.132250000000e+03 -9.228326387581e-03 8.413135573720e-05 5.927302205161e+00
1.132500000000e+03 -9.797378675931e-03 8.481533299151e-05 5.880545794207e+00
1.132750000000e+03 -1.031504620251e-02 8.550101096833e-05 5.833907830289e+00
1.133000000000e+03 -1.077763798027e-02 8.618315023795e-05 5.787386989533e+00
1.133250000000e+03 -1.118236727445e-02 8.685616983192e-05 5.740980909931e+00
1.133500000000e+03 -1.152738186684e-02 8.751423802361e-05 5.694686267979e+00
1.133750000000e+03 -1.181177856075e-02 8.815137908769e-05 5.648498846892e+00
1.134000000000e+03 -1.203559843488e-02 8.876157764201e-05 5.602413609885e+00
1.134250000000e+03 -1.219980580673e-02 8.933888178189e-05 5.556424765463e+00
1.134500000000e+03 -1.230624972917e-02 8.987750058140e-05 5.510525834275e+00
1.134750000000e+03 -1.235761026048e-02 9.037189560965e-05 5.464709704833e+00
1.135000000000e+03 -1.235732916089e-02 9.081686172871e-05 5.418968692385e+00
1.135250000000e+03 -1.230952770626e-02 9.120759745607e-05 5.373294589676e+00
1.135500000000e+03 -1.221891285214e-02 9.153976019616e-05 5.327678714564e+00
1.135750000000e+03 -1.209067388879e-02 9.180951749702e-05 5.282111952293e+00
1.136000000000e+03 -1.193037202766e-02 9.201358591296e-05 5.236584795857e+00
1.136250000000e+03 -1.174382416059e-02 9.214923990514e-05 5.191087377404e+00
1.136500000000e+03 -1.153698524647e-02 9.221432577394e-05 5.145609501678e+00
1.136750000000e+03 -1.131582857824e-02 9.220726116299e-05 5.100140670090e+00
1.137000000000e+03 -1.108623004629e-02 9.212702003489e-05 5.054670106633e+00
1.137250000000e+03 -1.085385440331e-02 9.197310927359e-05 5.009186776956e+00
1.137500000000e+03 -1.062404975140e-02 9.174555066360e-05 4.963679408990e+00
1.137750000000e+03 -1.040174874197e-02 9.144483782877e-05 4.918136510032e+00
1.138000000000e+03 -1.019137926084e-02 9.107189856689e-05 4.872546384505e+00
1.138250000000e+03 -9.996787770393e-03 9.062806612339e-05 4.826897152567e+00
1.138500000000e+03 -9.821173495147e-03 9.011503684905e-05 4.781176769588e+00
1.138750000000e+03 -9.667035684761e-03 8.953482990676e-05 4.735373049251e+00
1.139000000000e+03 -9.536136540841e-03 8.888975469973e-05 4.689473689070e+00
1.139250000000e+03 -9.429475805285e-03 8.818237405889e-05 4.643466302603e+00
1.139500000000e+03 -9.347282523195e-03 8.741547851512e-05 4.597338454841e+00
1.139750000000e+03 -9.289018681288e-03 8.659205736469e-05 4.551077707459e+00
1.140000000000e+03 -9.253398601223e-03 8.571527891887e-05 4.504671669632e+00
1.140250000000e+03 -9.238421761426e-03 8.478847344354e-05 4.458108056646e+00
1.140500000000e+03 -9.241417254056e-03 8.381511592057e-05 4.411374761036e+00
1.140750000000e+03 -9.259101542674e-03 8.279881721573e-05 4.364459930079e+00
1.141000000000e+03 -9.287646872526e-03 8.174331569930e-05 4.317352052805e+00
1.141250000000e+03 -9.322758556447e-03 8.065246510730e-05 4.270040060981e+00
1.141500000000e+03 -9.359761710161e-03 7.953022719714e-05 4.222513435893e+00
1.141750000000e+03 -9.393694697610e-03 7.838066063548e-05 4.174762324133e+00
1.142000000000e+03 -9.419407869129e-03 7.720791183732e-05 4.126777666996e+00
1.142250000000e+03 -9.431666745227e-03 7.601620227499e-05 4.078551332654e+00
1.142500000000e+03 -9.425257389561e-03 7.480981094674e-05 4.030076257514e+00
1.142750000000e+03 -9.395092706036e-03 7.359305456367e-05 3.981346593442e+00
1.143000000000e+03 -9.336317695149e-03 7.237026248999e-05 3.932357856849e+00
1.143250000000e+03 -9.244412819383e-03 7.114575054595e-05 3.883107084795e+00
1.143500000000e+03 -9.115292960744e-03 6.992378785936e-05 3.833592987870e+00
1.143750000000e+03 -8.945401014763e-03 6.870856041943e-05 3.783816104768e+00
1.144000000000e+03 -8.731793550705e-03 6.750413306661e-05 3.733778952073e+00
1.144250000000e+03 -8.472219123828e-03 6.631441081242e-05 3.683486174093e+00
1.144500000000e+03 -8.165184358805e-03 6.514309378206e-05 3.632944681156e+00
1.144750000000e+03 -7.810010670136e-03 6.399364170917e-05 3.582163786181e+00
1.145000000000e+03 -7.406876005989e-03 6.286922459534e-05 3.531155326960e+00
1.145250000000e+03 -6.956844388415e-03 6.177268564589e-05 3.479933781365e+00
1.145500000000e+03 -6.461880907160e-03 6.070650788065e-05 3.428516370347e+00
1.145750000000e+03 -5.924849906875e-03 5.967277747121e-05 3.376923145408e+00
1.146000000000e+03 -5.349499930260e-03 5.867315995084e-05 3.325177065903e+00
1.146250000000e+03 -4.740430943687e-03 5.770888216122e-05 3.273304057457e+00
1.146500000000e+03 -4.103049140317e-03 5.678072151877e-05 3.221333058319e+00
1.146750000000e+03 -3.443501839989e-03 5.588899865741e-05 3.169296045839e+00
1.147000000000e+03 -2.768598802683e-03 5.503358360789e-05 3.117228049216e+00
1.147250000000e+03 -2.085716861832e-03 5.421390518931e-05 3.065167141608e+00
1.147500000000e+03 -1.402693435151e-03 5.342897310268e-05 3.013154417110e+00
1.147750000000e+03 -7.277065116192e-04 5.267740399187e-05 2.961233946371e+00
1.148000000000e+03 -6.914649377121e-05 5.195745783715e-05 2.909452715666e+00
1.148250000000e+03 5.645206111667e-04 5.126707926162e-05 2.857860544741e+00
1.148500000000e+03 1.164895013513e-03 5.060394492906e-05 2.806509984777e+00
1.148750000000e+03 1.723787186392e-03 4.996551619280e-05 2.755456197107e+00
1.149000000000e+03 2.233362528785e-03 4.934909395296e-05 2.704756809748e+00
1.149250000000e+03 2.686282934440e-03 4.875187615816e-05 2.654471752972e+00
1.149500000000e+03 3.075843183770e-03 4.817101434801e-05 2.604663074555e+00
1.149750000000e+03 3.396099219889e-03 4.760367045689e-05 2.555394732688e+00
1.150000000000e+03 3.641985911193e-03 4.704706977274e-05 2.506732368525e+00
1.150250000000e+03 3.809422183476e-03 4.649854953662e-05 2.458743058485e+00
1.150500000000e+03 3.895400695635e-03 4.595560401247e-05 2.411495046665e+00
1.150750000000e+03 3.898061923336e-03 4.541591896368e-05 2.365057460238e+00
1.151000000000e+03 3.816749245516e-03 4.487740143613e-05 2.319500007707e+00
1.151250000000e+03 3.652044409238e-03 4.433820272556e-05 2.274892663102e+00
1.151500000000e+03 3.405784333353e-03 4.379672817215e-05 2.231305339361e+00
1.151750000000e+03 3.081055989963e-03 4.325164296090e-05 2.188807552374e+00
1.152000000000e+03 2.682170644376e-03 4.270187044306e-05 2.147468079709e+00
1.152250000000e+03 2.214618355101e-03 4.214658122162e-05 2.107354617888e+00
1.152500000000e+03 1.685002846641e-03 4.158517566238e-05 2.068533441667e+00
1.152750000000e+03 1.100955893390e-03 4.101726724873e-05 2.031069068386e+00
1.153000000000e+03 4.710357610542e-04 4.044265773226e-05 1.995023932624e+00
1.153250000000e+03 -1.953905278124e-04 3.986131106667e-05 1.960458074298e+00
1.153500000000e+03 -8.882806667742e-04 3.927333070083e-05 1.927428842955e+00
1.153750000000e+03 -1.597060488531e-03 3.867893360537e-05 1.895990623682e+00
1.154000000000e+03 -2.310779649937e-03 3.807843090237e-05 1.866194585046e+00
1.154250000000e+03 -3.018272870062e-03 3.747220819023e-05 1.838088454343e+00
1.154500000000e+03 -3.708328173483e-03 3.686071399925e-05 1.811716319551e+00
1.154750000000e+03 -4.369856115507e-03 3.624444827474e-05 1.787118462388e+00
1.155000000000e+03 -4.992060371303e-03 3.562396297052e-05 1.764331220783e+00
1.155250000000e+03 -5.564604709155e-03 3.499986143651e-05 1.743386884028e+00
1.155500000000e+03 -6.077775476942e-03 3.437280510460e-05 1.724313618464e+00
1.155750000000e+03 -6.522636360039e-03 3.374352227592e-05 1.707135424168e+00
1.156000000000e+03 -6.891172914274e-03 3.311282236032e-05 1.691872122363e+00
1.156250000000e+03 -7.176425162101e-03 3.248161162456e-05 1.678539370785e+00
1.156500000000e+03 -7.372605621604e-03 3.185090907357e-05 1.667148706003e+00
1.156750000000e+03 -7.475201439294e-03 3.122186463811e-05 1.657707611182e+00
1.157000000000e+03 -7.481058519092e-03 3.059577489026e-05 1.650219605588e+00
1.157250000000e+03 -7.388446580487e-03 2.997409846792e-05 1.644684354422e+00
1.157500000000e+03 -7.197103326616e-03 2.935846687427e-05 1.641097795464e+00
1.157750000000e+03 -6.908257887574e-03 2.875069622943e-05 1.639452280452e+00
1.158000000000e+03 -6.524631457992e-03 2.815279178678e-05 1.639736727313e+00
1.158250000000e+03 -6.050415947154e-03 2.756695096670e-05 1.641936780955e+00
1.158500000000e+03 -5.491229513053e-03 2.699556084171e-05 1.646034979461e+00
1.158750000000e+03 -4.854051402003e-03 2.644119578085e-05 1.652010922951e+00
1.159000000000e+03 -4.147134409831e-03 2.590660914112e-05 1.659841442211e+00
1.159250000000e+03 -3.379897234037e-03 2.539472222335e-05 1.669500764796e+00
1.159500000000e+03 -2.562799349256e-03 2.490861544993e-05 1.680960676180e+00
1.159750000000e+03 -1.707196879401e-03 2.445151169328e-05 1.694190674038e+00
1.160000000000e+03 -8.251853158674e-04 2.402676615018e-05 1.709158113877e+00
1.160250000000e+03 7.057259286997e-05 2.363784781201e-05 1.725828344778e+00
1.160500000000e+03 9.670276657087e-04 2.328832492146e-05 1.744164834332e+00
1.160750000000e+03 1.850934633297e-03 2.298184697588e-05 1.764129282075e+00
1.161000000000e+03 2.709046503799e-03 2.272212569479e-05 1.785681721654e+00
1.161250000000e+03 3.528311345549e-03 2.251291493469e-05 1.808780612211e+00
1.161500000000e+03 4.296068746851e-03 2.235798599243e-05 1.833382919081e+00
1.161750000000e+03 5.000241611863e-03 2.226110093642e-05 1.859444186644e+00
1.162000000000e+03 5.629521645194e-03 2.222598136065e-05 1.886918602962e+00
1.162250000000e+03 6.173544510272e-03 2.225627129226e-05 1.915759060851e+00
1.162500000000e+03 6.623052282914e-03 2.235549695023e-05 1.945917214777e+00
1.162750000000e+03 6.970040307307e-03 2.252701862548e-05 1.977343539491e+00
1.163000000000e+03 7.207885849311e-03 2.277397894684e-05 2.009987390410e+00
1.163250000000e+03 7.331456166168e-03 2.309924616137e-05 2.043797069335e+00
1.163500000000e+03 7.337194555905e-03 2.350535157222e-05 2.078719900095e+00
1.163750000000e+03 7.223182080936e-03 2.399442575796e-05 2.114702313662e+00
1.164000000000e+03 6.989173929776e-03 2.456813310364e-05 2.151689946436e+00
1.164250000000e+03 6.636610326371e-03 2.522760415652e-05 2.189627755142e+00
1.164500000000e+03 6.168600384540e-03 2.597337328841e-05 2.228460146574e+00
1.164750000000e+03 5.589880055763e-03 2.680531819307e-05 2.268131125854e+00
1.165000000000e+03 4.906743882422e-03 2.772260769940e-05 2.308584461451e+00
1.165250000000e+03 4.126952729561e-03 2.872365621498e-05 2.349763869090e+00
1.165500000000e+03 3.259617558132e-03 2.980609043074e-05 2.391613210754e+00
1.165750000000e+03 2.315062148027e-03 3.096672799555e-05 2.434076709358e+00
1.166000000000e+03 1.304666350520e-03 3.220157112852e-05 2.477099175552e+00
1.166250000000e+03 2.406933388585e-04 3.350581348951e-05 2.520626245744e+00
1.166500000000e+03 -8.638973763440e-04 3.487386574161e-05 2.564604626073e+00
1.166750000000e+03 -1.995647405962e-03 3.629939348787e-05 2.608982340005e+00
1.167000000000e+03 -3.140803719122e-03 3.777537838801e-05 2.653708976857e+00
1.167250000000e+03 -4.285527271905e-03 3.929419056256e-05 2.698735934937e+00
1.167500000000e+03 -5.416101363448e-03 4.084767066651e-05 2.744016657972e+00
1.167750000000e+03 -6.519136866581e-03 4.242723187445e-05 2.789506859965e+00
1.168000000000e+03 -7.581770886553e-03 4.402396860950e-05 2.835164734049e+00
1.168250000000e+03 -8.591855058227e-03 4.562877455769e-05 2.880951144494e+00
1.168500000000e+03 -9.538131070047e-03 4.723246667965e-05 2.926829796021e+00
1.168750000000e+03 -1.041038988523e-02 4.882591482835e-05 2.972767380456e+00
1.169000000000e+03 -1.119961264530e-02 5.040016010086e-05 3.018733697685e+00
1.169250000000e+03 -1.189809056830e-02 5.194654196261e-05 3.064701748400e+00
1.169500000000e+03 -1.249952245358e-02 5.345681983263e-05 3.110647800138e+00
1.169750000000e+03 -1.299908786861e-02 5.492328595616e-05 3.156551422821e+00
1.170000000000e+03 -1.339349561545e-02 5.633885707387e-05 3.202395497265e+00
1.170250000000e+03 -1.368100616451e-02 5.769716129680e-05 3.248166194229e+00
1.170500000000e+03 -1.386142832695e-02 5.899260797498e-05 3.293852925740e+00
1.170750000000e+03 -1.393609119749e-02 6.022044279397e-05 3.339448271544e+00
1.171000000000e+03 -1.390779076477e-02 6.137678350843e-05 3.384947878579e+00
1.171250000000e+03 -1.378071432966e-02 6.245864118734e-05 3.430350339611e+00
1.171500000000e+03 -1.356034285845e-02 6.346392197362e-05 3.475657049174e+00
1.171750000000e+03 -1.325333439174e-02 6.439141845288e-05 3.520872041699e+00
1.172000000000e+03 -1.286739002024e-02 6.524076953268e-05 3.566001811849e+00
1.172250000000e+03 -1.241110642716e-02 6.601242392598e-05 3.611055122948e+00
1.172500000000e+03 -1.189381649421e-02 6.670758869565e-05 3.656042801815e+00
1.172750000000e+03 -1.132542177629e-02 6.732816263197e-05 3.700977524364e+00
1.173000000000e+03 -1.071622052828e-02 6.787666563995e-05 3.745873596700e+00
1.173250000000e+03 -1.007673311501e-02 6.835616146489e-05 3.790746729499e+00
1.173500000000e+03 -9.417529059333e-03 6.877017804216e-05 3.835613811853e+00
1.173750000000e+03 -8.749058232779e-03 6.912262813857e-05 3.880492685525e+00
1.174000000000e+03 -8.081488839059e-03 6.941773077482e-05 3.925401920544e+00
1.174250000000e+03 -7.424555607570e-03 6.965993636796e-05 3.970360598454e+00
1.174500000000e+03 -6.787419296358e-03 6.985385612998e-05 4.015388098400e+00
1.174750000000e+03 -6.178540853395e-03 7.000419779038e-05 4.060503895487e+00
1.175000000000e+03 -5.605571051024e-03 7.011570823556e-05 4.105727366667e+00
1.175250000000e+03 -5.075257452045e-03 7.019312290421e-05 4.151077608657e+00
1.175500000000e+03 -4.593369705152e-03 7.024112270879e-05 4.196573269370e+00
1.175750000000e+03 -4.164643585118e-03 7.026429752285e-05 4.242232393099e+00
1.176000000000e+03 -3.792744428825e-03 7.026711677321e-05 4.288072278765e+00
1.176250000000e+03 -3.480249642663e-03 7.025389786838e-05 4.334109355440e+00
1.176500000000e+03 -3.228650203040e-03 7.022879387122e-05 4.380359071455e+00
1.176750000000e+03 -3.038369998164e-03 7.019579645914e-05 4.426835800535e+00
1.177000000000e+03 -2.908802629862e-03 7.015869614688e-05 4.473552762465e+00
1.177250000000e+03 -2.838363501662e-03 7.012107525819e-05 4.520521959608e+00
1.177500000000e+03 -2.824556776551e-03 7.008630529939e-05 4.567754127915e+00
1.177750000000e+03 -2.864054195986e-03 7.005752762357e-05 4.615258701833e+00
1.178000000000e+03 -2.952785269973e-03 7.003764964444e-05 4.663043793229e+00
1.178250000000e+03 -3.086035284992e-03 7.002933694247e-05 4.711116181578e+00
1.178500000000e+03 -3.258550390814e-03 7.003498895275e-05 4.759481316165e+00
1.178750000000e+03 -3.464647204627e-03 7.005673028856e-05 4.808143329009e+00
1.179000000000e+03 -3.698323996809e-03 7.009639945266e-05 4.857105054948e+00
1.179250000000e+03 -3.953372813870e-03 7.015553128509e-05 4.906368061173e+00
1.179500000000e+03 -4.223489358812e-03 7.023533978012e-05 4.955932682035e+00
1.179750000000e+03 -4.502379833601e-03 7.033670360151e-05 5.005798061016e+00
1.180000000000e+03 -4.783861232027e-03 7.046014846349e-05 5.055962193155e+00
1.180250000000e+03 -5.061955756479e-03 7.060583251667e-05 5.106421973833e+00
1.180500000000e+03 -5.330976202597e-03 7.077354245838e-05 5.157173247245e+00
1.180750000000e+03 -5.585601963190e-03 7.096267631812e-05 5.208210856274e+00
1.181000000000e+03 -5.820944200360e-03 7.117223702929e-05 5.259528691074e+00
1.181250000000e+03 -6.032600441562e-03 7.140083018145e-05 5.311119738983e+00
1.181500000000e+03 -6.216696233114e-03 7.164666390624e-05 5.362976128240e+00
1.181750000000e+03 -6.369915943569e-03 7.190755321765e-05 5.415089172713e+00
1.182000000000e+03 -6.489521904598e-03 7.218092899686e-05 5.467449413626e+00
1.182250000000e+03 -6.573361092217e-03 7.246385952420e-05 5.520046653586e+00
1.182500000000e+03 -6.619862537410e-03 7.275304529972e-05 5.572869992569e+00
1.182750000000e+03 -6.628023638008e-03 7.304484451481e-05 5.625907855594e+00
1.183000000000e+03 -6.597387485899e-03 7.333531530312e-05 5.679148016436e+00
1.183250000000e+03 -6.528012759534e-03 7.362024000662e-05 5.732577620753e+00
1.183500000000e+03 -6.420435603457e-03 7.389515867234e-05 5.786183199646e+00
1.183750000000e+03 -6.275626692739e-03 7.415540927749e-05 5.839950684347e+00
1.184000000000e+03 -6.094943037533e-03 7.439617314076e-05 5.893865413643e+00
1.184250000000e+03 -5.880076774398e-03 7.461252495833e-05 5.947912137713e+00
1.184500000000e+03 -5.633002215182e-03 7.479948686137e-05 6.002075021634e+00
1.184750000000e+03 -5.355921947633e-03 7.495208746397e-05 6.056337641502e+00
1.185000000000e+03 -5.051213807062e-03 7.506542471064e-05 6.110682980916e+00
1.185250000000e+03 -4.721379541354e-03 7.513473250317e-05 6.165093424804e+00
1.185500000000e+03 -4.368996546478e-03 7.515545109407e-05 6.219550748950e+00
1.185750000000e+03 -3.996673525701e-03 7.512330025813e-05 6.274036110459e+00
1.186000000000e+03 -3.607010794513e-03 7.503435361564e-05 6.328530036779e+00
1.186250000000e+03 -3.202566560797e-03 7.488511556661e-05 6.383012412185e+00
1.186500000000e+03 -2.785828989339e-03 7.467259999536e-05 6.437462466190e+00
1.186750000000e+03 -2.359194581483e-03 7.439439973575e-05 6.491858761834e+00
1.187000000000e+03 -1.924953901734e-03 7.404875996991e-05 6.546179183342e+00
1.187250000000e+03 -1.485283390569e-03 7.363465927490e-05 6.600400926723e+00
1.187500000000e+03 -1.042244207367e-03 7.315185381193e-05 6.654500491035e+00
1.187750000000e+03 -5.977865538360e-04 7.260095002337e-05 6.708453672598e+00
1.188000000000e+03 -1.537610635902e-04 7.198345592999e-05 6.762235560611e+00
1.188250000000e+03 2.880658270041e-04 7.130181075771e-05 6.815820537041e+00
1.188500000000e+03 7.259916325411e-04 7.055942474110e-05 6.869182279281e+00
1.188750000000e+03 1.158353822049e-03 6.976071251613e-05 6.922293766788e+00
1.189000000000e+03 1.583504063603e-03 6.891108144885e-05 6.975127291466e+00
1.189250000000e+03 1.999779469476e-03 6.801692993785e-05 7.027654472796e+00
1.189500000000e+03 2.405474579747e-03 6.708563126942e-05 7.079846277230e+00
1.189750000000e+03 2.798813856803e-03 6.612549829660e-05 7.131673041536e+00
1.190000000000e+03 3.177924560569e-03 6.514572616126e-05 7.183104502265e+00
1.190250000000e+03 3.540814225671e-03 6.415637681492e-05 7.234109827579e+00
1.190500000000e+03 3.885350227277e-03 6.316826696326e-05 7.284657655996e+00
1.190750000000e+03 4.209245662423e-03 6.219288804354e-05 7.334716136700e+00
1.191000000000e+03 4.510049939592e-03 6.124228333729e-05 7.384252975628e+00
1.191250000000e+03 4.785146245197e-03 6.032893966895e-05 7.433235485311e+00
1.191500000000e+03 5.031756592007e-03 5.946567347828e-05 7.481630635907e+00
1.191750000000e+03 5.246954429733e-03 5.866548383798e-05 7.529405112501e+00
1.192000000000e+03 5.427685353515e-03 5.794141330731e-05 7.576525371319e+00
1.192250000000e+03 5.570796274683e-03 5.730637288048e-05 7.622957702189e+00
1.192500000000e+03 5.673072196519e-03 5.677297634413e-05 7.668668288921e+00
1.192750000000e+03 5.731281561260e-03 5.635336829107e-05 7.713623275835e+00
1.193000000000e+03 5.742227529403e-03 5.605904829098e-05 7.757788831329e+00
1.193250000000e+03 5.702806894859e-03 5.590069043074e-05 7.801131216953e+00
1.193500000000e+03 5.610073358955e-03 5.588796706943e-05 7.843616855033e+00
1.193750000000e+03 5.461304610427e-03 5.602938497820e-05 7.885212397519e+00
1.194000000000e+03 5.254073557325e-03 5.633209952371e-05 7.925884798117e+00
1.194250000000e+03 4.986319296849e-03 5.680175008640e-05 7.965601383065e+00
1.194500000000e+03 4.656418240998e-03 5.744234383159e-05 8.004329924117e+00
1.194750000000e+03 4.263253294140e-03 5.825611717536e-05 8.042038712811e+00
1.195000000000e+03 3.806277852871e-03 5.924342648650e-05 8.078696634743e+00
1.195250000000e+03 3.285576318001e-03 6.040265679880e-05 8.114273247054e+00
1.195500000000e+03 2.701915019710e-03 6.173014076977e-05 8.148738855139e+00
1.195750000000e+03 2.056785337456e-03 6.322014792265e-05 8.182064591585e+00
1.196000000000e+03 1.352435940291e-03 6.486491859845e-05 8.214222495865e+00
1.196250000000e+03 5.918937547759e-04 6.665464619682e-05 8.245185595188e+00
1.196500000000e+03 -2.210289896308e-04 6.857752554998e-05 8.274927985257e+00
1.196750000000e+03 -1.081739574196e-03 7.061985118062e-05 8.303424912544e+00
1.197000000000e+03 -1.984885474561e-03 7.276614436272e-05 8.330652855406e+00
1.197250000000e+03 -2.924389484716e-03 7.499930896443e-05 8.356589604608e+00
1.197500000000e+03 -3.893498797432e-03 7.730080754798e-05 8.381214343086e+00
1.197750000000e+03 -4.884848652587e-03 7.965088409626e-05 8.404507723572e+00
1.198000000000e+03 -5.890541073598e-03 8.202881775046e-05 8.426451942780e+00
1.198250000000e+03 -6.902234845783e-03 8.441317861857e-05 8.447030813153e+00
1.198500000000e+03 -7.911249159818e-03 8.678211002086e-05 8.466229828836e+00
1.198750000000e+03 -8.908676469016e-03 8.911362460806e-05 8.484036227179e+00
1.199000000000e+03 -9.885504625384e-03 9.138591032401e-05 8.500439043443e+00
1.199250000000e+03 -1.083274589467e-02 9.357764260295e-05 8.515429157850e+00
1.199500000000e+03 -1.174157039742e-02 9.566827850965e-05 8.528999334720e+00
1.199750000000e+03 -1.260344183223e-02 9.763838628271e-05 8.541144251785e+00
1.200000000000e+03 -1.341025325048e-02 9.946996703672e-05 8.551860519622e+00
1.200250000000e+03 -1.415445982557e-02 1.011466822980e-04 8.561146689961e+00
1.200500000000e+03 -1.482920587476e-02 1.026541204448e-04 8.569003252596e+00
1.200750000000e+03 -1.542844490872e-02 1.039800342936e-04 8.575432619632e+00
1.201000000000e+03 -1.594704847197e-02 1.051145429594e-04 8.580439097408e+00
1.201250000000e+03 -1.638090194424e-02 1.060502923618e-04 8.584028845815e+00
1.201500000000e+03 -1.672698696874e-02 1.067825905109e-04 8.586209823973e+00
1.201750000000e+03 -1.698344537012e-02 1.073094952964e-04 8.586991723883e+00
1.202000000000e+03 -1.714962570113e-02 1.076318615693e-04 8.586385891102e+00
1.202250000000e+03 -1.722610874906e-02 1.077533423038e-04 8.584405234304e+00
1.202500000000e+03 -1.721471451746e-02 1.076803498014e-04 8.581064122514e+00
1.202750000000e+03 -1.711848619247e-02 1.074219672466e-04 8.576378273407e+00
1.203000000000e+03 -1.694165371249e-02 1.069898045890e-04 8.570364632188e+00
1.203250000000e+03 -1.668957690771e-02 1.063978774005e-04 8.563041242666e+00
1.203500000000e+03 -1.636866723294e-02 1.056623645788e-04 8.554427113243e+00
1.203750000000e+03 -1.598629304939e-02 1.048013581519e-04 8.544542076665e+00
1.204000000000e+03 -1.555066560769e-02 1.038345944891e-04 8.533406648594e+00
1.204250000000e+03 -1.507071083745e-02 1.027831638387e-04 8.521041884299e+00
1.204500000000e+03 -1.455592726209e-02 1.016691545275e-04 8.507469237080e+00
1.204750000000e+03 -1.401623514407e-02 1.005153189917e-04 8.492710417130e+00
1.205000000000e+03 -1.346181630988e-02 9.934474294127e-05 8.476787256458e+00
1.205250000000e+03 -1.290294940162e-02 9.818047882945e-05 8.459721579772e+00
1.205500000000e+03 -1.234984481063e-02 9.704518814238e-05 8.441535080231e+00
1.205750000000e+03 -1.181247910508e-02 9.596079312552e-05 8.422249207161e+00
1.206000000000e+03 -1.130043535209e-02 9.494814442365e-05 8.401885061357e+00
1.206250000000e+03 -1.082275025666e-02 9.402670334982e-05 8.380463301189e+00
1.206500000000e+03 -1.038777131382e-02 9.321425122738e-05 8.358004062894e+00
1.206750000000e+03 -1.000302680059e-02 9.252662747700e-05 8.334526889612e+00
1.207000000000e+03 -9.675110660601e-03 9.197750114934e-05 8.310050676986e+00
1.207250000000e+03 -9.409583699931e-03 9.157817780281e-05 8.284593628066e+00
1.207500000000e+03 -9.210893612336e-03 9.133744627560e-05 8.258173224652e+00
1.207750000000e+03 -9.082313448869e-03 9.126146518276e-05 8.230806208133e+00
1.208000000000e+03 -9.025901143930e-03 9.135369362723e-05 8.202508575871e+00
1.208250000000e+03 -9.042478343637e-03 9.161485625489e-05 8.173295586613e+00
1.208500000000e+03 -9.131630362509e-03 9.204295805845e-05 8.143181779114e+00
1.208750000000e+03 -9.291725554560e-03 9.263333784162e-05 8.112181000050e+00
1.209000000000e+03 -9.519954291590e-03 9.337875840695e-05 8.080306442233e+00
1.209250000000e+03 -9.812385204463e-03 9.426953208785e-05 8.047570689896e+00
1.209500000000e+03 -1.016403882824e-02 9.529368113662e-05 8.013985772664e+00
1.209750000000e+03 -1.056897591127e-02 9.643712729268e-05 7.979563225111e+00
1.210000000000e+03 -1.102039884935e-02 9.768390638945e-05 7.944314151291e+00
1.210250000000e+03 -1.151076479545e-02 9.901640677518e-05 7.908249293939e+00
1.210500000000e+03 -1.203190687358e-02 1.004156229736e-04 7.871379104999e+00
1.210750000000e+03 -1.257516303604e-02 1.018614245717e-04 7.833713819056e+00
1.211000000000e+03 -1.313150911756e-02 1.033328346505e-04 7.795263526535e+00
1.211250000000e+03 -1.369169430028e-02 1.048083323691e-04 7.756038246477e+00
1.211500000000e+03 -1.424637673504e-02 1.062661097264e-04 7.716047997648e+00
1.211750000000e+03 -1.478625771170e-02 1.076843145426e-04 7.675302867901e+00
1.212000000000e+03 -1.530221072169e-02 1.090413924590e-04 7.633813077884e+00
1.212250000000e+03 -1.578540627820e-02 1.103163346252e-04 7.591589044119e+00
1.212500000000e+03 -1.622742810937e-02 1.114889206657e-04 7.548641433221e+00
1.212750000000e+03 -1.662038153850e-02 1.125399548507e-04 7.504981215036e+00
1.213000000000e+03 -1.695699098168e-02 1.134514821889e-04 7.460619705526e+00
1.213250000000e+03 -1.723068714409e-02 1.142069866897e-04 7.415568607679e+00
1.213500000000e+03 -1.743568171288e-02 1.147915707293e-04 7.369840043076e+00
1.213750000000e+03 -1.756703009937e-02 1.151920989104e-04 7.323446576742e+00
1.214000000000e+03 -1.762068070255e-02 1.153973097650e-04 7.276401238740e+00
1.214250000000e+03 -1.759351189814e-02 1.153979459808e-04 7.228717534211e+00
1.214500000000e+03 -1.748335489950e-02 1.151868482519e-04 7.180409452664e+00
1.214750000000e+03 -1.728900534339e-02 1.147589833059e-04 7.131491465421e+00
1.215000000000e+03 -1.701022070182e-02 1.141114808441e-04 7.081978523396e+00
1.215250000000e+03 -1.664770807137e-02 1.132436507366e-04 7.031886044020e+00
1.215500000000e+03 -1.620309951664e-02 1.121569735391e-04 6.981229897414e+00
1.215750000000e+03 -1.567891696783e-02 1.108550748375e-04 6.930026388971e+00
1.216000000000e+03 -1.507852979238e-02 1.093436671316e-04 6.878292234891e+00
1.216250000000e+03 -1.440610227468e-02 1.076304872844e-04 6.826044539048e+00
1.216500000000e+03 -1.366653350164e-02 1.057252189623e-04 6.773300768174e+00
1.216750000000e+03 -1.286539304134e-02 1.036394080036e-04 6.720078721988e+00
1.217000000000e+03 -1.200884935051e-02 1.013863394843e-04 6.666396506415e+00
1.217250000000e+03 -1.110359377372e-02 9.898091573157e-05 6.612272506815e+00
1.217500000000e+03 -1.015676341679e-02 9.643952620061e-05 6.557725357435e+00
1.217750000000e+03 -9.175859465640e-03 9.377989943204e-05 6.502773915656e+00
1.218000000000e+03 -8.168665273900e-03 9.102094718225e-05 6.447437235011e+00
1.218250000000e+03 -7.143164058396e-03 8.818260361254e-05 6.391734538824e+00
1.218500000000e+03 -6.107456010153e-03 8.528563119473e-05 6.335685196978e+00
1.218750000000e+03 -5.069678172327e-03 8.235145328703e-05 6.279308699511e+00
1.219000000000e+03 -4.037924399777e-03 7.940196343459e-05 6.222624634724e+00
1.219250000000e+03 -3.020167936279e-03 7.645931918854e-05 6.165652667311e+00
1.219500000000e+03 -2.024187657132e-03 7.354573643076e-05 6.108412513778e+00
1.219750000000e+03 -1.057496506624e-03 7.068327390983e-05 6.050923921123e+00
1.220000000000e+03 -1.272741319390e-04 6.789366699392e-05 5.993206645091e+00
1.220250000000e+03 7.596958920327e-04 6.519807589644e-05 5.935280424567e+00
1.220500000000e+03 1.597084893723e-03 6.261688008125e-05 5.877164959716e+00
1.220750000000e+03 2.379072383148e-03 6.016947586654e-05 5.818879883907e+00
1.221000000000e+03 3.100394099868e-03 5.787407441379e-05 5.760444739040e+00
1.221250000000e+03 3.756384259394e-03 5.574750859738e-05 5.701878944330e+00
1.221500000000e+03 4.343011336489e-03 5.380504581656e-05 5.643201768196e+00
1.221750000000e+03 4.856907888313e-03 5.206022279589e-05 5.584432293322e+00
1.222000000000e+03 5.295393175708e-03 5.052469470296e-05 5.525589384929e+00
1.222250000000e+03 5.656489220900e-03 4.920809444056e-05 5.466691654051e+00
1.222500000000e+03 5.938930383774e-03 4.811790697201e-05 5.407757420074e+00
1.222750000000e+03 6.142164638679e-03 4.725937035394e-05 5.348804675017e+00
1.223000000000e+03 6.266349579668e-03 4.663539842462e-05 5.289851043807e+00
1.223250000000e+03 6.312340344694e-03 4.624653143423e-05 5.230913747448e+00
1.223500000000e+03 6.281670760716e-03 4.609091007365e-05 5.172009567286e+00
1.223750000000e+03 6.176529487055e-03 4.616426960385e-05 5.113154808605e+00
1.224000000000e+03 5.999728767516e-03 4.645996414016e-05 5.054365269232e+00
1.224250000000e+03 5.754667353847e-03 4.696901326487e-05 4.995656211195e+00
1.224500000000e+03 5.445290018524e-03 4.768018297605e-05 4.937042335071e+00
1.224750000000e+03 5.076040451767e-03 4.858008709793e-05 4.878537761359e+00
1.225000000000e+03 4.651811082564e-03 4.965331120699e-05 4.820156016946e+00
1.225250000000e+03 4.177889215438e-03 5.088255963093e-05 4.761910028548e+00
1.225500000000e+03 3.659899519977e-03 5.224882989757e-05 4.703812123939e+00
1.225750000000e+03 3.103745646627e-03 5.373160243755e-05 4.645874040927e+00
1.226000000000e+03 2.515548543266e-03 5.530905209769e-05 4.588106945749e+00
1.226250000000e+03 1.901584387685e-03 5.695827512878e-05 4.530521460501e+00
1.226500000000e+03 1.268221280676e-03 5.865553159781e-05 4.473127699940e+00
1.226750000000e+03 6.218570795340e-04 6.037649977828e-05 4.415935318409e+00
1.227000000000e+03 -3.114324959422e-05 6.209654240369e-05 4.358953565669e+00
1.227250000000e+03 -6.845088598230e-04 6.379097637083e-05 4.302191351669e+00
1.227500000000e+03 -1.332121874193e-03 6.543534827358e-05 4.245657320569e+00
1.227750000000e+03 -1.968074890768e-03 6.700571305862e-05 4.189359931474e+00
1.228000000000e+03 -2.586724979519e-03 6.847890981482e-05 4.133307546816e+00
1.228250000000e+03 -3.182744595390e-03 6.983283354944e-05 4.077508526451e+00
1.228500000000e+03 -3.751168806334e-03 7.104669975405e-05 4.021971325487e+00
1.228750000000e+03 -4.287437958402e-03 7.210129370322e-05 3.966704595924e+00
1.229000000000e+03 -4.787435806213e-03 7.297920841409e-05 3.911717290106e+00
1.229250000000e+03 -5.247522258436e-03 7.366506455381e-05 3.857018763170e+00
1.229500000000e+03 -5.664560818894e-03 7.414570838563e-05 3.802618875634e+00
1.229750000000e+03 -6.035939841453e-03 7.441038344358e-05 3.748528091168e+00
1.230000000000e+03 -6.359588063729e-03 7.445087807328e-05 3.694757571256e+00
1.230250000000e+03 -6.633983513177e-03 7.426164078789e-05 3.641319262534e+00
1.230500000000e+03 -6.858155913732e-03 7.383986240433e-05 3.588225976547e+00
1.230750000000e+03 -7.031683211647e-03 7.318552521771e-05 3.535491461365e+00
1.231000000000e+03 -7.154680964882e-03 7.230141467968e-05 3.483130461550e+00
1.231250000000e+03 -7.227786558070e-03 7.119309613662e-05 3.431158768348e+00
1.231500000000e+03 -7.252137017953e-03 6.986885451493e-05 3.379593256599e+00
1.231750000000e+03 -7.229341448098e-03 6.833959760888e-05 3.328451908934e+00
1.232000000000e+03 -7.161449428796e-03 6.661871950719e-05 3.277753827446e+00
1.232250000000e+03 -7.050914503703e-03 6.472193299539e-05 3.227519230767e+00
1.232500000000e+03 -6.900554257140e-03 6.266707024238e-05 3.177769437493e+00
1.232750000000e+03 -6.713508397511e-03 6.047385457614e-05 3.128526836778e+00
1.233000000000e+03 -6.493194123736e-03 5.816364416433e-05 3.079814844498e+00
1.233250000000e+03 -6.243260867239e-03 5.575915441475e-05 3.031657847011e+00
1.233500000000e+03 -5.967544251259e-03 5.328416002504e-05 2.984081132102e+00
1.233750000000e+03 -5.670021201613e-03 5.076318479527e-05 2.937110808939e+00
1.234000000000e+03 -5.354765432801e-03 4.822117960271e-05 2.890773716524e+00
1.234250000000e+03 -5.025905095371e-03 4.568319623430e-05 2.845097322764e+00
1.234500000000e+03 -4.687582256877e-03 4.317406026946e-05 2.800109614458e+00
1.234750000000e+03 -4.343915540802e-03 4.071804969877e-05 2.755838980182e+00
1.235000000000e+03 -3.998965089693e-03 3.833858215863e-05 2.712314086034e+00
1.235250000000e+03 -3.656701182761e-03 3.605791655689e-05 2.669563747015e+00
1.235500000000e+03 -3.320975669170e-03 3.389687803190e-05 2.627616794038e+00
1.235750000000e+03 -2.995496655765e-03 3.187458642540e-05 2.586501938632e+00
1.236000000000e+03 -2.683806247349e-03 3.000823352489e-05 2.546247636651e+00
1.236250000000e+03 -2.389261020038e-03 2.831288474198e-05 2.506881951759e+00
1.236500000000e+03 -2.115015141195e-03 2.680130833377e-05 2.468432420594e+00
1.236750000000e+03 -1.864005456266e-03 2.548384117679e-05 2.430925920777e+00
1.237000000000e+03 -1.638938863985e-03 2.436829216007e-05 2.394388542434e+00
1.237250000000e+03 -1.442280614538e-03 2.345988219260e-05 2.358845465454e+00
1.237500000000e+03 -1.276244421605e-03 2.276121730924e-05 2.324320842379e+00
1.237750000000e+03 -1.142782665817e-03 2.227231592375e-05 2.290837689164e+00
1.238000000000e+03 -1.043577921862e-03 2.199067031552e-05 2.258417783690e+00
1.238250000000e+03 -9.800341974360e-04 2.191131611901e-05 2.227081574032e+00
1.238500000000e+03 -9.532693691238e-04 2.202696274956e-05 2.196848095905e+00
1.238750000000e+03 -9.641070248323e-04 2.232814816158e-05 2.167734901469e+00
1.239000000000e+03 -1.013069309822e-03 2.280342047575e-05 2.139757998772e+00
1.239250000000e+03 -1.100370181911e-03 2.343955081358e-05 2.112931802708e+00
1.239500000000e+03 -1.225908842906e-03 2.422173536579e-05 2.087269098494e+00
1.239750000000e+03 -1.389264738340e-03 2.513385215544e-05 2.062781016504e+00
1.240000000000e+03 -1.589693289723e-03 2.615871333805e-05 2.039477019675e+00
1.240250000000e+03 -1.826123382310e-03 2.727831911961e-05 2.017364902278e+00
1.240500000000e+03 -2.097156116069e-03 2.847411589973e-05 1.996450801524e+00
1.240750000000e+03 -2.401066130348e-03 2.972725323239e-05 1.976739219516e+00
1.241000000000e+03 -2.735804995018e-03 3.101883397616e-05 1.958233056441e+00
1.241250000000e+03 -3.099007194567e-03 3.233015410067e-05 1.940933654325e+00
1.241500000000e+03 -3.487998980417e-03 3.364292965466e-05 1.924840849116e+00
1.241750000000e+03 -3.899809796132e-03 3.493950768338e-05 1.909953033512e+00
1.242000000000e+03 -4.331187107280e-03 3.620305934085e-05 1.896267225929e+00
1.242250000000e+03 -4.778614268812e-03 3.741775271202e-05 1.883779145861e+00
1.242500000000e+03 -5.238331440271e-03 3.856890647533e-05 1.872483297819e+00
1.242750000000e+03 -5.706359789682e-03 3.964312271501e-05 1.862373056220e+00
1.243000000000e+03 -6.178528596006e-03 4.062839350186e-05 1.853440756665e+00
1.243250000000e+03 -6.650505428188e-03 4.151419051301e-05 1.845677789897e+00
1.243500000000e+03 -7.117828911417e-03 4.229153592769e-05 1.839074694401e+00
1.243750000000e+03 -7.575944347884e-03 4.295305018864e-05 1.833621254003e+00
1.244000000000e+03 -8.020241464717e-03 4.349298223280e-05 1.829306590622e+00
1.244250000000e+03 -8.446094391079e-03 4.390722220771e-05 1.826119258664e+00
1.244500000000e+03 -8.848903698579e-03 4.419329832622e-05 1.824047337818e+00
1.244750000000e+03 -9.224139456010e-03 4.435035183950e-05 1.823078519500e+00
1.245000000000e+03 -9.567386271545e-03 4.437911649346e-05 1.823200195311e+00
1.245250000000e+03 -9.874388409305e-03 4.428186519873e-05 1.824399536188e+00
1.245500000000e+03 -1.014109618533e-02 4.406234687002e-05 1.826663572752e+00
1.245750000000e+03 -1.036371186707e-02 4.372571668726e-05 1.829979267851e+00
1.246000000000e+03 -1.053873519982e-02 4.327845289412e-05 1.834333584766e+00
1.246250000000e+03 -1.066300867515e-02 4.272826800680e-05 1.839713554125e+00
1.246500000000e+03 -1.073376082667e-02 4.208399211950e-05 1.846106333373e+00
1.246750000000e+03 -1.074864761478e-02 4.135545840503e-05 1.853499262330e+00
1.247000000000e+03 -1.070579185165e-02 4.055338827147e-05 1.861879917554e+00
1.247250000000e+03 -1.060381898939e-02 3.968925447129e-05 1.871236160262e+00
1.247500000000e+03 -1.044188926684e-02 3.877513942513e-05 1.881556181415e+00
1.247750000000e+03 -1.021972590808e-02 3.782358929691e-05 1.892828545862e+00
1.248000000000e+03 -9.937637862776e-03 3.684746220936e-05 1.905042231613e+00
1.248250000000e+03 -9.596536934784e-03 3.585977309625e-05 1.918186667045e+00
1.248500000000e+03 -9.197948899757e-03 3.487353899184e-05 1.932251767522e+00
1.248750000000e+03 -8.744017387235e-03 3.390162363762e-05 1.947227968275e+00
1.249000000000e+03 -8.237500363089e-03 3.295658621827e-05 1.963106255425e+00
1.249250000000e+03 -7.681758939324e-03 3.205053599975e-05 1.979878196377e+00
1.249500000000e+03 -7.080737643831e-03 3.119499395260e-05 1.997535966597e+00
1.249750000000e+03 -6.438936172561e-03 3.040076433575e-05 2.016072373833e+00
1.250000000000e+03 -5.761372679331e-03 2.967781921917e-05 2.035480881140e+00
1.250250000000e+03 -5.053538256601e-03 2.903519553168e-05 2.055755624997e+00
1.250500000000e+03 -4.321343062150e-03 2.848090778079e-05 2.076891429504e+00
1.250750000000e+03 -3.571054570540e-03 2.802187708068e-05 2.098883818143e+00
1.251000000000e+03 -2.809228308744e-03 2.766387702474e-05 2.121729017201e+00
1.251250000000e+03 -2.042632020615e-03 2.741149660870e-05 2.145423956773e+00
1.251500000000e+03 -1.278164238674e-03 2.726812091677e-05 2.169966261570e+00
1.251750000000e+03 -5.227681934555e-04 2.723592764559e-05 2.195354237931e+00
1.252000000000e+03 2.166572361533e-04 2.731590070365e-05 2.221586849210e+00
1.252250000000e+03 9.333487188145e-04 2.750785725000e-05 2.248663685911e+00
1.252500000000e+03 1.620769544403e-03 2.781048930184e-05 2.276584923330e+00
1.252750000000e+03 2.272699923351e-03 2.822141579728e-05 2.305351272633e+00
1.253000000000e+03 2.883323709555e-03 2.873724639288e-05 2.334963918977e+00
1.253250000000e+03 3.447311532873e-03 2.935365147355e-05 2.365424452603e+00
1.253500000000e+03 3.959896765427e-03 3.006544099843e-05 2.396734786901e+00
1.253750000000e+03 4.416945259200e-03 3.086664514049e-05 2.428897069732e+00
1.254000000000e+03 4.815014830425e-03 3.175060199309e-05 2.461913582588e+00
1.254250000000e+03 5.151406228020e-03 3.271004274352e-05 2.495786633885e+00
1.254500000000e+03 5.424201669572e-03 3.373718316863e-05 2.530518442562e+00
1.254750000000e+03 5.632292079272e-03 3.482381581316e-05 2.566111016205e+00
1.255000000000e+03 5.775391022024e-03 3.596137055534e-05 2.602566023222e+00
1.255250000000e+03 5.854037219819e-03 3.714102982452e-05 2.639884662480e+00
1.255500000000e+03 5.869582392655e-03 3.835381418704e-05 2.678067529925e+00
1.255750000000e+03 5.824166982583e-03 3.959065042289e-05 2.717114485609e+00
1.256000000000e+03 5.720683424559e-03 4.084245596611e-05 2.757024522607e+00
1.256250000000e+03 5.562726689370e-03 4.210022220799e-05 2.797795639413e+00
1.256500000000e+03 5.354534986640e-03 4.335509151032e-05 2.839424719037e+00
1.256750000000e+03 5.100919041995e-03 4.459843764404e-05 2.881907415339e+00
1.257000000000e+03 4.807183140953e-03 4.582194282254e-05 2.925238049863e+00
1.257250000000e+03 4.479038258722e-03 4.701767478174e-05 2.969409520176e+00
1.257500000000e+03 4.122509680525e-03 4.817816317534e-05 3.014413222747e+00
1.257750000000e+03 3.743839507837e-03 4.929647538579e-05 3.060238990033e+00
1.258000000000e+03 3.349386725133e-03 5.036628921315e-05 3.106875045492e+00
1.258250000000e+03 2.945525986931e-03 5.138196426591e-05 3.154307975095e+00
1.258500000000e+03 2.538547020081e-03 5.233860778051e-05 3.202522718390e+00
1.258750000000e+03 2.134555800813e-03 5.323213986708e-05 3.251502578831e+00
1.259000000000e+03 1.739380169683e-03 5.405934825994e-05 3.301229252501e+00
1.259250000000e+03 1.358479725055e-03 5.481793940401e-05 3.351682877591e+00
1.259500000000e+03 9.968634441048e-04 5.550657860282e-05 3.402842101215e+00
1.259750000000e+03 6.590139637741e-04 5.612492276644e-05 3.454684166061e+00
1.260000000000e+03 3.488222698981e-04 5.667363934686e-05 3.507185012473e+00
1.260250000000e+03 6.953084129599e-05 5.715441671370e-05 3.560319397962e+00
1.260500000000e+03 -1.763106844334e-04 5.756995666703e-05 3.614061029295e+00
1.260750000000e+03 -3.868801131585e-04 5.792395862714e-05 3.668382708339e+00
1.261000000000e+03 -5.611041712293e-04 5.822108619327e-05 3.723256487338e+00
1.261250000000e+03 -6.986678521514e-04 5.846692015377e-05 3.778653832158e+00
1.261500000000e+03 -8.000127073329e-04 5.866789988643e-05 3.834545792139e+00
1.261750000000e+03 -8.663218679752e-04 5.883124878747e-05 3.890903172286e+00
1.262000000000e+03 -8.994935386099e-04 5.896488871965e-05 3.947696706322e+00
1.262250000000e+03 -9.021041029950e-04 5.907734415583e-05 4.004897228332e+00
1.262500000000e+03 -8.773596405076e-04 5.917763533606e-05 4.062475839413e+00
1.262750000000e+03 -8.290382793020e-04 5.927516410889e-05 4.120404067668e+00
1.263000000000e+03 -7.614232681816e-04 5.937959293209e-05 4.178654018428e+00
1.263250000000e+03 -6.792290102018e-04 5.950071995797e-05 4.237198513465e+00
1.263500000000e+03 -5.875197412683e-04 5.964835057023e-05 4.296011215617e+00
1.263750000000e+03 -4.916233013723e-04 5.983216870414e-05 4.355066738036e+00
1.264000000000e+03 -3.970406984724e-04 6.006160825944e-05 4.414340735551e+00
1.264250000000e+03 -3.093532544731e-04 6.034572752803e-05 4.473809977587e+00
1.264500000000e+03 -2.341283157923e-04 6.069308716258e-05 4.533452400455e+00
1.264750000000e+03 -1.768254598764e-04 6.111163450068e-05 4.593247138799e+00
1.265000000000e+03 -1.427041156091e-04 6.160859307866e-05 4.653174535640e+00
1.265250000000e+03 -1.367344954732e-04 6.219036156352e-05 4.713216130664e+00
1.265500000000e+03 -1.635132176565e-04 6.286242109724e-05 4.773354627016e+00
1.265750000000e+03 -2.271841848328e-04 6.362925301892e-05 4.833573837308e+00
1.266000000000e+03 -3.313670801104e-04 6.449426505817e-05 4.893858609685e+00
1.266250000000e+03 -4.790941019862e-04 6.545973154989e-05 4.954194734890e+00
1.266500000000e+03 -6.727552528093e-04 6.652674547561e-05 5.014568836697e+00
1.266750000000e+03 -9.140548232996e-04 6.769518324384e-05 5.074968246672e+00
1.267000000000e+03 -1.203977471448e-03 6.896368057116e-05 5.135380866237e+00
1.267250000000e+03 -1.542766990470e-03 7.032962469208e-05 5.195795017790e+00
1.267500000000e+03 -1.929915488653e-03 7.178915436398e-05 5.256199288167e+00
1.267750000000e+03 -2.364165884861e-03 7.333717791813e-05 5.316582366180e+00
1.268000000000e+03 -2.843524864112e-03 7.496742649893e-05 5.376932878422e+00
1.268250000000e+03 -3.365289073255e-03 7.667249139698e-05 5.437239224678e+00
1.268500000000e+03 -3.926080913995e-03 7.844387379921e-05 5.497489417155e+00
1.268750000000e+03 -4.521896706685e-03 8.027206809336e-05 5.557670925036e+00
1.269000000000e+03 -5.148163090020e-03 8.214665114090e-05 5.617770528103e+00
1.269250000000e+03 -5.799803575092e-03 8.405638470704e-05 5.677774181217e+00
1.269500000000e+03 -6.471312216320e-03 8.598932775272e-05 5.737666892241e+00
1.269750000000e+03 -7.156834290048e-03 8.793296109477e-05 5.797432614628e+00
1.270000000000e+03 -7.850251324609e-03 8.987431988017e-05 5.857054158015e+00
1.270250000000e+03 -8.545270916485e-03 9.180013472432e-05 5.916513116104e+00
1.270500000000e+03 -9.235518377397e-03 9.369697698725e-05 5.975789814543e+00
1.270750000000e+03 -9.914629386896e-03 9.555141757703e-05 6.034863278670e+00
1.271000000000e+03 -1.057634199176e-02 9.735017661655e-05 6.093711221735e+00
1.271250000000e+03 -1.121458647869e-02 9.908027708924e-05 6.152310053797e+00
1.271500000000e+03 -1.182357190467e-02 1.007292031607e-04 6.210634910472e+00
1.271750000000e+03 -1.239786764576e-02 1.022850583121e-04 6.268659700864e+00
1.272000000000e+03 -1.293247947045e-02 1.037366704812e-04 6.326357175194e+00
1.272250000000e+03 -1.342291848819e-02 1.050737635317e-04 6.383699008834e+00
1.272500000000e+03 -1.386526173302e-02 1.062870887943e-04 6.440655902319e+00
1.272750000000e+03 -1.425620508543e-02 1.073685323821e-04 6.497197696938e+00
1.273000000000e+03 -1.459310501510e-02 1.083112319851e-04 6.553293501370e+00
1.273250000000e+03 -1.487401202313e-02 1.091096679465e-04 6.608911830637e+00
1.273500000000e+03 -1.509769160732e-02 1.097597239571e-04 6.664020752090e+00
1.273750000000e+03 -1.526363683036e-02 1.102587526908e-04 6.718588039873e+00
1.274000000000e+03 -1.537206813555e-02 1.106056167797e-04 6.772581332231e+00
1.274250000000e+03 -1.542392395102e-02 1.108007144487e-04 6.825968293240e+00
1.274500000000e+03 -1.542084150360e-02 1.108459862089e-04 6.878716775074e+00
1.274750000000e+03 -1.536512629380e-02 1.107448910310e-04 6.930794978808e+00
1.275000000000e+03 -1.525971462827e-02 1.105023742923e-04 6.982171613859e+00
1.275250000000e+03 -1.510812612284e-02 1.101248241149e-04 7.032816052176e+00
1.275500000000e+03 -1.491440863256e-02 1.096199968014e-04 7.082698476578e+00
1.275750000000e+03 -1.468307724679e-02 1.089969282834e-04 7.131790022229e+00
1.276000000000e+03 -1.441904614702e-02 1.082658272731e-04 7.180062908443e+00
1.276250000000e+03 -1.412755549095e-02 1.074379522632e-04 7.227490560074e+00
1.276500000000e+03 -1.381409512497e-02 1.065254738238e-04 7.274047718200e+00
1.276750000000e+03 -1.348432431233e-02 1.055413233128e-04 7.319710537549e+00
1.277000000000e+03 -1.314399013811e-02 1.044990452164e-04 7.364456671043e+00
1.277250000000e+03 -1.279884488932e-02 1.034126114142e-04 7.408265340154e+00
1.277500000000e+03 -1.245456428245e-02 1.022962395727e-04 7.451117391423e+00
1.277750000000e+03 -1.211666674596e-02 1.011642119762e-04 7.492995337759e+00
1.278000000000e+03 -1.179043568447e-02 1.000307045047e-04 7.533883385365e+00
1.278250000000e+03 -1.148084538412e-02 9.890958347936e-05 7.573767445942e+00
1.278500000000e+03 -1.119249186373e-02 9.781422501703e-05 7.612635134451e+00
1.278750000000e+03 -1.092952928259e-02 9.675733836506e-05 7.650475752951e+00
1.279000000000e+03 -1.069561324565e-02 9.575079571569e-05 7.687280260863e+00
1.279250000000e+03 -1.049385156040e-02 9.480547316260e-05 7.723041232535e+00
1.279500000000e+03 -1.032676304470e-02 9.393110592576e-05 7.757752802696e+00
1.279750000000e+03 -1.019624554069e-02 9.313615268758e-05 7.791410601264e+00
1.280000000000e+03 -1.010355235198e-02 9.242768754555e-05 7.824011677493e+00
1.280250000000e+03 -1.004927880740e-02 9.181129398364e-05 7.855554415795e+00
1.280500000000e+03 -1.003335856888e-02 9.129099881158e-05 7.886038444274e+00
1.280750000000e+03 -1.005506863742e-02 9.086922013737e-05 7.915464535876e+00
1.281000000000e+03 -1.011304466690e-02 9.054674639059e-05 7.943834505611e+00
1.281250000000e+03 -1.020530536665e-02 9.032273207707e-05 7.971151104595e+00
1.281500000000e+03 -1.032928461038e-02 9.019472061023e-05 7.997417910189e+00
1.281750000000e+03 -1.048187290037e-02 9.015868462822e-05 8.022639218230e+00
1.282000000000e+03 -1.065946478933e-02 9.020909509733e-05 8.046819932954e+00
1.282250000000e+03 -1.085801385268e-02 9.033901416330e-05 8.069965462286e+00
1.282500000000e+03 -1.107309212409e-02 9.054020725560e-05 8.092081613134e+00
1.282750000000e+03 -1.129995478433e-02 9.080327515429e-05 8.113174494835e+00
1.283000000000e+03 -1.153360760263e-02 9.111780168819e-05 8.133250424498e+00
1.283250000000e+03 -1.176887692149e-02 9.147249617175e-05 8.152315842923e+00
1.283500000000e+03 -1.200048048993e-02 9.185540877335e-05 8.170377234224e+00
1.283750000000e+03 -1.222309847378e-02 9.225411735037e-05 8.187441055877e+00
1.284000000000e+03 -1.243144318949e-02 9.265586452856e-05 8.203513677467e+00
1.284250000000e+03 -1.262032702304e-02 9.304776868985e-05 8.218601325770e+00
1.284500000000e+03 -1.278472701688e-02 9.341702043797e-05 8.232710041284e+00
1.284750000000e+03 -1.291984565438e-02 9.375106499585e-05 8.245845641752e+00
1.285000000000e+03 -1.302116665181e-02 9.403777822628e-05 8.258013696076e+00
1.285250000000e+03 -1.308450601862e-02 9.426563548331e-05 8.269219503818e+00
1.285500000000e+03 -1.310605717801e-02 9.442386601038e-05 8.279468084817e+00
1.285750000000e+03 -1.308243045599e-02 9.450259286198e-05 8.288764174562e+00
1.286000000000e+03 -1.301068657529e-02 9.449296780997e-05 8.297112225403e+00
1.286250000000e+03 -1.288836407546e-02 9.438727644739e-05 8.304516412414e+00
1.286500000000e+03 -1.271350017485e-02 9.417896138214e-05 8.310980644632e+00
1.286750000000e+03 -1.248464652105e-02 9.386275664097e-05 8.316508576179e+00
1.287000000000e+03 -1.220087840228e-02 9.343472772916e-05 8.321103622608e+00
1.287250000000e+03 -1.186179900563e-02 9.289229288145e-05 8.324768976654e+00
1.287500000000e+03 -1.146753802543e-02 9.223423168012e-05 8.327507626771e+00
1.287750000000e+03 -1.101874664982e-02 9.146067786994e-05 8.329322371522e+00
1.288000000000e+03 -1.051658680237e-02 9.057309317523e-05 8.330215839077e+00
1.288250000000e+03 -9.962718071744e-03 8.957422803876e-05 8.330190498862e+00
1.288500000000e+03 -9.359279557527e-03 8.846806526042e-05 8.329248678229e+00
1.288750000000e+03 -8.708869529719e-03 8.725975344726e-05 8.327392572477e+00
1.289000000000e+03 -8.014522058961e-03 8.595552936017e-05 8.324624252362e+00
1.289250000000e+03 -7.279680072374e-03 8.456262822973e-05 8.320945674531e+00
1.289500000000e+03 -6.508167336455e-03 8.308918810412e-05 8.316358681486e+00
1.289750000000e+03 -5.704156882614e-03 8.154414589659e-05 8.310865008063e+00
1.290000000000e+03 -4.872138675171e-03 7.993712635773e-05 8.304466276838e+00
1.290250000000e+03 -4.016884439912e-03 7.827832568236e-05 8.297164000771e+00
1.290500000000e+03 -3.143411612324e-03 7.657842346245e-05 8.288959575964e+00
1.290750000000e+03 -2.256945232671e-03 7.484845124947e-05 8.279854279031e+00
1.291000000000e+03 -1.362878661401e-03 7.309966444918e-05 8.269849263706e+00
1.291250000000e+03 -4.667330423598e-04 7.134343001339e-05 8.258945552418e+00
1.291500000000e+03 4.258844021156e-04 6.959114856603e-05 8.247144032857e+00
1.291750000000e+03 1.309322817739e-03 6.785412150237e-05 8.234445454756e+00
1.292000000000e+03 2.177931270857e-03 6.614344533329e-05 8.220850423253e+00
1.292250000000e+03 3.026102525355e-03 6.446992155673e-05 8.206359397998e+00
1.292500000000e+03 3.848317271948e-03 6.284396774264e-05 8.190972690931e+00
1.292750000000e+03 4.639188047744e-03 6.127553564564e-05 8.174690467785e+00
1.293000000000e+03 5.393503340853e-03 5.977403606297e-05 8.157512747649e+00
1.293250000000e+03 6.106270425297e-03 5.834827846615e-05 8.139439408022e+00
1.293500000000e+03 6.772757398602e-03 5.700642110837e-05 8.120470189778e+00
1.293750000000e+03 7.388533284561e-03 5.575588659107e-05 8.100604706057e+00
1.294000000000e+03 7.949506829116e-03 5.460335589838e-05 8.079842450710e+00
1.294250000000e+03 8.451962203338e-03 5.355474717250e-05 8.058182812002e+00
1.294500000000e+03 8.892592268597e-03 5.261518945793e-05 8.035625087338e+00
1.294750000000e+03 9.268528151083e-03 5.178899395747e-05 8.012168502288e+00
1.295000000000e+03 9.577366022681e-03 5.107970711024e-05 7.987812230233e+00
1.295250000000e+03 9.817189266306e-03 5.049010839386e-05 7.962555417351e+00
1.295500000000e+03 9.986586399181e-03 5.002221657696e-05 7.936397210612e+00
1.295750000000e+03 1.008466516135e-02 4.967727587132e-05 7.909336787440e+00
1.296000000000e+03 1.011106109433e-02 4.945579489404e-05 7.881373390528e+00
1.296250000000e+03 1.006594128234e-02 4.935761470426e-05 7.852506366051e+00
1.296500000000e+03 9.950004147274e-03 4.938192904017e-05 7.822735203456e+00
1.296750000000e+03 9.764472826222e-03 4.952731522556e-05 7.792059581130e+00
1.297000000000e+03 9.511085316034e-03 4.979176850817e-05 7.760479412296e+00
1.297250000000e+03 9.192078348671e-03 5.017273948285e-05 7.727994896198e+00
1.297500000000e+03 8.810168208386e-03 5.066716677299e-05 7.694606569426e+00
1.297750000000e+03 8.368525442594e-03 5.127150642295e-05 7.660315360833e+00
1.298000000000e+03 7.870746426857e-03 5.198174914617e-05 7.625122646373e+00
1.298250000000e+03 7.320819829301e-03 5.279348565185e-05 7.589030305529e+00
1.298500000000e+03 6.723089214455e-03 5.370189325110e-05 7.552040777269e+00
1.298750000000e+03 6.082212726068e-03 5.470172966673e-05 7.514157115273e+00
1.299000000000e+03 5.403118560932e-03 5.578738417711e-05 7.475383041479e+00
1.299250000000e+03 4.690958485109e-03 5.695289032887e-05 7.435722997829e+00
1.299500000000e+03 3.951058483450e-03 5.819194433959e-05 7.395182194435e+00
1.299750000000e+03 3.188867781461e-03 5.949790223081e-05 7.353766654458e+00
1.300000000000e+03 2.409906507468e-03 6.086380718134e-05 7.311483253674e+00
1.300250000000e+03 1.619712563862e-03 6.228241645442e-05 7.268339756229e+00
1.300500000000e+03 8.237883329858e-04 6.374621945901e-05 7.224344843518e+00
1.300750000000e+03 2.754778202629e-05 6.524746820061e-05 7.179508137180e+00
1.301000000000e+03 -7.637354964523e-04 6.677821063211e-05 7.133840215499e+00
1.301250000000e+03 -1.544978667764e-03 6.833032983161e-05 7.087352622835e+00
1.301500000000e+03 -2.311337918232e-03 6.989558834017e-05 7.040057872066e+00
1.301750000000e+03 -3.058253584230e-03 7.146567678881e-05 6.991969439063e+00
1.302000000000e+03 -3.781492752955e-03 7.303227357755e-05 6.943101752089e+00
1.302250000000e+03 -4.477187299937e-03 7.458709408828e-05 6.893470172907e+00
1.302500000000e+03 -5.141867380965e-03 7.612194650025e-05 6.843090971376e+00
[truncated: 37,331 more chars]
