# Supplementary material for: Tracking Charge Migration with Frequency-Matched Strobo-Spectroscopy
Source: J Phys Chem A. 2024 Jan 2;128(1):20–7. doi: 10.1021/acs.jpca.3c04234 (PMC10788909; doi:10.1021/acs.jpca.3c04234)
Supplement: Supplementary file 2 — jp3c04234_si_002.zip [file jp3c04234_si_002.zip › supplemental data/Data/dipoles/CM-orbital/tau=3.7500.txt]

# CM-orbital-resolved dipole moment for tau = 3.7500 o.c.
0.000000000000e+00 -1.706603541705e-03 2.359602496194e-05 1.638377480866e+00
2.500000000000e-01 -1.707058410146e-03 2.360298516163e-05 1.638690852022e+00
5.000000000000e-01 -1.708427054077e-03 2.362398085309e-05 1.639631853240e+00
7.500000000000e-01 -1.710734664764e-03 2.365931203480e-05 1.641200881791e+00
1.000000000000e+00 -1.713994232439e-03 2.370911855842e-05 1.643385805427e+00
1.250000000000e+00 -1.718185805346e-03 2.377328459352e-05 1.646161435104e+00
1.500000000000e+00 -1.723263313597e-03 2.385154274270e-05 1.649497207234e+00
1.750000000000e+00 -1.729177102569e-03 2.394371716874e-05 1.653368363658e+00
2.000000000000e+00 -1.735890830536e-03 2.404990082600e-05 1.657761696072e+00
2.250000000000e+00 -1.743388068027e-03 2.417047291758e-05 1.662673762270e+00
2.500000000000e+00 -1.751671222254e-03 2.430600704023e-05 1.668105651638e+00
2.750000000000e+00 -1.760754264259e-03 2.445719062025e-05 1.674061467156e+00
3.000000000000e+00 -1.770659452016e-03 2.462480630008e-05 1.680552094367e+00
3.250000000000e+00 -1.781420752653e-03 2.480975583297e-05 1.687600307547e+00
3.500000000000e+00 -1.793094526420e-03 2.501310025985e-05 1.695242858454e+00
3.750000000000e+00 -1.805768717544e-03 2.523604929211e-05 1.703527487227e+00
4.000000000000e+00 -1.819564890965e-03 2.547994752272e-05 1.712508132775e+00
4.250000000000e+00 -1.834626475503e-03 2.574617217938e-05 1.722240862515e+00
4.500000000000e+00 -1.851098533101e-03 2.603600828935e-05 1.732783090286e+00
4.750000000000e+00 -1.869109315198e-03 2.635050756752e-05 1.744193542647e+00
5.000000000000e+00 -1.888762339234e-03 2.669044010031e-05 1.756531573662e+00
5.250000000000e+00 -1.910135076202e-03 2.705628203545e-05 1.769854175161e+00
5.500000000000e+00 -1.933278135597e-03 2.744825436982e-05 1.784212680030e+00
5.750000000000e+00 -1.958211650977e-03 2.786637047597e-05 1.799649889256e+00
6.000000000000e+00 -1.984923023075e-03 2.831048427548e-05 1.816198734380e+00
6.250000000000e+00 -2.013373315124e-03 2.878035519432e-05 1.833882680777e+00
6.500000000000e+00 -2.043513015304e-03 2.927572067019e-05 1.852716901313e+00
6.750000000000e+00 -2.075301751214e-03 2.979636199887e-05 1.872709987112e+00
7.000000000000e+00 -2.108724999388e-03 3.034214543629e-05 1.893866010760e+00
7.250000000000e+00 -2.143801247920e-03 3.091302023639e-05 1.916186235087e+00
7.500000000000e+00 -2.180578415498e-03 3.150897961429e-05 1.939670813540e+00
7.750000000000e+00 -2.219122214620e-03 3.212998879604e-05 1.964320162712e+00
8.000000000000e+00 -2.259501213424e-03 3.277591145881e-05 1.990136327286e+00
8.250000000000e+00 -2.301772177614e-03 3.344647042097e-05 2.017123860059e+00
8.500000000000e+00 -2.345969577012e-03 3.414123657430e-05 2.045290662339e+00
8.750000000000e+00 -2.392101643326e-03 3.485964592292e-05 2.074648316548e+00
9.000000000000e+00 -2.440154454781e-03 3.560104872286e-05 2.105212256733e+00
9.250000000000e+00 -2.490101972367e-03 3.636478006441e-05 2.137001469666e+00
9.500000000000e+00 -2.541917775517e-03 3.715022005446e-05 2.170037938918e+00
9.750000000000e+00 -2.595584108773e-03 3.795681663116e-05 2.204346232697e+00
1.000000000000e+01 -2.651094540174e-03 3.878408955027e-05 2.239952492406e+00
1.025000000000e+01 -2.708451405643e-03 3.963160662013e-05 2.276883626782e+00
1.050000000000e+01 -2.767660627634e-03 4.049895604175e-05 2.315166344007e+00
1.075000000000e+01 -2.828727523355e-03 4.138572330292e-05 2.354826163515e+00
1.100000000000e+01 -2.891654873587e-03 4.229147361756e-05 2.395886041564e+00
1.125000000000e+01 -2.956444195081e-03 4.321573360327e-05 2.438365654612e+00
1.150000000000e+01 -3.023097239822e-03 4.415804230440e-05 2.482280195200e+00
1.175000000000e+01 -3.091616517674e-03 4.511794118228e-05 2.527639338032e+00
1.200000000000e+01 -3.162003436400e-03 4.609488149671e-05 2.574446928790e+00
1.225000000000e+01 -3.234252982705e-03 4.708825889302e-05 2.622700443976e+00
1.250000000000e+01 -3.308346422304e-03 4.809739297520e-05 2.672390608097e+00
1.275000000000e+01 -3.384244121082e-03 4.912149647165e-05 2.723501918853e+00
1.300000000000e+01 -3.461877574379e-03 5.015962275834e-05 2.776012128044e+00
1.325000000000e+01 -3.541145018268e-03 5.121067744634e-05 2.829892542258e+00
1.350000000000e+01 -3.621910238583e-03 5.227339914418e-05 2.885108633275e+00
1.375000000000e+01 -3.704002702167e-03 5.334634569326e-05 2.941619395720e+00
1.400000000000e+01 -3.787223044367e-03 5.442791223920e-05 2.999378816578e+00
1.425000000000e+01 -3.871347556185e-03 5.551632657722e-05 3.058335693213e+00
1.450000000000e+01 -3.956132388508e-03 5.660964137549e-05 3.118433081027e+00
1.475000000000e+01 -4.041318874980e-03 5.770575041306e-05 3.179609119740e+00
1.500000000000e+01 -4.126637544357e-03 5.880240287129e-05 3.241797478827e+00
1.525000000000e+01 -4.211811681867e-03 5.989722006264e-05 3.304927905542e+00
1.550000000000e+01 -4.296560864402e-03 6.098772639748e-05 3.368926849333e+00
1.575000000000e+01 -4.380604921682e-03 6.207138631201e-05 3.433718205843e+00
1.600000000000e+01 -4.463668290122e-03 6.314564871845e-05 3.499223868028e+00
1.625000000000e+01 -4.545484989185e-03 6.420800137810e-05 3.565364828580e+00
1.650000000000e+01 -4.625803278571e-03 6.525601510451e-05 3.632061781588e+00
1.675000000000e+01 -4.704389929418e-03 6.628739159270e-05 3.699236015207e+00
1.700000000000e+01 -4.781033394882e-03 6.730000240929e-05 3.766810104401e+00
1.725000000000e+01 -4.855545946960e-03 6.829192016680e-05 3.834708743872e+00
1.750000000000e+01 -4.927764727439e-03 6.926143893785e-05 3.902859357032e+00
1.775000000000e+01 -4.997551495013e-03 7.020708519098e-05 3.971192651480e+00
1.800000000000e+01 -5.064792465350e-03 7.112762140321e-05 4.039643069383e+00
1.825000000000e+01 -5.129397364794e-03 7.202204248447e-05 4.108149135483e+00
1.850000000000e+01 -5.191298987786e-03 7.288956630813e-05 4.176653711298e+00
1.875000000000e+01 -5.250452814751e-03 7.372963273555e-05 4.245104149772e+00
1.900000000000e+01 -5.306836386189e-03 7.454188751563e-05 4.313452408803e+00
1.925000000000e+01 -5.360449153350e-03 7.532616766365e-05 4.381655056552e+00
1.950000000000e+01 -5.411311788572e-03 7.608248795424e-05 4.449673249488e+00
1.975000000000e+01 -5.459465619632e-03 7.681103308493e-05 4.517472629541e+00
2.000000000000e+01 -5.504971290800e-03 7.751214291493e-05 4.585023168891e+00
2.025000000000e+01 -5.547907422114e-03 7.818629900158e-05 4.652298950180e+00
2.050000000000e+01 -5.588369108387e-03 7.883411082016e-05 4.719277882650e+00
2.075000000000e+01 -5.626466086701e-03 7.945630063344e-05 4.785941353445e+00
2.100000000000e+01 -5.662321388776e-03 8.005368937805e-05 4.852273818237e+00
2.125000000000e+01 -5.696069235733e-03 8.062718193491e-05 4.918262335375e+00
2.150000000000e+01 -5.727853498269e-03 8.117775013358e-05 4.983896054865e+00
2.175000000000e+01 -5.757825244347e-03 8.170641374100e-05 5.049165676802e+00
2.200000000000e+01 -5.786140385931e-03 8.221422197546e-05 5.114062897479e+00
2.225000000000e+01 -5.812956997662e-03 8.270223360135e-05 5.178579866915e+00
2.250000000000e+01 -5.838432111218e-03 8.317148276388e-05 5.242708686510e+00
2.275000000000e+01 -5.862719134504e-03 8.362298757872e-05 5.306440961521e+00
2.300000000000e+01 -5.885964590148e-03 8.405770876413e-05 5.369767442425e+00
2.325000000000e+01 -5.908305534380e-03 8.447654415911e-05 5.432677762907e+00
2.350000000000e+01 -5.929867851381e-03 8.488028852749e-05 5.495160287949e+00
2.375000000000e+01 -5.950763829407e-03 8.526962324598e-05 5.557202073366e+00
2.400000000000e+01 -5.971091014386e-03 8.564510358816e-05 5.618788938952e+00
2.425000000000e+01 -5.990931888856e-03 8.600722909557e-05 5.679905640934e+00
2.450000000000e+01 -6.010352731818e-03 8.635640909915e-05 5.740536133112e+00
2.475000000000e+01 -6.029403595259e-03 8.669292629279e-05 5.800663905332e+00
2.500000000000e+01 -6.048119347762e-03 8.701697049879e-05 5.860272372463e+00
2.525000000000e+01 -6.066519917903e-03 8.732866962410e-05 5.919345301836e+00
2.550000000000e+01 -6.084610931128e-03 8.762800799009e-05 5.977867262627e+00
2.575000000000e+01 -6.102385740155e-03 8.791494409105e-05 6.035824074414e+00
2.600000000000e+01 -6.119827091153e-03 8.818936864027e-05 6.093203240908e+00
2.625000000000e+01 -6.136907790653e-03 8.845113884523e-05 6.149994357162e+00
2.650000000000e+01 -6.153592325164e-03 8.870008636205e-05 6.206189476403e+00
2.675000000000e+01 -6.169839280554e-03 8.893605372431e-05 6.261783423618e+00
2.700000000000e+01 -6.185602570898e-03 8.915888658709e-05 6.316774045516e+00
2.725000000000e+01 -6.200832181511e-03 8.936843821425e-05 6.371162391715e+00
2.750000000000e+01 -6.215475731146e-03 8.956458388226e-05 6.424952819427e+00
2.775000000000e+01 -6.229480365170e-03 8.974722836727e-05 6.478153010961e+00
2.800000000000e+01 -6.242793767793e-03 8.991631215197e-05 6.530773901962e+00
2.825000000000e+01 -6.255364517331e-03 9.007182109322e-05 6.582829522712e+00
2.850000000000e+01 -6.267143124611e-03 9.021379009932e-05 6.634336753599e+00
2.875000000000e+01 -6.278083646129e-03 9.034228176494e-05 6.685314995128e+00
2.900000000000e+01 -6.288144735814e-03 9.045741577338e-05 6.735785760674e+00
2.925000000000e+01 -6.297289970886e-03 9.055936782237e-05 6.785772207446e+00
2.950000000000e+01 -6.305488338080e-03 9.064836844952e-05 6.835298620885e+00
2.975000000000e+01 -6.312715381972e-03 9.072470137383e-05 6.884389864427e+00
3.000000000000e+01 -6.318954424838e-03 9.078869742449e-05 6.933070810318e+00
3.025000000000e+01 -6.324197129303e-03 9.084076863247e-05 6.981365769726e+00
3.050000000000e+01 -6.328443618556e-03 9.088138590871e-05 7.029297941756e+00
3.075000000000e+01 -6.331702879082e-03 9.091107909398e-05 7.076888898866e+00
3.100000000000e+01 -6.333993497033e-03 9.093043876840e-05 7.124158122388e+00
3.125000000000e+01 -6.335344160020e-03 9.094010038627e-05 7.171122601784e+00
3.150000000000e+01 -6.335793590318e-03 9.094075764815e-05 7.217796508813e+00
3.175000000000e+01 -6.335389928846e-03 9.093316306505e-05 7.264190955196e+00
3.200000000000e+01 -6.334190026072e-03 9.091811837869e-05 7.310313839086e+00
3.225000000000e+01 -6.332258830570e-03 9.089646558319e-05 7.356169780562e+00
3.250000000000e+01 -6.329668561205e-03 9.086907712563e-05 7.401760147852e+00
3.275000000000e+01 -6.326497389562e-03 9.083684114766e-05 7.447083171658e+00
3.300000000000e+01 -6.322827625965e-03 9.080064628003e-05 7.492134143844e+00
3.325000000000e+01 -6.318743681247e-03 9.076136497360e-05 7.536905694022e+00
3.350000000000e+01 -6.314330087584e-03 9.071983469996e-05 7.581388132079e+00
3.375000000000e+01 -6.309669631296e-03 9.067683803582e-05 7.625569843407e+00
3.400000000000e+01 -6.304841506533e-03 9.063308255131e-05 7.669437725082e+00
3.425000000000e+01 -6.299919442379e-03 9.058917728411e-05 7.712977644084e+00
3.450000000000e+01 -6.294969813326e-03 9.054560518204e-05 7.756174902300e+00
3.475000000000e+01 -6.290049948239e-03 9.050272324954e-05 7.799014689989e+00
3.500000000000e+01 -6.285206872460e-03 9.046077000519e-05 7.841482511306e+00
3.525000000000e+01 -6.280476545081e-03 9.041982813932e-05 7.883564564738e+00
3.550000000000e+01 -6.275883557942e-03 9.037980320500e-05 7.925248062883e+00
3.575000000000e+01 -6.271440934522e-03 9.034038609138e-05 7.966521477001e+00
3.600000000000e+01 -6.267150209929e-03 9.030119065964e-05 8.007374693193e+00
3.625000000000e+01 -6.263001908996e-03 9.026167154660e-05 8.047799071558e+00
3.650000000000e+01 -6.258976304258e-03 9.022110088530e-05 8.087787405688e+00
3.675000000000e+01 -6.255044547590e-03 9.017862361446e-05 8.127333779005e+00
3.700000000000e+01 -6.251169973908e-03 9.013326237878e-05 8.166433323351e+00
3.725000000000e+01 -6.247309761427e-03 9.008393710713e-05 8.205081883534e+00
3.750000000000e+01 -6.243416667513e-03 9.002953616788e-05 8.243275595995e+00
3.775000000000e+01 -6.239440666126e-03 8.996882846135e-05 8.281010394682e+00
3.800000000000e+01 -6.235330608685e-03 8.990054389116e-05 8.318281462110e+00
3.825000000000e+01 -6.231035922667e-03 8.982345188674e-05 8.355082642757e+00
3.850000000000e+01 -6.226508289195e-03 8.973637155024e-05 8.391405840105e+00
3.875000000000e+01 -6.221703253992e-03 8.963819951949e-05 8.427240416243e+00
3.900000000000e+01 -6.216581678193e-03 8.952794097580e-05 8.462572613928e+00
3.925000000000e+01 -6.211110949911e-03 8.940473962785e-05 8.497385022734e+00
3.950000000000e+01 -6.205265908199e-03 8.926790508806e-05 8.531656107368e+00
3.975000000000e+01 -6.199029471287e-03 8.911693760330e-05 8.565359817605e+00
4.000000000000e+01 -6.192392991429e-03 8.895154969868e-05 8.598465294937e+00
4.025000000000e+01 -6.185356318405e-03 8.877168213645e-05 8.630936687834e+00
4.050000000000e+01 -6.177927601587e-03 8.857751019917e-05 8.662733082860e+00
4.075000000000e+01 -6.170122786062e-03 8.836945177015e-05 8.693808555382e+00
4.100000000000e+01 -6.161964834592e-03 8.814816479125e-05 8.724112338713e+00
4.125000000000e+01 -6.153482636509e-03 8.791452370366e-05 8.753589108806e+00
4.150000000000e+01 -6.144709650218e-03 8.766963405935e-05 8.782179376908e+00
4.175000000000e+01 -6.135682613587e-03 8.741481308880e-05 8.809819979323e+00
4.200000000000e+01 -6.126440189046e-03 8.715153144739e-05 8.836444650611e+00
4.225000000000e+01 -6.117021248331e-03 8.688142178548e-05 8.861984669418e+00
4.250000000000e+01 -6.107463309057e-03 8.660622596610e-05 8.886369552355e+00
4.275000000000e+01 -6.097801252249e-03 8.632776538633e-05 8.909527788853e+00
4.300000000000e+01 -6.088066101578e-03 8.604789004540e-05 8.931387591513e+00
4.325000000000e+01 -6.078284745856e-03 8.576854429934e-05 8.951877647960e+00
4.350000000000e+01 -6.068479398251e-03 8.549153854046e-05 8.970927865365e+00
4.375000000000e+01 -6.058667135170e-03 8.521877475412e-05 8.988470083725e+00
4.400000000000e+01 -6.048860128368e-03 8.495204725945e-05 9.004438748516e+00
4.425000000000e+01 -6.039066262584e-03 8.469303291420e-05 9.018771539719e+00
4.450000000000e+01 -6.029289855057e-03 8.444334120808e-05 9.031409934783e+00
4.475000000000e+01 -6.019532690036e-03 8.420448177202e-05 9.042299705627e+00
4.500000000000e+01 -6.009795282566e-03 8.397785008954e-05 9.051391353200e+00
4.525000000000e+01 -6.000078295590e-03 8.376472111182e-05 9.058640465064e+00
4.550000000000e+01 -5.990384017422e-03 8.356624584796e-05 9.064008005242e+00
4.575000000000e+01 -5.980717810000e-03 8.338345114117e-05 9.067460546055e+00
4.600000000000e+01 -5.971089439980e-03 8.321723890084e-05 9.068970434348e+00
4.625000000000e+01 -5.961514219193e-03 8.306838706920e-05 9.068515909529e+00
4.650000000000e+01 -5.952013905970e-03 8.293755043914e-05 9.066081175831e+00
4.675000000000e+01 -5.942617330635e-03 8.282526107234e-05 9.061656436729e+00
4.700000000000e+01 -5.933360697999e-03 8.273192755004e-05 9.055237896564e+00
4.725000000000e+01 -5.924287552571e-03 8.265783288874e-05 9.046827737985e+00
4.750000000000e+01 -5.915448378125e-03 8.260313310329e-05 9.036434068578e+00
4.775000000000e+01 -5.906899838007e-03 8.256785331223e-05 9.024070854294e+00
4.800000000000e+01 -5.898703698045e-03 8.255188338369e-05 9.009757818243e+00
4.825000000000e+01 -5.890925495809e-03 8.255497114343e-05 8.993520325692e+00
4.850000000000e+01 -5.883633010931e-03 8.257672071138e-05 8.975389227918e+00
4.875000000000e+01 -5.876894584074e-03 8.261658720712e-05 8.955400679840e+00
4.900000000000e+01 -5.870777349781e-03 8.267387282404e-05 8.933595914201e+00
4.925000000000e+01 -5.865345445611e-03 8.274772478611e-05 8.910020971139e+00
4.950000000000e+01 -5.860658258203e-03 8.283713481125e-05 8.884726377685e+00
4.975000000000e+01 -5.856768792634e-03 8.294092384836e-05 8.857766774072e+00
5.000000000000e+01 -5.853722213565e-03 8.305774886277e-05 8.829200484257e+00
5.025000000000e+01 -5.851554674467e-03 8.318616601180e-05 8.799089032062e+00
5.050000000000e+01 -5.850292243832e-03 8.332471390599e-05 8.767496600197e+00
5.075000000000e+01 -5.849949803356e-03 8.347167057984e-05 8.734489448697e+00
5.100000000000e+01 -5.850531134548e-03 8.362517797786e-05 8.700135284701e+00
5.125000000000e+01 -5.852028860639e-03 8.378335131909e-05 8.664502601363e+00
5.150000000000e+01 -5.854424829490e-03 8.394428454989e-05 8.627660004257e+00
5.175000000000e+01 -5.857690933222e-03 8.410604605225e-05 8.589675524624e+00
5.200000000000e+01 -5.861789917712e-03 8.426670406336e-05 8.550615943360e+00
5.225000000000e+01 -5.866676113471e-03 8.442434832304e-05 8.510546146106e+00
5.250000000000e+01 -5.872296716210e-03 8.457711085402e-05 8.469528514144e+00
5.275000000000e+01 -5.878593104730e-03 8.472323454509e-05 8.427622374652e+00
5.300000000000e+01 -5.885501855621e-03 8.486109740202e-05 8.384883528394e+00
5.325000000000e+01 -5.892955717579e-03 8.498923433473e-05 8.341363858360e+00
5.350000000000e+01 -5.900884503935e-03 8.510635644110e-05 8.297111041292e+00
5.375000000000e+01 -5.909215857992e-03 8.521134306394e-05 8.252168367592e+00
5.400000000000e+01 -5.917875764335e-03 8.530332227458e-05 8.206574670416e+00
5.425000000000e+01 -5.926788807115e-03 8.538171282749e-05 8.160364378060e+00
5.450000000000e+01 -5.935878245703e-03 8.544613446601e-05 8.113567674882e+00
5.475000000000e+01 -5.945065960354e-03 8.549643377512e-05 8.066210778409e+00
5.500000000000e+01 -5.954272269987e-03 8.553269030501e-05 8.018316311728e+00
5.525000000000e+01 -5.963415534924e-03 8.555520075582e-05 7.969903768719e+00
5.550000000000e+01 -5.972411696837e-03 8.556446444880e-05 7.920990046709e+00
5.575000000000e+01 -5.981173780016e-03 8.556115895650e-05 7.871590034920e+00
5.600000000000e+01 -5.989611410788e-03 8.554610497882e-05 7.821717236268e+00
5.625000000000e+01 -5.997630458789e-03 8.552025327868e-05 7.771384397750e+00
5.650000000000e+01 -6.005132851641e-03 8.548465489397e-05 7.720604136432e+00
5.675000000000e+01 -6.012016709331e-03 8.544040589623e-05 7.669389531859e+00
5.700000000000e+01 -6.018176673746e-03 8.538857330637e-05 7.617754674962e+00
5.725000000000e+01 -6.023504572736e-03 8.533021462140e-05 7.565715149709e+00
5.750000000000e+01 -6.027890248706e-03 8.526635852094e-05 7.513288440019e+00
5.775000000000e+01 -6.031222814281e-03 8.519796068537e-05 7.460494246451e+00
5.800000000000e+01 -6.033392159992e-03 8.512587645296e-05 7.407354707977e+00
5.825000000000e+01 -6.034290714548e-03 8.505084129568e-05 7.353894522603e+00
5.850000000000e+01 -6.033815476329e-03 8.497345624617e-05 7.300140965761e+00
5.875000000000e+01 -6.031870257984e-03 8.489417758648e-05 7.246123808175e+00
5.900000000000e+01 -6.028367897763e-03 8.481331094468e-05 7.191875137457e+00
5.925000000000e+01 -6.023232500211e-03 8.473101101650e-05 7.137429091684e+00
5.950000000000e+01 -6.016401643278e-03 8.464728425986e-05 7.082821512907e+00
5.975000000000e+01 -6.007828389718e-03 8.456199745194e-05 7.028089534830e+00
6.000000000000e+01 -5.997483155111e-03 8.447488816493e-05 6.973271115615e+00
6.025000000000e+01 -5.985355242634e-03 8.438557734031e-05 6.918404532479e+00
6.050000000000e+01 -5.971454015334e-03 8.429358438292e-05 6.863527851823e+00
6.075000000000e+01 -5.955809622505e-03 8.419834414058e-05 6.808678391020e+00
6.100000000000e+01 -5.938473289371e-03 8.409922326263e-05 6.753892184393e+00
6.125000000000e+01 -5.919517070380e-03 8.399553586513e-05 6.699203468940e+00
6.150000000000e+01 -5.899033113830e-03 8.388655844560e-05 6.644644199850e+00
6.175000000000e+01 -5.877132441558e-03 8.377154369299e-05 6.590243605690e+00
6.200000000000e+01 -5.853943220353e-03 8.364973088559e-05 6.536027792414e+00
6.225000000000e+01 -5.829608628643e-03 8.352035615625e-05 6.482019399917e+00
6.250000000000e+01 -5.804284278612e-03 8.338266105770e-05 6.428237316091e+00
6.275000000000e+01 -5.778135281034e-03 8.323589422635e-05 6.374696450985e+00
6.300000000000e+01 -5.751333091815e-03 8.307931433110e-05 6.321407570738e+00
6.325000000000e+01 -5.724052182499e-03 8.291219066672e-05 6.268377192368e+00
6.350000000000e+01 -5.696466631105e-03 8.273380248303e-05 6.215607538957e+00
6.375000000000e+01 -5.668746746893e-03 8.254343716244e-05 6.163096553809e+00
6.400000000000e+01 -5.641055796984e-03 8.234038801253e-05 6.110837972877e+00
6.425000000000e+01 -5.613546934771e-03 8.212395275919e-05 6.058821453443e+00
6.450000000000e+01 -5.586360373401e-03 8.189343235876e-05 6.007032758232e+00
6.475000000000e+01 -5.559620882988e-03 8.164813096667e-05 5.955453991273e+00
6.500000000000e+01 -5.533435574842e-03 8.138735921351e-05 5.904063885287e+00
6.525000000000e+01 -5.507892066511e-03 8.111043541631e-05 5.852838134395e+00
6.550000000000e+01 -5.483057013593e-03 8.081667772386e-05 5.801749771956e+00
6.575000000000e+01 -5.458975038555e-03 8.050543895993e-05 5.750769584079e+00
6.600000000000e+01 -5.435667924232e-03 8.017609779565e-05 5.699866557512e+00
6.625000000000e+01 -5.413134202489e-03 7.982806205931e-05 5.649008350903e+00
6.650000000000e+01 -5.391349114519e-03 7.946078428589e-05 5.598161781921e+00
6.675000000000e+01 -5.370264868032e-03 7.907377229260e-05 5.547293325701e+00
6.700000000000e+01 -5.349811303675e-03 7.866660464922e-05 5.496369608345e+00
6.725000000000e+01 -5.329896802378e-03 7.823893193251e-05 5.445357895213e+00
6.750000000000e+01 -5.310409598906e-03 7.779048089582e-05 5.394226558183e+00
6.775000000000e+01 -5.291219318892e-03 7.732107804592e-05 5.342945522553e+00
6.800000000000e+01 -5.272178866538e-03 7.683065431588e-05 5.291486680526e+00
6.825000000000e+01 -5.253126514811e-03 7.631924991008e-05 5.239824274577e+00
6.850000000000e+01 -5.233888285793e-03 7.578701925473e-05 5.187935242047e+00
6.875000000000e+01 -5.214280540608e-03 7.523422996786e-05 5.135799521460e+00
6.900000000000e+01 -5.194112765244e-03 7.466126582517e-05 5.083400322956e+00
6.925000000000e+01 -5.173190492296e-03 7.406865598925e-05 5.030724355818e+00
6.950000000000e+01 -5.151318294886e-03 7.345703193368e-05 4.977762021144e+00
6.975000000000e+01 -5.128302793148e-03 7.282713015153e-05 4.924507561056e+00
7.000000000000e+01 -5.103955777252e-03 7.217982035573e-05 4.870959171780e+00
7.025000000000e+01 -5.078097206919e-03 7.151606897896e-05 4.817119071359e+00
7.050000000000e+01 -5.050557974940e-03 7.083693059365e-05 4.762993527973e+00
7.075000000000e+01 -5.021182752589e-03 7.014360251126e-05 4.708592838964e+00
7.100000000000e+01 -4.989832497684e-03 6.943735764484e-05 4.653931266333e+00
7.125000000000e+01 -4.956386592591e-03 6.871954394327e-05 4.599026919281e+00
7.150000000000e+01 -4.920744779488e-03 6.799159120421e-05 4.543901589977e+00
7.175000000000e+01 -4.882828721117e-03 6.725499345342e-05 4.488580535482e+00
7.200000000000e+01 -4.842583201573e-03 6.651125750629e-05 4.433092213304e+00
7.225000000000e+01 -4.799977045812e-03 6.576194475513e-05 4.377467966552e+00
7.250000000000e+01 -4.755003768289e-03 6.500864698339e-05 4.321741668152e+00
7.275000000000e+01 -4.707681808752e-03 6.425296902668e-05 4.265949324797e+00
7.300000000000e+01 -4.658054452520e-03 6.349651246662e-05 4.210128648736e+00
7.325000000000e+01 -4.606189462995e-03 6.274086097191e-05 4.154318607116e+00
7.350000000000e+01 -4.552178380804e-03 6.198756468315e-05 4.098558953091e+00
7.375000000000e+01 -4.496135801488e-03 6.123812604480e-05 4.042889753106e+00
7.400000000000e+01 -4.438198354595e-03 6.049398490554e-05 3.987350915681e+00
7.425000000000e+01 -4.378523528583e-03 5.975650656054e-05 3.931981735713e+00
7.450000000000e+01 -4.317288298634e-03 5.902696925156e-05 3.876820461046e+00
7.475000000000e+01 -4.254687619782e-03 5.830655428302e-05 3.821903891924e+00
7.500000000000e+01 -4.190932844225e-03 5.759633783925e-05 3.767267022236e+00
7.525000000000e+01 -4.126249892407e-03 5.689728666344e-05 3.712942727793e+00
7.550000000000e+01 -4.060877281035e-03 5.621025056168e-05 3.658961508040e+00
7.575000000000e+01 -3.995064130349e-03 5.553595795788e-05 3.605351283979e+00
7.600000000000e+01 -3.929068072521e-03 5.487500484064e-05 3.552137253135e+00
7.625000000000e+01 -3.863152856693e-03 5.422788772549e-05 3.499341800538e+00
7.650000000000e+01 -3.797585788055e-03 5.359498317842e-05 3.446984462646e+00
7.675000000000e+01 -3.732635044079e-03 5.297655030470e-05 3.395081938583e+00
7.700000000000e+01 -3.668566892973e-03 5.237270552383e-05 3.343648142746e+00
7.725000000000e+01 -3.605642737282e-03 5.178345203644e-05 3.292694290218e+00
7.750000000000e+01 -3.544116057187e-03 5.120867747574e-05 3.242229007728e+00
7.775000000000e+01 -3.484229294162e-03 5.064814939057e-05 3.192258460930e+00
7.800000000000e+01 -3.426210738439e-03 5.010151274282e-05 3.142786489766e+00
7.825000000000e+01 -3.370271463237e-03 4.956828871494e-05 3.093814745025e+00
7.850000000000e+01 -3.316602362790e-03 4.904787416612e-05 3.045342818132e+00
7.875000000000e+01 -3.265371427136e-03 4.853954050973e-05 2.997368359083e+00
7.900000000000e+01 -3.216721170760e-03 4.804243408452e-05 2.949887178523e+00
7.925000000000e+01 -3.170766324242e-03 4.755557807021e-05 2.902893332414e+00
7.950000000000e+01 -3.127591787769e-03 4.707787667710e-05 2.856379190355e+00
7.975000000000e+01 -3.087250998357e-03 4.660812242246e-05 2.810335490731e+00
8.000000000000e+01 -3.049764694916e-03 4.614500596320e-05 2.764751388319e+00
8.025000000000e+01 -3.015120146267e-03 4.568712922931e-05 2.719614501935e+00
8.050000000000e+01 -2.983270881448e-03 4.523302243917e-05 2.674910969940e+00
8.075000000000e+01 -2.954136880225e-03 4.478116434325e-05 2.630625525383e+00
8.100000000000e+01 -2.927605287357e-03 4.433000409521e-05 2.586741598821e+00
8.125000000000e+01 -2.903531599651e-03 4.387798596747e-05 2.543241462421e+00
8.150000000000e+01 -2.881741372236e-03 4.342357483056e-05 2.500106421972e+00
8.175000000000e+01 -2.862032392469e-03 4.296528202494e-05 2.457317069896e+00
8.200000000000e+01 -2.844177329266e-03 4.250169222156e-05 2.414853602676e+00
8.225000000000e+01 -2.827926796237e-03 4.203148803933e-05 2.372696213144e+00
8.250000000000e+01 -2.813012822693e-03 4.155345539550e-05 2.330825557644e+00
8.275000000000e+01 -2.799152650954e-03 4.106654881178e-05 2.289223300688e+00
8.300000000000e+01 -2.786052877211e-03 4.056988547527e-05 2.247872736831e+00
8.325000000000e+01 -2.773413962448e-03 4.006274546714e-05 2.206759480294e+00
8.350000000000e+01 -2.760934997782e-03 3.954459228192e-05 2.165872217911e+00
8.375000000000e+01 -2.748318552770e-03 3.901509713872e-05 2.125203506844e+00
8.400000000000e+01 -2.735275669582e-03 3.847412554567e-05 2.084750603761e+00
8.425000000000e+01 -2.721530753690e-03 3.792173281805e-05 2.044516298430e+00
8.450000000000e+01 -2.706826451165e-03 3.735819870393e-05 2.004509729252e+00
8.475000000000e+01 -2.690928192463e-03 3.678402195831e-05 1.964747146590e+00
8.500000000000e+01 -2.673628447251e-03 3.619992143544e-05 1.925252594648e+00
8.525000000000e+01 -2.654750508992e-03 3.560683771378e-05 1.886058475622e+00
8.550000000000e+01 -2.634151697919e-03 3.500593561565e-05 1.847205964538e+00
8.575000000000e+01 -2.611725908287e-03 3.439860439039e-05 1.808745243494e+00
8.600000000000e+01 -2.587405368738e-03 3.378645816141e-05 1.770735529648e+00
8.625000000000e+01 -2.561161652058e-03 3.317133397432e-05 1.733244877024e+00
8.650000000000e+01 -2.533005828731e-03 3.255528816390e-05 1.696349742341e+00
8.675000000000e+01 -2.502987874827e-03 3.194058912101e-05 1.660134311998e+00
8.700000000000e+01 -2.471195288172e-03 3.132970776112e-05 1.624689601886e+00
8.725000000000e+01 -2.437751020237e-03 3.072530224318e-05 1.590112347520e+00
8.750000000000e+01 -2.402810742552e-03 3.013019399165e-05 1.556503717004e+00
8.775000000000e+01 -2.366559574475e-03 2.954735322760e-05 1.523967886292e+00
8.800000000000e+01 -2.329208453470e-03 2.897988435616e-05 1.492610519107e+00
8.825000000000e+01 -2.290990045598e-03 2.843097191524e-05 1.462537209303e+00
8.850000000000e+01 -2.252154382673e-03 2.790385308374e-05 1.433851929401e+00
8.875000000000e+01 -2.212964501548e-03 2.740178543137e-05 1.406655546819e+00
8.900000000000e+01 -2.173691859957e-03 2.692798263731e-05 1.381044446005e+00
8.925000000000e+01 -2.134611932878e-03 2.648559212798e-05 1.357109306269e+00
8.950000000000e+01 -2.096000054189e-03 2.607765016571e-05 1.334934066670e+00
8.975000000000e+01 -2.058127451550e-03 2.570703539817e-05 1.314595097896e+00
9.000000000000e+01 -2.021257623749e-03 2.537642567596e-05 1.296160603151e+00
9.025000000000e+01 -1.985643113841e-03 2.508825759173e-05 1.279690245048e+00
9.050000000000e+01 -1.951522736809e-03 2.484468842046e-05 1.265234993390e+00
9.075000000000e+01 -1.919119353986e-03 2.464756282078e-05 1.252837178929e+00
9.100000000000e+01 -1.888638205320e-03 2.449838931634e-05 1.242530722397e+00
9.125000000000e+01 -1.860265822012e-03 2.439831731199e-05 1.234341512834e+00
9.150000000000e+01 -1.834169487064e-03 2.434812222868e-05 1.228287898929e+00
9.175000000000e+01 -1.810497211552e-03 2.434819991121e-05 1.224381248865e+00
9.200000000000e+01 -1.789378238826e-03 2.439856803110e-05 1.222626545359e+00
9.225000000000e+01 -1.770924040886e-03 2.449887541262e-05 1.223022976839e+00
9.250000000000e+01 -1.755229752163e-03 2.464841879596e-05 1.225564489404e+00
9.275000000000e+01 -1.742375985564e-03 2.484616660831e-05 1.230240277922e+00
9.300000000000e+01 -1.732430934246e-03 2.509078857071e-05 1.237035187261e+00
9.325000000000e+01 -1.725452695506e-03 2.538069115626e-05 1.245930016483e+00
9.350000000000e+01 -1.721491728258e-03 2.571405862328e-05 1.256901718260e+00
9.375000000000e+01 -1.720593359080e-03 2.608888953975e-05 1.269923496145e+00
9.400000000000e+01 -1.722800249458e-03 2.650304325458e-05 1.284964811618e+00
9.425000000000e+01 -1.728154716512e-03 2.695428580224e-05 1.301991311520e+00
9.450000000000e+01 -1.736700805085e-03 2.744033307356e-05 1.320964705532e+00
9.475000000000e+01 -1.748486019783e-03 2.795889303037e-05 1.341842607651e+00
9.500000000000e+01 -1.763562639412e-03 2.850770429458e-05 1.364578378116e+00
9.525000000000e+01 -1.781988545976e-03 2.908457234885e-05 1.389120983832e+00
9.550000000000e+01 -1.803827524511e-03 2.968740042453e-05 1.415414905500e+00
9.575000000000e+01 -1.829149006790e-03 3.031421644714e-05 1.443400117249e+00
9.600000000000e+01 -1.858027242490e-03 3.096319421925e-05 1.473012148638e+00
9.625000000000e+01 -1.890539914994e-03 3.163266935075e-05 1.504182253190e+00
9.650000000000e+01 -1.926766211025e-03 3.232114865598e-05 1.536837680780e+00
9.675000000000e+01 -1.966784395120e-03 3.302731469682e-05 1.570902066437e+00
9.700000000000e+01 -2.010668903941e-03 3.375002359346e-05 1.606295922070e+00
9.725000000000e+01 -2.058487120166e-03 3.448829814945e-05 1.642937229042e+00
9.750000000000e+01 -2.110295790050e-03 3.524131552710e-05 1.680742113064e+00
9.775000000000e+01 -2.166137195399e-03 3.600838911963e-05 1.719625580417e+00
9.800000000000e+01 -2.226035220717e-03 3.678894849729e-05 1.759502297488e+00
9.825000000000e+01 -2.289991351672e-03 3.758250447555e-05 1.800287382966e+00
9.850000000000e+01 -2.357980786980e-03 3.838863770503e-05 1.841897192308e+00
9.875000000000e+01 -2.429948791040e-03 3.920697841164e-05 1.884250065553e+00
9.900000000000e+01 -2.505807276105e-03 4.003715542164e-05 1.927267019987e+00
9.925000000000e+01 -2.585431796606e-03 4.087877631143e-05 1.970872366444e+00
9.950000000000e+01 -2.668659021782e-03 4.173136554356e-05 2.014994237926e+00
9.975000000000e+01 -2.755284915945e-03 4.259436948179e-05 2.059565021219e+00
1.000000000000e+02 -2.845063722825e-03 4.346712520253e-05 2.104521689993e+00
1.002500000000e+02 -2.937707733966e-03 4.434883314608e-05 2.149806043022e+00
1.005000000000e+02 -3.032887960044e-03 4.523853750349e-05 2.195364855056e+00
1.007500000000e+02 -3.130235717794e-03 4.613511144735e-05 2.241149953948e+00
1.010000000000e+02 -3.229345191373e-03 4.703724747165e-05 2.287118237334e+00
1.012500000000e+02 -3.329776942675e-03 4.794345603878e-05 2.333231644656e+00
1.015000000000e+02 -3.431062339663e-03 4.885206916258e-05 2.379457101295e+00
1.017500000000e+02 -3.532708842711e-03 4.976125247044e-05 2.425766444286e+00
1.020000000000e+02 -3.634206045117e-03 5.066902395406e-05 2.472136344109e+00
1.022500000000e+02 -3.735032362936e-03 5.157328009614e-05 2.518548223430e+00
1.025000000000e+02 -3.834662231670e-03 5.247182790286e-05 2.564988180522e+00
1.027500000000e+02 -3.932573625728e-03 5.336242365209e-05 2.611446908988e+00
1.030000000000e+02 -4.028255724888e-03 5.424281449079e-05 2.657919614545e+00
1.032500000000e+02 -4.121216536891e-03 5.511078414810e-05 2.704405914947e+00
1.035000000000e+02 -4.210990285911e-03 5.596420156864e-05 2.750909714559e+00
1.037500000000e+02 -4.297144357057e-03 5.680106451414e-05 2.797439044948e+00
1.040000000000e+02 -4.379285616046e-03 5.761954524580e-05 2.844005855890e+00
1.042500000000e+02 -4.457065956158e-03 5.841803092360e-05 2.890625749210e+00
1.045000000000e+02 -4.530186939705e-03 5.919515927802e-05 2.937317651184e+00
1.047500000000e+02 -4.598403435903e-03 5.994984672428e-05 2.984103413211e+00
1.050000000000e+02 -4.661526170966e-03 6.068131004883e-05 3.031007345001e+00
1.052500000000e+02 -4.719423136477e-03 6.138907930245e-05 3.078055678610e+00
1.055000000000e+02 -4.772019959267e-03 6.207300141228e-05 3.125275976644e+00
1.057500000000e+02 -4.819299167007e-03 6.273323539127e-05 3.172696486794e+00
1.060000000000e+02 -4.861298485493e-03 6.337023887057e-05 3.220345462199e+00
1.062500000000e+02 -4.898108201884e-03 6.398474515226e-05 3.268250460961e+00
1.065000000000e+02 -4.929867907696e-03 6.457773484628e-05 3.316437646722e+00
1.067500000000e+02 -4.956762501640e-03 6.515040427119e-05 3.364931101097e+00
1.070000000000e+02 -4.979017781166e-03 6.570412614823e-05 3.413752178545e+00
1.072500000000e+02 -4.996895808686e-03 6.624040920775e-05 3.462918914058e+00
1.075000000000e+02 -5.010690152480e-03 6.676085543292e-05 3.512445503521e+00
1.077500000000e+02 -5.020721159955e-03 6.726711878652e-05 3.562341875504e+00
1.080000000000e+02 -5.027331285274e-03 6.776086608173e-05 3.612613354434e+00
1.082500000000e+02 -5.030880876811e-03 6.824374643330e-05 3.663260438665e+00
1.085000000000e+02 -5.031744357817e-03 6.871735379851e-05 3.714278686518e+00
1.087500000000e+02 -5.030306499918e-03 6.918320275695e-05 3.765658710287e+00
1.090000000000e+02 -5.026959291226e-03 6.964271304552e-05 3.817386286499e+00
1.092500000000e+02 -5.022099282957e-03 7.009719786052e-05 3.869442554605e+00
1.095000000000e+02 -5.016125324214e-03 7.054785495419e-05 3.921804318728e+00
1.097500000000e+02 -5.009436588628e-03 7.099576815009e-05 3.974444416113e+00
1.100000000000e+02 -5.002430866550e-03 7.144191090414e-05 4.027332156926e+00
1.102500000000e+02 -4.995502996266e-03 7.188715629328e-05 4.080433812685e+00
1.105000000000e+02 -4.989043429180e-03 7.233229120723e-05 4.133713131140e+00
1.107500000000e+02 -4.983436716248e-03 7.277803125572e-05 4.187131878932e+00
1.110000000000e+02 -4.979059851236e-03 7.322503559867e-05 4.240650377303e+00
1.112500000000e+02 -4.976280397102e-03 7.367392216259e-05 4.294228037946e+00
1.115000000000e+02 -4.975454335438e-03 7.412528081288e-05 4.347823868401e+00
1.117500000000e+02 -4.976923590726e-03 7.457968283553e-05 4.401396956702e+00
1.120000000000e+02 -4.981013231724e-03 7.503768728404e-05 4.454906910913e+00
1.122500000000e+02 -4.988028334404e-03 7.549984237529e-05 4.508314266745e+00
1.125000000000e+02 -4.998250548870e-03 7.596668140275e-05 4.561580845052e+00
1.127500000000e+02 -5.011934395699e-03 7.643871372950e-05 4.614670075482e+00
1.130000000000e+02 -5.029303436249e-03 7.691641073962e-05 4.667547273379e+00
1.132500000000e+02 -5.050546363103e-03 7.740018732769e-05 4.720179887930e+00
1.135000000000e+02 -5.075813209654e-03 7.789037798295e-05 4.772537712859e+00
1.137500000000e+02 -5.105211667653e-03 7.838721189046e-05 4.824593077190e+00
1.140000000000e+02 -5.138803812243e-03 7.889078599399e-05 4.876321010292e+00
1.142500000000e+02 -5.176603231358e-03 7.940103876053e-05 4.927699396049e+00
1.145000000000e+02 -5.218572764783e-03 7.991771906332e-05 4.978709113158e+00
1.147500000000e+02 -5.264622942948e-03 8.044036362784e-05 5.029334168943e+00
1.150000000000e+02 -5.314611138104e-03 8.096826224546e-05 5.079561829028e+00
1.152500000000e+02 -5.368341640600e-03 8.150047900496e-05 5.129382741483e+00
1.155000000000e+02 -5.425566636161e-03 8.203583746047e-05 5.178791057002e+00
1.157500000000e+02 -5.485988142834e-03 8.257289014987e-05 5.227784542241e+00
1.160000000000e+02 -5.549260791449e-03 8.310993585389e-05 5.276364681924e+00
1.162500000000e+02 -5.614995569416e-03 8.364503721853e-05 5.324536767407e+00
1.165000000000e+02 -5.682764357437e-03 8.417604369659e-05 5.372309961661e+00
1.167500000000e+02 -5.752105256070e-03 8.470063208543e-05 5.419697340092e+00
1.170000000000e+02 -5.822528487056e-03 8.521632436714e-05 5.466715892610e+00
1.172500000000e+02 -5.893522831776e-03 8.572046493971e-05 5.513386489387e+00
1.175000000000e+02 -5.964562312459e-03 8.621040590645e-05 5.559733793338e+00
1.177500000000e+02 -6.035113091335e-03 8.668350941027e-05 5.605786122735e+00
1.180000000000e+02 -6.104640568918e-03 8.713714097663e-05 5.651575256245e+00
1.182500000000e+02 -6.172616330514e-03 8.756873797661e-05 5.697136172791e+00
1.185000000000e+02 -6.238524756631e-03 8.797588940854e-05 5.742506737622e+00
1.187500000000e+02 -6.301869321768e-03 8.835633791429e-05 5.787727321247e+00
1.190000000000e+02 -6.362178388289e-03 8.870795259661e-05 5.832840367618e+00
1.192500000000e+02 -6.419010246170e-03 8.902884455356e-05 5.877889911609e+00
1.195000000000e+02 -6.471957505440e-03 8.931738104326e-05 5.922921047340e+00
1.197500000000e+02 -6.520650760586e-03 8.957218247205e-05 5.967979366513e+00
1.200000000000e+02 -6.564761526020e-03 8.979212489094e-05 6.013110367215e+00
1.202500000000e+02 -6.604004449168e-03 8.997634013913e-05 6.058358845869e+00
1.205000000000e+02 -6.638138790164e-03 9.012420958251e-05 6.103768284935e+00
1.207500000000e+02 -6.666969313757e-03 9.023534981620e-05 6.149380239233e+00
1.210000000000e+02 -6.690346526475e-03 9.030959147766e-05 6.195233742030e+00
1.212500000000e+02 -6.708166422036e-03 9.034699556956e-05 6.241364729885e+00
1.215000000000e+02 -6.720369618489e-03 9.034780515435e-05 6.287805505668e+00
1.217500000000e+02 -6.726940263422e-03 9.031243061744e-05 6.334584237532e+00
1.220000000000e+02 -6.727904620325e-03 9.024144149414e-05 6.381724507878e+00
1.222500000000e+02 -6.723329290680e-03 9.013555494797e-05 6.429244915059e+00
1.225000000000e+02 -6.713319260162e-03 8.999559102585e-05 6.477158732915e+00
1.227500000000e+02 -6.698015835788e-03 8.982248986678e-05 6.525473631454e+00
1.230000000000e+02 -6.677594377031e-03 8.961730622309e-05 6.574191461446e+00
1.232500000000e+02 -6.652261912578e-03 8.938120120475e-05 6.623308104426e+00
1.235000000000e+02 -6.622254671757e-03 8.911543877640e-05 6.672813388786e+00
1.237500000000e+02 -6.587835525524e-03 8.882138573310e-05 6.722691071834e+00
1.240000000000e+02 -6.549291277389e-03 8.850051349218e-05 6.772918888225e+00
1.242500000000e+02 -6.506929860348e-03 8.815440138854e-05 6.823468658990e+00
1.245000000000e+02 -6.461077365933e-03 8.778472146814e-05 6.874306464599e+00
1.247500000000e+02 -6.412075022197e-03 8.739324667939e-05 6.925392873329e+00
1.250000000000e+02 -6.360276064344e-03 8.698184969413e-05 6.976683222711e+00
1.252500000000e+02 -6.306042546534e-03 8.655249547651e-05 7.028127951172e+00
1.255000000000e+02 -6.249742076925e-03 8.610723147703e-05 7.079672971094e+00
1.257500000000e+02 -6.191744550813e-03 8.564817481777e-05 7.131260080499e+00
1.260000000000e+02 -6.132418931327e-03 8.517749845871e-05 7.182827405816e+00
1.262500000000e+02 -6.072130075884e-03 8.469741483164e-05 7.234309869402e+00
1.265000000000e+02 -6.011235773184e-03 8.421015736623e-05 7.285639674555e+00
1.267500000000e+02 -5.950083985865e-03 8.371796062018e-05 7.336746802525e+00
1.270000000000e+02 -5.889010511775e-03 8.322303490388e-05 7.387559513138e+00
1.272500000000e+02 -5.828336944978e-03 8.272753493477e-05 7.438004847112e+00
1.275000000000e+02 -5.768369002037e-03 8.223358063233e-05 7.488009120215e+00
1.277500000000e+02 -5.709395095561e-03 8.174323000779e-05 7.537498410349e+00
1.280000000000e+02 -5.651685517329e-03 8.125840722184e-05 7.586399027797e+00
1.282500000000e+02 -5.595492044351e-03 8.078101467524e-05 7.634637964065e+00
1.285000000000e+02 -5.541047388451e-03 8.031283549761e-05 7.682143321081e+00
1.287500000000e+02 -5.488565097719e-03 7.985551011969e-05 7.728844703889e+00
1.290000000000e+02 -5.438239785455e-03 7.941054903610e-05 7.774673587806e+00
1.292500000000e+02 -5.390247646604e-03 7.897934181825e-05 7.819563639021e+00
1.295000000000e+02 -5.344747051776e-03 7.856318788080e-05 7.863451003982e+00
1.297500000000e+02 -5.301879284686e-03 7.816321544771e-05 7.906274545477e+00
1.300000000000e+02 -5.261769256597e-03 7.778040848586e-05 7.947976045293e+00
1.302500000000e+02 -5.224526340433e-03 7.741563436930e-05 7.988500350485e+00
1.305000000000e+02 -5.190245077873e-03 7.706966236426e-05 8.027795487754e+00
1.307500000000e+02 -5.159005878732e-03 7.674317226303e-05 8.065812722858e+00
1.310000000000e+02 -5.130875537167e-03 7.643674116470e-05 8.102506593894e+00
1.312500000000e+02 -5.105907656228e-03 7.615086800491e-05 8.137834895854e+00
1.315000000000e+02 -5.084142919346e-03 7.588598329750e-05 8.171758648603e+00
1.317500000000e+02 -5.065609271705e-03 7.564242838015e-05 8.204242026410e+00
1.320000000000e+02 -5.050321912116e-03 7.542046661962e-05 8.235252283016e+00
1.322500000000e+02 -5.038283195415e-03 7.522030042859e-05 8.264759650340e+00
1.325000000000e+02 -5.029482391342e-03 7.504201871772e-05 8.292737245137e+00
1.327500000000e+02 -5.023895300114e-03 7.488561864233e-05 8.319160960229e+00
1.330000000000e+02 -5.021483891209e-03 7.475103880222e-05 8.344009372802e+00
1.332500000000e+02 -5.022195983782e-03 7.463814844516e-05 8.367263650295e+00
1.335000000000e+02 -5.025964936384e-03 7.454671765639e-05 8.388907464429e+00
1.337500000000e+02 -5.032709457826e-03 7.447642606226e-05 8.408926923698e+00
1.340000000000e+02 -5.042333633111e-03 7.442681796271e-05 8.427310506162e+00
1.342500000000e+02 -5.054727082309e-03 7.439727439584e-05 8.444049000026e+00
1.345000000000e+02 -5.069765462087e-03 7.438716787594e-05 8.459135459619e+00
1.347500000000e+02 -5.087311452257e-03 7.439581065879e-05 8.472565154530e+00
1.350000000000e+02 -5.107216016056e-03 7.442235768365e-05 8.484335526318e+00
1.352500000000e+02 -5.129319843050e-03 7.446577203926e-05 8.494446136747e+00
1.355000000000e+02 -5.153455268673e-03 7.452497354266e-05 8.502898621614e+00
1.357500000000e+02 -5.179448546516e-03 7.459886868663e-05 8.509696628248e+00
1.360000000000e+02 -5.207122405892e-03 7.468629614521e-05 8.514845750491e+00
1.362500000000e+02 -5.236298825035e-03 7.478606317504e-05 8.518353455279e+00
1.365000000000e+02 -5.266801886020e-03 7.489698924665e-05 8.520229002618e+00
1.367500000000e+02 -5.298460695752e-03 7.501786571343e-05 8.520483361363e+00
1.370000000000e+02 -5.331112239281e-03 7.514754142868e-05 8.519129123610e+00
1.372500000000e+02 -5.364603886663e-03 7.528495113643e-05 8.516180422496e+00
1.375000000000e+02 -5.398795499138e-03 7.542913173672e-05 8.511652858210e+00
1.377500000000e+02 -5.433561016363e-03 7.557924468229e-05 8.505563438378e+00
1.380000000000e+02 -5.468789375704e-03 7.573459686633e-05 8.497930538111e+00
1.382500000000e+02 -5.504384654012e-03 7.589465612945e-05 8.488773885427e+00
1.385000000000e+02 -5.540265364197e-03 7.605906166799e-05 8.478114575644e+00
1.387500000000e+02 -5.576362847100e-03 7.622762738771e-05 8.465975118216e+00
1.390000000000e+02 -5.612618794039e-03 7.640033810880e-05 8.452379512979e+00
1.392500000000e+02 -5.648981873900e-03 7.657733945046e-05 8.437353362478e+00
1.395000000000e+02 -5.685403702342e-03 7.675891935968e-05 8.420924003537e+00
1.397500000000e+02 -5.721834182823e-03 7.694548025447e-05 8.403120666714e+00
1.400000000000e+02 -5.758216587405e-03 7.713750635238e-05 8.383974643392e+00
1.402500000000e+02 -5.794482475257e-03 7.733552595501e-05 8.363519460510e+00
1.405000000000e+02 -5.830546714070e-03 7.754006840421e-05 8.341791048834e+00
1.407500000000e+02 -5.866302925537e-03 7.775161996457e-05 8.318827891727e+00
1.410000000000e+02 -5.901619374849e-03 7.797057870534e-05 8.294671147966e+00
1.412500000000e+02 -5.936335756008e-03 7.819720538957e-05 8.269364733006e+00
1.415000000000e+02 -5.970260806246e-03 7.843157613741e-05 8.242955351720e+00
1.417500000000e+02 -6.003171124473e-03 7.867358220409e-05 8.215492475841e+00
1.420000000000e+02 -6.034811274794e-03 7.892285554989e-05 8.187028257820e+00
1.422500000000e+02 -6.064895038456e-03 7.917885575737e-05 8.157617386691e+00
1.425000000000e+02 -6.093107967706e-03 7.944070469251e-05 8.127316877384e+00
1.427500000000e+02 -6.119111790021e-03 7.970719763181e-05 8.096185811789e+00
1.430000000000e+02 -6.142549912031e-03 7.997688962302e-05 8.064285021853e+00
1.432500000000e+02 -6.163054122542e-03 8.024808657220e-05 8.031676743394e+00
1.435000000000e+02 -6.180252409727e-03 8.051885408694e-05 7.998424227840e+00
1.437500000000e+02 -6.193777623209e-03 8.078704554607e-05 7.964591346979e+00
1.440000000000e+02 -6.203276972018e-03 8.105041469250e-05 7.930242173320e+00
1.442500000000e+02 -6.208422022630e-03 8.130662850359e-05 7.895440573332e+00
1.445000000000e+02 -6.208918588943e-03 8.155329958107e-05 7.860249790522e+00
1.447500000000e+02 -6.204516116951e-03 8.178801985489e-05 7.824732055247e+00
1.450000000000e+02 -6.195017057652e-03 8.200846369957e-05 7.788948192847e+00
1.452500000000e+02 -6.180285370481e-03 8.221246906370e-05 7.752957265300e+00
1.455000000000e+02 -6.160253813565e-03 8.239808998362e-05 7.716816214515e+00
1.457500000000e+02 -6.134929693365e-03 8.256364689474e-05 7.680579541285e+00
1.460000000000e+02 -6.104399219414e-03 8.270774897115e-05 7.644298986491e+00
1.462500000000e+02 -6.068829919714e-03 8.282934180767e-05 7.608023248925e+00
1.465000000000e+02 -6.028471149229e-03 8.292787355060e-05 7.571797706238e+00
1.467500000000e+02 -5.983652613182e-03 8.300316032694e-05 7.535664174734e+00
1.470000000000e+02 -5.934781111534e-03 8.305542937787e-05 7.499660676580e+00
1.472500000000e+02 -5.882335218664e-03 8.308537914589e-05 7.463821242955e+00
1.475000000000e+02 -5.826858347801e-03 8.309401558748e-05 7.428175744768e+00
1.477500000000e+02 -5.768950443503e-03 8.308270972968e-05 7.392749740884e+00
1.480000000000e+02 -5.709257982997e-03 8.305320386978e-05 7.357564373263e+00
1.482500000000e+02 -5.648463191613e-03 8.300754737847e-05 7.322636274933e+00
1.485000000000e+02 -5.587273041715e-03 8.294803954595e-05 7.287977526664e+00
1.487500000000e+02 -5.526407983431e-03 8.287717536415e-05 7.253595625872e+00
1.490000000000e+02 -5.466590644245e-03 8.279759240559e-05 7.219493497373e+00
1.492500000000e+02 -5.408535137624e-03 8.271201698806e-05 7.185669524975e+00
1.495000000000e+02 -5.352937085881e-03 8.262321280458e-05 7.152117616265e+00
1.497500000000e+02 -5.300464712667e-03 8.253393332344e-05 7.118827283641e+00
1.500000000000e+02 -5.251751071358e-03 8.244687983572e-05 7.085783764115e+00
1.502500000000e+02 -5.207387612753e-03 8.236466652781e-05 7.052968160229e+00
1.505000000000e+02 -5.167919147213e-03 8.228979803479e-05 7.020357617836e+00
1.507500000000e+02 -5.133840114474e-03 8.222463845653e-05 6.987925524460e+00
1.510000000000e+02 -5.105592065962e-03 8.217138844913e-05 6.955641749534e+00
1.512500000000e+02 -5.083562183373e-03 8.213209352118e-05 6.923472909960e+00
1.515000000000e+02 -5.068082601566e-03 8.210863679831e-05 6.891382666423e+00
1.517500000000e+02 -5.059430324889e-03 8.210274375448e-05 6.859332046594e+00
1.520000000000e+02 -5.057827440972e-03 8.211595681007e-05 6.827279791664e+00
1.522500000000e+02 -5.063441451364e-03 8.214963852535e-05 6.795182721186e+00
1.525000000000e+02 -5.076385473898e-03 8.220499601116e-05 6.762996109473e+00
1.527500000000e+02 -5.096718175841e-03 8.228307521502e-05 6.730674065800e+00
1.530000000000e+02 -5.124443397843e-03 8.238473780936e-05 6.698169910133e+00
1.532500000000e+02 -5.159509395825e-03 8.251065000039e-05 6.665436536226e+00
1.535000000000e+02 -5.201807734059e-03 8.266127096884e-05 6.632426755048e+00
1.537500000000e+02 -5.251171903910e-03 8.283682280161e-05 6.599093612815e+00
1.540000000000e+02 -5.307375810163e-03 8.303728593298e-05 6.565390678912e+00
1.542500000000e+02 -5.370132140957e-03 8.326239600162e-05 6.531272301151e+00
1.545000000000e+02 -5.439091005721e-03 8.351160004033e-05 6.496693826624e+00
1.547500000000e+02 -5.513838711704e-03 8.378401095818e-05 6.461611788972e+00
1.550000000000e+02 -5.593897302278e-03 8.407837358659e-05 6.425984060234e+00
1.552500000000e+02 -5.678724633882e-03 8.439308356736e-05 6.389769972390e+00
1.555000000000e+02 -5.767715288749e-03 8.472618578409e-05 6.352930410612e+00
1.557500000000e+02 -5.860202439986e-03 8.507532532157e-05 6.315427877022e+00
1.560000000000e+02 -5.955460668037e-03 8.543774309466e-05 6.277226537834e+00
1.562500000000e+02 -6.052710014695e-03 8.581030280388e-05 6.238292246028e+00
1.565000000000e+02 -6.151121067269e-03 8.618951763131e-05 6.198592558611e+00
1.567500000000e+02 -6.249821264181e-03 8.657156516706e-05 6.158096737528e+00
1.570000000000e+02 -6.347902162379e-03 8.695221696164e-05 6.116775757560e+00
1.572500000000e+02 -6.444427778632e-03 8.732696208380e-05 6.074602307488e+00
1.575000000000e+02 -6.538443870280e-03 8.769107802808e-05 6.031550810879e+00
1.577500000000e+02 -6.628988038027e-03 8.803966100474e-05 5.987597449835e+00
1.580000000000e+02 -6.715100427181e-03 8.836766904108e-05 5.942720219131e+00
1.582500000000e+02 -6.795834805277e-03 8.867000222462e-05 5.896898990022e+00
1.585000000000e+02 -6.870270029719e-03 8.894158610601e-05 5.850115610766e+00
1.587500000000e+02 -6.937521597864e-03 8.917744284709e-05 5.802354017520e+00
1.590000000000e+02 -6.996753117913e-03 8.937277186263e-05 5.753600380967e+00
1.592500000000e+02 -7.047187319658e-03 8.952302972234e-05 5.703843257005e+00
1.595000000000e+02 -7.088116516941e-03 8.962400724818e-05 5.653073765016e+00
1.597500000000e+02 -7.118912381956e-03 8.967190376752e-05 5.601285758275e+00
1.600000000000e+02 -7.139034777227e-03 8.966339336983e-05 5.548476008603e+00
1.602500000000e+02 -7.148039197482e-03 8.959568221900e-05 5.494644369202e+00
1.605000000000e+02 -7.145582941696e-03 8.946655753658e-05 5.439793938220e+00
1.607500000000e+02 -7.131429581971e-03 8.927441671983e-05 5.383931188127e+00
1.610000000000e+02 -7.105451886289e-03 8.901830565161e-05 5.327066085927e+00
1.612500000000e+02 -7.067632929209e-03 8.869790811114e-05 5.269212172248e+00
1.615000000000e+02 -7.018065650596e-03 8.831353908989e-05 5.210386626054e+00
1.617500000000e+02 -6.956950612040e-03 8.786612297099e-05 5.150610287875e+00
1.620000000000e+02 -6.884592351623e-03 8.735714395636e-05 5.089907669353e+00
1.622500000000e+02 -6.801394206120e-03 8.678861498826e-05 5.028306924887e+00
1.625000000000e+02 -6.707851985645e-03 8.616305057751e-05 4.965839814500e+00
1.627500000000e+02 -6.604546521242e-03 8.548334766453e-05 4.902541634120e+00
1.630000000000e+02 -6.492135649599e-03 8.475273066674e-05 4.838451141733e+00
1.632500000000e+02 -6.371345633747e-03 8.397469168561e-05 4.773610461240e+00
1.635000000000e+02 -6.242962313618e-03 8.315291713010e-05 4.708064975089e+00
1.637500000000e+02 -6.107822374259e-03 8.229118283093e-05 4.641863212376e+00
1.640000000000e+02 -5.966804735894e-03 8.139334141136e-05 4.575056721218e+00
1.642500000000e+02 -5.820822205078e-03 8.046326357766e-05 4.507699932997e+00
1.645000000000e+02 -5.670813619077e-03 7.950478867272e-05 4.439850023316e+00
1.647500000000e+02 -5.517736426716e-03 7.852168965367e-05 4.371566758804e+00
1.650000000000e+02 -5.362559756418e-03 7.751764925767e-05 4.302912335600e+00
1.652500000000e+02 -5.206257944887e-03 7.649624539316e-05 4.233951212940e+00
1.655000000000e+02 -5.049804370178e-03 7.546094457342e-05 4.164749930853e+00
1.657500000000e+02 -4.894165566069e-03 7.441510229345e-05 4.095376919101e+00
1.660000000000e+02 -4.740295461329e-03 7.336196863020e-05 4.025902293133e+00
1.662500000000e+02 -4.589129614087e-03 7.230469630484e-05 3.956397637379e+00
1.665000000000e+02 -4.441579312281e-03 7.124634891870e-05 3.886935775395e+00
1.667500000000e+02 -4.298525490327e-03 7.018991440863e-05 3.817590526359e+00
1.670000000000e+02 -4.160812359838e-03 6.913830728503e-05 3.748436446678e+00
1.672500000000e+02 -4.029240742069e-03 6.809436974090e-05 3.679548555355e+00
1.675000000000e+02 -3.904561133341e-03 6.706086796276e-05 3.611002042033e+00
1.677500000000e+02 -3.787466588839e-03 6.604048238887e-05 3.542871955825e+00
1.680000000000e+02 -3.678585450696e-03 6.503579041711e-05 3.475232877708e+00
1.682500000000e+02 -3.578474112870e-03 6.404924378170e-05 3.408158573652e+00
1.685000000000e+02 -3.487609958915e-03 6.308314067988e-05 3.341721633551e+00
1.687500000000e+02 -3.406384655227e-03 6.213959634355e-05 3.275993098138e+00
1.690000000000e+02 -3.335098031749e-03 6.122050520466e-05 3.211042078881e+00
1.692500000000e+02 -3.273952653296e-03 6.032750512783e-05 3.146935377212e+00
1.695000000000e+02 -3.223049468027e-03 5.946194239262e-05 3.083737110133e+00
1.697500000000e+02 -3.182384453598e-03 5.862483994723e-05 3.021508350381e+00
1.700000000000e+02 -3.151846662568e-03 5.781686655559e-05 2.960306791110e+00
1.702500000000e+02 -3.131217579990e-03 5.703831241363e-05 2.900186442399e+00
1.705000000000e+02 -3.120172118327e-03 5.628907851787e-05 2.841197371361e+00
1.707500000000e+02 -3.118280971585e-03 5.556866763334e-05 2.783385490703e+00
1.710000000000e+02 -3.125014596339e-03 5.487618182945e-05 2.726792406889e+00
1.712500000000e+02 -3.139748601938e-03 5.421032902245e-05 2.671455328546e+00
1.715000000000e+02 -3.161770785151e-03 5.356944103613e-05 2.617407044048e+00
1.717500000000e+02 -3.190289343173e-03 5.295150312296e-05 2.564675963175e+00
1.720000000000e+02 -3.224442346644e-03 5.235418734034e-05 2.513286227887e+00
1.722500000000e+02 -3.263308167351e-03 5.177489319949e-05 2.463257881488e+00
1.725000000000e+02 -3.305916824790e-03 5.121079364651e-05 2.414607097346e+00
1.727500000000e+02 -3.351261932548e-03 5.065888682093e-05 2.367346450690e+00
1.730000000000e+02 -3.398313131296e-03 5.011605166197e-05 2.321485232507e+00
1.732500000000e+02 -3.446028719257e-03 4.957910469841e-05 2.277029784843e+00
1.735000000000e+02 -3.493368356138e-03 4.904485942975e-05 2.233983856323e+00
1.737500000000e+02 -3.539305533990e-03 4.851018384727e-05 2.192348955463e+00
1.740000000000e+02 -3.582839686072e-03 4.797205633617e-05 2.152124702276e+00
1.742500000000e+02 -3.623007867200e-03 4.742762095766e-05 2.113309156592e+00
1.745000000000e+02 -3.658895659454e-03 4.687423839880e-05 2.075899127037e+00
1.747500000000e+02 -3.689647274320e-03 4.630953193147e-05 2.039890441749e+00
1.750000000000e+02 -3.714474647234e-03 4.573142432715e-05 2.005278188985e+00
1.752500000000e+02 -3.732665588865e-03 4.513815908114e-05 1.972056912821e+00
1.755000000000e+02 -3.743590650604e-03 4.452839217017e-05 1.940220775737e+00
1.757500000000e+02 -3.746709008125e-03 4.390116292169e-05 1.909763677326e+00
1.760000000000e+02 -3.741573142657e-03 4.325592712037e-05 1.880679344293e+00
1.762500000000e+02 -3.727832577192e-03 4.259252008820e-05 1.852961383469e+00
1.765000000000e+02 -3.705236359879e-03 4.191120597152e-05 1.826603315521e+00
1.767500000000e+02 -3.673634518260e-03 4.121267576335e-05 1.801598582376e+00
1.770000000000e+02 -3.632978452274e-03 4.049802869829e-05 1.777940546225e+00
1.772500000000e+02 -3.583320548970e-03 3.976875781911e-05 1.755622473392e+00
1.775000000000e+02 -3.524812919504e-03 3.902672989145e-05 1.734637520523e+00
1.777500000000e+02 -3.457705425222e-03 3.827416210000e-05 1.714978713628e+00
1.780000000000e+02 -3.382342977840e-03 3.751359339493e-05 1.696638936419e+00
1.782500000000e+02 -3.299162263510e-03 3.674785344746e-05 1.679610916528e+00
1.785000000000e+02 -3.208687815921e-03 3.598002963698e-05 1.663887219769e+00
1.787500000000e+02 -3.111527527048e-03 3.521343165017e-05 1.649460245724e+00
1.790000000000e+02 -3.008367644152e-03 3.445155568266e-05 1.636322220487e+00
1.792500000000e+02 -2.899967189289e-03 3.369804817771e-05 1.624465186864e+00
1.795000000000e+02 -2.787151821709e-03 3.295667018444e-05 1.613880983569e+00
1.797500000000e+02 -2.670807081647e-03 3.223126170818e-05 1.604561207985e+00
1.800000000000e+02 -2.551870952232e-03 3.152570736750e-05 1.596497159090e+00
1.802500000000e+02 -2.431325739119e-03 3.084390290317e-05 1.589679753276e+00
1.805000000000e+02 -2.310189254202e-03 3.018972164004e-05 1.584099409708e+00
1.807500000000e+02 -2.189505296270e-03 2.956698242815e-05 1.579745902408e+00
1.810000000000e+02 -2.070333475404e-03 2.897941717181e-05 1.576608177867e+00
1.812500000000e+02 -1.953738406779e-03 2.843063844579e-05 1.574674139234e+00
1.815000000000e+02 -1.840778347550e-03 2.792410638855e-05 1.573930400721e+00
1.817500000000e+02 -1.732493385495e-03 2.746309434265e-05 1.574362018338e+00
1.820000000000e+02 -1.629893312888e-03 2.705065343178e-05 1.575952205678e+00
1.822500000000e+02 -1.533945345201e-03 2.668957486149e-05 1.578682045512e+00
1.825000000000e+02 -1.445561871163e-03 2.638235099439e-05 1.582530210235e+00
1.827500000000e+02 -1.365588444861e-03 2.613113474101e-05 1.587472703911e+00
1.830000000000e+02 -1.294792203010e-03 2.593769802767e-05 1.593482643246e+00
1.832500000000e+02 -1.233851002064e-03 2.580338989708e-05 1.600530088550e+00
1.835000000000e+02 -1.183343472000e-03 2.572909641801e-05 1.608581940851e+00
1.837500000000e+02 -1.143740244036e-03 2.571520240091e-05 1.617601916268e+00
1.840000000000e+02 -1.115396593163e-03 2.576155750358e-05 1.627550605739e+00
1.842500000000e+02 -1.098546651729e-03 2.586744839317e-05 1.638385630351e+00
1.845000000000e+02 -1.093299437892e-03 2.603157886727e-05 1.650061888724e+00
1.847500000000e+02 -1.099636746723e-03 2.625205949461e-05 1.662531903137e+00
1.850000000000e+02 -1.117413060047e-03 2.652640837458e-05 1.675746251589e+00
1.852500000000e+02 -1.146357439841e-03 2.685156429283e-05 1.689654085597e+00
1.855000000000e+02 -1.186077438851e-03 2.722391332696e-05 1.704203713395e+00
1.857500000000e+02 -1.236064902871e-03 2.763932887243e-05 1.719343242595e+00
1.860000000000e+02 -1.295703585018e-03 2.809322497230e-05 1.735021256546e+00
1.862500000000e+02 -1.364278364519e-03 2.858062245423e-05 1.751187515219e+00
1.865000000000e+02 -1.440985893339e-03 2.909622565553e-05 1.767793652605e+00
1.867500000000e+02 -1.524946419519e-03 2.963450949459e-05 1.784793861768e+00
1.870000000000e+02 -1.615216561654e-03 3.018981287761e-05 1.802145540721e+00
1.872500000000e+02 -1.710802775094e-03 3.075643369924e-05 1.819809893609e+00
1.875000000000e+02 -1.810675268688e-03 3.132872317324e-05 1.837752464799e+00
1.877500000000e+02 -1.913782055766e-03 3.190121899926e-05 1.855943605858e+00
1.880000000000e+02 -2.019063008632e-03 3.246871081292e-05 1.874358859127e+00
1.882500000000e+02 -2.125463642082e-03 3.302633333183e-05 1.892979264130e+00
1.885000000000e+02 -2.231948501529e-03 3.356965263726e-05 1.911791577031e+00
1.887500000000e+02 -2.337513825351e-03 3.409474616894e-05 1.930788414566e+00
1.890000000000e+02 -2.441199410556e-03 3.459825418214e-05 1.949968318220e+00
1.892500000000e+02 -2.542099581903e-03 3.507741366685e-05 1.969335753305e+00
1.895000000000e+02 -2.639373017661e-03 3.553011798532e-05 1.988901042033e+00
1.897500000000e+02 -2.732251437868e-03 3.595493057859e-05 2.008680245638e+00
1.900000000000e+02 -2.820047070785e-03 3.635108873662e-05 2.028694995836e+00
1.902500000000e+02 -2.902158844291e-03 3.671849647188e-05 2.048972288594e+00
1.905000000000e+02 -2.978077222990e-03 3.705770423831e-05 2.069544239506e+00
1.907500000000e+02 -3.047387702722e-03 3.736987636282e-05 2.090447809821e+00
1.910000000000e+02 -3.109772949020e-03 3.765674812820e-05 2.111724500450e+00
1.912500000000e+02 -3.165013604809e-03 3.792057348526e-05 2.133420018398e+00
1.915000000000e+02 -3.212987792561e-03 3.816406549492e-05 2.155583911303e+00
1.917500000000e+02 -3.253669392774e-03 3.839033021352e-05 2.178269170132e+00
1.920000000000e+02 -3.287125153457e-03 3.860279765172e-05 2.201531795142e+00
1.922500000000e+02 -3.313510731283e-03 3.880515053259e-05 2.225430323451e+00
1.925000000000e+02 -3.333065757553e-03 3.900125174175e-05 2.250025312705e+00
1.927500000000e+02 -3.346107997231e-03 3.919506483699e-05 2.275378782772e+00
1.930000000000e+02 -3.353026780855e-03 3.939060381405e-05 2.301553609613e+00
1.932500000000e+02 -3.354275800688e-03 3.959187018318e-05 2.328612880906e+00
1.935000000000e+02 -3.350365336834e-03 3.980277609714e-05 2.356619208703e+00
1.937500000000e+02 -3.341854010409e-03 4.002709115358e-05 2.385634014190e+00
1.940000000000e+02 -3.329340325556e-03 4.026839771407e-05 2.415716792499e+00
1.942500000000e+02 -3.313454081738e-03 4.053005031721e-05 2.446924362964e+00
1.945000000000e+02 -3.294847740583e-03 4.081514261856e-05 2.479310128782e+00
1.947500000000e+02 -3.274187890195e-03 4.112646460486e-05 2.512923358288e+00
1.950000000000e+02 -3.252146858558e-03 4.146646821590e-05 2.547808495206e+00
1.952500000000e+02 -3.229394721396e-03 4.183726915163e-05 2.584004528205e+00
1.955000000000e+02 -3.206591752661e-03 4.224062601182e-05 2.621544424254e+00
1.957500000000e+02 -3.184381421178e-03 4.267792988558e-05 2.660454640960e+00
1.960000000000e+02 -3.163383935742e-03 4.315019800433e-05 2.700754735704e+00
1.962500000000e+02 -3.144190421875e-03 4.365806378512e-05 2.742457064461e+00
1.965000000000e+02 -3.127357763821e-03 4.420181689369e-05 2.785566595060e+00
1.967500000000e+02 -3.113404165443e-03 4.478138941419e-05 2.830080823000e+00
1.970000000000e+02 -3.102805441392e-03 4.539636366552e-05 2.875989794683e+00
1.972500000000e+02 -3.095991972561e-03 4.604599554722e-05 2.923276233688e+00
1.975000000000e+02 -3.093346338689e-03 4.672923369189e-05 2.971915763090e+00
1.977500000000e+02 -3.095201573468e-03 4.744475498089e-05 3.021877215787e+00
1.980000000000e+02 -3.101840030836e-03 4.819096303563e-05 3.073123021168e+00
1.982500000000e+02 -3.113492820638e-03 4.896602658980e-05 3.125609661533e+00
1.985000000000e+02 -3.130339791536e-03 4.976792580547e-05 3.179288173539e+00
1.987500000000e+02 -3.152509957925e-03 5.059447795241e-05 3.234104698394e+00
1.990000000000e+02 -3.180082321120e-03 5.144336595037e-05 3.290001055552e+00
1.992500000000e+02 -3.213087055047e-03 5.231217006099e-05 3.346915337685e+00
1.995000000000e+02 -3.251506992904e-03 5.319840102763e-05 3.404782504429e+00
1.997500000000e+02 -3.295279410682e-03 5.409953296476e-05 3.463534980016e+00
2.000000000000e+02 -3.344298021941e-03 5.501303148875e-05 3.523103240044e+00
2.002500000000e+02 -3.398415157456e-03 5.593637852799e-05 3.583416375066e+00
2.005000000000e+02 -3.457444171758e-03 5.686709777944e-05 3.644402643056e+00
2.007500000000e+02 -3.521161896299e-03 5.780277602532e-05 3.705989987751e+00
2.010000000000e+02 -3.589311283101e-03 5.874108039719e-05 3.768106541163e+00
2.012500000000e+02 -3.661604094797e-03 5.967977673724e-05 3.830681090703e+00
2.015000000000e+02 -3.737723678424e-03 6.061673803284e-05 3.893643529462e+00
2.017500000000e+02 -3.817327684175e-03 6.154993924101e-05 3.956925273534e+00
2.020000000000e+02 -3.900050888099e-03 6.247748462093e-05 4.020459664173e+00
2.022500000000e+02 -3.985507862242e-03 6.339762103297e-05 4.084182340997e+00
2.025000000000e+02 -4.073295870358e-03 6.430870353935e-05 4.148031601684e+00
2.027500000000e+02 -4.162997632116e-03 6.520921625747e-05 4.211948735301e+00
2.030000000000e+02 -4.254184220063e-03 6.609775228805e-05 4.275878341502e+00
2.032500000000e+02 -4.346418018476e-03 6.697298951694e-05 4.339768622785e+00
2.035000000000e+02 -4.439255576056e-03 6.783372558655e-05 4.403571658143e+00
2.037500000000e+02 -4.532250602901e-03 6.867885924408e-05 4.467243644855e+00
2.040000000000e+02 -4.624956991388e-03 6.950738013201e-05 4.530745112927e+00
2.042500000000e+02 -4.716931803028e-03 7.031836177349e-05 4.594041098983e+00
2.045000000000e+02 -4.807738391245e-03 7.111095578705e-05 4.657101281107e+00
2.047500000000e+02 -4.896949481644e-03 7.188438578107e-05 4.719900062349e+00
2.050000000000e+02 -4.984150290243e-03 7.263794077114e-05 4.782416602840e+00
2.052500000000e+02 -5.068941558892e-03 7.337096393334e-05 4.844634790976e+00
2.055000000000e+02 -5.150942519130e-03 7.408285318455e-05 4.906543154065e+00
2.057500000000e+02 -5.229793797329e-03 7.477306074216e-05 4.968134703402e+00
2.060000000000e+02 -5.305160175182e-03 7.544107203486e-05 5.029406716168e+00
2.062500000000e+02 -5.376733225323e-03 7.608640026391e-05 5.090360454570e+00
2.065000000000e+02 -5.444233696244e-03 7.670858134221e-05 5.151000827382e+00
2.067500000000e+02 -5.507413881780e-03 7.730716856053e-05 5.211336000040e+00
2.070000000000e+02 -5.566059742671e-03 7.788172639195e-05 5.271376960925e+00
2.072500000000e+02 -5.619992975495e-03 7.843182955597e-05 5.331137054951e+00
2.075000000000e+02 -5.669072851318e-03 7.895705711664e-05 5.390631494297e+00
2.077500000000e+02 -5.713197859671e-03 7.945699061757e-05 5.449876858013e+00
2.080000000000e+02 -5.752307259691e-03 7.993121759012e-05 5.508890594222e+00
2.082500000000e+02 -5.786382277377e-03 8.037934336969e-05 5.567690532251e+00
2.085000000000e+02 -5.815447254728e-03 8.080100047381e-05 5.626294419913e+00
2.087500000000e+02 -5.839570428805e-03 8.119585917715e-05 5.684719490407e+00
2.090000000000e+02 -5.858864411715e-03 8.156364357123e-05 5.742982067406e+00
2.092500000000e+02 -5.873486436732e-03 8.190414992190e-05 5.801097216251e+00
2.095000000000e+02 -5.883638079542e-03 8.221726670565e-05 5.859078439763e+00
2.097500000000e+02 -5.889564515820e-03 8.250299610627e-05 5.916937422058e+00
2.100000000000e+02 -5.891553337271e-03 8.276147569131e-05 5.974683822818e+00
2.102500000000e+02 -5.889932638433e-03 8.299299962397e-05 6.032325114255e+00
2.105000000000e+02 -5.885068488552e-03 8.319803748963e-05 6.089866462099e+00
2.107500000000e+02 -5.877361686204e-03 8.337725319088e-05 6.147310645349e+00
2.110000000000e+02 -5.867243768635e-03 8.353151789198e-05 6.204658010365e+00
2.112500000000e+02 -5.855172252405e-03 8.366190720202e-05 6.261906452990e+00
2.115000000000e+02 -5.841625201538e-03 8.376971122342e-05 6.319051429383e+00
2.117500000000e+02 -5.827095038845e-03 8.385643553305e-05 6.376085984205e+00
2.120000000000e+02 -5.812081771841e-03 8.392378768929e-05 6.433000797629e+00
2.122500000000e+02 -5.797085668345e-03 8.397366009580e-05 6.489784245954e+00
2.125000000000e+02 -5.782599496567e-03 8.400810649192e-05 6.546422474099e+00
2.127500000000e+02 -5.769100466439e-03 8.402931309737e-05 6.602899478468e+00
2.130000000000e+02 -5.757042046904e-03 8.403956395017e-05 6.659197197122e+00
2.132500000000e+02 -5.746845749066e-03 8.404120155250e-05 6.715295613472e+00
2.135000000000e+02 -5.738893173090e-03 8.403658439593e-05 6.771172865589e+00
2.137500000000e+02 -5.733518433580e-03 8.402804221619e-05 6.826805368323e+00
2.140000000000e+02 -5.731001162246e-03 8.401782997999e-05 6.882167947889e+00
2.142500000000e+02 -5.731560480299e-03 8.400808692163e-05 6.937233988075e+00
2.145000000000e+02 -5.735349802855e-03 8.400079350149e-05 6.991975595428e+00
2.147500000000e+02 -5.742452923743e-03 8.399773425805e-05 7.046363775339e+00
2.150000000000e+02 -5.752881274906e-03 8.400046262094e-05 7.100368630252e+00
2.152500000000e+02 -5.766572676685e-03 8.401027066443e-05 7.153959571606e+00
2.155000000000e+02 -5.783391631485e-03 8.402817661465e-05 7.207105548755e+00
2.157500000000e+02 -5.803131049282e-03 8.405493299193e-05 7.259775296517e+00
2.160000000000e+02 -5.825515545200e-03 8.409099477663e-05 7.311937592506e+00
2.162500000000e+02 -5.850206056709e-03 8.413651906714e-05 7.363561529904e+00
2.165000000000e+02 -5.876805964968e-03 8.419138238519e-05 7.414616793850e+00
2.167500000000e+02 -5.904868285159e-03 8.425518119201e-05 7.465073944771e+00
2.170000000000e+02 -5.933903969503e-03 8.432727073088e-05 7.514904696103e+00
2.172500000000e+02 -5.963390919937e-03 8.440679577112e-05 7.564082187119e+00
2.175000000000e+02 -5.992783793728e-03 8.449271705327e-05 7.612581238266e+00
2.177500000000e+02 -6.021524322593e-03 8.458379605114e-05 7.660378587717e+00
2.180000000000e+02 -6.049051538597e-03 8.467869216910e-05 7.707453097940e+00
2.182500000000e+02 -6.074812222164e-03 8.477601659071e-05 7.753785929552e+00
2.185000000000e+02 -6.098271076924e-03 8.487428416770e-05 7.799360674165e+00
2.187500000000e+02 -6.118920616589e-03 8.497196933899e-05 7.844163442937e+00
2.190000000000e+02 -6.136290476585e-03 8.506754400017e-05 7.888182905874e+00
2.192500000000e+02 -6.149956226103e-03 8.515954630181e-05 7.931410279307e+00
2.195000000000e+02 -6.159547228389e-03 8.524652001493e-05 7.973839261324e+00
2.197500000000e+02 -6.164753836001e-03 8.532704171599e-05 8.015465913464e+00
2.200000000000e+02 -6.165333526696e-03 8.539981665515e-05 8.056288493594e+00
2.202500000000e+02 -6.161116276127e-03 8.546367540854e-05 8.096307239015e+00
2.205000000000e+02 -6.152008654154e-03 8.551758472058e-05 8.135524109362e+00
2.207500000000e+02 -6.137997089923e-03 8.556066158857e-05 8.173942488986e+00
2.210000000000e+02 -6.119149811142e-03 8.559218473297e-05 8.211566862191e+00
2.212500000000e+02 -6.095617930116e-03 8.561160494269e-05 8.248402461321e+00
2.215000000000e+02 -6.067635293475e-03 8.561855281342e-05 8.284454901625e+00
2.217500000000e+02 -6.035517239058e-03 8.561284603020e-05 8.319729808127e+00
2.220000000000e+02 -5.999658360616e-03 8.559449447862e-05 8.354232439161e+00
2.222500000000e+02 -5.960528914645e-03 8.556370352170e-05 8.387967320516e+00
2.225000000000e+02 -5.918670260849e-03 8.552087613525e-05 8.420937887575e+00
2.227500000000e+02 -5.874688974034e-03 8.546661325762e-05 8.453146151088e+00
2.230000000000e+02 -5.829249978486e-03 8.540171305524e-05 8.484592381630e+00
2.232500000000e+02 -5.783068518527e-03 8.532716904122e-05 8.515274826291e+00
2.235000000000e+02 -5.736901165531e-03 8.524416634126e-05 8.545189457629e+00
2.237500000000e+02 -5.691535948417e-03 8.515407753226e-05 8.574329755790e+00
2.240000000000e+02 -5.647781656655e-03 8.505845594012e-05 8.602686531662e+00
2.242500000000e+02 -5.606456521967e-03 8.495902706826e-05 8.630247789462e+00
2.245000000000e+02 -5.568376319120e-03 8.485767774721e-05 8.656998626567e+00
2.247500000000e+02 -5.534342121262e-03 8.475644191563e-05 8.682921176539e+00
2.250000000000e+02 -5.505127792745e-03 8.465748308342e-05 8.707994589676e+00
2.252500000000e+02 -5.481467469016e-03 8.456306598706e-05 8.732195053232e+00
2.255000000000e+02 -5.464043010343e-03 8.447552705856e-05 8.755495847327e+00
2.257500000000e+02 -5.453471896911e-03 8.439728486564e-05 8.777867439266e+00
2.260000000000e+02 -5.450295592662e-03 8.433076649489e-05 8.799277612664e+00
2.262500000000e+02 -5.454968541349e-03 8.427836320413e-05 8.819691631671e+00
2.265000000000e+02 -5.467848051314e-03 8.424240874244e-05 8.839072439322e+00
2.267500000000e+02 -5.489185355848e-03 8.422507853958e-05 8.857380889455e+00
2.270000000000e+02 -5.519117742930e-03 8.422833988464e-05 8.874576011075e+00
2.272500000000e+02 -5.557662293854e-03 8.425401076737e-05 8.890615304445e+00
2.275000000000e+02 -5.604711160323e-03 8.430362092737e-05 8.905455067380e+00
2.277500000000e+02 -5.660028694883e-03 8.437835977793e-05 8.919050749938e+00
2.280000000000e+02 -5.723250435058e-03 8.447906773998e-05 8.931357335574e+00
2.282500000000e+02 -5.793884088465e-03 8.460611574182e-05 8.942329746537e+00
2.285000000000e+02 -5.871312745064e-03 8.475937736926e-05 8.951923267843e+00
2.287500000000e+02 -5.954799984265e-03 8.493832935644e-05 8.960093991763e+00
2.290000000000e+02 -6.043497323196e-03 8.514200635776e-05 8.966799271658e+00
2.292500000000e+02 -6.136453624951e-03 8.536894000849e-05 8.971998185756e+00
2.295000000000e+02 -6.232626406501e-03 8.561711873703e-05 8.975652000737e+00
2.297500000000e+02 -6.330894932746e-03 8.588406869134e-05 8.977724637216e+00
2.300000000000e+02 -6.430074981282e-03 8.616692318689e-05 8.978183118425e+00
2.302500000000e+02 -6.528935030502e-03 8.646243411636e-05 8.976998009405e+00
2.305000000000e+02 -6.626213664556e-03 8.676703453742e-05 8.974143827715e+00
2.307500000000e+02 -6.720637834005e-03 8.707688242601e-05 8.969599422367e+00
2.310000000000e+02 -6.810941765860e-03 8.738793040014e-05 8.963348318822e+00
2.312500000000e+02 -6.895886043784e-03 8.769601619840e-05 8.955379009012e+00
2.315000000000e+02 -6.974276771576e-03 8.799694295800e-05 8.945685194997e+00
2.317500000000e+02 -7.044983991574e-03 8.828655179685e-05 8.934265962058e+00
2.320000000000e+02 -7.106958053961e-03 8.856079851113e-05 8.921125892012e+00
2.322500000000e+02 -7.159245153122e-03 8.881582748976e-05 8.906275093951e+00
2.325000000000e+02 -7.201003456458e-03 8.904804081844e-05 8.889729166450e+00
2.327500000000e+02 -7.231517511887e-03 8.925415787514e-05 8.871509070927e+00
2.330000000000e+02 -7.250211000951e-03 8.943128998087e-05 8.851640935219e+00
2.332500000000e+02 -7.256656923504e-03 8.957699619364e-05 8.830155770450e+00
2.335000000000e+02 -7.250585751716e-03 8.968930873149e-05 8.807089125835e+00
2.337500000000e+02 -7.231890659881e-03 8.976674208860e-05 8.782480668699e+00
2.340000000000e+02 -7.200630508168e-03 8.980835649353e-05 8.756373719031e+00
2.342500000000e+02 -7.157029790561e-03 8.981382397988e-05 8.728814729760e+00
2.345000000000e+02 -7.101476325842e-03 8.978329770093e-05 8.699852744722e+00
2.347500000000e+02 -7.034515950276e-03 8.971758287790e-05 8.669538828340e+00
2.350000000000e+02 -6.956845300105e-03 8.961797633414e-05 8.637925498975e+00
2.352500000000e+02 -6.869302127244e-03 8.948624291025e-05 8.605066161679e+00
2.355000000000e+02 -6.772853833397e-03 8.932467017997e-05 8.571014569458e+00
2.357500000000e+02 -6.668583688248e-03 8.913604813485e-05 8.535824308093e+00
2.360000000000e+02 -6.557676163735e-03 8.892352437412e-05 8.499548328813e+00
2.362500000000e+02 -6.441400810700e-03 8.869064982645e-05 8.462238524910e+00
2.365000000000e+02 -6.321094930806e-03 8.844125732332e-05 8.423945363678e+00
2.367500000000e+02 -6.198145477508e-03 8.817943051218e-05 8.384717578734e+00
2.370000000000e+02 -6.073970666236e-03 8.790947072801e-05 8.344601917641e+00
2.372500000000e+02 -5.950001585614e-03 8.763580551530e-05 8.303642952679e+00
2.375000000000e+02 -5.827663932178e-03 8.736296395170e-05 8.261882945213e+00
2.377500000000e+02 -5.708360153609e-03 8.709548282571e-05 8.219361768134e+00
2.380000000000e+02 -5.593452354432e-03 8.683782863064e-05 8.176116875912e+00
2.382500000000e+02 -5.484246162790e-03 8.659435975614e-05 8.132183320941e+00
2.385000000000e+02 -5.381975492715e-03 8.636927569061e-05 8.087593809855e+00
2.387500000000e+02 -5.287788644017e-03 8.616654891028e-05 8.042378792184e+00
2.390000000000e+02 -5.202735813130e-03 8.598986014055e-05 7.996566576523e+00
2.392500000000e+02 -5.127757897677e-03 8.584257721120e-05 7.950183466882e+00
2.395000000000e+02 -5.063676997939e-03 8.572770845763e-05 7.903253912727e+00
2.397500000000e+02 -5.011188517207e-03 8.564785968287e-05 7.855800667148e+00
2.400000000000e+02 -4.970854575186e-03 8.560519891415e-05 7.807844946872e+00
2.402500000000e+02 -4.943099276078e-03 8.560142628417e-05 7.759406589549e+00
2.405000000000e+02 -4.928205386344e-03 8.563774843637e-05 7.710504204040e+00
2.407500000000e+02 -4.926312748664e-03 8.571485796119e-05 7.661155310720e+00
2.410000000000e+02 -4.937417886822e-03 8.583291544711e-05 7.611376468531e+00
2.412500000000e+02 -4.961375397023e-03 8.599154156042e-05 7.561183388808e+00
2.415000000000e+02 -4.997900629945e-03 8.618979857195e-05 7.510591034500e+00
2.417500000000e+02 -5.046573734080e-03 8.642621660557e-05 7.459613705804e+00
2.420000000000e+02 -5.106845009036e-03 8.669877944870e-05 7.408265113027e+00
2.422500000000e+02 -5.178041664865e-03 8.700494601124e-05 7.356558440254e+00
2.425000000000e+02 -5.259375518923e-03 8.734165298929e-05 7.304506398736e+00
2.427500000000e+02 -5.349952081285e-03 8.770534463318e-05 7.252121277014e+00
2.430000000000e+02 -5.448780593650e-03 8.809201606003e-05 7.199414987218e+00
2.432500000000e+02 -5.554785092368e-03 8.849724713950e-05 7.146399111418e+00
2.435000000000e+02 -5.666816314051e-03 8.891624604987e-05 7.093084949194e+00
2.437500000000e+02 -5.783664405252e-03 8.934390073348e-05 7.039483570200e+00
2.440000000000e+02 -5.904072165198e-03 8.977483512443e-05 6.985605867867e+00
2.442500000000e+02 -6.026748827283e-03 9.020347149835e-05 6.931462620041e+00
2.445000000000e+02 -6.150384061931e-03 9.062409853036e-05 6.877064553713e+00
2.447500000000e+02 -6.273662126691e-03 9.103093880114e-05 6.822422409512e+00
2.450000000000e+02 -6.395275944565e-03 9.141822078640e-05 6.767547010005e+00
2.452500000000e+02 -6.513940887204e-03 9.178025105522e-05 6.712449327167e+00
2.455000000000e+02 -6.628408190338e-03 9.211148687052e-05 6.657140543101e+00
2.457500000000e+02 -6.737477641398e-03 9.240660519530e-05 6.601632107678e+00
2.460000000000e+02 -6.840009400753e-03 9.266056879781e-05 6.545935788114e+00
2.462500000000e+02 -6.934934962131e-03 9.286868720640e-05 6.490063702840e+00
2.465000000000e+02 -7.021266766907e-03 9.302666428049e-05 6.434028348815e+00
2.467500000000e+02 -7.098106867582e-03 9.313066048877e-05 6.377842606078e+00
2.470000000000e+02 -7.164654029074e-03 9.317733832140e-05 6.321519733356e+00
2.472500000000e+02 -7.220209857225e-03 9.316387521499e-05 6.265073337654e+00
2.475000000000e+02 -7.264183369890e-03 9.308799136151e-05 6.208517334237e+00
2.477500000000e+02 -7.296094626298e-03 9.294796706139e-05 6.151865879588e+00
2.480000000000e+02 -7.315576739646e-03 9.274264580048e-05 6.095133296575e+00
2.482500000000e+02 -7.322376915141e-03 9.247144212002e-05 6.038333974474e+00
2.485000000000e+02 -7.316355947203e-03 9.213432519659e-05 5.981482266007e+00
2.487500000000e+02 -7.297486887186e-03 9.173180094979e-05 5.924592364025e+00
2.490000000000e+02 -7.265852009084e-03 9.126489197775e-05 5.867678182709e+00
2.492500000000e+02 -7.221639140885e-03 9.073510460431e-05 5.810753225419e+00
2.495000000000e+02 -7.165136703484e-03 9.014437154375e-05 5.753830466585e+00
2.497500000000e+02 -7.096728281436e-03 8.949509201514e-05 5.696922228897e+00
2.500000000000e+02 -7.016886158803e-03 8.879004095208e-05 5.640040084325e+00
2.502500000000e+02 -6.926164404943e-03 8.803230895868e-05 5.583194759843e+00
2.505000000000e+02 -6.825191326068e-03 8.722526798158e-05 5.526396070599e+00
2.507500000000e+02 -6.714661603886e-03 8.637253976240e-05 5.469652877131e+00
2.510000000000e+02 -6.595328287701e-03 8.547795950278e-05 5.412973059914e+00
2.512500000000e+02 -6.467994506413e-03 8.454553309420e-05 5.356363534393e+00
2.515000000000e+02 -6.333505180535e-03 8.357934459405e-05 5.299830281099e+00
2.517500000000e+02 -6.192738662298e-03 8.258357550786e-05 5.243378417407e+00
2.520000000000e+02 -6.046598504930e-03 8.156246058588e-05 5.187012282875e+00
2.522500000000e+02 -5.896005331247e-03 8.052024597352e-05 5.130735562246e+00
2.525000000000e+02 -5.741888864929e-03 7.946115897781e-05 5.074551417671e+00
2.527500000000e+02 -5.585180208498e-03 7.838937599150e-05 5.018462646095e+00
2.530000000000e+02 -5.426804420178e-03 7.730899122729e-05 4.962471848671e+00
2.532500000000e+02 -5.267673339314e-03 7.622400362373e-05 4.906581600351e+00
2.535000000000e+02 -5.108678891118e-03 7.513828251191e-05 4.850794631300e+00
2.537500000000e+02 -4.950686654389e-03 7.405554032949e-05 4.795113994395e+00
2.540000000000e+02 -4.794529947901e-03 7.297931279562e-05 4.739543229921e+00
2.542500000000e+02 -4.641004318682e-03 7.191293780412e-05 4.684086511556e+00
2.545000000000e+02 -4.490862592083e-03 7.085953494937e-05 4.628748775553e+00
2.547500000000e+02 -4.344810299083e-03 6.982197420288e-05 4.573535820721e+00
2.550000000000e+02 -4.203501719027e-03 6.880287158464e-05 4.518454385466e+00
2.552500000000e+02 -4.067536449531e-03 6.780459790581e-05 4.463512193936e+00
2.555000000000e+02 -3.937456392541e-03 6.682922630480e-05 4.408717967327e+00
2.557500000000e+02 -3.813743428379e-03 6.587852486614e-05 4.354081406968e+00
2.560000000000e+02 -3.696817543529e-03 6.495395126238e-05 4.299613144434e+00
2.562500000000e+02 -3.587035458762e-03 6.405664499670e-05 4.245324662116e+00
2.565000000000e+02 -3.484689818577e-03 6.318743096073e-05 4.191228189324e+00
2.567500000000e+02 -3.390008676628e-03 6.234681470582e-05 4.137336572498e+00
2.570000000000e+02 -3.303155616824e-03 6.153498789807e-05 4.083663130802e+00
2.572500000000e+02 -3.224230237684e-03 6.075183563908e-05 4.030221497181e+00
2.575000000000e+02 -3.153269064368e-03 5.999695041553e-05 3.977025452249e+00
2.577500000000e+02 -3.090246872443e-03 5.926964834482e-05 3.924088757195e+00
2.580000000000e+02 -3.035078248336e-03 5.856898801526e-05 3.871424987570e+00
2.582500000000e+02 -2.987619564710e-03 5.789379263055e-05 3.819047377184e+00
2.585000000000e+02 -2.947671133110e-03 5.724268229662e-05 3.766968672791e+00
2.587500000000e+02 -2.914979550661e-03 5.661409875340e-05 3.715201004607e+00
2.590000000000e+02 -2.889240167012e-03 5.600629659894e-05 3.663755775602e+00
2.592500000000e+02 -2.870099662833e-03 5.541741160184e-05 3.612643569782e+00
2.595000000000e+02 -2.857158803958e-03 5.484547993703e-05 3.561874082066e+00
2.597500000000e+02 -2.849975276008e-03 5.428846576511e-05 3.511456068210e+00
2.600000000000e+02 -2.848066493579e-03 5.374428391733e-05 3.461397313722e+00
2.602500000000e+02 -2.850912548889e-03 5.321082047893e-05 3.411704620520e+00
2.605000000000e+02 -2.857959374977e-03 5.268595064600e-05 3.362383808641e+00
2.607500000000e+02 -2.868622103863e-03 5.216754706272e-05 3.313439731371e+00
2.610000000000e+02 -2.882288381109e-03 5.165354458805e-05 3.264876300445e+00
2.612500000000e+02 -2.898321986842e-03 5.114192793079e-05 3.216696521074e+00
2.615000000000e+02 -2.916066848644e-03 5.063070354294e-05 3.168902532058e+00
2.617500000000e+02 -2.934851298129e-03 5.011794208251e-05 3.121495653363e+00
2.620000000000e+02 -2.953992498370e-03 4.960179603633e-05 3.074476435449e+00
2.622500000000e+02 -2.972801401221e-03 4.908049977828e-05 3.027844715876e+00
2.625000000000e+02 -2.990587988094e-03 4.855237391976e-05 2.981599676966e+00
2.627500000000e+02 -3.006667050471e-03 4.801583195085e-05 2.935739913239e+00
2.630000000000e+02 -3.020364524395e-03 4.746938474870e-05 2.890263501852e+00
2.632500000000e+02 -3.031024448785e-03 4.691164638757e-05 2.845168087708e+00
2.635000000000e+02 -3.038016449806e-03 4.634134317361e-05 2.800450975720e+00
2.637500000000e+02 -3.040743693020e-03 4.575732121276e-05 2.756109243959e+00
2.640000000000e+02 -3.038651213429e-03 4.515855516260e-05 2.712139868755e+00
2.642500000000e+02 -3.031234399752e-03 4.454415823810e-05 2.668539876339e+00
2.645000000000e+02 -3.018047441369e-03 4.391339266699e-05 2.625306510488e+00
2.647500000000e+02 -2.998711585576e-03 4.326568052773e-05 2.582437430590e+00
2.650000000000e+02 -2.972922909641e-03 4.260061461211e-05 2.539930927010e+00
2.652500000000e+02 -2.940459436195e-03 4.191796939335e-05 2.497786166864e+00
2.655000000000e+02 -2.901187383206e-03 4.121771080354e-05 2.456003457626e+00
2.657500000000e+02 -2.855066365699e-03 4.050000649944e-05 2.414584530198e+00
2.660000000000e+02 -2.802153375470e-03 3.976523342730e-05 2.373532842931e+00
2.662500000000e+02 -2.742605322503e-03 3.901398129830e-05 2.332853889434e+00
2.665000000000e+02 -2.676680005076e-03 3.824705289390e-05 2.292555519752e+00
2.667500000000e+02 -2.604735187802e-03 3.746550545328e-05 2.252648251940e+00
2.670000000000e+02 -2.527225899580e-03 3.667061506837e-05 2.213145582884e+00
2.672500000000e+02 -2.444699783875e-03 3.586388128329e-05 2.174064272921e+00
2.675000000000e+02 -2.357790373118e-03 3.504703404256e-05 2.135424612401e+00
2.677500000000e+02 -2.267208392811e-03 3.422201417497e-05 2.097250647218e+00
2.680000000000e+02 -2.173731168730e-03 3.339096089891e-05 2.059570359736e+00
2.682500000000e+02 -2.078190058003e-03 3.255622261181e-05 2.022415801466e+00
2.685000000000e+02 -1.981456256284e-03 3.172033756621e-05 1.985823156187e+00
2.687500000000e+02 -1.884425287647e-03 3.088601795392e-05 1.949832742504e+00
2.690000000000e+02 -1.788000482169e-03 3.005613340737e-05 1.914488936951e+00
2.692500000000e+02 -1.693075835819e-03 2.923369259986e-05 1.879840020394e+00
2.695000000000e+02 -1.600518678675e-03 2.842182285176e-05 1.845937949542e+00
2.697500000000e+02 -1.511152542564e-03 2.762375113449e-05 1.812838047521e+00
2.700000000000e+02 -1.425740724339e-03 2.684278015558e-05 1.780598622097e+00
2.702500000000e+02 -1.344971098750e-03 2.608226444847e-05 1.749280521208e+00
2.705000000000e+02 -1.269442732060e-03 2.534558668121e-05 1.718946628172e+00
2.707500000000e+02 -1.199654784098e-03 2.463613278417e-05 1.689661313769e+00
2.710000000000e+02 -1.135998078357e-03 2.395726626278e-05 1.661489854351e+00
2.712500000000e+02 -1.078749570942e-03 2.331230162356e-05 1.634497833925e+00
2.715000000000e+02 -1.028069882128e-03 2.270447638381e-05 1.608750539418e+00
2.717500000000e+02 -9.840039477105e-04 2.213692246067e-05 1.584312367065e+00
2.720000000000e+02 -9.464847581243e-04 2.161263824058e-05 1.561246249911e+00
2.722500000000e+02 -9.153400086674e-04 2.113445512603e-05 1.539613120765e+00
2.725000000000e+02 -8.903014116522e-04 2.070500484491e-05 1.519471416097e+00
2.727500000000e+02 -8.710163021638e-04 2.032668664881e-05 1.500876630636e+00
2.730000000000e+02 -8.570611455552e-04 2.000163401716e-05 1.483880926500e+00
2.732500000000e+02 -8.479565181949e-04 1.973168124020e-05 1.468532799161e+00
2.735000000000e+02 -8.431830741050e-04 1.951833054142e-05 1.454876802124e+00
2.737500000000e+02 -8.421980880640e-04 1.936272343356e-05 1.442953327715e+00
2.740000000000e+02 -8.444521101714e-04 1.926561442311e-05 1.432798442998e+00
2.742500000000e+02 -8.494052873526e-04 1.922735051596e-05 1.424443776747e+00
2.745000000000e+02 -8.565429505292e-04 1.924785572466e-05 1.417916453721e+00
2.747500000000e+02 -8.653901788994e-04 1.932662325466e-05 1.413239071258e+00
2.750000000000e+02 -8.755249911079e-04 1.946271549247e-05 1.410429714264e+00
2.752500000000e+02 -8.865898876351e-04 1.965477338911e-05 1.409502003364e+00
2.755000000000e+02 -8.983015971823e-04 1.990103551736e-05 1.410465172870e+00
2.757500000000e+02 -9.104587805702e-04 2.019936614289e-05 1.413324173727e+00
2.760000000000e+02 -9.229476928797e-04 2.054729304063e-05 1.418079798850e+00
2.762500000000e+02 -9.357457241525e-04 2.094205355369e-05 1.424728827904e+00
2.765000000000e+02 -9.489228391975e-04 2.138064877344e-05 1.433264187317e+00
2.767500000000e+02 -9.626409664774e-04 2.185990032083e-05 1.443675125821e+00
2.770000000000e+02 -9.771513065633e-04 2.237652462650e-05 1.455947399830e+00
2.772500000000e+02 -9.927896299076e-04 2.292719786584e-05 1.470063470207e+00
2.775000000000e+02 -1.009969716332e-03 2.350861782202e-05 1.486002704157e+00
2.777500000000e+02 -1.029175203900e-03 2.411757317750e-05 1.503741584295e+00
2.780000000000e+02 -1.050950126333e-03 2.475100745833e-05 1.523253917898e+00
2.782500000000e+02 -1.075888221747e-03 2.540607609536e-05 1.544511048315e+00
2.785000000000e+02 -1.104621215179e-03 2.608019562370e-05 1.567482061278e+00
2.787500000000e+02 -1.137806063100e-03 2.677108416677e-05 1.592133987234e+00
2.790000000000e+02 -1.176111222948e-03 2.747679075893e-05 1.618431995888e+00
2.792500000000e+02 -1.220202083783e-03 2.819571405518e-05 1.646339579416e+00
2.795000000000e+02 -1.270725598575e-03 2.892660970980e-05 1.675818726115e+00
2.797500000000e+02 -1.328294436557e-03 2.966858444714e-05 1.706830078712e+00
2.800000000000e+02 -1.393470794476e-03 3.042108039805e-05 1.739333080529e+00
2.802500000000e+02 -1.466750277709e-03 3.118384746612e-05 1.773286104811e+00
2.805000000000e+02 -1.548546150214e-03 3.195690830665e-05 1.808646571355e+00
2.807500000000e+02 -1.639174483242e-03 3.274051574365e-05 1.845371047262e+00
2.810000000000e+02 -1.738840487091e-03 3.353510386545e-05 1.883415336849e+00
2.812500000000e+02 -1.847626632777e-03 3.434123514690e-05 1.922734559274e+00
2.815000000000e+02 -1.965482833023e-03 3.515954649957e-05 1.963283219375e+00
2.817500000000e+02 -2.092219294204e-03 3.599069452140e-05 2.005015271919e+00
2.820000000000e+02 -2.227502268369e-03 3.683530358101e-05 2.047884184362e+00
2.822500000000e+02 -2.370853062705e-03 3.769391758504e-05 2.091843000167e+00
2.825000000000e+02 -2.521650572882e-03 3.856695631044e-05 2.136844406376e+00
2.827500000000e+02 -2.679137421555e-03 3.945467833091e-05 2.182840808614e+00
2.830000000000e+02 -2.842429744819e-03 4.035715155146e-05 2.229784416289e+00
2.832500000000e+02 -3.010530516367e-03 4.127423030081e-05 2.277627340430e+00
2.835000000000e+02 -3.182346178512e-03 4.220554129661e-05 2.326321705424e+00
2.837500000000e+02 -3.356706223200e-03 4.315047655942e-05 2.375819776797e+00
2.840000000000e+02 -3.532385244592e-03 4.410818933717e-05 2.426074103368e+00
2.842500000000e+02 -3.708126874846e-03 4.507760438871e-05 2.477037675055e+00
2.845000000000e+02 -3.882669062451e-03 4.605745446420e-05 2.528664092917e+00
2.847500000000e+02 -4.054769804366e-03 4.704626108437e-05 2.580907750215e+00
2.850000000000e+02 -4.223232680119e-03 4.804238943198e-05 2.633724019852e+00
2.852500000000e+02 -4.386931401327e-03 4.904403311154e-05 2.687069446719e+00
2.855000000000e+02 -4.544832684027e-03 5.004925651267e-05 2.740901937647e+00
2.857500000000e+02 -4.696016920451e-03 5.105603880409e-05 2.795180945045e+00
2.860000000000e+02 -4.839695950044e-03 5.206230570326e-05 2.849867641142e+00
2.862500000000e+02 -4.975227416496e-03 5.306595900384e-05 2.904925074049e+00
2.865000000000e+02 -5.102125392484e-03 5.406489119023e-05 2.960318303019e+00
2.867500000000e+02 -5.220067016153e-03 5.505702131475e-05 3.016014507578e+00
2.870000000000e+02 -5.328894836177e-03 5.604031889972e-05 3.071983063843e+00
2.872500000000e+02 -5.428615087324e-03 5.701283060078e-05 3.128195589185e+00
2.875000000000e+02 -5.519391902320e-03 5.797270383470e-05 3.184625945852e+00
2.877500000000e+02 -5.601537735425e-03 5.891820940196e-05 3.241250205502e+00
2.880000000000e+02 -5.675500391847e-03 5.984776799148e-05 3.298046572839e+00
2.882500000000e+02 -5.741846993635e-03 6.075996791691e-05 3.354995265015e+00
2.885000000000e+02 -5.801245475581e-03 6.165354155305e-05 3.412078355301e+00
2.887500000000e+02 -5.854444188946e-03 6.252742345322e-05 3.469279574541e+00
2.890000000000e+02 -5.902250339815e-03 6.338075696485e-05 3.526584081008e+00
2.892500000000e+02 -5.945507554325e-03 6.421289687178e-05 3.583978197903e+00
2.895000000000e+02 -5.985073566657e-03 6.502341508263e-05 3.641449133173e+00
2.897500000000e+02 -6.021798409195e-03 6.581210440726e-05 3.698984678617e+00
2.900000000000e+02 -6.056503682320e-03 6.657897848497e-05 3.756572899981e+00
2.902500000000e+02 -6.089963560204e-03 6.732426875627e-05 3.814201832877e+00
2.905000000000e+02 -6.122887794447e-03 6.804841779201e-05 3.871859181815e+00
2.907500000000e+02 -6.155907137014e-03 6.875206770846e-05 3.929532035795e+00
2.910000000000e+02 -6.189561581699e-03 6.943604597726e-05 3.987206616702e+00
2.912500000000e+02 -6.224291283340e-03 7.010134671079e-05 4.044868049612e+00
2.915000000000e+02 -6.260430783075e-03 7.074910709862e-05 4.102500184284e+00
2.917500000000e+02 -6.298206174746e-03 7.138058476791e-05 4.160085454888e+00
2.920000000000e+02 -6.337735481819e-03 7.199712995398e-05 4.217604789301e+00
2.922500000000e+02 -6.379032096281e-03 7.260015542507e-05 4.275037580329e+00
2.925000000000e+02 -6.422010803368e-03 7.319109898504e-05 4.332361698965e+00
2.927500000000e+02 -6.466496553430e-03 7.377139279424e-05 4.389553576903e+00
2.930000000000e+02 -6.512235403112e-03 7.434243417484e-05 4.446588328728e+00
2.932500000000e+02 -6.558907759775e-03 7.490555352163e-05 4.503439939861e+00
2.935000000000e+02 -6.606143119746e-03 7.546198519209e-05 4.560081488187e+00
2.937500000000e+02 -6.653536292577e-03 7.601284162126e-05 4.616485421689e+00
2.940000000000e+02 -6.700664481638e-03 7.655909129259e-05 4.672623864509e+00
2.942500000000e+02 -6.747104957318e-03 7.710154089241e-05 4.728468954234e+00
2.945000000000e+02 -6.792453007450e-03 7.764082301151e-05 4.783993209972e+00
2.947500000000e+02 -6.836339595627e-03 7.817738971061e-05 4.839169904880e+00
2.950000000000e+02 -6.878448536374e-03 7.871151153485e-05 4.893973457628e+00
2.952500000000e+02 -6.918532597680e-03 7.924328379272e-05 4.948379812241e+00
2.955000000000e+02 -6.956428276047e-03 7.977263827066e-05 5.002366818682e+00
2.957500000000e+02 -6.992068735910e-03 8.029936167195e-05 5.055914590092e+00
2.960000000000e+02 -7.025494575684e-03 8.082311872085e-05 5.109005836500e+00
2.962500000000e+02 -7.056862092768e-03 8.134348075928e-05 5.161626171828e+00
2.965000000000e+02 -7.086448645359e-03 8.185995731338e-05 5.213764377215e+00
2.967500000000e+02 -7.114654892321e-03 8.237202330419e-05 5.265412628567e+00
2.970000000000e+02 -7.142003622153e-03 8.287916520211e-05 5.316566672236e+00
2.972500000000e+02 -7.169135055616e-03 8.338093366217e-05 5.367225956315e+00
2.975000000000e+02 -7.196798463938e-03 8.387695105996e-05 5.417393707813e+00
2.977500000000e+02 -7.225840122551e-03 8.436694970959e-05 5.467076959356e+00
2.980000000000e+02 -7.257187721026e-03 8.485079874054e-05 5.516286525409e+00
2.982500000000e+02 -7.291831367000e-03 8.532852924373e-05 5.565036927564e+00
2.985000000000e+02 -7.330801472424e-03 8.580033325481e-05 5.613346273982e+00
2.987500000000e+02 -7.375143919198e-03 8.626658117472e-05 5.661236093511e+00
2.990000000000e+02 -7.425893054495e-03 8.672778811974e-05 5.708731130838e+00
2.992500000000e+02 -7.484043032894e-03 8.718465573571e-05 5.755859105166e+00
2.995000000000e+02 -7.550518117038e-03 8.763806568010e-05 5.802650441007e+00
2.997500000000e+02 -7.626142956233e-03 8.808897939797e-05 5.849137968584e+00
3.000000000000e+02 -7.711613368654e-03 8.853842319451e-05 5.895356608399e+00
3.002500000000e+02 -7.807468492550e-03 8.898745564609e-05 5.941343038190e+00
3.005000000000e+02 -7.914065104605e-03 8.943714283574e-05 5.987135350468e+00
3.007500000000e+02 -8.031554979711e-03 8.988841568908e-05 6.032772703179e+00
3.010000000000e+02 -8.159865946784e-03 9.034208401018e-05 6.078294968625e+00
3.012500000000e+02 -8.298687264989e-03 9.079878755308e-05 6.123742387247e+00
3.015000000000e+02 -8.447460176122e-03 9.125892779996e-05 6.169155217964e+00
3.017500000000e+02 -8.605373937552e-03 9.172261826457e-05 6.214573403566e+00
3.020000000000e+02 -8.771367871896e-03 9.218963906696e-05 6.260036240863e+00
3.022500000000e+02 -8.944139504190e-03 9.265941019945e-05 6.305582061719e+00
3.025000000000e+02 -9.122159066340e-03 9.313096373048e-05 6.351247924842e+00
3.027500000000e+02 -9.303690278043e-03 9.360292956867e-05 6.397069319405e+00
3.030000000000e+02 -9.486816958580e-03 9.407353275590e-05 6.443079879893e+00
3.032500000000e+02 -9.669475188952e-03 9.454060053882e-05 6.489311111635e+00
3.035000000000e+02 -9.849490282046e-03 9.500157096767e-05 6.535792132835e+00
3.037500000000e+02 -1.002461811238e-02 9.545352129614e-05 6.582549418576e+00
3.040000000000e+02 -1.019258949655e-02 9.589321474202e-05 6.629606565786e+00
3.042500000000e+02 -1.035115689920e-02 9.631714630665e-05 6.676984065933e+00
3.045000000000e+02 -1.049814227477e-02 9.672159364732e-05 6.724699090402e+00
3.047500000000e+02 -1.063148469477e-02 9.710267308161e-05 6.772765294023e+00
3.050000000000e+02 -1.074928699958e-02 9.745640884506e-05 6.821192626425e+00
3.052500000000e+02 -1.084985978521e-02 9.777879920025e-05 6.869987168014e+00
3.055000000000e+02 -1.093176183411e-02 9.806588748915e-05 6.919150985026e+00
3.057500000000e+02 -1.099383618653e-02 9.831382505865e-05 6.968681999388e+00
3.060000000000e+02 -1.103524031587e-02 9.851893260840e-05 7.018573892779e+00
3.062500000000e+02 -1.105547044651e-02 9.867776717343e-05 7.068816025965e+00
3.065000000000e+02 -1.105437855797e-02 9.878718290379e-05 7.119393396095e+00
3.067500000000e+02 -1.103218250546e-02 9.884438834964e-05 7.170286613579e+00
3.070000000000e+02 -1.098946820423e-02 9.884699867932e-05 7.221471918455e+00
3.072500000000e+02 -1.092718466337e-02 9.879308482877e-05 7.272921219291e+00
3.075000000000e+02 -1.084663122040e-02 9.868121595202e-05 7.324602171213e+00
3.077500000000e+02 -1.074943813115e-02 9.851049631818e-05 7.376478277507e+00
3.080000000000e+02 -1.063754020363e-02 9.828059516753e-05 7.428509028298e+00
3.082500000000e+02 -1.051314488203e-02 9.799179956524e-05 7.480650062246e+00
3.085000000000e+02 -1.037869493222e-02 9.764502016654e-05 7.532853359893e+00
3.087500000000e+02 -1.023682679668e-02 9.724179138165e-05 7.585067461571e+00
3.090000000000e+02 -1.009032572813e-02 9.678428915494e-05 7.637237706472e+00
3.092500000000e+02 -9.942078002816e-03 9.627539812998e-05 7.689306495448e+00
3.095000000000e+02 -9.795021838173e-03 9.571864064828e-05 7.741213568265e+00
3.097500000000e+02 -9.652097423743e-03 9.511816971927e-05 7.792896297436e+00
3.100000000000e+02 -9.516197457459e-03 9.447876087232e-05 7.844289990491e+00
3.102500000000e+02 -9.390118513256e-03 9.380577037202e-05 7.895328200412e+00
3.105000000000e+02 -9.276514742005e-03 9.310505307356e-05 7.945943037058e+00
3.107500000000e+02 -9.177854154725e-03 9.238302975992e-05 7.996065477432e+00
3.110000000000e+02 -9.096378224609e-03 9.164653414845e-05 8.045625669142e+00
3.112500000000e+02 -9.034065305540e-03 9.090273786189e-05 8.094553223908e+00
3.115000000000e+02 -8.992598425167e-03 9.015907255797e-05 8.142777495079e+00
3.117500000000e+02 -8.973338140371e-03 8.942312970728e-05 8.190227838323e+00
3.120000000000e+02 -8.977300459423e-03 8.870256357943e-05 8.236833848520e+00
3.122500000000e+02 -9.005140314897e-03 8.800500590947e-05 8.282525574984e+00
3.125000000000e+02 -9.057140524990e-03 8.733791677482e-05 8.327233709643e+00
3.127500000000e+02 -9.133206414973e-03 8.670848986361e-05 8.370889748154e+00
3.130000000000e+02 -9.232866245841e-03 8.612356161211e-05 8.413426129364e+00
3.132500000000e+02 -9.355277373951e-03 8.558947926102e-05 8.454776345453e+00
3.135000000000e+02 -9.499238191194e-03 8.511199727965e-05 8.494875036548e+00
3.137500000000e+02 -9.663205545730e-03 8.469619320162e-05 8.533658063445e+00
3.140000000000e+02 -9.845317504812e-03 8.434639155672e-05 8.571062569561e+00
3.142500000000e+02 -1.004342106008e-02 8.406610020922e-05 8.607027031024e+00
3.145000000000e+02 -1.025510445913e-02 8.385793734333e-05 8.641491309466e+00
3.147500000000e+02 -1.047773360272e-02 8.372359530470e-05 8.674396701807e+00
3.150000000000e+02 -1.070849186247e-02 8.366380475999e-05 8.705685996368e+00
3.152500000000e+02 -1.094442301580e-02 8.367834369172e-05 8.735303547905e+00
3.155000000000e+02 -1.118247625709e-02 8.376606774427e-05 8.763195361319e+00
3.157500000000e+02 -1.141955272989e-02 8.392491240150e-05 8.789309198823e+00
3.160000000000e+02 -1.165255280221e-02 8.415190932304e-05 8.813594708766e+00
3.162500000000e+02 -1.187842324400e-02 8.444324174428e-05 8.836003574334e+00
3.165000000000e+02 -1.209420383333e-02 8.479426795815e-05 8.856489692725e+00
3.167500000000e+02 -1.229707221602e-02 8.519956285247e-05 8.875009369884e+00
3.170000000000e+02 -1.248438677820e-02 8.565310937986e-05 8.891521539811e+00
3.172500000000e+02 -1.265372658307e-02 8.614831026363e-05 8.905987996800e+00
3.175000000000e+02 -1.280292820479e-02 8.667803774526e-05 8.918373647676e+00
3.177500000000e+02 -1.293011839622e-02 8.723479101830e-05 8.928646764813e+00
3.180000000000e+02 -1.303374254770e-02 8.781069651831e-05 8.936779244950e+00
3.182500000000e+02 -1.311258850467e-02 8.839758868795e-05 8.942746863658e+00
3.185000000000e+02 -1.316580538277e-02 8.898719162623e-05 8.946529516253e+00
3.187500000000e+02 -1.319291771089e-02 8.957119504976e-05 8.948111448235e+00
3.190000000000e+02 -1.319383432555e-02 9.014133913995e-05 8.947481456453e+00
3.192500000000e+02 -1.316885247427e-02 9.068952488031e-05 8.944633065613e+00
3.195000000000e+02 -1.311865703997e-02 9.120792053954e-05 8.939564668187e+00
3.197500000000e+02 -1.304431542919e-02 9.168898862683e-05 8.932279634247e+00
3.200000000000e+02 -1.294726793235e-02 9.212558972335e-05 8.922786375725e+00
3.202500000000e+02 -1.282931409627e-02 9.251114122458e-05 8.911098374623e+00
3.205000000000e+02 -1.269259508074e-02 9.283970031676e-05 8.897234167295e+00
3.207500000000e+02 -1.253957249297e-02 9.310604244556e-05 8.881217297749e+00
3.210000000000e+02 -1.237300328110e-02 9.330574648292e-05 8.863076228804e+00
3.212500000000e+02 -1.219591089851e-02 9.343527532188e-05 8.842844221945e+00
3.215000000000e+02 -1.201155289248e-02 9.349204838952e-05 8.820559195911e+00
3.217500000000e+02 -1.182338441137e-02 9.347450547467e-05 8.796263553228e+00
3.220000000000e+02 -1.163501835563e-02 9.338216111204e-05 8.770003998803e+00
3.222500000000e+02 -1.145018178986e-02 9.321564299850e-05 8.741831335104e+00
3.225000000000e+02 -1.127266936530e-02 9.297672204511e-05 8.711800257811e+00
3.227500000000e+02 -1.110629355194e-02 9.266831930138e-05 8.679969135398e+00
3.230000000000e+02 -1.095483220352e-02 9.229450664816e-05 8.646399794291e+00
3.232500000000e+02 -1.082197342695e-02 9.186048738088e-05 8.611157292454e+00
3.235000000000e+02 -1.071125848455e-02 9.137252152094e-05 8.574309699266e+00
3.237500000000e+02 -1.062602328872e-02 9.083792533840e-05 8.535927867544e+00
3.240000000000e+02 -1.056933960525e-02 9.026503592147e-05 8.496085203294e+00
3.242500000000e+02 -1.054395738610e-02 8.966304401092e-05 8.454857433657e+00
3.245000000000e+02 -1.055224959856e-02 8.904187177003e-05 8.412322362921e+00
3.247500000000e+02 -1.059616116983e-02 8.841199758433e-05 8.368559623666e+00
3.250000000000e+02 -1.067716298210e-02 8.778441663948e-05 8.323650412336e+00
3.252500000000e+02 -1.079621195878e-02 8.717048647186e-05 8.277677213887e+00
3.255000000000e+02 -1.095371811579e-02 8.658172739379e-05 8.230723508067e+00
3.257500000000e+02 -1.114951927711e-02 8.602966175575e-05 8.182873461212e+00
3.260000000000e+02 -1.138286372768e-02 8.552568520992e-05 8.134211598841e+00
3.262500000000e+02 -1.165240112406e-02 8.508083651604e-05 8.084822463612e+00
3.265000000000e+02 -1.195618201181e-02 8.470559819973e-05 8.034790256743e+00
3.267500000000e+02 -1.229166586166e-02 8.440980287805e-05 7.984198469324e+00
3.270000000000e+02 -1.265573801773e-02 8.420236689866e-05 7.933129502907e+00
3.272500000000e+02 -1.304473514374e-02 8.409112851226e-05 7.881664287129e+00
3.275000000000e+02 -1.345447907888e-02 8.408271697061e-05 7.829881899027e+00
3.277500000000e+02 -1.388031905652e-02 8.418229014193e-05 7.777859185583e+00
3.280000000000e+02 -1.431718169048e-02 8.439345550199e-05 7.725670400314e+00
3.282500000000e+02 -1.475962866897e-02 8.471809341687e-05 7.673386857388e+00
3.285000000000e+02 -1.520192157169e-02 8.515637061471e-05 7.621076604327e+00
3.287500000000e+02 -1.563809300081e-02 8.570659014370e-05 7.568804124240e+00
3.290000000000e+02 -1.606202373265e-02 8.636505911133e-05 7.516630069075e+00
3.292500000000e+02 -1.646752516590e-02 8.712608630454e-05 7.464611022712e+00
3.295000000000e+02 -1.684842580461e-02 8.798204145608e-05 7.412799303305e+00
3.297500000000e+02 -1.719866111017e-02 8.892327153062e-05 7.361242803135e+00
3.300000000000e+02 -1.751236592401e-02 8.993817428174e-05 7.309984862469e+00
3.302500000000e+02 -1.778396746155e-02 9.101338894132e-05 7.259064185337e+00
3.305000000000e+02 -1.800827857488e-02 9.213390114532e-05 7.208514791265e+00
3.307500000000e+02 -1.818059002619e-02 9.328320122504e-05 7.158366002363e+00
3.310000000000e+02 -1.829675985211e-02 9.444349484330e-05 7.108642467714e+00
3.312500000000e+02 -1.835329892281e-02 9.559592869041e-05 7.059364215316e+00
3.315000000000e+02 -1.834745081566e-02 9.672085577919e-05 7.010546738961e+00
3.317500000000e+02 -1.827726479714e-02 9.779813701347e-05 6.962201109946e+00
3.320000000000e+02 -1.814166018846e-02 9.880745268664e-05 6.914334116828e+00
3.322500000000e+02 -1.794048100162e-02 9.972862939592e-05 6.866948422274e+00
3.325000000000e+02 -1.767453903192e-02 1.005419803824e-04 6.820042743839e+00
3.327500000000e+02 -1.734564434823e-02 1.012286523410e-04 6.773612049328e+00
3.330000000000e+02 -1.695662197634e-02 1.017709722948e-04 6.727647764678e+00
3.332500000000e+02 -1.651131362830e-02 1.021527883283e-04 6.682137996066e+00
3.335000000000e+02 -1.601456381625e-02 1.023597980740e-04 6.637067753982e+00
3.337500000000e+02 -1.547218940838e-02 1.023798593670e-04 6.592419188929e+00
3.340000000000e+02 -1.489093228753e-02 1.022032774084e-04 6.548171827480e+00
3.342500000000e+02 -1.427839463560e-02 1.018230677622e-04 6.504302810029e+00
3.345000000000e+02 -1.364295670550e-02 1.012351529598e-04 6.460787131314e+00
3.347500000000e+02 -1.299367741042e-02 1.004385382283e-04 6.417597874243e+00
3.350000000000e+02 -1.234017842798e-02 9.943545657590e-05 6.374706446463e+00
3.352500000000e+02 -1.169251309597e-02 9.823145323962e-05 6.332082810388e+00
3.355000000000e+02 -1.106102174186e-02 9.683540652392e-05 6.289695711519e+00
3.357500000000e+02 -1.045617525539e-02 9.525949588232e-05 6.247512897403e+00
3.360000000000e+02 -9.888409416435e-03 9.351909409633e-05 6.205501335243e+00
3.362500000000e+02 -9.367952535337e-03 9.163263358800e-05 6.163627422969e+00
3.365000000000e+02 -8.904649084452e-03 8.962142780850e-05 6.121857191259e+00
3.367500000000e+02 -8.507782979639e-03 8.750937226820e-05 6.080156503398e+00
3.370000000000e+02 -8.185903545076e-03 8.532265330544e-05 6.038491243603e+00
3.372500000000e+02 -7.946657986347e-03 8.308938618684e-05 5.996827499718e+00
3.375000000000e+02 -7.796634069222e-03 8.083920422775e-05 5.955131734718e+00
3.377500000000e+02 -7.741216725036e-03 7.860285043251e-05 5.913370946426e+00
3.380000000000e+02 -7.784462561283e-03 7.641170687137e-05 5.871512813925e+00
3.382500000000e+02 -7.928995628363e-03 7.429730465774e-05 5.829525828972e+00
3.385000000000e+02 -8.175927637726e-03 7.229082347951e-05 5.787379409354e+00
3.387500000000e+02 -8.524804902585e-03 7.042258110293e-05 5.745043995800e+00
3.390000000000e+02 -8.973583599802e-03 6.872152576715e-05 5.702491127361e+00
3.392500000000e+02 -9.518634195779e-03 6.721476622951e-05 5.659693500446e+00
3.395000000000e+02 -1.015477473452e-02 6.592707642958e-05 5.616625004754e+00
3.397500000000e+02 -1.087533228471e-02 6.488045280961e-05 5.573260745322e+00
3.400000000000e+02 -1.167223065219e-02 6.409370862354e-05 5.529577042367e+00
3.402500000000e+02 -1.253610253419e-02 6.358210786514e-05 5.485551421437e+00
3.405000000000e+02 -1.345642329438e-02 6.335706908245e-05 5.441162587610e+00
3.407500000000e+02 -1.442166380181e-02 6.342589877140e-05 5.396390389463e+00
3.410000000000e+02 -1.541945959953e-02 6.379158963912e-05 5.351215782382e+00
3.412500000000e+02 -1.643679272587e-02 6.445269144148e-05 5.305620781265e+00
3.415000000000e+02 -1.746018404998e-02 6.540324712825e-05 5.259588422726e+00
3.417500000000e+02 -1.847589182140e-02 6.663282079941e-05 5.213102722835e+00
3.420000000000e+02 -1.947011444095e-02 6.812658329200e-05 5.166148650599e+00
3.422500000000e+02 -2.042919369456e-02 6.986545946333e-05 5.118712106074e+00
3.425000000000e+02 -2.133981561486e-02 7.182634039535e-05 5.070779910482e+00
3.427500000000e+02 -2.218920660668e-02 7.398233930178e-05 5.022339816283e+00
3.430000000000e+02 -2.296532140084e-02 7.630319445839e-05 4.973380527006e+00
3.432500000000e+02 -2.365702049291e-02 7.875565700924e-05 4.923891732866e+00
3.435000000000e+02 -2.425423487882e-02 8.130391343070e-05 4.873864168415e+00
3.437500000000e+02 -2.474811514523e-02 8.391007130060e-05 4.823289679980e+00
3.440000000000e+02 -2.513116333717e-02 8.653467989664e-05 4.772161307805e+00
3.442500000000e+02 -2.539734584045e-02 8.913732631388e-05 4.720473387634e+00
3.445000000000e+02 -2.554218494807e-02 9.167715999853e-05 4.668221658230e+00
3.447500000000e+02 -2.556282839386e-02 9.411345844607e-05 4.615403379028e+00
3.450000000000e+02 -2.545809573450e-02 9.640625969112e-05 4.562017461030e+00
3.452500000000e+02 -2.522850039566e-02 9.851692418153e-05 4.508064596691e+00
3.455000000000e+02 -2.487624722403e-02 1.004086868840e-04 4.453547396091e+00
3.457500000000e+02 -2.440520529424e-02 1.020472050068e-04 4.398470520365e+00
3.460000000000e+02 -2.382085615448e-02 1.034010643476e-04 4.342840817905e+00
3.462500000000e+02 -2.313021850514e-02 1.044422416966e-04 4.286667450042e+00
3.465000000000e+02 -2.234175049646e-02 1.051465194984e-04 4.229962012279e+00
3.467500000000e+02 -2.146523142126e-02 1.054938754466e-04 4.172738643220e+00
3.470000000000e+02 -2.051162469063e-02 1.054687986369e-04 4.115014125476e+00
3.472500000000e+02 -1.949292479999e-02 1.050605474761e-04 4.056807968924e+00
3.475000000000e+02 -1.842199026583e-02 1.042633457744e-04 3.998142480951e+00
3.477500000000e+02 -1.731236519679e-02 1.030765113547e-04 3.939042818747e+00
3.480000000000e+02 -1.617809138456e-02 1.015045161987e-04 3.879537026692e+00
3.482500000000e+02 -1.503351396237e-02 9.955697605227e-05 3.819656052925e+00
3.485000000000e+02 -1.389308274507e-02 9.724857057464e-05 3.759433748446e+00
3.487500000000e+02 -1.277115228766e-02 9.459889397295e-05 3.698906846075e+00
3.490000000000e+02 -1.168178289937e-02 9.163223768541e-05 3.638114921155e+00
3.492500000000e+02 -1.063854597462e-02 8.837730833725e-05 3.577100330950e+00
3.495000000000e+02 -9.654335700078e-03 8.486688204956e-05 3.515908134715e+00
3.497500000000e+02 -8.741189990671e-03 8.113739840473e-05 3.454585993143e+00
3.500000000000e+02 -7.910122411617e-03 7.722849671399e-05 3.393184047623e+00
3.502500000000e+02 -7.170967879140e-03 7.318250232824e-05 3.331754778361e+00
3.505000000000e+02 -6.532243948593e-03 6.904386601553e-05 3.270352842237e+00
3.507500000000e+02 -6.001029365006e-03 6.485856142774e-05 3.209034889870e+00
3.510000000000e+02 -5.582862311042e-03 6.067345252742e-05 3.147859362985e+00
3.512500000000e+02 -5.281659725349e-03 5.653563786981e-05 3.086886273385e+00
3.515000000000e+02 -5.099658982499e-03 5.249178035349e-05 3.026176963522e+00
3.517500000000e+02 -5.037383749786e-03 4.858743691252e-05 2.965793853353e+00
3.520000000000e+02 -5.093634294482e-03 4.486639474338e-05 2.905800172760e+00
3.522500000000e+02 -5.265503382170e-03 4.137002799728e-05 2.846259686587e+00
3.525000000000e+02 -5.548417421925e-03 3.813669038125e-05 2.787236411486e+00
3.527500000000e+02 -5.936202926432e-03 3.520114534036e-05 2.728794333582e+00
3.530000000000e+02 -6.421177404876e-03 3.259404683698e-05 2.670997125491e+00
3.532500000000e+02 -6.994263666492e-03 3.034148758368e-05 2.613907873373e+00
3.535000000000e+02 -7.645126293644e-03 2.846461636838e-05 2.557588811010e+00
3.537500000000e+02 -8.362328190264e-03 2.697933352966e-05 2.502101072738e+00
3.540000000000e+02 -9.133505654113e-03 2.589607113049e-05 2.447504459845e+00
3.542500000000e+02 -9.945558709151e-03 2.521965938496e-05 2.393857232806e+00
3.545000000000e+02 -1.078485469154e-02 2.494928415889e-05 2.341215921433e+00
3.547500000000e+02 -1.163744097663e-02 2.507853224260e-05 2.289635162345e+00
3.550000000000e+02 -1.248926351141e-02 2.559551335854e-05 2.239167561747e+00
3.552500000000e+02 -1.332638783990e-02 2.648309635775e-05 2.189863577454e+00
3.555000000000e+02 -1.413521735708e-02 2.771920974209e-05 2.141771431047e+00
3.557500000000e+02 -1.490270657450e-02 2.927718191667e-05 2.094937034232e+00
3.560000000000e+02 -1.561656399687e-02 3.112619497522e-05 2.049403939203e+00
3.562500000000e+02 -1.626544151250e-02 3.323173272740e-05 2.005213306480e+00
3.565000000000e+02 -1.683910729028e-02 3.555613850695e-05 1.962403881572e+00
3.567500000000e+02 -1.732859752542e-02 3.805919204222e-05 1.921011992214e+00
3.570000000000e+02 -1.772634614960e-02 4.069870102447e-05 1.881071546596e+00
3.572500000000e+02 -1.802628865803e-02 4.343110995403e-05 1.842614048919e+00
3.575000000000e+02 -1.822393998802e-02 4.621212609096e-05 1.805668613487e+00
3.577500000000e+02 -1.831644421116e-02 4.899733860059e-05 1.770261990744e+00
3.580000000000e+02 -1.830259623692e-02 5.174283002243e-05 1.736418599301e+00
3.582500000000e+02 -1.818283557381e-02 5.440577228219e-05 1.704160559457e+00
3.585000000000e+02 -1.795921217387e-02 5.694499545950e-05 1.673507738539e+00
3.587500000000e+02 -1.763532617761e-02 5.932152592472e-05 1.644477804621e+00
3.590000000000e+02 -1.721624284408e-02 6.149908579631e-05 1.617086283467e+00
3.592500000000e+02 -1.670838520710e-02 6.344454883267e-05 1.591346634669e+00
3.595000000000e+02 -1.611940622042e-02 6.512834797021e-05 1.567270330368e+00
3.597500000000e+02 -1.545804386549e-02 6.652482958108e-05 1.544866952186e+00
3.600000000000e+02 -1.473396161195e-02 6.761255166512e-05 1.524144296817e+00
3.602500000000e+02 -1.395757796643e-02 6.837452305533e-05 1.505108496249e+00
3.605000000000e+02 -1.313988718647e-02 6.879837864929e-05 1.487764142269e+00
3.607500000000e+02 -1.229227592930e-02 6.887649291940e-05 1.472114424356e+00
3.610000000000e+02 -1.142633769465e-02 6.860602732117e-05 1.458161268130e+00
3.612500000000e+02 -1.055368939765e-02 6.798891442203e-05 1.445905477600e+00
3.615000000000e+02 -9.685791061515e-03 6.703177304829e-05 1.435346867225e+00
3.617500000000e+02 -8.833773255014e-03 6.574576382357e-05 1.426484388633e+00
3.620000000000e+02 -8.008273639270e-03 6.414638324573e-05 1.419316240845e+00
3.622500000000e+02 -7.219283442702e-03 6.225319784128e-05 1.413839953647e+00
3.625000000000e+02 -6.476008058990e-03 6.008952868303e-05 1.410052447280e+00
3.627500000000e+02 -5.786742351331e-03 5.768209076554e-05 1.407950058064e+00
3.630000000000e+02 -5.158760756100e-03 5.506058734489e-05 1.407528521217e+00
3.632500000000e+02 -4.598225829761e-03 5.225727666425e-05 1.408782915955e+00
3.635000000000e+02 -4.110114015307e-03 4.930651209042e-05 1.411707563274e+00
3.637500000000e+02 -3.698160452882e-03 4.624426785793e-05 1.416295880191e+00
3.640000000000e+02 -3.364821672797e-03 4.310765385174e-05 1.422540185796e+00
3.642500000000e+02 -3.111258344477e-03 3.993443680628e-05 1.430431469173e+00
3.645000000000e+02 -2.937336648683e-03 3.676256898785e-05 1.439959118238e+00
3.647500000000e+02 -2.841649053294e-03 3.362973743351e-05 1.451110619550e+00
3.650000000000e+02 -2.821553651360e-03 3.057293609687e-05 1.463871233623e+00
3.652500000000e+02 -2.873232588392e-03 2.762807106407e-05 1.478223660015e+00
3.655000000000e+02 -2.991768312459e-03 2.482959991890e-05 1.494147699987e+00
3.657500000000e+02 -3.171237331361e-03 2.221020827770e-05 1.511619927597e+00
3.660000000000e+02 -3.404820499764e-03 1.980052573794e-05 1.530613383404e+00
3.662500000000e+02 -3.684928493346e-03 1.762888002094e-05 1.551097300281e+00
3.665000000000e+02 -4.003341638940e-03 1.572108940859e-05 1.573036872559e+00
3.667500000000e+02 -4.351361187104e-03 1.410028720161e-05 1.596393079427e+00
3.670000000000e+02 -4.719971145180e-03 1.278677982489e-05 1.621122570038e+00
3.672500000000e+02 -5.100006149436e-03 1.179792577266e-05 1.647177617844e+00
3.675000000000e+02 -5.482324227512e-03 1.114803840710e-05 1.674506148756e+00
3.677500000000e+02 -5.857978935589e-03 1.084829832657e-05 1.703051845886e+00
3.680000000000e+02 -6.218389733752e-03 1.090668027015e-05 1.732754332474e+00
3.682500000000e+02 -6.555504642608e-03 1.132788064170e-05 1.763549431077e+00
3.685000000000e+02 -6.861954085732e-03 1.211325485240e-05 1.795369497337e+00
3.687500000000e+02 -7.131189807016e-03 1.326075100327e-05 1.828143821872e+00
3.690000000000e+02 -7.357607920984e-03 1.476485390228e-05 1.861799095957e+00
3.692500000000e+02 -7.536650578365e-03 1.661652801777e-05 1.896259931003e+00
3.695000000000e+02 -7.664885958296e-03 1.880317767158e-05 1.931449426125e+00
3.697500000000e+02 -7.740062390652e-03 2.130861620553e-05 1.967289771486e+00
3.700000000000e+02 -7.761137102818e-03 2.411306475575e-05 2.003702881508e+00
3.702500000000e+02 -7.728277400176e-03 2.719317726443e-05 2.040611045759e+00
3.705000000000e+02 -7.642835034511e-03 3.052210452101e-05 2.077937589369e+00
3.707500000000e+02 -7.507294487262e-03 3.406960826779e-05 2.115607536087e+00
3.710000000000e+02 -7.325196391777e-03 3.780222465041e-05 2.153548261445e+00
3.712500000000e+02 -7.101038096415e-03 4.168349097061e-05 2.191690133551e+00
3.715000000000e+02 -6.840154951752e-03 4.567422507590e-05 2.229967128224e+00
3.717500000000e+02 -6.548584031419e-03 4.973290435484e-05 2.268317417368e+00
3.720000000000e+02 -6.232915685949e-03 5.381607889574e-05 2.306683917809e+00
3.722500000000e+02 -5.900134456548e-03 5.787883926051e-05 2.345014800200e+00
3.725000000000e+02 -5.557455252801e-03 6.187535089794e-05 2.383263946900e+00
3.727500000000e+02 -5.212158290154e-03 6.575946488821e-05 2.421391354813e+00
3.730000000000e+02 -4.871425009188e-03 6.948533951301e-05 2.459363479653e+00
3.732500000000e+02 -4.542180852185e-03 7.300809651425e-05 2.497153512269e+00
3.735000000000e+02 -4.230947107055e-03 7.628449247599e-05 2.534741583889e+00
3.737500000000e+02 -3.943702883767e-03 7.927358933346e-05 2.572114898153e+00
3.740000000000e+02 -3.685762355826e-03 8.193741309975e-05 2.609267781857e+00
3.742500000000e+02 -3.461667661668e-03 8.424157959405e-05 2.646201653605e+00
3.745000000000e+02 -3.275097024175e-03 8.615587590274e-05 2.682924911425e+00
3.747500000000e+02 -3.128792131338e-03 8.765478883313e-05 2.719452734096e+00
3.750000000000e+02 -3.024503741831e-03 8.871796796642e-05 2.755806800069e+00
3.752500000000e+02 -2.962954140098e-03 8.933060468255e-05 2.792014929459e+00
3.755000000000e+02 -2.943820021951e-03 8.948373361006e-05 2.828110648314e+00
3.757500000000e+02 -2.965732640790e-03 8.917444130122e-05 2.864132686540e+00
3.760000000000e+02 -3.026297293632e-03 8.840598680204e-05 2.900124413594e+00
3.762500000000e+02 -3.122129232053e-03 8.718782295397e-05 2.936133225861e+00
3.765000000000e+02 -3.248908504320e-03 8.553553105844e-05 2.972209890729e+00
3.767500000000e+02 -3.401450967149e-03 8.347066375514e-05 3.008407862851e+00
3.770000000000e+02 -3.573795834171e-03 8.102050001985e-05 3.044782581194e+00
3.772500000000e+02 -3.759307196234e-03 7.821771082084e-05 3.081390762348e+00
3.775000000000e+02 -3.950790147432e-03 7.509995691501e-05 3.118289696532e+00
3.777500000000e+02 -4.140618797539e-03 7.170940747092e-05 3.155536559695e+00
3.780000000000e+02 -4.320874374459e-03 6.809219151277e-05 3.193187752011e+00
3.782500000000e+02 -4.483492171489e-03 6.429779203171e-05 3.231298267911e+00
3.785000000000e+02 -4.620414448197e-03 6.037838696624e-05 3.269921106952e+00
3.787500000000e+02 -4.723747275555e-03 5.638815150777e-05 3.309106730006e+00
3.790000000000e+02 -4.785918328309e-03 5.238251862355e-05 3.348902564458e+00
3.792500000000e+02 -4.799833438918e-03 4.841741460471e-05 3.389352561809e+00
3.795000000000e+02 -4.759028422151e-03 4.454849050642e-05 3.430496808397e+00
3.797500000000e+02 -4.657814123970e-03 4.083034204161e-05 3.472371190271e+00
3.800000000000e+02 -4.491411162071e-03 3.731573958665e-05 3.515007112133e+00
3.802500000000e+02 -4.256072816328e-03 3.405488098257e-05 3.558431267972e+00
3.805000000000e+02 -3.949192048463e-03 3.109467313397e-05 3.602665462911e+00
3.807500000000e+02 -3.569391021358e-03 2.847805638001e-05 3.647726483921e+00
3.810000000000e+02 -3.116591740919e-03 2.624338761514e-05 3.693626014812e+00
3.812500000000e+02 -2.592064555088e-03 2.442388424406e-05 3.740370595682e+00
3.815000000000e+02 -1.998453951261e-03 2.304714315787e-05 3.787961623426e+00
3.817500000000e+02 -1.339781143888e-03 2.213474309856e-05 3.836395388156e+00
3.820000000000e+02 -6.214212500092e-04 2.170193431664e-05 3.885663149316e+00
3.822500000000e+02 1.499433944550e-04 2.175742945071e-05 3.935751242153e+00
3.825000000000e+02 9.663951178731e-04 2.230328330260e-05 3.986641221325e+00
3.827500000000e+02 1.818876117200e-03 2.333488059889e-05 4.038310031572e+00
3.830000000000e+02 2.697306782497e-03 2.484101932784e-05 4.090730211548e+00
3.832500000000e+02 3.590725130807e-03 2.680409368916e-05 4.143870127032e+00
3.835000000000e+02 4.487445776327e-03 2.920037423448e-05 4.197694228472e+00
3.837500000000e+02 5.375235839033e-03 3.200037429632e-05 4.252163340640e+00
3.840000000000e+02 6.241505786373e-03 3.516930280606e-05 4.307234971775e+00
3.842500000000e+02 7.073511354598e-03 3.866759001850e-05 4.362863652584e+00
3.845000000000e+02 7.858564692608e-03 4.245148009896e-05 4.419001290960e+00
3.847500000000e+02 8.584249704444e-03 4.647368170718e-05 4.475597552677e+00
3.850000000000e+02 9.238640041582e-03 5.068405331377e-05 4.532600252640e+00
3.852500000000e+02 9.810513541465e-03 5.503033329163e-05 4.589955767179e+00
3.855000000000e+02 1.028956227823e-02 5.945888923889e-05 4.647609449969e+00
3.857500000000e+02 1.066659188535e-02 6.391547501913e-05 4.705506059712e+00
3.860000000000e+02 1.093370743242e-02 6.834599401501e-05 4.763590190057e+00
3.862500000000e+02 1.108448386522e-02 7.269724790970e-05 4.821806693397e+00
3.865000000000e+02 1.111411398579e-02 7.691766345580e-05 4.880101105022e+00
3.867500000000e+02 1.101953547508e-02 8.095798744909e-05 4.938420049474e+00
3.870000000000e+02 1.079953028339e-02 8.477194893192e-05 4.996711636014e+00
3.872500000000e+02 1.045479547511e-02 8.831686993774e-05 5.054925832800e+00
3.875000000000e+02 9.987985045819e-03 9.155421398951e-05 5.113014814559e+00
3.877500000000e+02 9.403718399470e-03 9.445007549200e-05 5.170933284641e+00
3.880000000000e+02 8.708556013267e-03 9.697559800753e-05 5.228638764170e+00
3.882500000000e+02 7.910943149962e-03 9.910730760315e-05 5.286091845548e+00
3.885000000000e+02 7.021119225469e-03 1.008273664711e-04 5.343256409836e+00
3.887500000000e+02 6.050995185598e-03 1.021237539028e-04 5.400099804224e+00
3.890000000000e+02 5.014001239669e-03 1.029904040646e-04 5.456592978234e+00
3.892500000000e+02 3.924905135524e-03 1.034271877353e-04 5.512710579554e+00
3.895000000000e+02 2.799604531826e-03 1.034397862977e-04 5.568431006175e+00
3.897500000000e+02 1.654897541550e-03 1.030395669361e-04 5.623736419031e+00
3.900000000000e+02 5.082334936355e-04 1.022432601498e-04 5.678612712411e+00
3.902500000000e+02 -6.225511042385e-04 1.010726520434e-04 5.733049443753e+00
3.905000000000e+02 -1.719506451445e-03 9.955423919916e-05 5.787039728422e+00
3.907500000000e+02 -2.764849701825e-03 9.771873684170e-05 5.840580095200e+00
3.910000000000e+02 -3.741245754832e-03 9.560048668197e-05 5.893670309532e+00
3.912500000000e+02 -4.632083972881e-03 9.323690240490e-05 5.946313162637e+00
3.915000000000e+02 -5.421746440617e-03 9.066783725520e-05 5.998514236421e+00
3.917500000000e+02 -6.095862464930e-03 8.793490774725e-05 6.050281637668e+00
3.920000000000e+02 -6.641545049789e-03 8.508080217004e-05 6.101625712248e+00
3.922500000000e+02 -7.047604872367e-03 8.214857781069e-05 6.152558736503e+00
3.925000000000e+02 -7.304738469843e-03 7.918096550918e-05 6.203094598969e+00
3.927500000000e+02 -7.405686603719e-03 7.621968491170e-05 6.253248464349e+00
3.930000000000e+02 -7.345360620294e-03 7.330479026207e-05 6.303036433006e+00
3.932500000000e+02 -7.120934233609e-03 7.047405280758e-05 6.352475192986e+00
3.935000000000e+02 -6.731899539189e-03 6.776239943593e-05 6.401581678225e+00
3.937500000000e+02 -6.180085741249e-03 6.520141029212e-05 6.450372725095e+00
3.940000000000e+02 -5.469640688100e-03 6.281888425799e-05 6.498864740187e+00
3.942500000000e+02 -4.606975478885e-03 6.063848344220e-05 6.547073375613e+00
3.945000000000e+02 -3.600672983601e-03 5.867946446569e-05 6.595013224964e+00
3.947500000000e+02 -2.461361954723e-03 5.695649305329e-05 6.642697529920e+00
3.950000000000e+02 -1.201558748971e-03 5.547954950771e-05 6.690137909992e+00
3.952500000000e+02 1.645203478980e-04 5.425392269179e-05 6.737344110061e+00
3.955000000000e+02 1.621173858250e-03 5.328029439880e-05 6.784323775699e+00
3.957500000000e+02 3.151452469165e-03 5.255490580480e-05 6.831082247661e+00
3.960000000000e+02 4.737415261199e-03 5.206979658004e-05 6.877622381333e+00
3.962500000000e+02 6.360401598422e-03 5.181314680114e-05 6.923944395249e+00
3.965000000000e+02 8.001312647946e-03 5.176965991077e-05 6.970045741502e+00
3.967500000000e+02 9.640898255597e-03 5.192099844384e-05 7.015921002475e+00
3.970000000000e+02 1.126004570780e-02 5.224626785230e-05 7.061561818040e+00
3.972500000000e+02 1.284006254710e-02 5.272254815222e-05 7.106956834516e+00
3.975000000000e+02 1.436295242963e-02 5.332544660641e-05 7.152091686402e+00
3.977500000000e+02 1.581167646945e-02 5.402966022386e-05 7.196949003249e+00
3.980000000000e+02 1.717039703109e-02 5.480954848300e-05 7.241508445929e+00
3.982500000000e+02 1.842470180125e-02 5.563967733707e-05 7.285746774897e+00
3.985000000000e+02 1.956180106487e-02 5.649534074173e-05 7.329637945036e+00
3.987500000000e+02 2.057069994219e-02 5.735303111809e-05 7.373153234070e+00
3.990000000000e+02 2.144233817708e-02 5.819088954048e-05 7.416261398379e+00
3.992500000000e+02 2.216970053929e-02 5.898909335578e-05 7.458928860609e+00
3.995000000000e+02 2.274789105428e-02 5.973016250047e-05 7.501119924573e+00
3.997500000000e+02 2.317417517090e-02 6.039920711945e-05 7.542797018597e+00
4.000000000000e+02 2.344798505923e-02 6.098410489910e-05 7.583920964120e+00
4.002500000000e+02 2.357088966360e-02 6.147560400721e-05 7.624451267785e+00
4.005000000000e+02 2.354653147708e-02 6.186736013428e-05 7.664346434538e+00
4.007500000000e+02 2.338052806804e-02 6.215589633132e-05 7.703564298335e+00
4.010000000000e+02 2.308034161797e-02 6.234048284390e-05 7.742062367280e+00
4.012500000000e+02 2.265512003012e-02 6.242296884471e-05 7.779798178723e+00
4.015000000000e+02 2.211550886936e-02 6.240755361514e-05 7.816729661321e+00
4.017500000000e+02 2.147344143913e-02 6.230047008790e-05 7.852815497089e+00
4.020000000000e+02 2.074190733196e-02 6.210979559540e-05 7.888015481839e+00
4.022500000000e+02 1.993470721747e-02 6.184511479801e-05 7.922290874926e+00
4.025000000000e+02 1.906619588763e-02 6.151712659133e-05 7.955604737379e+00
4.027500000000e+02 1.815101992052e-02 6.113738799665e-05 7.987922251018e+00
4.030000000000e+02 1.720385608975e-02 6.071788684869e-05 8.019211012386e+00
4.032500000000e+02 1.623915445718e-02 6.027077369891e-05 8.049441299177e+00
4.035000000000e+02 1.527089262601e-02 5.980815482870e-05 8.078586303935e+00
4.037500000000e+02 1.431234684382e-02 5.934182286288e-05 8.106622327901e+00
4.040000000000e+02 1.337588424431e-02 5.888304586063e-05 8.133528935251e+00
4.042500000000e+02 1.247278151566e-02 5.844239993053e-05 8.159289061601e+00
4.045000000000e+02 1.161307428208e-02 5.802963548748e-05 8.183889072314e+00
4.047500000000e+02 1.080544006703e-02 5.765358825249e-05 8.207318771772e+00
4.050000000000e+02 1.005711778001e-02 5.732212691287e-05 8.229571360293e+00
4.052500000000e+02 9.373865541875e-03 5.704212385799e-05 8.250643335406e+00
4.055000000000e+02 8.759957160827e-03 5.681945241415e-05 8.270534342468e+00
4.057500000000e+02 8.218217155123e-03 5.665900462754e-05 8.289246973995e+00
4.060000000000e+02 7.750093008774e-03 5.656472576973e-05 8.306786517414e+00
4.062500000000e+02 7.355761308664e-03 5.653965967126e-05 8.323160660619e+00
4.065000000000e+02 7.034263618236e-03 5.658596953978e-05 8.338379156065e+00
4.067500000000e+02 6.783666430395e-03 5.670496685634e-05 8.352453451012e+00
4.070000000000e+02 6.601238363334e-03 5.689716100626e-05 8.365396292928e+00
4.072500000000e+02 6.483638449611e-03 5.716228892913e-05 8.377221313250e+00
4.075000000000e+02 6.427107573273e-03 5.749931413734e-05 8.387942605057e+00
4.077500000000e+02 6.427656714775e-03 5.790642124401e-05 8.397574301045e+00
4.080000000000e+02 6.481246325548e-03 5.838099178715e-05 8.406130158039e+00
4.082500000000e+02 6.583949853704e-03 5.891958383150e-05 8.413623164660e+00
4.085000000000e+02 6.732097325654e-03 5.951791101735e-05 8.420065175220e+00
4.087500000000e+02 6.922393671232e-03 6.017082211843e-05 8.425466582969e+00
4.090000000000e+02 7.152009583180e-03 6.087228537779e-05 8.429836033686e+00
4.092500000000e+02 7.418640606693e-03 6.161538532809e-05 8.433180193798e+00
4.095000000000e+02 7.720533939845e-03 6.239233566685e-05 8.435503572216e+00
4.097500000000e+02 8.056482066469e-03 6.319451179493e-05 8.436808401124e+00
4.100000000000e+02 8.425783195158e-03 6.401250779414e-05 8.437094579750e+00
4.102500000000e+02 8.828171576565e-03 6.483622126854e-05 8.436359675515e+00
4.105000000000e+02 9.263718778217e-03 6.565495157831e-05 8.434598989076e+00
4.107500000000e+02 9.732710715388e-03 6.645752715878e-05 8.431805677027e+00
4.110000000000e+02 1.023550615689e-02 6.723245452686e-05 8.427970924598e+00
4.112500000000e+02 1.077238059735e-02 6.796810585696e-05 8.423084173016e+00
4.115000000000e+02 1.134336440606e-02 6.865290998515e-05 8.417133383572e+00
4.117500000000e+02 1.194807993839e-02 6.927553936245e-05 8.410105344003e+00
4.120000000000e+02 1.258558697117e-02 6.982510474704e-05 8.401985997988e+00
4.122500000000e+02 1.325424205465e-02 7.029141634185e-05 8.392760799712e+00
4.125000000000e+02 1.395157941492e-02 7.066519225660e-05 8.382415081887e+00
4.127500000000e+02 1.467422017553e-02 7.093819621307e-05 8.370934426151e+00
4.130000000000e+02 1.541781432548e-02 7.110342650435e-05 8.358305037457e+00
4.132500000000e+02 1.617702126979e-02 7.115530671661e-05 8.344514104680e+00
4.135000000000e+02 1.694553101756e-02 7.108982843843e-05 8.329550152228e+00
4.137500000000e+02 1.771612882787e-02 7.090463183632e-05 8.313403366014e+00
4.140000000000e+02 1.848080279865e-02 7.059913241667e-05 8.296065899593e+00
4.142500000000e+02 1.923089367030e-02 7.017459909137e-05 8.277532145535e+00
4.145000000000e+02 1.995728326077e-02 6.963420099926e-05 8.257798978757e+00
4.147500000000e+02 2.065061727397e-02 6.898301618188e-05 8.236865959082e+00
4.150000000000e+02 2.130155593291e-02 6.822800405806e-05 8.214735498456e+00
4.152500000000e+02 2.190104486670e-02 6.737795192693e-05 8.191412987916e+00
4.155000000000e+02 2.244059730739e-02 6.644339451617e-05 8.166906881077e+00
4.157500000000e+02 2.291257741909e-02 6.543648292751e-05 8.141228738437e+00
4.160000000000e+02 2.331047403729e-02 6.437082597996e-05 8.114393230759e+00
4.162500000000e+02 2.362915376784e-02 6.326130182094e-05 8.086418098965e+00
4.165000000000e+02 2.386508244773e-02 6.212383333604e-05 8.057324079717e+00
4.167500000000e+02 2.401650521118e-02 6.097511590777e-05 8.027134789026e+00
4.170000000000e+02 2.408357626168e-02 5.983229958995e-05 7.995876576709e+00
4.172500000000e+02 2.406843219732e-02 5.871261621015e-05 7.963578344019e+00
4.175000000000e+02 2.397520404956e-02 5.763314974291e-05 7.930271336178e+00
4.177500000000e+02 2.380996595960e-02 5.661042005950e-05 7.895988910542e+00
4.180000000000e+02 2.358062106742e-02 5.565991703149e-05 7.860766279837e+00
4.182500000000e+02 2.329672636800e-02 5.479576509687e-05 7.824640242922e+00
4.185000000000e+02 2.296926148679e-02 5.403033052051e-05 7.787648903061e+00
4.187500000000e+02 2.261034814689e-02 5.337376456013e-05 7.749831374466e+00
4.190000000000e+02 2.223292715951e-02 5.283384546234e-05 7.711227490261e+00
4.192500000000e+02 2.185040275618e-02 5.241566678785e-05 7.671877512862e+00
4.195000000000e+02 2.147626622062e-02 5.212137397653e-05 7.631821845846e+00
4.197500000000e+02 2.112370777232e-02 5.194998267938e-05 7.591100760827e+00
4.200000000000e+02 2.080522949172e-02 5.189734108585e-05 7.549754138486e+00
4.202500000000e+02 2.053227266966e-02 5.195615480300e-05 7.507821221383e+00
4.205000000000e+02 2.031486876553e-02 5.211607876621e-05 7.465340391679e+00
4.207500000000e+02 2.016132756644e-02 5.236391431757e-05 7.422348966243e+00
4.210000000000e+02 2.007797118129e-02 5.268390643434e-05 7.378883017049e+00
4.212500000000e+02 2.006892520193e-02 5.305813570600e-05 7.334977207264e+00
4.215000000000e+02 2.013597166714e-02 5.346700032888e-05 7.290664654427e+00
4.217500000000e+02 2.027847144922e-02 5.388978085025e-05 7.245976810887e+00
4.220000000000e+02 2.049335855978e-02 5.430527048669e-05 7.200943364022e+00
4.222500000000e+02 2.077520776485e-02 5.469243554276e-05 7.155592152540e+00
4.225000000000e+02 2.111637353074e-02 5.503115245070e-05 7.109949101857e+00
4.227500000000e+02 2.150719841184e-02 5.530293653647e-05 7.064038167016e+00
4.230000000000e+02 2.193628297640e-02 5.549167087279e-05 7.017881293574e+00
4.232500000000e+02 2.239081087627e-02 5.558429539171e-05 6.971498385641e+00
4.235000000000e+02 2.285691834446e-02 5.557142302365e-05 6.924907286700e+00
4.237500000000e+02 2.332009774642e-02 5.544788822598e-05 6.878123762644e+00
4.240000000000e+02 2.376562195805e-02 5.521319314275e-05 6.831161497905e+00
4.242500000000e+02 2.417897738113e-02 5.487181157562e-05 6.784032095585e+00
4.245000000000e+02 2.454629211408e-02 5.443336472863e-05 6.736745084338e+00
4.247500000000e+02 2.485474608015e-02 5.391263589186e-05 6.689307931137e+00
4.250000000000e+02 2.509294965767e-02 5.332941682570e-05 6.641726064049e+00
4.252500000000e+02 2.525127916074e-02 5.270815603084e-05 6.594002896805e+00
4.255000000000e+02 2.532215825860e-02 5.207755004655e-05 6.546139867094e+00
4.257500000000e+02 2.530027663565e-02 5.146982837145e-05 6.498136480596e+00
4.260000000000e+02 2.518273994284e-02 5.091992678963e-05 6.449990367692e+00
4.262500000000e+02 2.496914760935e-02 5.046459322006e-05 6.401697344810e+00
4.265000000000e+02 2.466159680359e-02 5.014125461519e-05 6.353251494325e+00
4.267500000000e+02 2.426461518554e-02 4.998693268896e-05 6.304645249039e+00
4.270000000000e+02 2.378502497223e-02 5.003707928941e-05 6.255869493058e+00
4.272500000000e+02 2.323174453865e-02 5.032440430713e-05 6.206913674929e+00
4.275000000000e+02 2.261553632218e-02 5.087766643955e-05 6.157765929956e+00
4.277500000000e+02 2.194870746856e-02 5.172057331806e-05 6.108413220767e+00
4.280000000000e+02 2.124477656502e-02 5.287076365554e-05 6.058841486620e+00
4.282500000000e+02 2.051811308402e-02 5.433886913117e-05 6.009035809680e+00
4.285000000000e+02 1.978356486274e-02 5.612782423967e-05 5.958980591726e+00
4.287500000000e+02 1.905608098803e-02 5.823230872656e-05 5.908659745349e+00
4.290000000000e+02 1.835034223296e-02 6.063839022458e-05 5.858056896651e+00
4.292500000000e+02 1.768041145284e-02 6.332338993725e-05 5.807155598774e+00
4.295000000000e+02 1.705940874044e-02 6.625598609214e-05 5.755939555525e+00
4.297500000000e+02 1.649922519991e-02 6.939654805790e-05 5.704392853580e+00
4.300000000000e+02 1.601027787361e-02 7.269770686893e-05 5.652500201244e+00
4.302500000000e+02 1.560131367287e-02 7.610514971662e-05 5.600247171456e+00
4.305000000000e+02 1.527926774829e-02 7.955862362100e-05 5.547620449962e+00
4.307500000000e+02 1.504917479614e-02 8.299312293544e-05 5.494608081052e+00
4.310000000000e+02 1.491413829889e-02 8.634023908802e-05 5.441199716408e+00
4.312500000000e+02 1.487535297068e-02 8.952963946607e-05 5.387386857314e+00
4.315000000000e+02 1.493217930267e-02 9.249064443365e-05 5.333163091064e+00
4.317500000000e+02 1.508226556505e-02 9.515383246608e-05 5.278524322109e+00
4.320000000000e+02 1.532171035597e-02 9.745266559832e-05 5.223468986800e+00
4.322500000000e+02 1.564525924186e-02 9.932507781307e-05 5.167998259355e+00
4.325000000000e+02 1.604652691122e-02 1.007149810615e-04 5.112116237107e+00
4.327500000000e+02 1.651823690428e-02 1.015736473891e-04 5.055830105577e+00
4.330000000000e+02 1.705246790789e-02 1.018609354385e-04 4.999150284397e+00
4.332500000000e+02 1.764090033791e-02 1.015463179064e-04 4.942090542602e+00
4.335000000000e+02 1.827505202320e-02 1.006096912291e-04 4.884668088230e+00
4.337500000000e+02 1.894649764145e-02 9.904193584098e-05 4.826903623522e+00
4.340000000000e+02 1.964706020923e-02 9.684522803496e-05 4.768821370775e+00
4.342500000000e+02 2.036897408631e-02 9.403308071651e-05 4.710449057713e+00
4.345000000000e+02 2.110501249304e-02 9.063012110958e-05 4.651817866482e+00
4.347500000000e+02 2.184857360651e-02 8.667161225756e-05 4.592962346734e+00
4.350000000000e+02 2.259372983026e-02 8.220279950596e-05 4.533920285857e+00
4.352500000000e+02 2.333523761257e-02 7.727791274448e-05 4.474732540843e+00
4.355000000000e+02 2.406850684774e-02 7.195909549987e-05 4.415442834063e+00
4.357500000000e+02 2.478953988501e-02 6.631514349953e-05 4.356097509223e+00
4.360000000000e+02 2.549484038799e-02 6.042012227331e-05 4.296745254004e+00
4.362500000000e+02 2.618129980208e-02 5.435190786865e-05 4.237436789798e+00
4.365000000000e+02 2.684606979017e-02 4.819068002312e-05 4.178224532576e+00
4.367500000000e+02 2.748642558391e-02 4.201741893106e-05 4.119162229443e+00
4.370000000000e+02 2.809963246690e-02 3.591242601655e-05 4.060304572695e+00
4.372500000000e+02 2.868282083425e-02 2.995390840221e-05 4.001706798342e+00
4.375000000000e+02 2.923287893182e-02 2.421665717731e-05 3.943424272433e+00
4.377500000000e+02 2.974637058228e-02 1.877084246479e-05 3.885512070461e+00
4.380000000000e+02 3.021948342345e-02 1.368094539775e-05 3.828024555903e+00
4.382500000000e+02 3.064801391051e-02 9.004842245947e-06 3.771014960686e+00
4.385000000000e+02 3.102739058250e-02 4.793049879909e-06 3.714534975515e+00
4.387500000000e+02 3.135273682590e-02 1.088139245570e-06 3.658634354363e+00
4.390000000000e+02 3.161897529605e-02 -2.075695102854e-06 3.603360536076e+00
4.392500000000e+02 3.182096670543e-02 -4.672887591151e-06 3.548758291502e+00
4.395000000000e+02 3.195368168744e-02 -6.686606475403e-06 3.494869398035e+00
4.397500000000e+02 3.201239758963e-02 -8.108714387639e-06 3.441732347144e+00
4.400000000000e+02 3.199291263110e-02 -8.939598680396e-06 3.389382088034e+00
4.402500000000e+02 3.189176556201e-02 -9.187875993605e-06 3.337849813490e+00
4.405000000000e+02 3.170645573801e-02 -8.870001889288e-06 3.287162785945e+00
4.407500000000e+02 3.143564633847e-02 -8.009782687057e-06 3.237344212680e+00
4.410000000000e+02 3.107934349775e-02 -6.637811222648e-06 3.188413169433e+00
4.412500000000e+02 3.063904502748e-02 -4.790851921233e-06 3.140384571197e+00
4.415000000000e+02 3.011784442792e-02 -2.511165491881e-06 3.093269196526e+00
4.417500000000e+02 2.952048742140e-02 1.542041617453e-07 3.047073762667e+00
4.420000000000e+02 2.885337915003e-02 3.154157905916e-06 3.001801048183e+00
4.422500000000e+02 2.812453313473e-02 6.434300042102e-06 2.957450068551e+00
4.425000000000e+02 2.734347020704e-02 9.937692181661e-06 2.914016293907e+00
4.427500000000e+02 2.652106223689e-02 1.360562913169e-05 2.871491914146e+00
4.430000000000e+02 2.566933182465e-02 1.737839728233e-05 2.829866139011e+00
4.432500000000e+02 2.480120878437e-02 2.119604172032e-05 2.789125535740e+00
4.435000000000e+02 2.393025590755e-02 2.499910582726e-05 2.749254390917e+00
4.437500000000e+02 2.307036993985e-02 2.872937549078e-05 2.710235096273e+00
4.440000000000e+02 2.223546974635e-02 3.233060026189e-05 2.672048544712e+00
4.442500000000e+02 2.143918140955e-02 3.574919748942e-05 2.634674533895e+00
4.445000000000e+02 2.069452946030e-02 3.893492957724e-05 2.598092164321e+00
4.447500000000e+02 2.001364470402e-02 4.184154796508e-05 2.562280227111e+00
4.450000000000e+02 1.940749681457e-02 4.442739205562e-05 2.527217570067e+00
4.452500000000e+02 1.888565594475e-02 4.665594317854e-05 2.492883437197e+00
4.455000000000e+02 1.845609368766e-02 4.849628914985e-05 2.459257771282e+00
4.457500000000e+02 1.812501982196e-02 4.992357953398e-05 2.426321477666e+00
4.460000000000e+02 1.789676579734e-02 5.091932897486e-05 2.394056639929e+00
4.462500000000e+02 1.777370488884e-02 5.147160918961e-05 2.362446690456e+00
4.465000000000e+02 1.775621970836e-02 5.157517005577e-05 2.331476527194e+00
4.467500000000e+02 1.784270327017e-02 5.123146966338e-05 2.301132586776e+00
4.470000000000e+02 1.802960331983e-02 5.044853696454e-05 2.271402865198e+00
4.472500000000e+02 1.831149400537e-02 4.924074952492e-05 2.242276903962e+00
4.475000000000e+02 1.868118423243e-02 4.762847741296e-05 2.213745732642e+00
4.477500000000e+02 1.912984665401e-02 4.563764702811e-05 2.185801791448e+00
4.480000000000e+02 1.964717393692e-02 4.329920165455e-05 2.158438829548e+00
4.482500000000e+02 2.022155474835e-02 4.064849076546e-05 2.131651793556e+00
4.485000000000e+02 2.084026363737e-02 3.772460902202e-05 2.105436722708e+00
4.487500000000e+02 2.148966866007e-02 3.456968910223e-05 2.079790649150e+00
4.490000000000e+02 2.215545066749e-02 3.122817776186e-05 2.054711518173e+00
4.492500000000e+02 2.282283014734e-02 2.774611773129e-05 2.030198143434e+00
4.495000000000e+02 2.347680472155e-02 2.417043606842e-05 2.006250191735e+00
4.497500000000e+02 2.410239246220e-02 2.054826291861e-05 1.982868208174e+00
4.500000000000e+02 2.468487731148e-02 1.692628840785e-05 1.960053692317e+00
4.502500000000e+02 2.521005939835e-02 1.335016587942e-05 1.937809207626e+00
4.505000000000e+02 2.566450207092e-02 9.863965928392e-06 1.916138544027e+00
4.507500000000e+02 2.603577693450e-02 6.509678615957e-06 1.895046911188e+00
4.510000000000e+02 2.631270118638e-02 3.326767692602e-06 1.874541163488e+00
4.512500000000e+02 2.648556306987e-02 3.517717804546e-07 1.854630054312e+00
4.515000000000e+02 2.654633213349e-02 -2.382048189642e-06 1.835324496256e+00
4.517500000000e+02 2.648884834374e-02 -4.845022573863e-06 1.816637827129e+00
4.520000000000e+02 2.630898507520e-02 -7.011343885255e-06 1.798586061778e+00
4.522500000000e+02 2.600478078027e-02 -8.859308465503e-06 1.781188127386e+00
4.525000000000e+02 2.557653334287e-02 -1.037151477365e-05 1.764466058543e+00
4.527500000000e+02 2.502685200518e-02 -1.153502445497e-05 1.748445147112e+00
4.530000000000e+02 2.436066361123e-02 -1.234149062945e-05 1.733154041070e+00
4.532500000000e+02 2.358516824243e-02 -1.278723505885e-05 1.718624774552e+00
4.535000000000e+02 2.270974279425e-02 -1.287327682464e-05 1.704892728234e+00
4.537500000000e+02 2.174579270745e-02 -1.260531711342e-05 1.691996518906e+00
4.540000000000e+02 2.070655111958e-02 -1.199365877216e-05 1.679977808702e+00
4.542500000000e+02 1.960682918937e-02 -1.105306435245e-05 1.668881039098e+00
4.545000000000e+02 1.846272264098e-02 -9.802557338429e-06 1.658753094541e+00
4.547500000000e+02 1.729127935684e-02 -8.265149484765e-06 1.649642894797e+00
4.550000000000e+02 1.611013698817e-02 -6.467506184743e-06 1.641600928118e+00
4.552500000000e+02 1.493713905374e-02 -4.439543865226e-06 1.634678731043e+00
4.555000000000e+02 1.378994000435e-02 -2.213973384818e-06 1.628928328070e+00
4.557500000000e+02 1.268560947269e-02 1.742176725661e-07 1.624401638915e+00
4.560000000000e+02 1.164024724068e-02 2.688326980027e-06 1.621149867844e+00
4.562500000000e+02 1.066861905217e-02 5.290534448060e-06 1.619222887558e+00
4.565000000000e+02 9.783824571214e-03 7.942528904487e-06 1.618668628304e+00
4.567500000000e+02 8.997005054486e-03 1.060614615869e-05 1.619532486138e+00
4.570000000000e+02 8.317101087914e-03 1.324401051769e-05 1.621856760374e+00
4.572500000000e+02 7.750663962530e-03 1.582016405011e-05 1.625680131085e+00
4.575000000000e+02 7.301727668423e-03 1.830067192274e-05 1.631037185639e+00
4.577500000000e+02 6.971743421906e-03 2.065419020422e-05 1.637958002529e+00
4.580000000000e+02 6.759575381038e-03 2.285248721648e-05 1.646467797193e+00
4.582500000000e+02 6.661560099063e-03 2.487090241524e-05 1.656586637002e+00
4.585000000000e+02 6.671622632405e-03 2.668873902298e-05 1.668329226205e+00
4.587500000000e+02 6.781445839138e-03 2.828958090950e-05 1.681704763183e+00
4.590000000000e+02 6.980688910988e-03 2.966152237008e-05 1.696716872360e+00
4.592500000000e+02 7.257242617863e-03 3.079731894121e-05 1.713363605410e+00
4.595000000000e+02 7.597519615193e-03 3.169444176379e-05 1.731637515343e+00
4.597500000000e+02 7.986764803797e-03 3.235505197885e-05 1.751525794423e+00
4.600000000000e+02 8.409382382897e-03 3.278588516614e-05 1.773010477085e+00
4.602500000000e+02 8.849268934293e-03 3.299805493368e-05 1.796068701407e+00
4.605000000000e+02 9.290142737894e-03 3.300678124332e-05 1.820673021873e+00
4.607500000000e+02 9.715866560224e-03 3.283106173158e-05 1.846791773623e+00
4.610000000000e+02 1.011075177461e-02 3.249328528512e-05 1.874389475321e+00
4.612500000000e+02 1.045984357105e-02 3.201877651296e-05 1.903427272127e+00
4.615000000000e+02 1.074917742228e-02 3.143532447977e-05 1.933863404975e+00
4.617500000000e+02 1.096600793466e-02 3.077267640236e-05 1.965653707339e+00
4.620000000000e+02 1.109900302574e-02 3.006201767200e-05 1.998752115166e+00
4.622500000000e+02 1.113840566897e-02 2.933543746278e-05 2.033111190899e+00
4.625000000000e+02 1.107615872668e-02 2.862539936449e-05 2.068682646903e+00
4.627500000000e+02 1.090599609614e-02 2.796421207379e-05 2.105417868977e+00
4.630000000000e+02 1.062349796168e-02 2.738351519166e-05 2.143268425308e+00
4.632500000000e+02 1.022611352099e-02 2.691378063616e-05 2.182186559968e+00
4.635000000000e+02 9.713151853737e-03 2.658383456391e-05 2.222125661666e+00
4.637500000000e+02 9.085742880920e-03 2.642040255024e-05 2.263040698689e+00
4.640000000000e+02 8.346771632190e-03 2.644768581236e-05 2.304888618397e+00
4.642500000000e+02 7.500787953292e-03 2.668697200392e-05 2.347628703242e+00
4.645000000000e+02 6.553894251767e-03 2.715625775343e-05 2.391222875279e+00
4.647500000000e+02 5.513614851912e-03 2.786994137915e-05 2.435635951718e+00
4.650000000000e+02 4.388749403546e-03 2.883856154187e-05 2.480835838873e+00
4.652500000000e+02 3.189213681450e-03 3.006855244506e-05 2.526793671501e+00
4.655000000000e+02 1.925870677269e-03 3.156207048305e-05 2.573483886283e+00
4.657500000000e+02 6.103549024747e-04 3.331688261582e-05 2.620884236591e+00
4.660000000000e+02 -7.451072585019e-04 3.532631801201e-05 2.668975745953e+00
4.662500000000e+02 -2.127878470365e-03 3.757928642392e-05 2.717742598925e+00
4.665000000000e+02 -3.525090261566e-03 4.006037290316e-05 2.767171977511e+00
4.667500000000e+02 -4.923819447859e-03 4.275000802365e-05 2.817253844118e+00
4.670000000000e+02 -6.311259245324e-03 4.562471924568e-05 2.867980672294e+00
4.672500000000e+02 -7.674883437915e-03 4.865746769170e-05 2.919347136966e+00
4.675000000000e+02 -9.002602039219e-03 5.181800933671e-05 2.971349765171e+00
4.677500000000e+02 -1.028290725543e-02 5.507340646702e-05 3.023986557324e+00
4.680000000000e+02 -1.150500902373e-02 5.838856453977e-05 3.077256581116e+00
4.682500000000e+02 -1.265895889262e-02 6.172682311259e-05 3.131159551729e+00
4.685000000000e+02 -1.373576155876e-02 6.505059344930e-05 3.185695402557e+00
4.687500000000e+02 -1.472747393721e-02 6.832202656479e-05 3.240863850931e+00
4.690000000000e+02 -1.562729027608e-02 7.150369836126e-05 3.296663972285e+00
4.692500000000e+02 -1.642961302442e-02 7.455929421715e-05 3.353093786569e+00
4.695000000000e+02 -1.713010994808e-02 7.745428305767e-05 3.410149860817e+00
4.697500000000e+02 -1.772575540247e-02 8.015656055194e-05 3.467826940417e+00
4.700000000000e+02 -1.821485679505e-02 8.263704549080e-05 3.526117609363e+00
4.702500000000e+02 -1.859706482675e-02 8.487022255327e-05 3.585011988330e+00
4.705000000000e+02 -1.887336949905e-02 8.683461877979e-05 3.644497470141e+00
4.707500000000e+02 -1.904607953231e-02 8.851320047565e-05 3.704558501925e+00
4.710000000000e+02 -1.911878648848e-02 8.989367386741e-05 3.765176413755e+00
4.712500000000e+02 -1.909631570829e-02 9.096872984940e-05 3.826329293399e+00
4.715000000000e+02 -1.898466072987e-02 9.173617122413e-05 3.887991914773e+00
4.717500000000e+02 -1.879090666798e-02 9.219892771023e-05 3.950135712688e+00
4.720000000000e+02 -1.852313934732e-02 9.236500155838e-05 4.012728809826e+00
4.722500000000e+02 -1.819034289421e-02 9.224731694268e-05 4.075736091731e+00
4.725000000000e+02 -1.780228853808e-02 9.186348430290e-05 4.139119326587e+00
4.727500000000e+02 -1.736941157465e-02 9.123547979883e-05 4.202837331463e+00
4.730000000000e+02 -1.690268340122e-02 9.038925788429e-05 4.266846176505e+00
4.732500000000e+02 -1.641347456383e-02 8.935429308957e-05 4.331099428374e+00
4.735000000000e+02 -1.591341474358e-02 8.816307427750e-05 4.395548424915e+00
4.737500000000e+02 -1.541424952609e-02 8.685055214797e-05 4.460142578452e+00
4.740000000000e+02 -1.492769404390e-02 8.545354890599e-05 4.524829703360e+00
4.742500000000e+02 -1.446528930353e-02 8.401015053516e-05 4.589556361300e+00
4.745000000000e+02 -1.403825797119e-02 8.255908692148e-05 4.654268220784e+00
4.747500000000e+02 -1.365736595176e-02 8.113909545893e-05 4.718910425284e+00
4.750000000000e+02 -1.333278780658e-02 7.978829650462e-05 4.783427965393e+00
4.752500000000e+02 -1.307397913081e-02 7.854359445650e-05 4.847766049664e+00
4.755000000000e+02 -1.288955845409e-02 7.744010282565e-05 4.911870471333e+00
4.757500000000e+02 -1.278719747163e-02 7.651060948330e-05 4.975687963823e+00
4.760000000000e+02 -1.277352400101e-02 7.578505425113e-05 5.039166545246e+00
4.762500000000e+02 -1.285403624100e-02 7.529008851045e-05 5.102255843526e+00
4.765000000000e+02 -1.303303144359e-02 7.504865335481e-05 5.164907404801e+00
4.767500000000e+02 -1.331354814735e-02 7.507963612660e-05 5.227074976188e+00
4.770000000000e+02 -1.369732403455e-02 7.539758874975e-05 5.288714767705e+00
4.772500000000e+02 -1.418476874415e-02 7.601251062400e-05 5.349785684208e+00
4.775000000000e+02 -1.477495269858e-02 7.692969835690e-05 5.410249533981e+00
4.777500000000e+02 -1.546561109548e-02 7.814967905628e-05 5.470071204848e+00
4.780000000000e+02 -1.625316323321e-02 7.966819285579e-05 5.529218815836e+00
4.782500000000e+02 -1.713274641423e-02 8.147619493429e-05 5.587663837255e+00
4.785000000000e+02 -1.809826394107e-02 8.356005587773e-05 5.645381184274e+00
4.787500000000e+02 -1.914244664017e-02 8.590174934772e-05 5.702349281233e+00
4.790000000000e+02 -2.025692773715e-02 8.847909037613e-05 5.758550102388e+00
4.792500000000e+02 -2.143233035345e-02 9.126602419804e-05 5.813969184663e+00
4.795000000000e+02 -2.265836734224e-02 9.423302212008e-05 5.868595616285e+00
4.797500000000e+02 -2.392395304561e-02 9.734749274123e-05 5.922422006004e+00
4.800000000000e+02 -2.521732578415e-02 1.005742454628e-04 5.975444425609e+00
4.802500000000e+02 -2.652618107385e-02 1.038760029916e-04 6.027662338795e+00
4.805000000000e+02 -2.783781318656e-02 1.072139311883e-04 6.079078504695e+00
4.807500000000e+02 -2.913926499434e-02 1.105481880812e-04 6.129698871098e+00
4.810000000000e+02 -3.041748338706e-02 1.138384817828e-04 6.179532447404e+00
4.812500000000e+02 -3.165947847571e-02 1.170446606743e-04 6.228591162867e+00
4.815000000000e+02 -3.285248602004e-02 1.201272693661e-04 6.276889716504e+00
4.817500000000e+02 -3.398412901906e-02 1.230480803632e-04 6.324445410224e+00
4.820000000000e+02 -3.504257767210e-02 1.257706117978e-04 6.371277973161e+00
4.822500000000e+02 -3.601670565970e-02 1.282606337787e-04 6.417409377427e+00
4.825000000000e+02 -3.689623910942e-02 1.304866488802e-04 6.462863641564e+00
4.827500000000e+02 -3.767189951831e-02 1.324203032097e-04 6.507666632436e+00
4.830000000000e+02 -3.833553461686e-02 1.340367417397e-04 6.551845854383e+00
4.832500000000e+02 -3.888023825407e-02 1.353149241972e-04 6.595430235333e+00
4.835000000000e+02 -3.930045543485e-02 1.362379227277e-04 6.638449905545e+00
4.837500000000e+02 -3.959207414517e-02 1.367931541124e-04 6.680935975752e+00
4.840000000000e+02 -3.975249829123e-02 1.369725325478e-04 6.722920307769e+00
4.842500000000e+02 -3.978070243480e-02 1.367725792071e-04 6.764435283615e+00
4.845000000000e+02 -3.967726954835e-02 1.361944873317e-04 6.805513575215e+00
4.847500000000e+02 -3.944440644308e-02 1.352441292577e-04 6.846187911095e+00
4.850000000000e+02 -3.908593855273e-02 1.339320024464e-04 6.886490845371e+00
4.852500000000e+02 -3.860728578135e-02 1.322731438986e-04 6.926454529936e+00
4.855000000000e+02 -3.801541482952e-02 1.302869799509e-04 6.966110490041e+00
4.857500000000e+02 -3.731877195832e-02 1.279971214799e-04 7.005489406481e+00
4.860000000000e+02 -3.652719406112e-02 1.254311151108e-04 7.044620906477e+00
4.862500000000e+02 -3.565180229686e-02 1.226201515826e-04 7.083533363191e+00
4.865000000000e+02 -3.470487524214e-02 1.195987174996e-04 7.122253707942e+00
4.867500000000e+02 -3.369970513886e-02 1.164042133916e-04 7.160807256663e+00
4.870000000000e+02 -3.265044044778e-02 1.130765534548e-04 7.199217548767e+00
4.872500000000e+02 -3.157191326985e-02 1.096576927962e-04 7.237506204164e+00
4.875000000000e+02 -3.047945577322e-02 1.061911208991e-04 7.275692797966e+00
4.877500000000e+02 -2.938870957685e-02 1.027213489014e-04 7.313794748862e+00
4.880000000000e+02 -2.831542721745e-02 9.929336747250e-05 7.351827230411e+00
4.882500000000e+02 -2.727527233248e-02 9.595208648228e-05 7.389803096160e+00
4.885000000000e+02 -2.628361968426e-02 9.274176493412e-05 7.427732821670e+00
4.887500000000e+02 -2.535535719014e-02 8.970543705317e-05 7.465624467073e+00
4.890000000000e+02 -2.450469484343e-02 8.688434307788e-05 7.503483648834e+00
4.892500000000e+02 -2.374498010835e-02 8.431736230710e-05 7.541313532115e+00
4.895000000000e+02 -2.308852393411e-02 8.204044608520e-05 7.579114829572e+00
4.897500000000e+02 -2.254643773154e-02 8.008626217162e-05 7.616885817718e+00
4.900000000000e+02 -2.212848431034e-02 7.848363165169e-05 7.654622357273e+00
4.902500000000e+02 -2.184294314389e-02 7.725710058878e-05 7.692317925653e+00
4.905000000000e+02 -2.169649215019e-02 7.642660565663e-05 7.729963655907e+00
4.907500000000e+02 -2.169410739809e-02 7.600726517257e-05 7.767548377135e+00
4.910000000000e+02 -2.183898159552e-02 7.600912627095e-05 7.805058663794e+00
4.912500000000e+02 -2.213246321796e-02 7.643702063170e-05 7.842478882065e+00
4.915000000000e+02 -2.257401703891e-02 7.729052833771e-05 7.879791242888e+00
4.917500000000e+02 -2.316120765677e-02 7.856400396489e-05 7.916975850511e+00
4.920000000000e+02 -2.388970703891e-02 8.024667570747e-05 7.954010755995e+00
4.922500000000e+02 -2.475332770328e-02 8.232281066145e-05 7.990872005736e+00
4.925000000000e+02 -2.574408268180e-02 8.477193646406e-05 8.027533694200e+00
4.927500000000e+02 -2.685227367462e-02 8.756914789426e-05 8.063968012209e+00
4.930000000000e+02 -2.806660828547e-02 9.068544983185e-05 8.100145297900e+00
4.932500000000e+02 -2.937434675644e-02 9.408811432543e-05 8.136034087629e+00
4.935000000000e+02 -3.076147813606e-02 9.774110328944e-05 8.171601165748e+00
4.937500000000e+02 -3.221292464004e-02 1.016055210071e-04 8.206811617084e+00
4.940000000000e+02 -3.371277208143e-02 1.056400902252e-04 8.241628880685e+00
4.942500000000e+02 -3.524452324283e-02 1.098016468319e-04 8.276014803368e+00
4.945000000000e+02 -3.679136929364e-02 1.140456548058e-04 8.309929697007e+00
4.947500000000e+02 -3.833647356433e-02 1.183267358333e-04 8.343332397198e+00
4.950000000000e+02 -3.986326121576e-02 1.225992110354e-04 8.376180323100e+00
4.952500000000e+02 -4.135570639115e-02 1.268176531416e-04 8.408429541146e+00
4.955000000000e+02 -4.279860965909e-02 1.309374451545e-04 8.440034829263e+00
4.957500000000e+02 -4.417785633573e-02 1.349153424743e-04 8.470949744993e+00
4.960000000000e+02 -4.548064930122e-02 1.387100291440e-04 8.501126694692e+00
4.962500000000e+02 -4.669570887396e-02 1.422826729214e-04 8.530517006249e+00
4.965000000000e+02 -4.781343491332e-02 1.455974565395e-04 8.559071003956e+00
4.967500000000e+02 -4.882602771844e-02 1.486220688464e-04 8.586738086735e+00
4.970000000000e+02 -4.972756370866e-02 1.513281624888e-04 8.613466809601e+00
4.972500000000e+02 -5.051402542563e-02 1.536917568843e-04 8.639204969175e+00
4.975000000000e+02 -5.118328561658e-02 1.556935781004e-04 8.663899693089e+00
4.977500000000e+02 -5.173504968735e-02 1.573193102583e-04 8.687497535938e+00
4.980000000000e+02 -5.217075957194e-02 1.585597643651e-04 8.709944580562e+00
4.982500000000e+02 -5.249346704863e-02 1.594109572350e-04 8.731186547837e+00
4.985000000000e+02 -5.270768225647e-02 1.598740820355e-04 8.751168913388e+00
4.987500000000e+02 -5.281920768403e-02 1.599553766491e-04 8.769837038213e+00
4.990000000000e+02 -5.283496165264e-02 1.596658895947e-04 8.787136308890e+00
4.992500000000e+02 -5.276279748312e-02 1.590211492960e-04 8.803012286987e+00
4.995000000000e+02 -5.261132701272e-02 1.580407585748e-04 8.817410882563e+00
4.997500000000e+02 -5.238974542619e-02 1.567479177417e-04 8.830278535769e+00
5.000000000000e+02 -5.210766023799e-02 1.551688997268e-04 8.841562407335e+00
5.002500000000e+02 -5.177493030268e-02 1.533325123987e-04 8.851210605874e+00
5.005000000000e+02 -5.140150445481e-02 1.512695475670e-04 8.859172414056e+00
5.007500000000e+02 -5.099726208543e-02 1.490122245402e-04 8.865398522652e+00
5.010000000000e+02 -5.057186067818e-02 1.465937882562e-04 8.869841311291e+00
5.012500000000e+02 -5.013457847085e-02 1.440480053539e-04 8.872455113840e+00
5.015000000000e+02 -4.969415868966e-02 1.414087230464e-04 8.873196489037e+00
5.017500000000e+02 -4.925866315307e-02 1.387095678189e-04 8.872024541183e+00
5.020000000000e+02 -4.883532847340e-02 1.359836967035e-04 8.868901209046e+00
5.022500000000e+02 -4.843043674463e-02 1.332635991384e-04 8.863791553288e+00
5.025000000000e+02 -4.804921298652e-02 1.305808898433e-04 8.856664095161e+00
5.027500000000e+02 -4.769574460875e-02 1.279661193038e-04 8.847491074747e+00
5.030000000000e+02 -4.737294570200e-02 1.254486262556e-04 8.836248779986e+00
5.032500000000e+02 -4.708255942925e-02 1.230563711473e-04 8.822917782305e+00
5.035000000000e+02 -4.682521591068e-02 1.208157461041e-04 8.807483231769e+00
5.037500000000e+02 -4.660053724222e-02 1.187513556110e-04 8.789935052570e+00
5.040000000000e+02 -4.640729762231e-02 1.168857648729e-04 8.770268184273e+00
5.042500000000e+02 -4.624362613002e-02 1.152392228808e-04 8.748482720312e+00
5.045000000000e+02 -4.610724934942e-02 1.138293666759e-04 8.724584077621e+00
5.047500000000e+02 -4.599575644842e-02 1.126709240755e-04 8.698583063059e+00
5.050000000000e+02 -4.590687425848e-02 1.117754274344e-04 8.670495956466e+00
5.052500000000e+02 -4.583873166481e-02 1.111509748399e-04 8.640344511852e+00
5.055000000000e+02 -4.579009564915e-02 1.108020459470e-04 8.608155915445e+00
5.057500000000e+02 -4.576056057464e-02 1.107294102995e-04 8.573962731241e+00
5.060000000000e+02 -4.575067561663e-02 1.109301726953e-04 8.537802770061e+00
5.062500000000e+02 -4.576200005054e-02 1.113978637522e-04 8.499718916374e+00
5.065000000000e+02 -4.579708071503e-02 1.121226982514e-04 8.459758948572e+00
5.067500000000e+02 -4.585935333527e-02 1.130918602136e-04 8.417975270489e+00
5.070000000000e+02 -4.595297366771e-02 1.142899688133e-04 8.374424659808e+00
5.072500000000e+02 -4.608259133216e-02 1.156996302193e-04 8.329167935622e+00
5.075000000000e+02 -4.625308174400e-02 1.173019791027e-04 8.282269645854e+00
5.077500000000e+02 -4.646925634756e-02 1.190772555642e-04 8.233797686312e+00
5.080000000000e+02 -4.673557082186e-02 1.210054054750e-04 8.183822941723e+00
5.082500000000e+02 -4.705585175112e-02 1.230665366746e-04 8.132418884972e+00
5.085000000000e+02 -4.743305901683e-02 1.252413839649e-04 8.079661167652e+00
5.087500000000e+02 -4.786909788965e-02 1.275116785826e-04 8.025627225533e+00
5.090000000000e+02 -4.836468948070e-02 1.298603881876e-04 7.970395858277e+00
5.092500000000e+02 -4.891930307321e-02 1.322717829762e-04 7.914046825791e+00
5.095000000000e+02 -4.953114774679e-02 1.347314678540e-04 7.856660437047e+00
5.097500000000e+02 -5.019721641815e-02 1.372263204638e-04 7.798317171453e+00
5.100000000000e+02 -5.091336959440e-02 1.397442291433e-04 7.739097293976e+00
5.102500000000e+02 -5.167444476928e-02 1.422739115314e-04 7.679080488695e+00
5.105000000000e+02 -5.247437834031e-02 1.448046305192e-04 7.618345533002e+00
5.107500000000e+02 -5.330632288433e-02 1.473258678767e-04 7.556969965557e+00
5.110000000000e+02 -5.416275317732e-02 1.498270190427e-04 7.495029808412e+00
5.112500000000e+02 -5.503555060276e-02 1.522970875634e-04 7.432599295883e+00
5.115000000000e+02 -5.591606767886e-02 1.547244328194e-04 7.369750642706e+00
5.117500000000e+02 -5.679517418883e-02 1.570965514722e-04 7.306553831215e+00
5.120000000000e+02 -5.766329916665e-02 1.593998708080e-04 7.243076442489e+00
5.122500000000e+02 -5.851047562555e-02 1.616195731479e-04 7.179383499671e+00
5.125000000000e+02 -5.932640774671e-02 1.637394710584e-04 7.115537345424e+00
5.127500000000e+02 -6.010057346890e-02 1.657419130903e-04 7.051597542347e+00
5.130000000000e+02 -6.082237481641e-02 1.676077271680e-04 6.987620795901e+00
5.132500000000e+02 -6.148134359284e-02 1.693162077041e-04 6.923660898424e+00
5.135000000000e+02 -6.206739919011e-02 1.708451533838e-04 6.859768687141e+00
5.137500000000e+02 -6.257116083298e-02 1.721709898407e-04 6.795992026249e+00
5.140000000000e+02 -6.298428772798e-02 1.732689703165e-04 6.732375794163e+00
5.142500000000e+02 -6.329983608141e-02 1.741134921029e-04 6.668961887330e+00
5.145000000000e+02 -6.351260026035e-02 1.746785272345e-04 6.605789232492e+00
5.147500000000e+02 -6.361942106894e-02 1.749382051028e-04 6.542893812222e+00
5.150000000000e+02 -6.361941730349e-02 1.748675032718e-04 6.480308696762e+00
5.152500000000e+02 -6.351413525790e-02 1.744431022282e-04 6.418064089216e+00
5.155000000000e+02 -6.330758197598e-02 1.736443335635e-04 6.356187380624e+00
5.157500000000e+02 -6.300614274057e-02 1.724541970759e-04 6.294703217879e+00
5.160000000000e+02 -6.261837526290e-02 1.708604219944e-04 6.233633586403e+00
5.162500000000e+02 -6.215469923404e-02 1.688565269991e-04 6.172997903955e+00
5.165000000000e+02 -6.162698949324e-02 1.664427923016e-04 6.112813130755e+00
5.167500000000e+02 -6.104810520980e-02 1.636270980985e-04 6.053093894553e+00
5.170000000000e+02 -6.043139157540e-02 1.604255782831e-04 5.993852622981e+00
5.172500000000e+02 -5.979017964112e-02 1.568630140107e-04 5.935099690403e+00
5.175000000000e+02 -5.913732352838e-02 1.529729431198e-04 5.876843573351e+00
5.177500000000e+02 -5.848480836251e-02 1.487974457908e-04 5.819091002717e+00
5.180000000000e+02 -5.784344239114e-02 1.443865912220e-04 5.761847127286e+00
5.182500000000e+02 -5.722265902938e-02 1.397975968383e-04 5.705115661894e+00
5.185000000000e+02 -5.663042309842e-02 1.350936662386e-04 5.648899041197e+00
5.187500000000e+02 -5.607324476436e-02 1.303426068496e-04 5.593198549867e+00
5.190000000000e+02 -5.555627967595e-02 1.256152636241e-04 5.538014452895e+00
5.192500000000e+02 -5.508350036818e-02 1.209837822911e-04 5.483346096509e+00
5.195000000000e+02 -5.465790924208e-02 1.165198922537e-04 5.429192006018e+00
5.197500000000e+02 -5.428176969981e-02 1.122932245999e-04 5.375549952653e+00
5.200000000000e+02 -5.395682854770e-02 1.083696584254e-04 5.322417011564e+00
5.202500000000e+02 -5.368451046891e-02 1.048098593662e-04 5.269789603158e+00
5.205000000000e+02 -5.346606907752e-02 1.016680084984e-04 5.217663508925e+00
5.207500000000e+02 -5.330268857677e-02 9.899076366346e-05 5.166033887170e+00
5.210000000000e+02 -5.319553396148e-02 9.681643171000e-05 5.114895260896e+00
5.212500000000e+02 -5.314575831404e-02 9.517440471973e-05 5.064241510056e+00
5.215000000000e+02 -5.315447457531e-02 9.408481219009e-05 5.014065839521e+00
5.217500000000e+02 -5.322270835191e-02 9.355839520828e-05 4.964360754687e+00
5.220000000000e+02 -5.335134093851e-02 9.359656723587e-05 4.915118016963e+00
5.222500000000e+02 -5.354105765589e-02 9.419157373980e-05 4.866328609170e+00
5.225000000000e+02 -5.379230488757e-02 9.532689662195e-05 4.817982685755e+00
5.227500000000e+02 -5.410526281631e-02 9.697776517878e-05 4.770069534647e+00
5.230000000000e+02 -5.447982804474e-02 9.911173529983e-05 4.722577529856e+00
5.232500000000e+02 -5.491560314512e-02 1.016893889765e-04 4.675494094636e+00
5.235000000000e+02 -5.541188297484e-02 1.046651240447e-04 4.628805669094e+00
5.237500000000e+02 -5.596762712246e-02 1.079880125261e-04 4.582497680939e+00
5.240000000000e+02 -5.658141143994e-02 1.116027286249e-04 4.536554530476e+00
5.242500000000e+02 -5.725135138388e-02 1.154505231559e-04 4.490959585227e+00
5.245000000000e+02 -5.797499513666e-02 1.194702184017e-04 4.445695184091e+00
5.247500000000e+02 -5.874919104389e-02 1.235992071633e-04 4.400742657395e+00
5.250000000000e+02 -5.956993728640e-02 1.277744310448e-04 4.356082358723e+00
5.252500000000e+02 -6.043222778611e-02 1.319332938403e-04 4.311693708571e+00
5.255000000000e+02 -6.132991162519e-02 1.360145024605e-04 4.267555251296e+00
5.257500000000e+02 -6.225558463434e-02 1.399588176267e-04 4.223644722480e+00
5.260000000000e+02 -6.320053086659e-02 1.437096882649e-04 4.179939126325e+00
5.262500000000e+02 -6.415473000686e-02 1.472137697659e-04 4.136414822687e+00
5.265000000000e+02 -6.510694035803e-02 1.504213497242e-04 4.093047622197e+00
5.267500000000e+02 -6.604486183125e-02 1.532866925160e-04 4.049812888493e+00
5.270000000000e+02 -6.695537709979e-02 1.557683282733e-04 4.006685650821e+00
5.272500000000e+02 -6.782486001993e-02 1.578293145959e-04 3.963640723537e+00
5.275000000000e+02 -6.863953697237e-02 1.594374977537e-04 3.920652836996e+00
5.277500000000e+02 -6.938587987288e-02 1.605657968972e-04 3.877696777957e+00
5.280000000000e+02 -7.005101010223e-02 1.611925311648e-04 3.834747546780e+00
5.282500000000e+02 -7.062308780017e-02 1.613017804500e-04 3.791780525879e+00
5.285000000000e+02 -7.109166688302e-02 1.608837745341e-04 3.748771666242e+00
5.287500000000e+02 -7.144799608783e-02 1.599352866930e-04 3.705697688017e+00
5.290000000000e+02 -7.168525534167e-02 1.584600055144e-04 3.662536302242e+00
5.292500000000e+02 -7.179871645226e-02 1.564688350249e-04 3.619266443947e+00
5.295000000000e+02 -7.178582772035e-02 1.539800898991e-04 3.575868517706e+00
5.297500000000e+02 -7.164622742069e-02 1.510195549908e-04 3.532324658900e+00
5.300000000000e+02 -7.138168938974e-02 1.476203657585e-04 3.488618991628e+00
5.302500000000e+02 -7.099601598841e-02 1.438227094286e-04 3.444737896518e+00
5.305000000000e+02 -7.049488423144e-02 1.396733242146e-04 3.400670263218e+00
5.307500000000e+02 -6.988566112025e-02 1.352248086096e-04 3.356407741301e+00
5.310000000000e+02 -6.917719340402e-02 1.305348178480e-04 3.311944968081e+00
5.312500000000e+02 -6.837958106557e-02 1.256650576225e-04 3.267279774111e+00
5.315000000000e+02 -6.750394062144e-02 1.206801970038e-04 3.222413368507e+00
5.317500000000e+02 -6.656215941534e-02 1.156467293431e-04 3.177350487749e+00
5.320000000000e+02 -6.556664464015e-02 1.106317996093e-04 3.132099511541e+00
5.322500000000e+02 -6.453006896218e-02 1.057020435736e-04 3.086672550940e+00
5.325000000000e+02 -6.346511369477e-02 1.009224114304e-04 3.041085490636e+00
5.327500000000e+02 -6.238421416938e-02 9.635507657366e-05 2.995358007050e+00
5.330000000000e+02 -6.129931150790e-02 9.205840763069e-05 2.949513541086e+00
5.332500000000e+02 -6.022161726627e-02 8.808599764448e-05 2.903579248891e+00
5.335000000000e+02 -5.916139935095e-02 8.448576204967e-05 2.857585911933e+00
5.337500000000e+02 -5.812779704471e-02 8.129917680480e-05 2.811567825051e+00
5.340000000000e+02 -5.712867332345e-02 7.856059744651e-05 2.765562658032e+00
5.342500000000e+02 -5.617051293435e-02 7.629669109427e-05 2.719611286683e+00
5.345000000000e+02 -5.525836858317e-02 7.452601607355e-05 2.673757610848e+00
5.347500000000e+02 -5.439586018949e-02 7.325875527317e-05 2.628048341949e+00
5.350000000000e+02 -5.358522204427e-02 7.249658650887e-05 2.582532780554e+00
5.352500000000e+02 -5.282739670771e-02 7.223270579043e-05 2.537262566833e+00
5.355000000000e+02 -5.212216343371e-02 7.245202948553e-05 2.492291422884e+00
5.357500000000e+02 -5.146829507150e-02 7.313152417332e-05 2.447674871845e+00
5.360000000000e+02 -5.086372796405e-02 7.424066009667e-05 2.403469951675e+00
5.362500000000e+02 -5.030573784619e-02 7.574198749480e-05 2.359734911731e+00
5.365000000000e+02 -4.979110757580e-02 7.759179971872e-05 2.316528909512e+00
5.367500000000e+02 -4.931628276302e-02 7.974088149459e-05 2.273911699289e+00
5.370000000000e+02 -4.887750582279e-02 8.213531553586e-05 2.231943329323e+00
5.372500000000e+02 -4.847092960829e-02 8.471734910154e-05 2.190683843301e+00
5.375000000000e+02 -4.809270768512e-02 8.742630546432e-05 2.150192999355e+00
5.377500000000e+02 -4.773906491973e-02 9.019954090506e-05 2.110530008909e+00
5.380000000000e+02 -4.740635258319e-02 9.297344618275e-05 2.071753299344e+00
5.382500000000e+02 -4.709109036324e-02 9.568448383593e-05 2.033920308059e+00
5.385000000000e+02 -4.679000158883e-02 9.827025729281e-05 1.997087306513e+00
5.387500000000e+02 -4.650004304426e-02 1.006705974562e-04 1.961309257729e+00
5.390000000000e+02 -4.621843272641e-02 1.028286452513e-04 1.926639704205e+00
5.392500000000e+02 -4.594267528977e-02 1.046919003576e-04 1.893130685117e+00
5.395000000000e+02 -4.567058421844e-02 1.062132147838e-04 1.860832676293e+00
5.397500000000e+02 -4.540029883006e-02 1.073516852602e-04 1.829794550733e+00
5.400000000000e+02 -4.513029309990e-02 1.080734161354e-04 1.800063550128e+00
5.402500000000e+02 -4.485937301886e-02 1.083521205436e-04 1.771685266358e+00
5.405000000000e+02 -4.458666030569e-02 1.081695413306e-04 1.744703622684e+00
5.407500000000e+02 -4.431155988320e-02 1.075156744240e-04 1.719160856469e+00
5.410000000000e+02 -4.403371107369e-02 1.063887998393e-04 1.695097496019e+00
5.412500000000e+02 -4.375292296866e-02 1.047953268061e-04 1.672552332156e+00
5.415000000000e+02 -4.346909548814e-02 1.027494715563e-04 1.651562387674e+00
5.417500000000e+02 -4.318213058380e-02 1.002727981792e-04 1.632162879641e+00
5.420000000000e+02 -4.289183666167e-02 9.739364672490e-05 1.614387184674e+00
5.422500000000e+02 -4.259783280394e-02 9.414648374076e-05 1.598266801442e+00
5.425000000000e+02 -4.229945732389e-02 9.057119818370e-05 1.583831319218e+00
5.427500000000e+02 -4.199568690127e-02 8.671236532296e-05 1.571108391351e+00
5.430000000000e+02 -4.168507205926e-02 8.261849705113e-05 1.560123711803e+00
5.432500000000e+02 -4.136569316761e-02 7.834128340381e-05 1.550900999279e+00
5.435000000000e+02 -4.103514155435e-02 7.393483359983e-05 1.543461982871e+00
5.437500000000e+02 -4.069052819118e-02 6.945491382682e-05 1.537826389592e+00
5.440000000000e+02 -4.032852173941e-02 6.495818229163e-05 1.534011925973e+00
5.442500000000e+02 -3.994541535197e-02 6.050141781128e-05 1.532034254625e+00
5.445000000000e+02 -3.953722077659e-02 5.614074414917e-05 1.531906959400e+00
5.447500000000e+02 -3.909978627416e-02 5.193085208335e-05 1.533641493014e+00
5.450000000000e+02 -3.862893331009e-02 4.792422542899e-05 1.537247110685e+00
5.452500000000e+02 -3.812060589903e-02 4.417038115231e-05 1.542730780545e+00
5.455000000000e+02 -3.757102558725e-02 4.071513553466e-05 1.550097078505e+00
5.457500000000e+02 -3.697684424659e-02 3.759990820992e-05 1.559348061256e+00
5.460000000000e+02 -3.633528763260e-02 3.486108133402e-05 1.570483127940e+00
5.462500000000e+02 -3.564428205530e-02 3.252942200080e-05 1.583498867342e+00
5.465000000000e+02 -3.490255902932e-02 3.062958480934e-05 1.598388903364e+00
5.467500000000e+02 -3.410973237966e-02 2.917970053615e-05 1.615143738335e+00
5.470000000000e+02 -3.326634576078e-02 2.819106237989e-05 1.633750606486e+00
5.472500000000e+02 -3.237388918146e-02 2.766791253814e-05 1.654193342157e+00
5.475000000000e+02 -3.143478453970e-02 2.760734318077e-05 1.676452267703e+00
5.477500000000e+02 -3.045234381401e-02 2.799931984548e-05 1.700504111680e+00
5.480000000000e+02 -2.943070159509e-02 2.882679562111e-05 1.726321956407e+00
5.482500000000e+02 -2.837472836844e-02 3.006596728886e-05 1.753875224209e+00
5.485000000000e+02 -2.728992757249e-02 3.168665433656e-05 1.783129699091e+00
5.487500000000e+02 -2.618232352743e-02 3.365277892292e-05 1.814047589771e+00
5.490000000000e+02 -2.505834312097e-02 3.592297633850e-05 1.846587628641e+00
5.492500000000e+02 -2.392469779761e-02 3.845132832322e-05 1.880705209243e+00
5.495000000000e+02 -2.278826725224e-02 4.118817637858e-05 1.916352555843e+00
5.497500000000e+02 -2.165598992376e-02 4.408102454623e-05 1.953478925577e+00
5.500000000000e+02 -2.053476006799e-02 4.707550400923e-05 1.992030836791e+00
5.502500000000e+02 -1.943133479467e-02 5.011638109767e-05 2.031952323166e+00
5.505000000000e+02 -1.835224954721e-02 5.314857839617e-05 2.073185208401e+00
5.507500000000e+02 -1.730374399062e-02 5.611818771342e-05 2.115669400946e+00
5.510000000000e+02 -1.629169607282e-02 5.897344543487e-05 2.159343205157e+00
5.512500000000e+02 -1.532156517363e-02 6.166564850274e-05 2.204143648366e+00
5.515000000000e+02 -1.439834195216e-02 6.414998943052e-05 2.250006821201e+00
5.517500000000e+02 -1.352650521583e-02 6.638628983804e-05 2.296868229774e+00
5.520000000000e+02 -1.270998354620e-02 6.833962119221e-05 2.344663157539e+00
5.522500000000e+02 -1.195212197129e-02 6.998082194440e-05 2.393327033551e+00
5.525000000000e+02 -1.125565199641e-02 7.128688412900e-05 2.442795804134e+00
5.527500000000e+02 -1.062266483424e-02 7.224118949764e-05 2.493006303388e+00
5.530000000000e+02 -1.005458768998e-02 7.283365171065e-05 2.543896616681e+00
5.532500000000e+02 -9.552162596755e-03 7.306074026220e-05 2.595406432724e+00
5.535000000000e+02 -9.115428326163e-03 7.292538219653e-05 2.647477376706e+00
5.537500000000e+02 -8.743705666035e-03 7.243678753679e-05 2.700053318454e+00
5.540000000000e+02 -8.435586487772e-03 7.161012541687e-05 2.753080650712e+00
5.542500000000e+02 -8.188927781472e-03 7.046617118131e-05 2.806508530263e+00
5.545000000000e+02 -8.000851606125e-03 6.903085429846e-05 2.860289078969e+00
5.547500000000e+02 -7.867752158118e-03 6.733472382861e-05 2.914377539684e+00
5.550000000000e+02 -7.785310954444e-03 6.541235241533e-05 2.968732388264e+00
5.552500000000e+02 -7.748521756335e-03 6.330168424820e-05 3.023315395973e+00
5.555000000000e+02 -7.751725927887e-03 6.104333560905e-05 3.078091649970e+00
5.557500000000e+02 -7.788659450554e-03 5.867985766123e-05 3.133029526699e+00
5.560000000000e+02 -7.852511955804e-03 5.625497484532e-05 3.188100630498e+00
5.562500000000e+02 -7.935998299963e-03 5.381280853844e-05 3.243279692518e+00
5.565000000000e+02 -8.031442187210e-03 5.139710309243e-05 3.298544445921e+00
5.567500000000e+02 -8.130871621214e-03 4.905046668485e-05 3.353875471834e+00
5.570000000000e+02 -8.226124547296e-03 4.681364094367e-05 3.409256033538e+00
5.572500000000e+02 -8.308963440312e-03 4.472481489406e-05 3.464671894484e+00
5.575000000000e+02 -8.371196721075e-03 4.281899617722e-05 3.520111132101e+00
5.577500000000e+02 -8.404804832364e-03 4.112745228205e-05 3.575563946298e+00
5.580000000000e+02 -8.402068027229e-03 3.967723011428e-05 3.631022474715e+00
5.582500000000e+02 -8.355693559724e-03 3.849076575554e-05 3.686480607321e+00
5.585000000000e+02 -8.258939155392e-03 3.758558823236e-05 3.741933809248e+00
5.587500000000e+02 -8.105730056655e-03 3.697412191811e-05 3.797378952148e+00
5.590000000000e+02 -7.890767265855e-03 3.666359089605e-05 3.852814148155e+00
5.592500000000e+02 -7.609624005852e-03 3.665601935193e-05 3.908238601400e+00
5.595000000000e+02 -7.258829102046e-03 3.694833258427e-05 3.963652457890e+00
5.597500000000e+02 -6.835934952666e-03 3.753254606118e-05 4.019056668216e+00
5.600000000000e+02 -6.339569380897e-03 3.839604612435e-05 4.074452848967e+00
5.602500000000e+02 -5.769469447737e-03 3.952194187373e-05 4.129843164792e+00
5.605000000000e+02 -5.126498530490e-03 4.088948569955e-05 4.185230195764e+00
5.607500000000e+02 -4.412643961605e-03 4.247454403467e-05 4.240616831350e+00
5.610000000000e+02 -3.630998578124e-03 4.425013421061e-05 4.296006147410e+00
5.612500000000e+02 -2.785723727888e-03 4.618697347167e-05 4.351401308435e+00
5.615000000000e+02 -1.881997027640e-03 4.825406325973e-05 4.406805460621e+00
5.617500000000e+02 -9.259454252658e-04 5.041928381982e-05 4.462221630743e+00
5.620000000000e+02 7.543721756673e-05 5.264998151158e-05 4.517652640185e+00
5.622500000000e+02 1.114383189635e-03 5.491355473056e-05 4.573101011638e+00
5.625000000000e+02 2.182455992641e-03 5.717800601446e-05 4.628568886649e+00
5.627500000000e+02 3.270662945195e-03 5.941247917440e-05 4.684057943890e+00
5.630000000000e+02 4.369578566579e-03 6.158774522153e-05 4.739569326568e+00
5.632500000000e+02 5.469471516668e-03 6.367664851370e-05 4.795103567392e+00
5.635000000000e+02 6.560435629189e-03 6.565449675622e-05 4.850660521153e+00
5.637500000000e+02 7.632528142520e-03 6.749939717113e-05 4.906239297007e+00
5.640000000000e+02 8.675903642949e-03 6.919254232302e-05 4.961838198392e+00
5.642500000000e+02 9.680954380340e-03 7.071840454409e-05 5.017454659196e+00
5.645000000000e+02 1.063844524875e-02 7.206488834108e-05 5.073085187873e+00
5.647500000000e+02 1.153964579792e-02 7.322341672297e-05 5.128725318845e+00
5.650000000000e+02 1.237646242704e-02 7.418894436328e-05 5.184369556855e+00
5.652500000000e+02 1.314156009570e-02 7.495991518361e-05 5.240011338535e+00
5.655000000000e+02 1.382847935913e-02 7.553816470185e-05 5.295642992928e+00
5.657500000000e+02 1.443174096870e-02 7.592877108628e-05 5.351255719935e+00
5.660000000000e+02 1.494694427664e-02 7.613984794899e-05 5.406839559661e+00
5.662500000000e+02 1.537084797145e-02 7.618229441220e-05 5.462383386905e+00
5.665000000000e+02 1.570143636177e-02 7.606950507125e-05 5.517874917651e+00
5.667500000000e+02 1.593797396000e-02 7.581704352710e-05 5.573300708660e+00
5.670000000000e+02 1.608103847949e-02 7.544228856379e-05 5.628646186748e+00
5.672500000000e+02 1.613253612356e-02 7.496405707105e-05 5.683895690657e+00
5.675000000000e+02 1.609570190099e-02 7.440221074503e-05 5.739032504886e+00
5.677500000000e+02 1.597507442283e-02 7.377725532373e-05 5.794038936115e+00
5.680000000000e+02 1.577645632482e-02 7.310993681853e-05 5.848896371253e+00
5.682500000000e+02 1.550685041653e-02 7.242084352160e-05 5.903585368868e+00
5.685000000000e+02 1.517437755730e-02 7.173001945759e-05 5.958085751102e+00
5.687500000000e+02 1.478817444087e-02 7.105659501333e-05 6.012376707435e+00
5.690000000000e+02 1.435827259943e-02 7.041844259464e-05 6.066436906896e+00
5.692500000000e+02 1.389545978323e-02 6.983185879911e-05 6.120244618274e+00
5.695000000000e+02 1.341112550746e-02 6.931127848681e-05 6.173777836895e+00
5.697500000000e+02 1.291709290467e-02 6.886902929032e-05 6.227014417156e+00
5.700000000000e+02 1.242543956299e-02 6.851513221001e-05 6.279932207413e+00
5.702500000000e+02 1.194831016205e-02 6.825712641695e-05 6.332509196474e+00
5.705000000000e+02 1.149772474449e-02 6.809989615714e-05 6.384723644790e+00
5.707500000000e+02 1.108538564962e-02 6.804573083591e-05 6.436554231422e+00
5.710000000000e+02 1.072248782883e-02 6.809425732043e-05 6.487980197596e+00
5.712500000000e+02 1.041953522777e-02 6.824234502925e-05 6.538981475197e+00
5.715000000000e+02 1.018616845795e-02 6.848417715416e-05 6.589538822888e+00
5.717500000000e+02 1.003100796338e-02 6.881138509238e-05 6.639633953126e+00
5.720000000000e+02 9.961514373348e-03 6.921322919196e-05 6.689249641151e+00
5.722500000000e+02 9.983871477331e-03 6.967674027028e-05 6.738369833740e+00
5.725000000000e+02 1.010289308650e-02 7.018694801755e-05 6.786979739281e+00
5.727500000000e+02 1.032195648323e-02 7.072713007886e-05 6.835065904155e+00
5.730000000000e+02 1.064296361386e-02 7.127904498092e-05 6.882616272807e+00
5.732500000000e+02 1.106633082503e-02 7.182324389632e-05 6.929620230054e+00
5.735000000000e+02 1.159100725736e-02 7.233941455143e-05 6.976068624644e+00
5.737500000000e+02 1.221452121833e-02 7.280672135213e-05 7.021953772968e+00
5.740000000000e+02 1.293305313311e-02 7.320411860331e-05 7.067269442010e+00
5.742500000000e+02 1.374153308435e-02 7.351071088568e-05 7.112010811453e+00
5.745000000000e+02 1.463376026910e-02 7.370611240551e-05 7.156174414351e+00
5.747500000000e+02 1.560254132340e-02 7.377079978821e-05 7.199758056544e+00
5.750000000000e+02 1.663984401263e-02 7.368645279868e-05 7.242760715233e+00
5.752500000000e+02 1.773696254720e-02 7.343628393869e-05 7.285182416956e+00
5.755000000000e+02 1.888468978225e-02 7.300534509072e-05 7.327024096906e+00
5.757500000000e+02 2.007349481434e-02 7.238084749103e-05 7.368287439325e+00
5.760000000000e+02 2.129369886106e-02 7.155240527684e-05 7.408974702988e+00
5.762500000000e+02 2.253564676259e-02 7.051225554680e-05 7.449088532321e+00
5.765000000000e+02 2.378986908493e-02 6.925547971776e-05 7.488631757471e+00
5.767500000000e+02 2.504722770505e-02 6.778016361392e-05 7.527607186171e+00
5.770000000000e+02 2.629904837293e-02 6.608750615586e-05 7.566017390915e+00
5.772500000000e+02 2.753722863716e-02 6.418192020313e-05 7.603864494775e+00
5.775000000000e+02 2.875432641388e-02 6.207106932329e-05 7.641149959835e+00
5.777500000000e+02 2.994362639939e-02 5.976581910125e-05 7.677874382094e+00
5.780000000000e+02 3.109918562642e-02 5.728016879325e-05 7.714037296558e+00
5.782500000000e+02 3.221585476812e-02 5.463112457868e-05 7.749636996895e+00
5.785000000000e+02 3.328928727291e-02 5.183852349600e-05 7.784670371732e+00
5.787500000000e+02 3.431592316063e-02 4.892481288549e-05 7.819132762475e+00
5.790000000000e+02 3.529296091843e-02 4.591477563398e-05 7.853017844142e+00
5.792500000000e+02 3.621831028807e-02 4.283522020754e-05 7.886317533315e+00
5.795000000000e+02 3.709053982958e-02 3.971462557276e-05 7.919021922217e+00
5.797500000000e+02 3.790880667426e-02 3.658270646320e-05 7.951119244171e+00
5.800000000000e+02 3.867278208146e-02 3.347001463774e-05 7.982595868695e+00
5.802500000000e+02 3.938257085828e-02 3.040749450700e-05 8.013436327701e+00
5.805000000000e+02 4.003862862434e-02 2.742606711034e-05 8.043623372383e+00
5.807500000000e+02 4.064168008554e-02 2.455611331303e-05 8.073138059834e+00
5.810000000000e+02 4.119264178203e-02 2.182695971681e-05 8.101959868027e+00
5.812500000000e+02 4.169255344918e-02 1.926650459783e-05 8.130066836310e+00
5.815000000000e+02 4.214251743476e-02 1.690075312269e-05 8.157435730978e+00
5.817500000000e+02 4.254365875120e-02 1.475339450580e-05 8.184042227622e+00
5.820000000000e+02 4.289709586892e-02 1.284544474089e-05 8.209861112703e+00
5.822500000000e+02 4.320393101515e-02 1.119492794130e-05 8.234866497304e+00
5.825000000000e+02 4.346526378481e-02 9.816598931955e-06 8.259032036447e+00
5.827500000000e+02 4.368221905385e-02 8.721733127104e-06 8.282331154947e+00
5.830000000000e+02 4.385599525878e-02 7.917997800838e-06 8.304737271324e+00
5.832500000000e+02 4.398792782563e-02 7.409300442879e-06 8.326224017117e+00
5.835000000000e+02 4.407956482956e-02 7.195713106978e-06 8.346765447447e+00
5.837500000000e+02 4.413275079346e-02 7.273570606120e-06 8.366336239089e+00
5.840000000000e+02 4.414971313361e-02 7.635518357058e-06 8.384911872703e+00
5.842500000000e+02 4.413314714302e-02 8.270649978326e-06 8.402468796558e+00
5.845000000000e+02 4.408629077480e-02 9.164680271651e-06 8.418984569097e+00
5.847500000000e+02 4.401299038365e-02 1.030014462808e-05 8.434437978974e+00
5.850000000000e+02 4.391774895578e-02 1.165661416044e-05 8.448809141367e+00
5.852500000000e+02 4.380575325811e-02 1.321096216228e-05 8.462079570230e+00
5.855000000000e+02 4.368287353185e-02 1.493766144794e-05 8.474232223861e+00
5.857500000000e+02 4.355563129021e-02 1.680910127588e-05 8.485251530030e+00
5.860000000000e+02 4.343113068839e-02 1.879590665127e-05 8.495123384233e+00
5.862500000000e+02 4.331695322303e-02 2.086726589615e-05 8.503835128989e+00
5.865000000000e+02 4.322101675736e-02 2.299127154920e-05 8.511375510437e+00
5.867500000000e+02 4.315140201529e-02 2.513526518530e-05 8.517734624765e+00
5.870000000000e+02 4.311615180589e-02 2.726618556656e-05 8.522903845092e+00
5.872500000000e+02 4.312304862068e-02 2.935099981211e-05 8.526875741295e+00
5.875000000000e+02 4.317937762582e-02 3.135702816848e-05 8.529643992570e+00
5.877500000000e+02 4.329168170385e-02 3.325228149526e-05 8.531203296043e+00
5.880000000000e+02 4.346551616119e-02 3.500592487471e-05 8.531549279880e+00
5.882500000000e+02 4.370520917756e-02 3.658870130521e-05 8.530678411379e+00
5.885000000000e+02 4.401363708811e-02 3.797322133800e-05 8.528587919936e+00
5.887500000000e+02 4.439202066137e-02 3.913446689219e-05 8.525275724861e+00
5.890000000000e+02 4.483975041879e-02 4.005020880724e-05 8.520740375978e+00
5.892500000000e+02 4.535424860293e-02 4.070139904239e-05 8.514981007533e+00
5.895000000000e+02 4.593087569538e-02 4.107254505972e-05 8.507997307365e+00
5.897500000000e+02 4.656288919085e-02 4.115209823963e-05 8.499789502041e+00
5.900000000000e+02 4.724146277620e-02 4.093287610077e-05 8.490358359999e+00
5.902500000000e+02 4.795576934885e-02 4.041233279720e-05 8.479705205671e+00
5.905000000000e+02 4.869314124355e-02 3.959280730628e-05 8.467831960843e+00
5.907500000000e+02 4.943930149121e-02 3.848171564402e-05 8.454741190965e+00
5.910000000000e+02 5.017867104724e-02 3.709178932851e-05 8.440436164487e+00
5.912500000000e+02 5.089475632540e-02 3.544114800302e-05 8.424920933138e+00
5.915000000000e+02 5.157059927543e-02 3.355320642354e-05 8.408200408952e+00
5.917500000000e+02 5.218929001743e-02 3.145661250645e-05 8.390280452765e+00
5.920000000000e+02 5.273452004939e-02 2.918503975577e-05 8.371167956834e+00
5.922500000000e+02 5.319116990144e-02 2.677682891147e-05 8.350870936272e+00
5.925000000000e+02 5.354589675285e-02 2.427450019876e-05 8.329398603574e+00
5.927500000000e+02 5.378770463759e-02 2.172413601670e-05 8.306761433653e+00
5.930000000000e+02 5.390847733946e-02 1.917462020554e-05 8.282971226307e+00
5.932500000000e+02 5.390342954279e-02 1.667675603562e-05 8.258041136443e+00
5.935000000000e+02 5.377147156858e-02 1.428225233160e-05 8.231985703528e+00
5.937500000000e+02 5.351544425551e-02 1.204262074661e-05 8.204820844614e+00
5.940000000000e+02 5.314222757262e-02 1.000797319009e-05 8.176563843910e+00
5.942500000000e+02 5.266269650298e-02 8.225802215073e-06 8.147233311852e+00
5.945000000000e+02 5.209153231969e-02 6.739744703055e-06 8.116849133298e+00
5.947500000000e+02 5.144688662113e-02 5.588333611917e-06 8.085432393889e+00
5.950000000000e+02 5.074991742659e-02 4.803837143214e-06 8.053005304820e+00
5.952500000000e+02 5.002420309482e-02 4.411209935773e-06 8.019591106628e+00
5.955000000000e+02 4.929506260551e-02 4.427162127035e-06 7.985213971358e+00
5.957500000000e+02 4.858880259367e-02 4.859404180380e-06 7.949898899756e+00
5.960000000000e+02 4.793191689525e-02 5.706085658391e-06 7.913671611793e+00
5.962500000000e+02 4.735026606722e-02 6.955442188816e-06 7.876558445630e+00
5.965000000000e+02 4.686826282266e-02 8.585696113367e-06 7.838586245113e+00
5.967500000000e+02 4.650808898991e-02 1.056518746007e-05 7.799782260060e+00
5.970000000000e+02 4.628897387601e-02 1.285277447730e-05 7.760174038579e+00
5.972500000000e+02 4.622655267490e-02 1.539848428470e-05 7.719789329917e+00
5.975000000000e+02 4.633233532644e-02 1.814442724435e-05 7.678655984625e+00
5.977500000000e+02 4.661330646779e-02 2.102590889730e-05 7.636801859945e+00
5.980000000000e+02 4.707167114439e-02 2.397294831130e-05 7.594254730476e+00
5.982500000000e+02 4.770477177538e-02 2.691189623399e-05 7.551042201944e+00
5.985000000000e+02 4.850518030523e-02 2.976717212916e-05 7.507191632326e+00
5.987500000000e+02 4.946097257783e-02 3.246331024051e-05 7.462730060112e+00
5.990000000000e+02 5.055617981783e-02 3.492688587658e-05 7.417684140506e+00
5.992500000000e+02 5.177140434211e-02 3.708873158040e-05 7.372080089804e+00
5.995000000000e+02 5.308457670184e-02 3.888604152047e-05 7.325943638403e+00
5.997500000000e+02 5.447182143408e-02 4.026428120921e-05 7.279299991703e+00
6.000000000000e+02 5.590838868407e-02 4.117892540864e-05 7.232173797341e+00
6.002500000000e+02 5.736960140435e-02 4.159692254155e-05 7.184589116846e+00
6.005000000000e+02 5.883176342718e-02 4.149776918899e-05 7.136569404517e+00
6.007500000000e+02 6.027297684542e-02 4.087419110727e-05 7.088137481103e+00
6.010000000000e+02 6.167382366310e-02 3.973233529223e-05 7.039315514032e+00
6.012500000000e+02 6.301787546762e-02 3.809149254941e-05 6.990124998248e+00
6.015000000000e+02 6.429201454832e-02 3.598338048386e-05 6.940586728386e+00
6.017500000000e+02 6.548655369074e-02 3.345098084748e-05 6.890720779435e+00
6.020000000000e+02 6.659516557400e-02 3.054703587943e-05 6.840546484719e+00
6.022500000000e+02 6.761463941058e-02 2.733225523849e-05 6.790082418635e+00
6.025000000000e+02 6.854449445924e-02 2.387333960760e-05 6.739346385728e+00
6.027500000000e+02 6.938648652125e-02 2.024090593333e-05 6.688355418571e+00
6.030000000000e+02 7.014404716896e-02 1.650741451362e-05 6.637125785858e+00
6.032500000000e+02 7.082169552616e-02 1.274514802299e-05 6.585673010911e+00
6.035000000000e+02 7.142446055616e-02 9.024343633479e-06 6.534011897964e+00
6.037500000000e+02 7.195734044264e-02 5.411565953878e-06 6.482156571117e+00
6.040000000000e+02 7.242483936058e-02 1.968244829870e-06 6.430120502761e+00
6.042500000000e+02 7.283058277687e-02 -1.250525464291e-06 6.377916551967e+00
6.045000000000e+02 7.317703899790e-02 -4.196925793620e-06 6.325556988796e+00
6.047500000000e+02 7.346535091061e-02 -6.831108315342e-06 6.273053506775e+00
6.050000000000e+02 7.369527840068e-02 -9.121633246012e-06 6.220417225604e+00
6.052500000000e+02 7.386526638642e-02 -1.104569925789e-05 6.167658666076e+00
6.055000000000e+02 7.397261998117e-02 -1.258910755636e-05 6.114787719719e+00
6.057500000000e+02 7.401379078851e-02 -1.374595390360e-05 6.061813604812e+00
6.060000000000e+02 7.398477213072e-02 -1.451813011497e-05 6.008744805370e+00
6.062500000000e+02 7.388156748004e-02 -1.491458330341e-05 5.955589022275e+00
6.065000000000e+02 7.370073126583e-02 -1.495038812349e-05 5.902353115939e+00
6.067500000000e+02 7.343993012463e-02 -1.464564317916e-05 5.849043069043e+00
6.070000000000e+02 7.309849284643e-02 -1.402427834665e-05 5.795663963515e+00
6.072500000000e+02 7.267790780922e-02 -1.311285694217e-05 5.742219970762e+00
6.075000000000e+02 7.218220746079e-02 -1.193942566827e-05 5.688714368980e+00
6.077500000000e+02 7.161821288695e-02 -1.053253370911e-05 5.635149569824e+00
6.080000000000e+02 7.099558992024e-02 -8.920463198114e-06 5.581527163432e+00
6.082500000000e+02 7.032670780318e-02 -7.130762302077e-06 5.527847966651e+00
6.085000000000e+02 6.962629266903e-02 -5.190073784189e-06 5.474112073401e+00
6.087500000000e+02 6.891089313826e-02 -3.124204893484e-06 5.420318901358e+00
6.090000000000e+02 6.819819585945e-02 -9.585747626495e-07 5.366467228985e+00
6.092500000000e+02 6.750624368486e-02 1.281225015803e-06 5.312555224925e+00
6.095000000000e+02 6.685261789110e-02 3.568771456436e-06 5.258580468219e+00
6.097500000000e+02 6.625365407989e-02 5.876200950300e-06 5.204539962237e+00
6.100000000000e+02 6.572375460085e-02 8.173704310860e-06 5.150430153767e+00
6.102500000000e+02 6.527484943293e-02 1.042918870281e-05 5.096246955708e+00
6.105000000000e+02 6.491604027264e-02 1.260834409583e-05 5.041985782609e+00
6.107500000000e+02 6.465343947067e-02 1.467494063093e-05 4.987641611402e+00
6.110000000000e+02 6.449019723939e-02 1.659141014282e-05 4.933209054863e+00
6.112500000000e+02 6.442668678512e-02 1.831967565025e-05 4.878682468285e+00
6.115000000000e+02 6.446080925432e-02 1.982214393170e-05 4.824056066322e+00
6.117500000000e+02 6.458836708582e-02 2.106278404365e-05 4.769324066891e+00
6.120000000000e+02 6.480346192824e-02 2.200817271958e-05 4.714480835340e+00
6.122500000000e+02 6.509887382592e-02 2.262846535392e-05 4.659521042806e+00
6.125000000000e+02 6.546639754861e-02 2.289821770177e-05 4.604439813525e+00
6.127500000000e+02 6.589711974273e-02 2.279706330077e-05 4.549232874260e+00
6.130000000000e+02 6.638164019959e-02 2.231021046001e-05 4.493896688854e+00
6.132500000000e+02 6.691024702176e-02 2.142883205583e-05 4.438428586828e+00
6.135000000000e+02 6.747306336758e-02 2.015037713934e-05 4.382826882052e+00
6.137500000000e+02 6.806018181482e-02 1.847882686895e-05 4.327090991478e+00
6.140000000000e+02 6.866179912426e-02 1.642490283507e-05 4.271221549437e+00
6.142500000000e+02 6.926835452257e-02 1.400626249370e-05 4.215220527575e+00
6.145000000000e+02 6.987066643016e-02 1.124762817389e-05 4.159091357710e+00
6.147500000000e+02 7.046005478154e-02 8.180800898872e-06 4.102839064489e+00
6.150000000000e+02 7.102843259306e-02 4.844472408921e-06 4.046470398002e+00
6.152500000000e+02 7.156835103818e-02 1.283761552590e-06 3.989993965713e+00
6.155000000000e+02 7.207299019048e-02 -2.450588620528e-06 3.933420362199e+00
6.157500000000e+02 7.253609602877e-02 -6.303398038393e-06 3.876762282184e+00
6.160000000000e+02 7.295187803603e-02 -1.021660743256e-05 3.820034614833e+00
6.162500000000e+02 7.331489546544e-02 -1.413113090917e-05 3.763254518410e+00
6.165000000000e+02 7.361996074675e-02 -1.798893461993e-05 3.706441463478e+00
6.167500000000e+02 7.386210209309e-02 -2.173511379458e-05 3.649617257596e+00
6.170000000000e+02 7.403661109214e-02 -2.531972863110e-05 3.592806046525e+00
6.172500000000e+02 7.413919765754e-02 -2.869939034200e-05 3.536034305165e+00
6.175000000000e+02 7.416624816973e-02 -3.183828649714e-05 3.479330824617e+00
6.177500000000e+02 7.411517060665e-02 -3.470858994944e-05 3.422726705762e+00
6.180000000000e+02 7.398477871894e-02 -3.729023167867e-05 3.366255364822e+00
6.182500000000e+02 7.377566496424e-02 -3.957010113706e-05 3.309952557147e+00
6.185000000000e+02 7.349049876758e-02 -4.154080658222e-05 3.253856418501e+00
6.187500000000e+02 7.313418923671e-02 -4.319918325330e-05 3.198007523337e+00
6.190000000000e+02 7.271387167362e-02 -4.454478650229e-05 3.142448943808e+00
6.192500000000e+02 7.223868529828e-02 -4.557857674156e-05 3.087226306161e+00
6.195000000000e+02 7.171934913773e-02 -4.630200404748e-05 3.032387820618e+00
6.197500000000e+02 7.116756090553e-02 -4.671661460776e-05 2.977984275630e+00
6.200000000000e+02 7.059527887068e-02 -4.682425109814e-05 2.924068963009e+00
6.202500000000e+02 7.001395377855e-02 -4.662779231265e-05 2.870697538002e+00
6.205000000000e+02 6.943379807759e-02 -4.613232159351e-05 2.817927797599e+00
6.207500000000e+02 6.886317845539e-02 -4.534654208591e-05 2.765819357848e+00
6.210000000000e+02 6.830819714093e-02 -4.428418795216e-05 2.714433259254e+00
6.212500000000e+02 6.777251470081e-02 -4.296519900984e-05 2.663831501233e+00
6.215000000000e+02 6.725743644208e-02 -4.141645533451e-05 2.614076506192e+00
6.217500000000e+02 6.676224426460e-02 -3.967190024090e-05 2.565230567311e+00
6.220000000000e+02 6.628473207728e-02 -3.777199464550e-05 2.517355292782e+00
6.222500000000e+02 6.582187536562e-02 -3.576252871065e-05 2.470511050209e+00
6.225000000000e+02 6.537054250579e-02 -3.369288557334e-05 2.424756485476e+00
6.227500000000e+02 6.492816189354e-02 -3.161395244225e-05 2.380148069750e+00
6.230000000000e+02 6.449325580287e-02 -2.957588605379e-05 2.336739753399e+00
6.232500000000e+02 6.406578153699e-02 -2.762597215755e-05 2.294582659559e+00
6.235000000000e+02 6.364723922739e-02 -2.580678929592e-05 2.253724884138e+00
6.237500000000e+02 6.324054555414e-02 -2.415484300855e-05 2.214211316874e+00
6.240000000000e+02 6.284969771589e-02 -2.269976989455e-05 2.176083542467e+00
6.242500000000e+02 6.247928551006e-02 -2.146413602422e-05 2.139379728497e+00
6.245000000000e+02 6.213392254935e-02 -2.046378084641e-05 2.104134542863e+00
6.247500000000e+02 6.181767882910e-02 -1.970859372002e-05 2.070379062725e+00
6.250000000000e+02 6.153359353916e-02 -1.920356173760e-05 2.038140640939e+00
6.252500000000e+02 6.128333172092e-02 -1.894991215831e-05 2.007442774789e+00
6.255000000000e+02 6.106702853719e-02 -1.894615877601e-05 1.978304958720e+00
6.257500000000e+02 6.088333716357e-02 -1.918897705175e-05 1.950742503976e+00
6.260000000000e+02 6.072966556073e-02 -1.967371548850e-05 1.924766409339e+00
6.262500000000e+02 6.060256470673e-02 -2.039451927183e-05 1.900383216258e+00
6.265000000000e+02 6.049820790723e-02 -2.134413601237e-05 1.877594953777e+00
6.267500000000e+02 6.041289267539e-02 -2.251351013424e-05 1.856399101410e+00
6.270000000000e+02 6.034349406080e-02 -2.389118476426e-05 1.836788667200e+00
6.272500000000e+02 6.028780851300e-02 -2.546268467790e-05 1.818752303086e+00
6.275000000000e+02 6.024474321427e-02 -2.721001755671e-05 1.802274522304e+00
6.277500000000e+02 6.021432825615e-02 -2.911139541231e-05 1.787335983375e+00
6.280000000000e+02 6.019755250688e-02 -3.114124273459e-05 1.773913805575e+00
6.282500000000e+02 6.019604691657e-02 -3.327053584770e-05 1.761981957503e+00
6.285000000000e+02 6.021165754475e-02 -3.546744299926e-05 1.751511631746e+00
6.287500000000e+02 6.024596254013e-02 -3.769821976266e-05 1.742471646240e+00
6.290000000000e+02 6.029979242418e-02 -3.992826397875e-05 1.734828819289e+00
6.292500000000e+02 6.037280959373e-02 -4.212322661301e-05 1.728548329667e+00
6.295000000000e+02 6.046319413125e-02 -4.425006500211e-05 1.723594026540e+00
6.297500000000e+02 6.056746640347e-02 -4.627794571102e-05 1.719928721081e+00
6.300000000000e+02 6.068046081108e-02 -4.817891821762e-05 1.717514434122e+00
6.302500000000e+02 6.079544491458e-02 -4.992832100317e-05 1.716312622318e+00
6.305000000000e+02 6.090436414254e-02 -5.150491383699e-05 1.716284371374e+00
6.307500000000e+02 6.099817623994e-02 -5.289076265633e-05 1.717390586990e+00
6.310000000000e+02 6.106723479634e-02 -5.407093317328e-05 1.719592177284e+00
6.312500000000e+02 6.110168039814e-02 -5.503306448679e-05 1.722850228672e+00
6.315000000000e+02 6.109179713845e-02 -5.576689369702e-05 1.727126194447e+00
6.317500000000e+02 6.102830833463e-02 -5.626381134610e-05 1.732382078343e+00
6.320000000000e+02 6.090258810063e-02 -5.651649498167e-05 1.738580626213e+00
6.322500000000e+02 6.070678775316e-02 -5.651866642331e-05 1.745685510730e+00
6.325000000000e+02 6.043387960384e-02 -5.626497902655e-05 1.753661511355e+00
6.327500000000e+02 6.007763777281e-02 -5.575103213537e-05 1.762474680146e+00
6.330000000000e+02 5.963257734694e-02 -5.497348315311e-05 1.772092488801e+00
6.332500000000e+02 5.909388171114e-02 -5.393022643330e-05 1.782483956046e+00
6.335000000000e+02 5.845733893466e-02 -5.262058909311e-05 1.793619749920e+00
6.337500000000e+02 5.771931108280e-02 -5.104550823312e-05 1.805472267529e+00
6.340000000000e+02 5.687674879061e-02 -4.920765733771e-05 1.818015693839e+00
6.342500000000e+02 5.592725436383e-02 -4.711149592543e-05 1.831226039392e+00
6.345000000000e+02 5.486919340032e-02 -4.476324652120e-05 1.845081169107e+00
6.347500000000e+02 5.370183758886e-02 -4.217079151972e-05 1.859560815076e+00
6.350000000000e+02 5.242552566679e-02 -3.934351823190e-05 1.874646585311e+00
6.352500000000e+02 5.104181886423e-02 -3.629212832776e-05 1.890321963084e+00
6.355000000000e+02 4.955363493399e-02 -3.302844876221e-05 1.906572308410e+00
6.357500000000e+02 4.796533789562e-02 -2.956525875847e-05 1.923384847838e+00
6.360000000000e+02 4.628277339240e-02 -2.591615864575e-05 1.940748656664e+00
6.362500000000e+02 4.451324561845e-02 -2.209549944451e-05 1.958654638103e+00
6.365000000000e+02 4.266542972750e-02 -1.811836333643e-05 1.977095479059e+00
6.367500000000e+02 4.074923383567e-02 -1.400060826451e-05 1.996065601538e+00
6.370000000000e+02 3.877561440248e-02 -9.758947397243e-06 2.015561086245e+00
6.372500000000e+02 3.675636697706e-02 -5.411063622812e-06 2.035579589227e+00
6.375000000000e+02 3.470390135282e-02 -9.757225850615e-07 2.056120231896e+00
6.377500000000e+02 3.263102271275e-02 3.527118854901e-06 2.077183486190e+00
6.380000000000e+02 3.055072560619e-02 8.076243688371e-06 2.098771039466e+00
6.382500000000e+02 2.847601504297e-02 1.264914383969e-05 2.120885660259e+00
6.385000000000e+02 2.641975474219e-02 1.722205188118e-05 2.143531052972e+00
6.387500000000e+02 2.439454668943e-02 2.177002691137e-05 2.166711719517e+00
6.390000000000e+02 2.241263554925e-02 2.626711111367e-05 2.190432820114e+00
6.392500000000e+02 2.048583323714e-02 3.068653229657e-05 2.214700041197e+00
6.395000000000e+02 1.862545519408e-02 3.500096044601e-05 2.239519472985e+00
6.397500000000e+02 1.684225973856e-02 3.918280801601e-05 2.264897493178e+00
6.400000000000e+02 1.514638419342e-02 4.320455636869e-05 2.290840660509e+00
6.402500000000e+02 1.354727103716e-02 4.703910208870e-05 2.317355617465e+00
6.405000000000e+02 1.205358288333e-02 5.066014950897e-05 2.344449000625e+00
6.407500000000e+02 1.067310659429e-02 5.404255743011e-05 2.372127360731e+00
6.410000000000e+02 9.412646642859e-03 5.716271937406e-05 2.400397089861e+00
6.412500000000e+02 8.277918072254e-03 5.999891881658e-05 2.429264360572e+00
6.415000000000e+02 7.273438585988e-03 6.253167325404e-05 2.458735072035e+00
6.417500000000e+02 6.402434632768e-03 6.474408811175e-05 2.488814812352e+00
6.420000000000e+02 5.666759430457e-03 6.662217712294e-05 2.519508828058e+00
6.422500000000e+02 5.066838143466e-03 6.815514462069e-05 2.550822013664e+00
6.425000000000e+02 4.601633894222e-03 6.933565645309e-05 2.582758907584e+00
6.427500000000e+02 4.268647387986e-03 7.016005532259e-05 2.615323709622e+00
6.430000000000e+02 4.063939311372e-03 7.062854944495e-05 2.648520302160e+00
6.432500000000e+02 3.982182449308e-03 7.074533743850e-05 2.682352286964e+00
6.435000000000e+02 4.016736618095e-03 7.051867403013e-05 2.716823030189e+00
6.437500000000e+02 4.159738715166e-03 6.996088358421e-05 2.751935704772e+00
6.440000000000e+02 4.402210012890e-03 6.908829181923e-05 2.787693341041e+00
6.442500000000e+02 4.734170207109e-03 6.792109509526e-05 2.824098870373e+00
6.445000000000e+02 5.144758082066e-03 6.648315157681e-05 2.861155168761e+00
6.447500000000e+02 5.622350764114e-03 6.480171698758e-05 2.898865083810e+00
6.450000000000e+02 6.154685545150e-03 6.290710682438e-05 2.937231461089e+00
6.452500000000e+02 6.728978662108e-03 6.083230519630e-05 2.976257154866e+00
6.455000000000e+02 7.332044047900e-03 5.861252525519e-05 3.015945033894e+00
6.457500000000e+02 7.950410166453e-03 5.628474578273e-05 3.056297966538e+00
6.460000000000e+02 8.570440397008e-03 5.388720857089e-05 3.097318811023e+00
6.462500000000e+02 9.178454683215e-03 5.145891123609e-05 3.139010383317e+00
6.465000000000e+02 9.760856939376e-03 4.903909170748e-05 3.181375427901e+00
6.467500000000e+02 1.030426722510e-02 4.666672363146e-05 3.224416583055e+00
6.470000000000e+02 1.079566021220e-02 4.438002482285e-05 3.268136332289e+00
6.472500000000e+02 1.122250787524e-02 4.221599240040e-05 3.312536966316e+00
6.475000000000e+02 1.157292688263e-02 4.020996677698e-05 3.357620527741e+00
6.477500000000e+02 1.183582600183e-02 3.839523094282e-05 3.403388762926e+00
6.480000000000e+02 1.200105225718e-02 3.680264589201e-05 3.449843065161e+00
6.482500000000e+02 1.205953027293e-02 3.546033027343e-05 3.496984419653e+00
6.485000000000e+02 1.200339449587e-02 3.439337987551e-05 3.544813335903e+00
6.487500000000e+02 1.182610584189e-02 3.362362728435e-05 3.593329784921e+00
6.490000000000e+02 1.152255263906e-02 3.316944714926e-05 3.642533127791e+00
6.492500000000e+02 1.108913146017e-02 3.304560443990e-05 3.692422040289e+00
6.495000000000e+02 1.052380383751e-02 3.326314838287e-05 3.742994437695e+00
6.497500000000e+02 9.826131392056e-03 3.382933861826e-05 3.794247388636e+00
6.500000000000e+02 8.997282465111e-03 3.474762301792e-05 3.846177034498e+00
6.502500000000e+02 8.040014713809e-03 3.601764656161e-05 3.898778502899e+00
6.505000000000e+02 6.958631006948e-03 3.763531288878e-05 3.952045824918e+00
6.507500000000e+02 5.758914087440e-03 3.959286997368e-05 4.005971846639e+00
6.510000000000e+02 4.448036859485e-03 4.187904286043e-05 4.060548148993e+00
6.512500000000e+02 3.034453574147e-03 4.447920085102e-05 4.115764970138e+00
6.515000000000e+02 1.527775848498e-03 4.737554899387e-05 4.171611127034e+00
6.517500000000e+02 -6.136801911505e-05 5.054736115920e-05 4.228073950339e+00
6.520000000000e+02 -1.721482608648e-03 5.397122726655e-05 4.285139217938e+00
6.522500000000e+02 -3.440365295476e-03 5.762133291404e-05 4.342791102866e+00
6.525000000000e+02 -5.205270489834e-03 6.146974770216e-05 4.401012123029e+00
6.527500000000e+02 -7.003077787662e-03 6.548673473272e-05 4.459783105160e+00
6.530000000000e+02 -8.820459965734e-03 6.964106474319e-05 4.519083154789e+00
6.532500000000e+02 -1.064404947621e-02 7.390033769458e-05 4.578889637322e+00
6.535000000000e+02 -1.246059975664e-02 7.823130609438e-05 4.639178171547e+00
6.537500000000e+02 -1.425714134702e-02 8.260019601053e-05 4.699922632437e+00
6.540000000000e+02 -1.602112814459e-02 8.697302106431e-05 4.761095167628e+00
6.542500000000e+02 -1.774057606201e-02 9.131589067682e-05 4.822666225049e+00
6.545000000000e+02 -1.940418975162e-02 9.559530565750e-05 4.884604593524e+00
6.547500000000e+02 -2.100147747326e-02 9.977844038614e-05 4.946877454714e+00
6.550000000000e+02 -2.252285610354e-02 1.038334150735e-04 5.009450448278e+00
6.552500000000e+02 -2.395974167025e-02 1.077295515413e-04 5.072287747971e+00
6.555000000000e+02 -2.530462650448e-02 1.114376137366e-04 5.135352147914e+00
6.557500000000e+02 -2.655114587745e-02 1.149300440981e-04 5.198605162134e+00
6.560000000000e+02 -2.769412620115e-02 1.181811786319e-04 5.262007129101e+00
6.562500000000e+02 -2.872962358734e-02 1.211674639295e-04 5.325517329710e+00
6.565000000000e+02 -2.965494306949e-02 1.238676546589e-04 5.389094106919e+00
6.567500000000e+02 -3.046864618270e-02 1.262630056159e-04 5.452694994833e+00
6.570000000000e+02 -3.117054386847e-02 1.283374340736e-04 5.516276852813e+00
6.572500000000e+02 -3.176167255908e-02 1.300777726258e-04 5.579795998171e+00
6.575000000000e+02 -3.224425958161e-02 1.314738773651e-04 5.643208345026e+00
6.577500000000e+02 -3.262167582053e-02 1.325187626347e-04 5.706469543775e+00
6.580000000000e+02 -3.289837423467e-02 1.332087446642e-04 5.769535114438e+00
6.582500000000e+02 -3.307982092364e-02 1.335435562615e-04 5.832360585412e+00
6.585000000000e+02 -3.317241374049e-02 1.335264198843e-04 5.894901623947e+00
6.587500000000e+02 -3.318339203773e-02 1.331641031480e-04 5.957114162347e+00
6.590000000000e+02 -3.312074008970e-02 1.324669661922e-04 6.018954524624e+00
6.592500000000e+02 -3.299308192251e-02 1.314488572829e-04 6.080379542715e+00
6.595000000000e+02 -3.280957035120e-02 1.301271233367e-04 6.141346666142e+00
6.597500000000e+02 -3.257977330669e-02 1.285225188218e-04 6.201814071858e+00
6.600000000000e+02 -3.231355570260e-02 1.266590563050e-04 6.261740761455e+00
6.602500000000e+02 -3.202095957233e-02 1.245637897145e-04 6.321086651275e+00
6.605000000000e+02 -3.171208495982e-02 1.222666119110e-04 6.379812662944e+00
6.607500000000e+02 -3.139697053844e-02 1.197999630598e-04 6.437880800588e+00
6.610000000000e+02 -3.108547655127e-02 1.171985064933e-04 6.495254220820e+00
6.612500000000e+02 -3.078717217016e-02 1.144987965264e-04 6.551897305383e+00
6.615000000000e+02 -3.051122618572e-02 1.117388427663e-04 6.607775714172e+00
6.617500000000e+02 -3.026630515690e-02 1.089576815143e-04 6.662856446878e+00
6.620000000000e+02 -3.006047764874e-02 1.061949150496e-04 6.717107884117e+00
6.622500000000e+02 -2.990112757576e-02 1.034902251469e-04 6.770499838386e+00
6.625000000000e+02 -2.979487587874e-02 1.008828698300e-04 6.823003584062e+00
6.627500000000e+02 -2.974751222618e-02 9.841116467002e-05 6.874591897391e+00
6.630000000000e+02 -2.976393673177e-02 9.611196524986e-05 6.925239081673e+00
6.632500000000e+02 -2.984811267750e-02 9.402015602475e-05 6.974920987702e+00
6.635000000000e+02 -3.000303067184e-02 9.216815073196e-05 7.023615039194e+00
6.637500000000e+02 -3.023068557432e-02 9.058541092488e-05 7.071300243804e+00
6.640000000000e+02 -3.053206696757e-02 8.929798637997e-05 7.117957205054e+00
6.642500000000e+02 -3.090716424356e-02 8.832810667361e-05 7.163568129916e+00
6.645000000000e+02 -3.135498699517e-02 8.769379789830e-05 7.208116833010e+00
6.647500000000e+02 -3.187360101048e-02 8.740856533851e-05 7.251588737809e+00
6.650000000000e+02 -3.246018010897e-02 8.748112933088e-05 7.293970869332e+00
6.652500000000e+02 -3.311107231221e-02 8.791519909832e-05 7.335251855138e+00
6.655000000000e+02 -3.382188047027e-02 8.870934853955e-05 7.375421910586e+00
6.657500000000e+02 -3.458755500673e-02 8.985695576277e-05 7.414472827905e+00
6.660000000000e+02 -3.540249740244e-02 9.134622525120e-05 7.452397961031e+00
6.662500000000e+02 -3.626067236684e-02 9.316029411638e-05 7.489192201816e+00
6.665000000000e+02 -3.715572569083e-02 9.527739541390e-05 7.524851966886e+00
6.667500000000e+02 -3.808110586236e-02 9.767112673331e-05 7.559375163040e+00
6.670000000000e+02 -3.903018546592e-02 1.003108000188e-04 7.592761170283e+00
6.672500000000e+02 -3.999637971407e-02 1.031618608960e-04 7.625010802593e+00
6.675000000000e+02 -4.097325855917e-02 1.061863767772e-04 7.656126285910e+00
6.677500000000e+02 -4.195464915030e-02 1.093436237865e-04 7.686111217036e+00
6.680000000000e+02 -4.293472610192e-02 1.125907196172e-04 7.714970531970e+00
6.682500000000e+02 -4.390808774926e-02 1.158832928905e-04 7.742710472072e+00
6.685000000000e+02 -4.486981620560e-02 1.191762005223e-04 7.769338539864e+00
6.687500000000e+02 -4.581552213555e-02 1.224244171708e-04 7.794863466438e+00
6.690000000000e+02 -4.674137226786e-02 1.255837012274e-04 7.819295168856e+00
6.692500000000e+02 -4.764410111122e-02 1.286113804603e-04 7.842644711358e+00
6.695000000000e+02 -4.852100748511e-02 1.314671272581e-04 7.864924265487e+00
6.697500000000e+02 -4.936993722688e-02 1.341136782119e-04 7.886147070529e+00
6.700000000000e+02 -5.018925133774e-02 1.365175446068e-04 7.906327390244e+00
6.702500000000e+02 -5.097778575379e-02 1.386496532875e-04 7.925480475259e+00
6.705000000000e+02 -5.173479907433e-02 1.404859261080e-04 7.943622517993e+00
6.707500000000e+02 -5.245991442970e-02 1.420076282668e-04 7.960770609161e+00
6.710000000000e+02 -5.315305726889e-02 1.432017301650e-04 7.976942691472e+00
6.712500000000e+02 -5.381438642662e-02 1.440612377072e-04 7.992157512798e+00
6.715000000000e+02 -5.444423412681e-02 1.445853196702e-04 8.006434573367e+00
6.717500000000e+02 -5.504303360270e-02 1.447792978652e-04 8.019794076274e+00
6.720000000000e+02 -5.561126395852e-02 1.446545655783e-04 8.032256862752e+00
6.722500000000e+02 -5.614938316141e-02 1.442283456284e-04 8.043844360255e+00
6.725000000000e+02 -5.665778172756e-02 1.435233755232e-04 8.054578505667e+00
6.727500000000e+02 -5.713673388134e-02 1.425674580500e-04 8.064481676842e+00
6.730000000000e+02 -5.758635859791e-02 1.413929105429e-04 8.073576625509e+00
6.732500000000e+02 -5.800660342048e-02 1.400359463310e-04 8.081886379139e+00
6.735000000000e+02 -5.839723277485e-02 1.385359507712e-04 8.089434163938e+00
6.737500000000e+02 -5.875783930906e-02 1.369347036002e-04 8.096243309506e+00
6.740000000000e+02 -5.908787275627e-02 1.352755484944e-04 8.102337150865e+00
6.742500000000e+02 -5.938668805418e-02 1.336025290667e-04 8.107738924959e+00
6.745000000000e+02 -5.965361138499e-02 1.319595111907e-04 8.112471666920e+00
6.747500000000e+02 -5.988802785526e-02 1.303893114468e-04 8.116558077822e+00
6.750000000000e+02 -6.008947520435e-02 1.289328440624e-04 8.120020434042e+00
6.752500000000e+02 -6.025775761835e-02 1.276283163084e-04 8.122880440854e+00
6.755000000000e+02 -6.039305745013e-02 1.265104848250e-04 8.125159128704e+00
6.757500000000e+02 -6.049605344735e-02 1.256099880259e-04 8.126876692677e+00
6.760000000000e+02 -6.056802494820e-02 1.249527749143e-04 8.128052376955e+00
6.762500000000e+02 -6.061094464816e-02 1.245596427051e-04 8.128704333661e+00
6.765000000000e+02 -6.062754944947e-02 1.244458917760e-04 8.128849480958e+00
6.767500000000e+02 -6.062138224274e-02 1.246211133837e-04 8.128503383634e+00
6.770000000000e+02 -6.059680351865e-02 1.250890946221e-04 8.127680092206e+00
6.772500000000e+02 -6.055896386261e-02 1.258478664227e-04 8.126392029593e+00
6.775000000000e+02 -6.051373981404e-02 1.268898713447e-04 8.124649860893e+00
6.777500000000e+02 -6.046763158722e-02 1.282022492074e-04 8.122462370659e+00
6.780000000000e+02 -6.042762461491e-02 1.297672351111e-04 8.119836368495e+00
6.782500000000e+02 -6.040102018223e-02 1.315626388203e-04 8.116776569676e+00
6.785000000000e+02 -6.039523946300e-02 1.335624051428e-04 8.113285507370e+00
6.787500000000e+02 -6.041760881200e-02 1.357372363899e-04 8.109363477610e+00
6.790000000000e+02 -6.047513544705e-02 1.380552394759e-04 8.105008464617e+00
6.792500000000e+02 -6.057428208052e-02 1.404825942868e-04 8.100216101322e+00
6.795000000000e+02 -6.072075052801e-02 1.429842107513e-04 8.094979643571e+00
6.797500000000e+02 -6.091928363213e-02 1.455243633059e-04 8.089289962156e+00
6.800000000000e+02 -6.117349400988e-02 1.480673120548e-04 8.083135554340e+00
6.802500000000e+02 -6.148572680554e-02 1.505778448265e-04 8.076502573814e+00
6.805000000000e+02 -6.185696167832e-02 1.530217706577e-04 8.069374880956e+00
6.807500000000e+02 -6.228675736371e-02 1.553663481374e-04 8.061734112013e+00
6.810000000000e+02 -6.277324008378e-02 1.575806126775e-04 8.053559767773e+00
6.812500000000e+02 -6.331313578364e-02 1.596356812968e-04 8.044829317932e+00
6.815000000000e+02 -6.390184233792e-02 1.615049912919e-04 8.035518337357e+00
6.817500000000e+02 -6.453354413683e-02 1.631644970152e-04 8.025600629208e+00
6.820000000000e+02 -6.520135664269e-02 1.645928091490e-04 8.015048402626e+00
6.822500000000e+02 -6.589750465488e-02 1.657713126270e-04 8.003832438224e+00
6.825000000000e+02 -6.661352703049e-02 1.666842657263e-04 7.991922273938e+00
6.827500000000e+02 -6.734049502138e-02 1.673188625165e-04 7.979286417156e+00
6.830000000000e+02 -6.806925373139e-02 1.676653164304e-04 7.965892548627e+00
6.832500000000e+02 -6.879066022623e-02 1.677169051952e-04 7.951707751630e+00
6.835000000000e+02 -6.949583315665e-02 1.674700495737e-04 7.936698738956e+00
6.837500000000e+02 -7.017638721588e-02 1.669243825566e-04 7.920832092282e+00
6.840000000000e+02 -7.082465652820e-02 1.660828552724e-04 7.904074503625e+00
6.842500000000e+02 -7.143389516655e-02 1.649516762452e-04 7.886393022354e+00
6.845000000000e+02 -7.199843955589e-02 1.635403897938e-04 7.867755292023e+00
6.847500000000e+02 -7.251384235264e-02 1.618620539132e-04 7.848129807013e+00
6.850000000000e+02 -7.297694649580e-02 1.599332903142e-04 7.827486146203e+00
6.852500000000e+02 -7.338591231382e-02 1.577743173040e-04 7.805795209894e+00
6.855000000000e+02 -7.374018891775e-02 1.554089804125e-04 7.783029447395e+00
6.857500000000e+02 -7.404043499773e-02 1.528647563441e-04 7.759163080114e+00
6.860000000000e+02 -7.428838690088e-02 1.501726944586e-04 7.734172285106e+00
6.862500000000e+02 -7.448671064543e-02 1.473673307983e-04 7.708035427916e+00
6.865000000000e+02 -7.463881341484e-02 1.444864581668e-04 7.680733193649e+00
6.867500000000e+02 -7.474867964837e-02 1.415708479700e-04 7.652248800410e+00
6.870000000000e+02 -7.482070267964e-02 1.386638146658e-04 7.622568092726e+00
6.872500000000e+02 -7.485957273025e-02 1.358106868871e-04 7.591679717335e+00
6.875000000000e+02 -7.487019792111e-02 1.330581318789e-04 7.559575213134e+00
6.877500000000e+02 -7.485767964195e-02 1.304533786087e-04 7.526249077145e+00
6.880000000000e+02 -7.482734824712e-02 1.280433165887e-04 7.491698877513e+00
6.882500000000e+02 -7.478482926548e-02 1.258735525302e-04 7.455925268963e+00
6.885000000000e+02 -7.473614029509e-02 1.239874503004e-04 7.418932021536e+00
6.887500000000e+02 -7.468778964929e-02 1.224251666752e-04 7.380726016274e+00
6.890000000000e+02 -7.464685395065e-02 1.212227676591e-04 7.341317213948e+00
6.892500000000e+02 -7.462101305587e-02 1.204114293727e-04 7.300718596504e+00
6.895000000000e+02 -7.461852595787e-02 1.200167788042e-04 7.258946080623e+00
6.897500000000e+02 -7.464813902656e-02 1.200584443944e-04 7.216018404454e+00
6.900000000000e+02 -7.471892593924e-02 1.205496853395e-04 7.171956988148e+00
6.902500000000e+02 -7.484006651934e-02 1.214972437678e-04 7.126785777398e+00
6.905000000000e+02 -7.502057946825e-02 1.229013644509e-04 7.080531027647e+00
6.907500000000e+02 -7.526902528548e-02 1.247558942639e-04 7.033221144172e+00
6.910000000000e+02 -7.559320225829e-02 1.270485096017e-04 6.984886432083e+00
6.912500000000e+02 -7.599985228737e-02 1.297610151930e-04 6.935558879104e+00
6.915000000000e+02 -7.649439418051e-02 1.328697187660e-04 6.885271893529e+00
6.917500000000e+02 -7.708068744454e-02 1.363457663090e-04 6.834060102332e+00
6.920000000000e+02 -7.776083730828e-02 1.401556464869e-04 6.781959091988e+00
6.922500000000e+02 -7.853503612915e-02 1.442617056987e-04 6.729005159047e+00
6.925000000000e+02 -7.940143387291e-02 1.486225364742e-04 6.675235114757e+00
6.927500000000e+02 -8.035604290784e-02 1.531935254931e-04 6.620686044259e+00
6.930000000000e+02 -8.139267228499e-02 1.579274223353e-04 6.565395105013e+00
6.932500000000e+02 -8.250290085925e-02 1.627748132172e-04 6.509399337271e+00
6.935000000000e+02 -8.367610232278e-02 1.676846903304e-04 6.452735470884e+00
6.937500000000e+02 -8.489953675976e-02 1.726050190457e-04 6.395439790571e+00
6.940000000000e+02 -8.615852799059e-02 1.774831762180e-04 6.337547981761e+00
6.942500000000e+02 -8.743673686265e-02 1.822663889579e-04 6.279095020198e+00
6.945000000000e+02 -8.871653558370e-02 1.869021162766e-04 6.220115082789e+00
6.947500000000e+02 -8.997947544701e-02 1.913383639945e-04 6.160641485321e+00
6.950000000000e+02 -9.120682705534e-02 1.955239769429e-04 6.100706646464e+00
6.952500000000e+02 -9.238015966008e-02 1.994089362594e-04 6.040342077287e+00
6.955000000000e+02 -9.348191669280e-02 2.029447056117e-04 5.979578392768e+00
6.957500000000e+02 -9.449594029323e-02 2.060846682566e-04 5.918445340626e+00
6.960000000000e+02 -9.540790072791e-02 2.087846844058e-04 5.856971844571e+00
6.962500000000e+02 -9.620558992118e-02 2.110037793611e-04 5.795186043842e+00
6.965000000000e+02 -9.687907007496e-02 2.127049846142e-04 5.733115356852e+00
6.967500000000e+02 -9.742065609634e-02 2.138562557286e-04 5.670786515077e+00
6.970000000000e+02 -9.782476797367e-02 2.144314514493e-04 5.608225613223e+00
6.972500000000e+02 -9.808768208280e-02 2.144112816946e-04 5.545458152877e+00
6.975000000000e+02 -9.820722071110e-02 2.137841081273e-04 5.482509069778e+00
6.977500000000e+02 -9.818245688664e-02 2.125465731691e-04 5.419402783048e+00
6.980000000000e+02 -9.801345758706e-02 2.107039118719e-04 5.356163227798e+00
6.982500000000e+02 -9.770113416379e-02 2.082699857452e-04 5.292813915320e+00
6.985000000000e+02 -9.724719049283e-02 2.052669549333e-04 5.229377986960e+00
6.987500000000e+02 -9.665419669943e-02 2.017247010027e-04 5.165878296734e+00
6.990000000000e+02 -9.592574390756e-02 1.976800049229e-04 5.102337495719e+00
6.992500000000e+02 -9.506665755484e-02 1.931756126067e-04 5.038778131455e+00
6.995000000000e+02 -9.408321718865e-02 1.882592749005e-04 4.975222752157e+00
6.997500000000e+02 -9.298333838559e-02 1.829828535378e-04 4.911694011612e+00
7.000000000000e+02 -9.177667586128e-02 1.774015462577e-04 4.848214765854e+00
7.002500000000e+02 -9.047463823928e-02 1.715732851251e-04 4.784808165259e+00
7.005000000000e+02 -8.909029570517e-02 1.655582591556e-04 4.721497728210e+00
7.007500000000e+02 -8.763820121395e-02 1.594185378831e-04 4.658307402081e+00
7.010000000000e+02 -8.613415442112e-02 1.532177358083e-04 4.595261614865e+00
7.012500000000e+02 -8.459492740550e-02 1.470206261655e-04 4.532385313443e+00
7.015000000000e+02 -8.303798860104e-02 1.408926618197e-04 4.469703996942e+00
7.017500000000e+02 -8.148124864555e-02 1.348993624726e-04 4.407243749141e+00
7.020000000000e+02 -7.994282858882e-02 1.291055570570e-04 4.345031268819e+00
7.022500000000e+02 -7.844085747488e-02 1.235745066072e-04 4.283093902469e+00
7.025000000000e+02 -7.699327693949e-02 1.183669547423e-04 4.221459675582e+00
7.027500000000e+02 -7.561764044880e-02 1.135401628508e-04 4.160157318484e+00
7.030000000000e+02 -7.433088546985e-02 1.091469865294e-04 4.099216280888e+00
7.032500000000e+02 -7.314907220471e-02 1.052350379244e-04 4.038666728604e+00
7.035000000000e+02 -7.208709006841e-02 1.018459660256e-04 3.978539511397e+00
7.037500000000e+02 -7.115834983191e-02 9.901484890371e-05 3.918866100837e+00
7.040000000000e+02 -7.037448740672e-02 9.676968183672e-05 3.859678490878e+00
7.042500000000e+02 -6.974510994680e-02 9.513094223476e-05 3.801009062487e+00
7.045000000000e+02 -6.927761289819e-02 9.411120138955e-05 3.742890414528e+00
7.047500000000e+02 -6.897709304433e-02 9.371478774059e-05 3.685355170383e+00
7.050000000000e+02 -6.884636112745e-02 9.393749039829e-05 3.628435759085e+00
7.052500000000e+02 -6.888605021058e-02 9.476639130176e-05 3.572164192318e+00
7.055000000000e+02 -6.909478838583e-02 9.617986984439e-05 3.516571838211e+00
7.057500000000e+02 -6.946940096213e-02 9.814785594844e-05 3.461689203542e+00
7.060000000000e+02 -7.000510519037e-02 1.006324042172e-04 3.407545736316e+00
7.062500000000e+02 -7.069565708020e-02 1.035885912674e-04 3.354169641372e+00
7.065000000000e+02 -7.153343915490e-02 1.069657750621e-04 3.301587734279e+00
7.067500000000e+02 -7.250947482107e-02 1.107090899105e-04 3.249825310589e+00
7.070000000000e+02 -7.361339734379e-02 1.147611153043e-04 3.198906052006e+00
7.072500000000e+02 -7.483340536337e-02 1.190635419192e-04 3.148851961009e+00
7.075000000000e+02 -7.615625019639e-02 1.235586510474e-04 3.099683314841e+00
7.077500000000e+02 -7.756730801954e-02 1.281904686385e-04 3.051418655048e+00
7.080000000000e+02 -7.905077079771e-02 1.329054469703e-04 3.004074804416e+00
7.082500000000e+02 -8.058997113537e-02 1.376526065117e-04 2.957666901605e+00
7.085000000000e+02 -8.216782812196e-02 1.423831819536e-04 2.912208470260e+00
7.087500000000e+02 -8.376736655499e-02 1.470498751459e-04 2.867711504477e+00
7.090000000000e+02 -8.537224442377e-02 1.516059176217e-04 2.824186569550e+00
7.092500000000e+02 -8.696721268844e-02 1.560041819037e-04 2.781642914257e+00
7.095000000000e+02 -8.853844091802e-02 1.601965982663e-04 2.740088570744e+00
7.097500000000e+02 -9.007365607350e-02 1.641340808232e-04 2.699530451199e+00
7.100000000000e+02 -9.156207829076e-02 1.677671010763e-04 2.659974418090e+00
7.102500000000e+02 -9.299416997745e-02 1.710469355483e-04 2.621425327512e+00
7.105000000000e+02 -9.436125093676e-02 1.739274996055e-04 2.583887041228e+00
7.107500000000e+02 -9.565505448944e-02 1.763675657604e-04 2.547362414909e+00
7.110000000000e+02 -9.686732586387e-02 1.783331134241e-04 2.511853256780e+00
7.112500000000e+02 -9.798953680624e-02 1.797994705941e-04 2.477360289265e+00
7.115000000000e+02 -9.901280582619e-02 1.807529947526e-04 2.443883103831e+00
7.117500000000e+02 -9.992804138623e-02 1.811920006135e-04 2.411420146581e+00
7.120000000000e+02 -1.007263252190e-01 1.811268454422e-04 2.379968726243e+00
7.122500000000e+02 -1.013994656302e-01 1.805790888204e-04 2.349525071277e+00
7.125000000000e+02 -1.019406527168e-01 1.795798608064e-04 2.320084424182e+00
7.127500000000e+02 -1.023450983040e-01 1.781676838999e-04 2.291641175254e+00
7.130000000000e+02 -1.026105411568e-01 1.763858969502e-04 2.264189023783e+00
7.132500000000e+02 -1.027375414453e-01 1.742801321617e-04 2.237721145195e+00
7.135000000000e+02 -1.027294869497e-01 1.718960767450e-04 2.212230348622e+00
7.137500000000e+02 -1.025923027620e-01 1.692777592930e-04 2.187709201173e+00
7.140000000000e+02 -1.023339021232e-01 1.664664962744e-04 2.164150107864e+00
7.142500000000e+02 -1.019634400676e-01 1.635005561920e-04 2.141545333352e+00
7.145000000000e+02 -1.014904798707e-01 1.604154070903e-04 2.119886963918e+00
7.147500000000e+02 -1.009241924377e-01 1.572444054808e-04 2.099166824943e+00
7.150000000000e+02 -1.002726850372e-01 1.540196849064e-04 2.079376358766e+00
7.152500000000e+02 -9.954255366034e-02 1.507730174858e-04 2.060506493803e+00
7.155000000000e+02 -9.873870127533e-02 1.475364308265e-04 2.042547520454e+00
7.157500000000e+02 -9.786443742207e-02 1.443424265125e-04 2.025489014804e+00
7.160000000000e+02 -9.692181327559e-02 1.412237237173e-04 2.009319802373e+00
7.162500000000e+02 -9.591213731742e-02 1.382125343521e-04 1.994028008350e+00
7.165000000000e+02 -9.483656796134e-02 1.353394618145e-04 1.979601160266e+00
7.167500000000e+02 -9.369669716115e-02 1.326321628329e-04 1.966026377722e+00
7.170000000000e+02 -9.249502518227e-02 1.301139674995e-04 1.953290592674e+00
7.172500000000e+02 -9.123526903848e-02 1.278026317335e-04 1.941380825394e+00
7.175000000000e+02 -8.992245899141e-02 1.257094002194e-04 1.930284446565e+00
7.177500000000e+02 -8.856282881965e-02 1.238384812304e-04 1.919989450478e+00
7.180000000000e+02 -8.716352325486e-02 1.221870006358e-04 1.910484682715e+00
7.182500000000e+02 -8.573218010048e-02 1.207454177202e-04 1.901760024752e+00
7.185000000000e+02 -8.427645882345e-02 1.194983319213e-04 1.893806546989e+00
7.187500000000e+02 -8.280358466722e-02 1.184255773422e-04 1.886616600238e+00
7.190000000000e+02 -8.131997674765e-02 1.175034657008e-04 1.880183881345e+00
7.192500000000e+02 -7.983100572173e-02 1.167060481521e-04 1.874503464356e+00
7.195000000000e+02 -7.834091051956e-02 1.160062734578e-04 1.869571839331e+00
7.197500000000e+02 -7.685287085770e-02 1.153769641605e-04 1.865386934677e+00
7.200000000000e+02 -7.536921724313e-02 1.147915583349e-04 1.861948160165e+00
7.202500000000e+02 -7.389173636765e-02 1.142246107504e-04 1.859256451910e+00
7.205000000000e+02 -7.242202572034e-02 1.136520787425e-04 1.857314345379e+00
7.207500000000e+02 -7.096184084589e-02 1.130514473551e-04 1.856126034074e+00
7.210000000000e+02 -6.951339006748e-02 1.124017562059e-04 1.855697419995e+00
7.212500000000e+02 -6.807954290879e-02 1.116835974198e-04 1.856036157962e+00
7.215000000000e+02 -6.666392705070e-02 1.108791386160e-04 1.857151651557e+00
7.217500000000e+02 -6.527091115407e-02 1.099722091677e-04 1.859055009413e+00
7.220000000000e+02 -6.390548652410e-02 1.089484711102e-04 1.861758970750e+00
7.222500000000e+02 -6.257306379832e-02 1.077956570822e-04 1.865277765159e+00
7.225000000000e+02 -6.127922205792e-02 1.065038654161e-04 1.869626954872e+00
7.227500000000e+02 -6.002943688888e-02 1.050658652272e-04 1.874823234029e+00
7.230000000000e+02 -5.882882064787e-02 1.034773708111e-04 1.880884212427e+00
7.232500000000e+02 -5.768190241584e-02 1.017372582754e-04 1.887828202812e+00
7.235000000000e+02 -5.659246019376e-02 9.984768742544e-05 1.895674003566e+00
7.237500000000e+02 -5.556341579349e-02 9.781410841087e-05 1.904440696369e+00
7.240000000000e+02 -5.459679416406e-02 9.564515465205e-05 1.914147466977e+00
7.242500000000e+02 -5.369373476333e-02 9.335243830055e-05 1.924813436162e+00
7.245000000000e+02 -5.285454612908e-02 9.095023920400e-05 1.936457508946e+00
7.247500000000e+02 -5.207878705933e-02 8.845512607311e-05 1.949098231867e+00
7.250000000000e+02 -5.136535966640e-02 8.588554561859e-05 1.962753652389e+00
7.252500000000e+02 -5.071259959649e-02 8.326139725243e-05 1.977441173842e+00
7.255000000000e+02 -5.011835724873e-02 8.060361405748e-05 1.993177400557e+00
7.257500000000e+02 -4.958005947356e-02 7.793377138066e-05 2.009977969179e+00
7.260000000000e+02 -4.909475228440e-02 7.527372867247e-05 2.027857368540e+00
7.262500000000e+02 -4.865912911331e-02 7.264531176951e-05 2.046828744649e+00
7.265000000000e+02 -4.826954287532e-02 7.007005483867e-05 2.066903704999e+00
7.267500000000e+02 -4.792201573377e-02 6.756897312690e-05 2.088092116111e+00
7.270000000000e+02 -4.761224496863e-02 6.516237164378e-05 2.110401917736e+00
7.272500000000e+02 -4.733561871682e-02 6.286968273439e-05 2.133838942434e+00
7.275000000000e+02 -4.708723821905e-02 6.070932474389e-05 2.158406767779e+00
7.277500000000e+02 -4.686195532738e-02 5.869857271346e-05 2.184106588880e+00
7.280000000000e+02 -4.665442330572e-02 5.685342722309e-05 2.210937120518e+00
7.282500000000e+02 -4.645915746783e-02 5.518852388836e-05 2.238894541243e+00
7.285000000000e+02 -4.627060904379e-02 5.371699161300e-05 2.267972455980e+00
7.287500000000e+02 -4.608324308193e-02 5.245032673182e-05 2.298161898608e+00
7.290000000000e+02 -4.589161924966e-02 5.139827311926e-05 2.329451363600e+00
7.292500000000e+02 -4.569047396742e-02 5.056869432693e-05 2.361826852948e+00
7.295000000000e+02 -4.547479631065e-02 4.996745168587e-05 2.395271956457e+00
7.297500000000e+02 -4.523989708757e-02 4.959826835182e-05 2.429767954353e+00
7.300000000000e+02 -4.498147114232e-02 4.946265510250e-05 2.465293929338e+00
7.302500000000e+02 -4.469564730807e-02 4.955983522667e-05 2.501826910274e+00
7.305000000000e+02 -4.437902745420e-02 4.988670427858e-05 2.539342037209e+00
7.307500000000e+02 -4.402871638514e-02 5.043782552069e-05 2.577812736163e+00
7.310000000000e+02 -4.364233896650e-02 5.120547463119e-05 2.617210927387e+00
7.312500000000e+02 -4.321804722982e-02 5.217973139565e-05 2.657507255321e+00
7.315000000000e+02 -4.275452022982e-02 5.334860935935e-05 2.698671325802e+00
7.317500000000e+02 -4.225095286016e-02 5.469823788021e-05 2.740671980661e+00
7.320000000000e+02 -4.170704080824e-02 5.621306795436e-05 2.783477565723e+00
7.322500000000e+02 -4.112295699832e-02 5.787611638128e-05 2.827056228467e+00
7.325000000000e+02 -4.049932655668e-02 5.966921541448e-05 2.871376198500e+00
7.327500000000e+02 -3.983719615050e-02 6.157327763812e-05 2.916406084552e+00
7.330000000000e+02 -3.913800407933e-02 6.356854543535e-05 2.962115141331e+00
7.332500000000e+02 -3.840354731827e-02 6.563482873728e-05 3.008473538833e+00
7.335000000000e+02 -3.763595089459e-02 6.775173426551e-05 3.055452590425e+00
7.337500000000e+02 -3.683763640263e-02 6.989885507061e-05 3.103024966046e+00
7.340000000000e+02 -3.601129225582e-02 7.205591354870e-05 3.151164866338e+00
7.342500000000e+02 -3.515984417985e-02 7.420289800764e-05 3.199848169183e+00
7.345000000000e+02 -3.428642708616e-02 7.632016526735e-05 3.249052529349e+00
7.347500000000e+02 -3.339435578175e-02 7.838852699293e-05 3.298757453934e+00
7.350000000000e+02 -3.248709529871e-02 8.038931983401e-05 3.348944336643e+00
7.352500000000e+02 -3.156822909142e-02 8.230447374824e-05 3.399596465896e+00
7.355000000000e+02 -3.064142524308e-02 8.411657799859e-05 3.450698991766e+00
7.357500000000e+02 -2.971039907118e-02 8.580896199273e-05 3.502238874889e+00
7.360000000000e+02 -2.877887257905e-02 8.736579316704e-05 3.554204809903e+00
7.362500000000e+02 -2.785053067057e-02 8.877217893652e-05 3.606587116789e+00
7.365000000000e+02 -2.692897406819e-02 9.001429484226e-05 3.659377621229e+00
7.367500000000e+02 -2.601767006928e-02 9.107952633766e-05 3.712569516611e+00
7.370000000000e+02 -2.511990195225e-02 9.195662047040e-05 3.766157199969e+00
7.372500000000e+02 -2.423871829620e-02 9.263584740135e-05 3.820136109320e+00
7.375000000000e+02 -2.337688370919e-02 9.310914908045e-05 3.874502533250e+00
7.377500000000e+02 -2.253683256331e-02 9.337029656473e-05 3.929253427505e+00
7.380000000000e+02 -2.172062739238e-02 9.341502813090e-05 3.984386209984e+00
7.382500000000e+02 -2.092992336020e-02 9.324116603551e-05 4.039898562138e+00
7.385000000000e+02 -2.016594010494e-02 9.284871051912e-05 4.095788229694e+00
7.387500000000e+02 -1.942944229272e-02 9.223990687979e-05 4.152052817146e+00
7.390000000000e+02 -1.872072927939e-02 9.141928239464e-05 4.208689597716e+00
7.392500000000e+02 -1.803963442987e-02 9.039366148608e-05 4.265695327254e+00
7.395000000000e+02 -1.738553438389e-02 8.917212339690e-05 4.323066070603e+00
7.397500000000e+02 -1.675736806624e-02 8.776594440341e-05 4.380797041318e+00
7.400000000000e+02 -1.615366466665e-02 8.618853608977e-05 4.438882462355e+00
7.402500000000e+02 -1.557258082226e-02 8.445533487370e-05 4.497315435385e+00
7.405000000000e+02 -1.501194493904e-02 8.258366133182e-05 4.556087838932e+00
7.407500000000e+02 -1.446930848267e-02 8.059257662801e-05 4.615190240998e+00
7.410000000000e+02 -1.394200214595e-02 7.850270695822e-05 4.674611837520e+00
7.412500000000e+02 -1.342719697486e-02 7.633604552457e-05 4.734340401670e+00
7.415000000000e+02 -1.292196671988e-02 7.411574193322e-05 4.794362266044e+00
7.417500000000e+02 -1.242335267555e-02 7.186588133276e-05 4.854662310815e+00
7.420000000000e+02 -1.192842680269e-02 6.961124222690e-05 4.915223982205e+00
7.422500000000e+02 -1.143435416744e-02 6.737704100479e-05 4.976029319749e+00
7.425000000000e+02 -1.093845250470e-02 6.518866678107e-05 5.037058999968e+00
7.427500000000e+02 -1.043824755245e-02 6.307140434042e-05 5.098292399981e+00
7.430000000000e+02 -9.931525051167e-03 6.105014889404e-05 5.159707664200e+00
7.432500000000e+02 -9.416376817850e-03 5.914911070720e-05 5.221281790611e+00
7.435000000000e+02 -8.891241869078e-03 5.739151901718e-05 5.282990717465e+00
7.437500000000e+02 -8.354940816958e-03 5.579932777994e-05 5.344809424400e+00
7.440000000000e+02 -7.806703813205e-03 5.439292225867e-05 5.406712032278e+00
7.442500000000e+02 -7.246190921533e-03 5.319083591726e-05 5.468671910786e+00
7.445000000000e+02 -6.673505263203e-03 5.220948417164e-05 5.530661786774e+00
7.447500000000e+02 -6.089197841175e-03 5.146291461081e-05 5.592653850759e+00
7.450000000000e+02 -5.494264754988e-03 5.096258282269e-05 5.654619864415e+00
7.452500000000e+02 -4.890136864096e-03 5.071715843172e-05 5.716531264330e+00
7.455000000000e+02 -4.278660501065e-03 5.073236006625e-05 5.778359260967e+00
7.457500000000e+02 -3.662072125563e-03 5.101083420067e-05 5.840074933544e+00
7.460000000000e+02 -3.042963472574e-03 5.155206737123e-05 5.901649318136e+00
7.462500000000e+02 -2.424241776134e-03 5.235234523945e-05 5.963053488985e+00
7.465000000000e+02 -1.809080946851e-03 5.340475611360e-05 6.024258632877e+00
7.467500000000e+02 -1.200869458988e-03 5.469926037635e-05 6.085236114728e+00
7.470000000000e+02 -6.031519215837e-04 5.622278491482e-05 6.145957535619e+00
7.472500000000e+02 -1.956712735254e-05 5.795935023392e-05 6.206394782898e+00
7.475000000000e+02 5.462140708902e-04 5.989026738157e-05 6.266520070460e+00
7.477500000000e+02 1.090554746850e-03 6.199436312637e-05 6.326305973454e+00
7.480000000000e+02 1.609914881608e-03 6.424825122600e-05 6.385725452897e+00
7.482500000000e+02 2.100916887330e-03 6.662662716694e-05 6.444751876452e+00
7.485000000000e+02 2.560407018293e-03 6.910260176779e-05 6.503359030209e+00
7.487500000000e+02 2.985518269570e-03 7.164805278617e-05 6.561521128530e+00
7.490000000000e+02 3.373729422022e-03 7.423400807322e-05 6.619212817864e+00
7.492500000000e+02 3.722921504843e-03 7.683102518041e-05 6.676409177213e+00
7.495000000000e+02 4.031432331725e-03 7.940958016470e-05 6.733085718835e+00
7.497500000000e+02 4.298104612546e-03 8.194046414753e-05 6.789218385700e+00
7.500000000000e+02 4.522328187035e-03 8.439518983008e-05 6.844783548467e+00
7.502500000000e+02 4.704076955968e-03 8.674635818998e-05 6.899758006142e+00
7.505000000000e+02 4.843936906659e-03 8.896802835687e-05 6.954118985832e+00
7.507500000000e+02 4.943126958848e-03 9.103602031299e-05 7.007844144653e+00
7.510000000000e+02 5.003514157354e-03 9.292821599680e-05 7.060911578784e+00
7.512500000000e+02 5.027619863312e-03 9.462481669431e-05 7.113299830272e+00
7.515000000000e+02 5.018621599978e-03 9.610852230044e-05 7.164987904503e+00
7.517500000000e+02 4.980346482191e-03 9.736473113683e-05 7.215955284771e+00
7.520000000000e+02 4.917259756704e-03 9.838164559312e-05 7.266181958280e+00
7.522500000000e+02 4.834445047438e-03 9.915032252547e-05 7.315648438927e+00
7.525000000000e+02 4.737578324825e-03 9.966469303080e-05 7.364335798399e+00
7.527500000000e+02 4.632893835557e-03 9.992153015045e-05 7.412225700756e+00
7.530000000000e+02 4.527141919292e-03 9.992036103409e-05 7.459300434532e+00
7.532500000000e+02 4.427538394976e-03 9.966334191841e-05 7.505542954842e+00
7.535000000000e+02 4.341704972521e-03 9.915508089839e-05 7.550936918441e+00
7.537500000000e+02 4.277599708227e-03 9.840242764100e-05 7.595466728101e+00
7.540000000000e+02 4.243438159738e-03 9.741422976622e-05 7.639117567602e+00
7.542500000000e+02 4.247603790270e-03 9.620106819105e-05 7.681875443641e+00
7.545000000000e+02 4.298549470512e-03 9.477495859558e-05 7.723727218938e+00
7.547500000000e+02 4.404689973265e-03 9.314904284671e-05 7.764660643984e+00
7.550000000000e+02 4.574286770127e-03 9.133727519803e-05 7.804664384229e+00
7.552500000000e+02 4.815327418299e-03 8.935410508376e-05 7.843728036571e+00
7.555000000000e+02 5.135398561276e-03 8.721417610663e-05 7.881842146596e+00
7.557500000000e+02 5.541556865733e-03 8.493203352436e-05 7.918998210378e+00
7.560000000000e+02 6.040198042325e-03 8.252186076080e-05 7.955188664778e+00
7.562500000000e+02 6.636923334819e-03 7.999723320543e-05 7.990406878456e+00
7.565000000000e+02 7.336410895770e-03 7.737090817153e-05 8.024647116515e+00
7.567500000000e+02 8.142289534664e-03 7.465480335481e-05 8.057904504111e+00
7.570000000000e+02 9.057020884108e-03 7.185963004044e-05 8.090174977757e+00
7.572500000000e+02 1.008179483444e-02 6.899495043758e-05 8.121455214950e+00
7.575000000000e+02 1.121643820649e-02 6.606916848201e-05 8.151742563605e+00
7.577500000000e+02 1.245934269586e-02 6.308954649731e-05 8.181034954057e+00
7.580000000000e+02 1.380741283465e-02 6.006228804584e-05 8.209330806785e+00
7.582500000000e+02 1.525603657892e-02 5.699266661047e-05 8.236628922637e+00
7.585000000000e+02 1.679907815247e-02 5.388520070979e-05 8.262928374266e+00
7.587500000000e+02 1.842889520459e-02 5.074386522935e-05 8.288228391504e+00
7.590000000000e+02 2.013637947905e-02 4.757233463590e-05 8.312528236386e+00
7.592500000000e+02 2.191102357407e-02 4.437425257603e-05 8.335827087802e+00
7.595000000000e+02 2.374101278472e-02 4.115352066833e-05 8.358123920771e+00
7.597500000000e+02 2.561334196610e-02 3.791460053260e-05 8.379417391588e+00
7.600000000000e+02 2.751396007004e-02 3.466281565398e-05 8.399705735444e+00
7.602500000000e+02 2.942793644653e-02 3.140464961995e-05 8.418986669499e+00
7.605000000000e+02 3.133964752544e-02 2.814803000276e-05 8.437257309766e+00
7.607500000000e+02 3.323298603936e-02 2.490257511881e-05 8.454514107287e+00
7.610000000000e+02 3.509157908567e-02 2.167981420712e-05 8.470752795676e+00
7.612500000000e+02 3.689902528505e-02 1.849334415469e-05 8.485968363131e+00
7.615000000000e+02 3.863913296723e-02 1.535894291366e-05 8.500155039149e+00
7.617500000000e+02 4.029617228750e-02 1.229460165847e-05 8.513306306320e+00
7.620000000000e+02 4.185512104392e-02 9.320502291937e-06 8.525414929021e+00
7.622500000000e+02 4.330191764576e-02 6.458900886075e-06 8.536473005940e+00
7.625000000000e+02 4.462369930621e-02 3.733948158197e-06 8.546472039221e+00
7.627500000000e+02 4.580903432953e-02 1.171416643381e-06 8.555403023409e+00
7.630000000000e+02 4.684813680679e-02 -1.201652919530e-06 8.563256549967e+00
7.632500000000e+02 4.773305625187e-02 -3.357374810081e-06 8.570022924548e+00
7.635000000000e+02 4.845783866556e-02 -5.267515643476e-06 8.575692294512e+00
7.637500000000e+02 4.901866025789e-02 -6.904115663842e-06 8.580254785173e+00
7.640000000000e+02 4.941391865415e-02 -8.240088085726e-06 8.583700638601e+00
7.642500000000e+02 4.964428687817e-02 -9.249871304795e-06 8.586020353975e+00
7.645000000000e+02 4.971272420254e-02 -9.910134813856e-06 8.587204825347e+00
7.647500000000e+02 4.962444269750e-02 -1.020051095865e-05 8.587245473860e+00
7.650000000000e+02 4.938682945314e-02 -1.010429073828e-05 8.586134371785e+00
7.652500000000e+02 4.900932180371e-02 -9.609056923987e-06 8.583864353162e+00
7.655000000000e+02 4.850324690713e-02 -8.707219622428e-06 8.580429115243e+00
7.657500000000e+02 4.788161720450e-02 -7.396628432854e-06 8.575823300300e+00
7.660000000000e+02 4.715889635068e-02 -5.681084027293e-06 8.570042562901e+00
7.662500000000e+02 4.635073825419e-02 -3.570563186950e-06 8.563083619270e+00
7.665000000000e+02 4.547370732375e-02 -1.081393274371e-06 8.554944279997e+00
7.667500000000e+02 4.454498463307e-02 1.763706545033e-06 8.545623460128e+00
7.670000000000e+02 4.358207392594e-02 4.935742200118e-06 8.535121183358e+00
7.672500000000e+02 4.260250387843e-02 8.399733160247e-06 8.523438554943e+00
7.675000000000e+02 4.162354382819e-02 1.211514824970e-05 8.510577736720e+00
7.677500000000e+02 4.066193028999e-02 1.603649662643e-05 8.496541898865e+00
7.680000000000e+02 3.973361481909e-02 2.011405389660e-05 8.481335159340e+00
7.682500000000e+02 3.885353763169e-02 2.429471176588e-05 8.464962528910e+00
7.685000000000e+02 3.803542893014e-02 2.852293157482e-05 8.447429836741e+00
7.687500000000e+02 3.729164235169e-02 3.274177876761e-05 8.428743660631e+00
7.690000000000e+02 3.663302122094e-02 3.689401308760e-05 8.408911256688e+00
7.692500000000e+02 3.606879840145e-02 4.092320647484e-05 8.387940492481e+00
7.695000000000e+02 3.560652973406e-02 4.477486775004e-05 8.365839786237e+00
7.697500000000e+02 3.525206047755e-02 4.839752526831e-05 8.342618054164e+00
7.700000000000e+02 3.500952370442e-02 5.174373392672e-05 8.318284667312e+00
7.702500000000e+02 3.488136890872e-02 5.477102980969e-05 8.292849419555e+00
7.705000000000e+02 3.486841855504e-02 5.744276911329e-05 8.266322506980e+00
7.707500000000e+02 3.496994950630e-02 5.972883261696e-05 8.238714519205e+00
7.710000000000e+02 3.518379547150e-02 6.160618044293e-05 8.210036442480e+00
7.712500000000e+02 3.550646573591e-02 6.305923958508e-05 8.180299676503e+00
7.715000000000e+02 3.593327623492e-02 6.408011302850e-05 8.149516048054e+00
7.717500000000e+02 3.645848386219e-02 6.466864677995e-05 8.117697862102e+00
7.720000000000e+02 3.707542368232e-02 6.483226666129e-05 8.084857920697e+00
7.722500000000e+02 3.777663768905e-02 6.458568914627e-05 8.051009587933e+00
7.725000000000e+02 3.855399499186e-02 6.395037799500e-05 8.016166817507e+00
7.727500000000e+02 3.939879591606e-02 6.295385522070e-05 7.980344220328e+00
7.730000000000e+02 4.030185976687e-02 6.162893903466e-05 7.943557092635e+00
7.732500000000e+02 4.125359468265e-02 6.001284190890e-05 7.905821477811e+00
7.735000000000e+02 4.224405028930e-02 5.814615224045e-05 7.867154186414e+00
7.737500000000e+02 4.326295806153e-02 5.607176967148e-05 7.827572842161e+00
7.740000000000e+02 4.429976257135e-02 5.383381108351e-05 7.787095894276e+00
7.742500000000e+02 4.534365184248e-02 5.147652834847e-05 7.745742629673e+00
7.745000000000e+02 4.638359442522e-02 4.904327100463e-05 7.703533171450e+00
7.747500000000e+02 4.740839161087e-02 4.657552798190e-05 7.660488463404e+00
7.750000000000e+02 4.840675366458e-02 4.411208074404e-05 7.616630244155e+00
7.752500000000e+02 4.936740455290e-02 4.168829547113e-05 7.571980997954e+00
7.755000000000e+02 5.027922635414e-02 3.933556968308e-05 7.526563913570e+00
7.757500000000e+02 5.113143776354e-02 3.708094969218e-05 7.480402812618e+00
7.760000000000e+02 5.191381212971e-02 3.494690452932e-05 7.433522081423e+00
7.762500000000e+02 5.261692501252e-02 3.295133743725e-05 7.385946585350e+00
7.765000000000e+02 5.323243149947e-02 3.110770720652e-05 7.337701598615e+00
7.767500000000e+02 5.375335223356e-02 2.942518752383e-05 7.288812716247e+00
7.770000000000e+02 5.417435986723e-02 2.790909514014e-05 7.239305770335e+00
7.772500000000e+02 5.449205658034e-02 2.656131677478e-05 7.189206766595e+00
7.775000000000e+02 5.470521429471e-02 2.538078736153e-05 7.138541805411e+00
7.777500000000e+02 5.481497794600e-02 2.436398801001e-05 7.087337035630e+00
7.780000000000e+02 5.482500353714e-02 2.350542791563e-05 7.035618603227e+00
7.782500000000e+02 5.474152745539e-02 2.279808048172e-05 6.983412619691e+00
7.785000000000e+02 5.457335576894e-02 2.223374916974e-05 6.930745142078e+00
7.787500000000e+02 5.433176709771e-02 2.180334464863e-05 6.877642157688e+00
7.790000000000e+02 5.403033569961e-02 2.149707048235e-05 6.824129591164e+00
7.792500000000e+02 5.368466877560e-02 2.130452898660e-05 6.770233306437e+00
7.795000000000e+02 5.331207040901e-02 2.121473723862e-05 6.715979119637e+00
7.797500000000e+02 5.293113870869e-02 2.121606809194e-05 6.661392820480e+00
7.800000000000e+02 5.256130071466e-02 2.129613378007e-05 6.606500184467e+00
7.802500000000e+02 5.222230007734e-02 2.144162156062e-05 6.551326991867e+00
7.805000000000e+02 5.193364603877e-02 2.163812648451e-05 6.495899049513e+00
7.807500000000e+02 5.171403416945e-02 2.186992990277e-05 6.440242199172e+00
7.810000000000e+02 5.158075633796e-02 2.211982889896e-05 6.384382325632e+00
7.812500000000e+02 5.154911651076e-02 2.236899982275e-05 6.328345355884e+00
7.815000000000e+02 5.163187387339e-02 2.259691800879e-05 6.272157249115e+00
7.817500000000e+02 5.183873951267e-02 2.278136248815e-05 6.215843973051e+00
7.820000000000e+02 5.217595162088e-02 2.289854651116e-05 6.159431472079e+00
7.822500000000e+02 5.264596180199e-02 2.292338035464e-05 6.102945617113e+00
7.825000000000e+02 5.324725911773e-02 2.282989465854e-05 6.046412144120e+00
7.827500000000e+02 5.397435303856e-02 2.259185058709e-05 5.989856580281e+00
7.830000000000e+02 5.481793682124e-02 2.218351427605e-05 5.933304158183e+00
7.832500000000e+02 5.576523400941e-02 2.158060397270e-05 5.876779722021e+00
7.835000000000e+02 5.680052427319e-02 2.076136330129e-05 5.820307630615e+00
7.837500000000e+02 5.790582503409e-02 1.970773847521e-05 5.763911656215e+00
7.840000000000e+02 5.906169762656e-02 1.840656329377e-05 5.707614890266e+00
7.842500000000e+02 6.024812831460e-02 1.685069775520e-05 5.651439655825e+00
7.845000000000e+02 6.144543005594e-02 1.504002467878e-05 5.595407433311e+00
7.847500000000e+02 6.263510704566e-02 1.298222679907e-05 5.539538797896e+00
7.850000000000e+02 6.380062555831e-02 1.069324942901e-05 5.483853382057e+00
7.852500000000e+02 6.492804472952e-02 8.197409362837e-06 5.428369848987e+00
7.855000000000e+02 6.600647192340e-02 5.527086766460e-06 5.373105886098e+00
7.857500000000e+02 6.702832159071e-02 2.722048860399e-06 5.318078218356e+00
7.860000000000e+02 6.798937792168e-02 -1.716659394357e-07 5.263302623910e+00
7.862500000000e+02 6.888866775026e-02 -3.103217757899e-06 5.208793967109e+00
7.865000000000e+02 6.972816825322e-02 -6.018687596143e-06 5.154566237165e+00
7.867500000000e+02 7.051238551703e-02 -8.862998511383e-06 5.100632576155e+00
7.870000000000e+02 7.124782899519e-02 -1.158193057912e-05 5.047005322157e+00
7.872500000000e+02 7.194242946553e-02 -1.412413610791e-05 4.993696028151e+00
7.875000000000e+02 7.260491840073e-02 -1.644304876658e-05 4.940715492783e+00
7.877500000000e+02 7.324421050602e-02 -1.849862114692e-05 4.888073761168e+00
7.880000000000e+02 7.386879675490e-02 -2.025880217285e-05 4.835780134517e+00
7.882500000000e+02 7.448618233564e-02 -2.170070961804e-05 4.783843146393e+00
7.885000000000e+02 7.510237545289e-02 -2.281145159974e-05 4.732270536618e+00
7.887500000000e+02 7.572145161148e-02 -2.358858428150e-05 4.681069208791e+00
7.890000000000e+02 7.634522172492e-02 -2.404018083982e-05 4.630245156661e+00
7.892500000000e+02 7.697301972021e-02 -2.418449481859e-05 4.579803386208e+00
7.895000000000e+02 7.760164429973e-02 -2.404923403490e-05 4.529747812465e+00
7.897500000000e+02 7.822547478482e-02 -2.367046921087e-05 4.480081140561e+00
7.900000000000e+02 7.883677197493e-02 -2.309119943589e-05 4.430804741861e+00
7.902500000000e+02 7.942617279536e-02 -2.235964189307e-05 4.381918508682e+00
7.905000000000e+02 7.998334933565e-02 -2.152729852159e-05 4.333420724426e+00
7.907500000000e+02 8.049780407084e-02 -2.064690309156e-05 4.285307933774e+00
7.910000000000e+02 8.095973783310e-02 -1.977034984965e-05 4.237574838375e+00
7.912500000000e+02 8.136092816776e-02 -1.894672177793e-05 4.190214203990e+00
7.915000000000e+02 8.169552276721e-02 -1.822052743991e-05 4.143216819953e+00
7.917500000000e+02 8.196068431990e-02 -1.763026856949e-05 4.096571478469e+00
7.920000000000e+02 8.215699865883e-02 -1.720742565964e-05 4.050265014176e+00
7.922500000000e+02 8.228861046236e-02 -1.697591839811e-05 4.004282373105e+00
7.925000000000e+02 8.236304940529e-02 -1.695207069599e-05 3.958606735165e+00
7.927500000000e+02 8.239075978253e-02 -1.714509689507e-05 3.913219674648e+00
7.930000000000e+02 8.238437647876e-02 -1.755796187183e-05 3.868101353309e+00
7.932500000000e+02 8.235780891874e-02 -1.818857379235e-05 3.823230748780e+00
7.935000000000e+02 8.232522725139e-02 -1.903118777849e-05 3.778585904591e+00
7.937500000000e+02 8.230005333568e-02 -2.007783699873e-05 3.734144199408e+00
7.940000000000e+02 8.229404904842e-02 -2.131965238417e-05 3.689882629356e+00
7.942500000000e+02 8.231659076126e-02 -2.274794268886e-05 3.645778098236e+00
7.945000000000e+02 8.237418802652e-02 -2.435493074507e-05 3.601807711692e+00
7.947500000000e+02 8.247027654100e-02 -2.613408336088e-05 3.557949072105e+00
7.950000000000e+02 8.260528309947e-02 -2.808002260904e-05 3.514180571782e+00
7.952500000000e+02 8.277692921593e-02 -3.018805845897e-05 3.470481676187e+00
7.955000000000e+02 8.298072058683e-02 -3.245340735369e-05 3.426833208614e+00
7.957500000000e+02 8.321054790883e-02 -3.487022390136e-05 3.383217614722e+00
7.960000000000e+02 8.345932789191e-02 -3.743055413685e-05 3.339619219017e+00
7.962500000000e+02 8.371961381059e-02 -4.012335032733e-05 3.296024457376e+00
7.965000000000e+02 8.398412543073e-02 -4.293363447377e-05 3.252422103553e+00
7.967500000000e+02 8.424616013711e-02 -4.584193229507e-05 3.208803464048e+00
7.970000000000e+02 8.449987284264e-02 -4.882403932210e-05 3.165162551172e+00
7.972500000000e+02 8.474043292456e-02 -5.185108988445e-05 3.121496251187e+00
7.975000000000e+02 8.496406881314e-02 -5.488998397568e-05 3.077804452911e+00
7.977500000000e+02 8.516803372386e-02 -5.790411180145e-05 3.034090184796e+00
7.980000000000e+02 8.535051057563e-02 -6.085432746070e-05 2.990359727003e+00
7.982500000000e+02 8.551047934890e-02 -6.370010325490e-05 2.946622716762e+00
7.985000000000e+02 8.564756394042e-02 -6.640080015954e-05 2.902892264634e+00
7.987500000000e+02 8.576185703614e-02 -6.891696177860e-05 2.859185052877e+00
7.990000000000e+02 8.585372815759e-02 -7.121159484935e-05 2.815521438950e+00
7.992500000000e+02 8.592361024648e-02 -7.325136688319e-05 2.771925551936e+00
7.995000000000e+02 8.597176484609e-02 -7.500766330143e-05 2.728425378677e+00
7.997500000000e+02 8.599803231075e-02 -7.645744433993e-05 2.685052834696e+00
8.000000000000e+02 8.600157854684e-02 -7.758390798079e-05 2.641843803400e+00
8.002500000000e+02 8.598066907886e-02 -7.837692090240e-05 2.598838158307e+00
8.005000000000e+02 8.593249021246e-02 -7.883316424262e-05 2.556079730474e+00
8.007500000000e+02 8.585305677079e-02 -7.895600995639e-05 2.513616238782e+00
8.010000000000e+02 8.573722799985e-02 -7.875512156166e-05 2.471499162202e+00
8.012500000000e+02 8.557885935710e-02 -7.824580391627e-05 2.429783572328e+00
8.015000000000e+02 8.537108081943e-02 -7.744812085966e-05 2.388527895780e+00
8.017500000000e+02 8.510670668521e-02 -7.638584504688e-05 2.347793642121e+00
8.020000000000e+02 8.477873093218e-02 -7.508528792829e-05 2.307645068810e+00
8.022500000000e+02 8.438088255975e-02 -7.357410053352e-05 2.268148814798e+00
8.025000000000e+02 8.390817028165e-02 -7.188010961431e-05 2.229373484575e+00
8.027500000000e+02 8.335737708445e-02 -7.003028601418e-05 2.191389206387e+00
8.030000000000e+02 8.272743350763e-02 -6.804990422385e-05 2.154267157313e+00
8.032500000000e+02 8.201964305371e-02 -6.596196557113e-05 2.118079069939e+00
8.035000000000e+02 8.123771851817e-02 -6.378691055345e-05 2.082896722730e+00
8.037500000000e+02 8.038762673654e-02 -6.154263336983e-05 2.048791427389e+00
8.040000000000e+02 7.947726006250e-02 -5.924478360494e-05 2.015833513090e+00
8.042500000000e+02 7.851595751946e-02 -5.690729551930e-05 1.984091825824e+00
8.045000000000e+02 7.751392953498e-02 -5.454307286429e-05 1.953633253182e+00
8.047500000000e+02 7.648165105455e-02 -5.216474155068e-05 1.924522270583e+00
8.050000000000e+02 7.542927461517e-02 -4.978535990124e-05 1.896820540674e+00
8.052500000000e+02 7.436613093633e-02 -4.741899850003e-05 1.870586557645e+00
8.055000000000e+02 7.330035714495e-02 -4.508110626641e-05 1.845875361840e+00
8.057500000000e+02 7.223869264537e-02 -4.278862206353e-05 1.822738300663e+00
8.060000000000e+02 7.118644245957e-02 -4.055980539230e-05 1.801222872940e+00
8.062500000000e+02 7.014760455919e-02 -3.841380819300e-05 1.781372642285e+00
8.065000000000e+02 6.912513940391e-02 -3.637004526841e-05 1.763227185401e+00
8.067500000000e+02 6.812132650376e-02 -3.444742500197e-05 1.746822128377e+00
8.070000000000e+02 6.713817476665e-02 -3.266354652751e-05 1.732189179234e+00
8.072500000000e+02 6.617781717366e-02 -3.103393815371e-05 1.719356227568e+00
8.075000000000e+02 6.524285710907e-02 -2.957143658233e-05 1.708347406935e+00
8.077500000000e+02 6.433661112964e-02 -2.828575612462e-05 1.699183199638e+00
8.080000000000e+02 6.346323615111e-02 -2.718330002827e-05 1.691880480067e+00
8.082500000000e+02 6.262771860558e-02 -2.626721010243e-05 1.686452566688e+00
8.085000000000e+02 6.183573550496e-02 -2.553764001226e-05 1.682909252187e+00
8.087500000000e+02 6.109340961954e-02 -2.499220321683e-05 1.681256783987e+00
8.090000000000e+02 6.040698262121e-02 -2.462652652807e-05 1.681497867585e+00
8.092500000000e+02 5.978244986805e-02 -2.443483678408e-05 1.683631654944e+00
8.095000000000e+02 5.922519498999e-02 -2.441050503799e-05 1.687653748173e+00
8.097500000000e+02 5.873966091595e-02 -2.454648535941e-05 1.693556250175e+00
8.100000000000e+02 5.832909157305e-02 -2.483560211469e-05 1.701327821868e+00
8.102500000000e+02 5.799536022730e-02 -2.527066350944e-05 1.710953824349e+00
8.105000000000e+02 5.773889739013e-02 -2.584440435757e-05 1.722416493984e+00
8.107500000000e+02 5.755871328484e-02 -2.654928326676e-05 1.735695189892e+00
8.110000000000e+02 5.745250356526e-02 -2.737716922310e-05 1.750766651654e+00
8.112500000000e+02 5.741681413400e-02 -2.831897453501e-05 1.767605319694e+00
8.115000000000e+02 5.744723993226e-02 -2.936428443434e-05 1.786183669943e+00
8.117500000000e+02 5.753862943820e-02 -3.050103071336e-05 1.806472515604e+00
8.120000000000e+02 5.768526784932e-02 -3.171525494483e-05 1.828441315953e+00
8.122500000000e+02 5.788101882758e-02 -3.299098490872e-05 1.852058444038e+00
8.125000000000e+02 5.811941136362e-02 -3.431023889261e-05 1.877291370438e+00
8.127500000000e+02 5.839366666927e-02 -3.565317350065e-05 1.904106830033e+00
8.130000000000e+02 5.869666966732e-02 -3.699830843393e-05 1.932470879088e+00
8.132500000000e+02 5.902089644288e-02 -3.832286290478e-05 1.962348922677e+00
8.135000000000e+02 5.935831567920e-02 -3.960314600260e-05 1.993705671654e+00
8.137500000000e+02 5.970028463949e-02 -4.081497242936e-05 2.026505075111e+00
8.140000000000e+02 6.003746276456e-02 -4.193407027955e-05 2.060710203206e+00
8.142500000000e+02 6.035976160030e-02 -4.293644944059e-05 2.096283148544e+00
8.145000000000e+02 6.065634813912e-02 -4.379875970487e-05 2.133184923864e+00
8.147500000000e+02 6.091571167807e-02 -4.449855859501e-05 2.171375383453e+00
8.150000000000e+02 6.112579631671e-02 -4.501450721212e-05 2.210813187579e+00
8.152500000000e+02 6.127419900060e-02 -4.532654326825e-05 2.251455785452e+00
8.155000000000e+02 6.134841906089e-02 -4.541602127162e-05 2.293259457849e+00
8.157500000000e+02 6.133614770860e-02 -4.526578035802e-05 2.336179383449e+00
8.160000000000e+02 6.122557570941e-02 -4.486025895553e-05 2.380169742558e+00
8.162500000000e+02 6.100570567828e-02 -4.418561985373e-05 2.425183822846e+00
8.165000000000e+02 6.066663990678e-02 -4.322986661365e-05 2.471174153417e+00
8.167500000000e+02 6.019983932841e-02 -4.198300311281e-05 2.518092615041e+00
8.170000000000e+02 5.959832715159e-02 -4.043720562558e-05 2.565890557212e+00
8.172500000000e+02 5.885684399423e-02 -3.858702707196e-05 2.614518881911e+00
8.175000000000e+02 5.797193623610e-02 -3.642959227984e-05 2.663928121890e+00
8.177500000000e+02 5.694199671495e-02 -3.396480141463e-05 2.714068489858e+00
8.180000000000e+02 5.576724718742e-02 -3.119548906858e-05 2.764889923841e+00
8.182500000000e+02 5.444969044873e-02 -2.812756281975e-05 2.816342120368e+00
8.185000000000e+02 5.299302487518e-02 -2.477006365645e-05 2.868374575266e+00
8.187500000000e+02 5.140255108029e-02 -2.113518276772e-05 2.920936634324e+00
8.190000000000e+02 4.968506510220e-02 -1.723819920171e-05 2.973977565384e+00
8.192500000000e+02 4.784875595420e-02 -1.309735488972e-05 3.027446656763e+00
8.195000000000e+02 4.590310493859e-02 -8.733661190113e-06 3.081293342495e+00
8.197500000000e+02 4.385879746489e-02 -4.170667663617e-06 3.135467362741e+00
8.200000000000e+02 4.172763445471e-02 5.658200839809e-07 3.189918946973e+00
8.202500000000e+02 3.952244512146e-02 5.448047786183e-06 3.244599015866e+00
8.205000000000e+02 3.725699973912e-02 1.044662098124e-05 3.299459405972e+00
8.207500000000e+02 3.494590703890e-02 1.553082676611e-05 3.354453091320e+00
8.210000000000e+02 3.260449621967e-02 2.066894750269e-05 3.409534398427e+00
8.212500000000e+02 3.024868245598e-02 2.582855560038e-05 3.464659223170e+00
8.215000000000e+02 2.789480467080e-02 3.097680860240e-05 3.519785206985e+00
8.217500000000e+02 2.555944658685e-02 3.608072313740e-05 3.574871913350e+00
8.220000000000e+02 2.325923448390e-02 4.110745507110e-05 3.629880951735e+00
8.222500000000e+02 2.101062453643e-02 4.602456498412e-05 3.684776102920e+00
8.225000000000e+02 1.882968078241e-02 5.080029106014e-05 3.739523390416e+00
8.227500000000e+02 1.673185557801e-02 5.540384066563e-05 3.794091161498e+00
8.230000000000e+02 1.473177842142e-02 5.980568090000e-05 3.848450118903e+00
8.232500000000e+02 1.284306106792e-02 6.397783934353e-05 3.902573371123e+00
8.235000000000e+02 1.107812522189e-02 6.789420887057e-05 3.956436452886e+00
8.237500000000e+02 9.448058024395e-03 7.153084682415e-05 4.010017338415e+00
8.240000000000e+02 7.962494299580e-03 7.486627324416e-05 4.063296472246e+00
8.242500000000e+02 6.629530117734e-03 7.788173729456e-05 4.116256772752e+00
8.245000000000e+02 5.455662943776e-03 8.056145963295e-05 4.168883642842e+00
8.247500000000e+02 4.445756144577e-03 8.289283416524e-05 4.221164975014e+00
8.250000000000e+02 3.603026504810e-03 8.486657417245e-05 4.273091134602e+00
8.252500000000e+02 2.929043946142e-03 8.647681734694e-05 4.324654958675e+00
8.255000000000e+02 2.423748444054e-03 8.772115874525e-05 4.375851715261e+00
8.257500000000e+02 2.085473950242e-03 8.860063381960e-05 4.426679063366e+00
8.260000000000e+02 1.910982926889e-03 8.911963474467e-05 4.477136980673e+00
8.262500000000e+02 1.895502228921e-03 8.928579257120e-05 4.527227702118e+00
8.265000000000e+02 2.032770616313e-03 8.910980211260e-05 4.576955618300e+00
8.267500000000e+02 2.315094399424e-03 8.860520686835e-05 4.626327160489e+00
8.270000000000e+02 2.733408217149e-03 8.778817706978e-05 4.675350699213e+00
8.272500000000e+02 3.277355965277e-03 8.667725239542e-05 4.724036395357e+00
8.275000000000e+02 3.935379370828e-03 8.529309518859e-05 4.772396081366e+00
8.277500000000e+02 4.694828502240e-03 8.365822829884e-05 4.820443113175e+00
8.280000000000e+02 5.542089770045e-03 8.179677919384e-05 4.868192222374e+00
8.282500000000e+02 6.462729085263e-03 7.973424459537e-05 4.915659385472e+00
8.285000000000e+02 7.441655828066e-03 7.749725174375e-05 4.962861675265e+00
8.287500000000e+02 8.463300936109e-03 7.511332865257e-05 5.009817117776e+00
8.290000000000e+02 9.511805224321e-03 7.261069535430e-05 5.056544563270e+00
8.292500000000e+02 1.057121746723e-02 7.001804440981e-05 5.103063545651e+00
8.295000000000e+02 1.162569442262e-02 6.736432877014e-05 5.149394151335e+00
8.297500000000e+02 1.265969924967e-02 6.467855237652e-05 5.195556888683e+00
8.300000000000e+02 1.365819232385e-02 6.198955378739e-05 5.241572558626e+00
8.302500000000e+02 1.460681193470e-02 5.932577207496e-05 5.287462127771e+00
8.305000000000e+02 1.549203843463e-02 5.671502694402e-05 5.333246600283e+00
8.307500000000e+02 1.630134069419e-02 5.418430062584e-05 5.378946890760e+00
8.310000000000e+02 1.702329970862e-02 5.175950802119e-05 5.424583702203e+00
8.312500000000e+02 1.764771436910e-02 4.946526850011e-05 5.470177394001e+00
8.315000000000e+02 1.816567857384e-02 4.732469538565e-05 5.515747866487e+00
8.317500000000e+02 1.856964332194e-02 4.535918834506e-05 5.561314427802e+00
8.320000000000e+02 1.885345011074e-02 4.358825843306e-05 5.606895684932e+00
8.322500000000e+02 1.901235323406e-02 4.202936050759e-05 5.652509412499e+00
8.325000000000e+02 1.904301597356e-02 4.069777119270e-05 5.698172452400e+00
8.327500000000e+02 1.894350064342e-02 3.960647856693e-05 5.743900588346e+00
8.330000000000e+02 1.871323601847e-02 3.876612468773e-05 5.789708456908e+00
8.332500000000e+02 1.835298254548e-02 3.818496093191e-05 5.835609434147e+00
8.335000000000e+02 1.786478158090e-02 3.786884793100e-05 5.881615550028e+00
8.337500000000e+02 1.725189619329e-02 3.782128864330e-05 5.927737411487e+00
8.340000000000e+02 1.651874956577e-02 3.804348592334e-05 5.973984113608e+00
8.342500000000e+02 1.567084984482e-02 3.853441743035e-05 6.020363182742e+00
8.345000000000e+02 1.471471128096e-02 3.929092961241e-05 6.066880515564e+00
8.347500000000e+02 1.365776467785e-02 4.030785862313e-05 6.113540342050e+00
8.350000000000e+02 1.250826565355e-02 4.157814401348e-05 6.160345174978e+00
8.352500000000e+02 1.127519025512e-02 4.309296165531e-05 6.207295790351e+00
8.355000000000e+02 9.968123582584e-03 4.484185822559e-05 6.254391216984e+00
8.357500000000e+02 8.597144914475e-03 4.681285962355e-05 6.301628714440e+00
8.360000000000e+02 7.172701845456e-03 4.899261278521e-05 6.349003780271e+00
8.362500000000e+02 5.705479533878e-03 5.136657552476e-05 6.396510163359e+00
8.365000000000e+02 4.206267936534e-03 5.391906011917e-05 6.444139863220e+00
8.367500000000e+02 2.685822214418e-03 5.663337152234e-05 6.491883165906e+00
8.370000000000e+02 1.154726309859e-03 5.949191784135e-05 6.539728652341e+00
8.372500000000e+02 -3.767443459208e-04 6.247631795903e-05 6.587663241699e+00
8.375000000000e+02 -1.898753048194e-03 6.556748683004e-05 6.635672208210e+00
8.377500000000e+02 -3.402025605256e-03 6.874579467864e-05 6.683739228250e+00
8.380000000000e+02 -4.877963044743e-03 7.199108505532e-05 6.731846403572e+00
8.382500000000e+02 -6.318742016483e-03 7.528281138675e-05 6.779974301949e+00
8.385000000000e+02 -7.717399464418e-03 7.860018905120e-05 6.828101995949e+00
8.387500000000e+02 -9.067902461075e-03 8.192234636814e-05 6.876207089518e+00
8.390000000000e+02 -1.036519962343e-02 8.522847756182e-05 6.924265756823e+00
8.392500000000e+02 -1.160525515848e-02 8.849802095365e-05 6.972252772972e+00
8.395000000000e+02 -1.278506498889e-02 9.171085416804e-05 7.020141543903e+00
8.397500000000e+02 -1.390265370539e-02 9.484749218891e-05 7.067904138948e+00
8.400000000000e+02 -1.495705749560e-02 9.788931026469e-05 7.115511313763e+00
8.402500000000e+02 -1.594828858906e-02 1.008187816735e-04 7.162932541330e+00
8.405000000000e+02 -1.687728670595e-02 1.036196659301e-04 7.210136038262e+00
8.407500000000e+02 -1.774585797571e-02 1.062772267767e-04 7.257088792131e+00
8.410000000000e+02 -1.855660109833e-02 1.087784363581e-04 7.303756591688e+00
8.412500000000e+02 -1.931282798432e-02 1.111121685753e-04 7.350104055031e+00
8.415000000000e+02 -2.001847383635e-02 1.132693656550e-04 7.396094664146e+00
8.417500000000e+02 -2.067800148687e-02 1.152431796664e-04 7.441690800984e+00
8.420000000000e+02 -2.129630530212e-02 1.170290879332e-04 7.486853786602e+00
8.422500000000e+02 -2.187860708248e-02 1.186249626389e-04 7.531543925837e+00
8.425000000000e+02 -2.243035607901e-02 1.200311762600e-04 7.575720556761e+00
8.427500000000e+02 -2.295712312789e-02 1.212505555942e-04 7.619342104758e+00
8.430000000000e+02 -2.346450025429e-02 1.222883496113e-04 7.662366144387e+00
8.432500000000e+02 -2.395799827572e-02 1.231521600820e-04 7.704749466575e+00
8.435000000000e+02 -2.444294672117e-02 1.238518237794e-04 7.746448151353e+00
8.437500000000e+02 -2.492439929331e-02 1.243992464935e-04 7.787417651399e+00
8.440000000000e+02 -2.540704058623e-02 1.248082045535e-04 7.827612879709e+00
8.442500000000e+02 -2.589509801456e-02 1.250941011136e-04 7.866988303849e+00
8.445000000000e+02 -2.639226141006e-02 1.252736800067e-04 7.905498052517e+00
8.447500000000e+02 -2.690160728816e-02 1.253647259760e-04 7.943096024275e+00
8.450000000000e+02 -2.742553246374e-02 1.253857295786e-04 7.979736006564e+00
8.452500000000e+02 -2.796569588144e-02 1.253555006516e-04 8.015371797098e+00
8.455000000000e+02 -2.852297248883e-02 1.252928306449e-04 8.049957339265e+00
8.457500000000e+02 -2.909741766751e-02 1.252161262662e-04 8.083446856594e+00
8.460000000000e+02 -2.968824562387e-02 1.251429726056e-04 8.115794992662e+00
8.462500000000e+02 -3.029382331910e-02 1.250897661001e-04 8.146956958771e+00
8.465000000000e+02 -3.091168080696e-02 1.250713669520e-04 8.176888686398e+00
8.467500000000e+02 -3.153853850428e-02 1.251007344949e-04 8.205546974160e+00
8.470000000000e+02 -3.217035379274e-02 1.251886329875e-04 8.232889649253e+00
8.472500000000e+02 -3.280238519814e-02 1.253433678184e-04 8.258875718016e+00
8.475000000000e+02 -3.342927549139e-02 1.255705412616e-04 8.283465524744e+00
8.477500000000e+02 -3.404515229820e-02 1.258728654220e-04 8.306620909742e+00
8.480000000000e+02 -3.464374489131e-02 1.262500338768e-04 8.328305358412e+00
8.482500000000e+02 -3.521851650606e-02 1.266986499646e-04 8.348484158842e+00
8.485000000000e+02 -3.576280887665e-02 1.272122118651e-04 8.367124544457e+00
8.487500000000e+02 -3.626999753950e-02 1.277811603287e-04 8.384195843203e+00
8.490000000000e+02 -3.673365388791e-02 1.283930305087e-04 8.399669614921e+00
8.492500000000e+02 -3.714771060115e-02 1.290326252633e-04 8.413519782445e+00
8.495000000000e+02 -3.750662741144e-02 1.296822472713e-04 8.425722765250e+00
8.497500000000e+02 -3.780555154036e-02 1.303219737416e-04 8.436257592754e+00
8.500000000000e+02 -3.804047083921e-02 1.309300190028e-04 8.445106026130e+00
8.502500000000e+02 -3.820835249775e-02 1.314831448556e-04 8.452252653418e+00
8.505000000000e+02 -3.830726644257e-02 1.319571139171e-04 8.457684994630e+00
8.507500000000e+02 -3.833648650405e-02 1.323271834574e-04 8.461393584195e+00
8.510000000000e+02 -3.829656592603e-02 1.325686317889e-04 8.463372039044e+00
8.512500000000e+02 -3.818938525645e-02 1.326573109510e-04 8.463617123542e+00
8.515000000000e+02 -3.801816922351e-02 1.325702170244e-04 8.462128805382e+00
8.517500000000e+02 -3.778746668337e-02 1.322860611384e-04 8.458910273045e+00
8.520000000000e+02 -3.750309868214e-02 1.317858385989e-04 8.453967961222e+00
8.522500000000e+02 -3.717207263385e-02 1.310533857087e-04 8.447311560588e+00
8.525000000000e+02 -3.680246028840e-02 1.300759038532e-04 8.438953985538e+00
8.527500000000e+02 -3.640325256150e-02 1.288444139397e-04 8.428911363995e+00
8.530000000000e+02 -3.598418325952e-02 1.273541649993e-04 8.417202971016e+00
8.532500000000e+02 -3.555553916497e-02 1.256049891395e-04 8.403851184006e+00
8.535000000000e+02 -3.512794916303e-02 1.236016048982e-04 8.388881385103e+00
8.537500000000e+02 -3.471216974410e-02 1.213538010875e-04 8.372321881979e+00
8.540000000000e+02 -3.431885986705e-02 1.188765133501e-04 8.354203779601e+00
8.542500000000e+02 -3.395836147369e-02 1.161898195072e-04 8.334560866078e+00
8.545000000000e+02 -3.364048112354e-02 1.133188245776e-04 8.313429463510e+00
8.547500000000e+02 -3.337428124256e-02 1.102934293959e-04 8.290848266751e+00
8.550000000000e+02 -3.316788785992e-02 1.071480388861e-04 8.266858182099e+00
8.552500000000e+02 -3.302831307643e-02 1.039211475246e-04 8.241502137995e+00
8.555000000000e+02 -3.296130132456e-02 1.006547903523e-04 8.214824893679e+00
8.557500000000e+02 -3.297119960050e-02 9.739395195679e-05 8.186872831231e+00
8.560000000000e+02 -3.306085899279e-02 9.418587441284e-05 8.157693751182e+00
8.562500000000e+02 -3.323156342886e-02 9.107930020902e-05 8.127336646657e+00
8.565000000000e+02 -3.348299460455e-02 8.812370663139e-05 8.095851487035e+00
8.567500000000e+02 -3.381322824428e-02 8.536839996801e-05 8.063288989140e+00
8.570000000000e+02 -3.421876467495e-02 8.286164275556e-05 8.029700389469e+00
8.572500000000e+02 -3.469459527111e-02 8.064977064631e-05 7.995137221329e+00
8.575000000000e+02 -3.523430006617e-02 7.877632263451e-05 7.959651087281e+00
8.577500000000e+02 -3.583018093723e-02 7.728115962019e-05 7.923293441458e+00
8.580000000000e+02 -3.647342390039e-02 7.619966057937e-05 7.886115372411e+00
8.582500000000e+02 -3.715429300599e-02 7.556190986785e-05 7.848167396353e+00
8.585000000000e+02 -3.786234827567e-02 7.539206273047e-05 7.809499256505e+00
8.587500000000e+02 -3.858668796871e-02 7.570772958954e-05 7.770159733331e+00
8.590000000000e+02 -3.931620588814e-02 7.651946441023e-05 7.730196465135e+00
8.592500000000e+02 -4.003986107222e-02 7.783036987882e-05 7.689655780506e+00
8.595000000000e+02 -4.074695009458e-02 7.963583481493e-05 7.648582543265e+00
8.597500000000e+02 -4.142737639895e-02 8.192340521193e-05 7.607020010413e+00
8.600000000000e+02 -4.207190782930e-02 8.467280325206e-05 7.565009704630e+00
8.602500000000e+02 -4.267241651066e-02 8.785607707545e-05 7.522591299338e+00
8.605000000000e+02 -4.322209193912e-02 9.143791353577e-05 7.479802519695e+00
8.607500000000e+02 -4.371562128778e-02 9.537610517721e-05 7.436679058975e+00
8.610000000000e+02 -4.414933234987e-02 9.962214427287e-05 7.393254506751e+00
8.612500000000e+02 -4.452129067665e-02 1.041219433370e-04 7.349560296358e+00
8.615000000000e+02 -4.483135127678e-02 1.088166854275e-04 7.305625661193e+00
8.617500000000e+02 -4.508115749831e-02 1.136437843927e-04 7.261477611847e+00
8.620000000000e+02 -4.527409152889e-02 1.185379401886e-04 7.217140919676e+00
8.622500000000e+02 -4.541517172537e-02 1.234322748930e-04 7.172638122040e+00
8.625000000000e+02 -4.551090418095e-02 1.282593684328e-04 7.127989535643e+00
8.627500000000e+02 -4.556909059676e-02 1.329524724429e-04 7.083213282642e+00
8.630000000000e+02 -4.559859740359e-02 1.374467103168e-04 7.038325332504e+00
8.632500000000e+02 -4.560909334401e-02 1.416801712902e-04 6.993339558061e+00
8.635000000000e+02 -4.561076595807e-02 1.455949684860e-04 6.948267794924e+00
8.637500000000e+02 -4.561402063106e-02 1.491382142449e-04 6.903119919745e+00
8.640000000000e+02 -4.562917250015e-02 1.522628971105e-04 6.857903939614e+00
8.642500000000e+02 -4.566614215969e-02 1.549286448246e-04 6.812626082024e+00
8.645000000000e+02 -4.573415875025e-02 1.571023389954e-04 6.767290902219e+00
8.647500000000e+02 -4.584148069613e-02 1.587585863515e-04 6.721901397762e+00
8.650000000000e+02 -4.599514336314e-02 1.598800462427e-04 6.676459120617e+00
8.652500000000e+02 -4.620073603262e-02 1.604575881041e-04 6.630964302869e+00
8.655000000000e+02 -4.646221617886e-02 1.604902898702e-04 6.585415985639e+00
8.657500000000e+02 -4.678176769078e-02 1.599852918174e-04 6.539812142527e+00
8.660000000000e+02 -4.715970308278e-02 1.589574911003e-04 6.494149812192e+00
8.662500000000e+02 -4.759441450824e-02 1.574290995122e-04 6.448425230077e+00
8.665000000000e+02 -4.808237756068e-02 1.554290857738e-04 6.402633952003e+00
8.667500000000e+02 -4.861820363891e-02 1.529924952069e-04 6.356770985768e+00
8.670000000000e+02 -4.919474715500e-02 1.501596896920e-04 6.310830909256e+00
8.672500000000e+02 -4.980325992261e-02 1.469754910412e-04 6.264807993350e+00
8.675000000000e+02 -5.043359533370e-02 1.434883098397e-04 6.218696313992e+00
8.677500000000e+02 -5.107445639760e-02 1.397492242123e-04 6.172489859768e+00
8.680000000000e+02 -5.171368174868e-02 1.358110030111e-04 6.126182635089e+00
8.682500000000e+02 -5.233856342015e-02 1.317271734257e-04 6.079768756852e+00
8.685000000000e+02 -5.293619093287e-02 1.275511095815e-04 6.033242541065e+00
8.687500000000e+02 -5.349380768910e-02 1.233351678732e-04 5.986598585880e+00
8.690000000000e+02 -5.399917093346e-02 1.191298617780e-04 5.939831847039e+00
8.692500000000e+02 -5.444090673484e-02 1.149831294875e-04 5.892937703440e+00
8.695000000000e+02 -5.480884260335e-02 1.109397156151e-04 5.845912018052e+00
8.697500000000e+02 -5.509431006605e-02 1.070406308240e-04 5.798751189776e+00
8.700000000000e+02 -5.529040459086e-02 1.033227288177e-04 5.751452197707e+00
8.702500000000e+02 -5.539219436138e-02 9.981841058174e-05 5.704012637265e+00
8.705000000000e+02 -5.539686726081e-02 9.655542600509e-05 5.656430749094e+00
8.707500000000e+02 -5.530381736603e-02 9.355681950551e-05 5.608705437864e+00
8.710000000000e+02 -5.511466001539e-02 9.084106424648e-05 5.560836285055e+00
8.712500000000e+02 -5.483318205809e-02 8.842213162497e-05 5.512823552745e+00
8.715000000000e+02 -5.446522889088e-02 8.630973295320e-05 5.464668179795e+00
8.717500000000e+02 -5.401853204926e-02 8.450958291895e-05 5.416371770722e+00
8.720000000000e+02 -5.350249280879e-02 8.302382130490e-05 5.367936577531e+00
8.722500000000e+02 -5.292792326595e-02 8.185138577974e-05 5.319365475113e+00
8.725000000000e+02 -5.230676066842e-02 8.098840680829e-05 5.270661929478e+00
8.727500000000e+02 -5.165176921959e-02 8.042859733137e-05 5.221829962388e+00
8.730000000000e+02 -5.097623219561e-02 8.016361958621e-05 5.172874107448e+00
8.732500000000e+02 -5.029365342091e-02 8.018341418714e-05 5.123799365157e+00
8.735000000000e+02 -4.961746916394e-02 8.047649694984e-05 5.074611150419e+00
8.737500000000e+02 -4.896078187564e-02 8.103020543829e-05 5.025315237958e+00
8.740000000000e+02 -4.833611847193e-02 8.183090614153e-05 4.975917700529e+00
8.742500000000e+02 -4.775521736546e-02 8.286415248199e-05 4.926424849817e+00
8.745000000000e+02 -4.722884461267e-02 8.411481110979e-05 4.876843168490e+00
8.747500000000e+02 -4.676664183149e-02 8.556714904781e-05 4.827179243966e+00
8.750000000000e+02 -4.637700756679e-02 8.720491531733e-05 4.777439695454e+00
8.752500000000e+02 -4.606701191402e-02 8.901138468209e-05 4.727631109980e+00
8.755000000000e+02 -4.584234686556e-02 9.096939243014e-05 4.677759971119e+00
8.757500000000e+02 -4.570731096894e-02 9.306135288439e-05 4.627832596394e+00
8.760000000000e+02 -4.566482931049e-02 9.526927162345e-05 4.577855073561e+00
8.762500000000e+02 -4.571650446577e-02 9.757473506064e-05 4.527833216626e+00
8.765000000000e+02 -4.586270134735e-02 9.995889880818e-05 4.477772514294e+00
8.767500000000e+02 -4.610265669011e-02 1.024024540631e-04 4.427678108320e+00
8.770000000000e+02 -4.643461489735e-02 1.048855971972e-04 4.377554765767e+00
8.772500000000e+02 -4.685597737604e-02 1.073879863198e-04 4.327406883837e+00
8.775000000000e+02 -4.736346220870e-02 1.098887098914e-04 4.277238497858e+00
8.777500000000e+02 -4.795326202700e-02 1.123662697231e-04 4.227053304518e+00
8.780000000000e+02 -4.862118772639e-02 1.147985914691e-04 4.176854712349e+00
8.782500000000e+02 -4.936279016937e-02 1.171630808621e-04 4.126645895477e+00
8.785000000000e+02 -5.017344773885e-02 1.194367356950e-04 4.076429860618e+00
8.787500000000e+02 -5.104841086240e-02 1.215963230528e-04 4.026209537276e+00
8.790000000000e+02 -5.198280095221e-02 1.236186332126e-04 3.975987865575e+00
8.792500000000e+02 -5.297156105470e-02 1.254808048838e-04 3.925767890851e+00
8.795000000000e+02 -5.400936169714e-02 1.271607205391e-04 3.875552873508e+00
8.797500000000e+02 -5.509047056052e-02 1.286374539252e-04 3.825346387866e+00
8.800000000000e+02 -5.620859703391e-02 1.298917526108e-04 3.775152427646e+00
8.802500000000e+02 -5.735672606831e-02 1.309065290146e-04 3.724975502052e+00
8.805000000000e+02 -5.852695928983e-02 1.316673279396e-04 3.674820738996e+00
8.807500000000e+02 -5.971037842855e-02 1.321627440253e-04 3.624693972949e+00
8.810000000000e+02 -6.089694654854e-02 1.323847620210e-04 3.574601828290e+00
8.812500000000e+02 -6.207546297035e-02 1.323289938478e-04 3.524551805939e+00
8.815000000000e+02 -6.323357524468e-02 1.319947953900e-04 3.474552350758e+00
8.817500000000e+02 -6.435786041321e-02 1.313852735109e-04 3.424612926641e+00
8.820000000000e+02 -6.543397010853e-02 1.305071619318e-04 3.374744077991e+00
8.822500000000e+02 -6.644683856201e-02 1.293705885526e-04 3.324957488209e+00
8.825000000000e+02 -6.738095118951e-02 1.279887580900e-04 3.275266040523e+00
8.827500000000e+02 -6.822065557770e-02 1.263775551519e-04 3.225683867366e+00
8.830000000000e+02 -6.895051547241e-02 1.245551144474e-04 3.176226406884e+00
8.832500000000e+02 -6.955568348537e-02 1.225413607588e-04 3.126910450965e+00
8.835000000000e+02 -7.002229286350e-02 1.203575620019e-04 3.077754200773e+00
8.837500000000e+02 -7.033784602162e-02 1.180258959662e-04 3.028777319403e+00
8.840000000000e+02 -7.049159611636e-02 1.155690533846e-04 2.980000990105e+00
8.842500000000e+02 -7.047490647422e-02 1.130098767015e-04 2.931447977265e+00
8.845000000000e+02 -7.028158592164e-02 1.103710427658e-04 2.883142694570e+00
8.847500000000e+02 -6.990818179977e-02 1.076747746540e-04 2.835111276124e+00
8.850000000000e+02 -6.935422839070e-02 1.049425837440e-04 2.787381653543e+00
8.852500000000e+02 -6.862243803085e-02 1.021950351694e-04 2.739983636408e+00
8.855000000000e+02 -6.771882507449e-02 9.945152701404e-05 2.692948993925e+00
8.857500000000e+02 -6.665275222384e-02 9.673008804945e-05 2.646311534196e+00
8.860000000000e+02 -6.543688681982e-02 9.404719422537e-05 2.600107177924e+00
8.862500000000e+02 -6.408706407930e-02 9.141761994191e-05 2.554374017607e+00
8.865000000000e+02 -6.262204449049e-02 8.885432827807e-05 2.509152359848e+00
8.867500000000e+02 -6.106317007064e-02 8.636842141496e-05 2.464484740513e+00
8.870000000000e+02 -5.943392068172e-02 8.396916272746e-05 2.420415909995e+00
8.872500000000e+02 -5.775938479017e-02 8.166408130211e-05 2.376992774416e+00
8.875000000000e+02 -5.606565767629e-02 7.945916123692e-05 2.334264296600e+00
8.877500000000e+02 -5.437919322772e-02 7.735911339946e-05 2.292281350112e+00
8.880000000000e+02 -5.272613673417e-02 7.536770932584e-05 2.251096516761e+00
8.882500000000e+02 -5.113166731732e-02 7.348816257635e-05 2.210763840566e+00
8.885000000000e+02 -4.961938209837e-02 7.172352731777e-05 2.171338536059e+00
8.887500000000e+02 -4.821074912689e-02 7.007707240184e-05 2.132876646584e+00
8.890000000000e+02 -4.692465365100e-02 6.855260962624e-05 2.095434676407e+00
8.892500000000e+02 -4.577705461339e-02 6.715473487121e-05 2.059069190821e+00
8.895000000000e+02 -4.478076247958e-02 6.588896964468e-05 2.023836406014e+00
8.897500000000e+02 -4.394533759999e-02 6.476177094750e-05 1.989791760151e+00
8.900000000000e+02 -4.327710648808e-02 6.378042315688e-05 1.956989498857e+00
8.902500000000e+02 -4.277928040959e-02 6.295280567312e-05 1.925482265772e+00
8.905000000000e+02 -4.245216056943e-02 6.228706481792e-05 1.895320722687e+00
8.907500000000e+02 -4.229340417679e-02 6.179120086766e-05 1.866553182186e+00
8.910000000000e+02 -4.229833327007e-02 6.147262338174e-05 1.839225287219e+00
8.912500000000e+02 -4.246026173871e-02 6.133770139202e-05 1.813379730084e+00
8.915000000000e+02 -4.277081800253e-02 6.139133036662e-05 1.789055993192e+00
8.917500000000e+02 -4.322025401945e-02 6.163657325267e-05 1.766290159198e+00
8.920000000000e+02 -4.379772090614e-02 6.207442686970e-05 1.745114732464e+00
8.922500000000e+02 -4.449151199639e-02 6.270361532351e-05 1.725558533007e+00
8.925000000000e+02 -4.528926414110e-02 6.352052248937e-05 1.707646599326e+00
8.927500000000e+02 -4.617812423541e-02 6.451923491541e-05 1.691400147851e+00
8.930000000000e+02 -4.714488263415e-02 6.569166188250e-05 1.676836566193e+00
8.932500000000e+02 -4.817607972159e-02 6.702771567121e-05 1.663969416826e+00
8.935000000000e+02 -4.925809380863e-02 6.851553623777e-05 1.652808487658e+00
8.937500000000e+02 -5.037721569082e-02 7.014173010966e-05 1.643359851550e+00
8.940000000000e+02 -5.151971529349e-02 7.189160497492e-05 1.635625955705e+00
8.942500000000e+02 -5.267190633000e-02 7.374939215515e-05 1.629605702098e+00
8.945000000000e+02 -5.382020988205e-02 7.569842443764e-05 1.625294557841e+00
8.947500000000e+02 -5.495122083572e-02 7.772127950745e-05 1.622684657205e+00
8.950000000000e+02 -5.605177610689e-02 7.979993830109e-05 1.621764916997e+00
8.952500000000e+02 -5.710903067598e-02 8.191590392792e-05 1.622521131290e+00
8.955000000000e+02 -5.811053763077e-02 8.405032791620e-05 1.624936082384e+00
8.957500000000e+02 -5.904433601027e-02 8.618415961240e-05 1.628989648700e+00
8.960000000000e+02 -5.989905354099e-02 8.829833886975e-05 1.634658895350e+00
8.962500000000e+02 -6.066401556869e-02 9.037402642639e-05 1.641918192524e+00
8.965000000000e+02 -6.132937490401e-02 9.239289823526e-05 1.650739313751e+00
8.967500000000e+02 -6.188624823653e-02 9.433747502050e-05 1.661091568772e+00
8.970000000000e+02 -6.232687239941e-02 9.619149996976e-05 1.672941927686e+00
8.972500000000e+02 -6.264476087936e-02 9.794031792554e-05 1.686255184740e+00
8.975000000000e+02 -6.283486907562e-02 9.957125338592e-05 1.700994124653e+00
8.977500000000e+02 -6.289374712647e-02 1.010739344723e-04 1.717119724426e+00
8.980000000000e+02 -6.281967499710e-02 1.024405389204e-04 1.734591376076e+00
8.982500000000e+02 -6.261277226718e-02 1.036659384127e-04 1.753367122862e+00
8.985000000000e+02 -6.227505925372e-02 1.047476963641e-04 1.773403925306e+00
8.987500000000e+02 -6.181047211417e-02 1.056859250204e-04 1.794657928999e+00
8.990000000000e+02 -6.122481306425e-02 1.064829798470e-04 1.817084746544e+00
8.992500000000e+02 -6.052563863714e-02 1.071430143591e-04 1.840639734772e+00
8.995000000000e+02 -5.972208138663e-02 1.076714139359e-04 1.865278266363e+00
8.997500000000e+02 -5.882461434305e-02 1.080741564835e-04 1.890955983630e+00
9.000000000000e+02 -5.784476162521e-02 1.083571389362e-04 1.917629036687e+00
9.002500000000e+02 -5.679477384254e-02 1.085255306337e-04 1.945254296985e+00
9.005000000000e+02 -5.568728378025e-02 1.085832065155e-04 1.973789547138e+00
9.007500000000e+02 -5.453496191426e-02 1.085323096433e-04 2.003193647418e+00
9.010000000000e+02 -5.335019049664e-02 1.083729834135e-04 2.033426680744e+00
9.012500000000e+02 -5.214477430313e-02 1.081032997573e-04 2.064450081095e+00
9.015000000000e+02 -5.092970070867e-02 1.077194021856e-04 2.096226748413e+00
9.017500000000e+02 -4.971495940878e-02 1.072158498153e-04 2.128721155521e+00
9.020000000000e+02 -4.850942589836e-02 1.065861445155e-04 2.161899448804e+00
9.022500000000e+02 -4.732080664923e-02 1.058234093354e-04 2.195729549531e+00
9.025000000000e+02 -4.615564113917e-02 1.049211632476e-04 2.230181251652e+00
9.027500000000e+02 -4.501935076803e-02 1.038741337605e-04 2.265226317129e+00
9.030000000000e+02 -4.391632105575e-02 1.026790391526e-04 2.300838570880e+00
9.032500000000e+02 -4.285000676020e-02 1.013352850507e-04 2.336993981476e+00
9.035000000000e+02 -4.182304414602e-02 9.984550610379e-05 2.373670734341e+00
9.037500000000e+02 -4.083736278171e-02 9.821591314577e-05 2.410849281007e+00
9.040000000000e+02 -3.989428702569e-02 9.645640992079e-05 2.448512365620e+00
9.042500000000e+02 -3.899462339362e-02 9.458046665217e-05 2.486645018108e+00
9.045000000000e+02 -3.813872983958e-02 9.260475687600e-05 2.525234516892e+00
9.047500000000e+02 -3.732656907706e-02 9.054858870156e-05 2.564270309620e+00
9.050000000000e+02 -3.655774710587e-02 8.843317413015e-05 2.603743895020e+00
9.052500000000e+02 -3.583154048945e-02 8.628079672546e-05 2.643648670763e+00
9.055000000000e+02 -3.514691874202e-02 8.411394507754e-05 2.683979742294e+00
9.057500000000e+02 -3.450256632767e-02 8.195448092485e-05 2.724733701629e+00
9.060000000000e+02 -3.389690884997e-02 7.982290710992e-05 2.765908386214e+00
9.062500000000e+02 -3.332814818417e-02 7.773778991729e-05 2.807502615181e+00
9.065000000000e+02 -3.279430768309e-02 7.571537371678e-05 2.849515922803e+00
9.067500000000e+02 -3.229328814953e-02 7.376940492190e-05 2.891948287250e+00
9.070000000000e+02 -3.182293243583e-02 7.191120691041e-05 2.934799866774e+00
9.072500000000e+02 -3.138109530973e-02 7.014992558130e-05 2.978070752902e+00
9.075000000000e+02 -3.096571338792e-02 6.849292071759e-05 3.021760738995e+00
9.077500000000e+02 -3.057487045396e-02 6.694633308144e-05 3.065869118033e+00
9.080000000000e+02 -3.020685231266e-02 6.551568616001e-05 3.110394505912e+00
9.082500000000e+02 -2.986018642028e-02 6.420648744407e-05 3.155334695739e+00
9.085000000000e+02 -2.953366350506e-02 6.302477089937e-05 3.200686545773e+00
9.087500000000e+02 -2.922633840332e-02 6.197752460091e-05 3.246445896733e+00
9.090000000000e+02 -2.893751114902e-02 6.107296033250e-05 3.292607520868e+00
9.092500000000e+02 -2.866668972216e-02 6.032059612759e-05 3.339165098505e+00
9.095000000000e+02 -2.841353938070e-02 5.973113658861e-05 3.386111221919e+00
9.097500000000e+02 -2.817782249999e-02 5.931615995999e-05 3.433437420155e+00
9.100000000000e+02 -2.795933620572e-02 5.908763034887e-05 3.481134203773e+00
9.102500000000e+02 -2.775785338538e-02 5.905727108116e-05 3.529191124069e+00
9.105000000000e+02 -2.757307357618e-02 5.923584765524e-05 3.577596845286e+00
9.107500000000e+02 -2.740458666705e-02 5.963241789972e-05 3.626339223146e+00
9.110000000000e+02 -2.725185337832e-02 6.025359776543e-05 3.675405390181e+00
9.112500000000e+02 -2.711420205424e-02 6.110290705133e-05 3.724781842055e+00
9.115000000000e+02 -2.699084145547e-02 6.218023642321e-05 3.774454523903e+00
9.117500000000e+02 -2.688088713419e-02 6.348147374780e-05 3.824408916328e+00
9.120000000000e+02 -2.678339731058e-02 6.499832181875e-05 3.874630117056e+00
9.122500000000e+02 -2.669741423736e-02 6.671830218122e-05 3.925102921787e+00
9.125000000000e+02 -2.662200595013e-02 6.862496516485e-05 3.975811900432e+00
9.127500000000e+02 -2.655630377477e-02 7.069827257566e-05 4.026741473291e+00
9.130000000000e+02 -2.649953125202e-02 7.291513527011e-05 4.077875983916e+00
9.132500000000e+02 -2.645102088907e-02 7.525006572287e-05 4.129199773366e+00
9.135000000000e+02 -2.641021647733e-02 7.767590655727e-05 4.180697253438e+00
9.137500000000e+02 -2.637665995974e-02 8.016459182658e-05 4.232352980840e+00
9.140000000000e+02 -2.634996316860e-02 8.268789430463e-05 4.284151733522e+00
9.142500000000e+02 -2.632976646179e-02 8.521812631690e-05 4.336078587020e+00
9.145000000000e+02 -2.631568713720e-02 8.772875314531e-05 4.388118992136e+00
9.147500000000e+02 -2.630726158245e-02 9.019489642442e-05 4.440258852595e+00
9.150000000000e+02 -2.630388576395e-02 9.259371216347e-05 4.492484601207e+00
9.152500000000e+02 -2.630475847011e-02 9.490463636472e-05 4.544783274115e+00
9.155000000000e+02 -2.630883193505e-02 9.710950237260e-05 4.597142580239e+00
9.157500000000e+02 -2.631477354907e-02 9.919254067708e-05 4.649550965302e+00
9.160000000000e+02 -2.632094170558e-02 1.011402811879e-04 4.701997668216e+00
9.162500000000e+02 -2.632537782293e-02 1.029413793654e-04 4.754472768498e+00
9.165000000000e+02 -2.632581534154e-02 1.045863789569e-04 4.806967222930e+00
9.167500000000e+02 -2.631970566493e-02 1.060675082146e-04 4.859472890629e+00
9.170000000000e+02 -2.630425966736e-02 1.073784465010e-04 4.911982545285e+00
9.172500000000e+02 -2.627650278813e-02 1.085140761263e-04 4.964489874358e+00
9.175000000000e+02 -2.623334062325e-02 1.094703297363e-04 5.016989463541e+00
9.177500000000e+02 -2.617163174563e-02 1.102440804072e-04 5.069476768000e+00
9.180000000000e+02 -2.608826409585e-02 1.108330947394e-04 5.121948069211e+00
9.182500000000e+02 -2.598023134521e-02 1.112360368926e-04 5.174400419093e+00
9.185000000000e+02 -2.584470600414e-02 1.114524778011e-04 5.226831570418e+00
9.187500000000e+02 -2.567910620102e-02 1.114830407968e-04 5.279239896837e+00
9.190000000000e+02 -2.548115389367e-02 1.113295175759e-04 5.331624302978e+00
9.192500000000e+02 -2.524892303768e-02 1.109949988150e-04 5.383984125289e+00
9.195000000000e+02 -2.498087650137e-02 1.104840045721e-04 5.436319028098e+00
9.197500000000e+02 -2.467589160884e-02 1.098025978574e-04 5.488628894868e+00
9.200000000000e+02 -2.433327448722e-02 1.089584649421e-04 5.540913718487e+00
9.202500000000e+02 -2.395276393533e-02 1.079609541217e-04 5.593173490909e+00
9.205000000000e+02 -2.353452600346e-02 1.068210626735e-04 5.645408096490e+00
9.207500000000e+02 -2.307914069884e-02 1.055513694480e-04 5.697617209472e+00
9.210000000000e+02 -2.258758213366e-02 1.041659146126e-04 5.749800196351e+00
9.212500000000e+02 -2.206119408004e-02 1.026800264776e-04 5.801956026092e+00
9.215000000000e+02 -2.150166185549e-02 1.011101049260e-04 5.854083186428e+00
9.217500000000e+02 -2.091098244251e-02 9.947337020363e-05 5.906179608242e+00
9.220000000000e+02 -2.029143319318e-02 9.778756636969e-05 5.958242595920e+00
9.222500000000e+02 -1.964554044677e-02 9.607067791134e-05 6.010268764035e+00
9.225000000000e+02 -1.897604845055e-02 9.434062638292e-05 6.062253978562e+00
9.227500000000e+02 -1.828588823643e-02 9.261497075877e-05 6.114193302254e+00
9.230000000000e+02 -1.757814749783e-02 9.091062118360e-05 6.166080942633e+00
9.232500000000e+02 -1.685604070798e-02 8.924357786916e-05 6.217910202151e+00
9.235000000000e+02 -1.612288003580e-02 8.762869923795e-05 6.269673429164e+00
9.237500000000e+02 -1.538204585377e-02 8.607949882017e-05 6.321361971262e+00
9.240000000000e+02 -1.463695803483e-02 8.460797922177e-05 6.372966128812e+00
9.242500000000e+02 -1.389104675835e-02 8.322449971729e-05 6.424475110898e+00
9.245000000000e+02 -1.314772300101e-02 8.193768243020e-05 6.475876994038e+00
9.247500000000e+02 -1.241034896554e-02 8.075435104721e-05 6.527158683269e+00
9.250000000000e+02 -1.168220721365e-02 7.967949907522e-05 6.578305880578e+00
9.252500000000e+02 -1.096646995622e-02 7.871629049297e-05 6.629303057333e+00
9.255000000000e+02 -1.026616784833e-02 7.786608643917e-05 6.680133433454e+00
9.257500000000e+02 -9.584157856756e-03 7.712849409891e-05 6.730778967769e+00
9.260000000000e+02 -8.923091815350e-03 7.650142576354e-05 6.781220354594e+00
9.262500000000e+02 -8.285385387126e-03 7.598121177357e-05 6.831437029448e+00
9.265000000000e+02 -7.673187497707e-03 7.556272512804e-05 6.881407188244e+00
9.267500000000e+02 -7.088352351649e-03 7.523946799870e-05 6.931107810267e+00
9.270000000000e+02 -6.532413278778e-03 7.500371414071e-05 6.980514696423e+00
9.272500000000e+02 -6.006560661703e-03 7.484666294613e-05 7.029602509597e+00
9.275000000000e+02 -5.511623674219e-03 7.475860234216e-05 7.078344829004e+00
9.277500000000e+02 -5.048057632671e-03 7.472907539707e-05 7.126714204548e+00
9.280000000000e+02 -4.615937051201e-03 7.474706235777e-05 7.174682223138e+00
9.282500000000e+02 -4.214955519820e-03 7.480116942793e-05 7.222219575355e+00
9.285000000000e+02 -3.844432607417e-03 7.487982246029e-05 7.269296125612e+00
9.287500000000e+02 -3.503328067457e-03 7.497147423141e-05 7.315880989506e+00
9.290000000000e+02 -3.190263441143e-03 7.506478562819e-05 7.361942608994e+00
9.292500000000e+02 -2.903550743915e-03 7.514883045839e-05 7.407448832089e+00
9.295000000000e+02 -2.641227532253e-03 7.521329052260e-05 7.452366991138e+00
9.297500000000e+02 -2.401097810890e-03 7.524864427422e-05 7.496663987750e+00
9.300000000000e+02 -2.180777631943e-03 7.524635678643e-05 7.540306374326e+00
9.302500000000e+02 -1.977744281474e-03 7.519902042796e-05 7.583260439279e+00
9.305000000000e+02 -1.789387657089e-03 7.510047367204e-05 7.625492294819e+00
9.307500000000e+02 -1.613062297008e-03 7.494591142909e-05 7.666967963536e+00
9.310000000000e+02 -1.446139014435e-03 7.473200160496e-05 7.707653473025e+00
9.312500000000e+02 -1.286054328583e-03 7.445693631269e-05 7.747514947802e+00
9.315000000000e+02 -1.130356584683e-03 7.412045571800e-05 7.786518706032e+00
9.317500000000e+02 -9.767473879696e-04 7.372384359139e-05 7.824631359483e+00
9.320000000000e+02 -8.231173474416e-04 7.326988918338e-05 7.861819912822e+00
9.322500000000e+02 -6.675751391232e-04 7.276281799759e-05 7.898051870417e+00
9.325000000000e+02 -5.084692597420e-04 7.220819835385e-05 7.933295340156e+00
9.327500000000e+02 -3.444021678056e-04 7.161280465251e-05 7.967519138383e+00
9.330000000000e+02 -1.742361958722e-04 7.098446233589e-05 8.000692899394e+00
9.332500000000e+02 2.908149212250e-06 7.033186185679e-05 8.032787180044e+00
9.335000000000e+02 1.876612600589e-04 6.966434605379e-05 8.063773563254e+00
9.337500000000e+02 3.804208205121e-04 6.899172211536e-05 8.093624762596e+00
9.340000000000e+02 5.813737953899e-04 6.832403620030e-05 8.122314719546e+00
9.342500000000e+02 7.905238170060e-04 6.767133242472e-05 8.149818698668e+00
9.345000000000e+02 1.007721991834e-03 6.704339538077e-05 8.176113375242e+00
9.347500000000e+02 1.232701310405e-03 6.644952206092e-05 8.201176921025e+00
9.350000000000e+02 1.465111160907e-03 6.589830553441e-05 8.224989077233e+00
9.352500000000e+02 1.704553398699e-03 6.539742302045e-05 8.247531225746e+00
9.355000000000e+02 1.950616400506e-03 6.495341630952e-05 8.268786448177e+00
9.357500000000e+02 2.202906421158e-03 6.457158407752e-05 8.288739575426e+00
9.360000000000e+02 2.461077356339e-03 6.425584875669e-05 8.307377233271e+00
9.362500000000e+02 2.724853916325e-03 6.400858551692e-05 8.324687870158e+00
9.365000000000e+02 2.994052823473e-03 6.383055996922e-05 8.340661783991e+00
9.367500000000e+02 3.268595385136e-03 6.372090980353e-05 8.355291128781e+00
9.370000000000e+02 3.548517897892e-03 6.367714246303e-05 8.368569921031e+00
9.372500000000e+02 3.833972395045e-03 6.369512158605e-05 8.380494024974e+00
9.375000000000e+02 4.125225506161e-03 6.376910993269e-05 8.391061137641e+00
9.377500000000e+02 4.422649014866e-03 6.389194421361e-05 8.400270756164e+00
9.380000000000e+02 4.726706869810e-03 6.405518818162e-05 8.408124139099e+00
9.382500000000e+02 5.037936009236e-03 6.424928807550e-05 8.414624254810e+00
9.385000000000e+02 5.356926167000e-03 6.446376677632e-05 8.419775727013e+00
9.387500000000e+02 5.684293458247e-03 6.468745559859e-05 8.423584766066e+00
9.390000000000e+02 6.020653047505e-03 6.490873657286e-05 8.426059096304e+00
9.392500000000e+02 6.366588618366e-03 6.511580225077e-05 8.427207874958e+00
9.395000000000e+02 6.722623000327e-03 6.529692235527e-05 8.427041608735e+00
9.397500000000e+02 7.089186355951e-03 6.544071538933e-05 8.425572062885e+00
9.400000000000e+02 7.466585317210e-03 6.553641611368e-05 8.422812168664e+00
9.402500000000e+02 7.854974595372e-03 6.557413317451e-05 8.418775928646e+00
9.405000000000e+02 8.254329233941e-03 6.554508933221e-05 8.413478320214e+00
9.407500000000e+02 8.664420162014e-03 6.544184592297e-05 8.406935200649e+00
9.410000000000e+02 9.084793693536e-03 6.525850385958e-05 8.399163210242e+00
9.412500000000e+02 9.514754495052e-03 6.499086863015e-05 8.390179681337e+00
9.415000000000e+02 9.953353843611e-03 6.463658756042e-05 8.380002544549e+00
9.417500000000e+02 1.039938287625e-02 6.419523201126e-05 8.368650244446e+00
9.420000000000e+02 1.085137161159e-02 6.366837949445e-05 8.356141651571e+00
9.422500000000e+02 1.130759394799e-02 6.305966538903e-05 8.342495986506e+00
9.425000000000e+02 1.176607867707e-02 6.237473251619e-05 8.327732739515e+00
9.427500000000e+02 1.222462671034e-02 6.162115420610e-05 8.311871603732e+00
9.430000000000e+02 1.268083413136e-02 6.080834657721e-05 8.294932403327e+00
9.432500000000e+02 1.313212083965e-02 5.994741682722e-05 8.276935035702e+00
9.435000000000e+02 1.357576421475e-02 5.905100510717e-05 8.257899408659e+00
9.437500000000e+02 1.400893724576e-02 5.813303197785e-05 8.237845387812e+00
9.440000000000e+02 1.442874993312e-02 5.720849798607e-05 8.216792747980e+00
9.442500000000e+02 1.483229353466e-02 5.629320493186e-05 8.194761122024e+00
9.445000000000e+02 1.521668587104e-02 5.540345300839e-05 8.171769959560e+00
9.447500000000e+02 1.557911727948e-02 5.455572748375e-05 8.147838484399e+00
9.450000000000e+02 1.591689516794e-02 5.376637474189e-05 8.122985659273e+00
9.452500000000e+02 1.622748795542e-02 5.305127482017e-05 8.097230145382e+00
9.455000000000e+02 1.650856526438e-02 5.242550731732e-05 8.070590271818e+00
9.457500000000e+02 1.675803515148e-02 5.190299811192e-05 8.043084003472e+00
9.460000000000e+02 1.697407725338e-02 5.149630608695e-05 8.014728911763e+00
9.462500000000e+02 1.715517161482e-02 5.121632464400e-05 7.985542146676e+00
9.465000000000e+02 1.730012120855e-02 5.107198055335e-05 7.955540415671e+00
9.467500000000e+02 1.740807171283e-02 5.107004480392e-05 7.924739955999e+00
9.470000000000e+02 1.747852343105e-02 5.121499400057e-05 7.893156518436e+00
9.472500000000e+02 1.751133872368e-02 5.150883423960e-05 7.860805349176e+00
9.475000000000e+02 1.750674395598e-02 5.195102448130e-05 7.827701174316e+00
9.477500000000e+02 1.746532402449e-02 5.253851791195e-05 7.793858191983e+00
9.480000000000e+02 1.738801475475e-02 5.326577830997e-05 7.759290057980e+00
9.482500000000e+02 1.727608679981e-02 5.412486763198e-05 7.724009882810e+00
9.485000000000e+02 1.713112436253e-02 5.510559204785e-05 7.688030231538e+00
9.487500000000e+02 1.695500198596e-02 5.619569282980e-05 7.651363118503e+00
9.490000000000e+02 1.674985384164e-02 5.738109400066e-05 7.614020013756e+00
9.492500000000e+02 1.651804112328e-02 5.864616703299e-05 7.576011848049e+00
9.495000000000e+02 1.626211667381e-02 5.997405630123e-05 7.537349020289e+00
9.497500000000e+02 1.598478616870e-02 6.134702972629e-05 7.498041411632e+00
9.500000000000e+02 1.568887089277e-02 6.274682826468e-05 7.458098393950e+00
9.502500000000e+02 1.537726789806e-02 6.415504383811e-05 7.417528847751e+00
9.505000000000e+02 1.505291128726e-02 6.555349776005e-05 7.376341181922e+00
9.507500000000e+02 1.471873699357e-02 6.692461148508e-05 7.334543348262e+00
9.510000000000e+02 1.437764708889e-02 6.825177415237e-05 7.292142869041e+00
9.512500000000e+02 1.403247971425e-02 6.951966174398e-05 7.249146855978e+00
9.515000000000e+02 1.368598066279e-02 7.071454743565e-05 7.205562038592e+00
9.517500000000e+02 1.334077905958e-02 7.182458394492e-05 7.161394794347e+00
9.520000000000e+02 1.299936759555e-02 7.284001837518e-05 7.116651176043e+00
9.522500000000e+02 1.266408579743e-02 7.375338077337e-05 7.071336947767e+00
9.525000000000e+02 1.233710775727e-02 7.455962824185e-05 7.025457620747e+00
9.527500000000e+02 1.202043369984e-02 7.525617974427e-05 6.979018491884e+00
9.530000000000e+02 1.171588534855e-02 7.584293323901e-05 6.932024687471e+00
9.532500000000e+02 1.142510500545e-02 7.632222865914e-05 6.884481205079e+00
9.535000000000e+02 1.114955827486e-02 7.669872297003e-05 6.836392962401e+00
9.537500000000e+02 1.089054032614e-02 7.697922005523e-05 6.787764846129e+00
9.540000000000e+02 1.064918565543e-02 7.717248310560e-05 6.738601763022e+00
9.542500000000e+02 1.042648129383e-02 7.728895904199e-05 6.688908692431e+00
9.545000000000e+02 1.022328317170e-02 7.734047218858e-05 6.638690739437e+00
9.547500000000e+02 1.004033554581e-02 7.733986585368e-05 6.587953189038e+00
9.550000000000e+02 9.878292709256e-03 7.730063449934e-05 6.536701558216e+00
9.552500000000e+02 9.737742857335e-03 7.723653289607e-05 6.484941648557e+00
9.555000000000e+02 9.619232975697e-03 7.716117164114e-05 6.432679596411e+00
9.557500000000e+02 9.523294016380e-03 7.708761156136e-05 6.379921920286e+00
9.560000000000e+02 9.450465084371e-03 7.702796700826e-05 6.326675565381e+00
9.562500000000e+02 9.401315920271e-03 7.699301692482e-05 6.272947944545e+00
9.565000000000e+02 9.376466195909e-03 7.699184426452e-05 6.218746974197e+00
9.567500000000e+02 9.376601023424e-03 7.703150617969e-05 6.164081106420e+00
9.570000000000e+02 9.402480929739e-03 7.711674183686e-05 6.108959354310e+00
9.572500000000e+02 9.454946776859e-03 7.724981700671e-05 6.053391313835e+00
9.575000000000e+02 9.534917780403e-03 7.743029070043e-05 5.997387177783e+00
9.577500000000e+02 9.643384145388e-03 7.765490462891e-05 5.940957746522e+00
9.580000000000e+02 9.781392476347e-03 7.791756832073e-05 5.884114430460e+00
9.582500000000e+02 9.950026237668e-03 7.820936914554e-05 5.826869250417e+00
9.585000000000e+02 1.015037983287e-02 7.851863794792e-05 5.769234829725e+00
9.587500000000e+02 1.038352887926e-02 7.883119123533e-05 5.711224385785e+00
9.590000000000e+02 1.065049600913e-02 7.913056040210e-05 5.652851715489e+00
9.592500000000e+02 1.095221392893e-02 7.939830999343e-05 5.594131177969e+00
9.595000000000e+02 1.128948711351e-02 7.961441026352e-05 5.535077678495e+00
9.597500000000e+02 1.166295214204e-02 7.975764755258e-05 5.475706648761e+00
9.600000000000e+02 1.207303852497e-02 7.980611714542e-05 5.416034029863e+00
9.602500000000e+02 1.251993023770e-02 7.973772191711e-05 5.356076255123e+00
9.605000000000e+02 1.300352943872e-02 7.953069966291e-05 5.295850238846e+00
9.607500000000e+02 1.352342249974e-02 7.916416153075e-05 5.235373366603e+00
9.610000000000e+02 1.407884961348e-02 7.861862834901e-05 5.174663492395e+00
9.612500000000e+02 1.466867825015e-02 7.787655030220e-05 5.113738940141e+00
9.615000000000e+02 1.529138113618e-02 7.692280061525e-05 5.052618515354e+00
9.617500000000e+02 1.594501935969e-02 7.574512804978e-05 4.991321521365e+00
9.620000000000e+02 1.662723105089e-02 7.433456137501e-05 4.929867785349e+00
9.622500000000e+02 1.733522630326e-02 7.268575264988e-05 4.868277691021e+00
9.625000000000e+02 1.806578815189e-02 7.079725222914e-05 4.806572222033e+00
9.627500000000e+02 1.881528077461e-02 6.867171967584e-05 4.744773010452e+00
9.630000000000e+02 1.957966474825e-02 6.631604360866e-05 4.682902392662e+00
9.632500000000e+02 2.035451899732e-02 6.374138396281e-05 4.620983472817e+00
9.635000000000e+02 2.113507025685e-02 6.096313302070e-05 4.559040188974e+00
9.637500000000e+02 2.191622945567e-02 5.800079309318e-05 4.497097382977e+00
9.640000000000e+02 2.269263445860e-02 5.487777435084e-05 4.435180872726e+00
9.642500000000e+02 2.345869952734e-02 5.162111215040e-05 4.373317522149e+00
9.645000000000e+02 2.420867000622e-02 4.826111382636e-05 4.311535310099e+00
9.647500000000e+02 2.493668227870e-02 4.483093564722e-05 4.249863393302e+00
9.650000000000e+02 2.563682782235e-02 4.136610051528e-05 4.188332162610e+00
9.652500000000e+02 2.630322052688e-02 3.790396234590e-05 4.126973290264e+00
9.655000000000e+02 2.693006655664e-02 3.448312529086e-05 4.065819765319e+00
9.657500000000e+02 2.751173580094e-02 3.114283093850e-05 4.004905916037e+00
9.660000000000e+02 2.804283393715e-02 2.792232067680e-05 3.944267416971e+00
9.662500000000e+02 2.851827443633e-02 2.486018516751e-05 3.883941279316e+00
9.665000000000e+02 2.893334999260e-02 2.199371311526e-05 3.823965823157e+00
9.667500000000e+02 2.928380170738e-02 1.935824895682e-05 3.764380631030e+00
9.670000000000e+02 2.956588698137e-02 1.698657222310e-05 3.705226481425e+00
9.672500000000e+02 2.977644394009e-02 1.490831205642e-05 3.646545262618e+00
9.675000000000e+02 2.991295224098e-02 1.314940790684e-05 3.588379867421e+00
9.677500000000e+02 2.997359089251e-02 1.173162376805e-05 3.530774067205e+00
9.680000000000e+02 2.995729044486e-02 1.067213019851e-05 3.473772368651e+00
9.682500000000e+02 2.986377948954e-02 9.983160932703e-06 3.417419853751e+00
9.685000000000e+02 2.969362647257e-02 9.671747878998e-06 3.361762001957e+00
9.687500000000e+02 2.944827277203e-02 9.739545191845e-06 3.306844500474e+00
9.690000000000e+02 2.913005865432e-02 1.018274252179e-05 3.252713041175e+00
9.692500000000e+02 2.874223903075e-02 1.099206873859e-05 3.199413109343e+00
9.695000000000e+02 2.828899058299e-02 1.215288014214e-05 3.146989762231e+00
9.697500000000e+02 2.777540582189e-02 1.364534568948e-05 3.095487405117e+00
9.700000000000e+02 2.720747480814e-02 1.544470659326e-05 3.044949564843e+00
9.702500000000e+02 2.659205444055e-02 1.752161356655e-05 2.995418661111e+00
9.705000000000e+02 2.593682183030e-02 1.984253150497e-05 2.946935782976e+00
9.707500000000e+02 2.525021251913e-02 2.237020269408e-05 2.899540470802e+00
9.710000000000e+02 2.454134404831e-02 2.506415842671e-05 2.853270503034e+00
9.712500000000e+02 2.381992205636e-02 2.788127381176e-05 2.808161697447e+00
9.715000000000e+02 2.309613237043e-02 3.077634650445e-05 2.764247720168e+00
9.717500000000e+02 2.238051708640e-02 3.370270196540e-05 2.721559913296e+00
9.720000000000e+02 2.168383807342e-02 3.661280870487e-05 2.680127135812e+00
9.722500000000e+02 2.101692843598e-02 3.945889969270e-05 2.639975621981e+00
9.725000000000e+02 2.039053450183e-02 4.219359152205e-05 2.601128861566e+00
9.727500000000e+02 1.981515094370e-02 4.477049661439e-05 2.563607495294e+00
9.730000000000e+02 1.930085223572e-02 4.714482176707e-05 2.527429235454e+00
9.732500000000e+02 1.885712304446e-02 4.927395089821e-05 2.492608802131e+00
9.735000000000e+02 1.849269202667e-02 5.111800315930e-05 2.459157884771e+00
9.737500000000e+02 1.821537092057e-02 5.264036897851e-05 2.427085119375e+00
9.740000000000e+02 1.803190375307e-02 5.380821397086e-05 2.396396088316e+00
9.742500000000e+02 1.794782914295e-02 5.459294713717e-05 2.367093338601e+00
9.745000000000e+02 1.796735729117e-02 5.497065442295e-05 2.339176415313e+00
9.747500000000e+02 1.809326669679e-02 5.492249211092e-05 2.312641914197e+00
9.750000000000e+02 1.832682207826e-02 5.443500379021e-05 2.287483549030e+00
9.752500000000e+02 1.866771371927e-02 5.350039304564e-05 2.263692231006e+00
9.755000000000e+02 1.911402304413e-02 5.211674879071e-05 2.241256162996e+00
9.757500000000e+02 1.966221295891e-02 5.028821386788e-05 2.220160944033e+00
9.760000000000e+02 2.030714568227e-02 4.802502593695e-05 2.200389684944e+00
9.762500000000e+02 2.104212505164e-02 4.534350051622e-05 2.181923132223e+00
9.765000000000e+02 2.185896740578e-02 4.226593138137e-05 2.164739801863e+00
9.767500000000e+02 2.274809691661e-02 3.882039897166e-05 2.148816120681e+00
9.770000000000e+02 2.369866719382e-02 3.504048235922e-05 2.134126575160e+00
9.772500000000e+02 2.469870486438e-02 3.096488355869e-05 2.120643868516e+00
9.775000000000e+02 2.573527688240e-02 2.663695512092e-05 2.108339085035e+00
9.777500000000e+02 2.679467730333e-02 2.210415498885e-05 2.097181861100e+00
9.780000000000e+02 2.786263084177e-02 1.741741807554e-05 2.087140566716e+00
9.782500000000e+02 2.892451246596e-02 1.263044541142e-05 2.078182491334e+00
9.785000000000e+02 2.996557773364e-02 7.798948515186e-06 2.070274042353e+00
9.787500000000e+02 3.097120177664e-02 2.979843854556e-06 2.063380949302e+00
9.790000000000e+02 3.192712184228e-02 -1.769574059340e-06 2.057468476096e+00
9.792500000000e+02 3.281968003474e-02 -6.392490069590e-06 2.052501646163e+00
9.795000000000e+02 3.363605986967e-02 -1.083341831415e-05 2.048445468999e+00
9.797500000000e+02 3.436451414271e-02 -1.503903884298e-05 2.045265181539e+00
9.800000000000e+02 3.499457562137e-02 -1.895900047752e-05 2.042926487719e+00
9.802500000000e+02 3.551724981582e-02 -2.254668505414e-05 2.041395811069e+00
9.805000000000e+02 3.592517996276e-02 -2.575990764797e-05 2.040640541239e+00
9.807500000000e+02 3.621278567022e-02 -2.856155527578e-05 2.040629289844e+00
9.810000000000e+02 3.637636508091e-02 -3.092013852452e-05 2.041332134418e+00
9.812500000000e+02 3.641416466029e-02 -3.281026532101e-05 2.042720866387e+00
9.815000000000e+02 3.632640683855e-02 -3.421301096196e-05 2.044769219226e+00
9.817500000000e+02 3.611528310492e-02 -3.511620068314e-05 2.047453094807e+00
9.820000000000e+02 3.578490328174e-02 -3.551457801745e-05 2.050750760452e+00
9.822500000000e+02 3.534121233057e-02 -3.540988258594e-05 2.054643038102e+00
9.825000000000e+02 3.479186606560e-02 -3.481080903417e-05 2.059113454195e+00
9.827500000000e+02 3.414608013965e-02 -3.373287493577e-05 2.064148375109e+00
9.830000000000e+02 3.341444705503e-02 -3.219817690475e-05 2.069737100980e+00
9.832500000000e+02 3.260872963940e-02 -3.023504624480e-05 2.075871923252e+00
9.835000000000e+02 3.174163976098e-02 -2.787761636092e-05 2.082548156117e+00
9.837500000000e+02 3.082660049962e-02 -2.516529022834e-05 2.089764118221e+00
9.840000000000e+02 2.987750143520e-02 -2.214212437465e-05 2.097521074090e+00
9.842500000000e+02 2.890845453036e-02 -1.885614158936e-05 2.105823147638e+00
9.845000000000e+02 2.793354993771e-02 -1.535856937979e-05 2.114677184115e+00
9.847500000000e+02 2.696662105498e-02 -1.170302716452e-05 2.124092582883e+00
9.850000000000e+02 2.602102063231e-02 -7.944669166676e-06 2.134081089198e+00
9.852500000000e+02 2.510941259456e-02 -4.139299456835e-06 2.144656569143e+00
9.855000000000e+02 2.424358108793e-02 -3.424759041082e-07 2.155834741330e+00
9.857500000000e+02 2.343425946661e-02 3.391385085871e-06 2.167632906856e+00
9.860000000000e+02 2.269098162021e-02 7.009877982744e-06 2.180069647468e+00
9.862500000000e+02 2.202195440034e-02 1.046344689642e-05 2.193164531821e+00
9.865000000000e+02 2.143395538228e-02 1.370616262750e-05 2.206937805060e+00
9.867500000000e+02 2.093225174625e-02 1.669644098248e-05 2.221410096375e+00
9.870000000000e+02 2.052054569745e-02 1.939766957657e-05 2.236602125035e+00
9.872500000000e+02 2.020094060950e-02 2.177875131559e-05 2.252534433481e+00
9.875000000000e+02 1.997393366629e-02 2.381453721093e-05 2.269227132161e+00
9.877500000000e+02 1.983842875647e-02 2.548616215714e-05 2.286699678329e+00
9.880000000000e+02 1.979177499917e-02 2.678124898584e-05 2.304970676591e+00
9.882500000000e+02 1.982982476062e-02 2.769400980171e-05 2.324057717398e+00
9.885000000000e+02 1.994701576649e-02 2.822523838303e-05 2.343977242783e+00
9.887500000000e+02 2.013647146799e-02 2.838219114559e-05 2.364744450360e+00
9.890000000000e+02 2.039012223274e-02 2.817835487687e-05 2.386373227007e+00
9.892500000000e+02 2.069884427962e-02 2.763311446038e-05 2.408876114267e+00
9.895000000000e+02 2.105261337353e-02 2.677134348456e-05 2.432264304663e+00
9.897500000000e+02 2.144067342571e-02 2.562290530539e-05 2.456547661885e+00
9.900000000000e+02 2.185171610552e-02 2.422208447381e-05 2.481734763513e+00
9.902500000000e+02 2.227406781250e-02 2.260696246945e-05 2.507832963440e+00
9.905000000000e+02 2.269588283668e-02 2.081874346205e-05 2.534848466484e+00
9.907500000000e+02 2.310533808046e-02 1.890104533703e-05 2.562786412828e+00
9.910000000000e+02 2.349082591485e-02 1.689915759751e-05 2.591650968298e+00
9.912500000000e+02 2.384114262039e-02 1.485932749820e-05 2.621445414275e+00
9.915000000000e+02 2.414566839084e-02 1.282800904706e-05 2.652172235138e+00
9.917500000000e+02 2.439453636754e-02 1.085110261839e-05 2.683833198898e+00
9.920000000000e+02 2.457878721941e-02 8.973253184108e-06 2.716429428994e+00
9.922500000000e+02 2.469050781783e-02 7.237188748344e-06 2.749961463757e+00
9.925000000000e+02 2.472295049572e-02 5.683079301905e-06 2.784429303295e+00
9.927500000000e+02 2.467063236468e-02 4.347951714195e-06 2.819832441900e+00
9.930000000000e+02 2.452941205270e-02 3.265165702093e-06 2.856169886980e+00
9.932500000000e+02 2.429654525436e-02 2.463953317211e-06 2.893440162030e+00
9.935000000000e+02 2.397071581288e-02 1.969033939009e-06 2.931641297881e+00
9.937500000000e+02 2.355204337782e-02 1.800307429412e-06 2.970770812439e+00
9.940000000000e+02 2.304206990455e-02 1.972620880003e-06 3.010825677529e+00
9.942500000000e+02 2.244372104930e-02 2.495628980775e-06 3.051802281327e+00
9.945000000000e+02 2.176124894835e-02 3.373730035949e-06 3.093696380148e+00
9.947500000000e+02 2.100015189222e-02 4.606092294579e-06 3.136503050654e+00
9.950000000000e+02 2.016707784128e-02 6.186754893750e-06 3.180216635445e+00
9.952500000000e+02 1.926970839569e-02 8.104812421750e-06 3.224830693132e+00
9.955000000000e+02 1.831662984825e-02 1.034466772631e-05 3.270337945521e+00
9.957500000000e+02 1.731718933155e-02 1.288636223737e-05 3.316730232435e+00
9.960000000000e+02 1.628134201385e-02 1.570595645797e-05 3.363998466453e+00
9.962500000000e+02 1.521948892526e-02 1.877596648395e-05 3.412132597058e+00
9.965000000000e+02 1.414231045595e-02 2.206584273345e-05 3.461121576420e+00
9.967500000000e+02 1.306059653855e-02 2.554248167219e-05 3.510953335143e+00
9.970000000000e+02 1.198507765084e-02 2.917076811906e-05 3.561614760347e+00
9.972500000000e+02 1.092625873521e-02 3.291412633127e-05 3.613091681996e+00
9.975000000000e+02 9.894259422755e-03 3.673508250662e-05 3.665368864339e+00
9.977500000000e+02 8.898662968074e-03 4.059582725863e-05 3.718430000516e+00
9.980000000000e+02 7.948376728000e-03 4.445876239750e-05 3.772257713185e+00
9.982500000000e+02 7.051506852392e-03 4.828703447307e-05 3.826833558897e+00
9.985000000000e+02 6.215248469197e-03 5.204503951198e-05 3.882138033772e+00
9.987500000000e+02 5.445794405122e-03 5.569889270710e-05 3.938150583824e+00
9.990000000000e+02 4.748262931619e-03 5.921686634741e-05 3.994849616324e+00
9.992500000000e+02 4.126645746722e-03 6.256978711902e-05 4.052212513061e+00
9.995000000000e+02 3.583777240335e-03 6.573138021343e-05 4.110215646164e+00
9.997500000000e+02 3.121323522189e-03 6.867857353965e-05 4.168834393959e+00
1.000000000000e+03 2.739792592325e-03 7.139174197715e-05 4.228043160309e+00
1.000250000000e+03 2.438563140556e-03 7.385489435996e-05 4.287815395112e+00
1.000500000000e+03 2.215931548643e-03 7.605580315201e-05 4.348123617687e+00
1.000750000000e+03 2.069173631244e-03 7.798607761986e-05 4.408939441473e+00
1.001000000000e+03 1.994621376271e-03 7.964117477671e-05 4.470233603091e+00
1.001250000000e+03 1.987749483793e-03 8.102035598267e-05 4.531975992732e+00
1.001500000000e+03 2.043272222519e-03 8.212658276696e-05 4.594135689588e+00
1.001750000000e+03 2.155245390751e-03 8.296636297947e-05 4.656680999366e+00
1.002000000000e+03 2.317173984774e-03 8.354954946754e-05 4.719579497317e+00
1.002250000000e+03 2.522120838494e-03 8.388908643889e-05 4.782798074147e+00
1.002500000000e+03 2.762817180565e-03 8.400071808815e-05 4.846302987416e+00
1.002750000000e+03 3.031771022102e-03 8.390266516456e-05 4.910059916611e+00
1.003000000000e+03 3.321374847135e-03 8.361527155520e-05 4.974034023295e+00
1.003250000000e+03 3.624009291271e-03 8.316063098118e-05 5.038190014955e+00
1.003500000000e+03 3.932144263924e-03 8.256219590258e-05 5.102492213548e+00
1.003750000000e+03 4.238435377175e-03 8.184437691688e-05 5.166904627003e+00
1.004000000000e+03 4.535816619504e-03 8.103216413977e-05 5.231391024768e+00
1.004250000000e+03 4.817588064434e-03 8.015073836715e-05 5.295915015382e+00
1.004500000000e+03 5.077498910674e-03 7.922507120489e-05 5.360440126609e+00
1.004750000000e+03 5.309825207317e-03 7.827956523557e-05 5.424929887006e+00
1.005000000000e+03 5.509441624363e-03 7.733771519858e-05 5.489347908024e+00
1.005250000000e+03 5.671887133798e-03 7.642178836673e-05 5.553657967127e+00
1.005500000000e+03 5.793422916592e-03 7.555253449587e-05 5.617824089828e+00
1.005750000000e+03 5.871082176195e-03 7.474892495116e-05 5.681810631351e+00
1.006000000000e+03 5.902709719589e-03 7.402792725938e-05 5.745582355820e+00
1.006250000000e+03 5.886991612500e-03 7.340431124786e-05 5.809104514917e+00
1.006500000000e+03 5.823471632559e-03 7.289050784118e-05 5.872342922444e+00
1.006750000000e+03 5.712554761494e-03 7.249644651655e-05 5.935264026534e+00
1.007000000000e+03 5.555496029103e-03 7.222950617355e-05 5.997834977891e+00
1.007250000000e+03 5.354374344311e-03 7.209447145207e-05 6.060023694391e+00
1.007500000000e+03 5.112049950562e-03 7.209350606613e-05 6.121798919602e+00
1.007750000000e+03 4.832107192393e-03 7.222618987804e-05 6.183130278549e+00
1.008000000000e+03 4.518781212422e-03 7.248957374809e-05 6.243988325731e+00
1.008250000000e+03 4.176870999571e-03 7.287828454838e-05 6.304344588341e+00
1.008500000000e+03 3.811639449028e-03 7.338465392306e-05 6.364171601533e+00
1.008750000000e+03 3.428703883269e-03 7.399886107820e-05 6.423442939734e+00
1.009000000000e+03 3.033918077693e-03 7.470912907551e-05 6.482133237043e+00
1.009250000000e+03 2.633250441945e-03 7.550191543329e-05 6.540218204278e+00
1.009500000000e+03 2.232660604952e-03 7.636215215159e-05 6.597674634773e+00
1.009750000000e+03 1.837978644758e-03 7.727350448586e-05 6.654480406448e+00
1.010000000000e+03 1.454789921838e-03 7.821863407911e-05 6.710614474306e+00
1.010250000000e+03 1.088329292826e-03 7.917947879929e-05 6.766056855652e+00
1.010500000000e+03 7.433870636445e-04 8.013754480357e-05 6.820788611635e+00
1.010750000000e+03 4.242298774675e-04 8.107420513234e-05 6.874791818363e+00
1.011000000000e+03 1.345374298577e-04 8.197101199434e-05 6.928049537174e+00
1.011250000000e+03 -1.226423297297e-04 8.280998438312e-05 6.980545775348e+00
1.011500000000e+03 -3.449207675250e-04 8.357389650251e-05 7.032265447778e+00
1.011750000000e+03 -5.305765280396e-04 8.424657324979e-05 7.083194330341e+00
1.012000000000e+03 -6.785476148093e-04 8.481318623513e-05 7.133319016088e+00
1.012250000000e+03 -7.884062684030e-04 8.526050925997e-05 7.182626866781e+00
1.012500000000e+03 -8.603194552747e-04 8.557715376986e-05 7.231105963863e+00
1.012750000000e+03 -8.949991614239e-04 8.575378517378e-05 7.278745063326e+00
1.013000000000e+03 -8.936420977703e-04 8.578330512651e-05 7.325533548322e+00
1.013250000000e+03 -8.578641268089e-04 8.566099632254e-05 7.371461385476e+00
1.013500000000e+03 -7.896318085833e-04 8.538463479218e-05 7.416519084072e+00
1.013750000000e+03 -6.911943693776e-04 8.495457785593e-05 7.460697658919e+00
1.014000000000e+03 -5.650178225699e-04 8.437376135176e-05 7.503988595617e+00
1.014250000000e+03 -4.137269297102e-04 8.364768284022e-05 7.546383823612e+00
1.014500000000e+03 -2.400533251960e-04 8.278433691492e-05 7.587875690870e+00
1.014750000000e+03 -4.679459786919e-05 8.179410766360e-05 7.628456945373e+00
1.015000000000e+03 1.632160064493e-04 8.068957185861e-05 7.668120721281e+00
1.015250000000e+03 3.871290256997e-04 7.948532258911e-05 7.706860529684e+00
1.015500000000e+03 6.220857429065e-04 7.819775278628e-05 7.744670255951e+00
1.015750000000e+03 8.652162957990e-04 7.684481023987e-05 7.781544159880e+00
1.016000000000e+03 1.113628567338e-03 7.544568398124e-05 7.817476880681e+00
1.016250000000e+03 1.364389260703e-03 7.402048862834e-05 7.852463446000e+00
1.016500000000e+03 1.614501165607e-03 7.258996126630e-05 7.886499282823e+00
1.016750000000e+03 1.860876943458e-03 7.117514855232e-05 7.919580230676e+00
1.017000000000e+03 2.100313406537e-03 6.979709743771e-05 7.951702555746e+00
1.017250000000e+03 2.329467890546e-03 6.847655612638e-05 7.982862964226e+00
1.017500000000e+03 2.544839157309e-03 6.723369377656e-05 8.013058615137e+00
1.017750000000e+03 2.742755521857e-03 6.608782139225e-05 8.042287129146e+00
1.018000000000e+03 2.919371427686e-03 6.505717396962e-05 8.070546595558e+00
1.018250000000e+03 3.070674592447e-03 6.415877643512e-05 8.097835572314e+00
1.018500000000e+03 3.192503529893e-03 6.340817947889e-05 8.124153082776e+00
1.018750000000e+03 3.280577925331e-03 6.281933378452e-05 8.149498603357e+00
1.019000000000e+03 3.330540126711e-03 6.240448316838e-05 8.173872045467e+00
1.019250000000e+03 3.338008003098e-03 6.217407999981e-05 8.197273730067e+00
1.019500000000e+03 3.298639189430e-03 6.213672190039e-05 8.219704351845e+00
1.019750000000e+03 3.208203705589e-03 6.229911625308e-05 8.241164937363e+00
1.020000000000e+03 3.062663873297e-03 6.266608204344e-05 8.261656795849e+00
1.020250000000e+03 2.858260699546e-03 6.324052672335e-05 8.281181459719e+00
1.020500000000e+03 2.591602067442e-03 6.402342066875e-05 8.299740621569e+00
1.020750000000e+03 2.259752016217e-03 6.501385705776e-05 8.317336063806e+00
1.021000000000e+03 1.860317603749e-03 6.620910052885e-05 8.333969584311e+00
1.021250000000e+03 1.391531109244e-03 6.760461467903e-05 8.349642918056e+00
1.021500000000e+03 8.523241445847e-04 6.919410762632e-05 8.364357659562e+00
1.021750000000e+03 2.423931399415e-04 7.096958078640e-05 8.378115180104e+00
1.022000000000e+03 -4.377484378303e-04 7.292138893417e-05 8.390916551170e+00
1.022250000000e+03 -1.186731072830e-03 7.503830297584e-05 8.402762468041e+00
1.022500000000e+03 -2.002305746354e-03 7.730758573873e-05 8.413653178853e+00
1.022750000000e+03 -2.881336767372e-03 7.971506108348e-05 8.423588418319e+00
1.023000000000e+03 -3.819811745454e-03 8.224520665556e-05 8.432567351539e+00
1.023250000000e+03 -4.812868116788e-03 8.488128806633e-05 8.440588521217e+00
1.023500000000e+03 -5.854836676772e-03 8.760544107064e-05 8.447649808415e+00
1.023750000000e+03 -6.939300379392e-03 9.039878339498e-05 8.453748403527e+00
1.024000000000e+03 -8.059167566715e-03 9.324156081703e-05 8.458880783507e+00
1.024250000000e+03 -9.206757258871e-03 9.611330238127e-05 8.463042707073e+00
1.024500000000e+03 -1.037389529280e-02 9.899298639418e-05 8.466229214491e+00
1.024750000000e+03 -1.155201761808e-02 1.018592116367e-04 8.468434645603e+00
1.025000000000e+03 -1.273228019214e-02 1.046903866628e-04 8.469652663041e+00
1.025250000000e+03 -1.390567060151e-02 1.074648857197e-04 8.469876292731e+00
1.025500000000e+03 -1.506312167764e-02 1.101612357290e-04 8.469097969623e+00
1.025750000000e+03 -1.619562185011e-02 1.127583466636e-04 8.467309599257e+00
1.026000000000e+03 -1.729432341588e-02 1.152357124333e-04 8.464502624153e+00
1.026250000000e+03 -1.835064341627e-02 1.175736028006e-04 8.460668104134e+00
1.026500000000e+03 -1.935635927888e-02 1.197532613295e-04 8.455796800688e+00
1.026750000000e+03 -2.030369413702e-02 1.217570923281e-04 8.449879273156e+00
1.027000000000e+03 -2.118539480307e-02 1.235688393388e-04 8.442905977854e+00
1.027250000000e+03 -2.199479869768e-02 1.251737534901e-04 8.434867375412e+00
1.027500000000e+03 -2.272589069760e-02 1.265587449914e-04 8.425754042475e+00
1.027750000000e+03 -2.337335126612e-02 1.277125184910e-04 8.415556785148e+00
1.028000000000e+03 -2.393259355644e-02 1.286256878051e-04 8.404266756656e+00
1.028250000000e+03 -2.439979205848e-02 1.292908701824e-04 8.391875574964e+00
1.028500000000e+03 -2.477190292841e-02 1.297027592124e-04 8.378375439932e+00
1.028750000000e+03 -2.504667590477e-02 1.298581729970e-04 8.363759249382e+00
1.029000000000e+03 -2.522266115037e-02 1.297560829375e-04 8.348020710447e+00
1.029250000000e+03 -2.529920883166e-02 1.293976165254e-04 8.331154447646e+00
1.029500000000e+03 -2.527646453452e-02 1.287860396264e-04 8.313156104149e+00
1.029750000000e+03 -2.515536051508e-02 1.279267173550e-04 8.294022435599e+00
1.030000000000e+03 -2.493760250857e-02 1.268270545269e-04 8.273751395529e+00
1.030250000000e+03 -2.462565508061e-02 1.254964204352e-04 8.252342210120e+00
1.030500000000e+03 -2.422272246504e-02 1.239460552335e-04 8.229795442766e+00
1.030750000000e+03 -2.373272657102e-02 1.221889622240e-04 8.206113046477e+00
1.031000000000e+03 -2.316028346621e-02 1.202397883786e-04 8.181298403803e+00
1.031250000000e+03 -2.251067437452e-02 1.181146807649e-04 8.155356353987e+00
1.031500000000e+03 -2.178981516440e-02 1.158311728959e-04 8.128293207184e+00
1.031750000000e+03 -2.100421974172e-02 1.134080422031e-04 8.100116745301e+00
1.032000000000e+03 -2.016096054903e-02 1.108651791378e-04 8.070836210763e+00
1.032250000000e+03 -1.926762234126e-02 1.082234011591e-04 8.040462282136e+00
1.032500000000e+03 -1.833225199825e-02 1.055042323226e-04 8.009007039459e+00
1.032750000000e+03 -1.736330101424e-02 1.027298267250e-04 7.976483917286e+00
1.033000000000e+03 -1.636956292582e-02 9.992279278276e-05 7.942907650324e+00
1.033250000000e+03 -1.536010347490e-02 9.710601944116e-05 7.908294208420e+00
1.033500000000e+03 -1.434418546370e-02 9.430250644774e-05 7.872660726691e+00
1.033750000000e+03 -1.333118725295e-02 9.153519320163e-05 7.836025428128e+00
1.034000000000e+03 -1.233051611575e-02 8.882678528069e-05 7.798407541813e+00
1.034250000000e+03 -1.135151702556e-02 8.619957609732e-05 7.759827219640e+00
1.034500000000e+03 -1.040337760555e-02 8.367526684558e-05 7.720305449644e+00
1.034750000000e+03 -9.495030819683e-03 8.127478483030e-05 7.679863968631e+00
1.035000000000e+03 -8.635055905325e-03 7.901809745145e-05 7.638525177606e+00
1.035250000000e+03 -7.831580056889e-03 7.692402777509e-05 7.596312056442e+00
1.035500000000e+03 -7.092181538487e-03 7.501006583971e-05 7.553248082916e+00
1.035750000000e+03 -6.423796973049e-03 7.329219763774e-05 7.509357153656e+00
1.036000000000e+03 -5.832632765953e-03 7.178472227015e-05 7.464663511556e+00
1.036250000000e+03 -5.324084479762e-03 7.050007342174e-05 7.419191675592e+00
1.036500000000e+03 -4.902664417124e-03 6.944866332556e-05 7.372966376665e+00
1.036750000000e+03 -4.571939294600e-03 6.863873363666e-05 7.326012498776e+00
1.037000000000e+03 -4.334479583951e-03 6.807622165270e-05 7.278355025386e+00
1.037250000000e+03 -4.191822361855e-03 6.776465403585e-05 7.230018990098e+00
1.037500000000e+03 -4.144446602607e-03 6.770504185252e-05 7.181029434519e+00
1.037750000000e+03 -4.191764562432e-03 6.789580013777e-05 7.131411368829e+00
1.038000000000e+03 -4.332127519568e-03 6.833271943973e-05 7.081189737927e+00
1.038250000000e+03 -4.562847593469e-03 6.900893976719e-05 7.030389390205e+00
1.038500000000e+03 -4.880233118511e-03 6.991500441378e-05 6.979035052267e+00
1.038750000000e+03 -5.279640787179e-03 7.103890194043e-05 6.927151302860e+00
1.039000000000e+03 -5.755539624503e-03 7.236614296866e-05 6.874762553094e+00
1.039250000000e+03 -6.301589412325e-03 7.387986880933e-05 6.821893024456e+00
1.039500000000e+03 -6.910729232205e-03 7.556102491532e-05 6.768566731802e+00
1.039750000000e+03 -7.575276826584e-03 7.738854618250e-05 6.714807463541e+00
1.040000000000e+03 -8.287035417179e-03 7.933955952646e-05 6.660638765384e+00
1.040250000000e+03 -9.037406813948e-03 8.138966076970e-05 6.606083921043e+00
1.040500000000e+03 -9.817508959697e-03 8.351318291094e-05 6.551165935275e+00
1.040750000000e+03 -1.061829482292e-02 8.568349081642e-05 6.495907514042e+00
1.041000000000e+03 -1.143067218910e-02 8.787329939275e-05 6.440331045860e+00
1.041250000000e+03 -1.224561991701e-02 9.005500084697e-05 6.384458581446e+00
1.041500000000e+03 -1.305430159623e-02 9.220101745680e-05 6.328311813259e+00
1.041750000000e+03 -1.384817111252e-02 9.428413508131e-05 6.271912054486e+00
1.042000000000e+03 -1.461907283735e-02 9.627784949642e-05 6.215280217827e+00
1.042250000000e+03 -1.535932968061e-02 9.815669970892e-05 6.158436794340e+00
1.042500000000e+03 -1.606182360292e-02 9.989659419626e-05 6.101401832915e+00
1.042750000000e+03 -1.672006236791e-02 1.014751144179e-04 6.044194920449e+00
1.043000000000e+03 -1.732823410434e-02 1.028717949425e-04 5.986835163591e+00
1.043250000000e+03 -1.788125095831e-02 1.040683798746e-04 5.929341172080e+00
1.043500000000e+03 -1.837477753744e-02 1.050490419987e-04 5.871731044579e+00
1.043750000000e+03 -1.880524777161e-02 1.058005687290e-04 5.814022357197e+00
1.044000000000e+03 -1.916986787397e-02 1.063125063034e-04 5.756232155751e+00
1.044250000000e+03 -1.946660934676e-02 1.065772673240e-04 5.698376950922e+00
1.044500000000e+03 -1.969418866377e-02 1.065901906593e-04 5.640472718408e+00
1.044750000000e+03 -1.985203760093e-02 1.063495594871e-04 5.582534903129e+00
1.045000000000e+03 -1.994026347980e-02 1.058565742488e-04 5.524578428569e+00
1.045250000000e+03 -1.995960255744e-02 1.051152846842e-04 5.466617710316e+00
1.045500000000e+03 -1.991136547135e-02 1.041324774436e-04 5.408666675250e+00
1.045750000000e+03 -1.979737754287e-02 1.029175245434e-04 5.350738785862e+00
1.046000000000e+03 -1.961991587596e-02 1.014821955990e-04 5.292847068477e+00
1.046250000000e+03 -1.938164269368e-02 9.984043565578e-05 5.235004147670e+00
1.046500000000e+03 -1.908553850783e-02 9.800811388141e-05 5.177222283407e+00
1.046750000000e+03 -1.873483471053e-02 9.600274706212e-05 5.119513413908e+00
1.047000000000e+03 -1.833294824919e-02 9.384320232159e-05 5.061889199845e+00
1.047250000000e+03 -1.788341876416e-02 9.154938614858e-05 5.004361073480e+00
1.047500000000e+03 -1.738985007139e-02 8.914192281209e-05 4.946940288274e+00
1.047750000000e+03 -1.685585622618e-02 8.664182846888e-05 4.889637969858e+00
1.048000000000e+03 -1.628501442312e-02 8.407018940357e-05 4.832465169029e+00
1.048250000000e+03 -1.568082365110e-02 8.144784313766e-05 4.775432911995e+00
1.048500000000e+03 -1.504667228211e-02 7.879507799363e-05 4.718552252201e+00
1.048750000000e+03 -1.438581226855e-02 7.613134342491e-05 4.661834317583e+00
1.049000000000e+03 -1.370134294087e-02 7.347498786672e-05 4.605290356985e+00
1.049250000000e+03 -1.299620369353e-02 7.084302348234e-05 4.548931783579e+00
1.049500000000e+03 -1.227317395404e-02 6.825091681856e-05 4.492770212054e+00
1.049750000000e+03 -1.153488387493e-02 6.571242167594e-05 4.436817494784e+00
1.050000000000e+03 -1.078383089350e-02 6.323944018233e-05 4.381085749871e+00
1.050250000000e+03 -1.002240531174e-02 6.084193465178e-05 4.325587386197e+00
1.050500000000e+03 -9.252922486099e-03 5.852787470370e-05 4.270335123202e+00
1.050750000000e+03 -8.477659342477e-03 5.630321228867e-05 4.215342003037e+00
1.051000000000e+03 -7.698896705072e-03 5.417194952656e-05 4.160621399356e+00
1.051250000000e+03 -6.918964106796e-03 5.213619454481e-05 4.106187019567e+00
1.051500000000e+03 -6.140286142909e-03 5.019626635944e-05 4.052052901358e+00
1.051750000000e+03 -5.365429157986e-03 4.835085619878e-05 3.998233405370e+00
1.052000000000e+03 -4.597145659360e-03 4.659721436742e-05 3.944743200497e+00
1.052250000000e+03 -3.838416030333e-03 4.493136708589e-05 3.891597246618e+00
1.052500000000e+03 -3.092485032343e-03 4.334836358327e-05 3.838810771774e+00
1.052750000000e+03 -2.362891456459e-03 4.184254797518e-05 3.786399246389e+00
1.053000000000e+03 -1.653490177077e-03 4.040780145878e-05 3.734378351697e+00
1.053250000000e+03 -9.684642659476e-04 3.903785573611e-05 3.682763946794e+00
1.053500000000e+03 -3.123260320035e-04 3.772658214218e-05 3.631572032569e+00
1.053750000000e+03 3.100925670956e-04 3.646826845727e-05 3.580818710832e+00
1.054000000000e+03 8.936638603231e-04 3.525787924893e-05 3.530520144282e+00
1.054250000000e+03 1.432999433373e-03 3.409130599846e-05 3.480692511087e+00
1.054500000000e+03 1.922500600698e-03 3.296558278282e-05 3.431351961009e+00
1.054750000000e+03 2.356419577775e-03 3.187907445681e-05 3.382514566872e+00
1.055000000000e+03 2.728935582055e-03 3.083162023620e-05 3.334196278065e+00
1.055250000000e+03 3.034240139230e-03 2.982463991133e-05 3.286412870092e+00
1.055500000000e+03 3.266635067962e-03 2.886118656800e-05 3.239179896603e+00
1.055750000000e+03 3.420636911884e-03 2.794595495501e-05 3.192512638210e+00
1.056000000000e+03 3.491090188395e-03 2.708523073952e-05 3.146426054131e+00
1.056250000000e+03 3.473283742692e-03 2.628678987912e-05 3.100934732420e+00
1.056500000000e+03 3.363069610087e-03 2.555976721239e-05 3.056052841065e+00
1.056750000000e+03 3.156982085481e-03 2.491443919836e-05 3.011794082080e+00
1.057000000000e+03 2.852352442567e-03 2.436198119871e-05 2.968171644826e+00
1.057250000000e+03 2.447418539395e-03 2.391418983652e-05 2.925198163305e+00
1.057500000000e+03 1.941425445192e-03 2.358314717171e-05 2.882885676014e+00
1.057750000000e+03 1.334714738503e-03 2.338087947890e-05 2.841245588069e+00
1.058000000000e+03 6.288001587671e-04 2.331899329361e-05 2.800288638619e+00
1.058250000000e+03 -1.735731731202e-04 2.340829104042e-05 2.760024872674e+00
1.058500000000e+03 -1.068387223673e-03 2.365838598073e-05 2.720463617738e+00
1.058750000000e+03 -2.050329692760e-03 2.407732669360e-05 2.681613467586e+00
1.059000000000e+03 -3.112794089946e-03 2.467123912395e-05 2.643482272740e+00
1.059250000000e+03 -4.247900806906e-03 2.544399110527e-05 2.606077138630e+00
1.059500000000e+03 -5.446541887330e-03 2.639689642531e-05 2.569404432550e+00
1.059750000000e+03 -6.698447939505e-03 2.752846243964e-05 2.533469799739e+00
1.060000000000e+03 -7.992277439910e-03 2.883418796290e-05 2.498278189464e+00
1.060250000000e+03 -9.315728340578e-03 3.030642365792e-05 2.463833891293e+00
1.060500000000e+03 -1.065566880142e-02 3.193429259885e-05 2.430140582792e+00
1.060750000000e+03 -1.199828881668e-02 3.370368566918e-05 2.397201387342e+00
1.061000000000e+03 -1.332926695492e-02 3.559732252784e-05 2.365018944231e+00
1.061250000000e+03 -1.463395395391e-02 3.759489258917e-05 2.333595488140e+00
1.061500000000e+03 -1.589756681736e-02 3.967326202245e-05 2.302932940575e+00
1.061750000000e+03 -1.710539422038e-02 4.180675744245e-05 2.273033009312e+00
1.062000000000e+03 -1.824300680028e-02 4.396751093289e-05 2.243897298109e+00
1.062250000000e+03 -1.929647220740e-02 4.612587143199e-05 2.215527422341e+00
1.062500000000e+03 -2.025256895237e-02 4.825086752855e-05 2.187925131448e+00
1.062750000000e+03 -2.109899696904e-02 5.031071763670e-05 2.161092435653e+00
1.063000000000e+03 -2.182458128584e-02 5.227337792824e-05 2.135031733639e+00
1.063250000000e+03 -2.241946440738e-02 5.410711601170e-05 2.109745941977e+00
1.063500000000e+03 -2.287528472502e-02 5.578110031912e-05 2.085238620436e+00
1.063750000000e+03 -2.318533717309e-02 5.726599419581e-05 2.061514094457e+00
1.064000000000e+03 -2.334471279481e-02 5.853454062602e-05 2.038577568777e+00
1.064250000000e+03 -2.335041478693e-02 5.956212861211e-05 2.016435233223e+00
1.064500000000e+03 -2.320144777918e-02 6.032732601832e-05 1.995094355646e+00
1.064750000000e+03 -2.289887815376e-02 6.081236982930e-05 1.974563361066e+00
1.065000000000e+03 -2.244586444976e-02 6.100360264072e-05 1.954851895773e+00
1.065250000000e+03 -2.184765472775e-02 6.089184846578e-05 1.935970872610e+00
1.065500000000e+03 -2.111155242793e-02 6.047271223722e-05 1.917932498736e+00
1.065750000000e+03 -2.024684830894e-02 5.974679997101e-05 1.900750282526e+00
1.066000000000e+03 -1.926472036031e-02 5.871985554973e-05 1.884439020524e+00
1.066250000000e+03 -1.817810141124e-02 5.740280571839e-05 1.869014763311e+00
1.066500000000e+03 -1.700151803009e-02 5.581171497726e-05 1.854494761808e+00
1.066750000000e+03 -1.575090041097e-02 5.396764480137e-05 1.840897393096e+00
1.067000000000e+03 -1.444336799404e-02 5.189641950967e-05 1.828242068158e+00
1.067250000000e+03 -1.309699239666e-02 4.962829947594e-05 1.816549121839e+00
1.067500000000e+03 -1.173054405253e-02 4.719757620467e-05 1.805839688442e+00
1.067750000000e+03 -1.036322352179e-02 4.464207985372e-05 1.796135562902e+00
1.068000000000e+03 -9.014384623337e-03 4.200261869977e-05 1.787459051494e+00
1.068250000000e+03 -7.703252084158e-03 3.932235356238e-05 1.779832813278e+00
1.068500000000e+03 -6.448640607576e-03 3.664612377285e-05 1.773279696382e+00
1.068750000000e+03 -5.268677356603e-03 3.401972960054e-05 1.767822569650e+00
1.069000000000e+03 -4.180533699890e-03 3.148918812587e-05 1.763484153299e+00
1.069250000000e+03 -3.200171455669e-03 2.909997515579e-05 1.760286851379e+00
1.069500000000e+03 -2.342105158460e-03 2.689626403293e-05 1.758252586553e+00
1.069750000000e+03 -1.619186611550e-03 2.492017912534e-05 1.757402640804e+00
1.070000000000e+03 -1.042413397523e-03 2.321107342657e-05 1.757757503110e+00
1.070250000000e+03 -6.207647800139e-04 2.180484804820e-05 1.759336724719e+00
1.070500000000e+03 -3.610674334881e-04 2.073332212438e-05 1.762158784652e+00
1.070750000000e+03 -2.678930870156e-04 2.002366946940e-05 1.766240964391e+00
1.071000000000e+03 -3.434888724173e-04 1.969792665646e-05 1.771599233717e+00
1.071250000000e+03 -5.877423975693e-04 1.977258973868e-05 1.778248146637e+00
1.071500000000e+03 -9.981809645748e-04 2.025830069821e-05 1.786200748022e+00
1.071750000000e+03 -1.570004975795e-03 2.115963161906e-05 1.795468490411e+00
1.072000000000e+03 -2.296155854623e-03 2.247497357005e-05 1.806061160278e+00
1.072250000000e+03 -3.167417030564e-03 2.419652755420e-05 1.817986813598e+00
1.072500000000e+03 -4.172544536411e-03 2.631039667031e-05 1.831251719361e+00
1.072750000000e+03 -5.298429119776e-03 2.879681878187e-05 1.845860311037e+00
1.073000000000e+03 -6.530282408402e-03 3.163043609802e-05 1.861815144437e+00
1.073250000000e+03 -7.851848445409e-03 3.478069508869e-05 1.879116861960e+00
1.073500000000e+03 -9.245635299975e-03 3.821232939874e-05 1.897764162400e+00
1.073750000000e+03 -1.069316212926e-02 4.188591422991e-05 1.917753775320e+00
1.074000000000e+03 -1.217522061720e-02 4.575850158273e-05 1.939080440444e+00
1.074250000000e+03 -1.367214446216e-02 4.978427053196e-05 1.961736891150e+00
1.074500000000e+03 -1.516408420781e-02 5.391524528048e-05 1.985713842687e+00
1.074750000000e+03 -1.663128198444e-02 5.810205861531e-05 2.010999984222e+00
1.075000000000e+03 -1.805434390176e-02 6.229470356289e-05 2.037581976246e+00
1.075250000000e+03 -1.941450470403e-02 6.644329111630e-05 2.065444452871e+00
1.075500000000e+03 -2.069388163615e-02 7.049879728094e-05 2.094570030290e+00
1.075750000000e+03 -2.187571361242e-02 7.441378545628e-05 2.124939321103e+00
1.076000000000e+03 -2.294458262786e-02 7.814309243084e-05 2.156530956741e+00
1.076250000000e+03 -2.388661460653e-02 8.164446792575e-05 2.189321617449e+00
1.076500000000e+03 -2.468965620346e-02 8.487915648922e-05 2.223286071888e+00
1.076750000000e+03 -2.534342674642e-02 8.781241807790e-05 2.258397226337e+00
1.077000000000e+03 -2.583964145431e-02 9.041397263343e-05 2.294626185062e+00
1.077250000000e+03 -2.617210679211e-02 9.265837346642e-05 2.331942322116e+00
1.077500000000e+03 -2.633678428207e-02 9.452529638787e-05 2.370313365522e+00
1.077750000000e+03 -2.633182428136e-02 9.599974980801e-05 2.409705494097e+00
1.078000000000e+03 -2.615756910206e-02 9.707220030780e-05 2.450083447490e+00
1.078250000000e+03 -2.581652402508e-02 9.773861433052e-05 2.491410648973e+00
1.078500000000e+03 -2.531330070276e-02 9.800042372607e-05 2.533649341533e+00
1.078750000000e+03 -2.465452956207e-02 9.786440866399e-05 2.576760735854e+00
1.079000000000e+03 -2.384874749247e-02 9.734251228938e-05 2.620705170712e+00
1.079250000000e+03 -2.290625793110e-02 9.645158199587e-05 2.665442283287e+00
1.079500000000e+03 -2.183897021930e-02 9.521305051602e-05 2.710931189857e+00
1.079750000000e+03 -2.066021704670e-02 9.365255725138e-05 2.757130673942e+00
1.080000000000e+03 -1.938455437986e-02 9.179951884078e-05 2.803999380530e+00
1.080250000000e+03 -1.802754784966e-02 8.968665540085e-05 2.851496015648e+00
1.080500000000e+03 -1.660554649672e-02 8.734947757949e-05 2.899579547489e+00
1.080750000000e+03 -1.513544858001e-02 8.482574437213e-05 2.948209407445e+00
1.081000000000e+03 -1.363446330944e-02 8.215489835961e-05 2.997345690274e+00
1.081250000000e+03 -1.211987042878e-02 7.937748572059e-05 3.046949348488e+00
1.081500000000e+03 -1.060878219376e-02 7.653456923157e-05 3.096982379421e+00
1.081750000000e+03 -9.117911155382e-03 7.366714238666e-05 3.147408004526e+00
1.082000000000e+03 -7.663346505225e-03 7.081555281477e-05 3.198190835020e+00
1.082250000000e+03 -6.260342796666e-03 6.801894222733e-05 3.249297024161e+00
1.082500000000e+03 -4.923123794760e-03 6.531471203530e-05 3.300694403503e+00
1.082750000000e+03 -3.664704620282e-03 6.273802128484e-05 3.352352599649e+00
1.083000000000e+03 -2.496734112778e-03 6.032132371331e-05 3.404243133496e+00
1.083250000000e+03 -1.429360368519e-03 5.809395165063e-05 3.456339496180e+00
1.083500000000e+03 -4.711211891861e-04 5.608175211563e-05 3.508617202522e+00
1.083750000000e+03 3.711399247804e-04 5.430677974946e-05 3.561053823424e+00
1.084000000000e+03 1.092329926231e-03 5.278705217598e-05 3.613628992569e+00
1.084250000000e+03 1.689134575313e-03 5.153637120711e-05 3.666324389479e+00
1.084500000000e+03 2.160019148459e-03 5.056420942459e-05 3.719123700167e+00
1.084750000000e+03 2.505201718159e-03 4.987566829054e-05 3.772012555246e+00
1.085000000000e+03 2.726598878708e-03 4.947150857970e-05 3.824978443404e+00
1.085250000000e+03 2.827747349236e-03 4.934824013325e-05 3.878010608546e+00
1.085500000000e+03 2.813700818674e-03 4.949828118711e-05 3.931099923569e+00
1.085750000000e+03 2.690906297269e-03 4.991017893272e-05 3.984238750143e+00
1.086000000000e+03 2.467061500032e-03 5.056889236948e-05 4.037420783785e+00
1.086250000000e+03 2.150955797694e-03 5.145612361662e-05 4.090640883102e+00
1.086500000000e+03 1.752299152102e-03 5.255069451521e-05 4.143894894475e+00
1.086750000000e+03 1.281540783636e-03 5.382896462205e-05 4.197179463939e+00
1.087000000000e+03 7.496821880473e-04 5.526527600330e-05 4.250491850821e+00
1.087250000000e+03 1.680869509294e-04 5.683242405424e-05 4.303829734007e+00
1.087500000000e+03 -4.517088845346e-04 5.850214429118e-05 4.357191025570e+00
1.087750000000e+03 -1.098183120588e-03 6.024560440598e-05 4.410573685032e+00
1.088000000000e+03 -1.760007163602e-03 6.203389455264e-05 4.463975540278e+00
1.088250000000e+03 -2.426216810592e-03 6.383850897326e-05 4.517394122298e+00
1.088500000000e+03 -3.086371263542e-03 6.563181246694e-05 4.570826507668e+00
1.088750000000e+03 -3.730698217474e-03 6.738747996163e-05 4.624269175641e+00
1.089000000000e+03 -4.350224047827e-03 6.908090721131e-05 4.677717884503e+00
1.089250000000e+03 -4.936886382636e-03 7.068958393255e-05 4.731167561386e+00
1.089500000000e+03 -5.483628977973e-03 7.219342681969e-05 4.784612212814e+00
1.089750000000e+03 -5.984477194145e-03 7.357506396369e-05 4.838044852856e+00
1.090000000000e+03 -6.434595110768e-03 7.482007138845e-05 4.891457454487e+00
1.090250000000e+03 -6.830322007215e-03 7.591715497604e-05 4.944840917633e+00
1.090500000000e+03 -7.169189829389e-03 7.685828441742e-05 4.998185059010e+00
1.090750000000e+03 -7.449920883033e-03 7.763875699809e-05 5.051478620042e+00
1.091000000000e+03 -7.672407833678e-03 7.825721468013e-05 5.104709295907e+00
1.091250000000e+03 -7.837674335619e-03 7.871560096601e-05 5.157863778975e+00
1.091500000000e+03 -7.947820145641e-03 7.901906496879e-05 5.210927821795e+00
1.091750000000e+03 -8.005949208685e-03 7.917581013703e-05 5.263886312390e+00
1.092000000000e+03 -8.016084500788e-03 7.919689470784e-05 5.316723365137e+00
1.092250000000e+03 -7.983069116210e-03 7.909598463302e-05 5.369422421260e+00
1.092500000000e+03 -7.912456962358e-03 7.888906653314e-05 5.421966360651e+00
1.092750000000e+03 -7.810393899653e-03 7.859412513833e-05 5.474337620441e+00
1.093000000000e+03 -7.683491708104e-03 7.823078550573e-05 5.526518319889e+00
1.093250000000e+03 -7.538696916809e-03 7.781993705716e-05 5.578490388848e+00
1.093500000000e+03 -7.383156746731e-03 7.738333899993e-05 5.630235698490e+00
1.093750000000e+03 -7.224083915943e-03 7.694322245649e-05 5.681736191516e+00
1.094000000000e+03 -7.068623355243e-03 7.652188492677e-05 5.732974011318e+00
1.094250000000e+03 -6.923721759046e-03 7.614128099570e-05 5.783931626493e+00
1.094500000000e+03 -6.796003909324e-03 7.582262879996e-05 5.834591952098e+00
1.094750000000e+03 -6.691655380733e-03 7.558603411961e-05 5.884938461566e+00
1.095000000000e+03 -6.616316663763e-03 7.545013258353e-05 5.934955294110e+00
1.095250000000e+03 -6.574987070043e-03 7.543175029998e-05 5.984627349368e+00
1.095500000000e+03 -6.571942992065e-03 7.554567187112e-05 6.033940374622e+00
1.095750000000e+03 -6.610669832092e-03 7.580435167792e-05 6.082881039543e+00
1.096000000000e+03 -6.693810454788e-03 7.621767250654e-05 6.131437000940e+00
1.096250000000e+03 -6.823128480899e-03 7.679281472975e-05 6.179596951921e+00
1.096500000000e+03 -6.999489928131e-03 7.753412004621e-05 6.227350661567e+00
1.096750000000e+03 -7.222861010762e-03 7.844295252865e-05 6.274688999802e+00
1.097000000000e+03 -7.492323359291e-03 7.951774899176e-05 6.321603951308e+00
1.097250000000e+03 -7.806104280956e-03 8.075401930405e-05 6.368088612557e+00
1.097500000000e+03 -8.161623631166e-03 8.214441025015e-05 6.414137179272e+00
1.097750000000e+03 -8.555554407238e-03 8.367880034346e-05 6.459744920173e+00
1.098000000000e+03 -8.983896021043e-03 8.534446495875e-05 6.504908137408e+00
1.098250000000e+03 -9.442058954743e-03 8.712625437413e-05 6.549624118397e+00
1.098500000000e+03 -9.924957839023e-03 8.900683721366e-05 6.593891070355e+00
1.098750000000e+03 -1.042711187843e-02 9.096696605995e-05 6.637708049316e+00
1.099000000000e+03 -1.094274922963e-02 9.298576222327e-05 6.681074879165e+00
1.099250000000e+03 -1.146591384064e-02 9.504102864485e-05 6.723992055614e+00
1.099500000000e+03 -1.199057123182e-02 9.710957673234e-05 6.766460650347e+00
1.099750000000e+03 -1.251071267287e-02 9.916757925377e-05 6.808482198357e+00
1.100000000000e+03 -1.302045328753e-02 1.011909276338e-04 6.850058586919e+00
1.100250000000e+03 -1.351412398929e-02 1.031555768754e-04 6.891191933804e+00
1.100500000000e+03 -1.398635546900e-02 1.050378946300e-04 6.931884459803e+00
1.100750000000e+03 -1.443214995556e-02 1.068150017202e-04 6.972138364065e+00
1.101000000000e+03 -1.484694458277e-02 1.084651003148e-04 7.011955687757e+00
1.101250000000e+03 -1.522665940074e-02 1.099677770401e-04 7.051338185091e+00
1.101500000000e+03 -1.556773606807e-02 1.113042915759e-04 7.090287185013e+00
1.101750000000e+03 -1.586716014046e-02 1.124578259518e-04 7.128803461963e+00
1.102000000000e+03 -1.612247441422e-02 1.134136989952e-04 7.166887099612e+00
1.102250000000e+03 -1.633177643209e-02 1.141595579670e-04 7.204537365713e+00
1.102500000000e+03 -1.649370843924e-02 1.146855278368e-04 7.241752582309e+00
1.102750000000e+03 -1.660743358695e-02 1.149843154642e-04 7.278530009219e+00
1.103000000000e+03 -1.667260692492e-02 1.150512824020e-04 7.314865725487e+00
1.103250000000e+03 -1.668933687047e-02 1.148844711592e-04 7.350754523434e+00
1.103500000000e+03 -1.665814153105e-02 1.144845641835e-04 7.386189810634e+00
1.103750000000e+03 -1.657990271126e-02 1.138548830917e-04 7.421163517235e+00
1.104000000000e+03 -1.645581659117e-02 1.130013263907e-04 7.455666018452e+00
1.104250000000e+03 -1.628734479903e-02 1.119321779742e-04 7.489686065932e+00
1.104500000000e+03 -1.607616641310e-02 1.106579714844e-04 7.523210734545e+00
1.104750000000e+03 -1.582413343957e-02 1.091913127320e-04 7.556225379179e+00
1.105000000000e+03 -1.553322928138e-02 1.075466712945e-04 7.588713610372e+00
1.105250000000e+03 -1.520553244548e-02 1.057401521950e-04 7.620657283688e+00
1.105500000000e+03 -1.484318568133e-02 1.037892490239e-04 7.652036505738e+00
1.105750000000e+03 -1.444837123808e-02 1.017125855543e-04 7.682829659414e+00
1.106000000000e+03 -1.402329216908e-02 9.952964733378e-05 7.713013442850e+00
1.106250000000e+03 -1.357016014320e-02 9.726052091247e-05 7.742562932385e+00
1.106500000000e+03 -1.309118817457e-02 9.492563799493e-05 7.771451657496e+00
1.106750000000e+03 -1.258858945260e-02 9.254543320106e-05 7.799651700781e+00
1.107000000000e+03 -1.206457893762e-02 9.014013801076e-05 7.827133809330e+00
1.107250000000e+03 -1.152137963814e-02 8.772956044004e-05 7.853867529783e+00
1.107500000000e+03 -1.096123007785e-02 8.533284371229e-05 7.879821356346e+00
1.107750000000e+03 -1.038639225929e-02 8.296825524726e-05 7.904962893500e+00
1.108000000000e+03 -9.799161604002e-03 8.065300368063e-05 7.929259037873e+00
1.108250000000e+03 -9.201873049711e-03 7.840307106158e-05 7.952676165361e+00
1.108500000000e+03 -8.596908286347e-03 7.623306516436e-05 7.975180335457e+00
1.108750000000e+03 -7.986698471150e-03 7.415616014436e-05 7.996737499338e+00
1.109000000000e+03 -7.373723968059e-03 7.218398055175e-05 8.017313713638e+00
1.109250000000e+03 -6.760511693507e-03 7.032653981617e-05 8.036875359569e+00
1.109500000000e+03 -6.149629124149e-03 6.859222804370e-05 8.055389362563e+00
1.109750000000e+03 -5.543672760367e-03 6.698776632952e-05 8.072823404786e+00
1.110000000000e+03 -4.945256489240e-03 6.551826301887e-05 8.089146139435e+00
1.110250000000e+03 -4.356994058819e-03 6.418725788052e-05 8.104327389604e+00
1.110500000000e+03 -3.781481390997e-03 6.299678055247e-05 8.118338341240e+00
1.110750000000e+03 -3.221276844283e-03 6.194741433357e-05 8.131151722461e+00
1.111000000000e+03 -2.678879296686e-03 6.103843884236e-05 8.142741962952e+00
1.111250000000e+03 -2.156707219853e-03 6.026787463032e-05 8.153085339955e+00
1.111500000000e+03 -1.657077538695e-03 5.963261011238e-05 8.162160104165e+00
1.111750000000e+03 -1.182185252494e-03 5.912850333586e-05 8.169946580826e+00
1.112000000000e+03 -7.340847724412e-04 5.875048728066e-05 8.176427253066e+00
1.112250000000e+03 -3.146727643751e-04 5.849271181485e-05 8.181586820457e+00
1.112500000000e+03 7.432689777179e-05 5.834865276313e-05 8.185412234669e+00
1.112750000000e+03 4.313759855482e-04 5.831121600172e-05 8.187892712270e+00
1.113000000000e+03 7.551330292005e-04 5.837285086904e-05 8.189019726993e+00
1.113250000000e+03 1.044461196677e-03 5.852564079784e-05 8.188786977507e+00
1.113500000000e+03 1.298435132740e-03 5.876134393423e-05 8.187190338344e+00
1.113750000000e+03 1.516346581599e-03 5.907153289525e-05 8.184227792633e+00
1.114000000000e+03 1.697706940488e-03 5.944766724991e-05 8.179899346084e+00
1.114250000000e+03 1.842250243366e-03 5.988115887334e-05 8.174206929965e+00
1.114500000000e+03 1.949935085647e-03 6.036343949081e-05 8.167154291971e+00
1.114750000000e+03 2.020945205780e-03 6.088602745391e-05 8.158746877319e+00
1.115000000000e+03 2.055689644863e-03 6.144059691160e-05 8.148991703664e+00
1.115250000000e+03 2.054804414014e-03 6.201904398725e-05 8.137897234401e+00
1.115500000000e+03 2.019151866045e-03 6.261352807052e-05 8.125473248231e+00
1.115750000000e+03 1.949822484091e-03 6.321653581165e-05 8.111730713165e+00
1.116000000000e+03 1.848135057140e-03 6.382094058996e-05 8.096681662836e+00
1.116250000000e+03 1.715636804118e-03 6.442008521232e-05 8.080339079304e+00
1.116500000000e+03 1.554104358663e-03 6.500783136223e-05 8.062716785898e+00
1.116750000000e+03 1.365541924311e-03 6.557861174977e-05 8.043829347847e+00
1.117000000000e+03 1.152180366158e-03 6.612748058044e-05 8.023691987235e+00
1.117250000000e+03 9.164728395822e-04 6.665015908441e-05 8.002320508306e+00
1.117500000000e+03 6.610903744195e-04 6.714306699471e-05 7.979731239052e+00
1.117750000000e+03 3.889136857464e-04 6.760335699987e-05 7.955940984656e+00
1.118000000000e+03 1.030233923469e-04 6.802893715174e-05 7.930966996755e+00
1.118250000000e+03 -1.933131734301e-04 6.841847628022e-05 7.904826956740e+00
1.118500000000e+03 -4.966590354824e-04 6.877138379902e-05 7.877538971080e+00
1.118750000000e+03 -8.034281545168e-04 6.908778564643e-05 7.849121580583e+00
1.119000000000e+03 -1.109910420154e-03 6.936849206798e-05 7.819593779974e+00
1.119250000000e+03 -1.412301229373e-03 6.961495175237e-05 7.788975048151e+00
1.119500000000e+03 -1.706734872057e-03 6.982918882614e-05 7.757285384777e+00
1.119750000000e+03 -1.989322631627e-03 7.001373130858e-05 7.724545354533e+00
1.120000000000e+03 -2.256194513300e-03 7.017152729544e-05 7.690776134525e+00
1.120250000000e+03 -2.503544413311e-03 7.030585221487e-05 7.655999563637e+00
1.120500000000e+03 -2.727679259927e-03 7.042021084971e-05 7.620238192509e+00
1.120750000000e+03 -2.925068910303e-03 7.051822900422e-05 7.583515329372e+00
1.121000000000e+03 -3.092399360698e-03 7.060354128327e-05 7.545855083119e+00
1.121250000000e+03 -3.226627327330e-03 7.067969509619e-05 7.507282400272e+00
1.121500000000e+03 -3.325032870696e-03 7.075002808918e-05 7.467823092154e+00
1.121750000000e+03 -3.385274610210e-03 7.081757620969e-05 7.427503855503e+00
1.122000000000e+03 -3.405439617198e-03 7.088496758781e-05 7.386352279473e+00
1.122250000000e+03 -3.384093804195e-03 7.095435204341e-05 7.344396844225e+00
1.122500000000e+03 -3.320326073113e-03 7.102733477168e-05 7.301666905285e+00
1.122750000000e+03 -3.213787301254e-03 7.110488847578e-05 7.258192665541e+00
1.123000000000e+03 -3.064725078764e-03 7.118732331673e-05 7.214005136995e+00
1.123250000000e+03 -2.874007686984e-03 7.127428542136e-05 7.169136086818e+00
1.123500000000e+03 -2.643142795760e-03 7.136471775374e-05 7.123617975861e+00
1.123750000000e+03 -2.374283123089e-03 7.145686952442e-05 7.077483881774e+00
1.124000000000e+03 -2.070224704981e-03 7.154836648460e-05 7.030767417027e+00
1.124250000000e+03 -1.734390883782e-03 7.163625067633e-05 6.983502633151e+00
1.124500000000e+03 -1.370807336529e-03 7.171706985773e-05 6.935723922647e+00
1.124750000000e+03 -9.840625091505e-04 7.178696216462e-05 6.887465910146e+00
1.125000000000e+03 -5.792576366428e-04 7.184175116470e-05 6.838763342058e+00
1.125250000000e+03 -1.619448192448e-04 7.187708788869e-05 6.789650973823e+00
1.125500000000e+03 2.619471466520e-04 7.188857963472e-05 6.740163451766e+00
1.125750000000e+03 6.861956424629e-04 7.187193077859e-05 6.690335200863e+00
1.126000000000e+03 1.104377375082e-03 7.182308710851e-05 6.640200308442e+00
1.126250000000e+03 1.509968045770e-03 7.173838246460e-05 6.589792414954e+00
1.126500000000e+03 1.896447894459e-03 7.161468192710e-05 6.539144607389e+00
1.126750000000e+03 2.257410659532e-03 7.144951784668e-05 6.488289317582e+00
1.127000000000e+03 2.586673753561e-03 7.124121609772e-05 6.437258229660e+00
1.127250000000e+03 2.878387182403e-03 7.098900880398e-05 6.386082189844e+00
1.127500000000e+03 3.127138956727e-03 7.069312308147e-05 6.334791128398e+00
1.127750000000e+03 3.328054450384e-03 7.035485809781e-05 6.283413988071e+00
1.128000000000e+03 3.476887222500e-03 6.997666026878e-05 6.231978661308e+00
1.128250000000e+03 3.570099406667e-03 6.956213523066e-05 6.180511935457e+00
1.128500000000e+03 3.604929906708e-03 6.911603631959e-05 6.129039449460e+00
1.128750000000e+03 3.579446677901e-03 6.864429939998e-05 6.077585653284e+00
1.129000000000e+03 3.492584298813e-03 6.815393743501e-05 6.026173780209e+00
1.129250000000e+03 3.344164777387e-03 6.765299088493e-05 5.974825826970e+00
1.129500000000e+03 3.134898561850e-03 6.715045203418e-05 5.923562534818e+00
1.129750000000e+03 2.866370361279e-03 6.665612048387e-05 5.872403385913e+00
1.130000000000e+03 2.541003661916e-03 6.618044326692e-05 5.821366595874e+00
1.130250000000e+03 2.162010705483e-03 6.573440239868e-05 5.770469120122e+00
1.130500000000e+03 1.733323813016e-03 6.532933163128e-05 5.719726658363e+00
1.130750000000e+03 1.259511584661e-03 6.497673122993e-05 5.669153662698e+00
1.131000000000e+03 7.456841416633e-04 6.468807086815e-05 5.618763354291e+00
1.131250000000e+03 1.973840495580e-04 6.447459496908e-05 5.568567733411e+00
1.131500000000e+03 -3.795278386900e-04 6.434711688177e-05 5.518577600460e+00
1.131750000000e+03 -9.789956307742e-04 6.431582318039e-05 5.468802568555e+00
1.132000000000e+03 -1.594891265919e-03 6.439007586001e-05 5.419251086327e+00
1.132250000000e+03 -2.221140084683e-03 6.457822916606e-05 5.369930451549e+00
1.132500000000e+03 -2.851840225162e-03 6.488745053740e-05 5.320846834207e+00
1.132750000000e+03 -3.481378226617e-03 6.532356178635e-05 5.272005290193e+00
1.133000000000e+03 -4.104533096069e-03 6.589089077658e-05 5.223409784151e+00
1.133250000000e+03 -4.716570445291e-03 6.659214674729e-05 5.175063203502e+00
1.133500000000e+03 -5.313321122202e-03 6.742831082437e-05 5.126967378667e+00
1.133750000000e+03 -5.891244281845e-03 6.839855443394e-05 5.079123100016e+00
1.134000000000e+03 -6.447472551607e-03 6.950018643995e-05 5.031530137959e+00
1.134250000000e+03 -6.979838726738e-03 7.072861039792e-05 4.984187258481e+00
1.134500000000e+03 -7.486882830581e-03 7.207731514899e-05 4.937092243836e+00
1.134750000000e+03 -7.967840143909e-03 7.353789416745e-05 4.890241911998e+00
1.135000000000e+03 -8.422610215332e-03 7.510008849063e-05 4.843632136586e+00
1.135250000000e+03 -8.851708678135e-03 7.675185704101e-05 4.797257870074e+00
1.135500000000e+03 -9.256201792156e-03 7.847947111173e-05 4.751113164681e+00
1.135750000000e+03 -9.637627515019e-03 8.026763529265e-05 4.705191198367e+00
1.136000000000e+03 -9.997903955574e-03 8.209963128525e-05 4.659484300787e+00
1.136250000000e+03 -1.033922904204e-02 8.395748684975e-05 4.613983982428e+00
1.136500000000e+03 -1.066397201751e-02 8.582216449621e-05 4.568680964442e+00
1.136750000000e+03 -1.097456333950e-02 8.767376107985e-05 4.523565213182e+00
1.137000000000e+03 -1.127338160858e-02 8.949173370615e-05 4.478625976190e+00
1.137250000000e+03 -1.156264503322e-02 9.125514362518e-05 4.433851822642e+00
1.137500000000e+03 -1.184430687252e-02 9.294290422762e-05 4.389230686836e+00
1.137750000000e+03 -1.211995895155e-02 9.453403339565e-05 4.344749916914e+00
1.138000000000e+03 -1.239074740680e-02 9.600791794248e-05 4.300396327277e+00
1.138250000000e+03 -1.265730011810e-02 9.734457526567e-05 4.256156256993e+00
1.138500000000e+03 -1.291966923857e-02 9.852491217599e-05 4.212015634767e+00
1.138750000000e+03 -1.317729174535e-02 9.953098085050e-05 4.167960047892e+00
1.139000000000e+03 -1.342896564359e-02 1.003462196143e-04 4.123974821598e+00
1.139250000000e+03 -1.367284674120e-02 1.009556839408e-04 4.080045101315e+00
1.139500000000e+03 -1.390646213987e-02 1.013462599675e-04 4.036155947264e+00
1.139750000000e+03 -1.412674343488e-02 1.015068549784e-04 3.992292433865e+00
1.140000000000e+03 -1.433007759276e-02 1.014285662134e-04 3.948439756777e+00
1.140250000000e+03 -1.451237360516e-02 1.011048209198e-04 3.904583352513e+00
1.140500000000e+03 -1.466914574490e-02 1.005314919542e-04 3.860709019573e+00
1.140750000000e+03 -1.479560914910e-02 9.970697947947e-05 3.816803054364e+00
1.141000000000e+03 -1.488678734182e-02 9.863226324663e-05 3.772852389537e+00
1.141250000000e+03 -1.493762851313e-02 9.731092229809e-05 3.728844739555e+00
1.141500000000e+03 -1.494312807694e-02 9.574912277366e-05 3.684768756431e+00
1.141750000000e+03 -1.489845496288e-02 9.395557270256e-05 3.640614185488e+00
1.142000000000e+03 -1.479907875948e-02 9.194144596505e-05 3.596372028128e+00
1.142250000000e+03 -1.464089448273e-02 8.972027559107e-05 3.552034704444e+00
1.142500000000e+03 -1.442034319526e-02 8.730781968400e-05 3.507596221314e+00
1.142750000000e+03 -1.413452467262e-02 8.472189939468e-05 3.463052336141e+00
1.143000000000e+03 -1.378130013591e-02 8.198221219971e-05 3.418400720324e+00
1.143250000000e+03 -1.335938277950e-02 7.911012405834e-05 3.373641119343e+00
1.143500000000e+03 -1.286841310340e-02 7.612843932764e-05 3.328775505669e+00
1.143750000000e+03 -1.230901919659e-02 7.306115701294e-05 3.283808227843e+00
1.144000000000e+03 -1.168285794725e-02 6.993320966261e-05 3.238746147748e+00
1.144250000000e+03 -1.099263702571e-02 6.677018792167e-05 3.193598767672e+00
1.144500000000e+03 -1.024211856605e-02 6.359806783712e-05 3.148378347883e+00
1.144750000000e+03 -9.436100020555e-03 6.044291600654e-05 3.103100006614e+00
1.145000000000e+03 -8.580377394002e-03 5.733060196664e-05 3.057781809010e+00
1.145250000000e+03 -7.681685920872e-03 5.428650721465e-05 3.012444836134e+00
1.145500000000e+03 -6.747623322329e-03 5.133523160175e-05 2.967113238772e+00
1.145750000000e+03 -5.786555012393e-03 4.850031516240e-05 2.921814272358e+00
1.146000000000e+03 -4.807501223640e-03 4.580396009377e-05 2.876578310472e+00
1.146250000000e+03 -3.820011969423e-03 4.326676989067e-05 2.831438840511e+00
1.146500000000e+03 -2.834027079239e-03 4.090749669483e-05 2.786432435362e+00
1.146750000000e+03 -1.859728695214e-03 3.874281309235e-05 2.741598705777e+00
1.147000000000e+03 -9.073842479441e-04 3.678709910987e-05 2.696980227931e+00
1.147250000000e+03 1.281351936339e-05 3.505225815109e-05 2.652622449714e+00
1.147500000000e+03 8.909085089619e-04 3.354755818311e-05 2.608573573622e+00
1.147750000000e+03 1.717342141737e-03 3.227950288970e-05 2.564884415903e+00
1.148000000000e+03 2.483109776662e-03 3.125173610566e-05 2.521608242396e+00
1.148250000000e+03 3.179909238453e-03 3.046498281409e-05 2.478800582569e+00
1.148500000000e+03 3.800279898870e-03 2.991702545044e-05 2.436519020031e+00
1.148750000000e+03 4.337728788777e-03 2.960271961525e-05 2.394822961419e+00
1.149000000000e+03 4.786841606320e-03 2.951404876156e-05 2.353773385837e+00
1.149250000000e+03 5.143376815754e-03 2.964021812049e-05 2.313432573979e+00
1.149500000000e+03 5.404341023327e-03 2.996778652262e-05 2.273863820654e+00
1.149750000000e+03 5.568043981614e-03 3.048083663099e-05 2.235131131351e+00
1.150000000000e+03 5.634133319862e-03 3.116117864979e-05 2.197298907423e+00
1.150250000000e+03 5.603607251729e-03 3.198858823791e-05 2.160431620261e+00
1.150500000000e+03 5.478806217214e-03 3.294107228707e-05 2.124593479533e+00
1.150750000000e+03 5.263382552612e-03 3.399516206665e-05 2.089848097609e+00
1.151000000000e+03 4.962251233949e-03 3.512622409543e-05 2.056258155719e+00
1.151250000000e+03 4.581519924544e-03 3.630878856081e-05 2.023885073295e+00
1.151500000000e+03 4.128400863463e-03 3.751688769987e-05 1.992788685445e+00
1.151750000000e+03 3.611108251157e-03 3.872442548564e-05 1.963026933772e+00
1.152000000000e+03 3.038738520770e-03 3.990552312386e-05 1.934655570846e+00
1.152250000000e+03 2.421141064255e-03 4.103482784704e-05 1.907727885852e+00
1.152500000000e+03 1.768776139798e-03 4.208788891993e-05 1.882294450573e+00
1.152750000000e+03 1.092566702987e-03 4.304148204154e-05 1.858402891628e+00
1.153000000000e+03 4.037444353731e-04 4.387391688229e-05 1.836097689893e+00
1.153250000000e+03 -2.863090569948e-04 4.456533126945e-05 1.815420007945e+00
1.153500000000e+03 -9.662199979601e-04 4.509795596275e-05 1.796407549427e+00
1.153750000000e+03 -1.624781375605e-03 4.545635895736e-05 1.779094447720e+00
1.154000000000e+03 -2.251106742486e-03 4.562765387986e-05 1.763511187322e+00
1.154250000000e+03 -2.834780663837e-03 4.560168128132e-05 1.749684554373e+00
1.154500000000e+03 -3.366000693706e-03 4.537115104883e-05 1.737637618345e+00
1.154750000000e+03 -3.835711859475e-03 4.493175220655e-05 1.727389740659e+00
1.155000000000e+03 -4.235729938270e-03 4.428222318378e-05 1.718956610974e+00
1.155250000000e+03 -4.558853620040e-03 4.342438518279e-05 1.712350306522e+00
1.155500000000e+03 -4.798963407195e-03 4.236313401573e-05 1.707579374027e+00
1.155750000000e+03 -4.951106531507e-03 4.110639482505e-05 1.704648929833e+00
1.156000000000e+03 -5.011566596173e-03 3.966503676353e-05 1.703560775936e+00
1.156250000000e+03 -4.977917701010e-03 3.805274910368e-05 1.704313529189e+00
1.156500000000e+03 -4.849061805260e-03 3.628587948501e-05 1.706902759715e+00
1.156750000000e+03 -4.625248874141e-03 3.438323625299e-05 1.711321135901e+00
1.157000000000e+03 -4.308080528293e-03 3.236585727578e-05 1.717558573150e+00
1.157250000000e+03 -3.900495565966e-03 3.025674608662e-05 1.725602382845e+00
1.157500000000e+03 -3.406738736279e-03 2.808058038470e-05 1.735437419311e+00
1.157750000000e+03 -2.832312107840e-03 2.586339339419e-05 1.747046222046e+00
1.158000000000e+03 -2.183912828036e-03 2.363223768556e-05 1.760409150998e+00
1.158250000000e+03 -1.469352573049e-03 2.141482794554e-05 1.775504512947e+00
1.158500000000e+03 -6.974617421446e-04 1.923917457589e-05 1.792308677419e+00
1.158750000000e+03 1.220210489146e-04 1.713320732666e-05 1.810796180838e+00
1.159000000000e+03 9.785706797495e-04 1.512440120210e-05 1.830939818016e+00
1.159250000000e+03 1.861009671315e-03 1.323940374409e-05 1.852710720778e+00
1.159500000000e+03 2.757651712452e-03 1.150367175051e-05 1.876078423396e+00
1.159750000000e+03 3.656451654764e-03 9.941126229179e-06 1.901010915516e+00
1.160000000000e+03 4.545163131599e-03 8.573823400387e-06 1.927474683218e+00
1.160250000000e+03 5.411498286503e-03 7.421654504042e-06 1.955434739886e+00
1.160500000000e+03 6.243290780321e-03 6.502073306325e-06 1.984854647902e+00
1.160750000000e+03 7.028657417377e-03 5.829858748724e-06 2.015696533926e+00
1.161000000000e+03 7.756157613298e-03 5.416916292800e-06 2.047921099993e+00
1.161250000000e+03 8.414948385309e-03 5.272118475869e-06 2.081487632182e+00
1.161500000000e+03 8.994932129154e-03 5.401189991733e-06 2.116354011594e+00
1.161750000000e+03 9.486895695107e-03 5.806637432049e-06 2.152476728020e+00
1.162000000000e+03 9.882638547957e-03 6.487724404480e-06 2.189810902367e+00
1.162250000000e+03 1.017508796826e-02 7.440493959648e-06 2.228310317142e+00
1.162500000000e+03 1.035840015181e-02 8.657835235959e-06 2.267927461769e+00
1.162750000000e+03 1.042804466582e-02 1.012959564278e-05 2.308613590969e+00
1.163000000000e+03 1.038087252732e-02 1.184273392646e-05 2.350318802650e+00
1.163250000000e+03 1.021516476081e-02 1.378151481560e-05 2.392992132630e+00
1.163500000000e+03 9.930663034816e-03 1.592773746736e-05 2.436581671573e+00
1.163750000000e+03 9.528579635479e-03 1.826099873023e-05 2.481034701215e+00
1.164000000000e+03 9.011588040532e-03 2.075898327342e-05 2.526297852155e+00
1.164250000000e+03 8.383792969610e-03 2.339777870877e-05 2.572317280912e+00
1.164500000000e+03 7.650681854451e-03 2.615220726360e-05 2.619038867203e+00
1.164750000000e+03 6.819056285163e-03 2.899617307114e-05 2.666408426859e+00
1.165000000000e+03 5.896945936262e-03 3.190301575354e-05 2.714371940034e+00
1.165250000000e+03 4.893504820545e-03 3.484586939245e-05 2.762875790263e+00
1.165500000000e+03 3.818892960305e-03 3.779801347228e-05 2.811867013100e+00
1.165750000000e+03 2.684142954404e-03 4.073322869555e-05 2.861293548109e+00
1.166000000000e+03 1.501014861802e-03 4.362612676476e-05 2.911104492288e+00
1.166250000000e+03 2.818404282617e-04 4.645246772236e-05 2.961250349640e+00
1.166500000000e+03 -9.606402177704e-04 4.918945824739e-05 3.011683274500e+00
1.166750000000e+03 -2.213448366181e-03 5.181602396012e-05 3.062357302817e+00
1.167000000000e+03 -3.463539996358e-03 5.431304555475e-05 3.113228568668e+00
1.167250000000e+03 -4.697979880691e-03 5.666357352599e-05 3.164255503024e+00
1.167500000000e+03 -5.904114692706e-03 5.885300760636e-05 3.215399011259e+00
1.167750000000e+03 -7.069742570047e-03 6.086923944040e-05 3.266622625811e+00
1.168000000000e+03 -8.183276090117e-03 6.270274988074e-05 3.317892633851e+00
1.168250000000e+03 -9.233897103235e-03 6.434667736324e-05 3.369178177347e+00
1.168500000000e+03 -1.021170051114e-02 6.579684522801e-05 3.420451323283e+00
1.168750000000e+03 -1.110782560585e-02 6.705175243696e-05 3.471687106445e+00
1.169000000000e+03 -1.191457182989e-02 6.811252584887e-05 3.522863540826e+00
1.169250000000e+03 -1.262549867436e-02 6.898284306184e-05 3.573961604556e+00
1.169500000000e+03 -1.323550620615e-02 6.966880687798e-05 3.624965194727e+00
1.169750000000e+03 -1.374089714991e-02 7.017880345017e-05 3.675861058506e+00
1.170000000000e+03 -1.413941681000e-02 7.052332762472e-05 3.726638697116e+00
1.170250000000e+03 -1.443027292310e-02 7.071478902798e-05 3.777290250251e+00
1.170500000000e+03 -1.461413248602e-02 7.076726009508e-05 3.827810359022e+00
1.170750000000e+03 -1.469309637613e-02 7.069624600153e-05 3.878196011525e+00
1.171000000000e+03 -1.467065325169e-02 7.051843400543e-05 3.928446376228e+00
1.171250000000e+03 -1.455161123833e-02 7.025141666420e-05 3.978562622055e+00
1.171500000000e+03 -1.434200947836e-02 6.991341084195e-05 4.028547729865e+00
1.171750000000e+03 -1.404901218420e-02 6.952297908966e-05 4.078406300860e+00
1.172000000000e+03 -1.368078456891e-02 6.909874821157e-05 4.128144360077e+00
1.172250000000e+03 -1.324635397666e-02 6.865913399984e-05 4.177769159664e+00
1.172500000000e+03 -1.275545957548e-02 6.822207693835e-05 4.227288987285e+00
1.172750000000e+03 -1.221839086410e-02 6.780478910395e-05 4.276712976474e+00
1.173000000000e+03 -1.164581949318e-02 6.742351527517e-05 4.326050924986e+00
1.173250000000e+03 -1.104862672479e-02 6.709330977062e-05 4.375313121840e+00
1.173500000000e+03 -1.043772899751e-02 6.682787207862e-05 4.424510182891e+00
1.173750000000e+03 -9.823905697446e-03 6.663935576606e-05 4.473652900087e+00
1.174000000000e+03 -9.217630789540e-03 6.653822145067e-05 4.522752100469e+00
1.174250000000e+03 -8.628911865488e-03 6.653312759264e-05 4.571818517829e+00
1.174500000000e+03 -8.067139287249e-03 6.663084608055e-05 4.620862679307e+00
1.174750000000e+03 -7.540947599154e-03 6.683620666398e-05 4.669894802930e+00
1.175000000000e+03 -7.058091840642e-03 6.715207048827e-05 4.718924708395e+00
1.175250000000e+03 -6.625340356807e-03 6.757933289409e-05 4.767961741948e+00
1.175500000000e+03 -6.248386144355e-03 6.811695462214e-05 4.817014711196e+00
1.175750000000e+03 -5.931777733878e-03 6.876202682643e-05 4.866091832910e+00
1.176000000000e+03 -5.678870265523e-03 6.950984772924e-05 4.915200691108e+00
1.176250000000e+03 -5.491798228530e-03 7.035403301259e-05 4.964348204565e+00
1.176500000000e+03 -5.371468262683e-03 7.128664531322e-05 5.013540603852e+00
1.176750000000e+03 -5.317573880288e-03 7.229834736028e-05 5.062783416220e+00
1.177000000000e+03 -5.328629005620e-03 7.337856253084e-05 5.112081457120e+00
1.177250000000e+03 -5.402021725174e-03 7.451563446589e-05 5.161438828934e+00
1.177500000000e+03 -5.534084337360e-03 7.569703183496e-05 5.210858923213e+00
1.177750000000e+03 -5.720180589314e-03 7.690954424192e-05 5.260344429500e+00
1.178000000000e+03 -5.954805466130e-03 7.813947531388e-05 5.309897344662e+00
1.178250000000e+03 -6.231698123270e-03 7.937284295331e-05 5.359518988386e+00
1.178500000000e+03 -6.543962911423e-03 8.059557560738e-05 5.409210016745e+00
1.178750000000e+03 -6.884198437870e-03 8.179370636413e-05 5.458970439873e+00
1.179000000000e+03 -7.244630648135e-03 8.295355893709e-05 5.508799638454e+00
1.179250000000e+03 -7.617248426691e-03 8.406192532376e-05 5.558696382292e+00
1.179500000000e+03 -7.993938042655e-03 8.510622998850e-05 5.608658844562e+00
1.179750000000e+03 -8.366615505012e-03 8.607467835745e-05 5.658684618357e+00
1.180000000000e+03 -8.727353515050e-03 8.695640468573e-05 5.708770730433e+00
1.180250000000e+03 -9.068501179564e-03 8.774158473462e-05 5.758913652692e+00
1.180500000000e+03 -9.382794790633e-03 8.842153534300e-05 5.809109311541e+00
1.180750000000e+03 -9.663458154369e-03 8.898880047453e-05 5.859353096181e+00
1.181000000000e+03 -9.904290732152e-03 8.943721557814e-05 5.909639860330e+00
1.181250000000e+03 -1.009974341168e-02 8.976195324306e-05 5.959963924666e+00
1.181500000000e+03 -1.024498066130e-02 8.995954921975e-05 6.010319074038e+00
1.181750000000e+03 -1.033592906205e-02 9.002790879165e-05 6.060698553675e+00
1.182000000000e+03 -1.036931169083e-02 8.996629477775e-05 6.111095058037e+00
1.182250000000e+03 -1.034266902906e-02 8.977529774770e-05 6.161500722423e+00
1.182500000000e+03 -1.025436624485e-02 8.945678899636e-05 6.211907105793e+00
1.182750000000e+03 -1.010358780312e-02 8.901385775803e-05 6.262305176340e+00
1.183000000000e+03 -9.890319872201e-03 8.845073413824e-05 6.312685291336e+00
1.183250000000e+03 -9.615321751302e-03 8.777269981639e-05 6.363037175277e+00
1.183500000000e+03 -9.280087103142e-03 8.698598954440e-05 6.413349899470e+00
1.183750000000e+03 -8.886796602963e-03 8.609767633988e-05 6.463611856436e+00
1.184000000000e+03 -8.438262847923e-03 8.511555918825e-05 6.513810737947e+00
1.184250000000e+03 -7.937869340639e-03 8.404804706161e-05 6.563933510573e+00
1.184500000000e+03 -7.389504873773e-03 8.290403577507e-05 6.613966391994e+00
1.184750000000e+03 -6.797494514251e-03 8.169278765940e-05 6.663894829891e+00
1.185000000000e+03 -6.166528630883e-03 8.042380981876e-05 6.713703482380e+00
1.185250000000e+03 -5.501591849448e-03 7.910675153597e-05 6.763376198835e+00
1.185500000000e+03 -4.807891950780e-03 7.775129917420e-05 6.812896006689e+00
1.185750000000e+03 -4.090791369295e-03 7.636707322753e-05 6.862245098049e+00
1.186000000000e+03 -3.355740988151e-03 7.496353685660e-05 6.911404822326e+00
1.186250000000e+03 -2.608217970865e-03 7.354992573530e-05 6.960355681385e+00
1.186500000000e+03 -1.853667623210e-03 7.213518531327e-05 7.009077329407e+00
1.186750000000e+03 -1.097451096997e-03 7.072792957027e-05 7.057548575558e+00
1.187000000000e+03 -3.447980009268e-04 6.933638550549e-05 7.105747391940e+00
1.187250000000e+03 3.992352080530e-04 6.796836832698e-05 7.153650925175e+00
1.187500000000e+03 1.129799983517e-03 6.663126727693e-05 7.201235511132e+00
1.187750000000e+03 1.842285142303e-03 6.533203873896e-05 7.248476694201e+00
1.188000000000e+03 2.532339877174e-03 6.407720960497e-05 7.295349249400e+00
1.188250000000e+03 3.195890808140e-03 6.287289452384e-05 7.341827207781e+00
1.188500000000e+03 3.829153805170e-03 6.172480354316e-05 7.387883884281e+00
1.188750000000e+03 4.428639918387e-03 6.063825603012e-05 7.433491908467e+00
1.189000000000e+03 4.991157236678e-03 5.961822301642e-05 7.478623257092e+00
1.189250000000e+03 5.513808229962e-03 5.866933994766e-05 7.523249288848e+00
1.189500000000e+03 5.993983762772e-03 5.779597019820e-05 7.567340780000e+00
1.189750000000e+03 6.429353885081e-03 5.700221980071e-05 7.610867963119e+00
1.190000000000e+03 6.817856743748e-03 5.629195192247e-05 7.653800565233e+00
1.190250000000e+03 7.157685692502e-03 5.566880343333e-05 7.696107849616e+00
1.190500000000e+03 7.447275637228e-03 5.513618615743e-05 7.737758656825e+00
1.190750000000e+03 7.685289654620e-03 5.469734107100e-05 7.778721449882e+00
1.191000000000e+03 7.870606050974e-03 5.435532385725e-05 7.818964358463e+00
1.191250000000e+03 8.002307711772e-03 5.411299216038e-05 7.858455228673e+00
1.191500000000e+03 8.079673285457e-03 5.397299343515e-05 7.897161671935e+00
1.191750000000e+03 8.102171657752e-03 5.393774224513e-05 7.935051119603e+00
1.192000000000e+03 8.069460154305e-03 5.400938587027e-05 7.972090880868e+00
1.192250000000e+03 7.981385107488e-03 5.418976413787e-05 8.008248202802e+00
1.192500000000e+03 7.837987703427e-03 5.448036065903e-05 8.043490338341e+00
1.192750000000e+03 7.639511186038e-03 5.488225974185e-05 8.077784615875e+00
1.193000000000e+03 7.386413131121e-03 5.539604971733e-05 8.111098517593e+00
1.193250000000e+03 7.079378948196e-03 5.602178259001e-05 8.143399761311e+00
1.193500000000e+03 6.719337140209e-03 5.675892029533e-05 8.174656388087e+00
1.193750000000e+03 6.307477204455e-03 5.760626135379e-05 8.204836857595e+00
1.194000000000e+03 5.845266757359e-03 5.856187689787e-05 8.233910146987e+00
1.194250000000e+03 5.334468350386e-03 5.962304211432e-05 8.261845854897e+00
1.194500000000e+03 4.777156946607e-03 6.078617722574e-05 8.288614311470e+00
1.194750000000e+03 4.175733954350e-03 6.204685124203e-05 8.314186690181e+00
1.195000000000e+03 3.532939877073e-03 6.339972321656e-05 8.338535123215e+00
1.195250000000e+03 2.851863441713e-03 6.483850235114e-05 8.361632817922e+00
1.195500000000e+03 2.135947243699e-03 6.635595138521e-05 8.383454173714e+00
1.195750000000e+03 1.388987963706e-03 6.794388289946e-05 8.403974897010e+00
1.196000000000e+03 6.151328541722e-04 6.959318761232e-05 8.423172114741e+00
1.196250000000e+03 -1.811310693651e-04 7.129388140698e-05 8.441024482474e+00
1.196500000000e+03 -9.949933406004e-04 7.303516642079e-05 8.457512287646e+00
1.196750000000e+03 -1.821343776753e-03 7.480551226932e-05 8.472617545176e+00
1.197000000000e+03 -2.654802315589e-03 7.659275371164e-05 8.486324085625e+00
1.197250000000e+03 -3.489757306142e-03 7.838420835810e-05 8.498617632507e+00
1.197500000000e+03 -4.320409859378e-03 8.016681958201e-05 8.509485870244e+00
1.197750000000e+03 -5.140826262328e-03 8.192730106996e-05 8.518918499177e+00
1.198000000000e+03 -5.944996340912e-03 8.365225827403e-05 8.526907279058e+00
1.198250000000e+03 -6.726898449491e-03 8.532838220743e-05 8.533446059483e+00
1.198500000000e+03 -7.480569717241e-03 8.694265092252e-05 8.538530796149e+00
1.198750000000e+03 -8.200180988733e-03 8.848249837520e-05 8.542159554787e+00
1.199000000000e+03 -8.880114876930e-03 8.993599132287e-05 8.544332500105e+00
1.199250000000e+03 -9.515046545977e-03 9.129200929545e-05 8.545051872803e+00
1.199500000000e+03 -1.010002474204e-02 9.254041662385e-05 8.544321952045e+00
1.199750000000e+03 -1.063055305463e-02 9.367222786291e-05 8.542149006918e+00
1.200000000000e+03 -1.110266775047e-02 9.467975805252e-05 8.538541234765e+00
1.200250000000e+03 -1.151301341663e-02 9.555675471334e-05 8.533508689640e+00
1.200500000000e+03 -1.185891207597e-02 9.629851944462e-05 8.527063200061e+00
1.200750000000e+03 -1.213842497326e-02 9.690200330847e-05 8.519218277850e+00
1.201000000000e+03 -1.235040748495e-02 9.736587614337e-05 8.509989019442e+00
1.201250000000e+03 -1.249455238482e-02 9.769056601194e-05 8.499391999970e+00
1.201500000000e+03 -1.257142164959e-02 9.787833354186e-05 8.487445162040e+00
1.201750000000e+03 -1.258246765710e-02 9.793322485441e-05 8.474167700136e+00
1.202000000000e+03 -1.253003871671e-02 9.786106512097e-05 8.459579941712e+00
1.202250000000e+03 -1.241737173536e-02 9.766939789360e-05 8.443703226226e+00
1.202500000000e+03 -1.224856917833e-02 9.736738739760e-05 8.426559783415e+00
1.202750000000e+03 -1.202856339567e-02 9.696572424561e-05 8.408172611269e+00
1.203000000000e+03 -1.176306391958e-02 9.647651205927e-05 8.388565355574e+00
1.203250000000e+03 -1.145849161538e-02 9.591308776616e-05 8.367762191329e+00
1.203500000000e+03 -1.112189770917e-02 9.528984934409e-05 8.345787707647e+00
1.203750000000e+03 -1.076087220657e-02 9.462209304842e-05 8.322666795665e+00
1.204000000000e+03 -1.038343866099e-02 9.392579687234e-05 8.298424541857e+00
1.204250000000e+03 -9.997940426365e-03 9.321740050131e-05 8.273086126088e+00
1.204500000000e+03 -9.612918177407e-03 9.251357861181e-05 8.246676726216e+00
1.204750000000e+03 -9.236982913683e-03 9.183100970592e-05 8.219221428025e+00
1.205000000000e+03 -8.878684404064e-03 9.118614180545e-05 8.190745142910e+00
1.205250000000e+03 -8.546378832290e-03 9.059495981570e-05 8.161272532936e+00
1.205500000000e+03 -8.248098101537e-03 9.007275806724e-05 8.130827942185e+00
1.205750000000e+03 -7.991422063520e-03 8.963391990849e-05 8.099435337607e+00
1.206000000000e+03 -7.783356934971e-03 8.929170878849e-05 8.067118256553e+00
1.206250000000e+03 -7.630220973946e-03 8.905807151555e-05 8.033899762331e+00
1.206500000000e+03 -7.537540428515e-03 8.894345958119e-05 7.999802408933e+00
1.206750000000e+03 -7.509955867674e-03 8.895666623487e-05 7.964848211866e+00
1.207000000000e+03 -7.551142326101e-03 8.910468683435e-05 7.929058628575e+00
1.207250000000e+03 -7.663742106441e-03 8.939259862334e-05 7.892454544497e+00
1.207500000000e+03 -7.849313830143e-03 8.982346747374e-05 7.855056268080e+00
1.207750000000e+03 -8.108295658290e-03 9.039827719512e-05 7.816883530741e+00
1.208000000000e+03 -8.439986063275e-03 9.111588798241e-05 7.777955494925e+00
1.208250000000e+03 -8.842539370402e-03 9.197301957189e-05 7.738290766239e+00
1.208500000000e+03 -9.312978448299e-03 9.296427750213e-05 7.697907411837e+00
1.208750000000e+03 -9.847223459045e-03 9.408218797571e-05 7.656822983608e+00
1.209000000000e+03 -1.044013514572e-02 9.531720089515e-05 7.615054544064e+00
1.209250000000e+03 -1.108557374836e-02 9.665785939245e-05 7.572618696718e+00
1.209500000000e+03 -1.177647113021e-02 9.809090254981e-05 7.529531618359e+00
1.209750000000e+03 -1.250491644432e-02 9.960138936130e-05 7.485809094432e+00
1.210000000000e+03 -1.326225219195e-02 1.011728666945e-04 7.441466553577e+00
1.210250000000e+03 -1.403918179464e-02 1.027875576280e-04 7.396519104788e+00
1.210500000000e+03 -1.482588524088e-02 1.044265587332e-04 7.350981573649e+00
1.210750000000e+03 -1.561214234705e-02 1.060700555184e-04 7.304868538586e+00
1.211000000000e+03 -1.638746157122e-02 1.076975501122e-04 7.258194365342e+00
1.211250000000e+03 -1.714121349080e-02 1.092880996209e-04 7.210973242018e+00
1.211500000000e+03 -1.786276588748e-02 1.108205578510e-04 7.163219208994e+00
1.211750000000e+03 -1.854162052253e-02 1.122738337594e-04 7.114946189688e+00
1.212000000000e+03 -1.916754871601e-02 1.136271356968e-04 7.066168019345e+00
1.212250000000e+03 -1.973072448752e-02 1.148602192359e-04 7.016898467987e+00
1.212500000000e+03 -2.022185342106e-02 1.159536307891e-04 6.967151266228e+00
1.212750000000e+03 -2.063229638535e-02 1.168889454008e-04 6.916940122809e+00
1.213000000000e+03 -2.095418518143e-02 1.176489898040e-04 6.866278745422e+00
1.213250000000e+03 -2.118052996799e-02 1.182180545472e-04 6.815180855295e+00
1.213500000000e+03 -2.130531700827e-02 1.185820913629e-04 6.763660199430e+00
1.213750000000e+03 -2.132359335053e-02 1.187288846883e-04 6.711730564926e+00
1.214000000000e+03 -2.123154111359e-02 1.186482068871e-04 6.659405784852e+00
1.214250000000e+03 -2.102653551191e-02 1.183319747934e-04 6.606699749422e+00
1.214500000000e+03 -2.070719103434e-02 1.177743465904e-04 6.553626408215e+00
1.214750000000e+03 -2.027338943864e-02 1.169717952426e-04 6.500199778416e+00
1.215000000000e+03 -1.972629511005e-02 1.159231706712e-04 6.446433944234e+00
1.215250000000e+03 -1.906835086049e-02 1.146297435934e-04 6.392343062954e+00
1.215500000000e+03 -1.830326086782e-02 1.130952133687e-04 6.337941362811e+00
1.215750000000e+03 -1.743595511025e-02 1.113256733773e-04 6.283243145002e+00
1.216000000000e+03 -1.647253803647e-02 1.093295717040e-04 6.228262785263e+00
1.216250000000e+03 -1.542022404040e-02 1.071176350766e-04 6.173014730344e+00
1.216500000000e+03 -1.428725641189e-02 1.047027775833e-04 6.117513498525e+00
1.216750000000e+03 -1.308281302940e-02 1.020999740786e-04 6.061773679709e+00
1.217000000000e+03 -1.181690161168e-02 9.932611329927e-05 6.005809930566e+00
1.217250000000e+03 -1.050024251963e-02 9.639983423393e-05 5.949636973376e+00
1.217500000000e+03 -9.144142762736e-03 9.334134142622e-05 5.893269593964e+00
1.217750000000e+03 -7.760363590677e-03 9.017220506191e-05 5.836722635065e+00
1.218000000000e+03 -6.360981044905e-03 8.691514022527e-05 5.780010992727e+00
1.218250000000e+03 -4.958243352098e-03 8.359376696751e-05 5.723149609444e+00
1.218500000000e+03 -3.564426067839e-03 8.023241446914e-05 5.666153467853e+00
1.218750000000e+03 -2.191687557455e-03 7.685583673447e-05 5.609037580018e+00
1.219000000000e+03 -8.519256860216e-04 7.348895879877e-05 5.551816978371e+00
1.219250000000e+03 4.433615661789e-04 7.015662525395e-05 5.494506703356e+00
1.219500000000e+03 1.683210026694e-03 6.688333880914e-05 5.437121791001e+00
1.219750000000e+03 2.857316258879e-03 6.369300709289e-05 5.379677256397e+00
1.220000000000e+03 3.956155590871e-03 6.060870064606e-05 5.322188077917e+00
1.220250000000e+03 4.971089693261e-03 5.765240535202e-05 5.264669180204e+00
1.220500000000e+03 5.894463165022e-03 5.484478085990e-05 5.207135412945e+00
1.220750000000e+03 6.719686337430e-03 5.220494908786e-05 5.149601532641e+00
1.221000000000e+03 7.441305582414e-03 4.975028764970e-05 5.092082179276e+00
1.221250000000e+03 8.055057630072e-03 4.749624407466e-05 5.034591856355e+00
1.221500000000e+03 8.557909591784e-03 4.545616801338e-05 4.977144907886e+00
1.221750000000e+03 8.948083690901e-03 4.364116495506e-05 4.919755496200e+00
1.222000000000e+03 9.225064582799e-03 4.205997753121e-05 4.862437581891e+00
1.222250000000e+03 9.389593327593e-03 4.071888617285e-05 4.805204902356e+00
1.222500000000e+03 9.443643121283e-03 3.962164161581e-05 4.748070954535e+00
1.222750000000e+03 9.390382651502e-03 3.876942339617e-05 4.691048977389e+00
1.223000000000e+03 9.234122156997e-03 3.816082733485e-05 4.634151939265e+00
1.223250000000e+03 8.980248456564e-03 3.779187818720e-05 4.577392526501e+00
1.223500000000e+03 8.635144478770e-03 3.765607961914e-05 4.520783137172e+00
1.223750000000e+03 8.206099517203e-03 3.774447629615e-05 4.464335878208e+00
1.224000000000e+03 7.701207293709e-03 3.804576407601e-05 4.408062567505e+00
1.224250000000e+03 7.129254962739e-03 3.854641994502e-05 4.351974740789e+00
1.224500000000e+03 6.499605680328e-03 3.923085455776e-05 4.296083663930e+00
1.224750000000e+03 5.822073500550e-03 4.008159275651e-05 4.240400350607e+00
1.225000000000e+03 5.106794460012e-03 4.107947604534e-05 4.184935585894e+00
1.225250000000e+03 4.364094213845e-03 4.220388894097e-05 4.129699955111e+00
1.225500000000e+03 3.604355168630e-03 4.343299898066e-05 4.074703879329e+00
1.225750000000e+03 2.837883267475e-03 4.474401586704e-05 4.019957655646e+00
1.226000000000e+03 2.074777334901e-03 4.611346257855e-05 3.965471503419e+00
1.226250000000e+03 1.324802239534e-03 4.751745693041e-05 3.911255615709e+00
1.226500000000e+03 5.972676161386e-04 4.893199868267e-05 3.857320214812e+00
1.226750000000e+03 -9.908636054268e-05 5.033326057902e-05 3.803675613113e+00
1.227000000000e+03 -7.561945996691e-04 5.169787772660e-05 3.750332276777e+00
1.227250000000e+03 -1.366762507826e-03 5.300323249058e-05 3.697300892482e+00
1.227500000000e+03 -1.924350540476e-03 5.422773190078e-05 3.644592437571e+00
1.227750000000e+03 -2.423445793564e-03 5.535107221788e-05 3.592218250495e+00
1.228000000000e+03 -2.859520558836e-03 5.635448801186e-05 3.540190102985e+00
1.228250000000e+03 -3.229076872024e-03 5.722098283750e-05 3.488520272579e+00
1.228500000000e+03 -3.529675659811e-03 5.793553517558e-05 3.437221613302e+00
1.228750000000e+03 -3.759951285042e-03 5.848528059479e-05 3.386307625729e+00
1.229000000000e+03 -3.919610842884e-03 5.885966520469e-05 3.335792524862e+00
1.229250000000e+03 -4.009417505637e-03 5.905056334812e-05 3.285691303425e+00
1.229500000000e+03 -4.031159910175e-03 5.905236923218e-05 3.236019792945e+00
1.229750000000e+03 -3.987605973189e-03 5.886204908898e-05 3.186794717853e+00
1.230000000000e+03 -3.882444095413e-03 5.847915897300e-05 3.138033745757e+00
1.230250000000e+03 -3.720210608228e-03 5.790582531953e-05 3.089755528956e+00
1.230500000000e+03 -3.506206535598e-03 5.714669094575e-05 3.041979740371e+00
1.230750000000e+03 -3.246403520015e-03 5.620882511101e-05 2.994727099675e+00
1.231000000000e+03 -2.947341206676e-03 5.510159997915e-05 2.948019390428e+00
1.231250000000e+03 -2.616017991836e-03 5.383653601246e-05 2.901879467884e+00
1.231500000000e+03 -2.259776158055e-03 5.242711785317e-05 2.856331255020e+00
1.231750000000e+03 -1.886183914633e-03 5.088858512961e-05 2.811399727073e+00
1.232000000000e+03 -1.502916188749e-03 4.923770009607e-05 2.767110884631e+00
1.232250000000e+03 -1.117635828870e-03 4.749250262653e-05 2.723491712942e+00
1.232500000000e+03 -7.378775259150e-04 4.567203741609e-05 2.680570128081e+00
1.232750000000e+03 -3.709359916564e-04 4.379607754121e-05 2.638374910138e+00
1.233000000000e+03 -2.376031384574e-05 4.188485623047e-05 2.596935621918e+00
1.233250000000e+03 2.971437038045e-04 3.995878297638e-05 2.556282513862e+00
1.233500000000e+03 5.858024519652e-04 3.803816580328e-05 2.516446416233e+00
1.233750000000e+03 8.368524936145e-04 3.614294218507e-05 2.477458617441e+00
1.234000000000e+03 1.045607296169e-03 3.429242087816e-05 2.439350730624e+00
1.234250000000e+03 1.208111222067e-03 3.250503931662e-05 2.402154548561e+00
1.234500000000e+03 1.321181291673e-03 3.079813741921e-05 2.365901889204e+00
1.234750000000e+03 1.382435043875e-03 2.918775413163e-05 2.330624432069e+00
1.235000000000e+03 1.390305021933e-03 2.768844670309e-05 2.296353547887e+00
1.235250000000e+03 1.344040693105e-03 2.631312506943e-05 2.263120123978e+00
1.235500000000e+03 1.243696493326e-03 2.507295007767e-05 2.230954385839e+00
1.235750000000e+03 1.090108625195e-03 2.397721608333e-05 2.199885719256e+00
1.236000000000e+03 8.848592353135e-04 2.303327442874e-05 2.169942492962e+00
1.236250000000e+03 6.302309546229e-04 2.224649449717e-05 2.141151886504e+00
1.236500000000e+03 3.291510600160e-04 2.162025012947e-05 2.113539723225e+00
1.236750000000e+03 -1.487191027266e-05 2.115593308752e-05 2.087130313140e+00
1.237000000000e+03 -3.978191726681e-04 2.085299362453e-05 2.061946305220e+00
1.237250000000e+03 -8.152377863839e-04 2.070901223789e-05 2.038008553669e+00
1.237500000000e+03 -1.262321407789e-03 2.071978200463e-05 2.015335997481e+00
1.237750000000e+03 -1.733993523576e-03 2.087941690568e-05 1.993945557367e+00
1.238000000000e+03 -2.224992187706e-03 2.118049907157e-05 1.973852048721e+00
1.238250000000e+03 -2.729954610558e-03 2.161422624772e-05 1.955068114475e+00
1.238500000000e+03 -3.243500327006e-03 2.217057648279e-05 1.937604175564e+00
1.238750000000e+03 -3.760311832311e-03 2.283848653584e-05 1.921468402670e+00
1.239000000000e+03 -4.275211022955e-03 2.360604112153e-05 1.906666705913e+00
1.239250000000e+03 -4.783231101490e-03 2.446066761627e-05 1.893202745862e+00
1.239500000000e+03 -5.279682216230e-03 2.538933425486e-05 1.881077962249e+00
1.239750000000e+03 -5.760210479552e-03 2.637874785927e-05 1.870291621768e+00
1.240000000000e+03 -6.220849211104e-03 2.741554852470e-05 1.860840882253e+00
1.240250000000e+03 -6.658062552637e-03 2.848649905657e-05 1.852720874330e+00
1.240500000000e+03 -7.068780036218e-03 2.957866356754e-05 1.845924796066e+00
1.240750000000e+03 -7.450422639608e-03 3.067957623165e-05 1.840444021347e+00
1.241000000000e+03 -7.800919469365e-03 3.177739348889e-05 1.836268217974e+00
1.241250000000e+03 -8.118716190445e-03 3.286103168304e-05 1.833385476831e+00
1.241500000000e+03 -8.402773950859e-03 3.392028478388e-05 1.831782445981e+00
1.241750000000e+03 -8.652560139199e-03 3.494592361605e-05 1.831444470768e+00
1.242000000000e+03 -8.868030699394e-03 3.592977350531e-05 1.832355735429e+00
1.242250000000e+03 -9.049605472505e-03 3.686477019560e-05 1.834499408015e+00
1.242500000000e+03 -9.198135790320e-03 3.774499425102e-05 1.837857780474e+00
1.242750000000e+03 -9.314866688785e-03 3.856568412322e-05 1.842412409660e+00
1.243000000000e+03 -9.401393122977e-03 3.932323206349e-05 1.848144249668e+00
1.243250000000e+03 -9.459612389821e-03 4.001515842533e-05 1.855033782104e+00
1.243500000000e+03 -9.491672719623e-03 4.064006743892e-05 1.863061135173e+00
1.243750000000e+03 -9.499919865390e-03 4.119758988511e-05 1.872206196990e+00
1.244000000000e+03 -9.486842289993e-03 4.168831346071e-05 1.882448719910e+00
1.244250000000e+03 -9.455016197988e-03 4.211369763560e-05 1.893768412723e+00
1.244500000000e+03 -9.407051376802e-03 4.247599632176e-05 1.906145027158e+00
1.244750000000e+03 -9.345538902765e-03 4.277816897999e-05 1.919558430626e+00
1.245000000000e+03 -9.273001431048e-03 4.302376466989e-05 1.933988673866e+00
1.245250000000e+03 -9.191847280584e-03 4.321683857791e-05 1.949416045782e+00
1.245500000000e+03 -9.104328635417e-03 4.336186450676e-05 1.965821124294e+00
1.245750000000e+03 -9.012505087416e-03 4.346364477587e-05 1.983184816137e+00
1.246000000000e+03 -8.918212489417e-03 4.352722853238e-05 2.001488394253e+00
1.246250000000e+03 -8.823038023985e-03 4.355783974402e-05 2.020713527479e+00
1.246500000000e+03 -8.728301612319e-03 4.356080860349e-05 2.040842306495e+00
1.246750000000e+03 -8.635043721264e-03 4.354151431105e-05 2.061857268601e+00
1.247000000000e+03 -8.544019877437e-03 4.350533874586e-05 2.083741418479e+00
1.247250000000e+03 -8.455701546069e-03 4.345762541935e-05 2.106478247993e+00
1.247500000000e+03 -8.370283141409e-03 4.340364636335e-05 2.130051757260e+00
1.247750000000e+03 -8.287694783895e-03 4.334857480595e-05 2.154446474003e+00
1.248000000000e+03 -8.207620222097e-03 4.329746333889e-05 2.179647473662e+00
1.248250000000e+03 -8.129519365826e-03 4.325522536769e-05 2.205640401777e+00
1.248500000000e+03 -8.052654602021e-03 4.322661872058e-05 2.232411495471e+00
1.248750000000e+03 -7.976120054824e-03 4.321622884129e-05 2.259947605503e+00
1.249000000000e+03 -7.898873192073e-03 4.322845176449e-05 2.288236220184e+00
1.249250000000e+03 -7.819767521432e-03 4.326747435421e-05 2.317265487151e+00
1.249500000000e+03 -7.737585786614e-03 4.333725044631e-05 2.347024235224e+00
1.249750000000e+03 -7.651072523526e-03 4.344147361657e-05 2.377501993343e+00
1.250000000000e+03 -7.558965686433e-03 4.358354485326e-05 2.408689008961e+00
1.250250000000e+03 -7.460025959230e-03 4.376653506899e-05 2.440576261063e+00
1.250500000000e+03 -7.353063356010e-03 4.399314378800e-05 2.473155468605e+00
1.250750000000e+03 -7.236961026585e-03 4.426565368132e-05 2.506419095875e+00
1.251000000000e+03 -7.110694838213e-03 4.458588232084e-05 2.540360348098e+00
1.251250000000e+03 -6.973349690656e-03 4.495513301159e-05 2.574973163779e+00
1.251500000000e+03 -6.824131176848e-03 4.537414567068e-05 2.610252195213e+00
1.251750000000e+03 -6.662373740336e-03 4.584304998284e-05 2.646192784545e+00
1.252000000000e+03 -6.487544205370e-03 4.636132262839e-05 2.682790927137e+00
1.252250000000e+03 -6.299242301586e-03 4.692774709034e-05 2.720043228102e+00
1.252500000000e+03 -6.097197728823e-03 4.754040352389e-05 2.757946849570e+00
1.252750000000e+03 -5.881264054608e-03 4.819662759054e-05 2.796499445887e+00
1.253000000000e+03 -5.651410526970e-03 4.889301482175e-05 2.835699093600e+00
1.253250000000e+03 -5.407712117780e-03 4.962542833087e-05 2.875544208564e+00
1.253500000000e+03 -5.150338455356e-03 5.038901885523e-05 2.916033458778e+00
1.253750000000e+03 -4.879542307787e-03 5.117826041076e-05 2.957165667384e+00
1.254000000000e+03 -4.595648374205e-03 5.198700312853e-05 2.998939709420e+00
1.254250000000e+03 -4.299042522099e-03 5.280853868264e-05 3.041354405559e+00
1.254500000000e+03 -3.990162555823e-03 5.363568124503e-05 3.084408410066e+00
1.254750000000e+03 -3.669490872422e-03 5.446086213798e-05 3.128100096649e+00
1.255000000000e+03 -3.337548642538e-03 5.527623600232e-05 3.172427445736e+00
1.255250000000e+03 -2.994892944318e-03 5.607379824626e-05 3.217387930613e+00
1.255500000000e+03 -2.642116008720e-03 5.684550999080e-05 3.262978408031e+00
1.255750000000e+03 -2.279847579913e-03 5.758343039045e-05 3.309195011982e+00
1.256000000000e+03 -1.908758891204e-03 5.827985288959e-05 3.356033056371e+00
1.256250000000e+03 -1.529569865117e-03 5.892744118480e-05 3.403486943555e+00
1.256500000000e+03 -1.143057922791e-03 5.951936765833e-05 3.451550084162e+00
1.256750000000e+03 -7.500686510146e-04 6.004944666688e-05 3.500214827958e+00
1.257000000000e+03 -3.515280808450e-04 6.051226290593e-05 3.549472406519e+00
1.257250000000e+03 5.154479785380e-05 6.090328969907e-05 3.599312891533e+00
1.257500000000e+03 4.580245511400e-04 6.121899781636e-05 3.649725166103e+00
1.257750000000e+03 8.666662174094e-04 6.145695258547e-05 3.700696911561e+00
1.258000000000e+03 1.276093213419e-03 6.161589571022e-05 3.752214610784e+00
1.258250000000e+03 1.684786455688e-03 6.169581018978e-05 3.804263567178e+00
1.258500000000e+03 2.091075159159e-03 6.169796829780e-05 3.856827938045e+00
1.258750000000e+03 2.493130265849e-03 6.162496009970e-05 3.909890785084e+00
1.259000000000e+03 2.888960490176e-03 6.148070162781e-05 3.963434137451e+00
1.259250000000e+03 3.276411725989e-03 6.127042288631e-05 4.017439069716e+00
1.259500000000e+03 3.653169890519e-03 6.100063382369e-05 4.071885791609e+00
1.259750000000e+03 4.016767679588e-03 6.067906937787e-05 4.126753748495e+00
1.260000000000e+03 4.364595414764e-03 6.031461351957e-05 4.182021730969e+00
1.260250000000e+03 4.693915733509e-03 5.991720224024e-05 4.237667992436e+00
1.260500000000e+03 5.001882963431e-03 5.949770728142e-05 4.293670371503e+00
1.260750000000e+03 5.285566084890e-03 5.906780140844e-05 4.350006418283e+00
1.261000000000e+03 5.541976002541e-03 5.863980668255e-05 4.406653521830e+00
1.261250000000e+03 5.768096572793e-03 5.822652799575e-05 4.463589036976e+00
1.261500000000e+03 5.960918660196e-03 5.784107406484e-05 4.520790408114e+00
1.261750000000e+03 6.117477510690e-03 5.749666903981e-05 4.578235288138e+00
1.262000000000e+03 6.234892601790e-03 5.720645618137e-05 4.635901650772e+00
1.262250000000e+03 6.310408921290e-03 5.698329942011e-05 4.693767893411e+00
1.262500000000e+03 6.341439852943e-03 5.683957916067e-05 4.751812930212e+00
1.262750000000e+03 6.325610269088e-03 5.678699797160e-05 4.810016272561e+00
1.263000000000e+03 6.260799454518e-03 5.683638903639e-05 4.868358096816e+00
1.263250000000e+03 6.145182653505e-03 5.699753433414e-05 4.926819296205e+00
1.263500000000e+03 5.977270949831e-03 5.727899616698e-05 4.985381518372e+00
1.263750000000e+03 5.755948266603e-03 5.768796455455e-05 5.044027186258e+00
1.264000000000e+03 5.480504840683e-03 5.823012445388e-05 5.102739502185e+00
1.264250000000e+03 5.150666413185e-03 5.890954439422e-05 5.161502435948e+00
1.264500000000e+03 4.766618493497e-03 5.972858978759e-05 5.220300695003e+00
1.264750000000e+03 4.329025031026e-03 6.068786124749e-05 5.279119679757e+00
1.265000000000e+03 3.839041062754e-03 6.178616080094e-05 5.337945422513e+00
1.265250000000e+03 3.298318713388e-03 6.302048618689e-05 5.396764512821e+00
1.265500000000e+03 2.709006736037e-03 6.438605245998e-05 5.455564007972e+00
1.265750000000e+03 2.073742858633e-03 6.587634271168e-05 5.514331332966e+00
1.266000000000e+03 1.395639064262e-03 6.748318538483e-05 5.573054170114e+00
1.266250000000e+03 6.782604812887e-04 6.919684764564e-05 5.631720338885e+00
1.266500000000e+03 -7.440312241283e-05 7.100617389333e-05 5.690317671248e+00
1.266750000000e+03 -8.579713149811e-04 7.289875423505e-05 5.748833880498e+00
1.267000000000e+03 -1.667713717646e-03 7.486105812013e-05 5.807256430090e+00
1.267250000000e+03 -2.498595209087e-03 7.687862470571e-05 5.865572400130e+00
1.267500000000e+03 -3.345326727647e-03 7.893626254468e-05 5.923768358324e+00
1.267750000000e+03 -4.202418997875e-03 8.101825359097e-05 5.981830232988e+00
1.268000000000e+03 -5.064240477380e-03 8.310856354113e-05 6.039743194695e+00
1.268250000000e+03 -5.925076560007e-03 8.519105303095e-05 6.097491544289e+00
1.268500000000e+03 -6.779191334525e-03 8.724968868731e-05 6.155058613256e+00
1.268750000000e+03 -7.620889022503e-03 8.926874838389e-05 6.212426674042e+00
1.269000000000e+03 -8.444575841077e-03 9.123301970262e-05 6.269576865353e+00
1.269250000000e+03 -9.244820699838e-03 9.312798710875e-05 6.326489131926e+00
1.269500000000e+03 -1.001641361548e-02 9.494002041222e-05 6.383142179106e+00
1.269750000000e+03 -1.075442198182e-02 9.665649504961e-05 6.439513445283e+00
1.270000000000e+03 -1.145424330103e-02 9.826595473814e-05 6.495579090697e+00
1.270250000000e+03 -1.211165394339e-02 9.975824649258e-05 6.551314003620e+00
1.270500000000e+03 -1.272285331565e-02 1.011246129590e-04 6.606691823909e+00
1.270750000000e+03 -1.328450328954e-02 1.023577744976e-04 6.661684983487e+00
1.271000000000e+03 -1.379376221857e-02 1.034519909520e-04 6.716264763342e+00
1.271250000000e+03 -1.424831300621e-02 1.044031024524e-04 6.770401366295e+00
1.271500000000e+03 -1.464638564068e-02 1.052085497623e-04 6.824064004473e+00
1.271750000000e+03 -1.498677304653e-02 1.058673707243e-04 6.877221000563e+00
1.272000000000e+03 -1.526884081648e-02 1.063801790773e-04 6.929839901223e+00
1.272250000000e+03 -1.549253037794e-02 1.067491358289e-04 6.981887601369e+00
1.272500000000e+03 -1.565835537950e-02 1.069778732058e-04 7.033330477259e+00
1.272750000000e+03 -1.576739287501e-02 1.070714236786e-04 7.084134527733e+00
1.273000000000e+03 -1.582126692566e-02 1.070361332796e-04 7.134265520484e+00
1.273250000000e+03 -1.582212777352e-02 1.068795566109e-04 7.183689143262e+00
1.273500000000e+03 -1.577262387975e-02 1.066103301958e-04 7.232371156389e+00
1.273750000000e+03 -1.567586949461e-02 1.062380399117e-04 7.280277546530e+00
1.274000000000e+03 -1.553540699770e-02 1.057730825254e-04 7.327374679016e+00
1.274250000000e+03 -1.535516362985e-02 1.052265169551e-04 7.373629446749e+00
1.274500000000e+03 -1.513940496384e-02 1.046099129801e-04 7.419009415350e+00
1.274750000000e+03 -1.489268326263e-02 1.039351740551e-04 7.463482961254e+00
1.275000000000e+03 -1.461978344900e-02 1.032143861684e-04 7.507019403166e+00
1.275250000000e+03 -1.432566533484e-02 1.024596554138e-04 7.549589123899e+00
1.275500000000e+03 -1.401540437413e-02 1.016829388557e-04 7.591163682973e+00
1.275750000000e+03 -1.369413049917e-02 1.008958929680e-04 7.631715917997e+00
1.276000000000e+03 -1.336696643559e-02 1.001097230579e-04 7.671220034796e+00
1.276250000000e+03 -1.303896600580e-02 9.933503262249e-05 7.709651685375e+00
1.276500000000e+03 -1.271505319406e-02 9.858168560017e-05 7.746988033780e+00
1.276750000000e+03 -1.239996278664e-02 9.785868439502e-05 7.783207809289e+00
1.277000000000e+03 -1.209818356641e-02 9.717406168724e-05 7.818291347528e+00
1.277250000000e+03 -1.181390413201e-02 9.653478807126e-05 7.852220619102e+00
1.277500000000e+03 -1.155096289890e-02 9.594669947180e-05 7.884979246720e+00
1.277750000000e+03 -1.131280234848e-02 9.541441698543e-05 7.916552510875e+00
1.278000000000e+03 -1.110242817433e-02 9.494131561941e-05 7.946927344813e+00
1.278250000000e+03 -1.092237456961e-02 9.452953399366e-05 7.976092319850e+00
1.278500000000e+03 -1.077467479210e-02 9.417994361935e-05 8.004037620739e+00
1.278750000000e+03 -1.066083896380e-02 9.389217113448e-05 8.030755013413e+00
1.279000000000e+03 -1.058183824836e-02 9.366464012922e-05 8.056237804737e+00
1.279250000000e+03 -1.053809666083e-02 9.349463120087e-05 8.080480796397e+00
1.279500000000e+03 -1.052948925663e-02 9.337835692746e-05 8.103480231921e+00
1.279750000000e+03 -1.055534851077e-02 9.331105230773e-05 8.125233740239e+00
1.280000000000e+03 -1.061447754266e-02 9.328708725120e-05 8.145740274836e+00
1.280250000000e+03 -1.070517088985e-02 9.330009103184e-05 8.165000051144e+00
1.280500000000e+03 -1.082524156118e-02 9.334308126294e-05 8.183014480409e+00
1.280750000000e+03 -1.097205529694e-02 9.340860621598e-05 8.199786104206e+00
1.281000000000e+03 -1.114257077408e-02 9.348889243838e-05 8.215318529112e+00
1.281250000000e+03 -1.133338513180e-02 9.357599569154e-05 8.229616360191e+00
1.281500000000e+03 -1.154078458320e-02 9.366194482852e-05 8.242685139209e+00
1.281750000000e+03 -1.176079909413e-02 9.373888990905e-05 8.254531281892e+00
1.282000000000e+03 -1.198926014436e-02 9.379929763165e-05 8.265162021478e+00
1.282250000000e+03 -1.222186118819e-02 9.383604024110e-05 8.274585352360e+00
1.282500000000e+03 -1.245421884620e-02 9.384252415304e-05 8.282809981291e+00
1.282750000000e+03 -1.268193513487e-02 9.381281103846e-05 8.289845279360e+00
1.283000000000e+03 -1.290065802402e-02 9.374171700213e-05 8.295701242018e+00
1.283250000000e+03 -1.310614121756e-02 9.362489569051e-05 8.300388450189e+00
1.283500000000e+03 -1.329429992250e-02 9.345890090687e-05 8.303918039483e+00
1.283750000000e+03 -1.346126409001e-02 9.324123157181e-05 8.306301670458e+00
1.284000000000e+03 -1.360342545599e-02 9.297035358827e-05 8.307551506527e+00
1.284250000000e+03 -1.371748044489e-02 9.264570308151e-05 8.307680192511e+00
1.284500000000e+03 -1.380046580431e-02 9.226766677203e-05 8.306700838912e+00
1.284750000000e+03 -1.384978789742e-02 9.183754256092e-05 8.304627007483e+00
1.285000000000e+03 -1.386324410062e-02 9.135748056754e-05 8.301472699996e+00
1.285250000000e+03 -1.383903759235e-02 9.083040754945e-05 8.297252345718e+00
1.285500000000e+03 -1.377578355989e-02 9.025993391462e-05 8.291980791209e+00
1.285750000000e+03 -1.367250834325e-02 8.965024976945e-05 8.285673288523e+00
1.286000000000e+03 -1.352864139857e-02 8.900602688033e-05 8.278345482018e+00
1.286250000000e+03 -1.334400079017e-02 8.833225007615e-05 8.270013392327e+00
1.286500000000e+03 -1.311877211826e-02 8.763409315254e-05 8.260693399490e+00
1.286750000000e+03 -1.285348367746e-02 8.691682073111e-05 8.250402218194e+00
1.287000000000e+03 -1.254897622022e-02 8.618564528040e-05 8.239156872646e+00
1.287250000000e+03 -1.220637036515e-02 8.544559881526e-05 8.226974663785e+00
1.287500000000e+03 -1.182703135161e-02 8.470141357203e-05 8.213873134083e+00
1.287750000000e+03 -1.141253379023e-02 8.395741507511e-05 8.199870021058e+00
1.288000000000e+03 -1.096462537823e-02 8.321742564280e-05 8.184983212476e+00
1.288250000000e+03 -1.048519286004e-02 8.248468507482e-05 8.169230687410e+00
1.288500000000e+03 -9.976229258992e-03 8.176178654251e-05 8.152630459480e+00
1.288750000000e+03 -9.439804786925e-03 8.105063311636e-05 8.135200509565e+00
1.289000000000e+03 -8.878041088944e-03 8.035240975593e-05 8.116958713632e+00
1.289250000000e+03 -8.293090122534e-03 7.966756135158e-05 8.097922772170e+00
1.289500000000e+03 -7.687117434575e-03 7.899586269677e-05 8.078110127960e+00
1.289750000000e+03 -7.062291058781e-03 7.833642530536e-05 8.057537890702e+00
1.290000000000e+03 -6.420774685532e-03 7.768772753361e-05 8.036222751466e+00
1.290250000000e+03 -5.764726801822e-03 7.704769908382e-05 8.014180906062e+00
1.290500000000e+03 -5.096303246473e-03 7.641380819190e-05 7.991427971153e+00
1.290750000000e+03 -4.417664782663e-03 7.578316605003e-05 7.967978908540e+00
1.291000000000e+03 -3.730988186291e-03 7.515263730196e-05 7.943847952296e+00
1.291250000000e+03 -3.038479120952e-03 7.451893783422e-05 7.919048536456e+00
1.291500000000e+03 -2.342387900925e-03 7.387874194506e-05 7.893593233476e+00
1.291750000000e+03 -1.645025461768e-03 7.322882657357e-05 7.867493696634e+00
1.292000000000e+03 -9.487799411775e-04 7.256620888166e-05 7.840760612898e+00
1.292250000000e+03 -2.561310808867e-04 7.188828352314e-05 7.813403660276e+00
1.292500000000e+03 4.303364184475e-04 7.119287833207e-05 7.785431478786e+00
1.292750000000e+03 1.107922564641e-03 7.047836385027e-05 7.756851651072e+00
1.293000000000e+03 1.773806463731e-03 6.974374412930e-05 7.727670690720e+00
1.293250000000e+03 2.425044179229e-03 6.898873016514e-05 7.697894045256e+00
1.293500000000e+03 3.058572320917e-03 6.821379514974e-05 7.667526108424e+00
1.293750000000e+03 3.671216687195e-03 6.742024068881e-05 7.636570245613e+00
1.294000000000e+03 4.259707496599e-03 6.661014885462e-05 7.605028827531e+00
1.294250000000e+03 4.820699590338e-03 6.578641296942e-05 7.572903277882e+00
1.294500000000e+03 5.350799024521e-03 6.495274755286e-05 7.540194129934e+00
1.294750000000e+03 5.846594645811e-03 6.411364013639e-05 7.506901094855e+00
1.295000000000e+03 6.304695275671e-03 6.327429505629e-05 7.473023135864e+00
1.295250000000e+03 6.721770682495e-03 6.244056529817e-05 7.438558553705e+00
1.295500000000e+03 7.094596450557e-03 6.161887047607e-05 7.403505077499e+00
1.295750000000e+03 7.420100945851e-03 6.081610224892e-05 7.367859963729e+00
1.296000000000e+03 7.695414798214e-03 6.003951724867e-05 7.331620095792e+00
1.296250000000e+03 7.917919735309e-03 5.929662439430e-05 7.294782092189e+00
1.296500000000e+03 8.085297873156e-03 5.859506385422e-05 7.257342411214e+00
1.296750000000e+03 8.195578546523e-03 5.794248402086e-05 7.219297459660e+00
1.297000000000e+03 8.247182301775e-03 5.734641691144e-05 7.180643700296e+00
1.297250000000e+03 8.238961258018e-03 5.681415251022e-05 7.141377753918e+00
1.297500000000e+03 8.170233763979e-03 5.635260866174e-05 7.101496501981e+00
1.297750000000e+03 8.040813514527e-03 5.596824096377e-05 7.060997179900e+00
1.298000000000e+03 7.851031589517e-03 5.566692277670e-05 7.019877468115e+00
1.298250000000e+03 7.601751038650e-03 5.545384130254e-05 6.978135572555e+00
1.298500000000e+03 7.294373614611e-03 5.533340477329e-05 6.935770300106e+00
1.298750000000e+03 6.930837879501e-03 5.530915065138e-05 6.892781122928e+00
1.299000000000e+03 6.513609357803e-03 5.538370811373e-05 6.849168235584e+00
1.299250000000e+03 6.045661596048e-03 5.555875247895e-05 6.804932601235e+00
1.299500000000e+03 5.530449437612e-03 5.583496305292e-05 6.760075989000e+00
1.299750000000e+03 4.971874519926e-03 5.621200909914e-05 6.714601001348e+00
1.300000000000e+03 4.374242572603e-03 5.668853433227e-05 6.668511092086e+00
1.300250000000e+03 3.742214772508e-03 5.726217623450e-05 6.621810575277e+00
1.300500000000e+03 3.080752781411e-03 5.792959900136e-05 6.574504625426e+00
1.300750000000e+03 2.395058469415e-03 5.868653229926e-05 6.526599269925e+00
1.301000000000e+03 1.690510244496e-03 5.952782513685e-05 6.478101373659e+00
1.301250000000e+03 9.725949795933e-04 6.044751467901e-05 6.429018618273e+00
1.301500000000e+03 2.468392339209e-04 6.143890173788e-05 6.379359474891e+00
1.301750000000e+03 -4.812610963620e-04 6.249463783561e-05 6.329133173012e+00
1.302000000000e+03 -1.206310678147e-03 6.360682057838e-05 6.278349665707e+00
1.302250000000e+03 -1.923082856350e-03 6.476709259198e-05 6.227019591894e+00
1.302500000000e+03 -2.626586207877e-03 6.596674598569e-05 6.175154238346e+00
[truncated: 40,994 more chars]
