# Supplementary material for: Tracking Charge Migration with Frequency-Matched Strobo-Spectroscopy
Source: J Phys Chem A. 2024 Jan 2;128(1):20–7. doi: 10.1021/acs.jpca.3c04234 (PMC10788909; doi:10.1021/acs.jpca.3c04234)
Supplement: Supplementary file 2 — jp3c04234_si_002.zip [file jp3c04234_si_002.zip › supplemental data/Data/dipoles/CM-orbital/tau=3.8125.txt]

# CM-orbital-resolved dipole moment for tau = 3.8125 o.c.
0.000000000000e+00 -1.706603541705e-03 2.359602496194e-05 1.638377480866e+00
2.500000000000e-01 -1.707058410154e-03 2.360298516163e-05 1.638690852022e+00
5.000000000000e-01 -1.708427054077e-03 2.362398085320e-05 1.639631853240e+00
7.500000000000e-01 -1.710734664764e-03 2.365931203480e-05 1.641200881791e+00
1.000000000000e+00 -1.713994232439e-03 2.370911855842e-05 1.643385805427e+00
1.250000000000e+00 -1.718185805339e-03 2.377328461778e-05 1.646161435104e+00
1.500000000000e+00 -1.723263313597e-03 2.385154274270e-05 1.649497207234e+00
1.750000000000e+00 -1.729177102569e-03 2.394371716874e-05 1.653368363658e+00
2.000000000000e+00 -1.735890830536e-03 2.404990082600e-05 1.657761696072e+00
2.250000000000e+00 -1.743388068027e-03 2.417047291758e-05 1.662673762270e+00
2.500000000000e+00 -1.751671222262e-03 2.430600703951e-05 1.668105651638e+00
2.750000000000e+00 -1.760754264253e-03 2.445719064861e-05 1.674061467156e+00
3.000000000000e+00 -1.770659452051e-03 2.462480634510e-05 1.680552094367e+00
3.250000000000e+00 -1.781420752730e-03 2.480975584998e-05 1.687600307547e+00
3.500000000000e+00 -1.793094526397e-03 2.501310024686e-05 1.695242858459e+00
3.750000000000e+00 -1.805768717542e-03 2.523604923538e-05 1.703527487234e+00
4.000000000000e+00 -1.819564890982e-03 2.547994757315e-05 1.712508132781e+00
4.250000000000e+00 -1.834626475550e-03 2.574617215798e-05 1.722240862522e+00
4.500000000000e+00 -1.851098533254e-03 2.603600828277e-05 1.732783090294e+00
4.750000000000e+00 -1.869109315195e-03 2.635050762095e-05 1.744193542655e+00
5.000000000000e+00 -1.888762339237e-03 2.669044013046e-05 1.756531573671e+00
5.250000000000e+00 -1.910135076261e-03 2.705628199426e-05 1.769854175171e+00
5.500000000000e+00 -1.933278135668e-03 2.744825433670e-05 1.784212680039e+00
5.750000000000e+00 -1.958211650991e-03 2.786637047403e-05 1.799649889263e+00
6.000000000000e+00 -1.984923023174e-03 2.831048424326e-05 1.816198734384e+00
6.250000000000e+00 -2.013373315128e-03 2.878035522841e-05 1.833882680776e+00
6.500000000000e+00 -2.043513015343e-03 2.927572071293e-05 1.852716901304e+00
6.750000000000e+00 -2.075301751223e-03 2.979636202047e-05 1.872709987096e+00
7.000000000000e+00 -2.108724999352e-03 3.034214539657e-05 1.893866010742e+00
7.250000000000e+00 -2.143801247955e-03 3.091302024527e-05 1.916186235066e+00
7.500000000000e+00 -2.180578415417e-03 3.150897961307e-05 1.939670813526e+00
7.750000000000e+00 -2.219122214581e-03 3.212998879878e-05 1.964320162713e+00
8.000000000000e+00 -2.259501213475e-03 3.277591149908e-05 1.990136327305e+00
8.250000000000e+00 -2.301772177438e-03 3.344647041642e-05 2.017123859903e+00
8.500000000000e+00 -2.345969576997e-03 3.414123653767e-05 2.045290662194e+00
8.750000000000e+00 -2.392101643239e-03 3.485964596572e-05 2.074648316408e+00
9.000000000000e+00 -2.440154454833e-03 3.560104870121e-05 2.105212256600e+00
9.250000000000e+00 -2.490101971923e-03 3.636478004249e-05 2.137001469089e+00
9.500000000000e+00 -2.541917775026e-03 3.715022009898e-05 2.170037938338e+00
9.750000000000e+00 -2.595584108295e-03 3.795681662228e-05 2.204346232112e+00
1.000000000000e+01 -2.651094539573e-03 3.878408956126e-05 2.239952491815e+00
1.025000000000e+01 -2.708451405178e-03 3.963160662651e-05 2.276883626181e+00
1.050000000000e+01 -2.767660627143e-03 4.049895605629e-05 2.315166343395e+00
1.075000000000e+01 -2.828727522046e-03 4.138572325724e-05 2.354826162406e+00
1.100000000000e+01 -2.891654872221e-03 4.229147358115e-05 2.395886040436e+00
1.125000000000e+01 -2.956444193631e-03 4.321573359783e-05 2.438365653494e+00
1.150000000000e+01 -3.023097238827e-03 4.415804227259e-05 2.482280194653e+00
1.175000000000e+01 -3.091616517000e-03 4.511794123480e-05 2.527639337693e+00
1.200000000000e+01 -3.162003436234e-03 4.609488152885e-05 2.574446928842e+00
1.225000000000e+01 -3.234252983294e-03 4.708825894517e-05 2.622700444603e+00
1.250000000000e+01 -3.308346572395e-03 4.809739484293e-05 2.672390720331e+00
1.275000000000e+01 -3.384244121441e-03 4.912149652458e-05 2.723501919359e+00
1.300000000000e+01 -3.461877571321e-03 5.015962271510e-05 2.776012126160e+00
1.325000000000e+01 -3.541145013656e-03 5.121067749703e-05 2.829892539193e+00
1.350000000000e+01 -3.621910233219e-03 5.227339918740e-05 2.885108629748e+00
1.375000000000e+01 -3.704002548527e-03 5.334634389523e-05 2.941619274625e+00
1.400000000000e+01 -3.787223024168e-03 5.442791205335e-05 2.999378801489e+00
1.425000000000e+01 -3.871347529070e-03 5.551632626236e-05 3.058335672298e+00
1.450000000000e+01 -3.956132356902e-03 5.660964103563e-05 3.118433055860e+00
1.475000000000e+01 -4.041318839825e-03 5.770575003508e-05 3.179609090972e+00
1.500000000000e+01 -4.126637507435e-03 5.880240240153e-05 3.241797447486e+00
1.525000000000e+01 -4.211811643784e-03 5.989721957592e-05 3.304927871799e+00
1.550000000000e+01 -4.296560825865e-03 6.098772587931e-05 3.368926813420e+00
1.575000000000e+01 -4.380604860568e-03 6.207138538858e-05 3.433718118580e+00
1.600000000000e+01 -4.463668237182e-03 6.314564779447e-05 3.499223783922e+00
1.625000000000e+01 -4.545484949681e-03 6.420800079651e-05 3.565364785588e+00
1.650000000000e+01 -4.625803240206e-03 6.525601448557e-05 3.632061737449e+00
1.675000000000e+01 -4.704389891933e-03 6.628739096917e-05 3.699235969794e+00
1.700000000000e+01 -4.781033358537e-03 6.730000176625e-05 3.766810058669e+00
1.725000000000e+01 -4.855545911271e-03 6.829191951344e-05 3.834708697968e+00
1.750000000000e+01 -4.927764691846e-03 6.926143826091e-05 3.902859311415e+00
1.775000000000e+01 -4.997551458594e-03 7.020708445044e-05 3.971192606343e+00
1.800000000000e+01 -5.064792427560e-03 7.112762060743e-05 4.039643024721e+00
1.825000000000e+01 -5.129397318779e-03 7.202204159112e-05 4.108149095883e+00
1.850000000000e+01 -5.191298944641e-03 7.288956539234e-05 4.176653667847e+00
1.875000000000e+01 -5.250452764278e-03 7.372963172689e-05 4.245104108630e+00
1.900000000000e+01 -5.306836336450e-03 7.454188638284e-05 4.313452365049e+00
1.925000000000e+01 -5.360449100557e-03 7.532616651193e-05 4.381655011938e+00
1.950000000000e+01 -5.411311730354e-03 7.608248671048e-05 4.449673204887e+00
1.975000000000e+01 -5.459465558879e-03 7.681103176127e-05 4.517472583464e+00
2.000000000000e+01 -5.504971227597e-03 7.751214155952e-05 4.585023121316e+00
2.025000000000e+01 -5.547907356372e-03 7.818629760573e-05 4.652298901056e+00
2.050000000000e+01 -5.588369040099e-03 7.883410941795e-05 4.719277831901e+00
2.075000000000e+01 -5.626466017020e-03 7.945629924083e-05 4.785941300340e+00
2.100000000000e+01 -5.662321316458e-03 8.005368802055e-05 4.852273763412e+00
2.125000000000e+01 -5.696069160643e-03 8.062718058729e-05 4.918262278761e+00
2.150000000000e+01 -5.727853420597e-03 8.117774880748e-05 4.983895996393e+00
2.175000000000e+01 -5.757825164277e-03 8.170641248548e-05 5.049165616422e+00
2.200000000000e+01 -5.786140303876e-03 8.221422074858e-05 5.114062835129e+00
2.225000000000e+01 -5.812956913725e-03 8.270223240692e-05 5.178579802532e+00
2.250000000000e+01 -5.838432025744e-03 8.317148164949e-05 5.242708620044e+00
2.275000000000e+01 -5.862719047860e-03 8.362298650419e-05 5.306440892938e+00
2.300000000000e+01 -5.885964501941e-03 8.405770775877e-05 5.369767371343e+00
2.325000000000e+01 -5.908305445839e-03 8.447654320395e-05 5.432677689922e+00
2.350000000000e+01 -5.929867762515e-03 8.488028764558e-05 5.495160212695e+00
2.375000000000e+01 -5.950763740421e-03 8.526962247757e-05 5.557201995781e+00
2.400000000000e+01 -5.971090925380e-03 8.564510287962e-05 5.618788858959e+00
2.425000000000e+01 -5.990931800046e-03 8.600722843299e-05 5.679905558442e+00
2.450000000000e+01 -6.010352643796e-03 8.635640849811e-05 5.740536048180e+00
2.475000000000e+01 -6.029403507713e-03 8.669292569885e-05 5.800663817720e+00
2.500000000000e+01 -6.048119260651e-03 8.701696991265e-05 5.860272281983e+00
2.525000000000e+01 -6.066519831118e-03 8.732866913722e-05 5.919345208375e+00
2.550000000000e+01 -6.084610844703e-03 8.762800743128e-05 5.977867166021e+00
2.575000000000e+01 -6.102385653939e-03 8.791494367780e-05 6.035823974477e+00
2.600000000000e+01 -6.119827005335e-03 8.818936817959e-05 6.093203137605e+00
2.625000000000e+01 -6.136907704903e-03 8.845113830958e-05 6.149994250163e+00
2.650000000000e+01 -6.153592239392e-03 8.870008584719e-05 6.206189365476e+00
2.675000000000e+01 -6.169839194607e-03 8.893605316199e-05 6.261783308626e+00
2.700000000000e+01 -6.185602484978e-03 8.915888599401e-05 6.316773926175e+00
2.725000000000e+01 -6.200832095641e-03 8.936843756721e-05 6.371162267822e+00
2.750000000000e+01 -6.215475645469e-03 8.956458326517e-05 6.424952690792e+00
2.775000000000e+01 -6.229480279808e-03 8.974722771832e-05 6.478152877456e+00
2.800000000000e+01 -6.242793683446e-03 8.991631142621e-05 6.530773763407e+00
2.825000000000e+01 -6.255364434637e-03 9.007182032031e-05 6.582829378975e+00
2.850000000000e+01 -6.267143045025e-03 9.021378943208e-05 6.634336604588e+00
2.875000000000e+01 -6.278083569842e-03 9.034228106006e-05 6.685314840850e+00
2.900000000000e+01 -6.288144664544e-03 9.045741510974e-05 6.735785601132e+00
2.925000000000e+01 -6.297289906010e-03 9.055936721167e-05 6.785772042687e+00
2.950000000000e+01 -6.305488280813e-03 9.064836791206e-05 6.835298451024e+00
2.975000000000e+01 -6.312715335058e-03 9.072470088892e-05 6.884389689670e+00
3.000000000000e+01 -6.318954390609e-03 9.078869705462e-05 6.933070630936e+00
3.025000000000e+01 -6.324197110708e-03 9.084076843560e-05 6.981365586023e+00
3.050000000000e+01 -6.328443616623e-03 9.088138586424e-05 7.029297754134e+00
3.075000000000e+01 -6.331702896778e-03 9.091107931036e-05 7.076888707760e+00
3.100000000000e+01 -6.333993536285e-03 9.093043911967e-05 7.124157928295e+00
3.125000000000e+01 -6.335344222195e-03 9.094010106295e-05 7.171122405242e+00
3.150000000000e+01 -6.335793677341e-03 9.094075862243e-05 7.217796310383e+00
3.175000000000e+01 -6.335390041734e-03 9.093316441866e-05 7.264190755447e+00
3.200000000000e+01 -6.334190166227e-03 9.091812012707e-05 7.310313638538e+00
3.225000000000e+01 -6.332258998293e-03 9.089646775795e-05 7.356169579909e+00
3.250000000000e+01 -6.329668756906e-03 9.086907973688e-05 7.401759947794e+00
3.275000000000e+01 -6.326497613966e-03 9.083684416966e-05 7.447082972585e+00
3.300000000000e+01 -6.322827879144e-03 9.080064972902e-05 7.492133946478e+00
3.325000000000e+01 -6.318743963435e-03 9.076136891681e-05 7.536905498969e+00
3.350000000000e+01 -6.314330398727e-03 9.071983906156e-05 7.581387939939e+00
3.375000000000e+01 -6.309669971237e-03 9.067684287617e-05 7.625569654719e+00
3.400000000000e+01 -6.304841875015e-03 9.063308792215e-05 7.669437540446e+00
3.425000000000e+01 -6.299919839037e-03 9.058918307850e-05 7.712977464093e+00
3.450000000000e+01 -6.294970237501e-03 9.054561143720e-05 7.756174727520e+00
3.475000000000e+01 -6.290050399291e-03 9.050272991942e-05 7.799014521007e+00
3.500000000000e+01 -6.285207349391e-03 9.046077713748e-05 7.841482348713e+00
3.525000000000e+01 -6.280477046232e-03 9.041983563834e-05 7.883564408921e+00
3.550000000000e+01 -6.275884082943e-03 9.037981111457e-05 7.925247914646e+00
3.575000000000e+01 -6.271441481996e-03 9.034039432737e-05 7.966521336969e+00
3.600000000000e+01 -6.267150778083e-03 9.030119925507e-05 8.007374561830e+00
3.625000000000e+01 -6.263002497472e-03 9.026168045845e-05 8.047798949880e+00
3.650000000000e+01 -6.258976910751e-03 9.022111003493e-05 8.087787294241e+00
3.675000000000e+01 -6.255045170341e-03 9.017863303015e-05 8.127333678388e+00
3.700000000000e+01 -6.251170611909e-03 9.013327194804e-05 8.166433234649e+00
3.725000000000e+01 -6.247310412807e-03 9.008394687196e-05 8.205081807573e+00
3.750000000000e+01 -6.243417329891e-03 9.002954608694e-05 8.243275533410e+00
3.775000000000e+01 -6.239441337913e-03 8.996883843215e-05 8.281010346669e+00
3.800000000000e+01 -6.235331287748e-03 8.990055396599e-05 8.318281429550e+00
3.825000000000e+01 -6.231036606929e-03 8.982346201006e-05 8.355082626794e+00
3.850000000000e+01 -6.226508976556e-03 8.973638160370e-05 8.391405841815e+00
3.875000000000e+01 -6.221703942143e-03 8.963820952396e-05 8.427240436602e+00
3.900000000000e+01 -6.216582365186e-03 8.952795088848e-05 8.462572654244e+00
3.925000000000e+01 -6.211111633755e-03 8.940474943800e-05 8.497385084143e+00
3.950000000000e+01 -6.205266586886e-03 8.926791471464e-05 8.531656191113e+00
3.975000000000e+01 -6.199030142753e-03 8.911694708791e-05 8.565359924854e+00
4.000000000000e+01 -6.192393653807e-03 8.895155896191e-05 8.598465426904e+00
4.025000000000e+01 -6.185356970252e-03 8.877169111784e-05 8.630936845674e+00
4.050000000000e+01 -6.177928240398e-03 8.857751891153e-05 8.662733267833e+00
4.075000000000e+01 -6.170123411250e-03 8.836946019111e-05 8.693808768463e+00
4.100000000000e+01 -6.161965444141e-03 8.814817291738e-05 8.724112581059e+00
4.125000000000e+01 -6.153483229264e-03 8.791453154250e-05 8.753589381434e+00
4.150000000000e+01 -6.144710224895e-03 8.766964150816e-05 8.782179680782e+00
4.175000000000e+01 -6.135683169425e-03 8.741482022862e-05 8.809820315295e+00
4.200000000000e+01 -6.126440725112e-03 8.715153819142e-05 8.836445019463e+00
4.225000000000e+01 -6.117021764635e-03 8.688142822502e-05 8.861985071408e+00
4.250000000000e+01 -6.107463803847e-03 8.660623204371e-05 8.886369988929e+00
4.275000000000e+01 -6.097801725791e-03 8.632777105536e-05 8.909528260077e+00
4.300000000000e+01 -6.088066554246e-03 8.604789531291e-05 8.931388097183e+00
4.325000000000e+01 -6.078285176517e-03 8.576854915426e-05 8.951878189539e+00
4.350000000000e+01 -6.068479807347e-03 8.549154307583e-05 8.970928442460e+00
4.375000000000e+01 -6.058667523022e-03 8.521877891540e-05 8.988470695667e+00
4.400000000000e+01 -6.048860495049e-03 8.495205106709e-05 9.004439396752e+00
4.425000000000e+01 -6.039066608411e-03 8.469303641248e-05 9.018772223403e+00
4.450000000000e+01 -6.029290179940e-03 8.444334441510e-05 9.031410652940e+00
4.475000000000e+01 -6.019532995236e-03 8.420448458463e-05 9.042300459418e+00
4.500000000000e+01 -6.009795567911e-03 8.397785268069e-05 9.051392141470e+00
4.525000000000e+01 -6.000078560957e-03 8.376472336355e-05 9.058641286648e+00
4.550000000000e+01 -5.990384264288e-03 8.356624785461e-05 9.064008860889e+00
4.575000000000e+01 -5.980718038126e-03 8.338345292502e-05 9.067461434405e+00
4.600000000000e+01 -5.971089649681e-03 8.321724036428e-05 9.068971354690e+00
4.625000000000e+01 -5.961514410738e-03 8.306838827388e-05 9.068516861017e+00
4.650000000000e+01 -5.952014079588e-03 8.293755138722e-05 9.066082157586e+00
4.675000000000e+01 -5.942617486574e-03 8.282526189238e-05 9.061657447787e+00
4.700000000000e+01 -5.933360836540e-03 8.273192808347e-05 9.055238935939e+00
4.725000000000e+01 -5.924287673697e-03 8.265783335085e-05 9.046828804568e+00
4.750000000000e+01 -5.915448482149e-03 8.260313328937e-05 9.036435161309e+00
4.775000000000e+01 -5.906899924984e-03 8.256785335764e-05 9.024071971974e+00
4.800000000000e+01 -5.898703768089e-03 8.255188323331e-05 9.009758959712e+00
4.825000000000e+01 -5.890925549279e-03 8.255497080079e-05 8.993521489864e+00
4.850000000000e+01 -5.883633047886e-03 8.257672021164e-05 8.975390413641e+00
4.875000000000e+01 -5.876894604857e-03 8.261658661021e-05 8.955401885934e+00
4.900000000000e+01 -5.870777354489e-03 8.267387209740e-05 8.933597139569e+00
4.925000000000e+01 -5.865345434529e-03 8.274772390757e-05 8.910022214654e+00
4.950000000000e+01 -5.860658231742e-03 8.283713382659e-05 8.884727638280e+00
4.975000000000e+01 -5.856768750791e-03 8.294092274419e-05 8.857768051682e+00
5.000000000000e+01 -5.853722156807e-03 8.305774768805e-05 8.829201776929e+00
5.025000000000e+01 -5.851554602896e-03 8.318616485872e-05 8.799090339046e+00
5.050000000000e+01 -5.850292157804e-03 8.332471262679e-05 8.767497920654e+00
5.075000000000e+01 -5.849949702156e-03 8.347166922393e-05 8.734490782666e+00
5.100000000000e+01 -5.850531020721e-03 8.362517660512e-05 8.700136630061e+00
5.125000000000e+01 -5.852028732031e-03 8.378334990963e-05 8.664503959024e+00
5.150000000000e+01 -5.854424686232e-03 8.394428314731e-05 8.627661373701e+00
5.175000000000e+01 -5.857690779433e-03 8.410604465664e-05 8.589676904143e+00
5.200000000000e+01 -5.861789750132e-03 8.426670271411e-05 8.550617333977e+00
5.225000000000e+01 -5.866675935076e-03 8.442434703224e-05 8.510547546984e+00
5.250000000000e+01 -5.872296527625e-03 8.457710959539e-05 8.469529925290e+00
5.275000000000e+01 -5.878592907212e-03 8.472323327274e-05 8.427623795968e+00
5.300000000000e+01 -5.885501650371e-03 8.486109626682e-05 8.384884960067e+00
5.325000000000e+01 -5.892955508537e-03 8.498923322831e-05 8.341365300049e+00
5.350000000000e+01 -5.900884289896e-03 8.510635542816e-05 8.297112493753e+00
5.375000000000e+01 -5.909215640442e-03 8.521134209205e-05 8.252169831018e+00
5.400000000000e+01 -5.917875545052e-03 8.530332146875e-05 8.206576145254e+00
5.425000000000e+01 -5.926788587692e-03 8.538171210773e-05 8.160365864736e+00
5.450000000000e+01 -5.935878028004e-03 8.544613391159e-05 8.113569173787e+00
5.475000000000e+01 -5.945065749763e-03 8.549643332306e-05 8.066212289806e+00
5.500000000000e+01 -5.954272062246e-03 8.553268996334e-05 8.018317836764e+00
5.525000000000e+01 -5.963415338323e-03 8.555520059589e-05 7.969905307442e+00
5.550000000000e+01 -5.972411510489e-03 8.556446445426e-05 7.920991599899e+00
5.575000000000e+01 -5.981173606574e-03 8.556115912695e-05 7.871591603215e+00
5.600000000000e+01 -5.989611252384e-03 8.554610529937e-05 7.821718820252e+00
5.625000000000e+01 -5.997630317939e-03 8.552025373482e-05 7.771385998040e+00
5.650000000000e+01 -6.005132731280e-03 8.548465548175e-05 7.720605753440e+00
5.675000000000e+01 -6.012016610399e-03 8.544040672226e-05 7.669391166453e+00
5.700000000000e+01 -6.018176598607e-03 8.538857423371e-05 7.617756327372e+00
5.725000000000e+01 -6.023504524426e-03 8.533021574667e-05 7.565716820718e+00
5.750000000000e+01 -6.027890228387e-03 8.526635982686e-05 7.513290129913e+00
5.775000000000e+01 -6.031222822379e-03 8.519796222672e-05 7.460495955733e+00
5.800000000000e+01 -6.033392200836e-03 8.512587819903e-05 7.407356437019e+00
5.825000000000e+01 -6.034290785115e-03 8.505084326668e-05 7.353896271768e+00
5.850000000000e+01 -6.033815583444e-03 8.497345836883e-05 7.300142735382e+00
5.875000000000e+01 -6.031870399252e-03 8.489417988766e-05 7.246125598521e+00
5.900000000000e+01 -6.028368070161e-03 8.481331354188e-05 7.191876948909e+00
5.925000000000e+01 -6.023232710533e-03 8.473101375503e-05 7.137430924272e+00
5.950000000000e+01 -6.016401884243e-03 8.464728716281e-05 7.082823367000e+00
5.975000000000e+01 -6.007828664856e-03 8.456200062862e-05 7.028091410528e+00
6.000000000000e+01 -5.997483467596e-03 8.447489156002e-05 6.973273012937e+00
6.025000000000e+01 -5.985355587985e-03 8.438558092230e-05 6.918406451655e+00
6.050000000000e+01 -5.971454389205e-03 8.429358814036e-05 6.863529793085e+00
6.075000000000e+01 -5.955810027139e-03 8.419834808940e-05 6.808680354344e+00
6.100000000000e+01 -5.938473723628e-03 8.409922737423e-05 6.753894169863e+00
6.125000000000e+01 -5.919517533033e-03 8.399554015745e-05 6.699205476634e+00
6.150000000000e+01 -5.899033606073e-03 8.388656292649e-05 6.644646229748e+00
6.175000000000e+01 -5.877132958833e-03 8.377154831860e-05 6.590245657966e+00
6.200000000000e+01 -5.853943761562e-03 8.364973567943e-05 6.536029867139e+00
6.225000000000e+01 -5.829609191954e-03 8.352036115694e-05 6.482021497164e+00
6.250000000000e+01 -5.804284862865e-03 8.338266619756e-05 6.428239435946e+00
6.275000000000e+01 -5.778135885043e-03 8.323589953155e-05 6.374698593538e+00
6.300000000000e+01 -5.751333714177e-03 8.307931980658e-05 6.321409736075e+00
6.325000000000e+01 -5.724052821950e-03 8.291219632256e-05 6.268379380581e+00
6.350000000000e+01 -5.696467286965e-03 8.273380834264e-05 6.215609750169e+00
6.375000000000e+01 -5.668747417917e-03 8.254344316211e-05 6.163098788122e+00
6.400000000000e+01 -5.641056483341e-03 8.234039418750e-05 6.110840230347e+00
6.425000000000e+01 -5.613547634975e-03 8.212395913765e-05 6.058823734212e+00
6.450000000000e+01 -5.586361086516e-03 8.189343895634e-05 6.007035062417e+00
6.475000000000e+01 -5.559621608192e-03 8.164813780720e-05 5.955456318974e+00
6.500000000000e+01 -5.533436311266e-03 8.138736630892e-05 5.904066236597e+00
6.525000000000e+01 -5.507892809497e-03 8.111044274747e-05 5.852840509543e+00
6.550000000000e+01 -5.483057769939e-03 8.081668534088e-05 5.801752170643e+00
6.575000000000e+01 -5.458975799393e-03 8.050544688831e-05 5.750772006771e+00
6.600000000000e+01 -5.435668688052e-03 8.017610600233e-05 5.699869004236e+00
6.625000000000e+01 -5.413134977885e-03 7.982807051779e-05 5.649010821118e+00
6.650000000000e+01 -5.391349891496e-03 7.946079306534e-05 5.598164276169e+00
6.675000000000e+01 -5.370265650942e-03 7.907378139535e-05 5.547295843632e+00
6.700000000000e+01 -5.349812092352e-03 7.866661405301e-05 5.496372149841e+00
6.725000000000e+01 -5.329897596640e-03 7.823894173398e-05 5.445360460153e+00
6.750000000000e+01 -5.310410398669e-03 7.779049101533e-05 5.394229146381e+00
6.775000000000e+01 -5.291220128440e-03 7.732108848929e-05 5.342948133504e+00
6.800000000000e+01 -5.272179678171e-03 7.683066514882e-05 5.291489314499e+00
6.825000000000e+01 -5.253127333340e-03 7.631926114329e-05 5.239826930964e+00
6.850000000000e+01 -5.233889112480e-03 7.578703084371e-05 5.187937920434e+00
6.875000000000e+01 -5.214281376040e-03 7.523424197489e-05 5.135802221423e+00
6.900000000000e+01 -5.194113611640e-03 7.466127827013e-05 5.083403043934e+00
6.925000000000e+01 -5.173191351280e-03 7.406866883444e-05 5.030727097267e+00
6.950000000000e+01 -5.151319168524e-03 7.345704524336e-05 4.977764782154e+00
6.975000000000e+01 -5.128303683896e-03 7.282714388748e-05 4.924510341407e+00
7.000000000000e+01 -5.103956686360e-03 7.217983455290e-05 4.870961970206e+00
7.025000000000e+01 -5.078098140170e-03 7.151608373482e-05 4.817121887467e+00
7.050000000000e+01 -5.050558931323e-03 7.083694582977e-05 4.762996360393e+00
7.075000000000e+01 -5.021183737575e-03 7.014361830818e-05 4.708595686923e+00
7.100000000000e+01 -4.989833514389e-03 6.943737402335e-05 4.653934128799e+00
7.125000000000e+01 -4.956387644916e-03 6.871956087443e-05 4.599029795120e+00
7.150000000000e+01 -4.920745870631e-03 6.799160876705e-05 4.543904478014e+00
7.175000000000e+01 -4.882829855032e-03 6.725501166563e-05 4.488583434464e+00
7.200000000000e+01 -4.842584381554e-03 6.651127641216e-05 4.433095121941e+00
7.225000000000e+01 -4.799978275298e-03 6.576196426308e-05 4.377470883498e+00
7.250000000000e+01 -4.755005050650e-03 6.500866724413e-05 4.321744592012e+00
7.275000000000e+01 -4.707683147252e-03 6.425299001842e-05 4.265952254138e+00
7.300000000000e+01 -4.658055849739e-03 6.349653423748e-05 4.210131582091e+00
7.325000000000e+01 -4.606190921705e-03 6.274088343100e-05 4.154321542971e+00
7.350000000000e+01 -4.552179903485e-03 6.198758796835e-05 4.098561889915e+00
7.375000000000e+01 -4.496137385869e-03 6.123815004686e-05 4.042892689222e+00
7.400000000000e+01 -4.438200010835e-03 6.049400974911e-05 3.987353849796e+00
7.425000000000e+01 -4.378525253661e-03 5.975653213883e-05 3.931984666125e+00
7.450000000000e+01 -4.317290090341e-03 5.902699567398e-05 3.876823386086e+00
7.475000000000e+01 -4.254689484639e-03 5.830658152056e-05 3.821906810217e+00
7.500000000000e+01 -4.190934778999e-03 5.759636586544e-05 3.767269932142e+00
7.525000000000e+01 -4.126251896478e-03 5.689731548592e-05 3.712945627811e+00
7.550000000000e+01 -4.060879353546e-03 5.621028013780e-05 3.658964396716e+00
7.575000000000e+01 -3.995066269646e-03 5.553598823185e-05 3.605354159858e+00
7.600000000000e+01 -3.929070276233e-03 5.487503578969e-05 3.552140114807e+00
7.625000000000e+01 -3.863155122812e-03 5.422791940682e-05 3.499344646680e+00
7.650000000000e+01 -3.797588113469e-03 5.359501549848e-05 3.446987291948e+00
7.675000000000e+01 -3.732637425979e-03 5.297658321676e-05 3.395084749819e+00
7.700000000000e+01 -3.668569325043e-03 5.237273903308e-05 3.343650934667e+00
7.725000000000e+01 -3.605645220341e-03 5.178348604537e-05 3.292697061760e+00
7.750000000000e+01 -3.544118584882e-03 5.120871199749e-05 3.242231757783e+00
7.775000000000e+01 -3.484231858405e-03 5.064818423564e-05 3.192261188405e+00
7.800000000000e+01 -3.426213341132e-03 5.010154800345e-05 3.142789193770e+00
7.825000000000e+01 -3.370274095968e-03 4.956832431233e-05 3.093817424570e+00
7.850000000000e+01 -3.316605020429e-03 4.904791001001e-05 3.045345472330e+00
7.875000000000e+01 -3.265374104234e-03 4.853957653278e-05 2.997370987091e+00
7.900000000000e+01 -3.216723865037e-03 4.804247025200e-05 2.949889779532e+00
7.925000000000e+01 -3.170769023857e-03 4.755561425765e-05 2.902895905675e+00
7.950000000000e+01 -3.127594492727e-03 4.707791288117e-05 2.856381735106e+00
7.975000000000e+01 -3.087253700115e-03 4.660815856658e-05 2.810338006312e+00
8.000000000000e+01 -3.049767385281e-03 4.614504196720e-05 2.764753874148e+00
8.025000000000e+01 -3.015122824031e-03 4.568716492989e-05 2.719616957255e+00
8.050000000000e+01 -2.983273537323e-03 4.523305802412e-05 2.674913394343e+00
8.075000000000e+01 -2.954139510735e-03 4.478119956960e-05 2.630627918233e+00
8.100000000000e+01 -2.927607887069e-03 4.433003895563e-05 2.586743959595e+00
8.125000000000e+01 -2.903534163636e-03 4.387802038872e-05 2.543243790627e+00
8.150000000000e+01 -2.881743895876e-03 4.342360880213e-05 2.500108717137e+00
8.175000000000e+01 -2.862034871136e-03 4.296531549799e-05 2.457319331585e+00
8.200000000000e+01 -2.844179759133e-03 4.250172510686e-05 2.414855830635e+00
8.225000000000e+01 -2.827929173366e-03 4.203152033105e-05 2.372698406815e+00
8.250000000000e+01 -2.813015142620e-03 4.155348704879e-05 2.330827716486e+00
8.275000000000e+01 -2.799154912483e-03 4.106657977732e-05 2.289225424661e+00
8.300000000000e+01 -2.786055074829e-03 4.056991574994e-05 2.247874825292e+00
8.325000000000e+01 -2.773416097157e-03 4.006277504320e-05 2.206761533206e+00
8.350000000000e+01 -2.760937063592e-03 3.954462120548e-05 2.165874234681e+00
8.375000000000e+01 -2.748320553011e-03 3.901512537546e-05 2.125205487462e+00
8.400000000000e+01 -2.735277597923e-03 3.847415300232e-05 2.084752547680e+00
8.425000000000e+01 -2.721532612099e-03 3.792175967615e-05 2.044518205514e+00
8.450000000000e+01 -2.706828239431e-03 3.735822481019e-05 2.004511599208e+00
8.475000000000e+01 -2.690929910612e-03 3.678404746282e-05 1.964748979186e+00
8.500000000000e+01 -2.673630098826e-03 3.619994628007e-05 1.925254389665e+00
8.525000000000e+01 -2.654752089140e-03 3.560686201445e-05 1.886060232781e+00
8.550000000000e+01 -2.634153213541e-03 3.500595933650e-05 1.847207683659e+00
8.575000000000e+01 -2.611727355756e-03 3.439862761700e-05 1.808746924428e+00
8.600000000000e+01 -2.587406752833e-03 3.378648084901e-05 1.770737172242e+00
8.625000000000e+01 -2.561162975470e-03 3.317135626010e-05 1.733246481141e+00
8.650000000000e+01 -2.533007094268e-03 3.255531002744e-05 1.696351307917e+00
8.675000000000e+01 -2.502989085694e-03 3.194061066175e-05 1.660135838981e+00
8.700000000000e+01 -2.471196447989e-03 3.132972901815e-05 1.624691090294e+00
8.725000000000e+01 -2.437752133192e-03 3.072532321868e-05 1.590113797179e+00
8.750000000000e+01 -2.402811811532e-03 3.013021467843e-05 1.556505128429e+00
8.775000000000e+01 -2.366560604330e-03 2.954737376368e-05 1.523969259388e+00
8.800000000000e+01 -2.329209448302e-03 2.897990468026e-05 1.492611854024e+00
8.825000000000e+01 -2.290991009538e-03 2.843099207139e-05 1.462538506221e+00
8.850000000000e+01 -2.252155319996e-03 2.790387305965e-05 1.433853188504e+00
8.875000000000e+01 -2.212965416341e-03 2.740180533287e-05 1.406656768303e+00
8.900000000000e+01 -2.173692755936e-03 2.692800236101e-05 1.381045630061e+00
8.925000000000e+01 -2.134612813794e-03 2.648561171970e-05 1.357110453078e+00
8.950000000000e+01 -2.096000923299e-03 2.607766964324e-05 1.334935176398e+00
8.975000000000e+01 -2.058128311828e-03 2.570705469057e-05 1.314596170697e+00
9.000000000000e+01 -2.021258478004e-03 2.537644474859e-05 1.296161639169e+00
9.025000000000e+01 -1.985643962315e-03 2.508827640846e-05 1.279691244002e+00
9.050000000000e+01 -1.951523586030e-03 2.484470701208e-05 1.265235956239e+00
9.075000000000e+01 -1.919120203528e-03 2.464758109855e-05 1.252838105383e+00
9.100000000000e+01 -1.888639055087e-03 2.449840733354e-05 1.242531612162e+00
9.125000000000e+01 -1.860266674911e-03 2.439833484413e-05 1.234342366427e+00
9.150000000000e+01 -1.834170344010e-03 2.434813929508e-05 1.228288716450e+00
9.175000000000e+01 -1.810498072883e-03 2.434821640507e-05 1.224382030389e+00
9.200000000000e+01 -1.789379105585e-03 2.439858406605e-05 1.222627291370e+00
9.225000000000e+01 -1.770924910561e-03 2.449889084166e-05 1.223023686576e+00
9.250000000000e+01 -1.755230625013e-03 2.464843356031e-05 1.225565163316e+00
9.275000000000e+01 -1.742376860538e-03 2.484618071663e-05 1.230240916028e+00
9.300000000000e+01 -1.732431809830e-03 2.509080192498e-05 1.237035789603e+00
9.325000000000e+01 -1.725453570251e-03 2.538070373642e-05 1.245930583440e+00
9.350000000000e+01 -1.721492599355e-03 2.571407037710e-05 1.256902249505e+00
9.375000000000e+01 -1.720594224219e-03 2.608890044842e-05 1.269923992085e+00
9.400000000000e+01 -1.722801105645e-03 2.650305326507e-05 1.284965271697e+00
9.425000000000e+01 -1.728155560862e-03 2.695429480842e-05 1.301991736565e+00
9.450000000000e+01 -1.736701634134e-03 2.744034116353e-05 1.320965095067e+00
9.475000000000e+01 -1.748486830448e-03 2.795890013646e-05 1.341842962601e+00
9.500000000000e+01 -1.763563427827e-03 2.850771040455e-05 1.364578698494e+00
9.525000000000e+01 -1.781989308276e-03 2.908457748155e-05 1.389121269717e+00
9.550000000000e+01 -1.803828257597e-03 2.968740453785e-05 1.415415158066e+00
9.575000000000e+01 -1.829149706125e-03 3.031421962768e-05 1.443400336359e+00
9.600000000000e+01 -1.858027904687e-03 3.096319641677e-05 1.473012335246e+00
9.625000000000e+01 -1.890540536456e-03 3.163267062148e-05 1.504182407934e+00
9.650000000000e+01 -1.926766788118e-03 3.232114900725e-05 1.536837804330e+00
9.675000000000e+01 -1.966784924157e-03 3.302731413560e-05 1.570902159472e+00
9.700000000000e+01 -2.010669379953e-03 3.375002214134e-05 1.606295985009e+00
9.725000000000e+01 -2.058487542547e-03 3.448829594221e-05 1.642937262979e+00
9.750000000000e+01 -2.110296153171e-03 3.524131246008e-05 1.680742118204e+00
9.775000000000e+01 -2.166137499118e-03 3.600838533896e-05 1.719625557633e+00
9.800000000000e+01 -2.226035459186e-03 3.678894407896e-05 1.759502246930e+00
9.825000000000e+01 -2.289991526134e-03 3.758249936056e-05 1.800287305271e+00
9.850000000000e+01 -2.357980892111e-03 3.838863201597e-05 1.841897087535e+00
9.875000000000e+01 -2.429948828814e-03 3.920697223231e-05 1.884249934044e+00
9.900000000000e+01 -2.505807241779e-03 4.003714871756e-05 1.927266861694e+00
9.925000000000e+01 -2.585431693084e-03 4.087876915349e-05 1.970872181386e+00
9.950000000000e+01 -2.668658846925e-03 4.173135793137e-05 2.014994025916e+00
9.975000000000e+01 -2.755284670039e-03 4.259436151111e-05 2.059564782014e+00
1.000000000000e+02 -2.845063406540e-03 4.346711684119e-05 2.104521423230e+00
1.002500000000e+02 -2.937707348441e-03 4.434882445481e-05 2.149805748247e+00
1.005000000000e+02 -3.032887506494e-03 4.523852852678e-05 2.195364531722e+00
1.007500000000e+02 -3.130235197546e-03 4.613510214552e-05 2.241149601544e+00
1.010000000000e+02 -3.229344608250e-03 4.703723789162e-05 2.287117854919e+00
1.012500000000e+02 -3.329776298364e-03 4.794344613265e-05 2.333231231576e+00
1.015000000000e+02 -3.431061637105e-03 4.885205901531e-05 2.379456656724e+00
1.017500000000e+02 -3.532708084787e-03 4.976124200201e-05 2.425765967343e+00
1.020000000000e+02 -3.634205234976e-03 5.066901326067e-05 2.472135833858e+00
1.022500000000e+02 -3.735031503785e-03 5.157326894947e-05 2.518547678904e+00
1.025000000000e+02 -3.834661326586e-03 5.247181640905e-05 2.564987600725e+00
1.027500000000e+02 -3.932572678017e-03 5.336241176451e-05 2.611446292889e+00
1.030000000000e+02 -4.028254737399e-03 5.424280210978e-05 2.657918961083e+00
1.032500000000e+02 -4.121215512351e-03 5.511077128315e-05 2.704405223053e+00
1.035000000000e+02 -4.210989227133e-03 5.596418819778e-05 2.750908983165e+00
1.037500000000e+02 -4.297143266709e-03 5.680105055844e-05 2.797438272991e+00
1.040000000000e+02 -4.379284496340e-03 5.761953066588e-05 2.844005042318e+00
1.042500000000e+02 -4.457064809115e-03 5.841801569054e-05 2.890624892995e+00
1.045000000000e+02 -4.530185767506e-03 5.919514331490e-05 2.937316751331e+00
1.047500000000e+02 -4.598402242925e-03 5.994982998886e-05 2.984102469173e+00
1.050000000000e+02 -4.661524953171e-03 6.068129254239e-05 3.031006355098e+00
1.052500000000e+02 -4.719421897815e-03 6.138906099487e-05 3.078054642400e+00
1.055000000000e+02 -4.772018700859e-03 6.207298225167e-05 3.125274893345e+00
1.057500000000e+02 -4.819297889481e-03 6.273321529363e-05 3.172695355701e+00
1.060000000000e+02 -4.861297189390e-03 6.337021786459e-05 3.220344282699e+00
1.062500000000e+02 -4.898106890641e-03 6.398472324323e-05 3.268249233086e+00
1.065000000000e+02 -4.929866577691e-03 6.457771202872e-05 3.316436369457e+00
1.067500000000e+02 -4.956761152599e-03 6.515038050484e-05 3.364929774083e+00
1.070000000000e+02 -4.979016412818e-03 6.570410145404e-05 3.413750801559e+00
1.072500000000e+02 -4.996894419523e-03 6.624038352637e-05 3.462917486861e+00
1.075000000000e+02 -5.010688744827e-03 6.676082892240e-05 3.512444026797e+00
1.077500000000e+02 -5.020719725842e-03 6.726709135743e-05 3.562340347796e+00
1.080000000000e+02 -5.027329826399e-03 6.776083772519e-05 3.612611776653e+00
1.082500000000e+02 -5.030879391385e-03 6.824371726377e-05 3.663258811044e+00
1.085000000000e+02 -5.031742841295e-03 6.871732375072e-05 3.714277008590e+00
1.087500000000e+02 -5.030304952311e-03 6.918317199048e-05 3.765656983254e+00
1.090000000000e+02 -5.026957707681e-03 6.964268157067e-05 3.817384510002e+00
1.092500000000e+02 -5.022097664262e-03 7.009716569986e-05 3.869440730690e+00
1.095000000000e+02 -5.016123663733e-03 7.054782217425e-05 3.921802446611e+00
1.097500000000e+02 -5.009434884668e-03 7.099573468577e-05 3.974442497238e+00
1.100000000000e+02 -5.002429116623e-03 7.144187693742e-05 4.027330192786e+00
1.102500000000e+02 -4.995501195425e-03 7.188712178294e-05 4.080431802852e+00
1.105000000000e+02 -4.989041575156e-03 7.233225629971e-05 4.133711077840e+00
1.107500000000e+02 -4.983434805392e-03 7.277799588368e-05 4.187129782554e+00
1.110000000000e+02 -4.979057880774e-03 7.322499982104e-05 4.240648238955e+00
1.112500000000e+02 -4.976278364157e-03 7.367388612195e-05 4.294225858762e+00
1.115000000000e+02 -4.975452237716e-03 7.412524448547e-05 4.347821649583e+00
1.117500000000e+02 -4.976921425971e-03 7.457964625740e-05 4.401394699474e+00
1.120000000000e+02 -4.981010996262e-03 7.503765055325e-05 4.454904617019e+00
1.122500000000e+02 -4.988026030932e-03 7.549980550095e-05 4.508311936501e+00
1.125000000000e+02 -4.998248171728e-03 7.596664434009e-05 4.561578480673e+00
1.127500000000e+02 -5.011931950245e-03 7.643867657170e-05 4.614667677402e+00
1.130000000000e+02 -5.029300916782e-03 7.691637358606e-05 4.667544843684e+00
1.132500000000e+02 -5.050543777023e-03 7.740015013774e-05 4.720177427168e+00
1.135000000000e+02 -5.075810555153e-03 7.789034081934e-05 4.772535222650e+00
1.137500000000e+02 -5.105208946726e-03 7.838717470940e-05 4.824590558748e+00
1.140000000000e+02 -5.138801028125e-03 7.889074887285e-05 4.876318464796e+00
1.142500000000e+02 -5.176600382899e-03 7.940100161885e-05 4.927696824776e+00
1.145000000000e+02 -5.218569864061e-03 7.991768196919e-05 4.978706516875e+00
1.147500000000e+02 -5.264619986517e-03 8.044032659837e-05 5.029331548851e+00
1.150000000000e+02 -5.314608138671e-03 8.096822525297e-05 5.079559185942e+00
1.152500000000e+02 -5.368338595979e-03 8.150044210795e-05 5.129380076231e+00
1.155000000000e+02 -5.425563559239e-03 8.203580051655e-05 5.178788370438e+00
1.157500000000e+02 -5.485985032979e-03 8.257285326155e-05 5.227781834805e+00
1.160000000000e+02 -5.549257661084e-03 8.310989902688e-05 5.276361954485e+00
1.162500000000e+02 -5.614992421879e-03 8.364500036936e-05 5.324534020256e+00
1.165000000000e+02 -5.682761199440e-03 8.417600687002e-05 5.372307195158e+00
1.167500000000e+02 -5.752102094479e-03 8.470059517171e-05 5.419694554472e+00
1.170000000000e+02 -5.822525328280e-03 8.521628741121e-05 5.466713088054e+00
1.172500000000e+02 -5.893519682610e-03 8.572042796956e-05 5.513383665972e+00
1.175000000000e+02 -5.964559179934e-03 8.621036879802e-05 5.559730950579e+00
1.177500000000e+02 -6.035109979824e-03 8.668347217611e-05 5.605783261479e+00
1.180000000000e+02 -6.104637484359e-03 8.713710365421e-05 5.651572375923e+00
1.182500000000e+02 -6.172613277250e-03 8.756870051690e-05 5.697133273253e+00
1.185000000000e+02 -6.238521739130e-03 8.797585172543e-05 5.742503818630e+00
1.187500000000e+02 -6.301866347156e-03 8.835630007167e-05 5.787724382030e+00
1.190000000000e+02 -6.362175451279e-03 8.870791445401e-05 5.832837409099e+00
1.192500000000e+02 -6.419007352876e-03 8.902880616354e-05 5.877886932995e+00
1.195000000000e+02 -6.471954657470e-03 8.931734237189e-05 5.922918048419e+00
1.197500000000e+02 -6.520647964843e-03 8.957214352839e-05 5.967976346610e+00
1.200000000000e+02 -6.564758776769e-03 8.979208574536e-05 6.013107326828e+00
1.202500000000e+02 -6.604001739412e-03 8.997630059934e-05 6.058355785469e+00
1.205000000000e+02 -6.638136125308e-03 9.012416965978e-05 6.103765204049e+00
1.207500000000e+02 -6.666966691962e-03 9.023530965649e-05 6.149377138006e+00
1.210000000000e+02 -6.690343952252e-03 9.030955101411e-05 6.195230620248e+00
1.212500000000e+02 -6.708163885953e-03 9.034695481092e-05 6.241361588381e+00
1.215000000000e+02 -6.720367117145e-03 9.034776404368e-05 6.287802344890e+00
1.217500000000e+02 -6.726937792833e-03 9.031238922450e-05 6.334581058019e+00
1.220000000000e+02 -6.727902176685e-03 9.024139980787e-05 6.381721310270e+00
1.222500000000e+02 -6.723326869163e-03 9.013551301162e-05 6.429241700120e+00
1.225000000000e+02 -6.713316855996e-03 8.999554882000e-05 6.477155501456e+00
1.227500000000e+02 -6.698013444084e-03 8.982244737915e-05 6.525470384381e+00
1.230000000000e+02 -6.677591992779e-03 8.961726362142e-05 6.574188199743e+00
1.232500000000e+02 -6.652259530349e-03 8.938115836965e-05 6.623304829107e+00
1.235000000000e+02 -6.622252286291e-03 8.911539578091e-05 6.672810100933e+00
1.237500000000e+02 -6.587833127190e-03 8.882134257579e-05 6.722687772825e+00
1.240000000000e+02 -6.549288866118e-03 8.850047021763e-05 6.772915578891e+00
1.242500000000e+02 -6.506927430838e-03 8.815435803691e-05 6.823465340385e+00
1.245000000000e+02 -6.461074911821e-03 8.778467806458e-05 6.874303138087e+00
1.247500000000e+02 -6.412072542961e-03 8.739320323656e-05 6.925389539612e+00
1.250000000000e+02 -6.360273553349e-03 8.698180622152e-05 6.976679883144e+00
1.252500000000e+02 -6.306040001692e-03 8.655245201539e-05 7.028124606655e+00
1.255000000000e+02 -6.249739494367e-03 8.610718799612e-05 7.079669622649e+00
1.257500000000e+02 -6.191741929577e-03 8.564813139286e-05 7.131256729132e+00
1.260000000000e+02 -6.132416266347e-03 8.517745503034e-05 7.182824052450e+00
1.262500000000e+02 -6.072127369875e-03 8.469737143776e-05 7.234306514721e+00
1.265000000000e+02 -6.011233020358e-03 8.421011398912e-05 7.285636319606e+00
1.267500000000e+02 -5.950081188360e-03 8.371791734099e-05 7.336743447862e+00
1.270000000000e+02 -5.889007670089e-03 8.322299171243e-05 7.387556159400e+00
1.272500000000e+02 -5.828334059986e-03 8.272749177979e-05 7.438001494846e+00
1.275000000000e+02 -5.768366075002e-03 8.223353758116e-05 7.488005769882e+00
1.277500000000e+02 -5.709392123614e-03 8.174318698284e-05 7.537495062732e+00
1.280000000000e+02 -5.651682512307e-03 8.125836426062e-05 7.586395682400e+00
1.282500000000e+02 -5.595488998636e-03 8.078097178893e-05 7.634634621991e+00
1.285000000000e+02 -5.541044314939e-03 8.031279264648e-05 7.682139981492e+00
1.287500000000e+02 -5.488561989196e-03 7.985546730396e-05 7.728841367875e+00
1.290000000000e+02 -5.438236655320e-03 7.941050624910e-05 7.774670254173e+00
1.292500000000e+02 -5.390244487818e-03 7.897929897219e-05 7.819560308809e+00
1.295000000000e+02 -5.344743877588e-03 7.856314501820e-05 7.863447675661e+00
1.297500000000e+02 -5.301876089142e-03 7.816317260334e-05 7.906271220023e+00
1.300000000000e+02 -5.261766052009e-03 7.778036554795e-05 7.947972720798e+00
1.302500000000e+02 -5.224523122225e-03 7.741559135677e-05 7.988497027839e+00
1.305000000000e+02 -5.190241856857e-03 7.706961921963e-05 8.027792164693e+00
1.307500000000e+02 -5.159002651638e-03 7.674312905637e-05 8.065809400149e+00
1.310000000000e+02 -5.130872313114e-03 7.643669781718e-05 8.102503268943e+00
1.312500000000e+02 -5.105904436121e-03 7.615082454951e-05 8.137831568398e+00
1.315000000000e+02 -5.084139706187e-03 7.588593975483e-05 8.171755317484e+00
1.317500000000e+02 -5.065606069203e-03 7.564238469468e-05 8.204238690294e+00
1.320000000000e+02 -5.050318723182e-03 7.542042274808e-05 8.235248940493e+00
1.322500000000e+02 -5.038280023640e-03 7.522025648043e-05 8.264756299849e+00
1.325000000000e+02 -5.029479239553e-03 7.504197467173e-05 8.292733885030e+00
1.327500000000e+02 -5.023892170990e-03 7.488557452237e-05 8.319157588749e+00
1.330000000000e+02 -5.021480790510e-03 7.475099474855e-05 8.344005989077e+00
1.332500000000e+02 -5.022192908464e-03 7.463810435390e-05 8.367260250491e+00
1.335000000000e+02 -5.025961892046e-03 7.454667366577e-05 8.388904047548e+00
1.337500000000e+02 -5.032706451271e-03 7.447638217931e-05 8.408923488699e+00
1.340000000000e+02 -5.042330657141e-03 7.442677426700e-05 8.427307048968e+00
1.342500000000e+02 -5.054724143648e-03 7.439723099290e-05 8.444045519553e+00
1.345000000000e+02 -5.069762562158e-03 7.438712483249e-05 8.459131953706e+00
1.347500000000e+02 -5.087308599680e-03 7.439576805487e-05 8.472561622166e+00
1.350000000000e+02 -5.107213200405e-03 7.442231548729e-05 8.484331963496e+00
1.352500000000e+02 -5.129317071697e-03 7.446573042041e-05 8.494442542464e+00
1.355000000000e+02 -5.153452543297e-03 7.452493257171e-05 8.502894993965e+00
1.357500000000e+02 -5.179445868367e-03 7.459882853492e-05 8.509692965403e+00
1.360000000000e+02 -5.207119781895e-03 7.468625682694e-05 8.514842051691e+00
1.362500000000e+02 -5.236296250531e-03 7.478602476996e-05 8.518349717884e+00
1.365000000000e+02 -5.266799361922e-03 7.489695190291e-05 8.520225225168e+00
1.367500000000e+02 -5.298458223151e-03 7.501782940628e-05 8.520479542479e+00
1.370000000000e+02 -5.331109818641e-03 7.514750625939e-05 8.519125262055e+00
1.372500000000e+02 -5.364601518593e-03 7.528491715955e-05 8.516176517164e+00
1.375000000000e+02 -5.398793183809e-03 7.542909901115e-05 8.511648908150e+00
1.377500000000e+02 -5.433558754240e-03 7.557921322623e-05 8.505559442745e+00
1.380000000000e+02 -5.468787166786e-03 7.573456673349e-05 8.497926496223e+00
1.382500000000e+02 -5.504382498827e-03 7.589462732138e-05 8.488769796711e+00
1.385000000000e+02 -5.540263262162e-03 7.605903414185e-05 8.478110439676e+00
1.387500000000e+02 -5.576360802196e-03 7.622760117923e-05 8.465970934174e+00
1.390000000000e+02 -5.612616802537e-03 7.640031318132e-05 8.452375281198e+00
1.392500000000e+02 -5.648979941539e-03 7.657731580724e-05 8.437349082447e+00
1.395000000000e+02 -5.685401819293e-03 7.675889690006e-05 8.420919675948e+00
1.397500000000e+02 -5.721832359914e-03 7.694545894019e-05 8.403116291067e+00
1.400000000000e+02 -5.758214819346e-03 7.713748619831e-05 8.383970220147e+00
1.402500000000e+02 -5.794480761768e-03 7.733550682365e-05 8.363514989992e+00
1.405000000000e+02 -5.830545056034e-03 7.754005016150e-05 8.341786531233e+00
1.407500000000e+02 -5.866301314229e-03 7.775160258261e-05 8.318823327543e+00
1.410000000000e+02 -5.901617827291e-03 7.797056209236e-05 8.294666537550e+00
1.412500000000e+02 -5.936334255195e-03 7.819718940275e-05 8.269360076725e+00
1.415000000000e+02 -5.970259360911e-03 7.843156067477e-05 8.242950650234e+00
1.417500000000e+02 -6.003169734183e-03 7.867356722044e-05 8.215487729757e+00
1.420000000000e+02 -6.034809939418e-03 7.892284087971e-05 8.187023467808e+00
1.422500000000e+02 -6.064893758145e-03 7.917884136455e-05 8.157612553544e+00
1.425000000000e+02 -6.093106740375e-03 7.944069040650e-05 8.127312001827e+00
1.427500000000e+02 -6.119110615886e-03 7.970718344574e-05 8.096180894749e+00
1.430000000000e+02 -6.142548788113e-03 7.997687534286e-05 8.064280064193e+00
1.432500000000e+02 -6.163053047739e-03 8.024807211779e-05 8.031671746143e+00
1.435000000000e+02 -6.180251380504e-03 8.051883934587e-05 7.998419191994e+00
1.437500000000e+02 -6.193776636952e-03 8.078703047321e-05 7.964586273657e+00
1.440000000000e+02 -6.203276024293e-03 8.105039920633e-05 7.930237063621e+00
1.442500000000e+02 -6.208421110694e-03 8.130661250697e-05 7.895435428422e+00
1.445000000000e+02 -6.208917706429e-03 8.155328305984e-05 7.860244611599e+00
1.447500000000e+02 -6.204515259839e-03 8.178800272507e-05 7.824726843521e+00
1.450000000000e+02 -6.195016218898e-03 8.200844594686e-05 7.788942949571e+00
1.452500000000e+02 -6.180284544991e-03 8.221245061499e-05 7.752951991707e+00
1.455000000000e+02 -6.160252993272e-03 8.239807088586e-05 7.716810911905e+00
1.457500000000e+02 -6.134928872779e-03 8.256362703696e-05 7.680574210880e+00
1.460000000000e+02 -6.104398390223e-03 8.270772835867e-05 7.644293629609e+00
1.462500000000e+02 -6.068829075312e-03 8.282932051087e-05 7.608017866807e+00
1.465000000000e+02 -6.028470282102e-03 8.292785152447e-05 7.571792300156e+00
1.467500000000e+02 -5.983651716383e-03 8.300313759588e-05 7.535658745939e+00
1.470000000000e+02 -5.934780189232e-03 8.305540602266e-05 7.499655225169e+00
1.472500000000e+02 -5.882334242670e-03 8.308535510834e-05 7.463815772433e+00
1.475000000000e+02 -5.826857332129e-03 8.309399099685e-05 7.428170254196e+00
1.477500000000e+02 -5.768949361674e-03 8.308268465673e-05 7.392744233757e+00
1.480000000000e+02 -5.709256839699e-03 8.305317831428e-05 7.357558849732e+00
1.482500000000e+02 -5.648461981564e-03 8.300752142948e-05 7.322630736365e+00
1.485000000000e+02 -5.587271759787e-03 8.294801321537e-05 7.287971974420e+00
1.487500000000e+02 -5.526406624998e-03 8.287714873850e-05 7.253590061295e+00
1.490000000000e+02 -5.466589212418e-03 8.279756556059e-05 7.219487920820e+00
1.492500000000e+02 -5.408533616190e-03 8.271199000368e-05 7.185663940055e+00
1.495000000000e+02 -5.352935478104e-03 8.262318577262e-05 7.152112023383e+00
1.497500000000e+02 -5.300463018792e-03 8.253390624297e-05 7.118821683405e+00
1.500000000000e+02 -5.251749286351e-03 8.244685286690e-05 7.085778159198e+00
1.502500000000e+02 -5.207385735819e-03 8.236463960976e-05 7.052962553368e+00
1.505000000000e+02 -5.167917177982e-03 8.228977130570e-05 7.020352009692e+00
1.507500000000e+02 -5.133838052116e-03 8.222461182419e-05 6.987919916910e+00
1.510000000000e+02 -5.105589905917e-03 8.217136201233e-05 6.955636143707e+00
1.512500000000e+02 -5.083559930307e-03 8.213206727620e-05 6.923467308720e+00
1.515000000000e+02 -5.068080256009e-03 8.210861080327e-05 6.891377071749e+00
1.517500000000e+02 -5.059427888365e-03 8.210271801029e-05 6.859326460577e+00
1.520000000000e+02 -5.057824915261e-03 8.211593122098e-05 6.827274216435e+00
1.522500000000e+02 -5.063438839442e-03 8.214961319500e-05 6.795177158939e+00
1.525000000000e+02 -5.076382777807e-03 8.220497085831e-05 6.762990562352e+00
1.527500000000e+02 -5.096715398983e-03 8.228305020405e-05 6.730668536004e+00
1.530000000000e+02 -5.124440543539e-03 8.238471290156e-05 6.698164399851e+00
1.532500000000e+02 -5.159506467880e-03 8.251062513784e-05 6.665431047641e+00
1.535000000000e+02 -5.201804737625e-03 8.266124606884e-05 6.632421290352e+00
1.537500000000e+02 -5.251168856617e-03 8.283679789697e-05 6.599088174127e+00
1.540000000000e+02 -5.307372706140e-03 8.303726095885e-05 6.565385268203e+00
1.542500000000e+02 -5.370128987237e-03 8.326237083786e-05 6.531266920449e+00
1.545000000000e+02 -5.439087808704e-03 8.351157465938e-05 6.496688477833e+00
1.547500000000e+02 -5.513835489448e-03 8.378398534845e-05 6.461606473577e+00
1.550000000000e+02 -5.593894050812e-03 8.407834761534e-05 6.425978780151e+00
1.552500000000e+02 -5.678721360430e-03 8.439305721630e-05 6.389764729133e+00
1.555000000000e+02 -5.767712001375e-03 8.472615899585e-05 6.352925205633e+00
1.557500000000e+02 -5.860199138863e-03 8.507529798976e-05 6.315422712043e+00
1.560000000000e+02 -5.955457376923e-03 8.543771530475e-05 6.277221413030e+00
1.562500000000e+02 -6.052706728186e-03 8.581027441348e-05 6.238287163426e+00
1.565000000000e+02 -6.151117800620e-03 8.618948867647e-05 6.198587518469e+00
1.567500000000e+02 -6.249818025286e-03 8.657153562588e-05 6.158091740507e+00
1.570000000000e+02 -6.347898959550e-03 8.695218682644e-05 6.116770804092e+00
1.572500000000e+02 -6.444424619405e-03 8.732693135149e-05 6.074597397861e+00
1.575000000000e+02 -6.538440761410e-03 8.769104668968e-05 6.031545945200e+00
1.577500000000e+02 -6.628984987653e-03 8.803962911083e-05 5.987592628860e+00
1.580000000000e+02 -6.715097438635e-03 8.836763655279e-05 5.942715441018e+00
1.582500000000e+02 -6.795831888923e-03 8.866996922505e-05 5.896894256056e+00
1.585000000000e+02 -6.870267182847e-03 8.894155256339e-05 5.850110918660e+00
1.587500000000e+02 -6.937518833347e-03 8.917740880129e-05 5.802349368356e+00
1.590000000000e+02 -6.996750427764e-03 8.937273734289e-05 5.753595772064e+00
1.592500000000e+02 -7.047184718542e-03 8.952299476014e-05 5.703838689242e+00
1.595000000000e+02 -7.088113992802e-03 8.962397183107e-05 5.653069235439e+00
1.597500000000e+02 -7.118909950166e-03 8.967186804520e-05 5.601281267538e+00
1.600000000000e+02 -7.139032421805e-03 8.966335725077e-05 5.548471553511e+00
1.602500000000e+02 -7.148036934633e-03 8.959564585101e-05 5.494639950222e+00
1.605000000000e+02 -7.145580751028e-03 8.946652084849e-05 5.439789551923e+00
1.607500000000e+02 -7.131427480080e-03 8.927437982670e-05 5.383926834816e+00
1.610000000000e+02 -7.105449851854e-03 8.901826846244e-05 5.327061762177e+00
1.612500000000e+02 -7.067630977691e-03 8.869787080301e-05 5.269207878188e+00
1.615000000000e+02 -7.018063759599e-03 8.831350155272e-05 5.210382358309e+00
1.617500000000e+02 -6.956948795797e-03 8.786608528094e-05 5.150606046489e+00
1.620000000000e+02 -6.884590586667e-03 8.735710612590e-05 5.089903450980e+00
1.622500000000e+02 -6.801392497051e-03 8.678857707267e-05 5.028302728800e+00
1.625000000000e+02 -6.707850326374e-03 8.616301253600e-05 4.965835639048e+00
1.627500000000e+02 -6.604544905845e-03 8.548330955901e-05 4.902537477851e+00
1.630000000000e+02 -6.492134079221e-03 8.475269259450e-05 4.838447003849e+00
1.632500000000e+02 -6.371344086309e-03 8.397465345186e-05 4.773606339012e+00
1.635000000000e+02 -6.242960795945e-03 8.315287889879e-05 4.708060868637e+00
1.637500000000e+02 -6.107820872096e-03 8.229114457317e-05 4.641859119879e+00
1.640000000000e+02 -5.966803235322e-03 8.139330301876e-05 4.575052641093e+00
1.642500000000e+02 -5.820820703732e-03 8.046322512351e-05 4.507695864991e+00
1.645000000000e+02 -5.670812113174e-03 7.950475012092e-05 4.439845967161e+00
1.647500000000e+02 -5.517734898278e-03 7.852165095815e-05 4.371562712872e+00
1.650000000000e+02 -5.362558200417e-03 7.751761041469e-05 4.302908300004e+00
1.652500000000e+02 -5.206256354895e-03 7.649620640618e-05 4.233947187834e+00
1.655000000000e+02 -5.049802733980e-03 7.546090535673e-05 4.164745915721e+00
1.657500000000e+02 -4.894163873791e-03 7.441506288433e-05 4.095372913978e+00
1.660000000000e+02 -4.740293703911e-03 7.336192892649e-05 4.025898298291e+00
1.662500000000e+02 -4.589127781735e-03 7.230465632602e-05 3.956393653230e+00
1.665000000000e+02 -4.441577394246e-03 7.124630853286e-05 3.886931802859e+00
1.667500000000e+02 -4.298523478921e-03 7.018987361387e-05 3.817586565832e+00
1.670000000000e+02 -4.160810246256e-03 6.913826608801e-05 3.748432499107e+00
1.672500000000e+02 -4.029238518809e-03 6.809432805352e-05 3.679544621816e+00
1.675000000000e+02 -3.904558797616e-03 6.706082576491e-05 3.610998123585e+00
1.677500000000e+02 -3.787464130071e-03 6.604043964342e-05 3.542868054064e+00
1.680000000000e+02 -3.678582863077e-03 6.503574710565e-05 3.475228994154e+00
1.682500000000e+02 -3.578471391185e-03 6.404919979677e-05 3.408154709950e+00
1.685000000000e+02 -3.487607100125e-03 6.308309609693e-05 3.341717791454e+00
1.687500000000e+02 -3.406381663698e-03 6.213955125892e-05 3.275989279500e+00
1.690000000000e+02 -3.335094890764e-03 6.122045943635e-05 3.211038285683e+00
1.692500000000e+02 -3.273949377777e-03 6.032745873016e-05 3.146931611538e+00
1.695000000000e+02 -3.223046051303e-03 5.946189544931e-05 3.083733374093e+00
1.697500000000e+02 -3.182380904903e-03 5.862479242294e-05 3.021504646261e+00
1.700000000000e+02 -3.151842969992e-03 5.781681849759e-05 2.960303120948e+00
1.702500000000e+02 -3.131213761385e-03 5.703826389369e-05 2.900182808720e+00
1.705000000000e+02 -3.120168165632e-03 5.628902950033e-05 2.841193776194e+00
1.707500000000e+02 -3.118276903445e-03 5.556861827549e-05 2.783381936713e+00
1.710000000000e+02 -3.125010408647e-03 5.487613209876e-05 2.726788896063e+00
1.712500000000e+02 -3.139744309033e-03 5.421027906757e-05 2.671451863435e+00
1.715000000000e+02 -3.161766396437e-03 5.356939089357e-05 2.617403627047e+00
1.717500000000e+02 -3.190284869803e-03 5.295145285275e-05 2.564672596609e+00
1.720000000000e+02 -3.224437800054e-03 5.235413711541e-05 2.513282914114e+00
1.722500000000e+02 -3.263303560060e-03 5.177484300742e-05 2.463254622868e+00
1.725000000000e+02 -3.305912168805e-03 5.121074360442e-05 2.414603895852e+00
1.727500000000e+02 -3.351257244843e-03 5.065883710176e-05 2.367343309234e+00
1.730000000000e+02 -3.398308425327e-03 5.011600231294e-05 2.321482152615e+00
1.732500000000e+02 -3.446024009987e-03 4.957905591862e-05 2.277026769405e+00
1.735000000000e+02 -3.493363660899e-03 4.904481127310e-05 2.233980906757e+00
1.737500000000e+02 -3.539300865751e-03 4.851013634752e-05 2.192346074577e+00
1.740000000000e+02 -3.582835064971e-03 4.797200964973e-05 2.152121891370e+00
1.742500000000e+02 -3.623003304422e-03 4.742757521850e-05 2.113306418400e+00
1.745000000000e+02 -3.658891177977e-03 4.687419367841e-05 2.075896462727e+00
1.747500000000e+02 -3.689642883198e-03 4.630948826329e-05 2.039887853948e+00
1.750000000000e+02 -3.714470372057e-03 4.573138197558e-05 2.005275678741e+00
1.752500000000e+02 -3.732661435624e-03 4.513811799095e-05 1.972054482734e+00
1.755000000000e+02 -3.743586647231e-03 4.452835249158e-05 1.940218426763e+00
1.757500000000e+02 -3.746705157385e-03 4.390112474845e-05 1.909761412027e+00
1.760000000000e+02 -3.741569473276e-03 4.325589039636e-05 1.880677163609e+00
1.762500000000e+02 -3.727829089016e-03 4.259248502370e-05 1.852959289911e+00
1.765000000000e+02 -3.705233081822e-03 4.191117262131e-05 1.826601309941e+00
1.767500000000e+02 -3.673631447898e-03 4.121264410395e-05 1.801596667254e+00
1.770000000000e+02 -3.632975616341e-03 4.049799882863e-05 1.777938722399e+00
1.772500000000e+02 -3.583317943608e-03 3.976872969111e-05 1.755620743392e+00
1.775000000000e+02 -3.524810566755e-03 3.902670375766e-05 1.734635885163e+00
1.777500000000e+02 -3.457703321304e-03 3.827413784951e-05 1.714977175364e+00
1.780000000000e+02 -3.382341134442e-03 3.751357103698e-05 1.696637496475e+00
1.782500000000e+02 -3.299160689468e-03 3.674783305854e-05 1.679609576375e+00
1.785000000000e+02 -3.208686506145e-03 3.598001120711e-05 1.663885981479e+00
1.787500000000e+02 -3.111526488335e-03 3.521341521273e-05 1.649459110475e+00
1.790000000000e+02 -3.008366872651e-03 3.445154117226e-05 1.636321190150e+00
1.792500000000e+02 -2.899966681097e-03 3.369803567715e-05 1.624464263091e+00
1.795000000000e+02 -2.787151574149e-03 3.295665965902e-05 1.613880167712e+00
1.797500000000e+02 -2.670807086831e-03 3.223125298010e-05 1.604560501699e+00
1.800000000000e+02 -2.551871201848e-03 3.152570063680e-05 1.596496563885e+00
1.802500000000e+02 -2.431326222371e-03 3.084389798147e-05 1.589679270610e+00
1.805000000000e+02 -2.310189959361e-03 3.018971856114e-05 1.584099041031e+00
1.807500000000e+02 -2.189506209719e-03 2.956698103998e-05 1.579745649115e+00
1.810000000000e+02 -2.070334582052e-03 2.897941750798e-05 1.576608041298e+00
1.812500000000e+02 -1.953739690324e-03 2.843064047503e-05 1.574674120679e+00
1.815000000000e+02 -1.840779787583e-03 2.792410986571e-05 1.573930501533e+00
1.817500000000e+02 -1.732494966446e-03 2.746309931204e-05 1.574362239584e+00
1.820000000000e+02 -1.629895015795e-03 2.705065980044e-05 1.575952548434e+00
1.822500000000e+02 -1.533947150533e-03 2.668958251167e-05 1.578682510776e+00
1.825000000000e+02 -1.445563762250e-03 2.638235985813e-05 1.582530798737e+00
1.827500000000e+02 -1.365590399129e-03 2.613114480707e-05 1.587473416619e+00
1.830000000000e+02 -1.294794200916e-03 2.593770912937e-05 1.593483480843e+00
1.832500000000e+02 -1.233853021577e-03 2.580340193667e-05 1.600531051835e+00
1.835000000000e+02 -1.183345498409e-03 2.572910944706e-05 1.608583030029e+00
1.837500000000e+02 -1.143742262804e-03 2.571521624206e-05 1.617603131355e+00
1.840000000000e+02 -1.115398585417e-03 2.576157206788e-05 1.627551947054e+00
1.842500000000e+02 -1.098548605242e-03 2.586746366051e-05 1.638387097559e+00
1.845000000000e+02 -1.093301337412e-03 2.603159475334e-05 1.650063481783e+00
1.847500000000e+02 -1.099638580771e-03 2.625207601631e-05 1.662533621578e+00
1.850000000000e+02 -1.117414819399e-03 2.652642552683e-05 1.675748094712e+00
1.852500000000e+02 -1.146359118317e-03 2.685158196811e-05 1.689656052190e+00
1.855000000000e+02 -1.186079028573e-03 2.722393152782e-05 1.704205802895e+00
1.857500000000e+02 -1.236066402666e-03 2.763934760272e-05 1.719345453041e+00
1.860000000000e+02 -1.295704992107e-03 2.809324432687e-05 1.735023586924e+00
1.862500000000e+02 -1.364279681185e-03 2.858064228270e-05 1.751189963093e+00
1.865000000000e+02 -1.440987121886e-03 2.909624625219e-05 1.767796216538e+00
1.867500000000e+02 -1.524947565165e-03 2.963453068364e-05 1.784796539182e+00
1.870000000000e+02 -1.615217631411e-03 3.018983470152e-05 1.802148329140e+00
1.872500000000e+02 -1.710803777622e-03 3.075645630390e-05 1.819812790363e+00
1.875000000000e+02 -1.810676214259e-03 3.132874664116e-05 1.837755467032e+00
1.877500000000e+02 -1.913782955720e-03 3.190124336061e-05 1.855946710558e+00
1.880000000000e+02 -2.019063876529e-03 3.246873608873e-05 1.874362063400e+00
1.882500000000e+02 -2.125464490410e-03 3.302635962474e-05 1.892982564094e+00
1.885000000000e+02 -2.231949345819e-03 3.356967996032e-05 1.911794969803e+00
1.887500000000e+02 -2.337514679571e-03 3.409477467867e-05 1.930791896093e+00
1.890000000000e+02 -2.441200291021e-03 3.459828379340e-05 1.949971885374e+00
1.892500000000e+02 -2.542100502743e-03 3.507744460859e-05 1.969339401947e+00
1.895000000000e+02 -2.639373994986e-03 3.553015020175e-05 1.988904768861e+00
1.897500000000e+02 -2.732252485535e-03 3.595496401104e-05 2.008684046506e+00
1.900000000000e+02 -2.820048204074e-03 3.635112345421e-05 2.028698867341e+00
1.902500000000e+02 -2.902160075467e-03 3.671853263976e-05 2.048976226671e+00
1.905000000000e+02 -2.978078565465e-03 3.705774176832e-05 2.069548240713e+00
1.907500000000e+02 -3.047389166816e-03 3.736991517156e-05 2.090451870268e+00
1.910000000000e+02 -3.109774545757e-03 3.765678819129e-05 2.111728616721e+00
1.912500000000e+02 -3.165015341562e-03 3.792061488136e-05 2.133424186865e+00
1.915000000000e+02 -3.212989677603e-03 3.816410808791e-05 2.155588128604e+00
1.917500000000e+02 -3.253671430676e-03 3.839037392786e-05 2.178273432949e+00
1.920000000000e+02 -3.287127347976e-03 3.860284250171e-05 2.201536100325e+00
1.922500000000e+02 -3.313513084134e-03 3.880519628136e-05 2.225434667961e+00
1.925000000000e+02 -3.333068269032e-03 3.900129842371e-05 2.250029693676e+00
1.927500000000e+02 -3.346110665595e-03 3.919511226769e-05 2.275383197448e+00
1.930000000000e+02 -3.353029600833e-03 3.939065187725e-05 2.301558055845e+00
1.932500000000e+02 -3.354278770118e-03 3.959191878330e-05 2.328617355509e+00
1.935000000000e+02 -3.350368447255e-03 3.980282502702e-05 2.356623709847e+00
1.937500000000e+02 -3.341857253304e-03 4.002714037357e-05 2.385638539762e+00
1.940000000000e+02 -3.329343691177e-03 4.026844698862e-05 2.415721340599e+00
1.942500000000e+02 -3.313457558488e-03 4.053009948476e-05 2.446928931789e+00
1.945000000000e+02 -3.294851316328e-03 4.081519151161e-05 2.479314716650e+00
1.947500000000e+02 -3.274191551530e-03 4.112651299493e-05 2.512927963667e+00
1.950000000000e+02 -3.252150591322e-03 4.146651607365e-05 2.547813116686e+00
1.952500000000e+02 -3.229398510537e-03 4.183731631924e-05 2.584009164578e+00
1.955000000000e+02 -3.206595585380e-03 4.224067237743e-05 2.621549073349e+00
1.957500000000e+02 -3.184385277450e-03 4.267797518293e-05 2.660459303467e+00
1.960000000000e+02 -3.163387802333e-03 4.315024222323e-05 2.700759409699e+00
1.962500000000e+02 -3.144194283019e-03 4.365810673329e-05 2.742461749006e+00
1.965000000000e+02 -3.127361606524e-03 4.420185853979e-05 2.785571288308e+00
1.967500000000e+02 -3.113407973001e-03 4.478142962736e-05 2.830085524986e+00
1.970000000000e+02 -3.102809199750e-03 4.539640229378e-05 2.875994504593e+00
1.972500000000e+02 -3.095995668432e-03 4.604603264485e-05 2.923280950752e+00
1.975000000000e+02 -3.093349960006e-03 4.672926930596e-05 2.971920486479e+00
1.977500000000e+02 -3.095205109101e-03 4.744478902327e-05 3.021881944730e+00
1.980000000000e+02 -3.101843470748e-03 4.819099550221e-05 3.073127755722e+00
1.982500000000e+02 -3.113496155588e-03 4.896605740917e-05 3.125614399317e+00
1.985000000000e+02 -3.130343014033e-03 4.976795510450e-05 3.179292914581e+00
1.987500000000e+02 -3.152513061692e-03 5.059450581454e-05 3.234109441877e+00
1.990000000000e+02 -3.180085303278e-03 5.144339235194e-05 3.290005801413e+00
1.992500000000e+02 -3.213089910036e-03 5.231219514168e-05 3.346920084354e+00
1.995000000000e+02 -3.251509718136e-03 5.319842483964e-05 3.404787251050e+00
1.997500000000e+02 -3.295282008058e-03 5.409955560018e-05 3.463539726404e+00
2.000000000000e+02 -3.344300483744e-03 5.501305305750e-05 3.523107984003e+00
2.002500000000e+02 -3.398417491822e-03 5.593639915186e-05 3.583421116957e+00
2.005000000000e+02 -3.457446375644e-03 5.686711748282e-05 3.644407381335e+00
2.007500000000e+02 -3.521163971500e-03 5.780279501580e-05 3.705994721503e+00
2.010000000000e+02 -3.589313231565e-03 5.874109867890e-05 3.768111269447e+00
2.012500000000e+02 -3.661605919153e-03 5.967979444568e-05 3.830685812601e+00
2.015000000000e+02 -3.737725381313e-03 6.061675526475e-05 3.893648244035e+00
2.017500000000e+02 -3.817329268746e-03 6.154995605978e-05 3.956929979860e+00
2.020000000000e+02 -3.900052351147e-03 6.247750107666e-05 4.020464360925e+00
2.022500000000e+02 -3.985509218728e-03 6.339763722663e-05 4.084187028078e+00
2.025000000000e+02 -4.073297111409e-03 6.430871943178e-05 4.148036277454e+00
2.027500000000e+02 -4.162998772212e-03 6.520923198539e-05 4.211953399583e+00
2.030000000000e+02 -4.254185250346e-03 6.609776774577e-05 4.275882992812e+00
2.032500000000e+02 -4.346418947199e-03 6.697300485894e-05 4.339773260615e+00
2.035000000000e+02 -4.439256405745e-03 6.783374070934e-05 4.403576281686e+00
2.037500000000e+02 -4.532251335662e-03 6.867887422649e-05 4.467248253348e+00
2.040000000000e+02 -4.624957629077e-03 6.950739486161e-05 4.530749705630e+00
2.042500000000e+02 -4.716932347617e-03 7.031837624685e-05 4.594045675194e+00
2.045000000000e+02 -4.807738844500e-03 7.111096995621e-05 4.657105840157e+00
2.047500000000e+02 -4.896949845350e-03 7.188439960157e-05 4.719904603607e+00
2.050000000000e+02 -4.984150566197e-03 7.263795420709e-05 4.782421125704e+00
2.052500000000e+02 -5.068941748899e-03 7.337097693835e-05 4.844639294891e+00
2.055000000000e+02 -5.150942625151e-03 7.408286572735e-05 4.906547638511e+00
2.057500000000e+02 -5.229793821077e-03 7.477307270939e-05 4.968139167908e+00
2.060000000000e+02 -5.305160118918e-03 7.544108330476e-05 5.029411160302e+00
2.062500000000e+02 -5.376733091303e-03 7.608641080467e-05 5.090364877940e+00
2.065000000000e+02 -5.444233487112e-03 7.670859112854e-05 5.151005229641e+00
2.067500000000e+02 -5.507413600018e-03 7.730717756915e-05 5.211340380884e+00
2.070000000000e+02 -5.566059391656e-03 7.788173458254e-05 5.271381320090e+00
2.072500000000e+02 -5.619992558191e-03 7.843183677278e-05 5.331141392210e+00
2.075000000000e+02 -5.669072371706e-03 7.895706334482e-05 5.390635809465e+00
2.077500000000e+02 -5.713197321936e-03 7.945699581496e-05 5.449881150947e+00
2.080000000000e+02 -5.752306667964e-03 7.993122175287e-05 5.508894864807e+00
2.082500000000e+02 -5.786381635574e-03 8.037934656055e-05 5.567694780409e+00
2.085000000000e+02 -5.815446567582e-03 8.080100252242e-05 5.626298645600e+00
2.087500000000e+02 -5.839569701224e-03 8.119586013103e-05 5.684723693603e+00
2.090000000000e+02 -5.858863648770e-03 8.156364349762e-05 5.742986248138e+00
2.092500000000e+02 -5.873485643581e-03 8.190414873155e-05 5.801101374561e+00
2.095000000000e+02 -5.883637262615e-03 8.221726448163e-05 5.859082575712e+00
2.097500000000e+02 -5.889563680742e-03 8.250299277143e-05 5.916941535757e+00
2.100000000000e+02 -5.891552490010e-03 8.276147136646e-05 5.974687914388e+00
2.102500000000e+02 -5.889931794188e-03 8.299299429759e-05 6.032329184133e+00
2.105000000000e+02 -5.885067643856e-03 8.319803117912e-05 6.089870510112e+00
2.107500000000e+02 -5.877360845821e-03 8.337724600133e-05 6.147314671611e+00
2.110000000000e+02 -5.867242933636e-03 8.353150977300e-05 6.204662014601e+00
2.112500000000e+02 -5.855171439009e-03 8.366189832471e-05 6.261910436109e+00
2.115000000000e+02 -5.841624410372e-03 8.376970155971e-05 6.319055391083e+00
2.117500000000e+02 -5.827094276099e-03 8.385642508923e-05 6.376089924570e+00
2.120000000000e+02 -5.812081042679e-03 8.392377653874e-05 6.433004716738e+00
2.122500000000e+02 -5.797084977432e-03 8.397364831855e-05 6.489788143865e+00
2.125000000000e+02 -5.782598848414e-03 8.400809412668e-05 6.546426350827e+00
2.127500000000e+02 -5.769099865932e-03 8.402930015342e-05 6.602903333960e+00
2.130000000000e+02 -5.757041495864e-03 8.403955052552e-05 6.659201031389e+00
2.132500000000e+02 -5.746845250748e-03 8.404118771574e-05 6.715299426404e+00
2.135000000000e+02 -5.738892730760e-03 8.403657017858e-05 6.771176656986e+00
2.137500000000e+02 -5.733518047412e-03 8.402802767898e-05 6.826809138030e+00
2.140000000000e+02 -5.731000843764e-03 8.401781520281e-05 6.882171695266e+00
2.142500000000e+02 -5.731560218824e-03 8.400807180908e-05 6.937237713182e+00
2.145000000000e+02 -5.735349597505e-03 8.400077820844e-05 6.991979297851e+00
2.147500000000e+02 -5.742452771456e-03 8.399771879841e-05 7.046367454632e+00
2.150000000000e+02 -5.752881172290e-03 8.400044701856e-05 7.100372285875e+00
2.152500000000e+02 -5.766572629304e-03 8.401025497273e-05 7.153963202647e+00
2.155000000000e+02 -5.783391612836e-03 8.402816077899e-05 7.207109155101e+00
2.157500000000e+02 -5.803131071523e-03 8.405491708799e-05 7.259778876865e+00
2.160000000000e+02 -5.825515590375e-03 8.409097878581e-05 7.311941146283e+00
2.162500000000e+02 -5.850206115370e-03 8.413650298855e-05 7.363565056197e+00
2.165000000000e+02 -5.876806026715e-03 8.419136620047e-05 7.414620291643e+00
2.167500000000e+02 -5.904868339285e-03 8.425516483171e-05 7.465077412994e+00
2.170000000000e+02 -5.933904002375e-03 8.432725426821e-05 7.514908133752e+00
2.172500000000e+02 -5.963390925631e-03 8.440677907137e-05 7.564085592651e+00
2.175000000000e+02 -5.992783757599e-03 8.449270018351e-05 7.612584610651e+00
2.177500000000e+02 -6.021524232928e-03 8.458377895812e-05 7.660381925362e+00
2.180000000000e+02 -6.049051387662e-03 8.467867484252e-05 7.707456399598e+00
2.182500000000e+02 -6.074811997020e-03 8.477599896217e-05 7.753789193645e+00
2.185000000000e+02 -6.098270768050e-03 8.487426631618e-05 7.799363899148e+00
2.187500000000e+02 -6.118920214460e-03 8.497195119633e-05 7.844166627230e+00
2.190000000000e+02 -6.136289971978e-03 8.506752554602e-05 7.888186047875e+00
2.192500000000e+02 -6.149955612501e-03 8.515952760799e-05 7.931413377378e+00
2.195000000000e+02 -6.159546499748e-03 8.524650101946e-05 7.973842313804e+00
2.197500000000e+02 -6.164752987397e-03 8.532702244005e-05 8.015468918715e+00
2.200000000000e+02 -6.165332555828e-03 8.539979711217e-05 8.056291449926e+00
2.202500000000e+02 -6.161115181182e-03 8.546365559331e-05 8.096310144811e+00
2.205000000000e+02 -6.152007435419e-03 8.551756474737e-05 8.135526962976e+00
2.207500000000e+02 -6.137995749244e-03 8.556064143916e-05 8.173945288853e+00
2.210000000000e+02 -6.119148351271e-03 8.559216456466e-05 8.211569606758e+00
2.212500000000e+02 -6.095616370737e-03 8.561158467246e-05 8.248405148779e+00
2.215000000000e+02 -6.067633611806e-03 8.561853254835e-05 8.284457531121e+00
2.217500000000e+02 -6.035515469404e-03 8.561282585823e-05 8.319732377645e+00
2.220000000000e+02 -5.999656487046e-03 8.559447440568e-05 8.354234948006e+00
2.222500000000e+02 -5.960526959632e-03 8.556368362142e-05 8.387969767100e+00
2.225000000000e+02 -5.918668236285e-03 8.552085649252e-05 8.420940270748e+00
2.227500000000e+02 -5.874686891797e-03 8.546659398959e-05 8.453148469690e+00
2.230000000000e+02 -5.829247855205e-03 8.540169425725e-05 8.484594634279e+00
2.232500000000e+02 -5.783066360444e-03 8.532715071130e-05 8.515277012673e+00
2.235000000000e+02 -5.736898990577e-03 8.524414865763e-05 8.545191576491e+00
2.237500000000e+02 -5.691533769418e-03 8.515406050158e-05 8.574331806008e+00
2.240000000000e+02 -5.647779494759e-03 8.505843964193e-05 8.602688513081e+00
2.242500000000e+02 -5.606454388061e-03 8.495901160885e-05 8.630249700994e+00
2.245000000000e+02 -5.568374219440e-03 8.485766309654e-05 8.657000467309e+00
2.247500000000e+02 -5.534340078655e-03 8.475642832820e-05 8.682922946164e+00
2.250000000000e+02 -5.505125834238e-03 8.465747047612e-05 8.707996287760e+00
2.252500000000e+02 -5.481465584422e-03 8.456305440982e-05 8.732196678815e+00
2.255000000000e+02 -5.464041226935e-03 8.447551669580e-05 8.755497400112e+00
2.257500000000e+02 -5.453470230418e-03 8.439727572032e-05 8.777868918761e+00
2.260000000000e+02 -5.450294053742e-03 8.433075865080e-05 8.799279018390e+00
2.262500000000e+02 -5.454967143930e-03 8.427835664676e-05 8.819692963117e+00
2.265000000000e+02 -5.467846807304e-03 8.424240356764e-05 8.839073696064e+00
2.267500000000e+02 -5.489184276738e-03 8.422507474881e-05 8.857382071039e+00
2.270000000000e+02 -5.519116839559e-03 8.422833755117e-05 8.874577117055e+00
2.272500000000e+02 -5.557661574031e-03 8.425400991591e-05 8.890616334405e+00
2.275000000000e+02 -5.604710633555e-03 8.430362159315e-05 8.905456020841e+00
2.277500000000e+02 -5.660028346414e-03 8.437836187339e-05 8.919051626767e+00
2.280000000000e+02 -5.723250292941e-03 8.447907138842e-05 8.931358135203e+00
2.282500000000e+02 -5.793884175083e-03 8.460612107331e-05 8.942330468188e+00
2.285000000000e+02 -5.871313045234e-03 8.475938421065e-05 8.951923911418e+00
2.287500000000e+02 -5.954800499548e-03 8.493833784934e-05 8.960094556926e+00
2.290000000000e+02 -6.043498054337e-03 8.514201638216e-05 8.966799758081e+00
2.292500000000e+02 -6.136454579729e-03 8.536895168060e-05 8.971998592613e+00
2.295000000000e+02 -6.232627568825e-03 8.561713190083e-05 8.975652328702e+00
2.297500000000e+02 -6.330896307989e-03 8.588408345836e-05 8.977724885082e+00
2.300000000000e+02 -6.430076561742e-03 8.616693938682e-05 8.978183286433e+00
2.302500000000e+02 -6.528936812110e-03 8.646245187210e-05 8.976998097421e+00
2.305000000000e+02 -6.626215641616e-03 8.676705381896e-05 8.974143835610e+00
2.307500000000e+02 -6.720639998581e-03 8.707690311968e-05 8.969599350097e+00
2.310000000000e+02 -6.810944100251e-03 8.738795244040e-05 8.963348165874e+00
2.312500000000e+02 -6.895888560666e-03 8.769603963227e-05 8.955378776536e+00
2.315000000000e+02 -6.974279436298e-03 8.799696760928e-05 8.945684882082e+00
2.317500000000e+02 -7.044987012542e-03 8.828657786580e-05 8.934265570057e+00
2.320000000000e+02 -7.106963633964e-03 8.856082665581e-05 8.921125420139e+00
2.322500000000e+02 -7.159260702667e-03 8.881586030821e-05 8.906274543813e+00
2.325000000000e+02 -7.201044051899e-03 8.904808322377e-05 8.889728538007e+00
2.327500000000e+02 -7.231607827168e-03 8.925421776940e-05 8.871508364826e+00
2.330000000000e+02 -7.250386455837e-03 8.943137824810e-05 8.851640152200e+00
2.332500000000e+02 -7.256964244878e-03 8.957712676147e-05 8.830154911335e+00
2.335000000000e+02 -7.251083051976e-03 8.968949840119e-05 8.807088191555e+00
2.337500000000e+02 -7.232647136340e-03 8.976701081331e-05 8.782479660314e+00
2.340000000000e+02 -7.201725862988e-03 8.980872751929e-05 8.756372637649e+00
2.342500000000e+02 -7.158553450947e-03 8.981432420305e-05 8.728813576640e+00
2.345000000000e+02 -7.103526532594e-03 8.978395816389e-05 8.699851521122e+00
2.347500000000e+02 -7.037198774085e-03 8.971843930111e-05 8.669537535699e+00
2.350000000000e+02 -6.960273646216e-03 8.961906978916e-05 8.637924138733e+00
2.352500000000e+02 -6.873594756747e-03 8.948762075897e-05 8.605064735437e+00
2.355000000000e+02 -6.778134449795e-03 8.932638694595e-05 8.571013078800e+00
2.357500000000e+02 -6.674980084787e-03 8.913816671002e-05 8.535822754771e+00
2.360000000000e+02 -6.565319474112e-03 8.892611698061e-05 8.499546714887e+00
2.362500000000e+02 -6.450424800596e-03 8.869379916190e-05 8.462236851576e+00
2.365000000000e+02 -6.331635463445e-03 8.844505813602e-05 8.423943633405e+00
2.367500000000e+02 -6.210339970363e-03 8.818399041136e-05 8.384715792946e+00
2.370000000000e+02 -6.087957674094e-03 8.791491164711e-05 8.344600078847e+00
2.372500000000e+02 -5.965920432456e-03 8.764226484340e-05 8.303641062428e+00
2.375000000000e+02 -5.845654318413e-03 8.737059552988e-05 8.261881006007e+00
2.377500000000e+02 -5.728561870654e-03 8.710445800766e-05 8.219359781825e+00
2.380000000000e+02 -5.616004921774e-03 8.684833690134e-05 8.176114844570e+00
2.382500000000e+02 -5.509288404936e-03 8.660660912546e-05 8.132181246874e+00
2.385000000000e+02 -5.409645237525e-03 8.638349302964e-05 8.087591695019e+00
2.387500000000e+02 -5.318222230100e-03 8.618298017848e-05 8.042376638689e+00
2.390000000000e+02 -5.236067514427e-03 8.600876932296e-05 7.996564386395e+00
2.392500000000e+02 -5.164119501000e-03 8.586424625048e-05 7.950181242084e+00
2.395000000000e+02 -5.103197123830e-03 8.575243586517e-05 7.903251655220e+00
2.397500000000e+02 -5.053991863151e-03 8.567595887587e-05 7.855798378760e+00
2.400000000000e+02 -5.017061380191e-03 8.563699665040e-05 7.807842629409e+00
2.402500000000e+02 -4.992824486282e-03 8.563726035757e-05 7.759404244696e+00
2.405000000000e+02 -4.981557950197e-03 8.567796502776e-05 7.710501833322e+00
2.407500000000e+02 -4.983394920950e-03 8.575980865527e-05 7.661152915574e+00
2.410000000000e+02 -4.998324594209e-03 8.588295417250e-05 7.611374050273e+00
2.412500000000e+02 -5.026193681554e-03 8.604702099468e-05 7.561180948612e+00
2.415000000000e+02 -5.066709241781e-03 8.625106658938e-05 7.510588573465e+00
2.417500000000e+02 -5.119442836026e-03 8.649361232602e-05 7.459611224620e+00
2.420000000000e+02 -5.183836214390e-03 8.677262987725e-05 7.408262612886e+00
2.422500000000e+02 -5.259208052042e-03 8.708556147291e-05 7.356555921635e+00
2.425000000000e+02 -5.344762142748e-03 8.742932401781e-05 7.304503862161e+00
2.427500000000e+02 -5.439596639754e-03 8.780033791062e-05 7.252118722922e+00
2.430000000000e+02 -5.542714395627e-03 8.819457126683e-05 7.199412415652e+00
2.432500000000e+02 -5.653034320769e-03 8.860757371451e-05 7.146396522819e+00
2.435000000000e+02 -5.769402370316e-03 8.903452047204e-05 7.093082344022e+00
2.437500000000e+02 -5.890602798569e-03 8.947026285125e-05 7.039480948234e+00
2.440000000000e+02 -6.015371884132e-03 8.990938634523e-05 6.985603229140e+00
2.442500000000e+02 -6.142412600095e-03 9.034627308621e-05 6.931459964498e+00
2.445000000000e+02 -6.270409511306e-03 9.077517134634e-05 6.877061881339e+00
2.447500000000e+02 -6.398043694632e-03 9.119026379642e-05 6.822419720252e+00
2.450000000000e+02 -6.524007408863e-03 9.158574012033e-05 6.767544304220e+00
2.452500000000e+02 -6.647018341993e-03 9.195587056124e-05 6.712446604541e+00
2.455000000000e+02 -6.765833230733e-03 9.229507836625e-05 6.657137803245e+00
2.457500000000e+02 -6.879260593397e-03 9.259800977104e-05 6.601629351572e+00
2.460000000000e+02 -6.986172607736e-03 9.285960095201e-05 6.545933015567e+00
2.462500000000e+02 -7.085515709024e-03 9.307513914214e-05 6.490060914228e+00
2.465000000000e+02 -7.176319891837e-03 9.324031051078e-05 6.434025544578e+00
2.467500000000e+02 -7.257706866924e-03 9.335126376273e-05 6.377839786831e+00
2.470000000000e+02 -7.328896514881e-03 9.340465436111e-05 6.321516899794e+00
2.472500000000e+02 -7.389212296404e-03 9.339765874661e-05 6.265070490683e+00
2.475000000000e+02 -7.438084994955e-03 9.332800158796e-05 6.208514474849e+00
2.477500000000e+02 -7.475055484796e-03 9.319397279678e-05 6.151863008957e+00
2.480000000000e+02 -7.499775833652e-03 9.299443073635e-05 6.095130415988e+00
2.482500000000e+02 -7.512009441900e-03 9.272880855971e-05 6.038331085351e+00
2.485000000000e+02 -7.511629672343e-03 9.239709811040e-05 5.981479369209e+00
2.487500000000e+02 -7.498617593268e-03 9.199983036240e-05 5.924589462558e+00
2.490000000000e+02 -7.473058417951e-03 9.153805501477e-05 5.867675276870e+00
2.492500000000e+02 -7.435136875304e-03 9.101330540126e-05 5.810750318507e+00
2.495000000000e+02 -7.385132021213e-03 9.042754170599e-05 5.753827558956e+00
2.497500000000e+02 -7.323411098681e-03 8.978318828107e-05 5.696919323982e+00
2.500000000000e+02 -7.250423072839e-03 8.908304330477e-05 5.640037182477e+00
2.502500000000e+02 -7.166691347905e-03 8.833021522950e-05 5.583191863755e+00
2.505000000000e+02 -7.072806425302e-03 8.752809058138e-05 5.526393182175e+00
2.507500000000e+02 -6.969418153278e-03 8.668029925438e-05 5.469649998203e+00
2.510000000000e+02 -6.857228109950e-03 8.579067845452e-05 5.412970192246e+00
2.512500000000e+02 -6.736981834531e-03 8.486322979515e-05 5.356360679661e+00
2.515000000000e+02 -6.609461245338e-03 8.390202496947e-05 5.299827440829e+00
2.517500000000e+02 -6.475477116327e-03 8.291122561532e-05 5.243375592967e+00
2.520000000000e+02 -6.335861851143e-03 8.189503934730e-05 5.187009476306e+00
2.522500000000e+02 -6.191462449462e-03 8.085767849642e-05 5.130732772999e+00
2.525000000000e+02 -6.043133785270e-03 7.980333030874e-05 5.074548647332e+00
2.527500000000e+02 -5.891732166386e-03 7.873612537893e-05 5.018459895239e+00
2.530000000000e+02 -5.738109260547e-03 7.766010693688e-05 4.962469117596e+00
2.532500000000e+02 -5.583106296796e-03 7.657921859400e-05 4.906578889071e+00
2.535000000000e+02 -5.427548706662e-03 7.549727238285e-05 4.850791939501e+00
2.537500000000e+02 -5.272241006913e-03 7.441792165983e-05 4.795111321438e+00
2.540000000000e+02 -5.117962092019e-03 7.334464238806e-05 4.739540574311e+00
2.542500000000e+02 -4.965460898774e-03 7.228071387325e-05 4.684083872908e+00
2.545000000000e+02 -4.815452326595e-03 7.122919843847e-05 4.628746151598e+00
2.547500000000e+02 -4.668613605528e-03 7.019291224214e-05 4.573533208852e+00
2.550000000000e+02 -4.525581013619e-03 6.917442187113e-05 4.518451783887e+00
2.552500000000e+02 -4.386946823098e-03 6.817605382803e-05 4.463509599216e+00
2.555000000000e+02 -4.253256725852e-03 6.719984300690e-05 4.408715375651e+00
2.557500000000e+02 -4.125007641562e-03 6.624752687315e-05 4.354078814837e+00
2.560000000000e+02 -4.002645754907e-03 6.532054039277e-05 4.299610547530e+00
2.562500000000e+02 -3.886565046472e-03 6.442000912998e-05 4.245322056075e+00
2.565000000000e+02 -3.777106079046e-03 6.354675318954e-05 4.191225568472e+00
2.567500000000e+02 -3.674555200349e-03 6.270128349947e-05 4.137333931763e+00
2.570000000000e+02 -3.579143969996e-03 6.188380703931e-05 4.083660464493e+00
2.572500000000e+02 -3.491049072958e-03 6.109423436124e-05 4.030218799334e+00
2.575000000000e+02 -3.410392500559e-03 6.033219340537e-05 3.977022716981e+00
2.577500000000e+02 -3.337242008935e-03 5.959704522723e-05 3.924085977843e+00
2.580000000000e+02 -3.271611922259e-03 5.888790239944e-05 3.871422158007e+00
2.582500000000e+02 -3.213464096466e-03 5.820365017850e-05 3.819044491106e+00
2.585000000000e+02 -3.162709180689e-03 5.754297762534e-05 3.766965723982e+00
2.587500000000e+02 -3.119208003174e-03 5.690440087044e-05 3.715197987175e+00
2.590000000000e+02 -3.082773042852e-03 5.628625367499e-05 3.663752683643e+00
2.592500000000e+02 -3.053170062041e-03 5.568675379888e-05 3.612640398022e+00
2.595000000000e+02 -3.030119816495e-03 5.510402081482e-05 3.561870825668e+00
2.597500000000e+02 -3.013299861819e-03 5.453610222203e-05 3.511452722833e+00
2.600000000000e+02 -3.002346285649e-03 5.398099487575e-05 3.461393875779e+00
2.602500000000e+02 -2.996855520245e-03 5.343666426710e-05 3.411701087124e+00
2.605000000000e+02 -2.996386333400e-03 5.290106125350e-05 3.362380177793e+00
2.607500000000e+02 -3.000461949592e-03 5.237212990855e-05 3.313436001872e+00
2.610000000000e+02 -3.008572104816e-03 5.184787171977e-05 3.264872472379e+00
2.612500000000e+02 -3.020175328328e-03 5.132633314978e-05 3.216692595101e+00
2.615000000000e+02 -3.034701628812e-03 5.080557792631e-05 3.168898510491e+00
2.617500000000e+02 -3.051555330629e-03 5.028372998198e-05 3.121491538886e+00
2.620000000000e+02 -3.070118106828e-03 4.975899191634e-05 3.074472232411e+00
2.622500000000e+02 -3.089752461503e-03 4.922964648385e-05 3.027840429441e+00
2.625000000000e+02 -3.109805498828e-03 4.869406188543e-05 2.981595313655e+00
2.627500000000e+02 -3.129613175416e-03 4.815069980416e-05 2.935735479594e+00
2.630000000000e+02 -3.148505098001e-03 4.759812110020e-05 2.890259006506e+00
2.632500000000e+02 -3.165809867211e-03 4.703499195466e-05 2.845163538705e+00
2.635000000000e+02 -3.180860987830e-03 4.646009355133e-05 2.800446383150e+00
2.637500000000e+02 -3.193003244164e-03 4.587232882408e-05 2.756104617308e+00
2.640000000000e+02 -3.201599615605e-03 4.527073064567e-05 2.712135218197e+00
2.642500000000e+02 -3.206038533500e-03 4.465447046262e-05 2.668535212200e+00
2.645000000000e+02 -3.205741398361e-03 4.402286646366e-05 2.625301843062e+00
2.647500000000e+02 -3.200170272486e-03 4.337539240845e-05 2.582432769993e+00
2.650000000000e+02 -3.188835515755e-03 4.271168486564e-05 2.539926282957e+00
2.652500000000e+02 -3.171303244622e-03 4.203155110513e-05 2.497781548993e+00
2.655000000000e+02 -3.147202447414e-03 4.133497538911e-05 2.455998873380e+00
2.657500000000e+02 -3.116231640357e-03 4.062212433217e-05 2.414579988060e+00
2.660000000000e+02 -3.078164887137e-03 3.989335204019e-05 2.373528348337e+00
2.662500000000e+02 -3.032857063196e-03 3.914919856554e-05 2.332849448673e+00
2.665000000000e+02 -2.980248195000e-03 3.839038793069e-05 2.292551135743e+00
2.667500000000e+02 -2.920366634427e-03 3.761786727663e-05 2.252643928368e+00
2.670000000000e+02 -2.853331113111e-03 3.683276931080e-05 2.213141319813e+00
2.672500000000e+02 -2.779351552343e-03 3.603641748040e-05 2.174060071238e+00
2.675000000000e+02 -2.698728390595e-03 3.523033367042e-05 2.135420469873e+00
2.677500000000e+02 -2.611850516564e-03 3.441622054809e-05 2.097246560275e+00
2.680000000000e+02 -2.519191742024e-03 3.359595363139e-05 2.059566325114e+00
2.682500000000e+02 -2.421305600488e-03 3.277159569665e-05 2.022411812648e+00
2.685000000000e+02 -2.318818683862e-03 3.194538395512e-05 1.985819207703e+00
2.687500000000e+02 -2.212422584630e-03 3.111971963263e-05 1.949828826447e+00
2.690000000000e+02 -2.102864559110e-03 3.029715839906e-05 1.914485044889e+00
2.692500000000e+02 -1.990937048263e-03 2.948039864362e-05 1.879836144644e+00
2.695000000000e+02 -1.877466248761e-03 2.867226714987e-05 1.845934080912e+00
2.697500000000e+02 -1.763299890438e-03 2.787570616886e-05 1.812834177193e+00
2.700000000000e+02 -1.649294480311e-03 2.709375445956e-05 1.780594741400e+00
2.702500000000e+02 -1.536302318460e-03 2.632952802992e-05 1.749276621845e+00
2.705000000000e+02 -1.425158620337e-03 2.558619906154e-05 1.718942702387e+00
2.707500000000e+02 -1.316669063794e-03 2.486697390697e-05 1.689657354488e+00
2.710000000000e+02 -1.211598070963e-03 2.417506803318e-05 1.661485855353e+00
2.712500000000e+02 -1.110658052218e-03 2.351368048600e-05 1.634493789971e+00
2.715000000000e+02 -1.014499872108e-03 2.288596609776e-05 1.608746446518e+00
2.717500000000e+02 -9.237047572518e-04 2.229500669534e-05 1.584308221801e+00
2.720000000000e+02 -8.387778045099e-04 2.174378383624e-05 1.561242050649e+00
2.722500000000e+02 -7.601432635087e-04 2.123514666716e-05 1.539608867016e+00
2.725000000000e+02 -6.881416332195e-04 2.077178072571e-05 1.519467108252e+00
2.727500000000e+02 -6.230285539696e-04 2.035617883478e-05 1.500872270456e+00
2.730000000000e+02 -5.649755205446e-04 1.999061065094e-05 1.483876516848e+00
2.732500000000e+02 -5.140722923737e-04 1.967709495920e-05 1.468528344148e+00
2.735000000000e+02 -4.703309055399e-04 1.941737099853e-05 1.454872306795e+00
2.737500000000e+02 -4.336911613175e-04 1.921287516571e-05 1.442948797936e+00
2.740000000000e+02 -4.040273791543e-04 1.906471932367e-05 1.432793885474e+00
2.742500000000e+02 -3.811562313412e-04 1.897367372256e-05 1.424439198877e+00
2.745000000000e+02 -3.648454325050e-04 1.894015377446e-05 1.417911863375e+00
2.747500000000e+02 -3.548231026483e-04 1.896421233732e-05 1.413234476676e+00
2.750000000000e+02 -3.507874831732e-04 1.904553728560e-05 1.410425123818e+00
2.752500000000e+02 -3.524168950314e-04 1.918345543550e-05 1.409497425479e+00
2.755000000000e+02 -3.593796009851e-04 1.937694425119e-05 1.410460615686e+00
2.757500000000e+02 -3.713433902731e-04 1.962464804434e-05 1.413319644923e+00
2.760000000000e+02 -3.879847084463e-04 1.992490105968e-05 1.418075305845e+00
2.762500000000e+02 -4.089970804464e-04 2.027575687713e-05 1.424724377123e+00
2.765000000000e+02 -4.340987752367e-04 2.067502254471e-05 1.433259784396e+00
2.767500000000e+02 -4.630394833597e-04 2.112029377760e-05 1.443670775435e+00
2.770000000000e+02 -4.956058027955e-04 2.160900643211e-05 1.455943105603e+00
2.772500000000e+02 -5.316254754707e-04 2.213847786781e-05 1.470059234666e+00
2.775000000000e+02 -5.709702124776e-04 2.270594674231e-05 1.485998528747e+00
2.777500000000e+02 -6.135572784237e-04 2.330862075001e-05 1.503737469418e+00
2.780000000000e+02 -6.593498054555e-04 2.394372226347e-05 1.523249863000e+00
2.782500000000e+02 -7.083558834308e-04 2.460852970035e-05 1.544507052049e+00
2.785000000000e+02 -7.606263876172e-04 2.530041539733e-05 1.567478121522e+00
2.787500000000e+02 -8.162515163082e-04 2.601687896756e-05 1.592130101911e+00
2.790000000000e+02 -8.753559907904e-04 2.675557516835e-05 1.618428162205e+00
2.792500000000e+02 -9.380929027129e-04 2.751433508813e-05 1.646335795148e+00
2.795000000000e+02 -1.004636292035e-03 2.829118250181e-05 1.675814989359e+00
2.797500000000e+02 -1.075172532828e-03 2.908434064453e-05 1.706826388298e+00
2.800000000000e+02 -1.149890678768e-03 2.989223415739e-05 1.739329436361e+00
2.802500000000e+02 -1.228971966589e-03 3.071348251835e-05 1.773282508121e+00
2.805000000000e+02 -1.312578740525e-03 3.154688979048e-05 1.808643024996e+00
2.807500000000e+02 -1.400843135893e-03 3.239142778977e-05 1.845367555903e+00
2.810000000000e+02 -1.493855752280e-03 3.324621547968e-05 1.883411907151e+00
2.812500000000e+02 -1.591654773985e-03 3.411049424032e-05 1.922731199971e+00
2.815000000000e+02 -1.694215755445e-03 3.498360103116e-05 1.963279941316e+00
2.817500000000e+02 -1.801442616614e-03 3.586494090038e-05 2.005012087971e+00
2.820000000000e+02 -1.913160046906e-03 3.675395917258e-05 2.047881109380e+00
2.822500000000e+02 -2.029107739068e-03 3.765011543000e-05 2.091840050617e+00
2.825000000000e+02 -2.148936726999e-03 3.855285874468e-05 2.136841600153e+00
2.827500000000e+02 -2.272208080887e-03 3.946160734083e-05 2.182838164594e+00
2.830000000000e+02 -2.398394159584e-03 4.037573012522e-05 2.229781953999e+00
2.832500000000e+02 -2.526882512509e-03 4.129453449428e-05 2.277625079319e+00
2.835000000000e+02 -2.656982495073e-03 4.221725691086e-05 2.326319664662e+00
2.837500000000e+02 -2.787934508933e-03 4.314305860764e-05 2.375817974548e+00
2.840000000000e+02 -2.918921725595e-03 4.407102083073e-05 2.426072556242e+00
2.842500000000e+02 -3.049084032775e-03 4.500015166825e-05 2.477036397759e+00
2.845000000000e+02 -3.177533981278e-03 4.592941876794e-05 2.528663097422e+00
2.847500000000e+02 -3.303374161264e-03 4.685772067164e-05 2.580907045449e+00
2.850000000000e+02 -3.425715628243e-03 4.778393126484e-05 2.633723611881e+00
2.852500000000e+02 -3.543696832932e-03 4.870687393410e-05 2.687069337545e+00
2.855000000000e+02 -3.656502536838e-03 4.962535223579e-05 2.740902125398e+00
2.857500000000e+02 -3.763382334748e-03 5.053818146947e-05 2.795181424548e+00
2.860000000000e+02 -3.863668115681e-03 5.144420520817e-05 2.849868402732e+00
2.862500000000e+02 -3.956789962457e-03 5.234230824500e-05 2.904926104440e+00
2.865000000000e+02 -4.042290096462e-03 5.323141648733e-05 2.960319585366e+00
2.867500000000e+02 -4.119834454019e-03 5.411051802759e-05 3.016016021735e+00
2.870000000000e+02 -4.189221437399e-03 5.497867022639e-05 3.071984786730e+00
2.872500000000e+02 -4.250387741403e-03 5.583501059842e-05 3.128197495255e+00
2.875000000000e+02 -4.303411056203e-03 5.667876452492e-05 3.184628007508e+00
2.877500000000e+02 -4.348509549907e-03 5.750925219156e-05 3.241252394207e+00
2.880000000000e+02 -4.386038183237e-03 5.832590046786e-05 3.298048857779e+00
2.882500000000e+02 -4.416481892861e-03 5.912824702317e-05 3.354997616218e+00
2.885000000000e+02 -4.440445777998e-03 5.991590273813e-05 3.412080742595e+00
2.887500000000e+02 -4.458642676216e-03 6.068859899017e-05 3.469281968325e+00
2.890000000000e+02 -4.471878453980e-03 6.144618454948e-05 3.526586452790e+00
2.892500000000e+02 -4.481035141400e-03 6.218862011070e-05 3.583980520693e+00
2.895000000000e+02 -4.487052536281e-03 6.291597830993e-05 3.641451381807e+00
2.897500000000e+02 -4.490908677700e-03 6.362844423818e-05 3.698986829449e+00
2.900000000000e+02 -4.493599605109e-03 6.432631485168e-05 3.756574932873e+00
2.902500000000e+02 -4.496118871528e-03 6.500999776496e-05 3.814203730307e+00
2.905000000000e+02 -4.499437312005e-03 6.568000882662e-05 3.871860926711e+00
2.907500000000e+02 -4.504483526883e-03 6.633696807853e-05 3.929533615706e+00
2.910000000000e+02 -4.512125345031e-03 6.698159447743e-05 3.987208020133e+00
2.912500000000e+02 -4.523152784607e-03 6.761469906641e-05 4.044869269876e+00
2.915000000000e+02 -4.538262812761e-03 6.823717389265e-05 4.102501214532e+00
2.917500000000e+02 -4.558046333949e-03 6.884998337678e-05 4.160086290224e+00
2.920000000000e+02 -4.582977671050e-03 6.945415167378e-05 4.217605429270e+00
2.922500000000e+02 -4.613406610370e-03 7.005074692104e-05 4.275038022549e+00
2.925000000000e+02 -4.649553340843e-03 7.064085715616e-05 4.332361945953e+00
2.927500000000e+02 -4.691506044979e-03 7.122557413070e-05 4.389553628669e+00
2.930000000000e+02 -4.739221633780e-03 7.180597506629e-05 4.446588189696e+00
2.932500000000e+02 -4.792529251542e-03 7.238310012889e-05 4.503439611563e+00
2.935000000000e+02 -4.851136689032e-03 7.295793093712e-05 4.560080976021e+00
2.937500000000e+02 -4.914639248982e-03 7.353136929358e-05 4.616484728752e+00
2.940000000000e+02 -4.982531167853e-03 7.410421715429e-05 4.672622994937e+00
2.942500000000e+02 -5.054219096523e-03 7.467715782045e-05 4.728467912956e+00
2.945000000000e+02 -5.129037600701e-03 7.525074004922e-05 4.783991999820e+00
2.947500000000e+02 -5.206266285205e-03 7.582536474499e-05 4.839168531612e+00
2.950000000000e+02 -5.285148184352e-03 7.640127557068e-05 4.893971924544e+00
2.952500000000e+02 -5.364909175532e-03 7.697855362077e-05 4.948378125428e+00
2.955000000000e+02 -5.444777866569e-03 7.755711685539e-05 5.002364982892e+00
2.957500000000e+02 -5.524005667467e-03 7.813672386653e-05 5.055912611302e+00
2.960000000000e+02 -5.601886494850e-03 7.871698289777e-05 5.109003721535e+00
2.962500000000e+02 -5.677775748386e-03 7.929736494869e-05 5.161623928253e+00
2.965000000000e+02 -5.751108034765e-03 7.987722170333e-05 5.213762014934e+00
2.967500000000e+02 -5.821413208536e-03 8.045580024080e-05 5.265410157752e+00
2.970000000000e+02 -5.888330308774e-03 8.103227358816e-05 5.316564105959e+00
2.972500000000e+02 -5.951618967649e-03 8.160578744104e-05 5.367223308902e+00
2.975000000000e+02 -6.011167909473e-03 8.217546416184e-05 5.417390996005e+00
2.977500000000e+02 -6.067000245794e-03 8.274043340717e-05 5.467074202457e+00
2.980000000000e+02 -6.119275344577e-03 8.329986172820e-05 5.516283745047e+00
2.982500000000e+02 -6.168287063290e-03 8.385298062072e-05 5.565034148197e+00
2.985000000000e+02 -6.214458278049e-03 8.439909402905e-05 5.613343522210e+00
2.987500000000e+02 -6.258331714003e-03 8.493760862652e-05 5.661233399074e+00
2.990000000000e+02 -6.300557238656e-03 8.546801582709e-05 5.708728525875e+00
2.992500000000e+02 -6.341875799868e-03 8.598994853617e-05 5.755856624293e+00
2.995000000000e+02 -6.383100278021e-03 8.650320126560e-05 5.802648121154e+00
2.997500000000e+02 -6.425093856893e-03 8.700765179104e-05 5.849135848786e+00
3.000000000000e+02 -6.468746303375e-03 8.750327162671e-05 5.895354729462e+00
3.002500000000e+02 -6.514948663465e-03 8.799012203126e-05 5.941341441618e+00
3.005000000000e+02 -6.564567061400e-03 8.846835243406e-05 5.987134080440e+00
3.007500000000e+02 -6.618416270870e-03 8.893808321961e-05 6.032771803936e+00
3.010000000000e+02 -6.677233717771e-03 8.939945415293e-05 6.078294485644e+00
3.012500000000e+02 -6.741654539031e-03 8.985259129812e-05 6.123742364174e+00
3.015000000000e+02 -6.812188516736e-03 9.029755764148e-05 6.169155698854e+00
3.017500000000e+02 -6.889199510602e-03 9.073432575951e-05 6.214574431438e+00
3.020000000000e+02 -6.972888026746e-03 9.116274670182e-05 6.260037856571e+00
3.022500000000e+02 -7.063277348341e-03 9.158252537445e-05 6.305584306125e+00
3.025000000000e+02 -7.160203894191e-03 9.199320076450e-05 6.351250835991e+00
3.027500000000e+02 -7.263312130052e-03 9.239412692691e-05 6.397072932932e+00
3.030000000000e+02 -7.372054124088e-03 9.278446373848e-05 6.443084228667e+00
3.032500000000e+02 -7.485694026051e-03 9.316317188521e-05 6.489316226711e+00
3.035000000000e+02 -7.603317448033e-03 9.352900616538e-05 6.535798040445e+00
3.037500000000e+02 -7.723845620268e-03 9.388052700288e-05 6.582556141871e+00
3.040000000000e+02 -7.846054017451e-03 9.421611999677e-05 6.629614126676e+00
3.042500000000e+02 -7.968595268332e-03 9.453401139747e-05 6.676992482306e+00
3.045000000000e+02 -8.090025559086e-03 9.483228725571e-05 6.724708378048e+00
3.047500000000e+02 -8.208834138208e-03 9.510892292883e-05 6.772775464405e+00
3.050000000000e+02 -8.323475133130e-03 9.536181566716e-05 6.821203689390e+00
3.052500000000e+02 -8.432400964918e-03 9.558881612134e-05 6.869999131231e+00
3.055000000000e+02 -8.534096441266e-03 9.578776437005e-05 6.919163854325e+00
3.057500000000e+02 -8.627112927830e-03 9.595651926786e-05 6.968695779913e+00
3.060000000000e+02 -8.710101467490e-03 9.609299213248e-05 7.018588587368e+00
3.062500000000e+02 -8.781844302242e-03 9.619518273934e-05 7.068831637651e+00
3.065000000000e+02 -8.841283826608e-03 9.626121253745e-05 7.119409927839e+00
3.067500000000e+02 -8.887548633732e-03 9.628935738301e-05 7.170304068848e+00
3.070000000000e+02 -8.919975536450e-03 9.627807815471e-05 7.221490301748e+00
3.072500000000e+02 -8.938127684125e-03 9.622605121473e-05 7.272940536594e+00
3.075000000000e+02 -8.941807744185e-03 9.613219581420e-05 7.324622430505e+00
3.077500000000e+02 -8.931066538508e-03 9.599569780619e-05 7.376499489214e+00
3.080000000000e+02 -8.906206316367e-03 9.581603520117e-05 7.428531205710e+00
3.082500000000e+02 -8.867779275623e-03 9.559302492335e-05 7.480673221635e+00
3.085000000000e+02 -8.816580792273e-03 9.532682394703e-05 7.532877521924e+00
3.087500000000e+02 -8.753638104624e-03 9.501793981051e-05 7.585092649705e+00
3.090000000000e+02 -8.680194196018e-03 9.466724701210e-05 7.637263949008e+00
3.092500000000e+02 -8.597687670542e-03 9.427607254511e-05 7.689333824006e+00
3.095000000000e+02 -8.507728575904e-03 9.384614136182e-05 7.741242019012e+00
3.097500000000e+02 -8.412071279210e-03 9.337958794095e-05 7.792925909910e+00
3.100000000000e+02 -8.312584384624e-03 9.287897610211e-05 7.844320808027e+00
3.102500000000e+02 -8.211218658445e-03 9.234728791205e-05 7.895360269317e+00
3.105000000000e+02 -8.109973545677e-03 9.178785325556e-05 7.945976406130e+00
3.107500000000e+02 -8.010862899747e-03 9.120448687161e-05 7.996100197280e+00
3.110000000000e+02 -7.915880420854e-03 9.060137586359e-05 8.045661791325e+00
3.112500000000e+02 -7.826965384517e-03 8.998303666710e-05 8.094590799955e+00
3.115000000000e+02 -7.745969359197e-03 8.935428940893e-05 8.142816575400e+00
3.117500000000e+02 -7.674624786224e-03 8.872021271275e-05 8.190268471048e+00
3.120000000000e+02 -7.614515616703e-03 8.808608150129e-05 8.236876078291e+00
3.122500000000e+02 -7.567050715951e-03 8.745733561427e-05 8.282569441862e+00
3.125000000000e+02 -7.533440260072e-03 8.683949787977e-05 8.327279246589e+00
3.127500000000e+02 -7.514675616597e-03 8.623809385203e-05 8.370936981363e+00
3.130000000000e+02 -7.511512939093e-03 8.565861027343e-05 8.413475075633e+00
3.132500000000e+02 -7.524460826904e-03 8.510640126116e-05 8.454827010887e+00
3.135000000000e+02 -7.553772275726e-03 8.458660261287e-05 8.494927415141e+00
3.137500000000e+02 -7.599440919406e-03 8.410406829767e-05 8.533712136116e+00
3.140000000000e+02 -7.661201653109e-03 8.366330890919e-05 8.571118300309e+00
3.142500000000e+02 -7.738535576909e-03 8.326840836662e-05 8.607084368850e+00
3.145000000000e+02 -7.830679142155e-03 8.292295995549e-05 8.641550185264e+00
3.147500000000e+02 -7.936637293378e-03 8.263003111306e-05 8.674457024663e+00
3.150000000000e+02 -8.055200372930e-03 8.239209039868e-05 8.705747656294e+00
3.152500000000e+02 -8.184964538495e-03 8.221099235950e-05 8.735366412269e+00
3.155000000000e+02 -8.324355224842e-03 8.208797024994e-05 8.763259272112e+00
3.157500000000e+02 -8.471653333971e-03 8.202360835111e-05 8.789373973155e+00
3.160000000000e+02 -8.625023586291e-03 8.201781540806e-05 8.813660136229e+00
3.162500000000e+02 -8.782544713738e-03 8.206982931125e-05 8.836069418551e+00
3.165000000000e+02 -8.942240864136e-03 8.217820553511e-05 8.856555685953e+00
3.167500000000e+02 -9.102113824296e-03 8.234081245259e-05 8.875075214687e+00
3.170000000000e+02 -9.260175478466e-03 8.255496965748e-05 8.891586906767e+00
3.172500000000e+02 -9.414480123291e-03 8.281743656971e-05 8.906052526644e+00
3.175000000000e+02 -9.563155991402e-03 8.312441298289e-05 8.918436946875e+00
3.177500000000e+02 -9.704435683998e-03 8.347165365319e-05 8.928708408347e+00
3.180000000000e+02 -9.836684760291e-03 8.385442584410e-05 8.936838776364e+00
3.182500000000e+02 -9.958428289972e-03 8.426757572022e-05 8.942803795672e+00
3.185000000000e+02 -1.006837492054e-02 8.470566776708e-05 8.946583335408e+00
3.187500000000e+02 -1.016543809156e-02 8.516302856509e-05 8.948161613920e+00
3.190000000000e+02 -1.024875432306e-02 8.563380531629e-05 8.947527407134e+00
3.192500000000e+02 -1.031769801404e-02 8.611205056591e-05 8.944674222579e+00
3.195000000000e+02 -1.037189287906e-02 8.659180010639e-05 8.939600443149e+00
3.197500000000e+02 -1.041121983456e-02 8.706707878456e-05 8.932309434887e+00
3.200000000000e+02 -1.043582119948e-02 8.753198078332e-05 8.922809612155e+00
3.202500000000e+02 -1.044610144635e-02 8.798080568961e-05 8.911114469213e+00
3.205000000000e+02 -1.044272419318e-02 8.840811923300e-05 8.897242565776e+00
3.207500000000e+02 -1.042660567962e-02 8.880881252776e-05 8.881217476648e+00
3.210000000000e+02 -1.039890470266e-02 8.917817005064e-05 8.863067706460e+00
3.212500000000e+02 -1.036100885345e-02 8.951193527354e-05 8.842826568667e+00
3.215000000000e+02 -1.031451740887e-02 8.980637231154e-05 8.820532043507e+00
3.217500000000e+02 -1.026122051527e-02 9.005832243128e-05 8.796226606951e+00
3.220000000000e+02 -1.020307501929e-02 9.026525572542e-05 8.769957042024e+00
3.222500000000e+02 -1.014217729805e-02 9.042531189088e-05 8.741774242325e+00
3.225000000000e+02 -1.008073291811e-02 9.053733725806e-05 8.711732996852e+00
3.227500000000e+02 -1.002102390335e-02 9.060090441348e-05 8.679891777807e+00
3.230000000000e+02 -9.965373317224e-03 9.061633257695e-05 8.646312515062e+00
3.232500000000e+02 -9.916107830769e-03 9.058469301618e-05 8.611060376610e+00
3.235000000000e+02 -9.875518198203e-03 9.050777777167e-05 8.574203538556e+00
3.237500000000e+02 -9.845818544003e-03 9.038809297221e-05 8.535812960691e+00
3.240000000000e+02 -9.829104774428e-03 9.022892330626e-05 8.495962151331e+00
3.242500000000e+02 -9.827313315200e-03 9.003420917050e-05 8.454726934346e+00
3.245000000000e+02 -9.842181002919e-03 8.980843991474e-05 8.412185202942e+00
3.247500000000e+02 -9.875207429052e-03 8.955658612433e-05 8.368416670230e+00
3.250000000000e+02 -9.927620136226e-03 8.928410570255e-05 8.323502603153e+00
3.252500000000e+02 -1.000034362620e-02 8.899685326558e-05 8.277525547162e+00
3.255000000000e+02 -1.009397272581e-02 8.870096814195e-05 8.230569032023e+00
3.257500000000e+02 -1.020875104525e-02 8.840277344899e-05 8.182717263520e+00
3.260000000000e+02 -1.034455458576e-02 8.810873316425e-05 8.134054796886e+00
3.262500000000e+02 -1.050088102533e-02 8.782530165385e-05 8.084666194685e+00
3.265000000000e+02 -1.067684480712e-02 8.755879936070e-05 8.034635669369e+00
3.267500000000e+02 -1.087117818947e-02 8.731538932844e-05 7.984046715410e+00
3.270000000000e+02 -1.108223864752e-02 8.710090272138e-05 7.932981730150e+00
3.272500000000e+02 -1.130802214000e-02 8.692075028149e-05 7.881521633970e+00
3.275000000000e+02 -1.154618250679e-02 8.677985265024e-05 7.829745487100e+00
3.277500000000e+02 -1.179405647394e-02 8.668244584831e-05 7.777730116738e+00
3.280000000000e+02 -1.204869441866e-02 8.663207145551e-05 7.725549751460e+00
3.282500000000e+02 -1.230689646844e-02 8.663144029908e-05 7.673275674907e+00
3.285000000000e+02 -1.256525336671e-02 8.668246266458e-05 7.620975901954e+00
3.287500000000e+02 -1.282019190335e-02 8.678616096011e-05 7.568714877518e+00
3.290000000000e+02 -1.306802434793e-02 8.694252560748e-05 7.516553208781e+00
3.292500000000e+02 -1.330500128301e-02 8.715050862984e-05 7.464547431298e+00
3.295000000000e+02 -1.352736735445e-02 8.740806555416e-05 7.412749806801e+00
3.297500000000e+02 -1.373141906042e-02 8.771201356900e-05 7.361208161495e+00
3.300000000000e+02 -1.391356399355e-02 8.805807622897e-05 7.309965762468e+00
3.302500000000e+02 -1.407038063836e-02 8.844098377989e-05 7.259061227899e+00
3.305000000000e+02 -1.419867807727e-02 8.885448638132e-05 7.208528478675e+00
3.307500000000e+02 -1.429555518675e-02 8.929140559558e-05 7.158396726282e+00
3.310000000000e+02 -1.435845832579e-02 8.974372028381e-05 7.108690490970e+00
3.312500000000e+02 -1.438523633964e-02 9.020267533277e-05 7.059429657256e+00
3.315000000000e+02 -1.437419251291e-02 9.065887642071e-05 7.010629557444e+00
3.317500000000e+02 -1.432413221841e-02 9.110244936450e-05 6.962301085849e+00
3.320000000000e+02 -1.423440584035e-02 9.152319506159e-05 6.914450833525e+00
3.322500000000e+02 -1.410494554713e-02 9.191075285345e-05 6.867081250742e+00
3.325000000000e+02 -1.393629546524e-02 9.225477972166e-05 6.820190827064e+00
3.327500000000e+02 -1.372963431859e-02 9.254513841045e-05 6.773774287766e+00
3.330000000000e+02 -1.348678962843e-02 9.277209070851e-05 6.727822807357e+00
3.332500000000e+02 -1.321024312175e-02 9.292649388087e-05 6.682324229134e+00
3.335000000000e+02 -1.290312624384e-02 9.299999498585e-05 6.637263298190e+00
3.337500000000e+02 -1.256920560429e-02 9.298522023365e-05 6.592621898728e+00
3.340000000000e+02 -1.221285790913e-02 9.287595657603e-05 6.548379294739e+00
3.342500000000e+02 -1.183903394818e-02 9.266732819840e-05 6.504512375750e+00
3.345000000000e+02 -1.145321155548e-02 9.235592963214e-05 6.460995897280e+00
3.347500000000e+02 -1.106133703865e-02 9.193994648041e-05 6.417802725869e+00
3.350000000000e+02 -1.066975527392e-02 9.141928368347e-05 6.374904078817e+00
3.352500000000e+02 -1.028512868580e-02 9.079565113676e-05 6.332269761457e+00
3.355000000000e+02 -9.914345788125e-03 9.007260464811e-05 6.289868399673e+00
3.357500000000e+02 -9.564420345320e-03 8.925555905664e-05 6.247667669413e+00
3.360000000000e+02 -9.242382693442e-03 8.835174424368e-05 6.205634516675e+00
3.362500000000e+02 -8.955164943153e-03 8.737017750332e-05 6.163735375079e+00
3.365000000000e+02 -8.709481919034e-03 8.632158834493e-05 6.121936374563e+00
3.367500000000e+02 -8.511710050900e-03 8.521825692304e-05 6.080203543385e+00
3.370000000000e+02 -8.367766248368e-03 8.407387496759e-05 6.038502999095e+00
3.372500000000e+02 -8.282989045022e-03 8.290335254896e-05 5.996801131724e+00
3.375000000000e+02 -8.262024460984e-03 8.172258909486e-05 5.955064774266e+00
3.377500000000e+02 -8.308719054338e-03 8.054825864598e-05 5.913261359387e+00
3.380000000000e+02 -8.426023031997e-03 7.939754222555e-05 5.871359062074e+00
3.382500000000e+02 -8.615905987845e-03 7.828784524375e-05 5.829326925430e+00
3.385000000000e+02 -8.879287984015e-03 7.723650666680e-05 5.787134967884e+00
3.387500000000e+02 -9.215988042465e-03 7.626049896178e-05 5.744754272470e+00
3.390000000000e+02 -9.624691801305e-03 7.537611974739e-05 5.702157053863e+00
3.392500000000e+02 -1.010293944299e-02 7.459871972121e-05 5.659316707874e+00
3.395000000000e+02 -1.064713427756e-02 7.394239628883e-05 5.616207837041e+00
3.397500000000e+02 -1.125257189737e-02 7.341971602334e-05 5.572806261443e+00
3.400000000000e+02 -1.191348902448e-02 7.304146258993e-05 5.529089006532e+00
3.402500000000e+02 -1.262313109558e-02 7.281640350604e-05 5.485034281636e+00
3.405000000000e+02 -1.337383690255e-02 7.275110608068e-05 5.440621438816e+00
3.407500000000e+02 -1.415713922655e-02 7.284975760855e-05 5.395830929992e+00
3.410000000000e+02 -1.496387888755e-02 7.311401938959e-05 5.350644250131e+00
3.412500000000e+02 -1.578433104792e-02 7.354293867001e-05 5.305043886925e+00
3.415000000000e+02 -1.660834100101e-02 7.413288270047e-05 5.259013263394e+00
3.417500000000e+02 -1.742546799794e-02 7.487756105523e-05 5.212536694771e+00
3.420000000000e+02 -1.822513410704e-02 7.576804584020e-05 5.165599344978e+00
3.422500000000e+02 -1.899677699161e-02 7.679284976517e-05 5.118187203241e+00
3.425000000000e+02 -1.973000337598e-02 7.793802960923e-05 5.070287068875e+00
3.427500000000e+02 -2.041474144446e-02 7.918733322243e-05 5.021886551309e+00
3.430000000000e+02 -2.104139050859e-02 8.052246051363e-05 4.972974093724e+00
3.432500000000e+02 -2.160096462720e-02 8.192324138168e-05 4.923539004367e+00
3.435000000000e+02 -2.208522942842e-02 8.336790488894e-05 4.873571515283e+00
3.437500000000e+02 -2.248682906820e-02 8.483337107640e-05 4.823062851772e+00
3.440000000000e+02 -2.279940209485e-02 8.629554795569e-05 4.772005318136e+00
3.442500000000e+02 -2.301768479348e-02 8.772969698140e-05 4.720392404494e+00
3.445000000000e+02 -2.313759962562e-02 8.911079717694e-05 4.668218901393e+00
3.447500000000e+02 -2.315632781301e-02 9.041384003891e-05 4.615481025975e+00
3.450000000000e+02 -2.307236543405e-02 9.161421577544e-05 4.562176563906e+00
3.452500000000e+02 -2.288556107235e-02 9.268810253921e-05 4.508305012305e+00
3.455000000000e+02 -2.259713499786e-02 9.361280537118e-05 4.453867727683e+00
3.457500000000e+02 -2.220967965176e-02 9.436710539965e-05 4.398868081503e+00
3.460000000000e+02 -2.172714060968e-02 9.493159356669e-05 4.343311609685e+00
3.462500000000e+02 -2.115477843932e-02 9.528897228001e-05 4.287206159522e+00
3.465000000000e+02 -2.049911162187e-02 9.542432895060e-05 4.230562034655e+00
3.467500000000e+02 -1.976784074571e-02 9.532540379675e-05 4.173392126689e+00
3.470000000000e+02 -1.896975530726e-02 9.498280978323e-05 4.115712038377e+00
3.472500000000e+02 -1.811462449670e-02 9.439021468946e-05 4.057540191275e+00
3.475000000000e+02 -1.721307357169e-02 9.354448436416e-05 3.998897921288e+00
3.477500000000e+02 -1.627644760365e-02 9.244578128723e-05 3.939809553877e+00
3.480000000000e+02 -1.531666446182e-02 9.109761883858e-05 3.880302461276e+00
3.482500000000e+02 -1.434605880762e-02 8.950686799533e-05 3.820407101311e+00
3.485000000000e+02 -1.337721939063e-02 8.768371829518e-05 3.760157032691e+00
3.487500000000e+02 -1.242282149678e-02 8.564159184141e-05 3.699588909349e+00
3.490000000000e+02 -1.149545683958e-02 8.339701290938e-05 3.638742451087e+00
3.492500000000e+02 -1.060746257969e-02 8.096943282435e-05 3.577660391504e+00
3.495000000000e+02 -9.770751819494e-03 7.838101285437e-05 3.516388400537e+00
3.497500000000e+02 -8.996647192915e-03 7.565636496215e-05 3.454974982672e+00
3.500000000000e+02 -8.295719599177e-03 7.282225285704e-05 3.393471349761e+00
3.502500000000e+02 -7.677633517480e-03 6.990725716008e-05 3.331931268505e+00
3.505000000000e+02 -7.151001360652e-03 6.694140687544e-05 3.270410882323e+00
3.507500000000e+02 -6.723248379057e-03 6.395577982626e-05 3.208968508314e+00
3.510000000000e+02 -6.400490469781e-03 6.098207954636e-05 3.147664410389e+00
3.512500000000e+02 -6.187426586099e-03 5.805219135507e-05 3.086560549030e+00
3.515000000000e+02 -6.087248409380e-03 5.519772789014e-05 3.025720310835e+00
3.517500000000e+02 -6.101568887763e-03 5.244956929623e-05 2.965208219402e+00
3.520000000000e+02 -6.230371849881e-03 4.983740613076e-05 2.905089632101e+00
3.522500000000e+02 -6.471983982948e-03 4.738929139611e-05 2.845430423972e+00
3.525000000000e+02 -6.823071066994e-03 4.513121400715e-05 2.786296667236e+00
3.527500000000e+02 -7.278658935508e-03 4.308669976477e-05 2.727754306140e+00
3.530000000000e+02 -7.832180265995e-03 4.127643919322e-05 2.669868837819e+00
3.532500000000e+02 -8.475547236371e-03 3.971795972285e-05 2.612704998143e+00
3.535000000000e+02 -9.199250029423e-03 3.842534601203e-05 2.556326464360e+00
3.537500000000e+02 -9.992480672258e-03 3.740901207150e-05 2.500795571942e+00
3.540000000000e+02 -1.084328097770e-02 3.667552990586e-05 2.446173055759e+00
3.542500000000e+02 -1.173871288194e-02 3.622751994076e-05 2.392517817066e+00
3.545000000000e+02 -1.266504895044e-02 3.606360250510e-05 2.339886716884e+00
3.547500000000e+02 -1.360798026682e-02 3.617841411835e-05 2.288334398644e+00
3.550000000000e+02 -1.455283749065e-02 3.656267886074e-05 2.237913145555e+00
3.552500000000e+02 -1.548482257517e-02 3.720334227675e-05 2.188672762095e+00
3.555000000000e+02 -1.638924509411e-02 3.808379953535e-05 2.140660492195e+00
3.557500000000e+02 -1.725176092851e-02 3.918410710349e-05 2.093920957699e+00
3.560000000000e+02 -1.805860668180e-02 4.048129403025e-05 2.048496130415e+00
3.562500000000e+02 -1.879682744355e-02 4.194967227561e-05 2.004425319683e+00
3.565000000000e+02 -1.945449165841e-02 4.356122825033e-05 1.961745185394e+00
3.567500000000e+02 -2.002088954220e-02 4.528604257251e-05 1.920489768937e+00
3.570000000000e+02 -2.048671186502e-02 4.709271629669e-05 1.880690533197e+00
3.572500000000e+02 -2.084420400838e-02 4.894881718262e-05 1.842376423595e+00
3.575000000000e+02 -2.108729441433e-02 5.082134803971e-05 1.805573930287e+00
3.577500000000e+02 -2.121169299327e-02 5.267721439689e-05 1.770307168455e+00
3.580000000000e+02 -2.121495965828e-02 5.448369857833e-05 1.736597957285e+00
3.582500000000e+02 -2.109654034088e-02 5.620892613897e-05 1.704465911589e+00
3.585000000000e+02 -2.085777051139e-02 5.782232127433e-05 1.673928539786e+00
3.587500000000e+02 -2.050184699716e-02 5.929504875371e-05 1.645001341819e+00
3.590000000000e+02 -2.003376812980e-02 6.060042957615e-05 1.617697922013e+00
3.592500000000e+02 -1.946024459041e-02 6.171433279689e-05 1.592030098903e+00
3.595000000000e+02 -1.878958243118e-02 6.261553196771e-05 1.568008026755e+00
3.597500000000e+02 -1.803154104936e-02 6.328602495906e-05 1.545640322175e+00
3.600000000000e+02 -1.719716870181e-02 6.371131035215e-05 1.524934189897e+00
3.602500000000e+02 -1.629861882998e-02 6.388061480139e-05 1.505895556818e+00
3.605000000000e+02 -1.534895064559e-02 6.378706860216e-05 1.488529206974e+00
3.607500000000e+02 -1.436191693917e-02 6.342782304983e-05 1.472838909577e+00
3.610000000000e+02 -1.335174350015e-02 6.280410768730e-05 1.458827547454e+00
3.612500000000e+02 -1.233290368597e-02 6.192122547685e-05 1.446497236562e+00
3.615000000000e+02 -1.131989094006e-02 6.078847967794e-05 1.435849427126e+00
3.617500000000e+02 -1.032699404865e-02 5.941903863982e-05 1.426884992068e+00
3.620000000000e+02 -9.368077950772e-03 5.782973498894e-05 1.419604292180e+00
3.622500000000e+02 -8.456372286774e-03 5.604080043339e-05 1.414007208840e+00
3.625000000000e+02 -7.604272355980e-03 5.407554511216e-05 1.410093148989e+00
3.627500000000e+02 -6.823154709899e-03 5.195998532831e-05 1.407861013616e+00
3.630000000000e+02 -6.123208743168e-03 4.972242186899e-05 1.407309122210e+00
3.632500000000e+02 -5.513288789389e-03 4.739298569484e-05 1.408435100374e+00
3.635000000000e+02 -5.000786895618e-03 4.500315329395e-05 1.411235721992e+00
3.637500000000e+02 -4.591529246128e-03 4.258524736436e-05 1.415706711624e+00
3.640000000000e+02 -4.289695805252e-03 4.017192557762e-05 1.421842503432e+00
3.642500000000e+02 -4.097766396502e-03 3.779567885395e-05 1.429635967882e+00
3.645000000000e+02 -4.016492272766e-03 3.548834179076e-05 1.439078105966e+00
3.647500000000e+02 -4.044894753928e-03 3.328063249530e-05 1.450157721812e+00
3.650000000000e+02 -4.180289907276e-03 3.120172277796e-05 1.462861078420e+00
3.652500000000e+02 -4.418340613669e-03 2.927885698942e-05 1.477171551117e+00
3.655000000000e+02 -4.753134402289e-03 2.753701877928e-05 1.493069285665e+00
3.657500000000e+02 -5.177286774896e-03 2.599865347569e-05 1.510530874203e+00
3.660000000000e+02 -5.682068559159e-03 2.468344776949e-05 1.529529058456e+00
3.662500000000e+02 -6.257556094803e-03 2.360816956060e-05 1.550032473232e+00
3.665000000000e+02 -6.892801865320e-03 2.278656624580e-05 1.572005438934e+00
3.667500000000e+02 -7.576023700594e-03 2.222931812665e-05 1.595407812495e+00
3.670000000000e+02 -8.294809035797e-03 2.194404435713e-05 1.620194905250e+00
3.672500000000e+02 -9.036330840176e-03 2.193535333969e-05 1.646317472893e+00
3.675000000000e+02 -9.787572032410e-03 2.220493222493e-05 1.673721782006e+00
3.677500000000e+02 -1.053555269975e-02 2.275166568694e-05 1.702349754659e+00
3.680000000000e+02 -1.126755764435e-02 2.357177800105e-05 1.732139191766e+00
3.682500000000e+02 -1.197135819078e-02 2.465898890844e-05 1.763024072853e+00
3.685000000000e+02 -1.263542430148e-02 2.600467471475e-05 1.794934928485e+00
3.687500000000e+02 -1.324912350113e-02 2.759803267419e-05 1.827799280911e+00
3.690000000000e+02 -1.380290016674e-02 2.942623532509e-05 1.861542143918e+00
3.692500000000e+02 -1.428843390824e-02 3.147457965191e-05 1.896086576299e+00
3.695000000000e+02 -1.469877085376e-02 3.372661931644e-05 1.931354276833e+00
3.697500000000e+02 -1.502842790139e-02 3.616428928147e-05 1.967266214498e+00
3.700000000000e+02 -1.527346508928e-02 3.876801421274e-05 2.003743280519e+00
3.702500000000e+02 -1.543152710960e-02 4.151681160283e-05 2.040706955481e+00
3.705000000000e+02 -1.550185237661e-02 4.438839046456e-05 2.078079981055e+00
3.707500000000e+02 -1.548524960278e-02 4.735924655300e-05 2.115787025571e+00
3.710000000000e+02 -1.538404438915e-02 5.040476863527e-05 2.153755338871e+00
3.712500000000e+02 -1.520199627224e-02 5.349935239113e-05 2.191915384832e+00
3.715000000000e+02 -1.494418978087e-02 5.661652239239e-05 2.230201445669e+00
3.717500000000e+02 -1.461690227573e-02 5.972911007671e-05 2.268552193373e+00
3.720000000000e+02 -1.422745196271e-02 6.280942387230e-05 2.306911217337e+00
3.722500000000e+02 -1.378402984973e-02 6.582943321243e-05 2.345227508264e+00
3.725000000000e+02 -1.329552026902e-02 6.876100151570e-05 2.383455886664e+00
3.727500000000e+02 -1.277131312180e-02 7.157615970452e-05 2.421557377491e+00
3.730000000000e+02 -1.222111363019e-02 7.424738429196e-05 2.459499519196e+00
3.732500000000e+02 -1.165475129687e-02 7.674789867940e-05 2.497256609892e+00
3.735000000000e+02 -1.108199382428e-02 7.905199269975e-05 2.534809880797e+00
3.737500000000e+02 -1.051236872614e-02 8.113535150975e-05 2.572147595785e+00
3.740000000000e+02 -9.954994269051e-03 8.297538866736e-05 2.609265076466e+00
3.742500000000e+02 -9.418424509272e-03 8.455157564369e-05 2.646164646456e+00
3.745000000000e+02 -8.910509602196e-03 8.584575782858e-05 2.682855496013e+00
3.747500000000e+02 -8.438271219894e-03 8.684245149027e-05 2.719353470145e+00
3.750000000000e+02 -8.007798391486e-03 8.752912364737e-05 2.755680775045e+00
3.752500000000e+02 -7.624159854482e-03 8.789643298734e-05 2.791865614431e+00
3.755000000000e+02 -7.291337715489e-03 8.793844213345e-05 2.827941753231e+00
3.757500000000e+02 -7.012181166470e-03 8.765279268072e-05 2.863948017750e+00
3.760000000000e+02 -6.788379008627e-03 8.704083360531e-05 2.899927742634e+00
3.762500000000e+02 -6.620454198627e-03 8.610771360723e-05 2.935928167528e+00
3.765000000000e+02 -6.507777691943e-03 8.486242738931e-05 2.971999797990e+00
3.767500000000e+02 -6.448603114105e-03 8.331781767576e-05 3.008195737907e+00
3.770000000000e+02 -6.440119276056e-03 8.149052867235e-05 3.044571008007e+00
3.772500000000e+02 -6.478522387286e-03 7.940092089859e-05 3.081181856572e+00
3.775000000000e+02 -6.559105391410e-03 7.707293768333e-05 3.118085075345e+00
3.777500000000e+02 -6.676362437654e-03 7.453391996820e-05 3.155337332090e+00
3.780000000000e+02 -6.824108560140e-03 7.181438120527e-05 3.192994524467e+00
3.782500000000e+02 -6.995611076440e-03 6.894773158087e-05 3.231111166462e+00
3.785000000000e+02 -7.183731092815e-03 6.596995938996e-05 3.269739811967e+00
3.787500000000e+02 -7.381072210712e-03 6.291926502461e-05 3.308930522175e+00
3.790000000000e+02 -7.580134099740e-03 5.983565065606e-05 3.348730378610e+00
3.792500000000e+02 -7.773467620291e-03 5.676046365016e-05 3.389183045837e+00
3.795000000000e+02 -7.953828433572e-03 5.373591032579e-05 3.430328385187e+00
3.797500000000e+02 -8.114327007327e-03 5.080453546791e-05 3.472202119907e+00
3.800000000000e+02 -8.248571020368e-03 4.800866843208e-05 3.514835551833e+00
3.802500000000e+02 -8.350797903479e-03 4.538985395386e-05 3.558255328801e+00
3.805000000000e+02 -8.415994825344e-03 4.298827012267e-05 3.602483261149e+00
3.807500000000e+02 -8.440003121369e-03 4.084214080063e-05 3.647536186396e+00
3.810000000000e+02 -8.419606392713e-03 3.898715933198e-05 3.693425877728e+00
3.812500000000e+02 -8.352598833596e-03 3.745592668178e-05 3.740158996742e+00
3.815000000000e+02 -8.237833714999e-03 3.627741576875e-05 3.787737086032e+00
3.817500000000e+02 -8.075250102423e-03 3.547647666544e-05 3.836156601723e+00
3.820000000000e+02 -7.865878616836e-03 3.507339597575e-05 3.885408980189e+00
3.822500000000e+02 -7.611824401415e-03 3.508350753664e-05 3.935480741953e+00
3.825000000000e+02 -7.316228676273e-03 3.551687193359e-05 3.986353629190e+00
3.827500000000e+02 -6.983209946284e-03 3.637803511916e-05 4.038004772783e+00
3.830000000000e+02 -6.617784998484e-03 3.766586435497e-05 4.090406892810e+00
3.832500000000e+02 -6.225772055324e-03 3.937347047497e-05 4.143528529064e+00
3.835000000000e+02 -5.813678055771e-03 4.148822304981e-05 4.197334296448e+00
3.837500000000e+02 -5.388571778809e-03 4.399185021420e-05 4.251785173046e+00
3.840000000000e+02 -4.957945768227e-03 4.686063297682e-05 4.306838807887e+00
3.842500000000e+02 -4.529569581212e-03 5.006568172691e-05 4.362449859229e+00
3.845000000000e+02 -4.111336848049e-03 5.357329829039e-05 4.418570348212e+00
3.847500000000e+02 -3.711109709257e-03 5.734541233535e-05 4.475150039436e+00
3.850000000000e+02 -3.336562447391e-03 6.134008084899e-05 4.532136831716e+00
3.852500000000e+02 -2.995028495638e-03 6.551205236091e-05 4.589477170170e+00
3.855000000000e+02 -2.693351946722e-03 6.981338222170e-05 4.647116462140e+00
3.857500000000e+02 -2.437748131186e-03 7.419408289938e-05 4.704999506946e+00
3.860000000000e+02 -2.233673471048e-03 7.860280302285e-05 4.763070921861e+00
3.862500000000e+02 -2.085709441188e-03 8.298752876973e-05 4.821275573548e+00
3.865000000000e+02 -1.997459776139e-03 8.729628706439e-05 4.879558996664e+00
3.867500000000e+02 -1.971465198571e-03 9.147785241287e-05 4.937867806727e+00
3.870000000000e+02 -2.009136254360e-03 9.548243568530e-05 4.996150096321e+00
3.872500000000e+02 -2.110704105429e-03 9.926235125243e-05 5.054355809052e+00
3.875000000000e+02 -2.275193312258e-03 1.027726570428e-04 5.112437092870e+00
3.877500000000e+02 -2.500413454048e-03 1.059717484211e-04 5.170348621555e+00
3.880000000000e+02 -2.782973821577e-03 1.088219100934e-04 5.228047887755e+00
3.882500000000e+02 -3.118317332848e-03 1.112898030937e-04 5.285495457727e+00
3.885000000000e+02 -3.500776489227e-03 1.133468897342e-04 5.342655191014e+00
3.887500000000e+02 -3.923649569826e-03 1.149698057504e-04 5.399494418434e+00
3.890000000000e+02 -4.379294921842e-03 1.161407305942e-04 5.455984079409e+00
3.892500000000e+02 -4.859244245725e-03 1.168475361192e-04 5.512098816817e+00
3.895000000000e+02 -5.354332106374e-03 1.170839258504e-04 5.567817027917e+00
3.897500000000e+02 -5.854839148086e-03 1.168495502964e-04 5.623120873957e+00
3.900000000000e+02 -6.350648274735e-03 1.161499155756e-04 5.677996246838e+00
3.902500000000e+02 -6.831410446623e-03 1.149963189007e-04 5.732432694733e+00
3.905000000000e+02 -7.286717037569e-03 1.134057482758e-04 5.786423311311e+00
3.907500000000e+02 -7.706276910914e-03 1.114006229105e-04 5.839964586250e+00
3.910000000000e+02 -8.080094196112e-03 1.090084215448e-04 5.893056221130e+00
3.912500000000e+02 -8.398644233147e-03 1.062613358447e-04 5.945700917277e+00
3.915000000000e+02 -8.653044668395e-03 1.031958204056e-04 5.997904132570e+00
3.917500000000e+02 -8.835218255803e-03 9.985207666544e-05 6.049673811745e+00
3.920000000000e+02 -8.938044696452e-03 9.627349116256e-05 6.101020099830e+00
3.922500000000e+02 -8.955498305946e-03 9.250602907102e-05 6.151955032870e+00
3.925000000000e+02 -8.882769094024e-03 8.859759270535e-05 6.202492217078e+00
3.927500000000e+02 -8.716364673243e-03 8.459735222838e-05 6.252646494931e+00
3.930000000000e+02 -8.454191450943e-03 8.055506250768e-05 6.302433610364e+00
3.932500000000e+02 -8.095612750000e-03 7.652036970485e-05 6.351869866503e+00
3.935000000000e+02 -7.641483025904e-03 7.254212648397e-05 6.400971788719e+00
3.937500000000e+02 -7.094156988922e-03 6.866771679168e-05 6.449755789472e+00
3.940000000000e+02 -6.457473328092e-03 6.494240886093e-05 6.498237848988e+00
3.942500000000e+02 -5.736712839831e-03 6.140874090593e-05 6.546433201899e+00
3.945000000000e+02 -4.938531476254e-03 5.810595326108e-05 6.594356042577e+00
3.947500000000e+02 -4.070869286617e-03 5.506947125952e-05 6.642019245115e+00
3.950000000000e+02 -3.142836139403e-03 5.233045140732e-05 6.689434108033e+00
3.952500000000e+02 -2.164576564831e-03 4.991539330279e-05 6.736610114637e+00
3.955000000000e+02 -1.147115439925e-03 4.784582654460e-05 6.783554718640e+00
3.957500000000e+02 -1.021871690567e-04 4.613807648177e-05 6.830273152677e+00
3.960000000000e+02 9.579481433896e-04 4.480310371263e-05 6.876768258171e+00
3.962500000000e+02 2.020699689093e-03 4.384646127287e-05 6.923040344214e+00
3.965000000000e+02 3.073346969762e-03 4.326830753973e-05 6.969087065941e+00
3.967500000000e+02 4.103244438705e-03 4.306350258179e-05 7.014903330211e+00
3.970000000000e+02 5.098024978828e-03 4.322180850849e-05 7.060481223779e+00
3.972500000000e+02 6.045800142694e-03 4.372814805301e-05 7.105809969862e+00
3.975000000000e+02 6.935351504228e-03 4.456297128622e-05 7.150875906757e+00
3.977500000000e+02 7.756310487362e-03 4.570267295145e-05 7.195662492228e+00
3.980000000000e+02 8.499324668012e-03 4.712006056234e-05 7.240150336133e+00
3.982500000000e+02 9.156205209728e-03 4.878489054930e-05 7.284317256966e+00
3.985000000000e+02 9.720053994554e-03 5.066445717339e-05 7.328138365512e+00
3.987500000000e+02 1.018536973341e-02 5.272418796912e-05 7.371586177028e+00
3.990000000000e+02 1.054812776306e-02 5.492825535758e-05 7.414630748447e+00
3.992500000000e+02 1.080583683237e-02 5.724017414147e-05 7.457239844179e+00
3.995000000000e+02 1.095756754037e-02 5.962341870155e-05 7.499379127301e+00
3.997500000000e+02 1.100395682727e-02 6.204200395402e-05 7.541012376789e+00
4.000000000000e+02 1.094718435425e-02 6.446103572230e-05 7.582101728542e+00
4.002500000000e+02 1.079092597757e-02 6.684721317649e-05 7.622607938546e+00
4.005000000000e+02 1.054028114958e-02 6.916929107212e-05 7.662490666127e+00
4.007500000000e+02 1.020168004767e-02 7.139844204759e-05 7.701708773659e+00
4.010000000000e+02 9.782768177542e-03 7.350857703858e-05 7.740220641377e+00
4.012500000000e+02 9.292274350071e-03 7.547660624729e-05 7.777984491451e+00
4.015000000000e+02 8.739861409735e-03 7.728262359705e-05 7.814958720296e+00
4.017500000000e+02 8.135963204655e-03 7.890997411578e-05 7.851102233703e+00
4.020000000000e+02 7.491611551902e-03 8.034533386125e-05 7.886374780232e+00
4.022500000000e+02 6.818253752644e-03 8.157874766826e-05 7.920737281423e+00
4.025000000000e+02 6.127565767965e-03 8.260344214744e-05 7.954152150682e+00
4.027500000000e+02 5.431261850326e-03 8.341574416643e-05 7.986583601981e+00
4.030000000000e+02 4.740905447420e-03 8.401490216287e-05 8.017997937808e+00
4.032500000000e+02 4.067723143875e-03 8.440277389035e-05 8.048363817585e+00
4.035000000000e+02 3.422425105146e-03 8.458371904133e-05 8.077652500369e+00
4.037500000000e+02 2.815035412795e-03 8.456432732806e-05 8.105838056291e+00
4.040000000000e+02 2.254734589697e-03 8.435314639965e-05 8.132897547787e+00
4.042500000000e+02 1.749717989851e-03 8.396042053108e-05 8.158811170448e+00
4.045000000000e+02 1.307072209606e-03 8.339783258030e-05 8.183562356347e+00
4.047500000000e+02 9.326722491435e-04 8.267825421968e-05 8.207137834511e+00
4.050000000000e+02 6.311017138257e-04 8.181550991307e-05 8.229527643428e+00
4.052500000000e+02 4.055977300042e-04 8.082417013561e-05 8.250725099487e+00
4.055000000000e+02 2.580222640135e-04 7.971935585932e-05 8.270726715436e+00
4.057500000000e+02 1.888606767608e-04 7.851655925004e-05 8.289532072474e+00
4.060000000000e+02 1.972482948359e-04 7.723148790723e-05 8.307143641714e+00
4.062500000000e+02 2.810244971006e-04 7.587992561864e-05 8.323566562833e+00
4.065000000000e+02 4.368136217774e-04 7.447760347115e-05 8.338808379948e+00
4.067500000000e+02 6.601315675019e-04 7.304010261358e-05 8.352878735723e+00
4.070000000000e+02 9.455154855390e-04 7.158277254818e-05 8.365789034694e+00
4.072500000000e+02 1.286673775451e-03 7.012062329650e-05 8.377552079101e+00
4.075000000000e+02 1.676653414383e-03 6.866821903012e-05 8.388181680783e+00
4.077500000000e+02 2.108019579047e-03 6.723961714450e-05 8.397692263725e+00
4.080000000000e+02 2.573043459926e-03 6.584829477532e-05 8.406098459857e+00
4.082500000000e+02 3.063892521617e-03 6.450706405928e-05 8.413414711482e+00
4.085000000000e+02 3.572819002030e-03 6.322798999828e-05 8.419654882489e+00
4.087500000000e+02 4.092340123070e-03 6.202230746116e-05 8.424831895456e+00
4.090000000000e+02 4.615406089944e-03 6.090033891232e-05 8.428957396536e+00
4.092500000000e+02 5.135550430309e-03 5.987141471792e-05 8.432041461036e+00
4.095000000000e+02 5.647020179426e-03 5.894379583873e-05 8.434092339221e+00
4.097500000000e+02 6.144880738811e-03 5.812460330168e-05 8.435116257463e+00
4.100000000000e+02 6.625094129604e-03 5.741975692511e-05 8.435117272656e+00
4.102500000000e+02 7.084568704299e-03 5.683392474271e-05 8.434097184813e+00
4.105000000000e+02 7.521178762506e-03 5.637048737195e-05 8.432055512179e+00
4.107500000000e+02 7.933755834231e-03 5.603151613295e-05 8.428989522402e+00
4.110000000000e+02 8.322050627380e-03 5.581776985578e-05 8.424894326940e+00
4.112500000000e+02 8.686669075459e-03 5.572871429124e-05 8.419763029317e+00
4.115000000000e+02 9.028984055978e-03 5.576253534867e-05 8.413586927931e+00
4.117500000000e+02 9.351027659108e-03 5.591615443862e-05 8.406355761769e+00
4.120000000000e+02 9.655366084525e-03 5.618530699938e-05 8.398058000401e+00
4.122500000000e+02 9.944962620306e-03 5.656467128193e-05 8.388681167325e+00
4.125000000000e+02 1.022303396643e-02 5.704789867522e-05 8.378212185673e+00
4.127500000000e+02 1.049290330768e-02 5.762764895384e-05 8.366637745123e+00
4.130000000000e+02 1.075785571303e-02 5.829568527208e-05 8.353944678298e+00
4.132500000000e+02 1.102100128892e-02 5.904296148818e-05 8.340120335346e+00
4.135000000000e+02 1.128514898479e-02 5.985971399688e-05 8.325152955856e+00
4.137500000000e+02 1.155269572327e-02 6.073548054897e-05 8.309032027229e+00
4.140000000000e+02 1.182553488074e-02 6.165918233345e-05 8.291748619868e+00
4.142500000000e+02 1.210498511436e-02 6.261922800199e-05 8.273295701797e+00
4.145000000000e+02 1.239174347851e-02 6.360356408322e-05 8.253668417377e+00
4.147500000000e+02 1.268586202733e-02 6.459973529546e-05 8.232864336297e+00
4.150000000000e+02 1.298674989982e-02 6.559497355973e-05 8.210883659480e+00
4.152500000000e+02 1.329319881884e-02 6.657627851581e-05 8.187729389064e+00
4.155000000000e+02 1.360343209556e-02 6.753051153741e-05 8.163407451061e+00
4.157500000000e+02 1.391517378050e-02 6.844450684249e-05 8.137926779359e+00
4.160000000000e+02 1.422573634628e-02 6.930520119577e-05 8.111299351162e+00
4.162500000000e+02 1.453212260842e-02 7.009978123584e-05 8.083540184404e+00
4.165000000000e+02 1.483113887492e-02 7.081585089283e-05 8.054667288634e+00
4.167500000000e+02 1.511951466845e-02 7.144161549730e-05 8.024701579497e+00
4.170000000000e+02 1.539402511474e-02 7.196608030968e-05 7.993666756600e+00
4.172500000000e+02 1.565161209906e-02 7.237925551479e-05 7.961589143638e+00
4.175000000000e+02 1.588949991499e-02 7.267233355834e-05 7.928497504278e+00
4.177500000000e+02 1.610530216672e-02 7.283802230809e-05 7.894422824896e+00
4.180000000000e+02 1.629711557083e-02 7.287064807124e-05 7.859398081980e+00
4.182500000000e+02 1.646359764123e-02 7.276637649978e-05 7.823457985080e+00
4.185000000000e+02 1.660402501923e-02 7.252332114821e-05 7.786638710596e+00
4.187500000000e+02 1.671833035585e-02 7.214161662705e-05 7.748977626440e+00
4.190000000000e+02 1.680711652498e-02 7.162366812780e-05 7.710513007382e+00
4.192500000000e+02 1.687164783550e-02 7.097411922954e-05 7.671283755540e+00
4.195000000000e+02 1.691381956850e-02 7.019979116377e-05 7.631329121804e+00
4.197500000000e+02 1.693610684010e-02 6.930961493137e-05 7.590688438737e+00
4.200000000000e+02 1.694149609065e-02 6.831455463074e-05 7.549400858546e+00
4.202500000000e+02 1.693340074933e-02 6.722743383838e-05 7.507505110935e+00
4.205000000000e+02 1.691556437274e-02 6.606270798612e-05 7.465039278041e+00
4.207500000000e+02 1.689195532869e-02 6.483620063971e-05 7.422040582010e+00
4.210000000000e+02 1.686665426694e-02 6.356480549971e-05 7.378545198294e+00
4.212500000000e+02 1.684373807276e-02 6.226616070368e-05 7.334588088393e+00
4.215000000000e+02 1.682716391802e-02 6.095830283284e-05 7.290202847841e+00
4.217500000000e+02 1.682065406814e-02 5.965931876031e-05 7.245421579445e+00
4.220000000000e+02 1.682758547026e-02 5.838698534258e-05 7.200274781912e+00
4.222500000000e+02 1.685088503203e-02 5.715841954657e-05 7.154791258868e+00
4.225000000000e+02 1.689293484571e-02 5.598978204804e-05 7.108998038457e+00
4.227500000000e+02 1.695548691159e-02 5.489598985051e-05 7.062920312857e+00
4.230000000000e+02 1.703959140635e-02 5.389047084992e-05 7.016581387539e+00
4.232500000000e+02 1.714553976076e-02 5.298498354561e-05 6.970002641673e+00
4.235000000000e+02 1.727282387195e-02 5.218946998167e-05 6.923203501275e+00
4.237500000000e+02 1.742011545880e-02 5.151200014888e-05 6.876201414440e+00
4.240000000000e+02 1.758526439397e-02 5.095873894229e-05 6.829011839968e+00
4.242500000000e+02 1.776531939597e-02 5.053396912419e-05 6.781648238844e+00
4.245000000000e+02 1.795657107805e-02 5.024019268907e-05 6.734122072027e+00
4.247500000000e+02 1.815461823427e-02 5.007827527087e-05 6.686442802443e+00
4.250000000000e+02 1.835445696650e-02 5.004763085800e-05 6.638617901705e+00
4.252500000000e+02 1.855059184732e-02 5.014641392703e-05 6.590652863894e+00
4.255000000000e+02 1.873716934361e-02 5.037182882370e-05 6.542551219577e+00
4.257500000000e+02 1.890812888633e-02 5.072035454481e-05 6.494314561497e+00
4.260000000000e+02 1.905737094459e-02 5.118796187972e-05 6.445942574727e+00
4.262500000000e+02 1.917893761477e-02 5.177040586057e-05 6.397433076259e+00
4.265000000000e+02 1.926720184920e-02 5.246339515710e-05 6.348782063414e+00
4.267500000000e+02 1.931706004154e-02 5.326275131870e-05 6.299983775879e+00
4.270000000000e+02 1.932412359797e-02 5.416459645635e-05 6.251030764223e+00
4.272500000000e+02 1.928490221760e-02 5.516545092168e-05 6.201913975523e+00
4.275000000000e+02 1.919697418691e-02 5.626221297719e-05 6.152622849441e+00
4.277500000000e+02 1.905913689884e-02 5.745211971117e-05 6.103145430597e+00
4.280000000000e+02 1.887153284668e-02 5.873264255871e-05 6.053468492761e+00
4.282500000000e+02 1.863574439073e-02 6.010125888992e-05 6.003577682480e+00
4.285000000000e+02 1.835485292783e-02 6.155526048876e-05 5.953457678850e+00
4.287500000000e+02 1.803345939706e-02 6.309145858832e-05 5.903092370162e+00
4.290000000000e+02 1.767766122506e-02 6.470584044127e-05 5.852465050032e+00
4.292500000000e+02 1.729498674146e-02 6.639319690219e-05 5.801558630711e+00
4.295000000000e+02 1.689428416487e-02 6.814673886013e-05 5.750355873583e+00
4.297500000000e+02 1.648556957645e-02 6.995771245275e-05 5.698839637116e+00
4.300000000000e+02 1.607983374088e-02 7.181503892689e-05 5.646993137417e+00
4.302500000000e+02 1.568881529894e-02 7.370499198112e-05 5.594800224114e+00
4.305000000000e+02 1.532474227015e-02 7.561093244646e-05 5.542245663002e+00
4.307500000000e+02 1.500005175476e-02 7.751313901685e-05 5.489315429475e+00
4.310000000000e+02 1.472709234421e-02 7.938870936855e-05 5.435997003345e+00
4.312500000000e+02 1.451781800978e-02 8.121157520152e-05 5.382279663787e+00
4.315000000000e+02 1.438348283737e-02 8.295264165187e-05 5.328154783357e+00
4.317500000000e+02 1.433434270660e-02 8.458004768308e-05 5.273616111443e+00
4.320000000000e+02 1.437937329131e-02 8.605955098237e-05 5.218660045376e+00
4.322500000000e+02 1.452601322999e-02 8.735503584872e-05 5.163285888837e+00
4.325000000000e+02 1.477993743130e-02 8.842913661816e-05 5.107496083066e+00
4.327500000000e+02 1.514486985939e-02 8.924396624721e-05 5.051296419428e+00
4.330000000000e+02 1.562243923524e-02 8.976192996490e-05 4.994696214436e+00
4.332500000000e+02 1.621208392160e-02 8.994661180861e-05 4.937708458210e+00
4.335000000000e+02 1.691100825425e-02 8.976370311256e-05 4.880349919112e+00
4.337500000000e+02 1.771419291504e-02 8.918195220603e-05 4.822641207781e+00
4.340000000000e+02 1.861445914184e-02 8.817411262038e-05 4.764606800258e+00
4.342500000000e+02 1.960258616265e-02 8.671785400208e-05 4.706275009273e+00
4.345000000000e+02 2.066747852945e-02 8.479661746316e-05 4.647677910010e+00
4.347500000000e+02 2.179638008576e-02 8.240036780144e-05 4.588851214054e+00
4.350000000000e+02 2.297512700088e-02 7.952630816993e-05 4.529834098390e+00
4.352500000000e+02 2.418843563746e-02 7.617936197737e-05 4.470668982723e+00
4.355000000000e+02 2.542021632245e-02 7.237256538700e-05 4.411401262010e+00
4.357500000000e+02 2.665390320200e-02 6.812730877426e-05 4.352079000080e+00
4.360000000000e+02 2.787279438617e-02 6.347338282126e-05 4.292752581328e+00
4.362500000000e+02 2.906039057098e-02 5.844885574460e-05 4.233474331755e+00
4.365000000000e+02 3.020072529883e-02 5.309976554246e-05 4.174298112072e+00
4.367500000000e+02 3.127867565850e-02 4.747964394589e-05 4.115278891249e+00
4.370000000000e+02 3.228024912132e-02 4.164885617483e-05 4.056472304723e+00
4.372500000000e+02 3.319283697021e-02 3.567378387823e-05 3.997934206360e+00
4.375000000000e+02 3.400543030080e-02 2.962585406702e-05 3.939720220645e+00
4.377500000000e+02 3.470879264441e-02 2.358043926412e-05 3.881885300998e+00
4.380000000000e+02 3.529558805110e-02 1.761563718719e-05 3.824483301581e+00
4.382500000000e+02 3.576046183177e-02 1.181095952052e-05 3.767566567854e+00
4.385000000000e+02 3.610007396088e-02 6.245950766454e-06 3.711185552369e+00
4.387500000000e+02 3.631308738741e-02 9.987629275010e-07 3.655388457507e+00
4.390000000000e+02 3.640011276082e-02 -3.855297121325e-06 3.600220912524e+00
4.392500000000e+02 3.636361416037e-02 -8.245195123852e-06 3.545725685567e+00
4.395000000000e+02 3.620778081486e-02 -1.210556895004e-05 3.491942433462e+00
4.397500000000e+02 3.593836898211e-02 -1.537805875548e-05 3.438907492798e+00
4.400000000000e+02 3.556252414290e-02 -1.801254653469e-05 3.386653708598e+00
4.402500000000e+02 3.508858565314e-02 -1.996827078360e-05 3.335210306956e+00
4.405000000000e+02 3.452588380475e-02 -2.121479224734e-05 3.284602807450e+00
4.407500000000e+02 3.388453598469e-02 -2.173278973408e-05 3.234852975485e+00
4.410000000000e+02 3.317524526557e-02 -2.151465484243e-05 3.185978816045e+00
4.412500000000e+02 3.240911395945e-02 -2.056488585045e-05 3.137994601645e+00
4.415000000000e+02 3.159746875869e-02 -1.890024136500e-05 3.090910939759e+00
4.417500000000e+02 3.075170786813e-02 -1.654966215234e-05 3.044734872268e+00
4.420000000000e+02 2.988316786411e-02 -1.355394130464e-05 2.999470008387e+00
4.422500000000e+02 2.900301876586e-02 -9.965166242465e-06 2.955116683520e+00
4.425000000000e+02 2.812217883576e-02 -5.845911493579e-06 2.911672147301e+00
4.427500000000e+02 2.725125218464e-02 -1.268199675331e-06 2.869130774490e+00
4.430000000000e+02 2.640049013428e-02 3.687719434819e-06 2.827484293714e+00
4.432500000000e+02 2.557976308194e-02 8.934794577142e-06 2.786722036658e+00
4.435000000000e+02 2.479854932081e-02 1.438073222157e-05 2.746831197345e+00
4.437500000000e+02 2.406592534255e-02 1.992968872180e-05 2.707797104865e+00
4.440000000000e+02 2.339056076207e-02 2.548402804561e-05 2.669603500069e+00
4.442500000000e+02 2.278070550670e-02 3.094612873775e-05 2.632232817856e+00
4.445000000000e+02 2.224416936558e-02 3.622018045540e-05 2.595666467473e+00
4.447500000000e+02 2.178828620959e-02 4.121394217352e-05 2.559885109938e+00
4.450000000000e+02 2.141986210034e-02 4.584040868258e-05 2.524868928181e+00
4.452500000000e+02 2.114510273954e-02 5.001935568363e-05 2.490597887311e+00
4.455000000000e+02 2.096952357193e-02 5.367877753173e-05 2.457051980966e+00
4.457500000000e+02 2.089783829488e-02 5.675607481251e-05 2.424211463896e+00
4.460000000000e+02 2.093383295052e-02 5.919903581389e-05 2.392057066445e+00
4.462500000000e+02 2.108022816204e-02 6.096662585275e-05 2.360570188831e+00
4.465000000000e+02 2.133853067947e-02 6.202956594337e-05 2.329733080442e+00
4.467500000000e+02 2.170888895181e-02 6.237061969067e-05 2.299528992976e+00
4.470000000000e+02 2.218994906753e-02 6.198467264304e-05 2.269942321479e+00
4.472500000000e+02 2.277873036212e-02 6.087855767101e-05 2.240958719051e+00
4.475000000000e+02 2.347051618084e-02 5.907068596769e-05 2.212565202586e+00
4.477500000000e+02 2.425878035393e-02 5.659045691661e-05 2.184750234495e+00
4.480000000000e+02 2.513514350025e-02 5.347750540713e-05 2.157503800423e+00
4.482500000000e+02 2.608937814435e-02 4.978077275372e-05 2.130817466388e+00
4.485000000000e+02 2.710945524590e-02 4.555747404883e-05 2.104684437818e+00
4.487500000000e+02 2.818164704953e-02 4.087193915459e-05 2.079099601920e+00
4.490000000000e+02 2.929067719005e-02 3.579440255208e-05 2.054059576790e+00
4.492500000000e+02 3.041992578261e-02 3.039973133034e-05 2.029562752101e+00
4.495000000000e+02 3.155168291544e-02 2.476613653052e-05 2.005609329408e+00
4.497500000000e+02 3.266744510655e-02 1.897389495900e-05 1.982201370906e+00
4.500000000000e+02 3.374825156369e-02 1.310408832766e-05 1.959342843312e+00
4.502500000000e+02 3.477504938341e-02 7.237388279013e-06 1.937039663687e+00
4.505000000000e+02 3.572907853947e-02 1.452901228188e-06 1.915299754646e+00
4.507500000000e+02 3.659226699664e-02 -4.172912596412e-06 1.894133093122e+00
4.510000000000e+02 3.734762351912e-02 -9.567238606262e-06 1.873551758679e+00
4.512500000000e+02 3.797961844152e-02 -1.466182026541e-05 1.853569988272e+00
4.515000000000e+02 3.847453911083e-02 -1.939377256180e-05 1.834204214348e+00
4.517500000000e+02 3.882081330632e-02 -2.370630507195e-05 1.815473109173e+00
4.520000000000e+02 3.900928818706e-02 -2.754934185728e-05 1.797397612136e+00
4.522500000000e+02 3.903345815179e-02 -3.088003903176e-05 1.780000946368e+00
4.525000000000e+02 3.888963882044e-02 -3.366321277223e-05 1.763308628678e+00
4.527500000000e+02 3.857707841663e-02 -3.587165831048e-05 1.747348456074e+00
4.530000000000e+02 3.809800824366e-02 -3.748637654707e-05 1.732150478616e+00
4.532500000000e+02 3.745762822537e-02 -3.849669240075e-05 1.717746948194e+00
4.535000000000e+02 3.666403281666e-02 -3.890028544346e-05 1.704172250828e+00
4.537500000000e+02 3.572807403726e-02 -3.870310357612e-05 1.691462808657e+00
4.540000000000e+02 3.466316810167e-02 -3.791917133628e-05 1.679656956152e+00
4.542500000000e+02 3.348505283722e-02 -3.657030220644e-05 1.668794792039e+00
4.545000000000e+02 3.221149680370e-02 -3.468569163059e-05 1.658917996695e+00
4.547500000000e+02 3.086196963993e-02 -3.230140602611e-05 1.650069619009e+00
4.550000000000e+02 2.945728261911e-02 -2.945978261493e-05 1.642293833577e+00
4.552500000000e+02 2.801920291275e-02 -2.620872504472e-05 1.635635661260e+00
4.555000000000e+02 2.657005300954e-02 -2.260092517042e-05 1.630140658284e+00
4.557500000000e+02 2.513230119355e-02 -1.869301079929e-05 1.625854571360e+00
4.560000000000e+02 2.372815298751e-02 -1.454464863487e-05 1.622822962904e+00
4.562500000000e+02 2.237914867741e-02 -1.021760289363e-05 1.621090804830e+00
4.565000000000e+02 2.110577683658e-02 -5.774785863888e-06 1.620702048080e+00
4.567500000000e+02 1.992710904584e-02 -1.279307760865e-06 1.621699169307e+00
4.570000000000e+02 1.886046354683e-02 3.206447822673e-06 1.624122702082e+00
4.572500000000e+02 1.792110255715e-02 7.621706108046e-06 1.628010758613e+00
4.575000000000e+02 1.712196922891e-02 1.190812617369e-05 1.633398549984e+00
4.577500000000e+02 1.647346887129e-02 1.601054958464e-05 1.640317914436e+00
4.580000000000e+02 1.598329605434e-02 1.987767073927e-05 1.648796861919e+00
4.582500000000e+02 1.565631290444e-02 2.346261336184e-05 1.658859146886e+00
4.585000000000e+02 1.549447950804e-02 2.672341130447e-05 1.670523879547e+00
4.587500000000e+02 1.549683479209e-02 2.962340354817e-05 1.683805183743e+00
4.590000000000e+02 1.565953289948e-02 3.213153024989e-05 1.698711915537e+00
4.592500000000e+02 1.597592899624e-02 3.422255229160e-05 1.715247447463e+00
4.595000000000e+02 1.643671443106e-02 3.587719697920e-05 1.733409527474e+00
4.597500000000e+02 1.703010156481e-02 3.708222959625e-05 1.753190221821e+00
4.600000000000e+02 1.774204786515e-02 3.783048078743e-05 1.774575939556e+00
4.602500000000e+02 1.855652345873e-02 3.812081142479e-05 1.797547549303e+00
4.605000000000e+02 1.945580821726e-02 3.795804506523e-05 1.822080579101e+00
4.607500000000e+02 2.042082159729e-02 3.735285726714e-05 1.848145506849e+00
4.610000000000e+02 2.143147010294e-02 3.632164830394e-05 1.875708126400e+00
4.612500000000e+02 2.246701424664e-02 3.488633820758e-05 1.904729993698e+00
4.615000000000e+02 2.350643966754e-02 3.307415527301e-05 1.935168933379e+00
4.617500000000e+02 2.452883153896e-02 3.091736981953e-05 1.966979604552e+00
4.620000000000e+02 2.551374200953e-02 2.845297999662e-05 2.000114110740e+00
4.622500000000e+02 2.644154142497e-02 2.572234936124e-05 2.034522637266e+00
4.625000000000e+02 2.729375136636e-02 2.277077791726e-05 2.070154112648e+00
4.627500000000e+02 2.805334712439e-02 1.964701841636e-05 2.106956868033e+00
4.630000000000e+02 2.870502939843e-02 1.640272308401e-05 2.144879294346e+00
4.632500000000e+02 2.923545540563e-02 1.309183151268e-05 2.183870470829e+00
4.635000000000e+02 2.963342984755e-02 9.769897136108e-06 2.223880766364e+00
4.637500000000e+02 2.989004940346e-02 6.493360318022e-06 2.264862388481e+00
4.640000000000e+02 2.999880191143e-02 3.318776278155e-06 2.306769884418e+00
4.642500000000e+02 2.995561756373e-02 3.020045529212e-07 2.349560571734e+00
4.645000000000e+02 2.975887402825e-02 -2.502605339211e-06 2.393194903522e+00
4.647500000000e+02 2.940935630714e-02 -5.043055898379e-06 2.437636755297e+00
4.650000000000e+02 2.891017405961e-02 -7.270518144586e-06 2.482853635601e+00
4.652500000000e+02 2.826664029477e-02 -9.140122597590e-06 2.528816810990e+00
4.655000000000e+02 2.748611470560e-02 -1.061169981445e-05 2.575501357122e+00
4.657500000000e+02 2.657781766921e-02 -1.165046103732e-05 2.622886124004e+00
4.660000000000e+02 2.555261864855e-02 -1.222759340058e-05 2.670953629884e+00
4.662500000000e+02 2.442280473659e-02 -1.232075810792e-05 2.719689883511e+00
4.665000000000e+02 2.320183535268e-02 -1.191448567478e-05 2.769084136680e+00
4.667500000000e+02 2.190408683976e-02 -1.100044566613e-05 2.819128581792e+00
4.670000000000e+02 2.054459260704e-02 -9.577582430975e-06 2.869817997991e+00
4.672500000000e+02 1.913878425234e-02 -7.652179724121e-06 2.921149350584e+00
4.675000000000e+02 1.770223641329e-02 -5.237718754131e-06 2.973121360416e+00
4.677500000000e+02 1.625042011066e-02 -2.354638874630e-06 3.025734048359e+00
4.680000000000e+02 1.479846852012e-02 9.700087649223e-07 3.078988260630e+00
4.682500000000e+02 1.336095709188e-02 4.703028265302e-06 3.132885191621e+00
4.685000000000e+02 1.195170148825e-02 8.805645356186e-06 3.187425908989e+00
4.687500000000e+02 1.058357534715e-02 1.323415688861e-05 3.242610886156e+00
4.690000000000e+02 9.268349214939e-03 1.794065790628e-05 3.298439556937e+00
4.692500000000e+02 8.016552705486e-03 2.287382557953e-05 3.354909895734e+00
4.695000000000e+02 6.837360166406e-03 2.797973583182e-05 3.412018026072e+00
4.697500000000e+02 5.738501301501e-03 3.320271142823e-05 3.469757870301e+00
4.700000000000e+02 4.726196564564e-03 3.848617785684e-05 3.528120838713e+00
4.702500000000e+02 3.805118347172e-03 4.377351284390e-05 3.587095565746e+00
4.705000000000e+02 2.978376085123e-03 4.900887238532e-05 3.646667690875e+00
4.707500000000e+02 2.247526965162e-03 5.413799343268e-05 3.706819692019e+00
4.710000000000e+02 1.612610985026e-03 5.910897015160e-05 3.767530769142e+00
4.712500000000e+02 1.072207407490e-03 6.387293895324e-05 3.828776775885e+00
4.715000000000e+02 6.235143930845e-04 6.838472587375e-05 3.890530203622e+00
4.717500000000e+02 2.624489119707e-04 7.260343001256e-05 3.952760213414e+00
4.720000000000e+02 -1.623726056413e-05 7.649293628925e-05 4.015432712689e+00
4.722500000000e+02 -2.188240162187e-04 8.002234701801e-05 4.078510477789e+00
4.725000000000e+02 -3.524758710239e-04 8.316633416358e-05 4.141953316987e+00
4.727500000000e+02 -4.250871646765e-04 8.590541428416e-05 4.205718269817e+00
4.730000000000e+02 -4.451180127850e-04 8.822613368667e-05 4.269759841647e+00
4.732500000000e+02 -4.214259714770e-04 9.012116653898e-05 4.334030267798e+00
4.735000000000e+02 -3.630999839280e-04 9.158933317358e-05 4.398479803056e+00
4.737500000000e+02 -2.792926209270e-04 9.263552078800e-05 4.463057033816e+00
4.740000000000e+02 -1.790623528944e-04 9.327052723088e-05 4.527709207360e+00
4.742500000000e+02 -7.122026427181e-05 9.351080873352e-05 4.592382574587e+00
4.745000000000e+02 3.580918386259e-05 9.337815246355e-05 4.657022742066e+00
4.747500000000e+02 1.341139952724e-04 9.289926893477e-05 4.721575029823e+00
4.750000000000e+02 2.164070390495e-04 9.210530239923e-05 4.785984829200e+00
4.752500000000e+02 2.761179752292e-04 9.103127882609e-05 4.850197960183e+00
4.755000000000e+02 3.074704728563e-04 8.971550801315e-05 4.914161020204e+00
4.757500000000e+02 3.055376646027e-04 8.819891098305e-05 4.977821726459e+00
4.760000000000e+02 2.662818559442e-04 8.652430605513e-05 5.041129242043e+00
4.762500000000e+02 1.865734740000e-04 8.473568860268e-05 5.104034490274e+00
4.765000000000e+02 6.419492715010e-05 8.287747894753e-05 5.166490445857e+00
4.767500000000e+02 -1.021737506336e-04 8.099376882517e-05 5.228452409524e+00
4.770000000000e+02 -3.129825378632e-04 7.912757896689e-05 5.289878253850e+00
4.772500000000e+02 -5.678537829066e-04 7.732014082018e-05 5.350728648579e+00
4.775000000000e+02 -8.656350920992e-04 7.561021824290e-05 5.410967252827e+00
4.777500000000e+02 -1.204462935162e-03 7.403347893853e-05 5.470560884302e+00
4.780000000000e+02 -1.581833530966e-03 7.262194949140e-05 5.529479652682e+00
4.782500000000e+02 -1.994680450268e-03 7.140348980489e-05 5.587697069062e+00
4.785000000000e+02 -2.439456195619e-03 7.040140385908e-05 5.645190118776e+00
4.787500000000e+02 -2.912216651290e-03 6.963414718308e-05 5.701939310806e+00
4.790000000000e+02 -3.408706263237e-03 6.911510712515e-05 5.757928691354e+00
4.792500000000e+02 -3.924442891906e-03 6.885250220742e-05 5.813145835930e+00
4.795000000000e+02 -4.454800751088e-03 6.884934903550e-05 5.867581810616e+00
4.797500000000e+02 -4.995090289195e-03 6.910353580714e-05 5.921231108502e+00
4.800000000000e+02 -5.540634085429e-03 6.960804370626e-05 5.974091567529e+00
4.802500000000e+02 -6.086837824504e-03 7.035121781251e-05 6.026164263178e+00
4.805000000000e+02 -6.629255438667e-03 7.131711613578e-05 6.077453383101e+00
4.807500000000e+02 -7.163648320013e-03 7.248593226028e-05 6.127966089563e+00
4.810000000000e+02 -7.686037571626e-03 7.383447641290e-05 6.177712363538e+00
4.812500000000e+02 -8.192749030134e-03 7.533673217835e-05 6.226704836896e+00
4.815000000000e+02 -8.680451854172e-03 7.696441198357e-05 6.274958619614e+00
4.817500000000e+02 -9.146188668040e-03 7.868754600118e-05 6.322491111205e+00
4.820000000000e+02 -9.587399780178e-03 8.047508611847e-05 6.369321814111e+00
4.822500000000e+02 -1.000193966095e-02 8.229551283245e-05 6.415472136619e+00
4.825000000000e+02 -1.038808669076e-02 8.411743244327e-05 6.460965193191e+00
4.827500000000e+02 -1.074454812889e-02 8.591011855910e-05 6.505825607253e+00
4.830000000000e+02 -1.107045832187e-02 8.764407250256e-05 6.550079308478e+00
4.832500000000e+02 -1.136537297016e-02 8.929151956294e-05 6.593753333167e+00
4.835000000000e+02 -1.162925830081e-02 9.082685728948e-05 6.636875624495e+00
4.837500000000e+02 -1.186247879423e-02 9.222705426656e-05 6.679474838053e+00
4.840000000000e+02 -1.206578051592e-02 9.347200669893e-05 6.721580147714e+00
4.842500000000e+02 -1.224027250107e-02 9.454481408408e-05 6.763221056597e+00
4.845000000000e+02 -1.238740831856e-02 9.543201168222e-05 6.804427214175e+00
4.847500000000e+02 -1.250896459670e-02 9.612374002996e-05 6.845228236915e+00
4.850000000000e+02 -1.260701986154e-02 9.661384829776e-05 6.885653535964e+00
4.852500000000e+02 -1.268393130717e-02 9.689994899298e-05 6.925732151749e+00
4.855000000000e+02 -1.274231266566e-02 9.698340289765e-05 6.965492594504e+00
4.857500000000e+02 -1.278500913219e-02 9.686923827257e-05 7.004962692684e+00
4.860000000000e+02 -1.281507101314e-02 9.656602289695e-05 7.044169449848e+00
4.862500000000e+02 -1.283572724588e-02 9.608570352168e-05 7.083138906722e+00
4.865000000000e+02 -1.285035527922e-02 9.544337788528e-05 7.121896012792e+00
4.867500000000e+02 -1.286244891246e-02 9.465700425312e-05 7.160464505960e+00
4.870000000000e+02 -1.287558510130e-02 9.374708465418e-05 7.198866796345e+00
4.872500000000e+02 -1.289338710242e-02 9.273631851422e-05 7.237123859693e+00
4.875000000000e+02 -1.291948557812e-02 9.164922260566e-05 7.275255137562e+00
4.877500000000e+02 -1.295747876653e-02 9.051172631666e-05 7.313278440149e+00
4.880000000000e+02 -1.301088996965e-02 8.935074802294e-05 7.351209857866e+00
4.882500000000e+02 -1.308312423079e-02 8.819376046368e-05 7.389063677847e+00
4.885000000000e+02 -1.317742568974e-02 8.706835163805e-05 7.426852301683e+00
4.887500000000e+02 -1.329683475262e-02 8.600178848453e-05 7.464586172309e+00
4.890000000000e+02 -1.344414868361e-02 8.502058816195e-05 7.502273699404e+00
4.892500000000e+02 -1.362188407350e-02 8.415008664439e-05 7.539921193232e+00
4.895000000000e+02 -1.383224435563e-02 8.341404688417e-05 7.577532798938e+00
4.897500000000e+02 -1.407709214603e-02 8.283441658297e-05 7.615110434587e+00
4.900000000000e+02 -1.435792610137e-02 8.243088161081e-05 7.652653736294e+00
4.902500000000e+02 -1.467586386654e-02 8.222058021901e-05 7.690160003040e+00
4.905000000000e+02 -1.503162932130e-02 8.221786646256e-05 7.727624151420e+00
4.907500000000e+02 -1.542554580052e-02 8.243409156264e-05 7.765038670487e+00
4.910000000000e+02 -1.585753308231e-02 8.287744532973e-05 7.802393587793e+00
4.912500000000e+02 -1.632710961346e-02 8.355290459749e-05 7.839676436940e+00
4.915000000000e+02 -1.683339804316e-02 8.446209669893e-05 7.876872235569e+00
4.917500000000e+02 -1.737513413683e-02 8.560324421322e-05 7.913963471158e+00
4.920000000000e+02 -1.795067941291e-02 8.697121288678e-05 7.950930091921e+00
4.922500000000e+02 -1.855803518034e-02 8.855759289339e-05 7.987749511717e+00
4.925000000000e+02 -1.919485992051e-02 9.035081981598e-05 8.024396619458e+00
4.927500000000e+02 -1.985848720151e-02 9.233631814887e-05 8.060843803845e+00
4.930000000000e+02 -2.054594640320e-02 9.449668377889e-05 8.097060984100e+00
4.932500000000e+02 -2.125398343531e-02 9.681190382707e-05 8.133015656675e+00
4.935000000000e+02 -2.197908408111e-02 9.925962710405e-05 8.168672949059e+00
4.937500000000e+02 -2.271749725905e-02 1.018154827838e-04 8.203995689888e+00
4.940000000000e+02 -2.346526114678e-02 1.044533673838e-04 8.238944486677e+00
4.942500000000e+02 -2.421822942783e-02 1.071457936122e-04 8.273477819511e+00
4.945000000000e+02 -2.497210076929e-02 1.098642285574e-04 8.307552142506e+00
4.947500000000e+02 -2.572244971526e-02 1.125794735033e-04 8.341121998733e+00
4.950000000000e+02 -2.646476018891e-02 1.152620598658e-04 8.374140144863e+00
4.952500000000e+02 -2.719446291118e-02 1.178826501812e-04 8.406557683758e+00
4.955000000000e+02 -2.790697528069e-02 1.204124430426e-04 8.438324207035e+00
4.957500000000e+02 -2.859774505928e-02 1.228235796381e-04 8.469387944113e+00
4.960000000000e+02 -2.926229852661e-02 1.250895464595e-04 8.499695916480e+00
4.962500000000e+02 -2.989629178266e-02 1.271855683969e-04 8.529194097562e+00
4.965000000000e+02 -3.049556556756e-02 1.290889821463e-04 8.557827575491e+00
4.967500000000e+02 -3.105620421186e-02 1.307796023985e-04 8.585540718725e+00
4.970000000000e+02 -3.157459599843e-02 1.322400442629e-04 8.612277342914e+00
4.972500000000e+02 -3.204749658824e-02 1.334560114356e-04 8.637980879172e+00
4.975000000000e+02 -3.247209245617e-02 1.344165467854e-04 8.662594542400e+00
4.977500000000e+02 -3.284606447541e-02 1.351142312794e-04 8.686061500098e+00
4.980000000000e+02 -3.316764937740e-02 1.355453259116e-04 8.708325040395e+00
4.982500000000e+02 -3.343569867148e-02 1.357098522493e-04 8.729328741899e+00
4.985000000000e+02 -3.364973194728e-02 1.356116088377e-04 8.749016642324e+00
4.987500000000e+02 -3.380998406402e-02 1.352581119217e-04 8.767333409050e+00
4.990000000000e+02 -3.391744371882e-02 1.346604678692e-04 8.784224509552e+00
4.992500000000e+02 -3.397388267827e-02 1.338331856465e-04 8.799636385995e+00
4.995000000000e+02 -3.398187268153e-02 1.327938998284e-04 8.813516629810e+00
4.997500000000e+02 -3.394478938704e-02 1.315630484526e-04 8.825814160517e+00
5.000000000000e+02 -3.386680113843e-02 1.301634960383e-04 8.836479405711e+00
5.002500000000e+02 -3.375284217738e-02 1.286201254928e-04 8.845464487354e+00
5.005000000000e+02 -3.360856838677e-02 1.269593763657e-04 8.852723409006e+00
5.007500000000e+02 -3.344029540820e-02 1.252087589665e-04 8.858212245610e+00
5.010000000000e+02 -3.325491944400e-02 1.233964090135e-04 8.861889339682e+00
5.012500000000e+02 -3.305981987997e-02 1.215506618687e-04 8.863715495577e+00
5.015000000000e+02 -3.286274553307e-02 1.196994828736e-04 8.863654177179e+00
5.017500000000e+02 -3.267168529627e-02 1.178700205334e-04 8.861671701547e+00
5.020000000000e+02 -3.249472641616e-02 1.160882349990e-04 8.857737436728e+00
5.022500000000e+02 -3.233990209894e-02 1.143785396062e-04 8.851823990071e+00
5.025000000000e+02 -3.221503292832e-02 1.127635272828e-04 8.843907394643e+00
5.027500000000e+02 -3.212756532411e-02 1.112637400288e-04 8.833967283678e+00
5.030000000000e+02 -3.208441251948e-02 1.098974863023e-04 8.821987063197e+00
5.032500000000e+02 -3.209180150728e-02 1.086807280119e-04 8.807954066467e+00
5.035000000000e+02 -3.215513140508e-02 1.076270292028e-04 8.791859693678e+00
5.037500000000e+02 -3.227884880608e-02 1.067475602532e-04 8.773699544963e+00
5.040000000000e+02 -3.246634321824e-02 1.060511528371e-04 8.753473522045e+00
5.042500000000e+02 -3.271986869335e-02 1.055443960713e-04 8.731185924479e+00
5.045000000000e+02 -3.304049322149e-02 1.052317734629e-04 8.706845510625e+00
5.047500000000e+02 -3.342808017621e-02 1.051158209001e-04 8.680465549755e+00
5.050000000000e+02 -3.388130131682e-02 1.051973008981e-04 8.652063836502e+00
5.052500000000e+02 -3.439768303679e-02 1.054753884308e-04 8.621662694298e+00
5.055000000000e+02 -3.497368276126e-02 1.059478578233e-04 8.589288939296e+00
5.057500000000e+02 -3.560479432133e-02 1.066112598512e-04 8.554973831292e+00
5.060000000000e+02 -3.628567694573e-02 1.074610832145e-04 8.518752989584e+00
5.062500000000e+02 -3.701030304426e-02 1.084919709838e-04 8.480666282453e+00
5.065000000000e+02 -3.777211927585e-02 1.096977644402e-04 8.440757699535e+00
5.067500000000e+02 -3.856421345215e-02 1.110716149135e-04 8.399075190799e+00
5.070000000000e+02 -3.937948080525e-02 1.126061391969e-04 8.355670481465e+00
5.072500000000e+02 -4.021078371400e-02 1.142934540924e-04 8.310598873665e+00
5.075000000000e+02 -4.105109741604e-02 1.161252266439e-04 8.263919012431e+00
5.077500000000e+02 -4.189363882435e-02 1.180926960272e-04 8.215692647269e+00
5.080000000000e+02 -4.273197286123e-02 1.201867070716e-04 8.165984360318e+00
5.082500000000e+02 -4.356009653674e-02 1.223976574782e-04 8.114861293632e+00
5.085000000000e+02 -4.437249824910e-02 1.247154902619e-04 8.062392847501e+00
5.087500000000e+02 -4.516419567246e-02 1.271296589956e-04 8.008650380738e+00
5.090000000000e+02 -4.593075272845e-02 1.296290603451e-04 7.953706892748e+00
5.092500000000e+02 -4.666828016121e-02 1.322019250443e-04 7.897636699457e+00
5.095000000000e+02 -4.737342469799e-02 1.348357600453e-04 7.840515112160e+00
5.097500000000e+02 -4.804335003122e-02 1.375172334253e-04 7.782418107888e+00
5.100000000000e+02 -4.867571541348e-02 1.402320418034e-04 7.723422005940e+00
5.102500000000e+02 -4.926865501704e-02 1.429648682131e-04 7.663603145125e+00
5.105000000000e+02 -4.982076282299e-02 1.456992892977e-04 7.603037574838e+00
5.107500000000e+02 -5.033108326419e-02 1.484176874585e-04 7.541800750573e+00
5.110000000000e+02 -5.079910859300e-02 1.511012357723e-04 7.479967242493e+00
5.112500000000e+02 -5.122478258091e-02 1.537299057101e-04 7.417610463530e+00
5.115000000000e+02 -5.160850577684e-02 1.562825357487e-04 7.354802409134e+00
5.117500000000e+02 -5.195113872922e-02 1.587369573603e-04 7.291613416128e+00
5.120000000000e+02 -5.225399881052e-02 1.610701768128e-04 7.228111944655e+00
5.122500000000e+02 -5.251884315920e-02 1.632586211607e-04 7.164364376444e+00
5.125000000000e+02 -5.274783433729e-02 1.652784729447e-04 7.100434836484e+00
5.127500000000e+02 -5.294348345971e-02 1.671060672519e-04 7.036385033802e+00
5.130000000000e+02 -5.310857109454e-02 1.687183474496e-04 6.972274126755e+00
5.132500000000e+02 -5.324604400233e-02 1.700933642342e-04 6.908158606034e+00
5.135000000000e+02 -5.335889295094e-02 1.712108028723e-04 6.844092199932e+00
5.137500000000e+02 -5.345001749644e-02 1.720525182238e-04 6.780125799873e+00
5.140000000000e+02 -5.352208424088e-02 1.726030482130e-04 6.716307403711e+00
5.142500000000e+02 -5.357739463274e-02 1.728500896506e-04 6.652682081383e+00
5.145000000000e+02 -5.361776701669e-02 1.727848941280e-04 6.589291955094e+00
5.147500000000e+02 -5.364445030758e-02 1.724025975615e-04 6.526176198567e+00
5.150000000000e+02 -5.365807459851e-02 1.717024138380e-04 6.463371052026e+00
5.152500000000e+02 -5.365865594201e-02 1.706877134399e-04 6.400909853307e+00
5.155000000000e+02 -5.364564924727e-02 1.693659744776e-04 6.338823082328e+00
5.157500000000e+02 -5.361805919411e-02 1.677486105392e-04 6.277138418906e+00
5.160000000000e+02 -5.357459834320e-02 1.658506752706e-04 6.215880814199e+00
5.162500000000e+02 -5.351389435526e-02 1.636904816344e-04 6.155072568889e+00
5.165000000000e+02 -5.343472075090e-02 1.612891334953e-04 6.094733423541e+00
5.167500000000e+02 -5.333624567916e-02 1.586700193474e-04 6.034880653535e+00
5.170000000000e+02 -5.321827258602e-02 1.558582881048e-04 5.975529173971e+00
5.172500000000e+02 -5.308146447941e-02 1.528803350556e-04 5.916691639893e+00
5.175000000000e+02 -5.292752066911e-02 1.497633268341e-04 5.858378556382e+00
5.177500000000e+02 -5.275930069677e-02 1.465348151131e-04 5.800598384253e+00
5.180000000000e+02 -5.258087667798e-02 1.432224088571e-04 5.743357651945e+00
5.182500000000e+02 -5.239751708445e-02 1.398535461499e-04 5.686661053309e+00
5.185000000000e+02 -5.221559019892e-02 1.364553356010e-04 5.630511553472e+00
5.187500000000e+02 -5.204239874745e-02 1.330545267987e-04 5.574910492793e+00
5.190000000000e+02 -5.188596089856e-02 1.296774845587e-04 5.519857672093e+00
5.192500000000e+02 -5.175474130521e-02 1.263502385981e-04 5.465351455921e+00
5.195000000000e+02 -5.165736382804e-02 1.230985661028e-04 5.411388847657e+00
5.197500000000e+02 -5.160231168923e-02 1.199480155684e-04 5.357965584621e+00
5.200000000000e+02 -5.159764431564e-02 1.169239277418e-04 5.305076204765e+00
5.202500000000e+02 -5.165073579710e-02 1.140514165905e-04 5.252714133787e+00
5.205000000000e+02 -5.176805471443e-02 1.113552649183e-04 5.200871745462e+00
5.207500000000e+02 -5.195498482561e-02 1.088597907198e-04 5.149540433781e+00
5.210000000000e+02 -5.221569096920e-02 1.065886401637e-04 5.098710681423e+00
5.212500000000e+02 -5.255302732898e-02 1.045645231442e-04 5.048372109150e+00
5.215000000000e+02 -5.296847816487e-02 1.028089326345e-04 4.998513544503e+00
5.217500000000e+02 -5.346212546548e-02 1.013418542739e-04 4.949123063700e+00
5.220000000000e+02 -5.403263197587e-02 1.001814466354e-04 4.900188044374e+00
5.222500000000e+02 -5.467723350642e-02 9.934374895651e-05 4.851695213048e+00
5.225000000000e+02 -5.539173633916e-02 9.884247919265e-05 4.803630673663e+00
5.227500000000e+02 -5.617051931108e-02 9.868883190028e-05 4.755979950741e+00
5.230000000000e+02 -5.700654642069e-02 9.889128813018e-05 4.708728005947e+00
5.232500000000e+02 -5.789139877350e-02 9.945546793241e-05 4.661859268133e+00
5.235000000000e+02 -5.881533967005e-02 1.003839703409e-04 4.615357639299e+00
5.237500000000e+02 -5.976742666149e-02 1.016762133748e-04 4.569206512144e+00
5.240000000000e+02 -6.073568570339e-02 1.033282179543e-04 4.523388768528e+00
5.242500000000e+02 -6.170735716375e-02 1.053323526493e-04 4.477886784786e+00
5.245000000000e+02 -6.266921858606e-02 1.076770121150e-04 4.432682433699e+00
5.247500000000e+02 -6.360798247937e-02 1.103462383469e-04 4.387757082732e+00
5.250000000000e+02 -6.451075536680e-02 1.133193138740e-04 4.343091601068e+00
5.252500000000e+02 -6.536553742595e-02 1.165703453367e-04 4.298666369576e+00
5.255000000000e+02 -6.616173597950e-02 1.200678884250e-04 4.254461297530e+00
5.257500000000e+02 -6.689065474491e-02 1.237746760770e-04 4.210455851279e+00
5.260000000000e+02 -6.754592247899e-02 1.276474975836e-04 4.166629091580e+00
5.262500000000e+02 -6.812382789598e-02 1.316372879004e-04 4.122959727050e+00
5.265000000000e+02 -6.862352409100e-02 1.356894894284e-04 4.079426179199e+00
5.267500000000e+02 -6.904708049602e-02 1.397447094312e-04 4.036006657994e+00
5.270000000000e+02 -6.939937421213e-02 1.437396763753e-04 3.992679260013e+00
5.272500000000e+02 -6.968780999182e-02 1.476085028679e-04 3.949422065400e+00
5.275000000000e+02 -6.992189393342e-02 1.512842356389e-04 3.906213261489e+00
5.277500000000e+02 -7.011267506188e-02 1.547006113960e-04 3.863031266709e+00
5.280000000000e+02 -7.027209391073e-02 1.577939486912e-04 3.819854860818e+00
5.282500000000e+02 -7.041228691854e-02 1.605050998014e-04 3.776663338760e+00
5.285000000000e+02 -7.054488324330e-02 1.627813330977e-04 3.733436656879e+00
5.287500000000e+02 -7.068034978406e-02 1.645780681720e-04 3.690155596498e+00
5.290000000000e+02 -7.082742049433e-02 1.658603446855e-04 3.646801922762e+00
5.292500000000e+02 -7.099265590599e-02 1.666039746301e-04 3.603358573816e+00
5.295000000000e+02 -7.118014545652e-02 1.667962814016e-04 3.559809838501e+00
5.297500000000e+02 -7.139137166684e-02 1.664364073484e-04 3.516141540235e+00
5.300000000000e+02 -7.162524247179e-02 1.655351971460e-04 3.472341250664e+00
5.302500000000e+02 -7.187826853572e-02 1.641146432815e-04 3.428398487087e+00
5.305000000000e+02 -7.214487046242e-02 1.622069566787e-04 3.384304911892e+00
5.307500000000e+02 -7.241779167912e-02 1.598533296625e-04 3.340054555792e+00
5.310000000000e+02 -7.268857329688e-02 1.571024350109e-04 3.295644013624e+00
5.312500000000e+02 -7.294806251248e-02 1.540088277620e-04 3.251072631312e+00
5.315000000000e+02 -7.318692488268e-02 1.506312075333e-04 3.206342702020e+00
5.317500000000e+02 -7.339612392157e-02 1.470306939640e-04 3.161459619365e+00
5.320000000000e+02 -7.356734997968e-02 1.432691944575e-04 3.116432007057e+00
5.322500000000e+02 -7.369338340813e-02 1.394078796434e-04 3.071271841834e+00
5.325000000000e+02 -7.376837599076e-02 1.355058218911e-04 3.025994521247e+00
5.327500000000e+02 -7.378804893023e-02 1.316188224952e-04 2.980618897722e+00
5.330000000000e+02 -7.374980764776e-02 1.277984445403e-04 2.935167297907e+00
5.332500000000e+02 -7.365277150473e-02 1.240911865490e-04 2.889665484717e+00
5.335000000000e+02 -7.349772456501e-02 1.205378994970e-04 2.844142586940e+00
5.337500000000e+02 -7.328699361402e-02 1.171733750828e-04 2.798631017576e+00
5.340000000000e+02 -7.302425513501e-02 1.140261089515e-04 2.753166332837e+00
5.342500000000e+02 -7.271428368950e-02 1.111181530991e-04 2.707787097534e+00
5.345000000000e+02 -7.236264551988e-02 1.084651456750e-04 2.662534700784e+00
5.347500000000e+02 -7.197535315738e-02 1.060764622850e-04 2.617453171926e+00
5.350000000000e+02 -7.155849441785e-02 1.039554915528e-04 2.572588977704e+00
5.352500000000e+02 -7.111785397748e-02 1.021000151970e-04 2.527990800053e+00
5.355000000000e+02 -7.065854978958e-02 1.005027018611e-04 2.483709302744e+00
5.357500000000e+02 -7.018471126143e-02 9.915172169683e-05 2.439796898651e+00
5.360000000000e+02 -6.969921878235e-02 9.803143727349e-05 2.396307490700e+00
5.362500000000e+02 -6.920353513656e-02 9.712316389679e-05 2.353296220014e+00
5.365000000000e+02 -6.869764296472e-02 9.640597960414e-05 2.310819195638e+00
5.367500000000e+02 -6.818010362928e-02 9.585754212896e-05 2.268933220529e+00
5.370000000000e+02 -6.764824442676e-02 9.545487768636e-05 2.227695518955e+00
5.372500000000e+02 -6.709846014878e-02 9.517509402956e-05 2.187163454540e+00
5.375000000000e+02 -6.652661934142e-02 9.499598534196e-05 2.147394258320e+00
5.377500000000e+02 -6.592853788815e-02 9.489649290395e-05 2.108444758267e+00
5.380000000000e+02 -6.530049154863e-02 9.485700191011e-05 2.070371124598e+00
5.382500000000e+02 -6.463971771426e-02 9.485946544743e-05 2.033228630454e+00
5.385000000000e+02 -6.394486948509e-02 9.488737284699e-05 1.997071436611e+00
5.387500000000e+02 -6.321637893511e-02 9.492558921431e-05 1.961952402957e+00
5.390000000000e+02 -6.245669588192e-02 9.496010895682e-05 1.927922932421e+00
5.392500000000e+02 -6.167038009212e-02 9.497777794135e-05 1.895032850518e+00
5.395000000000e+02 -6.086403721144e-02 9.496604589643e-05 1.863330318591e+00
5.397500000000e+02 -6.004609911580e-02 9.491280141222e-05 1.832861786503e+00
5.400000000000e+02 -5.922646888167e-02 9.480633689959e-05 1.803671975911e+00
5.402500000000e+02 -5.841605682974e-02 9.463546963767e-05 1.775803896661e+00
5.405000000000e+02 -5.762624700200e-02 9.438982905774e-05 1.749298889262e+00
5.407500000000e+02 -5.686833777429e-02 9.406029489889e-05 1.724196685384e+00
5.410000000000e+02 -5.615300028332e-02 9.363954751918e-05 1.700535484357e+00
5.412500000000e+02 -5.548979663485e-02 9.312267465686e-05 1.678352037189e+00
5.415000000000e+02 -5.488679231656e-02 9.250776759512e-05 1.657681727911e+00
5.417500000000e+02 -5.435028620420e-02 9.179643254789e-05 1.638558654170e+00
5.420000000000e+02 -5.388467134296e-02 9.099415132027e-05 1.621015691675e+00
5.422500000000e+02 -5.349242581135e-02 9.011043609683e-05 1.605084546258e+00
5.425000000000e+02 -5.317422230344e-02 8.915874333001e-05 1.590795787032e+00
5.427500000000e+02 -5.292913404323e-02 8.815613710059e-05 1.578178853250e+00
5.430000000000e+02 -5.275490777198e-02 8.712271690348e-05 1.567262043803e+00
5.432500000000e+02 -5.264826905310e-02 8.608084746939e-05 1.558072475599e+00
5.435000000000e+02 -5.260522552989e-02 8.505424944083e-05 1.550636021313e+00
5.437500000000e+02 -5.262133592827e-02 8.406701741892e-05 1.544977222648e+00
5.440000000000e+02 -5.269191809336e-02 8.314263400602e-05 1.541119175172e+00
5.442500000000e+02 -5.281217974835e-02 8.230304858245e-05 1.539083394037e+00
5.445000000000e+02 -5.297726438788e-02 8.156787278271e-05 1.538889657520e+00
5.447500000000e+02 -5.318221529199e-02 8.095372913330e-05 1.540555824871e+00
5.450000000000e+02 -5.342187219857e-02 8.047377978870e-05 1.544097638670e+00
5.452500000000e+02 -5.369072154121e-02 8.013743749269e-05 1.549528508955e+00
5.455000000000e+02 -5.398272697365e-02 7.995025085680e-05 1.556859276558e+00
5.457500000000e+02 -5.429117019917e-02 7.991394953738e-05 1.566097967528e+00
5.460000000000e+02 -5.460852951491e-02 8.002662356985e-05 1.577249537776e+00
5.462500000000e+02 -5.492641994859e-02 8.028300971583e-05 1.590315607853e+00
5.465000000000e+02 -5.523561148737e-02 8.067485997856e-05 1.605294203026e+00
5.467500000000e+02 -5.552613246725e-02 8.119136140311e-05 1.622179500774e+00
5.470000000000e+02 -5.578745633890e-02 8.181960384507e-05 1.640961589213e+00
5.472500000000e+02 -5.600875968477e-02 8.254505024372e-05 1.661626254495e+00
5.475000000000e+02 -5.617923253997e-02 8.335199191087e-05 1.684154801657e+00
5.477500000000e+02 -5.628841821830e-02 8.422399658214e-05 1.708523913706e+00
5.480000000000e+02 -5.632655479719e-02 8.514430661508e-05 1.734705569539e+00
5.482500000000e+02 -5.628489579693e-02 8.609618199218e-05 1.762667014465e+00
5.485000000000e+02 -5.615598680328e-02 8.706321034607e-05 1.792370801034e+00
5.487500000000e+02 -5.593388292390e-02 8.802953533932e-05 1.823774899326e+00
5.490000000000e+02 -5.561429882157e-02 8.898003346647e-05 1.856832875066e+00
5.492500000000e+02 -5.519468672126e-02 8.990043854246e-05 1.891494143551e+00
5.495000000000e+02 -5.467424911287e-02 9.077743070188e-05 1.927704286534e+00
5.497500000000e+02 -5.405389478933e-02 9.159870242104e-05 1.965405429548e+00
5.500000000000e+02 -5.333615052834e-02 9.235301345953e-05 2.004536673348e+00
5.502500000000e+02 -5.252504589064e-02 9.303025648999e-05 2.045034560999e+00
5.505000000000e+02 -5.162598245788e-02 9.362153247466e-05 2.086833576912e+00
5.507500000000e+02 -5.064560240517e-02 9.411924835354e-05 2.129866656664e+00
5.510000000000e+02 -4.959166233422e-02 9.451723009041e-05 2.174065700690e+00
5.512500000000e+02 -4.847291719943e-02 9.481084517426e-05 2.219362076411e+00
5.515000000000e+02 -4.729901356706e-02 9.499710910452e-05 2.265687098102e+00
5.517500000000e+02 -4.608038603673e-02 9.507480198975e-05 2.312972477812e+00
5.520000000000e+02 -4.482815037095e-02 9.504452499576e-05 2.361150739039e+00
5.522500000000e+02 -4.355398313849e-02 9.490869157838e-05 2.410155591037e+00
5.525000000000e+02 -4.226997986665e-02 9.467148182027e-05 2.459922261978e+00
5.527500000000e+02 -4.098848520613e-02 9.433872970652e-05 2.510387791994e+00
5.530000000000e+02 -3.972189207450e-02 9.391772991535e-05 2.561491289428e+00
5.532500000000e+02 -3.848241077336e-02 9.341700270782e-05 2.613174154670e+00
5.535000000000e+02 -3.728181443972e-02 9.284602491583e-05 2.665380274488e+00
5.537500000000e+02 -3.613116943035e-02 9.221494338402e-05 2.718056194673e+00
5.540000000000e+02 -3.504056497310e-02 9.153425559230e-05 2.771151270508e+00
5.542500000000e+02 -3.401885506027e-02 9.081452942816e-05 2.824617802698e+00
5.545000000000e+02 -3.307342933616e-02 9.006617569929e-05 2.878411155692e+00
5.547500000000e+02 -3.221002629036e-02 8.929923508888e-05 2.932489858895e+00
5.550000000000e+02 -3.143259896673e-02 8.852321532024e-05 2.986815692326e+00
5.552500000000e+02 -3.074324322622e-02 8.774697946676e-05 3.041353745700e+00
5.555000000000e+02 -3.014218931635e-02 8.697867281426e-05 3.096072455637e+00
5.557500000000e+02 -2.962785797684e-02 8.622568702132e-05 3.150943608653e+00
5.560000000000e+02 -2.919697489868e-02 8.549465051697e-05 3.205942308037e+00
5.562500000000e+02 -2.884473376265e-02 8.479143554962e-05 3.261046905544e+00
5.565000000000e+02 -2.856499798766e-02 8.412117873596e-05 3.316238888489e+00
5.567500000000e+02 -2.835052734912e-02 8.348830878077e-05 3.371502724969e+00
5.570000000000e+02 -2.819321493688e-02 8.289657685476e-05 3.426825674826e+00
5.572500000000e+02 -2.808432427962e-02 8.234909586854e-05 3.482197557711e+00
5.575000000000e+02 -2.801471282836e-02 8.184838019204e-05 3.537610500035e+00
5.577500000000e+02 -2.797503611813e-02 8.139639673801e-05 3.593058651478e+00
5.580000000000e+02 -2.795592508144e-02 8.099462034963e-05 3.648537896283e+00
5.582500000000e+02 -2.794813574490e-02 8.064409858394e-05 3.704045554999e+00
5.585000000000e+02 -2.794267137303e-02 8.034552173614e-05 3.759580091232e+00
5.587500000000e+02 -2.793088009896e-02 8.009929373190e-05 3.815140836632e+00
5.590000000000e+02 -2.790453379180e-02 7.990560187618e-05 3.870727731407e+00
5.592500000000e+02 -2.785589370802e-02 7.976447902427e-05 3.926341091608e+00
5.595000000000e+02 -2.777776979284e-02 7.967585236063e-05 3.981981411028e+00
5.597500000000e+02 -2.766357918588e-02 7.963958246568e-05 4.037649191279e+00
5.600000000000e+02 -2.750740858221e-02 7.965547995287e-05 4.093344804628e+00
5.602500000000e+02 -2.730408354984e-02 7.972330582071e-05 4.149068392885e+00
5.605000000000e+02 -2.704924478290e-02 7.984276283443e-05 4.204819790428e+00
5.607500000000e+02 -2.673943018928e-02 8.001346845846e-05 4.260598473422e+00
5.610000000000e+02 -2.637215958587e-02 8.023493411360e-05 4.316403533268e+00
5.612500000000e+02 -2.594601608542e-02 8.050654659930e-05 4.372233662862e+00
5.615000000000e+02 -2.546071803482e-02 8.082755843405e-05 4.428087154680e+00
5.617500000000e+02 -2.491717502560e-02 8.119709098281e-05 4.483961909144e+00
5.620000000000e+02 -2.431752015787e-02 8.161415624786e-05 4.539855443338e+00
5.622500000000e+02 -2.366511297264e-02 8.207769503232e-05 4.595764900556e+00
5.625000000000e+02 -2.296450886495e-02 8.258662706742e-05 4.651687059067e+00
5.627500000000e+02 -2.222139118543e-02 8.313991766831e-05 4.707618334568e+00
5.630000000000e+02 -2.144246609891e-02 8.373664143765e-05 4.763554777915e+00
5.632500000000e+02 -2.063532193108e-02 8.437603662129e-05 4.819492067300e+00
5.635000000000e+02 -1.980825632594e-02 8.505754193402e-05 4.875425493452e+00
5.637500000000e+02 -1.897007752572e-02 8.578081024713e-05 4.931349939752e+00
5.640000000000e+02 -1.812988701780e-02 8.654569105140e-05 4.987259856644e+00
5.642500000000e+02 -1.729685206302e-02 8.735217761727e-05 5.043149232866e+00
5.645000000000e+02 -1.647997695504e-02 8.820030630854e-05 5.099011562415e+00
5.647500000000e+02 -1.568788219102e-02 8.909003173371e-05 5.154839811482e+00
5.650000000000e+02 -1.492859944733e-02 9.002106621825e-05 5.210626384032e+00
5.652500000000e+02 -1.420938958750e-02 9.099267899834e-05 5.266363088175e+00
5.655000000000e+02 -1.353658942159e-02 9.200349452274e-05 5.322041105953e+00
5.657500000000e+02 -1.291549106387e-02 9.305128658543e-05 5.377650967155e+00
5.660000000000e+02 -1.235025533135e-02 9.413277918097e-05 5.433182526095e+00
5.662500000000e+02 -1.184386011048e-02 9.524347031536e-05 5.488624946363e+00
5.665000000000e+02 -1.139808187965e-02 9.637748985503e-05 5.543966692749e+00
5.667500000000e+02 -1.101350682093e-02 9.752749932238e-05 5.599195527840e+00
5.670000000000e+02 -1.068956891234e-02 9.868464575208e-05 5.654298521010e+00
5.672500000000e+02 -1.042460866564e-02 9.983857089524e-05 5.709262060620e+00
5.675000000000e+02 -1.021594928034e-02 1.009774825210e-04 5.764071879796e+00
5.677500000000e+02 -1.005998360581e-02 1.020882836336e-04 5.818713084534e+00
5.680000000000e+02 -9.952269207603e-03 1.031567604015e-04 5.873170195485e+00
5.682500000000e+02 -9.887625868458e-03 1.041678207110e-04 5.927427190605e+00
5.685000000000e+02 -9.860234500496e-03 1.051057777883e-04 5.981467561037e+00
5.687500000000e+02 -9.863733407098e-03 1.059546673181e-04 6.035274366187e+00
5.690000000000e+02 -9.891312774344e-03 1.066985900855e-04 6.088830301632e+00
5.692500000000e+02 -9.935805183264e-03 1.073220648997e-04 6.142117764269e+00
5.695000000000e+02 -9.989774327924e-03 1.078103838481e-04 6.195118929745e+00
5.697500000000e+02 -1.004560113869e-02 1.081499548314e-04 6.247815826106e+00
5.700000000000e+02 -1.009556965300e-02 1.083286207438e-04 6.300190415897e+00
5.702500000000e+02 -1.013195317351e-02 1.083359179127e-04 6.352224681150e+00
5.705000000000e+02 -1.014710155984e-02 1.081634139148e-04 6.403900705331e+00
5.707500000000e+02 -1.013353081390e-02 1.078048575854e-04 6.455200762111e+00
5.710000000000e+02 -1.008401508691e-02 1.072563573228e-04 6.506107404637e+00
5.712500000000e+02 -9.991680934172e-03 1.065164687453e-04 6.556603549710e+00
5.715000000000e+02 -9.850103127652e-03 1.055862038918e-04 6.606672566351e+00
5.717500000000e+02 -9.653400305331e-03 1.044690905468e-04 6.656298361889e+00
5.720000000000e+02 -9.396329407956e-03 1.031711031148e-04 6.705465459832e+00
5.722500000000e+02 -9.074375721593e-03 1.017005668064e-04 6.754159080477e+00
5.725000000000e+02 -8.683837912722e-03 1.000680524947e-04 6.802365208766e+00
5.727500000000e+02 -8.221903568247e-03 9.828618319024e-05 6.850070659581e+00
5.730000000000e+02 -7.686713657344e-03 9.636939752483e-05 6.897263133868e+00
5.732500000000e+02 -7.077413864387e-03 9.433370463152e-05 6.943931262823e+00
5.735000000000e+02 -6.394189374545e-03 9.219643753755e-05 6.990064644480e+00
5.737500000000e+02 -5.638281804962e-03 8.997595246130e-05 7.035653868328e+00
5.740000000000e+02 -4.811987261862e-03 8.769134781944e-05 7.080690526054e+00
5.742500000000e+02 -3.918633805739e-03 8.536216823618e-05 7.125167211596e+00
5.745000000000e+02 -2.962538892989e-03 8.300806888228e-05 7.169077506810e+00
5.747500000000e+02 -1.948946935038e-03 8.064851598300e-05 7.212415954419e+00
5.750000000000e+02 -8.839483560323e-04 7.830249457424e-05 7.255178016381e+00
5.752500000000e+02 2.256183984954e-04 7.598822431179e-05 7.297360019632e+00
5.755000000000e+02 1.372279442509e-03 7.372288617891e-05 7.338959087923e+00
5.757500000000e+02 2.548049647724e-03 7.152239719210e-05 7.379973060701e+00
5.760000000000e+02 3.744565941104e-03 6.940117858101e-05 7.420400399174e+00
5.762500000000e+02 4.953225398171e-03 6.737196097412e-05 7.460240080715e+00
5.765000000000e+02 6.165325133246e-03 6.544563789246e-05 7.499491482008e+00
5.767500000000e+02 7.372200134791e-03 6.363113320978e-05 7.538154252131e+00
5.770000000000e+02 8.565355879568e-03 6.193532618898e-05 7.576228176793e+00
5.772500000000e+02 9.736591679129e-03 6.036301602833e-05 7.613713034978e+00
5.775000000000e+02 1.087811417950e-02 5.891690896742e-05 7.650608449939e+00
5.777500000000e+02 1.198263615524e-02 5.759767854607e-05 7.686913736030e+00
5.780000000000e+02 1.304346099066e-02 5.640405631799e-05 7.722627743646e+00
5.782500000000e+02 1.405455117855e-02 5.533295782428e-05 7.757748704455e+00
5.785000000000e+02 1.501057959685e-02 5.437963045504e-05 7.792274079449e+00
5.787500000000e+02 1.590696682734e-02 5.353785508283e-05 7.826200412287e+00
5.790000000000e+02 1.673990134785e-02 5.280018135748e-05 7.859523190618e+00
5.792500000000e+02 1.750634556312e-02 5.215818396315e-05 7.892236718226e+00
5.795000000000e+02 1.820403219192e-02 5.160272815022e-05 7.924334000086e+00
5.797500000000e+02 1.883144639168e-02 5.112424751241e-05 7.955806643681e+00
5.800000000000e+02 1.938780353084e-02 5.071306675977e-05 7.986644777525e+00
5.802500000000e+02 1.987301788903e-02 5.035968899206e-05 8.016836990110e+00
5.805000000000e+02 2.028766892531e-02 5.005501944638e-05 8.046370289873e+00
5.807500000000e+02 2.063296382343e-02 4.979063797941e-05 8.075230088325e+00
5.810000000000e+02 2.091070202422e-02 4.955903439124e-05 8.103400205594e+00
5.812500000000e+02 2.112323812950e-02 4.935381332866e-05 8.130862900333e+00
5.815000000000e+02 2.127344767338e-02 4.916980629774e-05 8.157598922805e+00
5.817500000000e+02 2.136469558769e-02 4.900319499179e-05 8.183587590488e+00
5.820000000000e+02 2.140080611049e-02 4.885159338766e-05 8.208806886165e+00
5.822500000000e+02 2.138603762858e-02 4.871404606052e-05 8.233233574927e+00
5.825000000000e+02 2.132505674563e-02 4.859098648055e-05 8.256843341464e+00
5.827500000000e+02 2.122291659750e-02 4.848414158160e-05 8.279610941869e+00
5.830000000000e+02 2.108503318641e-02 4.839638883500e-05 8.301510371105e+00
5.832500000000e+02 2.091716328309e-02 4.833156434719e-05 8.322515040226e+00
5.835000000000e+02 2.072537863513e-02 4.829425185437e-05 8.342597963465e+00
5.837500000000e+02 2.051603854023e-02 4.828951577016e-05 8.361731949814e+00
5.840000000000e+02 2.029575705725e-02 4.832257724974e-05 8.379889798122e+00
5.842500000000e+02 2.007136510755e-02 4.839855147692e-05 8.397044491801e+00
5.845000000000e+02 1.984986544235e-02 4.852210989831e-05 8.413169390743e+00
5.847500000000e+02 1.963838033591e-02 4.869715732139e-05 8.428238418028e+00
5.850000000000e+02 1.944409042755e-02 4.892651995006e-05 8.442226238978e+00
5.852500000000e+02 1.927416516106e-02 4.921165011629e-05 8.455108430555e+00
5.855000000000e+02 1.913568491030e-02 4.955235730059e-05 8.466861639497e+00
5.857500000000e+02 1.903555586536e-02 4.994657691776e-05 8.477463727766e+00
5.860000000000e+02 1.898041928286e-02 5.039018534578e-05 8.486893904349e+00
5.862500000000e+02 1.897655723914e-02 5.087686061020e-05 8.495132843479e+00
5.865000000000e+02 1.902979707562e-02 5.139800322773e-05 8.502162783900e+00
5.867500000000e+02 1.914541756475e-02 5.194271582115e-05 8.507967620857e+00
5.870000000000e+02 1.932805857704e-02 5.249782170466e-05 8.512532975081e+00
5.872500000000e+02 1.958163676539e-02 5.304809812987e-05 8.515846249857e+00
5.875000000000e+02 1.990926970796e-02 5.357638602618e-05 8.517896673595e+00
5.877500000000e+02 2.031320920359e-02 5.406382748588e-05 8.518675321394e+00
5.880000000000e+02 2.079478623583e-02 5.449024578413e-05 8.518175133885e+00
5.882500000000e+02 2.135436707878e-02 5.483449432409e-05 8.516390910338e+00
5.885000000000e+02 2.199132226507e-02 5.507475734512e-05 8.513319293941e+00
5.887500000000e+02 2.270400849302e-02 5.518914628427e-05 8.508958743444e+00
5.890000000000e+02 2.348976381738e-02 5.515625262187e-05 8.503309493475e+00
5.892500000000e+02 2.434491649941e-02 5.495565221397e-05 8.496373504406e+00
5.895000000000e+02 2.526480758983e-02 5.456842216461e-05 8.488154403076e+00
5.897500000000e+02 2.624382745565e-02 5.397779089208e-05 8.478657415704e+00
5.900000000000e+02 2.727546631644e-02 5.316967311872e-05 8.467889294536e+00
5.902500000000e+02 2.835237873885e-02 5.213312669283e-05 8.455858239280e+00
5.905000000000e+02 2.946646206699e-02 5.086084888251e-05 8.442573815358e+00
5.907500000000e+02 3.060894843390e-02 4.934965509643e-05 8.428046869787e+00
5.910000000000e+02 3.177050997320e-02 4.760087492817e-05 8.412289446331e+00
5.912500000000e+02 3.294137657797e-02 4.562061313879e-05 8.395314701090e+00
5.915000000000e+02 3.411146525664e-02 4.341992254991e-05 8.377136819751e+00
5.917500000000e+02 3.527051983284e-02 4.101496075704e-05 8.357770937441e+00
5.920000000000e+02 3.640825965142e-02 3.842693525047e-05 8.337233062074e+00
5.922500000000e+02 3.751453559488e-02 3.568201722198e-05 8.315540001977e+00
5.925000000000e+02 3.857949130834e-02 3.281110802567e-05 8.292709298235e+00
5.927500000000e+02 3.959372735616e-02 2.984945834961e-05 8.268759162070e+00
5.930000000000e+02 4.054846615211e-02 2.683617024807e-05 8.243708417836e+00
5.932500000000e+02 4.143571267278e-02 2.381361436987e-05 8.217576448246e+00
5.935000000000e+02 4.224841312395e-02 2.082673416418e-05 8.190383150030e+00
5.937500000000e+02 4.298060135528e-02 1.792221321950e-05 8.162148888232e+00
5.940000000000e+02 4.362753274573e-02 1.514760563687e-05 8.132894455104e+00
5.942500000000e+02 4.418580401604e-02 1.255039801240e-05 8.102641035212e+00
5.945000000000e+02 4.465344964138e-02 1.017702956921e-05 8.071410168461e+00
5.947500000000e+02 4.503001390870e-02 8.071891188538e-06 8.039223714930e+00
5.950000000000e+02 4.531659718647e-02 6.276320232174e-06 8.006103822479e+00
5.952500000000e+02 4.551586844027e-02 4.827633578647e-06 7.972072890833e+00
5.955000000000e+02 4.563204576195e-02 3.758198166642e-06 7.937153536222e+00
5.957500000000e+02 4.567084206863e-02 3.094582372826e-06 7.901368554223e+00
5.960000000000e+02 4.563937614291e-02 2.856793963696e-06 7.864740880910e+00
5.962500000000e+02 4.554605009231e-02 3.057638342463e-06 7.827293552189e+00
5.965000000000e+02 4.540039551355e-02 3.702215504497e-06 7.789049661449e+00
5.967500000000e+02 4.521289222549e-02 4.787558895630e-06 7.750032315857e+00
5.970000000000e+02 4.499476225702e-02 6.302440797246e-06 7.710264591485e+00
5.972500000000e+02 4.475774908354e-02 8.227341818101e-06 7.669769488388e+00
5.975000000000e+02 4.451388212275e-02 1.053455641672e-05 7.628569885123e+00
5.977500000000e+02 4.427523629795e-02 1.318863105845e-05 7.586688495342e+00
5.980000000000e+02 4.405369382872e-02 1.614685759371e-05 7.544147824529e+00
5.982500000000e+02 4.386070981601e-02 1.935985791815e-05 7.500970132217e+00
5.985000000000e+02 4.370709199197e-02 2.277244706947e-05 7.457177395568e+00
5.987500000000e+02 4.360279601803e-02 2.632466979216e-05 7.412791280443e+00
5.990000000000e+02 4.355674257825e-02 2.995275254969e-05 7.367833117718e+00
5.992500000000e+02 4.357665944725e-02 3.359038198480e-05 7.322323886290e+00
5.995000000000e+02 4.366895137656e-02 3.717001218745e-05 7.276284206483e+00
5.997500000000e+02 4.383859892882e-02 4.062416913425e-05 7.229734337600e+00
6.000000000000e+02 4.408908775588e-02 4.388677986003e-05 7.182694187870e+00
6.002500000000e+02 4.442236841004e-02 4.689449941819e-05 7.135183330267e+00
6.005000000000e+02 4.483884586845e-02 4.958799368107e-05 7.087221025977e+00
6.007500000000e+02 4.533739742820e-02 5.191314708000e-05 7.038826254047e+00
6.010000000000e+02 4.591541723356e-02 5.382216438465e-05 6.990017745440e+00
6.012500000000e+02 4.656888528558e-02 5.527454484697e-05 6.940814019900e+00
6.015000000000e+02 4.729245871171e-02 5.623790480794e-05 6.891233423564e+00
6.017500000000e+02 4.807958300795e-02 5.668863183900e-05 6.841294165043e+00
6.020000000000e+02 4.892262097987e-02 5.661235124918e-05 6.791014348224e+00
6.022500000000e+02 4.981299742540e-02 5.600419642543e-05 6.740411998402e+00
6.025000000000e+02 5.074135644948e-02 5.486887078307e-05 6.689505084972e+00
6.027500000000e+02 5.169773144614e-02 5.322052403420e-05 6.638311527154e+00
6.030000000000e+02 5.267172277511e-02 5.108242109006e-05 6.586849196792e+00
6.032500000000e+02 5.365268250235e-02 4.848640438895e-05 6.535135905809e+00
6.035000000000e+02 5.462990278093e-02 4.547218723083e-05 6.483189381903e+00
6.037500000000e+02 5.559280531759e-02 4.208650436793e-05 6.431027230504e+00
6.040000000000e+02 5.653112611322e-02 3.838209258605e-05 6.378666888741e+00
6.042500000000e+02 5.743509853837e-02 3.441656443909e-05 6.326125557170e+00
6.045000000000e+02 5.829562294388e-02 3.025118962083e-05 6.273420129186e+00
6.047500000000e+02 5.910442596553e-02 2.594959920518e-05 6.220567104821e+00
6.050000000000e+02 5.985420546162e-02 2.157643242406e-05 6.167582494807e+00
6.052500000000e+02 6.053875543178e-02 1.719602552155e-05 6.114481722899e+00
6.055000000000e+02 6.115308080579e-02 1.287113625065e-05 6.061279511169e+00
6.057500000000e+02 6.169348826780e-02 8.661729056281e-06 6.007989774108e+00
6.060000000000e+02 6.215766417249e-02 4.623869882814e-06 5.954625507094e+00
6.062500000000e+02 6.254473652412e-02 8.087641611698e-07 5.901198679521e+00
6.065000000000e+02 6.285532349509e-02 -2.738038825195e-06 5.847720133763e+00
6.067500000000e+02 6.309156442794e-02 -5.977244177391e-06 5.794199499439e+00
6.070000000000e+02 6.325714429322e-02 -8.876235260302e-06 5.740645111173e+00
6.072500000000e+02 6.335729400710e-02 -1.140927978302e-05 5.687063953037e+00
6.075000000000e+02 6.339877454099e-02 -1.355756779478e-05 5.633461616236e+00
6.077500000000e+02 6.338983105867e-02 -1.530909301639e-05 5.579842280528e+00
6.080000000000e+02 6.334011957261e-02 -1.665833574513e-05 5.526208711856e+00
6.082500000000e+02 6.326058420896e-02 -1.760593540609e-05 5.472562287458e+00
6.085000000000e+02 6.316329353735e-02 -1.815829761978e-05 5.418903037384e+00
6.087500000000e+02 6.306121678773e-02 -1.832713618205e-05 5.365229706561e+00
6.090000000000e+02 6.296794928736e-02 -1.812906169713e-05 5.311539835029e+00
6.092500000000e+02 6.289738064709e-02 -1.758515497302e-05 5.257829848871e+00
6.095000000000e+02 6.286331937582e-02 -1.672071520001e-05 5.204095168672e+00
6.097500000000e+02 6.287908180428e-02 -1.556494384150e-05 5.150330318422e+00
6.100000000000e+02 6.295706466275e-02 -1.415065948571e-05 5.096529049334e+00
6.102500000000e+02 6.310832039782e-02 -1.251408076947e-05 5.042684460029e+00
6.105000000000e+02 6.334215800364e-02 -1.069460160472e-05 4.988789122825e+00
6.107500000000e+02 6.366579173032e-02 -8.734506932118e-06 4.934835204153e+00
6.110000000000e+02 6.408405600285e-02 -6.678615469491e-06 4.880814594797e+00
6.112500000000e+02 6.459920364558e-02 -4.573827185772e-06 4.826719030002e+00
6.115000000000e+02 6.521079646869e-02 -2.468564397562e-06 4.772540207157e+00
6.117500000000e+02 6.591569009487e-02 -4.120848678679e-07 4.718269912921e+00
6.120000000000e+02 6.670811203770e-02 1.546308344730e-06 4.663900138101e+00
6.122500000000e+02 6.757982335193e-02 3.358131820064e-06 4.609423190766e+00
6.125000000000e+02 6.852035045959e-02 4.976654810168e-06 4.554831819457e+00
6.127500000000e+02 6.951727542069e-02 6.357827710884e-06 4.500119316517e+00
6.130000000000e+02 7.055656840824e-02 7.461155081656e-06 4.445279638046e+00
6.132500000000e+02 7.162295306061e-02 8.250608291765e-06 4.390307504256e+00
6.135000000000e+02 7.270029471175e-02 8.695421338523e-06 4.335198516304e+00
6.137500000000e+02 7.377200714698e-02 8.770733625207e-06 4.279949256905e+00
6.140000000000e+02 7.482147484097e-02 8.458190621202e-06 4.224557408577e+00
6.142500000000e+02 7.583248782761e-02 7.746431127581e-06 4.169021866705e+00
6.145000000000e+02 7.678968363974e-02 6.631473631530e-06 4.113342861297e+00
6.147500000000e+02 7.767898938217e-02 5.117018144624e-06 4.057522098054e+00
6.150000000000e+02 7.848804629488e-02 3.214631572296e-06 4.001562904817e+00
6.152500000000e+02 7.920659817934e-02 9.438243779580e-07 3.945470399970e+00
6.155000000000e+02 7.982681480919e-02 -1.668025012891e-06 3.889251673916e+00
6.157500000000e+02 8.034352734817e-02 -4.585911600741e-06 3.832915994781e+00
6.160000000000e+02 8.075434189336e-02 -7.767667573017e-06 3.776475020629e+00
6.162500000000e+02 8.105961522326e-02 -1.116470139828e-05 3.719943024638e+00
6.165000000000e+02 8.126227574956e-02 -1.472299699254e-05 3.663337118932e+00
6.167500000000e+02 8.136750050408e-02 -1.838435172050e-05 3.606677475140e+00
6.170000000000e+02 8.138225590067e-02 -2.208797054032e-05 3.549987522131e+00
6.172500000000e+02 8.131474013931e-02 -2.577222583117e-05 3.493294116817e+00
6.175000000000e+02 8.117378049374e-02 -2.937656499027e-05 3.436627675519e+00
6.177500000000e+02 8.096822896361e-02 -3.284344070950e-05 3.380022255166e+00
6.180000000000e+02 8.070642085887e-02 -3.612014433085e-05 3.323515581745e+00
6.182500000000e+02 8.039575757053e-02 -3.916042311544e-05 3.267149015330e+00
6.185000000000e+02 8.004244403318e-02 -4.192574072587e-05 3.210967457502e+00
6.187500000000e+02 7.965141279372e-02 -4.438609778415e-05 3.155019204034e+00
6.190000000000e+02 7.922644362180e-02 -4.652037334851e-05 3.099355735535e+00
6.192500000000e+02 7.877044892798e-02 -4.831615956744e-05 3.044031470628e+00
6.195000000000e+02 7.828589715305e-02 -4.976915635430e-05 2.989103474815e+00
6.197500000000e+02 7.777531533197e-02 -5.088220221244e-05 2.934631148660e+00
6.200000000000e+02 7.724181644756e-02 -5.166408246848e-05 2.880675876894e+00
6.202500000000e+02 7.668958041714e-02 -5.212823115472e-05 2.827300678574e+00
6.205000000000e+02 7.612423884882e-02 -5.229148362568e-05 2.774569836546e+00
6.207500000000e+02 7.555311485913e-02 -5.217298639951e-05 2.722548534513e+00
6.210000000000e+02 7.498529377525e-02 -5.179336716021e-05 2.671302465079e+00
6.212500000000e+02 7.443151041671e-02 -5.117419346393e-05 2.620897458536e+00
6.215000000000e+02 7.390386545368e-02 -5.033773708857e-05 2.571399096381e+00
6.217500000000e+02 7.341539401619e-02 -4.930700036640e-05 2.522872320049e+00
6.220000000000e+02 7.297952278468e-02 -4.810593578528e-05 2.475381054255e+00
6.222500000000e+02 7.260945989393e-02 -4.675977403443e-05 2.428987793217e+00
6.225000000000e+02 7.231756068002e-02 -4.529536311956e-05 2.383753217540e+00
6.227500000000e+02 7.211471220758e-02 -4.374143986888e-05 2.339735817700e+00
6.230000000000e+02 7.200977315467e-02 -4.212876810869e-05 2.296991485154e+00
6.232500000000e+02 7.200909900221e-02 -4.049010862164e-05 2.255573177438e+00
6.235000000000e+02 7.211617516315e-02 -3.886000979145e-05 2.215530536711e+00
6.237500000000e+02 7.233137283405e-02 -3.727443966350e-05 2.176909599707e+00
6.240000000000e+02 7.265183698277e-02 -3.577028062940e-05 2.139752469178e+00
6.242500000000e+02 7.307151308277e-02 -3.438473103964e-05 2.104097087299e+00
6.245000000000e+02 7.358131596309e-02 -3.315462892059e-05 2.069976981054e+00
6.247500000000e+02 7.416944132498e-02 -3.211573070175e-05 2.037421089924e+00
6.250000000000e+02 7.482181480702e-02 -3.130194835418e-05 2.006453634534e+00
6.252500000000e+02 7.552266691817e-02 -3.074452520774e-05 1.977093988579e+00
6.255000000000e+02 7.625521179463e-02 -3.047124850927e-05 1.949356637301e+00
6.257500000000e+02 7.700239778067e-02 -3.050553929762e-05 1.923251154179e+00
6.260000000000e+02 7.774768556597e-02 -3.086549501252e-05 1.898782247328e+00
6.262500000000e+02 7.847580226423e-02 -3.156302519908e-05 1.875949810362e+00
6.265000000000e+02 7.917341091597e-02 -3.260301013236e-05 1.854749056887e+00
6.267500000000e+02 7.982963708941e-02 -3.398257086681e-05 1.835170699155e+00
6.270000000000e+02 8.043640383352e-02 -3.569054575125e-05 1.817201133729e+00
6.272500000000e+02 8.098853329758e-02 -3.770727033020e-05 1.800822724446e+00
6.275000000000e+02 8.148360761563e-02 -4.000471760957e-05 1.786014064396e+00
6.277500000000e+02 8.192159148673e-02 -4.254706994880e-05 1.772750322041e+00
6.280000000000e+02 8.230426209355e-02 -4.529173328521e-05 1.761003556644e+00
6.282500000000e+02 8.263449596609e-02 -4.819077380702e-05 1.750743092633e+00
6.285000000000e+02 8.291550225894e-02 -5.119270294432e-05 1.741935848909e+00
6.287500000000e+02 8.315007990791e-02 -5.424447823452e-05 1.734546700448e+00
6.290000000000e+02 8.333999808985e-02 -5.729356818152e-05 1.728538785906e+00
6.292500000000e+02 8.348556484390e-02 -6.028989249765e-05 1.723873819152e+00
6.295000000000e+02 8.358543876028e-02 -6.318746600822e-05 1.720512375436e+00
6.297500000000e+02 8.363670631846e-02 -6.594561002710e-05 1.718414144111e+00
6.300000000000e+02 8.363520232502e-02 -6.852963090667e-05 1.717538186416e+00
6.302500000000e+02 8.357603153420e-02 -7.091094390116e-05 1.717843178039e+00
6.305000000000e+02 8.345421323097e-02 -7.306667920551e-05 1.719287661431e+00
6.307500000000e+02 8.326536359731e-02 -7.497887650532e-05 1.721830297346e+00
6.310000000000e+02 8.300631681575e-02 -7.663340808534e-05 1.725430139576e+00
6.312500000000e+02 8.267560383437e-02 -7.801880411026e-05 1.730046919764e+00
6.315000000000e+02 8.227372708371e-02 -7.912515540640e-05 1.735641334399e+00
6.317500000000e+02 8.180319310108e-02 -7.994323355498e-05 1.742175334845e+00
6.320000000000e+02 8.126830491935e-02 -8.046394129543e-05 1.749612397983e+00
6.322500000000e+02 8.067474698032e-02 -8.067815065824e-05 1.757917762308e+00
6.325000000000e+02 8.002901681628e-02 -8.057691911495e-05 1.767058618151e+00
6.327500000000e+02 7.933778169028e-02 -8.015203121906e-05 1.777004234947e+00
6.330000000000e+02 7.860724627600e-02 -7.939676064914e-05 1.787726020947e+00
6.332500000000e+02 7.784260869485e-02 -7.830671597098e-05 1.799197513093e+00
6.335000000000e+02 7.704767249845e-02 -7.688063551167e-05 1.811394302572e+00
6.337500000000e+02 7.622465821055e-02 -7.512101567400e-05 1.824293914511e+00
6.340000000000e+02 7.537422463123e-02 -7.303447723628e-05 1.837875655555e+00
6.342500000000e+02 7.449568621679e-02 -7.063183984402e-05 1.852120453528e+00
6.345000000000e+02 7.358738665447e-02 -6.792791392696e-05 1.867010717405e+00
6.347500000000e+02 7.264716697311e-02 -6.494105970692e-05 1.882530228221e+00
6.350000000000e+02 7.167286191324e-02 -6.169259705552e-05 1.898664077662e+00
6.352500000000e+02 7.066275883307e-02 -5.820616116053e-05 1.915398665282e+00
6.355000000000e+02 6.961596068178e-02 -5.450708779534e-05 1.932721738889e+00
6.357500000000e+02 6.853261633488e-02 -5.062190153668e-05 1.950622473911e+00
6.360000000000e+02 6.741400132581e-02 -4.657794441359e-05 1.969091568922e+00
6.362500000000e+02 6.626245407759e-02 -4.240315450998e-05 1.988121330145e+00
6.365000000000e+02 6.508119480721e-02 -3.812597611372e-05 2.007705729898e+00
6.367500000000e+02 6.387406355702e-02 -3.377535430282e-05 2.027840405322e+00
6.370000000000e+02 6.264522647882e-02 -2.938075987166e-05 2.048522592502e+00
6.372500000000e+02 6.139889573523e-02 -2.497218224692e-05 2.069750983030e+00
6.375000000000e+02 6.013910700774e-02 -2.058004397398e-05 2.091525516302e+00
6.377500000000e+02 5.886957873842e-02 -1.623499228298e-05 2.113847107244e+00
6.380000000000e+02 5.759367289666e-02 -1.196756491179e-05 2.136717347284e+00
6.382500000000e+02 5.631444941843e-02 -7.807743169108e-06 2.160138189361e+00
6.385000000000e+02 5.503480423837e-02 -3.784427954567e-06 2.184111659724e+00
6.387500000000e+02 5.375765833624e-02 7.511759056444e-08 2.208639608535e+00
6.390000000000e+02 5.248617041509e-02 3.745792102966e-06 2.233723531019e+00
6.392500000000e+02 5.122393509949e-02 7.205101558577e-06 2.259364461644e+00
6.395000000000e+02 4.997513851445e-02 1.043348158197e-05 2.285562948627e+00
6.397500000000e+02 4.874464969424e-02 1.341447697825e-05 2.312319102538e+00
6.400000000000e+02 4.753803348375e-02 1.613477477666e-05 2.339632701221e+00
6.402500000000e+02 4.636148620822e-02 1.858410584676e-05 2.367503335152e+00
6.405000000000e+02 4.522169925401e-02 2.075508672758e-05 2.395930568563e+00
6.407500000000e+02 4.412566691348e-02 2.264294289941e-05 2.424914096442e+00
6.410000000000e+02 4.308045749330e-02 2.424528038261e-05 2.454453879675e+00
6.412500000000e+02 4.209296950524e-02 2.556187616518e-05 2.484550243336e+00
6.415000000000e+02 4.116969311769e-02 2.659452838813e-05 2.515203934314e+00
6.417500000000e+02 4.031649495785e-02 2.734698529144e-05 2.546416138194e+00
6.420000000000e+02 3.953843829831e-02 2.782495816331e-05 2.578188456988e+00
6.422500000000e+02 3.883964742765e-02 2.803618968616e-05 2.610522866057e+00
6.425000000000e+02 3.822321679607e-02 2.799056567154e-05 2.643421651731e+00
6.427500000000e+02 3.769116530382e-02 2.770021856835e-05 2.676887354368e+00
6.430000000000e+02 3.724442737617e-02 2.717960512250e-05 2.710922713902e+00
6.432500000000e+02 3.688287699596e-02 2.644550707998e-05 2.745530640412e+00
6.435000000000e+02 3.660537274440e-02 2.551695504313e-05 2.780714197555e+00
6.437500000000e+02 3.640982077092e-02 2.441504176381e-05 2.816476615508e+00
6.440000000000e+02 3.629324490553e-02 2.316264997049e-05 2.852821312698e+00
6.442500000000e+02 3.625186290079e-02 2.178409156378e-05 2.889751934010e+00
6.445000000000e+02 3.628116386677e-02 2.030468751335e-05 2.927272392280e+00
6.447500000000e+02 3.637598326606e-02 1.875032528076e-05 2.965386898959e+00
6.450000000000e+02 3.653057676699e-02 1.714701129180e-05 3.004099988068e+00
6.452500000000e+02 3.673869033872e-02 1.552045293379e-05 3.043416522477e+00
6.455000000000e+02 3.699362488126e-02 1.389569606761e-05 3.083341672936e+00
6.457500000000e+02 3.728829714819e-02 1.229682299222e-05 3.123880881737e+00
6.460000000000e+02 3.761529464044e-02 1.074672620235e-05 3.165039801774e+00
6.462500000000e+02 3.796692569586e-02 9.266948485187e-06 3.206824222241e+00
6.465000000000e+02 3.833526442119e-02 7.877587433480e-06 3.249239974673e+00
6.467500000000e+02 3.871219296617e-02 6.597244801343e-06 3.292292837924e+00
6.470000000000e+02 3.908944223576e-02 5.443010282380e-06 3.335988436150e+00
6.472500000000e+02 3.945863387297e-02 4.430462538563e-06 3.380332142180e+00
6.475000000000e+02 3.981132663195e-02 3.573678174662e-06 3.425328977961e+00
6.477500000000e+02 4.013906895169e-02 2.885230983851e-06 3.470983531569e+00
6.480000000000e+02 4.043346131673e-02 2.376188653980e-06 3.517299871424e+00
6.482500000000e+02 4.068622826671e-02 2.056099265985e-06 3.564281473862e+00
6.485000000000e+02 4.088930021913e-02 1.932970528029e-06 3.611931156011e+00
6.487500000000e+02 4.103490560702e-02 2.013243869059e-06 3.660251006534e+00
6.490000000000e+02 4.111566791564e-02 2.301775182345e-06 3.709242323616e+00
6.492500000000e+02 4.112470424776e-02 2.801823233561e-06 3.758905552304e+00
6.495000000000e+02 4.105572308932e-02 3.515045554653e-06 3.809240214134e+00
6.497500000000e+02 4.090311188575e-02 4.441512608117e-06 3.860244839531e+00
6.500000000000e+02 4.066201312744e-02 5.579734446648e-06 3.911916892567e+00
6.502500000000e+02 4.032838188790e-02 6.926703573579e-06 3.964252695208e+00
6.505000000000e+02 3.989902699578e-02 8.477943031132e-06 4.017247342786e+00
6.507500000000e+02 3.937162897413e-02 1.022757005373e-05 4.070894622955e+00
6.510000000000e+02 3.874474043680e-02 1.216836237011e-05 4.125186931010e+00
6.512500000000e+02 3.801776756212e-02 1.429183394103e-05 4.180115189583e+00
6.515000000000e+02 3.719094224402e-02 1.658830781032e-05 4.235668767168e+00
6.517500000000e+02 3.626528259663e-02 1.904700143773e-05 4.291835407144e+00
6.520000000000e+02 3.524255258504e-02 2.165611344876e-05 4.348601161787e+00
6.522500000000e+02 3.412522139661e-02 2.440292346922e-05 4.405950337961e+00
6.525000000000e+02 3.291643242751e-02 2.727389359503e-05 4.463865450675e+00
6.527500000000e+02 3.161997767488e-02 3.025478897259e-05 4.522327192450e+00
6.530000000000e+02 3.024028235618e-02 3.333080831619e-05 4.581314415098e+00
6.532500000000e+02 2.878240232075e-02 3.648671877329e-05 4.640804124087e+00
6.535000000000e+02 2.725202426654e-02 3.970700762690e-05 4.700771489093e+00
6.537500000000e+02 2.565547491598e-02 4.297602855527e-05 4.761189867119e+00
6.540000000000e+02 2.399972563302e-02 4.627815305383e-05 4.822030839470e+00
6.542500000000e+02 2.229239595089e-02 4.959790816245e-05 4.883264262324e+00
6.545000000000e+02 2.054174377014e-02 5.292010474792e-05 4.944858327361e+00
6.547500000000e+02 1.875664430014e-02 5.622994257490e-05 5.006779636591e+00
6.550000000000e+02 1.694654906374e-02 5.951309365032e-05 5.068993283044e+00
6.552500000000e+02 1.512142705789e-02 6.275575797948e-05 5.131462945747e+00
6.555000000000e+02 1.329168442059e-02 6.594469183618e-05 5.194150989229e+00
6.557500000000e+02 1.146806508633e-02 6.906721011188e-05 5.257018573280e+00
6.560000000000e+02 9.661534429240e-03 7.211116478928e-05 5.320025765510e+00
6.562500000000e+02 7.883148311753e-03 7.506490820794e-05 5.383131667559e+00
6.565000000000e+02 6.143912829678e-03 7.791722978170e-05 5.446294540392e+00
6.567500000000e+02 4.454639709493e-03 8.065730286425e-05 5.509471932391e+00
6.570000000000e+02 2.825799589267e-03 8.327470564781e-05 5.572620821391e+00
6.572500000000e+02 1.267382351144e-03 8.575929973648e-05 5.635697743313e+00
6.575000000000e+02 -2.112380076214e-04 8.810122526062e-05 5.698658939297e+00
6.577500000000e+02 -1.601423226072e-03 9.029090270937e-05 5.761460483810e+00
6.580000000000e+02 -2.895381560312e-03 9.231907308427e-05 5.824058430881e+00
6.582500000000e+02 -4.086259138298e-03 9.417685150503e-05 5.886408936902e+00
6.585000000000e+02 -5.168221470506e-03 9.585572947737e-05 5.948468400928e+00
6.587500000000e+02 -6.136514881937e-03 9.734774117623e-05 6.010193577769e+00
6.590000000000e+02 -6.987519391788e-03 9.864558330169e-05 6.071541706397e+00
6.592500000000e+02 -7.718786084829e-03 9.974273506300e-05 6.132470617298e+00
6.595000000000e+02 -8.329063276406e-03 1.006335976568e-04 6.192938832179e+00
6.597500000000e+02 -8.818315889454e-03 1.013136493570e-04 6.252905669733e+00
6.600000000000e+02 -9.187732793656e-03 1.017796006572e-04 6.312331329549e+00
6.602500000000e+02 -9.439725637486e-03 1.020295003883e-04 6.371176967142e+00
6.605000000000e+02 -9.577921887790e-03 1.020629018272e-04 6.429404774945e+00
6.607500000000e+02 -9.607145507077e-03 1.018809823734e-04 6.486978038723e+00
6.610000000000e+02 -9.533389407275e-03 1.014866378329e-04 6.543861194843e+00
6.612500000000e+02 -9.363774993687e-03 1.008845752768e-04 6.600019869270e+00
6.615000000000e+02 -9.106501931898e-03 1.000813891362e-04 6.655420925165e+00
6.617500000000e+02 -8.770781928481e-03 9.908558646132e-05 6.710032488026e+00
6.620000000000e+02 -8.366758485034e-03 9.790760771652e-05 6.763823963541e+00
6.622500000000e+02 -7.905413648041e-03 9.655983133841e-05 6.816766064704e+00
6.625000000000e+02 -7.398457988235e-03 9.505655441938e-05 6.868830818437e+00
6.627500000000e+02 -6.858206583818e-03 9.341394437087e-05 6.919991567837e+00
6.630000000000e+02 -6.297442958288e-03 9.164996933284e-05 6.970222988010e+00
6.632500000000e+02 -5.729269254878e-03 8.978429756767e-05 7.019501074024e+00
6.635000000000e+02 -5.166948268423e-03 8.783818183106e-05 7.067803152716e+00
6.637500000000e+02 -4.623736965709e-03 8.583432268014e-05 7.115107876854e+00
6.640000000000e+02 -4.112715735181e-03 8.379668846720e-05 7.161395218927e+00
6.642500000000e+02 -3.646616346485e-03 8.175030834151e-05 7.206646482068e+00
6.645000000000e+02 -3.237651152161e-03 7.972105065762e-05 7.250844286435e+00
6.647500000000e+02 -2.897347193361e-03 7.773536855701e-05 7.293972581213e+00
6.650000000000e+02 -2.636387884487e-03 7.582002102061e-05 7.336016640409e+00
6.652500000000e+02 -2.464465242832e-03 7.400177057121e-05 7.376963059927e+00
6.655000000000e+02 -2.390144229438e-03 7.230705816000e-05 7.416799769398e+00
6.657500000000e+02 -2.420742063752e-03 7.076165946018e-05 7.455516029364e+00
6.660000000000e+02 -2.562223991743e-03 6.939034506886e-05 7.493102429289e+00
6.662500000000e+02 -2.819115947935e-03 6.821653323846e-05 7.529550899287e+00
6.665000000000e+02 -3.194437084240e-03 6.726191902706e-05 7.564854706188e+00
6.667500000000e+02 -3.689651935753e-03 6.654612521481e-05 7.599008458498e+00
6.670000000000e+02 -4.304644397111e-03 6.608637319169e-05 7.632008102448e+00
6.672500000000e+02 -5.037712560130e-03 6.589717140321e-05 7.663850933305e+00
6.675000000000e+02 -5.885587714567e-03 6.599002743984e-05 7.694535585148e+00
6.677500000000e+02 -6.843474563628e-03 6.637319051048e-05 7.724062041990e+00
6.680000000000e+02 -7.905115617690e-03 6.705144457494e-05 7.752431627415e+00
6.682500000000e+02 -9.062876422689e-03 6.802590987465e-05 7.779647012669e+00
6.685000000000e+02 -1.030785283732e-02 6.929393096347e-05 7.805712207564e+00
6.687500000000e+02 -1.162999732212e-02 7.084911253344e-05 7.830632561369e+00
6.690000000000e+02 -1.301826352991e-02 7.268121935780e-05 7.854414761266e+00
6.692500000000e+02 -1.446076725786e-02 7.477623638349e-05 7.877066823315e+00
6.695000000000e+02 -1.594496149623e-02 7.711649687725e-05 7.898598092198e+00
6.697500000000e+02 -1.745782356528e-02 7.968086821164e-05 7.919019230959e+00
6.700000000000e+02 -1.898605246965e-02 8.244496017193e-05 7.938342216879e+00
6.702500000000e+02 -2.051627257586e-02 8.538140200118e-05 7.956580329884e+00
6.705000000000e+02 -2.203524217329e-02 8.846017551870e-05 7.973748143244e+00
6.707500000000e+02 -2.353006240091e-02 9.164901637887e-05 7.989861508502e+00
6.710000000000e+02 -2.498838337597e-02 9.491388859806e-05 8.004937538053e+00
6.712500000000e+02 -2.639860488010e-02 9.821934857943e-05 8.018994583057e+00
6.715000000000e+02 -2.775006614632e-02 1.015290396557e-04 8.032052204934e+00
6.717500000000e+02 -2.903322160083e-02 1.048062902455e-04 8.044131140862e+00
6.720000000000e+02 -3.023979995327e-02 1.080146338973e-04 8.055253259826e+00
6.722500000000e+02 -3.136293993822e-02 1.111183554804e-04 8.065441510878e+00
6.725000000000e+02 -3.239730291803e-02 1.140830512031e-04 8.074719858377e+00
6.727500000000e+02 -3.333915541842e-02 1.168761828366e-04 8.083113207851e+00
6.730000000000e+02 -3.418642181600e-02 1.194676219739e-04 8.090647317223e+00
6.732500000000e+02 -3.493870387861e-02 1.218301582764e-04 8.097348694292e+00
6.735000000000e+02 -3.559726507037e-02 1.239399823647e-04 8.103244482323e+00
6.737500000000e+02 -3.616498154279e-02 1.257771321546e-04 8.108362329526e+00
6.740000000000e+02 -3.664625959497e-02 1.273258832421e-04 8.112730244602e+00
6.742500000000e+02 -3.704692049568e-02 1.285750731393e-04 8.116376441574e+00
6.745000000000e+02 -3.737405736066e-02 1.295183622534e-04 8.119329168463e+00
6.747500000000e+02 -3.763586475853e-02 1.301544163084e-04 8.121616527080e+00
6.750000000000e+02 -3.784144541667e-02 1.304869952640e-04 8.123266282864e+00
6.752500000000e+02 -3.800059867182e-02 1.305249681477e-04 8.124305663524e+00
6.755000000000e+02 -3.812359335973e-02 1.302822385318e-04 8.124761153999e+00
6.757500000000e+02 -3.822093143268e-02 1.297775805376e-04 8.124658285045e+00
6.760000000000e+02 -3.830310680868e-02 1.290343842575e-04 8.124021421818e+00
6.762500000000e+02 -3.838036632698e-02 1.280803156802e-04 8.122873549726e+00
6.765000000000e+02 -3.846247749140e-02 1.269468905387e-04 8.121236066696e+00
6.767500000000e+02 -3.855850994986e-02 1.256689698317e-04 8.119128579642e+00
6.770000000000e+02 -3.867663572033e-02 1.242841824242e-04 8.116568712228e+00
6.772500000000e+02 -3.882395394568e-02 1.228322838499e-04 8.113571920272e+00
6.775000000000e+02 -3.900634384612e-02 1.213544601261e-04 8.110151324771e+00
6.777500000000e+02 -3.922834998303e-02 1.198925895132e-04 8.106317564014e+00
6.780000000000e+02 -3.949310322283e-02 1.184884736017e-04 8.102078657937e+00
6.782500000000e+02 -3.980227885159e-02 1.171830508273e-04 8.097439899434e+00
6.785000000000e+02 -4.015609347360e-02 1.160155874286e-04 8.092403774705e+00
6.787500000000e+02 -4.055334167455e-02 1.150229106935e-04 8.086969892938e+00
6.790000000000e+02 -4.099147089742e-02 1.142387216121e-04 8.081134955146e+00
6.792500000000e+02 -4.146669304298e-02 1.136928483635e-04 8.074892757146e+00
6.795000000000e+02 -4.197413087063e-02 1.134105471597e-04 8.068234194577e+00
6.797500000000e+02 -4.250799387434e-02 1.134119434048e-04 8.061147321987e+00
6.800000000000e+02 -4.306177993211e-02 1.137115383795e-04 8.053617426781e+00
6.802500000000e+02 -4.362849692378e-02 1.143178078780e-04 8.045627132769e+00
6.805000000000e+02 -4.420089846229e-02 1.152329085151e-04 8.037156529241e+00
6.807500000000e+02 -4.477172741635e-02 1.164525010736e-04 8.028183325042e+00
6.810000000000e+02 -4.533396051225e-02 1.179656962456e-04 8.018683025679e+00
6.812500000000e+02 -4.588104690951e-02 1.197551305387e-04 8.008629131588e+00
6.815000000000e+02 -4.640713339706e-02 1.217971714849e-04 7.997993355398e+00
6.817500000000e+02 -4.690726886340e-02 1.240622568990e-04 7.986745855711e+00
6.820000000000e+02 -4.737758152949e-02 1.265153639114e-04 7.974855483438e+00
6.822500000000e+02 -4.781541911655e-02 1.291166046666e-04 7.962290046657e+00
6.825000000000e+02 -4.821945428461e-02 1.318219409030e-04 7.949016567295e+00
6.827500000000e+02 -4.858974150676e-02 1.345840107825e-04 7.935001559605e+00
6.830000000000e+02 -4.892772714190e-02 1.373530442670e-04 7.920211303641e+00
6.832500000000e+02 -4.923621886242e-02 1.400778691414e-04 7.904612115636e+00
6.835000000000e+02 -4.951930122798e-02 1.427069588316e-04 7.888170619224e+00
6.837500000000e+02 -4.978221770184e-02 1.451895736696e-04 7.870854009556e+00
6.840000000000e+02 -5.003120871368e-02 1.474768211806e-04 7.852630310009e+00
6.842500000000e+02 -5.027331710625e-02 1.495226057875e-04 7.833468613056e+00
6.845000000000e+02 -5.051617169809e-02 1.512848433662e-04 7.813339319143e+00
6.847500000000e+02 -5.076774491846e-02 1.527264079351e-04 7.792214351454e+00
6.850000000000e+02 -5.103610134644e-02 1.538160211962e-04 7.770067361332e+00
6.852500000000e+02 -5.132913877643e-02 1.545290171505e-04 7.746873904780e+00
6.855000000000e+02 -5.165433860921e-02 1.548479966154e-04 7.722611619214e+00
6.857500000000e+02 -5.201852380755e-02 1.547633253014e-04 7.697260360787e+00
6.860000000000e+02 -5.242764003812e-02 1.542734666543e-04 7.670802329695e+00
6.862500000000e+02 -5.288656405561e-02 1.533851497738e-04 7.643222171855e+00
6.865000000000e+02 -5.339894597526e-02 1.521133647280e-04 7.614507058621e+00
6.867500000000e+02 -5.396709022549e-02 1.504811837074e-04 7.584646744089e+00
6.870000000000e+02 -5.459187926368e-02 1.485194134690e-04 7.553633604238e+00
6.872500000000e+02 -5.527274005131e-02 1.462660796378e-04 7.521462638490e+00
6.875000000000e+02 -5.600766023221e-02 1.437657752566e-04 7.488131486574e+00
6.877500000000e+02 -5.679324407748e-02 1.410688534564e-04 7.453640377230e+00
6.880000000000e+02 -5.762481689616e-02 1.382305161428e-04 7.417992107925e+00
6.882500000000e+02 -5.849656568160e-02 1.353098005526e-04 7.381191975211e+00
6.885000000000e+02 -5.940171468407e-02 1.323684826894e-04 7.343247687824e+00
6.887500000000e+02 -6.033273207642e-02 1.294698872491e-04 7.304169299410e+00
6.890000000000e+02 -6.128155518605e-02 1.266777340012e-04 7.263969097637e+00
6.892500000000e+02 -6.223982915099e-02 1.240549326962e-04 7.222661478956e+00
6.895000000000e+02 -6.319915416315e-02 1.216623931076e-04 7.180262854172e+00
6.897500000000e+02 -6.415132632248e-02 1.195579062786e-04 7.136791504415e+00
6.900000000000e+02 -6.508856858809e-02 1.177950113547e-04 7.092267452222e+00
6.902500000000e+02 -6.600374164676e-02 1.164219679259e-04 7.046712323742e+00
6.905000000000e+02 -6.689052765009e-02 1.154808461156e-04 7.000149207967e+00
6.907500000000e+02 -6.774358064825e-02 1.150067186643e-04 6.952602514456e+00
6.910000000000e+02 -6.855863931613e-02 1.150269779672e-04 6.904097830769e+00
6.912500000000e+02 -6.933259916887e-02 1.155607548871e-04 6.854661781617e+00
6.915000000000e+02 -7.006354285414e-02 1.166185332386e-04 6.804321889442e+00
6.917500000000e+02 -7.075072922585e-02 1.182019955455e-04 6.753106439418e+00
6.920000000000e+02 -7.139454295776e-02 1.203038411391e-04 6.701044349212e+00
6.922500000000e+02 -7.199640781105e-02 1.229078853167e-04 6.648165044677e+00
6.925000000000e+02 -7.255866742883e-02 1.259893340159e-04 6.594498342412e+00
6.927500000000e+02 -7.308443882580e-02 1.295151283860e-04 6.540074345363e+00
6.930000000000e+02 -7.357744023531e-02 1.334444500124e-04 6.484923320229e+00
6.932500000000e+02 -7.404180782622e-02 1.377294624545e-04 6.429075638348e+00
6.935000000000e+02 -7.448189552859e-02 1.423161099554e-04 6.372561671318e+00
6.937500000000e+02 -7.490207313133e-02 1.471450150189e-04 6.315411723688e+00
6.940000000000e+02 -7.530652699846e-02 1.521524806603e-04 6.257655974554e+00
6.942500000000e+02 -7.569906788512e-02 1.572715718902e-04 6.199324403991e+00
6.945000000000e+02 -7.608296252921e-02 1.624332453908e-04 6.140446778336e+00
6.947500000000e+02 -7.646078469851e-02 1.675675184772e-04 6.081052594074e+00
6.950000000000e+02 -7.683430153047e-02 1.726046431802e-04 6.021171055178e+00
6.952500000000e+02 -7.720439748619e-02 1.774762654938e-04 5.960831053399e+00
6.955000000000e+02 -7.757104058188e-02 1.821165457333e-04 5.900061155953e+00
6.957500000000e+02 -7.793329307193e-02 1.864632187624e-04 5.838889600331e+00
6.960000000000e+02 -7.828936628416e-02 1.904585737132e-04 5.777344295737e+00
6.962500000000e+02 -7.863671684138e-02 1.940503373817e-04 5.715452830658e+00
6.965000000000e+02 -7.897217941584e-02 1.971924467122e-04 5.653242486211e+00
6.967500000000e+02 -7.929212922814e-02 1.998456980848e-04 5.590740254890e+00
6.970000000000e+02 -7.959266606052e-02 2.019782642011e-04 5.527972864294e+00
6.972500000000e+02 -7.986981145010e-02 2.035660744993e-04 5.464966808506e+00
6.975000000000e+02 -8.011970486845e-02 2.045930309031e-04 5.401748367188e+00
6.977500000000e+02 -8.033880278526e-02 2.050511142611e-04 5.338343664724e+00
6.980000000000e+02 -8.052405151658e-02 2.049402839985e-04 5.274778684268e+00
6.982500000000e+02 -8.067305308266e-02 2.042682842474e-04 5.211079333807e+00
6.985000000000e+02 -8.078419363364e-02 2.030502454078e-04 5.147271470010e+00
6.987500000000e+02 -8.085675755757e-02 2.013081963535e-04 5.083380964718e+00
6.990000000000e+02 -8.089100584119e-02 1.990704112320e-04 5.019433748095e+00
6.992500000000e+02 -8.088822684084e-02 1.963706439918e-04 4.955455858862e+00
6.995000000000e+02 -8.085076581186e-02 1.932472960544e-04 4.891473513098e+00
6.997500000000e+02 -8.078201691967e-02 1.897424896571e-04 4.827513157562e+00
7.000000000000e+02 -8.068638701847e-02 1.859011267446e-04 4.763601534755e+00
7.002500000000e+02 -8.056922279930e-02 1.817699548048e-04 4.699765747097e+00
7.005000000000e+02 -8.043669870310e-02 1.773966886247e-04 4.636033320897e+00
7.007500000000e+02 -8.029565794030e-02 1.728292197022e-04 4.572432263539e+00
7.010000000000e+02 -8.015341550088e-02 1.681149787623e-04 4.508991120812e+00
7.012500000000e+02 -8.001751121376e-02 1.633004446313e-04 4.445739016697e+00
7.015000000000e+02 -7.989542987558e-02 1.584308431562e-04 4.382705682882e+00
7.017500000000e+02 -7.979429645501e-02 1.535500245718e-04 4.319921469897e+00
7.020000000000e+02 -7.972056057821e-02 1.487004980395e-04 4.257417338478e+00
7.022500000000e+02 -7.967969978286e-02 1.439236093873e-04 4.195224828200e+00
7.025000000000e+02 -7.967595070290e-02 1.392597753969e-04 4.133376005496e+00
7.027500000000e+02 -7.971210754877e-02 1.347487426891e-04 4.071903386723e+00
7.030000000000e+02 -7.978939208887e-02 1.304298038224e-04 4.010839846735e+00
7.032500000000e+02 -7.990742413126e-02 1.263419202397e-04 3.950218505214e+00
7.035000000000e+02 -8.006428738272e-02 1.225236838212e-04 3.890072604768e+00
7.037500000000e+02 -8.025669316870e-02 1.190131116945e-04 3.830435382668e+00
7.040000000000e+02 -8.048023339766e-02 1.158472530888e-04 3.771339932686e+00
7.042500000000e+02 -8.072969708264e-02 1.130616269605e-04 3.712819074716e+00
7.045000000000e+02 -8.099943310739e-02 1.106895081331e-04 3.654905224193e+00
7.047500000000e+02 -8.128373052705e-02 1.087611107629e-04 3.597630273602e+00
7.050000000000e+02 -8.157719832107e-02 1.073026983307e-04 3.541025472460e+00
7.052500000000e+02 -8.187511987831e-02 1.063356817885e-04 3.485121325315e+00
7.055000000000e+02 -8.217377355107e-02 1.058757406172e-04 3.429947493671e+00
7.057500000000e+02 -8.247070966230e-02 1.059319977936e-04 3.375532707054e+00
7.060000000000e+02 -8.276498042461e-02 1.065062786848e-04 3.321904682006e+00
7.062500000000e+02 -8.305732051745e-02 1.075924748950e-04 3.269090047741e+00
7.065000000000e+02 -8.335027343302e-02 1.091760448308e-04 3.217114286460e+00
7.067500000000e+02 -8.364825786816e-02 1.112336609003e-04 3.166001670029e+00
7.070000000000e+02 -8.395755806614e-02 1.137330693157e-04 3.115775219036e+00
7.072500000000e+02 -8.428622390557e-02 1.166331876839e-04 3.066456664417e+00
7.075000000000e+02 -8.464386153901e-02 1.198845164758e-04 3.018066427049e+00
7.077500000000e+02 -8.504130033997e-02 1.234298991903e-04 2.970623592493e+00
7.080000000000e+02 -8.549012856961e-02 1.272056980344e-04 2.924145904290e+00
7.082500000000e+02 -8.600210607597e-02 1.311433905340e-04 2.878649760496e+00
7.085000000000e+02 -8.658847791742e-02 1.351715554660e-04 2.834150196667e+00
7.087500000000e+02 -8.725923235313e-02 1.392181958864e-04 2.790660878376e+00
7.090000000000e+02 -8.802236081397e-02 1.432132604801e-04 2.748194078143e+00
7.092500000000e+02 -8.888318812597e-02 1.470912072283e-04 2.706760652731e+00
7.095000000000e+02 -8.984384033456e-02 1.507934046566e-04 2.666369999290e+00
7.097500000000e+02 -9.090291256204e-02 1.542701800182e-04 2.627030021989e+00
7.100000000000e+02 -9.205537860229e-02 1.574823216109e-04 2.588747091655e+00
7.102500000000e+02 -9.329276178118e-02 1.604018990273e-04 2.551526021925e+00
7.105000000000e+02 -9.460355537357e-02 1.630123230295e-04 2.515370046910e+00
7.107500000000e+02 -9.597385501272e-02 1.653076489702e-04 2.480280834219e+00
7.110000000000e+02 -9.738813817142e-02 1.672912051834e-04 2.446258517276e+00
7.112500000000e+02 -9.883011117078e-02 1.689737048466e-04 2.413301756934e+00
7.115000000000e+02 -1.002835376060e-01 1.703710452046e-04 2.381407828684e+00
7.117500000000e+02 -1.017329661290e-01 1.715020287478e-04 2.350572736203e+00
7.120000000000e+02 -1.031642940614e-01 1.723862371201e-04 2.320791329465e+00
7.122500000000e+02 -1.045651224933e-01 1.730422432688e-04 2.292057437122e+00
7.125000000000e+02 -1.059248879298e-01 1.734863498524e-04 2.264363991372e+00
7.127500000000e+02 -1.072347872341e-01 1.737318122492e-04 2.237703133863e+00
7.130000000000e+02 -1.084875216802e-01 1.737886194077e-04 2.212066308219e+00
7.132500000000e+02 -1.096769227578e-01 1.736637579326e-04 2.187444322056e+00
7.135000000000e+02 -1.107975040300e-01 1.733618130302e-04 2.163827388888e+00
7.137500000000e+02 -1.118440107102e-01 1.728857737957e-04 2.141205148454e+00
7.140000000000e+02 -1.128109971428e-01 1.722379512484e-04 2.119566673397e+00
7.142500000000e+02 -1.136924878996e-01 1.714208696293e-04 2.098900473680e+00
7.145000000000e+02 -1.144817335231e-01 1.704380572198e-04 2.079194504292e+00
7.147500000000e+02 -1.151710835653e-01 1.692947005297e-04 2.060436183873e+00
7.150000000000e+02 -1.157519952944e-01 1.679981666115e-04 2.042612440653e+00
7.152500000000e+02 -1.162151675594e-01 1.665583752609e-04 2.025709777156e+00
7.155000000000e+02 -1.165508133463e-01 1.649880422003e-04 2.009714366588e+00
7.157500000000e+02 -1.167490557657e-01 1.633027764783e-04 1.994612168556e+00
7.160000000000e+02 -1.168004492781e-01 1.615210259042e-04 1.980389079461e+00
7.162500000000e+02 -1.166965822902e-01 1.596638105059e-04 1.967031087809e+00
7.165000000000e+02 -1.164307368300e-01 1.577542147710e-04 1.954524446360e+00
7.167500000000e+02 -1.159985398717e-01 1.558165909434e-04 1.942855836087e+00
7.170000000000e+02 -1.153985556969e-01 1.538754821183e-04 1.932012541478e+00
7.172500000000e+02 -1.146327200434e-01 1.519542768355e-04 1.921982586069e+00
7.175000000000e+02 -1.137065763195e-01 1.500737201709e-04 1.912754873696e+00
7.177500000000e+02 -1.126292327794e-01 1.482503982906e-04 1.904319272191e+00
7.180000000000e+02 -1.114130482628e-01 1.464954141656e-04 1.896666693612e+00
7.182500000000e+02 -1.100730335985e-01 1.448134288265e-04 1.889789109066e+00
7.185000000000e+02 -1.086260498158e-01 1.432022734078e-04 1.883679562423e+00
7.187500000000e+02 -1.070898657695e-01 1.416532333466e-04 1.878332125328e+00
7.190000000000e+02 -1.054822105621e-01 1.401520595608e-04 1.873741865152e+00
7.192500000000e+02 -1.038199201042e-01 1.386806256595e-04 1.869904787138e+00
7.195000000000e+02 -1.021182921221e-01 1.372190729488e-04 1.866817784751e+00
7.197500000000e+02 -1.003907290911e-01 1.357481935016e-04 1.864478631578e+00
7.200000000000e+02 -9.864869231181e-02 1.342517565933e-04 1.862885989249e+00
7.202500000000e+02 -9.690195809000e-02 1.327184822893e-04 1.862039458531e+00
7.205000000000e+02 -9.515911590413e-02 1.311433969036e-04 1.861939694678e+00
7.207500000000e+02 -9.342820339013e-02 1.295283920549e-04 1.862588543097e+00
7.210000000000e+02 -9.171736507370e-02 1.278819003297e-04 1.863989214822e+00
7.212500000000e+02 -9.003541475062e-02 1.262177361444e-04 1.866146472742e+00
7.215000000000e+02 -8.839220320900e-02 1.245532663658e-04 1.869066796964e+00
7.217500000000e+02 -8.679872784378e-02 1.229071576935e-04 1.872758533547e+00
7.220000000000e+02 -8.526696077048e-02 1.212970384812e-04 1.877231969279e+00
7.222500000000e+02 -8.380942026894e-02 1.197374005149e-04 1.882499334998e+00
7.225000000000e+02 -8.243854819919e-02 1.182380274048e-04 1.888574742809e+00
7.227500000000e+02 -8.116598493517e-02 1.168031635463e-04 1.895474028774e+00
7.230000000000e+02 -8.000184538575e-02 1.154315105501e-04 1.903214529380e+00
7.232500000000e+02 -7.895409387757e-02 1.141169854781e-04 1.911814820914e+00
7.235000000000e+02 -7.802809672401e-02 1.128501510279e-04 1.921294413938e+00
7.237500000000e+02 -7.722639891947e-02 1.116200419922e-04 1.931673463291e+00
7.240000000000e+02 -7.654873669081e-02 1.104161250714e-04 1.942972484538e+00
7.242500000000e+02 -7.599226205283e-02 1.092301176314e-04 1.955212109536e+00
7.245000000000e+02 -7.555192885310e-02 1.080574282649e-04 1.968412876451e+00
7.247500000000e+02 -7.522097359547e-02 1.068980393282e-04 1.982595059224e+00
7.250000000000e+02 -7.499142079905e-02 1.057567498698e-04 1.997778513868e+00
7.252500000000e+02 -7.485455185888e-02 1.046427675966e-04 2.013982531570e+00
7.255000000000e+02 -7.480129523414e-02 1.035687579251e-04 2.031225675967e+00
7.257500000000e+02 -7.482251183104e-02 1.025495035915e-04 2.049525584894e+00
7.260000000000e+02 -7.490917355408e-02 1.016003777677e-04 2.068898726665e+00
7.262500000000e+02 -7.505244884646e-02 1.007358602603e-04 2.089360105977e+00
7.265000000000e+02 -7.524371974939e-02 9.996829496853e-05 2.110922930116e+00
7.267500000000e+02 -7.547456736698e-02 9.930704144984e-05 2.133598243283e+00
7.270000000000e+02 -7.573675068461e-02 9.875809780088e-05 2.157394563205e+00
7.272500000000e+02 -7.602220449322e-02 9.832420704775e-05 2.182317546423e+00
7.275000000000e+02 -7.632307405237e-02 9.800538317142e-05 2.208369699004e+00
7.277500000000e+02 -7.663177682449e-02 9.779977341892e-05 2.235550181301e+00
7.280000000000e+02 -7.694109539737e-02 9.770468902356e-05 2.263854693148e+00
7.282500000000e+02 -7.724427095327e-02 9.771760840444e-05 2.293275480324e+00
7.285000000000e+02 -7.753509363817e-02 9.783708156075e-05 2.323801422053e+00
7.287500000000e+02 -7.780795977244e-02 9.806337231802e-05 2.355418224915e+00
7.290000000000e+02 -7.805790369242e-02 9.839875952206e-05 2.388108661339e+00
7.292500000000e+02 -7.828058963301e-02 9.884747059494e-05 2.421852869761e+00
7.295000000000e+02 -7.847228651415e-02 9.941523129373e-05 2.456628648714e+00
7.297500000000e+02 -7.862982579369e-02 1.001085748567e-04 2.492411757317e+00
7.300000000000e+02 -7.875056108310e-02 1.009339594984e-04 2.529176192590e+00
7.302500000000e+02 -7.883234511791e-02 1.018968089799e-04 2.566894421921e+00
7.305000000000e+02 -7.887352181180e-02 1.030006200569e-04 2.605537598740e+00
7.307500000000e+02 -7.887294053412e-02 1.042462358351e-04 2.645075745835e+00
7.310000000000e+02 -7.882998010376e-02 1.056313679526e-04 2.685477937064e+00
7.312500000000e+02 -7.874457600934e-02 1.071503982236e-04 2.726712469911e+00
7.315000000000e+02 -7.861722696534e-02 1.087944740405e-04 2.768747072389e+00
7.317500000000e+02 -7.844896907267e-02 1.105518598489e-04 2.811549142621e+00
7.320000000000e+02 -7.824130842534e-02 1.124084726281e-04 2.855086013413e+00
7.322500000000e+02 -7.799609853204e-02 1.143485316468e-04 2.899325276007e+00
7.325000000000e+02 -7.771537546907e-02 1.163552160236e-04 2.944235111471e+00
7.327500000000e+02 -7.740115318603e-02 1.184112593474e-04 2.989784659041e+00
7.330000000000e+02 -7.705520818171e-02 1.204993963316e-04 3.035944359368e+00
7.332500000000e+02 -7.667886990419e-02 1.226026364488e-04 3.082686293802e+00
7.335000000000e+02 -7.627285072519e-02 1.247043280170e-04 3.129984458321e+00
7.337500000000e+02 -7.583712990669e-02 1.267880500977e-04 3.177814995535e+00
7.340000000000e+02 -7.537091396527e-02 1.288373538984e-04 3.226156335052e+00
7.342500000000e+02 -7.487267346033e-02 1.308354314090e-04 3.274989267896e+00
7.345000000000e+02 -7.434025387701e-02 1.327647733566e-04 3.324296944695e+00
7.347500000000e+02 -7.377104826924e-02 1.346068835208e-04 3.374064796004e+00
7.350000000000e+02 -7.316220620624e-02 1.363421171169e-04 3.424280409026e+00
7.352500000000e+02 -7.251085523704e-02 1.379496799971e-04 3.474933366440e+00
7.355000000000e+02 -7.181431130006e-02 1.394078067786e-04 3.526015053970e+00
7.357500000000e+02 -7.107025140865e-02 1.406941200444e-04 3.577518473708e+00
7.360000000000e+02 -7.027683664026e-02 1.417861389296e-04 3.629438056623e+00
7.362500000000e+02 -6.943277497387e-02 1.426619041266e-04 3.681769495635e+00
7.365000000000e+02 -6.853733012789e-02 1.433006469551e-04 3.734509582631e+00
7.367500000000e+02 -6.759028023427e-02 1.436834633668e-04 3.787656070914e+00
7.370000000000e+02 -6.659184685369e-02 1.437939238604e-04 3.841207538351e+00
7.372500000000e+02 -6.554260957923e-02 1.436185934828e-04 3.895163258018e+00
7.375000000000e+02 -6.444343184856e-02 1.431474170387e-04 3.949523046532e+00
7.377500000000e+02 -6.329540447811e-02 1.423739557959e-04 4.004287115887e+00
7.380000000000e+02 -6.209982982438e-02 1.412954907023e-04 4.059455885644e+00
7.382500000000e+02 -6.085824136057e-02 1.399130010569e-04 4.115029786036e+00
7.385000000000e+02 -5.957246015049e-02 1.382310500604e-04 4.171009041578e+00
7.387500000000e+02 -5.824468475275e-02 1.362576194345e-04 4.227393426858e+00
7.390000000000e+02 -5.687759020298e-02 1.340039121220e-04 4.284182036778e+00
7.392500000000e+02 -5.547443457332e-02 1.314841726142e-04 4.341373039982e+00
7.395000000000e+02 -5.403914547248e-02 1.287155287504e-04 4.398963461586e+00
7.397500000000e+02 -5.257638092793e-02 1.257178769808e-04 4.456948981429e+00
7.400000000000e+02 -5.109154902286e-02 1.225138006724e-04 4.515323772253e+00
7.402500000000e+02 -4.959078902081e-02 1.191285216298e-04 4.574080360338e+00
7.405000000000e+02 -4.808090415152e-02 1.155898698953e-04 4.633209539054e+00
7.407500000000e+02 -4.656925862126e-02 1.119282098261e-04 4.692700312131e+00
7.410000000000e+02 -4.506364175762e-02 1.081763345780e-04 4.752539880206e+00
7.412500000000e+02 -4.357211802677e-02 1.043692999609e-04 4.812713643232e+00
7.415000000000e+02 -4.210286564132e-02 1.005441644926e-04 4.873205240558e+00
7.417500000000e+02 -4.066402292304e-02 9.673963758872e-05 4.933996600024e+00
7.420000000000e+02 -3.926354696464e-02 9.299563195436e-05 4.995068006046e+00
7.422500000000e+02 -3.790909822362e-02 8.935272371074e-05 5.056398160822e+00
7.425000000000e+02 -3.660794443246e-02 8.585153459054e-05 5.117964266859e+00
7.427500000000e+02 -3.536689539511e-02 8.253206460879e-05 5.179742093155e+00
7.430000000000e+02 -3.419225468429e-02 7.943302313090e-05 5.241706060115e+00
7.432500000000e+02 -3.308979308419e-02 7.659115252170e-05 5.303829311982e+00
7.435000000000e+02 -3.206472825854e-02 7.404058331076e-05 5.366083808355e+00
7.437500000000e+02 -3.112171171688e-02 7.181224202318e-05 5.428440410697e+00
7.440000000000e+02 -3.026480986141e-02 6.993334474920e-05 5.490868989335e+00
7.442500000000e+02 -2.949748021343e-02 6.842696820383e-05 5.553338532655e+00
7.445000000000e+02 -2.882253545831e-02 6.731172218749e-05 5.615817274049e+00
7.447500000000e+02 -2.824209684408e-02 6.660151879848e-05 5.678272828144e+00
7.450000000000e+02 -2.775753860053e-02 6.630542206595e-05 5.740672335329e+00
7.452500000000e+02 -2.736942525294e-02 6.642759071426e-05 5.802982615461e+00
7.455000000000e+02 -2.707744799773e-02 6.696728818026e-05 5.865170324292e+00
7.457500000000e+02 -2.688036512475e-02 6.791895782132e-05 5.927202108915e+00
7.460000000000e+02 -2.677595258850e-02 6.927234578694e-05 5.989044761340e+00
7.462500000000e+02 -2.676096976724e-02 7.101267981005e-05 6.050665362608e+00
7.465000000000e+02 -2.683114501540e-02 7.312086033803e-05 6.112031417533e+00
7.467500000000e+02 -2.698118393042e-02 7.557370318270e-05 6.173110973235e+00
7.470000000000e+02 -2.720480162465e-02 7.834419689148e-05 6.233872728889e+00
7.472500000000e+02 -2.749477910856e-02 8.140180521787e-05 6.294286120859e+00
7.475000000000e+02 -2.784304192548e-02 8.471278652489e-05 6.354321401924e+00
7.477500000000e+02 -2.824075829832e-02 8.824053962356e-05 6.413949693728e+00
7.480000000000e+02 -2.867845301334e-02 9.194597353243e-05 6.473143036403e+00
7.482500000000e+02 -2.914613236121e-02 9.578795293883e-05 6.531874411810e+00
7.485000000000e+02 -2.963341620554e-02 9.972372713793e-05 6.590117767698e+00
7.487500000000e+02 -3.012967174535e-02 1.037094097822e-04 6.647848016755e+00
7.490000000000e+02 -3.062414628425e-02 1.077004677828e-04 6.705041038964e+00
7.492500000000e+02 -3.110609458045e-02 1.116522032639e-04 6.761673665863e+00
7.495000000000e+02 -3.156489859212e-02 1.155202948268e-04 6.817723656193e+00
7.497500000000e+02 -3.199017961712e-02 1.192613228094e-04 6.873169672852e+00
7.500000000000e+02 -3.237190035646e-02 1.228332696509e-04 6.927991244330e+00
7.502500000000e+02 -3.270045778336e-02 1.261960126098e-04 6.982168719889e+00
7.505000000000e+02 -3.296676961437e-02 1.293118093139e-04 7.035683228662e+00
7.507500000000e+02 -3.316235224957e-02 1.321456988807e-04 7.088516624550e+00
7.510000000000e+02 -3.327939380019e-02 1.346658837868e-04 7.140651433165e+00
7.512500000000e+02 -3.331082242582e-02 1.368440685554e-04 7.192070797336e+00
7.515000000000e+02 -3.325036907100e-02 1.386557366283e-04 7.242758417378e+00
7.517500000000e+02 -3.309262867785e-02 1.400803736964e-04 7.292698503058e+00
7.520000000000e+02 -3.283311476014e-02 1.411016558939e-04 7.341875719383e+00
7.522500000000e+02 -3.246830878802e-02 1.417075426697e-04 7.390275136729e+00
7.525000000000e+02 -3.199570631249e-02 1.418903408207e-04 7.437882195346e+00
7.527500000000e+02 -3.141385360065e-02 1.416467118510e-04 7.484682667086e+00
7.530000000000e+02 -3.072237613353e-02 1.409776248482e-04 7.530662624139e+00
7.532500000000e+02 -2.992200003527e-02 1.398882700401e-04 7.575808423344e+00
7.535000000000e+02 -2.901455975262e-02 1.383879187676e-04 7.620106688826e+00
7.537500000000e+02 -2.800299315746e-02 1.364897422987e-04 7.663544301500e+00
7.540000000000e+02 -2.689132470248e-02 1.342106022162e-04 7.706108403683e+00
7.542500000000e+02 -2.568462954317e-02 1.315707924413e-04 7.747786395698e+00
7.545000000000e+02 -2.438898464436e-02 1.285937636618e-04 7.788565950229e+00
7.547500000000e+02 -2.301140102886e-02 1.253058106492e-04 7.828435021504e+00
7.550000000000e+02 -2.155974031585e-02 1.217357357459e-04 7.867381857568e+00
7.552500000000e+02 -2.004261726256e-02 1.179144975198e-04 7.905395021599e+00
7.555000000000e+02 -1.846928717371e-02 1.138748328367e-04 7.942463406102e+00
7.557500000000e+02 -1.684952218414e-02 1.096508700837e-04 7.978576252348e+00
7.560000000000e+02 -1.519347763290e-02 1.052777159331e-04 8.013723164677e+00
7.562500000000e+02 -1.351155121463e-02 1.007910133780e-04 8.047894132321e+00
7.565000000000e+02 -1.181423730009e-02 9.622669210707e-05 8.081079539021e+00
7.567500000000e+02 -1.011197924885e-02 9.162046917413e-05 8.113270181027e+00
7.570000000000e+02 -8.415022993813e-03 8.700746170903e-05 8.144457275526e+00
7.572500000000e+02 -6.733275657755e-03 8.242180462262e-05 8.174632466922e+00
7.575000000000e+02 -5.076171324534e-03 7.789619548423e-05 8.203787831658e+00
7.577500000000e+02 -3.452546930422e-03 7.346166524538e-05 8.231915878912e+00
7.580000000000e+02 -1.870532591258e-03 6.914726910290e-05 8.259009542108e+00
7.582500000000e+02 -3.374547281709e-04 6.497979523562e-05 8.285062170536e+00
7.585000000000e+02 1.140245704833e-03 6.098352193482e-05 8.310067515532e+00
7.587500000000e+02 2.557076520008e-03 5.718002400099e-05 8.334019708080e+00
7.590000000000e+02 3.908544336616e-03 5.358801544178e-05 8.356913237764e+00
7.592500000000e+02 5.191183388626e-03 5.022324782192e-05 8.378742922179e+00
7.595000000000e+02 6.402570134327e-03 4.709844757841e-05 8.399503877763e+00
7.597500000000e+02 7.541315108590e-03 4.422330893089e-05 8.419191483402e+00
7.600000000000e+02 8.607039730116e-03 4.160452207078e-05 8.437801345768e+00
7.602500000000e+02 9.600330314636e-03 3.924585757487e-05 8.455329260067e+00
7.605000000000e+02 1.052267810158e-02 3.714827651519e-05 8.471771173551e+00
7.607500000000e+02 1.137640086120e-02 3.531006777754e-05 8.487123148207e+00
7.610000000000e+02 1.216455081501e-02 3.372703222657e-05 8.501381326022e+00
7.612500000000e+02 1.289081399719e-02 3.239269090241e-05 8.514541898728e+00
7.615000000000e+02 1.355939746137e-02 3.129854288950e-05 8.526601080464e+00
7.617500000000e+02 1.417491424093e-02 3.043430895772e-05 8.537555087384e+00
7.620000000000e+02 1.474226077416e-02 2.978819818303e-05 8.547400122147e+00
7.622500000000e+02 1.526649488410e-02 2.934717812159e-05 8.556132365927e+00
7.625000000000e+02 1.575271391425e-02 2.909724552247e-05 8.563747977358e+00
7.627500000000e+02 1.620593380028e-02 2.902369507921e-05 8.570243098221e+00
7.630000000000e+02 1.663097570366e-02 2.911137294201e-05 8.575613866975e+00
7.632500000000e+02 1.703235970651e-02 2.934491764570e-05 8.579856439061e+00
7.635000000000e+02 1.741421039575e-02 2.970898176796e-05 8.582967014221e+00
7.637500000000e+02 1.778017444664e-02 3.018843355865e-05 8.584941869620e+00
7.640000000000e+02 1.813335490445e-02 3.076853671266e-05 8.585777398789e+00
7.642500000000e+02 1.847626197129e-02 3.143512947043e-05 8.585470155169e+00
7.645000000000e+02 1.881078082996e-02 3.217472043557e-05 8.584016898599e+00
7.647500000000e+02 1.913815945334e-02 3.297458485294e-05 8.581414645135e+00
7.650000000000e+02 1.945901383301e-02 3.382292559087e-05 8.577660717031e+00
7.652500000000e+02 1.977335321085e-02 3.470888690416e-05 8.572752794035e+00
7.655000000000e+02 2.008062256510e-02 3.562260655204e-05 8.566688963140e+00
7.657500000000e+02 2.037976187583e-02 3.655525264012e-05 8.559467766296e+00
7.660000000000e+02 2.066928084549e-02 3.749899204983e-05 8.551088246833e+00
7.662500000000e+02 2.094734502899e-02 3.844706368536e-05 8.541549989933e+00
7.665000000000e+02 2.121187317379e-02 3.939373240128e-05 8.530853161495e+00
7.667500000000e+02 2.146064133001e-02 4.033423377206e-05 8.518998540608e+00
7.670000000000e+02 2.169139172325e-02 4.126474042199e-05 8.505987546222e+00
7.672500000000e+02 2.190194557904e-02 4.218230847358e-05 8.491822262733e+00
7.675000000000e+02 2.209031424216e-02 4.308481426304e-05 8.476505454402e+00
7.677500000000e+02 2.225480969827e-02 4.397087954042e-05 8.460040583329e+00
7.680000000000e+02 2.239414613424e-02 4.483979151593e-05 8.442431812566e+00
7.682500000000e+02 2.250753482333e-02 4.569140929891e-05 8.423684018257e+00
7.685000000000e+02 2.259476197536e-02 4.652606489725e-05 8.403802781669e+00
7.687500000000e+02 2.265625508980e-02 4.734444939911e-05 8.382794397365e+00
7.690000000000e+02 2.269312666650e-02 4.814749550203e-05 8.360665854520e+00
7.692500000000e+02 2.270720542064e-02 4.893624618288e-05 8.337424843008e+00
7.695000000000e+02 2.270104323918e-02 4.971172698975e-05 8.313079725565e+00
7.697500000000e+02 2.267791104545e-02 5.047480971326e-05 8.287639540957e+00
7.700000000000e+02 2.264177357756e-02 5.122608438068e-05 8.261113984430e+00
7.702500000000e+02 2.259724729116e-02 5.196573781419e-05 8.233513383801e+00
7.705000000000e+02 2.254954608714e-02 5.269343614142e-05 8.204848703758e+00
7.707500000000e+02 2.250440580534e-02 5.340823148958e-05 8.175131524392e+00
7.710000000000e+02 2.246799215178e-02 5.410844986728e-05 8.144374017288e+00
7.712500000000e+02 2.244679717793e-02 5.479162054770e-05 8.112588954467e+00
7.715000000000e+02 2.244751729431e-02 5.545442535509e-05 8.079789686885e+00
7.717500000000e+02 2.247692020591e-02 5.609266016768e-05 8.045990122070e+00
7.720000000000e+02 2.254170746253e-02 5.670122235893e-05 8.011204740498e+00
7.722500000000e+02 2.264836625732e-02 5.727414415402e-05 7.975448557153e+00
7.725000000000e+02 2.280302552218e-02 5.780462689459e-05 7.938737143608e+00
7.727500000000e+02 2.301130883890e-02 5.828511281911e-05 7.901086593328e+00
7.730000000000e+02 2.327819744014e-02 5.870738155161e-05 7.862513545676e+00
7.732500000000e+02 2.360789839677e-02 5.906268625472e-05 7.823035156022e+00
7.735000000000e+02 2.400372939671e-02 5.934187302042e-05 7.782669120227e+00
7.737500000000e+02 2.446801782073e-02 5.953555880803e-05 7.741433649245e+00
7.740000000000e+02 2.500202377720e-02 5.963433446152e-05 7.699347492646e+00
7.742500000000e+02 2.560588613214e-02 5.962896494863e-05 7.656429916920e+00
7.745000000000e+02 2.627859803917e-02 5.951060730866e-05 7.612700724729e+00
7.747500000000e+02 2.701801068682e-02 5.927105090703e-05 7.568180247057e+00
7.750000000000e+02 2.782086670618e-02 5.890293677566e-05 7.522889337381e+00
7.752500000000e+02 2.868286258655e-02 5.839998331275e-05 7.476849384729e+00
7.755000000000e+02 2.959873671692e-02 5.775722412985e-05 7.430082303408e+00
7.757500000000e+02 3.056238115019e-02 5.697116712786e-05 7.382610532199e+00
7.760000000000e+02 3.156697288956e-02 5.604003416895e-05 7.334457031692e+00
7.762500000000e+02 3.260512007499e-02 5.496382664508e-05 7.285645269567e+00
7.765000000000e+02 3.366902054084e-02 5.374444263476e-05 7.236199221423e+00
7.767500000000e+02 3.475062609055e-02 5.238574921548e-05 7.186143349961e+00
7.770000000000e+02 3.584180951921e-02 5.089357348406e-05 7.135502591371e+00
7.772500000000e+02 3.693452814630e-02 4.927565632210e-05 7.084302329487e+00
7.775000000000e+02 3.802098154956e-02 4.754156030773e-05 7.032568381849e+00
7.777500000000e+02 3.909375517008e-02 4.570251307140e-05 6.980326962648e+00
7.780000000000e+02 4.014595022989e-02 4.377121369525e-05 6.927604655428e+00
7.782500000000e+02 4.117129631045e-02 4.176159347835e-05 6.874428379438e+00
7.785000000000e+02 4.216424330952e-02 3.968853549438e-05 6.820825341399e+00
7.787500000000e+02 4.312003759092e-02 3.756757024675e-05 6.766822996587e+00
7.790000000000e+02 4.403477624919e-02 3.541455239764e-05 6.712448990870e+00
7.792500000000e+02 4.490544656411e-02 3.324533319235e-05 6.657731110561e+00
7.795000000000e+02 4.572994536887e-02 3.107542488501e-05 6.602697219959e+00
7.797500000000e+02 4.650708244752e-02 2.891970853658e-05 6.547375200337e+00
7.800000000000e+02 4.723656506262e-02 2.679212130952e-05 6.491792883724e+00
7.802500000000e+02 4.791896803847e-02 2.470536225213e-05 6.435977990438e+00
7.805000000000e+02 4.855568380780e-02 2.267067197290e-05 6.379958061349e+00
7.807500000000e+02 4.914885680151e-02 2.069763052950e-05 6.323760393318e+00
7.810000000000e+02 4.970130109197e-02 1.879400051860e-05 6.267411975656e+00
7.812500000000e+02 5.021640266186e-02 1.696562274861e-05 6.210939428906e+00
7.815000000000e+02 5.069800810561e-02 1.521636719487e-05 6.154368946830e+00
7.817500000000e+02 5.115030247123e-02 1.354814196819e-05 6.097726242492e+00
7.820000000000e+02 5.157767975269e-02 1.196096183864e-05 6.041036499110e+00
7.822500000000e+02 5.198461045577e-02 1.045307729791e-05 5.984324326291e+00
7.825000000000e+02 5.237551174441e-02 9.021162478196e-06 5.927613721843e+00
7.827500000000e+02 5.275462366318e-02 7.660560513184e-06 5.870928041763e+00
7.830000000000e+02 5.312590246356e-02 6.365576348200e-06 5.814289973301e+00
7.832500000000e+02 5.349292925523e-02 5.129816038757e-06 5.757721518049e+00
7.835000000000e+02 5.385884404014e-02 3.946557233847e-06 5.701243979452e+00
7.837500000000e+02 5.422630463981e-02 2.809139388799e-06 5.644877960384e+00
7.840000000000e+02 5.459747620557e-02 1.711358085799e-06 5.588643359999e+00
7.842500000000e+02 5.497404570460e-02 6.478466186011e-07 5.532559382167e+00
7.845000000000e+02 5.535726318508e-02 -3.855740240144e-07 5.476644544958e+00
7.847500000000e+02 5.574800440720e-02 -1.391595340711e-06 5.420916693645e+00
7.850000000000e+02 5.614685015371e-02 -2.371189113393e-06 5.365393014677e+00
7.852500000000e+02 5.655417501626e-02 -3.323459017102e-06 5.310090054950e+00
7.855000000000e+02 5.697024081464e-02 -4.245587491070e-06 5.255023730431e+00
7.857500000000e+02 5.739528408882e-02 -5.132886742698e-06 5.200209341791e+00
7.860000000000e+02 5.782959288628e-02 -5.978957522829e-06 5.145661581049e+00
7.862500000000e+02 5.827356594591e-02 -6.775961010924e-06 5.091394533294e+00
7.865000000000e+02 5.872775021807e-02 -7.514948000026e-06 5.037421671179e+00
7.867500000000e+02 5.919285478457e-02 -8.186300757607e-06 4.983755840034e+00
7.870000000000e+02 5.966974041874e-02 -8.780250852186e-06 4.930409240016e+00
7.872500000000e+02 6.015938934777e-02 -9.287418590992e-06 4.877393386882e+00
7.875000000000e+02 6.066285603548e-02 -9.699355002751e-06 4.824719074583e+00
7.877500000000e+02 6.118120505049e-02 -1.000909183541e-05 4.772396329803e+00
7.880000000000e+02 6.171544311358e-02 -1.021167698073e-05 4.720434347353e+00
7.882500000000e+02 6.226644686616e-02 -1.030462583793e-05 4.668841430790e+00
7.885000000000e+02 6.283489203387e-02 -1.028831356389e-05 4.617624928630e+00
7.887500000000e+02 6.342118967761e-02 -1.016628651343e-05 4.566791155155e+00
7.890000000000e+02 6.402542746905e-02 -9.945470845180e-06 4.516345321711e+00
7.892500000000e+02 6.464731917688e-02 -9.636274472480e-06 4.466291468414e+00
7.895000000000e+02 6.528616620225e-02 -9.252587465092e-06 4.416632385561e+00
7.897500000000e+02 6.594082686003e-02 -8.811665590386e-06 4.367369552531e+00
7.900000000000e+02 6.660969916094e-02 -8.333909422842e-06 4.318503075800e+00
7.902500000000e+02 6.729071807946e-02 -7.842535944685e-06 4.270031636026e+00
7.905000000000e+02 6.798137113784e-02 -7.363142381506e-06 4.221952444976e+00
7.907500000000e+02 6.867873661521e-02 -6.923185464469e-06 4.174261214318e+00
7.910000000000e+02 6.937954941735e-02 -6.551389619719e-06 4.126952136944e+00
7.912500000000e+02 7.008029636756e-02 -6.277032315760e-06 4.080017889180e+00
7.915000000000e+02 7.077734839664e-02 -6.129191402388e-06 4.033449639255e+00
7.917500000000e+02 7.146712199539e-02 -6.135954175840e-06 3.987237085086e+00
7.920000000000e+02 7.214627097415e-02 -6.323611460246e-06 3.941368505482e+00
7.922500000000e+02 7.281189584598e-02 -6.715865157825e-06 3.895830835586e+00
7.925000000000e+02 7.346176324378e-02 -7.333091662093e-06 3.850609756939e+00
7.927500000000e+02 7.409451023993e-02 -8.191697800419e-06 3.805689815965e+00
7.930000000000e+02 7.470982327247e-02 -9.303596255006e-06 3.761054556103e+00
7.932500000000e+02 7.530856205439e-02 -1.067584472772e-05 3.716686672636e+00
7.935000000000e+02 7.589281757757e-02 -1.231045890399e-05 3.672568181797e+00
7.937500000000e+02 7.646588168144e-02 -1.420442675440e-05 3.628680602514e+00
7.940000000000e+02 7.703212619694e-02 -1.634990288116e-05 3.585005149959e+00
7.942500000000e+02 7.759678650901e-02 -1.873459249824e-05 3.541522933460e+00
7.945000000000e+02 7.816566177007e-02 -2.134227193237e-05 3.498215159665e+00
7.947500000000e+02 7.874474819231e-02 -2.415341255912e-05 3.455063332966e+00
7.950000000000e+02 7.933983231364e-02 -2.714586384703e-05 3.412049462846e+00
7.952500000000e+02 7.995607288762e-02 -3.029555098710e-05 3.369156263062e+00
7.955000000000e+02 8.059760486497e-02 -3.357712859056e-05 3.326367352820e+00
7.957500000000e+02 8.126719552064e-02 -3.696455930657e-05 3.283667456577e+00
7.960000000000e+02 8.196597872784e-02 -4.043157031730e-05 3.241042603679e+00
7.962500000000e+02 8.269328618467e-02 -4.395198913459e-05 3.198480330069e+00
7.965000000000e+02 8.344658505222e-02 -4.749998375020e-05 3.155969873920e+00
7.967500000000e+02 8.422152305115e-02 -5.105014236306e-05 3.113502387099e+00
7.970000000000e+02 8.501207274700e-02 -5.457748490173e-05 3.071071133414e+00
7.972500000000e+02 8.581075996218e-02 -5.805740811435e-05 3.028671693998e+00
7.975000000000e+02 8.660895574888e-02 -6.146559584291e-05 2.986302169809e+00
7.977500000000e+02 8.739720878892e-02 -6.477792061285e-05 2.943963382731e+00
7.980000000000e+02 8.816559424044e-02 -6.797036987202e-05 2.901659061974e+00
7.982500000000e+02 8.890405956747e-02 -7.101899392611e-05 2.859396040537e+00
7.985000000000e+02 8.960274852157e-02 -7.389986181125e-05 2.817184425445e+00
7.987500000000e+02 9.025229074933e-02 -7.658912571237e-05 2.775037755220e+00
7.990000000000e+02 9.084405162451e-02 -7.906310125713e-05 2.732973159909e+00
7.992500000000e+02 9.137033439062e-02 -8.129839155463e-05 2.691011486568e+00
7.995000000000e+02 9.182453654135e-02 -8.327206385636e-05 2.649177416310e+00
7.997500000000e+02 9.220126066445e-02 -8.496189453500e-05 2.607499561789e+00
8.000000000000e+02 9.249637874247e-02 -8.634668498353e-05 2.566010533915e+00
8.002500000000e+02 9.270705868572e-02 -8.740666993184e-05 2.524747001409e+00
8.005000000000e+02 9.283174518529e-02 -8.812401794353e-05 2.483749703374e+00
8.007500000000e+02 9.287010312447e-02 -8.848343505999e-05 2.443063436885e+00
8.010000000000e+02 9.282292283241e-02 -8.847285973429e-05 2.402737003169e+00
8.012500000000e+02 9.269199172165e-02 -8.808422537579e-05 2.362823109396e+00
8.015000000000e+02 9.247993306913e-02 -8.731423523375e-05 2.323378213099e+00
8.017500000000e+02 9.219003260569e-02 -8.616512380236e-05 2.284462323186e+00
8.020000000000e+02 9.182604981595e-02 -8.464529635865e-05 2.246138729824e+00
8.022500000000e+02 9.139203456210e-02 -8.276979014421e-05 2.208473677049e+00
8.025000000000e+02 9.089217384151e-02 -8.056051258692e-05 2.171535983355e+00
8.027500000000e+02 9.033066050163e-02 -7.804615281959e-05 2.135396597703e+00
8.030000000000e+02 8.971162371203e-02 -7.526180561895e-05 2.100128115667e+00
8.032500000000e+02 8.903910010252e-02 -7.224824430679e-05 2.065804252243e+00
8.035000000000e+02 8.831707638005e-02 -6.905094048174e-05 2.032499289337e+00
8.037500000000e+02 8.754957741671e-02 -6.571884297218e-05 2.000287507261e+00
8.040000000000e+02 8.674079998618e-02 -6.230302239568e-05 1.969242619281e+00
8.042500000000e+02 8.589528351310e-02 -5.885528548680e-05 1.939437209587e+00
8.045000000000e+02 8.501808227914e-02 -5.542682627752e-05 1.910942201093e+00
8.047500000000e+02 8.411492857812e-02 -5.206701925820e-05 1.883826351851e+00
8.050000000000e+02 8.319235851367e-02 -4.882240719845e-05 1.858155790264e+00
8.052500000000e+02 8.225778110890e-02 -4.573592147480e-05 1.833993590228e+00
8.055000000000e+02 8.131947252340e-02 -4.284634330601e-05 1.811399401366e+00
8.057500000000e+02 8.038649540206e-02 -4.018798765365e-05 1.790429099522e+00
8.060000000000e+02 7.946853534716e-02 -3.779057116832e-05 1.771134500495e+00
8.062500000000e+02 7.857567420297e-02 -3.567921662573e-05 1.753563102367e+00
8.065000000000e+02 7.771811808950e-02 -3.387454033882e-05 1.737757864215e+00
8.067500000000e+02 7.690590627672e-02 -3.239278121014e-05 1.723757039011e+00
8.070000000000e+02 7.614863546318e-02 -3.124592322162e-05 1.711594009713e+00
8.072500000000e+02 7.545522255989e-02 -3.044181834763e-05 1.701297216313e+00
8.075000000000e+02 7.483373377806e-02 -2.998427770601e-05 1.692890073476e+00
8.077500000000e+02 7.429128545299e-02 -2.987317205561e-05 1.686390992941e+00
8.080000000000e+02 7.383402128732e-02 -3.010452000740e-05 1.681813400153e+00
8.082500000000e+02 7.346715169271e-02 -3.067061652617e-05 1.679165863052e+00
8.085000000000e+02 7.319503587320e-02 -3.156017118894e-05 1.678452217257e+00
8.087500000000e+02 7.302127504789e-02 -3.275849040102e-05 1.679671777644e+00
8.090000000000e+02 7.294878418252e-02 -3.424768319099e-05 1.682819592899e+00
8.092500000000e+02 7.297981063396e-02 -3.600687329064e-05 1.687886698108e+00
8.095000000000e+02 7.311587685761e-02 -3.801242321666e-05 1.694860424645e+00
8.097500000000e+02 7.335763692996e-02 -4.023815129317e-05 1.703724720750e+00
8.100000000000e+02 7.370465293526e-02 -4.265552993482e-05 1.714460437217e+00
8.102500000000e+02 7.415511365655e-02 -4.523388788913e-05 1.727045642891e+00
8.105000000000e+02 7.470553318480e-02 -4.794061816116e-05 1.741455902060e+00
8.107500000000e+02 7.535047554326e-02 -5.074142160869e-05 1.757664556426e+00
8.110000000000e+02 7.608235692612e-02 -5.360060968723e-05 1.775642952131e+00
8.112500000000e+02 7.689136598750e-02 -5.648150140306e-05 1.795360689370e+00
8.115000000000e+02 7.776553380486e-02 -5.934692743648e-05 1.816785842499e+00
8.117500000000e+02 7.869096328166e-02 -6.215985663005e-05 1.839885173879e+00
8.120000000000e+02 7.965220358091e-02 -6.488413769562e-05 1.864624360404e+00
8.122500000000e+02 8.063274273844e-02 -6.748529079734e-05 1.890968181378e+00
8.125000000000e+02 8.161555930447e-02 -6.993132562169e-05 1.918880731854e+00
8.127500000000e+02 8.258367991443e-02 -7.219351080906e-05 1.948325599406e+00
8.130000000000e+02 8.352067817030e-02 -7.424700096123e-05 1.979266032810e+00
8.132500000000e+02 8.441107654963e-02 -7.607127029252e-05 2.011665042134e+00
8.135000000000e+02 8.524060793840e-02 -7.765026838188e-05 2.045485478196e+00
8.137500000000e+02 8.599632912189e-02 -7.897226904302e-05 2.080690053491e+00
8.140000000000e+02 8.666660125783e-02 -8.002947426211e-05 2.117241277900e+00
8.142500000000e+02 8.724095079974e-02 -8.081734443691e-05 2.155101363238e+00
8.145000000000e+02 8.770986553589e-02 -8.133373678959e-05 2.194232060840e+00
8.147500000000e+02 8.806457051760e-02 -8.157798998171e-05 2.234594477590e+00
8.150000000000e+02 8.829685292452e-02 -8.155005138002e-05 2.276148853409e+00
8.152500000000e+02 8.839897109517e-02 -8.124971702872e-05 2.318854370650e+00
8.155000000000e+02 8.836369672813e-02 -8.067605928799e-05 2.362668982745e+00
8.157500000000e+02 8.818449528805e-02 -7.982720073557e-05 2.407549308513e+00
8.160000000000e+02 8.785584528600e-02 -7.870036609586e-05 2.453450579058e+00
8.162500000000e+02 8.737364182008e-02 -7.729222741634e-05 2.500326681086e+00
8.165000000000e+02 8.673563759716e-02 -7.559952249747e-05 2.548130266247e+00
8.167500000000e+02 8.594184092853e-02 -7.361985907925e-05 2.596812933117e+00
8.170000000000e+02 8.499481309026e-02 -7.135262877250e-05 2.646325442458e+00
8.172500000000e+02 8.389978900109e-02 -6.879989312458e-05 2.696617970700e+00
8.175000000000e+02 8.266461026780e-02 -6.596716475210e-05 2.747640344471e+00
8.177500000000e+02 8.129944416994e-02 -6.286395086291e-05 2.799342261160e+00
8.180000000000e+02 7.981633455277e-02 -5.950401497176e-05 2.851673454537e+00
8.182500000000e+02 7.822861483564e-02 -5.590528464147e-05 2.904583812745e+00
8.185000000000e+02 7.655026838967e-02 -5.208943763896e-05 2.958023434648e+00
8.187500000000e+02 7.479529702338e-02 -4.808118034047e-05 3.011942641051e+00
8.190000000000e+02 7.297717562825e-02 -4.390730294013e-05 3.066291950594e+00
8.192500000000e+02 7.110845396602e-02 -3.959560943784e-05 3.121022048595e+00
8.195000000000e+02 6.920053542398e-02 -3.517383319285e-05 3.176083767948e+00
8.197500000000e+02 6.726365009858e-02 -3.066865143642e-05 3.231428110211e+00
8.200000000000e+02 6.530700185466e-02 -2.610489903060e-05 3.287006318823e+00
8.202500000000e+02 6.333905070548e-02 -2.150505584933e-05 3.342770030069e+00
8.205000000000e+02 6.136786254896e-02 -1.688905332370e-05 3.398671485381e+00
8.207500000000e+02 5.940145758711e-02 -1.227440849186e-05 3.454663810035e+00
8.210000000000e+02 5.744808671179e-02 -7.676653949823e-06 3.510701337732e+00
8.212500000000e+02 5.551638070987e-02 -3.109998274492e-06 3.566739948447e+00
8.215000000000e+02 5.361534261247e-02 1.411881290742e-06 3.622737416973e+00
8.217500000000e+02 5.175417670663e-02 5.875025125779e-06 3.678653715579e+00
8.220000000000e+02 4.994197941710e-02 1.026446841301e-05 3.734451259384e+00
8.222500000000e+02 4.818733982811e-02 1.456369917482e-05 3.790095099797e+00
8.225000000000e+02 4.649791083443e-02 1.875440290219e-05 3.845553008239e+00
8.227500000000e+02 4.488002125285e-02 2.281652553560e-05 3.900795513629e+00
8.230000000000e+02 4.333838944002e-02 2.672864708284e-05 3.955795836551e+00
8.232500000000e+02 4.187598682740e-02 3.046865296330e-05 4.010529805964e+00
8.235000000000e+02 4.049407451997e-02 3.401461822267e-05 4.064975708223e+00
8.237500000000e+02 3.919241256840e-02 3.734582317655e-05 4.119114163845e+00
8.240000000000e+02 3.796961520892e-02 4.044377460338e-05 4.172927978192e+00
8.242500000000e+02 3.682360460726e-02 4.329313892104e-05 4.226402056526e+00
8.245000000000e+02 3.575210124592e-02 4.588246712087e-05 4.279523334469e+00
8.247500000000e+02 3.475308482921e-02 4.820465645813e-05 4.332280750751e+00
8.250000000000e+02 3.382516473274e-02 5.025709994672e-05 4.384665282537e+00
8.252500000000e+02 3.296781310156e-02 5.204151086574e-05 4.436669985122e+00
8.255000000000e+02 3.218143382623e-02 5.356346243732e-05 4.488290062386e+00
8.257500000000e+02 3.146726404596e-02 5.483169981457e-05 4.539522920860e+00
8.260000000000e+02 3.082712824249e-02 5.585731540195e-05 4.590368231808e+00
8.262500000000e+02 3.026308401250e-02 5.665287731568e-05 4.640827935888e+00
8.265000000000e+02 2.977701213344e-02 5.723161438800e-05 4.690906220699e+00
8.267500000000e+02 2.937020830508e-02 5.760673737107e-05 4.740609436197e+00
8.270000000000e+02 2.904303179443e-02 5.779096766073e-05 4.789945986789e+00
8.272500000000e+02 2.879465476531e-02 5.779629864519e-05 4.838926157263e+00
8.275000000000e+02 2.862294175457e-02 5.763399943662e-05 4.887561920801e+00
8.277500000000e+02 2.852446903443e-02 5.731482771568e-05 4.935866715671e+00
8.280000000000e+02 2.849467616691e-02 5.684940375791e-05 4.983855236695e+00
8.282500000000e+02 2.852812334951e-02 5.624866618412e-05 5.031543216608e+00
8.285000000000e+02 2.861881710296e-02 5.552433436648e-05 5.078947230545e+00
8.287500000000e+02 2.876056056750e-02 5.468929974028e-05 5.126084541025e+00
8.290000000000e+02 2.894728163562e-02 5.375788120568e-05 5.172972959604e+00
8.292500000000e+02 2.917330008813e-02 5.274589857987e-05 5.219630748082e+00
8.295000000000e+02 2.943350257734e-02 5.167053859342e-05 5.266076542364e+00
8.297500000000e+02 2.972341083750e-02 5.055002014920e-05 5.312329300928e+00
8.300000000000e+02 3.003913862427e-02 4.940310602816e-05 5.358408256697e+00
8.302500000000e+02 3.037725015134e-02 4.824849142235e-05 5.404332872122e+00
8.305000000000e+02 3.073454574404e-02 4.710413956491e-05 5.450122782256e+00
8.307500000000e+02 3.110780305290e-02 4.598663839170e-05 5.495797720873e+00
8.310000000000e+02 3.149351219211e-02 4.491063609205e-05 5.541377423165e+00
8.312500000000e+02 3.188763685487e-02 4.388841021680e-05 5.586881509307e+00
8.315000000000e+02 3.228543500943e-02 4.292962998895e-05 5.632329335994e+00
8.317500000000e+02 3.268135577435e-02 4.204130115881e-05 5.677739838239e+00
8.320000000000e+02 3.306902548431e-02 4.122790198152e-05 5.723131363151e+00
8.322500000000e+02 3.344132630444e-02 4.049168898398e-05 5.768521484832e+00
8.325000000000e+02 3.379054966833e-02 3.983313689959e-05 5.813926847440e+00
8.327500000000e+02 3.410861538787e-02 3.925145486669e-05 5.859362996685e+00
8.330000000000e+02 3.438732460386e-02 3.874513238597e-05 5.904844245963e+00
8.332500000000e+02 3.461862313169e-02 3.831246153782e-05 5.950383566396e+00
8.335000000000e+02 3.479485367480e-02 3.795198601877e-05 5.995992481664e+00
8.337500000000e+02 3.490896598051e-02 3.766285361834e-05 6.041681015801e+00
8.340000000000e+02 3.495468035565e-02 3.744504171641e-05 6.087457633500e+00
8.342500000000e+02 3.492658640094e-02 3.729946058970e-05 6.133329220308e+00
8.345000000000e+02 3.482018251053e-02 3.722793920130e-05 6.179301066865e+00
8.347500000000e+02 3.463186105087e-02 3.723311459355e-05 6.225376862070e+00
8.350000000000e+02 3.435884936740e-02 3.731825614417e-05 6.271558701777e+00
8.352500000000e+02 3.399912973115e-02 3.748704970596e-05 6.317847077906e+00
8.355000000000e+02 3.355134713731e-02 3.774338006926e-05 6.364240887320e+00
8.357500000000e+02 3.301472853551e-02 3.809111988479e-05 6.410737427745e+00
8.360000000000e+02 3.238902547278e-02 3.853398408210e-05 6.457332391057e+00
8.362500000000e+02 3.167448758297e-02 3.907548519511e-05 6.504019864085e+00
8.365000000000e+02 3.087187787450e-02 3.971881388262e-05 6.550792308666e+00
8.367500000000e+02 2.998251976759e-02 4.046686223907e-05 6.597640560675e+00
8.370000000000e+02 2.900837390700e-02 4.132229461432e-05 6.644553830056e+00
8.372500000000e+02 2.795213781542e-02 4.228752610497e-05 6.691519688007e+00
8.375000000000e+02 2.681734479530e-02 4.336486569304e-05 6.738524084939e+00
8.377500000000e+02 2.560845989333e-02 4.455652572946e-05 6.785551348417e+00
8.380000000000e+02 2.433094666857e-02 4.586463715131e-05 6.832584211230e+00
8.382500000000e+02 2.299130397898e-02 4.729120021843e-05 6.879603822633e+00
8.385000000000e+02 2.159705295315e-02 4.883799272279e-05 6.926589785023e+00
8.387500000000e+02 2.015667890482e-02 5.050641834678e-05 6.973520174940e+00
8.390000000000e+02 1.867951893425e-02 5.229731020304e-05 7.020371583502e+00
8.392500000000e+02 1.717560618873e-02 5.421069069708e-05 7.067119142609e+00
8.395000000000e+02 1.565547212851e-02 5.624555318540e-05 7.113736561644e+00
8.397500000000e+02 1.412992065687e-02 5.839957622475e-05 7.160196157937e+00
8.400000000000e+02 1.260978422988e-02 6.066888659045e-05 7.206468889151e+00
8.402500000000e+02 1.110567644946e-02 6.304786587708e-05 7.252524379111e+00
8.405000000000e+02 9.627751533202e-03 6.552901033696e-05 7.298330947691e+00
8.407500000000e+02 8.185483654942e-03 6.810285468514e-05 7.343855637363e+00
8.410000000000e+02 6.787474695973e-03 7.075797087991e-05 7.389064240935e+00
8.412500000000e+02 5.441297600905e-03 7.348104350199e-05 7.433921329692e+00
8.415000000000e+02 4.153379148681e-03 7.625702012096e-05 7.478390285373e+00
8.417500000000e+02 2.928923866897e-03 7.906931666371e-05 7.522433335165e+00
8.420000000000e+02 1.771877898859e-03 8.190009148507e-05 7.566011592486e+00
8.422500000000e+02 6.849304772276e-04 8.473060176259e-05 7.609085101773e+00
8.425000000000e+02 -3.304523072238e-04 8.754149288376e-05 7.651612894394e+00
8.427500000000e+02 -1.273965220470e-03 9.031315084262e-05 7.693553048718e+00
8.430000000000e+02 -2.146379773427e-03 9.302605744294e-05 7.734862761250e+00
8.432500000000e+02 -2.949443129802e-03 9.566112293982e-05 7.775498422374e+00
8.435000000000e+02 -3.685767305470e-03 9.819999289287e-05 7.815415709278e+00
8.437500000000e+02 -4.358711705627e-03 1.006253256314e-04 7.854569681656e+00
8.440000000000e+02 -4.972264164195e-03 1.029210295398e-04 7.892914884872e+00
8.442500000000e+02 -5.530924998341e-03 1.050724605173e-04 7.930405472269e+00
8.445000000000e+02 -6.039593873504e-03 1.070665623745e-04 7.966995325009e+00
8.447500000000e+02 -6.503462624083e-03 1.088920113169e-04 8.002638186311e+00
8.450000000000e+02 -6.927912919921e-03 1.105392710187e-04 8.037287793640e+00
8.452500000000e+02 -7.318420198771e-03 1.120005915791e-04 8.070898030806e+00
8.455000000000e+02 -7.680460903487e-03 1.132700474584e-04 8.103423071706e+00
8.457500000000e+02 -8.019423290026e-03 1.143435038051e-04 8.134817525239e+00
8.460000000000e+02 -8.340522213850e-03 1.152186213988e-04 8.165036597820e+00
8.462500000000e+02 -8.648715417215e-03 1.158947994219e-04 8.194036241460e+00
8.465000000000e+02 -8.948622576003e-03 1.163730672424e-04 8.221773300228e+00
8.467500000000e+02 -9.244449005012e-03 1.166560129824e-04 8.248205675196e+00
8.470000000000e+02 -9.539912277647e-03 1.167477022455e-04 8.273292458375e+00
8.472500000000e+02 -9.838177020285e-03 1.166536008218e-04 8.296994096263e+00
8.475000000000e+02 -1.014179589702e-02 1.163804751647e-04 8.319272517704e+00
8.477500000000e+02 -1.045266252063e-02 1.159362947739e-04 8.340091290069e+00
8.480000000000e+02 -1.077197531059e-02 1.153301287982e-04 8.359415750774e+00
8.482500000000e+02 -1.110021518227e-02 1.145720384851e-04 8.377213134383e+00
8.485000000000e+02 -1.143714025310e-02 1.136729686768e-04 8.393452715502e+00
8.487500000000e+02 -1.178179621563e-02 1.126446317468e-04 8.408105927063e+00
8.490000000000e+02 -1.213254425907e-02 1.114993799862e-04 8.421146472750e+00
8.492500000000e+02 -1.248710870548e-02 1.102500950887e-04 8.432550455095e+00
8.495000000000e+02 -1.284264046780e-02 1.089100769537e-04 8.442296474097e+00
8.497500000000e+02 -1.319579813875e-02 1.074928992697e-04 8.450365733419e+00
8.500000000000e+02 -1.354284236753e-02 1.060122798319e-04 8.456742124972e+00
8.502500000000e+02 -1.387974488390e-02 1.044819604015e-04 8.461412330470e+00
8.505000000000e+02 -1.420230466362e-02 1.029155868765e-04 8.464365890526e+00
8.507500000000e+02 -1.450627157984e-02 1.013265973473e-04 8.465595277360e+00
8.510000000000e+02 -1.478747345224e-02 9.972811556164e-05 8.465095958468e+00
8.512500000000e+02 -1.504194186796e-02 9.813285548566e-05 8.462866438842e+00
8.515000000000e+02 -1.526603883158e-02 9.655303133110e-05 8.458908319413e+00
8.517500000000e+02 -1.545657392435e-02 9.500029104173e-05 8.453226309653e+00
8.520000000000e+02 -1.561091865503e-02 9.348566891654e-05 8.445828264237e+00
8.522500000000e+02 -1.572710821978e-02 9.201952851493e-05 8.436725184844e+00
8.525000000000e+02 -1.580393190634e-02 9.061152251147e-05 8.425931213514e+00
8.527500000000e+02 -1.584101118095e-02 8.927056661112e-05 8.413463621764e+00
8.530000000000e+02 -1.583886251419e-02 8.800482527999e-05 8.399342787283e+00
8.532500000000e+02 -1.579894048368e-02 8.682170555943e-05 8.383592138954e+00
8.535000000000e+02 -1.572366684391e-02 8.572786401265e-05 8.366238114051e+00
8.537500000000e+02 -1.561643642159e-02 8.472922000666e-05 8.347310073608e+00
8.540000000000e+02 -1.548160763557e-02 8.383097932294e-05 8.326840227406e+00
8.542500000000e+02 -1.532447012466e-02 8.303766198889e-05 8.304863519833e+00
8.545000000000e+02 -1.515119708982e-02 8.235313595689e-05 8.281417520639e+00
8.547500000000e+02 -1.496877747763e-02 8.178065092454e-05 8.256542285870e+00
8.550000000000e+02 -1.478493083602e-02 8.132287305809e-05 8.230280204303e+00
8.552500000000e+02 -1.460800619948e-02 8.098190852429e-05 8.202675837138e+00
8.555000000000e+02 -1.444686207504e-02 8.075936465521e-05 8.173775732229e+00
8.557500000000e+02 -1.431073006162e-02 8.065638629390e-05 8.143628224662e+00
8.560000000000e+02 -1.420906459687e-02 8.067365284617e-05 8.112283230544e+00
8.562500000000e+02 -1.415137897123e-02 8.081142268898e-05 8.079792019985e+00
8.565000000000e+02 -1.414707212604e-02 8.106955149942e-05 8.046206979913e+00
8.567500000000e+02 -1.420525027570e-02 8.144755759384e-05 8.011581372601e+00
8.570000000000e+02 -1.433454557414e-02 8.194464241726e-05 7.975969080266e+00
8.572500000000e+02 -1.454293616276e-02 8.255969032009e-05 7.939424345190e+00
8.575000000000e+02 -1.483757126496e-02 8.329130063983e-05 7.902001509858e+00
8.577500000000e+02 -1.522460376162e-02 8.413773480687e-05 7.863754751577e+00
8.580000000000e+02 -1.570903399079e-02 8.509692734437e-05 7.824737819311e+00
8.582500000000e+02 -1.629456808232e-02 8.616650020957e-05 7.785003775586e+00
8.585000000000e+02 -1.698349320711e-02 8.734372673941e-05 7.744604741303e+00
8.587500000000e+02 -1.777657337624e-02 8.862549423347e-05 7.703591650579e+00
8.590000000000e+02 -1.867296782024e-02 9.000826898622e-05 7.662014014435e+00
8.592500000000e+02 -1.967017418382e-02 9.148805777887e-05 7.619919698205e+00
8.595000000000e+02 -2.076399900048e-02 9.306036204496e-05 7.577354712128e+00
8.597500000000e+02 -2.194855524765e-02 9.472013974401e-05 7.534363020849e+00
8.600000000000e+02 -2.321628998464e-02 9.646176151962e-05 7.490986368392e+00
8.602500000000e+02 -2.455803971311e-02 9.827897855672e-05 7.447264127526e+00
8.605000000000e+02 -2.596311699426e-02 1.001648928536e-04 7.403233166187e+00
8.607500000000e+02 -2.741942522498e-02 1.021119292375e-04 7.358927739850e+00
8.610000000000e+02 -2.891360131623e-02 1.041118182641e-04 7.314379408639e+00
8.612500000000e+02 -3.043118886693e-02 1.061555955418e-04 7.269616973664e+00
8.615000000000e+02 -3.195683309312e-02 1.082336045676e-04 7.224666445805e+00
8.617500000000e+02 -3.347450194068e-02 1.103355468189e-04 7.179551034548e+00
8.620000000000e+02 -3.496772852879e-02 1.124504050052e-04 7.134291161771e+00
8.622500000000e+02 -3.641986574390e-02 1.145665045653e-04 7.088904506905e+00
8.625000000000e+02 -3.781436052498e-02 1.166716084767e-04 7.043406067134e+00
8.627500000000e+02 -3.913502872230e-02 1.187529343631e-04 6.997808251135e+00
8.630000000000e+02 -4.036634238418e-02 1.207972339554e-04 6.952120984841e+00
8.632500000000e+02 -4.149370815493e-02 1.227908646826e-04 6.906351847142e+00
8.635000000000e+02 -4.250374550750e-02 1.247198715059e-04 6.860506218186e+00
8.637500000000e+02 -4.338455393988e-02 1.265700794368e-04 6.814587445424e+00
8.640000000000e+02 -4.412596176313e-02 1.283271920358e-04 6.768597026821e+00
8.642500000000e+02 -4.471975280258e-02 1.299768953857e-04 6.722534806910e+00
8.645000000000e+02 -4.515987202989e-02 1.315049768252e-04 6.676399177557e+00
8.647500000000e+02 -4.544259365414e-02 1.328974458598e-04 6.630187291377e+00
8.650000000000e+02 -4.556665266880e-02 1.341406622021e-04 6.583895279666e+00
8.652500000000e+02 -4.553334102856e-02 1.352214797449e-04 6.537518467257e+00
8.655000000000e+02 -4.534655347585e-02 1.361273881710e-04 6.491051591604e+00
8.657500000000e+02 -4.501278561376e-02 1.368466603389e-04 6.444489018096e+00
8.660000000000e+02 -4.454108633169e-02 1.373685137745e-04 6.397824944238e+00
8.662500000000e+02 -4.394295279118e-02 1.376832682291e-04 6.351053599640e+00
8.665000000000e+02 -4.323217327657e-02 1.377825081268e-04 6.304169434428e+00
8.667500000000e+02 -4.242462296957e-02 1.376592580948e-04 6.257167288933e+00
8.670000000000e+02 -4.153800402159e-02 1.373081428779e-04 6.210042555168e+00
8.672500000000e+02 -4.059154712351e-02 1.367255587281e-04 6.162791313294e+00
8.675000000000e+02 -3.960566827216e-02 1.359098754239e-04 6.115410456314e+00
8.677500000000e+02 -3.860159691960e-02 1.348615606611e-04 6.067897790111e+00
8.680000000000e+02 -3.760097895866e-02 1.335833284237e-04 6.020252113169e+00
8.682500000000e+02 -3.662546324328e-02 1.320802740352e-04 5.972473278056e+00
8.685000000000e+02 -3.569628367511e-02 1.303599721218e-04 5.924562227705e+00
8.687500000000e+02 -3.483384375048e-02 1.284325378410e-04 5.876521010429e+00
8.690000000000e+02 -3.405731332305e-02 1.263106840023e-04 5.828352775862e+00
8.692500000000e+02 -3.338424644555e-02 1.240097101498e-04 5.780061747258e+00
8.695000000000e+02 -3.283022736358e-02 1.215474491010e-04 5.731653173839e+00
8.697500000000e+02 -3.240855384672e-02 1.189441900488e-04 5.683133266182e+00
8.700000000000e+02 -3.212996241046e-02 1.162225242048e-04 5.634509110189e+00
8.702500000000e+02 -3.200240321639e-02 1.134071617533e-04 5.585788566773e+00
8.705000000000e+02 -3.203086968871e-02 1.105247779593e-04 5.536980156482e+00
8.707500000000e+02 -3.221728598589e-02 1.076036595542e-04 5.488092929626e+00
8.710000000000e+02 -3.256045760427e-02 1.046734191930e-04 5.439136327243e+00
8.712500000000e+02 -3.305608629394e-02 1.017645690320e-04 5.390120033676e+00
8.715000000000e+02 -3.369684893880e-02 9.890816792280e-05 5.341053822356e+00
8.717500000000e+02 -3.447254178113e-02 9.613541116552e-05 5.291947400055e+00
8.720000000000e+02 -3.537028654129e-02 9.347716731392e-05 5.242810250937e+00
8.722500000000e+02 -3.637479420590e-02 9.096350935661e-05 5.193651482798e+00
8.725000000000e+02 -3.746868352029e-02 8.862323598513e-05 5.144479680122e+00
8.727500000000e+02 -3.863284708912e-02 8.648339121800e-05 5.095302765516e+00
8.730000000000e+02 -3.984685806361e-02 8.456879553653e-05 5.046127872363e+00
8.732500000000e+02 -4.108941068486e-02 8.290160059049e-05 4.996961232083e+00
8.735000000000e+02 -4.233878526207e-02 8.150087389597e-05 4.947808077227e+00
8.737500000000e+02 -4.357332891875e-02 8.038222192536e-05 4.898672564151e+00
8.740000000000e+02 -4.477194154876e-02 7.955745558427e-05 4.849557715857e+00
8.742500000000e+02 -4.591455542058e-02 7.903432829656e-05 4.800465386296e+00
8.745000000000e+02 -4.698259846363e-02 7.881633636680e-05 4.751396250745e+00
8.747500000000e+02 -4.795942654735e-02 7.890259662280e-05 4.702349816884e+00
8.750000000000e+02 -4.883071694395e-02 7.928780397426e-05 4.653324464888e+00
8.752500000000e+02 -4.958480896041e-02 7.996227946749e-05 4.604317509348e+00
8.755000000000e+02 -5.021298296409e-02 8.091210969091e-05 4.555325283737e+00
8.757500000000e+02 -5.070967248805e-02 8.211937389319e-05 4.506343253226e+00
8.760000000000e+02 -5.107259672792e-02 8.356245804791e-05 4.457366139682e+00
8.762500000000e+02 -5.130281671423e-02 8.521645274118e-05 4.408388075739e+00
8.765000000000e+02 -5.140470376595e-02 8.705362251329e-05 4.359402763672e+00
8.767500000000e+02 -5.138582927417e-02 8.904394454007e-05 4.310403660595e+00
8.770000000000e+02 -5.125676776419e-02 9.115569632845e-05 4.261384159888e+00
8.772500000000e+02 -5.103082761955e-02 9.335608667191e-05 4.212337794720e+00
8.775000000000e+02 -5.072370556491e-02 9.561190350130e-05 4.163258428487e+00
8.777500000000e+02 -5.035308354927e-02 9.789017507286e-05 4.114140461919e+00
8.780000000000e+02 -4.993816833017e-02 1.001588149496e-04 4.064979017262e+00
8.782500000000e+02 -4.949919559425e-02 1.023872448737e-04 4.015770133341e+00
8.785000000000e+02 -4.905690257503e-02 1.045469655438e-04 3.966510928492e+00
8.787500000000e+02 -4.863199211362e-02 1.066120720404e-04 3.917199767508e+00
8.790000000000e+02 -4.824459615715e-02 1.085596877488e-04 3.867836396983e+00
8.792500000000e+02 -4.791375683156e-02 1.103703084315e-04 3.818422058755e+00
8.795000000000e+02 -4.765694008880e-02 1.120280499450e-04 3.768959593860e+00
8.797500000000e+02 -4.748959264580e-02 1.135207833936e-04 3.719453507360e+00
8.800000000000e+02 -4.742475643328e-02 1.148401614191e-04 3.669910017269e+00
8.802500000000e+02 -4.747275020086e-02 1.159815207525e-04 3.620337069497e+00
8.805000000000e+02 -4.764092607141e-02 1.169436846044e-04 3.570744344314e+00
8.807500000000e+02 -4.793350784408e-02 1.177286587747e-04 3.521143225003e+00
8.810000000000e+02 -4.835151365976e-02 1.183412221577e-04 3.471546755363e+00
8.812500000000e+02 -4.889276502234e-02 1.187884452853e-04 3.421969571958e+00
8.815000000000e+02 -4.955197706722e-02 1.190791363357e-04 3.372427836223e+00
8.817500000000e+02 -5.032092993312e-02 1.192232446070e-04 3.322939144319e+00
8.820000000000e+02 -5.118871297212e-02 1.192312387470e-04 3.273522433277e+00
8.822500000000e+02 -5.214203013489e-02 1.191134727231e-04 3.224197896103e+00
8.825000000000e+02 -5.316556244301e-02 1.188795822241e-04 3.174986885324e+00
8.827500000000e+02 -5.424236853549e-02 1.185379116765e-04 3.125911838506e+00
8.830000000000e+02 -5.535431829213e-02 1.180950180149e-04 3.076996202846e+00
8.832500000000e+02 -5.648254159839e-02 1.175552530751e-04 3.028264382631e+00
8.835000000000e+02 -5.760788287942e-02 1.169204522086e-04 2.979741702467e+00
8.837500000000e+02 -5.871134913270e-02 1.161897474706e-04 2.931454386233e+00
8.840000000000e+02 -5.977453820377e-02 1.153595039862e-04 2.883429562723e+00
8.842500000000e+02 -6.078003715897e-02 1.144233973623e-04 2.835695287187e+00
8.845000000000e+02 -6.171178035484e-02 1.133726224717e-04 2.788280587121e+00
8.847500000000e+02 -6.255535732234e-02 1.121962403605e-04 2.741215523972e+00
8.850000000000e+02 -6.329826171831e-02 1.108816431247e-04 2.694531271766e+00
8.852500000000e+02 -6.393007803346e-02 1.094151326939e-04 2.648260206831e+00
8.855000000000e+02 -6.444259761961e-02 1.077825919606e-04 2.602436004347e+00
8.857500000000e+02 -6.482986557277e-02 1.059702296590e-04 2.557093735508e+00
8.860000000000e+02 -6.508815564356e-02 1.039653705265e-04 2.512269961003e+00
8.862500000000e+02 -6.521588317288e-02 1.017572752193e-04 2.468002809272e+00
8.865000000000e+02 -6.521345507366e-02 9.933794978714e-05 2.424332039012e+00
8.867500000000e+02 -6.508307241954e-02 9.670292501138e-05 2.381299075027e+00
8.870000000000e+02 -6.482849660264e-02 9.385197471692e-05 2.338947012349e+00
8.872500000000e+02 -6.445479069918e-02 9.078973984211e-05 2.297320587894e+00
8.875000000000e+02 -6.396806037582e-02 8.752624923217e-05 2.256466104906e+00
8.877500000000e+02 -6.337520002551e-02 8.407728914780e-05 2.216431321845e+00
8.880000000000e+02 -6.268366846527e-02 8.046462036176e-05 2.177265293504e+00
8.882500000000e+02 -6.190130070968e-02 7.671601389719e-05 2.139018176175e+00
8.885000000000e+02 -6.103617553199e-02 7.286510860216e-05 2.101740982097e+00
8.887500000000e+02 -6.009653575630e-02 6.895106789109e-05 2.065485308981e+00
8.890000000000e+02 -5.909077307220e-02 6.501805132028e-05 2.030303032286e+00
8.892500000000e+02 -5.802746764851e-02 6.111450317414e-05 1.996245982878e+00
8.895000000000e+02 -5.691548212112e-02 5.729227747769e-05 1.963365592965e+00
8.897500000000e+02 -5.576408932375e-02 5.360561233383e-05 1.931712547135e+00
8.900000000000e+02 -5.458312469837e-02 5.010999000513e-05 1.901336434795e+00
8.902500000000e+02 -5.338314806908e-02 4.686091115261e-05 1.872285391943e+00
8.905000000000e+02 -5.217559029671e-02 4.391262121772e-05 1.844605773275e+00
8.907500000000e+02 -5.097287126283e-02 4.131683378425e-05 1.818341845911e+00
8.910000000000e+02 -4.978847307854e-02 3.912148583318e-05 1.793535487880e+00
8.912500000000e+02 -4.863695330640e-02 3.736957482753e-05 1.770225934660e+00
8.915000000000e+02 -4.753389218277e-02 3.609810883284e-05 1.748449558533e+00
8.917500000000e+02 -4.649576670222e-02 3.533726024146e-05 1.728239657247e+00
8.920000000000e+02 -4.553975400328e-02 3.510963786255e-05 1.709626313864e+00
8.922500000000e+02 -4.468346313897e-02 3.542977181151e-05 1.692636252480e+00
8.925000000000e+02 -4.394460817543e-02 3.630384696615e-05 1.677292768819e+00
8.927500000000e+02 -4.334062451933e-02 3.772962120674e-05 1.663615656745e+00
8.930000000000e+02 -4.288824701830e-02 3.969656602396e-05 1.651621192217e+00
8.932500000000e+02 -4.260306094509e-02 4.218620066035e-05 1.641322146662e+00
8.935000000000e+02 -4.249903536887e-02 4.517257770403e-05 1.632727803379e+00
8.937500000000e+02 -4.258806154226e-02 4.862292750527e-05 1.625844019234e+00
8.940000000000e+02 -4.287950788769e-02 5.249841009436e-05 1.620673303285e+00
8.942500000000e+02 -4.337980221886e-02 5.675493552018e-05 1.617214885100e+00
8.945000000000e+02 -4.409206556965e-02 6.134403534708e-05 1.615464814703e+00
8.947500000000e+02 -4.501580551633e-02 6.621372800020e-05 1.615416051222e+00
8.950000000000e+02 -4.614668530768e-02 7.130941772152e-05 1.617058547529e+00
8.952500000000e+02 -4.747638385599e-02 7.657473814585e-05 1.620379338415e+00
8.955000000000e+02 -4.899255211377e-02 8.195234420752e-05 1.625362594404e+00
8.957500000000e+02 -5.067888259861e-02 8.738466516611e-05 1.631989686359e+00
8.960000000000e+02 -5.251529164574e-02 9.281459569979e-05 1.640239226285e+00
8.962500000000e+02 -5.447821806302e-02 9.818613339174e-05 1.650087099534e+00
8.965000000000e+02 -5.654103484343e-02 1.034449684230e-04 1.661506500825e+00
8.967500000000e+02 -5.867456413874e-02 1.085390264836e-04 1.674467953169e+00
8.970000000000e+02 -6.084768364681e-02 1.134189780438e-04 1.688939352030e+00
8.972500000000e+02 -6.302800293380e-02 1.180387130831e-04 1.704886023449e+00
8.975000000000e+02 -6.518259022123e-02 1.223557917267e-04 1.722270791286e+00
8.977500000000e+02 -6.727871839165e-02 1.263318607386e-04 1.741054096211e+00
8.980000000000e+02 -6.928461000823e-02 1.299330483344e-04 1.761194129042e+00
8.982500000000e+02 -7.117014343373e-02 1.331303075576e-04 1.782647022836e+00
8.985000000000e+02 -7.290750648962e-02 1.358997296349e-04 1.805367068014e+00
8.987500000000e+02 -7.447175928437e-02 1.382227805379e-04 1.829306982736e+00
8.990000000000e+02 -7.584130496039e-02 1.400864898198e-04 1.854418205889e+00
8.992500000000e+02 -7.699823517626e-02 1.414835400889e-04 1.880651233233e+00
8.995000000000e+02 -7.792856537749e-02 1.424122979421e-04 1.907955967559e+00
8.997500000000e+02 -7.862233549338e-02 1.428767314686e-04 1.936282093947e+00
9.000000000000e+02 -7.907360607664e-02 1.428862724287e-04 1.965579456068e+00
9.002500000000e+02 -7.928033927612e-02 1.424555790799e-04 1.995798436702e+00
9.005000000000e+02 -7.924419405861e-02 1.416042417133e-04 2.026890327700e+00
9.007500000000e+02 -7.897024331879e-02 1.403564172672e-04 2.058807684701e+00
9.010000000000e+02 -7.846664744762e-02 1.387404374582e-04 2.091504659522e+00
9.012500000000e+02 -7.774428543807e-02 1.367883538017e-04 2.124937305531e+00
9.015000000000e+02 -7.681637601619e-02 1.345354723893e-04 2.159063850899e+00
9.017500000000e+02 -7.569810007714e-02 1.320198538571e-04 2.193844936826e+00
9.020000000000e+02 -7.440623374418e-02 1.292817866733e-04 2.229243815782e+00
9.022500000000e+02 -7.295881294845e-02 1.263632515870e-04 2.265226511887e+00
9.025000000000e+02 -7.137482008768e-02 1.233073486867e-04 2.301761935472e+00
9.027500000000e+02 -6.967390708071e-02 1.201577053696e-04 2.338821954451e+00
9.030000000000e+02 -6.787615030718e-02 1.169578597356e-04 2.376381420286e+00
9.032500000000e+02 -6.600183367822e-02 1.137506214670e-04 2.414418145382e+00
9.035000000000e+02 -6.407126131931e-02 1.105774232392e-04 2.452912839837e+00
9.037500000000e+02 -6.210458722188e-02 1.074776690513e-04 2.491848999500e+00
9.040000000000e+02 -6.012166227923e-02 1.044881015830e-04 2.531212756101e+00
9.042500000000e+02 -5.814189051131e-02 1.016422111331e-04 2.570992687703e+00
9.045000000000e+02 -5.618409005250e-02 9.896970004208e-05 2.611179604024e+00
9.047500000000e+02 -5.426635313131e-02 9.649603711176e-05 2.651766303119e+00
9.050000000000e+02 -5.240590318695e-02 9.424211555134e-05 2.692747312174e+00
9.052500000000e+02 -5.061894342532e-02 9.222403341017e-05 2.734118625722e+00
9.055000000000e+02 -4.892049868528e-02 9.045301175500e-05 2.775877439241e+00
9.057500000000e+02 -4.732425075839e-02 8.893542737259e-05 2.818021890891e+00
9.060000000000e+02 -4.584236490260e-02 8.767297224785e-05 2.860550822708e+00
9.062500000000e+02 -4.448531952149e-02 8.666293701165e-05 2.903463553272e+00
9.065000000000e+02 -4.326173529750e-02 8.589856442154e-05 2.946759679692e+00
9.067500000000e+02 -4.217822106973e-02 8.536947102075e-05 2.990438897347e+00
9.070000000000e+02 -4.123924200946e-02 8.506209029635e-05 3.034500842388e+00
9.072500000000e+02 -4.044701537299e-02 8.496015203263e-05 3.078944958374e+00
9.075000000000e+02 -3.980145267714e-02 8.504514558483e-05 3.123770374326e+00
9.077500000000e+02 -3.930014533848e-02 8.529674526611e-05 3.168975802389e+00
9.080000000000e+02 -3.893841287725e-02 8.569322489749e-05 3.214559439943e+00
9.082500000000e+02 -3.870940764183e-02 8.621182742544e-05 3.260518883650e+00
9.085000000000e+02 -3.860428674306e-02 8.682912318073e-05 3.306851044849e+00
9.087500000000e+02 -3.861244386322e-02 8.752135107920e-05 3.353552070788e+00
9.090000000000e+02 -3.872179867257e-02 8.826476781698e-05 3.400617268583e+00
9.092500000000e+02 -3.891913144854e-02 8.903600812998e-05 3.448041037395e+00
9.095000000000e+02 -3.919045451461e-02 8.981247729503e-05 3.495816806216e+00
9.097500000000e+02 -3.952140236971e-02 9.057277787622e-05 3.543936984087e+00
9.100000000000e+02 -3.989762494355e-02 9.129716585884e-05 3.592392924829e+00
9.102500000000e+02 -4.030516604078e-02 9.196803077466e-05 3.641174908541e+00
9.105000000000e+02 -4.073081013885e-02 9.257038145349e-05 3.690272146213e+00
9.107500000000e+02 -4.116238207669e-02 9.309231283178e-05 3.739672805265e+00
9.110000000000e+02 -4.158898699162e-02 9.352542384414e-05 3.789364060376e+00
9.112500000000e+02 -4.200118193147e-02 9.386515590068e-05 3.839332168456e+00
9.115000000000e+02 -4.239107313874e-02 9.411101808904e-05 3.889562565206e+00
9.117500000000e+02 -4.275234191179e-02 9.426668103188e-05 3.940039984034e+00
9.120000000000e+02 -4.308019937708e-02 9.433990427843e-05 3.990748589379e+00
9.122500000000e+02 -4.337127956876e-02 9.434230460822e-05 4.041672122040e+00
9.125000000000e+02 -4.362348514485e-02 9.428896570712e-05 4.092794053166e+00
9.127500000000e+02 -4.383579210067e-02 9.419789097698e-05 4.144097736680e+00
9.130000000000e+02 -4.400803649506e-02 9.408934269317e-05 4.195566561145e+00
9.132500000000e+02 -4.414068917437e-02 9.398508587821e-05 4.247184090621e+00
9.135000000000e+02 -4.423464219841e-02 9.390758874733e-05 4.298934196623e+00
9.137500000000e+02 -4.429101153472e-02 9.387920829432e-05 4.350801173567e+00
9.140000000000e+02 -4.431097594359e-02 9.392140953196e-05 4.402769841232e+00
9.142500000000e+02 -4.429565218340e-02 9.405404225271e-05 4.454825629844e+00
9.145000000000e+02 -4.424601943045e-02 9.429471117142e-05 4.506954652568e+00
9.147500000000e+02 -4.416288815392e-02 9.465825226579e-05 4.559143764005e+00
9.150000000000e+02 -4.404691403982e-02 9.515632904517e-05 4.611380608116e+00
9.152500000000e+02 -4.389865279862e-02 9.579714780694e-05 4.663653657791e+00
9.155000000000e+02 -4.371864373798e-02 9.658529180265e-05 4.715952246538e+00
9.157500000000e+02 -4.350751441202e-02 9.752166141763e-05 4.768266594584e+00
9.160000000000e+02 -4.326609261261e-02 9.860349469837e-05 4.820587829545e+00
9.162500000000e+02 -4.299551518807e-02 9.982447852824e-05 4.872908001969e+00
9.165000000000e+02 -4.269731944138e-02 1.011749639715e-04 4.925220094940e+00
9.167500000000e+02 -4.237350796825e-02 1.026421282541e-04 4.977518026873e+00
9.170000000000e+02 -4.202657713330e-02 1.042102396838e-04 5.029796645880e+00
9.172500000000e+02 -4.165950280479e-02 1.058609495824e-04 5.082051714210e+00
9.175000000000e+02 -4.127568032588e-02 1.075736063125e-04 5.134279881589e+00
9.177500000000e+02 -4.087881946198e-02 1.093256073469e-04 5.186478645781e+00
9.180000000000e+02 -4.047279875902e-02 1.110927094525e-04 5.238646300579e+00
9.182500000000e+02 -4.006148761960e-02 1.128494292236e-04 5.290781870560e+00
9.185000000000e+02 -3.964854701744e-02 1.145694645763e-04 5.342885033156e+00
9.187500000000e+02 -3.923722265178e-02 1.162261048406e-04 5.394956028888e+00
9.190000000000e+02 -3.883014547066e-02 1.177926636385e-04 5.446995561056e+00
9.192500000000e+02 -3.842915424436e-02 1.192429215828e-04 5.499004685672e+00
9.195000000000e+02 -3.803515515369e-02 1.205515698252e-04 5.550984694187e+00
9.197500000000e+02 -3.764803018198e-02 1.216946426033e-04 5.602936990022e+00
9.200000000000e+02 -3.726660387059e-02 1.226499279398e-04 5.654862961011e+00
9.202500000000e+02 -3.688867339665e-02 1.233973482850e-04 5.706763849095e+00
9.205000000000e+02 -3.651110339758e-02 1.239193048672e-04 5.758640619470e+00
9.207500000000e+02 -3.612998154719e-02 1.242009699726e-04 5.810493830491e+00
9.210000000000e+02 -3.574082679835e-02 1.242305255108e-04 5.862323506394e+00
9.212500000000e+02 -3.533883805066e-02 1.239993709900e-04 5.914129014060e+00
9.215000000000e+02 -3.491916797767e-02 1.235022690086e-04 5.965908946446e+00
9.217500000000e+02 -3.447720443146e-02 1.227374448382e-04 6.017661013908e+00
9.220000000000e+02 -3.400884130994e-02 1.217066444353e-04 6.069381945154e+00
9.222500000000e+02 -3.351072181121e-02 1.204151592638e-04 6.121067401013e+00
9.225000000000e+02 -3.298043810257e-02 1.188718109293e-04 6.172711899898e+00
9.227500000000e+02 -3.241667603747e-02 1.170889094909e-04 6.224308759293e+00
9.230000000000e+02 -3.181929615136e-02 1.150821747922e-04 6.275850050993e+00
9.232500000000e+02 -3.118934779630e-02 1.128706239395e-04 6.327326570642e+00
9.235000000000e+02 -3.052901809860e-02 1.104764254233e-04 6.378727822884e+00
9.237500000000e+02 -2.984152105160e-02 1.079247048254e-04 6.430042016836e+00
9.240000000000e+02 -2.913093713320e-02 1.052433044165e-04 6.481256072783e+00
9.242500000000e+02 -2.840201606459e-02 1.024624879259e-04 6.532355634505e+00
9.245000000000e+02 -2.765995804840e-02 9.961458862931e-05 6.583325089199e+00
9.247500000000e+02 -2.691018876694e-02 9.673359011581e-05 6.634147586279e+00
9.250000000000e+02 -2.615814386534e-02 9.385464273584e-05 6.684805057474e+00
9.252500000000e+02 -2.540907648641e-02 9.101356892968e-05 6.735278234561e+00
9.255000000000e+02 -2.466789911931e-02 8.824625276377e-05 6.785546664639e+00
9.257500000000e+02 -2.393906763649e-02 8.558800314384e-05 6.835588723585e+00
9.260000000000e+02 -2.322651189725e-02 8.307291395757e-05 6.885381625553e+00
9.262500000000e+02 -2.253361253105e-02 8.073320880261e-05 6.934901438380e+00
9.265000000000e+02 -2.186322114934e-02 7.859859963832e-05 6.984123097272e+00
9.267500000000e+02 -2.121771669280e-02 7.669568023477e-05 7.033020427588e+00
9.270000000000e+02 -2.059908929589e-02 7.504738639993e-05 7.081566173261e+00
9.272500000000e+02 -2.000903958870e-02 7.367252319845e-05 7.129732042997e+00
9.275000000000e+02 -1.944908383421e-02 7.258539160157e-05 7.177488761104e+00
9.277500000000e+02 -1.892065115761e-02 7.179552339409e-05 7.224806141975e+00
9.280000000000e+02 -1.842516537045e-02 7.130753359053e-05 7.271653169531e+00
9.282500000000e+02 -1.796410038172e-02 7.112108335122e-05 7.317998099618e+00
9.285000000000e+02 -1.753900633876e-02 7.123097750508e-05 7.363808564111e+00
9.287500000000e+02 -1.715150069636e-02 7.162736536218e-05 7.409051693559e+00
9.290000000000e+02 -1.680322711428e-02 7.229604122752e-05 7.453694235536e+00
9.292500000000e+02 -1.649578223602e-02 7.321883532801e-05 7.497702684814e+00
9.295000000000e+02 -1.623061853100e-02 7.437410880207e-05 7.541043402256e+00
9.297500000000e+02 -1.600892801837e-02 7.573721254195e-05 7.583682738099e+00
9.300000000000e+02 -1.583151755550e-02 7.728102571153e-05 7.625587141400e+00
9.302500000000e+02 -1.569868398202e-02 7.897652680147e-05 7.666723263833e+00
9.305000000000e+02 -1.561009930607e-02 8.079334815270e-05 7.707058049214e+00
9.307500000000e+02 -1.556471387655e-02 8.270028168506e-05 7.746558818696e+00
9.310000000000e+02 -1.556068595814e-02 8.466576343666e-05 7.785193339608e+00
9.312500000000e+02 -1.559534269639e-02 8.665836451349e-05 7.822929888866e+00
9.315000000000e+02 -1.566517646240e-02 8.864720274929e-05 7.859737305260e+00
9.317500000000e+02 -1.576587756456e-02 9.060232232277e-05 7.895585042988e+00
9.320000000000e+02 -1.589240258178e-02 9.249502812794e-05 7.930443216048e+00
9.322500000000e+02 -1.603907486909e-02 9.429818174511e-05 7.964282644719e+00
9.325000000000e+02 -1.619971224856e-02 9.598646914516e-05 7.997074904042e+00
9.327500000000e+02 -1.636777507476e-02 9.753663666234e-05 8.028792371495e+00
9.330000000000e+02 -1.653652738110e-02 9.892769084466e-05 8.059408286874e+00
9.332500000000e+02 -1.669920250588e-02 1.001410992690e-04 8.088896810149e+00
9.335000000000e+02 -1.684916547014e-02 1.011610002881e-04 8.117233089076e+00
9.337500000000e+02 -1.698006434095e-02 1.019743287579e-04 8.144393332512e+00
9.340000000000e+02 -1.708596371484e-02 1.025709166605e-04 8.170354883710e+00
9.342500000000e+02 -1.716145599907e-02 1.029436132227e-04 8.195096307174e+00
9.345000000000e+02 -1.720174561282e-02 1.030883628156e-04 8.218597467841e+00
9.347500000000e+02 -1.720270527651e-02 1.030042457174e-04 8.240839616684e+00
9.350000000000e+02 -1.716090326937e-02 1.026934700587e-04 8.261805465852e+00
9.352500000000e+02 -1.707360482489e-02 1.021612997844e-04 8.281479275627e+00
9.355000000000e+02 -1.693874817007e-02 1.014160233137e-04 8.299846912850e+00
9.357500000000e+02 -1.675490230040e-02 1.004687881208e-04 8.316895924972e+00
9.360000000000e+02 -1.652120823580e-02 9.933334488438e-05 8.332615579475e+00
9.362500000000e+02 -1.623731221880e-02 9.802580800755e-05 8.346996916367e+00
9.365000000000e+02 -1.590329344052e-02 9.656434755378e-05 8.360032763749e+00
9.367500000000e+02 -1.551959395083e-02 9.496883969495e-05 8.371717764517e+00
9.370000000000e+02 -1.508695317155e-02 9.326049005876e-05 8.382048366798e+00
9.372500000000e+02 -1.460635239818e-02 9.146141585081e-05 8.391022823277e+00
9.375000000000e+02 -1.407897077020e-02 8.959418070034e-05 8.398641164552e+00
9.377500000000e+02 -1.350615506646e-02 8.768138449333e-05 8.404905163599e+00
9.380000000000e+02 -1.288940314239e-02 8.574526527647e-05 8.409818301134e+00
9.382500000000e+02 -1.223036098164e-02 8.380723696222e-05 8.413385707463e+00
9.385000000000e+02 -1.153083071958e-02 8.188753690130e-05 8.415614112176e+00
9.387500000000e+02 -1.079278820135e-02 8.000492047736e-05 8.416511777722e+00
9.390000000000e+02 -1.001840628434e-02 7.817635567306e-05 8.416088433486e+00
9.392500000000e+02 -9.210081514908e-03 7.641678525877e-05 8.414355202526e+00
9.395000000000e+02 -8.370459449973e-03 7.473894629467e-05 8.411324530136e+00
9.397500000000e+02 -7.502457475491e-03 7.315325585869e-05 8.407010104000e+00
9.400000000000e+02 -6.609281109273e-03 7.166775421069e-05 8.401426774419e+00
9.402500000000e+02 -5.694432105851e-03 7.028810728804e-05 8.394590471291e+00
9.405000000000e+02 -4.761707700611e-03 6.901765812758e-05 8.386518118023e+00
9.407500000000e+02 -3.815188124460e-03 6.785752494487e-05 8.377227543740e+00
9.410000000000e+02 -2.859215018792e-03 6.680679723398e-05 8.366737391700e+00
9.412500000000e+02 -1.898359014708e-03 6.586269271081e-05 8.355067025627e+00
9.415000000000e+02 -9.373792866954e-04 6.502075277201e-05 8.342236434738e+00
9.417500000000e+02 1.882590622665e-05 6.427513928214e-05 8.328266134813e+00
9.420000000000e+02 9.652730791843e-04 6.361886600817e-05 8.313177069341e+00
9.422500000000e+02 1.896951278873e-03 6.304405476232e-05 8.296990510979e+00
9.425000000000e+02 2.808883318090e-03 6.254221566468e-05 8.279727958825e+00
9.427500000000e+02 3.696184674478e-03 6.210454274036e-05 8.261411042536e+00
9.430000000000e+02 4.554123023232e-03 6.172212496888e-05 8.242061421208e+00
9.432500000000e+02 5.378172265976e-03 6.138617518681e-05 8.221700691927e+00
9.435000000000e+02 6.164063251365e-03 6.108830139631e-05 8.200350297150e+00
9.437500000000e+02 6.907828805604e-03 6.082070763930e-05 8.178031436453e+00
9.440000000000e+02 7.605841168633e-03 6.057636244072e-05 8.154764989389e+00
9.442500000000e+02 8.254844644434e-03 6.034914686456e-05 8.130571437207e+00
9.445000000000e+02 8.851980240028e-03 6.013397057844e-05 8.105470797263e+00
9.447500000000e+02 9.394803863944e-03 5.992686341014e-05 8.079482565667e+00
9.450000000000e+02 9.881299814242e-03 5.972503516105e-05 8.052625663288e+00
9.452500000000e+02 1.030988781477e-02 5.952687864982e-05 8.024918395960e+00
9.455000000000e+02 1.067942553459e-02 5.933203193556e-05 7.996378424188e+00
9.457500000000e+02 1.098920866892e-02 5.914134568014e-05 7.967022736726e+00
9.460000000000e+02 1.123896675823e-02 5.895671947950e-05 7.936867639498e+00
9.462500000000e+02 1.142885754802e-02 5.878110339386e-05 7.905928750674e+00
9.465000000000e+02 1.155946004932e-02 5.861838822119e-05 7.874221004172e+00
9.467500000000e+02 1.163176562290e-02 5.847327410538e-05 7.841758664914e+00
9.470000000000e+02 1.164717037302e-02 5.835112718663e-05 7.808555344004e+00
9.472500000000e+02 1.160746514552e-02 5.825782700761e-05 7.774624027697e+00
9.475000000000e+02 1.151482594650e-02 5.819960362399e-05 7.739977108292e+00
9.477500000000e+02 1.137180340041e-02 5.818286720155e-05 7.704626420332e+00
9.480000000000e+02 1.118131155423e-02 5.821403606823e-05 7.668583280547e+00
9.482500000000e+02 1.094661520696e-02 5.829936584523e-05 7.631858530423e+00
9.485000000000e+02 1.067131544572e-02 5.844478028522e-05 7.594462579829e+00
9.487500000000e+02 1.035933117903e-02 5.865571219640e-05 7.556405455420e+00
9.490000000000e+02 1.001487922375e-02 5.893694843814e-05 7.517696840711e+00
9.492500000000e+02 9.642447371183e-03 5.929249301745e-05 7.478346123337e+00
9.495000000000e+02 9.246763399865e-03 5.972544219798e-05 7.438362436135e+00
9.497500000000e+02 8.832758243382e-03 6.023786895015e-05 7.397754696069e+00
9.500000000000e+02 8.405522670400e-03 6.083073752089e-05 7.356531642753e+00
9.502500000000e+02 7.970260306628e-03 6.150382815939e-05 7.314701866451e+00
9.505000000000e+02 7.532234272478e-03 6.225568598220e-05 7.272273837703e+00
9.507500000000e+02 7.096710155680e-03 6.308359708135e-05 7.229255931493e+00
9.510000000000e+02 6.668897446147e-03 6.398355200579e-05 7.185656440851e+00
9.512500000000e+02 6.253887273906e-03 6.495026493619e-05 7.141483593689e+00
9.515000000000e+02 5.856591527779e-03 6.597724539800e-05 7.096745556657e+00
9.517500000000e+02 5.481681592585e-03 6.705681075433e-05 7.051450439707e+00
9.520000000000e+02 5.133529323102e-03 6.818016685262e-05 7.005606295537e+00
9.522500000000e+02 4.816151944667e-03 6.933750735388e-05 6.959221111530e+00
9.525000000000e+02 4.533160627798e-03 7.051813358097e-05 6.912302804106e+00
9.527500000000e+02 4.287715519516e-03 7.171057950289e-05 6.864859205103e+00
9.530000000000e+02 4.082486969207e-03 7.290275012067e-05 6.816898050266e+00
9.532500000000e+02 3.919624628298e-03 7.408210650114e-05 6.768426964907e+00
9.535000000000e+02 3.800735007833e-03 7.523583396057e-05 6.719453450871e+00
9.537500000000e+02 3.726868040265e-03 7.635102986950e-05 6.669984872367e+00
9.540000000000e+02 3.698513194645e-03 7.741489874200e-05 6.620028445791e+00
9.542500000000e+02 3.715605323396e-03 7.841493003774e-05 6.569591231174e+00
9.545000000000e+02 3.777540205207e-03 7.933908857508e-05 6.518680127317e+00
9.547500000000e+02 3.883199599790e-03 8.017601308591e-05 6.467301871190e+00
9.550000000000e+02 4.030985628621e-03 8.091519941447e-05 6.415463042253e+00
9.552500000000e+02 4.218863298379e-03 8.154716064376e-05 6.363170071844e+00
9.555000000000e+02 4.444411075815e-03 8.206356410492e-05 6.310429258549e+00
9.557500000000e+02 4.704878345561e-03 8.245736444773e-05 6.257246789187e+00
9.560000000000e+02 4.997248351401e-03 8.272289255593e-05 6.203628765781e+00
9.562500000000e+02 5.318305455801e-03 8.285596815324e-05 6.149581237594e+00
9.565000000000e+02 5.664705049488e-03 8.285397384655e-05 6.095110240059e+00
9.567500000000e+02 6.033045001874e-03 8.271583504499e-05 6.040221837715e+00
9.570000000000e+02 6.419936613603e-03 8.244203220326e-05 5.984922171581e+00
9.572500000000e+02 6.822073572521e-03 8.203457480627e-05 5.929217512466e+00
9.575000000000e+02 7.236296961858e-03 8.149696136714e-05 5.873114315237e+00
9.577500000000e+02 7.659655077697e-03 8.083407957432e-05 5.816619278983e+00
9.580000000000e+02 8.089456120791e-03 8.005204990708e-05 5.759739406732e+00
9.582500000000e+02 8.523312791098e-03 7.915817100745e-05 5.702482068451e+00
9.585000000000e+02 8.959177669939e-03 7.816075822181e-05 5.644855065824e+00
9.587500000000e+02 9.395368142394e-03 7.706895950657e-05 5.586866694425e+00
9.590000000000e+02 9.830581660565e-03 7.589258408755e-05 5.528525810370e+00
9.592500000000e+02 1.026389953327e-02 7.464192651638e-05 5.469841891514e+00
9.595000000000e+02 1.069478103792e-02 7.332758154896e-05 5.410825102691e+00
9.597500000000e+02 1.112304663262e-02 7.196025697909e-05 5.351486356564e+00
9.600000000000e+02 1.154885091499e-02 7.055059222416e-05 5.291837373167e+00
9.602500000000e+02 1.197264669104e-02 6.910898822776e-05 5.231890740864e+00
9.605000000000e+02 1.239513939109e-02 6.764544829757e-05 5.171659972787e+00
9.607500000000e+02 1.281723365466e-02 6.616943465518e-05 5.111159561561e+00
9.610000000000e+02 1.323997406514e-02 6.468974231266e-05 5.050405034993e+00
9.612500000000e+02 1.366448003396e-02 6.321439356871e-05 4.989413006640e+00
9.615000000000e+02 1.409187751723e-02 6.175055606028e-05 4.928201224276e+00
9.617500000000e+02 1.452323008070e-02 6.030448286720e-05 4.866788618967e+00
9.620000000000e+02 1.495946967118e-02 5.888147578959e-05 4.805195348320e+00
9.622500000000e+02 1.540133017076e-02 5.748588256499e-05 4.743442838602e+00
9.625000000000e+02 1.584928538292e-02 5.612110724129e-05 4.681553824113e+00
9.627500000000e+02 1.630349261118e-02 5.478964429037e-05 4.619552381614e+00
9.630000000000e+02 1.676374464413e-02 5.349313770034e-05 4.557463963847e+00
9.632500000000e+02 1.722943015552e-02 5.223245866806e-05 4.495315426150e+00
9.635000000000e+02 1.769950486047e-02 5.100780022788e-05 4.433135049558e+00
9.637500000000e+02 1.817247410576e-02 4.981878583035e-05 4.370952558254e+00
9.640000000000e+02 1.864638752847e-02 4.866459002720e-05 4.308799129843e+00
9.642500000000e+02 1.911884686756e-02 4.754406842891e-05 4.246707399633e+00
9.645000000000e+02 1.958702630614e-02 4.645589267405e-05 4.184711455089e+00
9.647500000000e+02 2.004770567860e-02 4.539868800646e-05 4.122846821357e+00
9.650000000000e+02 2.049731610415e-02 4.437117085782e-05 4.061150436839e+00
9.652500000000e+02 2.093199680076e-02 4.337228013293e-05 3.999660616427e+00
9.655000000000e+02 2.134766237324e-02 4.240130270522e-05 3.938417003142e+00
9.657500000000e+02 2.174007884066e-02 4.145798577612e-05 3.877460505997e+00
9.660000000000e+02 2.210494687357e-02 4.054263546341e-05 3.816833224132e+00
9.662500000000e+02 2.243799029919e-02 3.965619616994e-05 3.756578356623e+00
9.665000000000e+02 2.273504784210e-02 3.880031086223e-05 3.696740097119e+00
9.667500000000e+02 2.299216612591e-02 3.797735572572e-05 3.637363514569e+00
9.670000000000e+02 2.320569171903e-02 3.719045192152e-05 3.578494418152e+00
9.672500000000e+02 2.337236033721e-02 3.644344809509e-05 3.520179210059e+00
9.675000000000e+02 2.348938113975e-02 3.574087774472e-05 3.462464722858e+00
9.677500000000e+02 2.355451443991e-02 3.508788633114e-05 3.405398047811e+00
9.680000000000e+02 2.356614114444e-02 3.449013311421e-05 3.349026349801e+00
9.682500000000e+02 2.352332254295e-02 3.395366560024e-05 3.293396675515e+00
9.685000000000e+02 2.342584911318e-02 3.348477039397e-05 3.238555755753e+00
9.687500000000e+02 2.327427752990e-02 3.308980469938e-05 3.184549800068e+00
9.690000000000e+02 2.306995476634e-02 3.277500213586e-05 3.131424292688e+00
9.692500000000e+02 2.281502883348e-02 3.254627374119e-05 3.079223786884e+00
9.695000000000e+02 2.251244559055e-02 3.240899646625e-05 3.027991704386e+00
9.697500000000e+02 2.216593199821e-02 3.236779312774e-05 2.977770136422e+00
9.700000000000e+02 2.177996527029e-02 3.242631587777e-05 2.928599656093e+00
9.702500000000e+02 2.135972890840e-02 3.258703589917e-05 2.880519138568e+00
9.705000000000e+02 2.091105573159e-02 3.285104375825e-05 2.833565595188e+00
9.707500000000e+02 2.044036000519e-02 3.321786574426e-05 2.787774017429e+00
9.710000000000e+02 1.995455845117e-02 3.368530352232e-05 2.743177239664e+00
9.712500000000e+02 1.946098276588e-02 3.424930148882e-05 2.699805815539e+00
9.715000000000e+02 1.896728423328e-02 3.490384339977e-05 2.657687913406e+00
9.717500000000e+02 1.848133347171e-02 3.564088376515e-05 2.616849225362e+00
9.720000000000e+02 1.801111546769e-02 3.645031782515e-05 2.577312896713e+00
9.722500000000e+02 1.756462240019e-02 3.731999173673e-05 2.539099472134e+00
9.725000000000e+02 1.714974618689e-02 3.823575253259e-05 2.502226857108e+00
9.727500000000e+02 1.677417222507e-02 3.918153815882e-05 2.466710294792e+00
9.730000000000e+02 1.644527469633e-02 4.013951049575e-05 2.432562361289e+00
9.732500000000e+02 1.617001725625e-02 4.109022575974e-05 2.399792969722e+00
9.735000000000e+02 1.595485748135e-02 4.201284386984e-05 2.368409392172e+00
9.737500000000e+02 1.580565929656e-02 4.288537145705e-05 2.338416288042e+00
9.740000000000e+02 1.572761156747e-02 4.368493846019e-05 2.309815747303e+00
9.742500000000e+02 1.572515635115e-02 4.438810309720e-05 2.282607339558e+00
9.745000000000e+02 1.580192653625e-02 4.497118236590e-05 2.256788170853e+00
9.747500000000e+02 1.596069377707e-02 4.541061610808e-05 2.232352948973e+00
9.750000000000e+02 1.620332776495e-02 4.568329267091e-05 2.209294054185e+00
9.752500000000e+02 1.653076819151e-02 4.576697179923e-05 2.187601612212e+00
9.755000000000e+02 1.694300900949e-02 4.564068003307e-05 2.167263576036e+00
9.757500000000e+02 1.743909620175e-02 4.528508546450e-05 2.148265806995e+00
9.760000000000e+02 1.801713871831e-02 4.468288409046e-05 2.130592162970e+00
9.762500000000e+02 1.867433263487e-02 4.381918393684e-05 2.114224588700e+00
9.765000000000e+02 1.940699823751e-02 4.268186778578e-05 2.099143210735e+00
9.767500000000e+02 2.021062859227e-02 4.126193668050e-05 2.085326435754e+00
9.770000000000e+02 2.107994944515e-02 3.955382043672e-05 2.072751055022e+00
9.772500000000e+02 2.200898854507e-02 3.755564998462e-05 2.061392353385e+00
9.775000000000e+02 2.299115116376e-02 3.526948846178e-05 2.051224225592e+00
9.777500000000e+02 2.401930199516e-02 3.270150453014e-05 2.042219299280e+00
9.780000000000e+02 2.508584943190e-02 2.986208798417e-05 2.034349066522e+00
9.782500000000e+02 2.618283166823e-02 2.676589531833e-05 2.027584022577e+00
9.785000000000e+02 2.730199991741e-02 2.343183550180e-05 2.021893817031e+00
9.787500000000e+02 2.843490006805e-02 1.988296315689e-05 2.017247412340e+00
9.790000000000e+02 2.957294984810e-02 1.614630003133e-05 2.013613251390e+00
9.792500000000e+02 3.070750880606e-02 1.225258302320e-05 2.010959438928e+00
9.795000000000e+02 3.182994377542e-02 8.235928531969e-06 2.009253928537e+00
9.797500000000e+02 3.293168808702e-02 4.133424280600e-06 2.008464717174e+00
9.800000000000e+02 3.400429369580e-02 -1.534214108534e-08 2.008560052282e+00
9.802500000000e+02 3.503948067773e-02 -4.168821479855e-06 2.009508635749e+00
9.805000000000e+02 3.602918129248e-02 -8.284084045768e-06 2.011279840127e+00
9.807500000000e+02 3.696558385184e-02 -1.231744585864e-05 2.013843915687e+00
9.810000000000e+02 3.784117500309e-02 -1.622511578425e-05 2.017172205239e+00
9.812500000000e+02 3.864878447839e-02 -1.996385994144e-05 2.021237343835e+00
9.815000000000e+02 3.938163212720e-02 -2.349166265672e-05 2.026013456335e+00
9.817500000000e+02 4.003337970911e-02 -2.676837513141e-05 2.031476343827e+00
9.820000000000e+02 4.059818703045e-02 -2.975633717223e-05 2.037603646802e+00
9.822500000000e+02 4.107077450934e-02 -3.242096109551e-05 2.044375002459e+00
9.825000000000e+02 4.144648918699e-02 -3.473126546377e-05 2.051772167024e+00
9.827500000000e+02 4.172137748208e-02 -3.666035447686e-05 2.059779129351e+00
9.830000000000e+02 4.189225794844e-02 -3.818582796070e-05 2.068382183291e+00
9.832500000000e+02 4.195679878434e-02 -3.929012771153e-05 2.077569988214e+00
9.835000000000e+02 4.191359217515e-02 -3.996080719651e-05 2.087333591262e+00
9.837500000000e+02 4.176222453196e-02 -4.019072323977e-05 2.097666420736e+00
9.840000000000e+02 4.150334441261e-02 -3.997816138324e-05 2.108564262112e+00
9.842500000000e+02 4.113871811815e-02 -3.932687827496e-05 2.120025196907e+00
9.845000000000e+02 4.067127319720e-02 -3.824606917233e-05 2.132049516069e+00
9.847500000000e+02 4.010513256199e-02 -3.675027374175e-05 2.144639620812e+00
9.850000000000e+02 3.944562785272e-02 -3.485920323221e-05 2.157799891142e+00
9.852500000000e+02 3.869929734446e-02 -3.259750749010e-05 2.171536543636e+00
9.855000000000e+02 3.787386089854e-02 -2.999447317945e-05 2.185857468326e+00
9.857500000000e+02 3.697817823047e-02 -2.708367279244e-05 2.200772065479e+00
9.860000000000e+02 3.602218031446e-02 -2.390254489465e-05 2.216291064075e+00
9.862500000000e+02 3.501678113965e-02 -2.049192713263e-05 2.232426342352e+00
9.865000000000e+02 3.397376509788e-02 -1.689553325646e-05 2.249190741860e+00
9.867500000000e+02 3.290565695917e-02 -1.315939458046e-05 2.266597893911e+00
9.870000000000e+02 3.182556628721e-02 -9.331248656375e-06 2.284662037149e+00
9.872500000000e+02 3.074701816570e-02 -5.459906622041e-06 2.303397856006e+00
9.875000000000e+02 2.968376301518e-02 -1.594585194636e-06 2.322820315385e+00
9.877500000000e+02 2.864957573432e-02 2.215770963293e-06 2.342944516940e+00
9.880000000000e+02 2.765804100934e-02 5.923180292244e-06 2.363785557002e+00
9.882500000000e+02 2.672233251643e-02 9.481309922676e-06 2.385358402381e+00
9.885000000000e+02 2.585498745041e-02 1.284615086000e-05 2.407677776990e+00
9.887500000000e+02 2.506768120056e-02 1.597666886782e-05 2.430758056316e+00
9.890000000000e+02 2.437100685913e-02 1.883541431416e-05 2.454613178555e+00
9.892500000000e+02 2.377426445722e-02 2.138909760430e-05 2.479256560736e+00
9.895000000000e+02 2.328526415993e-02 2.360910476779e-05 2.504701028978e+00
9.897500000000e+02 2.291014979653e-02 2.547194434568e-05 2.530958752987e+00
9.900000000000e+02 2.265324565515e-02 2.695962494831e-05 2.558041191803e+00
9.902500000000e+02 2.251693428379e-02 2.805994723820e-05 2.585959042654e+00
9.905000000000e+02 2.250156599544e-02 2.876672192634e-05 2.614722198307e+00
9.907500000000e+02 2.260540687298e-02 2.907986960624e-05 2.644339707261e+00
9.910000000000e+02 2.282462708307e-02 2.900546110529e-05 2.674819738796e+00
9.912500000000e+02 2.315332939823e-02 2.855565268936e-05 2.706169552489e+00
9.915000000000e+02 2.358362210965e-02 2.774852022586e-05 2.738395470404e+00
9.917500000000e+02 2.410573300586e-02 2.660781440758e-05 2.771502853368e+00
9.920000000000e+02 2.470816483200e-02 2.516262636443e-05 2.805496081124e+00
9.922500000000e+02 2.537788608830e-02 2.344697961718e-05 2.840378535947e+00
9.925000000000e+02 2.610055688063e-02 2.149934022155e-05 2.876152590841e+00
9.927500000000e+02 2.686078150511e-02 1.936206304390e-05 2.912819602100e+00
9.930000000000e+02 2.764238390634e-02 1.708077578899e-05 2.950379907841e+00
9.932500000000e+02 2.842869650018e-02 1.470371679310e-05 2.988832830392e+00
9.935000000000e+02 2.920285906451e-02 1.228102475889e-05 3.028176685683e+00
9.937500000000e+02 2.994811777368e-02 9.863995375309e-06 3.068408797542e+00
9.940000000000e+02 3.064811878407e-02 7.504313363382e-06 3.109525518587e+00
9.942500000000e+02 3.128718831841e-02 5.253274172196e-06 3.151522254374e+00
9.945000000000e+02 3.185059499238e-02 3.160998429924e-06 3.194393494007e+00
9.947500000000e+02 3.232478796693e-02 1.275657296046e-06 3.238132844849e+00
9.950000000000e+02 3.269760707350e-02 -3.572813543906e-07 3.282733067749e+00
9.952500000000e+02 3.295846186119e-02 -1.695772412769e-06 3.328186117568e+00
9.955000000000e+02 3.309847752915e-02 -2.701866763127e-06 3.374483180411e+00
9.957500000000e+02 3.311060570226e-02 -3.342323387667e-06 3.421614713755e+00
9.960000000000e+02 3.298970126796e-02 -3.589151543804e-06 3.469570480373e+00
9.962500000000e+02 3.273256358379e-02 -3.420064623394e-06 3.518339582309e+00
9.965000000000e+02 3.233794595916e-02 -2.818851203595e-06 3.567910486018e+00
9.967500000000e+02 3.180653207962e-02 -1.775631515155e-06 3.618271044904e+00
9.970000000000e+02 3.114088501220e-02 -2.870129085786e-07 3.669408510951e+00
9.972500000000e+02 3.034536751517e-02 1.643869518314e-06 3.721309542016e+00
9.975000000000e+02 2.942604057836e-02 4.007419699997e-06 3.773960197172e+00
9.977500000000e+02 2.839053877154e-02 6.787765175931e-06 3.827345927111e+00
9.980000000000e+02 2.724792972341e-02 9.963041917860e-06 3.881451553034e+00
9.982500000000e+02 2.600855725560e-02 1.350578088322e-05 3.936261239977e+00
9.985000000000e+02 2.468387263475e-02 1.738338888690e-05 3.991758463127e+00
9.987500000000e+02 2.328625808718e-02 2.155870024828e-05 4.047925966635e+00
9.990000000000e+02 2.182884310807e-02 2.599059960504e-05 4.104745719727e+00
9.992500000000e+02 2.032531781803e-02 3.063469731812e-05 4.162198869711e+00
9.995000000000e+02 1.878974677958e-02 3.544404018999e-05 4.220265691975e+00
9.997500000000e+02 1.723638390839e-02 4.036984804306e-05 4.278925542178e+00
1.000000000000e+03 1.567949250520e-02 4.536225780646e-05 4.338156809630e+00
1.000250000000e+03 1.413317209326e-02 5.037106384395e-05 4.397936874202e+00
1.000500000000e+03 1.261119383530e-02 5.534644125943e-05 4.458242069541e+00
1.000750000000e+03 1.112684702118e-02 6.023964069646e-05 4.519047651218e+00
1.001000000000e+03 9.692797080022e-03 6.500364533027e-05 4.580327774520e+00
1.001250000000e+03 8.320956979714e-03 6.959378151494e-05 4.642055480288e+00
1.001500000000e+03 7.022372613224e-03 7.396827594139e-05 4.704202691295e+00
1.001750000000e+03 5.807122294811e-03 7.808875440962e-05 4.766740217632e+00
1.002000000000e+03 4.684231032156e-03 8.192067774002e-05 4.829637774279e+00
1.002250000000e+03 3.661599497871e-03 8.543371094341e-05 4.892864009299e+00
1.002500000000e+03 2.745946500586e-03 8.860202677474e-05 4.956386542254e+00
1.002750000000e+03 1.942766211920e-03 9.140453149836e-05 5.020172014835e+00
1.003000000000e+03 1.256298008934e-03 9.382503314367e-05 5.084186151340e+00
1.003250000000e+03 6.895086180446e-04 9.585235532483e-05 5.148393829233e+00
1.003500000000e+03 2.440879865867e-04 9.748034404378e-05 5.212759160503e+00
1.003750000000e+03 -7.954552471989e-05 9.870782569718e-05 5.277245580498e+00
1.004000000000e+03 -2.822259801590e-04 9.953850357799e-05 5.341815946235e+00
1.004250000000e+03 -3.660126111419e-04 9.998079501969e-05 5.406432640856e+00
1.004500000000e+03 -3.341487121227e-04 1.000476002032e-04 5.471057684802e+00
1.004750000000e+03 -1.910130581557e-04 9.975602402595e-05 5.535652851404e+00
1.005000000000e+03 5.794249900534e-05 9.912704917739e-05 5.600179786108e+00
1.005250000000e+03 4.062627359368e-04 9.818514790938e-05 5.664600127640e+00
1.005500000000e+03 8.465710110601e-04 9.695783703154e-05 5.728875629915e+00
1.005750000000e+03 1.370660922096e-03 9.547525797499e-05 5.792968282584e+00
1.006000000000e+03 1.969595558195e-03 9.376969048333e-05 5.856840429693e+00
1.006250000000e+03 2.633817104109e-03 9.187506584923e-05 5.920454883952e+00
1.006500000000e+03 3.353262754568e-03 8.982641925565e-05 5.983775036011e+00
1.006750000000e+03 4.117487449966e-03 8.765938678945e-05 6.046764956444e+00
1.007000000000e+03 4.915789970441e-03 8.540969385898e-05 6.109389491320e+00
1.007250000000e+03 5.737343068264e-03 8.311264872674e-05 6.171614347841e+00
1.007500000000e+03 6.571323937464e-03 8.080265811228e-05 6.233406170998e+00
1.007750000000e+03 7.407043674510e-03 7.851276784807e-05 6.294732610493e+00
1.008000000000e+03 8.234073948209e-03 7.627423621165e-05 6.355562376073e+00
1.008250000000e+03 9.042368659769e-03 7.411614377992e-05 6.415865284371e+00
1.008500000000e+03 9.822379040992e-03 7.206505089752e-05 6.475612293280e+00
1.008750000000e+03 1.056516038850e-02 7.014470846378e-05 6.534775527067e+00
1.009000000000e+03 1.126246930558e-02 6.837578936197e-05 6.593328291402e+00
1.009250000000e+03 1.190684982024e-02 6.677570842009e-05 6.651245078081e+00
1.009500000000e+03 1.249170861932e-02 6.535847844583e-05 6.708501562732e+00
1.009750000000e+03 1.301137749064e-02 6.413462262617e-05 6.765074592529e+00
1.010000000000e+03 1.346116303593e-02 6.311114503624e-05 6.820942166058e+00
1.010250000000e+03 1.383738467725e-02 6.229154813261e-05 6.876083408774e+00
1.010500000000e+03 1.413739830794e-02 6.167590015149e-05 6.930478538662e+00
1.010750000000e+03 1.435960905043e-02 6.126095655057e-05 6.984108830494e+00
1.011000000000e+03 1.450346972273e-02 6.104033380844e-05 7.036956571275e+00
1.011250000000e+03 1.456946905522e-02 6.100471193557e-05 7.089005016228e+00
1.011500000000e+03 1.455910602017e-02 6.114208826671e-05 7.140238336996e+00
1.011750000000e+03 1.447485449005e-02 6.143805768616e-05 7.190641572125e+00
1.012000000000e+03 1.432011524716e-02 6.187610317449e-05 7.240200572967e+00
1.012250000000e+03 1.409915720617e-02 6.243792775593e-05 7.288901948491e+00
1.012500000000e+03 1.381704904967e-02 6.310382110294e-05 7.336733014008e+00
1.012750000000e+03 1.347957913071e-02 6.385304746595e-05 7.383681735150e+00
1.013000000000e+03 1.309316719741e-02 6.466419007259e-05 7.429736679331e+00
1.013250000000e+03 1.266476616467e-02 6.551552729323e-05 7.474886965894e+00
1.013500000000e+03 1.220175599929e-02 6.638541100146e-05 7.519122219566e+00
1.013750000000e+03 1.171183082999e-02 6.725262965243e-05 7.562432531788e+00
1.014000000000e+03 1.120287977982e-02 6.809672095226e-05 7.604808422722e+00
1.014250000000e+03 1.068286370280e-02 6.889833160165e-05 7.646240811203e+00
1.014500000000e+03 1.015968917560e-02 6.963953300831e-05 7.686720990088e+00
1.014750000000e+03 9.641081653879e-03 7.030408516145e-05 7.726240608899e+00
1.015000000000e+03 9.134460337251e-03 7.087767424482e-05 7.764791661677e+00
1.015250000000e+03 8.646815885535e-03 7.134812526169e-05 7.802366485373e+00
1.015500000000e+03 8.184594764714e-03 7.170558804270e-05 7.838957762031e+00
1.015750000000e+03 7.753591408804e-03 7.194267157620e-05 7.874558529829e+00
1.016000000000e+03 7.358850873347e-03 7.205454615908e-05 7.909162200395e+00
1.016250000000e+03 7.004584064760e-03 7.203899128644e-05 7.942762582200e+00
1.016500000000e+03 6.694098003087e-03 7.189640342134e-05 7.975353908918e+00
1.016750000000e+03 6.429741052308e-03 7.162977583544e-05 8.006930872923e+00
1.017000000000e+03 6.212866685960e-03 7.124463188937e-05 8.037488660834e+00
1.017250000000e+03 6.043815206882e-03 7.074891819950e-05 8.067022991306e+00
1.017500000000e+03 5.921913152891e-03 7.015284944145e-05 8.095530152444e+00
1.017750000000e+03 5.845492551268e-03 6.946871337807e-05 8.123007038348e+00
1.018000000000e+03 5.811926236516e-03 6.871075940448e-05 8.149451181584e+00
1.018250000000e+03 5.817681281244e-03 6.789486488951e-05 8.174860781610e+00
1.018500000000e+03 5.858386776326e-03 6.703827723048e-05 8.199234725843e+00
1.018750000000e+03 5.928915245767e-03 6.615934138729e-05 8.222572602258e+00
1.019000000000e+03 6.023475911402e-03 6.527723106181e-05 8.244874703727e+00
1.019250000000e+03 6.135716613109e-03 6.441155234752e-05 8.266142019336e+00
1.019500000000e+03 6.258833268923e-03 6.358205868967e-05 8.286376216486e+00
1.019750000000e+03 6.385683597417e-03 6.280837671976e-05 8.305579608090e+00
1.020000000000e+03 6.508903694172e-03 6.210968119821e-05 8.323755108820e+00
1.020250000000e+03 6.621025006467e-03 6.150439770539e-05 8.340906179344e+00
1.020500000000e+03 6.714589999547e-03 6.100992442895e-05 8.357036755753e+00
1.020750000000e+03 6.782264837121e-03 6.064237984718e-05 8.372151170202e+00
1.021000000000e+03 6.816947503377e-03 6.041637737852e-05 8.386254061949e+00
1.021250000000e+03 6.811870612495e-03 6.034482996284e-05 8.399350276458e+00
1.021500000000e+03 6.760697465180e-03 6.043879084852e-05 8.411444761609e+00
1.021750000000e+03 6.657611147751e-03 6.070732697766e-05 8.422542456714e+00
1.022000000000e+03 6.497395666545e-03 6.115742433729e-05 8.432648182158e+00
1.022250000000e+03 6.275509655691e-03 6.179394589773e-05 8.441766524523e+00
1.022500000000e+03 5.988151222360e-03 6.261962076778e-05 8.449901728473e+00
1.022750000000e+03 5.632314447429e-03 6.363504948154e-05 8.457057591872e+00
1.023000000000e+03 5.205836996131e-03 6.483872692739e-05 8.463237368339e+00
1.023250000000e+03 4.707438567758e-03 6.622711234128e-05 8.468443678885e+00
1.023500000000e+03 4.136749542714e-03 6.779471749771e-05 8.472678437631e+00
1.023750000000e+03 3.494330130334e-03 6.953421516057e-05 8.475942785764e+00
1.024000000000e+03 2.781678692575e-03 7.143653269126e-05 8.478237044700e+00
1.024250000000e+03 2.001229589375e-03 7.349095794698e-05 8.479560682227e+00
1.024500000000e+03 1.156339880497e-03 7.568527282595e-05 8.479912297304e+00
1.024750000000e+03 2.512648061373e-04 7.800590621521e-05 8.479289616949e+00
1.025000000000e+03 -7.088782891564e-04 8.043809914526e-05 8.477689513542e+00
1.025250000000e+03 -1.718157218361e-03 8.296596801496e-05 8.475108037787e+00
1.025500000000e+03 -2.769883520322e-03 8.557261929901e-05 8.471540463341e+00
1.025750000000e+03 -3.856681495385e-03 8.824028645804e-05 8.466981350815e+00
1.026000000000e+03 -4.970567429990e-03 9.095045906896e-05 8.461424621309e+00
1.026250000000e+03 -6.103038178457e-03 9.368399227880e-05 8.454863642085e+00
1.026500000000e+03 -7.245167509464e-03 9.642121017397e-05 8.447291325241e+00
1.026750000000e+03 -8.387710065963e-03 9.914204477360e-05 8.438700231203e+00
1.027000000000e+03 -9.521210255141e-03 1.018261703148e-04 8.429082683306e+00
1.027250000000e+03 -1.063611597321e-02 1.044531281092e-04 8.418430884503e+00
1.027500000000e+03 -1.172289436997e-02 1.070024632319e-04 8.406737040303e+00
1.027750000000e+03 -1.277214844351e-02 1.094538696018e-04 8.393993483714e+00
1.028000000000e+03 -1.377473327254e-02 1.117873450255e-04 8.380192799746e+00
1.028250000000e+03 -1.472186919501e-02 1.139833536161e-04 8.365327950775e+00
1.028500000000e+03 -1.560525065830e-02 1.160229967681e-04 8.349392399675e+00
1.028750000000e+03 -1.641714987235e-02 1.178881917704e-04 8.332380228674e+00
1.029000000000e+03 -1.715051242861e-02 1.195618555118e-04 8.314286254938e+00
1.029250000000e+03 -1.779904456810e-02 1.210280915291e-04 8.295106139745e+00
1.029500000000e+03 -1.835729001960e-02 1.222723780145e-04 8.274836491394e+00
1.029750000000e+03 -1.882069649201e-02 1.232817544879e-04 8.253474959702e+00
1.030000000000e+03 -1.918566965820e-02 1.240450013412e-04 8.231020322515e+00
1.030250000000e+03 -1.944961504909e-02 1.245528113108e-04 8.207472562348e+00
1.030500000000e+03 -1.961096705194e-02 1.247979476611e-04 8.182832932837e+00
1.030750000000e+03 -1.966920517043e-02 1.247753861154e-04 8.157104014205e+00
1.031000000000e+03 -1.962485668669e-02 1.244824359159e-04 8.130289757191e+00
1.031250000000e+03 -1.947948800610e-02 1.239188400693e-04 8.102395514975e+00
1.031500000000e+03 -1.923568258680e-02 1.230868430890e-04 8.073428062823e+00
1.031750000000e+03 -1.889700789438e-02 1.219912318484e-04 8.043395605206e+00
1.032000000000e+03 -1.846797085740e-02 1.206393987778e-04 8.012307770262e+00
1.032250000000e+03 -1.795396479892e-02 1.190412671626e-04 7.980175592633e+00
1.032500000000e+03 -1.736120525955e-02 1.172092457760e-04 7.947011482966e+00
1.032750000000e+03 -1.669666020563e-02 1.151581801652e-04 7.912829187929e+00
1.033000000000e+03 -1.596797095342e-02 1.129052253779e-04 7.877643737757e+00
1.033250000000e+03 -1.518336900719e-02 1.104697081556e-04 7.841471385258e+00
1.033500000000e+03 -1.435158825609e-02 1.078729592552e-04 7.804329536541e+00
1.033750000000e+03 -1.348177231021e-02 1.051381183590e-04 7.766236671881e+00
1.034000000000e+03 -1.258338163901e-02 1.022899181988e-04 7.727212263695e+00
1.034250000000e+03 -1.166609725722e-02 9.935444532513e-05 7.687276685769e+00
1.034500000000e+03 -1.073972605146e-02 9.635888521053e-05 7.646451123049e+00
1.034750000000e+03 -9.814104868357e-03 9.333125181393e-05 7.604757474851e+00
1.035000000000e+03 -8.899007525342e-03 9.030010763419e-05 7.562218261373e+00
1.035250000000e+03 -8.004052914273e-03 8.729428213999e-05 7.518856527797e+00
1.035500000000e+03 -7.138616156799e-03 8.434254672732e-05 7.474695749850e+00
1.035750000000e+03 -6.311743603095e-03 8.147335034794e-05 7.429759744788e+00
1.036000000000e+03 -5.532071107400e-03 7.871453434655e-05 7.384072583096e+00
1.036250000000e+03 -4.807746853417e-03 7.609302061959e-05 7.337658504614e+00
1.036500000000e+03 -4.146358788094e-03 7.363453193374e-05 7.290541842529e+00
1.036750000000e+03 -3.554867122120e-03 7.136332686300e-05 7.242746949601e+00
1.037000000000e+03 -3.039542114844e-03 6.930194285518e-05 7.194298131683e+00
1.037250000000e+03 -2.605907292238e-03 6.747092438678e-05 7.145219587505e+00
1.037500000000e+03 -2.258688903569e-03 6.588862257761e-05 7.095535353093e+00
1.037750000000e+03 -2.001770752971e-03 6.457097287160e-05 7.045269254743e+00
1.038000000000e+03 -1.838156023581e-03 6.353133502637e-05 6.994444865669e+00
1.038250000000e+03 -1.769935648997e-03 6.278031704116e-05 6.943085469150e+00
1.038500000000e+03 -1.798263336449e-03 6.232563513212e-05 6.891214027640e+00
1.038750000000e+03 -1.923338790764e-03 6.217200376207e-05 6.838853155243e+00
1.039000000000e+03 -2.144397106074e-03 6.232103716355e-05 6.786025097903e+00
1.039250000000e+03 -2.459707526301e-03 6.277123355380e-05 6.732751715285e+00
1.039500000000e+03 -2.866580659095e-03 6.351793784934e-05 6.679054467015e+00
1.039750000000e+03 -3.361383185048e-03 6.455334731018e-05 6.624954404538e+00
1.040000000000e+03 -3.939562937001e-03 6.586657753133e-05 6.570472163857e+00
1.040250000000e+03 -4.595683137165e-03 6.744371386105e-05 6.515627961810e+00
1.040500000000e+03 -5.323464967481e-03 6.926792877457e-05 6.460441596158e+00
1.040750000000e+03 -6.115841170035e-03 7.131962745258e-05 6.404932446174e+00
1.041000000000e+03 -6.965017798686e-03 7.357661636417e-05 6.349119476377e+00
1.041250000000e+03 -7.862545343477e-03 7.601429138265e-05 6.293021242442e+00
1.041500000000e+03 -8.799398945072e-03 7.860586574251e-05 6.236655897566e+00
1.041750000000e+03 -9.766066013584e-03 8.132261798763e-05 6.180041202312e+00
1.042000000000e+03 -1.075264152470e-02 8.413416550310e-05 6.123194534594e+00
1.042250000000e+03 -1.174892959651e-02 8.700875645237e-05 6.066132902709e+00
1.042500000000e+03 -1.274455005511e-02 8.991358090102e-05 6.008872959163e+00
1.042750000000e+03 -1.372904950046e-02 9.281509594986e-05 5.951431017222e+00
1.043000000000e+03 -1.469201466995e-02 9.567936237384e-05 5.893823068929e+00
1.043250000000e+03 -1.562318673440e-02 9.847238912591e-05 5.836064805704e+00
1.043500000000e+03 -1.651257620864e-02 1.011604840430e-04 5.778171640808e+00
1.043750000000e+03 -1.735057519786e-02 1.037106045462e-04 5.720158734313e+00
1.044000000000e+03 -1.812806586659e-02 1.060907056780e-04 5.662041020560e+00
1.044250000000e+03 -1.883652521173e-02 1.082700841792e-04 5.603833237480e+00
1.044500000000e+03 -1.946812193129e-02 1.102197100653e-04 5.545549958458e+00
1.044750000000e+03 -2.001580498519e-02 1.119125444702e-04 5.487205626213e+00
1.045000000000e+03 -2.047338415547e-02 1.133238440013e-04 5.428814587937e+00
1.045250000000e+03 -2.083559838550e-02 1.144314403414e-04 5.370391132412e+00
1.045500000000e+03 -2.109817298435e-02 1.152159971971e-04 5.311949527768e+00
1.045750000000e+03 -2.125786432784e-02 1.156612400611e-04 5.253504059562e+00
1.046000000000e+03 -2.131249016434e-02 1.157541538555e-04 5.195069069249e+00
1.046250000000e+03 -2.126094796846e-02 1.154851507358e-04 5.136658990651e+00
1.046500000000e+03 -2.110321777719e-02 1.148481998186e-04 5.078288385544e+00
1.046750000000e+03 -2.084035086032e-02 1.138409181283e-04 5.019971977030e+00
1.047000000000e+03 -2.047444675811e-02 1.124646266097e-04 4.961724678470e+00
1.047250000000e+03 -2.000861412457e-02 1.107243590663e-04 4.903561620431e+00
1.047500000000e+03 -1.944692230264e-02 1.086288351778e-04 4.845498170962e+00
1.047750000000e+03 -1.879433828858e-02 1.061903855760e-04 4.787549953050e+00
1.048000000000e+03 -1.805665639069e-02 1.034248399339e-04 4.729732853810e+00
1.048250000000e+03 -1.724041604780e-02 1.003513680241e-04 4.672063030130e+00
1.048500000000e+03 -1.635281397867e-02 9.699228342416e-05 4.614556906087e+00
1.048750000000e+03 -1.540161001338e-02 9.337280765687e-05 4.557231163561e+00
1.049000000000e+03 -1.439502739110e-02 8.952079575281e-05 4.500102728423e+00
1.049250000000e+03 -1.334165221054e-02 8.546642921428e-05 4.443188746876e+00
1.049500000000e+03 -1.225033028745e-02 8.124187685982e-05 4.386506559376e+00
1.049750000000e+03 -1.113006609610e-02 7.688093582200e-05 4.330073664760e+00
1.050000000000e+03 -9.989923105745e-03 7.241864153104e-05 4.273907683421e+00
1.050250000000e+03 -8.838928667812e-03 6.789086159906e-05 4.218026311908e+00
1.050500000000e+03 -7.685983848676e-03 6.333387086879e-05 4.162447276649e+00
1.050750000000e+03 -6.539780028769e-03 5.878396115860e-05 4.107188285243e+00
1.051000000000e+03 -5.408722755594e-03 5.427700882943e-05 4.052266973065e+00
1.051250000000e+03 -4.300864148371e-03 4.984804831223e-05 3.997700851993e+00
1.051500000000e+03 -3.223844614504e-03 4.553087800971e-05 3.943507259641e+00
1.051750000000e+03 -2.184843029148e-03 4.135768026481e-05 3.889703306705e+00
1.052000000000e+03 -1.190537086605e-03 3.735866664925e-05 3.836305829884e+00
1.052250000000e+03 -2.470732766342e-04 3.356175154817e-05 3.783331347713e+00
1.052500000000e+03 6.399550720412e-04 2.999226189598e-05 3.730796017374e+00
1.052750000000e+03 1.465519882169e-03 2.667270256651e-05 3.678715599491e+00
1.053000000000e+03 2.225162943388e-03 2.362252305738e-05 3.627105426595e+00
1.053250000000e+03 2.914993318383e-03 2.085796945103e-05 3.575980376846e+00
1.053500000000e+03 3.531677574651e-03 1.839199056611e-05 3.525354855645e+00
1.053750000000e+03 4.072425767054e-03 1.623417124297e-05 3.475242779708e+00
1.054000000000e+03 4.534971768186e-03 1.439072403217e-05 3.425657570550e+00
1.054250000000e+03 4.917550380655e-03 1.286452970112e-05 3.376612153572e+00
1.054500000000e+03 5.218872791708e-03 1.165522237975e-05 3.328118960215e+00
1.054750000000e+03 5.438099781434e-03 1.075932248021e-05 3.280189938504e+00
1.055000000000e+03 5.574814743708e-03 1.017040506529e-05 3.232836568363e+00
1.055250000000e+03 5.628997876065e-03 9.879303678462e-06 3.186069878508e+00
1.055500000000e+03 5.601000971742e-03 9.874346344224e-06 3.139900471500e+00
1.055750000000e+03 5.491525337189e-03 1.014161301527e-05 3.094338547489e+00
1.056000000000e+03 5.301602042380e-03 1.066520716908e-05 3.049393934565e+00
1.056250000000e+03 5.032576210130e-03 1.142754986758e-05 3.005076118067e+00
1.056500000000e+03 4.686095261160e-03 1.240967785282e-05 2.961394270958e+00
1.056750000000e+03 4.264101398146e-03 1.359152440306e-05 2.918357287090e+00
1.057000000000e+03 3.768828669569e-03 1.495220856360e-05 2.875973810097e+00
1.057250000000e+03 3.202804497024e-03 1.647029932350e-05 2.834252265199e+00
1.057500000000e+03 2.568855474942e-03 1.812408892793e-05 2.793200885539e+00
1.057750000000e+03 1.870117328060e-03 1.989183076595e-05 2.752827739882e+00
1.058000000000e+03 1.110048002977e-03 2.175195504392e-05 2.713140754585e+00
1.058250000000e+03 2.924435137435e-04 2.368326318028e-05 2.674147734758e+00
1.058500000000e+03 -5.785445263314e-04 2.566509631108e-05 2.635856381989e+00
1.058750000000e+03 -1.498391055643e-03 2.767747793400e-05 2.598274307991e+00
1.059000000000e+03 -2.462180179723e-03 2.970123183188e-05 2.561409046440e+00
1.059250000000e+03 -3.464589798296e-03 3.171807485519e-05 2.525268061666e+00
1.059500000000e+03 -4.499879841431e-03 3.371068684230e-05 2.489858754576e+00
1.059750000000e+03 -5.561885098863e-03 3.566275970990e-05 2.455188467207e+00
1.060000000000e+03 -6.644014360641e-03 3.755902706809e-05 2.421264485599e+00
1.060250000000e+03 -7.739257404044e-03 3.938527892688e-05 2.388094042115e+00
1.060500000000e+03 -8.840200854915e-03 4.112836266779e-05 2.355684317692e+00
1.060750000000e+03 -9.939054400828e-03 4.277617388340e-05 2.324042444831e+00
1.061000000000e+03 -1.102768829270e-02 4.431764161622e-05 2.293175511517e+00
1.061250000000e+03 -1.209768289453e-02 4.574270831659e-05 2.263090567993e+00
1.061500000000e+03 -1.314039077587e-02 4.704230994990e-05 2.233794635325e+00
1.061750000000e+03 -1.414701150614e-02 4.820835687003e-05 2.205294717564e+00
1.062000000000e+03 -1.510867891111e-02 4.923371993934e-05 2.177597816851e+00
1.062250000000e+03 -1.601656000381e-02 5.011222070078e-05 2.150710953403e+00
1.062500000000e+03 -1.686196475870e-02 5.083863060476e-05 2.124641188010e+00
1.062750000000e+03 -1.763646499013e-02 5.140867801789e-05 2.099395649209e+00
1.063000000000e+03 -1.833202064110e-02 5.181906428245e-05 2.074981564194e+00
1.063250000000e+03 -1.894111129374e-02 5.206749070130e-05 2.051406291630e+00
1.063500000000e+03 -1.945687023053e-02 5.215269380401e-05 2.028677358911e+00
1.063750000000e+03 -1.987321844196e-02 5.207449088435e-05 2.006802499569e+00
1.064000000000e+03 -2.018499549377e-02 5.183383275295e-05 1.985789693068e+00
1.064250000000e+03 -2.038808431072e-02 5.143286386489e-05 1.965647204807e+00
1.064500000000e+03 -2.047952669722e-02 5.087498712147e-05 1.946383624365e+00
1.064750000000e+03 -2.045762672995e-02 5.016492955115e-05 1.928007903649e+00
1.065000000000e+03 -2.032203892597e-02 4.930881323448e-05 1.910529390634e+00
1.065250000000e+03 -2.007383883921e-02 4.831421748172e-05 1.893957860982e+00
1.065500000000e+03 -1.971557343607e-02 4.719023478120e-05 1.878303543930e+00
1.065750000000e+03 -1.925128923438e-02 4.594751815928e-05 1.863577142713e+00
1.066000000000e+03 -1.868653695989e-02 4.459831445244e-05 1.849789849620e+00
1.066250000000e+03 -1.802835076340e-02 4.315647942368e-05 1.836953352593e+00
1.066500000000e+03 -1.728520238876e-02 4.163746612190e-05 1.825079835989e+00
1.066750000000e+03 -1.646692910007e-02 4.005829463716e-05 1.814181972203e+00
1.067000000000e+03 -1.558463651268e-02 3.843749047444e-05 1.804272905903e+00
1.067250000000e+03 -1.465057653325e-02 3.679498961368e-05 1.795366229420e+00
1.067500000000e+03 -1.367800301855e-02 3.515201212420e-05 1.787475951039e+00
1.067750000000e+03 -1.268100556187e-02 3.353089907937e-05 1.780616454192e+00
1.068000000000e+03 -1.167432512157e-02 3.195491534652e-05 1.774802449635e+00
1.068250000000e+03 -1.067315315700e-02 3.044801680782e-05 1.770048919768e+00
1.068500000000e+03 -9.692918948040e-03 2.903458570400e-05 1.766371056730e+00
1.068750000000e+03 -8.749066888141e-03 2.773913469903e-05 1.763784193390e+00
1.069000000000e+03 -7.856828188958e-03 2.658598364402e-05 1.762303728571e+00
1.069250000000e+03 -7.030991612995e-03 2.559891571222e-05 1.761945047333e+00
1.069500000000e+03 -6.285675580613e-03 2.480081626816e-05 1.762723435749e+00
1.069750000000e+03 -5.634106441903e-03 2.421329997626e-05 1.764653991700e+00
1.070000000000e+03 -5.088407205232e-03 2.385633778201e-05 1.767751531672e+00
1.070250000000e+03 -4.659399051526e-03 2.374788649961e-05 1.772030494162e+00
1.070500000000e+03 -4.356420719842e-03 2.390353055909e-05 1.777504839863e+00
1.070750000000e+03 -4.187167463956e-03 2.433614449829e-05 1.784187949755e+00
1.071000000000e+03 -4.157553370618e-03 2.505558280555e-05 1.792092520313e+00
1.071250000000e+03 -4.271598931311e-03 2.606840698008e-05 1.801230458026e+00
1.071500000000e+03 -4.531345923587e-03 2.737765078045e-05 1.811612771382e+00
1.071750000000e+03 -4.936801173673e-03 2.898262900036e-05 1.823249463671e+00
1.072000000000e+03 -5.485909771832e-03 3.087883706265e-05 1.836149423831e+00
1.072250000000e+03 -6.174558935916e-03 3.305785841479e-05 1.850320319814e+00
1.072500000000e+03 -6.996611547751e-03 3.550735182245e-05 1.865768490922e+00
1.072750000000e+03 -7.943970255337e-03 3.821111226443e-05 1.882498844545e+00
1.073000000000e+03 -9.006669817416e-03 4.114918900425e-05 1.900514753409e+00
1.073250000000e+03 -1.017299804826e-02 4.429807276629e-05 1.919817959219e+00
1.073500000000e+03 -1.142964192634e-02 4.763094192833e-05 1.940408478966e+00
1.073750000000e+03 -1.276185826674e-02 5.111797547019e-05 1.962284518871e+00
1.074000000000e+03 -1.415366590354e-02 5.472672523790e-05 1.985442395855e+00
1.074250000000e+03 -1.558805602767e-02 5.842249355900e-05 2.009876465984e+00
1.074500000000e+03 -1.704721880870e-02 6.216882693827e-05 2.035579064356e+00
1.074750000000e+03 -1.851278234791e-02 6.592801004915e-05 2.062540456092e+00
1.075000000000e+03 -1.996606037234e-02 6.966158538305e-05 2.090748798145e+00
1.075250000000e+03 -2.138830570524e-02 7.333089766043e-05 2.120190116108e+00
1.075500000000e+03 -2.276096543953e-02 7.689764737479e-05 2.150848294467e+00
1.075750000000e+03 -2.406593423355e-02 8.032444508801e-05 2.182705082986e+00
1.076000000000e+03 -2.528580253342e-02 8.357535754419e-05 2.215740117293e+00
1.076250000000e+03 -2.640409578231e-02 8.661643375207e-05 2.249930957349e+00
1.076500000000e+03 -2.740550163985e-02 8.941620535735e-05 2.285253141452e+00
1.076750000000e+03 -2.827608146109e-02 9.194614898775e-05 2.321680257453e+00
1.077000000000e+03 -2.900346440146e-02 9.418110541334e-05 2.359184028762e+00
1.077250000000e+03 -2.957701912965e-02 9.609964457166e-05 2.397734417734e+00
1.077500000000e+03 -2.998800359803e-02 9.768437622201e-05 2.437299742269e+00
1.077750000000e+03 -3.022968746567e-02 9.892219280072e-05 2.477846807767e+00
1.078000000000e+03 -3.029744878517e-02 9.980444773652e-05 2.519341050613e+00
1.078250000000e+03 -3.018883981687e-02 1.003270607253e-04 2.561746694153e+00
1.078500000000e+03 -2.990362462373e-02 1.004905533565e-04 2.605026913769e+00
1.078750000000e+03 -2.944378395357e-02 1.003000084277e-04 2.649144010979e+00
1.079000000000e+03 -2.881349023152e-02 9.976496024866e-05 2.694059593700e+00
1.079250000000e+03 -2.801905158669e-02 9.889921598213e-05 2.739734761684e+00
1.079500000000e+03 -2.706882429258e-02 9.772060896684e-05 2.786130294616e+00
1.079750000000e+03 -2.597309778351e-02 9.625069496691e-05 2.833206841806e+00
1.080000000000e+03 -2.474395018579e-02 9.451439224958e-05 2.880925110331e+00
1.080250000000e+03 -2.339507998070e-02 9.253957581970e-05 2.929246051577e+00
1.080500000000e+03 -2.194161313512e-02 9.035663052484e-05 2.978131041885e+00
1.080750000000e+03 -2.039989144409e-02 8.799797609915e-05 3.027542058425e+00
1.081000000000e+03 -1.878724327854e-02 8.549756908816e-05 3.077441845996e+00
1.081250000000e+03 -1.712174136153e-02 8.289039414405e-05 3.127794073780e+00
1.081500000000e+03 -1.542195143804e-02 8.021195162047e-05 3.178563482727e+00
1.081750000000e+03 -1.370667519776e-02 7.749775196331e-05 3.229716017497e+00
1.082000000000e+03 -1.199469204672e-02 7.478282371545e-05 3.281218947333e+00
1.082250000000e+03 -1.030450359270e-02 7.210124453197e-05 3.333040969677e+00
1.082500000000e+03 -8.654084887418e-03 6.948570169177e-05 3.385152298894e+00
1.082750000000e+03 -7.060646622700e-03 6.696708800172e-05 3.437524736730e+00
1.083000000000e+03 -5.540411120315e-03 6.457413726899e-05 3.490131727862e+00
1.083250000000e+03 -4.108406517460e-03 6.233310544196e-05 3.542948395089e+00
1.083500000000e+03 -2.778281331927e-03 6.026749891574e-05 3.595951557953e+00
1.083750000000e+03 -1.562142718719e-03 5.839785323752e-05 3.649119731645e+00
1.084000000000e+03 -4.704192717500e-04 5.674156008356e-05 3.702433111097e+00
1.084250000000e+03 4.882484587976e-04 5.531274505824e-05 3.755873535058e+00
1.084500000000e+03 1.307089301051e-03 5.412220129339e-05 3.809424433268e+00
1.084750000000e+03 1.981254918480e-03 5.317736313609e-05 3.863070760979e+00
1.085000000000e+03 2.507843667065e-03 5.248232790919e-05 3.916798915849e+00
1.085250000000e+03 2.885896046723e-03 5.203792193692e-05 3.970596641201e+00
1.085500000000e+03 3.116363506652e-03 5.184179985079e-05 4.024452921529e+00
1.085750000000e+03 3.202049540891e-03 5.188859252711e-05 4.078357861789e+00
1.086000000000e+03 3.147527503129e-03 5.217007684438e-05 4.132302565137e+00
1.086250000000e+03 2.959034324364e-03 5.267538240900e-05 4.186278997718e+00
1.086500000000e+03 2.644344614868e-03 5.339121482872e-05 4.240279853590e+00
1.086750000000e+03 2.212626377296e-03 5.430210309876e-05 4.294298417594e+00
1.087000000000e+03 1.674280932962e-03 5.539066773472e-05 4.348328423052e+00
1.087250000000e+03 1.040770358221e-03 5.663790045904e-05 4.402363918768e+00
1.087500000000e+03 3.244346487186e-04 5.802345419798e-05 4.456399131811e+00
1.087750000000e+03 -4.616983543803e-04 5.952594133737e-05 4.510428344185e+00
1.088000000000e+03 -1.304107313641e-03 6.112323401991e-05 4.564445768550e+00
1.088250000000e+03 -2.188973837673e-03 6.279276698964e-05 4.618445440771e+00
1.088500000000e+03 -3.102377669079e-03 6.451183735126e-05 4.672421117727e+00
1.088750000000e+03 -4.030488178891e-03 6.625789784481e-05 4.726366186349e+00
1.089000000000e+03 -4.959750755019e-03 6.800884494765e-05 4.780273590619e+00
1.089250000000e+03 -5.877063709989e-03 6.974329199119e-05 4.834135763836e+00
1.089500000000e+03 -6.769946540185e-03 7.144083170307e-05 4.887944581953e+00
1.089750000000e+03 -7.626694851284e-03 7.308228117822e-05 4.941691325399e+00
1.090000000000e+03 -8.436522145328e-03 7.464991427056e-05 4.995366657123e+00
1.090250000000e+03 -9.189685349909e-03 7.612766031229e-05 5.048960612180e+00
1.090500000000e+03 -9.877595268399e-03 7.750129061446e-05 5.102462603420e+00
1.090750000000e+03 -1.049290758104e-02 7.875857581113e-05 5.155861436115e+00
1.091000000000e+03 -1.102959589928e-02 7.988941873377e-05 5.209145335654e+00
1.091250000000e+03 -1.148300569891e-02 8.088595822997e-05 5.262301985761e+00
1.091500000000e+03 -1.184988766986e-02 8.174263921784e-05 5.315318574821e+00
1.091750000000e+03 -1.212841300354e-02 8.245625965891e-05 5.368181852495e+00
1.092000000000e+03 -1.231816754367e-02 8.302597900248e-05 5.420878191189e+00
1.092250000000e+03 -1.242012686675e-02 8.345330097537e-05 5.473393653536e+00
1.092500000000e+03 -1.243661409158e-02 8.374202467429e-05 5.525714064736e+00
1.092750000000e+03 -1.237123805634e-02 8.389816271862e-05 5.577825086649e+00
1.093000000000e+03 -1.222881675686e-02 8.392983009767e-05 5.629712293864e+00
1.093250000000e+03 -1.201528383781e-02 8.384710260786e-05 5.681361249560e+00
1.093500000000e+03 -1.173758244074e-02 8.366184979605e-05 5.732757580836e+00
1.093750000000e+03 -1.140354639469e-02 8.338754271517e-05 5.783887050816e+00
1.094000000000e+03 -1.102177081856e-02 8.303903900628e-05 5.834735628927e+00
1.094250000000e+03 -1.060147468683e-02 8.263234879105e-05 5.885289556454e+00
1.094500000000e+03 -1.015235627981e-02 8.218438287549e-05 5.935535406282e+00
1.094750000000e+03 -9.684444682477e-03 8.171267766288e-05 5.985460139963e+00
1.095000000000e+03 -9.207947981261e-03 8.123510219443e-05 6.035051154921e+00
1.095250000000e+03 -8.733102090093e-03 8.076969593726e-05 6.084296329727e+00
1.095500000000e+03 -8.270019987189e-03 8.033428700180e-05 6.133184058271e+00
1.095750000000e+03 -7.828545588429e-03 7.994621048604e-05 6.181703280255e+00
1.096000000000e+03 -7.418113518923e-03 7.962205845641e-05 6.229843504660e+00
1.096250000000e+03 -7.047614854314e-03 7.937745800604e-05 6.277594823282e+00
1.096500000000e+03 -6.725274683555e-03 7.922675231611e-05 6.324947922683e+00
1.096750000000e+03 -6.458537836127e-03 7.918280434888e-05 6.371894084142e+00
1.097000000000e+03 -6.253968896376e-03 7.925682891533e-05 6.418425181525e+00
1.097250000000e+03 -6.117164781336e-03 7.945819530475e-05 6.464533670659e+00
1.097500000000e+03 -6.052683198206e-03 7.979428526336e-05 6.510212575837e+00
1.097750000000e+03 -6.063984578557e-03 8.027035645775e-05 6.555455466863e+00
1.098000000000e+03 -6.153392041876e-03 8.088945222942e-05 6.600256435130e+00
1.098250000000e+03 -6.322066714830e-03 8.165237421667e-05 6.644610062701e+00
1.098500000000e+03 -6.570000935590e-03 8.255765885842e-05 6.688511390376e+00
1.098750000000e+03 -6.896025603244e-03 8.360158504836e-05 6.731955876293e+00
1.099000000000e+03 -7.297835837995e-03 8.477822451208e-05 6.774939356494e+00
1.099250000000e+03 -7.772030895262e-03 8.607952048661e-05 6.817457998884e+00
1.099500000000e+03 -8.314169675007e-03 8.749539857494e-05 6.859508257285e+00
1.099750000000e+03 -8.918838334331e-03 8.901389984206e-05 6.901086816331e+00
1.100000000000e+03 -9.579732233902e-03 9.062135162083e-05 6.942190542294e+00
1.100250000000e+03 -1.028974733993e-02 9.230255442796e-05 6.982816422168e+00
1.100500000000e+03 -1.104108227366e-02 9.404098391971e-05 7.022961506383e+00
1.100750000000e+03 -1.182534808255e-02 9.581900803124e-05 7.062622847907e+00
1.101000000000e+03 -1.263368424338e-02 9.761810907882e-05 7.101797437040e+00
1.101250000000e+03 -1.345688004523e-02 9.941913309255e-05 7.140482132625e+00
1.101500000000e+03 -1.428549797683e-02 1.012025311470e-04 7.178673597428e+00
1.101750000000e+03 -1.510999954253e-02 1.029486061071e-04 7.216368221930e+00
1.102000000000e+03 -1.592086865036e-02 1.046377526524e-04 7.253562055964e+00
1.102250000000e+03 -1.670873463773e-02 1.062506899085e-04 7.290250728905e+00
1.102500000000e+03 -1.746448887054e-02 1.077686921012e-04 7.326429377644e+00
1.102750000000e+03 -1.817939781364e-02 1.091737750454e-04 7.362092564720e+00
1.103000000000e+03 -1.884520618889e-02 1.104489993356e-04 7.397234204836e+00
1.103250000000e+03 -1.945423465472e-02 1.115786029726e-04 7.431847482801e+00
1.103500000000e+03 -1.999946432071e-02 1.125481555221e-04 7.465924781146e+00
1.103750000000e+03 -2.047461392087e-02 1.133447345381e-04 7.499457601645e+00
1.104000000000e+03 -2.087420354978e-02 1.139570660374e-04 7.532436495176e+00
1.104250000000e+03 -2.119360640963e-02 1.143756446390e-04 7.564850995103e+00
1.104500000000e+03 -2.142909001562e-02 1.145928378914e-04 7.596689551711e+00
1.104750000000e+03 -2.157784293044e-02 1.146029668254e-04 7.627939477074e+00
1.105000000000e+03 -2.163798890055e-02 1.144023646554e-04 7.658586897495e+00
1.105250000000e+03 -2.160859050363e-02 1.139894189339e-04 7.688616710587e+00
1.105500000000e+03 -2.148963871364e-02 1.133645883972e-04 7.718012557200e+00
1.105750000000e+03 -2.128203218197e-02 1.125304094104e-04 7.746756802253e+00
1.106000000000e+03 -2.098754584617e-02 1.114914785844e-04 7.774830528006e+00
1.106250000000e+03 -2.060878878871e-02 1.102543614112e-04 7.802213543309e+00
1.106500000000e+03 -2.014915541796e-02 1.088275420615e-04 7.828884402706e+00
1.106750000000e+03 -1.961276737888e-02 1.072213688225e-04 7.854820444564e+00
1.107000000000e+03 -1.900440935616e-02 1.054479395563e-04 7.879997845552e+00
1.107250000000e+03 -1.832946126496e-02 1.035209749431e-04 7.904391686020e+00
1.107500000000e+03 -1.759382530667e-02 1.014556756900e-04 7.927976036482e+00
1.107750000000e+03 -1.680385092567e-02 9.926856481943e-05 7.950724058876e+00
1.108000000000e+03 -1.596625921621e-02 9.697731632452e-05 7.972608121524e+00
1.108250000000e+03 -1.508806690320e-02 9.460055631172e-05 7.993599927434e+00
1.108500000000e+03 -1.417651120307e-02 9.215769018089e-05 8.013670661089e+00
1.108750000000e+03 -1.323897717902e-02 8.966870206692e-05 8.032791142248e+00
1.109000000000e+03 -1.228292728579e-02 8.715392409259e-05 8.050931989957e+00
1.109250000000e+03 -1.131583514870e-02 8.463386430532e-05 8.068063800346e+00
1.109500000000e+03 -1.034512219865e-02 8.212893746273e-05 8.084157322776e+00
1.109750000000e+03 -9.378099953466e-03 7.965926199646e-05 8.099183648322e+00
1.110000000000e+03 -8.421914900172e-03 7.724445420315e-05 8.113114391968e+00
1.110250000000e+03 -7.483499530070e-03 7.490344641245e-05 8.125921881393e+00
1.110500000000e+03 -6.569525437639e-03 7.265429544495e-05 8.137579335367e+00
1.110750000000e+03 -5.686362555172e-03 7.051396432278e-05 8.148061043073e+00
1.111000000000e+03 -4.840039014590e-03 6.849815064511e-05 8.157342528498e+00
1.111250000000e+03 -4.036207041112e-03 6.662116227851e-05 8.165400711148e+00
1.111500000000e+03 -3.280108249906e-03 6.489577264007e-05 8.172214047549e+00
1.111750000000e+03 -2.576543112283e-03 6.333310110357e-05 8.177762662792e+00
1.112000000000e+03 -1.929841870012e-03 6.194251745925e-05 8.182028465471e+00
1.112250000000e+03 -1.343834760990e-03 6.073155880304e-05 8.184995241976e+00
1.112500000000e+03 -8.218253035213e-04 5.970587929297e-05 8.186648736244e+00
1.112750000000e+03 -3.665630831731e-04 5.886921698142e-05 8.186976708250e+00
1.113000000000e+03 1.978156565069e-05 5.822338298347e-05 8.185968975060e+00
1.113250000000e+03 3.356435440294e-04 5.776826899309e-05 8.183617430004e+00
1.113500000000e+03 5.800858312296e-04 5.750187881023e-05 8.179916046074e+00
1.113750000000e+03 7.528210979401e-04 5.742038674297e-05 8.174860860044e+00
1.114000000000e+03 8.542298063563e-04 5.751820919900e-05 8.168449941346e+00
1.114250000000e+03 8.853755243998e-04 5.778804413636e-05 8.160683343799e+00
1.114500000000e+03 8.480144702201e-04 5.822101202957e-05 8.151563045920e+00
1.114750000000e+03 7.445996803338e-04 5.880678111675e-05 8.141092879482e+00
1.115000000000e+03 5.782782894286e-04 5.953368818215e-05 8.129278447096e+00
1.115250000000e+03 3.528807707531e-04 6.038887877594e-05 8.116127033906e+00
1.115500000000e+03 7.290168123600e-05 6.135845754587e-05 8.101647513673e+00
1.115750000000e+03 -2.565295733888e-04 6.242765969577e-05 8.085850250397e+00
1.116000000000e+03 -6.296872526431e-04 6.358099614534e-05 8.068747000415e+00
1.116250000000e+03 -1.040298476709e-03 6.480240033965e-05 8.050350813815e+00
1.116500000000e+03 -1.481603069748e-03 6.607541866677e-05 8.030675938454e+00
1.116750000000e+03 -1.946422042347e-03 6.738338978884e-05 8.009737728523e+00
1.117000000000e+03 -2.427237399956e-03 6.870960927849e-05 7.987552557287e+00
1.117250000000e+03 -2.916278277813e-03 7.003750148266e-05 7.964137737153e+00
1.117500000000e+03 -3.405616819271e-03 7.135078072104e-05 7.939511446021e+00
1.117750000000e+03 -3.887267567834e-03 7.263359195336e-05 7.913692662252e+00
1.118000000000e+03 -4.353293716628e-03 7.387066782874e-05 7.886701107042e+00
1.118250000000e+03 -4.795913336573e-03 7.504747221820e-05 7.858557195719e+00
1.118500000000e+03 -5.207608610015e-03 7.615033829300e-05 7.829281996602e+00
1.118750000000e+03 -5.581232036101e-03 7.716659362472e-05 7.798897197951e+00
1.119000000000e+03 -5.910109359054e-03 7.808467544879e-05 7.767425082458e+00
1.119250000000e+03 -6.188138384615e-03 7.889423819338e-05 7.734888507629e+00
1.119500000000e+03 -6.409879152636e-03 7.958624723289e-05 7.701310892477e+00
1.119750000000e+03 -6.570635177947e-03 8.015306162129e-05 7.666716209123e+00
1.120000000000e+03 -6.666524783892e-03 8.058850511736e-05 7.631128977496e+00
1.120250000000e+03 -6.694539083381e-03 8.088792269079e-05 7.594574263234e+00
1.120500000000e+03 -6.652586968567e-03 8.104822311533e-05 7.557077676735e+00
1.120750000000e+03 -6.539525364920e-03 8.106790799409e-05 7.518665373012e+00
1.121000000000e+03 -6.355174830710e-03 8.094708649531e-05 7.479364049742e+00
1.121250000000e+03 -6.100319445484e-03 8.068744642453e-05 7.439200944312e+00
1.121500000000e+03 -5.776691870886e-03 8.029227026157e-05 7.398203827557e+00
1.121750000000e+03 -5.386943658869e-03 7.976639188542e-05 7.356400993479e+00
1.122000000000e+03 -4.934601974237e-03 7.911611990097e-05 7.313821245450e+00
1.122250000000e+03 -4.424013130784e-03 7.834916755928e-05 7.270493875373e+00
1.122500000000e+03 -3.860275882959e-03 7.747456828253e-05 7.226448639545e+00
1.122750000000e+03 -3.249163809829e-03 7.650256693775e-05 7.181715726249e+00
1.123000000000e+03 -2.597041475394e-03 7.544446583571e-05 7.136325719726e+00
1.123250000000e+03 -1.910772789543e-03 7.431251144538e-05 7.090309555603e+00
1.123500000000e+03 -1.197627152041e-03 7.311973997412e-05 7.043698473201e+00
1.123750000000e+03 -4.651821514480e-04 7.187980388820e-05 6.996523960531e+00
1.124000000000e+03 2.787743100722e-04 7.060679737023e-05 6.948817694286e+00
1.124250000000e+03 1.026339132759e-03 6.931507370220e-05 6.900611477813e+00
1.124500000000e+03 1.769588672283e-03 6.801904608011e-05 6.851937171770e+00
1.124750000000e+03 2.500666923957e-03 6.673301677948e-05 6.802826626318e+00
1.125000000000e+03 3.211871135873e-03 6.547099186682e-05 6.753311606468e+00
1.125250000000e+03 3.895729099338e-03 6.424650223008e-05 6.703423721546e+00
1.125500000000e+03 4.545072407080e-03 6.307243167153e-05 6.653194348678e+00
1.125750000000e+03 5.153100587972e-03 6.196086221652e-05 6.602654562830e+00
1.126000000000e+03 5.713440651029e-03 6.092293021676e-05 6.551835061869e+00
1.126250000000e+03 6.220197513387e-03 5.996870486480e-05 6.500766100266e+00
1.126500000000e+03 6.667999856384e-03 5.910708297685e-05 6.449477419288e+00
1.126750000000e+03 7.052038189850e-03 5.834570925753e-05 6.397998185065e+00
1.127000000000e+03 7.368097772167e-03 5.769091806226e-05 6.346356927856e+00
1.127250000000e+03 7.612585443354e-03 5.714769284634e-05 6.294581488738e+00
1.127500000000e+03 7.782552205796e-03 5.671967891971e-05 6.242698965314e+00
1.127750000000e+03 7.875710429010e-03 5.640918193681e-05 6.190735667098e+00
1.128000000000e+03 7.890447181162e-03 5.621720096177e-05 6.138717075604e+00
1.128250000000e+03 7.825833349864e-03 5.614351444327e-05 6.086667804216e+00
1.128500000000e+03 7.681628362967e-03 5.618676144178e-05 6.034611568682e+00
1.128750000000e+03 7.458281299858e-03 5.634451766279e-05 5.982571159054e+00
1.129000000000e+03 7.156927665515e-03 5.661342350893e-05 5.930568416127e+00
1.129250000000e+03 6.779382052583e-03 5.698928848008e-05 5.878624215441e+00
1.129500000000e+03 6.328125579134e-03 5.746724245809e-05 5.826758448711e+00
1.129750000000e+03 5.806288569801e-03 5.804188151118e-05 5.774990014495e+00
1.130000000000e+03 5.217628130198e-03 5.870733618268e-05 5.723336812576e+00
1.130250000000e+03 4.566498528464e-03 5.945745424266e-05 5.671815734452e+00
1.130500000000e+03 3.857817088361e-03 6.028591578455e-05 5.620442666262e+00
1.130750000000e+03 3.097021491212e-03 6.118633867433e-05 5.569232483454e+00
1.131000000000e+03 2.290022606146e-03 6.215237144783e-05 5.518199057681e+00
1.131250000000e+03 1.443148240932e-03 6.317777578124e-05 5.467355254866e+00
1.131500000000e+03 5.630827975915e-04 6.425648723354e-05 5.416712944603e+00
1.131750000000e+03 -3.432017226555e-04 6.538266313713e-05 5.366283000411e+00
1.132000000000e+03 -1.268517901760e-03 6.655070806491e-05 5.316075310389e+00
1.132250000000e+03 -2.205542345851e-03 6.775528520644e-05 5.266098778391e+00
1.132500000000e+03 -3.146896640288e-03 6.899130649909e-05 5.216361334899e+00
1.132750000000e+03 -4.085233203860e-03 7.025391018906e-05 5.166869938324e+00
1.133000000000e+03 -5.013320458414e-03 7.153841978963e-05 5.117630585265e+00
1.133250000000e+03 -5.924129817998e-03 7.284029443355e-05 5.068648311379e+00
1.133500000000e+03 -6.810919382536e-03 7.415506512362e-05 5.019927200608e+00
1.133750000000e+03 -7.667315833234e-03 7.547826607329e-05 4.971470386043e+00
1.134000000000e+03 -8.487390553525e-03 7.680535927154e-05 4.923280055699e+00
1.134250000000e+03 -9.265729671137e-03 7.813165352288e-05 4.875357457609e+00
1.134500000000e+03 -9.997496481955e-03 7.945223772934e-05 4.827702900999e+00
1.134750000000e+03 -1.067848434220e-02 8.076190505402e-05 4.780315761983e+00
1.135000000000e+03 -1.130515933329e-02 8.205508180492e-05 4.733194487104e+00
1.135250000000e+03 -1.187469174319e-02 8.332577347511e-05 4.686336599650e+00
1.135500000000e+03 -1.238497517431e-02 8.456752041119e-05 4.639738703911e+00
1.135750000000e+03 -1.283463348164e-02 8.577336811755e-05 4.593396494215e+00
1.136000000000e+03 -1.322301474333e-02 8.693585336084e-05 4.547304764109e+00
1.136250000000e+03 -1.355017313238e-02 8.804701133769e-05 4.501457419255e+00
1.136500000000e+03 -1.381683789306e-02 8.909839947935e-05 4.455847491897e+00
1.136750000000e+03 -1.402437152752e-02 9.008113565093e-05 4.410467160469e+00
1.137000000000e+03 -1.417471717151e-02 9.098597346371e-05 4.365307772748e+00
1.137250000000e+03 -1.427033719278e-02 9.180339141698e-05 4.320359873791e+00
1.137500000000e+03 -1.431414307721e-02 9.252369758755e-05 4.275613239750e+00
1.137750000000e+03 -1.430942061049e-02 9.313715946352e-05 4.231056916680e+00
1.138000000000e+03 -1.425974933721e-02 9.363414880337e-05 4.186679267554e+00
1.138250000000e+03 -1.416892111594e-02 9.400530379300e-05 4.142468023857e+00
1.138500000000e+03 -1.404085696488e-02 9.424170040156e-05 4.098410347650e+00
1.138750000000e+03 -1.387952669112e-02 9.433503642170e-05 4.054492898201e+00
1.139000000000e+03 -1.368887116997e-02 9.427782071675e-05 4.010701908716e+00
1.139250000000e+03 -1.347272994270e-02 9.406355682620e-05 3.967023272371e+00
1.139500000000e+03 -1.323477614162e-02 9.368692931805e-05 3.923442632975e+00
1.139750000000e+03 -1.297845904893e-02 9.314397958779e-05 3.879945487271e+00
1.140000000000e+03 -1.270695613886e-02 9.243226769237e-05 3.836517296278e+00
1.140250000000e+03 -1.242313550214e-02 9.155101726588e-05 3.793143599691e+00
1.140500000000e+03 -1.212952877597e-02 9.050123601673e-05 3.749810145467e+00
1.140750000000e+03 -1.182831523699e-02 8.928581010098e-05 3.706503018822e+00
1.141000000000e+03 -1.152131692071e-02 8.790956774501e-05 3.663208785877e+00
1.141250000000e+03 -1.121000438397e-02 8.637931058425e-05 3.619914638352e+00
1.141500000000e+03 -1.089551246823e-02 8.470380798201e-05 3.576608544171e+00
1.141750000000e+03 -1.057866564707e-02 8.289375443074e-05 3.533279407415e+00
1.142000000000e+03 -1.026001121196e-02 8.096168895705e-05 3.489917227650e+00
1.142250000000e+03 -9.939859093497e-03 7.892187471020e-05 3.446513262601e+00
1.142500000000e+03 -9.618327665523e-03 7.679014503026e-05 3.403060197039e+00
1.142750000000e+03 -9.295392777399e-03 7.458371251168e-05 3.359552308342e+00
1.143000000000e+03 -8.970938827609e-03 7.232094686443e-05 3.315985632302e+00
1.143250000000e+03 -8.644810997374e-03 7.002112526316e-05 3.272358130832e+00
1.143500000000e+03 -8.316865516986e-03 6.770415853485e-05 3.228669853103e+00
1.143750000000e+03 -7.987017591701e-03 6.539029763633e-05 3.184923094648e+00
1.144000000000e+03 -7.655284549771e-03 6.309982833025e-05 3.141122549023e+00
1.144250000000e+03 -7.321824174314e-03 6.085276182197e-05 3.097275455338e+00
1.144500000000e+03 -6.986965514197e-03 5.866851588629e-05 3.053391734249e+00
1.144750000000e+03 -6.651232007655e-03 5.656560648590e-05 3.009484113866e+00
1.145000000000e+03 -6.315356846494e-03 5.456135121631e-05 2.965568245889e+00
1.145250000000e+03 -5.980288746882e-03 5.267158336400e-05 2.921662805611e+00
1.145500000000e+03 -5.647188680204e-03 5.091039728558e-05 2.877789576668e+00
1.145750000000e+03 -5.317418108412e-03 4.928991717373e-05 2.833973520416e+00
1.146000000000e+03 -4.992517621886e-03 4.782009573154e-05 2.790242823306e+00
1.146250000000e+03 -4.674178197074e-03 4.650855346164e-05 2.746628926292e+00
1.146500000000e+03 -4.364204341423e-03 4.536045320708e-05 2.703166528852e+00
1.146750000000e+03 -4.064471384513e-03 4.437841986296e-05 2.659893571321e+00
1.147000000000e+03 -3.776877048767e-03 4.356250124327e-05 2.616851189051e+00
1.147250000000e+03 -3.503289345048e-03 4.291017397604e-05 2.574083640865e+00
1.147500000000e+03 -3.245491745209e-03 4.241639325755e-05 2.531638208973e+00
1.147750000000e+03 -3.005127396801e-03 4.207368548009e-05 2.489565068477e+00
1.148000000000e+03 -2.783643771282e-03 4.187228264982e-05 2.447917128698e+00
1.148250000000e+03 -2.582239628937e-03 4.180029520848e-05 2.406749842761e+00
1.148500000000e+03 -2.401815410620e-03 4.184392104742e-05 2.366120989040e+00
1.148750000000e+03 -2.242928955998e-03 4.198768611008e-05 2.326090422673e+00
1.149000000000e+03 -2.105757769877e-03 4.221471246496e-05 2.286719799494e+00
1.149250000000e+03 -1.990068763330e-03 4.250700869418e-05 2.248072275198e+00
1.149500000000e+03 -1.895197059131e-03 4.284577687169e-05 2.210212180396e+00
1.149750000000e+03 -1.820034456353e-03 4.321173076988e-05 2.173204675422e+00
1.150000000000e+03 -1.763027839083e-03 4.358541453636e-05 2.137115389447e+00
1.150250000000e+03 -1.722188547744e-03 4.394754890549e-05 2.102010046103e+00
1.150500000000e+03 -1.695112429620e-03 4.427933657380e-05 2.067954080837e+00
1.150750000000e+03 -1.679010208711e-03 4.456276277526e-05 2.035012255855e+00
1.151000000000e+03 -1.670748359449e-03 4.478089083151e-05 2.003248275528e+00
1.151250000000e+03 -1.666899341816e-03 4.491813189256e-05 1.972724408954e+00
1.151500000000e+03 -1.663800598919e-03 4.496048780400e-05 1.943501123552e+00
1.151750000000e+03 -1.657620965666e-03 4.489577169581e-05 1.915636736165e+00
1.152000000000e+03 -1.644433516308e-03 4.471377982418e-05 1.889187084166e+00
1.152250000000e+03 -1.620293126129e-03 4.440642397879e-05 1.864205222534e+00
1.152500000000e+03 -1.581317261843e-03 4.396786479507e-05 1.840741149352e+00
1.152750000000e+03 -1.523768215549e-03 4.339457676930e-05 1.818841564820e+00
1.153000000000e+03 -1.444135132854e-03 4.268538033150e-05 1.798549663536e+00
1.153250000000e+03 -1.339214063194e-03 4.184143777436e-05 1.779904965269e+00
1.153500000000e+03 -1.206184196800e-03 4.086621300639e-05 1.762943182303e+00
1.153750000000e+03 -1.042678734928e-03 3.976539569553e-05 1.747696126307e+00
1.154000000000e+03 -8.468488206527e-04 3.854679316873e-05 1.734191653435e+00
1.154250000000e+03 -6.174189715865e-04 3.722019216840e-05 1.722453646210e+00
1.154500000000e+03 -3.537329838086e-04 3.579719363356e-05 1.712502032333e+00
1.154750000000e+03 -5.578899410885e-05 3.429102281688e-05 1.704352836263e+00
1.155000000000e+03 2.757369757586e-04 3.271632039928e-05 1.698018262440e+00
1.155250000000e+03 6.394796852588e-04 3.108891550621e-05 1.693506806162e+00
1.155500000000e+03 1.033386029904e-03 2.942558775076e-05 1.690823388324e+00
1.155750000000e+03 1.454729053797e-03 2.774381977128e-05 1.689969510830e+00
1.156000000000e+03 1.900134689340e-03 2.606154540760e-05 1.690943427695e+00
1.156250000000e+03 2.365620743422e-03 2.439689679234e-05 1.693740327949e+00
1.156500000000e+03 2.846647606529e-03 2.276795422332e-05 1.698352525891e+00
1.156750000000e+03 3.338179879921e-03 2.119250377353e-05 1.704769654189e+00
1.157000000000e+03 3.834757987274e-03 1.968780246506e-05 1.712978855644e+00
1.157250000000e+03 4.330578596986e-03 1.827035718641e-05 1.722964969657e+00
1.157500000000e+03 4.819582510551e-03 1.695571978572e-05 1.734710709691e+00
1.157750000000e+03 5.295548737211e-03 1.575829849648e-05 1.748196828134e+00
1.158000000000e+03 5.752193041400e-03 1.469118906441e-05 1.763402266103e+00
1.158250000000e+03 6.183269258723e-03 1.376602822145e-05 1.780304285706e+00
1.158500000000e+03 6.582671837923e-03 1.299286745679e-05 1.798878582694e+00
1.158750000000e+03 6.944537466406e-03 1.238007252408e-05 1.819099378997e+00
1.159000000000e+03 7.263344164202e-03 1.193424548271e-05 1.840939494242e+00
1.159250000000e+03 7.534005905286e-03 1.166017098517e-05 1.864370396534e+00
1.159500000000e+03 7.751961209421e-03 1.156078639841e-05 1.889362233520e+00
1.159750000000e+03 7.913253784453e-03 1.163717584346e-05 1.915883845126e+00
1.160000000000e+03 8.014603731349e-03 1.188858782550e-05 1.943902759999e+00
1.160250000000e+03 8.053468164971e-03 1.231247486416e-05 1.973385178624e+00
1.160500000000e+03 8.028089621080e-03 1.290455509695e-05 2.004295946008e+00
1.160750000000e+03 7.937531484588e-03 1.365889449767e-05 2.036598517144e+00
1.161000000000e+03 7.781699777998e-03 1.456800721658e-05 2.070254920328e+00
1.161250000000e+03 7.561350452143e-03 1.562297395599e-05 2.105225720301e+00
1.161500000000e+03 7.278082320786e-03 1.681357565539e-05 2.141469987828e+00
1.161750000000e+03 6.934315256534e-03 1.812844125185e-05 2.178945276891e+00
1.162000000000e+03 6.533254298258e-03 1.955520646227e-05 2.217607616580e+00
1.162250000000e+03 6.078839970646e-03 2.108068273626e-05 2.257411517783e+00
1.162500000000e+03 5.575685948293e-03 2.269103346381e-05 2.298310001604e+00
1.162750000000e+03 5.029004990175e-03 2.437195500554e-05 2.340254648306e+00
1.163000000000e+03 4.444524731731e-03 2.610886049723e-05 2.383195673009e+00
1.163250000000e+03 3.828394830115e-03 2.788706374324e-05 2.427082025451e+00
1.163500000000e+03 3.187087397525e-03 2.969196130811e-05 2.471861518875e+00
1.163750000000e+03 2.527292647230e-03 3.150921023629e-05 2.517480983800e+00
1.164000000000e+03 1.855811876981e-03 3.332489880334e-05 2.563886450291e+00
1.164250000000e+03 1.179449957057e-03 3.512570863659e-05 2.611023353144e+00
1.164500000000e+03 5.049093457508e-04 3.689906541285e-05 2.658836761714e+00
1.164750000000e+03 -1.613121516701e-04 3.863327742273e-05 2.707271628655e+00
1.165000000000e+03 -8.130179779974e-04 4.031765869028e-05 2.756273055307e+00
1.165250000000e+03 -1.444402073243e-03 4.194263592294e-05 2.805786570963e+00
1.165500000000e+03 -2.050129013204e-03 4.349983881646e-05 2.855758419541e+00
1.165750000000e+03 -2.625403916180e-03 4.498217911583e-05 2.906135850961e+00
1.166000000000e+03 -3.166030913165e-03 4.638389674827e-05 2.956867411033e+00
1.166250000000e+03 -3.668459594055e-03 4.770059790285e-05 3.007903226930e+00
1.166500000000e+03 -4.129818850367e-03 4.892926534558e-05 3.059195281190e+00
1.166750000000e+03 -4.547938176391e-03 5.006825584367e-05 3.110697671427e+00
1.167000000000e+03 -4.921356552907e-03 5.111727970197e-05 3.162366850119e+00
1.167250000000e+03 -5.249319689993e-03 5.207736785121e-05 3.214161842230e+00
1.167500000000e+03 -5.531765949509e-03 5.295080764936e-05 3.266044435081e+00
1.167750000000e+03 -5.769302128610e-03 5.374107281075e-05 3.317979338349e+00
1.168000000000e+03 -5.963170332948e-03 5.445273934152e-05 3.369934313153e+00
1.168250000000e+03 -6.115207024629e-03 5.509139111923e-05 3.421880265271e+00
1.168500000000e+03 -6.227795734873e-03 5.566350416164e-05 3.473791305234e+00
1.168750000000e+03 -6.303814490802e-03 5.617633715477e-05 3.525644770608e+00
1.169000000000e+03 -6.346579519531e-03 5.663780965398e-05 3.577421215167e+00
1.169250000000e+03 -6.359786343888e-03 5.705637361997e-05 3.629104361114e+00
1.169500000000e+03 -6.347450679388e-03 5.744088315288e-05 3.680681019807e+00
1.169750000000e+03 -6.313848367399e-03 5.780046219139e-05 3.732140981482e+00
1.170000000000e+03 -6.263453758827e-03 5.814437245807e-05 3.783476874536e+00
1.170250000000e+03 -6.200878364810e-03 5.848188264088e-05 3.834684002295e+00
1.170500000000e+03 -6.130810630722e-03 5.882214014813e-05 3.885760154275e+00
1.170750000000e+03 -6.057956998483e-03 5.917404664818e-05 3.936705402703e+00
1.171000000000e+03 -5.986984754413e-03 5.954613878117e-05 3.987521880717e+00
1.171250000000e+03 -5.922466516108e-03 5.994647504720e-05 4.038213554040e+00
1.171500000000e+03 -5.868826812670e-03 6.038252978074e-05 4.088785982033e+00
1.171750000000e+03 -5.830290305007e-03 6.086108362999e-05 4.139246080222e+00
1.172000000000e+03 -5.810832158713e-03 6.138814665541e-05 4.189601881418e+00
1.172250000000e+03 -5.814130482684e-03 6.196887420171e-05 4.239862301419e+00
1.172500000000e+03 -5.843520715711e-03 6.260749003525e-05 4.290036915581e+00
1.172750000000e+03 -5.901952630091e-03 6.330722851969e-05 4.340135743400e+00
1.173000000000e+03 -5.991949949116e-03 6.407028711811e-05 4.390169046787e+00
1.173250000000e+03 -6.115572775665e-03 6.489779109167e-05 4.440147146184e+00
1.173500000000e+03 -6.274383692661e-03 6.578977247096e-05 4.490080250754e+00
1.173750000000e+03 -6.469417677265e-03 6.674516312671e-05 4.539978308465e+00
1.174000000000e+03 -6.701156712312e-03 6.776180276891e-05 4.589850873275e+00
1.174250000000e+03 -6.969509333240e-03 6.883646104999e-05 4.639706993921e+00
1.174500000000e+03 -7.273796074359e-03 6.996487557714e-05 4.689555119173e+00
1.174750000000e+03 -7.612741214669e-03 7.114180380832e-05 4.739403021562e+00
1.175000000000e+03 -7.984471472291e-03 7.236108903161e-05 4.789257740578e+00
1.175250000000e+03 -8.386522173830e-03 7.361573823436e-05 4.839125540144e+00
1.175500000000e+03 -8.815851181873e-03 7.489801856797e-05 4.889011881642e+00
1.175750000000e+03 -9.268861215349e-03 7.619955641561e-05 4.938921411853e+00
1.176000000000e+03 -9.741430346965e-03 7.751144633539e-05 4.988857961497e+00
1.176250000000e+03 -1.022895071036e-02 7.882437164095e-05 5.038824554982e+00
1.176500000000e+03 -1.072637586708e-02 8.012873086341e-05 5.088823429212e+00
1.176750000000e+03 -1.122827538807e-02 8.141475351511e-05 5.138856059489e+00
1.177000000000e+03 -1.172889763873e-02 8.267264237208e-05 5.188923190990e+00
1.177250000000e+03 -1.222223828921e-02 8.389269982151e-05 5.239024875464e+00
1.177500000000e+03 -1.270211583927e-02 8.506543733797e-05 5.289160509501e+00
1.177750000000e+03 -1.316225084935e-02 8.618170976138e-05 5.339328876648e+00
1.178000000000e+03 -1.359635017142e-02 8.723282778406e-05 5.389528187554e+00
1.178250000000e+03 -1.399819234260e-02 8.821065931575e-05 5.439756123129e+00
1.178500000000e+03 -1.436171568276e-02 8.910772599302e-05 5.490009872545e+00
1.178750000000e+03 -1.468110466489e-02 8.991728540095e-05 5.540286173963e+00
1.179000000000e+03 -1.495087624555e-02 9.063340504264e-05 5.590581347954e+00
1.179250000000e+03 -1.516596223946e-02 9.125102169097e-05 5.640891331159e+00
1.179500000000e+03 -1.532178745577e-02 9.176598452995e-05 5.691211706513e+00
1.179750000000e+03 -1.541434273042e-02 9.217509396875e-05 5.741537726467e+00
1.180000000000e+03 -1.544025008958e-02 9.247612206434e-05 5.791864335221e+00
1.180250000000e+03 -1.539681969392e-02 9.266780846803e-05 5.842186186790e+00
1.180500000000e+03 -1.528209775332e-02 9.274985439195e-05 5.892497654873e+00
1.180750000000e+03 -1.509490362365e-02 9.272290079904e-05 5.942792842154e+00
1.181000000000e+03 -1.483485618705e-02 9.258849456842e-05 5.993065583104e+00
1.181250000000e+03 -1.450238871230e-02 9.234904468697e-05 6.043309441696e+00
1.181500000000e+03 -1.409875205883e-02 9.200776864154e-05 6.093517707213e+00
1.181750000000e+03 -1.362600605333e-02 9.156863107906e-05 6.143683381046e+00
1.182000000000e+03 -1.308699927072e-02 9.103627646659e-05 6.193799163876e+00
1.182250000000e+03 -1.248533746994e-02 9.041595617884e-05 6.243857436536e+00
1.182500000000e+03 -1.182534113295e-02 8.971345345712e-05 6.293850237543e+00
1.182750000000e+03 -1.111199304878e-02 8.893500279039e-05 6.343769238931e+00
1.183000000000e+03 -1.035087597554e-02 8.808720496542e-05 6.393605715697e+00
1.183250000000e+03 -9.548102557709e-03 8.717695536239e-05 6.443350517823e+00
1.183500000000e+03 -8.710236947995e-03 8.621136091747e-05 6.492994035183e+00
1.183750000000e+03 -7.844211048872e-03 8.519766236378e-05 6.542526165971e+00
1.184000000000e+03 -6.957235167360e-03 8.414315687211e-05 6.591936281278e+00
1.184250000000e+03 -6.056704951425e-03 8.305512902720e-05 6.641213189570e+00
1.184500000000e+03 -5.150106667396e-03 8.194079352192e-05 6.690345104478e+00
1.184750000000e+03 -4.244920596859e-03 8.080722227263e-05 6.739319609509e+00
1.185000000000e+03 -3.348525948777e-03 7.966129475456e-05 6.788123628408e+00
1.185250000000e+03 -2.468106662233e-03 7.850964313699e-05 6.836743393908e+00
1.185500000000e+03 -1.610561414737e-03 7.735861208810e-05 6.885164422586e+00
1.185750000000e+03 -7.824172745670e-04 7.621422486068e-05 6.933371489314e+00
1.186000000000e+03 1.025000711188e-05 7.508215217000e-05 6.981348608264e+00
1.186250000000e+03 7.618895264592e-04 7.396768413878e-05 7.029079014442e+00
1.186500000000e+03 1.467540009846e-03 7.287573082604e-05 7.076545152047e+00
1.186750000000e+03 2.122886187137e-03 7.181079718596e-05 7.123728663717e+00
1.187000000000e+03 2.724304936348e-03 7.077697755303e-05 7.170610385999e+00
1.187250000000e+03 3.268901022841e-03 6.977795819210e-05 7.217170348008e+00
1.187500000000e+03 3.754531765748e-03 6.881702259701e-05 7.263387772934e+00
1.187750000000e+03 4.179820026220e-03 6.789706007057e-05 7.309241084488e+00
1.188000000000e+03 4.544155567623e-03 6.702057906380e-05 7.354707916407e+00
1.188250000000e+03 4.847684334909e-03 6.618972303968e-05 7.399765124281e+00
1.188500000000e+03 5.091286165608e-03 6.540628970975e-05 7.444388801437e+00
1.188750000000e+03 5.276540963621e-03 6.467175128236e-05 7.488554296798e+00
1.189000000000e+03 5.405684151426e-03 6.398726547796e-05 7.532236235304e+00
1.189250000000e+03 5.481551456512e-03 6.335375231858e-05 7.575408540291e+00
1.189500000000e+03 5.507515033455e-03 6.277188203349e-05 7.618044458170e+00
1.189750000000e+03 5.487411109425e-03 6.224210192132e-05 7.660116584690e+00
1.190000000000e+03 5.425461124429e-03 6.176463946403e-05 7.701596892969e+00
1.190250000000e+03 5.326186763844e-03 6.133956868634e-05 7.742456763809e+00
1.190500000000e+03 5.194321774891e-03 6.096685489684e-05 7.782667017716e+00
1.190750000000e+03 5.034721371233e-03 6.064636365624e-05 7.822197948723e+00
1.191000000000e+03 4.852270577786e-03 6.037788866953e-05 7.861019362092e+00
1.191250000000e+03 4.651794874173e-03 6.016118066343e-05 7.899100613359e+00
1.191500000000e+03 4.437973096139e-03 5.999597340731e-05 7.936410652719e+00
1.191750000000e+03 4.215256258440e-03 5.988200314161e-05 7.972918071493e+00
1.192000000000e+03 3.987792390037e-03 5.981902453636e-05 8.008591155217e+00
1.192250000000e+03 3.759360132502e-03 5.980682180681e-05 8.043397940843e+00
1.192500000000e+03 3.533311639722e-03 5.984522376112e-05 8.077306279461e+00
1.192750000000e+03 3.312525864548e-03 5.993407506730e-05 8.110283907340e+00
1.193000000000e+03 3.099373059850e-03 6.007324180721e-05 8.142298521168e+00
1.193250000000e+03 2.895690827103e-03 6.026261685832e-05 8.173317863250e+00
1.193500000000e+03 2.702771651165e-03 6.050209755046e-05 8.203309811307e+00
1.193750000000e+03 2.521362321705e-03 6.079156321304e-05 8.232242478227e+00
1.194000000000e+03 2.351674143790e-03 6.113084969955e-05 8.260084316578e+00
1.194250000000e+03 2.193404620237e-03 6.151970864365e-05 8.286804231673e+00
1.194500000000e+03 2.045768610915e-03 6.195778600088e-05 8.312371699681e+00
1.194750000000e+03 1.907538530945e-03 6.244460724811e-05 8.336756890896e+00
1.195000000000e+03 1.777093346776e-03 6.297952863585e-05 8.359930798134e+00
1.195250000000e+03 1.652473641620e-03 6.356168767052e-05 8.381865367160e+00
1.195500000000e+03 1.531442180636e-03 6.418998103985e-05 8.402533628993e+00
1.195750000000e+03 1.411549283751e-03 6.486303571077e-05 8.421909832603e+00
1.196000000000e+03 1.290199901531e-03 6.557918761013e-05 8.439969575650e+00
1.196250000000e+03 1.164722132805e-03 6.633645012338e-05 8.456689932232e+00
1.196500000000e+03 1.032435478282e-03 6.713250501966e-05 8.472049575744e+00
1.196750000000e+03 8.907165844645e-04 6.796470092585e-05 8.486028894793e+00
1.197000000000e+03 7.370629373167e-04 6.883005784086e-05 8.498610101381e+00
1.197250000000e+03 5.691511242008e-04 6.972529048518e-05 8.509777328743e+00
1.197500000000e+03 3.848901342632e-04 7.064680748856e-05 8.519516718119e+00
1.197750000000e+03 1.824676166172e-04 7.159072471222e-05 8.527816492704e+00
1.198000000000e+03 -3.960997982122e-05 7.255293097033e-05 8.534667018261e+00
1.198250000000e+03 -2.824861124093e-04 7.352913987838e-05 8.540060848693e+00
1.198500000000e+03 -5.469308909438e-04 7.451493180682e-05 8.543992756088e+00
1.198750000000e+03 -8.333258147836e-04 7.550580872229e-05 8.546459745307e+00
1.199000000000e+03 -1.141656975097e-03 7.649724737616e-05 8.547461052363e+00
1.199250000000e+03 -1.471517401516e-03 7.748476662153e-05 8.546998126153e+00
1.199500000000e+03 -1.822116449721e-03 7.846398908187e-05 8.545074594930e+00
1.199750000000e+03 -2.192297070047e-03 7.943070174585e-05 8.541696217252e+00
1.200000000000e+03 -2.580560285807e-03 8.038091576473e-05 8.536870817785e+00
1.200250000000e+03 -2.985095356579e-03 8.131092126509e-05 8.530608210087e+00
1.200500000000e+03 -3.403815704179e-03 8.221733747615e-05 8.522920105966e+00
1.200750000000e+03 -3.834399102371e-03 8.309715742857e-05 8.513820014147e+00
1.201000000000e+03 -4.274331343089e-03 8.394777942014e-05 8.503323128282e+00
1.201250000000e+03 -4.720952539896e-03 8.476702399962e-05 8.491446207035e+00
1.201500000000e+03 -5.171504713646e-03 8.555318473927e-05 8.478207447009e+00
1.201750000000e+03 -5.623179711284e-03 8.630506258159e-05 8.463626350484e+00
1.202000000000e+03 -6.073167422251e-03 8.702194196014e-05 8.447723589668e+00
1.202250000000e+03 -6.518702454262e-03 8.770356699717e-05 8.430520868926e+00
1.202500000000e+03 -6.957108635883e-03 8.835013111505e-05 8.412040786773e+00
1.202750000000e+03 -7.385841743521e-03 8.896229082733e-05 8.392306698968e+00
1.203000000000e+03 -7.802527493210e-03 8.954110263434e-05 8.371342584506e+00
1.203250000000e+03 -8.204994870207e-03 9.008802401894e-05 8.349172915883e+00
1.203500000000e+03 -8.591305970791e-03 9.060487283680e-05 8.325822534279e+00
1.203750000000e+03 -8.959779164758e-03 9.109377753608e-05 8.301316531720e+00
1.204000000000e+03 -9.309007878264e-03 9.155712872572e-05 8.275680140443e+00
1.204250000000e+03 -9.637873342806e-03 9.199752695391e-05 8.248938630990e+00
1.204500000000e+03 -9.945553955178e-03 9.241773143134e-05 8.221117218509e+00
1.204750000000e+03 -1.023152866425e-02 9.282060559121e-05 8.192240979238e+00
1.205000000000e+03 -1.049557699986e-02 9.320906503177e-05 8.162334776375e+00
1.205250000000e+03 -1.073777447460e-02 9.358602550771e-05 8.131423196510e+00
1.205500000000e+03 -1.095848604788e-02 9.395435699849e-05 8.099530494985e+00
1.205750000000e+03 -1.115835450448e-02 9.431683585254e-05 8.066680552724e+00
1.206000000000e+03 -1.133828778950e-02 9.467610502389e-05 8.032896841157e+00
1.206250000000e+03 -1.149944241472e-02 9.503463510088e-05 7.998202397467e+00
1.206500000000e+03 -1.164320446137e-02 9.539468901212e-05 7.962619808571e+00
1.206750000000e+03 -1.177116874681e-02 9.575829274949e-05 7.926171202110e+00
1.207000000000e+03 -1.188511451121e-02 9.612720734839e-05 7.888878246411e+00
1.207250000000e+03 -1.198697944984e-02 9.650290658056e-05 7.850762155366e+00
1.207500000000e+03 -1.207883070333e-02 9.688655760356e-05 7.811843700623e+00
1.207750000000e+03 -1.216283376795e-02 9.727900581155e-05 7.772143227029e+00
1.208000000000e+03 -1.224121878667e-02 9.768077350134e-05 7.731680673613e+00
1.208250000000e+03 -1.231624456128e-02 9.809205744432e-05 7.690475596047e+00
1.208500000000e+03 -1.239016057572e-02 9.851265577498e-05 7.648547192288e+00
1.208750000000e+03 -1.246516714574e-02 9.894203576274e-05 7.605914329840e+00
1.209000000000e+03 -1.254337379817e-02 9.937932740575e-05 7.562595572250e+00
1.209250000000e+03 -1.262675696590e-02 9.982332193209e-05 7.518609207701e+00
1.209500000000e+03 -1.271711666470e-02 1.002724747554e-04 7.473973274644e+00
1.209750000000e+03 -1.281603381108e-02 1.007249028127e-04 7.428705587616e+00
1.210000000000e+03 -1.292482850594e-02 1.011784018368e-04 7.382823762030e+00
1.210250000000e+03 -1.304451932387e-02 1.016304604018e-04 7.336345234846e+00
1.210500000000e+03 -1.317578601095e-02 1.020782692860e-04 7.289287285236e+00
1.210750000000e+03 -1.331893591393e-02 1.025187324145e-04 7.241667052965e+00
1.211000000000e+03 -1.347387388704e-02 1.029484800463e-04 7.193501551890e+00
1.211250000000e+03 -1.364007891942e-02 1.033638888164e-04 7.144807683908e+00
1.211500000000e+03 -1.381658667804e-02 1.037610894785e-04 7.095602249477e+00
1.211750000000e+03 -1.400197899084e-02 1.041359833069e-04 7.045901955286e+00
1.212000000000e+03 -1.419438231320e-02 1.044842614482e-04 6.995723422864e+00
1.212250000000e+03 -1.439147283644e-02 1.048014200987e-04 6.945083190551e+00
1.212500000000e+03 -1.459049216270e-02 1.050827810486e-04 6.893997718565e+00
1.212750000000e+03 -1.478827108041e-02 1.053235118175e-04 6.842483390373e+00
1.213000000000e+03 -1.498126313767e-02 1.055186491299e-04 6.790556515664e+00
1.213250000000e+03 -1.516558548389e-02 1.056631218693e-04 6.738233327430e+00
1.213500000000e+03 -1.533706998122e-02 1.057517809405e-04 6.685529986138e+00
1.213750000000e+03 -1.549132000770e-02 1.057794304238e-04 6.632462575446e+00
1.214000000000e+03 -1.562377552812e-02 1.057408628654e-04 6.579047105709e+00
1.214250000000e+03 -1.572978263419e-02 1.056308756178e-04 6.525299512455e+00
1.214500000000e+03 -1.580466790551e-02 1.054443503666e-04 6.471235655276e+00
1.214750000000e+03 -1.584381592829e-02 1.051762830592e-04 6.416871322179e+00
1.215000000000e+03 -1.584274805720e-02 1.048218315783e-04 6.362222226727e+00
1.215250000000e+03 -1.579720150330e-02 1.043763737092e-04 6.307304013812e+00
1.215500000000e+03 -1.570320700372e-02 1.038355694996e-04 6.252132257662e+00
1.215750000000e+03 -1.555716353019e-02 1.031954232592e-04 6.196722468401e+00
1.216000000000e+03 -1.535590946030e-02 1.024523417604e-04 6.141090090552e+00
1.216250000000e+03 -1.509678755531e-02 1.016032255882e-04 6.085250509780e+00
1.216500000000e+03 -1.477770477574e-02 1.006455324752e-04 6.029219051324e+00
1.216750000000e+03 -1.439718329567e-02 9.957734892355e-05 5.973010985678e+00
1.217000000000e+03 -1.395440506680e-02 9.839746958637e-05 5.916641526503e+00
1.217250000000e+03 -1.344924626093e-02 9.710547175543e-05 5.860125832087e+00
1.217500000000e+03 -1.288230222149e-02 9.570178726745e-05 5.803479005182e+00
1.217750000000e+03 -1.225490391928e-02 9.418776808726e-05 5.746716087558e+00
1.218000000000e+03 -1.156912314393e-02 9.256574620156e-05 5.689852056368e+00
1.218250000000e+03 -1.082776756748e-02 9.083912483615e-05 5.632901817946e+00
1.218500000000e+03 -1.003436691475e-02 8.901238693682e-05 5.575880196402e+00
1.218750000000e+03 -9.193147714353e-03 8.709113283986e-05 5.518801922697e+00
1.219000000000e+03 -8.308998326732e-03 8.508210356020e-05 5.461681620939e+00
1.219250000000e+03 -7.387425969261e-03 8.299318561830e-05 5.404533789563e+00
1.219500000000e+03 -6.434503399360e-03 8.083338830212e-05 5.347372782984e+00
1.219750000000e+03 -5.456808301740e-03 7.861281261240e-05 5.290212789200e+00
1.220000000000e+03 -4.461354297865e-03 7.634261086720e-05 5.233067807039e+00
1.220250000000e+03 -3.455516653233e-03 7.403491187608e-05 5.175951618988e+00
1.220500000000e+03 -2.446950946892e-03 7.170271752391e-05 5.118877765116e+00
1.220750000000e+03 -1.443507021916e-03 6.935979055811e-05 5.061859516081e+00
1.221000000000e+03 -4.531401644362e-04 6.702052289595e-05 5.004909843685e+00
1.221250000000e+03 5.161819413214e-04 6.469978504545e-05 4.948041395003e+00
1.221500000000e+03 1.456572575845e-03 6.241275466606e-05 4.891266464645e+00
1.221750000000e+03 2.360320713182e-03 6.017473196582e-05 4.834596970672e+00
1.222000000000e+03 3.219984901710e-03 5.800094592184e-05 4.778044433009e+00
1.222250000000e+03 4.028485151192e-03 5.590634820954e-05 4.721619953705e+00
1.222500000000e+03 4.779192115741e-03 5.390540518430e-05 4.665334203407e+00
1.222750000000e+03 5.466012234106e-03 5.201188146986e-05 4.609197410817e+00
1.223000000000e+03 6.083467258336e-03 5.023862885564e-05 4.553219359327e+00
1.223250000000e+03 6.626768256199e-03 4.859738038840e-05 4.497409388710e+00
1.223500000000e+03 7.091881111428e-03 4.709855519791e-05 4.441776404605e+00
1.223750000000e+03 7.475585206526e-03 4.575106691518e-05 4.386328894935e+00
1.224000000000e+03 7.775520898292e-03 4.456215725401e-05 4.331074954114e+00
1.224250000000e+03 7.990229167999e-03 4.353724906761e-05 4.276022315930e+00
1.224500000000e+03 8.119177648340e-03 4.267982595141e-05 4.221178393655e+00
1.224750000000e+03 8.162777933717e-03 4.199133157734e-05 4.166550329589e+00
1.225000000000e+03 8.122388857540e-03 4.147110482788e-05 4.112145051673e+00
1.225250000000e+03 8.000307468823e-03 4.111634759607e-05 4.057969338009e+00
1.225500000000e+03 7.799749059234e-03 4.092211980058e-05 4.004029889314e+00
1.225750000000e+03 7.524812846660e-03 4.088137488389e-05 3.950333407225e+00
1.226000000000e+03 7.180435198778e-03 4.098503036548e-05 3.896886678213e+00
1.226250000000e+03 6.772332428494e-03 4.122206947146e-05 3.843696663545e+00
1.226500000000e+03 6.306930195858e-03 4.157968110594e-05 3.790770591546e+00
1.226750000000e+03 5.791283139627e-03 4.204342952957e-05 3.738116053323e+00
1.227000000000e+03 5.232983892869e-03 4.259745552915e-05 3.685741098889e+00
1.227250000000e+03 4.640064661844e-03 4.322470287854e-05 3.633654334900e+00
1.227500000000e+03 4.020890010548e-03 4.390716953606e-05 3.581865019410e+00
1.227750000000e+03 3.384044446938e-03 4.462617326509e-05 3.530383154829e+00
1.228000000000e+03 2.738215136870e-03 4.536264340946e-05 3.479219576083e+00
1.228250000000e+03 2.092072677419e-03 4.609742458875e-05 3.428386034955e+00
1.228500000000e+03 1.454150163197e-03 4.681156074282e-05 3.377895275887e+00
1.228750000000e+03 8.327237548391e-04 4.748659785697e-05 3.327761106587e+00
1.229000000000e+03 2.356958504413e-04 4.810487465648e-05 3.277998457801e+00
1.229250000000e+03 -3.295170724871e-04 4.864980624528e-05 3.228623435977e+00
1.229500000000e+03 -8.560899115299e-04 4.910614795889e-05 3.179653363901e+00
1.229750000000e+03 -1.337886216552e-03 4.946023760891e-05 3.131106811875e+00
1.230000000000e+03 -1.769546010990e-03 4.970021238759e-05 3.083003617979e+00
1.230250000000e+03 -2.146561287672e-03 4.981619341907e-05 3.035364895461e+00
1.230500000000e+03 -2.465340209379e-03 4.980043985847e-05 2.988213030554e+00
1.230750000000e+03 -2.723256095947e-03 4.964746282815e-05 2.941571666573e+00
1.231000000000e+03 -2.918682632312e-03 4.935410346174e-05 2.895465677463e+00
1.231250000000e+03 -3.051013918405e-03 4.891957096168e-05 2.849921129567e+00
1.231500000000e+03 -3.120668112405e-03 4.834543878435e-05 2.804965230984e+00
1.231750000000e+03 -3.129075115988e-03 4.763560017806e-05 2.760626269513e+00
1.232000000000e+03 -3.078649956121e-03 4.679618752740e-05 2.716933540323e+00
1.232250000000e+03 -2.972748598451e-03 4.583545498038e-05 2.673917260719e+00
1.232500000000e+03 -2.815611323003e-03 4.476361176756e-05 2.631608475897e+00
1.232750000000e+03 -2.612290877263e-03 4.359263935380e-05 2.590038952855e+00
1.233000000000e+03 -2.368568161771e-03 4.233607953655e-05 2.549241064302e+00
1.233250000000e+03 -2.090857730718e-03 4.100879316568e-05 2.509247663911e+00
1.233500000000e+03 -1.786102480509e-03 3.962669799792e-05 2.470091951478e+00
1.233750000000e+03 -1.461660614113e-03 3.820649374917e-05 2.431807329890e+00
1.234000000000e+03 -1.125187044207e-03 3.676537667599e-05 2.394427255535e+00
1.234250000000e+03 -7.845098313820e-04 3.532074902007e-05 2.357985081300e+00
1.234500000000e+03 -4.475047601146e-04 3.388992977155e-05 2.322513894957e+00
1.234750000000e+03 -1.219695746597e-04 3.248986984822e-05 2.288046353248e+00
1.235000000000e+03 1.844999585329e-04 3.113687028367e-05 2.254614514529e+00
1.235250000000e+03 4.646304096584e-04 2.984634861972e-05 2.222249670114e+00
1.235500000000e+03 7.115851790760e-04 2.863258716496e-05 2.190982176916e+00
1.235750000000e+03 9.190720801465e-04 2.750851325942e-05 2.160841294215e+00
1.236000000000e+03 1.081441030817e-03 2.648551844101e-05 2.131855024242e+00
1.236250000000e+03 1.193772243939e-03 2.557330344335e-05 2.104049961523e+00
1.236500000000e+03 1.251951794372e-03 2.477975627055e-05 2.077451150456e+00
1.236750000000e+03 1.252734089156e-03 2.411087055892e-05 2.052081954086e+00
1.237000000000e+03 1.193791450591e-03 2.357068615494e-05 2.027963936782e+00
1.237250000000e+03 1.073747399414e-03 2.316127010943e-05 2.005116759942e+00
1.237500000000e+03 8.921966512776e-04 2.288275054746e-05 1.983558095274e+00
1.237750000000e+03 6.497078233697e-04 2.273337120209e-05 1.963303553284e+00
1.238000000000e+03 3.478125928376e-04 2.270957806694e-05 1.944366631355e+00
1.238250000000e+03 -1.102224887117e-05 2.280614245614e-05 1.926758678134e+00
1.238500000000e+03 -4.234357484445e-04 2.301630824911e-05 1.910488878204e+00
1.238750000000e+03 -8.852296269488e-04 2.333196685536e-05 1.895564252832e+00
1.239000000000e+03 -1.391436823354e-03 2.374385048731e-05 1.881989680224e+00
1.239250000000e+03 -1.936403305521e-03 2.424174313118e-05 1.869767931203e+00
1.239500000000e+03 -2.513880713623e-03 2.481470285676e-05 1.858899720292e+00
1.239750000000e+03 -3.117127712511e-03 2.545129008619e-05 1.849383772402e+00
1.240000000000e+03 -3.739020175384e-03 2.613979939228e-05 1.841216899822e+00
1.240250000000e+03 -4.372166503771e-03 2.686848772446e-05 1.834394092153e+00
1.240500000000e+03 -5.009027751725e-03 2.762579600660e-05 1.828908613561e+00
1.240750000000e+03 -5.642039699901e-03 2.840055872941e-05 1.824752106775e+00
1.241000000000e+03 -6.263735055217e-03 2.918219873266e-05 1.821914703492e+00
1.241250000000e+03 -6.866863974381e-03 2.996090289692e-05 1.820385136362e+00
1.241500000000e+03 -7.444510315743e-03 3.072777461735e-05 1.820150851837e+00
1.241750000000e+03 -7.990202546113e-03 3.147496423836e-05 1.821198124369e+00
1.242000000000e+03 -8.498016377860e-03 3.219577103108e-05 1.823512166589e+00
1.242250000000e+03 -8.962668166503e-03 3.288471891583e-05 1.827077237227e+00
1.242500000000e+03 -9.379596547917e-03 3.353760215391e-05 1.831876743388e+00
1.242750000000e+03 -9.745032585247e-03 3.415150556799e-05 1.837893339798e+00
1.243000000000e+03 -1.005605505944e-02 3.472479906272e-05 1.845109020207e+00
1.243250000000e+03 -1.031063080651e-02 3.525709625204e-05 1.853505202617e+00
1.243500000000e+03 -1.050764088850e-02 3.574919600335e-05 1.863062810881e+00
1.243750000000e+03 -1.064688871303e-02 3.620300900961e-05 1.873762346596e+00
1.244000000000e+03 -1.072909421429e-02 3.662144712252e-05 1.885583959571e+00
1.244250000000e+03 -1.075586984684e-02 3.700830366171e-05 1.898507509335e+00
1.244500000000e+03 -1.072968295928e-02 3.736812675192e-05 1.912512626458e+00
1.244750000000e+03 -1.065380147386e-02 3.770605945377e-05 1.927578767021e+00
1.245000000000e+03 -1.053222674752e-02 3.802769819683e-05 1.943685267057e+00
1.245250000000e+03 -1.036961349319e-02 3.833893895624e-05 1.960811395638e+00
1.245500000000e+03 -1.017117758075e-02 3.864581778432e-05 1.978936405194e+00
1.245750000000e+03 -9.942595271991e-03 3.895435772439e-05 1.998039585669e+00
1.246000000000e+03 -9.689893509311e-03 3.927041920188e-05 2.018100316315e+00
1.246250000000e+03 -9.419335278294e-03 3.959956163821e-05 2.039098122652e+00
1.246500000000e+03 -9.137300571722e-03 3.994691493919e-05 2.061012732471e+00
1.246750000000e+03 -8.850166441323e-03 4.031706651300e-05 2.083824137358e+00
1.247000000000e+03 -8.564187489930e-03 4.071395847560e-05 2.107512653790e+00
1.247250000000e+03 -8.285379622935e-03 4.114081155335e-05 2.132058989279e+00
1.247500000000e+03 -8.019408959355e-03 4.160006298409e-05 2.157444308600e+00
1.247750000000e+03 -7.771488167616e-03 4.209332533325e-05 2.183650301386e+00
1.248000000000e+03 -7.546282018568e-03 4.262136491584e-05 2.210659251639e+00
1.248250000000e+03 -7.347824083071e-03 4.318410225293e-05 2.238454105169e+00
1.248500000000e+03 -7.179446112918e-03 4.378063139213e-05 2.267018535254e+00
1.248750000000e+03 -7.043721010735e-03 4.440925901097e-05 2.296337006880e+00
1.249000000000e+03 -6.942420898362e-03 4.506756058828e-05 2.326394835011e+00
1.249250000000e+03 -6.876490783425e-03 4.575245370844e-05 2.357178237005e+00
1.249500000000e+03 -6.846037693313e-03 4.646028355276e-05 2.388674379610e+00
1.249750000000e+03 -6.850336179523e-03 4.718692126451e-05 2.420871415598e+00
1.250000000000e+03 -6.887849429703e-03 4.792787022459e-05 2.453758510672e+00
1.250250000000e+03 -6.956264993876e-03 4.867837752948e-05 2.487325861205e+00
1.250500000000e+03 -7.052545084464e-03 4.943354903209e-05 2.521564698192e+00
1.250750000000e+03 -7.172989829747e-03 5.018846308111e-05 2.556467278368e+00
1.251000000000e+03 -7.313311597722e-03 5.093828114355e-05 2.592026864112e+00
1.251250000000e+03 -7.468719710142e-03 5.167835180503e-05 2.628237687533e+00
1.251500000000e+03 -7.634013146884e-03 5.240430556569e-05 2.665094900708e+00
1.251750000000e+03 -7.803678961724e-03 5.311213240050e-05 2.702594514727e+00
1.252000000000e+03 -7.971995580141e-03 5.379827071728e-05 2.740733321661e+00
1.252250000000e+03 -8.133137622723e-03 5.445965187587e-05 2.779508807867e+00
1.252500000000e+03 -8.281281108974e-03 5.509373910190e-05 2.818919052892e+00
1.252750000000e+03 -8.410706489788e-03 5.569854153728e-05 2.858962617975e+00
1.253000000000e+03 -8.515898102455e-03 5.627263501215e-05 2.899638427795e+00
1.253250000000e+03 -8.591638317903e-03 5.681515052616e-05 2.940945640859e+00
1.253500000000e+03 -8.633094747618e-03 5.732575049663e-05 2.982883517882e+00
1.253750000000e+03 -8.635899050776e-03 5.780459087160e-05 3.025451282295e+00
1.254000000000e+03 -8.596216707168e-03 5.825227329520e-05 3.068647982651e+00
1.254250000000e+03 -8.510806165991e-03 5.866978590821e-05 3.112472351168e+00
1.254500000000e+03 -8.377067692023e-03 5.905843852574e-05 3.156922668120e+00
1.254750000000e+03 -8.193080650300e-03 5.941979159513e-05 3.201996628124e+00
1.255000000000e+03 -7.957629377704e-03 5.975558260649e-05 3.247691212858e+00
1.255250000000e+03 -7.670218269882e-03 6.006765409008e-05 3.294002574505e+00
1.255500000000e+03 -7.331075072776e-03 6.035788163977e-05 3.340925926081e+00
1.255750000000e+03 -6.941144232369e-03 6.062810851104e-05 3.388455447129e+00
1.256000000000e+03 -6.502069606831e-03 6.088008669564e-05 3.436584200615e+00
1.256250000000e+03 -6.016168080602e-03 6.111542624432e-05 3.485304066128e+00
1.256500000000e+03 -5.486394237263e-03 6.133555142804e-05 3.534605687666e+00
1.256750000000e+03 -4.916297499562e-03 6.154166995009e-05 3.584478440506e+00
1.257000000000e+03 -4.309972089268e-03 6.173475661178e-05 3.634910413387e+00
1.257250000000e+03 -3.672001202513e-03 6.191554541160e-05 3.685888409462e+00
1.257500000000e+03 -3.007396100530e-03 6.208453242110e-05 3.737397963621e+00
1.257750000000e+03 -2.321531175051e-03 6.224199281715e-05 3.789423379153e+00
1.258000000000e+03 -1.620075834930e-03 6.238800762523e-05 3.841947778975e+00
1.258250000000e+03 -9.089242571805e-04 6.252249943636e-05 3.894953173785e+00
1.258500000000e+03 -1.941240549606e-04 6.264527763339e-05 3.948420543944e+00
1.258750000000e+03 5.181956025074e-04 6.275608940395e-05 4.002329936247e+00
1.259000000000e+03 1.221894854936e-03 6.285467759504e-05 4.056660570474e+00
1.259250000000e+03 1.910892996469e-03 6.294084069478e-05 4.111390957968e+00
1.259500000000e+03 2.579235519112e-03 6.301449600882e-05 4.166499026802e+00
1.259750000000e+03 3.221158421261e-03 6.307574212308e-05 4.221962254412e+00
1.260000000000e+03 3.831148829265e-03 6.312491917362e-05 4.277757803916e+00
1.260250000000e+03 4.404000818618e-03 6.316266580603e-05 4.333862662578e+00
1.260500000000e+03 4.934866928596e-03 6.318997006269e-05 4.390253780438e+00
1.260750000000e+03 5.419303610168e-03 6.320821345421e-05 4.446908206867e+00
1.261000000000e+03 5.853311421766e-03 6.321920520067e-05 4.503803222808e+00
1.261250000000e+03 6.233368463800e-03 6.322520785704e-05 4.560916467396e+00
1.261500000000e+03 6.556457894999e-03 6.322895038066e-05 4.618226055938e+00
1.261750000000e+03 6.820088475125e-03 6.323363101204e-05 4.675710688760e+00
1.262000000000e+03 7.022308471411e-03 6.324290395623e-05 4.733349748873e+00
1.262250000000e+03 7.161713070552e-03 6.326085813799e-05 4.791123386103e+00
1.262500000000e+03 7.237444997786e-03 6.329198252247e-05 4.849012587922e+00
1.262750000000e+03 7.249188879559e-03 6.334111815776e-05 4.906999235468e+00
1.263000000000e+03 7.197159657062e-03 6.341339962138e-05 4.965066142381e+00
1.263250000000e+03 7.082085290561e-03 6.351418587308e-05 5.023197078124e+00
1.263500000000e+03 6.905184429930e-03 6.364898299605e-05 5.081376774510e+00
1.263750000000e+03 6.668139432991e-03 6.382335850297e-05 5.139590913319e+00
1.264000000000e+03 6.373065460822e-03 6.404285010206e-05 5.197826098419e+00
1.264250000000e+03 6.022476213354e-03 6.431287082956e-05 5.256069809960e+00
1.264500000000e+03 5.619247104090e-03 6.463861073958e-05 5.314310343161e+00
1.264750000000e+03 5.166576261049e-03 6.502493917518e-05 5.372536729519e+00
1.265000000000e+03 4.667944392846e-03 6.547629507475e-05 5.430738645340e+00
1.265250000000e+03 4.127073896836e-03 6.599662687490e-05 5.488906305668e+00
1.265500000000e+03 3.547888011189e-03 6.658928917652e-05 5.547030347385e+00
1.265750000000e+03 2.934470137327e-03 6.725695015677e-05 5.605101700046e+00
1.266000000000e+03 2.291024330041e-03 6.800152559699e-05 5.663111450225e+00
1.266250000000e+03 1.621837029624e-03 6.882411823356e-05 5.721050698227e+00
1.266500000000e+03 9.312405150257e-04 6.972496529248e-05 5.778910411502e+00
1.266750000000e+03 2.235780071388e-04 7.070339902493e-05 5.836681274263e+00
1.267000000000e+03 -4.968289337279e-04 7.175781800070e-05 5.894353538699e+00
1.267250000000e+03 -1.225710933806e-03 7.288567288671e-05 5.951916878468e+00
1.267500000000e+03 -1.958879231543e-03 7.408346472865e-05 6.009360245431e+00
1.267750000000e+03 -2.692251841343e-03 7.534675618520e-05 6.066671734712e+00
1.268000000000e+03 -3.421877700547e-03 7.667019566093e-05 6.123838458519e+00
1.268250000000e+03 -4.143958803775e-03 7.804755430335e-05 6.180846429298e+00
1.268500000000e+03 -4.854870495514e-03 7.947177454823e-05 6.237680457520e+00
1.268750000000e+03 -5.551179844773e-03 8.093503030202e-05 6.294324061388e+00
1.269000000000e+03 -6.229662510448e-03 8.242879741349e-05 6.350759394316e+00
1.269250000000e+03 -6.887317740416e-03 8.394393390720e-05 6.406967186483e+00
1.269500000000e+03 -7.521381960677e-03 8.547077762491e-05 6.462926705629e+00
1.269750000000e+03 -8.129340858240e-03 8.699923516309e-05 6.518615735049e+00
1.270000000000e+03 -8.708939831085e-03 8.851886296499e-05 6.574010569228e+00
1.270250000000e+03 -9.258193123434e-03 9.001900948530e-05 6.629086028558e+00
1.270500000000e+03 -9.775391417312e-03 9.148892477498e-05 6.683815491608e+00
1.270750000000e+03 -1.025910755137e-02 9.291788540544e-05 6.738170944571e+00
1.271000000000e+03 -1.070820089190e-02 9.429530675745e-05 6.792123048305e+00
1.271250000000e+03 -1.112181962455e-02 9.561086921969e-05 6.845641220729e+00
1.271500000000e+03 -1.149940114748e-02 9.685464543105e-05 6.898693734362e+00
1.271750000000e+03 -1.184067066344e-02 9.801722463962e-05 6.951247827209e+00
1.272000000000e+03 -1.214563719708e-02 9.908983665560e-05 7.003269826137e+00
1.272250000000e+03 -1.241458772067e-02 1.000644821720e-04 7.054725280841e+00
1.272500000000e+03 -1.264807886981e-02 1.009340361330e-04 7.105579107006e+00
1.272750000000e+03 -1.284692632689e-02 1.016923590309e-04 7.155795737035e+00
1.273000000000e+03 -1.301219201480e-02 1.023344009492e-04 7.205339276211e+00
1.273250000000e+03 -1.314516852484e-02 1.028562895736e-04 7.254173663841e+00
1.273500000000e+03 -1.324736171045e-02 1.032554059253e-04 7.302262836160e+00
1.273750000000e+03 -1.332047109444e-02 1.035304522955e-04 7.349570889844e+00
1.274000000000e+03 -1.336636804631e-02 1.036815035920e-04 7.396062245508e+00
1.274250000000e+03 -1.338707264589e-02 1.037100401252e-04 7.441701807324e+00
1.274500000000e+03 -1.338472875160e-02 1.036189433113e-04 7.486455119965e+00
1.274750000000e+03 -1.336157837522e-02 1.034124936145e-04 7.530288518630e+00
1.275000000000e+03 -1.331993518266e-02 1.030963431702e-04 7.573169273133e+00
1.275250000000e+03 -1.326215786379e-02 1.026774556060e-04 7.615065723723e+00
1.275500000000e+03 -1.319062381140e-02 1.021640508510e-04 7.655947406986e+00
1.275750000000e+03 -1.310770330379e-02 1.015654959789e-04 7.695785172739e+00
1.276000000000e+03 -1.301573477998e-02 1.008921799578e-04 7.734551288863e+00
1.276250000000e+03 -1.291700140384e-02 1.001553805103e-04 7.772219535558e+00
1.276500000000e+03 -1.281370929337e-02 9.936710881753e-05 7.808765286948e+00
1.276750000000e+03 -1.270796757033e-02 9.853993648506e-05 7.844165580469e+00
1.277000000000e+03 -1.260177046553e-02 9.768680857980e-05 7.878399174088e+00
1.277250000000e+03 -1.249698151973e-02 9.682084257387e-05 7.911446590544e+00
1.277500000000e+03 -1.239531992083e-02 9.595513489677e-05 7.943290149327e+00
1.277750000000e+03 -1.229834921503e-02 9.510254256645e-05 7.973913986337e+00
1.278000000000e+03 -1.220746802650e-02 9.427546085719e-05 8.003304061482e+00
1.278250000000e+03 -1.212390280647e-02 9.348563544179e-05 8.031448155058e+00
1.278500000000e+03 -1.204870279865e-02 9.274396583250e-05 8.058335852682e+00
1.278750000000e+03 -1.198273668106e-02 9.206031603634e-05 8.083958520160e+00
1.279000000000e+03 -1.192669111775e-02 9.144334401359e-05 8.108309268420e+00
1.279250000000e+03 -1.188107077339e-02 9.090035155726e-05 8.131382910048e+00
1.279500000000e+03 -1.184620016397e-02 9.043715767995e-05 8.153175906725e+00
1.279750000000e+03 -1.182222665557e-02 9.005799740602e-05 8.173686310487e+00
1.280000000000e+03 -1.180912501101e-02 8.976544869335e-05 8.192913698121e+00
1.280250000000e+03 -1.180670296234e-02 8.956038991054e-05 8.210859101303e+00
1.280500000000e+03 -1.181460847134e-02 8.944198936481e-05 8.227524930869e+00
1.280750000000e+03 -1.183233768262e-02 8.940772607421e-05 8.242914899613e+00
1.281000000000e+03 -1.185924426577e-02 8.945344283065e-05 8.257033941975e+00
1.281250000000e+03 -1.189454947401e-02 8.957341850896e-05 8.269888133949e+00
1.281500000000e+03 -1.193735375095e-02 8.976049824733e-05 8.281484610802e+00
1.281750000000e+03 -1.198664875146e-02 9.000626174732e-05 8.291831487633e+00
1.282000000000e+03 -1.204133011335e-02 9.030115342989e-05 8.300937781877e+00
1.282250000000e+03 -1.210021144241e-02 9.063467562120e-05 8.308813336251e+00
1.282500000000e+03 -1.216203785061e-02 9.099560038636e-05 8.315468748649e+00
1.282750000000e+03 -1.222550072697e-02 9.137219191682e-05 8.320915302646e+00
1.283000000000e+03 -1.228925195370e-02 9.175243622930e-05 8.325164905038e+00
1.283250000000e+03 -1.235191791351e-02 9.212427610619e-05 8.328230028627e+00
1.283500000000e+03 -1.241211376499e-02 9.247584553945e-05 8.330123657967e+00
1.283750000000e+03 -1.246845602275e-02 9.279569810167e-05 8.330859244459e+00
1.284000000000e+03 -1.251957527167e-02 9.307302544290e-05 8.330450663234e+00
1.284250000000e+03 -1.256412669417e-02 9.329786073434e-05 8.328912179404e+00
1.284500000000e+03 -1.260080034424e-02 9.346126298790e-05 8.326258415977e+00
1.284750000000e+03 -1.262832934870e-02 9.355547748835e-05 8.322504328993e+00
1.285000000000e+03 -1.264549661904e-02 9.357407066138e-05 8.317665187073e+00
1.285250000000e+03 -1.265114053713e-02 9.351203510249e-05 8.311756552142e+00
1.285500000000e+03 -1.264415854995e-02 9.336586383438e-05 8.304794265384e+00
1.285750000000e+03 -1.262350932603e-02 9.313359189292e-05 8.296794435640e+00
1.286000000000e+03 -1.258821411641e-02 9.281480716478e-05 8.287773426079e+00
1.286250000000e+03 -1.253735645116e-02 9.241062791915e-05 8.277747844177e+00
1.286500000000e+03 -1.247008103173e-02 9.192365024996e-05 8.266734531422e+00
1.286750000000e+03 -1.238559242378e-02 9.135787921158e-05 8.254750548036e+00
1.287000000000e+03 -1.228315291990e-02 9.071858150275e-05 8.241813159184e+00
1.287250000000e+03 -1.216208065320e-02 9.001215729251e-05 8.227939816546e+00
1.287500000000e+03 -1.202174798034e-02 8.924601228727e-05 8.213148135151e+00
1.287750000000e+03 -1.186158036875e-02 8.842837687723e-05 8.197455869512e+00
1.288000000000e+03 -1.168105633286e-02 8.756811889898e-05 8.180880878425e+00
1.288250000000e+03 -1.147970824241e-02 8.667455032380e-05 8.163441089885e+00
1.288500000000e+03 -1.125712466386e-02 8.575723093862e-05 8.145154461012e+00
1.288750000000e+03 -1.101295391930e-02 8.482577254662e-05 8.126038926836e+00
1.289000000000e+03 -1.074690927705e-02 8.388964240777e-05 8.106112349584e+00
1.289250000000e+03 -1.045877572500e-02 8.295797242847e-05 8.085392462801e+00
1.289500000000e+03 -1.014841812190e-02 8.203943668847e-05 8.063896808583e+00
1.289750000000e+03 -9.815790321526e-03 8.114206529503e-05 8.041642670994e+00
1.290000000000e+03 -9.460946072402e-03 8.027309792455e-05 8.018647012759e+00
1.290250000000e+03 -9.084049711468e-03 7.943888371162e-05 7.994926401357e+00
1.290500000000e+03 -8.685388454086e-03 7.864478171160e-05 7.970496943891e+00
1.290750000000e+03 -8.265383641867e-03 7.789509325462e-05 7.945374212916e+00
1.291000000000e+03 -7.824602914064e-03 7.719304568954e-05 7.919573183013e+00
1.291250000000e+03 -7.363770455336e-03 7.654073506103e-05 7.893108160988e+00
1.291500000000e+03 -6.883777292848e-03 7.593911651591e-05 7.865992728425e+00
1.291750000000e+03 -6.385688948961e-03 7.538808505358e-05 7.838239680818e+00
1.292000000000e+03 -5.870752425323e-03 7.488653157134e-05 7.809860980329e+00
1.292250000000e+03 -5.340399800557e-03 7.443235887600e-05 7.780867708318e+00
1.292500000000e+03 -4.796250078036e-03 7.402257285391e-05 7.751270030303e+00
1.292750000000e+03 -4.240108097169e-03 7.365338360596e-05 7.721077168919e+00
1.293000000000e+03 -3.673959946245e-03 7.332031204252e-05 7.690297382639e+00
1.293250000000e+03 -3.099965831046e-03 7.301830434031e-05 7.658937957909e+00
1.293500000000e+03 -2.520449385186e-03 7.274185293432e-05 7.627005209004e+00
1.293750000000e+03 -1.937884105239e-03 7.248513402006e-05 7.594504490181e+00
1.294000000000e+03 -1.354876309600e-03 7.224212455090e-05 7.561440214655e+00
1.294250000000e+03 -7.741458334480e-04 7.200667709154e-05 7.527815886748e+00
1.294500000000e+03 -1.985037619512e-04 7.177270444253e-05 7.493634141994e+00
1.294750000000e+03 3.691718295132e-04 7.153428356810e-05 7.458896798890e+00
1.295000000000e+03 9.259622378460e-04 7.128575914914e-05 7.423604915260e+00
1.295250000000e+03 1.468935469170e-03 7.102184625743e-05 7.387758856213e+00
1.295500000000e+03 1.995174574761e-03 7.073772455343e-05 7.351358367069e+00
1.295750000000e+03 2.501806046333e-03 7.042912435937e-05 7.314402654645e+00
1.296000000000e+03 2.986028201292e-03 7.009240150341e-05 7.276890469079e+00
1.296250000000e+03 3.445138467468e-03 6.972460329621e-05 7.238820193004e+00
1.296500000000e+03 3.876559437726e-03 6.932352410755e-05 7.200189933017e+00
1.296750000000e+03 4.277863151476e-03 6.888774989255e-05 7.160997608642e+00
1.297000000000e+03 4.646793027842e-03 6.841669331970e-05 7.121241045011e+00
1.297250000000e+03 4.981283270976e-03 6.791061716474e-05 7.080918063216e+00
1.297500000000e+03 5.279475144382e-03 6.737063927867e-05 7.040026566024e+00
1.297750000000e+03 5.539730143131e-03 6.679876465479e-05 6.998564622242e+00
1.298000000000e+03 5.760640018814e-03 6.619786024659e-05 6.956530546218e+00
1.298250000000e+03 5.941032849407e-03 6.557163987120e-05 6.913922969943e+00
1.298500000000e+03 6.079976494052e-03 6.492462990598e-05 6.870740911519e+00
1.298750000000e+03 6.176777781034e-03 6.426214190813e-05 6.826983834661e+00
1.299000000000e+03 6.230979214542e-03 6.359023649005e-05 6.782651702373e+00
1.299250000000e+03 6.242352930106e-03 6.291565884448e-05 6.737745022661e+00
1.299500000000e+03 6.210891264951e-03 6.224576977340e-05 6.692264886475e+00
1.299750000000e+03 6.136796356051e-03 6.158848103274e-05 6.646212998427e+00
1.300000000000e+03 6.020466824432e-03 6.095217420765e-05 6.599591700105e+00
1.300250000000e+03 5.862484061558e-03 6.034560134680e-05 6.552403986362e+00
1.300500000000e+03 5.663597799756e-03 5.977778261712e-05 6.504653514686e+00
1.300750000000e+03 5.424710668734e-03 5.925790511102e-05 6.456344609436e+00
1.301000000000e+03 5.146863798243e-03 5.879520204885e-05 6.407482260077e+00
1.301250000000e+03 4.831223099350e-03 5.839882737912e-05 6.358072114578e+00
1.301500000000e+03 4.479066017129e-03 5.807772533920e-05 6.308120470200e+00
1.301750000000e+03 4.091770632347e-03 5.784049723973e-05 6.257634260015e+00
1.302000000000e+03 3.670806111580e-03 5.769526453331e-05 6.206621038081e+00
[truncated: 44,522 more chars]
