# Supplementary material for: Tracking Charge Migration with Frequency-Matched Strobo-Spectroscopy
Source: J Phys Chem A. 2024 Jan 2;128(1):20–7. doi: 10.1021/acs.jpca.3c04234 (PMC10788909; doi:10.1021/acs.jpca.3c04234)
Supplement: Supplementary file 2 — jp3c04234_si_002.zip [file jp3c04234_si_002.zip › supplemental data/Data/dipoles/CM-orbital/tau=3.8750.txt]

# CM-orbital-resolved dipole moment for tau = 3.8750 o.c.
0.000000000000e+00 -1.706603541705e-03 2.359602496194e-05 1.638377480866e+00
2.500000000000e-01 -1.707058410146e-03 2.360298516163e-05 1.638690852022e+00
5.000000000000e-01 -1.708427054077e-03 2.362398085309e-05 1.639631853240e+00
7.500000000000e-01 -1.710734664764e-03 2.365931203480e-05 1.641200881791e+00
1.000000000000e+00 -1.713994232439e-03 2.370911855842e-05 1.643385805427e+00
1.250000000000e+00 -1.718185805339e-03 2.377328461778e-05 1.646161435104e+00
1.500000000000e+00 -1.723263313597e-03 2.385154274270e-05 1.649497207234e+00
1.750000000000e+00 -1.729177102577e-03 2.394371716874e-05 1.653368363658e+00
2.000000000000e+00 -1.735890830536e-03 2.404990082600e-05 1.657761696072e+00
2.250000000000e+00 -1.743388068034e-03 2.417047292244e-05 1.662673762270e+00
2.500000000000e+00 -1.751671222293e-03 2.430600703465e-05 1.668105651638e+00
2.750000000000e+00 -1.760754264300e-03 2.445719061611e-05 1.674061467156e+00
3.000000000000e+00 -1.770659451982e-03 2.462480634705e-05 1.680552094367e+00
3.250000000000e+00 -1.781420752690e-03 2.480975585925e-05 1.687600307548e+00
3.500000000000e+00 -1.793094526435e-03 2.501310027855e-05 1.695242858456e+00
3.750000000000e+00 -1.805768717635e-03 2.523604926710e-05 1.703527487232e+00
4.000000000000e+00 -1.819564890970e-03 2.547994753885e-05 1.712508132784e+00
4.250000000000e+00 -1.834626475518e-03 2.574617211173e-05 1.722240862533e+00
4.500000000000e+00 -1.851098533287e-03 2.603600830395e-05 1.732783090314e+00
4.750000000000e+00 -1.869109315304e-03 2.635050758024e-05 1.744193542687e+00
5.000000000000e+00 -1.888762339294e-03 2.669044014311e-05 1.756531573718e+00
5.250000000000e+00 -1.910135076520e-03 2.705628196176e-05 1.769854175238e+00
5.500000000000e+00 -1.933278135865e-03 2.744825437750e-05 1.784212680130e+00
5.750000000000e+00 -1.958211651250e-03 2.786637050567e-05 1.799649889381e+00
6.000000000000e+00 -1.984923023499e-03 2.831048423493e-05 1.816198734526e+00
6.250000000000e+00 -2.013373315506e-03 2.878035522774e-05 1.833882680937e+00
6.500000000000e+00 -2.043513015709e-03 2.927572068862e-05 1.852716901479e+00
6.750000000000e+00 -2.075301751782e-03 2.979636203224e-05 1.872709987278e+00
7.000000000000e+00 -2.108724999889e-03 3.034214544984e-05 1.893866010918e+00
7.250000000000e+00 -2.143801248421e-03 3.091302029848e-05 1.916186235230e+00
7.500000000000e+00 -2.180578415926e-03 3.150897957199e-05 1.939670813664e+00
7.750000000000e+00 -2.219122214978e-03 3.212998877564e-05 1.964320162813e+00
8.000000000000e+00 -2.259501213775e-03 3.277591150572e-05 1.990136327360e+00
8.250000000000e+00 -2.301772177818e-03 3.344647041012e-05 2.017123860106e+00
8.500000000000e+00 -2.345969577267e-03 3.414123652684e-05 2.045290662357e+00
8.750000000000e+00 -2.392101643589e-03 3.485964590960e-05 2.074648316527e+00
9.000000000000e+00 -2.440154454936e-03 3.560104874589e-05 2.105212256675e+00
9.250000000000e+00 -2.490101972390e-03 3.636478001240e-05 2.137001469596e+00
9.500000000000e+00 -2.541917775568e-03 3.715022004852e-05 2.170037938805e+00
9.750000000000e+00 -2.595584108785e-03 3.795681659918e-05 2.204346232539e+00
1.000000000000e+01 -2.651094539971e-03 3.878408953112e-05 2.239952492207e+00
1.025000000000e+01 -2.708451405531e-03 3.963160661208e-05 2.276883626547e+00
1.050000000000e+01 -2.767660627513e-03 4.049895611696e-05 2.315166343745e+00
1.075000000000e+01 -2.828727523211e-03 4.138572327800e-05 2.354826163272e+00
1.100000000000e+01 -2.891654873486e-03 4.229147356200e-05 2.395886041315e+00
1.125000000000e+01 -2.956444194940e-03 4.321573360822e-05 2.438365654382e+00
1.150000000000e+01 -3.023097239883e-03 4.415804232671e-05 2.482280195084e+00
1.175000000000e+01 -3.091616518072e-03 4.511794115253e-05 2.527639338088e+00
1.200000000000e+01 -3.162003436981e-03 4.609488157370e-05 2.574446929100e+00
1.225000000000e+01 -3.234252983756e-03 4.708825894087e-05 2.622700444599e+00
1.250000000000e+01 -3.308346423776e-03 4.809739306333e-05 2.672390609021e+00
1.275000000000e+01 -3.384244123010e-03 4.912149659106e-05 2.723501920038e+00
1.300000000000e+01 -3.461877576622e-03 5.015962285684e-05 2.776012129511e+00
1.325000000000e+01 -3.541145020832e-03 5.121067755856e-05 2.829892544086e+00
1.350000000000e+01 -3.621910241512e-03 5.227339929076e-05 2.885108635532e+00
1.375000000000e+01 -3.704002705566e-03 5.334634582610e-05 2.941619398426e+00
1.400000000000e+01 -3.787223048106e-03 5.442791236979e-05 2.999378819703e+00
1.425000000000e+01 -3.871347560154e-03 5.551632667106e-05 3.058335696738e+00
1.450000000000e+01 -3.956132392623e-03 5.660964153117e-05 3.118433084898e+00
1.475000000000e+01 -4.041318878184e-03 5.770575058656e-05 3.179609123200e+00
1.500000000000e+01 -4.126637547814e-03 5.880240301118e-05 3.241797482547e+00
1.525000000000e+01 -4.211811685497e-03 5.989722014635e-05 3.304927909463e+00
1.550000000000e+01 -4.296560868275e-03 6.098772646992e-05 3.368926853405e+00
1.575000000000e+01 -4.380604925640e-03 6.207138643050e-05 3.433718209954e+00
1.600000000000e+01 -4.463668294252e-03 6.314564881835e-05 3.499223872179e+00
1.625000000000e+01 -4.545484993436e-03 6.420800146348e-05 3.565364832738e+00
1.650000000000e+01 -4.625803282846e-03 6.525601518284e-05 3.632061785723e+00
1.675000000000e+01 -4.704389933590e-03 6.628739161554e-05 3.699236019207e+00
1.700000000000e+01 -4.781033398569e-03 6.730000239899e-05 3.766810108216e+00
1.725000000000e+01 -4.855545950039e-03 6.829192011368e-05 3.834708747450e+00
1.750000000000e+01 -4.927764729389e-03 6.926143876235e-05 3.902859360314e+00
1.775000000000e+01 -4.997551495665e-03 7.020708496050e-05 3.971192654397e+00
1.800000000000e+01 -5.064792464302e-03 7.112762110653e-05 4.039643071850e+00
1.825000000000e+01 -5.129397361782e-03 7.202204206988e-05 4.108149137261e+00
1.850000000000e+01 -5.191298982434e-03 7.288956584034e-05 4.176653712386e+00
1.875000000000e+01 -5.250452806754e-03 7.372963213587e-05 4.245104150075e+00
1.900000000000e+01 -5.306836375229e-03 7.454188678530e-05 4.313452408171e+00
1.925000000000e+01 -5.360449139270e-03 7.532616684147e-05 4.381655054856e+00
1.950000000000e+01 -5.411311771113e-03 7.608248704308e-05 4.449673246568e+00
1.975000000000e+01 -5.459465598441e-03 7.681103213811e-05 4.517472625227e+00
2.000000000000e+01 -5.504971265808e-03 7.751214184568e-05 4.585023163028e+00
2.025000000000e+01 -5.547907393126e-03 7.818629790329e-05 4.652298942611e+00
2.050000000000e+01 -5.588369075536e-03 7.883410967696e-05 4.719277873197e+00
2.075000000000e+01 -5.626466049792e-03 7.945629949976e-05 4.785941341941e+00
2.100000000000e+01 -5.662321347970e-03 8.005368822106e-05 4.852273804521e+00
2.125000000000e+01 -5.696069191129e-03 8.062718081731e-05 4.918262319283e+00
2.150000000000e+01 -5.727853449837e-03 8.117774902816e-05 4.983896036239e+00
2.175000000000e+01 -5.757825192191e-03 8.170641277550e-05 5.049165655507e+00
2.200000000000e+01 -5.786140330354e-03 8.221422102839e-05 5.114062873365e+00
2.225000000000e+01 -5.812956938895e-03 8.270223269036e-05 5.178579839843e+00
2.250000000000e+01 -5.838432049475e-03 8.317148190970e-05 5.242708656362e+00
2.275000000000e+01 -5.862719069862e-03 8.362298680756e-05 5.306440928186e+00
2.300000000000e+01 -5.885964522775e-03 8.405770805237e-05 5.369767405793e+00
2.325000000000e+01 -5.908305464473e-03 8.447654350013e-05 5.432677722876e+00
2.350000000000e+01 -5.929867779107e-03 8.488028796880e-05 5.495160244411e+00
2.375000000000e+01 -5.950763754449e-03 8.526962282507e-05 5.557202026013e+00
2.400000000000e+01 -5.971090937744e-03 8.564510323045e-05 5.618788888084e+00
2.425000000000e+01 -5.990931810157e-03 8.600722870145e-05 5.679905586217e+00
2.450000000000e+01 -6.010352650807e-03 8.635640881752e-05 5.740536074406e+00
2.475000000000e+01 -6.029403512179e-03 8.669292604652e-05 5.800663842473e+00
2.500000000000e+01 -6.048119262431e-03 8.701697022775e-05 5.860272305278e+00
2.525000000000e+01 -6.066519830216e-03 8.732866945771e-05 5.919345230120e+00
2.550000000000e+01 -6.084610841057e-03 8.762800777040e-05 5.977867186158e+00
2.575000000000e+01 -6.102385647472e-03 8.791494387422e-05 6.035823992947e+00
2.600000000000e+01 -6.119826995766e-03 8.818936843444e-05 6.093203154179e+00
2.625000000000e+01 -6.136907692252e-03 8.845113855410e-05 6.149994264880e+00
2.650000000000e+01 -6.153592223891e-03 8.870008605255e-05 6.206189378253e+00
2.675000000000e+01 -6.169839176491e-03 8.893605331456e-05 6.261783319310e+00
2.700000000000e+01 -6.185602463949e-03 8.915888617128e-05 6.316773934734e+00
2.725000000000e+01 -6.200832072058e-03 8.936843773247e-05 6.371162274147e+00
2.750000000000e+01 -6.215475619538e-03 8.956458332687e-05 6.424952694777e+00
2.775000000000e+01 -6.229480252141e-03 8.974722775534e-05 6.478152878948e+00
2.800000000000e+01 -6.242793653988e-03 8.991631145955e-05 6.530773762333e+00
2.825000000000e+01 -6.255364403920e-03 9.007182039036e-05 6.582829375247e+00
2.850000000000e+01 -6.267143012976e-03 9.021378937243e-05 6.634336598130e+00
2.875000000000e+01 -6.278083538004e-03 9.034228104837e-05 6.685314831535e+00
2.900000000000e+01 -6.288144633148e-03 9.045741505787e-05 6.735785588892e+00
2.925000000000e+01 -6.297289875922e-03 9.055936711194e-05 6.785772027478e+00
2.950000000000e+01 -6.305488253560e-03 9.064836784164e-05 6.835298432806e+00
2.975000000000e+01 -6.312715311071e-03 9.072470085872e-05 6.884389668392e+00
3.000000000000e+01 -6.318954370843e-03 9.078869701554e-05 6.933070606579e+00
3.025000000000e+01 -6.324197095959e-03 9.084076838931e-05 6.981365558607e+00
3.050000000000e+01 -6.328443609296e-03 9.088138591309e-05 7.029297723676e+00
3.075000000000e+01 -6.331702897749e-03 9.091107939324e-05 7.076888674331e+00
3.100000000000e+01 -6.333993547226e-03 9.093043930547e-05 7.124157891996e+00
3.125000000000e+01 -6.335344244868e-03 9.094010136940e-05 7.171122366165e+00
3.150000000000e+01 -6.335793712711e-03 9.094075899296e-05 7.217796268713e+00
3.175000000000e+01 -6.335390091177e-03 9.093316492687e-05 7.264190711398e+00
3.200000000000e+01 -6.334190230334e-03 9.091812077011e-05 7.310313592405e+00
3.225000000000e+01 -6.332259078129e-03 9.089646854649e-05 7.356169531880e+00
3.250000000000e+01 -6.329668852849e-03 9.086908066508e-05 7.401759898033e+00
3.275000000000e+01 -6.326497725951e-03 9.083684531339e-05 7.447082921580e+00
3.300000000000e+01 -6.322828007176e-03 9.080065111974e-05 7.492133894362e+00
3.325000000000e+01 -6.318744107383e-03 9.076137050751e-05 7.536905446067e+00
3.350000000000e+01 -6.314330557949e-03 9.071984090514e-05 7.581387886537e+00
3.375000000000e+01 -6.309670145496e-03 9.067684491409e-05 7.625569601135e+00
3.400000000000e+01 -6.304842063753e-03 9.063309009619e-05 7.669437487000e+00
3.425000000000e+01 -6.299920041340e-03 9.058918556623e-05 7.712977411116e+00
3.450000000000e+01 -6.294970452710e-03 9.054561409605e-05 7.756174675341e+00
3.475000000000e+01 -6.290050626383e-03 9.050273277433e-05 7.799014469972e+00
3.500000000000e+01 -6.285207587567e-03 9.046078020034e-05 7.841482299146e+00
3.525000000000e+01 -6.280477295484e-03 9.041983889135e-05 7.883564361376e+00
3.550000000000e+01 -6.275884341299e-03 9.037981449578e-05 7.925247869274e+00
3.575000000000e+01 -6.271441748596e-03 9.034039794265e-05 7.966521294129e+00
3.600000000000e+01 -6.267151052148e-03 9.030120303216e-05 8.007374522049e+00
3.625000000000e+01 -6.263002776862e-03 9.026168434645e-05 8.047798913177e+00
3.650000000000e+01 -6.258977195050e-03 9.022111413631e-05 8.087787261127e+00
3.675000000000e+01 -6.255045458253e-03 9.017863721361e-05 8.127333649228e+00
3.700000000000e+01 -6.251170902323e-03 9.013327626889e-05 8.166433209803e+00
3.725000000000e+01 -6.247310704479e-03 9.008395128249e-05 8.205081787284e+00
3.750000000000e+01 -6.243417622141e-03 9.002955054585e-05 8.243275518200e+00
3.775000000000e+01 -6.239441629947e-03 8.996884301549e-05 8.281010336928e+00
3.800000000000e+01 -6.235331578877e-03 8.990055858599e-05 8.318281425697e+00
3.825000000000e+01 -6.231036896312e-03 8.982346665282e-05 8.355082629172e+00
3.850000000000e+01 -6.226509263867e-03 8.973638630086e-05 8.391405850895e+00
3.875000000000e+01 -6.221704226829e-03 8.963821422997e-05 8.427240452939e+00
3.900000000000e+01 -6.216582646926e-03 8.952795563835e-05 8.462572678256e+00
3.925000000000e+01 -6.211111912360e-03 8.940475415678e-05 8.497385116420e+00
3.950000000000e+01 -6.205266861928e-03 8.926791944569e-05 8.531656232065e+00
3.975000000000e+01 -6.199030414268e-03 8.911695174305e-05 8.565359975015e+00
4.000000000000e+01 -6.192393921305e-03 8.895156363944e-05 8.598465486760e+00
4.025000000000e+01 -6.185357234216e-03 8.877169573451e-05 8.630936915742e+00
4.050000000000e+01 -6.177928500748e-03 8.857752350766e-05 8.662733348576e+00
4.075000000000e+01 -6.170123667849e-03 8.836946473278e-05 8.693808860455e+00
4.100000000000e+01 -6.161965698223e-03 8.814817742145e-05 8.724112684577e+00
4.125000000000e+01 -6.153483480224e-03 8.791453593684e-05 8.753589497189e+00
4.150000000000e+01 -6.144710473583e-03 8.766964588228e-05 8.782179809096e+00
4.175000000000e+01 -6.135683416787e-03 8.741482448624e-05 8.809820456269e+00
4.200000000000e+01 -6.126440970309e-03 8.715154241379e-05 8.836445174110e+00
4.225000000000e+01 -6.117022008821e-03 8.688143232599e-05 8.861985239802e+00
4.250000000000e+01 -6.107464047454e-03 8.660623608256e-05 8.886370171374e+00
4.275000000000e+01 -6.097801969070e-03 8.632777499523e-05 8.909528456895e+00
4.300000000000e+01 -6.088066797770e-03 8.604789920935e-05 8.931388308636e+00
4.325000000000e+01 -6.078285420642e-03 8.576855295006e-05 8.951878415797e+00
4.350000000000e+01 -6.068480052369e-03 8.549154678375e-05 8.970928683692e+00
4.375000000000e+01 -6.058667769166e-03 8.521878254877e-05 8.988470952029e+00
4.400000000000e+01 -6.048860742499e-03 8.495205457870e-05 9.004439668290e+00
4.425000000000e+01 -6.039066857318e-03 8.469303983591e-05 9.018772510149e+00
4.450000000000e+01 -6.029290430542e-03 8.444334775443e-05 9.031410954922e+00
4.475000000000e+01 -6.019533247452e-03 8.420448784088e-05 9.042300776544e+00
4.500000000000e+01 -6.009795821764e-03 8.397785580974e-05 9.051392473705e+00
4.525000000000e+01 -6.000078816385e-03 8.376472644064e-05 9.058641633854e+00
4.550000000000e+01 -5.990384520993e-03 8.356625081374e-05 9.064009222858e+00
4.575000000000e+01 -5.980718295923e-03 8.338345574799e-05 9.067461810993e+00
4.600000000000e+01 -5.971089908170e-03 8.321724309876e-05 9.068971745673e+00
4.625000000000e+01 -5.961514669582e-03 8.306839090128e-05 9.068517266148e+00
4.650000000000e+01 -5.952014338257e-03 8.293755396871e-05 9.066082576621e+00
4.675000000000e+01 -5.942617744475e-03 8.282526428979e-05 9.061657880427e+00
4.700000000000e+01 -5.933361092933e-03 8.273193041117e-05 9.055239381919e+00
4.725000000000e+01 -5.924287927732e-03 8.265783548619e-05 9.046829263598e+00
4.750000000000e+01 -5.915448733037e-03 8.260313536576e-05 9.036435633064e+00
4.775000000000e+01 -5.906900171861e-03 8.256785527463e-05 9.024072456170e+00
4.800000000000e+01 -5.898704009902e-03 8.255188500786e-05 9.009759456057e+00
4.825000000000e+01 -5.890925784706e-03 8.255497248394e-05 8.993521997945e+00
4.850000000000e+01 -5.883633276006e-03 8.257672180723e-05 8.975390933117e+00
4.875000000000e+01 -5.876894824496e-03 8.261658801217e-05 8.955402416518e+00
4.900000000000e+01 -5.870777564496e-03 8.267387336558e-05 8.933597680919e+00
4.925000000000e+01 -5.865345633628e-03 8.274772506178e-05 8.910022766524e+00
4.950000000000e+01 -5.860658418873e-03 8.283713483903e-05 8.884728200317e+00
4.975000000000e+01 -5.856768925167e-03 8.294092363142e-05 8.857768622739e+00
5.000000000000e+01 -5.853722317260e-03 8.305774847900e-05 8.829202357672e+00
5.025000000000e+01 -5.851554748687e-03 8.318616549030e-05 8.799090929210e+00
5.050000000000e+01 -5.850292288167e-03 8.332471318673e-05 8.767498519968e+00
5.075000000000e+01 -5.849949817300e-03 8.347166971065e-05 8.734491390108e+00
5.100000000000e+01 -5.850531119198e-03 8.362517695676e-05 8.700137246246e+00
5.125000000000e+01 -5.852028813200e-03 8.378335016035e-05 8.664504583899e+00
5.150000000000e+01 -5.854424751246e-03 8.394428326561e-05 8.627662006391e+00
5.175000000000e+01 -5.857690826375e-03 8.410604471512e-05 8.589677545308e+00
5.200000000000e+01 -5.861789778851e-03 8.426670267667e-05 8.550617983487e+00
5.225000000000e+01 -5.866675945028e-03 8.442434689174e-05 8.510548204817e+00
5.250000000000e+01 -5.872296518909e-03 8.457710939211e-05 8.469530591450e+00
5.275000000000e+01 -5.878592879623e-03 8.472323300851e-05 8.427624470500e+00
5.300000000000e+01 -5.885501603741e-03 8.486109591027e-05 8.384885643038e+00
5.325000000000e+01 -5.892955443282e-03 8.498923285100e-05 8.341365991544e+00
5.350000000000e+01 -5.900884203200e-03 8.510635500783e-05 8.297113194266e+00
5.375000000000e+01 -5.909215538596e-03 8.521134160025e-05 8.252170539962e+00
5.400000000000e+01 -5.917875422534e-03 8.530332088730e-05 8.206576863436e+00
5.425000000000e+01 -5.926788448246e-03 8.538171150593e-05 8.160366591945e+00
5.450000000000e+01 -5.935877872179e-03 8.544613320635e-05 8.113569910204e+00
5.475000000000e+01 -5.945065575347e-03 8.549643260847e-05 8.066213035894e+00
5.500000000000e+01 -5.954271876557e-03 8.553268923023e-05 8.018318592059e+00
5.525000000000e+01 -5.963415136328e-03 8.555519975653e-05 7.969906072582e+00
5.550000000000e+01 -5.972411296690e-03 8.556446360275e-05 7.920992374807e+00
5.575000000000e+01 -5.981173382001e-03 8.556115822003e-05 7.871592387940e+00
5.600000000000e+01 -5.989611018677e-03 8.554610434910e-05 7.821719614878e+00
5.625000000000e+01 -5.997630076627e-03 8.552025280839e-05 7.771386802622e+00
5.650000000000e+01 -6.005132483055e-03 8.548465452196e-05 7.720606568147e+00
5.675000000000e+01 -6.012016358767e-03 8.544040568570e-05 7.669391991032e+00
5.700000000000e+01 -6.018176345197e-03 8.538857318488e-05 7.617757162111e+00
5.725000000000e+01 -6.023504269588e-03 8.533021474341e-05 7.565717665292e+00
5.750000000000e+01 -6.027889976554e-03 8.526635880424e-05 7.513290984514e+00
5.775000000000e+01 -6.031222574200e-03 8.519796114942e-05 7.460496820126e+00
5.800000000000e+01 -6.033391958948e-03 8.512587711659e-05 7.407357311198e+00
5.825000000000e+01 -6.034290551199e-03 8.505084214322e-05 7.353897155577e+00
5.850000000000e+01 -6.033815356374e-03 8.497345733099e-05 7.300143628734e+00
5.875000000000e+01 -6.031870187384e-03 8.489417884028e-05 7.246126501226e+00
5.900000000000e+01 -6.028367872125e-03 8.481331251389e-05 7.191877860829e+00
5.925000000000e+01 -6.023232528935e-03 8.473101277581e-05 7.137431845293e+00
5.950000000000e+01 -6.016401720769e-03 8.464728628871e-05 7.082824296945e+00
5.975000000000e+01 -6.007828521525e-03 8.456199974227e-05 7.028092349244e+00
6.000000000000e+01 -5.997483342224e-03 8.447489071237e-05 6.973273960396e+00
6.025000000000e+01 -5.985355489769e-03 8.438558023227e-05 6.918407407472e+00
6.050000000000e+01 -5.971454315922e-03 8.429358752868e-05 6.863530757225e+00
6.075000000000e+01 -5.955809980592e-03 8.419834757759e-05 6.808681326676e+00
6.100000000000e+01 -5.938473704902e-03 8.409922700153e-05 6.753895150260e+00
6.125000000000e+01 -5.919517543442e-03 8.399553986815e-05 6.699206464980e+00
6.150000000000e+01 -5.899033646659e-03 8.388656282202e-05 6.644647225933e+00
6.175000000000e+01 -5.877133030339e-03 8.377154835804e-05 6.590246661893e+00
6.200000000000e+01 -5.853943862115e-03 8.364973588557e-05 6.536030878802e+00
6.225000000000e+01 -5.829609326917e-03 8.352036152198e-05 6.482022516328e+00
6.250000000000e+01 -5.804285029454e-03 8.338266681229e-05 6.428240462611e+00
6.275000000000e+01 -5.778136082048e-03 8.323590031964e-05 6.374699627681e+00
6.300000000000e+01 -5.751333943623e-03 8.307932081372e-05 6.321410777566e+00
6.325000000000e+01 -5.724053081482e-03 8.291219752823e-05 6.268380429414e+00
6.350000000000e+01 -5.696467576137e-03 8.273380973434e-05 6.215610806259e+00
6.375000000000e+01 -5.668747735272e-03 8.254344475001e-05 6.163099851493e+00
6.400000000000e+01 -5.641056827250e-03 8.234039601313e-05 6.110841300926e+00
6.425000000000e+01 -5.613548003284e-03 8.212396116836e-05 6.058824811946e+00
6.450000000000e+01 -5.586361477775e-03 8.189344122811e-05 6.007036147305e+00
6.475000000000e+01 -5.559622019418e-03 8.164814026207e-05 5.955457410928e+00
6.500000000000e+01 -5.533436740484e-03 8.138736899282e-05 5.904067335628e+00
6.525000000000e+01 -5.507893257293e-03 8.111044558543e-05 5.852841615377e+00
6.550000000000e+01 -5.483058226264e-03 8.081668835086e-05 5.801753283648e+00
6.575000000000e+01 -5.458976269093e-03 8.050545006341e-05 5.750773126386e+00
6.600000000000e+01 -5.435669163999e-03 8.017610928646e-05 5.699870130623e+00
6.625000000000e+01 -5.413135457290e-03 7.982807398821e-05 5.649011954187e+00
6.650000000000e+01 -5.391350375979e-03 7.946079663049e-05 5.598165415453e+00
6.675000000000e+01 -5.370266132293e-03 7.907378499211e-05 5.547296989306e+00
6.700000000000e+01 -5.349812567406e-03 7.866661780734e-05 5.496373301678e+00
6.725000000000e+01 -5.329898062591e-03 7.823894550490e-05 5.445361617998e+00
6.750000000000e+01 -5.310410852947e-03 7.779049489853e-05 5.394230309989e+00
6.775000000000e+01 -5.291220564576e-03 7.732109243530e-05 5.342949302914e+00
6.800000000000e+01 -5.272180101964e-03 7.683066904610e-05 5.291490488933e+00
6.825000000000e+01 -5.253127736001e-03 7.631926508334e-05 5.239828110657e+00
6.850000000000e+01 -5.233889498183e-03 7.578703478178e-05 5.187939104645e+00
6.875000000000e+01 -5.214281739611e-03 7.523424590297e-05 5.135803410311e+00
6.900000000000e+01 -5.194113955108e-03 7.466128211589e-05 5.083404236775e+00
6.925000000000e+01 -5.173191672603e-03 7.406867271686e-05 5.030728294168e+00
6.950000000000e+01 -5.151319468356e-03 7.345704907077e-05 4.977765982608e+00
6.975000000000e+01 -5.128303963260e-03 7.282714767823e-05 4.924511545028e+00
7.000000000000e+01 -5.103956945761e-03 7.217983835650e-05 4.870963176687e+00
7.025000000000e+01 -5.078098380748e-03 7.151608743605e-05 4.817123096444e+00
7.050000000000e+01 -5.050559154505e-03 7.083694960749e-05 4.762997571503e+00
7.075000000000e+01 -5.021183948315e-03 7.014362201868e-05 4.708596900005e+00
7.100000000000e+01 -4.989833708421e-03 6.943737774898e-05 4.653935343028e+00
7.125000000000e+01 -4.956387831410e-03 6.871956461854e-05 4.599031010517e+00
7.150000000000e+01 -4.920746044292e-03 6.799161248980e-05 4.543905693775e+00
7.175000000000e+01 -4.882830022418e-03 6.725501544197e-05 4.488584650358e+00
7.200000000000e+01 -4.842584545574e-03 6.651128022334e-05 4.433096337578e+00
7.225000000000e+01 -4.799978438888e-03 6.576196814631e-05 4.377472098416e+00
7.250000000000e+01 -4.755005221264e-03 6.500867119813e-05 4.321745805985e+00
7.275000000000e+01 -4.707683318458e-03 6.425299404952e-05 4.265953466340e+00
7.300000000000e+01 -4.658056034231e-03 6.349653840182e-05 4.210132792405e+00
7.325000000000e+01 -4.606191112361e-03 6.274088772742e-05 4.154322750665e+00
7.350000000000e+01 -4.552180107838e-03 6.198759243645e-05 4.098563094659e+00
7.375000000000e+01 -4.496137611280e-03 6.123815467582e-05 4.042893890726e+00
7.400000000000e+01 -4.438200251214e-03 6.049401456842e-05 3.987355047310e+00
7.425000000000e+01 -4.378525518891e-03 5.975653714971e-05 3.931985859430e+00
7.450000000000e+01 -4.317290378973e-03 5.902700085214e-05 3.876824574636e+00
7.475000000000e+01 -4.254689795432e-03 5.830658689232e-05 3.821907993447e+00
7.500000000000e+01 -4.190935118198e-03 5.759637143521e-05 3.767271109743e+00
7.525000000000e+01 -4.126252262981e-03 5.689732129913e-05 3.712946799258e+00
7.550000000000e+01 -4.060879747902e-03 5.621028615593e-05 3.658965561522e+00
7.575000000000e+01 -3.995066692464e-03 5.553599450933e-05 3.605355317573e+00
7.600000000000e+01 -3.929070727530e-03 5.487504231005e-05 3.552141264966e+00
7.625000000000e+01 -3.863155602340e-03 5.422792611337e-05 3.499345788824e+00
7.650000000000e+01 -3.797588621985e-03 5.359502241398e-05 3.446988425629e+00
7.675000000000e+01 -3.732637961155e-03 5.297659040290e-05 3.395085874553e+00
7.700000000000e+01 -3.668569885246e-03 5.237274631306e-05 3.343652050001e+00
7.725000000000e+01 -3.605645800755e-03 5.178349351331e-05 3.292698167179e+00
7.750000000000e+01 -3.544119188751e-03 5.120871965381e-05 3.242232852937e+00
7.775000000000e+01 -3.484232480683e-03 5.064819204781e-05 3.192262272825e+00
7.800000000000e+01 -3.426213975130e-03 5.010155582913e-05 3.142790266994e+00
7.825000000000e+01 -3.370274745842e-03 4.956833227718e-05 3.093818486287e+00
7.850000000000e+01 -3.316605675720e-03 4.904791804627e-05 3.045346522114e+00
7.875000000000e+01 -3.265374765466e-03 4.853958460674e-05 2.997372024641e+00
7.900000000000e+01 -3.216724528656e-03 4.804247831952e-05 2.949890804544e+00
7.925000000000e+01 -3.170769686209e-03 4.755562238773e-05 2.902896917883e+00
7.950000000000e+01 -3.127595150830e-03 4.707792097139e-05 2.856382734283e+00
7.975000000000e+01 -3.087254350507e-03 4.660816654573e-05 2.810338992267e+00
8.000000000000e+01 -3.049768024743e-03 4.614504979833e-05 2.764754846732e+00
8.025000000000e+01 -3.015123449709e-03 4.568717274422e-05 2.719617916361e+00
8.050000000000e+01 -2.983274146099e-03 4.523306564680e-05 2.674914339891e+00
8.075000000000e+01 -2.954140101570e-03 4.478120699555e-05 2.630628850072e+00
8.100000000000e+01 -2.927608455831e-03 4.433004622742e-05 2.586744877821e+00
8.125000000000e+01 -2.903534708210e-03 4.387802743772e-05 2.543244695257e+00
8.150000000000e+01 -2.881744414407e-03 4.342361563092e-05 2.500109608216e+00
8.175000000000e+01 -2.862035362355e-03 4.296532208617e-05 2.457320209157e+00
8.200000000000e+01 -2.844180221535e-03 4.250173140766e-05 2.414856694585e+00
8.225000000000e+01 -2.827929606921e-03 4.203152639179e-05 2.372699257532e+00
8.250000000000e+01 -2.813015546525e-03 4.155349275475e-05 2.330828553824e+00
8.275000000000e+01 -2.799155286837e-03 4.106658515332e-05 2.289226248636e+00
8.300000000000e+01 -2.786055419821e-03 4.056992077592e-05 2.247875635860e+00
8.325000000000e+01 -2.773416411415e-03 4.006277984608e-05 2.206762330174e+00
8.350000000000e+01 -2.760937351620e-03 3.954462563438e-05 2.165875018188e+00
8.375000000000e+01 -2.748320811208e-03 3.901512942039e-05 2.125206257069e+00
8.400000000000e+01 -2.735277832372e-03 3.847415687575e-05 2.084753303359e+00
8.425000000000e+01 -2.721532821348e-03 3.792176316186e-05 2.044518946833e+00
8.450000000000e+01 -2.706828424616e-03 3.735822808551e-05 2.004512325790e+00
8.475000000000e+01 -2.690930072731e-03 3.678405040089e-05 1.964749690550e+00
8.500000000000e+01 -2.673630239141e-03 3.619994898468e-05 1.925255085282e+00
8.525000000000e+01 -2.654752208516e-03 3.560686446843e-05 1.886060912040e+00
8.550000000000e+01 -2.634153312899e-03 3.500596153763e-05 1.847208345897e+00
8.575000000000e+01 -2.611727435730e-03 3.439862958898e-05 1.808747568920e+00
8.600000000000e+01 -2.587406816475e-03 3.378648269062e-05 1.770737798170e+00
8.625000000000e+01 -2.561163018503e-03 3.317135788392e-05 1.733247087832e+00
8.650000000000e+01 -2.533007119318e-03 3.255531148774e-05 1.696351894503e+00
8.675000000000e+01 -2.502989092836e-03 3.194061187894e-05 1.660136404608e+00
8.700000000000e+01 -2.471196436870e-03 3.132973004608e-05 1.624691634165e+00
8.725000000000e+01 -2.437752104010e-03 3.072532411980e-05 1.590114318417e+00
8.750000000000e+01 -2.402811763842e-03 3.013021536150e-05 1.556505626252e+00
8.775000000000e+01 -2.366560537131e-03 2.954737428951e-05 1.523969732716e+00
8.800000000000e+01 -2.329209361672e-03 2.897990506132e-05 1.492612302639e+00
8.825000000000e+01 -2.290990901319e-03 2.843099222574e-05 1.462538928770e+00
8.850000000000e+01 -2.252155191766e-03 2.790387306664e-05 1.433853584900e+00
8.875000000000e+01 -2.212965265780e-03 2.740180501529e-05 1.406657137528e+00
8.900000000000e+01 -2.173692580148e-03 2.692800182397e-05 1.381045971023e+00
8.925000000000e+01 -2.134612615657e-03 2.648561088997e-05 1.357110765889e+00
8.950000000000e+01 -2.096000699773e-03 2.607766843554e-05 1.334935459980e+00
8.975000000000e+01 -2.058128059569e-03 2.570705316207e-05 1.314596423949e+00
9.000000000000e+01 -2.021258198318e-03 2.537644286160e-05 1.296161861789e+00
9.025000000000e+01 -1.985643656208e-03 2.508827413050e-05 1.279691435694e+00
9.050000000000e+01 -1.951523250088e-03 2.484470440683e-05 1.265236115840e+00
9.075000000000e+01 -1.919119836842e-03 2.464757802556e-05 1.252838232129e+00
9.100000000000e+01 -1.888638656649e-03 2.449840366359e-05 1.242531705270e+00
9.125000000000e+01 -1.860266243452e-03 2.439833068457e-05 1.234342425107e+00
9.150000000000e+01 -1.834169878792e-03 2.434813465985e-05 1.228288739901e+00
9.175000000000e+01 -1.810497574350e-03 2.434821126868e-05 1.224382018225e+00
9.200000000000e+01 -1.789378570452e-03 2.439857823766e-05 1.222627241980e+00
9.225000000000e+01 -1.770924339503e-03 2.449888444667e-05 1.223023599628e+00
9.250000000000e+01 -1.755230017483e-03 2.464842652095e-05 1.225565038097e+00
9.275000000000e+01 -1.742376216598e-03 2.484617299175e-05 1.230240752274e+00
9.300000000000e+01 -1.732431128429e-03 2.509079355134e-05 1.237035586335e+00
9.325000000000e+01 -1.725452850727e-03 2.538069467017e-05 1.245930339826e+00
9.350000000000e+01 -1.721491842367e-03 2.571406061114e-05 1.256901965176e+00
9.375000000000e+01 -1.720593429672e-03 2.608888993150e-05 1.269923667126e+00
9.400000000000e+01 -1.722800273944e-03 2.650304205848e-05 1.284964906294e+00
9.425000000000e+01 -1.728154692157e-03 2.695428292665e-05 1.301991330016e+00
9.450000000000e+01 -1.736700728851e-03 2.744032858304e-05 1.320964647820e+00
9.475000000000e+01 -1.748485888777e-03 2.795888678603e-05 1.341842474923e+00
9.500000000000e+01 -1.763562450562e-03 2.850769646881e-05 1.364578170720e+00
9.525000000000e+01 -1.781988296043e-03 2.908456285269e-05 1.389120702650e+00
9.550000000000e+01 -1.803827209985e-03 2.968738929507e-05 1.415414551586e+00
9.575000000000e+01 -1.829148624426e-03 3.031420367924e-05 1.443399691792e+00
9.600000000000e+01 -1.858026788947e-03 3.096317987769e-05 1.473011652992e+00
9.625000000000e+01 -1.890539386792e-03 3.163265346787e-05 1.504181688770e+00
9.650000000000e+01 -1.926765604922e-03 3.232113133192e-05 1.536837049101e+00
9.675000000000e+01 -1.966783707630e-03 3.302729577537e-05 1.570901369064e+00
9.700000000000e+01 -2.010668130292e-03 3.375000332076e-05 1.606295160328e+00
9.725000000000e+01 -2.058486260391e-03 3.448827665864e-05 1.642936404976e+00
9.750000000000e+01 -2.110294838415e-03 3.524129265803e-05 1.680741227763e+00
9.775000000000e+01 -2.166136152396e-03 3.600836517784e-05 1.719624635698e+00
9.800000000000e+01 -2.226034080785e-03 3.678892346803e-05 1.759501294389e+00
9.825000000000e+01 -2.289990116587e-03 3.758247843694e-05 1.800286322996e+00
9.850000000000e+01 -2.357979453895e-03 3.838861078420e-05 1.841896076450e+00
9.875000000000e+01 -2.429947359058e-03 3.920695068793e-05 1.884248894794e+00
9.900000000000e+01 -2.505805744992e-03 4.003712695969e-05 1.927265795148e+00
9.925000000000e+01 -2.585430167088e-03 4.087874708320e-05 1.970871088222e+00
9.950000000000e+01 -2.668657295074e-03 4.173133570329e-05 2.014992906848e+00
9.975000000000e+01 -2.755283093963e-03 4.259433914708e-05 2.059563637687e+00
1.000000000000e+02 -2.845061808139e-03 4.346709433051e-05 2.104520254243e+00
1.002500000000e+02 -2.937705729935e-03 4.434880183066e-05 2.149804555163e+00
1.005000000000e+02 -3.032885870569e-03 4.523850588609e-05 2.195363315063e+00
1.007500000000e+02 -3.130233546887e-03 4.613507940388e-05 2.241148361794e+00
1.010000000000e+02 -3.229342945793e-03 4.703721513710e-05 2.287116592520e+00
1.012500000000e+02 -3.329774627048e-03 4.794342343170e-05 2.333229947079e+00
1.015000000000e+02 -3.431059961003e-03 4.885203625860e-05 2.379455350164e+00
1.017500000000e+02 -3.532706406955e-03 4.976121931630e-05 2.425764639161e+00
1.020000000000e+02 -3.634203559018e-03 5.066899060360e-05 2.472134484294e+00
1.022500000000e+02 -3.735029833339e-03 5.157324642224e-05 2.518546308134e+00
1.025000000000e+02 -3.834659665151e-03 5.247179393006e-05 2.564986208845e+00
1.027500000000e+02 -3.932571029249e-03 5.336238943365e-05 2.611444879941e+00
1.030000000000e+02 -4.028253106011e-03 5.424277985883e-05 2.657917527306e+00
1.032500000000e+02 -4.121213898999e-03 5.511074908918e-05 2.704403767850e+00
1.035000000000e+02 -4.210987636062e-03 5.596416608220e-05 2.750907506621e+00
1.037500000000e+02 -4.297141702864e-03 5.680102858735e-05 2.797436775182e+00
1.040000000000e+02 -4.379282958185e-03 5.761950877936e-05 2.844003522369e+00
1.042500000000e+02 -4.457063300938e-03 5.841799386413e-05 2.890623350875e+00
1.045000000000e+02 -4.530184293545e-03 5.919512158581e-05 2.937315187010e+00
1.047500000000e+02 -4.598400799454e-03 5.994980834678e-05 2.984100881509e+00
1.050000000000e+02 -4.661523544042e-03 6.068127092732e-05 3.031004744011e+00
1.052500000000e+02 -4.719420523506e-03 6.138903943259e-05 3.078053007414e+00
1.055000000000e+02 -4.772017361505e-03 6.207296067390e-05 3.125273234013e+00
1.057500000000e+02 -4.819296584991e-03 6.273319383657e-05 3.172693671557e+00
1.060000000000e+02 -4.861295919012e-03 6.337019638666e-05 3.220342573305e+00
1.062500000000e+02 -4.898105653474e-03 6.398470178198e-05 3.268247498081e+00
1.065000000000e+02 -4.929865372235e-03 6.457769055293e-05 3.316434608446e+00
1.067500000000e+02 -4.956759977051e-03 6.515035900428e-05 3.364927986761e+00
1.070000000000e+02 -4.979015261393e-03 6.570407987347e-05 3.413748986967e+00
1.072500000000e+02 -4.996893293224e-03 6.624036191322e-05 3.462915645488e+00
1.075000000000e+02 -5.010687640912e-03 6.676080723986e-05 3.512442158596e+00
1.077500000000e+02 -5.020718643392e-03 6.726706966176e-05 3.562338453378e+00
1.080000000000e+02 -5.027328758734e-03 6.776081594095e-05 3.612609855305e+00
1.082500000000e+02 -5.030878334629e-03 6.824369543817e-05 3.663256862930e+00
1.085000000000e+02 -5.031741790840e-03 6.871730187391e-05 3.714275033814e+00
1.087500000000e+02 -5.030303903716e-03 6.918315006149e-05 3.765654982094e+00
1.090000000000e+02 -5.026956658445e-03 6.964265951206e-05 3.817382483623e+00
1.092500000000e+02 -5.022096607707e-03 7.009714360950e-05 3.869438678787e+00
1.095000000000e+02 -5.016122594970e-03 7.054780000165e-05 3.921800369621e+00
1.097500000000e+02 -5.009433798882e-03 7.099571247732e-05 3.974440395719e+00
1.100000000000e+02 -5.002428008283e-03 7.144185463262e-05 4.027328066650e+00
1.102500000000e+02 -4.995500061242e-03 7.188709942862e-05 4.080429654019e+00
1.105000000000e+02 -4.989040409781e-03 7.233223391029e-05 4.133708906336e+00
1.107500000000e+02 -4.983433604309e-03 7.277797341085e-05 4.187127588476e+00
1.110000000000e+02 -4.979056639651e-03 7.322497737491e-05 4.240646024185e+00
1.112500000000e+02 -4.976277080199e-03 7.367386361043e-05 4.294223622917e+00
1.115000000000e+02 -4.975450907233e-03 7.412522191527e-05 4.347819393973e+00
1.117500000000e+02 -4.976920046435e-03 7.457962367552e-05 4.401392424876e+00
1.120000000000e+02 -4.981009567685e-03 7.503762788785e-05 4.454902323741e+00
1.122500000000e+02 -4.988024548143e-03 7.549978277643e-05 4.508309626296e+00
1.125000000000e+02 -4.998246638660e-03 7.596662158862e-05 4.561576153439e+00
1.127500000000e+02 -5.011930361991e-03 7.643865385870e-05 4.614665334807e+00
1.130000000000e+02 -5.029299280479e-03 7.691635080451e-05 4.667542485750e+00
1.132500000000e+02 -5.050542088097e-03 7.740012736332e-05 4.720175055428e+00
1.135000000000e+02 -5.075808819309e-03 7.789031806715e-05 4.772532837534e+00
1.137500000000e+02 -5.105207167704e-03 7.838715198696e-05 4.824588161049e+00
1.140000000000e+02 -5.138799209823e-03 7.889072622880e-05 4.876316055280e+00
1.142500000000e+02 -5.176598530284e-03 7.940097904177e-05 4.927694404187e+00
1.145000000000e+02 -5.218567982674e-03 7.991765951351e-05 4.978704085919e+00
1.147500000000e+02 -5.264618082304e-03 8.044030421231e-05 5.029329108196e+00
1.150000000000e+02 -5.314606218182e-03 8.096820310058e-05 5.079556736222e+00
1.152500000000e+02 -5.368336666007e-03 8.150042009863e-05 5.129377618027e+00
1.155000000000e+02 -5.425561626596e-03 8.203577876650e-05 5.178785904278e+00
1.157500000000e+02 -5.485983105064e-03 8.257283176200e-05 5.227779361155e+00
1.160000000000e+02 -5.549255744551e-03 8.310987781249e-05 5.276359473753e+00
1.162500000000e+02 -5.614990524241e-03 8.364497948596e-05 5.324531532784e+00
1.165000000000e+02 -5.682759327465e-03 8.417598631358e-05 5.372304701220e+00
1.167500000000e+02 -5.752100254939e-03 8.470057498147e-05 5.419692054273e+00
1.170000000000e+02 -5.822523527521e-03 8.521626760263e-05 5.466710581757e+00
1.172500000000e+02 -5.893517926557e-03 8.572040850191e-05 5.513381153638e+00
1.175000000000e+02 -5.964557473938e-03 8.621034973746e-05 5.559728432249e+00
1.177500000000e+02 -6.035108328850e-03 8.668345358667e-05 5.605780737132e+00
1.180000000000e+02 -6.104635894683e-03 8.713708544586e-05 5.651569844953e+00
1.182500000000e+02 -6.172611748933e-03 8.756868272475e-05 5.697130736557e+00
1.185000000000e+02 -6.238520277188e-03 8.797583433801e-05 5.742501275556e+00
1.187500000000e+02 -6.301864954081e-03 8.835628304510e-05 5.787721832410e+00
1.190000000000e+02 -6.362174128872e-03 8.870789787335e-05 5.832834852759e+00
1.192500000000e+02 -6.419006102379e-03 8.902878998418e-05 5.877884369744e+00
1.195000000000e+02 -6.471953479454e-03 8.931732652184e-05 5.922915478110e+00
1.197500000000e+02 -6.520646858717e-03 8.957212803032e-05 5.967973769135e+00
1.200000000000e+02 -6.564757742365e-03 8.979207048165e-05 6.013104742029e+00
1.202500000000e+02 -6.604000775370e-03 8.997628565574e-05 6.058353193277e+00
1.205000000000e+02 -6.638135229817e-03 9.012415499329e-05 6.103762604424e+00
1.207500000000e+02 -6.666965862558e-03 9.023529526048e-05 6.149374530970e+00
1.210000000000e+02 -6.690343186073e-03 9.030953681599e-05 6.195228005855e+00
1.212500000000e+02 -6.708163179683e-03 9.034694077767e-05 6.241358966744e+00
1.215000000000e+02 -6.720366466897e-03 9.034775024619e-05 6.287799716196e+00
1.217500000000e+02 -6.726937194216e-03 9.031237555310e-05 6.334578422513e+00
1.220000000000e+02 -6.727901624799e-03 9.024138633329e-05 6.381718668258e+00
1.222500000000e+02 -6.723326352909e-03 9.013549966286e-05 6.429239052341e+00
1.225000000000e+02 -6.713316376469e-03 8.999553558048e-05 6.477152847956e+00
1.227500000000e+02 -6.698012995236e-03 8.982243420799e-05 6.525467725634e+00
1.230000000000e+02 -6.677591568663e-03 8.961725052375e-05 6.574185536277e+00
1.232500000000e+02 -6.652259124733e-03 8.938114542281e-05 6.623302161491e+00
1.235000000000e+02 -6.622251897971e-03 8.911538288658e-05 6.672807429542e+00
1.237500000000e+02 -6.587832744892e-03 8.882132970275e-05 6.722685098624e+00
1.240000000000e+02 -6.549288486751e-03 8.850045738037e-05 6.772912902331e+00
1.242500000000e+02 -6.506927041557e-03 8.815434521761e-05 6.823462662663e+00
1.245000000000e+02 -6.461074512214e-03 8.778466525525e-05 6.874300459560e+00
1.247500000000e+02 -6.412072124835e-03 8.739319039602e-05 6.925386861241e+00
1.250000000000e+02 -6.360273111450e-03 8.698179334846e-05 6.976677205710e+00
1.252500000000e+02 -6.306039530961e-03 8.655243905231e-05 7.028121930934e+00
1.255000000000e+02 -6.249738991289e-03 8.610717502600e-05 7.079666949445e+00
1.257500000000e+02 -6.191741388695e-03 8.564811829959e-05 7.131254059158e+00
1.260000000000e+02 -6.132415687136e-03 8.517744190933e-05 7.182821386404e+00
1.262500000000e+02 -6.072126745691e-03 8.469735822417e-05 7.234303853542e+00
1.265000000000e+02 -6.011232353704e-03 8.421010072898e-05 7.285633663716e+00
1.267500000000e+02 -5.950080474959e-03 8.371790395664e-05 7.336740798186e+00
1.270000000000e+02 -5.889006908664e-03 8.322297824309e-05 7.387553516594e+00
1.272500000000e+02 -5.828333249683e-03 8.272747818477e-05 7.437998859642e+00
1.275000000000e+02 -5.768365215625e-03 8.223352382311e-05 7.488003142917e+00
1.277500000000e+02 -5.709391215111e-03 8.174317313969e-05 7.537492444678e+00
1.280000000000e+02 -5.651681555250e-03 8.125835028355e-05 7.586393073873e+00
1.282500000000e+02 -5.595487994021e-03 8.078095768937e-05 7.634632023586e+00
1.285000000000e+02 -5.541043264154e-03 8.031277839873e-05 7.682137393766e+00
1.287500000000e+02 -5.488560893564e-03 7.985545291692e-05 7.728838791354e+00
1.290000000000e+02 -5.438235516723e-03 7.941049172638e-05 7.774667689305e+00
1.292500000000e+02 -5.390243308059e-03 7.897928428027e-05 7.819557756123e+00
1.295000000000e+02 -5.344742658998e-03 7.856313015664e-05 7.863445135472e+00
1.297500000000e+02 -5.301874833684e-03 7.816315751702e-05 7.906268692736e+00
1.300000000000e+02 -5.261764762178e-03 7.778035037198e-05 7.947970206632e+00
1.302500000000e+02 -5.224521799979e-03 7.741557589716e-05 7.988494527082e+00
1.305000000000e+02 -5.190240504978e-03 7.706960359069e-05 8.027789677431e+00
1.307500000000e+02 -5.159001272352e-03 7.674311316352e-05 8.065806926530e+00
1.310000000000e+02 -5.130870908936e-03 7.643668170021e-05 8.102500808901e+00
1.312500000000e+02 -5.105903007528e-03 7.615080812937e-05 8.137829122781e+00
1.315000000000e+02 -5.084138258939e-03 7.588592301982e-05 8.171752884334e+00
1.317500000000e+02 -5.065604603579e-03 7.564236770582e-05 8.204236271164e+00
1.320000000000e+02 -5.050317241980e-03 7.542040546635e-05 8.235246533243e+00
1.322500000000e+02 -5.038278530065e-03 7.522023892501e-05 8.264753905879e+00
1.325000000000e+02 -5.029477733238e-03 7.504195674637e-05 8.292731501997e+00
1.327500000000e+02 -5.023890656091e-03 7.488555625493e-05 8.319155216948e+00
1.330000000000e+02 -5.021479268616e-03 7.475097612702e-05 8.344003627877e+00
1.332500000000e+02 -5.022191381944e-03 7.463808546018e-05 8.367257899097e+00
1.335000000000e+02 -5.025960367001e-03 7.454665443732e-05 8.388901706133e+00
1.337500000000e+02 -5.032704921607e-03 7.447636263824e-05 8.408921154411e+00
1.340000000000e+02 -5.042329128986e-03 7.442675444461e-05 8.427304721861e+00
1.342500000000e+02 -5.054722624733e-03 7.439721085881e-05 8.444043199699e+00
1.345000000000e+02 -5.069761049035e-03 7.438710442562e-05 8.459129639091e+00
1.347500000000e+02 -5.087307087591e-03 7.439574735918e-05 8.472559310752e+00
1.350000000000e+02 -5.107211696992e-03 7.442229463081e-05 8.484329655322e+00
1.352500000000e+02 -5.129315578388e-03 7.446570942404e-05 8.494440236527e+00
1.355000000000e+02 -5.153451060830e-03 7.452491143897e-05 8.502892689296e+00
1.357500000000e+02 -5.179444398133e-03 7.459880727381e-05 8.509690661090e+00
1.360000000000e+02 -5.207118324071e-03 7.468623550597e-05 8.514839746818e+00
1.362500000000e+02 -5.236294805710e-03 7.478600341440e-05 8.518347411689e+00
1.365000000000e+02 -5.266797925777e-03 7.489693052246e-05 8.520222916003e+00
1.367500000000e+02 -5.298456800007e-03 7.501780805971e-05 8.520477230561e+00
1.370000000000e+02 -5.331108408054e-03 7.514748496437e-05 8.519122946797e+00
1.372500000000e+02 -5.364600119875e-03 7.528489598313e-05 8.516174198021e+00
1.375000000000e+02 -5.398791796412e-03 7.542907796390e-05 8.511646584658e+00
1.377500000000e+02 -5.433557376557e-03 7.557919230516e-05 8.505557114554e+00
1.380000000000e+02 -5.468785797256e-03 7.573454597026e-05 8.497924163061e+00
1.382500000000e+02 -5.504381133827e-03 7.589460671770e-05 8.488767458926e+00
1.385000000000e+02 -5.540261901919e-03 7.605901372668e-05 8.478108096512e+00
1.387500000000e+02 -5.576359445653e-03 7.622758096462e-05 8.465968585557e+00
1.390000000000e+02 -5.612615444195e-03 7.640029311703e-05 8.452372927539e+00
1.392500000000e+02 -5.648978584136e-03 7.657729596064e-05 8.437346723323e+00
1.395000000000e+02 -5.685400461494e-03 7.675887725367e-05 8.420917311463e+00
1.397500000000e+02 -5.721830995294e-03 7.694543943573e-05 8.403113921642e+00
1.400000000000e+02 -5.758213460317e-03 7.713746685095e-05 8.383967845367e+00
1.402500000000e+02 -5.794479394532e-03 7.733548758257e-05 8.363512610507e+00
1.405000000000e+02 -5.830543695567e-03 7.754003110813e-05 8.341784147035e+00
1.407500000000e+02 -5.866299953932e-03 7.775158361706e-05 8.318820939031e+00
1.410000000000e+02 -5.901616467754e-03 7.797054319783e-05 8.294664145070e+00
1.412500000000e+02 -5.936332897623e-03 7.819717064741e-05 8.269357680626e+00
1.415000000000e+02 -5.970258014334e-03 7.843154198792e-05 8.242948251145e+00
1.417500000000e+02 -6.003168384601e-03 7.867354849167e-05 8.215485327556e+00
1.420000000000e+02 -6.034808602296e-03 7.892282218142e-05 8.187021063691e+00
1.422500000000e+02 -6.064892421746e-03 7.917882257705e-05 8.157610146946e+00
1.425000000000e+02 -6.093105416754e-03 7.944067165419e-05 8.127309594458e+00
1.427500000000e+02 -6.119109297649e-03 7.970716449207e-05 8.096178485693e+00
1.430000000000e+02 -6.142547481569e-03 7.997685634370e-05 8.064277655503e+00
1.432500000000e+02 -6.163051750945e-03 8.024805295936e-05 8.031669336657e+00
1.435000000000e+02 -6.180250093022e-03 8.051882005453e-05 7.998416784015e+00
1.437500000000e+02 -6.193775362146e-03 8.078701096112e-05 7.964583865845e+00
1.440000000000e+02 -6.203274755368e-03 8.105037952316e-05 7.930234658435e+00
1.442500000000e+02 -6.208419854891e-03 8.130659262134e-05 7.895433024425e+00
1.445000000000e+02 -6.208916451821e-03 8.155326288933e-05 7.860242211325e+00
1.447500000000e+02 -6.204514017107e-03 8.178798224093e-05 7.824724445460e+00
1.450000000000e+02 -6.195014971812e-03 8.200842510425e-05 7.788940556305e+00
1.452500000000e+02 -6.180283306864e-03 8.221242951961e-05 7.752949601675e+00
1.455000000000e+02 -6.160251744856e-03 8.239804951932e-05 7.716808527671e+00
1.457500000000e+02 -6.134927628882e-03 8.256360534159e-05 7.680571830860e+00
1.460000000000e+02 -6.104397129599e-03 8.270770622218e-05 7.644291256355e+00
1.462500000000e+02 -6.068827814805e-03 8.282929805484e-05 7.608015498665e+00
1.465000000000e+02 -6.028468997955e-03 8.292782875355e-05 7.571789939740e+00
1.467500000000e+02 -5.983650427459e-03 8.300311449799e-05 7.535656391483e+00
1.470000000000e+02 -5.934778871218e-03 8.305538256140e-05 7.499652879348e+00
1.472500000000e+02 -5.882332914806e-03 8.308533138712e-05 7.463813433427e+00
1.475000000000e+02 -5.826855972046e-03 8.309396690317e-05 7.428167924640e+00
1.477500000000e+02 -5.768947978553e-03 8.308266023438e-05 7.392741912944e+00
1.480000000000e+02 -5.709255441980e-03 8.305315374654e-05 7.357556536992e+00
1.482500000000e+02 -5.648460549581e-03 8.300749662549e-05 7.322628434384e+00
1.485000000000e+02 -5.587270310927e-03 8.294798832909e-05 7.287969681326e+00
1.487500000000e+02 -5.526405150863e-03 8.287712374255e-05 7.253587778788e+00
1.490000000000e+02 -5.466587706753e-03 8.279754049512e-05 7.219485650500e+00
1.492500000000e+02 -5.408532087017e-03 8.271196492271e-05 7.185661681356e+00
1.495000000000e+02 -5.352933930716e-03 8.262316070815e-05 7.152109775911e+00
1.497500000000e+02 -5.300461446635e-03 8.253388129115e-05 7.118819449903e+00
1.500000000000e+02 -5.251747693888e-03 8.244682802047e-05 7.085775939269e+00
1.502500000000e+02 -5.207384124413e-03 8.236461506994e-05 7.052960347704e+00
1.505000000000e+02 -5.167915547631e-03 8.228974695770e-05 7.020349819153e+00
1.507500000000e+02 -5.133836404907e-03 8.222458781651e-05 6.987917742364e+00
1.510000000000e+02 -5.105588242825e-03 8.217133837821e-05 6.955633986157e+00
1.512500000000e+02 -5.083558250686e-03 8.213204401203e-05 6.923465168959e+00
1.515000000000e+02 -5.068078560450e-03 8.210858793173e-05 6.891374950817e+00
1.517500000000e+02 -5.059426176639e-03 8.210269553055e-05 6.859324359480e+00
1.520000000000e+02 -5.057823196595e-03 8.211590925888e-05 6.827272136726e+00
1.522500000000e+02 -5.063437104247e-03 8.214959161515e-05 6.795175101058e+00
1.525000000000e+02 -5.076381027290e-03 8.220494971892e-05 6.762988527449e+00
1.527500000000e+02 -5.096713621366e-03 8.228302943747e-05 6.730666524819e+00
1.530000000000e+02 -5.124438748603e-03 8.238469255570e-05 6.698162413766e+00
1.532500000000e+02 -5.159504655175e-03 8.251060517137e-05 6.665429087649e+00
1.535000000000e+02 -5.201802908084e-03 8.266122651338e-05 6.632419357452e+00
1.537500000000e+02 -5.251166997732e-03 8.283677862886e-05 6.599086269193e+00
1.540000000000e+02 -5.307370830579e-03 8.303724201139e-05 6.565383392244e+00
1.542500000000e+02 -5.370127095367e-03 8.326235217276e-05 6.531265074211e+00
1.545000000000e+02 -5.439085902653e-03 8.351155618033e-05 6.496686662099e+00
1.547500000000e+02 -5.513833560215e-03 8.378396707243e-05 6.461604689282e+00
1.550000000000e+02 -5.593892122805e-03 8.407832952687e-05 6.425977027390e+00
1.552500000000e+02 -5.678719416728e-03 8.439303920740e-05 6.389763009066e+00
1.555000000000e+02 -5.767710064859e-03 8.472614118971e-05 6.352923517923e+00
1.557500000000e+02 -5.860197204200e-03 8.507528030152e-05 6.315421057446e+00
1.560000000000e+02 -5.955455448870e-03 8.543769774971e-05 6.277219791774e+00
1.562500000000e+02 -6.052704811945e-03 8.581025697316e-05 6.238285575674e+00
1.565000000000e+02 -6.151115906004e-03 8.618947130723e-05 6.198585963671e+00
1.567500000000e+02 -6.249816148463e-03 8.657151830382e-05 6.158090219852e+00
1.570000000000e+02 -6.347897113517e-03 8.695216962917e-05 6.116769316166e+00
1.572500000000e+02 -6.444422804535e-03 8.732691424765e-05 6.074595943837e+00
1.575000000000e+02 -6.538438986989e-03 8.769102967990e-05 6.031544523333e+00
1.577500000000e+02 -6.628983257211e-03 8.803961219003e-05 5.987591239480e+00
1.580000000000e+02 -6.715095759125e-03 8.836761982545e-05 5.942714083700e+00
1.582500000000e+02 -6.795830264667e-03 8.866995253598e-05 5.896892930248e+00
1.585000000000e+02 -6.870265620335e-03 8.894153608338e-05 5.850109623780e+00
1.587500000000e+02 -6.937517336663e-03 8.917739246928e-05 5.802348103714e+00
1.590000000000e+02 -6.996749002594e-03 8.937272124432e-05 5.753594536956e+00
1.592500000000e+02 -7.047183367847e-03 8.952297888618e-05 5.703837482840e+00
1.595000000000e+02 -7.088112721381e-03 8.962395627513e-05 5.653068056932e+00
1.597500000000e+02 -7.118908760366e-03 8.967185266218e-05 5.601280115990e+00
1.600000000000e+02 -7.139031317025e-03 8.966334213845e-05 5.548470428032e+00
1.602500000000e+02 -7.148035916140e-03 8.959563105673e-05 5.494638849795e+00
1.605000000000e+02 -7.145579821564e-03 8.946650630870e-05 5.439788475622e+00
1.607500000000e+02 -7.131426639283e-03 8.927436566344e-05 5.383925781566e+00
1.610000000000e+02 -7.105449101136e-03 8.901825463831e-05 5.327060731025e+00
1.612500000000e+02 -7.067630316023e-03 8.869785730428e-05 5.269206868029e+00
1.615000000000e+02 -7.018063186781e-03 8.831348840851e-05 5.210381368154e+00
1.617500000000e+02 -6.956948310141e-03 8.786607252737e-05 5.150605075215e+00
1.620000000000e+02 -6.884590187245e-03 8.735709370677e-05 5.089902497662e+00
1.622500000000e+02 -6.801392189833e-03 8.678856505678e-05 5.028301793134e+00
1.625000000000e+02 -6.707850091533e-03 8.616300090994e-05 4.965834718519e+00
1.627500000000e+02 -6.604544757091e-03 8.548329835348e-05 4.902536572988e+00
1.630000000000e+02 -6.492133997431e-03 8.475268170052e-05 4.838446112303e+00
1.632500000000e+02 -6.371344075392e-03 8.397464300341e-05 4.773605460607e+00
1.635000000000e+02 -6.242960851662e-03 8.315286880739e-05 4.708060002451e+00
1.637500000000e+02 -6.107820989173e-03 8.229113489516e-05 4.641858265080e+00
1.640000000000e+02 -5.966803408398e-03 8.139329379370e-05 4.575051796894e+00
1.642500000000e+02 -5.820820932434e-03 8.046321634228e-05 4.507695031184e+00
1.645000000000e+02 -5.670812381000e-03 7.950474170723e-05 4.439845142014e+00
1.647500000000e+02 -5.517735203652e-03 7.852164292543e-05 4.371561896309e+00
1.650000000000e+02 -5.362558536020e-03 7.751760286348e-05 4.302907491464e+00
1.652500000000e+02 -5.206256712644e-03 7.649619924635e-05 4.233946386779e+00
1.655000000000e+02 -5.049803105678e-03 7.546089863997e-05 4.164745121686e+00
1.657500000000e+02 -4.894164250902e-03 7.441505651518e-05 4.095372126576e+00
1.660000000000e+02 -4.740294077149e-03 7.336192290650e-05 4.025897517141e+00
1.662500000000e+02 -4.589128142237e-03 7.230465063660e-05 3.956392878039e+00
1.665000000000e+02 -4.441577733880e-03 7.124630317865e-05 3.886931033059e+00
1.667500000000e+02 -4.298523787423e-03 7.018986850454e-05 3.817585801579e+00
1.670000000000e+02 -4.160810514542e-03 6.913826121033e-05 3.748431740233e+00
1.672500000000e+02 -4.029238737206e-03 6.809432339316e-05 3.679543868231e+00
1.675000000000e+02 -3.904558957291e-03 6.706082132676e-05 3.610997375240e+00
1.677500000000e+02 -3.787464222773e-03 6.604043533348e-05 3.542867310942e+00
1.680000000000e+02 -3.678582880790e-03 6.503574293101e-05 3.475228256296e+00
1.682500000000e+02 -3.578471320316e-03 6.404919571934e-05 3.408153977520e+00
1.685000000000e+02 -3.487606940304e-03 6.308309204017e-05 3.341717064471e+00
1.687500000000e+02 -3.406381409263e-03 6.213954712528e-05 3.275988558135e+00
1.690000000000e+02 -3.335094538088e-03 6.122045530210e-05 3.211037570146e+00
1.692500000000e+02 -3.273948923227e-03 6.032745451012e-05 3.146930902068e+00
1.695000000000e+02 -3.223045484982e-03 5.946189113204e-05 3.083732670884e+00
1.697500000000e+02 -3.182380233957e-03 5.862478801441e-05 3.021503949654e+00
1.700000000000e+02 -3.151842195068e-03 5.781681392708e-05 2.960302431259e+00
1.702500000000e+02 -3.131212884711e-03 5.703825914349e-05 2.900182126277e+00
1.705000000000e+02 -3.120167190829e-03 5.628902465846e-05 2.841193101348e+00
1.707500000000e+02 -3.118275834989e-03 5.556861323694e-05 2.783381269787e+00
1.710000000000e+02 -3.125009252364e-03 5.487612692112e-05 2.726788237410e+00
1.712500000000e+02 -3.139743076208e-03 5.421027373814e-05 2.671451213567e+00
1.715000000000e+02 -3.161765085153e-03 5.356938542106e-05 2.617402985815e+00
1.717500000000e+02 -3.190283496695e-03 5.295144733058e-05 2.564671964738e+00
1.720000000000e+02 -3.224436366895e-03 5.235413147561e-05 2.513282291346e+00
1.722500000000e+02 -3.263302082666e-03 5.177483735694e-05 2.463254009887e+00
1.725000000000e+02 -3.305910654420e-03 5.121073791597e-05 2.414603292542e+00
1.727500000000e+02 -3.351255704289e-03 5.065883136340e-05 2.367342715683e+00
1.730000000000e+02 -3.398306869480e-03 5.011599662610e-05 2.321481568899e+00
1.732500000000e+02 -3.446022450415e-03 4.957905024314e-05 2.277026195561e+00
1.735000000000e+02 -3.493362109173e-03 4.904480568152e-05 2.233980342754e+00
1.737500000000e+02 -3.539299333408e-03 4.851013091187e-05 2.192345520429e+00
1.740000000000e+02 -3.582833564318e-03 4.797200427750e-05 2.152121346946e+00
1.742500000000e+02 -3.623001846515e-03 4.742757006221e-05 2.113305883695e+00
1.745000000000e+02 -3.658889774923e-03 4.687418873919e-05 2.075895937610e+00
1.747500000000e+02 -3.689641545801e-03 4.630948358833e-05 2.039887338383e+00
1.750000000000e+02 -3.714469110746e-03 4.573137752711e-05 2.005275172699e+00
1.752500000000e+02 -3.732660260451e-03 4.513811386769e-05 1.972053986148e+00
1.755000000000e+02 -3.743585567674e-03 4.452834869489e-05 1.940217939642e+00
1.757500000000e+02 -3.746704182423e-03 4.390112129329e-05 1.909760934356e+00
1.760000000000e+02 -3.741568611024e-03 4.325588733445e-05 1.880676695428e+00
1.762500000000e+02 -3.727828346770e-03 4.259248233410e-05 1.852958831270e+00
1.765000000000e+02 -3.705232465754e-03 4.191117040733e-05 1.826600861055e+00
1.767500000000e+02 -3.673630963173e-03 4.121264228776e-05 1.801596228264e+00
1.770000000000e+02 -3.632975267044e-03 4.049799747047e-05 1.777938293536e+00
1.772500000000e+02 -3.583317732686e-03 3.976872881534e-05 1.755620324948e+00
1.775000000000e+02 -3.524810495984e-03 3.902670331662e-05 1.734635477475e+00
1.777500000000e+02 -3.457703391053e-03 3.827413786470e-05 1.714976778828e+00
1.780000000000e+02 -3.382341343681e-03 3.751357154189e-05 1.696637111535e+00
1.782500000000e+02 -3.299161035868e-03 3.674783397048e-05 1.679609203524e+00
1.785000000000e+02 -3.208686985957e-03 3.598001258903e-05 1.663885621278e+00
1.787500000000e+02 -3.111527094161e-03 3.521341700038e-05 1.649458763654e+00
1.790000000000e+02 -3.008367602744e-03 3.445154342518e-05 1.636320856998e+00
1.792500000000e+02 -2.899967525449e-03 3.369803833017e-05 1.624463944465e+00
1.795000000000e+02 -2.787152523069e-03 3.295666265721e-05 1.613879864348e+00
1.797500000000e+02 -2.670808131208e-03 3.223125640611e-05 1.604560214214e+00
1.800000000000e+02 -2.551872329806e-03 3.152570425238e-05 1.596496293099e+00
1.802500000000e+02 -2.431327422951e-03 3.084390191702e-05 1.589679017304e+00
1.805000000000e+02 -2.310191218526e-03 3.018972273294e-05 1.584098806000e+00
1.807500000000e+02 -2.189507513699e-03 2.956698539561e-05 1.579745433213e+00
1.810000000000e+02 -2.070335914202e-03 2.897942202434e-05 1.576607845474e+00
1.812500000000e+02 -1.953741038056e-03 2.843064502628e-05 1.574673945757e+00
1.815000000000e+02 -1.840781139170e-03 2.792411451283e-05 1.573930348295e+00
1.817500000000e+02 -1.732496304542e-03 2.746310392843e-05 1.574362109053e+00
1.820000000000e+02 -1.629896325881e-03 2.705066429143e-05 1.575952441545e+00
1.822500000000e+02 -1.533948418712e-03 2.668958686658e-05 1.578682428477e+00
1.825000000000e+02 -1.445564975173e-03 2.638236405103e-05 1.582530741964e+00
1.827500000000e+02 -1.365591544157e-03 2.613114875516e-05 1.587473386302e+00
1.830000000000e+02 -1.294795263437e-03 2.593771280868e-05 1.593483478134e+00
1.832500000000e+02 -1.233853997488e-03 2.580340538216e-05 1.600531077189e+00
1.835000000000e+02 -1.183346375333e-03 2.572911250401e-05 1.608583084520e+00
1.837500000000e+02 -1.143743033279e-03 2.571521893280e-05 1.617603215792e+00
1.840000000000e+02 -1.115399240533e-03 2.576157441012e-05 1.627552062452e+00
1.842500000000e+02 -1.098549143030e-03 2.586746557898e-05 1.638387244332e+00
1.845000000000e+02 -1.093301752681e-03 2.603159630338e-05 1.650063660796e+00
1.847500000000e+02 -1.099638876268e-03 2.625207719800e-05 1.662533832763e+00
1.850000000000e+02 -1.117414991586e-03 2.652642629647e-05 1.675748338987e+00
1.852500000000e+02 -1.146359170717e-03 2.685158240309e-05 1.689656329522e+00
1.855000000000e+02 -1.186078964405e-03 2.722393166388e-05 1.704206113376e+00
1.857500000000e+02 -1.236066226488e-03 2.763934746189e-05 1.719345796616e+00
1.860000000000e+02 -1.295704709822e-03 2.809324396066e-05 1.735023963392e+00
1.862500000000e+02 -1.364279299756e-03 2.858064177241e-05 1.751190372080e+00
1.865000000000e+02 -1.440986649642e-03 2.909624552092e-05 1.767796657500e+00
1.867500000000e+02 -1.524947011133e-03 2.963452989183e-05 1.784797011100e+00
1.870000000000e+02 -1.615217005466e-03 3.018983391201e-05 1.802148831758e+00
1.872500000000e+02 -1.710803089961e-03 3.075645553210e-05 1.819813322019e+00
1.875000000000e+02 -1.810675476100e-03 3.132874590320e-05 1.837756026829e+00
1.877500000000e+02 -1.913782178638e-03 3.190124274088e-05 1.855947297148e+00
1.880000000000e+02 -2.019063071581e-03 3.246873562249e-05 1.874362675004e+00
1.882500000000e+02 -2.125463670474e-03 3.302635936320e-05 1.892983199671e+00
1.885000000000e+02 -2.231948521588e-03 3.356967999468e-05 1.911795627069e+00
1.887500000000e+02 -2.337513863588e-03 3.409477489835e-05 1.930792573750e+00
1.890000000000e+02 -2.441199493507e-03 3.459828439958e-05 1.949972581025e+00
1.892500000000e+02 -2.542099735530e-03 3.507744546460e-05 1.969340114084e+00
1.895000000000e+02 -2.639373267294e-03 3.553015137578e-05 1.988905495034e+00
1.897500000000e+02 -2.732251807443e-03 3.595496552256e-05 2.008684785053e+00
1.900000000000e+02 -2.820047583217e-03 3.635112534564e-05 2.028699615826e+00
1.902500000000e+02 -2.902159520135e-03 3.671853489090e-05 2.048976983328e+00
1.905000000000e+02 -2.978078081622e-03 3.705774433466e-05 2.069549003187e+00
1.907500000000e+02 -3.047388760489e-03 3.736991799394e-05 2.090452636715e+00
1.910000000000e+02 -3.109774220288e-03 3.765679133425e-05 2.111729384931e+00
1.912500000000e+02 -3.165015100907e-03 3.792061831556e-05 2.133424954934e+00
1.915000000000e+02 -3.212989522213e-03 3.816411172688e-05 2.155588894537e+00
1.917500000000e+02 -3.253671362498e-03 3.839037769862e-05 2.178274194758e+00
1.920000000000e+02 -3.287127364308e-03 3.860284635981e-05 2.201536856307e+00
1.922500000000e+02 -3.313513184869e-03 3.880520026650e-05 2.225435416061e+00
1.925000000000e+02 -3.333068448538e-03 3.900130236162e-05 2.250030432570e+00
1.927500000000e+02 -3.346110921814e-03 3.919511615047e-05 2.275383925006e+00
1.930000000000e+02 -3.353029926779e-03 3.939065556910e-05 2.301558770782e+00
1.932500000000e+02 -3.354279157420e-03 3.959192231331e-05 2.328618056886e+00
1.935000000000e+02 -3.350368891725e-03 3.980282821622e-05 2.356624395349e+00
1.937500000000e+02 -3.341857742409e-03 4.002714316070e-05 2.385639209295e+00
1.940000000000e+02 -3.329344217399e-03 4.026844934255e-05 2.415721992564e+00
1.942500000000e+02 -3.313458114129e-03 4.053010124372e-05 2.446929564465e+00
1.945000000000e+02 -3.294851886274e-03 4.081519261745e-05 2.479315330683e+00
1.947500000000e+02 -3.274192127810e-03 4.112651348220e-05 2.512928557511e+00
1.950000000000e+02 -3.252151162809e-03 4.146651575829e-05 2.547813689819e+00
1.952500000000e+02 -3.229399067875e-03 4.183731506849e-05 2.584009715693e+00
1.955000000000e+02 -3.206596113220e-03 4.224067011313e-05 2.621549603855e+00
1.957500000000e+02 -3.184385766736e-03 4.267797201898e-05 2.660459812380e+00
1.960000000000e+02 -3.163388242856e-03 4.315023800136e-05 2.700759896848e+00
1.962500000000e+02 -3.144194664692e-03 4.365810142318e-05 2.742462214470e+00
1.965000000000e+02 -3.127361917899e-03 4.420185199516e-05 2.785571733113e+00
1.967500000000e+02 -3.113408209257e-03 4.478142194866e-05 2.830085947507e+00
1.970000000000e+02 -3.102809351090e-03 4.539639350118e-05 2.875994906056e+00
1.972500000000e+02 -3.095995728233e-03 4.604602267003e-05 2.923281331431e+00
1.975000000000e+02 -3.093349922081e-03 4.672925806551e-05 2.971920846801e+00
1.977500000000e+02 -3.095204968590e-03 4.744477667559e-05 3.021882285113e+00
1.980000000000e+02 -3.101843224111e-03 4.819098204309e-05 3.073128076567e+00
1.982500000000e+02 -3.113495800920e-03 4.896604288820e-05 3.125614701876e+00
1.985000000000e+02 -3.130342548222e-03 4.976793948713e-05 3.179293197755e+00
1.987500000000e+02 -3.152512485174e-03 5.059448930528e-05 3.234109706897e+00
1.990000000000e+02 -3.180084616631e-03 5.144337490268e-05 3.290006048724e+00
1.992500000000e+02 -3.213089111931e-03 5.231217684909e-05 3.346920313698e+00
1.995000000000e+02 -3.251508813309e-03 5.319840577178e-05 3.404787463553e+00
1.997500000000e+02 -3.295280999834e-03 5.409953589772e-05 3.463539922453e+00
2.000000000000e+02 -3.344299376171e-03 5.501303270755e-05 3.523108163954e+00
2.002500000000e+02 -3.398416289379e-03 5.593637828880e-05 3.583421281140e+00
2.005000000000e+02 -3.457445079011e-03 5.686709624428e-05 3.644407529475e+00
2.007500000000e+02 -3.521162595718e-03 5.780277338471e-05 3.705994855012e+00
2.010000000000e+02 -3.589311772701e-03 5.874107682646e-05 3.768111387481e+00
2.012500000000e+02 -3.661604394467e-03 5.967977243598e-05 3.830685916394e+00
2.015000000000e+02 -3.737723786268e-03 6.061673312488e-05 3.893648332792e+00
2.017500000000e+02 -3.817327622089e-03 6.154993392682e-05 3.956930054644e+00
2.020000000000e+02 -3.900050653919e-03 6.247747898208e-05 4.020464421396e+00
2.022500000000e+02 -3.985507478086e-03 6.339761523502e-05 4.084187074330e+00
2.025000000000e+02 -4.073295334057e-03 6.430869765228e-05 4.148036309551e+00
2.027500000000e+02 -4.162996964980e-03 6.520921037800e-05 4.211953417569e+00
2.030000000000e+02 -4.254183420012e-03 6.609774645799e-05 4.275882996715e+00
2.032500000000e+02 -4.346417105003e-03 6.697298385633e-05 4.339773250694e+00
2.035000000000e+02 -4.439254547726e-03 6.783372001409e-05 4.403576257424e+00
2.037500000000e+02 -4.532249476701e-03 6.867885383380e-05 4.467248215191e+00
2.040000000000e+02 -4.624955766506e-03 6.950737486316e-05 4.530749653144e+00
2.042500000000e+02 -4.716930493014e-03 7.031835661714e-05 4.594045608714e+00
2.045000000000e+02 -4.807736997412e-03 7.111095067885e-05 4.657105759347e+00
2.047500000000e+02 -4.896948013464e-03 7.188438070305e-05 4.719904508710e+00
2.050000000000e+02 -4.984148751522e-03 7.263793563125e-05 4.782421016504e+00
2.052500000000e+02 -5.068939954455e-03 7.337095866514e-05 4.844639171562e+00
2.055000000000e+02 -5.150940856479e-03 7.408284776222e-05 4.906547500966e+00
2.057500000000e+02 -5.229792076041e-03 7.477305498133e-05 4.968139016276e+00
2.060000000000e+02 -5.305158406902e-03 7.544106590340e-05 5.029410994643e+00
2.062500000000e+02 -5.376731404731e-03 7.608639358248e-05 5.090364698365e+00
2.065000000000e+02 -5.444231832415e-03 7.670857416350e-05 5.151005036322e+00
2.067500000000e+02 -5.507411978189e-03 7.730716071813e-05 5.211340174038e+00
2.070000000000e+02 -5.566057803843e-03 7.788171775350e-05 5.271381099976e+00
2.072500000000e+02 -5.619991014569e-03 7.843182018535e-05 5.331141159272e+00
2.075000000000e+02 -5.669070853339e-03 7.895704674060e-05 5.390635563824e+00
2.077500000000e+02 -5.713195850527e-03 7.945697931372e-05 5.449880893341e+00
2.080000000000e+02 -5.752305219935e-03 7.993120522978e-05 5.508894595370e+00
2.082500000000e+02 -5.786380222619e-03 8.037933002372e-05 5.567694499871e+00
2.085000000000e+02 -5.815445201598e-03 8.080098601093e-05 5.626298354786e+00
2.087500000000e+02 -5.839568356598e-03 8.119584355668e-05 5.684723392703e+00
2.090000000000e+02 -5.858862336915e-03 8.156362685593e-05 5.742985938085e+00
2.092500000000e+02 -5.873484376349e-03 8.190413208570e-05 5.801101056376e+00
2.095000000000e+02 -5.883636013343e-03 8.221724768864e-05 5.859082249574e+00
2.097500000000e+02 -5.889562460437e-03 8.250297588133e-05 5.916941202760e+00
2.100000000000e+02 -5.891551297245e-03 8.276145438191e-05 5.974687575337e+00
2.102500000000e+02 -5.889930627240e-03 8.299297723979e-05 6.032328839844e+00
2.105000000000e+02 -5.885066501148e-03 8.319801402903e-05 6.089870161436e+00
2.107500000000e+02 -5.877359726283e-03 8.337722875704e-05 6.147314319342e+00
2.110000000000e+02 -5.867241835715e-03 8.353149243032e-05 6.204661659627e+00
2.112500000000e+02 -5.855170358414e-03 8.366188092540e-05 6.261910078790e+00
2.115000000000e+02 -5.841623349801e-03 8.376968407756e-05 6.319055032654e+00
2.117500000000e+02 -5.827093234623e-03 8.385640757300e-05 6.376089566262e+00
2.120000000000e+02 -5.812080018895e-03 8.392375898958e-05 6.433004358809e+00
2.122500000000e+02 -5.797083969996e-03 8.397363072543e-05 6.489787787061e+00
2.125000000000e+02 -5.782597858262e-03 8.400807648887e-05 6.546425995813e+00
2.127500000000e+02 -5.769098898229e-03 8.402928259649e-05 6.602902980975e+00
2.130000000000e+02 -5.757040547047e-03 8.403953292335e-05 6.659200681401e+00
2.132500000000e+02 -5.746844319857e-03 8.404117016539e-05 6.715299079974e+00
2.135000000000e+02 -5.738891809813e-03 8.403655268036e-05 6.771176314980e+00
2.137500000000e+02 -5.733517144906e-03 8.402801025453e-05 6.826808800514e+00
2.140000000000e+02 -5.730999959890e-03 8.401779787237e-05 6.882171362650e+00
2.142500000000e+02 -5.731559344081e-03 8.400805454481e-05 6.937237386126e+00
2.145000000000e+02 -5.735348753616e-03 8.400076114959e-05 6.991978975976e+00
2.147500000000e+02 -5.742451949111e-03 8.399770184858e-05 7.046367138509e+00
2.150000000000e+02 -5.752880360450e-03 8.400043013543e-05 7.100371976016e+00
2.152500000000e+02 -5.766571839183e-03 8.401023831914e-05 7.153962898875e+00
2.155000000000e+02 -5.783390844733e-03 8.402814423328e-05 7.207108857481e+00
2.157500000000e+02 -5.803130325499e-03 8.405490067825e-05 7.259778585429e+00
2.160000000000e+02 -5.825514857822e-03 8.409096246365e-05 7.311940861236e+00
2.162500000000e+02 -5.850205412546e-03 8.413648689304e-05 7.363564776964e+00
2.165000000000e+02 -5.876805339143e-03 8.419135021795e-05 7.414620018533e+00
2.167500000000e+02 -5.904867676879e-03 8.425514907484e-05 7.465077145396e+00
2.170000000000e+02 -5.933903357943e-03 8.432723857693e-05 7.514907871613e+00
2.172500000000e+02 -5.963390296813e-03 8.440676356775e-05 7.564085335659e+00
2.175000000000e+02 -5.992783143515e-03 8.449268478941e-05 7.612584358439e+00
2.177500000000e+02 -6.021523629384e-03 8.458376361845e-05 7.660381677529e+00
2.180000000000e+02 -6.049050790217e-03 8.467865961045e-05 7.707456155586e+00
2.182500000000e+02 -6.074811403452e-03 8.477598382514e-05 7.753788953069e+00
2.185000000000e+02 -6.098270176519e-03 8.487425117359e-05 7.799363661421e+00
2.187500000000e+02 -6.118919620404e-03 8.497193608129e-05 7.844166391800e+00
2.190000000000e+02 -6.136289374249e-03 8.506751048060e-05 7.888185814067e+00
2.192500000000e+02 -6.149955006620e-03 8.515951245697e-05 7.931413144581e+00
2.195000000000e+02 -6.159545884274e-03 8.524648588870e-05 7.973842081275e+00
2.197500000000e+02 -6.164752358915e-03 8.532700727551e-05 8.015468685776e+00
2.200000000000e+02 -6.165331911431e-03 8.539978192951e-05 8.056291215833e+00
2.202500000000e+02 -6.161114519148e-03 8.546364040687e-05 8.096309908835e+00
2.205000000000e+02 -6.152006753832e-03 8.551754943115e-05 8.135526724336e+00
2.207500000000e+02 -6.137995046089e-03 8.556062617218e-05 8.173945046827e+00
2.210000000000e+02 -6.119147625387e-03 8.559214917497e-05 8.211569360545e+00
2.212500000000e+02 -6.095615620815e-03 8.561156930936e-05 8.248404897702e+00
2.215000000000e+02 -6.067632836704e-03 8.561851714017e-05 8.284457274404e+00
2.217500000000e+02 -6.035514668855e-03 8.561281049052e-05 8.319732114611e+00
2.220000000000e+02 -5.999655659928e-03 8.559445907264e-05 8.354234677974e+00
2.222500000000e+02 -5.960526115414e-03 8.556366838838e-05 8.387969489062e+00
2.225000000000e+02 -5.918667355557e-03 8.552084135149e-05 8.420939984764e+00
2.227500000000e+02 -5.874685983858e-03 8.546657893244e-05 8.453148174845e+00
2.230000000000e+02 -5.829246921318e-03 8.540167940779e-05 8.484594330076e+00
2.232500000000e+02 -5.783065400005e-03 8.532713599313e-05 8.515276698599e+00
2.235000000000e+02 -5.736898004080e-03 8.524413414229e-05 8.545191252098e+00
2.237500000000e+02 -5.691532757489e-03 8.515404623427e-05 8.574331470892e+00
2.240000000000e+02 -5.647778457972e-03 8.505842567905e-05 8.602688166892e+00
2.242500000000e+02 -5.606453328215e-03 8.495899795169e-05 8.630249343439e+00
2.245000000000e+02 -5.568373137067e-03 8.485764983976e-05 8.657000098130e+00
2.247500000000e+02 -5.534338974853e-03 8.475641538230e-05 8.682922565157e+00
2.250000000000e+02 -5.505124711862e-03 8.465745795061e-05 8.707995894794e+00
2.252500000000e+02 -5.481464460111e-03 8.456304240662e-05 8.732196273978e+00
2.255000000000e+02 -5.464040088137e-03 8.447550504262e-05 8.755496983077e+00
2.257500000000e+02 -5.453469061898e-03 8.439726450366e-05 8.777868489457e+00
2.260000000000e+02 -5.450292875771e-03 8.433074786787e-05 8.799278577005e+00
2.262500000000e+02 -5.454965961149e-03 8.427834639119e-05 8.819692509776e+00
2.265000000000e+02 -5.467845643395e-03 8.424239385499e-05 8.839073230862e+00
2.267500000000e+02 -5.489183115986e-03 8.422506555567e-05 8.857381594135e+00
2.270000000000e+02 -5.519115686707e-03 8.422832880131e-05 8.874576628642e+00
2.272500000000e+02 -5.557660434628e-03 8.425400171999e-05 8.890615834781e+00
2.275000000000e+02 -5.604709491367e-03 8.430361389294e-05 8.905455510554e+00
2.277500000000e+02 -5.660027251431e-03 8.437835474995e-05 8.919051105737e+00
2.280000000000e+02 -5.723249229340e-03 8.447906481068e-05 8.931357604022e+00
2.282500000000e+02 -5.793883150522e-03 8.460611500785e-05 8.942329927272e+00
2.285000000000e+02 -5.871312066580e-03 8.475937868510e-05 8.951923361230e+00
2.287500000000e+02 -5.954799561755e-03 8.493833279752e-05 8.960093998412e+00
2.290000000000e+02 -6.043497180806e-03 8.514201195178e-05 8.966799191396e+00
2.292500000000e+02 -6.136453777365e-03 8.536894777622e-05 8.971998018349e+00
2.295000000000e+02 -6.232626846724e-03 8.561712854399e-05 8.975651747437e+00
2.297500000000e+02 -6.330895672838e-03 8.588408071655e-05 8.977724297463e+00
2.300000000000e+02 -6.430076021252e-03 8.616693725738e-05 8.978182693127e+00
2.302500000000e+02 -6.528936377046e-03 8.646245026514e-05 8.976997499623e+00
2.305000000000e+02 -6.626215310968e-03 8.676705276814e-05 8.974143233008e+00
2.307500000000e+02 -6.720639791415e-03 8.707690273926e-05 8.969598744440e+00
2.310000000000e+02 -6.810944015510e-03 8.738795265845e-05 8.963347557367e+00
2.312500000000e+02 -6.895888602809e-03 8.769604039902e-05 8.955378165906e+00
2.315000000000e+02 -6.974279609866e-03 8.799696905223e-05 8.945684270052e+00
2.317500000000e+02 -7.044987320472e-03 8.828657988846e-05 8.934264957350e+00
2.320000000000e+02 -7.106964077932e-03 8.856082928776e-05 8.921124807455e+00
2.322500000000e+02 -7.159261284421e-03 8.881586346318e-05 8.906273931862e+00
2.325000000000e+02 -7.201044748518e-03 8.904808692267e-05 8.889727926839e+00
2.327500000000e+02 -7.231608681512e-03 8.925422215769e-05 8.871507756349e+00
2.330000000000e+02 -7.250387419875e-03 8.943138306067e-05 8.851639545830e+00
2.332500000000e+02 -7.256965362969e-03 8.957713218402e-05 8.830154308985e+00
2.335000000000e+02 -7.251084271485e-03 8.968950426336e-05 8.807087592619e+00
2.337500000000e+02 -7.232648475635e-03 8.976701719285e-05 8.782479066044e+00
2.340000000000e+02 -7.201727314978e-03 8.980873437681e-05 8.756372048637e+00
2.342500000000e+02 -7.158555007569e-03 8.981433146255e-05 8.728812993495e+00
2.345000000000e+02 -7.103528184994e-03 8.978396581633e-05 8.699850944421e+00
2.347500000000e+02 -7.037200512571e-03 8.971844731115e-05 8.669536966046e+00
2.350000000000e+02 -6.960275459746e-03 8.961907816105e-05 8.637923576686e+00
2.352500000000e+02 -6.873596633434e-03 8.948762942143e-05 8.605064181562e+00
2.355000000000e+02 -6.778136377458e-03 8.932639586554e-05 8.571012533693e+00
2.357500000000e+02 -6.674982050366e-03 8.913817586978e-05 8.535822218950e+00
2.360000000000e+02 -6.565321463642e-03 8.892612630004e-05 8.499546188953e+00
2.362500000000e+02 -6.450426800222e-03 8.869380868051e-05 8.462236336056e+00
2.365000000000e+02 -6.331637457741e-03 8.844506773886e-05 8.423943128859e+00
2.367500000000e+02 -6.210341945661e-03 8.818400009544e-05 8.384715299891e+00
2.370000000000e+02 -6.087959619587e-03 8.791492131802e-05 8.344599597596e+00
2.372500000000e+02 -5.965922324434e-03 8.764227450903e-05 8.303640593934e+00
2.375000000000e+02 -5.845656156561e-03 8.737060513592e-05 8.261880550396e+00
2.377500000000e+02 -5.728563619251e-03 8.710446744437e-05 8.219359339936e+00
2.380000000000e+02 -5.616006578705e-03 8.684834627909e-05 8.176114416682e+00
2.382500000000e+02 -5.509289975063e-03 8.660661836019e-05 8.132180833378e+00
2.385000000000e+02 -5.409646670742e-03 8.638350197554e-05 8.087591296474e+00
2.387500000000e+02 -5.318223533743e-03 8.618298877033e-05 8.042376255417e+00
2.390000000000e+02 -5.236068700405e-03 8.600877767329e-05 7.996564018805e+00
2.392500000000e+02 -5.164120509514e-03 8.586425421270e-05 7.950180890532e+00
2.395000000000e+02 -5.103197974469e-03 8.575244341988e-05 7.903251319979e+00
2.397500000000e+02 -5.053992578025e-03 8.567596616377e-05 7.855798060127e+00
2.400000000000e+02 -5.017061927694e-03 8.563700352351e-05 7.807842327551e+00
2.402500000000e+02 -4.992824831422e-03 8.563726670982e-05 7.759403959652e+00
2.405000000000e+02 -4.981558148375e-03 8.567797096568e-05 7.710501565420e+00
2.407500000000e+02 -4.983394943975e-03 8.575981413517e-05 7.661152664823e+00
2.410000000000e+02 -4.998324441451e-03 8.588295918041e-05 7.611373816685e+00
2.412500000000e+02 -5.026193360640e-03 8.604702556236e-05 7.561180732182e+00
2.415000000000e+02 -5.066708729954e-03 8.625107064886e-05 7.510588373876e+00
2.417500000000e+02 -5.119442192663e-03 8.649361600815e-05 7.459611042115e+00
2.420000000000e+02 -5.183835423431e-03 8.677263323520e-05 7.408262447110e+00
2.422500000000e+02 -5.259207124793e-03 8.708556448117e-05 7.356555772351e+00
2.425000000000e+02 -5.344761091690e-03 8.742932664402e-05 7.304503729094e+00
2.427500000000e+02 -5.439595478508e-03 8.780034025113e-05 7.252118605742e+00
2.430000000000e+02 -5.542713150218e-03 8.819457340548e-05 7.199412314256e+00
2.432500000000e+02 -5.653033038214e-03 8.860757575443e-05 7.146396436283e+00
2.435000000000e+02 -5.769402384186e-03 8.903452279743e-05 7.093082272148e+00
2.437500000000e+02 -5.890609652712e-03 8.947026741787e-05 7.039480890575e+00
2.440000000000e+02 -6.015398125799e-03 8.990939702205e-05 6.985603185171e+00
2.442500000000e+02 -6.142479877658e-03 9.034629621180e-05 6.931459933699e+00
2.445000000000e+02 -6.270549982282e-03 9.077521590267e-05 6.877061863150e+00
2.447500000000e+02 -6.398300812858e-03 9.119034111058e-05 6.822419713760e+00
2.450000000000e+02 -6.524436165506e-03 9.158586395916e-05 6.767544309146e+00
2.452500000000e+02 -6.647685145851e-03 9.195605700982e-05 6.712446620279e+00
2.455000000000e+02 -6.766815457942e-03 9.229534614094e-05 6.657137829228e+00
2.457500000000e+02 -6.880645931632e-03 9.259838050169e-05 6.601629387173e+00
2.460000000000e+02 -6.988058281624e-03 9.286009985682e-05 6.545933059726e+00
2.462500000000e+02 -7.088007544737e-03 9.307579549056e-05 6.490060967194e+00
2.465000000000e+02 -7.179531574348e-03 9.324115918111e-05 6.434025604812e+00
2.467500000000e+02 -7.261758945663e-03 9.335234582994e-05 6.377839854684e+00
2.470000000000e+02 -7.333915807062e-03 9.340601907193e-05 6.321516973660e+00
2.472500000000e+02 -7.395331044397e-03 9.339936431768e-05 6.265070571022e+00
2.475000000000e+02 -7.445440488078e-03 9.333011754706e-05 6.208514560002e+00
2.477500000000e+02 -7.483789435184e-03 9.319658115964e-05 6.151863099522e+00
2.480000000000e+02 -7.510034216121e-03 9.299762810869e-05 6.095130510878e+00
2.482500000000e+02 -7.523942187496e-03 9.273270789234e-05 6.038331184065e+00
2.485000000000e+02 -7.525390552717e-03 9.240183031339e-05 5.981479471981e+00
2.487500000000e+02 -7.514364271179e-03 9.200554626621e-05 5.924589567614e+00
2.490000000000e+02 -7.490952300032e-03 9.154492655997e-05 5.867675385284e+00
2.492500000000e+02 -7.455343314791e-03 9.102152770546e-05 5.810750428477e+00
2.495000000000e+02 -7.407820171583e-03 9.043733332609e-05 5.753827671739e+00
2.497500000000e+02 -7.348754051030e-03 8.979479317958e-05 5.696919437806e+00
2.500000000000e+02 -7.278597627690e-03 8.909673039389e-05 5.640037298770e+00
2.502500000000e+02 -7.197877972152e-03 8.834627942136e-05 5.583191980785e+00
2.505000000000e+02 -7.107188851230e-03 8.754685189538e-05 5.526393301523e+00
2.507500000000e+02 -7.007183064778e-03 8.670210284881e-05 5.469650118233e+00
2.510000000000e+02 -6.898564498051e-03 8.581589277429e-05 5.412970314648e+00
2.512500000000e+02 -6.782080350600e-03 8.489224592131e-05 5.356360803691e+00
2.515000000000e+02 -6.658513302837e-03 8.393525423417e-05 5.299827566617e+00
2.517500000000e+02 -6.528673876914e-03 8.294909720188e-05 5.243375720689e+00
2.520000000000e+02 -6.393393070531e-03 8.193799744075e-05 5.187009605332e+00
2.522500000000e+02 -6.253515195170e-03 8.090617928258e-05 5.130732905125e+00
2.525000000000e+02 -6.109891045947e-03 7.985783829079e-05 5.074548781253e+00
2.527500000000e+02 -5.963371417547e-03 7.879710963202e-05 5.018460032563e+00
2.530000000000e+02 -5.814800947730e-03 7.772803707626e-05 4.962469257775e+00
2.532500000000e+02 -5.665012366563e-03 7.665456043807e-05 4.906579032263e+00
2.535000000000e+02 -5.514821154259e-03 7.558048381695e-05 4.850792085773e+00
2.537500000000e+02 -5.365020522896e-03 7.450944834581e-05 4.795111470862e+00
2.540000000000e+02 -5.216376834481e-03 7.344491360536e-05 4.739540726861e+00
2.542500000000e+02 -5.069625436051e-03 7.239013821975e-05 4.684084028476e+00
2.545000000000e+02 -4.925466799247e-03 7.134816043447e-05 4.628746309986e+00
2.547500000000e+02 -4.784563140601e-03 7.032176841551e-05 4.573533370227e+00
2.550000000000e+02 -4.647534730486e-03 6.931349779180e-05 4.518451947002e+00
2.552500000000e+02 -4.514955331034e-03 6.832564088396e-05 4.463509763987e+00
2.555000000000e+02 -4.387349493866e-03 6.736019560499e-05 4.408715541792e+00
2.557500000000e+02 -4.265191288716e-03 6.641886082651e-05 4.354078981297e+00
2.560000000000e+02 -4.148903354039e-03 6.550303175226e-05 4.299610713117e+00
2.562500000000e+02 -4.038856373573e-03 6.461379442399e-05 4.245322220172e+00
2.565000000000e+02 -3.935368668910e-03 6.375192944516e-05 4.191225730283e+00
2.567500000000e+02 -3.838706161392e-03 6.291790890955e-05 4.137334089809e+00
2.570000000000e+02 -3.749082515432e-03 6.211190215094e-05 4.083660617437e+00
2.572500000000e+02 -3.666659535700e-03 6.133378308223e-05 4.030218945609e+00
2.575000000000e+02 -3.591547823597e-03 6.058314472457e-05 3.977022855279e+00
2.577500000000e+02 -3.523807531211e-03 5.985931402905e-05 3.924086106751e+00
2.580000000000e+02 -3.463449388201e-03 5.916137108528e-05 3.871422275712e+00
2.582500000000e+02 -3.410435828858e-03 5.848816978687e-05 3.819044595871e+00
2.585000000000e+02 -3.364682249186e-03 5.783836894646e-05 3.766965814087e+00
2.587500000000e+02 -3.326058324421e-03 5.721045536775e-05 3.715198060739e+00
2.590000000000e+02 -3.294389358533e-03 5.660273404173e-05 3.663752739081e+00
2.592500000000e+02 -3.269457657013e-03 5.601339439412e-05 3.612640433493e+00
2.595000000000e+02 -3.251003975836e-03 5.544052807649e-05 3.561870839410e+00
2.597500000000e+02 -3.238728944335e-03 5.488215436480e-05 3.511452713241e+00
2.600000000000e+02 -3.232294365515e-03 5.433624155268e-05 3.461393841276e+00
2.602500000000e+02 -3.231324530589e-03 5.380072632910e-05 3.411701026240e+00
2.605000000000e+02 -3.235407664048e-03 5.327352993464e-05 3.362380089200e+00
2.607500000000e+02 -3.244097441975e-03 5.275256621989e-05 3.313435884471e+00
2.610000000000e+02 -3.256914389371e-03 5.223580592065e-05 3.264872324971e+00
2.612500000000e+02 -3.273347502255e-03 5.172126445332e-05 3.216692417125e+00
2.615000000000e+02 -3.292856180896e-03 5.120697439334e-05 3.168898301026e+00
2.617500000000e+02 -3.314872353788e-03 5.069102904984e-05 3.121491297917e+00
2.620000000000e+02 -3.338802701246e-03 5.017160122664e-05 3.074471959599e+00
2.622500000000e+02 -3.364031373794e-03 4.964694591453e-05 3.027840124912e+00
2.625000000000e+02 -3.389922930829e-03 4.911540587713e-05 2.981594977462e+00
2.627500000000e+02 -3.415825779240e-03 4.857542089376e-05 2.935735112933e+00
2.630000000000e+02 -3.441076097449e-03 4.802553361949e-05 2.890258609588e+00
2.632500000000e+02 -3.465002334074e-03 4.746439745015e-05 2.845163113300e+00
2.635000000000e+02 -3.486930194554e-03 4.689078573239e-05 2.800445929848e+00
2.637500000000e+02 -3.506188150162e-03 4.630359915794e-05 2.756104137949e+00
2.640000000000e+02 -3.522113467695e-03 4.570187432121e-05 2.712134714430e+00
2.642500000000e+02 -3.534058680598e-03 4.508479179949e-05 2.668534685361e+00
2.645000000000e+02 -3.541398416476e-03 4.445168461048e-05 2.625301295867e+00
2.647500000000e+02 -3.543536525490e-03 4.380204560298e-05 2.582432203443e+00
2.650000000000e+02 -3.539913358541e-03 4.313553461818e-05 2.539925699853e+00
2.652500000000e+02 -3.530013031074e-03 4.245198494510e-05 2.497780950240e+00
2.655000000000e+02 -3.513370616355e-03 4.175140816817e-05 2.455998261646e+00
2.657500000000e+02 -3.489579096359e-03 4.103399809677e-05 2.414579363926e+00
2.660000000000e+02 -3.458296005476e-03 4.030013430487e-05 2.373527714133e+00
2.662500000000e+02 -3.419249595583e-03 3.955037864839e-05 2.332848804431e+00
2.665000000000e+02 -3.372244462373e-03 3.878547189184e-05 2.292550483215e+00
2.667500000000e+02 -3.317166334463e-03 3.800637128532e-05 2.252643266794e+00
2.670000000000e+02 -3.253986169718e-03 3.721421224137e-05 2.213140650170e+00
2.672500000000e+02 -3.182763361115e-03 3.641031272264e-05 2.174059391795e+00
2.675000000000e+02 -3.103647897217e-03 3.559618079468e-05 2.135419780019e+00
2.677500000000e+02 -3.016881476994e-03 3.477349748671e-05 2.097245858761e+00
2.680000000000e+02 -2.922797522843e-03 3.394411024515e-05 2.059565608539e+00
2.682500000000e+02 -2.821819838151e-03 3.311004895398e-05 2.022411079002e+00
2.685000000000e+02 -2.714460006781e-03 3.227351504109e-05 1.985818452270e+00
2.687500000000e+02 -2.601313577340e-03 3.143687457624e-05 1.949828045367e+00
2.690000000000e+02 -2.483054981652e-03 3.060265094165e-05 1.914484233481e+00
2.692500000000e+02 -2.360431237250e-03 2.977351620387e-05 1.879835296275e+00
2.695000000000e+02 -2.234254485061e-03 2.895228054042e-05 1.845933189528e+00
2.697500000000e+02 -2.105393370664e-03 2.814188139455e-05 1.812833235631e+00
2.700000000000e+02 -1.974763381881e-03 2.734536742727e-05 1.780593741878e+00
2.702500000000e+02 -1.843316271022e-03 2.656588046732e-05 1.749275555920e+00
2.705000000000e+02 -1.712028704658e-03 2.580663618013e-05 1.718941561084e+00
2.707500000000e+02 -1.581890309431e-03 2.507090145457e-05 1.689656128318e+00
2.710000000000e+02 -1.453891309768e-03 2.436196916403e-05 1.661484534390e+00
2.712500000000e+02 -1.329009918344e-03 2.368313053194e-05 1.634492363859e+00
2.715000000000e+02 -1.208199723165e-03 2.303764565667e-05 1.608744904451e+00
2.717500000000e+02 -1.092377302982e-03 2.242871144451e-05 1.584306553181e+00
2.720000000000e+02 -9.824103347887e-04 2.185943193703e-05 1.561240244677e+00
2.722500000000e+02 -8.791064612561e-04 2.133278312755e-05 1.539606912499e+00
2.725000000000e+02 -7.832030910224e-04 2.085157997894e-05 1.519464994633e+00
2.727500000000e+02 -6.953583854353e-04 2.041844472928e-05 1.500869987277e+00
2.730000000000e+02 -6.161435586400e-04 2.003577673781e-05 1.483874054126e+00
2.732500000000e+02 -5.460366725297e-04 1.970572355370e-05 1.468525692269e+00
2.735000000000e+02 -4.854179797357e-04 1.943015377942e-05 1.454869456883e+00
2.737500000000e+02 -4.345669629531e-04 1.921063488525e-05 1.442945742005e+00
2.740000000000e+02 -3.936610664544e-04 1.904841410511e-05 1.432790616388e+00
2.742500000000e+02 -3.627761076931e-04 1.894440336153e-05 1.424435710436e+00
2.745000000000e+02 -3.418883051315e-04 1.889916939912e-05 1.417908150478e+00
2.747500000000e+02 -3.308779359412e-04 1.891292797801e-05 1.413230535300e+00
2.750000000000e+02 -3.295344759584e-04 1.898554437102e-05 1.410420951094e+00
2.752500000000e+02 -3.375630667985e-04 1.911653843661e-05 1.409493019653e+00
2.755000000000e+02 -3.545922154377e-04 1.930509608739e-05 1.410455975996e+00
2.757500000000e+02 -3.801825152897e-04 1.955008513083e-05 1.413314771890e+00
2.760000000000e+02 -4.138361444524e-04 1.985007565480e-05 1.418070200594e+00
2.762500000000e+02 -4.550070604242e-04 2.020336465952e-05 1.424719041881e+00
2.765000000000e+02 -5.031115410625e-04 2.060800390558e-05 1.433254222053e+00
2.767500000000e+02 -5.575389669554e-04 2.106182749440e-05 1.443664989463e+00
2.770000000000e+02 -6.176624656020e-04 2.156249268770e-05 1.455937099959e+00
2.772500000000e+02 -6.828493024481e-04 2.210751117238e-05 1.470053013652e+00
2.775000000000e+02 -7.524706910103e-04 2.269427623180e-05 1.485992097052e+00
2.777500000000e+02 -8.259110140091e-04 2.332009747064e-05 1.503730831418e+00
2.780000000000e+02 -9.025762802475e-04 2.398223524941e-05 1.523243023741e+00
2.782500000000e+02 -9.819016614548e-04 2.467792883012e-05 1.544500015989e+00
2.785000000000e+02 -1.063358046554e-03 2.540442403762e-05 1.567470893704e+00
2.787500000000e+02 -1.146457433003e-03 2.615899756878e-05 1.592122686784e+00
2.790000000000e+02 -1.230757092076e-03 2.693897835093e-05 1.618420564836e+00
2.792500000000e+02 -1.315862413567e-03 2.774176526804e-05 1.646328020238e+00
2.795000000000e+02 -1.401428434368e-03 2.856484340763e-05 1.675807041919e+00
2.797500000000e+02 -1.487160030762e-03 2.940579415209e-05 1.706818273599e+00
2.800000000000e+02 -1.572810820824e-03 3.026230392186e-05 1.739321160026e+00
2.802500000000e+02 -1.658180819643e-03 3.113216831810e-05 1.773274076381e+00
2.805000000000e+02 -1.743113001359e-03 3.201329583477e-05 1.808634444341e+00
2.807500000000e+02 -1.827488895850e-03 3.290370730577e-05 1.845358833931e+00
2.810000000000e+02 -1.911223370107e-03 3.380153525426e-05 1.883403051881e+00
2.812500000000e+02 -1.994258772657e-03 3.470502022138e-05 1.922722220567e+00
2.815000000000e+02 -2.076558617459e-03 3.561250662160e-05 1.963270847561e+00
2.817500000000e+02 -2.158101058225e-03 3.652243863109e-05 2.005002890695e+00
2.820000000000e+02 -2.238872353272e-03 3.743335560455e-05 2.047871820056e+00
2.822500000000e+02 -2.318860482235e-03 3.834388826940e-05 2.091830681519e+00
2.825000000000e+02 -2.398049226216e-03 3.925275545447e-05 2.136832164018e+00
2.827500000000e+02 -2.476412827628e-03 4.015876180924e-05 2.182828674615e+00
2.830000000000e+02 -2.553911440186e-03 4.106079706920e-05 2.229772423351e+00
2.832500000000e+02 -2.630487557301e-03 4.195783536362e-05 2.277615521204e+00
2.835000000000e+02 -2.706063490249e-03 4.284893703344e-05 2.326310091717e+00
2.837500000000e+02 -2.780540050612e-03 4.373325046583e-05 2.375808398602e+00
2.840000000000e+02 -2.853796427380e-03 4.461000946979e-05 2.426062988356e+00
2.842500000000e+02 -2.925691278935e-03 4.547854044401e-05 2.477026847242e+00
2.845000000000e+02 -2.996065109509e-03 4.633829002665e-05 2.528653572220e+00
2.847500000000e+02 -3.064743653883e-03 4.718878873095e-05 2.580897551483e+00
2.850000000000e+02 -3.131542250136e-03 4.802968459908e-05 2.633714152933e+00
2.852500000000e+02 -3.196270991601e-03 4.886070511737e-05 2.687059915049e+00
2.855000000000e+02 -3.258740487936e-03 4.968167098482e-05 2.740892738336e+00
2.857500000000e+02 -3.318768178960e-03 5.049251220496e-05 2.795172069389e+00
2.860000000000e+02 -3.376184851413e-03 5.129326483688e-05 2.849859073443e+00
2.862500000000e+02 -3.430841111671e-03 5.208406269266e-05 2.904916792552e+00
2.865000000000e+02 -3.482613675070e-03 5.286511804162e-05 2.960310280158e+00
2.867500000000e+02 -3.531411224918e-03 5.363672124720e-05 3.016006710013e+00
2.870000000000e+02 -3.577179518970e-03 5.439922728726e-05 3.071975454209e+00
2.872500000000e+02 -3.619905732784e-03 5.515304541273e-05 3.128188126236e+00
2.875000000000e+02 -3.659621863306e-03 5.589862676128e-05 3.184618584496e+00
2.877500000000e+02 -3.696407011729e-03 5.663645264681e-05 3.241242898909e+00
2.880000000000e+02 -3.730388576466e-03 5.736702781567e-05 3.298039272490e+00
2.882500000000e+02 -3.761742189346e-03 5.809086859318e-05 3.354987923604e+00
2.885000000000e+02 -3.790690372059e-03 5.880844956516e-05 3.412070924990e+00
2.887500000000e+02 -3.817499992758e-03 5.952023773392e-05 3.469272009633e+00
2.890000000000e+02 -3.842478668986e-03 6.022667796257e-05 3.526576337800e+00
2.892500000000e+02 -3.865969879799e-03 6.092817861159e-05 3.583970237772e+00
2.895000000000e+02 -3.888347126323e-03 6.162510448177e-05 3.641440919899e+00
2.897500000000e+02 -3.910007186763e-03 6.231777264748e-05 3.698976180422e+00
2.900000000000e+02 -3.931362613925e-03 6.300645050650e-05 3.756564092061e+00
2.902500000000e+02 -3.952833593637e-03 6.369135482662e-05 3.814192693718e+00
2.905000000000e+02 -3.974839412112e-03 6.437265339115e-05 3.871849695280e+00
2.907500000000e+02 -3.997789677874e-03 6.505046704908e-05 3.929522193502e+00
2.910000000000e+02 -4.022075417547e-03 6.572487357276e-05 3.987196412569e+00
2.912500000000e+02 -4.048060310074e-03 6.639591236543e-05 4.044857485807e+00
2.915000000000e+02 -4.076072262238e-03 6.706358785721e-05 4.102489265419e+00
2.917500000000e+02 -4.106395557222e-03 6.772787714049e-05 4.160074190806e+00
2.920000000000e+02 -4.139263854039e-03 6.838873567749e-05 4.217593193716e+00
2.922500000000e+02 -4.174854149377e-03 6.904610159808e-05 4.275025669442e+00
2.925000000000e+02 -4.213281818977e-03 6.969989191480e-05 4.332349494471e+00
2.927500000000e+02 -4.254596863882e-03 7.035000873734e-05 4.389541099071e+00
2.930000000000e+02 -4.298781731231e-03 7.099634245136e-05 4.446575602925e+00
2.932500000000e+02 -4.345750595736e-03 7.163877025790e-05 4.503426988868e+00
2.935000000000e+02 -4.395350309138e-03 7.227715590416e-05 4.560068338628e+00
2.937500000000e+02 -4.447362794786e-03 7.291134706466e-05 4.616472097378e+00
2.940000000000e+02 -4.501509115987e-03 7.354117350553e-05 4.672610388687e+00
2.942500000000e+02 -4.557454988585e-03 7.416644387642e-05 4.728455351354e+00
2.945000000000e+02 -4.614817759815e-03 7.478694273888e-05 4.783979500098e+00
2.947500000000e+02 -4.673174818033e-03 7.540242824916e-05 4.839156109189e+00
2.950000000000e+02 -4.732073151640e-03 7.601263037188e-05 4.893959592856e+00
2.952500000000e+02 -4.791040070919e-03 7.661725070973e-05 4.948365895695e+00
2.955000000000e+02 -4.849594709605e-03 7.721596310234e-05 5.002352864003e+00
2.957500000000e+02 -4.907260224753e-03 7.780841707838e-05 5.055900609742e+00
2.960000000000e+02 -4.963576301504e-03 7.839424197179e-05 5.108991841355e+00
2.962500000000e+02 -5.018111781773e-03 7.897305361257e-05 5.161612171099e+00
2.965000000000e+02 -5.070477029707e-03 7.954446248651e-05 5.213750380142e+00
2.967500000000e+02 -5.120335750272e-03 8.010807738576e-05 5.265398642494e+00
2.970000000000e+02 -5.167415931688e-03 8.066352033800e-05 5.316552705440e+00
2.972500000000e+02 -5.211519596121e-03 8.121046006163e-05 5.367212016603e+00
2.975000000000e+02 -5.252531010247e-03 8.174859971924e-05 5.417379803971e+00
2.977500000000e+02 -5.290423107904e-03 8.227769037436e-05 5.467063101658e+00
2.980000000000e+02 -5.325261874079e-03 8.279754345480e-05 5.516272725661e+00
2.982500000000e+02 -5.357208489209e-03 8.330804223833e-05 5.565023200111e+00
2.985000000000e+02 -5.386518982180e-03 8.380913415898e-05 5.613332635669e+00
2.987500000000e+02 -5.413541384875e-03 8.430084671712e-05 5.661222564029e+00
2.990000000000e+02 -5.438710410509e-03 8.478325633779e-05 5.708717734027e+00
2.992500000000e+02 -5.462539506664e-03 8.525653494945e-05 5.755845868974e+00
2.995000000000e+02 -5.485610533099e-03 8.572096059822e-05 5.802637396660e+00
2.997500000000e+02 -5.508561334861e-03 8.617683368706e-05 5.849125151227e+00
3.000000000000e+02 -5.532071410551e-03 8.662448288344e-05 5.895344058939e+00
3.002500000000e+02 -5.556845790960e-03 8.706426042004e-05 5.941330801364e+00
3.005000000000e+02 -5.583597750760e-03 8.749654066142e-05 5.987123475405e+00
3.007500000000e+02 -5.613030620529e-03 8.792160648233e-05 6.032761243253e+00
3.010000000000e+02 -5.645819121385e-03 8.833970229047e-05 6.078283982071e+00
3.012500000000e+02 -5.682590628041e-03 8.875101017525e-05 6.123731934434e+00
3.015000000000e+02 -5.723906933977e-03 8.915560632405e-05 6.169145363219e+00
3.017500000000e+02 -5.770246955003e-03 8.955344216011e-05 6.214564214210e+00
3.020000000000e+02 -5.821990826754e-03 8.994432662077e-05 6.260027786549e+00
3.022500000000e+02 -5.879405723721e-03 9.032790930150e-05 6.305574413008e+00
3.025000000000e+02 -5.942633949906e-03 9.070367030897e-05 6.351241155336e+00
3.027500000000e+02 -6.011683614135e-03 9.107091184729e-05 6.397063502327e+00
3.030000000000e+02 -6.086422023350e-03 9.142875828749e-05 6.443075088398e+00
3.032500000000e+02 -6.166572132893e-03 9.177615025982e-05 6.489307418898e+00
3.035000000000e+02 -6.251712173919e-03 9.211185100966e-05 6.535789608873e+00
3.037500000000e+02 -6.341278543912e-03 9.243446420643e-05 6.582548131225e+00
3.040000000000e+02 -6.434571931111e-03 9.274245245727e-05 6.629606581958e+00
3.042500000000e+02 -6.530766682983e-03 9.303415237544e-05 6.676985448265e+00
3.045000000000e+02 -6.628923138983e-03 9.330779456729e-05 6.724701898365e+00
3.047500000000e+02 -6.728002791138e-03 9.356153342149e-05 6.772769580355e+00
3.050000000000e+02 -6.826885859491e-03 9.379347194591e-05 6.821198441267e+00
3.052500000000e+02 -6.924391103195e-03 9.400169104756e-05 6.869994556317e+00
3.055000000000e+02 -7.019297278893e-03 9.418427577373e-05 6.919159984131e+00
3.057500000000e+02 -7.110365820326e-03 9.433934036357e-05 6.968692643611e+00
3.060000000000e+02 -7.196364455747e-03 9.446505608482e-05 7.018586207993e+00
3.062500000000e+02 -7.276090924195e-03 9.455967772110e-05 7.068830034697e+00
3.065000000000e+02 -7.348396716101e-03 9.462156947504e-05 7.119409112725e+00
3.067500000000e+02 -7.412209898495e-03 9.464922870872e-05 7.170304049146e+00
3.070000000000e+02 -7.466557036022e-03 9.464130919828e-05 7.221491076705e+00
3.072500000000e+02 -7.510583268749e-03 9.459664265776e-05 7.272942101058e+00
3.075000000000e+02 -7.543570640062e-03 9.451425932686e-05 7.324624771242e+00
3.077500000000e+02 -7.564953846149e-03 9.439340225509e-05 7.376502588513e+00
3.080000000000e+02 -7.574333539535e-03 9.423354959823e-05 7.428535038518e+00
3.082500000000e+02 -7.571486503208e-03 9.403445176326e-05 7.480677758858e+00
3.085000000000e+02 -7.556372927562e-03 9.379612630134e-05 7.532882728367e+00
3.087500000000e+02 -7.529140215826e-03 9.351886615702e-05 7.585098487068e+00
3.090000000000e+02 -7.490123675537e-03 9.320324662554e-05 7.637270374803e+00
3.092500000000e+02 -7.439843678389e-03 9.285021170580e-05 7.689340793459e+00
3.095000000000e+02 -7.378999482327e-03 9.246101943403e-05 7.741249485760e+00
3.097500000000e+02 -7.308460041543e-03 9.203724929605e-05 7.792933827030e+00
3.100000000000e+02 -7.229251611174e-03 9.158082741278e-05 7.844329129155e+00
3.102500000000e+02 -7.142542664797e-03 9.109401515245e-05 7.895368949482e+00
3.105000000000e+02 -7.049626211386e-03 9.057933954101e-05 7.945985403273e+00
3.107500000000e+02 -6.951900195576e-03 9.003974435459e-05 7.996109473019e+00
3.110000000000e+02 -6.850845725569e-03 8.947849784638e-05 8.045671312130e+00
3.112500000000e+02 -6.748003892597e-03 8.889914978624e-05 8.094600537840e+00
3.115000000000e+02 -6.644951491371e-03 8.830552345240e-05 8.142826509464e+00
3.117500000000e+02 -6.543276378435e-03 8.770168932190e-05 8.190278587143e+00
3.120000000000e+02 -6.444552811409e-03 8.709192324666e-05 8.236886371001e+00
3.122500000000e+02 -6.350317125117e-03 8.648067895090e-05 8.282579913428e+00
3.125000000000e+02 -6.262044269881e-03 8.587255414713e-05 8.327289908720e+00
3.127500000000e+02 -6.181125531230e-03 8.527221374072e-05 8.370947854872e+00
3.130000000000e+02 -6.108847844367e-03 8.468437009773e-05 8.413486188912e+00
3.132500000000e+02 -6.046375064592e-03 8.411371709219e-05 8.454838402079e+00
3.135000000000e+02 -5.994731525909e-03 8.356485725991e-05 8.494939130427e+00
3.137500000000e+02 -5.954788090037e-03 8.304226110750e-05 8.533724227362e+00
3.140000000000e+02 -5.927250822389e-03 8.255020552309e-05 8.571130827285e+00
3.142500000000e+02 -5.912652476097e-03 8.209270468820e-05 8.607097396387e+00
3.145000000000e+02 -5.911346863039e-03 8.167347094737e-05 8.641563780023e+00
3.147500000000e+02 -5.923506053867e-03 8.129587903843e-05 8.674471257273e+00
3.150000000000e+02 -5.949120468859e-03 8.096288678733e-05 8.705762597146e+00
3.152500000000e+02 -5.988001839984e-03 8.067702464462e-05 8.735382130116e+00
3.155000000000e+02 -6.039788832168e-03 8.044038026622e-05 8.763275832181e+00
3.157500000000e+02 -6.103955229541e-03 8.025456691860e-05 8.789391435171e+00
3.160000000000e+02 -6.179820484534e-03 8.012068684410e-05 8.813678552311e+00
3.162500000000e+02 -6.266562490684e-03 8.003931602063e-05 8.836088830191e+00
3.165000000000e+02 -6.363232330414e-03 8.001048662939e-05 8.856576124928e+00
3.167500000000e+02 -6.468770631907e-03 8.003366134093e-05 8.875096696938e+00
3.170000000000e+02 -6.582025495081e-03 8.010784130716e-05 8.891609433236e+00
3.172500000000e+02 -6.701771538490e-03 8.023156146081e-05 8.906076080298e+00
3.175000000000e+02 -6.826729856667e-03 8.040285913674e-05 8.918461493168e+00
3.177500000000e+02 -6.955588470449e-03 8.061935925210e-05 8.928733892787e+00
3.180000000000e+02 -7.087022891248e-03 8.087820570732e-05 8.936865122137e+00
3.182500000000e+02 -7.219716654323e-03 8.117612947317e-05 8.942830905150e+00
3.185000000000e+02 -7.352381292617e-03 8.150954972164e-05 8.946611088667e+00
3.187500000000e+02 -7.483775637039e-03 8.187459376502e-05 8.948189871506e+00
3.190000000000e+02 -7.612723946129e-03 8.226713424986e-05 8.947556006901e+00
3.192500000000e+02 -7.738132778601e-03 8.268285164120e-05 8.944702983281e+00
3.195000000000e+02 -7.859006171226e-03 8.311728528587e-05 8.939629165643e+00
3.197500000000e+02 -7.974459054908e-03 8.356581854160e-05 8.932337904143e+00
3.200000000000e+02 -8.083728630739e-03 8.402373513833e-05 8.922837599851e+00
3.202500000000e+02 -8.186183723811e-03 8.448633172861e-05 8.911141736862e+00
3.205000000000e+02 -8.281331830624e-03 8.494895446493e-05 8.897268868735e+00
3.207500000000e+02 -8.368823860095e-03 8.540703649790e-05 8.881242566063e+00
3.210000000000e+02 -8.448456704457e-03 8.585614472717e-05 8.863091334823e+00
3.212500000000e+02 -8.520173320714e-03 8.629202708332e-05 8.842848496009e+00
3.215000000000e+02 -8.584060474360e-03 8.671065699062e-05 8.820552037968e+00
3.217500000000e+02 -8.640344335121e-03 8.710827628458e-05 8.796244452026e+00
3.220000000000e+02 -8.689383618361e-03 8.748143769577e-05 8.769972540381e+00
3.222500000000e+02 -8.731660821518e-03 8.782703897564e-05 8.741787220183e+00
3.225000000000e+02 -8.767771216263e-03 8.814235791982e-05 8.711743308269e+00
3.227500000000e+02 -8.798410200701e-03 8.842507414297e-05 8.679899308573e+00
3.230000000000e+02 -8.824358716438e-03 8.867329730280e-05 8.646317186086e+00
3.232500000000e+02 -8.846467302358e-03 8.888558378767e-05 8.611062146869e+00
3.235000000000e+02 -8.865638556045e-03 8.906093401945e-05 8.574202407155e+00
3.237500000000e+02 -8.882808616847e-03 8.919877943375e-05 8.535808967766e+00
3.240000000000e+02 -8.898927587297e-03 8.929910205899e-05 8.495955379967e+00
3.242500000000e+02 -8.914939300040e-03 8.936236397622e-05 8.454717507592e+00
3.245000000000e+02 -8.931761112162e-03 8.938938973008e-05 8.412173285245e+00
3.247500000000e+02 -8.950263991761e-03 8.938139148551e-05 8.368402463238e+00
3.250000000000e+02 -8.971253292199e-03 8.934000280428e-05 8.323486345078e+00
3.252500000000e+02 -8.995450391226e-03 8.926723365263e-05 8.277507508115e+00
3.255000000000e+02 -9.023475909393e-03 8.916541945489e-05 8.230549511766e+00
3.257500000000e+02 -9.055834657579e-03 8.903716470018e-05 8.182696586976e+00
3.260000000000e+02 -9.092902598117e-03 8.888535748017e-05 8.134033310546e+00
3.262500000000e+02 -9.134916082561e-03 8.871308987252e-05 8.084644262104e+00
3.265000000000e+02 -9.181963527104e-03 8.852358127548e-05 8.034613667870e+00
3.267500000000e+02 -9.233979886043e-03 8.832019275473e-05 7.984025030693e+00
3.270000000000e+02 -9.290744043396e-03 8.810633956707e-05 7.932960753962e+00
3.272500000000e+02 -9.351879152652e-03 8.788544805213e-05 7.881501758765e+00
3.275000000000e+02 -9.416855815489e-03 8.766092358392e-05 7.829727103312e+00
3.277500000000e+02 -9.484998122516e-03 8.743601556316e-05 7.777713609329e+00
3.280000000000e+02 -9.555492640104e-03 8.721385529331e-05 7.725535496678e+00
3.282500000000e+02 -9.627400216492e-03 8.699735339060e-05 7.673264037533e+00
3.285000000000e+02 -9.699670233610e-03 8.678924718913e-05 7.620967232527e+00
3.287500000000e+02 -9.771157304797e-03 8.659205926251e-05 7.568709509915e+00
3.290000000000e+02 -9.840640222777e-03 8.640795634196e-05 7.516551457965e+00
3.292500000000e+02 -9.906842840264e-03 8.623874761748e-05 7.464549590961e+00
3.295000000000e+02 -9.968456680820e-03 8.608592104803e-05 7.412756147217e+00
3.297500000000e+02 -1.002416481643e-02 8.595047426205e-05 7.361218927725e+00
3.300000000000e+02 -1.007266689651e-02 8.583294777600e-05 7.309981170139e+00
3.302500000000e+02 -1.011270437322e-02 8.573347200488e-05 7.259081463580e+00
3.305000000000e+02 -1.014308652121e-02 8.565172783354e-05 7.208553695777e+00
3.307500000000e+02 -1.016271660837e-02 8.558693297911e-05 7.158427041251e+00
3.310000000000e+02 -1.017061779628e-02 8.553784943513e-05 7.108725981459e+00
3.312500000000e+02 -1.016595850836e-02 8.550280849282e-05 7.059470357759e+00
3.315000000000e+02 -1.014807683302e-02 8.547971471720e-05 7.010675457578e+00
3.317500000000e+02 -1.011650394032e-02 8.546608360105e-05 6.962352123471e+00
3.320000000000e+02 -1.007098567274e-02 8.545909766727e-05 6.914506892668e+00
3.322500000000e+02 -1.001150231029e-02 8.545565272189e-05 6.867142156670e+00
3.325000000000e+02 -9.938285840669e-03 8.545241755276e-05 6.820256343709e+00
3.327500000000e+02 -9.851834703909e-03 8.544590248910e-05 6.773844112917e+00
3.330000000000e+02 -9.752925112909e-03 8.543253442836e-05 6.727896568317e+00
3.332500000000e+02 -9.642618934770e-03 8.540873718862e-05 6.682401480876e+00
3.335000000000e+02 -9.522267483691e-03 8.537101533257e-05 6.637343520766e+00
3.337500000000e+02 -9.393510999937e-03 8.531604025833e-05 6.592704494690e+00
3.340000000000e+02 -9.258273320799e-03 8.524073602517e-05 6.548463590492e+00
3.342500000000e+02 -9.118751791982e-03 8.514237248120e-05 6.504597618884e+00
3.345000000000e+02 -8.977401733230e-03 8.501863405314e-05 6.461081260311e+00
3.347500000000e+02 -8.836915406246e-03 8.486767329044e-05 6.417887308207e+00
3.350000000000e+02 -8.700194974604e-03 8.468820783922e-05 6.374986912470e+00
3.352500000000e+02 -8.570319394111e-03 8.447958329894e-05 6.332349815571e+00
3.355000000000e+02 -8.450505004702e-03 8.424181150221e-05 6.289944588848e+00
3.357500000000e+02 -8.344060364962e-03 8.397558983547e-05 6.247738861979e+00
3.360000000000e+02 -8.254335840510e-03 8.368230449649e-05 6.205699549328e+00
3.362500000000e+02 -8.184668798670e-03 8.336405626366e-05 6.163793066731e+00
3.365000000000e+02 -8.138325008253e-03 8.302366118232e-05 6.121985546038e+00
3.367500000000e+02 -8.118437377003e-03 8.266458220693e-05 6.080243036835e+00
3.370000000000e+02 -8.127942945026e-03 8.229090337009e-05 6.038531701957e+00
3.372500000000e+02 -8.169519144891e-03 8.190725957866e-05 5.996818000816e+00
3.375000000000e+02 -8.245520650831e-03 8.151875571064e-05 5.955068859851e+00
3.377500000000e+02 -8.357918094523e-03 8.113090452291e-05 5.913251829892e+00
3.380000000000e+02 -8.508240201861e-03 8.074952217410e-05 5.871335228002e+00
3.382500000000e+02 -8.697520993155e-03 8.038061925913e-05 5.829288261918e+00
3.385000000000e+02 -8.926253654539e-03 8.003028548287e-05 5.787081137149e+00
3.387500000000e+02 -9.194352584746e-03 7.970456982789e-05 5.744685142940e+00
3.390000000000e+02 -9.501124869341e-03 7.940934684086e-05 5.702072719961e+00
3.392500000000e+02 -9.845252139786e-03 7.915021180888e-05 5.659217504127e+00
3.395000000000e+02 -1.022478354947e-02 7.893234922057e-05 5.616094353391e+00
3.397500000000e+02 -1.063713999568e-02 7.876040106899e-05 5.572679350349e+00
3.400000000000e+02 -1.107912978884e-02 7.863835564575e-05 5.528949791318e+00
3.402500000000e+02 -1.154697520311e-02 7.856943725890e-05 5.484884156407e+00
3.405000000000e+02 -1.203634975057e-02 7.855602782081e-05 5.440462065544e+00
3.407500000000e+02 -1.254242580586e-02 7.859957564213e-05 5.395664230188e+00
3.410000000000e+02 -1.305993133074e-02 7.870050730999e-05 5.350472391398e+00
3.412500000000e+02 -1.358321550256e-02 7.885818356246e-05 5.304869264122e+00
3.415000000000e+02 -1.410632170275e-02 7.907085000980e-05 5.258838474767e+00
3.417500000000e+02 -1.462306730001e-02 7.933565836846e-05 5.212364512472e+00
3.420000000000e+02 -1.512712869306e-02 7.964864082857e-05 5.165432683877e+00
3.422500000000e+02 -1.561213052303e-02 8.000473886413e-05 5.118029079390e+00
3.425000000000e+02 -1.607173801928e-02 8.039781693356e-05 5.070140559373e+00
3.427500000000e+02 -1.649975065216e-02 8.082074578913e-05 5.021754751187e+00
3.430000000000e+02 -1.689019600144e-02 8.126549835868e-05 4.972860063048e+00
3.432500000000e+02 -1.723742270399e-02 8.172319506930e-05 4.923445722369e+00
3.435000000000e+02 -1.753619034633e-02 8.218422686881e-05 4.873501826044e+00
3.437500000000e+02 -1.778175528863e-02 8.263837953168e-05 4.823019408538e+00
3.440000000000e+02 -1.796995159441e-02 8.307494256130e-05 4.771990533198e+00
3.442500000000e+02 -1.809726494272e-02 8.348288205337e-05 4.720408392938e+00
3.445000000000e+02 -1.816089871087e-02 8.385099610875e-05 4.668267425863e+00
3.447500000000e+02 -1.815883139781e-02 8.416808737682e-05 4.615563448843e+00
3.450000000000e+02 -1.808986391483e-02 8.442306234441e-05 4.562293795462e+00
3.452500000000e+02 -1.795365614665e-02 8.460514185138e-05 4.508457465694e+00
3.455000000000e+02 -1.775075186694e-02 8.470403911046e-05 4.454055277821e+00
3.457500000000e+02 -1.748259206992e-02 8.471012207137e-05 4.399090029457e+00
3.460000000000e+02 -1.715151576834e-02 8.461457893169e-05 4.343566653556e+00
3.462500000000e+02 -1.676074881722e-02 8.440956968522e-05 4.287492375404e+00
3.465000000000e+02 -1.631438022765e-02 8.408836468687e-05 4.230876862062e+00
3.467500000000e+02 -1.581732610691e-02 8.364549451337e-05 4.173732368882e+00
3.470000000000e+02 -1.527528065093e-02 8.307687759115e-05 4.116073871308e+00
3.472500000000e+02 -1.469465484861e-02 8.237992773244e-05 4.057919184961e+00
3.475000000000e+02 -1.408250348321e-02 8.155364447168e-05 3.999289073429e+00
3.477500000000e+02 -1.344644128569e-02 8.059868095622e-05 3.940207335990e+00
3.480000000000e+02 -1.279454979349e-02 7.951738827600e-05 3.880700878222e+00
3.482500000000e+02 -1.213527647531e-02 7.831383563822e-05 3.820799762171e+00
3.485000000000e+02 -1.147732764397e-02 7.699380638837e-05 3.760537233883e+00
3.487500000000e+02 -1.082955654534e-02 7.556476889911e-05 3.699949729516e+00
3.490000000000e+02 -1.020084787535e-02 7.403582336132e-05 3.639076855748e+00
3.492500000000e+02 -9.599999873609e-03 7.241762347002e-05 3.577961345848e+00
3.495000000000e+02 -9.035605204304e-03 7.072227415883e-05 3.516648989305e+00
3.497500000000e+02 -8.515931676838e-03 6.896320413083e-05 3.455188535074e+00
3.500000000000e+02 -8.048804185319e-03 6.715501438509e-05 3.393631566746e+00
3.502500000000e+02 -7.641489079895e-03 6.531330612811e-05 3.332032350241e+00
3.505000000000e+02 -7.300582120174e-03 6.345448539918e-05 3.270447653282e+00
3.507500000000e+02 -7.031901689866e-03 6.159554821744e-05 3.208936537282e+00
3.510000000000e+02 -6.840388648316e-03 5.975384885898e-05 3.147560122841e+00
3.512500000000e+02 -6.730014200298e-03 5.794685328134e-05 3.086381328955e+00
3.515000000000e+02 -6.703697951068e-03 5.619188442732e-05 3.025464590171e+00
3.517500000000e+02 -6.763237134484e-03 5.450586061062e-05 2.964875551647e+00
3.520000000000e+02 -6.909249275080e-03 5.290503526242e-05 2.904680748775e+00
3.522500000000e+02 -7.141129159836e-03 5.140473845544e-05 2.844947271730e+00
3.525000000000e+02 -7.457022195494e-03 5.001912806726e-05 2.785742423919e+00
3.527500000000e+02 -7.853815068413e-03 4.876095812587e-05 2.727133374914e+00
3.530000000000e+02 -8.327145408379e-03 4.764136002289e-05 2.669186817144e+00
3.532500000000e+02 -8.871431363856e-03 4.666964647962e-05 2.611968631099e+00
3.535000000000e+02 -9.479921905635e-03 4.585314392944e-05 2.555543560972e+00
3.537500000000e+02 -1.014476829554e-02 4.519705624312e-05 2.499974913036e+00
3.540000000000e+02 -1.085711658603e-02 4.470435995418e-05 2.445324272303e+00
3.542500000000e+02 -1.160722028091e-02 4.437573613858e-05 2.391651251409e+00
3.545000000000e+02 -1.238457221135e-02 4.420953772472e-05 2.339013263893e+00
3.547500000000e+02 -1.317805314927e-02 4.420179621098e-05 2.287465335740e+00
3.550000000000e+02 -1.397609557628e-02 4.434625885047e-05 2.237059944264e+00
3.552500000000e+02 -1.476685910415e-02 4.463445481476e-05 2.187846894398e+00
3.555000000000e+02 -1.553841466973e-02 4.505584656700e-05 2.139873228525e+00
3.557500000000e+02 -1.627893483554e-02 4.559793659059e-05 2.093183162422e+00
3.560000000000e+02 -1.697688556347e-02 4.624644979381e-05 2.047818058323e+00
3.562500000000e+02 -1.762121740076e-02 4.698550815518e-05 2.003816416626e+00
3.565000000000e+02 -1.820155060548e-02 4.779785574585e-05 1.961213900540e+00
3.567500000000e+02 -1.870835257369e-02 4.866511931800e-05 1.920043373934e+00
3.570000000000e+02 -1.913310260213e-02 4.956805396844e-05 1.880334963398e+00
3.572500000000e+02 -1.946844154554e-02 5.048681037861e-05 1.842116136841e+00
3.575000000000e+02 -1.970830414287e-02 5.140121758587e-05 1.805411790335e+00
3.577500000000e+02 -1.984803026151e-02 5.229107051083e-05 1.770244352461e+00
3.580000000000e+02 -1.988445353528e-02 5.313642081661e-05 1.736633899052e+00
3.582500000000e+02 -1.981596617600e-02 5.391787411171e-05 1.704598270887e+00
3.585000000000e+02 -1.964255703365e-02 5.461688044814e-05 1.674153208834e+00
3.587500000000e+02 -1.936582412627e-02 5.521602346129e-05 1.645312486904e+00
3.590000000000e+02 -1.898896001086e-02 5.569929924495e-05 1.618088057842e+00
3.592500000000e+02 -1.851671109186e-02 5.605238290687e-05 1.592490204175e+00
3.595000000000e+02 -1.795531184757e-02 5.626288117752e-05 1.568527688252e+00
3.597500000000e+02 -1.731239476130e-02 5.632056388533e-05 1.546207910800e+00
3.600000000000e+02 -1.659687803068e-02 5.621757144106e-05 1.525537070673e+00
3.602500000000e+02 -1.581883294992e-02 5.594859457542e-05 1.506520318347e+00
3.605000000000e+02 -1.498933307497e-02 5.551101999685e-05 1.489161911586e+00
3.607500000000e+02 -1.412028774385e-02 5.490503738170e-05 1.473465360690e+00
3.610000000000e+02 -1.322426264567e-02 5.413370582433e-05 1.459433566565e+00
3.612500000000e+02 -1.231428980715e-02 5.320297190672e-05 1.447068937676e+00
3.615000000000e+02 -1.140367016265e-02 5.212163850002e-05 1.436373492834e+00
3.617500000000e+02 -1.050577154335e-02 5.090128230015e-05 1.427348939639e+00
3.620000000000e+02 -9.633824252913e-03 4.955611622265e-05 1.419996718523e+00
3.622500000000e+02 -8.800718231200e-03 4.810280030540e-05 1.414318019021e+00
3.625000000000e+02 -8.018803983317e-03 4.656020095706e-05 1.410313755155e+00
3.627500000000e+02 -7.299701012779e-03 4.494910413716e-05 1.407984502910e+00
3.630000000000e+02 -6.654115501514e-03 4.329188270447e-05 1.407330389588e+00
3.632500000000e+02 -6.091671483328e-03 4.161213009615e-05 1.408350943464e+00
3.635000000000e+02 -5.620756965094e-03 3.993426298554e-05 1.411044896322e+00
3.637500000000e+02 -5.248388328779e-03 3.828310628104e-05 1.415409945574e+00
3.640000000000e+02 -4.980093716347e-03 3.668346137187e-05 1.421442472748e+00
3.642500000000e+02 -4.819819201733e-03 3.515967803086e-05 1.429137231187e+00
3.645000000000e+02 -4.769858045507e-03 3.373523223418e-05 1.438487003168e+00
3.647500000000e+02 -4.830805468827e-03 3.243232621944e-05 1.449482238035e+00
3.650000000000e+02 -5.001539018896e-03 3.127151311905e-05 1.462110676688e+00
3.652500000000e+02 -5.279226851829e-03 3.027136325748e-05 1.476356977692e+00
3.655000000000e+02 -5.659363596251e-03 2.944817581194e-05 1.492202352964e+00
3.657500000000e+02 -6.135833813251e-03 2.881573937377e-05 1.509624224052e+00
3.660000000000e+02 -6.701003575998e-03 2.838515295428e-05 1.528595913613e+00
3.662500000000e+02 -7.345838609873e-03 2.816470351238e-05 1.549086379472e+00
3.665000000000e+02 -8.060048282323e-03 2.815980532389e-05 1.571060004428e+00
3.667500000000e+02 -8.832253209312e-03 2.837299897793e-05 1.594476449416e+00
3.670000000000e+02 -9.650174402457e-03 2.880400722177e-05 1.619290578049e+00
3.672500000000e+02 -1.050084030672e-02 2.944984306386e-05 1.645452458660e+00
3.675000000000e+02 -1.137080893107e-02 3.030496542569e-05 1.672907447284e+00
3.677500000000e+02 -1.224639980287e-02 3.136147303365e-05 1.701596353075e+00
3.680000000000e+02 -1.311393277346e-02 3.260933169399e-05 1.731455686339e+00
3.682500000000e+02 -1.395996713918e-02 3.403662113088e-05 1.762417985947e+00
3.685000000000e+02 -1.477153818612e-02 3.562979996075e-05 1.794412223200e+00
3.687500000000e+02 -1.553638376048e-02 3.737397167697e-05 1.827364274374e+00
3.690000000000e+02 -1.624315840825e-02 3.925315115116e-05 1.861197456408e+00
3.692500000000e+02 -1.688162756416e-02 4.125051774337e-05 1.895833114365e+00
3.695000000000e+02 -1.744284037535e-02 4.334865583239e-05 1.931191253778e+00
3.697500000000e+02 -1.791927441530e-02 4.552976972713e-05 1.967191204230e+00
3.700000000000e+02 -1.830495219451e-02 4.777588044602e-05 2.003752307022e+00
3.702500000000e+02 -1.859552485449e-02 5.006899338855e-05 2.040794613461e+00
3.705000000000e+02 -1.878832264912e-02 5.239124137504e-05 2.078239584549e+00
3.707500000000e+02 -1.888237259627e-02 5.472500760523e-05 2.116010784160e+00
3.710000000000e+02 -1.887838141576e-02 5.705302197362e-05 2.154034552503e+00
3.712500000000e+02 -1.877868747881e-02 5.935844512672e-05 2.192240656747e+00
3.715000000000e+02 -1.858718146700e-02 6.162492271494e-05 2.230562905443e+00
3.717500000000e+02 -1.830920012798e-02 6.383666634782e-05 2.268939725333e+00
3.720000000000e+02 -1.795139474535e-02 6.597849261913e-05 2.307314689635e+00
3.722500000000e+02 -1.752157858163e-02 6.803585362009e-05 2.345636993672e+00
3.725000000000e+02 -1.702855709713e-02 6.999487050846e-05 2.383861874878e+00
3.727500000000e+02 -1.648194487483e-02 7.184239845112e-05 2.421950967219e+00
3.730000000000e+02 -1.589197337747e-02 7.356606877443e-05 2.459872592227e+00
3.732500000000e+02 -1.526929371285e-02 7.515433951955e-05 2.497601977498e+00
3.735000000000e+02 -1.462477855376e-02 7.659655408887e-05 2.535121401502e+00
3.737500000000e+02 -1.396932608315e-02 7.788300342337e-05 2.572420264572e+00
3.740000000000e+02 -1.331367046677e-02 7.900499386873e-05 2.609495079713e+00
3.742500000000e+02 -1.266820170236e-02 7.995492594035e-05 2.646349384402e+00
3.745000000000e+02 -1.204279624946e-02 8.072636358938e-05 2.682993576227e+00
3.747500000000e+02 -1.144666272256e-02 8.131411190715e-05 2.719444668313e+00
3.750000000000e+02 -1.088820382477e-02 8.171429632281e-05 2.755725969978e+00
3.752500000000e+02 -1.037489491107e-02 8.192443424646e-05 2.791866698638e+00
3.755000000000e+02 -9.913182881642e-03 8.194350944329e-05 2.827901523458e+00
3.757500000000e+02 -9.508404619506e-03 8.177204018894e-05 2.863870051304e+00
3.760000000000e+02 -9.164727352119e-03 8.141214605203e-05 2.899816259851e+00
3.762500000000e+02 -8.885109178891e-03 8.086760521389e-05 2.935787890683e+00
3.765000000000e+02 -8.671282981726e-03 8.014391118885e-05 2.971835806996e+00
3.767500000000e+02 -8.523761507137e-03 7.924831843095e-05 3.008013329989e+00
3.770000000000e+02 -8.441864798152e-03 7.818988168889e-05 3.044375561280e+00
3.772500000000e+02 -8.423767128946e-03 7.697948488225e-05 3.080978705596e+00
3.775000000000e+02 -8.466565196644e-03 7.562985664888e-05 3.117879398645e+00
3.777500000000e+02 -8.566364735853e-03 7.415557100754e-05 3.155134052030e+00
3.780000000000e+02 -8.718383200558e-03 7.257302488306e-05 3.192798224670e+00
3.782500000000e+02 -8.917068266354e-03 7.090039514543e-05 3.230926024132e+00
3.785000000000e+02 -9.156228292377e-03 6.915757077153e-05 3.269569546902e+00
3.787500000000e+02 -9.429172645535e-03 6.736605026975e-05 3.308778360762e+00
3.790000000000e+02 -9.728858941229e-03 6.554880766849e-05 3.348599032960e+00
3.792500000000e+02 -1.004804387242e-02 6.373011541910e-05 3.389074706484e+00
3.795000000000e+02 -1.037943472646e-02 6.193533903881e-05 3.430244725496e+00
3.797500000000e+02 -1.071583839289e-02 6.019069203936e-05 3.472144310554e+00
3.800000000000e+02 -1.105030436353e-02 5.852294710054e-05 3.514804283747e+00
3.802500000000e+02 -1.137625946719e-02 5.695911770578e-05 3.558250841724e+00
3.805000000000e+02 -1.168763054825e-02 5.552610656323e-05 3.602505376634e+00
3.807500000000e+02 -1.197895280571e-02 5.425032592779e-05 3.647584343151e+00
3.810000000000e+02 -1.224546276324e-02 5.315730124533e-05 3.693499167863e+00
3.812500000000e+02 -1.248317236838e-02 5.227125587753e-05 3.740256201552e+00
3.815000000000e+02 -1.268892380207e-02 5.161469230958e-05 3.787856711829e+00
3.817500000000e+02 -1.286042521287e-02 5.120798427241e-05 3.836296911182e+00
3.820000000000e+02 -1.299626450404e-02 5.106897198981e-05 3.885568025008e+00
3.822500000000e+02 -1.309590442030e-02 5.121258896959e-05 3.935656390080e+00
3.825000000000e+02 -1.315965636869e-02 5.165051250761e-05 3.986543591148e+00
3.827500000000e+02 -1.318863697682e-02 5.239086124811e-05 4.038206624921e+00
3.830000000000e+02 -1.318470651086e-02 5.343793661206e-05 4.090618098252e+00
3.832500000000e+02 -1.315039208734e-02 5.479202087794e-05 4.143746456500e+00
3.835000000000e+02 -1.308879827524e-02 5.644923936055e-05 4.197556236700e+00
3.837500000000e+02 -1.300350610427e-02 5.840148362682e-05 4.252008353912e+00
3.840000000000e+02 -1.289846474101e-02 6.063640899515e-05 4.307060407397e+00
3.842500000000e+02 -1.277787717930e-02 6.313749757941e-05 4.362667017477e+00
3.845000000000e+02 -1.264608385006e-02 6.588419459935e-05 4.418780178218e+00
3.847500000000e+02 -1.250744615854e-02 6.885211052524e-05 4.475349637363e+00
3.850000000000e+02 -1.236623298071e-02 7.201328357989e-05 4.532323286741e+00
3.852500000000e+02 -1.222651250567e-02 7.533650650943e-05 4.589647572194e+00
3.855000000000e+02 -1.209205195295e-02 7.878770514058e-05 4.647267914611e+00
3.857500000000e+02 -1.196622659721e-02 8.233036177849e-05 4.705129133808e+00
3.860000000000e+02 -1.185194056811e-02 8.592597732629e-05 4.763175880528e+00
3.862500000000e+02 -1.175156061251e-02 8.953456533101e-05 4.821353066728e+00
3.865000000000e+02 -1.166686302247e-02 9.311516843238e-05 4.879606286462e+00
3.867500000000e+02 -1.159899614548e-02 9.662639303892e-05 4.937882232074e+00
3.870000000000e+02 -1.154845671335e-02 1.000269497079e-04 4.996129089756e+00
3.872500000000e+02 -1.151508239150e-02 1.032761925941e-04 5.054296920633e+00
3.875000000000e+02 -1.149805781456e-02 1.063346536755e-04 5.112338012875e+00
3.877500000000e+02 -1.149593575390e-02 1.091645644372e-04 5.170207208948e+00
3.880000000000e+02 -1.150667185261e-02 1.117303581817e-04 5.227862200109e+00
3.882500000000e+02 -1.152767106277e-02 1.139991410435e-04 5.285263783825e+00
3.885000000000e+02 -1.155584656931e-02 1.159411203508e-04 5.342376085290e+00
3.887500000000e+02 -1.158768845735e-02 1.175300170030e-04 5.399166737274e+00
3.890000000000e+02 -1.161934170793e-02 1.187435207699e-04 5.455607017200e+00
3.892500000000e+02 -1.164669060702e-02 1.195635238180e-04 5.511671941926e+00
3.895000000000e+02 -1.166544982815e-02 1.199763849644e-04 5.567340317747e+00
3.897500000000e+02 -1.167125930110e-02 1.199732096133e-04 5.622594745146e+00
3.900000000000e+02 -1.165978076970e-02 1.195499365874e-04 5.677421582999e+00
3.902500000000e+02 -1.162679558884e-02 1.187074496648e-04 5.731810869026e+00
3.905000000000e+02 -1.156830089415e-02 1.174517165329e-04 5.785756199144e+00
3.907500000000e+02 -1.148060254034e-02 1.157937531711e-04 5.839254572887e+00
3.910000000000e+02 -1.136040360485e-02 1.137494984545e-04 5.892306200233e+00
3.912500000000e+02 -1.120488640223e-02 1.113397210814e-04 5.944914278000e+00
3.915000000000e+02 -1.101178709744e-02 1.085898185244e-04 5.997084738229e+00
3.917500000000e+02 -1.077946113393e-02 1.055295533731e-04 6.048825967858e+00
3.920000000000e+02 -1.050693845258e-02 1.021927336790e-04 6.100148512858e+00
3.922500000000e+02 -1.019396738107e-02 9.861683798551e-05 6.151064760182e+00
3.925000000000e+02 -9.841046142134e-03 9.484258563358e-05 6.201588605906e+00
3.927500000000e+02 -9.449441651662e-03 9.091345838982e-05 6.251735119774e+00
3.930000000000e+02 -9.021194620231e-03 8.687517605288e-05 6.301520199108e+00
3.932500000000e+02 -8.559110987520e-03 8.277513414723e-05 6.350960225587e+00
3.935000000000e+02 -8.066739221985e-03 7.866180931029e-05 6.400071721444e+00
3.937500000000e+02 -7.548333901520e-03 7.458413842340e-05 6.448871019866e+00
3.940000000000e+02 -7.008805245456e-03 7.059087978045e-05 6.497373939277e+00
3.942500000000e+02 -6.453655455372e-03 6.672996587001e-05 6.545595474577e+00
3.945000000000e+02 -5.888902269461e-03 6.304785706818e-05 6.593549505426e+00
3.947500000000e+02 -5.320990674754e-03 5.958890265748e-05 6.641248519491e+00
3.950000000000e+02 -4.756693647371e-03 5.639472289529e-05 6.688703363052e+00
3.952500000000e+02 -4.203003338295e-03 5.350361693979e-05 6.735923007678e+00
3.955000000000e+02 -3.667014352289e-03 5.095001036620e-05 6.782914340477e+00
3.957500000000e+02 -3.155800305381e-03 4.876395055173e-05 6.829681982791e+00
3.960000000000e+02 -2.676286271842e-03 4.697065015352e-05 6.876228128366e+00
3.962500000000e+02 -2.235119179116e-03 4.559013110617e-05 6.922552406534e+00
3.965000000000e+02 -1.838537570375e-03 4.463690386666e-05 6.968651774387e+00
3.967500000000e+02 -1.492245097646e-03 4.411973161247e-05 7.014520427760e+00
3.970000000000e+02 -1.201288197604e-03 4.404149880924e-05 7.060149743105e+00
3.972500000000e+02 -9.699425430353e-04 4.439915258131e-05 7.105528240902e+00
3.975000000000e+02 -8.016104351362e-04 4.518375698498e-05 7.150641574933e+00
3.977500000000e+02 -6.987306091697e-04 4.638063649803e-05 7.195472550012e+00
3.980000000000e+02 -6.627056274603e-04 4.796959832723e-05 7.240001161953e+00
3.982500000000e+02 -6.938460048763e-04 4.992525104383e-05 7.284204667301e+00
3.985000000000e+02 -7.913356745770e-04 5.221740618236e-05 7.328057677378e+00
3.987500000000e+02 -9.532192986128e-04 5.481155373280e-05 7.371532279024e+00
3.990000000000e+02 -1.176411233450e-03 5.766941661620e-05 7.414598183154e+00
3.992500000000e+02 -1.456729412575e-03 6.074954810351e-05 7.457222897002e+00
3.995000000000e+02 -1.788950696191e-03 6.400797740108e-05 7.499371923302e+00
3.997500000000e+02 -2.166890243119e-03 6.739886843385e-05 7.541008982136e+00
4.000000000000e+02 -2.583500386261e-03 7.087520792756e-05 7.582096255630e+00
4.002500000000e+02 -3.030989635382e-03 7.438950320440e-05 7.622594652672e+00
4.005000000000e+02 -3.500958136346e-03 7.789447557813e-05 7.662464091656e+00
4.007500000000e+02 -3.984545926470e-03 8.134372191140e-05 7.701663797465e+00
4.010000000000e+02 -4.472592205411e-03 8.469234804065e-05 7.740152610577e+00
4.012500000000e+02 -4.955801166075e-03 8.789754737928e-05 7.777889304094e+00
4.015000000000e+02 -5.424910108149e-03 9.091913609863e-05 7.814832904474e+00
4.017500000000e+02 -5.870857952605e-03 9.372001933602e-05 7.850943013549e+00
4.020000000000e+02 -6.284948405613e-03 9.626663220574e-05 7.886180125652e+00
4.022500000000e+02 -6.659006033196e-03 9.852938574681e-05 7.920505939178e+00
4.025000000000e+02 -6.985520960177e-03 1.004828342668e-04 7.953883654909e+00
4.027500000000e+02 -7.257780264222e-03 1.021059248087e-04 7.986278261580e+00
4.030000000000e+02 -7.469983234737e-03 1.033821974841e-04 8.017656802939e+00
4.032500000000e+02 -7.617338364875e-03 1.042997362072e-04 8.047988620913e+00
4.035000000000e+02 -7.696140919015e-03 1.048512958010e-04 8.077245576123e+00
4.037500000000e+02 -7.703829765402e-03 1.050342875629e-04 8.105402239001e+00
4.040000000000e+02 -7.639022788786e-03 1.048506774389e-04 8.132436051332e+00
4.042500000000e+02 -7.501530542852e-03 1.043068488739e-04 8.158327451272e+00
4.045000000000e+02 -7.292348442052e-03 1.034134252072e-04 8.183059965949e+00
4.047500000000e+02 -7.013627865572e-03 1.021850509383e-04 8.206620261234e+00
4.050000000000e+02 -6.668627110525e-03 1.006401372529e-04 8.228998154296e+00
4.052500000000e+02 -6.261643447281e-03 9.880057090017e-05 8.250186584171e+00
4.055000000000e+02 -5.797927489869e-03 9.669140413071e-05 8.270181536810e+00
4.057500000000e+02 -5.283581774531e-03 9.434051789753e-05 8.288981930509e+00
4.060000000000e+02 -4.725445260969e-03 9.177825590970e-05 8.306589456840e+00
4.062500000000e+02 -4.130966012444e-03 8.903705950741e-05 8.323008382814e+00
4.065000000000e+02 -3.508063958907e-03 8.615107493173e-05 8.338245310557e+00
4.067500000000e+02 -2.864986576542e-03 8.315572467812e-05 8.352308905037e+00
4.070000000000e+02 -2.210159681210e-03 8.008728334499e-05 8.365209588554e+00
4.072500000000e+02 -1.552035994898e-03 7.698245316132e-05 8.376959208728e+00
4.075000000000e+02 -8.989444584475e-04 7.387793204364e-05 8.387570687764e+00
4.077500000000e+02 -2.589422257117e-04 7.080998045292e-05 8.397057654026e+00
4.080000000000e+02 3.603270473697e-04 6.781397166328e-05 8.405434070082e+00
4.082500000000e+02 9.517662605765e-04 6.492396117030e-05 8.412713861860e+00
4.085000000000e+02 1.508947484589e-03 6.217227764094e-05 8.418910552432e+00
4.087500000000e+02 2.026220378453e-03 5.958913072063e-05 8.424036916503e+00
4.090000000000e+02 2.498805164525e-03 5.720222990230e-05 8.428104657060e+00
4.092500000000e+02 2.922868040045e-03 5.503643644250e-05 8.431124113272e+00
4.095000000000e+02 3.295576795453e-03 5.311345313133e-05 8.433104008923e+00
4.097500000000e+02 3.615137037130e-03 5.145155688277e-05 8.434051240152e+00
4.100000000000e+02 3.880806308638e-03 5.006538068617e-05 8.433970716863e+00
4.102500000000e+02 4.092887435041e-03 4.896574882463e-05 8.432865253968e+00
4.105000000000e+02 4.252699945245e-03 4.815957118220e-05 8.430735520956e+00
4.107500000000e+02 4.362532244877e-03 4.764979784730e-05 8.427580042559e+00
4.110000000000e+02 4.425572589196e-03 4.743543456359e-05 8.423395263170e+00
4.112500000000e+02 4.445823892055e-03 4.751162867750e-05 8.418175658355e+00
4.115000000000e+02 4.428000698626e-03 4.786982828900e-05 8.411913906052e+00
4.117500000000e+02 4.377414002947e-03 4.849798565160e-05 8.404601098816e+00
4.120000000000e+02 4.299843839296e-03 4.938079523828e-05 8.396227003452e+00
4.122500000000e+02 4.201403745604e-03 5.050003318163e-05 8.386780357048e+00
4.125000000000e+02 4.088401160125e-03 5.183490319105e-05 8.376249188581e+00
4.127500000000e+02 3.967194692594e-03 5.336240564971e-05 8.364621168760e+00
4.130000000000e+02 3.844054602224e-03 5.505774900535e-05 8.351883967367e+00
4.132500000000e+02 3.725026883673e-03 5.689476919263e-05 8.338025623375e+00
4.135000000000e+02 3.615807181298e-03 5.884635504450e-05 8.323034906675e+00
4.137500000000e+02 3.521624820406e-03 6.088485897965e-05 8.306901676791e+00
4.140000000000e+02 3.447142191695e-03 6.298243186706e-05 8.289617219306e+00
4.142500000000e+02 3.396369914451e-03 6.511143890731e-05 8.271174563322e+00
4.145000000000e+02 3.372600522102e-03 6.724480624987e-05 8.251568770310e+00
4.147500000000e+02 3.378362493336e-03 6.935630962435e-05 8.230797186385e+00
4.150000000000e+02 3.415393921506e-03 7.142083812892e-05 8.208859662635e+00
4.152500000000e+02 3.484637534387e-03 7.341462286956e-05 8.185758730408e+00
4.155000000000e+02 3.586255381273e-03 7.531542985934e-05 8.161499737937e+00
4.157500000000e+02 3.719662683775e-03 7.710271642794e-05 8.136090943474e+00
4.160000000000e+02 3.883579409369e-03 7.875776585517e-05 8.109543561754e+00
4.162500000000e+02 4.076097016284e-03 8.026379090639e-05 8.081871769907e+00
4.165000000000e+02 4.294758237336e-03 8.160601412208e-05 8.053092671249e+00
4.167500000000e+02 4.536647325359e-03 8.277173344945e-05 8.023226214962e+00
4.170000000000e+02 4.798487367716e-03 8.375037422442e-05 7.992295083512e+00
4.172500000000e+02 5.076742137346e-03 8.453353077528e-05 7.960324539117e+00
4.175000000000e+02 5.367719042253e-03 8.511495223351e-05 7.927342245749e+00
4.177500000000e+02 5.667670481835e-03 8.549069111208e-05 7.893378057724e+00
4.180000000000e+02 5.972890668464e-03 8.565909589606e-05 7.858463790204e+00
4.182500000000e+02 6.279805326810e-03 8.562076521157e-05 7.822632969406e+00
4.185000000000e+02 6.585052337762e-03 8.537854040516e-05 7.785920571964e+00
4.187500000000e+02 6.885552009867e-03 8.493749241209e-05 7.748362750333e+00
4.190000000000e+02 7.178565583924e-03 8.430501083095e-05 7.709996558816e+00
4.192500000000e+02 7.461741112242e-03 8.349071581665e-05 7.670859676902e+00
4.195000000000e+02 7.733146216637e-03 8.250635562465e-05 7.630990140637e+00
4.197500000000e+02 7.991287610860e-03 8.136568839917e-05 7.590426074881e+00
4.200000000000e+02 8.235116908582e-03 8.008438127469e-05 7.549205446101e+00
4.202500000000e+02 8.464023936352e-03 7.867987179411e-05 7.507365820203e+00
4.205000000000e+02 8.677817881950e-03 7.717115949721e-05 7.464944143666e+00
4.207500000000e+02 8.876698048837e-03 7.557857528262e-05 7.421976540747e+00
4.210000000000e+02 9.061215910308e-03 7.392352398858e-05 7.378498130096e+00
4.212500000000e+02 9.232229641756e-03 7.222819935448e-05 7.334542866218e+00
4.215000000000e+02 9.390854537792e-03 7.051527789947e-05 7.290143394959e+00
4.217500000000e+02 9.538409401187e-03 6.880759719605e-05 7.245330936769e+00
4.220000000000e+02 9.676362071942e-03 6.712779154910e-05 7.200135186353e+00
4.222500000000e+02 9.806275091950e-03 6.549797001754e-05 7.154584232321e+00
4.225000000000e+02 9.929753462938e-03 6.393937379257e-05 7.108704492995e+00
4.227500000000e+02 1.004839450541e-02 6.247203951654e-05 7.062520671293e+00
4.230000000000e+02 1.016374273905e-02 6.111448537499e-05 7.016055717159e+00
4.232500000000e+02 1.027724768691e-02 5.988343277513e-05 6.969330807852e+00
4.235000000000e+02 1.039022708235e-02 5.879354271343e-05 6.922365334865e+00
4.237500000000e+02 1.050383391299e-02 5.785720626222e-05 6.875176902952e+00
4.240000000000e+02 1.061903005565e-02 5.708438785310e-05 6.827781330134e+00
4.242500000000e+02 1.073656318110e-02 5.648247513534e-05 6.780192659527e+00
4.245000000000e+02 1.085694936980e-02 5.605621598836e-05 6.732423172580e+00
4.247500000000e+02 1.098046047398e-02 5.580770109528e-05 6.684483406041e+00
4.250000000000e+02 1.110711626090e-02 5.573639670303e-05 6.636382171423e+00
4.252500000000e+02 1.123668181564e-02 5.583921314864e-05 6.588126574856e+00
4.255000000000e+02 1.136867013435e-02 5.611064081604e-05 6.539722041339e+00
4.257500000000e+02 1.150235180749e-02 5.654295669597e-05 6.491172334100e+00
4.260000000000e+02 1.163677011083e-02 5.712637081917e-05 6.442479580584e+00
4.262500000000e+02 1.177076307999e-02 5.784929014427e-05 6.393644300736e+00
4.265000000000e+02 1.190299399959e-02 5.869858623278e-05 6.344665434000e+00
4.267500000000e+02 1.203198827510e-02 5.965977458278e-05 6.295540375789e+00
4.270000000000e+02 1.215617789439e-02 6.071736713262e-05 6.246265019520e+00
4.272500000000e+02 1.227395438246e-02 6.185517796009e-05 6.196833800485e+00
4.275000000000e+02 1.238372722054e-02 6.305656613356e-05 6.147239754036e+00
4.277500000000e+02 1.248399032518e-02 6.430468293231e-05 6.097474576448e+00
4.280000000000e+02 1.257339298917e-02 6.558272278623e-05 6.047528699472e+00
4.282500000000e+02 1.265081497178e-02 6.687408336573e-05 5.997391376118e+00
4.285000000000e+02 1.271544481216e-02 6.816258661008e-05 5.947050776805e+00
4.287500000000e+02 1.276685694008e-02 6.943263026621e-05 5.896494104117e+00
4.290000000000e+02 1.280508794337e-02 7.066929215069e-05 5.845707720984e+00
4.292500000000e+02 1.283070629109e-02 7.185840587981e-05 5.794677298614e+00
4.295000000000e+02 1.284487489191e-02 7.298660467017e-05 5.743387982151e+00
4.297500000000e+02 1.284940137476e-02 7.404133458097e-05 5.691824576239e+00
4.300000000000e+02 1.284677376850e-02 7.501084200931e-05 5.639971749180e+00
4.302500000000e+02 1.284017905715e-02 7.588413495499e-05 5.587814257759e+00
4.305000000000e+02 1.283350028456e-02 7.665095227646e-05 5.535337189049e+00
4.307500000000e+02 1.283129011929e-02 7.730169582010e-05 5.482526218065e+00
4.310000000000e+02 1.283871943611e-02 7.782736775866e-05 5.429367882628e+00
4.312500000000e+02 1.286149819374e-02 7.821951451567e-05 5.375849867098e+00
4.315000000000e+02 1.290576904475e-02 7.847018020438e-05 5.321961294484e+00
4.317500000000e+02 1.297797588037e-02 7.857187593505e-05 5.267693027067e+00
4.320000000000e+02 1.308470743264e-02 7.851756578811e-05 5.213037962016e+00
4.322500000000e+02 1.323252243004e-02 7.830067499018e-05 5.157991330495e+00
4.325000000000e+02 1.342775871756e-02 7.791512251576e-05 5.102550983907e+00
4.327500000000e+02 1.367633261156e-02 7.735537840173e-05 5.046717667715e+00
4.330000000000e+02 1.398353532531e-02 7.661654579691e-05 4.990495281644e+00
4.332500000000e+02 1.435383109172e-02 7.569446442260e-05 4.933891112679e+00
4.335000000000e+02 1.479066476461e-02 7.458583300823e-05 4.876916042141e+00
4.337500000000e+02 1.529628458691e-02 7.328834370993e-05 4.819584715927e+00
4.340000000000e+02 1.587158719173e-02 7.180082782204e-05 4.761915682705e+00
4.342500000000e+02 1.651598936517e-02 7.012340247506e-05 4.703931482362e+00
4.345000000000e+02 1.722733231641e-02 6.825761421372e-05 4.645658687218e+00
4.347500000000e+02 1.800182297267e-02 6.620655882905e-05 4.587127897172e+00
4.350000000000e+02 1.883401491437e-02 6.397508438974e-05 4.528373674779e+00
4.352500000000e+02 1.971683207394e-02 6.156982951286e-05 4.469434427734e+00
4.355000000000e+02 2.064163555379e-02 5.899932955430e-05 4.410352232447e+00
4.357500000000e+02 2.159833441506e-02 5.627412275849e-05 4.351172605399e+00
4.360000000000e+02 2.257553859617e-02 5.340680291760e-05 4.291944215947e+00
4.362500000000e+02 2.356075192341e-02 5.041205939915e-05 4.232718550253e+00
4.365000000000e+02 2.454060146629e-02 4.730669850442e-05 4.173549526948e+00
4.367500000000e+02 2.550109855230e-02 4.410963625898e-05 4.114493070971e+00
4.370000000000e+02 2.642792595148e-02 4.084187249212e-05 4.055606652525e+00
4.372500000000e+02 2.730674443876e-02 3.752643512894e-05 3.996948796573e+00
4.375000000000e+02 2.812351153949e-02 3.418829692212e-05 3.938578572569e+00
4.377500000000e+02 2.886480472009e-02 3.085425975424e-05 3.880555072162e+00
4.380000000000e+02 2.951814053460e-02 2.755280354610e-05 3.822936884699e+00
4.382500000000e+02 3.007228211020e-02 2.431389208005e-05 3.765781577391e+00
4.385000000000e+02 3.051752581968e-02 2.116873265826e-05 3.709145190929e+00
4.387500000000e+02 3.084595997155e-02 1.814949350670e-05 3.653081756891e+00
4.390000000000e+02 3.105168765150e-02 1.528896667854e-05 3.597642846449e+00
4.392500000000e+02 3.113100877720e-02 1.262017271617e-05 3.542877152672e+00
4.395000000000e+02 3.108255444744e-02 1.017590995334e-05 3.488830117145e+00
4.397500000000e+02 3.090737083608e-02 7.988250742469e-06 3.435543601716e+00
4.400000000000e+02 3.060894971458e-02 6.087983541070e-06 3.383055609390e+00
4.402500000000e+02 3.019320318983e-02 4.504008642325e-06 3.331400059268e+00
4.405000000000e+02 2.966838520515e-02 3.262692413658e-06 3.280606611083e+00
4.407500000000e+02 2.904495864044e-02 2.387195074560e-06 3.230700546671e+00
4.410000000000e+02 2.833541159342e-02 1.896785174538e-06 3.181702705327e+00
4.412500000000e+02 2.755402987318e-02 1.806150364630e-06 3.133629468167e+00
4.415000000000e+02 2.671662524941e-02 2.124739169801e-06 3.086492799380e+00
4.417500000000e+02 2.584023281799e-02 2.856134418583e-06 3.040300331551e+00
4.420000000000e+02 2.494277878189e-02 3.997510083509e-06 2.995055501775e+00
4.422500000000e+02 2.404272879900e-02 5.539162397650e-06 2.950757731938e+00
4.425000000000e+02 2.315872805426e-02 7.464145990593e-06 2.907402647003e+00
4.427500000000e+02 2.230923461516e-02 9.748066074039e-06 2.864982335755e+00
4.430000000000e+02 2.151216367850e-02 1.235900322505e-05 2.823485639936e+00
4.432500000000e+02 2.078454180049e-02 1.525761879531e-05 2.782898477525e+00
4.435000000000e+02 2.014218808200e-02 1.839742852902e-05 2.743204185851e+00
4.437500000000e+02 1.959942066062e-02 2.172527659616e-05 2.704383888259e+00
4.440000000000e+02 1.916880314849e-02 2.518198738155e-05 2.666416870569e+00
4.442500000000e+02 1.886092802065e-02 2.870321498694e-05 2.629280969225e+00
4.445000000000e+02 1.868424792048e-02 3.222046096274e-05 2.592952958482e+00
4.447500000000e+02 1.864495160641e-02 3.566225924370e-05 2.557408936034e+00
4.450000000000e+02 1.874688815292e-02 3.895548610280e-05 2.522624697266e+00
4.452500000000e+02 1.899153966991e-02 4.202683130389e-05 2.488576094698e+00
4.455000000000e+02 1.937803848108e-02 4.480431101406e-05 2.455239375680e+00
4.457500000000e+02 1.990322789652e-02 4.721882219116e-05 2.422591495022e+00
4.460000000000e+02 2.056176213968e-02 4.920569375971e-05 2.390610395802e+00
4.462500000000e+02 2.134624013639e-02 5.070623844630e-05 2.359275259078e+00
4.465000000000e+02 2.224737027378e-02 5.166922663608e-05 2.328566714195e+00
4.467500000000e+02 2.325415708238e-02 5.205222604129e-05 2.298467015962e+00
4.470000000000e+02 2.435410904941e-02 5.182277696547e-05 2.268960179225e+00
4.472500000000e+02 2.553345619030e-02 5.095939154368e-05 2.240032082158e+00
4.475000000000e+02 2.677737753063e-02 4.945231709699e-05 2.211670531545e+00
4.477500000000e+02 2.807023176446e-02 4.730405256753e-05 2.183865295493e+00
4.480000000000e+02 2.939578442496e-02 4.452959933909e-05 2.156608114305e+00
4.482500000000e+02 3.073743298628e-02 4.115642435765e-05 2.129892683950e+00
4.485000000000e+02 3.207842473702e-02 3.722413630045e-05 2.103714621954e+00
4.487500000000e+02 3.340206283458e-02 3.278389238659e-05 2.078071428830e+00
4.490000000000e+02 3.469190555859e-02 2.789751515356e-05 2.052962434339e+00
4.492500000000e+02 3.593195058312e-02 2.263637529787e-05 2.028388754191e+00
4.495000000000e+02 3.710681009556e-02 1.708003550727e-05 2.004353245905e+00
4.497500000000e+02 3.820187377840e-02 1.131470149310e-05 1.980860474350e+00
4.500000000000e+02 3.920345928675e-02 5.431523090377e-06 1.957916699134e+00
4.502500000000e+02 4.009895360019e-02 -4.752315511669e-07 1.935529866943e+00
4.505000000000e+02 4.087694270431e-02 -6.310066721860e-06 1.913709634246e+00
4.507500000000e+02 4.152733186043e-02 -1.197818533957e-05 1.892467395487e+00
4.510000000000e+02 4.204145646922e-02 -1.738738742998e-05 1.871816339908e+00
4.512500000000e+02 4.241218311999e-02 -2.244991413097e-05 1.851771514527e+00
4.515000000000e+02 4.263400022988e-02 -2.708418143610e-05 1.832349897977e+00
4.517500000000e+02 4.270310044882e-02 -3.121637773063e-05 1.813570486999e+00
4.520000000000e+02 4.261745062642e-02 -3.478187840306e-05 1.795454376171e+00
4.522500000000e+02 4.237684925928e-02 -3.772645205516e-05 1.778024832210e+00
4.525000000000e+02 4.198297363621e-02 -4.000724374645e-05 1.761307361993e+00
4.527500000000e+02 4.143940949092e-02 -4.159350200628e-05 1.745329755030e+00
4.530000000000e+02 4.075166370418e-02 -4.246704420660e-05 1.730122101130e+00
4.532500000000e+02 3.992716170252e-02 -4.262246656853e-05 1.715716781794e+00
4.535000000000e+02 3.897522082964e-02 -4.206707859192e-05 1.702148419397e+00
4.537500000000e+02 3.790700090610e-02 -4.082057843233e-05 1.689453786116e+00
4.540000000000e+02 3.673543342675e-02 -3.891449457183e-05 1.677671673148e+00
4.542500000000e+02 3.547511892075e-02 -3.639138030201e-05 1.666842707305e+00
4.545000000000e+02 3.414220121745e-02 -3.330381921329e-05 1.657009127365e+00
4.547500000000e+02 3.275420888951e-02 -2.971323758375e-05 1.648214510467e+00
4.550000000000e+02 3.132986889203e-02 -2.568857342225e-05 1.640503457422e+00
4.552500000000e+02 2.988888940796e-02 -2.130482297438e-05 1.633921237087e+00
4.555000000000e+02 2.845171646047e-02 -1.664151417080e-05 1.628513398209e+00
4.557500000000e+02 2.703926118419e-02 -1.178112319203e-05 1.624325349779e+00
4.560000000000e+02 2.567260594378e-02 -6.807493479283e-06 1.621401922008e+00
4.562500000000e+02 2.437268902107e-02 -1.804275638589e-06 1.619786911304e+00
4.565000000000e+02 2.315997504023e-02 3.146566294493e-06 1.619522619668e+00
4.567500000000e+02 2.205411652915e-02 7.966151538086e-06 1.620649396069e+00
4.570000000000e+02 2.107361265848e-02 1.257995562481e-05 1.623205187886e+00
4.572500000000e+02 2.023547274458e-02 1.691893290642e-05 1.627225110289e+00
4.575000000000e+02 1.955489271275e-02 2.092046972213e-05 1.632741042114e+00
4.577500000000e+02 1.904495076860e-02 2.452915829471e-05 1.639781253248e+00
4.580000000000e+02 1.871633263396e-02 2.769737654146e-05 1.648370072632e+00
4.582500000000e+02 1.857709026001e-02 3.038568513930e-05 1.658527598359e+00
4.585000000000e+02 1.863244493720e-02 3.256303246799e-05 1.670269458902e+00
4.587500000000e+02 1.888463589527e-02 3.420679528110e-05 1.683606623243e+00
4.590000000000e+02 1.933282437003e-02 3.530265143808e-05 1.698545268708e+00
4.592500000000e+02 1.997305094949e-02 3.584432755147e-05 1.715086700506e+00
4.595000000000e+02 2.079825418563e-02 3.583321807840e-05 1.733227331635e+00
4.597500000000e+02 2.179834505833e-02 3.527792678565e-05 1.752958714137e+00
4.600000000000e+02 2.296034128709e-02 3.419373451458e-05 1.774267627845e+00
4.602500000000e+02 2.426855707623e-02 3.260202436151e-05 1.797136222351e+00
4.605000000000e+02 2.570484256622e-02 3.052969765938e-05 1.821542205580e+00
4.607500000000e+02 2.724887273116e-02 2.800857034010e-05 1.847459086116e+00
4.610000000000e+02 2.887847381679e-02 2.507482191938e-05 1.874856453554e+00
4.612500000000e+02 3.056998596658e-02 2.176844360102e-05 1.903700307193e+00
4.615000000000e+02 3.229864910903e-02 1.813272771900e-05 1.933953415029e+00
4.617500000000e+02 3.403900903413e-02 1.421380193306e-05 1.965575713934e+00
4.620000000000e+02 3.576533116876e-02 1.006021118910e-05 1.998524731319e+00
4.622500000000e+02 3.745201802207e-02 5.722525674490e-06 2.032756039776e+00
4.625000000000e+02 3.907401934478e-02 1.252986495615e-06 2.068223723589e+00
4.627500000000e+02 4.060723044240e-02 -3.294837248174e-06 2.104880864959e+00
4.630000000000e+02 4.202887075881e-02 -7.866380627247e-06 2.142680039103e+00
4.632500000000e+02 4.331783700381e-02 -1.240641833322e-05 2.181573806287e+00
4.635000000000e+02 4.445502607631e-02 -1.685941836352e-05 2.221515205184e+00
4.637500000000e+02 4.542362257394e-02 -2.116992312384e-05 2.262458230895e+00
4.640000000000e+02 4.620934675410e-02 -2.528296423809e-05 2.304358297331e+00
4.642500000000e+02 4.680065983427e-02 -2.914452094727e-05 2.347172665319e+00
4.645000000000e+02 4.718892198258e-02 -3.270201677569e-05 2.390860845342e+00
4.647500000000e+02 4.736850230591e-02 -3.590486067115e-05 2.435384947663e+00
4.650000000000e+02 4.733683673718e-02 -3.870503358958e-05 2.480709989072e+00
4.652500000000e+02 4.709443291490e-02 -4.105770158686e-05 2.526804143064e+00
4.655000000000e+02 4.664482347493e-02 -4.292181751020e-05 2.573638920627e+00
4.657500000000e+02 4.599446412055e-02 -4.426076535330e-05 2.621189294109e+00
4.660000000000e+02 4.515258307940e-02 -4.504299453781e-05 2.669433740072e+00
4.662500000000e+02 4.413098017740e-02 -4.524261321912e-05 2.718354216718e+00
4.665000000000e+02 4.294378109328e-02 -4.483993058765e-05 2.767936068200e+00
4.667500000000e+02 4.160715413289e-02 -4.382197632416e-05 2.818167851156e+00
4.670000000000e+02 4.013899137059e-02 -4.218292894553e-05 2.869041099470e+00
4.672500000000e+02 3.855856452506e-02 -3.992441817743e-05 2.920550021548e+00
4.675000000000e+02 3.688616232829e-02 -3.705575584581e-05 2.972691139423e+00
4.677500000000e+02 3.514271657270e-02 -3.359403786227e-05 3.025462880262e+00
4.680000000000e+02 3.334942886810e-02 -2.956412505187e-05 3.078865119541e+00
4.682500000000e+02 3.152740247365e-02 -2.499847952678e-05 3.132898697221e+00
4.685000000000e+02 2.969728987065e-02 -1.993686304269e-05 3.187564910871e+00
4.687500000000e+02 2.787896509420e-02 -1.442590338946e-05 3.242864991728e+00
4.690000000000e+02 2.609122445782e-02 -8.518513667288e-06 3.298799584733e+00
4.692500000000e+02 2.435152368662e-02 -2.273193712765e-06 3.355368237425e+00
4.695000000000e+02 2.267575627396e-02 4.246783636280e-06 3.412568903893e+00
4.697500000000e+02 2.107807441423e-02 1.097429192842e-05 3.470397482949e+00
4.700000000000e+02 1.957075589849e-02 1.783935009450e-05 3.528847394130e+00
4.702500000000e+02 1.816411665898e-02 2.477018376199e-05 3.587909196298e+00
4.705000000000e+02 1.686646796314e-02 3.169432223457e-05 3.647570263677e+00
4.707500000000e+02 1.568411691590e-02 3.853970813672e-05 3.707814520529e+00
4.710000000000e+02 1.462140510443e-02 4.523584019031e-05 3.768622235912e+00
4.712500000000e+02 1.368078333810e-02 5.171480875135e-05 3.829969888509e+00
4.715000000000e+02 1.286291717456e-02 5.791231389490e-05 3.891830098595e+00
4.717500000000e+02 1.216681498514e-02 6.376860760332e-05 3.954171625761e+00
4.720000000000e+02 1.158997874806e-02 6.922932325903e-05 4.016959437417e+00
4.722500000000e+02 1.112856477149e-02 7.424619707896e-05 4.080154838247e+00
4.725000000000e+02 1.077755514565e-02 7.877765447706e-05 4.143715663327e+00
4.727500000000e+02 1.053093269822e-02 8.278925512276e-05 4.207596526929e+00
4.730000000000e+02 1.038185127876e-02 8.625400534915e-05 4.271749121854e+00
4.732500000000e+02 1.032280549262e-02 8.915251368552e-05 4.336122564555e+00
4.735000000000e+02 1.034578893031e-02 9.147301737888e-05 4.400663777817e+00
4.737500000000e+02 1.044244179381e-02 9.321127870759e-05 4.465317904822e+00
4.740000000000e+02 1.060418986322e-02 9.437035221121e-05 4.530028746018e+00
4.742500000000e+02 1.082236570930e-02 9.496026151759e-05 4.594739212704e+00
4.745000000000e+02 1.108832238342e-02 9.499757326387e-05 4.659391787115e+00
4.747500000000e+02 1.139353021619e-02 9.450491404325e-05 4.723928985138e+00
4.750000000000e+02 1.172966548131e-02 9.351041992936e-05 4.788293811130e+00
4.752500000000e+02 1.208868838247e-02 9.204716280464e-05 4.852430198721e+00
4.755000000000e+02 1.246290963681e-02 9.015256050632e-05 4.916283434548e+00
4.757500000000e+02 1.284505085458e-02 8.786774481873e-05 4.979800554626e+00
4.760000000000e+02 1.322829707894e-02 8.523696666082e-05 5.042930710213e+00
4.762500000000e+02 1.360634069649e-02 8.230700780609e-05 5.105625503525e+00
4.765000000000e+02 1.397342158878e-02 7.912660036855e-05 5.167839281006e+00
4.767500000000e+02 1.432435865663e-02 7.574587348008e-05 5.229529393383e+00
4.770000000000e+02 1.465457729888e-02 7.221581592431e-05 5.290656408579e+00
4.772500000000e+02 1.496012830407e-02 6.858776190760e-05 5.351184289815e+00
4.775000000000e+02 1.523770115009e-02 6.491289141011e-05 5.411080525465e+00
4.777500000000e+02 1.548462780392e-02 6.124175332511e-05 5.470316224738e+00
4.780000000000e+02 1.569887838266e-02 5.762379078753e-05 5.528866169778e+00
4.782500000000e+02 1.587904658269e-02 5.410683820714e-05 5.586708830122e+00
4.785000000000e+02 1.602432423668e-02 5.073670756889e-05 5.643826346749e+00
4.787500000000e+02 1.613446510129e-02 4.755672383180e-05 5.700204479555e+00
4.790000000000e+02 1.620973725705e-02 4.460727654115e-05 5.755832525901e+00
4.792500000000e+02 1.625086432981e-02 4.192538379089e-05 5.810703218012e+00
4.795000000000e+02 1.625895621295e-02 3.954428531017e-05 5.864812594000e+00
4.797500000000e+02 1.623543046363e-02 3.749303116188e-05 5.918159849918e+00
4.800000000000e+02 1.618192628767e-02 3.579609143436e-05 5.970747181930e+00
4.802500000000e+02 1.610021262795e-02 3.447306047549e-05 6.022579608529e+00
4.805000000000e+02 1.599209352883e-02 3.353837900061e-05 6.073664792715e+00
4.807500000000e+02 1.585931288851e-02 3.300110433593e-05 6.124012848946e+00
4.810000000000e+02 1.570346257656e-02 3.286475543862e-05 6.173636155654e+00
4.812500000000e+02 1.552589632953e-02 3.312726143992e-05 6.222549160078e+00
4.815000000000e+02 1.532765311529e-02 3.378095381873e-05 6.270768184614e+00
4.817500000000e+02 1.510939335700e-02 3.481267408278e-05 6.318311240126e+00
4.820000000000e+02 1.487135046403e-02 3.620398745754e-05 6.365197837388e+00
4.822500000000e+02 1.461330061772e-02 3.793144799497e-05 6.411448806219e+00
4.825000000000e+02 1.433455277282e-02 3.996702087103e-05 6.457086117151e+00
4.827500000000e+02 1.403396007380e-02 4.227857572053e-05 6.502132713736e+00
4.830000000000e+02 1.370995355922e-02 4.483045668577e-05 6.546612345621e+00
4.832500000000e+02 1.336059785963e-02 4.758413309927e-05 6.590549410362e+00
4.835000000000e+02 1.298366833209e-02 5.049893034154e-05 6.633968799640e+00
4.837500000000e+02 1.257674668115e-02 5.353278704442e-05 6.676895753486e+00
4.840000000000e+02 1.213733413431e-02 5.664303898656e-05 6.719355716895e+00
4.842500000000e+02 1.166297635920e-02 5.978725779054e-05 6.761374204579e+00
4.845000000000e+02 1.115139783696e-02 6.292404151620e-05 6.802976668280e+00
4.847500000000e+02 1.060064025611e-02 6.601380743948e-05 6.844188370541e+00
4.850000000000e+02 1.000919797750e-02 6.901949746577e-05 6.885034261917e+00
4.852500000000e+02 9.376148616220e-03 7.190725584857e-05 6.925538864252e+00
4.855000000000e+02 8.701269350754e-03 7.464701736223e-05 6.965726157060e+00
4.857500000000e+02 7.985137510713e-03 7.721297884522e-05 7.005619469870e+00
4.860000000000e+02 7.229209693381e-03 7.958397122360e-05 7.045241380892e+00
4.862500000000e+02 6.435873953697e-03 8.174371367808e-05 7.084613617513e+00
4.865000000000e+02 5.608476499972e-03 8.368094173469e-05 7.123756967229e+00
4.867500000000e+02 4.751315951102e-03 8.538939766359e-05 7.162691188995e+00
4.870000000000e+02 3.869609765825e-03 8.686770481245e-05 7.201434935697e+00
4.872500000000e+02 2.969428040067e-03 8.811912862358e-05 7.240005676568e+00
4.875000000000e+02 2.057601276443e-03 8.915122316103e-05 7.278419630949e+00
4.877500000000e+02 1.141599575248e-03 8.997539138855e-05 7.316691700704e+00
4.880000000000e+02 2.293914594887e-04 9.060637650429e-05 7.354835413638e+00
4.882500000000e+02 -6.707184340259e-04 9.106168346504e-05 7.392862864021e+00
4.885000000000e+02 -1.550263776524e-03 9.136096232593e-05 7.430784662881e+00
4.887500000000e+02 -2.400802215383e-03 9.152537472185e-05 7.468609886129e+00
4.890000000000e+02 -3.214105494757e-03 9.157695682377e-05 7.506346024615e+00
4.892500000000e+02 -3.982347794852e-03 9.153796261785e-05 7.543998939013e+00
4.895000000000e+02 -4.698291246680e-03 9.143040426499e-05 7.581572808351e+00
4.897500000000e+02 -5.355459435710e-03 9.127548999169e-05 7.619070084500e+00
4.900000000000e+02 -5.948298583547e-03 9.109311000760e-05 7.656491438474e+00
4.902500000000e+02 -6.472318052779e-03 9.090148064314e-05 7.693835711226e+00
4.905000000000e+02 -6.924210708799e-03 9.071688893861e-05 7.731099855246e+00
4.907500000000e+02 -7.301945637185e-03 9.055342670114e-05 7.768278879981e+00
4.910000000000e+02 -7.604835166162e-03 9.042280710470e-05 7.805365787585e+00
4.912500000000e+02 -7.833570031719e-03 9.033442054135e-05 7.842351513044e+00
4.915000000000e+02 -7.990226080211e-03 9.029538096447e-05 7.879224855552e+00
4.917500000000e+02 -8.078237683075e-03 9.031061536538e-05 7.915972415837e+00
4.920000000000e+02 -8.102343023635e-03 9.038299407446e-05 7.952578526720e+00
4.922500000000e+02 -8.068497630158e-03 9.051353350148e-05 7.989025192377e+00
4.925000000000e+02 -7.983763042596e-03 9.070163810318e-05 8.025292024348e+00
4.927500000000e+02 -7.856167953725e-03 9.094535131096e-05 8.061356189471e+00
4.930000000000e+02 -7.694549957285e-03 9.124161411236e-05 8.097192359313e+00
4.932500000000e+02 -7.508377323260e-03 9.158651650135e-05 8.132772673231e+00
4.935000000000e+02 -7.307556414101e-03 9.197553244245e-05 8.168066713014e+00
4.937500000000e+02 -7.102230607071e-03 9.240372055255e-05 8.203041487975e+00
4.940000000000e+02 -6.902572205592e-03 9.286588771534e-05 8.237661439444e+00
4.942500000000e+02 -6.718573675976e-03 9.335681405595e-05 8.271888462154e+00
4.945000000000e+02 -6.559844352929e-03 9.387138453562e-05 8.305681941647e+00
4.947500000000e+02 -6.435413558312e-03 9.440458308541e-05 8.338998816357e+00
4.950000000000e+02 -6.353548875082e-03 9.495156329856e-05 8.371793655450e+00
4.952500000000e+02 -6.321589460038e-03 9.550768713046e-05 8.404018762118e+00
4.955000000000e+02 -6.345801841095e-03 9.606853192876e-05 8.435624293530e+00
4.957500000000e+02 -6.431258430645e-03 9.662987975795e-05 8.466558403469e+00
4.960000000000e+02 -6.581742595832e-03 9.718769739564e-05 8.496767402675e+00
4.962500000000e+02 -6.799682828638e-03 9.773811069297e-05 8.526195936267e+00
4.965000000000e+02 -7.086115214514e-03 9.827738276177e-05 8.554787177544e+00
4.967500000000e+02 -7.440676929037e-03 9.880189447639e-05 8.582483034656e+00
4.970000000000e+02 -7.861628660728e-03 9.930814034403e-05 8.609224369402e+00
4.972500000000e+02 -8.345906132370e-03 9.979274479963e-05 8.634951225063e+00
4.975000000000e+02 -8.889198866105e-03 1.002524790423e-04 8.659603061944e+00
4.977500000000e+02 -9.486053764207e-03 1.006842896865e-04 8.683118997251e+00
4.980000000000e+02 -1.013000163212e-02 1.010853533597e-04 8.705438050373e+00
4.982500000000e+02 -1.081370278415e-02 1.014531389782e-04 8.726499388947e+00
4.985000000000e+02 -1.152910869035e-02 1.017854882804e-04 8.746242575302e+00
4.987500000000e+02 -1.226763633302e-02 1.020807068332e-04 8.764607814756e+00
4.990000000000e+02 -1.302035076712e-02 1.023376387753e-04 8.781536201334e+00
4.992500000000e+02 -1.377815225720e-02 1.025557436544e-04 8.796969961367e+00
4.995000000000e+02 -1.453196459476e-02 1.027351627690e-04 8.810852698219e+00
4.997500000000e+02 -1.527291995388e-02 1.028767482859e-04 8.823129632587e+00
5.000000000000e+02 -1.599253688836e-02 1.029821011440e-04 8.833747839323e+00
5.002500000000e+02 -1.668288907101e-02 1.030536362347e-04 8.842656487288e+00
5.005000000000e+02 -1.733675956542e-02 1.030945478311e-04 8.849807068673e+00
5.007500000000e+02 -1.794778008943e-02 1.031087740798e-04 8.855153633244e+00
5.010000000000e+02 -1.851055093886e-02 1.031009396267e-04 8.858653013502e+00
5.012500000000e+02 -1.902074000191e-02 1.030762968299e-04 8.860265044043e+00
5.015000000000e+02 -1.947516061478e-02 1.030405872698e-04 8.859952781923e+00
5.017500000000e+02 -1.987182513278e-02 1.029998736070e-04 8.857682712569e+00
5.020000000000e+02 -2.020997538611e-02 1.029604289268e-04 8.853424950948e+00
5.022500000000e+02 -2.049008842802e-02 1.029286097078e-04 8.847153426245e+00
5.025000000000e+02 -2.071386020125e-02 1.029107105343e-04 8.838846063586e+00
5.027500000000e+02 -2.088416422985e-02 1.029128193488e-04 8.828484935882e+00
5.030000000000e+02 -2.100499086181e-02 1.029407045791e-04 8.816056413225e+00
5.032500000000e+02 -2.108136421706e-02 1.029996878808e-04 8.801551277353e+00
5.035000000000e+02 -2.111924246581e-02 1.030945427999e-04 8.784964824382e+00
5.037500000000e+02 -2.112540207791e-02 1.032294166491e-04 8.766296943581e+00
5.040000000000e+02 -2.110730721147e-02 1.034077819096e-04 8.745552161389e+00
5.042500000000e+02 -2.107297039733e-02 1.036324281689e-04 8.722739674046e+00
5.045000000000e+02 -2.103080305698e-02 1.039054323290e-04 8.697873337514e+00
5.047500000000e+02 -2.098946306970e-02 1.042281934895e-04 8.670971645177e+00
5.050000000000e+02 -2.095769900221e-02 1.046014946398e-04 8.642057668810e+00
5.052500000000e+02 -2.094419526891e-02 1.050255887795e-04 8.611158972951e+00
5.055000000000e+02 -2.095742207031e-02 1.055003252015e-04 8.578307512463e+00
5.057500000000e+02 -2.100549039065e-02 1.060251968065e-04 8.543539497321e+00
5.060000000000e+02 -2.109601525985e-02 1.065994724982e-04 8.506895234739e+00
5.062500000000e+02 -2.123599029922e-02 1.072223899277e-04 8.468418959678e+00
5.065000000000e+02 -2.143167201126e-02 1.078932670532e-04 8.428158632044e+00
5.067500000000e+02 -2.168847820681e-02 1.086116699235e-04 8.386165731676e+00
5.070000000000e+02 -2.201089815637e-02 1.093774863622e-04 8.342495023094e+00
5.072500000000e+02 -2.240241803445e-02 1.101910268589e-04 8.297204321615e+00
5.075000000000e+02 -2.286545886427e-02 1.110531389264e-04 8.250354233073e+00
5.077500000000e+02 -2.340132987055e-02 1.119651979112e-04 8.202007897286e+00
5.080000000000e+02 -2.401019505193e-02 1.129291154906e-04 8.152230714283e+00
5.082500000000e+02 -2.469105394240e-02 1.139473894394e-04 8.101090063848e+00
5.085000000000e+02 -2.544173733390e-02 1.150230257727e-04 8.048655028194e+00
5.087500000000e+02 -2.625891636658e-02 1.161594621536e-04 7.994996102424e+00
5.090000000000e+02 -2.713812661322e-02 1.173604326850e-04 7.940184906697e+00
5.092500000000e+02 -2.807380707122e-02 1.186298289647e-04 7.884293898647e+00
5.095000000000e+02 -2.905935373242e-02 1.199715343672e-04 7.827396082503e+00
5.097500000000e+02 -3.008718935558e-02 1.213891255633e-04 7.769564728040e+00
5.100000000000e+02 -3.114884830985e-02 1.228856775110e-04 7.710873087206e+00
5.102500000000e+02 -3.223507719246e-02 1.244635241721e-04 7.651394117000e+00
5.105000000000e+02 -3.333595193117e-02 1.261239793757e-04 7.591200215588e+00
5.107500000000e+02 -3.444100881634e-02 1.278670807587e-04 7.530362958697e+00
5.110000000000e+02 -3.553939097234e-02 1.296913191114e-04 7.468952855606e+00
5.112500000000e+02 -3.662000675738e-02 1.315933823222e-04 7.407039111350e+00
5.115000000000e+02 -3.767169966824e-02 1.335679347009e-04 7.344689406532e+00
5.117500000000e+02 -3.868342616177e-02 1.356074265305e-04 7.281969690142e+00
5.120000000000e+02 -3.964444015360e-02 1.377019368051e-04 7.218943993460e+00
5.122500000000e+02 -4.054447861512e-02 1.398390528906e-04 7.155674258431e+00
5.125000000000e+02 -4.137394599689e-02 1.420038086927e-04 7.092220187322e+00
5.127500000000e+02 -4.212409285502e-02 1.441786874107e-04 7.028639112206e+00
5.130000000000e+02 -4.278718437107e-02 1.463436843822e-04 6.964985884948e+00
5.132500000000e+02 -4.335665484300e-02 1.484764344801e-04 6.901312788559e+00
5.135000000000e+02 -4.382724422566e-02 1.505524084925e-04 6.837669470024e+00
5.137500000000e+02 -4.419511166150e-02 1.525451759755e-04 6.774102893118e+00
5.140000000000e+02 -4.445792660120e-02 1.544267374695e-04 6.710657313929e+00
5.142500000000e+02 -4.461493074835e-02 1.561679188564e-04 6.647374273946e+00
5.145000000000e+02 -4.466697076199e-02 1.577388228995e-04 6.584292612338e+00
5.147500000000e+02 -4.461650469076e-02 1.591093381818e-04 6.521448496817e+00
5.150000000000e+02 -4.446757658863e-02 1.602496865646e-04 6.458875469550e+00
5.152500000000e+02 -4.422576252202e-02 1.611310044819e-04 6.396604508840e+00
5.155000000000e+02 -4.389809381872e-02 1.617259691355e-04 6.334664103789e+00
5.157500000000e+02 -4.349295212050e-02 1.620094086953e-04 6.273080340521e+00
5.160000000000e+02 -4.301994545429e-02 1.619589158179e-04 6.211876997591e+00
5.162500000000e+02 -4.248976277709e-02 1.615554473252e-04 6.151075650590e+00
5.165000000000e+02 -4.191401840864e-02 1.607839052975e-04 6.090695779160e+00
5.167500000000e+02 -4.130507936624e-02 1.596336515330e-04 6.030754880216e+00
5.170000000000e+02 -4.067588656217e-02 1.580989720930e-04 5.971268580314e+00
5.172500000000e+02 -4.003976642494e-02 1.561794734053e-04 5.912250750947e+00
5.175000000000e+02 -3.941024438845e-02 1.538804087074e-04 5.853713612858e+00
5.177500000000e+02 -3.880084817376e-02 1.512128857043e-04 5.795667846586e+00
5.180000000000e+02 -3.822491851502e-02 1.481939944905e-04 5.738122682966e+00
5.182500000000e+02 -3.769541269350e-02 1.448468100563e-04 5.681085999624e+00
5.185000000000e+02 -3.722471674014e-02 1.412002984930e-04 5.624564391755e+00
5.187500000000e+02 -3.682445365420e-02 1.372890804231e-04 5.568563248876e+00
5.190000000000e+02 -3.650530218356e-02 1.331531268262e-04 5.513086801260e+00
5.192500000000e+02 -3.627681648684e-02 1.288373221514e-04 5.458138173707e+00
5.195000000000e+02 -3.614726054376e-02 1.243909062183e-04 5.403719405602e+00
5.197500000000e+02 -3.612345161210e-02 1.198667934267e-04 5.349831480647e+00
5.200000000000e+02 -3.621062555640e-02 1.153208322686e-04 5.296474322685e+00
5.202500000000e+02 -3.641232291807e-02 1.108109740733e-04 5.243646796594e+00
5.205000000000e+02 -3.673030523714e-02 1.063963657028e-04 5.191346689563e+00
5.207500000000e+02 -3.716450471117e-02 1.021363787426e-04 5.139570695033e+00
5.210000000000e+02 -3.771301440229e-02 9.808961199481e-05 5.088314368774e+00
5.212500000000e+02 -3.837211934676e-02 9.431287062189e-05 5.037572108573e+00
5.215000000000e+02 -3.913637459746e-02 9.086012586187e-05 4.987337101301e+00
5.217500000000e+02 -3.999872721319e-02 8.778152805672e-05 4.937601300403e+00
5.220000000000e+02 -4.095068360589e-02 8.512242558822e-05 4.888355375846e+00
5.222500000000e+02 -4.198251540617e-02 8.292243694746e-05 4.839588699049e+00
5.225000000000e+02 -4.308350066785e-02 8.121468946154e-05 4.791289306457e+00
5.227500000000e+02 -4.424218916332e-02 8.002513626976e-05 4.743443901191e+00
5.230000000000e+02 -4.544668489180e-02 7.937198947797e-05 4.696037840939e+00
5.232500000000e+02 -4.668493194235e-02 7.926533062491e-05 4.649055156832e+00
5.235000000000e+02 -4.794499230000e-02 7.970689012990e-05 4.602478585541e+00
5.237500000000e+02 -4.921530576545e-02 8.068999267138e-05 4.556289605212e+00
5.240000000000e+02 -5.048491718692e-02 8.219970678031e-05 4.510468501728e+00
5.242500000000e+02 -5.174366439248e-02 8.421316910293e-05 4.464994443387e+00
5.245000000000e+02 -5.298231640025e-02 8.670009067660e-05 4.419845576680e+00
5.247500000000e+02 -5.419266326432e-02 8.962343026678e-05 4.374999128323e+00
5.250000000000e+02 -5.536754779185e-02 9.294022776971e-05 4.330431531609e+00
5.252500000000e+02 -5.650085272479e-02 9.660253516641e-05 4.286118555541e+00
5.255000000000e+02 -5.758744074972e-02 1.005584604578e-04 4.242035450107e+00
5.257500000000e+02 -5.862305973305e-02 1.047532632779e-04 4.198157096074e+00
5.260000000000e+02 -5.960423025721e-02 1.091304732902e-04 4.154458162393e+00
5.262500000000e+02 -6.052811583851e-02 1.136329951414e-04 4.110913264471e+00
5.265000000000e+02 -6.139240402567e-02 1.182041684984e-04 4.067497128360e+00
5.267500000000e+02 -6.219519792649e-02 1.227887482644e-04 4.024184752036e+00
5.270000000000e+02 -6.293493318819e-02 1.273337659448e-04 3.980951562283e+00
5.272500000000e+02 -6.361033349860e-02 1.317892670192e-04 3.937773577629e+00
5.275000000000e+02 -6.422039710794e-02 1.361088978899e-04 3.894627558637e+00
5.277500000000e+02 -6.476442314518e-02 1.402503474794e-04 3.851491157825e+00
5.280000000000e+02 -6.524207036424e-02 1.441756366851e-04 3.808343063219e+00
5.282500000000e+02 -6.565344275903e-02 1.478512671146e-04 3.765163137872e+00
5.285000000000e+02 -6.599918874000e-02 1.512482396232e-04 3.721932543449e+00
5.287500000000e+02 -6.628061283832e-02 1.543419781290e-04 3.678633875440e+00
5.290000000000e+02 -6.649977648542e-02 1.571121551643e-04 3.635251275153e+00
5.292500000000e+02 -6.665958382134e-02 1.595424548696e-04 3.591770532695e+00
5.295000000000e+02 -6.676384865026e-02 1.616203061074e-04 3.548179201699e+00
5.297500000000e+02 -6.681732576891e-02 1.633365811669e-04 3.504466688248e+00
5.300000000000e+02 -6.682570896839e-02 1.646852897927e-04 3.460624332286e+00
5.302500000000e+02 -6.679559815629e-02 1.656632904133e-04 3.416645504379e+00
5.305000000000e+02 -6.673442572514e-02 1.662700024146e-04 3.372525664391e+00
5.307500000000e+02 -6.665035717367e-02 1.665071410723e-04 3.328262448066e+00
5.310000000000e+02 -6.655215899342e-02 1.663785061323e-04 3.283855728703e+00
5.312500000000e+02 -6.644904173793e-02 1.658897828317e-04 3.239307676442e+00
5.315000000000e+02 -6.635048244351e-02 1.650483365799e-04 3.194622836742e+00
5.317500000000e+02 -6.626602369070e-02 1.638630736736e-04 3.149808189504e+00
5.320000000000e+02 -6.620505325116e-02 1.623443237011e-04 3.104873208583e+00
5.322500000000e+02 -6.617656529208e-02 1.605037452008e-04 3.059829943847e+00
5.325000000000e+02 -6.618890075103e-02 1.583542659092e-04 3.014693083571e+00
5.327500000000e+02 -6.624946984354e-02 1.559100639409e-04 2.969480017063e+00
5.330000000000e+02 -6.636445947517e-02 1.531865551103e-04 2.924210918188e+00
5.332500000000e+02 -6.653852962239e-02 1.502003950201e-04 2.878908790450e+00
5.335000000000e+02 -6.677450909465e-02 1.469695744774e-04 2.833599539121e+00
5.337500000000e+02 -6.707310203036e-02 1.435134923738e-04 2.788311997044e+00
5.340000000000e+02 -6.743262344134e-02 1.398530348402e-04 2.743077965335e+00
5.342500000000e+02 -6.784878230414e-02 1.360106765519e-04 2.697932201300e+00
5.345000000000e+02 -6.831453653712e-02 1.320105727924e-04 2.652912408303e+00
5.347500000000e+02 -6.882003989321e-02 1.278786033539e-04 2.608059166264e+00
5.350000000000e+02 -6.935270512394e-02 1.236423888493e-04 2.563415852202e+00
5.352500000000e+02 -6.989739715726e-02 1.193312591934e-04 2.519028506122e+00
5.355000000000e+02 -7.043676599707e-02 1.149761358705e-04 2.474945659523e+00
5.357500000000e+02 -7.095172309068e-02 1.106093257874e-04 2.431218137278e+00
5.360000000000e+02 -7.142204603129e-02 1.062642521953e-04 2.387898810368e+00
5.362500000000e+02 -7.182709289816e-02 1.019750669773e-04 2.345042318151e+00
5.365000000000e+02 -7.214660273601e-02 9.777617535678e-05 2.302704772330e+00
5.367500000000e+02 -7.236153096317e-02 9.370167564426e-05 2.260943425979e+00
5.370000000000e+02 -7.245489148840e-02 8.978474682270e-05 2.219816341263e+00
5.372500000000e+02 -7.241253913829e-02 8.605699650494e-05 2.179382040017e+00
5.375000000000e+02 -7.222386537680e-02 8.254781546255e-05 2.139699163616e+00
5.377500000000e+02 -7.188234323189e-02 7.928376220612e-05 2.100826135403e+00
5.380000000000e+02 -7.138590883628e-02 7.628803237095e-05 2.062820842576e+00
5.382500000000e+02 -7.073713788364e-02 7.358003286939e-05 2.025740337329e+00
5.385000000000e+02 -6.994321344635e-02 7.117509312596e-05 1.989640567897e+00
5.387500000000e+02 -6.901569622721e-02 6.908434324190e-05 1.954576138550e+00
5.390000000000e+02 -6.797009854855e-02 6.731475664296e-05 1.920600107558e+00
5.392500000000e+02 -6.682530390235e-02 6.586936653261e-05 1.887763821057e+00
5.395000000000e+02 -6.560286056186e-02 6.474763854580e-05 1.856116790961e+00
5.397500000000e+02 -6.432620698050e-02 6.394598789783e-05 1.825706602751e+00
5.400000000000e+02 -6.301985573821e-02 6.345837847904e-05 1.796578876234e+00
5.402500000000e+02 -6.170860386785e-02 6.327699327913e-05 1.768777248392e+00
5.405000000000e+02 -6.041679195778e-02 6.339289855711e-05 1.742343400887e+00
5.407500000000e+02 -5.916765413091e-02 6.379666571044e-05 1.717317120897e+00
5.410000000000e+02 -5.798278606529e-02 6.447890310093e-05 1.693736372956e+00
5.412500000000e+02 -5.688173393141e-02 6.543064933542e-05 1.671637415406e+00
5.415000000000e+02 -5.588172039404e-02 6.664360483385e-05 1.651054906771e+00
5.417500000000e+02 -5.499749207237e-02 6.811018418340e-05 1.632022048764e+00
5.420000000000e+02 -5.424128339148e-02 6.982338445824e-05 1.614570705491e+00
5.422500000000e+02 -5.362287379548e-02 7.177648809537e-05 1.598731538538e+00
5.425000000000e+02 -5.314971977610e-02 7.396262420967e-05 1.584534119735e+00
5.427500000000e+02 -5.282713970827e-02 7.637423498447e-05 1.572007038704e+00
5.430000000000e+02 -5.265852693856e-02 7.900247408618e-05 1.561177965206e+00
5.432500000000e+02 -5.264557494283e-02 8.183661122016e-05 1.552073702569e+00
5.435000000000e+02 -5.278849402424e-02 8.486347108558e-05 1.544720193338e+00
5.437500000000e+02 -5.308620799577e-02 8.806696544392e-05 1.539142498359e+00
5.440000000000e+02 -5.353651267630e-02 9.142772671142e-05 1.535364711894e+00
5.442500000000e+02 -5.413619374783e-02 9.492289929172e-05 1.533409851151e+00
5.445000000000e+02 -5.488109308699e-02 9.852608755823e-05 1.533299699610e+00
5.447500000000e+02 -5.576611434865e-02 1.022074456508e-04 1.535054584547e+00
5.450000000000e+02 -5.678517446097e-02 1.059339439657e-04 1.538693141232e+00
5.452500000000e+02 -5.793109006866e-02 1.096697481330e-04 1.544232005002e+00
5.455000000000e+02 -5.919541336307e-02 1.133767368054e-04 1.551685498610e+00
5.457500000000e+02 -6.056821666212e-02 1.170150913736e-04 1.561065260526e+00
5.460000000000e+02 -6.203784722408e-02 1.205439666982e-04 1.572379880906e+00
5.462500000000e+02 -6.359066590501e-02 1.239221869521e-04 1.585634499857e+00
5.465000000000e+02 -6.521079881185e-02 1.271089804094e-04 1.600830422363e+00
5.467500000000e+02 -6.687993001752e-02 1.300646818792e-04 1.617964743087e+00
5.470000000000e+02 -6.857717258916e-02 1.327514248486e-04 1.637029981372e+00
5.472500000000e+02 -7.027905014246e-02 1.351338023252e-04 1.658013774811e+00
5.475000000000e+02 -7.195962452870e-02 1.371794915924e-04 1.680898603250e+00
5.477500000000e+02 -7.359079054213e-02 1.388598317057e-04 1.705661589495e+00
5.480000000000e+02 -7.514275325902e-02 1.401503420950e-04 1.732274371486e+00
5.482500000000e+02 -7.658469111837e-02 1.410312279084e-04 1.760703053115e+00
5.485000000000e+02 -7.788558938593e-02 1.414878223269e-04 1.790908244901e+00
5.487500000000e+02 -7.901520829991e-02 1.415109707597e-04 1.822845205580e+00
5.490000000000e+02 -7.994514920496e-02 1.410973750385e-04 1.856464065564e+00
5.492500000000e+02 -8.064994797066e-02 1.402498597317e-04 1.891710152412e+00
5.495000000000e+02 -8.110814128987e-02 1.389775783340e-04 1.928524390434e+00
5.497500000000e+02 -8.130322374263e-02 1.372961142056e-04 1.966843783559e+00
5.500000000000e+02 -8.122444035877e-02 1.352274909993e-04 2.006601952542e+00
5.502500000000e+02 -8.086734402431e-02 1.328000474756e-04 2.047729725687e+00
5.505000000000e+02 -8.023408295670e-02 1.300481908355e-04 2.090155754755e+00
5.507500000000e+02 -7.933338218031e-02 1.270119995223e-04 2.133807147550e+00
5.510000000000e+02 -7.818021695502e-02 1.237366792726e-04 2.178610095296e+00
5.512500000000e+02 -7.679519625218e-02 1.202719189677e-04 2.224490479015e+00
5.515000000000e+02 -7.520368983169e-02 1.166710594522e-04 2.271374443147e+00
5.517500000000e+02 -7.343476221226e-02 1.129901817548e-04 2.319188922770e+00
5.520000000000e+02 -7.151998376525e-02 1.092871076566e-04 2.367862118085e+00
5.522500000000e+02 -6.949219912792e-02 1.056203258028e-04 2.417323911711e+00
5.525000000000e+02 -6.738433883949e-02 1.020478948955e-04 2.467506228507e+00
5.527500000000e+02 -6.522834728884e-02 9.862634130348e-05 2.518343340611e+00
5.530000000000e+02 -6.305429429350e-02 9.540957881390e-05 2.569772125036e+00
5.532500000000e+02 -6.088971121110e-02 9.244787824089e-05 2.621732280291e+00
5.535000000000e+02 -5.875917467535e-02 8.978692394002e-05 2.674166513794e+00
5.537500000000e+02 -5.668413251542e-02 8.746698460554e-05 2.727020706901e+00
5.540000000000e+02 -5.468294749304e-02 8.552216920513e-05 2.780244065168e+00
5.542500000000e+02 -5.277111529478e-02 8.397984542302e-05 2.833789261519e+00
5.545000000000e+02 -5.096160190175e-02 8.286022555398e-05 2.887612570763e+00
5.547500000000e+02 -4.926524076572e-02 8.217608311195e-05 2.941673995224e+00
5.550000000000e+02 -4.769113032714e-02 8.193263210754e-05 2.995937380611e+00
5.552500000000e+02 -4.624698391607e-02 8.212757522677e-05 3.050370506446e+00
5.555000000000e+02 -4.493939120001e-02 8.275129812940e-05 3.104945151205e+00
5.557500000000e+02 -4.377397264543e-02 8.378721631006e-05 3.159637109968e+00
5.560000000000e+02 -4.275541604415e-02 8.521223406616e-05 3.214426165798e+00
5.562500000000e+02 -4.188740914823e-02 8.699731560707e-05 3.269295993164e+00
5.565000000000e+02 -4.117248406195e-02 8.910811869936e-05 3.324234001413e+00
5.567500000000e+02 -4.061180977520e-02 9.150569081995e-05 3.379231101459e+00
5.570000000000e+02 -4.020496088741e-02 9.414717896208e-05 3.434281413867e+00
5.572500000000e+02 -3.994970377013e-02 9.698656380075e-05 3.489381908234e+00
5.575000000000e+02 -3.984182428809e-02 9.997538091286e-05 3.544532000923e+00
5.577500000000e+02 -3.987502582056e-02 1.030634484647e-04 3.599733110713e+00
5.580000000000e+02 -4.004090996087e-02 1.061995982422e-04 3.654988192783e+00
5.582500000000e+02 -4.032904375479e-02 1.093324172594e-04 3.710301272942e+00
5.585000000000e+02 -4.072711222559e-02 1.124110250885e-04 3.765676986710e+00
5.587500000000e+02 -4.122114227798e-02 1.153858886291e-04 3.821120143950e+00
5.590000000000e+02 -4.179578133500e-02 1.182096839845e-04 3.876635336317e+00
5.592500000000e+02 -4.243461135165e-02 1.208382009875e-04 3.932226587203e+00
5.595000000000e+02 -4.312047669704e-02 1.232312733101e-04 3.987897056959e+00
5.597500000000e+02 -4.383580882332e-02 1.253537106295e-04 4.043648813299e+00
5.600000000000e+02 -4.456293289988e-02 1.271761748787e-04 4.099482654773e+00
5.602500000000e+02 -4.528435094476e-02 1.286759694863e-04 4.155398003078e+00
5.605000000000e+02 -4.598299804299e-02 1.298376721904e-04 4.211392844397e+00
5.607500000000e+02 -4.664247979446e-02 1.306535731553e-04 4.267463730874e+00
5.610000000000e+02 -4.724729541908e-02 1.311238438349e-04 4.323605820773e+00
5.612500000000e+02 -4.778305835231e-02 1.312564504907e-04 4.379812962081e+00
5.615000000000e+02 -4.823672080631e-02 1.310667896277e-04 4.436077806209e+00
5.617500000000e+02 -4.859680439446e-02 1.305770471834e-04 4.492391943304e+00
5.620000000000e+02 -4.885363570010e-02 1.298153202218e-04 4.548746053690e+00
5.622500000000e+02 -4.899958168611e-02 1.288145602400e-04 4.605130070954e+00
5.625000000000e+02 -4.902926712902e-02 1.276113916364e-04 4.661533343436e+00
5.627500000000e+02 -4.893976393998e-02 1.262448980926e-04 4.717944795943e+00
5.630000000000e+02 -4.873072629626e-02 1.247554215573e-04 4.774353080054e+00
5.632500000000e+02 -4.840445906770e-02 1.231834604599e-04 4.830746712839e+00
5.635000000000e+02 -4.796589570123e-02 1.215687040624e-04 4.887114197073e+00
5.637500000000e+02 -4.742247910704e-02 1.199492520192e-04 4.943444120703e+00
5.640000000000e+02 -4.678393361521e-02 1.183610227670e-04 4.999725232942e+00
5.642500000000e+02 -4.606193405913e-02 1.168373552465e-04 5.055946494676e+00
5.645000000000e+02 -4.526968020263e-02 1.154087759339e-04 5.112097101560e+00
5.647500000000e+02 -4.442139427083e-02 1.141028953023e-04 5.168166483160e+00
5.650000000000e+02 -4.353177018895e-02 1.129443866603e-04 5.224144274515e+00
5.652500000000e+02 -4.261540303911e-02 1.119549966982e-04 5.280020267733e+00
5.655000000000e+02 -4.168623433918e-02 1.111535393420e-04 5.335784345996e+00
5.657500000000e+02 -4.075704718718e-02 1.105558331114e-04 5.391426401185e+00
5.660000000000e+02 -3.983904120732e-02 1.101745567604e-04 5.446936248672e+00
5.662500000000e+02 -3.894151326489e-02 1.100190079173e-04 5.502303535689e+00
5.665000000000e+02 -3.807166024167e-02 1.100947761899e-04 5.557517659605e+00
5.667500000000e+02 -3.723451143322e-02 1.104033469587e-04 5.612567693760e+00
5.670000000000e+02 -3.643298742853e-02 1.109416732242e-04 5.667442328848e+00
5.672500000000e+02 -3.566807337969e-02 1.117017644365e-04 5.722129838957e+00
5.675000000000e+02 -3.493908472314e-02 1.126703350120e-04 5.776618064015e+00
5.677500000000e+02 -3.424399920697e-02 1.138285732631e-04 5.830894423631e+00
5.680000000000e+02 -3.357982260524e-02 1.151520652121e-04 5.884945947434e+00
5.682500000000e+02 -3.294295802510e-02 1.166109211217e-04 5.938759334835e+00
5.685000000000e+02 -3.232954709924e-02 1.181701157734e-04 5.992321026019e+00
5.687500000000e+02 -3.173575954530e-02 1.197900597462e-04 6.045617291943e+00
5.690000000000e+02 -3.115801215697e-02 1.214273880936e-04 6.098634333510e+00
5.692500000000e+02 -3.059310618879e-02 1.230359403141e-04 6.151358378517e+00
5.695000000000e+02 -3.003828286734e-02 1.245678991194e-04 6.203775781828e+00
5.697500000000e+02 -2.949120248322e-02 1.259750335595e-04 6.255873114142e+00
5.700000000000e+02 -2.894986153934e-02 1.272099604095e-04 6.307637241843e+00
5.702500000000e+02 -2.841246621224e-02 1.282275028655e-04 6.359055384935e+00
5.705000000000e+02 -2.787728560023e-02 1.289858968970e-04 6.410115165042e+00
5.707500000000e+02 -2.734250719085e-02 1.294478702216e-04 6.460804625814e+00
5.710000000000e+02 -2.680611638030e-02 1.295816136934e-04 6.511112243300e+00
5.712500000000e+02 -2.626581783104e-02 1.293615656760e-04 6.561026911742e+00
5.715000000000e+02 -2.571901131560e-02 1.287688771605e-04 6.610537924001e+00
5.717500000000e+02 -2.516282896835e-02 1.277918158150e-04 6.659634935096e+00
5.720000000000e+02 -2.459423319431e-02 1.264259434511e-04 6.708307927588e+00
5.722500000000e+02 -2.401017033488e-02 1.246740858119e-04 6.756547170179e+00
5.725000000000e+02 -2.340776760058e-02 1.225461359616e-04 6.804343184675e+00
5.727500000000e+02 -2.278455765455e-02 1.200587037661e-04 6.851686717887e+00
5.730000000000e+02 -2.213871181448e-02 1.172347081050e-04 6.898568725415e+00
5.732500000000e+02 -2.146926285126e-02 1.141028748420e-04 6.944980363809e+00
5.735000000000e+02 -2.077629699814e-02 1.106972132316e-04 6.990912997796e+00
5.737500000000e+02 -2.006109905531e-02 1.070564701516e-04 7.036358216520e+00
5.740000000000e+02 -1.932623671680e-02 1.032235474771e-04 7.081307858741e+00
5.742500000000e+02 -1.857557539451e-02 9.924491588240e-05 7.125754043705e+00
5.745000000000e+02 -1.781421994190e-02 9.517003421411e-05 7.169689203640e+00
5.747500000000e+02 -1.704838463871e-02 9.105076959548e-05 7.213106114684e+00
5.750000000000e+02 -1.628519829826e-02 8.694075640767e-05 7.255997920234e+00
5.752500000000e+02 -1.553245491070e-02 8.289471318279e-05 7.298358145205e+00
5.755000000000e+02 -1.479832446610e-02 7.896774381522e-05 7.340180696395e+00
5.757500000000e+02 -1.409104022535e-02 7.521457755028e-05 7.381459846345e+00
5.760000000000e+02 -1.341858007938e-02 7.168875158564e-05 7.422190200312e+00
5.762500000000e+02 -1.278835895089e-02 6.844173858195e-05 7.462366644495e+00
5.765000000000e+02 -1.220694837374e-02 6.552203696272e-05 7.501984276924e+00
5.767500000000e+02 -1.167983678722e-02 6.297424247342e-05 7.541038321886e+00
5.770000000000e+02 -1.121124021264e-02 6.083809972759e-05 7.579524030500e+00
5.772500000000e+02 -1.080397108570e-02 5.914759788006e-05 7.617436570131e+00
5.775000000000e+02 -1.045936795901e-02 5.793012963068e-05 7.654770906012e+00
5.777500000000e+02 -1.017728461552e-02 5.720572661833e-05 7.691521679047e+00
5.780000000000e+02 -9.956136105526e-03 5.698642110946e-05 7.727683083025e+00
5.782500000000e+02 -9.792994482307e-03 5.727577446482e-05 7.763248744914e+00
5.785000000000e+02 -9.683724416884e-03 5.806856122828e-05 7.798211611997e+00
5.787500000000e+02 -9.623150388791e-03 5.935065230583e-05 7.832563848001e+00
5.790000000000e+02 -9.605243959120e-03 6.109913461846e-05 7.866296740973e+00
5.792500000000e+02 -9.623319526231e-03 6.328258316135e-05 7.899400625255e+00
5.795000000000e+02 -9.670230703758e-03 6.586155779811e-05 7.931864818161e+00
5.797500000000e+02 -9.738557758700e-03 6.878930366844e-05 7.963677572593e+00
5.800000000000e+02 -9.820778402460e-03 7.201260034667e-05 7.994826046433e+00
5.802500000000e+02 -9.909418989320e-03 7.547277198924e-05 8.025296287704e+00
5.805000000000e+02 -9.997181876414e-03 7.910679830678e-05 8.055073235640e+00
5.807500000000e+02 -1.007704760235e-02 8.284851753509e-05 8.084140737096e+00
5.810000000000e+02 -1.014235382183e-02 8.662983141264e-05 8.112481576504e+00
5.812500000000e+02 -1.018685220480e-02 9.038198618305e-05 8.140077518393e+00
5.815000000000e+02 -1.020474663630e-02 9.403683667958e-05 8.166909361612e+00
5.817500000000e+02 -1.019071717660e-02 9.752803742363e-05 8.192957002883e+00
5.820000000000e+02 -1.013993347276e-02 1.007921696593e-04 8.218199508620e+00
5.822500000000e+02 -1.004806213739e-02 1.037697940206e-04 8.242615194165e+00
5.825000000000e+02 -9.911271493630e-03 1.064063534086e-04 8.266181708053e+00
5.827500000000e+02 -9.726237368136e-03 1.086529948093e-04 8.288876121740e+00
5.830000000000e+02 -9.490151181014e-03 1.104672852148e-04 8.310675022445e+00
5.832500000000e+02 -9.200732572663e-03 1.118137638356e-04 8.331554610214e+00
5.835000000000e+02 -8.856245674229e-03 1.126643513167e-04 8.351490797511e+00
5.837500000000e+02 -8.455518913151e-03 1.129987013342e-04 8.370459312066e+00
5.840000000000e+02 -7.997966353419e-03 1.128044038647e-04 8.388435802901e+00
5.842500000000e+02 -7.483608274760e-03 1.120770146364e-04 8.405395949585e+00
5.845000000000e+02 -6.913088190200e-03 1.108199364853e-04 8.421315575033e+00
5.847500000000e+02 -6.287683488108e-03 1.090442548568e-04 8.436170762404e+00
5.850000000000e+02 -5.609305993955e-03 1.067685034216e-04 8.449937973587e+00
5.852500000000e+02 -4.880491792653e-03 1.040183201945e-04 8.462594174702e+00
5.855000000000e+02 -4.104375758925e-03 1.008259606392e-04 8.474116961267e+00
5.857500000000e+02 -3.284651104410e-03 9.722974251905e-05 8.484484688159e+00
5.860000000000e+02 -2.425512282248e-03 9.327341130555e-05 8.493676595197e+00
5.862500000000e+02 -1.531582165799e-03 8.900543766177e-05 8.501672944722e+00
5.865000000000e+02 -6.078244287270e-04 8.447824904126e-05 8.508455141070e+00
5.867500000000e+02 3.405558154792e-04 7.974741297478e-05 8.514005864866e+00
5.870000000000e+02 1.308218587887e-03 7.487076635321e-05 8.518309188844e+00
5.872500000000e+02 2.289798684597e-03 6.990748510394e-05 8.521350693081e+00
5.875000000000e+02 3.280013639235e-03 6.491729266322e-05 8.523117570395e+00
5.877500000000e+02 4.273765921893e-03 5.995947672241e-05 8.523598721552e+00
5.880000000000e+02 5.266236278873e-03 5.509195879291e-05 8.522784839153e+00
5.882500000000e+02 6.252965108283e-03 5.037043803735e-05 8.520668478776e+00
5.885000000000e+02 7.229919855856e-03 4.584756108397e-05 8.517244116222e+00
5.887500000000e+02 8.193546420236e-03 4.157215709391e-05 8.512508190242e+00
5.890000000000e+02 9.140803535634e-03 3.758854225691e-05 8.506459129845e+00
5.892500000000e+02 1.006917962858e-02 3.393577524047e-05 8.499097366112e+00
5.895000000000e+02 1.097669177305e-02 3.064733390978e-05 8.490425327762e+00
5.897500000000e+02 1.186186711512e-02 2.775059913535e-05 8.480447421078e+00
5.900000000000e+02 1.272370773711e-02 2.526646936651e-05 8.469169993981e+00
5.902500000000e+02 1.356164078549e-02 2.320927427921e-05 8.456601286284e+00
5.905000000000e+02 1.437545319398e-02 2.158670302310e-05 8.442751358916e+00
5.907500000000e+02 1.516522063289e-02 2.039983791999e-05 8.427632023612e+00
5.910000000000e+02 1.593122344301e-02 1.964332080021e-05 8.411256746488e+00
5.912500000000e+02 1.667386071121e-02 1.930564992927e-05 8.393640549660e+00
5.915000000000e+02 1.739356030388e-02 1.936962242136e-05 8.374799897545e+00
5.917500000000e+02 1.809069386561e-02 1.981275530330e-05 8.354752586058e+00
5.920000000000e+02 1.876549305250e-02 2.060789336081e-05 8.333517617144e+00
5.922500000000e+02 1.941797501509e-02 2.172385615387e-05 8.311115074745e+00
5.925000000000e+02 2.004787813719e-02 2.312603554502e-05 8.287565999439e+00
5.927500000000e+02 2.065460890236e-02 2.477723272151e-05 8.262892259529e+00
5.930000000000e+02 2.123720597368e-02 2.663847867690e-05 8.237116431490e+00
5.932500000000e+02 2.179431817504e-02 2.866975235208e-05 8.210261676768e+00
5.935000000000e+02 2.232419998024e-02 3.083074216939e-05 8.182351624159e+00
5.937500000000e+02 2.282472681936e-02 3.308160178467e-05 8.153410262848e+00
5.940000000000e+02 2.329342657966e-02 3.538366662323e-05 8.123461836118e+00
5.942500000000e+02 2.372753047839e-02 3.770011691395e-05 8.092530745874e+00
5.945000000000e+02 2.412404005490e-02 3.999657787254e-05 8.060641462280e+00
5.947500000000e+02 2.447981257878e-02 4.224164816138e-05 8.027818446516e+00
5.950000000000e+02 2.479165905027e-02 4.440734685768e-05 7.994086077735e+00
5.952500000000e+02 2.505645595869e-02 4.646947197892e-05 7.959468591447e+00
5.955000000000e+02 2.527126713473e-02 4.840786466337e-05 7.923990026628e+00
5.957500000000e+02 2.543347348904e-02 5.020657603291e-05 7.887674182240e+00
5.960000000000e+02 2.554090559959e-02 5.185393377247e-05 7.850544581891e+00
5.962500000000e+02 2.559198060170e-02 5.334251272388e-05 7.812624449426e+00
5.965000000000e+02 2.558583383649e-02 5.466900629220e-05 7.773936690796e+00
5.967500000000e+02 2.552244414359e-02 5.583399544573e-05 7.734503885206e+00
5.970000000000e+02 2.540275294882e-02 5.684159542713e-05 7.694348283397e+00
5.972500000000e+02 2.522876740071e-02 5.769924097135e-05 7.653491812276e+00
5.975000000000e+02 2.500364688865e-02 5.841712369198e-05 7.611956086743e+00
5.977500000000e+02 2.473177224872e-02 5.900764299843e-05 7.569762424920e+00
5.980000000000e+02 2.441878584789e-02 5.948487519547e-05 7.526931869597e+00
5.982500000000e+02 2.407160364353e-02 5.986403011482e-05 7.483485211984e+00
5.985000000000e+02 2.369839309235e-02 6.016077958945e-05 7.439443017808e+00
5.987500000000e+02 2.330851523936e-02 6.039060786722e-05 7.394825654308e+00
5.990000000000e+02 2.291243074584e-02 6.056832220575e-05 7.349653317037e+00
5.992500000000e+02 2.252157055220e-02 6.070745754241e-05 7.303946055758e+00
5.995000000000e+02 2.214817388446e-02 6.081973784372e-05 7.257723798383e+00
5.997500000000e+02 2.180509681827e-02 6.091459245927e-05 7.211006371744e+00
6.000000000000e+02 2.150559601323e-02 6.099873741913e-05 7.163813518836e+00
6.002500000000e+02 2.126309171490e-02 6.107582997253e-05 7.116164912663e+00
6.005000000000e+02 2.109091496936e-02 6.114620366243e-05 7.068080165762e+00
6.007500000000e+02 2.100204402158e-02 6.120669209039e-05 7.019578834692e+00
6.010000000000e+02 2.100883421230e-02 6.125055831491e-05 6.970680423484e+00
6.012500000000e+02 2.112274869579e-02 6.126751625235e-05 6.921404375348e+00
6.015000000000e+02 2.135409257630e-02 6.124385723316e-05 6.871770066022e+00
6.017500000000e+02 2.171175823740e-02 6.116269722714e-05 6.821796788445e+00
6.020000000000e+02 2.220298659347e-02 6.100431870160e-05 6.771503732179e+00
6.022500000000e+02 2.283315008301e-02 6.074661364414e-05 6.720909956992e+00
6.025000000000e+02 2.360556300689e-02 6.036562514153e-05 6.670034360224e+00
6.027500000000e+02 2.452132455823e-02 5.983616155822e-05 6.618895638098e+00
6.030000000000e+02 2.557919956999e-02 5.913246419662e-05 6.567512241095e+00
6.032500000000e+02 2.677554144007e-02 5.822897569199e-05 6.515902323571e+00
6.035000000000e+02 2.810426127693e-02 5.710111303514e-05 6.464083688215e+00
6.037500000000e+02 2.955684640185e-02 5.572609394086e-05 6.412073725904e+00
6.040000000000e+02 3.112243050298e-02 5.408370806045e-05 6.359889351491e+00
6.042500000000e+02 3.278791681890e-02 5.215705834782e-05 6.307546936615e+00
6.045000000000e+02 3.453815470774e-02 4.993333457634e-05 6.255062240082e+00
6.047500000000e+02 3.635616889872e-02 4.740448931151e-05 6.202450336956e+00
6.050000000000e+02 3.822343931782e-02 4.456782046416e-05 6.149725547247e+00
6.052500000000e+02 4.012022820790e-02 4.142647243358e-05 6.096901364254e+00
6.055000000000e+02 4.202594898308e-02 3.798981325528e-05 6.043990389940e+00
6.057500000000e+02 4.391957239659e-02 3.427370005313e-05 5.991004262402e+00
6.060000000000e+02 4.578006006775e-02 3.030058781534e-05 5.937953597585e+00
6.062500000000e+02 4.758681589659e-02 2.609948975352e-05 5.884847934513e+00
6.065000000000e+02 4.932014854794e-02 2.170579166805e-05 5.831695680163e+00
6.067500000000e+02 5.096172835597e-02 1.716089086085e-05 5.778504069601e+00
6.070000000000e+02 5.249502750590e-02 1.251167754909e-05 5.725279132506e+00
6.072500000000e+02 5.390573528094e-02 7.809858499630e-06 5.672025665498e+00
6.075000000000e+02 5.518212247790e-02 3.111123129645e-06 5.618747220498e+00
6.077500000000e+02 5.631535465525e-02 -1.525835018723e-06 5.565446100037e+00
6.080000000000e+02 5.729972516698e-02 -6.040441475008e-06 5.512123367312e+00
6.082500000000e+02 5.813281291514e-02 -1.037138313334e-05 5.458778867816e+00
6.085000000000e+02 5.881554048314e-02 -1.445792251756e-05 5.405411262768e+00
6.087500000000e+02 5.935214460191e-02 -1.824125184668e-05 5.352018076714e+00
6.090000000000e+02 5.975004548340e-02 -2.166583961705e-05 5.298595755516e+00
6.092500000000e+02 6.001962428871e-02 -2.468075879045e-05 5.245139733726e+00
6.095000000000e+02 6.017391942097e-02 -2.724092643558e-05 5.191644517118e+00
6.097500000000e+02 6.022824292485e-02 -2.930835255543e-05 5.138103771058e+00
6.100000000000e+02 6.019973375941e-02 -3.085316066462e-05 5.084510416741e+00
6.102500000000e+02 6.010686521474e-02 -3.185446941270e-05 5.030856742206e+00
6.105000000000e+02 5.996891402717e-02 -3.230111140590e-05 4.977134515197e+00
6.107500000000e+02 5.980541148926e-02 -3.219212672215e-05 4.923335102119e+00
6.110000000000e+02 5.963559594429e-02 -3.153703485154e-05 4.869449601349e+00
6.112500000000e+02 5.947787465584e-02 -3.035584398015e-05 4.815468970347e+00
6.115000000000e+02 5.934931903323e-02 -2.867882731405e-05 4.761384164971e+00
6.117500000000e+02 5.926520391222e-02 -2.654604481050e-05 4.707186281565e+00
6.120000000000e+02 5.923860265186e-02 -2.400661269164e-05 4.652866693216e+00
6.122500000000e+02 5.928005554701e-02 -2.111776076535e-05 4.598417198532e+00
6.125000000000e+02 5.939731465837e-02 -1.794367076741e-05 4.543830158149e+00
6.127500000000e+02 5.959517926343e-02 -1.455415087231e-05 4.489098641942e+00
6.130000000000e+02 5.987542152645e-02 -1.102314671572e-05 4.434216563850e+00
6.132500000000e+02 6.023680971007e-02 -7.427176768826e-06 4.379178825241e+00
6.135000000000e+02 6.067522411219e-02 -3.843688957533e-06 4.323981446349e+00
6.137500000000e+02 6.118386641043e-02 -3.493586099856e-07 4.268621704574e+00
6.140000000000e+02 6.175355371550e-02 2.981569174970e-06 4.213098264329e+00
6.142500000000e+02 6.237309021201e-02 6.078907332091e-06 4.157411309000e+00
6.145000000000e+02 6.302970373594e-02 8.878042363630e-06 4.101562668424e+00
6.147500000000e+02 6.370953416768e-02 1.132131403964e-05 4.045555951861e+00
6.150000000000e+02 6.439815538411e-02 1.335923446219e-05 3.989396672347e+00
6.152500000000e+02 6.508111409767e-02 1.495151948386e-05 3.933092379310e+00
6.155000000000e+02 6.574446396253e-02 1.606788241382e-05 3.876652785458e+00
6.157500000000e+02 6.637527468265e-02 1.668857561340e-05 3.820089894733e+00
6.160000000000e+02 6.696209547478e-02 1.680463830894e-05 3.763418131361e+00
6.162500000000e+02 6.749535290615e-02 1.641793113105e-05 3.706654466465e+00
6.165000000000e+02 6.796766472815e-02 1.554082309793e-05 3.649818539235e+00
6.167500000000e+02 6.837405694311e-02 1.419561829907e-05 3.592932775345e+00
6.170000000000e+02 6.871207166709e-02 1.241370991395e-05 3.536022495237e+00
6.172500000000e+02 6.898176315810e-02 1.023451457005e-05 3.479116010901e+00
6.175000000000e+02 6.918557994600e-02 7.704169971284e-06 3.422244708771e+00
6.177500000000e+02 6.932814256328e-02 4.874088636142e-06 3.365443110390e+00
6.180000000000e+02 6.941592707253e-02 1.799378847867e-06 3.308748911813e+00
6.182500000000e+02 6.945687425271e-02 -1.462785872486e-06 3.252202993091e+00
6.185000000000e+02 6.945994574274e-02 -4.854799232262e-06 3.195849399964e+00
6.187500000000e+02 6.943465532970e-02 -8.320182922128e-06 3.139735282491e+00
6.190000000000e+02 6.939060004147e-02 -1.180502840950e-05 3.083910802703e+00
6.192500000000e+02 6.933702044963e-02 -1.525925482387e-05 3.028428996998e+00
6.195000000000e+02 6.928241314784e-02 -1.863764374863e-05 2.973345604541e+00
6.197500000000e+02 6.923421887805e-02 -2.190061601101e-05 2.918718841826e+00
6.200000000000e+02 6.919859848104e-02 -2.501473887265e-05 2.864609148362e+00
6.202500000000e+02 6.918030703049e-02 -2.795295751407e-05 2.811078897419e+00
6.205000000000e+02 6.918267022118e-02 -3.069457235905e-05 2.758192055891e+00
6.207500000000e+02 6.920765413388e-02 -3.322498722980e-05 2.706013839784e+00
6.210000000000e+02 6.925602281499e-02 -3.553527369904e-05 2.654610315924e+00
6.212500000000e+02 6.932756192736e-02 -3.762158829027e-05 2.604048013670e+00
6.215000000000e+02 6.942135523959e-02 -3.948450371202e-05 2.554393492184e+00
6.217500000000e+02 6.953608944510e-02 -4.112828961378e-05 2.505712917646e+00
6.220000000000e+02 6.967036899956e-02 -4.256019189169e-05 2.458071637037e+00
6.222500000000e+02 6.982302343941e-02 -4.378975371158e-05 2.411533727992e+00
6.225000000000e+02 6.999338505058e-02 -4.482818856044e-05 2.366161587866e+00
6.227500000000e+02 7.018152814132e-02 -4.568784831743e-05 2.322015492632e+00
6.230000000000e+02 7.038845224021e-02 -4.638177598787e-05 2.279153207388e+00
6.232500000000e+02 7.061620648886e-02 -4.692336893183e-05 2.237629573136e+00
6.235000000000e+02 7.086794256816e-02 -4.732613019340e-05 2.197496155429e+00
6.237500000000e+02 7.114789763283e-02 -4.760352298114e-05 2.158800876675e+00
6.240000000000e+02 7.146129833835e-02 -4.776890207076e-05 2.121587720545e+00
6.242500000000e+02 7.181419111379e-02 -4.783553279430e-05 2.085896427386e+00
6.245000000000e+02 7.221319437956e-02 -4.781667191639e-05 2.051762271315e+00
6.247500000000e+02 7.266518338659e-02 -4.772572075837e-05 2.019215837140e+00
6.250000000000e+02 7.317691220604e-02 -4.757642368461e-05 1.988282868860e+00
6.252500000000e+02 7.375458878226e-02 -4.738310479022e-05 1.958984164413e+00
6.255000000000e+02 7.440342383798e-02 -4.716092595741e-05 1.931335490160e+00
6.257500000000e+02 7.512717497980e-02 -4.692611943724e-05 1.905347567211e+00
6.260000000000e+02 7.592771622287e-02 -4.669622608963e-05 1.881026102576e+00
6.262500000000e+02 7.680466549421e-02 -4.649017767869e-05 1.858371832697e+00
6.265000000000e+02 7.775509748107e-02 -4.632830513157e-05 1.837380648559e+00
6.267500000000e+02 7.877337348516e-02 -4.623219795560e-05 1.818043727749e+00
6.270000000000e+02 7.985110854820e-02 -4.622436552137e-05 1.800347701881e+00
6.272500000000e+02 8.097728756571e-02 -4.632771192606e-05 1.784274884038e+00
6.275000000000e+02 8.213853530939e-02 -4.656481976281e-05 1.769803484921e+00
6.277500000000e+02 8.331952584729e-02 -4.695707518612e-05 1.756907900730e+00
6.280000000000e+02 8.450351248507e-02 -4.752366743510e-05 1.745558987165e+00
6.282500000000e+02 8.567294096508e-02 -4.828054081771e-05 1.735724398952e+00
6.285000000000e+02 8.681010880627e-02 -4.923935322068e-05 1.727368917680e+00
6.287500000000e+02 8.789782233119e-02 -5.040653632135e-05 1.720454826531e+00
6.290000000000e+02 8.892000883097e-02 -5.178252418292e-05 1.714942288587e+00
6.292500000000e+02 8.986224220705e-02 -5.336122237018e-05 1.710789747835e+00
6.295000000000e+02 9.071215330156e-02 -5.512975366145e-05 1.707954316962e+00
6.297500000000e+02 9.145970157966e-02 -5.706852060661e-05 1.706392180020e+00
6.300000000000e+02 9.209730354317e-02 -5.915157509984e-05 1.706058973277e+00
6.302500000000e+02 9.261982063824e-02 -6.134727575249e-05 1.706910154451e+00
6.305000000000e+02 9.302442766373e-02 -6.361918128558e-05 1.708901331821e+00
6.307500000000e+02 9.331037940703e-02 -6.592712567446e-05 1.711988579197e+00
6.310000000000e+02 9.347871486304e-02 -6.822839496931e-05 1.716128699242e+00
6.312500000000e+02 9.353192102498e-02 -7.047893819070e-05 1.721279466828e+00
6.315000000000e+02 9.347359733585e-02 -7.263454359677e-05 1.727399827879e+00
6.317500000000e+02 9.330813846016e-02 -7.465192522529e-05 1.734450078953e+00
6.320000000000e+02 9.304045885472e-02 -7.648967772814e-05 1.742392023218e+00
6.322500000000e+02 9.267577721250e-02 -7.810908795858e-05 1.751189109900e+00
6.325000000000e+02 9.221945655420e-02 -7.947478375006e-05 1.760806569508e+00
6.327500000000e+02 9.167691315134e-02 -8.055524844153e-05 1.771211543063e+00
6.330000000000e+02 9.105357819150e-02 -8.132320385479e-05 1.782373212054e+00
6.332500000000e+02 9.035491108267e-02 -8.175589731349e-05 1.794262926530e+00
6.335000000000e+02 8.958644815246e-02 -8.183530796735e-05 1.806854327227e+00
6.337500000000e+02 8.875388144822e-02 -8.154830618401e-05 1.820123459205e+00
6.340000000000e+02 8.786314600682e-02 -8.088676190537e-05 1.834048864574e+00
6.342500000000e+02 8.692050946692e-02 -7.984762156357e-05 1.848611649046e+00
6.345000000000e+02 8.593264952726e-02 -7.843294635182e-05 1.863795513301e+00
6.347500000000e+02 8.490670604184e-02 -7.664990493239e-05 1.879586739583e+00
6.350000000000e+02 8.385030355200e-02 -7.451072087847e-05 1.895974136045e+00
6.352500000000e+02 8.277152842824e-02 -7.203255153962e-05 1.912948927212e+00
6.355000000000e+02 8.167886144226e-02 -6.923730343533e-05 1.930504599009e+00
6.357500000000e+02 8.058105962502e-02 -6.615137204161e-05 1.948636695690e+00
6.360000000000e+02 7.948699497833e-02 -6.280531795264e-05 1.967342583121e+00
6.362500000000e+02 7.840544872697e-02 -5.923346336556e-05 1.986621171910e+00
6.365000000000e+02 7.734488165609e-02 -5.547343527548e-05 2.006472624397e+00
6.367500000000e+02 7.631318716559e-02 -5.156564051836e-05 2.026898037727e+00
6.370000000000e+02 7.531745336059e-02 -4.755269776358e-05 2.047899127184e+00
6.372500000000e+02 7.436374696999e-02 -4.347881991468e-05 2.069477906518e+00
6.375000000000e+02 7.345694068502e-02 -3.938915865687e-05 2.091636380565e+00
6.377500000000e+02 7.260060000918e-02 -3.532911431617e-05 2.114376260136e+00
6.380000000000e+02 7.179693989066e-02 -3.134361715793e-05 2.137698707023e+00
6.382500000000e+02 7.104685557898e-02 -2.747639370318e-05 2.161604117485e+00
6.385000000000e+02 7.035002646954e-02 -2.376923555583e-05 2.186091955249e+00
6.387500000000e+02 6.970508502601e-02 -2.026128585139e-05 2.211160643764e+00
6.390000000000e+02 6.910983469686e-02 -1.698837663885e-05 2.236807518311e+00
6.392500000000e+02 6.856150198652e-02 -1.398242595960e-05 2.263028847205e+00
6.395000000000e+02 6.805700132328e-02 -1.127092637668e-05 2.289819916595e+00
6.397500000000e+02 6.759319436300e-02 -8.876531627927e-06 2.317175176781e+00
6.400000000000e+02 6.716712595195e-02 -6.816770532908e-06 2.345088440819e+00
6.402500000000e+02 6.677622006083e-02 -5.103872062651e-06 2.373553122013e+00
6.405000000000e+02 6.641842319996e-02 -3.744684274193e-06 2.402562496439e+00
6.407500000000e+02 6.609228724905e-02 -2.740761147924e-06 2.432109972078e+00
6.410000000000e+02 6.579698517832e-02 -2.088538152145e-06 2.462189348716e+00
6.412500000000e+02 6.553225903305e-02 -1.779614815123e-06 2.492795053485e+00
6.415000000000e+02 6.529830473903e-02 -1.801122497841e-06 2.523922336692e+00
6.417500000000e+02 6.509559892843e-02 -2.136174781120e-06 2.555567424738e+00
6.420000000000e+02 6.492468272848e-02 -2.764366756114e-06 2.587727622054e+00
6.422500000000e+02 6.478591844045e-02 -3.662310425534e-06 2.620401365113e+00
6.425000000000e+02 6.467923834004e-02 -4.804186978180e-06 2.653588238490e+00
6.427500000000e+02 6.460391304462e-02 -6.162284231226e-06 2.687288953143e+00
6.430000000000e+02 6.455836029827e-02 -7.707509322552e-06 2.721505308437e+00
6.432500000000e+02 6.454002353408e-02 -9.409847772840e-06 2.756240135845e+00
6.435000000000e+02 6.454533764519e-02 -1.123875666090e-05 2.791497242610e+00
6.437500000000e+02 6.456979802271e-02 -1.316348474686e-05 2.827281357340e+00
6.440000000000e+02 6.460813883549e-02 -1.515331584717e-05 2.863598074539e+00
6.442500000000e+02 6.465460939771e-02 -1.717773861573e-05 2.900453806860e+00
6.445000000000e+02 6.470333128340e-02 -1.920656294263e-05 2.937855733893e+00
6.447500000000e+02 6.474870285933e-02 -2.121000897815e-05 2.975811744835e+00
6.450000000000e+02 6.478580630347e-02 -2.315881043083e-05 3.014330373180e+00
6.452500000000e+02 6.481077024710e-02 -2.502436350046e-05 3.053420709775e+00
6.455000000000e+02 6.482103770206e-02 -2.677894638037e-05 3.093092302902e+00
6.457500000000e+02 6.481550398453e-02 -2.839602473498e-05 3.133355039553e+00
6.460000000000e+02 6.479450464880e-02 -2.985064830327e-05 3.174219003024e+00
6.462500000000e+02 6.475964628954e-02 -3.111991994062e-05 3.215694327978e+00
6.465000000000e+02 6.471350123739e-02 -3.218351780457e-05 3.257791040018e+00
6.467500000000e+02 6.465919625188e-02 -3.302423079113e-05 3.300518903899e+00
6.470000000000e+02 6.459994483850e-02 -3.362846507585e-05 3.343887280951e+00
6.472500000000e+02 6.453857954826e-02 -3.398666298249e-05 3.387904994808e+00
6.475000000000e+02 6.447713649154e-02 -3.409359168000e-05 3.432580225291e+00
6.477500000000e+02 6.441654358751e-02 -3.394845786181e-05 3.477920411523e+00
6.480000000000e+02 6.435644333798e-02 -3.355481528666e-05 3.523932178900e+00
6.482500000000e+02 6.429516674069e-02 -3.292025594928e-05 3.570621279951e+00
6.485000000000e+02 6.422985436835e-02 -3.205589775182e-05 3.617992538142e+00
6.487500000000e+02 6.415669790546e-02 -3.097569919683e-05 3.666049801354e+00
6.490000000000e+02 6.407126358556e-02 -2.969565431549e-05 3.714795889799e+00
6.492500000000e+02 6.396884690039e-02 -2.823293506302e-05 3.764232537816e+00
6.495000000000e+02 6.384480681105e-02 -2.660504294991e-05 3.814360325190e+00
6.497500000000e+02 6.369483240174e-02 -2.482904724932e-05 3.865178600899e+00
6.500000000000e+02 6.351511013811e-02 -2.292096309525e-05 3.916685390857e+00
6.502500000000e+02 6.330237257552e-02 -2.089530530897e-05 3.968877305233e+00
6.505000000000e+02 6.305383267162e-02 -1.876483936727e-05 4.021749440307e+00
6.507500000000e+02 6.276702331031e-02 -1.654052594133e-05 4.075295283326e+00
6.510000000000e+02 6.243957546329e-02 -1.423163352790e-05 4.129506628164e+00
6.512500000000e+02 6.206898023810e-02 -1.184597313514e-05 4.184373498054e+00
6.515000000000e+02 6.165237470718e-02 -9.390208133342e-06 4.239884092382e+00
6.517500000000e+02 6.118639570523e-02 -6.870183743291e-06 4.296024744510e+00
6.520000000000e+02 6.066712552915e-02 -4.291224541986e-06 4.352779903427e+00
6.522500000000e+02 6.009014475283e-02 -1.658362140361e-06 4.410132132489e+00
6.525000000000e+02 5.945069175865e-02 1.023528428207e-06 4.468062120463e+00
6.527500000000e+02 5.874390605881e-02 3.749688878341e-06 4.526548709898e+00
6.530000000000e+02 5.796513195789e-02 6.515518133576e-06 4.585568930056e+00
6.532500000000e+02 5.711023887561e-02 9.316667879150e-06 4.645098039475e+00
6.535000000000e+02 5.617592650978e-02 1.214915117842e-05 4.705109568609e+00
6.537500000000e+02 5.515997351596e-02 1.500943039609e-05 4.765575365794e+00
6.540000000000e+02 5.406141072258e-02 1.789444478373e-05 4.826465642003e+00
6.542500000000e+02 5.288060004489e-02 2.080155724429e-05 4.887749016850e+00
6.545000000000e+02 5.161922122278e-02 2.372840994164e-05 4.949392564899e+00
6.547500000000e+02 5.028018075968e-02 2.667269072409e-05 5.011361866282e+00
6.550000000000e+02 4.886746130729e-02 2.963183318880e-05 5.073621061759e+00
6.552500000000e+02 4.738594319705e-02 3.260267647651e-05 5.136132916722e+00
6.555000000000e+02 4.584122513464e-02 3.558112182825e-05 5.198858893619e+00
6.557500000000e+02 4.423947407498e-02 3.856181997061e-05 5.261759240748e+00
6.560000000000e+02 4.258732017410e-02 4.153792546288e-05 5.324793092059e+00
6.562500000000e+02 4.089180939927e-02 4.450094008776e-05 5.387918580465e+00
6.565000000000e+02 3.916041527368e-02 4.744065901738e-05 5.451092971823e+00
6.567500000000e+02 3.740109613317e-02 5.034520731761e-05 5.514272804023e+00
6.570000000000e+02 3.562238414562e-02 5.320119807811e-05 5.577414043592e+00
6.572500000000e+02 3.383348136924e-02 5.599401635062e-05 5.640472252160e+00
6.575000000000e+02 3.204433779992e-02 5.870801136720e-05 5.703402750539e+00
6.577500000000e+02 3.026569098022e-02 6.132680927434e-05 5.766160796676e+00
6.580000000000e+02 2.850904748772e-02 6.383365512680e-05 5.828701748885e+00
6.582500000000e+02 2.678659725229e-02 6.621164193393e-05 5.890981236384e+00
6.585000000000e+02 2.511105758161e-02 6.844395873834e-05 5.952955312184e+00
6.587500000000e+02 2.349545404864e-02 7.051416111911e-05 6.014580600142e+00
6.590000000000e+02 2.195285133982e-02 7.240634310871e-05 6.075814423532e+00
6.592500000000e+02 2.049605203006e-02 7.410530120253e-05 6.136614928867e+00
6.595000000000e+02 1.913728627087e-02 7.559669591803e-05 6.196941185959e+00
6.597500000000e+02 1.788791273501e-02 7.686722206693e-05 6.256753279344e+00
6.600000000000e+02 1.675815087709e-02 7.790480054423e-05 6.316012379801e+00
6.602500000000e+02 1.575685730346e-02 7.869878414135e-05 6.374680813440e+00
6.605000000000e+02 1.489135720138e-02 7.924017882199e-05 6.432722109024e+00
6.607500000000e+02 1.416733137402e-02 7.952192941640e-05 6.490101040918e+00
6.610000000000e+02 1.358875698113e-02 7.953918114406e-05 6.546783656377e+00
6.612500000000e+02 1.315789128938e-02 7.928954693637e-05 6.602737306607e+00
6.615000000000e+02 1.287529099812e-02 7.877334690393e-05 6.657930654285e+00
6.617500000000e+02 1.273984966444e-02 7.799381709458e-05 6.712333692190e+00
6.620000000000e+02 1.274884623587e-02 7.695725407775e-05 6.765917738069e+00
6.622500000000e+02 1.289798988451e-02 7.567309785078e-05 6.818655440927e+00
6.625000000000e+02 1.318145873395e-02 7.415393334881e-05 6.870520771300e+00
6.627500000000e+02 1.359192842078e-02 7.241540776853e-05 6.921489006701e+00
6.630000000000e+02 1.412059084511e-02 7.047609812585e-05 6.971536723870e+00
6.632500000000e+02 1.475717128669e-02 6.835730150909e-05 7.020641777313e+00
6.635000000000e+02 1.548995031282e-02 6.608274681416e-05 7.068783274889e+00
6.637500000000e+02 1.630579896390e-02 6.367829464909e-05 7.115941563570e+00
6.640000000000e+02 1.719023924404e-02 6.117160855790e-05 7.162098201978e+00
6.642500000000e+02 1.812753631753e-02 5.859181434717e-05 7.207235940226e+00
6.645000000000e+02 1.910082945587e-02 5.596915960276e-05 7.251338699736e+00
6.647500000000e+02 2.009230476293e-02 5.333468164179e-05 7.294391558756e+00
6.650000000000e+02 2.108340958153e-02 5.071988727687e-05 7.336380729192e+00
6.652500000000e+02 2.205510486559e-02 4.815644856171e-05 7.377293560558e+00
6.655000000000e+02 2.298814927120e-02 4.567590716628e-05 7.417118525770e+00
6.657500000000e+02 2.386340573021e-02 4.330938637087e-05 7.455845222407e+00
6.660000000000e+02 2.466216037882e-02 4.108729970664e-05 7.493464379325e+00
6.662500000000e+02 2.536644050295e-02 3.903906530142e-05 7.529967848077e+00
6.665000000000e+02 2.595932605747e-02 3.719280457648e-05 7.565348639076e+00
6.667500000000e+02 2.642523513806e-02 3.557504566715e-05 7.599600903324e+00
6.670000000000e+02 2.675018789575e-02 3.421039712984e-05 7.632719977418e+00
6.672500000000e+02 2.692202706671e-02 3.312122562740e-05 7.664702368349e+00
6.675000000000e+02 2.693060872878e-02 3.232732021652e-05 7.695545800377e+00
6.677500000000e+02 2.676794162956e-02 3.184559571215e-05 7.725249203231e+00
6.680000000000e+02 2.642829629247e-02 3.168980311621e-05 7.753812757495e+00
6.682500000000e+02 2.590826297230e-02 3.187027854307e-05 7.781237886740e+00
6.685000000000e+02 2.520678433046e-02 3.239366895677e-05 7.807527299098e+00
6.687500000000e+02 2.432514296675e-02 3.326278326576e-05 7.832684983147e+00
6.690000000000e+02 2.326692938734e-02 3.447657666900e-05 7.856716242196e+00
6.692500000000e+02 2.203797549950e-02 3.603000630548e-05 7.879627699213e+00
6.695000000000e+02 2.064626826538e-02 3.791406499484e-05 7.901427313533e+00
6.697500000000e+02 1.910183813755e-02 4.011589272079e-05 7.922124385107e+00
6.700000000000e+02 1.741663293166e-02 4.261893099944e-05 7.941729569319e+00
6.702500000000e+02 1.560436701914e-02 4.540315300269e-05 7.960254872123e+00
6.705000000000e+02 1.368035517412e-02 4.844534235610e-05 7.977713648173e+00
6.707500000000e+02 1.166132621635e-02 5.171943939961e-05 7.994120588678e+00
6.710000000000e+02 9.565221770443e-03 5.519689851224e-05 8.009491708506e+00
6.712500000000e+02 7.410974548222e-03 5.884707438669e-05 8.023844320421e+00
6.715000000000e+02 5.218271446434e-03 6.263754016744e-05 8.037197005611e+00
6.717500000000e+02 3.007302145520e-03 6.653456361258e-05 8.049569575637e+00
6.720000000000e+02 7.984940195926e-04 7.050359994856e-05 8.060983028240e+00
6.722500000000e+02 -1.387762819052e-03 7.450967286798e-05 8.071459491157e+00
6.725000000000e+02 -3.531396045742e-03 7.851776642459e-05 8.081022162159e+00
6.727500000000e+02 -5.612934280069e-03 8.249321172402e-05 8.089695235436e+00
6.730000000000e+02 -7.613787945947e-03 8.640205689533e-05 8.097503816166e+00
6.732500000000e+02 -9.516521384422e-03 9.021141412380e-05 8.104473825835e+00
6.735000000000e+02 -1.130511092038e-02 9.388978205671e-05 8.110631896432e+00
6.737500000000e+02 -1.296518729264e-02 9.740735437982e-05 8.116005241757e+00
6.740000000000e+02 -1.448425171606e-02 1.007363001025e-04 8.120621522890e+00
6.742500000000e+02 -1.585186585216e-02 1.038510244867e-04 8.124508692571e+00
6.745000000000e+02 -1.705980780668e-02 1.067284056028e-04 8.127694831105e+00
6.747500000000e+02 -1.810219701193e-02 1.093480088059e-04 8.130207956153e+00
6.750000000000e+02 -1.897557801975e-02 1.116922741817e-04 8.132075830630e+00
6.752500000000e+02 -1.967896759127e-02 1.137467050152e-04 8.133325752391e+00
6.755000000000e+02 -2.021385956877e-02 1.155000078755e-04 8.133984342327e+00
6.757500000000e+02 -2.058419355012e-02 1.169441765656e-04 8.134077313777e+00
6.760000000000e+02 -2.079628042664e-02 1.180745586987e-04 8.133629250392e+00
6.762500000000e+02 -2.085868969223e-02 1.188899068548e-04 8.132663384608e+00
6.765000000000e+02 -2.078210377753e-02 1.193923886669e-04 8.131201366977e+00
6.767500000000e+02 -2.057913342060e-02 1.195875420847e-04 8.129263062149e+00
6.770000000000e+02 -2.026410771906e-02 1.194842134001e-04 8.126866334606e+00
6.772500000000e+02 -1.985283251800e-02 1.190944472443e-04 8.124026868489e+00
6.775000000000e+02 -1.936233079750e-02 1.184333305783e-04 8.120757983050e+00
6.777500000000e+02 -1.881056079677e-02 1.175188088056e-04 8.117070487212e+00
6.780000000000e+02 -1.821612429505e-02 1.163714882644e-04 8.112972535889e+00
6.782500000000e+02 -1.759796355415e-02 1.150143971126e-04 8.108469521562e+00
6.785000000000e+02 -1.697505437981e-02 1.134727234605e-04 8.103563990111e+00
6.787500000000e+02 -1.636610074532e-02 1.117735323321e-04 8.098255570699e+00
6.790000000000e+02 -1.578923277545e-02 1.099454620119e-04 8.092540944795e+00
6.792500000000e+02 -1.526171513553e-02 1.080184054600e-04 8.086413834660e+00
6.795000000000e+02 -1.479966927179e-02 1.060231784355e-04 8.079865027027e+00
6.797500000000e+02 -1.441781497733e-02 1.039911748272e-04 8.072882411777e+00
6.800000000000e+02 -1.412923467386e-02 1.019540121971e-04 8.065451060695e+00
6.802500000000e+02 -1.394516536925e-02 9.994316233664e-05 8.057553326695e+00
6.805000000000e+02 -1.387482161667e-02 9.798956849411e-05 8.049168970317e+00
6.807500000000e+02 -1.392525264311e-02 9.612333252848e-05 8.040275309763e+00
6.810000000000e+02 -1.410123680398e-02 9.437334435713e-05 8.030847399304e+00
6.812500000000e+02 -1.440521436943e-02 9.276684651607e-05 8.020858217381e+00
6.815000000000e+02 -1.483726211066e-02 9.132910000395e-05 8.010278888970e+00
6.817500000000e+02 -1.539510834718e-02 9.008304694288e-05 7.999078909414e+00
6.820000000000e+02 -1.607419138014e-02 8.904899264861e-05 7.987226396291e+00
6.822500000000e+02 -1.686775844819e-02 8.824430233950e-05 7.974688340756e+00
6.825000000000e+02 -1.776700642565e-02 8.768313805871e-05 7.961430877942e+00
6.827500000000e+02 -1.876126042862e-02 8.737622771088e-05 7.947419557080e+00
6.830000000000e+02 -1.983818868583e-02 8.733068143399e-05 7.932619618851e+00
6.832500000000e+02 -2.098404960361e-02 8.754985495082e-05 7.916996272729e+00
6.835000000000e+02 -2.218396682468e-02 8.803327995874e-05 7.900514975191e+00
6.837500000000e+02 -2.342222763076e-02 8.877662109030e-05 7.883141703033e+00
6.840000000000e+02 -2.468259896143e-02 8.977176297936e-05 7.864843221877e+00
6.842500000000e+02 -2.594865605687e-02 9.100686887659e-05 7.845587348210e+00
6.845000000000e+02 -2.720411605768e-02 9.246654473918e-05 7.825343198721e+00
6.847500000000e+02 -2.843317183936e-02 9.413214431167e-05 7.804081431580e+00
6.850000000000e+02 -2.962081722333e-02 9.598202882397e-05 7.781774471460e+00
6.852500000000e+02 -3.075315839270e-02 9.799190763299e-05 7.758396720980e+00
6.855000000000e+02 -3.181770309703e-02 1.001352496746e-04 7.733924750749e+00
6.857500000000e+02 -3.280362452287e-02 1.023837388550e-04 7.708337477748e+00
6.860000000000e+02 -3.370199056748e-02 1.047077802825e-04 7.681616317353e+00
6.862500000000e+02 -3.450595524227e-02 1.070770138400e-04 7.653745313331e+00
6.865000000000e+02 -3.521090942234e-02 1.094608460887e-04 7.624711249251e+00
6.867500000000e+02 -3.581458687890e-02 1.118289983937e-04 7.594503737079e+00
6.870000000000e+02 -3.631712084128e-02 1.141520355577e-04 7.563115272933e+00
6.872500000000e+02 -3.672105515557e-02 1.164018884273e-04 7.530541281735e+00
6.875000000000e+02 -3.703130261172e-02 1.185523639474e-04 7.496780124320e+00
6.877500000000e+02 -3.725505624265e-02 1.205796148902e-04 7.461833089582e+00
6.880000000000e+02 -3.740165217487e-02 1.224625754707e-04 7.425704363217e+00
6.882500000000e+02 -3.748238458691e-02 1.241833370133e-04 7.388400965153e+00
6.885000000000e+02 -3.751028073864e-02 1.257274861780e-04 7.349932679310e+00
6.887500000000e+02 -3.749983477306e-02 1.270843514478e-04 7.310311948972e+00
6.890000000000e+02 -3.746671098220e-02 1.282472225201e-04 7.269553767484e+00
6.892500000000e+02 -3.742741831203e-02 1.292134857144e-04 7.227675542716e+00
6.895000000000e+02 -3.739896504894e-02 1.299847005782e-04 7.184696950782e+00
6.897500000000e+02 -3.739849971170e-02 1.305666087052e-04 7.140639777993e+00
6.900000000000e+02 -3.744294461576e-02 1.309690661119e-04 7.095527747234e+00
6.902500000000e+02 -3.754863047508e-02 1.312058684125e-04 7.049386345539e+00
6.905000000000e+02 -3.773093710372e-02 1.312945294394e-04 7.002242635574e+00
6.907500000000e+02 -3.800394885927e-02 1.312559994058e-04 6.954125068311e+00
6.910000000000e+02 -3.838013130238e-02 1.311142858932e-04 6.905063292227e+00
6.912500000000e+02 -3.887003559777e-02 1.308960625731e-04 6.855087959427e+00
6.915000000000e+02 -3.948203742690e-02 1.306301996068e-04 6.804230539569e+00
6.917500000000e+02 -4.022211588014e-02 1.303472513539e-04 6.752523130504e+00
6.920000000000e+02 -4.109367781977e-02 1.300789166824e-04 6.699998274333e+00
6.922500000000e+02 -4.209743153815e-02 1.298573716245e-04 6.646688785554e+00
6.925000000000e+02 -4.323131324443e-02 1.297146574201e-04 6.592627578489e+00
6.927500000000e+02 -4.449046860374e-02 1.296820473846e-04 6.537847512166e+00
6.930000000000e+02 -4.586729098536e-02 1.297893913112e-04 6.482381240109e+00
6.932500000000e+02 -4.735151657055e-02 1.300644495082e-04 6.426261072352e+00
6.935000000000e+02 -4.893037532475e-02 1.305322191449e-04 6.369518853777e+00
6.937500000000e+02 -5.058879626614e-02 1.312144065461e-04 6.312185851708e+00
6.940000000000e+02 -5.230966360461e-02 1.321288464361e-04 6.254292659913e+00
6.942500000000e+02 -5.407411943553e-02 1.332889801517e-04 6.195869117715e+00
6.945000000000e+02 -5.586190752496e-02 1.347034067619e-04 6.136944245144e+00
6.947500000000e+02 -5.765175178586e-02 1.363755079486e-04 6.077546195019e+00
6.950000000000e+02 -5.942176221404e-02 1.383031544812e-04 6.017702222479e+00
6.952500000000e+02 -6.114986047629e-02 1.404785040723e-04 5.957438672711e+00
6.955000000000e+02 -6.281421674268e-02 1.428878975754e-04 5.896780987086e+00
6.957500000000e+02 -6.439368894056e-02 1.455118580056e-04 5.835753727818e+00
6.960000000000e+02 -6.586825535507e-02 1.483251961058e-04 5.774380621207e+00
6.962500000000e+02 -6.721943091726e-02 1.512972240830e-04 5.712684618744e+00
6.965000000000e+02 -6.843065786561e-02 1.543920800313e-04 5.650687975936e+00
6.967500000000e+02 -6.948766317538e-02 1.575691612541e-04 5.588412351225e+00
6.970000000000e+02 -7.037876482359e-02 1.607836608830e-04 5.525878904376e+00
6.972500000000e+02 -7.109514396283e-02 1.639872127301e-04 5.463108445095e+00
6.975000000000e+02 -7.163103556279e-02 1.671286205444e-04 5.400121545591e+00
6.977500000000e+02 -7.198388108804e-02 1.701546908846e-04 5.336938712436e+00
6.980000000000e+02 -7.215438820846e-02 1.730111176880e-04 5.273580519043e+00
6.982500000000e+02 -7.214654586644e-02 1.756434587579e-04 5.210067786378e+00
6.985000000000e+02 -7.196754402058e-02 1.779981256871e-04 5.146421724366e+00
6.987500000000e+02 -7.162764729279e-02 1.800234412676e-04 5.082664109067e+00
6.990000000000e+02 -7.113997832442e-02 1.816706678572e-04 5.018817420107e+00
6.992500000000e+02 -7.052025835600e-02 1.828950667965e-04 4.954904999421e+00
6.995000000000e+02 -6.978647536387e-02 1.836568973796e-04 4.890951176469e+00
6.997500000000e+02 -6.895850874014e-02 1.839223761192e-04 4.826981387415e+00
7.000000000000e+02 -6.805771095168e-02 1.836645587839e-04 4.763022273146e+00
7.002500000000e+02 -6.710645766646e-02 1.828641236049e-04 4.699101755119e+00
7.005000000000e+02 -6.612767723890e-02 1.815100365228e-04 4.635249086248e+00
7.007500000000e+02 -6.514437119248e-02 1.796000774428e-04 4.571494874511e+00
7.010000000000e+02 -6.417913759173e-02 1.771412104672e-04 4.507871077417e+00
7.012500000000e+02 -6.325370979950e-02 1.741497866434e-04 4.444410966494e+00
7.015000000000e+02 -6.238852039548e-02 1.706515551170e-04 4.381149059706e+00
7.017500000000e+02 -6.160230702658e-02 1.666815089286e-04 4.318121025902e+00
7.020000000000e+02 -6.091176236966e-02 1.622835085615e-04 4.255363556428e+00
7.022500000000e+02 -6.033124622987e-02 1.575097425453e-04 4.192914210163e+00
7.025000000000e+02 -5.987256072309e-02 1.524199852841e-04 4.130811232934e+00
7.027500000000e+02 -5.954479898897e-02 1.470806817555e-04 4.069093352316e+00
7.030000000000e+02 -5.935426827872e-02 1.415638600472e-04 4.007799557257e+00
7.032500000000e+02 -5.930448958735e-02 1.359459042365e-04 3.946968858943e+00
7.035000000000e+02 -5.939627211280e-02 1.303061904822e-04 3.886640046155e+00
7.037500000000e+02 -5.962785834569e-02 1.247256297842e-04 3.826851435137e+00
7.040000000000e+02 -5.999513319483e-02 1.192851274685e-04 3.767640621555e+00
7.042500000000e+02 -6.049188841628e-02 1.140639952641e-04 3.709044239871e+00
7.045000000000e+02 -6.111013159096e-02 1.091383612172e-04 3.651097735661e+00
7.047500000000e+02 -6.184042738401e-02 1.045796071122e-04 3.593835156168e+00
7.050000000000e+02 -6.267225772552e-02 1.004528724443e-04 3.537288963486e+00
7.052500000000e+02 -6.359438708412e-02 9.681566868028e-05 3.481489874936e+00
7.055000000000e+02 -6.459521906229e-02 9.371664556060e-05 3.426466733513e+00
7.057500000000e+02 -6.566313130980e-02 9.119454305478e-05 3.372246408881e+00
7.060000000000e+02 -6.678677729430e-02 8.927738264164e-05 3.318853741944e+00
7.062500000000e+02 -6.795534480129e-02 8.798188821263e-05 3.266311504812e+00
7.065000000000e+02 -6.915876473646e-02 8.731321515412e-05 3.214640410554e+00
7.067500000000e+02 -7.038786417640e-02 8.726497522171e-05 3.163859156041e+00
7.070000000000e+02 -7.163446451113e-02 8.781953608542e-05 3.113984471953e+00
7.072500000000e+02 -7.289142135821e-02 8.894866167319e-05 3.065031230095e+00
7.075000000000e+02 -7.415261548984e-02 9.061439085589e-05 3.017012539038e+00
7.077500000000e+02 -7.541289533135e-02 9.277019949669e-05 2.969939877398e+00
7.080000000000e+02 -7.666797931970e-02 9.536237268798e-05 2.923823238666e+00
7.082500000000e+02 -7.791433281716e-02 9.833153079966e-05 2.878671260642e+00
7.085000000000e+02 -7.914902045354e-02 1.016142915507e-04 2.834491377913e+00
7.087500000000e+02 -8.036955076258e-02 1.051449828566e-04 2.791289958255e+00
7.090000000000e+02 -8.157372117927e-02 1.088573584228e-04 2.749072431494e+00
7.092500000000e+02 -8.275947388569e-02 1.126862593056e-04 2.707843405157e+00
7.095000000000e+02 -8.392477241316e-02 1.165691663628e-04 2.667606763082e+00
7.097500000000e+02 -8.506750755230e-02 1.204475982816e-04 2.628365745021e+00
7.100000000000e+02 -8.618543991415e-02 1.242683144797e-04 2.590123005968e+00
7.102500000000e+02 -8.727618475162e-02 1.279842888099e-04 2.552880655444e+00
7.105000000000e+02 -8.833724206235e-02 1.315554402382e-04 2.516640278198e+00
7.107500000000e+02 -8.936607226721e-02 1.349490955141e-04 2.481402938854e+00
7.110000000000e+02 -9.036021598237e-02 1.381401827627e-04 2.447169172144e+00
7.112500000000e+02 -9.131744591139e-02 1.411111425357e-04 2.413938973568e+00
7.115000000000e+02 -9.223595950358e-02 1.438516042098e-04 2.381711766439e+00
7.117500000000e+02 -9.311457286949e-02 1.463577847239e-04 2.350486394840e+00
7.120000000000e+02 -9.395293290556e-02 1.486316999507e-04 2.320261096642e+00
7.122500000000e+02 -9.475169878890e-02 1.506801859985e-04 2.291033506169e+00
7.125000000000e+02 -9.551270307621e-02 1.525138253239e-04 2.262800649988e+00
7.127500000000e+02 -9.623904744526e-02 1.541457269624e-04 2.235558968498e+00
7.130000000000e+02 -9.693513590359e-02 1.555903508018e-04 2.209304340613e+00
7.132500000000e+02 -9.760662151750e-02 1.568623743562e-04 2.184032123495e+00
7.135000000000e+02 -9.826025486206e-02 1.579756708384e-04 2.159737199293e+00
7.137500000000e+02 -9.890364221211e-02 1.589424449032e-04 2.136414028246e+00
7.140000000000e+02 -9.954490749619e-02 1.597726210087e-04 2.114056701340e+00
7.142500000000e+02 -1.001922774551e-01 1.604734768023e-04 2.092658991685e+00
7.145000000000e+02 -1.008536061356e-01 1.610495403432e-04 2.072214391938e+00
7.147500000000e+02 -1.015358684126e-01 1.615027577966e-04 2.052716152955e+00
7.150000000000e+02 -1.022446478756e-01 1.618328898048e-04 2.034157296911e+00
7.152500000000e+02 -1.029836546332e-01 1.620380936007e-04 2.016530619894e+00
7.155000000000e+02 -1.037543031006e-01 1.621156251789e-04 1.999828676943e+00
7.157500000000e+02 -1.045553789748e-01 1.620625873625e-04 1.984043753700e+00
7.160000000000e+02 -1.053828166659e-01 1.618766474847e-04 1.969167809882e+00
7.162500000000e+02 -1.062296099556e-01 1.615566590996e-04 1.955192441114e+00
7.165000000000e+02 -1.070858557797e-01 1.611031330196e-04 1.942108791730e+00
7.167500000000e+02 -1.079389461418e-01 1.605185253491e-04 1.929907511746e+00
7.170000000000e+02 -1.087738878411e-01 1.598073285435e-04 1.918578669225e+00
7.172500000000e+02 -1.095737554905e-01 1.589759782617e-04 1.908111724262e+00
7.175000000000e+02 -1.103202405598e-01 1.580325986599e-04 1.898495470630e+00
7.177500000000e+02 -1.109942946682e-01 1.569866322543e-04 1.889718053993e+00
7.180000000000e+02 -1.115768225217e-01 1.558483942433e-04 1.881766992807e+00
7.182500000000e+02 -1.120493998836e-01 1.546285962161e-04 1.874629242011e+00
7.185000000000e+02 -1.123949942434e-01 1.533378809037e-04 1.868291335605e+00
7.187500000000e+02 -1.125986351942e-01 1.519863875682e-04 1.862739548049e+00
7.190000000000e+02 -1.126480166202e-01 1.505833702027e-04 1.857960128232e+00
7.192500000000e+02 -1.125339865808e-01 1.491368683537e-04 1.853939563282e+00
7.195000000000e+02 -1.122509175053e-01 1.476534486742e-04 1.850664916409e+00
7.197500000000e+02 -1.117969133786e-01 1.461380000832e-04 1.848124163661e+00
7.200000000000e+02 -1.111738614602e-01 1.445936031987e-04 1.846306563306e+00
7.202500000000e+02 -1.103873227409e-01 1.430214913606e-04 1.845203021759e+00
7.205000000000e+02 -1.094462753061e-01 1.414211212907e-04 1.844806441043e+00
7.207500000000e+02 -1.083627355982e-01 1.397903843108e-04 1.845112033832e+00
7.210000000000e+02 -1.071512821884e-01 1.381259731839e-04 1.846117574720e+00
7.212500000000e+02 -1.058285384193e-01 1.364239465742e-04 1.847823617413e+00
7.215000000000e+02 -1.044126300238e-01 1.346804518598e-04 1.850233617936e+00
7.217500000000e+02 -1.029226680418e-01 1.328925930468e-04 1.853353988908e+00
7.220000000000e+02 -1.013782981059e-01 1.310594055805e-04 1.857194108215e+00
7.222500000000e+02 -9.979931234876e-02 1.291828166437e-04 1.861766230037e+00
7.225000000000e+02 -9.820536495236e-02 1.272685477218e-04 1.867085375033e+00
7.227500000000e+02 -9.661576590801e-02 1.253268216594e-04 1.873169153105e+00
7.230000000000e+02 -9.504935340868e-02 1.233728102493e-04 1.880037552967e+00
7.232500000000e+02 -9.352442908660e-02 1.214267592170e-04 1.887712717302e+00
7.235000000000e+02 -9.205872043056e-02 1.195137431926e-04 1.896218678125e+00
7.237500000000e+02 -9.066935290126e-02 1.176630700031e-04 1.905581073868e+00
7.240000000000e+02 -8.937280860965e-02 1.159073711171e-04 1.915826854946e+00
7.242500000000e+02 -8.818484647259e-02 1.142814523550e-04 1.926983955584e+00
7.245000000000e+02 -8.712037571684e-02 1.128210034893e-04 1.939080948757e+00
7.247500000000e+02 -8.619327421229e-02 1.115612704478e-04 1.952146676886e+00
7.250000000000e+02 -8.541615269517e-02 1.105357867110e-04 1.966209861316e+00
7.252500000000e+02 -8.480007228379e-02 1.097752441256e-04 1.981298694818e+00
7.255000000000e+02 -8.435422883194e-02 1.093065440702e-04 1.997440423517e+00
7.257500000000e+02 -8.408562346276e-02 1.091520551654e-04 2.014660926573e+00
7.260000000000e+02 -8.399874419441e-02 1.093290629253e-04 2.032984301792e+00
7.262500000000e+02 -8.409529024771e-02 1.098493819423e-04 2.052432470955e+00
7.265000000000e+02 -8.437396454800e-02 1.107190713381e-04 2.073024802541e+00
7.267500000000e+02 -8.483037207317e-02 1.119382623151e-04 2.094777778767e+00
7.270000000000e+02 -8.545703826994e-02 1.135010265264e-04 2.117704687881e+00
7.272500000000e+02 -8.624357414958e-02 1.153953382212e-04 2.141815376297e+00
7.275000000000e+02 -8.717698215601e-02 1.176031453863e-04 2.167116030367e+00
7.277500000000e+02 -8.824210104467e-02 1.201005829296e-04 2.193609028029e+00
7.280000000000e+02 -8.942215420277e-02 1.228583867936e-04 2.221292833447e+00
7.282500000000e+02 -9.069936132599e-02 1.258425820870e-04 2.250161952000e+00
7.285000000000e+02 -9.205555732372e-02 1.290154666622e-04 2.280206956164e+00
7.287500000000e+02 -9.347275495613e-02 1.323368699261e-04 2.311414583104e+00
7.290000000000e+02 -9.493359241289e-02 1.357656298561e-04 2.343767887684e+00
7.292500000000e+02 -9.642161805920e-02 1.392612109627e-04 2.377246481042e+00
7.295000000000e+02 -9.792138189736e-02 1.427852559674e-04 2.411826835851e+00
7.297500000000e+02 -9.941833593046e-02 1.463029895140e-04 2.447482630930e+00
7.300000000000e+02 -1.008985685601e-01 1.497842644915e-04 2.484185156022e+00
7.302500000000e+02 -1.023484338636e-01 1.532041034976e-04 2.521903727951e+00
7.305000000000e+02 -1.037541496516e-01 1.565426753747e-04 2.560606119741e+00
7.307500000000e+02 -1.051014609255e-01 1.597846971618e-04 2.600258950013e+00
7.310000000000e+02 -1.063754426752e-01 1.629183289321e-04 2.640828051624e+00
7.312500000000e+02 -1.075605110297e-01 1.659337050930e-04 2.682278789469e+00
7.315000000000e+02 -1.086406874900e-01 1.688213143772e-04 2.724576302778e+00
7.317500000000e+02 -1.096000922512e-01 1.715704403965e-04 2.767685724762e+00
7.320000000000e+02 -1.104236469977e-01 1.741679222876e-04 2.811572331231e+00
7.322500000000e+02 -1.110978773402e-01 1.765973966283e-04 2.856201698876e+00
7.325000000000e+02 -1.116117361588e-01 1.788391915629e-04 2.901539834158e+00
7.327500000000e+02 -1.119573001259e-01 1.808708769753e-04 2.947553355326e+00
7.330000000000e+02 -1.121302617255e-01 1.826684636440e-04 2.994209685320e+00
7.332500000000e+02 -1.121301033545e-01 1.842080644088e-04 3.041477324200e+00
7.335000000000e+02 -1.119599445181e-01 1.854678440472e-04 3.089326143643e+00
7.337500000000e+02 -1.116260453182e-01 1.864299572991e-04 3.137727738431e+00
7.340000000000e+02 -1.111370432565e-01 1.870822307218e-04 3.186655781676e+00
7.342500000000e+02 -1.105030131052e-01 1.874193326015e-04 3.236086374404e+00
7.345000000000e+02 -1.097344950635e-01 1.874432846675e-04 3.285998327952e+00
7.347500000000e+02 -1.088416069430e-01 1.871632030256e-04 3.336373380065e+00
7.350000000000e+02 -1.078333771001e-01 1.865943548626e-04 3.387196292099e+00
7.352500000000e+02 -1.067173806741e-01 1.857566146251e-04 3.438454819087e+00
7.355000000000e+02 -1.054997153445e-01 1.846725127531e-04 3.490139557404e+00
7.357500000000e+02 -1.041853158361e-01 1.833652005800e-04 3.542243655872e+00
7.360000000000e+02 -1.027785258175e-01 1.818565539126e-04 3.594762445515e+00
7.362500000000e+02 -1.012838301846e-01 1.801656597120e-04 3.647693007037e+00
7.365000000000e+02 -9.970662254980e-02 1.783078673159e-04 3.701033700464e+00
7.367500000000e+02 -9.805386237760e-02 1.762944969962e-04 3.754783725843e+00
7.370000000000e+02 -9.633451365646e-02 1.741332046953e-04 3.808942734479e+00
7.372500000000e+02 -9.455968948743e-02 1.718289149400e-04 3.863510498389e+00
7.375000000000e+02 -9.274245917904e-02 1.693851368694e-04 3.918486691686e+00
7.377500000000e+02 -9.089735306122e-02 1.668054745687e-04 3.973870732304e+00
7.380000000000e+02 -8.903962271998e-02 1.640950939797e-04 4.029661711963e+00
7.382500000000e+02 -8.718436690407e-02 1.612619488325e-04 4.085858374814e+00
7.385000000000e+02 -8.534564881046e-02 1.583175935123e-04 4.142459100242e+00
7.387500000000e+02 -8.353572223898e-02 1.552774996072e-04 4.199461891116e+00
7.390000000000e+02 -8.176447348048e-02 1.521608684662e-04 4.256864326568e+00
7.392500000000e+02 -8.003914880202e-02 1.489899917067e-04 4.314663445713e+00
7.395000000000e+02 -7.836438855065e-02 1.457892820684e-04 4.372855587658e+00
7.397500000000e+02 -7.674255057072e-02 1.425841353755e-04 4.431436165968e+00
7.400000000000e+02 -7.517426019049e-02 1.393997749767e-04 4.490399402238e+00
7.402500000000e+02 -7.365909583813e-02 1.362602173314e-04 4.549738039719e+00
7.405000000000e+02 -7.219630439511e-02 1.331875044087e-04 4.609443064413e+00
7.407500000000e+02 -7.078544242729e-02 1.302012535171e-04 4.669503460060e+00
7.410000000000e+02 -6.942685615367e-02 1.273185529548e-04 4.729906030921e+00
7.412500000000e+02 -6.812194413565e-02 1.245541567844e-04 4.790635286717e+00
7.415000000000e+02 -6.687317940158e-02 1.219209175524e-04 4.851673429000e+00
7.417500000000e+02 -6.568390737353e-02 1.194303505103e-04 4.913000422473e+00
7.420000000000e+02 -6.455796912985e-02 1.170932045151e-04 4.974594129102e+00
7.422500000000e+02 -6.349921759377e-02 1.149199865209e-04 5.036430519541e+00
7.425000000000e+02 -6.251101154854e-02 1.129213197262e-04 5.098483907230e+00
7.427500000000e+02 -6.159576604179e-02 1.111080986523e-04 5.160727196571e+00
7.430000000000e+02 -6.075462238229e-02 1.094914380101e-04 5.223132130589e+00
7.432500000000e+02 -5.998728635642e-02 1.080824125918e-04 5.285669497211e+00
7.435000000000e+02 -5.929204353415e-02 1.068916588916e-04 5.348309309983e+00
7.437500000000e+02 -5.866594727778e-02 1.059288755653e-04 5.411020934899e+00
7.440000000000e+02 -5.810513736419e-02 1.052023041967e-04 5.473773185108e+00
7.442500000000e+02 -5.760523846614e-02 1.047182590514e-04 5.536534383201e+00
7.445000000000e+02 -5.716178085578e-02 1.044807441582e-04 5.599272403990e+00
7.447500000000e+02 -5.677057743246e-02 1.044912105111e-04 5.661954718123e+00
7.450000000000e+02 -5.642801237625e-02 1.047484354346e-04 5.724548445814e+00
7.452500000000e+02 -5.613120353583e-02 1.052485402658e-04 5.787020432621e+00
7.455000000000e+02 -5.587803140584e-02 1.059851528121e-04 5.849337356485e+00
7.457500000000e+02 -5.566703338414e-02 1.069496372866e-04 5.911465864394e+00
7.460000000000e+02 -5.549719424812e-02 1.081313553320e-04 5.973372737921e+00
7.462500000000e+02 -5.536766485564e-02 1.095179473128e-04 6.035025075164e+00
7.465000000000e+02 -5.527746106534e-02 1.110955579643e-04 6.096390488481e+00
7.467500000000e+02 -5.522517377279e-02 1.128490282531e-04 6.157437288328e+00
7.470000000000e+02 -5.520874297307e-02 1.147620234284e-04 6.218134663081e+00
7.472500000000e+02 -5.522530645289e-02 1.168171017137e-04 6.278452818845e+00
7.475000000000e+02 -5.527115310036e-02 1.189957358676e-04 6.338363100126e+00
7.477500000000e+02 -5.534176346080e-02 1.212783144639e-04 6.397838056339e+00
7.480000000000e+02 -5.543194155049e-02 1.236441272110e-04 6.456851487561e+00
7.482500000000e+02 -5.553599798112e-02 1.260713716699e-04 6.515378436700e+00
7.485000000000e+02 -5.564797327785e-02 1.285372299239e-04 6.573395170738e+00
7.487500000000e+02 -5.576185765087e-02 1.310179832508e-04 6.630879126393e+00
7.490000000000e+02 -5.587179008577e-02 1.334891625406e-04 6.687808849576e+00
7.492500000000e+02 -5.597220936660e-02 1.359257902690e-04 6.744163919424e+00
7.495000000000e+02 -5.605795436830e-02 1.383026799165e-04 6.799924887185e+00
7.497500000000e+02 -5.612429835869e-02 1.405947567361e-04 6.855073204126e+00
7.500000000000e+02 -5.616693137823e-02 1.427774075058e-04 6.909591163687e+00
7.502500000000e+02 -5.618189891093e-02 1.448268247690e-04 6.963461849374e+00
7.505000000000e+02 -5.616551454110e-02 1.467203560184e-04 7.016669091256e+00
7.507500000000e+02 -5.611426062594e-02 1.484368151009e-04 7.069197418439e+00
7.510000000000e+02 -5.602470414535e-02 1.499567488178e-04 7.121032031713e+00
7.512500000000e+02 -5.589342952324e-02 1.512626623073e-04 7.172158760905e+00
7.515000000000e+02 -5.571700392224e-02 1.523392177138e-04 7.222564020342e+00
7.517500000000e+02 -5.549198551236e-02 1.531733923915e-04 7.272234777845e+00
7.520000000000e+02 -5.521496197894e-02 1.537545974521e-04 7.321158504440e+00
7.522500000000e+02 -5.488261998208e-02 1.540747556603e-04 7.369323121514e+00
7.525000000000e+02 -5.449184310958e-02 1.541283931435e-04 7.416716963951e+00
7.527500000000e+02 -5.403981175792e-02 1.539126675791e-04 7.463328716733e+00
7.530000000000e+02 -5.352411329899e-02 1.534273899911e-04 7.509147381164e+00
7.532500000000e+02 -5.294283257584e-02 1.526750292960e-04 7.554162216532e+00
7.535000000000e+02 -5.229463345449e-02 1.516606942814e-04 7.598362712322e+00
7.537500000000e+02 -5.157881036806e-02 1.503920827606e-04 7.641738547390e+00
7.540000000000e+02 -5.079531750964e-02 1.488793989053e-04 7.684279565762e+00
7.542500000000e+02 -4.994476915933e-02 1.471352324036e-04 7.725975749114e+00
7.545000000000e+02 -4.902842234112e-02 1.451743969031e-04 7.766817212073e+00
7.547500000000e+02 -4.804813544684e-02 1.430137215996e-04 7.806794186838e+00
7.550000000000e+02 -4.700631607115e-02 1.406717940014e-04 7.845897020885e+00
7.552500000000e+02 -4.590586022138e-02 1.381686916350e-04 7.884116176981e+00
7.555000000000e+02 -4.475008843899e-02 1.355256663872e-04 7.921442235933e+00
7.557500000000e+02 -4.354268349868e-02 1.327647636408e-04 7.957865902360e+00
7.560000000000e+02 -4.228763011035e-02 1.299084197558e-04 7.993378003960e+00
7.562500000000e+02 -4.098916434370e-02 1.269792227688e-04 8.027969505328e+00
7.565000000000e+02 -3.965172611698e-02 1.239994329522e-04 8.061631507348e+00
7.567500000000e+02 -3.827991851006e-02 1.209906209189e-04 8.094355246193e+00
7.570000000000e+02 -3.687847577185e-02 1.179733435718e-04 8.126132103671e+00
7.572500000000e+02 -3.545223171376e-02 1.149668455003e-04 8.156953597136e+00
7.575000000000e+02 -3.400609472082e-02 1.119887931137e-04 8.186811380939e+00
7.577500000000e+02 -3.254502493369e-02 1.090550725144e-04 8.215697245391e+00
7.580000000000e+02 -3.107401096806e-02 1.061796226925e-04 8.243603103337e+00
7.582500000000e+02 -2.959805107054e-02 1.033742175420e-04 8.270520992543e+00
7.585000000000e+02 -2.812213187486e-02 1.006484740588e-04 8.296443060695e+00
7.587500000000e+02 -2.665121068983e-02 9.800985461408e-05 8.321361566713e+00
7.590000000000e+02 -2.519019545028e-02 9.546368484889e-05 8.345268867196e+00
7.592500000000e+02 -2.374392718912e-02 9.301322744290e-05 8.368157417422e+00
7.595000000000e+02 -2.231716089306e-02 9.065980978284e-05 8.390019764062e+00
7.597500000000e+02 -2.091454621841e-02 8.840299042145e-05 8.410848539855e+00
7.600000000000e+02 -1.954060848217e-02 8.624075757208e-05 8.430636465521e+00
7.602500000000e+02 -1.819972752124e-02 8.416976216011e-05 8.449376345829e+00
7.605000000000e+02 -1.689611518545e-02 8.218557169329e-05 8.467061067120e+00
7.607500000000e+02 -1.563379154701e-02 8.028293975582e-05 8.483683600567e+00
7.610000000000e+02 -1.441655784381e-02 7.845610041082e-05 8.499237000404e+00
7.612500000000e+02 -1.324796670495e-02 7.669906006591e-05 8.513714403404e+00
7.615000000000e+02 -1.213128999373e-02 7.500589026707e-05 8.527109033431e+00
7.617500000000e+02 -1.106948279613e-02 7.337097889895e-05 8.539414200070e+00
7.620000000000e+02 -1.006514601322e-02 7.178928299006e-05 8.550623305226e+00
7.622500000000e+02 -9.120486676707e-03 7.025657726747e-05 8.560729844919e+00
7.625000000000e+02 -8.237279042301e-03 6.876968400116e-05 8.569727418915e+00
7.627500000000e+02 -7.416826659652e-03 6.732663795894e-05 8.577609737060e+00
7.630000000000e+02 -6.659928678935e-03 6.592681858492e-05 8.584370633644e+00
7.632500000000e+02 -5.966850927979e-03 6.457103912544e-05 8.590004079620e+00
7.635000000000e+02 -5.337304543809e-03 6.326159285744e-05 8.594504202742e+00
7.637500000000e+02 -4.770432518204e-03 6.200225044975e-05 8.597865307921e+00
7.640000000000e+02 -4.264805585546e-03 6.079821029209e-05 8.600081900839e+00
7.642500000000e+02 -3.818428095428e-03 5.965600548632e-05 8.601148717803e+00
7.645000000000e+02 -3.428753881781e-03 5.858336665893e-05 8.601060755666e+00
7.647500000000e+02 -3.092712615804e-03 5.758904690495e-05 8.599813304115e+00
7.650000000000e+02 -2.806746379887e-03 5.668260940442e-05 8.597401983592e+00
7.652500000000e+02 -2.566856264414e-03 5.587416066047e-05 8.593822781073e+00
7.655000000000e+02 -2.368658258056e-03 5.517416537684e-05 8.589072089071e+00
7.657500000000e+02 -2.207447719002e-03 5.459315912623e-05 8.583146742077e+00
7.660000000000e+02 -2.078270105953e-03 5.414137063717e-05 8.576044057615e+00
7.662500000000e+02 -1.975997155876e-03 5.382840192175e-05 8.567761871954e+00
7.665000000000e+02 -1.895406111390e-03 5.366308817484e-05 8.558298573561e+00
7.667500000000e+02 -1.831258346680e-03 5.365313871311e-05 8.547653140934e+00
7.670000000000e+02 -1.778378520982e-03 5.380485664622e-05 8.535825168220e+00
7.672500000000e+02 -1.731728022320e-03 5.412293430998e-05 8.522814898933e+00
7.675000000000e+02 -1.686476172443e-03 5.461024691661e-05 8.508623245265e+00
7.677500000000e+02 -1.638062538080e-03 5.526766998754e-05 8.493251816645e+00
7.680000000000e+02 -1.582254941618e-03 5.609394901324e-05 8.476702932625e+00
7.682500000000e+02 -1.515195695665e-03 5.708559548204e-05 8.458979646427e+00
7.685000000000e+02 -1.433442061127e-03 5.823683722078e-05 8.440085752147e+00
7.687500000000e+02 -1.333993030922e-03 5.953958345931e-05 8.420025804520e+00
7.690000000000e+02 -1.214310025749e-03 6.098349287273e-05 8.398805122077e+00
7.692500000000e+02 -1.072323994461e-03 6.255604308486e-05 8.376429803692e+00
7.695000000000e+02 -9.064361236680e-04 6.424263874150e-05 8.352906733721e+00
7.697500000000e+02 -7.155086840055e-04 6.602673874209e-05 8.328243592869e+00
7.700000000000e+02 -4.988501029247e-04 6.789005809349e-05 8.302448862292e+00
7.702500000000e+02 -2.561903147812e-04 6.981273744053e-05 8.275531838617e+00
7.705000000000e+02 1.234748167783e-05 7.177356822421e-05 8.247502638105e+00
7.707500000000e+02 3.062829448312e-04 7.375027808501e-05 8.218372206972e+00
7.710000000000e+02 6.248191693862e-04 7.571982423726e-05 8.188152324631e+00
7.712500000000e+02 9.668918274925e-04 7.765867233669e-05 8.156855618504e+00
7.715000000000e+02 1.331219087753e-03 7.954307449223e-05 8.124495561100e+00
7.717500000000e+02 1.716359027506e-03 8.134934359705e-05 8.091086483333e+00
7.720000000000e+02 2.120765080746e-03 8.305417163645e-05 8.056643569466e+00
7.722500000000e+02 2.542843860456e-03 8.463494329289e-05 8.021182860867e+00
7.725000000000e+02 2.981011049106e-03 8.607000023067e-05 7.984721255816e+00
7.727500000000e+02 3.433742944491e-03 8.733889829968e-05 7.947276497618e+00
7.730000000000e+02 3.899626558028e-03 8.842265422426e-05 7.908867167806e+00
7.732500000000e+02 4.377404966965e-03 8.930397654716e-05 7.869512669615e+00
7.735000000000e+02 4.866019682754e-03 8.996746712558e-05 7.829233211636e+00
7.737500000000e+02 5.364647572843e-03 9.039979501230e-05 7.788049778155e+00
7.740000000000e+02 5.872734331829e-03 9.058985299445e-05 7.745984102071e+00
7.742500000000e+02 6.390021772364e-03 9.052889334266e-05 7.703058633664e+00
7.745000000000e+02 6.916567622632e-03 9.021061306577e-05 7.659296495530e+00
7.747500000000e+02 7.452758317270e-03 8.963125679798e-05 7.614721446669e+00
7.750000000000e+02 7.999312200567e-03 8.878964270506e-05 7.569357828490e+00
7.752500000000e+02 8.557274220810e-03 8.768717278423e-05 7.523230521094e+00
7.755000000000e+02 9.128000838452e-03 8.632779947138e-05 7.476364882627e+00
7.757500000000e+02 9.713136123240e-03 8.471803308069e-05 7.428786698420e+00
7.760000000000e+02 1.031457874201e-02 8.286685001765e-05 7.380522119531e+00
7.762500000000e+02 1.093444075158e-02 8.078560183200e-05 7.331597601389e+00
7.765000000000e+02 1.157499913696e-02 7.848782181655e-05 7.282039844534e+00
7.767500000000e+02 1.223864089662e-02 7.598911851386e-05 7.231875735664e+00
7.770000000000e+02 1.292780377208e-02 7.330701717836e-05 7.181132284270e+00
7.772500000000e+02 1.364491365539e-02 7.046075408948e-05 7.129836566437e+00
7.775000000000e+02 1.439232041320e-02 6.747108001595e-05 7.078015669903e+00
7.777500000000e+02 1.517223368887e-02 6.436004458885e-05 7.025696638756e+00
7.780000000000e+02 1.598665846921e-02 6.115072876908e-05 6.972906425798e+00
7.782500000000e+02 1.683733139660e-02 5.786700338248e-05 6.919671846902e+00
7.785000000000e+02 1.772565769884e-02 5.453327777763e-05 6.866019541442e+00
7.787500000000e+02 1.865264993730e-02 5.117423634887e-05 6.811975935347e+00
7.790000000000e+02 1.961886850908e-02 4.781457597972e-05 6.757567212045e+00
7.792500000000e+02 2.062436634123e-02 4.447873912042e-05 6.702819286141e+00
7.795000000000e+02 2.166863899696e-02 4.119065054456e-05 6.647757782505e+00
7.797500000000e+02 2.275058196761e-02 3.797346611456e-05 6.592408020835e+00
7.800000000000e+02 2.386845672190e-02 3.484933071182e-05 6.536795003941e+00
7.802500000000e+02 2.501986584006e-02 3.183915168936e-05 6.480943411059e+00
7.805000000000e+02 2.620173738031e-02 2.896236919758e-05 6.424877596152e+00
7.807500000000e+02 2.741031791002e-02 2.623677206218e-05 6.368621590131e+00
7.810000000000e+02 2.864117361298e-02 2.367833633773e-05 6.312199107525e+00
7.812500000000e+02 2.988920022441e-02 2.130107169235e-05 6.255633556533e+00
7.815000000000e+02 3.114864187225e-02 1.911687646775e-05 6.198948051720e+00
7.817500000000e+02 3.241312013647e-02 1.713544198245e-05 6.142165429201e+00
7.820000000000e+02 3.367567714352e-02 1.536417762052e-05 6.085308261449e+00
7.822500000000e+02 3.492883087665e-02 1.380817351870e-05 6.028398874255e+00
7.825000000000e+02 3.616464706855e-02 1.247019392192e-05 5.971459362024e+00
7.827500000000e+02 3.737482738671e-02 1.135070158556e-05 5.914511600765e+00
7.830000000000e+02 3.855080891795e-02 1.044792467880e-05 5.857577263508e+00
7.832500000000e+02 3.968388235823e-02 9.757940445693e-06 5.800677826591e+00
7.835000000000e+02 4.076531536204e-02 9.274802350634e-06 5.743834580893e+00
7.837500000000e+02 4.178649400073e-02 8.990672590886e-06 5.687068628116e+00
7.840000000000e+02 4.273906349691e-02 8.895996885694e-06 5.630400883956e+00
7.842500000000e+02 4.361508570328e-02 8.979673747384e-06 5.573852061130e+00
7.845000000000e+02 4.440719390531e-02 9.229254005233e-06 5.517442655335e+00
7.847500000000e+02 4.510875315999e-02 9.631141383082e-06 5.461192918570e+00
7.850000000000e+02 4.571402002103e-02 1.017079512233e-05 5.405122822860e+00
7.852500000000e+02 4.621829039422e-02 1.083294356435e-05 5.349252026334e+00
7.855000000000e+02 4.661805112633e-02 1.160176502868e-05 5.293599810047e+00
7.857500000000e+02 4.691110536806e-02 1.246108040084e-05 5.238185027056e+00
7.860000000000e+02 4.709668756597e-02 1.339450714422e-05 5.183026033482e+00
7.862500000000e+02 4.717555763359e-02 1.438564401707e-05 5.128140614048e+00
7.865000000000e+02 4.715007493572e-02 1.541818652717e-05 5.073545897483e+00
7.867500000000e+02 4.702424243644e-02 1.647602694346e-05 5.019258280716e+00
7.870000000000e+02 4.680373898196e-02 1.754335628737e-05 4.965293318980e+00
7.872500000000e+02 4.649591295743e-02 1.860474909132e-05 4.911665638715e+00
7.875000000000e+02 4.610975106349e-02 1.964521059319e-05 4.858388846782e+00
7.877500000000e+02 4.565582236317e-02 2.065022035228e-05 4.805475427577e+00
7.880000000000e+02 4.514619159047e-02 2.160576969087e-05 4.752936639835e+00
7.882500000000e+02 4.459429682224e-02 2.249837856655e-05 4.700782446733e+00
7.885000000000e+02 4.401480633422e-02 2.331509859019e-05 4.649021408005e+00
7.887500000000e+02 4.342343963565e-02 2.404351180033e-05 4.597660625865e+00
7.890000000000e+02 4.283676707246e-02 2.467172917955e-05 4.546705655037e+00
7.892500000000e+02 4.227198169634e-02 2.518838316401e-05 4.496160467542e+00
7.895000000000e+02 4.174665028996e-02 2.558263382646e-05 4.446027389402e+00
7.897500000000e+02 4.127844457764e-02 2.584418445734e-05 4.396307080087e+00
7.900000000000e+02 4.088485610180e-02 2.596327560983e-05 4.346998510484e+00
7.902500000000e+02 4.058290111255e-02 2.593070237927e-05 4.298098968900e+00
7.905000000000e+02 4.038881387424e-02 2.573788231652e-05 4.249604060086e+00
7.907500000000e+02 4.031774206997e-02 2.537689161877e-05 4.201507740608e+00
7.910000000000e+02 4.038344451559e-02 2.484052677407e-05 4.153802357162e+00
7.912500000000e+02 4.059799916950e-02 2.412238225025e-05 4.106478699302e+00
7.915000000000e+02 4.097153218382e-02 2.321693491675e-05 4.059526071566e+00
7.917500000000e+02 4.151196283530e-02 2.211965854715e-05 4.012932363126e+00
7.920000000000e+02 4.222478947118e-02 2.082713247450e-05 3.966684147457e+00
7.922500000000e+02 4.311290013219e-02 1.933718509481e-05 3.920766775093e+00
7.925000000000e+02 4.417643613580e-02 1.764901293855e-05 3.875164489874e+00
7.927500000000e+02 4.541269081466e-02 1.576333328918e-05 3.829860543231e+00
7.930000000000e+02 4.681606882884e-02 1.368250634998e-05 3.784837323216e+00
7.932500000000e+02 4.837808905011e-02 1.141067740981e-05 3.740076486647e+00
7.935000000000e+02 5.008745146756e-02 8.953870016148e-06 3.695559098243e+00
7.937500000000e+02 5.193015254970e-02 6.320085431083e-06 3.651265777155e+00
7.940000000000e+02 5.388966155498e-02 3.519371879424e-06 3.607176847366e+00
7.942500000000e+02 5.594714847550e-02 5.638598385704e-07 3.563272494556e+00
7.945000000000e+02 5.808176380555e-02 -2.532238484287e-06 3.519532928851e+00
7.947500000000e+02 6.027096593386e-02 -5.752667160130e-06 3.475938553659e+00
7.950000000000e+02 6.249089126390e-02 -9.079203212026e-06 3.432470141033e+00
7.952500000000e+02 6.471676137378e-02 -1.249177506932e-05 3.389109014203e+00
7.955000000000e+02 6.692332121607e-02 -1.596862021405e-05 3.345837239972e+00
7.957500000000e+02 6.908529633192e-02 -1.948648006345e-05 3.302637817309e+00
7.960000000000e+02 7.117787039715e-02 -2.302083525807e-05 3.259494897352e+00
7.962500000000e+02 7.317716105521e-02 -2.654615088907e-05 3.216393989863e+00
7.965000000000e+02 7.506069244900e-02 -3.003617432282e-05 3.173322189335e+00
7.967500000000e+02 7.680785031151e-02 -3.346424532316e-05 3.130268407693e+00
7.970000000000e+02 7.840031038272e-02 -3.680363959019e-05 3.087223618493e+00
7.972500000000e+02 7.982241983714e-02 -4.002788577803e-05 3.044181091793e+00
7.975000000000e+02 8.106154426544e-02 -4.311112167679e-05 3.001136670065e+00
7.977500000000e+02 8.210833109880e-02 -4.602845011539e-05 2.958088998347e+00
7.980000000000e+02 8.295692494348e-02 -4.875633649262e-05 2.915039804054e+00
7.982500000000e+02 8.360508842282e-02 -5.127296792135e-05 2.871994140217e+00
7.985000000000e+02 8.405423735793e-02 -5.355861308570e-05 2.828960620555e+00
7.987500000000e+02 8.430940096365e-02 -5.559599785790e-05 2.785951673040e+00
7.990000000000e+02 8.437907518678e-02 -5.737064421715e-05 2.742983741333e+00
7.992500000000e+02 8.427499455816e-02 -5.887119900061e-05 2.700077479565e+00
7.995000000000e+02 8.401181909290e-02 -6.008973231947e-05 2.657257917361e+00
7.997500000000e+02 8.360673597711e-02 -6.102198144289e-05 2.614554569623e+00
8.000000000000e+02 8.307901520910e-02 -6.166757204579e-05 2.572001553581e+00
8.002500000000e+02 8.244948574365e-02 -6.203013224482e-05 2.529637594050e+00
8.005000000000e+02 8.173999511669e-02 -6.211736383369e-05 2.487506025837e+00
8.007500000000e+02 8.097284219654e-02 -6.194101222284e-05 2.445654721419e+00
8.010000000000e+02 8.017021201988e-02 -6.151674641228e-05 2.404135965976e+00
8.012500000000e+02 7.935362655770e-02 -6.086393542287e-05 2.363006262339e+00
8.015000000000e+02 7.854344086343e-02 -6.000534301565e-05 2.322326098512e+00
8.017500000000e+02 7.775838773706e-02 -5.896671641240e-05 2.282159634530e+00
8.020000000000e+02 7.701519796009e-02 -5.777630018719e-05 2.242574346220e+00
8.022500000000e+02 7.632830326683e-02 -5.646428176212e-05 2.203640612051e+00
8.025000000000e+02 7.570963505477e-02 -5.506218714277e-05 2.165431261501e+00
8.027500000000e+02 7.516851979441e-02 -5.360224525003e-05 2.128021076087e+00
8.030000000000e+02 7.471167524504e-02 -5.211673870509e-05 2.091486260825e+00
8.032500000000e+02 7.434330187618e-02 -5.063737048452e-05 2.055903894732e+00
8.035000000000e+02 7.406525973409e-02 -4.919464766964e-05 2.021351355714e+00
8.037500000000e+02 7.387731915236e-02 -4.781731352238e-05 1.987905742878e+00
8.040000000000e+02 7.377746838200e-02 -4.653183675082e-05 1.955643306996e+00
8.042500000000e+02 7.376225736816e-02 -4.536195257021e-05 1.924638866927e+00
8.045000000000e+02 7.382716072201e-02 -4.432828858669e-05 1.894965264582e+00
8.047500000000e+02 7.396693730963e-02 -4.344806290391e-05 1.866692829298e+00
8.050000000000e+02 7.417596842433e-02 -4.273487617390e-05 1.839888896170e+00
8.052500000000e+02 7.444855744048e-02 -4.219858586541e-05 1.814617323203e+00
8.055000000000e+02 7.477917795722e-02 -4.184529293610e-05 1.790938092025e+00
8.057500000000e+02 7.516266039911e-02 -4.167742906214e-05 1.768906939774e+00
8.060000000000e+02 7.559431261006e-02 -4.169395335205e-05 1.748575043826e+00
8.062500000000e+02 7.606997124657e-02 -4.189066116603e-05 1.729988792817e+00
8.065000000000e+02 7.658599310780e-02 -4.226059207971e-05 1.713189563008e+00
8.067500000000e+02 7.713918675255e-02 -4.279453149733e-05 1.698213605323e+00
8.070000000000e+02 7.772669580916e-02 -4.348157846781e-05 1.685091996890e+00
8.072500000000e+02 7.834585468539e-02 -4.430976107481e-05 1.673850591775e+00
8.075000000000e+02 7.899401371598e-02 -4.526665210827e-05 1.664510118666e+00
8.077500000000e+02 7.966837005728e-02 -4.633996794218e-05 1.657086234474e+00
8.080000000000e+02 8.036579506987e-02 -4.751808435080e-05 1.651589721823e+00
8.082500000000e+02 8.108269775575e-02 -4.879046832570e-05 1.648026636888e+00
8.085000000000e+02 8.181491693592e-02 -5.014796868927e-05 1.646398552630e+00
8.087500000000e+02 8.255766183976e-02 -5.158295999080e-05 1.646702828764e+00
8.090000000000e+02 8.330551938357e-02 -5.308934977311e-05 1.648932851609e+00
8.092500000000e+02 8.405251577488e-02 -5.466243018681e-05 1.653078348256e+00
8.095000000000e+02 8.479224828057e-02 -5.629861709808e-05 1.659125682347e+00
8.097500000000e+02 8.551807834413e-02 -5.799509893667e-05 1.667058162189e+00
8.100000000000e+02 8.622337854408e-02 -5.974943468923e-05 1.676856350973e+00
8.102500000000e+02 8.690181925335e-02 -6.155913746739e-05 1.688498375686e+00
8.105000000000e+02 8.754767602796e-02 -6.342127936962e-05 1.701960230768e+00
8.107500000000e+02 8.815613513336e-02 -6.533214430329e-05 1.717216072595e+00
8.110000000000e+02 8.872357339176e-02 -6.728694633940e-05 1.734238496311e+00
8.112500000000e+02 8.924778412914e-02 -6.927961457279e-05 1.752998815675e+00
8.115000000000e+02 8.972813692599e-02 -7.130265136163e-05 1.773467275869e+00
8.117500000000e+02 9.016563925366e-02 -7.334703490852e-05 1.795613280057e+00
8.120000000000e+02 9.056289846797e-02 -7.540218687940e-05 1.819405554824e+00
8.122500000000e+02 9.092397246966e-02 -7.745594944575e-05 1.844812297646e+00
8.125000000000e+02 9.125412144749e-02 -7.949458915291e-05 1.871801238686e+00
8.127500000000e+02 9.155946169389e-02 -8.150282750483e-05 1.900339710921e+00
8.130000000000e+02 9.184655644555e-02 -8.346389877564e-05 1.930394620416e+00
8.132500000000e+02 9.212196072604e-02 -8.535964577036e-05 1.961932410094e+00
8.135000000000e+02 9.239175706119e-02 -8.717067036262e-05 1.994918985251e+00
8.137500000000e+02 9.266111718313e-02 -8.887655370687e-05 2.029319584920e+00
8.140000000000e+02 9.293391484042e-02 -9.045615451894e-05 2.065098668182e+00
8.142500000000e+02 9.321242043434e-02 -9.188797847204e-05 2.102219780168e+00
8.145000000000e+02 9.349709387112e-02 -9.315065021329e-05 2.140645427624e+00
8.147500000000e+02 9.378648558394e-02 -9.422342032012e-05 2.180336968431e+00
8.150000000000e+02 9.407724435766e-02 -9.508666600391e-05 2.221254536082e+00
8.152500000000e+02 9.436422795960e-02 -9.572241140215e-05 2.263356968886e+00
8.155000000000e+02 9.464069731476e-02 -9.611477809168e-05 2.306601792150e+00
8.157500000000e+02 9.489857967456e-02 -9.625030721014e-05 2.350945216792e+00
8.160000000000e+02 9.512877949108e-02 -9.611823057507e-05 2.396342165681e+00
8.162500000000e+02 9.532151753624e-02 -9.571056433255e-05 2.442746321102e+00
8.165000000000e+02 9.546668043633e-02 -9.502207682588e-05 2.490110188111e+00
8.167500000000e+02 9.555416252119e-02 -9.405014484756e-05 2.538385177723e+00
8.170000000000e+02 9.557419209843e-02 -9.279453789354e-05 2.587521688029e+00
8.172500000000e+02 9.551762081217e-02 -9.125715913846e-05 2.637469214427e+00
8.175000000000e+02 9.537617742796e-02 -8.944179767967e-05 2.688176456179e+00
8.177500000000e+02 9.514266759222e-02 -8.735391787268e-05 2.739591449012e+00
8.180000000000e+02 9.481111596464e-02 -8.500051487156e-05 2.791661712055e+00
8.182500000000e+02 9.437685214538e-02 -8.239005422150e-05 2.844334410750e+00
8.185000000000e+02 9.383652679874e-02 -7.953246942324e-05 2.897556544034e+00
8.187500000000e+02 9.318807837672e-02 -7.643921706799e-05 2.951275144529e+00
8.190000000000e+02 9.243064730705e-02 -7.312333970899e-05 3.005437492471e+00
8.192500000000e+02 9.156445900080e-02 -6.959950460217e-05 3.059991330595e+00
8.195000000000e+02 9.059070284434e-02 -6.588399811219e-05 3.114885077899e+00
8.197500000000e+02 8.951141825531e-02 -6.199463349515e-05 3.170068025437e+00
8.200000000000e+02 8.832942107103e-02 -5.795058378733e-05 3.225490512534e+00
8.202500000000e+02 8.704828052695e-02 -5.377214087976e-05 3.281104070153e+00
8.205000000000e+02 8.567236640365e-02 -4.948044777969e-05 3.336861546165e+00
8.207500000000e+02 8.420694848505e-02 -4.509722527504e-05 3.392717195614e+00
8.210000000000e+02 8.265834169510e-02 -4.064455411906e-05 3.448626759431e+00
8.212500000000e+02 8.103405905973e-02 -3.614474117158e-05 3.504547526738e+00
8.215000000000e+02 7.934294484366e-02 -3.162030745246e-05 3.560438418158e+00
8.217500000000e+02 7.759523097250e-02 -2.709407622287e-05 3.616260059324e+00
8.220000000000e+02 7.580249998647e-02 -2.258936474236e-05 3.671974904416e+00
8.222500000000e+02 7.397751347015e-02 -1.813021439254e-05 3.727547357968e+00
8.225000000000e+02 7.213391955145e-02 -1.374157043421e-05 3.782943952639e+00
8.227500000000e+02 7.028584102876e-02 -9.449348223417e-06 3.838133514071e+00
8.230000000000e+02 6.844739690178e-02 -5.280301988847e-06 3.893087362353e+00
8.232500000000e+02 6.663219978824e-02 -1.261627896626e-06 3.947779483176e+00
8.235000000000e+02 6.485289614520e-02 2.579724130120e-06 4.002186670605e+00
8.237500000000e+02 6.312081082631e-02 6.218009734965e-06 4.056288647528e+00
8.240000000000e+02 6.144573885523e-02 9.629871894151e-06 4.110068109177e+00
8.242500000000e+02 5.983591700536e-02 1.279563749707e-05 4.163510720443e+00
8.245000000000e+02 5.829817412757e-02 1.570058031677e-05 4.216605040333e+00
8.247500000000e+02 5.683823574690e-02 1.833600884915e-05 4.269342421381e+00
8.250000000000e+02 5.546112628086e-02 2.070001595605e-05 4.321716848821e+00
8.252500000000e+02 5.417159765487e-02 2.279777286221e-05 4.373724773541e+00
8.255000000000e+02 5.297450010528e-02 2.464127936991e-05 4.425364941446e+00
8.257500000000e+02 5.187501654237e-02 2.624854959418e-05 4.476638239565e+00
8.260000000000e+02 5.087869980919e-02 2.764228271324e-05 4.527547553831e+00
8.262500000000e+02 4.999128369007e-02 2.884814468460e-05 4.578097681088e+00
8.265000000000e+02 4.921827504265e-02 2.989282396326e-05 4.628295243366e+00
8.267500000000e+02 4.856437430379e-02 3.080208550899e-05 4.678148637108e+00
8.270000000000e+02 4.803280330011e-02 3.159903826544e-05 4.727667977591e+00
8.272500000000e+02 4.762464188121e-02 3.230282902550e-05 4.776865059707e+00
8.275000000000e+02 4.733827969698e-02 3.292790021261e-05 4.825753278085e+00
8.277500000000e+02 4.716907996199e-02 3.348390400704e-05 4.874347517426e+00
8.280000000000e+02 4.710932709530e-02 3.397626544527e-05 4.922664020532e+00
8.282500000000e+02 4.714848842124e-02 3.440729187368e-05 4.970720189602e+00
8.285000000000e+02 4.727378056590e-02 3.477767347795e-05 5.018534375718e+00
8.287500000000e+02 4.747098185013e-02 3.508814108277e-05 5.066125625663e+00
8.290000000000e+02 4.772539930169e-02 3.534104633193e-05 5.113513426365e+00
8.292500000000e+02 4.802286984112e-02 3.554162545727e-05 5.160717450916e+00
8.295000000000e+02 4.835067126602e-02 3.569874574569e-05 5.207757333423e+00
8.297500000000e+02 4.869822132819e-02 3.582500065100e-05 5.254652472846e+00
8.300000000000e+02 4.905747691911e-02 3.593614668895e-05 5.301421885663e+00
8.302500000000e+02 4.942298265892e-02 3.604991114167e-05 5.348084105412e+00
8.305000000000e+02 4.979156860358e-02 3.618432559224e-05 5.394657127746e+00
8.307500000000e+02 5.016174681853e-02 3.635579832584e-05 5.441158391811e+00
8.310000000000e+02 5.053289613114e-02 3.657717899586e-05 5.487604792827e+00
8.312500000000e+02 5.090436238715e-02 3.685607259982e-05 5.534012697356e+00
8.315000000000e+02 5.127459833353e-02 3.719363245966e-05 5.580397964116e+00
8.317500000000e+02 5.164047053144e-02 3.758399890660e-05 5.626775952564e+00
8.320000000000e+02 5.199683656205e-02 3.801446979648e-05 5.673161492086e+00
8.322500000000e+02 5.233644328368e-02 3.846639412583e-05 5.719568830816e+00
8.325000000000e+02 5.265016348509e-02 3.891668464157e-05 5.766011551955e+00
8.327500000000e+02 5.292754187098e-02 3.933978593770e-05 5.812502440143e+00
8.330000000000e+02 5.315756370132e-02 3.970986990492e-05 5.859053349868e+00
8.332500000000e+02 5.332955623381e-02 4.000301423121e-05 5.905675031849e+00
8.335000000000e+02 5.343409151507e-02 4.019911936234e-05 5.952376975517e+00
8.337500000000e+02 5.346377776681e-02 4.028337555523e-05 5.999167262715e+00
8.340000000000e+02 5.341384380751e-02 4.024714932180e-05 6.046052424894e+00
8.342500000000e+02 5.328243955993e-02 4.008823168924e-05 6.093037352012e+00
8.345000000000e+02 5.307063120203e-02 3.981047543544e-05 6.140125227230e+00
8.347500000000e+02 5.278209823629e-02 3.942291734699e-05 6.187317514714e+00
8.350000000000e+02 5.242259041964e-02 3.893853928832e-05 6.234613966175e+00
8.352500000000e+02 5.199921507760e-02 3.837285189370e-05 6.282012683303e+00
8.355000000000e+02 5.151965823012e-02 3.774249172570e-05 6.329510196468e+00
8.357500000000e+02 5.099143677813e-02 3.706400573694e-05 6.377101559935e+00
8.360000000000e+02 5.042126858406e-02 3.635295320312e-05 6.424780461739e+00
8.362500000000e+02 4.981463525788e-02 3.562338410951e-05 6.472539305022e+00
8.365000000000e+02 4.917556422274e-02 3.488779904109e-05 6.520369302192e+00
8.367500000000e+02 4.850664989167e-02 3.415745679711e-05 6.568260515994e+00
8.370000000000e+02 4.780927765871e-02 3.344292689028e-05 6.616201891918e+00
8.372500000000e+02 4.708400532612e-02 3.275477719383e-05 6.664181260007e+00
8.375000000000e+02 4.633103820983e-02 3.210440987828e-05 6.712185294928e+00
8.377500000000e+02 4.555071365738e-02 3.150474594441e-05 6.760199479593e+00
8.380000000000e+02 4.474393563183e-02 3.097063192214e-05 6.808208031990e+00
8.382500000000e+02 4.391248858026e-02 3.051905771564e-05 6.856193851635e+00
8.385000000000e+02 4.305920205369e-02 3.016896692962e-05 6.904138450733e+00
8.387500000000e+02 4.218793996001e-02 2.994076724225e-05 6.952021913127e+00
8.390000000000e+02 4.130342800144e-02 2.985557077090e-05 6.999822864067e+00
8.392500000000e+02 4.041094318524e-02 2.993424335210e-05 7.047518467149e+00
8.395000000000e+02 3.951591554184e-02 3.019640470886e-05 7.095084433884e+00
8.397500000000e+02 3.862348911013e-02 3.065939151764e-05 7.142495061709e+00
8.400000000000e+02 3.773810321342e-02 3.133734087202e-05 7.189723281540e+00
8.402500000000e+02 3.686314247691e-02 3.224048510211e-05 7.236740714807e+00
8.405000000000e+02 3.600069555243e-02 3.337468590942e-05 7.283517732309e+00
8.407500000000e+02 3.515144713842e-02 3.474123724739e-05 7.330023508844e+00
8.410000000000e+02 3.431471134484e-02 3.633691933477e-05 7.376226068541e+00
8.412500000000e+02 3.348859554635e-02 3.815428543857e-05 7.422092318480e+00
8.415000000000e+02 3.267027694326e-02 4.018212290816e-05 7.467588067572e+00
8.417500000000e+02 3.185635185517e-02 4.240602876485e-05 7.512678034963e+00
8.420000000000e+02 3.104322172795e-02 4.480901939369e-05 7.557325847368e+00
8.422500000000e+02 3.022747862170e-02 4.737214055783e-05 7.601494033339e+00
8.425000000000e+02 2.940624764601e-02 5.007499087031e-05 7.645144017195e+00
8.427500000000e+02 2.857746028335e-02 5.289611238402e-05 7.688236117205e+00
8.430000000000e+02 2.774004152275e-02 5.581329350721e-05 7.730729559684e+00
8.432500000000e+02 2.689399686806e-02 5.880374931189e-05 7.772582505416e+00
8.435000000000e+02 2.604040435227e-02 6.184418791760e-05 7.813752093332e+00
8.437500000000e+02 2.518132531656e-02 6.491080296406e-05 7.854194512440e+00
8.440000000000e+02 2.431964725347e-02 6.797923220536e-05 7.893865087675e+00
8.442500000000e+02 2.345888594354e-02 7.102451685825e-05 7.932718391217e+00
8.445000000000e+02 2.260296783366e-02 7.402110381766e-05 7.970708365251e+00
8.447500000000e+02 2.175601905171e-02 7.694290070848e-05 8.007788473038e+00
8.450000000000e+02 2.092217524804e-02 7.976339204099e-05 8.043911850662e+00
8.452500000000e+02 2.010542943054e-02 8.245589769065e-05 8.079031474737e+00
8.455000000000e+02 1.930952368718e-02 8.499390375127e-05 8.113100335727e+00
8.457500000000e+02 1.853788649806e-02 8.735147198929e-05 8.146071618086e+00
8.460000000000e+02 1.779361085082e-02 8.950365607105e-05 8.177898872617e+00
8.462500000000e+02 1.707946640185e-02 9.142699027015e-05 8.208536210301e+00
8.465000000000e+02 1.639793203285e-02 9.309997488854e-05 8.237938478427e+00
8.467500000000e+02 1.575123801653e-02 9.450353212831e-05 8.266061433841e+00
8.470000000000e+02 1.514140573273e-02 9.562141599706e-05 8.292861938826e+00
8.472500000000e+02 1.457027437811e-02 9.644055406438e-05 8.318298118905e+00
8.475000000000e+02 1.403950780143e-02 9.695138821317e-05 8.342329554544e+00
8.477500000000e+02 1.355057759947e-02 9.714802981806e-05 8.364917444671e+00
8.480000000000e+02 1.310472266627e-02 9.702835382405e-05 8.386024764831e+00
8.482500000000e+02 1.270288699143e-02 9.659406129123e-05 8.405616444671e+00
8.485000000000e+02 1.234564291074e-02 9.585065529591e-05 8.423659515305e+00
8.487500000000e+02 1.203310695961e-02 9.480735885156e-05 8.440123248034e+00
8.490000000000e+02 1.176485537582e-02 9.347699947843e-05 8.454979311607e+00
8.492500000000e+02 1.153984995801e-02 9.187584759321e-05 8.468201894241e+00
8.495000000000e+02 1.135638086572e-02 9.002342634032e-05 8.479767814764e+00
8.497500000000e+02 1.121203098064e-02 8.794231305945e-05 8.489656650657e+00
8.500000000000e+02 1.110366849799e-02 8.565790293127e-05 8.497850823822e+00
8.502500000000e+02 1.102746729754e-02 8.319816823976e-05 8.504335692502e+00
8.505000000000e+02 1.097895607652e-02 8.059339939517e-05 8.509099611690e+00
8.507500000000e+02 1.095309194662e-02 7.787593597719e-05 8.512134011514e+00
8.510000000000e+02 1.094435649303e-02 7.507985645663e-05 8.513433433778e+00
8.512500000000e+02 1.094686749078e-02 7.224064509970e-05 8.512995555314e+00
8.515000000000e+02 1.095450008337e-02 6.939482981524e-05 8.510821227652e+00
8.517500000000e+02 1.096101229203e-02 6.657959480677e-05 8.506914458255e+00
8.520000000000e+02 1.096016809140e-02 6.383237123028e-05 8.501282425541e+00
8.522500000000e+02 1.094585310338e-02 6.119039522792e-05 8.493935435348e+00
8.525000000000e+02 1.091217948843e-02 5.869024886190e-05 8.484886909909e+00
8.527500000000e+02 1.085357574768e-02 5.636738541678e-05 8.474153322278e+00
8.530000000000e+02 1.076486208356e-02 5.425564760225e-05 8.461754161739e+00
8.532500000000e+02 1.064130789947e-02 5.238679248065e-05 8.447711849144e+00
8.535000000000e+02 1.047867570071e-02 5.079002365097e-05 8.432051679207e+00
8.537500000000e+02 1.027324953433e-02 4.949155079562e-05 8.414801727546e+00
8.540000000000e+02 1.002185239678e-02 4.851417909732e-05 8.395992762617e+00
8.542500000000e+02 9.721852865911e-03 4.787694438957e-05 8.375658136801e+00
8.545000000000e+02 9.371166908857e-03 4.759479140840e-05 8.353833687886e+00
8.547500000000e+02 8.968252699367e-03 4.767831688229e-05 8.330557611212e+00
8.550000000000e+02 8.512103750119e-03 4.813357266015e-05 8.305870331835e+00
8.552500000000e+02 8.002240533977e-03 4.896193808723e-05 8.279814363749e+00
8.555000000000e+02 7.438702122199e-03 5.016006137917e-05 8.252434159233e+00
8.557500000000e+02 6.822036754178e-03 5.171988252015e-05 8.223775939940e+00
8.560000000000e+02 6.153295077395e-03 5.362872576281e-05 8.193887528591e+00
8.562500000000e+02 5.434020416757e-03 5.586942541702e-05 8.162818155435e+00
8.565000000000e+02 4.666239126986e-03 5.842055713656e-05 8.130618259950e+00
8.567500000000e+02 3.852447294217e-03 6.125676913521e-05 8.097339275729e+00
8.570000000000e+02 2.995595814081e-03 6.434911273165e-05 8.063033412928e+00
8.572500000000e+02 2.099068657951e-03 6.766547337361e-05 8.027753423475e+00
8.575000000000e+02 1.166655727953e-03 7.117096379955e-05 7.991552360637e+00
8.577500000000e+02 2.025204113047e-04 7.482841297482e-05 7.954483337142e+00
8.580000000000e+02 -7.888408126477e-04 7.859881575759e-05 7.916599273392e+00
8.582500000000e+02 -1.802643948480e-03 8.244193430598e-05 7.877952650476e+00
8.585000000000e+02 -2.833869698669e-03 8.631684491719e-05 7.838595261017e+00
8.587500000000e+02 -3.877319929156e-03 9.018246252621e-05 7.798577965928e+00
8.590000000000e+02 -4.927678518629e-03 9.399807915517e-05 7.757950458374e+00
8.592500000000e+02 -5.979574437024e-03 9.772389466928e-05 7.716761036635e+00
8.595000000000e+02 -7.027646519258e-03 1.013215293394e-04 7.675056389315e+00
8.597500000000e+02 -8.066607161604e-03 1.047545101275e-04 7.632881395959e+00
8.600000000000e+02 -9.091306603205e-03 1.079887320865e-04 7.590278942153e+00
8.602500000000e+02 -1.009679258622e-02 1.109928802019e-04 7.547289754984e+00
8.605000000000e+02 -1.107836727433e-02 1.137388152204e-04 7.503952257232e+00
8.607500000000e+02 -1.203163726254e-02 1.162019106753e-04 7.460302445084e+00
8.610000000000e+02 -1.295256110473e-02 1.183613528678e-04 7.416373784269e+00
8.612500000000e+02 -1.383748758042e-02 1.202003822011e-04 7.372197132587e+00
8.615000000000e+02 -1.468318688404e-02 1.217064886010e-04 7.327800686548e+00
8.617500000000e+02 -1.548687919833e-02 1.228715774378e-04 7.283209947007e+00
8.620000000000e+02 -1.624625327643e-02 1.236919608079e-04 7.238447712466e+00
8.622500000000e+02 -1.695947888469e-02 1.241683970380e-04 7.193534095754e+00
8.625000000000e+02 -1.762521809929e-02 1.243061066106e-04 7.148486557675e+00
8.627500000000e+02 -1.824262396315e-02 1.241146408424e-04 7.103319970545e+00
8.630000000000e+02 -1.881134013949e-02 1.236077208955e-04 7.058046693893e+00
8.632500000000e+02 -1.933148973082e-02 1.228030190357e-04 7.012676675107e+00
8.635000000000e+02 -1.980365768668e-02 1.217218835324e-04 6.967217568137e+00
8.637500000000e+02 -2.022887070426e-02 1.203890205826e-04 6.921674863105e+00
8.640000000000e+02 -2.060856631099e-02 1.188321207742e-04 6.876052035819e+00
8.642500000000e+02 -2.094455600281e-02 1.170814456069e-04 6.830350710046e+00
8.645000000000e+02 -2.123898663802e-02 1.151693739836e-04 6.784570824977e+00
8.647500000000e+02 -2.149429345595e-02 1.131299208176e-04 6.738710816636e+00
8.650000000000e+02 -2.171315012241e-02 1.109982290304e-04 6.692767805639e+00
8.652500000000e+02 -2.189841967290e-02 1.088100465712e-04 6.646737784114e+00
8.655000000000e+02 -2.205310109804e-02 1.066011953809e-04 6.600615810247e+00
8.657500000000e+02 -2.218027640995e-02 1.044070326043e-04 6.554396203104e+00
8.660000000000e+02 -2.228306174979e-02 1.022619213427e-04 6.508072729815e+00
8.662500000000e+02 -2.236455668899e-02 1.001987153740e-04 6.461638797814e+00
8.665000000000e+02 -2.242780108935e-02 9.824826893215e-05 6.415087632262e+00
8.667500000000e+02 -2.247573284416e-02 9.643897855491e-05 6.368412455248e+00
8.670000000000e+02 -2.251115448436e-02 9.479636008081e-05 6.321606646907e+00
8.672500000000e+02 -2.253670339639e-02 9.334268385472e-05 6.274663904803e+00
8.675000000000e+02 -2.255483165975e-02 9.209664120358e-05 6.227578382861e+00
8.677500000000e+02 -2.256779138049e-02 9.107308299958e-05 6.180344825302e+00
8.680000000000e+02 -2.257762948636e-02 9.028284690121e-05 6.132958678724e+00
8.682500000000e+02 -2.258618902398e-02 8.973258713235e-05 6.085416196652e+00
8.685000000000e+02 -2.259511916496e-02 8.942470623705e-05 6.037714521382e+00
8.687500000000e+02 -2.260589181861e-02 8.935735960186e-05 5.989851756571e+00
8.690000000000e+02 -2.261982543812e-02 8.952451973926e-05 5.941827016988e+00
8.692500000000e+02 -2.263811470333e-02 8.991611350723e-05 5.893640468167e+00
8.695000000000e+02 -2.266186509876e-02 9.051821240352e-05 5.845293344108e+00
8.697500000000e+02 -2.269213112944e-02 9.131328042236e-05 5.796787952864e+00
8.700000000000e+02 -2.272995615295e-02 9.228048976978e-05 5.748127666444e+00
8.702500000000e+02 -2.277641196331e-02 9.339608735165e-05 5.699316893026e+00
8.705000000000e+02 -2.283263665190e-02 9.463380754643e-05 5.650361038269e+00
8.707500000000e+02 -2.289986810481e-02 9.596533220615e-05 5.601266451353e+00
8.710000000000e+02 -2.297947225025e-02 9.736077993078e-05 5.552040360117e+00
8.712500000000e+02 -2.307296457599e-02 9.878926511636e-05 5.502690792031e+00
8.715000000000e+02 -2.318202451728e-02 1.002193870841e-04 5.453226488206e+00
8.717500000000e+02 -2.330850149048e-02 1.016197316771e-04 5.403656804678e+00
8.720000000000e+02 -2.345441326748e-02 1.029594976780e-04 5.353991607897e+00
8.722500000000e+02 -2.362193595267e-02 1.042090311898e-04 5.304241162936e+00
8.725000000000e+02 -2.381338538743e-02 1.053403566631e-04 5.254416015228e+00
8.727500000000e+02 -2.403119011518e-02 1.063276854655e-04 5.204526870236e+00
8.730000000000e+02 -2.427785588391e-02 1.071478846598e-04 5.154584469309e+00
8.732500000000e+02 -2.455592194107e-02 1.077809122151e-04 5.104599465810e+00
8.735000000000e+02 -2.486790996593e-02 1.082102074913e-04 5.054582301218e+00
8.737500000000e+02 -2.521626609434e-02 1.084230109789e-04 5.004543083709e+00
8.740000000000e+02 -2.560329747875e-02 1.084106366401e-04 4.954491470329e+00
8.742500000000e+02 -2.603110402813e-02 1.081686730030e-04 4.904436553824e+00
8.745000000000e+02 -2.650150735033e-02 1.076971062305e-04 4.854386756566e+00
8.747500000000e+02 -2.701597754992e-02 1.070003656505e-04 4.804349731385e+00
8.750000000000e+02 -2.757556038351e-02 1.060872927643e-04 4.754332272973e+00
8.752500000000e+02 -2.818080557162e-02 1.049710275020e-04 4.704340238084e+00
8.755000000000e+02 -2.883169918412e-02 1.036688171168e-04 4.654378479439e+00
8.757500000000e+02 -2.952760134086e-02 1.022017454989e-04 4.604450791267e+00
8.760000000000e+02 -3.026719165185e-02 1.005943835059e-04 4.554559868316e+00
8.762500000000e+02 -3.104842511333e-02 9.887436985961e-05 4.504707281904e+00
8.765000000000e+02 -3.186849935974e-02 9.707192167108e-05 4.454893468085e+00
8.767500000000e+02 -3.272383643941e-02 9.521928946296e-05 4.405117735940e+00
8.770000000000e+02 -3.361007910501e-02 9.335015604645e-05 4.355378288629e+00
8.772500000000e+02 -3.452210394597e-02 9.149899432467e-05 4.305672264124e+00
8.775000000000e+02 -3.545405154940e-02 8.970039222139e-05 4.255995793510e+00
8.777500000000e+02 -3.639937387336e-02 8.798835811630e-05 4.206344073574e+00
8.780000000000e+02 -3.735090003683e-02 8.639561786433e-05 4.156711461305e+00
8.782500000000e+02 -3.830091915103e-02 8.495291649291e-05 4.107091580612e+00
8.785000000000e+02 -3.924128098998e-02 8.368833843470e-05 4.057477450610e+00
8.787500000000e+02 -4.016351224745e-02 8.262665927325e-05 4.007861625230e+00
8.790000000000e+02 -4.105894833493e-02 8.178874201648e-05 3.958236353126e+00
8.792500000000e+02 -4.191887719361e-02 8.119099165885e-05 3.908593747616e+00
8.795000000000e+02 -4.273469345518e-02 8.084487955654e-05 3.858925974550e+00
8.797500000000e+02 -4.349805859061e-02 8.075655670572e-05 3.809225449907e+00
8.800000000000e+02 -4.420106360891e-02 8.092656207087e-05 3.759485048857e+00
8.802500000000e+02 -4.483639073822e-02 8.134963517459e-05 3.709698326540e+00
8.805000000000e+02 -4.539746908054e-02 8.201464486288e-05 3.659859743269e+00
8.807500000000e+02 -4.587862179469e-02 8.290464573077e-05 3.609964898756e+00
8.810000000000e+02 -4.627520009575e-02 8.399705834850e-05 3.560010766481e+00
8.812500000000e+02 -4.658370235806e-02 8.526397638692e-05 3.509995931816e+00
8.815000000000e+02 -4.680187420728e-02 8.667259998807e-05 3.459920825824e+00
8.817500000000e+02 -4.692878816614e-02 8.818578865677e-05 3.409787956162e+00
8.820000000000e+02 -4.696490023812e-02 8.976272791547e-05 3.359602130240e+00
8.822500000000e+02 -4.691208104074e-02 9.135969658963e-05 3.309370666486e+00
8.825000000000e+02 -4.677362120921e-02 9.293092357041e-05 3.259103593575e+00
8.827500000000e+02 -4.655420852173e-02 9.442951589367e-05 3.208813830651e+00
8.830000000000e+02 -4.625987755568e-02 9.580843994780e-05 3.158517348144e+00
8.832500000000e+02 -4.589793152459e-02 9.702153694430e-05 3.108233304583e+00
8.835000000000e+02 -4.547683644287e-02 9.802454686342e-05 3.057984155240e+00
8.837500000000e+02 -4.500609067638e-02 9.877612085324e-05 3.007795731911e+00
8.840000000000e+02 -4.449607005430e-02 9.923879522369e-05 2.957697288241e+00
8.842500000000e+02 -4.395785331111e-02 9.937990624798e-05 2.907721510829e+00
8.845000000000e+02 -4.340302903784e-02 9.917241909371e-05 2.857904491822e+00
8.847500000000e+02 -4.284348985008e-02 9.859565355347e-05 2.808285663659e+00
8.850000000000e+02 -4.229121629882e-02 9.763588408043e-05 2.758907693655e+00
8.852500000000e+02 -4.175805602930e-02 9.628679982515e-05 2.709816339247e+00
8.855000000000e+02 -4.125550241009e-02 9.454980844412e-05 2.661060264396e+00
8.857500000000e+02 -4.079447837587e-02 9.243417661939e-05 2.612690818102e+00
8.860000000000e+02 -4.038512977507e-02 8.995699771661e-05 2.564761777754e+00
8.862500000000e+02 -4.003663403595e-02 8.714298580112e-05 2.517329059758e+00
8.865000000000e+02 -3.975702885688e-02 8.402409787248e-05 2.470450401976e+00
8.867500000000e+02 -3.955306557106e-02 8.063899027189e-05 2.424185020362e+00
8.870000000000e+02 -3.943009126202e-02 7.703231991177e-05 2.378593247023e+00
8.872500000000e+02 -3.939196324000e-02 7.325390530105e-05 2.333736154331e+00
8.875000000000e+02 -3.944099795910e-02 6.935776592043e-05 2.289675168665e+00
8.877500000000e+02 -3.957795673688e-02 6.540106171962e-05 2.246471684286e+00
8.880000000000e+02 -3.980206785128e-02 6.144295552377e-05 2.204186677622e+00
8.882500000000e+02 -4.011108554967e-02 5.754343026529e-05 2.162880333679e+00
8.885000000000e+02 -4.050138303305e-02 5.376208420890e-05 2.122611684554e+00
8.887500000000e+02 -4.096807763609e-02 5.015693573673e-05 2.083438269713e+00
8.890000000000e+02 -4.150518391265e-02 4.678326844026e-05 2.045415820802e+00
8.892500000000e+02 -4.210578950926e-02 4.369254243194e-05 2.008597973475e+00
8.895000000000e+02 -4.276224932511e-02 4.093140233999e-05 1.973036013328e+00
8.897500000000e+02 -4.346639079944e-02 3.854080243618e-05 1.938778653799e+00
8.900000000000e+02 -4.420972494403e-02 3.655527520779e-05 1.905871851237e+00
8.902500000000e+02 -4.498365630087e-02 3.500235855741e-05 1.874358656353e+00
8.905000000000e+02 -4.577968545929e-02 3.390219376120e-05 1.844279100448e+00
8.907500000000e+02 -4.658959889144e-02 3.326730520736e-05 1.815670117957e+00
8.910000000000e+02 -4.740564075133e-02 3.310256409500e-05 1.788565502016e+00
8.912500000000e+02 -4.822066237639e-02 3.340533081025e-05 1.762995889257e+00
8.915000000000e+02 -4.902824659903e-02 3.416575825843e-05 1.738988773136e+00
8.917500000000e+02 -4.982280434215e-02 3.536731197717e-05 1.716568541592e+00
8.920000000000e+02 -5.059964262448e-02 3.698737512897e-05 1.695756531663e+00
8.922500000000e+02 -5.135500352907e-02 3.899798076579e-05 1.676571103874e+00
8.925000000000e+02 -5.208607540636e-02 4.136666620264e-05 1.659027722857e+00
8.927500000000e+02 -5.279097677633e-02 4.405739276817e-05 1.643139050820e+00
8.930000000000e+02 -5.346871648875e-02 4.703150652005e-05 1.628915038052e+00
8.932500000000e+02 -5.411913154737e-02 5.024871353607e-05 1.616363016432e+00
8.935000000000e+02 -5.474280587459e-02 5.366803794679e-05 1.605487789681e+00
8.937500000000e+02 -5.534097485478e-02 5.724874247026e-05 1.596291710519e+00
8.940000000000e+02 -5.591541727306e-02 6.095117765120e-05 1.588774752500e+00
8.942500000000e+02 -5.646833877543e-02 6.473750582173e-05 1.582934572182e+00
8.945000000000e+02 -5.700225302012e-02 6.857237581476e-05 1.578766549327e+00
8.947500000000e+02 -5.751986067357e-02 7.242343350428e-05 1.576263821848e+00
8.950000000000e+02 -5.802393333636e-02 7.626170185693e-05 1.575417300738e+00
8.952500000000e+02 -5.851720230021e-02 8.006181807352e-05 1.576215683806e+00
8.955000000000e+02 -5.900226240540e-02 8.380214093370e-05 1.578645437614e+00
8.957500000000e+02 -5.948148598616e-02 8.746471731114e-05 1.582690787418e+00
8.960000000000e+02 -5.995695155759e-02 9.103512291311e-05 1.588333709150e+00
8.962500000000e+02 -6.043039792896e-02 9.450220976231e-05 1.595553885753e+00
8.965000000000e+02 -6.090318756649e-02 9.785774252333e-05 1.604328716186e+00
8.967500000000e+02 -6.137630059674e-02 1.010959883303e-04 1.614633278080e+00
8.970000000000e+02 -6.185033662690e-02 1.042132373807e-04 1.626440358552e+00
8.972500000000e+02 -6.232554366842e-02 1.072073213624e-04 1.639720447565e+00
8.975000000000e+02 -6.280185087648e-02 1.100771124534e-04 1.654441807258e+00
8.977500000000e+02 -6.327891947014e-02 1.128220588471e-04 1.670570516060e+00
8.980000000000e+02 -6.375619091904e-02 1.154417471562e-04 1.688070590343e+00
8.982500000000e+02 -6.423294092409e-02 1.179355283994e-04 1.706904092825e+00
8.985000000000e+02 -6.470832290801e-02 1.203022053871e-04 1.727031314230e+00
8.987500000000e+02 -6.518140485606e-02 1.225397958878e-04 1.748410949941e+00
8.990000000000e+02 -6.565118939325e-02 1.246453757530e-04 1.771000340170e+00
8.992500000000e+02 -6.611661833954e-02 1.266149975044e-04 1.794755709338e+00
8.995000000000e+02 -6.657655836541e-02 1.284436877137e-04 1.819632448216e+00
8.997500000000e+02 -6.702976931567e-02 1.301255150210e-04 1.845585405112e+00
9.000000000000e+02 -6.747485691035e-02 1.316537204043e-04 1.872569190452e+00
9.002500000000e+02 -6.791021453211e-02 1.330209083302e-04 1.900538489289e+00
9.005000000000e+02 -6.833395703686e-02 1.342192740510e-04 1.929448367315e+00
9.007500000000e+02 -6.874385535475e-02 1.352408765658e-04 1.959254574830e+00
9.010000000000e+02 -6.913727605353e-02 1.360779333796e-04 1.989913833633e+00
9.012500000000e+02 -6.951113278048e-02 1.367231274433e-04 2.021384105059e+00
9.015000000000e+02 -6.986185491861e-02 1.371699227483e-04 2.053624834058e+00
9.017500000000e+02 -7.018537769875e-02 1.374128759894e-04 2.086597163034e+00
9.020000000000e+02 -7.047715622145e-02 1.374479285492e-04 2.120264118660e+00
9.022500000000e+02 -7.073220509569e-02 1.372726769652e-04 2.154590761976e+00
9.025000000000e+02 -7.094516304886e-02 1.368866031257e-04 2.189544307260e+00
9.027500000000e+02 -7.111037996018e-02 1.362912644086e-04 2.225094202915e+00
9.030000000000e+02 -7.122202687583e-02 1.354904304781e-04 2.261212186581e+00
9.032500000000e+02 -7.127422016199e-02 1.344901624801e-04 2.297872297635e+00
9.035000000000e+02 -7.126116329994e-02 1.332988319125e-04 2.335050869867e+00
9.037500000000e+02 -7.117729608765e-02 1.319270750845e-04 2.372726488457e+00
9.040000000000e+02 -7.101744931955e-02 1.303876815192e-04 2.410879921079e+00
9.042500000000e+02 -7.077700641783e-02 1.286954330137e-04 2.449494032749e+00
9.045000000000e+02 -7.045206068424e-02 1.268668851152e-04 2.488553673912e+00
9.047500000000e+02 -7.003956788990e-02 1.249201051454e-04 2.528045552134e+00
9.050000000000e+02 -6.953749644355e-02 1.228743903418e-04 2.567958097175e+00
9.052500000000e+02 -6.894496079552e-02 1.207499750587e-04 2.608281309498e+00
9.055000000000e+02 -6.826234234952e-02 1.185677096825e-04 2.649006607404e+00
9.057500000000e+02 -6.749138561771e-02 1.163487564799e-04 2.690126667242e+00
9.060000000000e+02 -6.663527633905e-02 1.141143154594e-04 2.731635272583e+00
9.062500000000e+02 -6.569868254000e-02 1.118853615830e-04 2.773527160331e+00
9.065000000000e+02 -6.468775906316e-02 1.096824089792e-04 2.815797872351e+00
9.067500000000e+02 -6.361012104815e-02 1.075253228977e-04 2.858443622744e+00
9.070000000000e+02 -6.247476737474e-02 1.054331535897e-04 2.901461165828e+00
9.072500000000e+02 -6.129196067171e-02 1.034239642268e-04 2.944847672508e+00
9.075000000000e+02 -6.007307491207e-02 1.015147453902e-04 2.988600622499e+00
9.077500000000e+02 -5.883039628778e-02 9.972131179395e-05 3.032717695002e+00
9.080000000000e+02 -5.757689270522e-02 9.805821381470e-05 3.077196664748e+00
9.082500000000e+02 -5.632596756421e-02 9.653867661705e-05 3.122035308272e+00
9.085000000000e+02 -5.509119026734e-02 9.517453479549e-05 3.167231303523e+00
9.087500000000e+02 -5.388602824558e-02 9.397618380352e-05 3.212782134349e+00
9.090000000000e+02 -5.272358280182e-02 9.295253702479e-05 3.258684990923e+00
9.092500000000e+02 -5.161634751808e-02 9.211099652195e-05 3.304936676247e+00
9.095000000000e+02 -5.057598696994e-02 9.145743075312e-05 3.351533507683e+00
9.097500000000e+02 -4.961315051628e-02 9.099616167665e-05 3.398471225393e+00
9.100000000000e+02 -4.873732179210e-02 9.072996817944e-05 3.445744904047e+00
9.102500000000e+02 -4.795670474183e-02 9.066008714040e-05 3.493348878114e+00
9.105000000000e+02 -4.727814531363e-02 9.078623012951e-05 3.541276675584e+00
9.107500000000e+02 -4.670708440551e-02 9.110659429390e-05 3.589520970288e+00
9.110000000000e+02 -4.624754020019e-02 9.161788338488e-05 3.638073550954e+00
9.112500000000e+02 -4.590210464245e-02 9.231529764317e-05 3.686925315047e+00
9.115000000000e+02 -4.567196363718e-02 9.319255112977e-05 3.736066279707e+00
9.117500000000e+02 -4.555691579059e-02 9.424183833337e-05 3.785485620453e+00
9.120000000000e+02 -4.555540828842e-02 9.545383500578e-05 3.835171726115e+00
9.122500000000e+02 -4.566456412781e-02 9.681765851297e-05 3.885112278261e+00
9.125000000000e+02 -4.588022002892e-02 9.832085607439e-05 3.935294344274e+00
9.127500000000e+02 -4.619696774843e-02 9.994940274199e-05 3.985704484551e+00
9.130000000000e+02 -4.660819421084e-02 1.016876968338e-04 4.036328872034e+00
9.132500000000e+02 -4.710614212771e-02 1.035186199319e-04 4.087153414526e+00
9.135000000000e+02 -4.768197293780e-02 1.054236013904e-04 4.138163883158e+00
9.137500000000e+02 -4.832585621684e-02 1.073827599528e-04 4.189346037197e+00
9.140000000000e+02 -4.902706893834e-02 1.093750673347e-04 4.240685748315e+00
9.142500000000e+02 -4.977411989694e-02 1.113785810119e-04 4.292169117530e+00
9.145000000000e+02 -5.055488927740e-02 1.133707157961e-04 4.343782586070e+00
9.147500000000e+02 -5.135678349619e-02 1.153285583841e-04 4.395513038000e+00
9.150000000000e+02 -5.216690073464e-02 1.172292183560e-04 4.447347894330e+00
9.152500000000e+02 -5.297219933243e-02 1.190501958723e-04 4.499275198340e+00
9.155000000000e+02 -5.375966537430e-02 1.207697686602e-04 4.551283691906e+00
9.157500000000e+02 -5.451647106498e-02 1.223673750352e-04 4.603362882840e+00
9.160000000000e+02 -5.523011983819e-02 1.238239853423e-04 4.655503102967e+00
9.162500000000e+02 -5.588857490551e-02 1.251224503303e-04 4.707695556426e+00
9.165000000000e+02 -5.648037057152e-02 1.262478130814e-04 4.759932357407e+00
9.167500000000e+02 -5.699470871830e-02 1.271875625198e-04 4.812206556060e+00
9.170000000000e+02 -5.742154232781e-02 1.279318493912e-04 4.864512152503e+00
9.172500000000e+02 -5.775165887051e-02 1.284736788056e-04 4.916844094954e+00
9.175000000000e+02 -5.797676285381e-02 1.288089264576e-04 4.969198264174e+00
9.177500000000e+02 -5.808957164191e-02 1.289363494093e-04 5.021571440438e+00
9.180000000000e+02 -5.808392460909e-02 1.288575105196e-04 5.073961254632e+00
9.182500000000e+02 -5.795491801652e-02 1.285766333115e-04 5.126366120311e+00
9.185000000000e+02 -5.769905359730e-02 1.281003779439e-04 5.178785151277e+00
9.187500000000e+02 -5.731440481338e-02 1.274375836954e-04 5.231218062857e+00
9.190000000000e+02 -5.680078403666e-02 1.265989158247e-04 5.283665061111e+00
9.192500000000e+02 -5.615990568233e-02 1.255965327452e-04 5.336126720168e+00
9.195000000000e+02 -5.539551562633e-02 1.244437794815e-04 5.388603854108e+00
9.197500000000e+02 -5.451347726667e-02 1.231548664221e-04 5.441097384378e+00
9.200000000000e+02 -5.352178851187e-02 1.217445958388e-04 5.493608207739e+00
9.202500000000e+02 -5.243052229026e-02 1.202281648426e-04 5.546137066651e+00
9.205000000000e+02 -5.125166958092e-02 1.186210334302e-04 5.598684427074e+00
9.207500000000e+02 -4.999888942874e-02 1.169388772185e-04 5.651250364434e+00
9.210000000000e+02 -4.868716587887e-02 1.151976099332e-04 5.703834459753e+00
9.212500000000e+02 -4.733239152103e-02 1.134134696345e-04 5.756435706350e+00
9.215000000000e+02 -4.595089266284e-02 1.116031386738e-04 5.809052427002e+00
9.217500000000e+02 -4.455892922137e-02 1.097838531252e-04 5.861682199773e+00
9.220000000000e+02 -4.317220334850e-02 1.079734965568e-04 5.914321791754e+00
9.222500000000e+02 -4.180540679895e-02 1.061906327474e-04 5.966967097579e+00
9.225000000000e+02 -4.047184237962e-02 1.044544349732e-04 6.019613080517e+00
9.227500000000e+02 -3.918314625578e-02 1.027845030477e-04 6.072253715732e+00
9.230000000000e+02 -3.794912844900e-02 1.012005584750e-04 6.124881931733e+00
9.232500000000e+02 -3.677774202281e-02 9.972201957076e-05 6.177489550817e+00
9.235000000000e+02 -3.567517781277e-02 9.836747844749e-05 6.230067227926e+00
9.237500000000e+02 -3.464607187869e-02 9.715410777139e-05 6.282604387406e+00
9.240000000000e+02 -3.369379993384e-02 9.609703516414e-05 6.335089162889e+00
9.242500000000e+02 -3.282082879036e-02 9.520874470378e-05 6.387508337984e+00
9.245000000000e+02 -3.202908541811e-02 9.449854882837e-05 6.439847294233e+00
9.247500000000e+02 -3.132030454962e-02 9.397218222879e-05 6.492089968064e+00
9.250000000000e+02 -3.069631642517e-02 9.363154759445e-05 6.544218820780e+00
9.252500000000e+02 -3.015924404092e-02 9.347467571652e-05 6.596214821824e+00
9.255000000000e+02 -2.971158225844e-02 9.349589579086e-05 6.648057453777e+00
9.257500000000e+02 -2.935615183956e-02 9.368615725086e-05 6.699724733084e+00
9.260000000000e+02 -2.909592663447e-02 9.403356233742e-05 6.751193250339e+00
9.262500000000e+02 -2.893374550294e-02 9.452403931956e-05 6.802438233754e+00
9.265000000000e+02 -2.887193932708e-02 9.514210513167e-05 6.853433626384e+00
9.267500000000e+02 -2.891190586007e-02 9.587165684222e-05 6.904152177774e+00
9.270000000000e+02 -2.905367206106e-02 9.669672342388e-05 6.954565551698e+00
9.272500000000e+02 -2.929549306232e-02 9.760213256460e-05 7.004644433542e+00
9.275000000000e+02 -2.963352348874e-02 9.857402185084e-05 7.054358648198e+00
9.277500000000e+02 -3.006160297324e-02 9.960016776087e-05 7.103677268369e+00
9.280000000000e+02 -3.057117733915e-02 1.006701100804e-04 7.152568725950e+00
9.282500000000e+02 -3.115137478632e-02 1.017750690763e-04 7.201000907521e+00
9.285000000000e+02 -3.178923508453e-02 1.029076617917e-04 7.248941248283e+00
9.287500000000e+02 -3.247008310237e-02 1.040614678944e-04 7.296356811471e+00
9.290000000000e+02 -3.317802170534e-02 1.052304897804e-04 7.343214359457e+00
9.292500000000e+02 -3.389651083309e-02 1.064085630723e-04 7.389480422845e+00
9.295000000000e+02 -3.460899292371e-02 1.075888050563e-04 7.435121360889e+00
9.297500000000e+02 -3.529952043648e-02 1.087631322499e-04 7.480103423600e+00
9.300000000000e+02 -3.595334202697e-02 1.099219024187e-04 7.524392816413e+00
9.302500000000e+02 -3.655740753800e-02 1.110537542262e-04 7.567955771230e+00
9.305000000000e+02 -3.710075850228e-02 1.121456459909e-04 7.610758622127e+00
9.307500000000e+02 -3.757478206408e-02 1.131830999864e-04 7.652767897801e+00
9.310000000000e+02 -3.797331449221e-02 1.141506480861e-04 7.693950417769e+00
9.312500000000e+02 -3.829259535947e-02 1.150324375864e-04 7.734273401923e+00
9.315000000000e+02 -3.853108342652e-02 1.158129324304e-04 7.773704587883e+00
9.317500000000e+02 -3.868915590936e-02 1.164776606496e-04 7.812212353151e+00
9.320000000000e+02 -3.876872177573e-02 1.170139965849e-04 7.849765840216e+00
9.322500000000e+02 -3.877278338634e-02 1.174118599678e-04 7.886335074918e+00
9.325000000000e+02 -3.870498724903e-02 1.176642640231e-04 7.921891083543e+00
9.327500000000e+02 -3.856919774527e-02 1.177676868387e-04 7.956405991008e+00
9.330000000000e+02 -3.836912956996e-02 1.177222364180e-04 7.989853105866e+00
9.332500000000e+02 -3.810806351934e-02 1.175315904889e-04 8.022206982306e+00
9.335000000000e+02 -3.778866551570e-02 1.172027083755e-04 8.053443465845e+00
9.337500000000e+02 -3.741291397317e-02 1.167453488299e-04 8.083539712732e+00
9.340000000000e+02 -3.698213484403e-02 1.161714727525e-04 8.112474189713e+00
9.342500000000e+02 -3.649713396483e-02 1.154944817438e-04 8.140226661715e+00
9.345000000000e+02 -3.595840569643e-02 1.147284596802e-04 8.166778163303e+00
9.347500000000e+02 -3.536639416831e-02 1.138874015120e-04 8.192110963551e+00
9.350000000000e+02 -3.472178012053e-02 1.129844746992e-04 8.216208536053e+00
9.352500000000e+02 -3.402576250814e-02 1.120314599574e-04 8.239055530059e+00
9.355000000000e+02 -3.328030840746e-02 1.110383359759e-04 8.260637750809e+00
9.357500000000e+02 -3.248834881902e-02 1.100130428732e-04 8.280942164322e+00
9.360000000000e+02 -3.165389927876e-02 1.089614278167e-04 8.299956906078e+00
9.362500000000e+02 -3.078209673549e-02 1.078873721224e-04 8.317671323166e+00
9.365000000000e+02 -2.987914568687e-02 1.067930697926e-04 8.334076023853e+00
9.367500000000e+02 -2.895217810023e-02 1.056794265424e-04 8.349162941190e+00
9.370000000000e+02 -2.800903646600e-02 1.045465344007e-04 8.362925419605e+00
9.372500000000e+02 -2.705799544524e-02 1.033941958844e-04 8.375358288634e+00
9.375000000000e+02 -2.610744184743e-02 1.022223837489e-04 8.386457953690e+00
9.377500000000e+02 -2.516553611626e-02 1.010316278659e-04 8.396222466443e+00
9.380000000000e+02 -2.423987824695e-02 9.982338949802e-05 8.404651588862e+00
9.382500000000e+02 -2.333720191830e-02 9.860029312367e-05 8.411746833225e+00
9.385000000000e+02 -2.246311444314e-02 9.736618262807e-05 8.417511488419e+00
9.387500000000e+02 -2.162190174487e-02 9.612601533571e-05 8.421950612032e+00
9.390000000000e+02 -2.081640685286e-02 9.488568625118e-05 8.425071001162e+00
9.392500000000e+02 -2.004798980562e-02 9.365177672127e-05 8.426881134671e+00
9.395000000000e+02 -1.931656493084e-02 9.243116850358e-05 8.427391095852e+00
9.397500000000e+02 -1.862071457711e-02 9.123062757985e-05 8.426612470158e+00
9.400000000000e+02 -1.795786527128e-02 9.005638476606e-05 8.424558228650e+00
9.402500000000e+02 -1.732451509220e-02 8.891374845246e-05 8.421242599646e+00
9.405000000000e+02 -1.671649175865e-02 8.780676249620e-05 8.416680932324e+00
9.407500000000e+02 -1.612922858272e-02 8.673799346595e-05 8.410889557892e+00
9.410000000000e+02 -1.555803826025e-02 8.570840507349e-05 8.403885654101e+00
9.412500000000e+02 -1.499836622376e-02 8.471729920650e-05 8.395687110118e+00
9.415000000000e+02 -1.444601529049e-02 8.376241760996e-05 8.386312405505e+00
9.417500000000e+02 -1.389732420183e-02 8.284013275528e-05 8.375780490240e+00
9.420000000000e+02 -1.334929933378e-02 8.194573989759e-05 8.364110683906e+00
9.422500000000e+02 -1.279969056897e-02 8.107385024789e-05 8.351322574786e+00
9.425000000000e+02 -1.224701709224e-02 8.021873665809e-05 8.337435939202e+00
9.427500000000e+02 -1.169054233700e-02 7.937473808781e-05 8.322470657692e+00
9.430000000000e+02 -1.113020916422e-02 7.853666097413e-05 8.306446649829e+00
9.432500000000e+02 -1.056654079181e-02 7.770014184028e-05 8.289383801984e+00
9.435000000000e+02 -1.000052112268e-02 7.686185785399e-05 8.271301911140e+00
9.437500000000e+02 -9.433462824242e-03 7.601978335853e-05 8.252220618827e+00
9.440000000000e+02 -8.866876295719e-03 7.517331702042e-05 8.232159354815e+00
9.442500000000e+02 -8.302347973596e-03 7.432327437162e-05 8.211137275731e+00
9.445000000000e+02 -7.741437163895e-03 7.347180717068e-05 8.189173209360e+00
9.447500000000e+02 -7.185596358070e-03 7.262227426710e-05 8.166285588868e+00
9.450000000000e+02 -6.636120061948e-03 7.177901933589e-05 8.142492397361e+00
9.452500000000e+02 -6.094122387488e-03 7.094710174302e-05 8.117811109130e+00
9.455000000000e+02 -5.560542486420e-03 7.013200181316e-05 8.092258633476e+00
9.457500000000e+02 -5.036174986969e-03 6.933931865233e-05 8.065851270126e+00
9.460000000000e+02 -4.521718818081e-03 6.857448049824e-05 8.038604657514e+00
9.462500000000e+02 -4.017839990611e-03 6.784247144945e-05 8.010533742807e+00
9.465000000000e+02 -3.525239813899e-03 6.714760559307e-05 7.981652755314e+00
9.467500000000e+02 -3.044721918413e-03 6.649346922283e-05 7.951975192400e+00
9.470000000000e+02 -2.577251286318e-03 6.588276852282e-05 7.921513817870e+00
9.472500000000e+02 -2.123999363777e-03 6.531719377709e-05 7.890280671527e+00
9.475000000000e+02 -1.686371809010e-03 6.479753026506e-05 7.858287099352e+00
9.477500000000e+02 -1.266013169855e-03 6.432376765222e-05 7.825543780389e+00
9.480000000000e+02 -8.647910851364e-04 6.389521877265e-05 7.792060780115e+00
9.482500000000e+02 -4.847576958324e-04 6.351068809493e-05 7.757847604435e+00
9.485000000000e+02 -1.280929645822e-04 6.316867065415e-05 7.722913269229e+00
9.487500000000e+02 2.029699082377e-04 6.286755824800e-05 7.687266361944e+00
9.490000000000e+02 5.062282002870e-04 6.260584828582e-05 7.650915119691e+00
9.492500000000e+02 7.795999208102e-04 6.238233484421e-05 7.613867500535e+00
9.495000000000e+02 1.021212750904e-03 6.219627764412e-05 7.576131259666e+00
9.497500000000e+02 1.229489208798e-03 6.204753258293e-05 7.537714011801e+00
9.500000000000e+02 1.403219000454e-03 6.193664764029e-05 7.498623298504e+00
9.502500000000e+02 1.541617487348e-03 6.186493126295e-05 7.458866642957e+00
9.505000000000e+02 1.644364828296e-03 6.183444588853e-05 7.418451601652e+00
9.507500000000e+02 1.711627011957e-03 6.184796024064e-05 7.377385800163e+00
9.510000000000e+02 1.744054320035e-03 6.190887816399e-05 7.335676966922e+00
9.512500000000e+02 1.742759471905e-03 6.202116495851e-05 7.293332957144e+00
9.515000000000e+02 1.709279044582e-03 6.218918744297e-05 7.250361762866e+00
9.517500000000e+02 1.645517325618e-03 6.241753449657e-05 7.206771520267e+00
9.520000000000e+02 1.553678017047e-03 6.271085690715e-05 7.162570508139e+00
9.522500000000e+02 1.436189584931e-03 6.307368271066e-05 7.117767135882e+00
9.525000000000e+02 1.295625346454e-03 6.351020887424e-05 7.072369929604e+00
9.527500000000e+02 1.134625458033e-03 6.402409909143e-05 7.026387511063e+00
9.530000000000e+02 9.558241076126e-04 6.461833932392e-05 6.979828572980e+00
9.532500000000e+02 7.617859710594e-04 6.529508676131e-05 6.932701851618e+00
9.535000000000e+02 5.549551630459e-04 6.605551462416e-05 6.885016097705e+00
9.537500000000e+02 3.376181374103e-04 6.689968654205e-05 6.836780047426e+00
9.540000000000e+02 1.118844410214e-04 6.782645455145e-05 6.788002393285e+00
9.542500000000e+02 -1.203175496056e-04 6.883338420380e-05 6.738691757980e+00
9.545000000000e+02 -3.572277391455e-04 6.991669487472e-05 6.688856670791e+00
9.547500000000e+02 -5.972265824376e-04 7.107123919337e-05 6.638505547968e+00
9.550000000000e+02 -8.387941490066e-04 7.229050428056e-05 6.587646678018e+00
9.552500000000e+02 -1.080459561553e-03 7.356661347324e-05 6.536288211639e+00
9.555000000000e+02 -1.320741681123e-03 7.489036655906e-05 6.484438158809e+00
9.557500000000e+02 -1.558087544283e-03 7.625129381783e-05 6.432104391062e+00
9.560000000000e+02 -1.790810221691e-03 7.763773840946e-05 6.379294649660e+00
9.562500000000e+02 -2.017028638533e-03 7.903693759709e-05 6.326016562041e+00
9.565000000000e+02 -2.234615899651e-03 8.043514649042e-05 6.272277661433e+00
9.567500000000e+02 -2.441155709181e-03 8.181778114408e-05 6.218085415531e+00
9.570000000000e+02 -2.633912269412e-03 8.316950295190e-05 6.163447257147e+00
9.572500000000e+02 -2.809813113943e-03 8.447437643205e-05 6.108370623064e+00
9.575000000000e+02 -2.965448668539e-03 8.571602423121e-05 6.052862993899e+00
9.577500000000e+02 -3.097087575456e-03 8.687781730515e-05 5.996931939666e+00
9.580000000000e+02 -3.200709090867e-03 8.794304125101e-05 5.940585168109e+00
9.582500000000e+02 -3.272051802117e-03 8.889501901246e-05 5.883830574324e+00
9.585000000000e+02 -3.306677793388e-03 8.971738227390e-05 5.826676291761e+00
9.587500000000e+02 -3.300050643310e-03 9.039424349033e-05 5.769130746324e+00
9.590000000000e+02 -3.247625381928e-03 9.091041371637e-05 5.711202707692e+00
9.592500000000e+02 -3.144948237008e-03 9.125161786946e-05 5.652901344164e+00
9.595000000000e+02 -2.987763288378e-03 9.140470958136e-05 5.594236274883e+00
9.597500000000e+02 -2.772123473042e-03 9.135789079523e-05 5.535217623302e+00
9.600000000000e+02 -2.494502747262e-03 9.110093429995e-05 5.475856069196e+00
9.602500000000e+02 -2.151907029996e-03 9.062540420862e-05 5.416162902882e+00
9.605000000000e+02 -1.741980341149e-03 8.992486222670e-05 5.356150077678e+00
9.607500000000e+02 -1.263103951767e-03 8.899506792726e-05 5.295830263954e+00
9.610000000000e+02 -7.144858734739e-04 8.783416344843e-05 5.235216904403e+00
9.612500000000e+02 -9.623799934819e-05 8.644283628442e-05 5.174324269570e+00
9.615000000000e+02 5.905598227989e-04 8.482446091201e-05 5.113167517385e+00
9.617500000000e+02 1.343811880056e-03 8.298520670819e-05 5.051762752395e+00
9.620000000000e+02 2.160375210660e-03 8.093411449950e-05 4.990127088004e+00
9.622500000000e+02 3.036045925331e-03 7.868313535303e-05 4.928278710900e+00
9.625000000000e+02 3.965564409294e-03 7.624712480525e-05 4.866236945100e+00
9.627500000000e+02 4.942638087597e-03 7.364379519059e-05 4.804022320349e+00
9.630000000000e+02 5.959983687228e-03 7.089362425466e-05 4.741656637613e+00
9.632500000000e+02 7.009387567768e-03 6.801970872297e-05 4.679163032856e+00
9.635000000000e+02 8.081782455313e-03 6.504757308778e-05 4.616566042507e+00
9.637500000000e+02 9.167341570152e-03 6.200492991196e-05 4.553891661108e+00
9.640000000000e+02 1.025558765149e-02 5.892139419736e-05 4.491167393267e+00
9.642500000000e+02 1.133551580638e-02 5.582815894861e-05 4.428422302917e+00
9.645000000000e+02 1.239572881642e-02 5.275762641915e-05 4.365687046987e+00
9.647500000000e+02 1.342458382954e-02 4.974300938579e-05 4.302993904462e+00
9.650000000000e+02 1.441034660460e-02 4.681790267852e-05 4.240376787575e+00
9.652500000000e+02 1.534135466496e-02 4.401583251909e-05 4.177871243192e+00
9.655000000000e+02 1.620618398333e-02 4.136979148295e-05 4.115514435858e+00
9.657500000000e+02 1.699381711577e-02 3.891176247195e-05 4.053345115975e+00
9.660000000000e+02 1.769381546660e-02 3.667224336590e-05 3.991403569614e+00
9.662500000000e+02 1.829648348799e-02 3.467978724181e-05 3.929731551742e+00
9.665000000000e+02 1.879303485342e-02 3.296054145333e-05 3.868372198578e+00
9.667500000000e+02 1.917574389916e-02 3.153782496940e-05 3.807369925435e+00
9.670000000000e+02 1.943809520317e-02 3.043171729825e-05 3.746770301480e+00
9.672500000000e+02 1.957491261506e-02 2.965870241900e-05 3.686619913012e+00
9.675000000000e+02 1.958248181849e-02 2.923133550498e-05 3.626966203481e+00
9.677500000000e+02 1.945865063039e-02 2.915797015621e-05 3.567857302299e+00
9.680000000000e+02 1.920291086995e-02 2.944253821413e-05 3.509341839811e+00
9.682500000000e+02 1.881646461622e-02 3.008437431645e-05 3.451468743749e+00
9.685000000000e+02 1.830226321586e-02 3.107811285130e-05 3.394287030459e+00
9.687500000000e+02 1.766502654164e-02 3.241364256870e-05 3.337845582843e+00
9.690000000000e+02 1.691123551652e-02 3.407613526546e-05 3.282192925157e+00
9.692500000000e+02 1.604910477965e-02 3.604612084529e-05 3.227376985355e+00
9.695000000000e+02 1.508852603930e-02 3.829964438481e-05 3.173444861315e+00
9.697500000000e+02 1.404098933902e-02 4.080848239935e-05 3.120442582241e+00
9.700000000000e+02 1.291947812673e-02 4.354042737312e-05 3.068414875689e+00
9.702500000000e+02 1.173834384228e-02 4.645962365987e-05 3.017404931662e+00
9.705000000000e+02 1.051315497146e-02 4.952696239829e-05 2.967454179530e+00
9.707500000000e+02 9.260525730006e-03 5.270053804540e-05 2.918602073136e+00
9.710000000000e+02 7.997927039574e-03 5.593614125721e-05 2.870885880833e+00
9.712500000000e+02 6.743477952068e-03 5.918779592520e-05 2.824340497662e+00
9.715000000000e+02 5.515724354185e-03 6.240832934346e-05 2.778998263532e+00
9.717500000000e+02 4.333404208191e-03 6.554996678085e-05 2.734888807170e+00
9.720000000000e+02 3.215204759419e-03 6.856494534457e-05 2.692038900662e+00
9.722500000000e+02 2.179513585524e-03 7.140613596993e-05 2.650472341846e+00
9.725000000000e+02 1.244167293445e-03 7.402766945860e-05 2.610209850997e+00
9.727500000000e+02 4.262017854040e-04 7.638554990380e-05 2.571268996869e+00
9.730000000000e+02 -2.583935071447e-04 7.843825699014e-05 2.533664139475e+00
9.732500000000e+02 -7.949121190803e-04 8.014731573910e-05 2.497406402932e+00
9.735000000000e+02 -1.170156633488e-03 8.147783994863e-05 2.462503666074e+00
9.737500000000e+02 -1.372647932567e-03 8.239902458454e-05 2.428960583117e+00
9.740000000000e+02 -1.392817658991e-03 8.288459699959e-05 2.396778622369e+00
9.742500000000e+02 -1.223177838518e-03 8.291320438172e-05 2.365956131642e+00
9.745000000000e+02 -8.584656655294e-04 8.246873865345e-05 2.336488425818e+00
9.747500000000e+02 -2.957625816963e-04 8.154059875384e-05 2.308367892514e+00
9.750000000000e+02 4.654177753688e-04 8.012387353434e-05 2.281584120936e+00
9.752500000000e+02 1.423073398226e-03 7.821944778458e-05 2.256124048876e+00
9.755000000000e+02 2.572689201733e-03 7.583403150688e-05 2.231972123688e+00
9.757500000000e+02 3.907248813842e-03 7.298014147902e-05 2.209110481378e+00
9.760000000000e+02 5.417280703868e-03 6.967592599616e-05 2.187519137426e+00
9.762500000000e+02 7.090939795366e-03 6.594498663012e-05 2.167176188410e+00
9.765000000000e+02 8.914125838293e-03 6.181609640551e-05 2.148058023719e+00
9.767500000000e+02 1.087063466811e-02 5.732285178975e-05 2.130139542228e+00
9.770000000000e+02 1.294234521601e-02 5.250325539741e-05 2.113394375553e+00
9.772500000000e+02 1.510943745046e-02 4.739924233316e-05 2.097795113069e+00
9.775000000000e+02 1.735064062777e-02 4.205615227801e-05 2.083313527466e+00
9.777500000000e+02 1.964350778532e-02 3.652215684957e-05 2.069920799400e+00
9.780000000000e+02 2.196471429992e-02 3.084766258313e-05 2.057587738914e+00
9.782500000000e+02 2.429037527974e-02 2.508467924472e-05 2.046285001070e+00
9.785000000000e+02 2.659637794841e-02 1.928616042718e-05 2.035983297066e+00
9.787500000000e+02 2.885872376805e-02 1.350534913294e-05 2.026653596008e+00
9.790000000000e+02 3.105387451248e-02 7.795117212772e-06 2.018267316746e+00
9.792500000000e+02 3.315909797201e-02 2.207316136260e-06 2.010796512578e+00
9.795000000000e+02 3.515280505050e-02 -3.207851903136e-06 2.004214040191e+00
9.797500000000e+02 3.701487541802e-02 -8.402441375926e-06 1.998493721266e+00
9.800000000000e+02 3.872696224109e-02 -1.333133136044e-05 1.993610486338e+00
9.802500000000e+02 4.027277426945e-02 -1.795275860264e-05 1.989540509969e+00
9.805000000000e+02 4.163832572471e-02 -2.222879721506e-05 1.986261327125e+00
9.807500000000e+02 4.281215328525e-02 -2.612578886027e-05 1.983751939764e+00
9.810000000000e+02 4.378549149537e-02 -2.961471602092e-05 1.981992904184e+00
9.812500000000e+02 4.455240699443e-02 -3.267151091552e-05 1.980966407761e+00
9.815000000000e+02 4.510988457588e-02 -3.527729092451e-05 1.980656326497e+00
9.817500000000e+02 4.545786674260e-02 -3.741853417824e-05 1.981048271430e+00
9.820000000000e+02 4.559924194952e-02 -3.908717673282e-05 1.982129616385e+00
9.822500000000e+02 4.553978444142e-02 -4.028064161299e-05 1.983889514470e+00
9.825000000000e+02 4.528804320796e-02 -4.100179084177e-05 1.986318896702e+00
9.827500000000e+02 4.485518425605e-02 -4.125880823924e-05 1.989410459562e+00
9.830000000000e+02 4.425478658198e-02 -4.106501151513e-05 1.993158636904e+00
9.832500000000e+02 4.350259628493e-02 -4.043859683731e-05 1.997559559036e+00
9.835000000000e+02 4.261624356552e-02 -3.940232415930e-05 2.002611001088e+00
9.837500000000e+02 4.161492699027e-02 -3.798314518966e-05 2.008312318341e+00
9.840000000000e+02 4.051907199692e-02 -3.621177670490e-05 2.014664372387e+00
9.842500000000e+02 3.934996993818e-02 -3.412222989818e-05 2.021669447146e+00
9.845000000000e+02 3.812940549327e-02 -3.175130727692e-05 2.029331158803e+00
9.847500000000e+02 3.687927943440e-02 -2.913807248509e-05 2.037654358027e+00
9.850000000000e+02 3.562123491306e-02 -2.632330114649e-05 2.046645027237e+00
9.852500000000e+02 3.437629489290e-02 -2.334892260006e-05 2.056310176306e+00
9.855000000000e+02 3.316451796935e-02 -2.025746252057e-05 2.066657735030e+00
9.857500000000e+02 3.200467971764e-02 -1.709149594034e-05 2.077696445388e+00
9.860000000000e+02 3.091398568325e-02 -1.389311562344e-05 2.089435757324e+00
9.862500000000e+02 2.990782181442e-02 -1.070342441795e-05 2.101885724047e+00
9.865000000000e+02 2.899954645943e-02 -7.562057792926e-06 2.115056904779e+00
9.867500000000e+02 2.820032807242e-02 -4.506750713645e-06 2.128960268676e+00
9.870000000000e+02 2.751903027047e-02 -1.572944544587e-06 2.143607107826e+00
9.872500000000e+02 2.696214623573e-02 1.206564588491e-06 2.159008952766e+00
9.875000000000e+02 2.653378182417e-02 3.801931079322e-06 2.175177495895e+00
9.877500000000e+02 2.623568632427e-02 6.186517861329e-06 2.192124520825e+00
9.880000000000e+02 2.606732905612e-02 8.337105362688e-06 2.209861834324e+00
9.882500000000e+02 2.602601728880e-02 1.023405832434e-05 2.228401206271e+00
9.885000000000e+02 2.610705238498e-02 1.186144529375e-05 2.247754309364e+00
9.887500000000e+02 2.630391757341e-02 1.320712028352e-05 2.267932665112e+00
9.890000000000e+02 2.660849292097e-02 1.426276131403e-05 2.288947587704e+00
9.892500000000e+02 2.701128986115e-02 1.502387887697e-05 2.310810131730e+00
9.895000000000e+02 2.750169962889e-02 1.548978186675e-05 2.333531037365e+00
9.897500000000e+02 2.806824836189e-02 1.566351425764e-05 2.357120675010e+00
9.900000000000e+02 2.869885171149e-02 1.555176668885e-05 2.381588989763e+00
9.902500000000e+02 2.938106333884e-02 1.516475340035e-05 2.406945442926e+00
9.905000000000e+02 3.010231114007e-02 1.451606175210e-05 2.433198952565e+00
9.907500000000e+02 3.085011645531e-02 1.362247538475e-05 2.460357833864e+00
9.910000000000e+02 3.161229234200e-02 1.250377008585e-05 2.488429738416e+00
9.912500000000e+02 3.237711762434e-02 1.118249040838e-05 2.517421594801e+00
9.915000000000e+02 3.313348428633e-02 9.683681173128e-06 2.547339551291e+00
9.917500000000e+02 3.387101752401e-02 8.034592273720e-06 2.578188921420e+00
9.920000000000e+02 3.458016717507e-02 6.264382035243e-06 2.609974134187e+00
9.922500000000e+02 3.525227144539e-02 4.403812880110e-06 2.642698689684e+00
9.925000000000e+02 3.587959373875e-02 2.484869597946e-06 2.676365122305e+00
9.927500000000e+02 3.645533576484e-02 5.403886725874e-07 2.710974969808e+00
9.930000000000e+02 3.697362785440e-02 -1.396320170183e-06 2.746528751999e+00
9.932500000000e+02 3.742950018631e-02 -3.291863428789e-06 2.783025958682e+00
9.935000000000e+02 3.781883942904e-02 -5.113157252240e-06 2.820465043858e+00
9.937500000000e+02 3.813833244593e-02 -6.827815596328e-06 2.858843430795e+00
9.940000000000e+02 3.838540162080e-02 -8.404528236361e-06 2.898157525587e+00
9.942500000000e+02 3.855813645027e-02 -9.813426210453e-06 2.938402734844e+00
9.945000000000e+02 3.865522210226e-02 -1.102641899833e-05 2.979573494635e+00
9.947500000000e+02 3.867587123399e-02 -1.201751042684e-05 3.021663299450e+00
9.950000000000e+02 3.861975838392e-02 -1.276308104226e-05 3.064664740518e+00
9.952500000000e+02 3.848696233601e-02 -1.324213797363e-05 3.108569541326e+00
9.955000000000e+02 3.827791508723e-02 -1.343652657768e-05 3.153368599625e+00
9.957500000000e+02 3.799336142680e-02 -1.333110560039e-05 3.199052023983e+00
9.960000000000e+02 3.763432712012e-02 -1.291387914268e-05 3.245609173878e+00
9.962500000000e+02 3.720209826997e-02 -1.217609851514e-05 3.293028692136e+00
9.965000000000e+02 3.669820936521e-02 -1.111233415996e-05 3.341298538268e+00
9.967500000000e+02 3.612444128921e-02 -9.720493220955e-06 3.390406012639e+00
9.970000000000e+02 3.548282627634e-02 -8.001811201919e-06 3.440337779715e+00
9.972500000000e+02 3.477565987531e-02 -5.960818683981e-06 3.491079881358e+00
9.975000000000e+02 3.400551691762e-02 -3.605279545266e-06 3.542617748311e+00
9.977500000000e+02 3.317527106328e-02 -9.461043907200e-07 3.594936201946e+00
9.980000000000e+02 3.228811501063e-02 2.002766620518e-06 3.648019452800e+00
9.982500000000e+02 3.134757958028e-02 5.224498400874e-06 3.701851093573e+00
9.985000000000e+02 3.035754945052e-02 8.699516192451e-06 3.756414085397e+00
9.987500000000e+02 2.932227299876e-02 1.240568070604e-05 3.811690742058e+00
9.990000000000e+02 2.824636473225e-02 1.631848355990e-05 3.867662709422e+00
9.992500000000e+02 2.713479869555e-02 2.041126212637e-05 3.924310943188e+00
9.995000000000e+02 2.599289212355e-02 2.465543496646e-05 3.981615682899e+00
9.997500000000e+02 2.482627880420e-02 2.902075697930e-05 4.039556426790e+00
1.000000000000e+03 2.364087255347e-02 3.347559512945e-05 4.098111905433e+00
1.000250000000e+03 2.244282149461e-02 3.798722268811e-05 4.157260056896e+00
1.000500000000e+03 2.123845446241e-02 4.252213526051e-05 4.216978001840e+00
1.000750000000e+03 2.003422111277e-02 4.704638009689e-05 4.277242022222e+00
1.001000000000e+03 1.883662791153e-02 5.152590092508e-05 4.338027542645e+00
1.001250000000e+03 1.765217223745e-02 5.592689577369e-05 4.399309113789e+00
1.001500000000e+03 1.648727695234e-02 6.021618191762e-05 4.461060401978e+00
1.001750000000e+03 1.534822779142e-02 6.436156481932e-05 4.523254181233e+00
1.002000000000e+03 1.424111574180e-02 6.833220578592e-05 4.585862332294e+00
1.002250000000e+03 1.317178611029e-02 7.209898292462e-05 4.648855846096e+00
1.002500000000e+03 1.214579565347e-02 7.563483990894e-05 4.712204833107e+00
1.002750000000e+03 1.116837862437e-02 7.891511616698e-05 4.775878540288e+00
1.003000000000e+03 1.024442162313e-02 8.191785379069e-05 4.839845372934e+00
1.003250000000e+03 9.378447146693e-03 8.462407394150e-05 4.904072925230e+00
1.003500000000e+03 8.574604338158e-03 8.701800076830e-05 4.968528016520e+00
1.003750000000e+03 7.836665973416e-03 8.908727982743e-05 5.033176736171e+00
1.004000000000e+03 7.168029061731e-03 9.082314578132e-05 5.097984494937e+00
1.004250000000e+03 6.571717640300e-03 9.222049905347e-05 5.162916084567e+00
1.004500000000e+03 6.050384608397e-03 9.327796142594e-05 5.227935744051e+00
1.004750000000e+03 5.606311283200e-03 9.399787921854e-05 5.293007233769e+00
1.005000000000e+03 5.241402489506e-03 9.438626926503e-05 5.358093915986e+00
1.005250000000e+03 4.957175260637e-03 9.445271137784e-05 5.423158842279e+00
1.005500000000e+03 4.754741148400e-03 9.421019148356e-05 5.488164846707e+00
1.005750000000e+03 4.634781025774e-03 9.367490555909e-05 5.553074644446e+00
1.006000000000e+03 4.597513349530e-03 9.286596089148e-05 5.617850934431e+00
1.006250000000e+03 4.642656103684e-03 9.180512840887e-05 5.682456506642e+00
1.006500000000e+03 4.769385399913e-03 9.051650293504e-05 5.746854351111e+00
1.006750000000e+03 4.976292203119e-03 8.902614239006e-05 5.811007768807e+00
1.007000000000e+03 5.261340328211e-03 8.736168766965e-05 5.874880483158e+00
1.007250000000e+03 5.621829056859e-03 8.555196083507e-05 5.938436749791e+00
1.007500000000e+03 6.054362531723e-03 8.362655584171e-05 6.001641465830e+00
1.007750000000e+03 6.554829928315e-03 8.161542097357e-05 6.064460274134e+00
1.008000000000e+03 7.118398148351e-03 7.954844556693e-05 6.126859663778e+00
1.008250000000e+03 7.739519589655e-03 7.745505246329e-05 6.188807063433e+00
1.008500000000e+03 8.411956265762e-03 7.536380732137e-05 6.250270929332e+00
1.008750000000e+03 9.128821636234e-03 7.330204743128e-05 6.311220823551e+00
1.009000000000e+03 9.882639927237e-03 7.129553611446e-05 6.371627482964e+00
1.009250000000e+03 1.066542257045e-02 6.936814887573e-05 6.431462880217e+00
1.009500000000e+03 1.146876042607e-02 6.754159786573e-05 6.490700271332e+00
1.009750000000e+03 1.228392999329e-02 6.583517937436e-05 6.549314235275e+00
1.010000000000e+03 1.310201078461e-02 6.426557281106e-05 6.607280699198e+00
1.010250000000e+03 1.391401167471e-02 6.284669189782e-05 6.664576955215e+00
1.010500000000e+03 1.471100221574e-02 6.158956690225e-05 6.721181662668e+00
1.010750000000e+03 1.548424702190e-02 6.050227232796e-05 6.777074842442e+00
1.011000000000e+03 1.622533861434e-02 5.958990291471e-05 6.832237857222e+00
1.011250000000e+03 1.692632738619e-02 5.885459027846e-05 6.886653384832e+00
1.011500000000e+03 1.757984449515e-02 5.829556366826e-05 6.940305380119e+00
1.011750000000e+03 1.817921582362e-02 5.790925121468e-05 6.993179028050e+00
1.012000000000e+03 1.871856579119e-02 5.768941571307e-05 7.045260692192e+00
1.012250000000e+03 1.919290719322e-02 5.762732183912e-05 7.096537852769e+00
1.012500000000e+03 1.959821834481e-02 5.771195810747e-05 7.146999043743e+00
1.012750000000e+03 1.993150385636e-02 5.793026540477e-05 7.196633782944e+00
1.013000000000e+03 2.019083992926e-02 5.826738762899e-05 7.245432501232e+00
1.013250000000e+03 2.037540212735e-02 5.870695148408e-05 7.293386468457e+00
1.013500000000e+03 2.048547672933e-02 5.923133294755e-05 7.340487722057e+00
1.013750000000e+03 2.052245305385e-02 5.982197042012e-05 7.386728993780e+00
1.014000000000e+03 2.048879777549e-02 6.045970078364e-05 7.432103639513e+00
1.014250000000e+03 2.038801034244e-02 6.112505310998e-05 7.476605572053e+00
1.014500000000e+03 2.022455934191e-02 6.179854800289e-05 7.520229197712e+00
1.014750000000e+03 2.000379973464e-02 6.246099836424e-05 7.562969357529e+00
1.015000000000e+03 1.973187110937e-02 6.309379556993e-05 7.604821273110e+00
1.015250000000e+03 1.941557839757e-02 6.367917971115e-05 7.645780500030e+00
1.015500000000e+03 1.906225522114e-02 6.420051500625e-05 7.685842885721e+00
1.015750000000e+03 1.867961260026e-02 6.464250978061e-05 7.725004534167e+00
1.016000000000e+03 1.827557540943e-02 6.499143257341e-05 7.763261778163e+00
1.016250000000e+03 1.785810961686e-02 6.523531053915e-05 7.800611156744e+00
1.016500000000e+03 1.743504469367e-02 6.536410206104e-05 7.837049399421e+00
1.016750000000e+03 1.701389523066e-02 6.536984822295e-05 7.872573416262e+00
1.017000000000e+03 1.660168751751e-02 6.524679906345e-05 7.907180293003e+00
1.017250000000e+03 1.620479573200e-02 6.499151733599e-05 7.940867290862e+00
1.017500000000e+03 1.582879322178e-02 6.460297187258e-05 7.973631849689e+00
1.017750000000e+03 1.547832493287e-02 6.408258715246e-05 8.005471594647e+00
1.018000000000e+03 1.515700411278e-02 6.343428253019e-05 8.036384343480e+00
1.018250000000e+03 1.486733888568e-02 6.266448659767e-05 8.066368115752e+00
1.018500000000e+03 1.461068979054e-02 6.178211993882e-05 8.095421140194e+00
1.018750000000e+03 1.438726227199e-02 6.079851565172e-05 8.123541862440e+00
1.019000000000e+03 1.419613206278e-02 5.972743976126e-05 8.150728948074e+00
1.019250000000e+03 1.403530435796e-02 5.858494432895e-05 8.176981283194e+00
1.019500000000e+03 1.390180371765e-02 5.738922059462e-05 8.202297970899e+00
1.019750000000e+03 1.379179018947e-02 5.616033909170e-05 8.226678320931e+00
1.020000000000e+03 1.370069797099e-02 5.492007553559e-05 8.250121834945e+00
1.020250000000e+03 1.362339005044e-02 5.369167514507e-05 8.272628185940e+00
1.020500000000e+03 1.355432191406e-02 5.249952935671e-05 8.294197189518e+00
1.020750000000e+03 1.348770870475e-02 5.136882456944e-05 8.314828770847e+00
1.021000000000e+03 1.341768829567e-02 5.032515686046e-05 8.334522924871e+00
1.021250000000e+03 1.333847424535e-02 4.939411351865e-05 8.353279670688e+00
1.021500000000e+03 1.324449330673e-02 4.860082516353e-05 8.371099002887e+00
1.021750000000e+03 1.313050247539e-02 4.796949381466e-05 8.387980835872e+00
1.022000000000e+03 1.299168302347e-02 4.752294798974e-05 8.403924948245e+00
1.022250000000e+03 1.282370922830e-02 4.728218210245e-05 8.418930923831e+00
1.022500000000e+03 1.262279169911e-02 4.726587126416e-05 8.432998092692e+00
1.022750000000e+03 1.238569648556e-02 4.748994728115e-05 8.446125471907e+00
1.023000000000e+03 1.210974193676e-02 4.796721769010e-05 8.458311710923e+00
1.023250000000e+03 1.179277805669e-02 4.870702813015e-05 8.469555035434e+00
1.023500000000e+03 1.143315151065e-02 4.971498715234e-05 8.479853199649e+00
1.023750000000e+03 1.102966169859e-02 5.099276210871e-05 8.489203443889e+00
1.024000000000e+03 1.058151457377e-02 5.253795239823e-05 8.497602454573e+00
1.024250000000e+03 1.008827642275e-02 5.434405769450e-05 8.505046337616e+00
1.024500000000e+03 9.549836042474e-03 5.640048194305e-05 8.511530593542e+00
1.024750000000e+03 8.966375204273e-03 5.869268451281e-05 8.517050107378e+00
1.025000000000e+03 8.338354508437e-03 6.120241926699e-05 8.521599141557e+00
1.025250000000e+03 7.666512165112e-03 6.390800458059e-05 8.525171343978e+00
1.025500000000e+03 6.951880297226e-03 6.678467582150e-05 8.527759759915e+00
1.025750000000e+03 6.195814073497e-03 6.980501738332e-05 8.529356858633e+00
1.026000000000e+03 5.400035188147e-03 7.293943548844e-05 8.529954564351e+00
1.026250000000e+03 4.566683259878e-03 7.615666060187e-05 8.529544301008e+00
1.026500000000e+03 3.698373926710e-03 7.942428064661e-05 8.528117041691e+00
1.026750000000e+03 2.798256749827e-03 8.270935010377e-05 8.525663369280e+00
1.027000000000e+03 1.870068980819e-03 8.597889061637e-05 8.522173544822e+00
1.027250000000e+03 9.181800940158e-04 8.920039444360e-05 8.517637581501e+00
1.027500000000e+03 -5.237837283353e-05 9.234234041894e-05 8.512045328662e+00
1.027750000000e+03 -1.035901251566e-03 9.537467203521e-05 8.505386559322e+00
1.028000000000e+03 -2.026020249606e-03 9.826921237222e-05 8.497651065504e+00
1.028250000000e+03 -3.015738730907e-03 1.010000244194e-04 8.488828757481e+00
1.028500000000e+03 -3.997491741444e-03 1.035437163019e-04 8.478909768096e+00
1.028750000000e+03 -4.963231849287e-03 1.058796840716e-04 8.467884558857e+00
1.029000000000e+03 -5.904538496049e-03 1.079902922037e-04 8.455744029848e+00
1.029250000000e+03 -6.812749033725e-03 1.098609919383e-04 8.442479629989e+00
1.029500000000e+03 -7.679107516803e-03 1.114803802492e-04 8.428083467486e+00
1.029750000000e+03 -8.494927025057e-03 1.128402031189e-04 8.412548418988e+00
1.030000000000e+03 -9.251760582191e-03 1.139353093413e-04 8.395868235960e+00
1.030250000000e+03 -9.941574731913e-03 1.147635580719e-04 8.378037647322e+00
1.030500000000e+03 -1.055692219027e-02 1.153256907701e-04 8.359052455973e+00
1.030750000000e+03 -1.109110603374e-02 1.156251696052e-04 8.338909628955e+00
1.031000000000e+03 -1.153833136714e-02 1.156679916989e-04 8.317607379041e+00
1.031250000000e+03 -1.189384159965e-02 1.154624874136e-04 8.295145236707e+00
1.031500000000e+03 -1.215403190283e-02 1.150191033593e-04 8.271524111634e+00
1.031750000000e+03 -1.231654129247e-02 1.143501837548e-04 8.246746342824e+00
1.032000000000e+03 -1.238031636748e-02 1.134697448419e-04 8.220815736236e+00
1.032250000000e+03 -1.234565019657e-02 1.123932580189e-04 8.193737590564e+00
1.032500000000e+03 -1.221419084307e-02 1.111374493478e-04 8.165518709380e+00
1.032750000000e+03 -1.198892507376e-02 1.097200373097e-04 8.136167401897e+00
1.033000000000e+03 -1.167413311960e-02 1.081595567166e-04 8.105693469854e+00
1.033250000000e+03 -1.127532153993e-02 1.064752051198e-04 8.074108184456e+00
1.033500000000e+03 -1.079913103868e-02 1.046866387136e-04 8.041424250206e+00
1.033750000000e+03 -1.025322784305e-02 1.028137736666e-04 8.007655761127e+00
1.034000000000e+03 -9.646176170681e-03 1.008766226625e-04 7.972818144759e+00
1.034250000000e+03 -8.987300538410e-03 9.889513706385e-05 7.936928101293e+00
1.034500000000e+03 -8.286537222993e-03 9.688905074118e-05 7.900003533750e+00
1.034750000000e+03 -7.554280055371e-03 9.487772890826e-05 7.862063472542e+00
1.035000000000e+03 -6.801224882852e-03 9.288002540842e-05 7.823127997867e+00
1.035250000000e+03 -6.038213322578e-03 9.091414353202e-05 7.783218156983e+00
1.035500000000e+03 -5.276080018415e-03 8.899750565303e-05 7.742355879279e+00
1.035750000000e+03 -4.525506154701e-03 8.714663739567e-05 7.700563893109e+00
1.036000000000e+03 -3.796879773741e-03 8.537702135192e-05 7.657865639548e+00
1.036250000000e+03 -3.100165957963e-03 8.370300884822e-05 7.614285188705e+00
1.036500000000e+03 -2.444787464567e-03 8.213771599688e-05 7.569847157053e+00
1.036750000000e+03 -1.839517012063e-03 8.069295586130e-05 7.524576627232e+00
1.037000000000e+03 -1.292381828693e-03 7.937914999007e-05 7.478499068754e+00
1.037250000000e+03 -8.105811897421e-04 7.820525706279e-05 7.431640264739e+00
1.037500000000e+03 -4.004171281196e-04 7.717872189880e-05 7.384026238288e+00
1.037750000000e+03 -6.723835775629e-05 7.630544944415e-05 7.335683184184e+00
1.038000000000e+03 1.846024450150e-04 7.558977427566e-05 7.286637403159e+00
1.038250000000e+03 3.517781548537e-04 7.503446847335e-05 7.236915238674e+00
1.038500000000e+03 4.320042748740e-04 7.464078367961e-05 7.186543019463e+00
1.038750000000e+03 4.240431378251e-04 7.440844877871e-05 7.135547002827e+00
1.039000000000e+03 3.276961923443e-04 7.433573247509e-05 7.083953321514e+00
1.039250000000e+03 1.437853322006e-04 7.441948382525e-05 7.031787935876e+00
1.039500000000e+03 -1.258771106170e-04 7.465520558686e-05 6.979076585837e+00
1.039750000000e+03 -4.785277581400e-04 7.503716678603e-05 6.925844749267e+00
1.040000000000e+03 -9.105014322745e-04 7.555849286051e-05 6.872117600291e+00
1.040250000000e+03 -1.417288338248e-03 7.621126712065e-05 6.817919973062e+00
1.040500000000e+03 -1.993599148523e-03 7.698664400177e-05 6.763276326592e+00
1.040750000000e+03 -2.633436584161e-03 7.787497076345e-05 6.708210713780e+00
1.041000000000e+03 -3.330172797298e-03 7.886590015446e-05 6.652746752468e+00
1.041250000000e+03 -4.076631651568e-03 7.994850074028e-05 6.596907600263e+00
1.041500000000e+03 -4.865174529150e-03 8.111139625250e-05 6.540715932024e+00
1.041750000000e+03 -5.687789275831e-03 8.234285783817e-05 6.484193920867e+00
1.042000000000e+03 -6.536180249866e-03 8.363092785413e-05 6.427363222661e+00
1.042250000000e+03 -7.401859741997e-03 8.496351537696e-05 6.370244964033e+00
1.042500000000e+03 -8.276238148928e-03 8.632848614168e-05 6.312859734597e+00
1.042750000000e+03 -9.150713481320e-03 8.771374271138e-05 6.255227583189e+00
1.043000000000e+03 -1.001675774392e-02 8.910729304365e-05 6.197368018539e+00
1.043250000000e+03 -1.086599971833e-02 9.049730754851e-05 6.139300014940e+00
1.043500000000e+03 -1.169030395949e-02 9.187216130369e-05 6.081042022245e+00
1.043750000000e+03 -1.248184367049e-02 9.322046613766e-05 6.022611981396e+00
1.044000000000e+03 -1.323316772522e-02 9.453109045424e-05 5.964027344906e+00
1.044250000000e+03 -1.393726090334e-02 9.579316683969e-05 5.905305102331e+00
1.044500000000e+03 -1.458759632837e-02 9.699608889116e-05 5.846461811433e+00
1.044750000000e+03 -1.517818091048e-02 9.812950026417e-05 5.787513633176e+00
1.045000000000e+03 -1.570359219585e-02 9.918327634517e-05 5.728476372390e+00
1.045250000000e+03 -1.615900767148e-02 1.001475012029e-04 5.669365522124e+00
1.045500000000e+03 -1.654022597535e-02 1.010124427596e-04 5.610196312447e+00
1.045750000000e+03 -1.684368126551e-02 1.017685279129e-04 5.550983761280e+00
1.046000000000e+03 -1.706644991654e-02 1.024063207116e-04 5.491742728676e+00
1.046250000000e+03 -1.720625077113e-02 1.029165065362e-04 5.432487972927e+00
1.046500000000e+03 -1.726144004023e-02 1.032898849997e-04 5.373234205815e+00
1.046750000000e+03 -1.723100036613e-02 1.035173731418e-04 5.313996149932e+00
1.047000000000e+03 -1.711452614248e-02 1.035900222413e-04 5.254788593161e+00
1.047250000000e+03 -1.691220530752e-02 1.034990485206e-04 5.195626440939e+00
1.047500000000e+03 -1.662479811641e-02 1.032358804290e-04 5.136524766995e+00
1.047750000000e+03 -1.625361472628e-02 1.027922223437e-04 5.077498857263e+00
1.048000000000e+03 -1.580049112162e-02 1.021601359543e-04 5.018564251529e+00
1.048250000000e+03 -1.526776534723e-02 1.013321379782e-04 4.959736775838e+00
1.048500000000e+03 -1.465825336833e-02 1.003013143090e-04 4.901032571410e+00
1.048750000000e+03 -1.397522634698e-02 9.906144878494e-05 4.842468112310e+00
1.049000000000e+03 -1.322238829906e-02 9.760716468701e-05 4.784060218692e+00
1.049250000000e+03 -1.240385582669e-02 9.593407741421e-05 4.725826057329e+00
1.049500000000e+03 -1.152413831303e-02 9.403895172652e-05 4.667783137231e+00
1.049750000000e+03 -1.058812027537e-02 9.191987087237e-05 4.609949292061e+00
1.050000000000e+03 -9.601044190261e-03 8.957640520532e-05 4.552342655807e+00
1.050250000000e+03 -8.568493940265e-03 8.700976919074e-05 4.494981629617e+00
1.050500000000e+03 -7.496379316371e-03 8.422298063901e-05 4.437884836985e+00
1.050750000000e+03 -6.390919667876e-03 8.122100831351e-05 4.381071072995e+00
1.051000000000e+03 -5.258626484219e-03 7.801090500600e-05 4.324559246149e+00
1.051250000000e+03 -4.106285890246e-03 7.460192264122e-05 4.268368310070e+00
1.051500000000e+03 -2.940937943174e-03 7.100559387371e-05 4.212517192151e+00
1.051750000000e+03 -1.769853898523e-03 6.723583228174e-05 4.157024715603e+00
1.052000000000e+03 -6.005103787090e-04 6.330896011533e-05 4.101909517503e+00
1.052250000000e+03 5.594399582874e-04 5.924370419133e-05 4.047189963667e+00
1.052500000000e+03 1.702202525798e-03 5.506117680729e-05 3.992884063533e+00
1.052750000000e+03 2.819877610261e-03 5.078481845666e-05 3.939009381556e+00
1.053000000000e+03 3.904503126588e-03 4.644029865919e-05 3.885582952618e+00
1.053250000000e+03 4.948101072789e-03 4.205537951435e-05 3.832621198191e+00
1.053500000000e+03 5.942729326809e-03 3.765974718201e-05 3.780139847889e+00
1.053750000000e+03 6.880536198484e-03 3.328478673315e-05 3.728153863140e+00
1.054000000000e+03 7.753821215599e-03 2.896331018479e-05 3.676677371526e+00
1.054250000000e+03 8.555097416833e-03 2.472928972788e-05 3.625723604548e+00
1.054500000000e+03 9.277158753086e-03 2.061752166957e-05 3.575304848237e+00
1.054750000000e+03 9.913148424994e-03 1.666326311206e-05 3.525432400140e+00
1.055000000000e+03 1.045663057360e-02 1.290183777616e-05 3.476116540556e+00
1.055250000000e+03 1.090166196815e-02 9.368218527511e-06 3.427366512499e+00
1.055500000000e+03 1.124286491190e-02 6.096586462973e-06 3.379190516775e+00
1.055750000000e+03 1.147549880781e-02 3.119875488122e-06 3.331595717343e+00
1.056000000000e+03 1.159553062904e-02 4.693077224616e-07 3.284588262006e+00
1.056250000000e+03 1.159970233603e-02 -1.826074455591e-06 3.238173314770e+00
1.056500000000e+03 1.148559494370e-02 -3.739872933312e-06 3.192355101482e+00
1.056750000000e+03 1.125168758236e-02 -5.248785633627e-06 3.147136968599e+00
1.057000000000e+03 1.089741047505e-02 -6.333041447981e-06 3.102521454043e+00
1.057250000000e+03 1.042319152875e-02 -6.976806270431e-06 3.058510368423e+00
1.057500000000e+03 9.830494076650e-03 -7.168533569774e-06 3.015104887932e+00
1.057750000000e+03 9.121846438492e-03 -6.901328013648e-06 2.972305655123e+00
1.058000000000e+03 8.300860751573e-03 -6.173206000271e-06 2.930112888270e+00
1.058250000000e+03 7.372240647452e-03 -4.987312855503e-06 2.888526496698e+00
1.058500000000e+03 6.341778401674e-03 -3.352087098896e-06 2.847546200302e+00
1.058750000000e+03 5.216338763612e-03 -1.281349068044e-06 2.807171652262e+00
1.059000000000e+03 4.003829632556e-03 1.205684707656e-06 2.767402562359e+00
1.059250000000e+03 2.713160849708e-03 4.084458505971e-06 2.728238819318e+00
1.059500000000e+03 1.354187832915e-03 7.325217545151e-06 2.689680610243e+00
1.059750000000e+03 -6.235765630558e-05 1.089322743911e-05 2.651728535248e+00
1.060000000000e+03 -1.524950118050e-03 1.474907351132e-05 2.614383715744e+00
1.060250000000e+03 -3.021366789800e-03 1.884904041818e-05 2.577647894087e+00
1.060500000000e+03 -4.538795378004e-03 2.314556434313e-05 2.541523524507e+00
1.060750000000e+03 -6.063954877115e-03 2.758776037673e-05 2.506013852564e+00
1.061000000000e+03 -7.583227098501e-03 3.212201485125e-05 2.471122982557e+00
1.061250000000e+03 -9.082797107405e-03 3.669263569192e-05 2.436855933620e+00
1.061500000000e+03 -1.054880313130e-02 4.124255607224e-05 2.403218680955e+00
1.061750000000e+03 -1.196749215399e-02 4.571407772114e-05 2.370218185792e+00
1.062000000000e+03 -1.332538114919e-02 5.004964744290e-05 2.337862410371e+00
1.062250000000e+03 -1.460942087338e-02 5.419265229062e-05 2.306160321311e+00
1.062500000000e+03 -1.580716089049e-02 5.808822410153e-05 2.275121880821e+00
1.062750000000e+03 -1.690691302568e-02 6.168403920820e-05 2.244758025151e+00
1.063000000000e+03 -1.789791154585e-02 6.493110183919e-05 2.215080634579e+00
1.063250000000e+03 -1.877046685234e-02 6.778449721909e-05 2.186102492167e+00
1.063500000000e+03 -1.951611135352e-02 7.020410286901e-05 2.157837236426e+00
1.063750000000e+03 -2.012773369438e-02 7.215524405996e-05 2.130299305537e+00
1.064000000000e+03 -2.059970059797e-02 7.360928228881e-05 2.103503877958e+00
1.064250000000e+03 -2.092796211555e-02 7.454413038846e-05 2.077466807471e+00
1.064500000000e+03 -2.111014019380e-02 7.494467767349e-05 2.052204557147e+00
1.064750000000e+03 -2.114559624135e-02 7.480311519525e-05 2.027734130212e+00
1.065000000000e+03 -2.103547836499e-02 7.411916399769e-05 2.004073002014e+00
1.065250000000e+03 -2.078274469979e-02 7.290019277581e-05 1.981239051458e+00
1.065500000000e+03 -2.039216251566e-02 7.116122324730e-05 1.959250493828e+00
1.065750000000e+03 -1.987028317507e-02 6.892482388177e-05 1.938125816237e+00
1.066000000000e+03 -1.922539090751e-02 6.622088661692e-05 1.917883714709e+00
1.066250000000e+03 -1.846742618335e-02 6.308629032697e-05 1.898543033856e+00
1.066500000000e+03 -1.760788521976e-02 5.956446419364e-05 1.880122710464e+00
1.066750000000e+03 -1.665969446045e-02 5.570484195977e-05 1.862641718981e+00
1.067000000000e+03 -1.563706294332e-02 5.156222286842e-05 1.846119020518e+00
1.067250000000e+03 -1.455531397399e-02 4.719604675080e-05 1.830573515066e+00
1.067500000000e+03 -1.343069733887e-02 4.266959230254e-05 1.816023995791e+00
1.067750000000e+03 -1.228018652982e-02 3.804911266436e-05 1.802489107656e+00
1.068000000000e+03 -1.112126122030e-02 3.340291737916e-05 1.789987307311e+00
1.068250000000e+03 -9.971679928845e-03 2.880041695508e-05 1.778536826446e+00
1.068500000000e+03 -8.849244945971e-03 2.431114261736e-05 1.768155636830e+00
1.068750000000e+03 -7.771563789506e-03 2.000375558878e-05 1.758861418881e+00
1.069000000000e+03 -6.755809546126e-03 1.594506074826e-05 1.750671531072e+00
1.069250000000e+03 -5.818484287271e-03 1.219904019689e-05 1.743602981547e+00
1.069500000000e+03 -4.975188688912e-03 8.825918321687e-06 1.737672401749e+00
1.069750000000e+03 -4.240401296522e-03 5.881276214648e-06 1.732896020305e+00
1.070000000000e+03 -3.627270623323e-03 3.415226125958e-06 1.729289638070e+00
1.070250000000e+03 -3.147422574128e-03 1.471657547936e-06 1.726868603216e+00
1.070500000000e+03 -2.810787770766e-03 8.757262115466e-08 1.725647785088e+00
1.070750000000e+03 -2.625448620677e-03 -7.074864835643e-07 1.725641547322e+00
1.071000000000e+03 -2.597512077716e-03 -8.919011540431e-07 1.726863718211e+00
1.071250000000e+03 -2.731005995723e-03 -4.523313031080e-07 1.729327558139e+00
1.071500000000e+03 -3.027805245664e-03 6.160547247613e-07 1.733045723111e+00
1.071750000000e+03 -3.487584463152e-03 2.309468623396e-06 1.738030223079e+00
1.072000000000e+03 -4.107803056138e-03 4.615522448514e-06 1.744292375163e+00
1.072250000000e+03 -4.883718229155e-03 7.513370529760e-06 1.751842749892e+00
1.072500000000e+03 -5.808431146158e-03 1.097397571265e-05 1.760691111349e+00
1.072750000000e+03 -6.872961146069e-03 1.496053148947e-05 1.770846349456e+00
1.073000000000e+03 -8.066351189171e-03 1.942895309670e-05 1.782316405457e+00
1.073250000000e+03 -9.375801628636e-03 2.432850021636e-05 1.795108190548e+00
1.073500000000e+03 -1.078682986295e-02 2.960250367504e-05 1.809227497178e+00
1.073750000000e+03 -1.228345603939e-02 3.518918219214e-05 1.824678905111e+00
1.074000000000e+03 -1.384841090850e-02 4.102253510530e-05 1.841465682793e+00
1.074250000000e+03 -1.546336286364e-02 4.703329871392e-05 1.859589684352e+00
1.074500000000e+03 -1.710916205436e-02 5.314995208880e-05 1.879051245524e+00
1.074750000000e+03 -1.876609717666e-02 5.929975583954e-05 1.899849078982e+00
1.075000000000e+03 -2.041416171366e-02 6.540980675135e-05 1.921980171467e+00
1.075250000000e+03 -2.203332508266e-02 7.140809170539e-05 1.945439685246e+00
1.075500000000e+03 -2.360380572021e-02 7.722453574616e-05 1.970220864765e+00
1.075750000000e+03 -2.510634080155e-02 8.279198162214e-05 1.996314952379e+00
1.076000000000e+03 -2.652244846305e-02 8.804714080185e-05 2.023711114475e+00
1.076250000000e+03 -2.783468031722e-02 9.293150203926e-05 2.052396379578e+00
1.076500000000e+03 -2.902685781814e-02 9.739212998530e-05 2.082355591554e+00
1.076750000000e+03 -3.008429000226e-02 1.013823795222e-04 2.113571378941e+00
1.077000000000e+03 -3.099396974341e-02 1.048625083056e-04 2.146024141865e+00
1.077250000000e+03 -3.174474552433e-02 1.078001788729e-04 2.179692057985e+00
1.077500000000e+03 -3.232746370226e-02 1.101708386279e-04 2.214551108740e+00
1.077750000000e+03 -3.273508287423e-02 1.119579801662e-04 2.250575125760e+00
1.078000000000e+03 -3.296275709271e-02 1.131532750467e-04 2.287735858226e+00
1.078250000000e+03 -3.300788461847e-02 1.137565762737e-04 2.326003061127e+00
1.078500000000e+03 -3.287012699953e-02 1.137758010991e-04 2.365344603514e+00
1.078750000000e+03 -3.255139203936e-02 1.132266873053e-04 2.405726596422e+00
1.079000000000e+03 -3.205578788422e-02 1.121324383825e-04 2.447113538888e+00
1.079250000000e+03 -3.138954290406e-02 1.105232540065e-04 2.489468480866e+00
1.079500000000e+03 -3.056089898916e-02 1.084357670794e-04 2.532753201162e+00
1.079750000000e+03 -2.957997564097e-02 1.059123872995e-04 2.576928398364e+00
1.080000000000e+03 -2.845860950076e-02 1.030005692507e-04 2.621953892322e+00
1.080250000000e+03 -2.721017317271e-02 9.975201861934e-05 2.667788834267e+00
1.080500000000e+03 -2.584937360376e-02 9.622184514096e-05 2.714391921970e+00
1.080750000000e+03 -2.439203656660e-02 9.246768232993e-05 2.761721618582e+00
1.081000000000e+03 -2.285487852270e-02 8.854878497877e-05 2.809736371108e+00
1.081250000000e+03 -2.125527089308e-02 8.452512153789e-05 2.858394826694e+00
1.081500000000e+03 -1.961100006742e-02 8.045647556149e-05 2.907656043064e+00
1.081750000000e+03 -1.794002681386e-02 7.640156903363e-05 2.957479692141e+00
1.082000000000e+03 -1.626024893719e-02 7.241722370707e-05 3.007826252215e+00
1.082250000000e+03 -1.458927037171e-02 6.855757056584e-05 3.058657188114e+00
1.082500000000e+03 -1.294418073379e-02 6.487332235980e-05 3.109935115663e+00
1.082750000000e+03 -1.134134667747e-02 6.141111365240e-05 3.161623950961e+00
1.083000000000e+03 -9.796219841806e-03 5.821292478822e-05 3.213689039830e+00
1.083250000000e+03 -8.323162147494e-03 5.531559126748e-05 3.266097268384e+00
1.083500000000e+03 -6.935290889344e-03 5.275040623207e-05 3.318817153002e+00
1.083750000000e+03 -5.644345952649e-03 5.054282172146e-05 3.371818907914e+00
1.084000000000e+03 -4.460577942021e-03 4.871224407182e-05 3.425074493357e+00
1.084250000000e+03 -3.392661818728e-03 4.727193537157e-05 3.478557638895e+00
1.084500000000e+03 -2.447631671545e-03 4.622900526741e-05 3.532243848823e+00
1.084750000000e+03 -1.630841522156e-03 4.558450312039e-05 3.586110383151e+00
1.085000000000e+03 -9.459468032330e-04 4.533360277093e-05 3.640136222626e+00
1.085250000000e+03 -3.949105115805e-04 4.546586398776e-05 3.694302011484e+00
1.085500000000e+03 2.197088688560e-05 4.596557174225e-05 3.748589985677e+00
1.085750000000e+03 3.060212404298e-04 4.681215090141e-05 3.802983885936e+00
1.086000000000e+03 4.601187151672e-04 4.798063893841e-05 3.857468854418e+00
1.086250000000e+03 4.886145178532e-04 4.944220480455e-05 3.912031324745e+00
1.086500000000e+03 3.972346402741e-04 5.116471358618e-05 3.966658897727e+00
1.086750000000e+03 1.929695991452e-04 5.311331929919e-05 4.021340215938e+00
1.087000000000e+03 -1.160487372440e-04 5.525107674242e-05 4.076064827866e+00
1.087250000000e+03 -5.206791327677e-04 5.753956366986e-05 4.130823056167e+00
1.087500000000e+03 -1.010911591775e-03 5.993950477370e-05 4.185605859530e+00
1.087750000000e+03 -1.576013971213e-03 6.241138715726e-05 4.240404703143e+00
1.088000000000e+03 -2.204683153973e-03 6.491605353265e-05 4.295211429479e+00
1.088250000000e+03 -2.885198762876e-03 6.741527495158e-05 4.350018134908e+00
1.088500000000e+03 -3.605578691018e-03 6.987228923233e-05 4.404817058482e+00
1.088750000000e+03 -4.353733966712e-03 7.225230090152e-05 4.459600476137e+00
1.089000000000e+03 -5.117621355655e-03 7.452293410606e-05 4.514360605736e+00
1.089250000000e+03 -5.885394154354e-03 7.665463615081e-05 4.569089527663e+00
1.089500000000e+03 -6.645546920451e-03 7.862102769801e-05 4.623779113670e+00
1.089750000000e+03 -7.387054884787e-03 8.039919719272e-05 4.678420970673e+00
1.090000000000e+03 -8.099506389834e-03 8.196993740039e-05 4.733006398151e+00
1.090250000000e+03 -8.773225461457e-03 8.331791953006e-05 4.787526356390e+00
1.090500000000e+03 -9.399386935674e-03 8.443181172793e-05 4.841971451877e+00
1.090750000000e+03 -9.970118415470e-03 8.530433275108e-05 4.896331931081e+00
1.091000000000e+03 -1.047859135209e-02 8.593225209677e-05 4.950597688240e+00
1.091250000000e+03 -1.091909775425e-02 8.631632923622e-05 5.004758282186e+00
1.091500000000e+03 -1.128711494108e-02 8.646120422476e-05 5.058802965869e+00
1.091750000000e+03 -1.157935242231e-02 8.637523104255e-05 5.112720720641e+00
1.092000000000e+03 -1.179378492362e-02 8.607026924332e-05 5.166500300553e+00
1.092250000000e+03 -1.192966868021e-02 8.556143219973e-05 5.220130281374e+00
1.092500000000e+03 -1.198753926997e-02 8.486679649081e-05 5.273599113257e+00
1.092750000000e+03 -1.196919445410e-02 8.400707530348e-05 5.326895177533e+00
1.093000000000e+03 -1.187765765029e-02 8.300526680866e-05 5.380006843639e+00
1.093250000000e+03 -1.171712590073e-02 8.188628033762e-05 5.432922527098e+00
1.093500000000e+03 -1.149290094910e-02 8.067654896651e-05 5.485630745348e+00
1.093750000000e+03 -1.121130408987e-02 7.940362992476e-05 5.538120171900e+00
1.094000000000e+03 -1.087957717255e-02 7.809579652898e-05 5.590379685745e+00
1.094250000000e+03 -1.050576968735e-02 7.678163157515e-05 5.642398417827e+00
1.094500000000e+03 -1.009861442668e-02 7.548962504730e-05 5.694165790290e+00
1.094750000000e+03 -9.667393060068e-03 7.424778179690e-05 5.745671551034e+00
1.095000000000e+03 -9.221794071672e-03 7.308325291597e-05 5.796905802026e+00
1.095250000000e+03 -8.771764530384e-03 7.202197138401e-05 5.847859018881e+00
1.095500000000e+03 -8.327359373521e-03 7.108831989464e-05 5.898522066719e+00
1.095750000000e+03 -7.898588482170e-03 7.030481996947e-05 5.948886205270e+00
1.096000000000e+03 -7.495266256886e-03 6.969183945052e-05 5.998943090376e+00
1.096250000000e+03 -7.126864295687e-03 6.926736434024e-05 6.048684767015e+00
1.096500000000e+03 -6.802371021439e-03 6.904683170739e-05 6.098103658400e+00
1.096750000000e+03 -6.530157890973e-03 6.904288377899e-05 6.147192545841e+00
1.097000000000e+03 -6.317857505365e-03 6.926523347647e-05 6.195944546924e+00
1.097250000000e+03 -6.172252977607e-03 6.972056782983e-05 6.244353087647e+00
1.097500000000e+03 -6.099180598039e-03 7.041249863668e-05 6.292411870564e+00
1.097750000000e+03 -6.103448507789e-03 7.134154177524e-05 6.340114842282e+00
1.098000000000e+03 -6.188769014053e-03 7.250504592840e-05 6.387456154226e+00
1.098250000000e+03 -6.357709258698e-03 7.389728743001e-05 6.434430126038e+00
1.098500000000e+03 -6.611657703100e-03 7.550955963576e-05 6.481031205933e+00
1.098750000000e+03 -6.950808493840e-03 7.733027628115e-05 6.527253933608e+00
1.099000000000e+03 -7.374160653295e-03 7.934510566029e-05 6.573092898224e+00
1.099250000000e+03 -7.879535654329e-03 8.153714539630e-05 6.618542702761e+00
1.099500000000e+03 -8.463610322002e-03 8.388712739307e-05 6.663597929719e+00
1.099750000000e+03 -9.121962398785e-03 8.637363990358e-05 6.708253102968e+00
1.100000000000e+03 -9.849132698924e-03 8.897338102704e-05 6.752502659645e+00
1.100250000000e+03 -1.063869738983e-02 9.166142954051e-05 6.796340918977e+00
1.100500000000e+03 -1.148335187636e-02 9.441153397277e-05 6.839762052680e+00
1.100750000000e+03 -1.237500540659e-02 9.719641878425e-05 6.882760063679e+00
1.101000000000e+03 -1.330488220301e-02 9.998809626538e-05 6.925328757747e+00
1.101250000000e+03 -1.426363090201e-02 1.027581945179e-04 6.967461725054e+00
1.101500000000e+03 -1.524143805799e-02 1.054782937696e-04 7.009152317464e+00
1.101750000000e+03 -1.622814616402e-02 1.081202533778e-04 7.050393626216e+00
1.102000000000e+03 -1.721337403278e-02 1.106565299263e-04 7.091178462569e+00
1.102250000000e+03 -1.818663815360e-02 1.130605007663e-04 7.131499337660e+00
1.102500000000e+03 -1.913747452128e-02 1.153067763056e-04 7.171348436455e+00
1.102750000000e+03 -2.005555832126e-02 1.173714948906e-04 7.210717597532e+00
1.103000000000e+03 -2.093082216628e-02 1.192326041761e-04 7.249598283486e+00
1.103250000000e+03 -2.175357016050e-02 1.208701135353e-04 7.287981553887e+00
1.103500000000e+03 -2.251458678610e-02 1.222662972383e-04 7.325858035569e+00
1.103750000000e+03 -2.320524158110e-02 1.234059432398e-04 7.363217886443e+00
1.104000000000e+03 -2.381758599431e-02 1.242765653405e-04 7.400050761007e+00
1.104250000000e+03 -2.434444261085e-02 1.248684673877e-04 7.436345773315e+00
1.104500000000e+03 -2.477948770861e-02 1.251748716649e-04 7.472091454328e+00
1.104750000000e+03 -2.511732319678e-02 1.251919932109e-04 7.507275712492e+00
1.105000000000e+03 -2.535353989882e-02 1.249190756119e-04 7.541885791238e+00
1.105250000000e+03 -2.548477027840e-02 1.243583879316e-04 7.575908227055e+00
1.105500000000e+03 -2.550873056224e-02 1.235151865983e-04 7.609328807990e+00
1.105750000000e+03 -2.542425039634e-02 1.223976372701e-04 7.642132535891e+00
1.106000000000e+03 -2.523129274745e-02 1.210167067860e-04 7.674303587579e+00
1.106250000000e+03 -2.493095987349e-02 1.193860177516e-04 7.705825283246e+00
1.106500000000e+03 -2.452548667346e-02 1.175216714839e-04 7.736680059946e+00
1.106750000000e+03 -2.401822384116e-02 1.154420479069e-04 7.766849446668e+00
1.107000000000e+03 -2.341360518582e-02 1.131675733060e-04 7.796314052381e+00
1.107250000000e+03 -2.271710484831e-02 1.107204707394e-04 7.825053557898e+00
1.107500000000e+03 -2.193518229205e-02 1.081244928065e-04 7.853046715954e+00
1.107750000000e+03 -2.107521360245e-02 1.054046357436e-04 7.880271366049e+00
1.108000000000e+03 -2.014541386567e-02 1.025868482497e-04 7.906704454944e+00
1.108250000000e+03 -1.915474897524e-02 9.969773374235e-05 7.932322068238e+00
1.108500000000e+03 -1.811283646939e-02 9.676424787897e-05 7.957099478996e+00
1.108750000000e+03 -1.702984076454e-02 9.381340330189e-05 7.981011200414e+00
1.109000000000e+03 -1.591635882665e-02 9.087196468921e-05 8.004031058872e+00
1.109250000000e+03 -1.478330256701e-02 8.796618480311e-05 8.026132271336e+00
1.109500000000e+03 -1.364177497485e-02 8.512155633938e-05 8.047287542404e+00
1.109750000000e+03 -1.250294507400e-02 8.236252299457e-05 8.067469165399e+00
1.110000000000e+03 -1.137792061026e-02 7.971226573059e-05 8.086649142288e+00
1.110250000000e+03 -1.027762147691e-02 7.719245012580e-05 8.104799306250e+00
1.110500000000e+03 -9.212654787120e-03 7.482306385145e-05 8.121891458751e+00
1.110750000000e+03 -8.193193461815e-03 7.262225272792e-05 8.137897514234e+00
1.111000000000e+03 -7.228858909830e-03 7.060619494220e-05 8.152789647236e+00
1.111250000000e+03 -6.328610127623e-03 6.878892191747e-05 8.166540448557e+00
1.111500000000e+03 -5.500640521831e-03 6.718225237271e-05 8.179123084617e+00
1.111750000000e+03 -4.752281879590e-03 6.579571479079e-05 8.190511454283e+00
1.112000000000e+03 -4.089919412242e-03 6.463649180097e-05 8.200680349695e+00
1.112250000000e+03 -3.518916278921e-03 6.370938615638e-05 8.209605611641e+00
1.112500000000e+03 -3.043550749196e-03 6.301680716569e-05 8.217264283034e+00
1.112750000000e+03 -2.666963607429e-03 6.255877752484e-05 8.223634752381e+00
1.113000000000e+03 -2.391120029151e-03 6.233296282465e-05 8.228696892563e+00
1.113250000000e+03 -2.216783971060e-03 6.233471551481e-05 8.232432188402e+00
1.113500000000e+03 -2.143505693614e-03 6.255713733985e-05 8.234823852566e+00
1.113750000000e+03 -2.169624146528e-03 6.299116066688e-05 8.235856930770e+00
1.114000000000e+03 -2.292280816348e-03 6.362564201082e-05 8.235518390109e+00
1.114250000000e+03 -2.507449011540e-03 6.444747499137e-05 8.233797195984e+00
1.114500000000e+03 -2.809976333102e-03 6.544171958689e-05 8.230684373938e+00
1.114750000000e+03 -3.193638315829e-03 6.659174188067e-05 8.226173053687e+00
1.115000000000e+03 -3.651207108408e-03 6.787937499783e-05 8.220258501956e+00
1.115250000000e+03 -4.174530217055e-03 6.928508964338e-05 8.212938137863e+00
1.115500000000e+03 -4.754620765757e-03 7.078818332770e-05 8.204211534146e+00
1.115750000000e+03 -5.381759156201e-03 7.236698156277e-05 8.194080407138e+00
1.116000000000e+03 -6.045602738543e-03 7.399904905930e-05 8.182548591804e+00
1.116250000000e+03 -6.735304281306e-03 7.566142618110e-05 8.169622005481e+00
1.116500000000e+03 -7.439637594508e-03 7.733085336445e-05 8.155308603211e+00
1.116750000000e+03 -8.147128358339e-03 7.898399955530e-05 8.139618320773e+00
1.117000000000e+03 -8.846189273250e-03 8.059773185895e-05 8.122563013006e+00
1.117250000000e+03 -9.525257869552e-03 8.214935122081e-05 8.104156382383e+00
1.117500000000e+03 -1.017293492289e-02 8.361684402644e-05 8.084413905182e+00
1.117750000000e+03 -1.077812292432e-02 8.497916526726e-05 8.063352750799e+00
1.118000000000e+03 -1.133016175028e-02 8.621647605256e-05 8.040991699746e+00
1.118250000000e+03 -1.181896022740e-02 8.731037675933e-05 8.017351059804e+00
1.118500000000e+03 -1.223512331553e-02 8.824413477060e-05 7.992452579518e+00
1.118750000000e+03 -1.257007118687e-02 8.900289528196e-05 7.966319363158e+00
1.119000000000e+03 -1.281614940553e-02 8.957386879366e-05 7.938975786236e+00
1.119250000000e+03 -1.296673051984e-02 8.994649844582e-05 7.910447410512e+00
1.119500000000e+03 -1.301630283312e-02 9.011263188638e-05 7.880760902185e+00
1.119750000000e+03 -1.296054770393e-02 9.006662039787e-05 7.849943950815e+00
1.120000000000e+03 -1.279640234066e-02 8.980539298498e-05 7.818025191266e+00
1.120250000000e+03 -1.252211083586e-02 8.932851955851e-05 7.785034125768e+00
1.120500000000e+03 -1.213725813430e-02 8.863823238564e-05 7.751001049609e+00
1.120750000000e+03 -1.164278996395e-02 8.773941279566e-05 7.715956977593e+00
1.121000000000e+03 -1.104101683286e-02 8.663954326926e-05 7.679933571844e+00
1.121250000000e+03 -1.033560108244e-02 8.534862253862e-05 7.642963071746e+00
1.121500000000e+03 -9.531529757459e-03 8.387904541890e-05 7.605078222213e+00
1.121750000000e+03 -8.635068700017e-03 8.224544874882e-05 7.566312205374e+00
1.122000000000e+03 -7.653703096905e-03 8.046456832445e-05 7.526698569003e+00
1.122250000000e+03 -6.596060521585e-03 7.855498211901e-05 7.486271157952e+00
1.122500000000e+03 -5.471820807524e-03 7.653688296722e-05 7.445064041441e+00
1.122750000000e+03 -4.291610436659e-03 7.443183289108e-05 7.403111443419e+00
1.123000000000e+03 -3.066884953993e-03 7.226249576761e-05 7.360447669555e+00
1.123250000000e+03 -1.809798916790e-03 7.005230070911e-05 7.317107033598e+00
1.123500000000e+03 -5.330657774605e-04 6.782517068851e-05 7.273123786222e+00
1.123750000000e+03 7.501913745030e-04 6.560522203164e-05 7.228532038921e+00
1.124000000000e+03 2.026595787359e-03 6.341644796051e-05 7.183365693119e+00
1.124250000000e+03 3.282678499020e-03 6.128241112946e-05 7.137658366316e+00
1.124500000000e+03 4.505043607328e-03 5.922594491586e-05 7.091443319850e+00
1.124750000000e+03 5.680534080843e-03 5.726886879454e-05 7.044753389395e+00
1.125000000000e+03 6.796396435601e-03 5.543172014275e-05 6.997620918540e+00
1.125250000000e+03 7.840443894274e-03 5.373350232837e-05 6.950077690933e+00
1.125500000000e+03 8.801211629988e-03 5.219146189606e-05 6.902154871951e+00
1.125750000000e+03 9.668107152369e-03 5.082089043326e-05 6.853882948267e+00
1.126000000000e+03 1.043154890188e-02 4.963495383697e-05 6.805291675844e+00
1.126250000000e+03 1.108309274835e-02 4.864454889017e-05 6.756410033255e+00
1.126500000000e+03 1.161554642645e-02 4.785820425493e-05 6.707266176259e+00
1.126750000000e+03 1.202306585687e-02 4.728200776499e-05 6.657887402456e+00
1.127000000000e+03 1.230123481627e-02 4.691956955269e-05 6.608300119921e+00
1.127250000000e+03 1.244712559813e-02 4.677201661241e-05 6.558529821244e+00
1.127500000000e+03 1.245933820235e-02 4.683802426572e-05 6.508601066872e+00
1.127750000000e+03 1.233802024045e-02 4.711387633705e-05 6.458537468618e+00
1.128000000000e+03 1.208486296398e-02 4.759355975076e-05 6.408361684289e+00
1.128250000000e+03 1.170307615676e-02 4.826888672171e-05 6.358095414877e+00
1.128500000000e+03 1.119734076538e-02 4.912964374384e-05 6.307759406899e+00
1.128750000000e+03 1.057373962431e-02 5.016375540662e-05 6.257373461851e+00
1.129000000000e+03 9.839668453011e-03 5.135749450516e-05 6.206956443339e+00
1.129250000000e+03 9.003726372036e-03 5.269570102739e-05 6.156526293010e+00
1.129500000000e+03 8.075588969221e-03 5.416198248415e-05 6.106100049199e+00
1.129750000000e+03 7.065865923372e-03 5.573895139854e-05 6.055693860222e+00
1.130000000000e+03 5.985944520574e-03 5.740847619606e-05 6.005323009187e+00
1.130250000000e+03 4.847822057272e-03 5.915198399264e-05 5.955001927899e+00
1.130500000000e+03 3.663930385971e-03 6.095067036976e-05 5.904744221129e+00
1.130750000000e+03 2.446955261556e-03 6.278575215854e-05 5.854562682799e+00
1.131000000000e+03 1.209653060781e-03 6.463872363513e-05 5.804469310789e+00
1.131250000000e+03 -3.532992617158e-05 6.649159530253e-05 5.754475327059e+00
1.131500000000e+03 -1.275635849696e-03 6.832712757454e-05 5.704591184910e+00
1.131750000000e+03 -2.499364149167e-03 7.012905141981e-05 5.654826585197e+00
1.132000000000e+03 -3.695232274801e-03 7.188226992641e-05 5.605190478621e+00
1.132250000000e+03 -4.852720811197e-03 7.357298933924e-05 5.555691076564e+00
1.132500000000e+03 -5.962205817055e-03 7.518892656314e-05 5.506335848109e+00
1.132750000000e+03 -7.015070536320e-03 7.671942636889e-05 5.457131525457e+00
1.133000000000e+03 -8.003800702737e-03 7.815556344598e-05 5.408084096694e+00
1.133250000000e+03 -8.922056963715e-03 7.949021220982e-05 5.359198803219e+00
1.133500000000e+03 -9.764725623216e-03 8.071808695115e-05 5.310480135107e+00
1.133750000000e+03 -1.052794906416e-02 8.183575293946e-05 5.261931819131e+00
1.134000000000e+03 -1.120913192277e-02 8.284160120436e-05 5.213556811805e+00
1.134250000000e+03 -1.180692575207e-02 8.373579124910e-05 5.165357290574e+00
1.134500000000e+03 -1.232119400852e-02 8.452016431004e-05 5.117334640370e+00
1.134750000000e+03 -1.275295548048e-02 8.519812222935e-05 5.069489445579e+00
1.135000000000e+03 -1.310431035422e-02 8.577447962849e-05 5.021821479552e+00
1.135250000000e+03 -1.337834956290e-02 8.625528548697e-05 4.974329695901e+00
1.135500000000e+03 -1.357905005231e-02 8.664762389374e-05 4.927012220556e+00
1.135750000000e+03 -1.371115782770e-02 8.695939331102e-05 4.879866347490e+00
1.136000000000e+03 -1.378006216970e-02 8.719906697402e-05 4.832888533383e+00
1.136250000000e+03 -1.379166272126e-02 8.737545646240e-05 4.786074398012e+00
1.136500000000e+03 -1.375223314055e-02 8.749745829509e-05 4.739418727203e+00
1.136750000000e+03 -1.366828305589e-02 8.757379663313e-05 4.692915477723e+00
1.137000000000e+03 -1.354642252347e-02 8.761277600980e-05 4.646557788780e+00
1.137250000000e+03 -1.339322950402e-02 8.762204662605e-05 4.600337996072e+00
1.137500000000e+03 -1.321512538076e-02 8.760838867256e-05 4.554247652487e+00
1.137750000000e+03 -1.301825855413e-02 8.757751662164e-05 4.508277553424e+00
1.138000000000e+03 -1.280839874150e-02 8.753391011582e-05 4.462417769013e+00
1.138250000000e+03 -1.259084531146e-02 8.748068101094e-05 4.416657682479e+00
1.138500000000e+03 -1.237034854576e-02 8.741947240398e-05 4.370986035774e+00
1.138750000000e+03 -1.215104591768e-02 8.735039700680e-05 4.325390983586e+00
1.139000000000e+03 -1.193641602402e-02 8.727201906855e-05 4.279860153363e+00
1.139250000000e+03 -1.172924632428e-02 8.718137637431e-05 4.234380716598e+00
1.139500000000e+03 -1.153161981884e-02 8.707404375935e-05 4.188939465121e+00
1.139750000000e+03 -1.134491517967e-02 8.694423619796e-05 4.143522900325e+00
1.140000000000e+03 -1.116982479137e-02 8.678495508413e-05 4.098117326550e+00
1.140250000000e+03 -1.100638494334e-02 8.658816498283e-05 4.052708958082e+00
1.140500000000e+03 -1.085402079354e-02 8.634500433993e-05 4.007284031610e+00
1.140750000000e+03 -1.071160295285e-02 8.604602420004e-05 3.961828926987e+00
1.141000000000e+03 -1.057751325241e-02 8.568144657967e-05 3.916330299786e+00
1.141250000000e+03 -1.044972042270e-02 8.524144009145e-05 3.870775215763e+00
1.141500000000e+03 -1.032586116658e-02 8.471640272462e-05 3.825151298086e+00
1.141750000000e+03 -1.020332679219e-02 8.409724812905e-05 3.779446876351e+00
1.142000000000e+03 -1.007935225366e-02 8.337568711991e-05 3.733651143115e+00
1.142250000000e+03 -9.951106136149e-03 8.254449838843e-05 3.687754312490e+00
1.142500000000e+03 -9.815779779830e-03 8.159778206906e-05 3.641747785614e+00
1.142750000000e+03 -9.670673528113e-03 8.053118944462e-05 3.595624314245e+00
1.143000000000e+03 -9.513278674448e-03 7.934212419106e-05 3.549378167127e+00
1.143250000000e+03 -9.341352843341e-03 7.802990819183e-05 3.503005293546e+00
1.143500000000e+03 -9.152989095958e-03 7.659591209461e-05 3.456503488176e+00
1.143750000000e+03 -8.946675279540e-03 7.504364528363e-05 3.409872548881e+00
1.144000000000e+03 -8.721344300864e-03 7.337879662919e-05 3.363114431338e+00
1.144250000000e+03 -8.476412988122e-03 7.160923221600e-05 3.316233395692e+00
1.144500000000e+03 -8.211811261624e-03 6.974495016868e-05 3.269236147887e+00
1.144750000000e+03 -7.927997068353e-03 6.779798522083e-05 3.222131968049e+00
1.145000000000e+03 -7.625961845584e-03 6.578227061763e-05 3.174932831917e+00
1.145250000000e+03 -7.307221092951e-03 6.371345379833e-05 3.127653516824e+00
1.145500000000e+03 -6.973795571327e-03 6.160868052812e-05 3.080311697749e+00
1.145750000000e+03 -6.628178171974e-03 5.948633462186e-05 3.032928026017e+00
1.146000000000e+03 -6.273291342207e-03 5.736574990856e-05 2.985526194470e+00
1.146250000000e+03 -5.912433923492e-03 5.526689557273e-05 2.938132985960e+00
1.146500000000e+03 -5.549217028033e-03 5.321003909980e-05 2.890778302667e+00
1.146750000000e+03 -5.187493682523e-03 5.121539661718e-05 2.843495179308e+00
1.147000000000e+03 -4.831279259351e-03 4.930277198009e-05 2.796319774415e+00
1.147250000000e+03 -4.484668152448e-03 4.749119799452e-05 2.749291343634e+00
1.147500000000e+03 -4.151744802655e-03 4.579857950943e-05 2.702452189620e+00
1.147750000000e+03 -3.836493666622e-03 4.424135187506e-05 2.655847592201e+00
1.148000000000e+03 -3.542707695648e-03 4.283415509984e-05 2.609525713846e+00
1.148250000000e+03 -3.273898630687e-03 4.158953493269e-05 2.563537483832e+00
1.148500000000e+03 -3.033210044295e-03 4.051767500479e-05 2.517936457542e+00
1.148750000000e+03 -2.823335678636e-03 3.962616471989e-05 2.472778652006e+00
1.149000000000e+03 -2.646443759979e-03 3.891980837978e-05 2.428122358573e+00
1.149250000000e+03 -2.504109965721e-03 3.840048074033e-05 2.384027930960e+00
1.149500000000e+03 -2.397260528122e-03 3.806703141868e-05 2.340557550261e+00
1.149750000000e+03 -2.326125349767e-03 3.791523900110e-05 2.297774968677e+00
1.150000000000e+03 -2.290204552965e-03 3.793781997588e-05 2.255745231415e+00
1.150250000000e+03 -2.288247878397e-03 3.812449056279e-05 2.214534379913e+00
1.150500000000e+03 -2.318248043380e-03 3.846208128438e-05 2.174209138125e+00
1.150750000000e+03 -2.377449649169e-03 3.893470680205e-05 2.134836583759e+00
1.151000000000e+03 -2.462371118749e-03 3.952398119467e-05 2.096483809036e+00
1.151250000000e+03 -2.568843129740e-03 4.020928508858e-05 2.059217572230e+00
1.151500000000e+03 -2.692061568929e-03 4.096807588258e-05 2.023103944379e+00
1.151750000000e+03 -2.826652797600e-03 4.177623405816e-05 1.988207956051e+00
1.152000000000e+03 -2.966753726105e-03 4.260844703716e-05 1.954593246249e+00
1.152250000000e+03 -3.106103668375e-03 4.343861994779e-05 1.922321718487e+00
1.152500000000e+03 -3.238146252716e-03 4.424030733255e-05 1.891453208509e+00
1.152750000000e+03 -3.356140810686e-03 4.498714828230e-05 1.862045167203e+00
1.153000000000e+03 -3.453282231367e-03 4.565334883469e-05 1.834152361430e+00
1.153250000000e+03 -3.522825423283e-03 4.621413885986e-05 1.807826598119e+00
1.153500000000e+03 -3.558213941475e-03 4.664618980241e-05 1.783116473765e+00
1.153750000000e+03 -3.553210440183e-03 4.692804267373e-05 1.760067150953e+00
1.154000000000e+03 -3.502025912071e-03 4.704054321067e-05 1.738720166743e+00
1.154250000000e+03 -3.399446157642e-03 4.696721470671e-05 1.719113271272e+00
1.154500000000e+03 -3.240952768952e-03 4.669459611314e-05 1.701280301128e+00
1.154750000000e+03 -3.022836028199e-03 4.621253867060e-05 1.685251084638e+00
1.155000000000e+03 -2.742298198510e-03 4.551445052467e-05 1.671051382452e+00
1.155250000000e+03 -2.397543495605e-03 4.459748523197e-05 1.658702859515e+00
1.155500000000e+03 -1.987854718257e-03 4.346267056690e-05 1.648223090679e+00
1.155750000000e+03 -1.513651865201e-03 4.211497020137e-05 1.639625595007e+00
1.156000000000e+03 -9.765341531248e-04 4.056328093585e-05 1.632919899993e+00
1.156250000000e+03 -3.793012686376e-04 3.882035959246e-05 1.628111630601e+00
1.156500000000e+03 2.740462245942e-04 3.690268118572e-05 1.625202621382e+00
1.156750000000e+03 9.783268685794e-04 3.483023209222e-05 1.624191049414e+00
1.157000000000e+03 1.727221357898e-03 3.262623585537e-05 1.625071582964e+00
1.157250000000e+03 2.513337664253e-03 3.031681880422e-05 1.627835543296e+00
1.157500000000e+03 3.328296421252e-03 2.793062154810e-05 1.632471076821e+00
1.157750000000e+03 4.162838366277e-03 2.549835907861e-05 1.638963332361e+00
1.158000000000e+03 5.006950490600e-03 2.305233935909e-05 1.647294641293e+00
1.158250000000e+03 5.850009835479e-03 2.062594774135e-05 1.657444696825e+00
1.158500000000e+03 6.680943482430e-03 1.825310750905e-05 1.669390728854e+00
1.158750000000e+03 7.488400447339e-03 1.596772538487e-05 1.683107672694e+00
1.159000000000e+03 8.260934848114e-03 1.380313047200e-05 1.698568327683e+00
1.159250000000e+03 8.987195574531e-03 1.179151804706e-05 1.715743504783e+00
1.159500000000e+03 9.656119934740e-03 9.963409584646e-06 1.734602160596e+00
1.159750000000e+03 1.025712701190e-02 8.347137506165e-06 1.755111517985e+00
1.160000000000e+03 1.078030774742e-02 6.968362986970e-06 1.777237170722e+00
1.160250000000e+03 1.121660782824e-02 5.849638888056e-06 1.800943174398e+00
1.160500000000e+03 1.155799921271e-02 5.010023398894e-06 1.826192121577e+00
1.160750000000e+03 1.179763797032e-02 4.464750907013e-06 1.852945204845e+00
1.161000000000e+03 1.193000359955e-02 4.224968456007e-06 1.881162266349e+00
1.161250000000e+03 1.195101808268e-02 4.297540386139e-06 1.910801838286e+00
1.161500000000e+03 1.185814192853e-02 4.684923925746e-06 1.941821175637e+00
1.161750000000e+03 1.165044337950e-02 5.385122537643e-06 1.974176282749e+00
1.162000000000e+03 1.132864129083e-02 6.391711138809e-06 2.007821938766e+00
1.162250000000e+03 1.089511931669e-02 7.693936796449e-06 2.042711723886e+00
1.162500000000e+03 1.035391024202e-02 9.276892074139e-06 2.078798049215e+00
1.162750000000e+03 9.710650767338e-03 1.112175858997e-05 2.116032193602e+00
1.163000000000e+03 8.972508613104e-03 1.320611278866e-05 2.154364352155e+00
1.163250000000e+03 8.148079866280e-03 1.550429371100e-05 2.193743695673e+00
1.163500000000e+03 7.247261837501e-03 1.798782154089e-05 2.234118447598e+00
1.163750000000e+03 6.281100566297e-03 2.062586228138e-05 2.275435977144e+00
1.164000000000e+03 5.261616959725e-03 2.338573031010e-05 2.317642911511e+00
1.164250000000e+03 4.201615293207e-03 2.623341786406e-05 2.360685269403e+00
1.164500000000e+03 3.114475884336e-03 2.913414494712e-05 2.404508613928e+00
1.164750000000e+03 2.013936715753e-03 3.205291881953e-05 2.449058225902e+00
1.165000000000e+03 9.138684130510e-04 3.495509363197e-05 2.494279297839e+00
1.165250000000e+03 -1.719544530090e-04 3.780692093064e-05 2.540117144889e+00
1.165500000000e+03 -1.230080506135e-03 4.057608095850e-05 2.586517432406e+00
1.165750000000e+03 -2.247603344077e-03 4.323218701999e-05 2.633426417139e+00
1.166000000000e+03 -3.212373835187e-03 4.574725456696e-05 2.680791198195e+00
1.166250000000e+03 -4.113198920233e-03 4.809612522855e-05 2.728559976185e+00
1.166500000000e+03 -4.940023476391e-03 5.025683708684e-05 2.776682314549e+00
1.166750000000e+03 -5.684091542584e-03 5.221094827729e-05 2.825109400042e+00
1.167000000000e+03 -6.338084759829e-03 5.394378877319e-05 2.873794299237e+00
1.167250000000e+03 -6.896234799631e-03 5.544464740445e-05 2.922692204885e+00
1.167500000000e+03 -7.354408260321e-03 5.670689646459e-05 2.971760669005e+00
1.167750000000e+03 -7.710162815120e-03 5.772803499260e-05 3.020959819256e+00
1.168000000000e+03 -7.962774025690e-03 5.850967310944e-05 3.070252554428e+00
1.168250000000e+03 -8.113231544433e-03 5.905744359724e-05 3.119604714497e+00
1.168500000000e+03 -8.164206710190e-03 5.938085214666e-05 3.168985224407e+00
1.168750000000e+03 -8.119991639875e-03 5.949305186487e-05 3.218366208028e+00
1.169000000000e+03 -7.986410169613e-03 5.941056589043e-05 3.267723069055e+00
1.169250000000e+03 -7.770705247309e-03 5.915296024026e-05 3.317034540587e+00
1.169500000000e+03 -7.481401897152e-03 5.874245732732e-05 3.366282698514e+00
1.169750000000e+03 -7.128151810584e-03 5.820352718330e-05 3.415452942840e+00
1.170000000000e+03 -6.721559325830e-03 5.756243704169e-05 3.464533942691e+00
1.170250000000e+03 -6.272995385912e-03 5.684678041326e-05 3.513517551021e+00
1.170500000000e+03 -5.794399826983e-03 5.608498991311e-05 3.562398685224e+00
1.170750000000e+03 -5.298078320667e-03 5.530584598329e-05 3.611175181222e+00
1.171000000000e+03 -4.796495470775e-03 5.453798720712e-05 3.659847619112e+00
1.171250000000e+03 -4.302068543575e-03 5.380943222941e-05 3.708419124786e+00
1.171500000000e+03 -3.826965570799e-03 5.314712052643e-05 3.756895153481e+00
1.171750000000e+03 -3.382910125310e-03 5.257647995105e-05 3.805283254566e+00
1.172000000000e+03 -2.980996614150e-03 5.212102736896e-05 3.853592823157e+00
1.172250000000e+03 -2.631518514709e-03 5.180200893481e-05 3.901834845418e+00
1.172500000000e+03 -2.343811987568e-03 5.163808367262e-05 3.950021636389e+00
1.172750000000e+03 -2.126117320077e-03 5.164505749125e-05 3.998166576458e+00
1.173000000000e+03 -1.985459155190e-03 5.183566666397e-05 4.046283853526e+00
1.173250000000e+03 -1.927547927645e-03 5.221941651920e-05 4.094388208253e+00
1.173500000000e+03 -1.956702919205e-03 5.280247555145e-05 4.142494690181e+00
1.173750000000e+03 -2.075797630128e-03 5.358762349883e-05 4.190618426689e+00
1.174000000000e+03 -2.286228490572e-03 5.457425659891e-05 4.238774405194e+00
1.174250000000e+03 -2.587905498461e-03 5.575844331229e-05 4.286977275599e+00
1.174500000000e+03 -2.979266062651e-03 5.713303320382e-05 4.335241169097e+00
1.174750000000e+03 -3.457310672976e-03 5.868780931734e-05 4.383579537192e+00
1.175000000000e+03 -4.017658601591e-03 6.040969539700e-05 4.432005014363e+00
1.175250000000e+03 -4.654624453192e-03 6.228300259414e-05 4.480529298456e+00
1.175500000000e+03 -5.361311656623e-03 6.428970347008e-05 4.529163056171e+00
1.175750000000e+03 -6.129723353137e-03 6.640973043129e-05 4.577915846180e+00
1.176000000000e+03 -6.950886970336e-03 6.862131541532e-05 4.626796065583e+00
1.176250000000e+03 -7.814991930519e-03 7.090134496585e-05 4.675810912920e+00
1.176500000000e+03 -8.711537066842e-03 7.322571608054e-05 4.724966371450e+00
1.176750000000e+03 -9.629486281090e-03 7.556971463016e-05 4.774267207037e+00
1.177000000000e+03 -1.055742947806e-02 7.790839351374e-05 4.823716982138e+00
1.177250000000e+03 -1.148374706301e-02 8.021694265861e-05 4.873318082190e+00
1.177500000000e+03 -1.239677464707e-02 8.247104958550e-05 4.923071753480e+00
1.177750000000e+03 -1.328496684922e-02 8.464724740437e-05 4.972978150235e+00
1.178000000000e+03 -1.413705678347e-02 8.672324591241e-05 5.023036389355e+00
1.178250000000e+03 -1.494220917780e-02 8.867822434283e-05 5.073244611731e+00
1.178500000000e+03 -1.569016623307e-02 9.049310969939e-05 5.123600046331e+00
1.178750000000e+03 -1.637138250711e-02 9.215082426989e-05 5.174099078054e+00
1.179000000000e+03 -1.697714783400e-02 9.363649003971e-05 5.224737317433e+00
1.179250000000e+03 -1.749969824185e-02 9.493760058030e-05 5.275509667764e+00
1.179500000000e+03 -1.793231121172e-02 9.604415863665e-05 5.326410393120e+00
1.179750000000e+03 -1.826938517647e-02 9.694876455563e-05 5.377433184863e+00
1.180000000000e+03 -1.850650377884e-02 9.764665465786e-05 5.428571221449e+00
1.180250000000e+03 -1.864048121280e-02 9.813573366615e-05 5.479817228453e+00
1.180500000000e+03 -1.866939054271e-02 9.841654211767e-05 5.531163531997e+00
1.180750000000e+03 -1.859257375348e-02 9.849218671037e-05 5.582602108047e+00
1.181000000000e+03 -1.841063502945e-02 9.836823585310e-05 5.634124625392e+00
1.181250000000e+03 -1.812541696973e-02 9.805258056914e-05 5.685722485746e+00
1.181500000000e+03 -1.773995882563e-02 9.755526555708e-05 5.737386853115e+00
1.181750000000e+03 -1.725843760305e-02 9.688829064780e-05 5.789108681845e+00
1.182000000000e+03 -1.668609486006e-02 9.606538931639e-05 5.840878735929e+00
1.182250000000e+03 -1.602915013463e-02 9.510178748839e-05 5.892687604708e+00
1.182500000000e+03 -1.529470268835e-02 9.401394641759e-05 5.944525708408e+00
1.182750000000e+03 -1.449062326930e-02 9.281929467517e-05 5.996383303100e+00
1.183000000000e+03 -1.362543768518e-02 9.153595279479e-05 6.048250476241e+00
1.183250000000e+03 -1.270820366427e-02 9.018245399670e-05 6.100117136637e+00
1.183500000000e+03 -1.174838382845e-02 8.877746818897e-05 6.151973002449e+00
1.183750000000e+03 -1.075571562313e-02 8.733953038975e-05 6.203807580948e+00
1.184000000000e+03 -9.740080296858e-03 8.588676961824e-05 6.255610143631e+00
1.184250000000e+03 -8.711373978163e-03 8.443666642674e-05 6.307369700524e+00
1.184500000000e+03 -7.679380319144e-03 8.300581537793e-05 6.359074965575e+00
1.184750000000e+03 -6.653649339061e-03 8.160970950932e-05 6.410714324115e+00
1.185000000000e+03 -5.643380872739e-03 8.026254609597e-05 6.462275792465e+00
1.185250000000e+03 -4.657316754168e-03 7.897706794874e-05 6.513746978937e+00
1.185500000000e+03 -3.703641944878e-03 7.776441084478e-05 6.565115042760e+00
1.185750000000e+03 -2.789894754010e-03 7.663399078542e-05 6.616366649954e+00
1.186000000000e+03 -1.922889036428e-03 7.559342197963e-05 6.667487931490e+00
1.186250000000e+03 -1.108648084100e-03 7.464846377259e-05 6.718464441573e+00
1.186500000000e+03 -3.523497268640e-04 7.380299780452e-05 6.769281114938e+00
1.186750000000e+03 3.417143700405e-04 7.305902982044e-05 6.819922229312e+00
1.187000000000e+03 9.701680598634e-04 7.241672319264e-05 6.870371366825e+00
1.187250000000e+03 1.530566155703e-03 7.187446890519e-05 6.920611380896e+00
1.187500000000e+03 2.021397639562e-03 7.142898320986e-05 6.970624365083e+00
1.187750000000e+03 2.442076224453e-03 7.107541431486e-05 7.020391626745e+00
1.188000000000e+03 2.792919204256e-03 7.080747215743e-05 7.069893663043e+00
1.188250000000e+03 3.075114424717e-03 7.061760432642e-05 7.119110143037e+00
1.188500000000e+03 3.290676632755e-03 7.049715571025e-05 7.168019893261e+00
1.188750000000e+03 3.442393589329e-03 7.043655993780e-05 7.216600887958e+00
1.189000000000e+03 3.533763271460e-03 7.042554100797e-05 7.264830243969e+00
1.189250000000e+03 3.568922129303e-03 7.045332127126e-05 7.312684219772e+00
1.189500000000e+03 3.552566544807e-03 7.050883000562e-05 7.360138219391e+00
1.189750000000e+03 3.489867807688e-03 7.058094621254e-05 7.407166800253e+00
1.190000000000e+03 3.386382741640e-03 7.065868613698e-05 7.453743685229e+00
1.190250000000e+03 3.247959046480e-03 7.073138599514e-05 7.499841779043e+00
1.190500000000e+03 3.080640173824e-03 7.078892506945e-05 7.545433188042e+00
1.190750000000e+03 2.890566959675e-03 7.082191024993e-05 7.590489244708e+00
1.191000000000e+03 2.683882066029e-03 7.082184846069e-05 7.634980535066e+00
1.191250000000e+03 2.466633747887e-03 7.078131841975e-05 7.678876931401e+00
1.191500000000e+03 2.244685107516e-03 7.069408560484e-05 7.722147627323e+00
1.191750000000e+03 2.023626595114e-03 7.055521259061e-05 7.764761178685e+00
1.192000000000e+03 1.808694470659e-03 7.036114926182e-05 7.806685548706e+00
1.192250000000e+03 1.604698166368e-03 7.010979193472e-05 7.847888156925e+00
1.192500000000e+03 1.415953898632e-03 6.980051790004e-05 7.888335935144e+00
1.192750000000e+03 1.246230087168e-03 6.943418791092e-05 7.927995386913e+00
1.193000000000e+03 1.098701127266e-03 6.901313243618e-05 7.966832655051e+00
1.193250000000e+03 9.759139851026e-04 6.854107489770e-05 8.004813593413e+00
1.193500000000e+03 8.797647280620e-04 6.802305922088e-05 8.041903847259e+00
1.193750000000e+03 8.114876716918e-04 6.746536310448e-05 8.078068939228e+00
1.194000000000e+03 7.716557497378e-04 6.687536904532e-05 8.113274362289e+00
1.194250000000e+03 7.601919807894e-04 6.626141228963e-05 8.147485680860e+00
1.194500000000e+03 7.763921961616e-04 6.563261682194e-05 8.180668637447e+00
1.194750000000e+03 8.189577429733e-04 6.499871832763e-05 8.212789266242e+00
1.195000000000e+03 8.860375602604e-04 6.436987633487e-05 8.243814012780e+00
1.195250000000e+03 9.752782985005e-04 6.375647573539e-05 8.273709858008e+00
1.195500000000e+03 1.083881915393e-03 6.316893814942e-05 8.302444447750e+00
1.195750000000e+03 1.208668583464e-03 6.261753273293e-05 8.329986224302e+00
1.196000000000e+03 1.346144107491e-03 6.211218634231e-05 8.356304560563e+00
1.196250000000e+03 1.492570166288e-03 6.166230986548e-05 8.381369894665e+00
1.196500000000e+03 1.644036190763e-03 6.127664281877e-05 8.405153863998e+00
1.196750000000e+03 1.796530638967e-03 6.096310079187e-05 8.427629436752e+00
1.197000000000e+03 1.946012140367e-03 6.072865154516e-05 8.448771040206e+00
1.197250000000e+03 2.088477036200e-03 6.057921796845e-05 8.468554683446e+00
1.197500000000e+03 2.220023261629e-03 6.051960150621e-05 8.486958073394e+00
1.197750000000e+03 2.336910006799e-03 6.055342824254e-05 8.503960722965e+00
1.198000000000e+03 2.435612020858e-03 6.068312058596e-05 8.519544049590e+00
1.198250000000e+03 2.512866158145e-03 6.090989229549e-05 8.533691463002e+00
1.198500000000e+03 2.565713283820e-03 6.123375855702e-05 8.546388441521e+00
1.198750000000e+03 2.591530819042e-03 6.165357164817e-05 8.557622595157e+00
1.199000000000e+03 2.588059311086e-03 6.216710679641e-05 8.567383715624e+00
1.199250000000e+03 2.553421662779e-03 6.277113968733e-05 8.575663811959e+00
1.199500000000e+03 2.486133630200e-03 6.346151091643e-05 8.582457131579e+00
1.199750000000e+03 2.385109401507e-03 6.423323301688e-05 8.587760166714e+00
1.200000000000e+03 2.249658369778e-03 6.508060982252e-05 8.591571645773e+00
1.200250000000e+03 2.079477722511e-03 6.599735429019e-05 8.593892510144e+00
1.200500000000e+03 1.874638204063e-03 6.697671327519e-05 8.594725876481e+00
1.200750000000e+03 1.635565244396e-03 6.801159321790e-05 8.594076984998e+00
1.201000000000e+03 1.363016806223e-03 6.909468246891e-05 8.591953134575e+00
1.201250000000e+03 1.058056985754e-03 7.021857037473e-05 8.588363605243e+00
1.201500000000e+03 7.220273622350e-04 7.137585307290e-05 8.583319569200e+00
1.201750000000e+03 3.565168846629e-04 7.255925709806e-05 8.576833991148e+00
1.202000000000e+03 -3.666973560337e-05 7.376174863011e-05 8.568921519382e+00
1.202250000000e+03 -4.555435292510e-04 7.497659968250e-05 8.559598368951e+00
1.202500000000e+03 -8.979626828004e-04 7.619745458418e-05 8.548882197657e+00
1.202750000000e+03 -1.361662991302e-03 7.741839905576e-05 8.536791977230e+00
1.203000000000e+03 -1.844287226231e-03 7.863401587677e-05 8.523347860322e+00
1.203250000000e+03 -2.343412381320e-03 7.983943024883e-05 8.508571045701e+00
1.203500000000e+03 -2.856575691812e-03 8.103030632484e-05 8.492483641773e+00
1.203750000000e+03 -3.381297664620e-03 8.220285818919e-05 8.475108531537e+00
1.204000000000e+03 -3.915102859233e-03 8.335387307704e-05 8.456469239389e+00
1.204250000000e+03 -4.455538208877e-03 8.448069677347e-05 8.436589801308e+00
1.204500000000e+03 -5.000187843259e-03 8.558120223570e-05 8.415494640637e+00
1.204750000000e+03 -5.546686779499e-03 8.665375574429e-05 8.393208448756e+00
1.205000000000e+03 -6.092731164486e-03 8.769717424470e-05 8.369756073996e+00
1.205250000000e+03 -6.636086405133e-03 8.871067499622e-05 8.345162418921e+00
1.205500000000e+03 -7.174595133467e-03 8.969382419605e-05 8.319452345310e+00
1.205750000000e+03 -7.706181700946e-03 9.064647662055e-05 8.292650590853e+00
1.206000000000e+03 -8.228857896172e-03 9.156871895508e-05 8.264781693944e+00
1.206250000000e+03 -8.740725987999e-03 9.246080818268e-05 8.235869931022e+00
1.206500000000e+03 -9.239983249015e-03 9.332311440705e-05 8.205939262468e+00
1.206750000000e+03 -9.724924776969e-03 9.415606331750e-05 8.175013290804e+00
1.207000000000e+03 -1.019394739656e-02 9.496008316015e-05 8.143115227811e+00
1.207250000000e+03 -1.064555360709e-02 9.573555644940e-05 8.110267871316e+00
1.207500000000e+03 -1.107835512153e-02 9.648277556343e-05 8.076493592228e+00
1.207750000000e+03 -1.149107757328e-02 9.720190577397e-05 8.041814328018e+00
1.208000000000e+03 -1.188256456989e-02 9.789295404902e-05 8.006251585504e+00
1.208250000000e+03 -1.225178248776e-02 9.855574554118e-05 7.969826448342e+00
1.208500000000e+03 -1.259782473962e-02 9.918990751298e-05 7.932559591089e+00
1.208750000000e+03 -1.291991589328e-02 9.979486017767e-05 7.894471297776e+00
1.209000000000e+03 -1.321741539353e-02 1.003698165952e-04 7.855581482886e+00
1.209250000000e+03 -1.348982041102e-02 1.009137884620e-04 7.815909715830e+00
1.209500000000e+03 -1.373676780375e-02 1.014256133364e-04 7.775475247266e+00
1.209750000000e+03 -1.395803474966e-02 1.019039698832e-04 7.734297034785e+00
1.210000000000e+03 -1.415353830358e-02 1.023473460313e-04 7.692393770171e+00
1.210250000000e+03 -1.432333330588e-02 1.027541424910e-04 7.649783905361e+00
1.210500000000e+03 -1.446760866527e-02 1.031226967976e-04 7.606485677826e+00
1.210750000000e+03 -1.458668206166e-02 1.034513166264e-04 7.562517133823e+00
1.211000000000e+03 -1.468099332368e-02 1.037383228828e-04 7.517896151463e+00
1.211250000000e+03 -1.475109558354e-02 1.039820939301e-04 7.472640458855e+00
1.211500000000e+03 -1.479764559212e-02 1.041811123956e-04 7.426767653204e+00
1.211750000000e+03 -1.482139242135e-02 1.043340096910e-04 7.380295215939e+00
1.212000000000e+03 -1.482316513066e-02 1.044396135309e-04 7.333240525796e+00
1.212250000000e+03 -1.480385995749e-02 1.044969698952e-04 7.285620871522e+00
1.212500000000e+03 -1.476442588486e-02 1.045053817901e-04 7.237453458269e+00
1.212750000000e+03 -1.470585112120e-02 1.044644467098e-04 7.188755417832e+00
1.213000000000e+03 -1.462914787832e-02 1.043740710946e-04 7.139543810578e+00
1.213250000000e+03 -1.453533863213e-02 1.042344817266e-04 7.089835631812e+00
1.213500000000e+03 -1.442544160116e-02 1.040462276886e-04 7.039647812297e+00
1.213750000000e+03 -1.430045668364e-02 1.038101787436e-04 6.988997217134e+00
1.214000000000e+03 -1.416135286601e-02 1.035275024205e-04 6.937900647368e+00
1.214250000000e+03 -1.400905545226e-02 1.031996381408e-04 6.886374836407e+00
1.214500000000e+03 -1.384443415445e-02 1.028282612908e-04 6.834436445137e+00
1.214750000000e+03 -1.366829316913e-02 1.024152405524e-04 6.782102061138e+00
1.215000000000e+03 -1.348136094117e-02 1.019625789387e-04 6.729388190237e+00
1.215250000000e+03 -1.328428203851e-02 1.014723674432e-04 6.676311252379e+00
1.215500000000e+03 -1.307761009086e-02 1.009467246431e-04 6.622887577319e+00
1.215750000000e+03 -1.286180113286e-02 1.003877165888e-04 6.569133394703e+00
1.216000000000e+03 -1.263720944195e-02 9.979730169407e-05 6.515064831912e+00
1.216250000000e+03 -1.240408371828e-02 9.917726454664e-05 6.460697904045e+00
1.216500000000e+03 -1.216256540834e-02 9.852914080719e-05 6.406048509305e+00
1.216750000000e+03 -1.191268859210e-02 9.785417584371e-05 6.351132424516e+00
1.217000000000e+03 -1.165438130722e-02 9.715328109913e-05 6.295965296496e+00
1.217250000000e+03 -1.138746934503e-02 9.642699020806e-05 6.240562638056e+00
1.217500000000e+03 -1.111168204087e-02 9.567544677916e-05 6.184939824498e+00
1.217750000000e+03 -1.082666051513e-02 9.489838368915e-05 6.129112085973e+00
1.218000000000e+03 -1.053196819504e-02 9.409512560454e-05 6.073094504973e+00
1.218250000000e+03 -1.022710387379e-02 9.326460939890e-05 6.016902011059e+00
1.218500000000e+03 -9.911516860942e-03 9.240540592295e-05 5.960549378715e+00
1.218750000000e+03 -9.584625066829e-03 9.151579066069e-05 5.904051220294e+00
1.219000000000e+03 -9.245834797790e-03 9.059381533985e-05 5.847421983614e+00
1.219250000000e+03 -8.894562637300e-03 8.963735543166e-05 5.790675946580e+00
1.219500000000e+03 -8.530258319478e-03 8.864420451163e-05 5.733827213400e+00
1.219750000000e+03 -8.152429714963e-03 8.761217129144e-05 5.676889706383e+00
1.220000000000e+03 -7.760667654479e-03 8.653918128820e-05 5.619877160342e+00
1.220250000000e+03 -7.354670827731e-03 8.542339520229e-05 5.562803115693e+00
1.220500000000e+03 -6.934271528817e-03 8.426331221748e-05 5.505680907222e+00
1.220750000000e+03 -6.499459420316e-03 8.305784734847e-05 5.448523654646e+00
1.221000000000e+03 -6.050403899616e-03 8.180644465236e-05 5.391344251359e+00
1.221250000000e+03 -5.587475100068e-03 8.050918095376e-05 5.334155350185e+00
1.221500000000e+03 -5.111262677771e-03 7.916684306361e-05 5.276969347954e+00
1.221750000000e+03 -4.622590011372e-03 7.778099007830e-05 5.219798371153e+00
1.222000000000e+03 -4.122527423137e-03 7.635400685582e-05 5.162654256769e+00
1.222250000000e+03 -3.612399044522e-03 7.488913512799e-05 5.105548536293e+00
1.222500000000e+03 -3.093788065051e-03 7.339048924201e-05 5.048492415717e+00
1.222750000000e+03 -2.568535174968e-03 7.186305271234e-05 4.991496758902e+00
1.223000000000e+03 -2.038734045447e-03 7.031265151494e-05 4.934572069439e+00
1.223250000000e+03 -1.506721640602e-03 6.874590661776e-05 4.877728474841e+00
1.223500000000e+03 -9.750631977821e-04 6.717016821167e-05 4.820975713055e+00
1.223750000000e+03 -4.465323981504e-04 6.559343009860e-05 4.764323121955e+00
1.224000000000e+03 7.591229306170e-05 6.402422779272e-05 4.707779632321e+00
1.224250000000e+03 5.891571173355e-04 6.247150861419e-05 4.651353766015e+00
1.224500000000e+03 1.089965790090e-03 6.094450556876e-05 4.595053639785e+00
1.224750000000e+03 1.575016793573e-03 5.945258974557e-05 4.538886975349e+00
1.225000000000e+03 2.040943899854e-03 5.800511362039e-05 4.482861116985e+00
1.225250000000e+03 2.484379533787e-03 5.661124943640e-05 4.426983056569e+00
1.225500000000e+03 2.902000655363e-03 5.527982527820e-05 4.371259467771e+00
1.225750000000e+03 3.290576099208e-03 5.401915900979e-05 4.315696748513e+00
1.226000000000e+03 3.647014686263e-03 5.283690072769e-05 4.260301072698e+00
1.226250000000e+03 3.968413607953e-03 5.173987998749e-05 4.205078451181e+00
1.226500000000e+03 4.252105403837e-03 5.073396462507e-05 4.150034800645e+00
1.226750000000e+03 4.495704426806e-03 4.982393083089e-05 4.095176022253e+00
1.227000000000e+03 4.697149922235e-03 4.901335478646e-05 4.040508087003e+00
1.227250000000e+03 4.854745539852e-03 4.830451868643e-05 3.986037127778e+00
1.227500000000e+03 4.967196344420e-03 4.769833789250e-05 3.931769538992e+00
1.227750000000e+03 5.033638592176e-03 4.719431536732e-05 3.877712078299e+00
1.228000000000e+03 5.053666605066e-03 4.679051548367e-05 3.823871974377e+00
1.228250000000e+03 5.027350960107e-03 4.648356783629e-05 3.770257033869e+00
1.228500000000e+03 4.955252720886e-03 4.626869170515e-05 3.716875751178e+00
1.228750000000e+03 4.838428344192e-03 4.613975003548e-05 3.663737414846e+00
1.229000000000e+03 4.678428986122e-03 4.608932536862e-05 3.610852212380e+00
1.229250000000e+03 4.477292393662e-03 4.610881872960e-05 3.558231330838e+00
1.229500000000e+03 4.237525918544e-03 4.618857142744e-05 3.505887049994e+00
1.229750000000e+03 3.962084288704e-03 4.631800637800e-05 3.453832830189e+00
1.230000000000e+03 3.654338128398e-03 4.648578749442e-05 3.402083389338e+00
1.230250000000e+03 3.318037534617e-03 4.667999121391e-05 3.350654772174e+00
1.230500000000e+03 2.957267472673e-03 4.688829009192e-05 3.299564406292e+00
1.230750000000e+03 2.576398763047e-03 4.709814136405e-05 3.248831148516e+00
1.231000000000e+03 2.180032606611e-03 4.729700621434e-05 3.198475316146e+00
1.231250000000e+03 1.772941509071e-03 4.747253133092e-05 3.148518706958e+00
1.231500000000e+03 1.360005893009e-03 4.761274886694e-05 3.098984603628e+00
1.231750000000e+03 9.461482658376e-04 4.770627267101e-05 3.049897763784e+00
1.232000000000e+03 5.362654280642e-04 4.774248498299e-05 3.001284396401e+00
1.232250000000e+03 1.351598089989e-04 4.771171138199e-05 2.953172121917e+00
1.232500000000e+03 -2.525287072276e-04 4.760538134693e-05 2.905589917300e+00
1.232750000000e+03 -6.223904440429e-04 4.741617409332e-05 2.858568046939e+00
1.233000000000e+03 -9.703109379072e-04 4.713814361074e-05 2.812137977353e+00
1.233250000000e+03 -1.292532637585e-03 4.676682309165e-05 2.766332277098e+00
1.233500000000e+03 -1.585713673410e-03 4.629930743766e-05 2.721184503044e+00
1.233750000000e+03 -1.846980432166e-03 4.573431047697e-05 2.676729071605e+00
1.234000000000e+03 -2.073975114827e-03 4.507219945338e-05 2.633001117231e+00
1.234250000000e+03 -2.264895820423e-03 4.431500046817e-05 2.590036337970e+00
1.234500000000e+03 -2.418530886635e-03 4.346636892241e-05 2.547870830383e+00
1.234750000000e+03 -2.534283949206e-03 4.253155526698e-05 2.506540913707e+00
1.235000000000e+03 -2.612190410737e-03 4.151733005664e-05 2.466082945467e+00
1.235250000000e+03 -2.652926333192e-03 4.043188776351e-05 2.426533130898e+00
1.235500000000e+03 -2.657806474629e-03 3.928472525963e-05 2.387927326745e+00
1.235750000000e+03 -2.628772786994e-03 3.808649940723e-05 2.350300842444e+00
1.236000000000e+03 -2.568374376878e-03 3.684886679789e-05 2.313688241331e+00
1.236250000000e+03 -2.479735698087e-03 3.558430305067e-05 2.278123142870e+00
1.236500000000e+03 -2.366516900341e-03 3.430590260964e-05 2.243638030296e+00
1.236750000000e+03 -2.232863050473e-03 3.302719608311e-05 2.210264064173e+00
1.237000000000e+03 -2.083345440406e-03 3.176193015514e-05 2.178030906021e+00
1.237250000000e+03 -1.922894183073e-03 3.052384363983e-05 2.146966553759e+00
1.237500000000e+03 -1.756723040018e-03 2.932645900589e-05 2.117097190336e+00
1.237750000000e+03 -1.590247967330e-03 2.818287934755e-05 2.088447049566e+00
1.238000000000e+03 -1.429000163221e-03 2.710556643062e-05 2.061038298462e+00
1.238250000000e+03 -1.278534797396e-03 2.610616457480e-05 2.034890940280e+00
1.238500000000e+03 -1.144337468259e-03 2.519532830386e-05 2.010022736490e+00
1.238750000000e+03 -1.031728892250e-03 2.438256022150e-05 1.986449151555e+00
1.239000000000e+03 -9.457711935736e-04 2.367607572340e-05 1.964183317696e+00
1.239250000000e+03 -8.911753629417e-04 2.308269105133e-05 1.943236023056e+00
1.239500000000e+03 -8.722136557203e-04 2.260773344787e-05 1.923615720121e+00
1.239750000000e+03 -8.926379544580e-04 2.225498029099e-05 1.905328554755e+00
1.240000000000e+03 -9.556046119692e-04 2.202662206113e-05 1.888378416150e+00
1.240250000000e+03 -1.063609710944e-03 2.192325520170e-05 1.872767003850e+00
1.240500000000e+03 -1.218434088162e-03 2.194389891630e-05 1.858493912468e+00
1.240750000000e+03 -1.421101290701e-03 2.208603984605e-05 1.845556730389e+00
1.241000000000e+03 -1.671846729800e-03 2.234569708037e-05 1.833951153259e+00
1.241250000000e+03 -1.970102372448e-03 2.271751268612e-05 1.823671106642e+00
1.241500000000e+03 -2.314494828272e-03 2.319486068339e-05 1.814708878278e+00
1.241750000000e+03 -2.702858048150e-03 2.376997373957e-05 1.807055256835e+00
1.242000000000e+03 -3.132261183292e-03 2.443408613215e-05 1.800699673850e+00
1.242250000000e+03 -3.599049103070e-03 2.517758425499e-05 1.795630349734e+00
1.242500000000e+03 -4.098897667722e-03 2.599017536456e-05 1.791834437885e+00
1.242750000000e+03 -4.626881234430e-03 2.686106236244e-05 1.789298166583e+00
1.243000000000e+03 -5.177550420413e-03 2.777911045809e-05 1.788006979189e+00
1.243250000000e+03 -5.745020956977e-03 2.873302703243e-05 1.787945665645e+00
1.243500000000e+03 -6.323069560079e-03 2.971153325657e-05 1.789098489140e+00
1.243750000000e+03 -6.905236503703e-03 3.070353631798e-05 1.791449304535e+00
1.244000000000e+03 -7.484932552655e-03 3.169829394151e-05 1.794981665505e+00
1.244250000000e+03 -8.055547846871e-03 3.268556849620e-05 1.799678923693e+00
1.244500000000e+03 -8.610561450374e-03 3.365577090800e-05 1.805524317520e+00
1.244750000000e+03 -9.143648551942e-03 3.460009057926e-05 1.812501047999e+00
1.245000000000e+03 -9.648784620568e-03 3.551061305623e-05 1.820592347504e+00
1.245250000000e+03 -1.012034298082e-02 3.638042029669e-05 1.829781534581e+00
1.245500000000e+03 -1.055318614277e-02 3.720366087945e-05 1.840052062718e+00
1.245750000000e+03 -1.094274678937e-02 3.797562027072e-05 1.851387556638e+00
1.246000000000e+03 -1.128509965820e-02 3.869276508764e-05 1.863771843898e+00
1.246250000000e+03 -1.157702076432e-02 3.935276203479e-05 1.877188977396e+00
1.246500000000e+03 -1.181603403279e-02 3.995447807092e-05 1.891623252555e+00
1.246750000000e+03 -1.200044521588e-02 4.049796160291e-05 1.907059221654e+00
1.247000000000e+03 -1.212936104823e-02 4.098440163106e-05 1.923481703581e+00
1.247250000000e+03 -1.220269424030e-02 4.141606773661e-05 1.940875792132e+00
1.247500000000e+03 -1.222115493417e-02 4.179623393910e-05 1.959226865260e+00
1.247750000000e+03 -1.218622699979e-02 4.212908284129e-05 1.978520593017e+00
1.248000000000e+03 -1.210013180916e-02 4.241959825907e-05 1.998742949266e+00
1.248250000000e+03 -1.196577834905e-02 4.267344247569e-05 2.019880224505e+00
1.248500000000e+03 -1.178670178966e-02 4.289682567210e-05 2.041919042627e+00
1.248750000000e+03 -1.156699088811e-02 4.309636635083e-05 2.064846380322e+00
1.249000000000e+03 -1.131120655088e-02 4.327894890518e-05 2.088649591352e+00
1.249250000000e+03 -1.102429197867e-02 4.345157836694e-05 2.113316432937e+00
1.249500000000e+03 -1.071147667795e-02 4.362123733950e-05 2.138835094776e+00
1.249750000000e+03 -1.037817658634e-02 4.379474742566e-05 2.165194231549e+00
1.250000000000e+03 -1.002989133517e-02 4.397863777886e-05 2.192382995015e+00
1.250250000000e+03 -9.672101228410e-03 4.417902328463e-05 2.220391065755e+00
1.250500000000e+03 -9.310165990979e-03 4.440149568113e-05 2.249208684930e+00
1.250750000000e+03 -8.949226878530e-03 4.465102758708e-05 2.278826681298e+00
1.251000000000e+03 -8.594114371320e-03 4.493189360646e-05 2.309236493410e+00
1.251250000000e+03 -8.249263113613e-03 4.524760605581e-05 2.340430187491e+00
1.251500000000e+03 -7.918635970690e-03 4.560087043254e-05 2.372400464411e+00
1.251750000000e+03 -7.605658110754e-03 4.599355619955e-05 2.405140660688e+00
1.252000000000e+03 -7.313163342243e-03 4.642668667248e-05 2.438644735517e+00
1.252250000000e+03 -7.043352404375e-03 4.690044411795e-05 2.472907249565e+00
1.252500000000e+03 -6.797765420298e-03 4.741419184340e-05 2.507923328294e+00
1.252750000000e+03 -6.577267778576e-03 4.796651009908e-05 2.543688614398e+00
1.253000000000e+03 -6.382049604877e-03 4.855524475333e-05 2.580199207350e+00
1.253250000000e+03 -6.211640425175e-03 4.917756322240e-05 2.617451587981e+00
1.253500000000e+03 -6.064935194114e-03 4.983003125583e-05 2.655442534056e+00
1.253750000000e+03 -5.940235137275e-03 5.050869792245e-05 2.694169021289e+00
1.254000000000e+03 -5.835297990109e-03 5.120916401843e-05 2.733628117559e+00
1.254250000000e+03 -5.747399974686e-03 5.192668018378e-05 2.773816866631e+00
1.254500000000e+03 -5.673406503816e-03 5.265621747980e-05 2.814732165606e+00
1.254750000000e+03 -5.609848769407e-03 5.339257010817e-05 2.856370639648e+00
1.255000000000e+03 -5.553007200420e-03 5.413044556599e-05 2.898728512988e+00
1.255250000000e+03 -5.498998563671e-03 5.486454885797e-05 2.941801480275e+00
1.255500000000e+03 -5.443863407331e-03 5.558966307465e-05 2.985584582460e+00
1.255750000000e+03 -5.383654844362e-03 5.630072786328e-05 3.030072086255e+00
1.256000000000e+03 -5.314524725837e-03 5.699291105016e-05 3.075257372097e+00
1.256250000000e+03 -5.232806115634e-03 5.766167488716e-05 3.121132832296e+00
1.256500000000e+03 -5.135091103616e-03 5.830283468317e-05 3.167689780161e+00
1.256750000000e+03 -5.018300938776e-03 5.891261062380e-05 3.214918375051e+00
1.257000000000e+03 -4.879749249426e-03 5.948767326894e-05 3.262807561046e+00
1.257250000000e+03 -4.717195845551e-03 6.002518201562e-05 3.311345023720e+00
1.257500000000e+03 -4.528891040762e-03 6.052281373911e-05 3.360517163543e+00
1.257750000000e+03 -4.313609296402e-03 6.097878690128e-05 3.410309089627e+00
1.258000000000e+03 -4.070672442959e-03 6.139187857496e-05 3.460704629615e+00
1.258250000000e+03 -3.799961968109e-03 6.176142951433e-05 3.511686360910e+00
1.258500000000e+03 -3.501920345491e-03 6.208734796487e-05 3.563235657573e+00
1.258750000000e+03 -3.177542314496e-03 6.237010687532e-05 3.615332757250e+00
1.259000000000e+03 -2.828355718940e-03 6.261073139618e-05 3.667956842227e+00
1.259250000000e+03 -2.456393331342e-03 6.281078184686e-05 3.721086137391e+00
1.259500000000e+03 -2.064156326531e-03 6.297233112387e-05 3.774698021684e+00
1.259750000000e+03 -1.654569585442e-03 6.309793489157e-05 3.828769150520e+00
1.260000000000e+03 -1.230931437382e-03 6.319059919557e-05 3.883275590045e+00
1.260250000000e+03 -7.968571659872e-04 6.325374039506e-05 3.938192957861e+00
1.260500000000e+03 -3.562194056057e-04 6.329114344525e-05 3.993496571266e+00
1.260750000000e+03 8.691491754145e-05 6.330691432441e-05 4.049161598390e+00
1.261000000000e+03 5.283492237499e-04 6.330542996139e-05 4.105163211034e+00
1.261250000000e+03 9.638217349923e-04 6.329128583937e-05 4.161476737485e+00
1.261500000000e+03 1.389069721174e-03 6.326924049188e-05 4.218077811832e+00
1.261750000000e+03 1.799891851028e-03 6.324415899495e-05 4.274942518248e+00
1.262000000000e+03 2.192207200848e-03 6.322095543562e-05 4.332047528558e+00
1.262250000000e+03 2.562110982134e-03 6.320453572667e-05 4.389370230071e+00
1.262500000000e+03 2.905925615792e-03 6.319973997251e-05 4.446888842642e+00
1.262750000000e+03 3.220246213848e-03 6.321128718448e-05 4.504582522699e+00
1.263000000000e+03 3.501980664146e-03 6.324372157493e-05 4.562431452952e+00
1.263250000000e+03 3.748383252749e-03 6.330136226954e-05 4.620416916132e+00
1.263500000000e+03 3.957081943812e-03 6.338825472454e-05 4.678521351844e+00
1.263750000000e+03 4.126098739647e-03 6.350812684222e-05 4.736728395009e+00
1.264000000000e+03 4.253863642038e-03 6.366435188421e-05 4.795022895732e+00
1.264250000000e+03 4.339221913713e-03 6.385991118632e-05 4.853390919415e+00
1.264500000000e+03 4.381435085202e-03 6.409735908006e-05 4.911819727502e+00
1.264750000000e+03 4.380175966355e-03 6.437883195112e-05 4.970297737708e+00
1.265000000000e+03 4.335518166153e-03 6.470600212446e-05 5.028814465261e+00
1.265250000000e+03 4.247920544533e-03 6.508006803949e-05 5.087360444500e+00
1.265500000000e+03 4.118207194571e-03 6.550175300132e-05 5.145927132743e+00
1.265750000000e+03 3.947543661892e-03 6.597130544386e-05 5.204506795801e+00
1.266000000000e+03 3.737409912698e-03 6.648850408789e-05 5.263092378507e+00
1.266250000000e+03 3.489570699944e-03 6.705266837428e-05 5.321677361042e+00
1.266500000000e+03 3.206044216323e-03 6.766267324537e-05 5.380255601783e+00
1.266750000000e+03 2.889069144897e-03 6.831696931420e-05 5.438821171875e+00
1.267000000000e+03 2.541071345382e-03 6.901360578940e-05 5.497368180032e+00
1.267250000000e+03 2.164629959864e-03 6.975025849171e-05 5.555890594468e+00
1.267500000000e+03 1.762444297944e-03 7.052425931336e-05 5.614382060324e+00
1.267750000000e+03 1.337301104183e-03 7.133262995576e-05 5.672835719862e+00
1.268000000000e+03 8.920433611231e-04 7.217211635269e-05 5.731244033971e+00
1.268250000000e+03 4.295401560786e-04 7.303922578369e-05 5.789598612067e+00
1.268500000000e+03 -4.734104094120e-05 7.393026405192e-05 5.847890049032e+00
1.268750000000e+03 -5.357606476364e-04 7.484137453798e-05 5.906107775953e+00
1.269000000000e+03 -1.032930370993e-03 7.576857614577e-05 5.964239923134e+00
1.269250000000e+03 -1.536134603728e-03 7.670780134292e-05 6.022273201005e+00
1.269500000000e+03 -2.042749390961e-03 7.765493423770e-05 6.080192799039e+00
1.269750000000e+03 -2.550258405242e-03 7.860584537728e-05 6.137982303792e+00
1.270000000000e+03 -3.056266801373e-03 7.955642707519e-05 6.195623639133e+00
1.270250000000e+03 -3.558512279848e-03 8.050262506362e-05 6.253097027936e+00
1.270500000000e+03 -4.054873656945e-03 8.144046861935e-05 6.310380976366e+00
1.270750000000e+03 -4.543377298477e-03 8.236609798454e-05 6.367452281098e+00
1.271000000000e+03 -5.022200907900e-03 8.327578907227e-05 6.424286058150e+00
1.271250000000e+03 -5.489675783151e-03 8.416598043703e-05 6.480855794149e+00
1.271500000000e+03 -5.944287006701e-03 8.503329627629e-05 6.537133417979e+00
1.271750000000e+03 -6.384672129648e-03 8.587452639541e-05 6.593089392168e+00
1.272000000000e+03 -6.809618435928e-03 8.668667876932e-05 6.648692822263e+00
1.272250000000e+03 -7.218059058638e-03 8.746698356490e-05 6.703911582434e+00
1.272500000000e+03 -7.609068610762e-03 8.821289704936e-05 6.758712455403e+00
1.272750000000e+03 -7.981857952299e-03 8.892212795844e-05 6.813061284826e+00
1.273000000000e+03 -8.335769277103e-03 8.959263025232e-05 6.866923137817e+00
1.273250000000e+03 -8.670270710977e-03 9.022261541219e-05 6.920262475556e+00
1.273500000000e+03 -8.984951651831e-03 9.081054633733e-05 6.973043329659e+00
1.273750000000e+03 -9.279517882868e-03 9.135515317882e-05 7.025229482581e+00
1.274000000000e+03 -9.553787557846e-03 9.185544268880e-05 7.076784648994e+00
1.274250000000e+03 -9.807687154053e-03 9.231069232321e-05 7.127672657521e+00
1.274500000000e+03 -1.004124820353e-02 9.272046086253e-05 7.177857628957e+00
1.274750000000e+03 -1.025460407825e-02 9.308459616242e-05 7.227304150922e+00
1.275000000000e+03 -1.044798722712e-02 9.340323742615e-05 7.275977446150e+00
1.275250000000e+03 -1.062172678245e-02 9.367681849595e-05 7.323843532881e+00
1.275500000000e+03 -1.077624642025e-02 9.390606925752e-05 7.370869375670e+00
1.275750000000e+03 -1.091206235800e-02 9.409202029614e-05 7.417023026654e+00
1.276000000000e+03 -1.102978155201e-02 9.423600830544e-05 7.462273754320e+00
1.276250000000e+03 -1.113009989812e-02 9.433966419101e-05 7.506592159780e+00
1.276500000000e+03 -1.121380038103e-02 9.440491227139e-05 7.549950280710e+00
1.276750000000e+03 -1.128175105354e-02 9.443398303735e-05 7.592321680706e+00
1.277000000000e+03 -1.133490257503e-02 9.442938210644e-05 7.633681524606e+00
1.277250000000e+03 -1.137428531355e-02 9.439387941315e-05 7.674006640269e+00
1.277500000000e+03 -1.140100560561e-02 9.433049831264e-05 7.713275565257e+00
1.277750000000e+03 -1.141624119561e-02 9.424249163917e-05 7.751468579769e+00
1.278000000000e+03 -1.142123544125e-02 9.413331045602e-05 7.788567725403e+00
1.278250000000e+03 -1.141729055086e-02 9.400658860279e-05 7.824556810616e+00
1.278500000000e+03 -1.140575930879e-02 9.386609124609e-05 7.859421402795e+00
1.278750000000e+03 -1.138803551145e-02 9.371567106412e-05 7.893148807948e+00
1.279000000000e+03 -1.136554278792e-02 9.355922723311e-05 7.925728038782e+00
1.279250000000e+03 -1.133972241312e-02 9.340065487273e-05 7.957149771501e+00
1.279500000000e+03 -1.131201948038e-02 9.324377351025e-05 7.987406292794e+00
1.279750000000e+03 -1.128386806753e-02 9.309228409540e-05 8.016491437647e+00
1.280000000000e+03 -1.125667551702e-02 9.294971463811e-05 8.044400519073e+00
1.280250000000e+03 -1.123180577553e-02 9.281936213282e-05 8.071130251537e+00
1.280500000000e+03 -1.121056278445e-02 9.270423254973e-05 8.096678667696e+00
1.280750000000e+03 -1.119417333219e-02 9.260698491287e-05 8.121045031601e+00
1.281000000000e+03 -1.118377019066e-02 9.252988058384e-05 8.144229748937e+00
1.281250000000e+03 -1.118037623686e-02 9.247473841931e-05 8.166234274172e+00
1.281500000000e+03 -1.118488909682e-02 9.244289571997e-05 8.187061018205e+00
1.281750000000e+03 -1.119806709916e-02 9.243517409432e-05 8.206713256907e+00
1.282000000000e+03 -1.122051721225e-02 9.245185717177e-05 8.225195039600e+00
1.282250000000e+03 -1.125268412038e-02 9.249266401909e-05 8.242511103251e+00
1.282500000000e+03 -1.129484209015e-02 9.255677527356e-05 8.258666787530e+00
1.282750000000e+03 -1.134708843791e-02 9.264285225360e-05 8.273667957593e+00
1.283000000000e+03 -1.140933972880e-02 9.274900937312e-05 8.287520930560e+00
1.283250000000e+03 -1.148133031105e-02 9.287285162637e-05 8.300232408162e+00
1.283500000000e+03 -1.156261291497e-02 9.301151233324e-05 8.311809418443e+00
1.283750000000e+03 -1.165256209656e-02 9.316169607318e-05 8.322259261397e+00
1.284000000000e+03 -1.175037957667e-02 9.331972939622e-05 8.331589464187e+00
1.284250000000e+03 -1.185510164311e-02 9.348161781422e-05 8.339807743770e+00
1.284500000000e+03 -1.196560868935e-02 9.364310912557e-05 8.346921974731e+00
1.284750000000e+03 -1.208063608332e-02 9.379975957388e-05 8.352940166186e+00
1.285000000000e+03 -1.219878638581e-02 9.394700383486e-05 8.357870445198e+00
1.285250000000e+03 -1.231854281767e-02 9.408022597382e-05 8.361721044062e+00
1.285500000000e+03 -1.243828340604e-02 9.419483089199e-05 8.364500295194e+00
1.285750000000e+03 -1.255629590382e-02 9.428631502084e-05 8.366216629412e+00
1.286000000000e+03 -1.267079327463e-02 9.435033372110e-05 8.366878578060e+00
1.286250000000e+03 -1.277992959512e-02 9.438276658405e-05 8.366494779246e+00
1.286500000000e+03 -1.288181643152e-02 9.437978348301e-05 8.365073983972e+00
1.286750000000e+03 -1.297453946045e-02 9.433790903116e-05 8.362625065882e+00
1.287000000000e+03 -1.305617545427e-02 9.425402021765e-05 8.359157030288e+00
1.287250000000e+03 -1.312480953963e-02 9.412543101572e-05 8.354679022941e+00
1.287500000000e+03 -1.317855275296e-02 9.394993415310e-05 8.349200339182e+00
1.287750000000e+03 -1.321555980391e-02 9.372582333533e-05 8.342730428237e+00
1.288000000000e+03 -1.323404695825e-02 9.345191517729e-05 8.335278897552e+00
1.288250000000e+03 -1.323231005032e-02 9.312756528154e-05 8.326855514366e+00
1.288500000000e+03 -1.320874238141e-02 9.275267736766e-05 8.317470201948e+00
1.288750000000e+03 -1.316185248339e-02 9.232770488604e-05 8.307133031360e+00
1.289000000000e+03 -1.309028161549e-02 9.185364627809e-05 8.295854213541e+00
1.289250000000e+03 -1.299282068695e-02 9.133203357051e-05 8.283644080365e+00
1.289500000000e+03 -1.286842657803e-02 9.076491411247e-05 8.270513068670e+00
1.289750000000e+03 -1.271623737339e-02 9.015482689068e-05 8.256471692563e+00
1.290000000000e+03 -1.253558646128e-02 8.950477148534e-05 8.241530519265e+00
1.290250000000e+03 -1.232601502439e-02 8.881816577097e-05 8.225700133310e+00
1.290500000000e+03 -1.208728274943e-02 8.809880618715e-05 8.208991104986e+00
1.290750000000e+03 -1.181937653142e-02 8.735083530462e-05 8.191413947970e+00
1.291000000000e+03 -1.152251683453e-02 8.657868639636e-05 8.172979081791e+00
1.291250000000e+03 -1.119716149935e-02 8.578701156489e-05 8.153696785168e+00
1.291500000000e+03 -1.084400693630e-02 8.498062542617e-05 8.133577152896e+00
1.291750000000e+03 -1.046398669363e-02 8.416442618675e-05 8.112630049139e+00
1.292000000000e+03 -1.005826720914e-02 8.334334224516e-05 8.090865063026e+00
1.292250000000e+03 -9.628240924640e-03 8.252227087846e-05 8.068291460718e+00
1.292500000000e+03 -9.175516699151e-03 8.170601121890e-05 8.044918142708e+00
1.292750000000e+03 -8.701907736617e-03 8.089918884452e-05 8.020753602989e+00
1.293000000000e+03 -8.209417239964e-03 8.010616255663e-05 7.995805888295e+00
1.293250000000e+03 -7.700221766206e-03 7.933104137517e-05 7.970082564730e+00
1.293500000000e+03 -7.176652777678e-03 7.857757765875e-05 7.943590687208e+00
1.293750000000e+03 -6.641176405787e-03 7.784911534944e-05 7.916336776415e+00
1.294000000000e+03 -6.096371818364e-03 7.714855277013e-05 7.888326799137e+00
1.294250000000e+03 -5.544908222597e-03 7.647830718466e-05 7.859566158696e+00
1.294500000000e+03 -4.989520905194e-03 7.584028726557e-05 7.830059691045e+00
1.294750000000e+03 -4.432986488174e-03 7.523587302943e-05 7.799811670814e+00
1.295000000000e+03 -3.878097632857e-03 7.466590618380e-05 7.768825822825e+00
1.295250000000e+03 -3.327637439978e-03 7.413071231627e-05 7.737105344862e+00
1.295500000000e+03 -2.784353983216e-03 7.363005857453e-05 7.704652938674e+00
1.295750000000e+03 -2.250934965289e-03 7.316318100223e-05 7.671470846947e+00
1.296000000000e+03 -1.729982885978e-03 7.272884437962e-05 7.637560901141e+00
1.296250000000e+03 -1.223990892286e-03 7.232536304164e-05 7.602924575037e+00
1.296500000000e+03 -7.353200603014e-04 7.195064124579e-05 7.567563046640e+00
1.296750000000e+03 -2.661775233504e-04 7.160222162481e-05 7.531477263142e+00
1.297000000000e+03 1.814030605879e-04 7.127734291082e-05 7.494668014719e+00
1.297250000000e+03 6.055795953226e-04 7.097300021447e-05 7.457136008082e+00
1.297500000000e+03 1.004716452587e-03 7.068601210122e-05 7.418881946278e+00
1.297750000000e+03 1.377397311650e-03 7.041308284761e-05 7.379906606507e+00
1.298000000000e+03 1.722433976759e-03 7.015088083520e-05 7.340210921036e+00
1.298250000000e+03 2.038872491704e-03 6.989613023031e-05 7.299796054422e+00
1.298500000000e+03 2.325994719383e-03 6.964565838691e-05 7.258663480550e+00
1.298750000000e+03 2.583316487730e-03 6.939647585286e-05 7.216815054338e+00
1.299000000000e+03 2.810581066053e-03 6.914585550408e-05 7.174253080291e+00
1.299250000000e+03 3.007748876479e-03 6.889138466082e-05 7.130980374630e+00
1.299500000000e+03 3.174982755431e-03 6.863104513802e-05 7.087000321755e+00
1.299750000000e+03 3.312629508326e-03 6.836327539614e-05 7.042316923486e+00
1.300000000000e+03 3.421197832095e-03 6.808702288671e-05 6.996934841199e+00
1.300250000000e+03 3.501332996852e-03 6.780178959465e-05 6.950859430223e+00
1.300500000000e+03 3.553788818197e-03 6.750768069808e-05 6.904096766767e+00
1.300750000000e+03 3.579397789031e-03 6.720543142313e-05 6.856653666738e+00
1.301000000000e+03 3.579039462853e-03 6.689642529606e-05 6.808537698158e+00
1.301250000000e+03 3.553608678321e-03 6.658270264742e-05 6.759757185765e+00
1.301500000000e+03 3.503983894953e-03 6.626696329218e-05 6.710321209753e+00
1.301750000000e+03 3.430996842035e-03 6.595255315642e-05 6.660239598498e+00
[truncated: 48,272 more chars]
