# Supplementary material for: Tracking Charge Migration with Frequency-Matched Strobo-Spectroscopy
Source: J Phys Chem A. 2024 Jan 2;128(1):20–7. doi: 10.1021/acs.jpca.3c04234 (PMC10788909; doi:10.1021/acs.jpca.3c04234)
Supplement: Supplementary file 2 — jp3c04234_si_002.zip [file jp3c04234_si_002.zip › supplemental data/Data/dipoles/CM-orbital/tau=3.9375.txt]

# CM-orbital-resolved dipole moment for tau = 3.9375 o.c.
0.000000000000e+00 -1.706603541705e-03 2.359602496194e-05 1.638377480866e+00
2.500000000000e-01 -1.707058410154e-03 2.360298516163e-05 1.638690852022e+00
5.000000000000e-01 -1.708427054077e-03 2.362398085309e-05 1.639631853240e+00
7.500000000000e-01 -1.710734664764e-03 2.365931203480e-05 1.641200881791e+00
1.000000000000e+00 -1.713994232439e-03 2.370911855842e-05 1.643385805427e+00
1.250000000000e+00 -1.718185805339e-03 2.377328461778e-05 1.646161435104e+00
1.500000000000e+00 -1.723263313597e-03 2.385154274270e-05 1.649497207234e+00
1.750000000000e+00 -1.729177102569e-03 2.394371716874e-05 1.653368363658e+00
2.000000000000e+00 -1.735890830537e-03 2.404990082600e-05 1.657761696072e+00
2.250000000000e+00 -1.743388068018e-03 2.417047292325e-05 1.662673762270e+00
2.500000000000e+00 -1.751671222328e-03 2.430600703968e-05 1.668105651638e+00
2.750000000000e+00 -1.760754264291e-03 2.445719061692e-05 1.674061467156e+00
3.000000000000e+00 -1.770659452036e-03 2.462480633156e-05 1.680552094366e+00
3.250000000000e+00 -1.781420752644e-03 2.480975584587e-05 1.687600307546e+00
3.500000000000e+00 -1.793094526399e-03 2.501310021963e-05 1.695242858455e+00
3.750000000000e+00 -1.805768717658e-03 2.523604923294e-05 1.703527487232e+00
4.000000000000e+00 -1.819564890928e-03 2.547994756066e-05 1.712508132782e+00
4.250000000000e+00 -1.834626475622e-03 2.574617215775e-05 1.722240862527e+00
4.500000000000e+00 -1.851098533250e-03 2.603600831100e-05 1.732783090303e+00
4.750000000000e+00 -1.869109315329e-03 2.635050759631e-05 1.744193542670e+00
5.000000000000e+00 -1.888762339231e-03 2.669044008860e-05 1.756531573689e+00
5.250000000000e+00 -1.910135076336e-03 2.705628199418e-05 1.769854175197e+00
5.500000000000e+00 -1.933278135691e-03 2.744825435949e-05 1.784212680080e+00
5.750000000000e+00 -1.958211651122e-03 2.786637053825e-05 1.799649889316e+00
6.000000000000e+00 -1.984923023237e-03 2.831048423507e-05 1.816198734441e+00
6.250000000000e+00 -2.013373315205e-03 2.878035518725e-05 1.833882680827e+00
6.500000000000e+00 -2.043513015393e-03 2.927572069444e-05 1.852716901355e+00
6.750000000000e+00 -2.075301751315e-03 2.979636204722e-05 1.872709987152e+00
7.000000000000e+00 -2.108724999572e-03 3.034214541670e-05 1.893866010796e+00
7.250000000000e+00 -2.143801248106e-03 3.091302030520e-05 1.916186235124e+00
7.500000000000e+00 -2.180578415614e-03 3.150897957926e-05 1.939670813581e+00
7.750000000000e+00 -2.219122214834e-03 3.212998883165e-05 1.964320162755e+00
8.000000000000e+00 -2.259501213496e-03 3.277591140333e-05 1.990136327327e+00
8.250000000000e+00 -2.301772177695e-03 3.344647043149e-05 2.017123860096e+00
8.500000000000e+00 -2.345969577141e-03 3.414123653583e-05 2.045290662372e+00
8.750000000000e+00 -2.392101643448e-03 3.485964593175e-05 2.074648316567e+00
9.000000000000e+00 -2.440154454904e-03 3.560104875178e-05 2.105212256736e+00
9.250000000000e+00 -2.490101972525e-03 3.636478004387e-05 2.137001469641e+00
9.500000000000e+00 -2.541917775556e-03 3.715022008877e-05 2.170037938865e+00
9.750000000000e+00 -2.595584108661e-03 3.795681660457e-05 2.204346232614e+00
1.000000000000e+01 -2.651094540030e-03 3.878408952723e-05 2.239952492294e+00
1.025000000000e+01 -2.708451405564e-03 3.963160666659e-05 2.276883626642e+00
1.050000000000e+01 -2.767660627531e-03 4.049895606595e-05 2.315166343844e+00
1.075000000000e+01 -2.828727523195e-03 4.138572328488e-05 2.354826163330e+00
1.100000000000e+01 -2.891654873535e-03 4.229147357870e-05 2.395886041367e+00
1.125000000000e+01 -2.956444194957e-03 4.321573365640e-05 2.438365654426e+00
1.150000000000e+01 -3.023097239752e-03 4.415804232039e-05 2.482280195105e+00
1.175000000000e+01 -3.091616518031e-03 4.511794126694e-05 2.527639338103e+00
1.200000000000e+01 -3.162003437007e-03 4.609488154239e-05 2.574446929125e+00
1.225000000000e+01 -3.234252983747e-03 4.708825894842e-05 2.622700444722e+00
1.250000000000e+01 -3.308346423947e-03 4.809739301895e-05 2.672390609261e+00
1.275000000000e+01 -3.384244123145e-03 4.912149654249e-05 2.723501920354e+00
1.300000000000e+01 -3.461877576627e-03 5.015962282057e-05 2.776012129755e+00
1.325000000000e+01 -3.541145020655e-03 5.121067753838e-05 2.829892544195e+00
1.350000000000e+01 -3.621910240857e-03 5.227339921562e-05 2.885108635466e+00
1.375000000000e+01 -3.704002704572e-03 5.334634577439e-05 2.941619398191e+00
1.400000000000e+01 -3.787223046813e-03 5.442791235460e-05 2.999378819333e+00
1.425000000000e+01 -3.871347558746e-03 5.551632666342e-05 3.058335696233e+00
1.450000000000e+01 -3.956132391031e-03 5.660964146365e-05 3.118433084277e+00
1.475000000000e+01 -4.041318876377e-03 5.770575052372e-05 3.179609122483e+00
1.500000000000e+01 -4.126637545802e-03 5.880240296890e-05 3.241797481749e+00
1.525000000000e+01 -4.211811683281e-03 5.989722012500e-05 3.304927908600e+00
1.550000000000e+01 -4.296560865902e-03 6.098772643895e-05 3.368926852490e+00
1.575000000000e+01 -4.380604923261e-03 6.207138642772e-05 3.433718209028e+00
1.600000000000e+01 -4.463668291701e-03 6.314564878196e-05 3.499223871225e+00
1.625000000000e+01 -4.545484990935e-03 6.420800142046e-05 3.565364831762e+00
1.650000000000e+01 -4.625803280193e-03 6.525601514237e-05 3.632061784733e+00
1.675000000000e+01 -4.704389930795e-03 6.628739159095e-05 3.699236018257e+00
1.700000000000e+01 -4.781033395871e-03 6.730000236849e-05 3.766810107320e+00
1.725000000000e+01 -4.855545947287e-03 6.829192008581e-05 3.834708746617e+00
1.750000000000e+01 -4.927764726651e-03 6.926143882094e-05 3.902859359547e+00
1.775000000000e+01 -4.997551492908e-03 7.020708496194e-05 3.971192653695e+00
1.800000000000e+01 -5.064792461664e-03 7.112762111783e-05 4.039643071211e+00
1.825000000000e+01 -5.129397359354e-03 7.202204212861e-05 4.108149136679e+00
1.850000000000e+01 -5.191298980047e-03 7.288956586132e-05 4.176653711874e+00
1.875000000000e+01 -5.250452804474e-03 7.372963218580e-05 4.245104149603e+00
1.900000000000e+01 -5.306836373259e-03 7.454188684766e-05 4.313452407747e+00
1.925000000000e+01 -5.360449137440e-03 7.532616693592e-05 4.381655054467e+00
1.950000000000e+01 -5.411311769612e-03 7.608248713312e-05 4.449673246224e+00
1.975000000000e+01 -5.459465597197e-03 7.681103221263e-05 4.517472624935e+00
2.000000000000e+01 -5.504971264956e-03 7.751214191767e-05 4.585023162795e+00
2.025000000000e+01 -5.547907392582e-03 7.818629794024e-05 4.652298942442e+00
2.050000000000e+01 -5.588369075422e-03 7.883410976653e-05 4.719277873114e+00
2.075000000000e+01 -5.626466049890e-03 7.945629951051e-05 4.785941341958e+00
2.100000000000e+01 -5.662321348367e-03 8.005368824499e-05 4.852273804651e+00
2.125000000000e+01 -5.696069191752e-03 8.062718085955e-05 4.918262319545e+00
2.150000000000e+01 -5.727853450701e-03 8.117774910490e-05 4.983896036647e+00
2.175000000000e+01 -5.757825193515e-03 8.170641273858e-05 5.049165656068e+00
2.200000000000e+01 -5.786140331883e-03 8.221422102855e-05 5.114062874100e+00
2.225000000000e+01 -5.812956940579e-03 8.270223267412e-05 5.178579840763e+00
2.250000000000e+01 -5.838432051398e-03 8.317148189671e-05 5.242708657483e+00
2.275000000000e+01 -5.862719071951e-03 8.362298674197e-05 5.306440929517e+00
2.300000000000e+01 -5.885964525079e-03 8.405770804959e-05 5.369767407349e+00
2.325000000000e+01 -5.908305466813e-03 8.447654345037e-05 5.432677724669e+00
2.350000000000e+01 -5.929867781537e-03 8.488028795184e-05 5.495160246458e+00
2.375000000000e+01 -5.950763757113e-03 8.526962276154e-05 5.557202028327e+00
2.400000000000e+01 -5.971090940544e-03 8.564510316936e-05 5.618788890680e+00
2.425000000000e+01 -5.990931813024e-03 8.600722865126e-05 5.679905589111e+00
2.450000000000e+01 -6.010352653941e-03 8.635640876004e-05 5.740536077615e+00
2.475000000000e+01 -6.029403515438e-03 8.669292593574e-05 5.800663846013e+00
2.500000000000e+01 -6.048119265920e-03 8.701697017541e-05 5.860272309165e+00
2.525000000000e+01 -6.066519833827e-03 8.732866933414e-05 5.919345234374e+00
2.550000000000e+01 -6.084610844657e-03 8.762800770842e-05 5.977867190800e+00
2.575000000000e+01 -6.102385651377e-03 8.791494383975e-05 6.035823997997e+00
2.600000000000e+01 -6.119826999947e-03 8.818936834348e-05 6.093203159655e+00
2.625000000000e+01 -6.136907696648e-03 8.845113849559e-05 6.149994270804e+00
2.650000000000e+01 -6.153592228508e-03 8.870008596404e-05 6.206189384647e+00
2.675000000000e+01 -6.169839181320e-03 8.893605326737e-05 6.261783326192e+00
2.700000000000e+01 -6.185602469060e-03 8.915888612504e-05 6.316773942123e+00
2.725000000000e+01 -6.200832077345e-03 8.936843768034e-05 6.371162282061e+00
2.750000000000e+01 -6.215475625010e-03 8.956458331275e-05 6.424952703216e+00
2.775000000000e+01 -6.229480257634e-03 8.974722773328e-05 6.478152887959e+00
2.800000000000e+01 -6.242793659598e-03 8.991631148203e-05 6.530773771903e+00
2.825000000000e+01 -6.255364409338e-03 9.007182036389e-05 6.582829385383e+00
2.850000000000e+01 -6.267143018203e-03 9.021378940258e-05 6.634336608833e+00
2.875000000000e+01 -6.278083542769e-03 9.034228099766e-05 6.685314842802e+00
2.900000000000e+01 -6.288144637401e-03 9.045741505465e-05 6.735785600723e+00
2.925000000000e+01 -6.297289879467e-03 9.055936710473e-05 6.785772039861e+00
2.950000000000e+01 -6.305488256187e-03 9.064836781733e-05 6.835298445727e+00
2.975000000000e+01 -6.312715312472e-03 9.072470083424e-05 6.884389681832e+00
3.000000000000e+01 -6.318954370816e-03 9.078869700757e-05 6.933070620505e+00
3.025000000000e+01 -6.324197094080e-03 9.084076837523e-05 6.981365572996e+00
3.050000000000e+01 -6.328443605605e-03 9.088138585664e-05 7.029297738499e+00
3.075000000000e+01 -6.331702891824e-03 9.091107934803e-05 7.076888689552e+00
3.100000000000e+01 -6.333993538598e-03 9.093043921027e-05 7.124157907574e+00
3.125000000000e+01 -6.335344233415e-03 9.094010123739e-05 7.171122382055e+00
3.150000000000e+01 -6.335793698093e-03 9.094075883431e-05 7.217796284867e+00
3.175000000000e+01 -6.335390073119e-03 9.093316469017e-05 7.264190727764e+00
3.200000000000e+01 -6.334190208608e-03 9.091812050493e-05 7.310313608928e+00
3.225000000000e+01 -6.332259052440e-03 9.089646825097e-05 7.356169548509e+00
3.250000000000e+01 -6.329668823053e-03 9.086908036673e-05 7.401759914723e+00
3.275000000000e+01 -6.326497691964e-03 9.083684488984e-05 7.447082938300e+00
3.300000000000e+01 -6.322827968978e-03 9.080065064063e-05 7.492133911055e+00
3.325000000000e+01 -6.318744064792e-03 9.076136992298e-05 7.536905462679e+00
3.350000000000e+01 -6.314330511236e-03 9.071984028275e-05 7.581387903022e+00
3.375000000000e+01 -6.309670094861e-03 9.067684421057e-05 7.625569617417e+00
3.400000000000e+01 -6.304842009091e-03 9.063308936547e-05 7.669437503012e+00
3.425000000000e+01 -6.299919983145e-03 9.058918473226e-05 7.712977426793e+00
3.450000000000e+01 -6.294970391130e-03 9.054561320351e-05 7.756174690605e+00
3.475000000000e+01 -6.290050561612e-03 9.050273183886e-05 7.799014484743e+00
3.500000000000e+01 -6.285207519999e-03 9.046077923427e-05 7.841482313342e+00
3.525000000000e+01 -6.280477225064e-03 9.041983789490e-05 7.883564374911e+00
3.550000000000e+01 -6.275884268630e-03 9.037981346841e-05 7.925247882053e+00
3.575000000000e+01 -6.271441673896e-03 9.034039687089e-05 7.966521306058e+00
3.600000000000e+01 -6.267150975915e-03 9.030120190462e-05 8.007374533029e+00
3.625000000000e+01 -6.263002699271e-03 9.026168320758e-05 8.047798923102e+00
3.650000000000e+01 -6.258977116526e-03 9.022111294216e-05 8.087787269894e+00
3.675000000000e+01 -6.255045378941e-03 9.017863597810e-05 8.127333656726e+00
3.700000000000e+01 -6.251170822678e-03 9.013327502425e-05 8.166433215920e+00
3.725000000000e+01 -6.247310624686e-03 9.008395000962e-05 8.205081791902e+00
3.750000000000e+01 -6.243417542593e-03 9.002954931914e-05 8.243275521320e+00
3.775000000000e+01 -6.239441550284e-03 8.996884173543e-05 8.281010338182e+00
3.800000000000e+01 -6.235331499502e-03 8.990055732114e-05 8.318281425071e+00
3.825000000000e+01 -6.231036817511e-03 8.982346536943e-05 8.355082626527e+00
3.850000000000e+01 -6.226509185423e-03 8.973638504758e-05 8.391405846090e+00
3.875000000000e+01 -6.221704148902e-03 8.963821293875e-05 8.427240445824e+00
3.900000000000e+01 -6.216582569675e-03 8.952795436323e-05 8.462572668743e+00
3.925000000000e+01 -6.211111835550e-03 8.940475291830e-05 8.497385104244e+00
3.950000000000e+01 -6.205266785677e-03 8.926791823688e-05 8.531656217118e+00
3.975000000000e+01 -6.199030338502e-03 8.911695055552e-05 8.565359957142e+00
4.000000000000e+01 -6.192393846139e-03 8.895156242564e-05 8.598465465809e+00
4.025000000000e+01 -6.185357159473e-03 8.877169454757e-05 8.630936891558e+00
4.050000000000e+01 -6.177928426523e-03 8.857752231159e-05 8.662733321009e+00
4.075000000000e+01 -6.170123594489e-03 8.836946350951e-05 8.693808829255e+00
4.100000000000e+01 -6.161965624536e-03 8.814817627911e-05 8.724112649794e+00
4.125000000000e+01 -6.153483407255e-03 8.791453478307e-05 8.753589458386e+00
4.150000000000e+01 -6.144710400236e-03 8.766964471146e-05 8.782179766503e+00
4.175000000000e+01 -6.135683343444e-03 8.741482339272e-05 8.809820409567e+00
4.200000000000e+01 -6.126440896936e-03 8.715154131880e-05 8.836445123156e+00
4.225000000000e+01 -6.117021935429e-03 8.688143125232e-05 8.861985184455e+00
4.250000000000e+01 -6.107463973884e-03 8.660623495885e-05 8.886370111529e+00
4.275000000000e+01 -6.097801895542e-03 8.632777391743e-05 8.909528392441e+00
4.300000000000e+01 -6.088066724007e-03 8.604789812947e-05 8.931388239461e+00
4.325000000000e+01 -6.078285346817e-03 8.576855188069e-05 8.951878341830e+00
4.350000000000e+01 -6.068479978490e-03 8.549154570986e-05 8.970928604873e+00
4.375000000000e+01 -6.058667695252e-03 8.521878150572e-05 8.988470868258e+00
4.400000000000e+01 -6.048860668747e-03 8.495205357006e-05 9.004439579514e+00
4.425000000000e+01 -6.039066783850e-03 8.469303879352e-05 9.018772416327e+00
4.450000000000e+01 -6.029290357431e-03 8.444334672786e-05 9.031410855975e+00
4.475000000000e+01 -6.019533174754e-03 8.420448687887e-05 9.042300672480e+00
4.500000000000e+01 -6.009795749800e-03 8.397785480743e-05 9.051392364458e+00
4.525000000000e+01 -6.000078745144e-03 8.376472555266e-05 9.058641519396e+00
4.550000000000e+01 -5.990384450373e-03 8.356624993613e-05 9.064009102599e+00
4.575000000000e+01 -5.980718227034e-03 8.338345485706e-05 9.067461686132e+00
4.600000000000e+01 -5.971089840758e-03 8.321724223984e-05 9.068971615647e+00
4.625000000000e+01 -5.961514603751e-03 8.306839007052e-05 9.068517130975e+00
4.650000000000e+01 -5.952014274281e-03 8.293755317904e-05 9.066082436304e+00
4.675000000000e+01 -5.942617681956e-03 8.282526352921e-05 9.061657734472e+00
4.700000000000e+01 -5.933361033076e-03 8.273192969674e-05 9.055239231455e+00
4.725000000000e+01 -5.924287870342e-03 8.265783476952e-05 9.046829108150e+00
4.750000000000e+01 -5.915448678189e-03 8.260313472974e-05 9.036435472739e+00
4.775000000000e+01 -5.906900119534e-03 8.256785470223e-05 9.024072291005e+00
4.800000000000e+01 -5.898703960289e-03 8.255188445860e-05 9.009759286119e+00
4.825000000000e+01 -5.890925737841e-03 8.255497197207e-05 8.993521823395e+00
4.850000000000e+01 -5.883633231344e-03 8.257672132395e-05 8.975390753048e+00
4.875000000000e+01 -5.876894782668e-03 8.261658764491e-05 8.955402231961e+00
4.900000000000e+01 -5.870777525793e-03 8.267387309216e-05 8.933597493022e+00
4.925000000000e+01 -5.865345597681e-03 8.274772475317e-05 8.910022574314e+00
4.950000000000e+01 -5.860658385404e-03 8.283713466942e-05 8.884728004054e+00
4.975000000000e+01 -5.856768894136e-03 8.294092344663e-05 8.857768422362e+00
5.000000000000e+01 -5.853722288651e-03 8.305774830772e-05 8.829202153384e+00
5.025000000000e+01 -5.851554722755e-03 8.318616536729e-05 8.799090720249e+00
5.050000000000e+01 -5.850292263690e-03 8.332471313380e-05 8.767498308089e+00
5.075000000000e+01 -5.849949794848e-03 8.347166963737e-05 8.734491174649e+00
5.100000000000e+01 -5.850531098371e-03 8.362517687135e-05 8.700137027265e+00
5.125000000000e+01 -5.852028793948e-03 8.378335011944e-05 8.664504361456e+00
5.150000000000e+01 -5.854424733579e-03 8.394428328573e-05 8.627661780539e+00
5.175000000000e+01 -5.857690810215e-03 8.410604475467e-05 8.589677316146e+00
5.200000000000e+01 -5.861789763951e-03 8.426670268222e-05 8.550617751089e+00
5.225000000000e+01 -5.866675931520e-03 8.442434690761e-05 8.510547969223e+00
5.250000000000e+01 -5.872296506494e-03 8.457710939944e-05 8.469530352695e+00
5.275000000000e+01 -5.878592868390e-03 8.472323302669e-05 8.427624228636e+00
5.300000000000e+01 -5.885501593766e-03 8.486109589040e-05 8.384885398070e+00
5.325000000000e+01 -5.892955434578e-03 8.498923287506e-05 8.341365743495e+00
5.350000000000e+01 -5.900884195657e-03 8.510635496053e-05 8.297112943194e+00
5.375000000000e+01 -5.909215532268e-03 8.521134155359e-05 8.252170285797e+00
5.400000000000e+01 -5.917875417345e-03 8.530332084267e-05 8.206576606301e+00
5.425000000000e+01 -5.926788444340e-03 8.538171142347e-05 8.160366331795e+00
5.450000000000e+01 -5.935877869784e-03 8.544613310357e-05 8.113569647009e+00
5.475000000000e+01 -5.945065574181e-03 8.549643256356e-05 8.066212769695e+00
5.500000000000e+01 -5.954271876547e-03 8.553268908901e-05 8.018318322806e+00
5.525000000000e+01 -5.963415137692e-03 8.555519965589e-05 7.969905800299e+00
5.550000000000e+01 -5.972411299407e-03 8.556446342789e-05 7.920992099489e+00
5.575000000000e+01 -5.981173385799e-03 8.556115803798e-05 7.871592109603e+00
5.600000000000e+01 -5.989611023358e-03 8.554610420192e-05 7.821719333500e+00
5.625000000000e+01 -5.997630082081e-03 8.552025259256e-05 7.771386518212e+00
5.650000000000e+01 -6.005132489409e-03 8.548465426805e-05 7.720606280750e+00
5.675000000000e+01 -6.012016365347e-03 8.544040541719e-05 7.669391700620e+00
5.700000000000e+01 -6.018176351832e-03 8.538857293705e-05 7.617756868717e+00
5.725000000000e+01 -6.023504276228e-03 8.533021443718e-05 7.565717368947e+00
5.750000000000e+01 -6.027889981111e-03 8.526635845374e-05 7.513290685185e+00
5.775000000000e+01 -6.031222579272e-03 8.519796078807e-05 7.460496517951e+00
5.800000000000e+01 -6.033391960210e-03 8.512587674059e-05 7.407357006139e+00
5.825000000000e+01 -6.034290552895e-03 8.505084179342e-05 7.353896847711e+00
5.850000000000e+01 -6.033815355589e-03 8.497345688147e-05 7.300143318069e+00
5.875000000000e+01 -6.031870183984e-03 8.489417843185e-05 7.246126187818e+00
5.900000000000e+01 -6.028367865733e-03 8.481331203980e-05 7.191877544704e+00
5.925000000000e+01 -6.023232515115e-03 8.473101228845e-05 7.137431526596e+00
5.950000000000e+01 -6.016401706499e-03 8.464728572705e-05 7.082823975536e+00
5.975000000000e+01 -6.007828502170e-03 8.456199915907e-05 7.028092025247e+00
6.000000000000e+01 -5.997483317897e-03 8.447489008537e-05 6.973273633846e+00
6.025000000000e+01 -5.985355459979e-03 8.438557949594e-05 6.918407078435e+00
6.050000000000e+01 -5.971454280171e-03 8.429358678283e-05 6.863530425735e+00
6.075000000000e+01 -5.955809938205e-03 8.419834679471e-05 6.808680992776e+00
6.100000000000e+01 -5.938473655712e-03 8.409922621103e-05 6.753894813985e+00
6.125000000000e+01 -5.919517487148e-03 8.399553900645e-05 6.699206126364e+00
6.150000000000e+01 -5.899033582744e-03 8.388656188799e-05 6.644646885016e+00
6.175000000000e+01 -5.877132956064e-03 8.377154733141e-05 6.590246318802e+00
6.200000000000e+01 -5.853943782314e-03 8.364973481745e-05 6.536030533385e+00
6.225000000000e+01 -5.829609238679e-03 8.352036040796e-05 6.482022168699e+00
6.250000000000e+01 -5.804284931057e-03 8.338266557964e-05 6.428240112856e+00
6.275000000000e+01 -5.778135976737e-03 8.323589907533e-05 6.374699275713e+00
6.300000000000e+01 -5.751333828850e-03 8.307931949197e-05 6.321410423477e+00
6.325000000000e+01 -5.724052958710e-03 8.291219611820e-05 6.268380073175e+00
6.350000000000e+01 -5.696467444632e-03 8.273380828352e-05 6.215610447905e+00
6.375000000000e+01 -5.668747595431e-03 8.254344320638e-05 6.163099490964e+00
6.400000000000e+01 -5.641056678472e-03 8.234039443189e-05 6.110840938358e+00
6.425000000000e+01 -5.613547846448e-03 8.212395950100e-05 6.058824447299e+00
6.450000000000e+01 -5.586361312482e-03 8.189343940951e-05 6.007035780547e+00
6.475000000000e+01 -5.559621846632e-03 8.164813838374e-05 5.955457042110e+00
6.500000000000e+01 -5.533436559934e-03 8.138736705193e-05 5.904066964691e+00
6.525000000000e+01 -5.507893070142e-03 8.111044356646e-05 5.852841242396e+00
6.550000000000e+01 -5.483058032168e-03 8.081668628615e-05 5.801752908551e+00
6.575000000000e+01 -5.458976068906e-03 8.050544790283e-05 5.750772749240e+00
6.600000000000e+01 -5.435668963243e-03 8.017610707850e-05 5.699869751179e+00
6.625000000000e+01 -5.413135246666e-03 7.982807164775e-05 5.649011572951e+00
6.650000000000e+01 -5.391350160849e-03 7.946079424234e-05 5.598165032212e+00
6.675000000000e+01 -5.370265913421e-03 7.907378257316e-05 5.547296604065e+00
6.700000000000e+01 -5.349812345625e-03 7.866661532346e-05 5.496372914486e+00
6.725000000000e+01 -5.329897838187e-03 7.823894295317e-05 5.445361228853e+00
6.750000000000e+01 -5.310410626537e-03 7.779049222045e-05 5.394229918977e+00
6.775000000000e+01 -5.291220336635e-03 7.732108973696e-05 5.342948910069e+00
6.800000000000e+01 -5.272179873100e-03 7.683066632533e-05 5.291490094295e+00
6.825000000000e+01 -5.253127509673e-03 7.631926227139e-05 5.239827714061e+00
6.850000000000e+01 -5.233889268880e-03 7.578703201230e-05 5.187938706640e+00
6.875000000000e+01 -5.214281512142e-03 7.523424300024e-05 5.135803010494e+00
6.900000000000e+01 -5.194113726630e-03 7.466127923669e-05 5.083403835700e+00
6.925000000000e+01 -5.173191445068e-03 7.406866978751e-05 5.030727891477e+00
6.950000000000e+01 -5.151319241357e-03 7.345704609030e-05 4.977765578839e+00
6.975000000000e+01 -5.128303736170e-03 7.282714465115e-05 4.924511139847e+00
7.000000000000e+01 -5.103956720274e-03 7.217983528426e-05 4.870962770646e+00
7.025000000000e+01 -5.078098153735e-03 7.151608435091e-05 4.817122689227e+00
7.050000000000e+01 -5.050558930178e-03 7.083694646123e-05 4.762997163681e+00
7.075000000000e+01 -5.021183721265e-03 7.014361882679e-05 4.708596491277e+00
7.100000000000e+01 -4.989833484663e-03 6.943737449885e-05 4.653934933977e+00
7.125000000000e+01 -4.956387603770e-03 6.871956135326e-05 4.599030600866e+00
7.150000000000e+01 -4.920745819987e-03 6.799160921139e-05 4.543905284106e+00
7.175000000000e+01 -4.882829797502e-03 6.725501211158e-05 4.488584240633e+00
7.200000000000e+01 -4.842584319605e-03 6.651127684135e-05 4.433095927942e+00
7.225000000000e+01 -4.799978211093e-03 6.576196471625e-05 4.377471689067e+00
7.250000000000e+01 -4.755004991794e-03 6.500866775927e-05 4.321745397069e+00
7.275000000000e+01 -4.707683086754e-03 6.425299059307e-05 4.265953058064e+00
7.300000000000e+01 -4.658055799776e-03 6.349653486207e-05 4.210132384941e+00
7.325000000000e+01 -4.606190875059e-03 6.274088414443e-05 4.154322344198e+00
7.350000000000e+01 -4.552179867585e-03 6.198758878001e-05 4.098562689390e+00
7.375000000000e+01 -4.496137367387e-03 6.123815097261e-05 4.042893486827e+00
7.400000000000e+01 -4.438200003427e-03 6.049401079861e-05 3.987354644983e+00
7.425000000000e+01 -4.378525263570e-03 5.975653335141e-05 3.931985458748e+00
7.450000000000e+01 -4.317290122821e-03 5.902699703428e-05 3.876824175994e+00
7.475000000000e+01 -4.254689534944e-03 5.830658299819e-05 3.821907596921e+00
7.500000000000e+01 -4.190934851817e-03 5.759636754379e-05 3.767270715447e+00
7.525000000000e+01 -4.126251992882e-03 5.689731729314e-05 3.712946407421e+00
7.550000000000e+01 -4.060879474816e-03 5.621028214919e-05 3.658965172354e+00
7.575000000000e+01 -3.995066415200e-03 5.553599040198e-05 3.605354931163e+00
7.600000000000e+01 -3.929070446445e-03 5.487503819535e-05 3.552140881461e+00
7.625000000000e+01 -3.863155318595e-03 5.422792194856e-05 3.499345408379e+00
7.650000000000e+01 -3.797588333412e-03 5.359501821262e-05 3.446988048339e+00
7.675000000000e+01 -3.732637669676e-03 5.297658606848e-05 3.395085500590e+00
7.700000000000e+01 -3.668569590752e-03 5.237274198375e-05 3.343651679449e+00
7.725000000000e+01 -3.605645506975e-03 5.178348916943e-05 3.292697800244e+00
7.750000000000e+01 -3.544118890527e-03 5.120871528252e-05 3.242232489631e+00
7.775000000000e+01 -3.484232180827e-03 5.064818764663e-05 3.192261913281e+00
7.800000000000e+01 -3.426213677866e-03 5.010155148627e-05 3.142789911359e+00
7.825000000000e+01 -3.370274444813e-03 4.956832789568e-05 3.093818134605e+00
7.850000000000e+01 -3.316605378684e-03 4.904791363355e-05 3.045346174543e+00
7.875000000000e+01 -3.265374465635e-03 4.853958023851e-05 2.997371681239e+00
7.900000000000e+01 -3.216724230543e-03 4.804247401005e-05 2.949890465433e+00
7.925000000000e+01 -3.170769390461e-03 4.755561801151e-05 2.902896583165e+00
7.950000000000e+01 -3.127594857874e-03 4.707791662401e-05 2.856382404057e+00
7.975000000000e+01 -3.087254061096e-03 4.660816223526e-05 2.810338666630e+00
8.000000000000e+01 -3.049767741624e-03 4.614504562223e-05 2.764754525714e+00
8.025000000000e+01 -3.015123168689e-03 4.568716856285e-05 2.719617600188e+00
8.050000000000e+01 -2.983273871835e-03 4.523306148965e-05 2.674914028485e+00
8.075000000000e+01 -2.954139830779e-03 4.478120296669e-05 2.630628543711e+00
8.100000000000e+01 -2.927608190611e-03 4.433004222873e-05 2.586744576483e+00
8.125000000000e+01 -2.903534448873e-03 4.387802349107e-05 2.543244399010e+00
8.150000000000e+01 -2.881744161074e-03 4.342361175264e-05 2.500109317118e+00
8.175000000000e+01 -2.862035115044e-03 4.296531825210e-05 2.457319923268e+00
8.200000000000e+01 -2.844179980238e-03 4.250172769624e-05 2.414856413939e+00
8.225000000000e+01 -2.827929370872e-03 4.203152277479e-05 2.372698981983e+00
8.250000000000e+01 -2.813015316781e-03 4.155348924967e-05 2.330828283733e+00
8.275000000000e+01 -2.799155061330e-03 4.106658170919e-05 2.289225983685e+00
8.300000000000e+01 -2.786055200707e-03 4.056991754980e-05 2.247875376355e+00
8.325000000000e+01 -2.773416197153e-03 4.006277662069e-05 2.206762075945e+00
8.350000000000e+01 -2.760937141876e-03 3.954462242117e-05 2.165874769228e+00
8.375000000000e+01 -2.748320605582e-03 3.901512638463e-05 2.125206013342e+00
8.400000000000e+01 -2.735277630404e-03 3.847415389407e-05 2.084753064873e+00
8.425000000000e+01 -2.721532622701e-03 3.792176023848e-05 2.044518713557e+00
8.450000000000e+01 -2.706828229099e-03 3.735822525130e-05 2.004512097738e+00
8.475000000000e+01 -2.690929879983e-03 3.678404763707e-05 1.964749467719e+00
8.500000000000e+01 -2.673630049068e-03 3.619994630591e-05 1.925254867699e+00
8.525000000000e+01 -2.654752020986e-03 3.560686184401e-05 1.886060699749e+00
8.550000000000e+01 -2.634153127976e-03 3.500595898040e-05 1.847208138946e+00
8.575000000000e+01 -2.611727253509e-03 3.439862713173e-05 1.808747367386e+00
8.600000000000e+01 -2.587406634812e-03 3.378648022734e-05 1.770737602196e+00
8.625000000000e+01 -2.561162842229e-03 3.317135542380e-05 1.733246897392e+00
8.650000000000e+01 -2.533006946727e-03 3.255530905324e-05 1.696351709767e+00
8.675000000000e+01 -2.502988924087e-03 3.194060955902e-05 1.660136225729e+00
8.700000000000e+01 -2.471196272927e-03 3.132972776754e-05 1.624691461252e+00
8.725000000000e+01 -2.437751945018e-03 3.072532187251e-05 1.590114151666e+00
8.750000000000e+01 -2.402811610644e-03 3.013021323472e-05 1.556505465781e+00
8.775000000000e+01 -2.366560390508e-03 2.954737216648e-05 1.523969578700e+00
8.800000000000e+01 -2.329209222526e-03 2.897990292744e-05 1.492612155254e+00
8.825000000000e+01 -2.290990771454e-03 2.843099023961e-05 1.462538788527e+00
8.850000000000e+01 -2.252155069658e-03 2.790387108337e-05 1.433853451314e+00
8.875000000000e+01 -2.212965153787e-03 2.740180316410e-05 1.406657011131e+00
8.900000000000e+01 -2.173692481009e-03 2.692800005058e-05 1.381045852411e+00
8.925000000000e+01 -2.134612526190e-03 2.648560924839e-05 1.357110654478e+00
8.950000000000e+01 -2.096000622825e-03 2.607766687307e-05 1.334935356376e+00
8.975000000000e+01 -2.058127998235e-03 2.570705174204e-05 1.314596328772e+00
9.000000000000e+01 -2.021258148498e-03 2.537644157330e-05 1.296161774394e+00
9.025000000000e+01 -1.985643620711e-03 2.508827301467e-05 1.279691356675e+00
9.050000000000e+01 -1.951523229191e-03 2.484470332381e-05 1.265236045346e+00
9.075000000000e+01 -1.919119830768e-03 2.464757715764e-05 1.252838170291e+00
9.100000000000e+01 -1.888638665337e-03 2.449840303270e-05 1.242531652196e+00
9.125000000000e+01 -1.860266266995e-03 2.439833018980e-05 1.234342380876e+00
9.150000000000e+01 -1.834169918287e-03 2.434813438268e-05 1.228288705005e+00
9.175000000000e+01 -1.810497626650e-03 2.434821116976e-05 1.224381991901e+00
9.200000000000e+01 -1.789378636821e-03 2.439857836095e-05 1.222627224707e+00
9.225000000000e+01 -1.770924419436e-03 2.449888474698e-05 1.223023591450e+00
9.250000000000e+01 -1.755230111256e-03 2.464842710287e-05 1.225565039462e+00
9.275000000000e+01 -1.742376322482e-03 2.484617368392e-05 1.230240762435e+00
9.300000000000e+01 -1.732431246585e-03 2.509079450785e-05 1.237035605729e+00
9.325000000000e+01 -1.725452980807e-03 2.538069591879e-05 1.245930368462e+00
9.350000000000e+01 -1.721491983715e-03 2.571406204321e-05 1.256902003432e+00
9.375000000000e+01 -1.720593581220e-03 2.608889161465e-05 1.269923714298e+00
9.400000000000e+01 -1.722800435244e-03 2.650304389701e-05 1.284964962702e+00
9.425000000000e+01 -1.728154862462e-03 2.695428497623e-05 1.301991395612e+00
9.450000000000e+01 -1.736700907198e-03 2.744033082375e-05 1.320964722551e+00
9.475000000000e+01 -1.748486074662e-03 2.795888926257e-05 1.341842558703e+00
9.500000000000e+01 -1.763562642895e-03 2.850769908586e-05 1.364578263436e+00
9.525000000000e+01 -1.781988494091e-03 2.908456563730e-05 1.389120804196e+00
9.550000000000e+01 -1.803827413129e-03 2.968739223111e-05 1.415414661809e+00
9.575000000000e+01 -1.829148832000e-03 3.031420682459e-05 1.443399810547e+00
9.600000000000e+01 -1.858027000266e-03 3.096318310147e-05 1.473011780080e+00
9.625000000000e+01 -1.890539601450e-03 3.163265688558e-05 1.504181824039e+00
9.650000000000e+01 -1.926765822467e-03 3.232113482252e-05 1.536837192336e+00
9.675000000000e+01 -1.966783928055e-03 3.302729948113e-05 1.570901520079e+00
9.700000000000e+01 -2.010668353488e-03 3.375000704839e-05 1.606295318917e+00
9.725000000000e+01 -2.058486486240e-03 3.448828048053e-05 1.642936570934e+00
9.750000000000e+01 -2.110295067286e-03 3.524129658097e-05 1.680741400898e+00
9.775000000000e+01 -2.166136384558e-03 3.600836913853e-05 1.719624815805e+00
9.800000000000e+01 -2.226034318559e-03 3.678892752379e-05 1.759501481407e+00
9.825000000000e+01 -2.289990356890e-03 3.758248255548e-05 1.800286516479e+00
9.850000000000e+01 -2.357979699044e-03 3.838861486707e-05 1.841896276338e+00
9.875000000000e+01 -2.429947609744e-03 3.920695485515e-05 1.884249100921e+00
9.900000000000e+01 -2.505806001887e-03 4.003713110173e-05 1.927266007355e+00
9.925000000000e+01 -2.585430430804e-03 4.087875128553e-05 1.970871306354e+00
9.950000000000e+01 -2.668657566111e-03 4.173133989194e-05 2.014993130776e+00
9.975000000000e+01 -2.755283372984e-03 4.259434339032e-05 2.059563867288e+00
1.000000000000e+02 -2.845062095732e-03 4.346709868111e-05 2.104520489426e+00
1.002500000000e+02 -2.937706026511e-03 4.434880619453e-05 2.149804795843e+00
1.005000000000e+02 -3.032886176449e-03 4.523851027111e-05 2.195363561173e+00
1.007500000000e+02 -3.130233862113e-03 4.613508378154e-05 2.241148613280e+00
1.010000000000e+02 -3.229343270425e-03 4.703721958621e-05 2.287116849347e+00
1.012500000000e+02 -3.329774961111e-03 4.794342786785e-05 2.333230209071e+00
1.015000000000e+02 -3.431060303544e-03 4.885204072583e-05 2.379455617630e+00
1.017500000000e+02 -3.532706758076e-03 4.976122387795e-05 2.425764911971e+00
1.020000000000e+02 -3.634203918055e-03 5.066899519246e-05 2.472134762477e+00
1.022500000000e+02 -3.735030199628e-03 5.157325108529e-05 2.518546591743e+00
1.025000000000e+02 -3.834660037836e-03 5.247179863213e-05 2.564986497964e+00
1.027500000000e+02 -3.932571407333e-03 5.336239415202e-05 2.611445174661e+00
1.030000000000e+02 -4.028253487173e-03 5.424278461005e-05 2.657917827475e+00
1.032500000000e+02 -4.121214284955e-03 5.511075392456e-05 2.704404074098e+00
1.035000000000e+02 -4.210988024593e-03 5.596417094852e-05 2.750907818836e+00
1.037500000000e+02 -4.297142092577e-03 5.680103356115e-05 2.797437093499e+00
1.040000000000e+02 -4.379283347856e-03 5.761951376468e-05 2.844003846932e+00
1.042500000000e+02 -4.457063689277e-03 5.841799896497e-05 2.890623681816e+00
1.045000000000e+02 -4.530184676851e-03 5.919512669775e-05 2.937315524114e+00
1.047500000000e+02 -4.598401181817e-03 5.994981357912e-05 2.984101225637e+00
1.050000000000e+02 -4.661523921508e-03 6.068127623043e-05 3.031005094928e+00
1.052500000000e+02 -4.719420895156e-03 6.138904478059e-05 3.078053365255e+00
1.055000000000e+02 -4.772017726386e-03 6.207296609251e-05 3.125273598888e+00
1.057500000000e+02 -4.819296942310e-03 6.273319927327e-05 3.172694043571e+00
1.060000000000e+02 -4.861296268094e-03 6.337020190200e-05 3.220342952544e+00
1.062500000000e+02 -4.898105993766e-03 6.398470737404e-05 3.268247884582e+00
1.065000000000e+02 -4.929865703417e-03 6.457769611659e-05 3.316435002281e+00
1.067500000000e+02 -4.956760295895e-03 6.515036459126e-05 3.364928387378e+00
1.070000000000e+02 -4.979015574735e-03 6.570408554826e-05 3.413749395657e+00
1.072500000000e+02 -4.996893598017e-03 6.624036763206e-05 3.462916061609e+00
1.075000000000e+02 -5.010687937481e-03 6.676081295065e-05 3.512442582080e+00
1.077500000000e+02 -5.020718932823e-03 6.726707541693e-05 3.562338884235e+00
1.080000000000e+02 -5.027329039427e-03 6.776082176801e-05 3.612610292733e+00
1.082500000000e+02 -5.030878612624e-03 6.824370123623e-05 3.663257308286e+00
1.085000000000e+02 -5.031742065462e-03 6.871730769448e-05 3.714275486358e+00
1.087500000000e+02 -5.030304176105e-03 6.918315582877e-05 3.765655441655e+00
1.090000000000e+02 -5.026956929707e-03 6.964266530721e-05 3.817382950025e+00
1.092500000000e+02 -5.022096879417e-03 7.009714937964e-05 3.869439151841e+00
1.095000000000e+02 -5.016122868666e-03 7.054780581578e-05 3.921800849172e+00
1.097500000000e+02 -5.009434076317e-03 7.099571828270e-05 3.974440881567e+00
1.100000000000e+02 -5.002428290840e-03 7.144186043734e-05 4.027328558583e+00
1.102500000000e+02 -4.995500350433e-03 7.188710526077e-05 4.080430151819e+00
1.105000000000e+02 -4.989040706945e-03 7.233223968750e-05 4.133709409183e+00
1.107500000000e+02 -4.983433911159e-03 7.277797920571e-05 4.187128097351e+00
1.110000000000e+02 -4.979056957681e-03 7.322498309473e-05 4.240646537699e+00
1.112500000000e+02 -4.976277409588e-03 7.367386934451e-05 4.294224141958e+00
1.115000000000e+02 -4.975451249211e-03 7.412522766947e-05 4.347819917755e+00
1.117500000000e+02 -4.976920401995e-03 7.457962937291e-05 4.401392953165e+00
1.120000000000e+02 -4.981009937192e-03 7.503763362243e-05 4.454902856301e+00
1.122500000000e+02 -4.988024931770e-03 7.549978844756e-05 4.508310162903e+00
1.125000000000e+02 -4.998247036884e-03 7.596662728043e-05 4.561576693856e+00
1.127500000000e+02 -5.011930774386e-03 7.643865947859e-05 4.614665878809e+00
1.130000000000e+02 -5.029299706965e-03 7.691635642051e-05 4.667543033101e+00
1.132500000000e+02 -5.050542527703e-03 7.740013296553e-05 4.720175605909e+00
1.135000000000e+02 -5.075809271334e-03 7.789032362213e-05 4.772533390927e+00
1.137500000000e+02 -5.105207630808e-03 7.838715751912e-05 4.824588717124e+00
1.140000000000e+02 -5.138799682957e-03 7.889073172210e-05 4.876316613820e+00
1.142500000000e+02 -5.176599011838e-03 7.940098449269e-05 4.927694964972e+00
1.145000000000e+02 -5.218568470746e-03 7.991766490043e-05 4.978704648746e+00
1.147500000000e+02 -5.264618575067e-03 8.044030960946e-05 5.029329672866e+00
1.150000000000e+02 -5.314606713180e-03 8.096820837153e-05 5.079557302537e+00
1.152500000000e+02 -5.368337165120e-03 8.150042537136e-05 5.129378185859e+00
1.155000000000e+02 -5.425562120583e-03 8.203578394250e-05 5.178786473331e+00
1.157500000000e+02 -5.485983598073e-03 8.257283686089e-05 5.227779931476e+00
1.160000000000e+02 -5.549256228739e-03 8.310988276072e-05 5.276360044875e+00
1.162500000000e+02 -5.614991000143e-03 8.364498435301e-05 5.324532104714e+00
1.165000000000e+02 -5.682759792754e-03 8.417599110372e-05 5.372305273829e+00
1.167500000000e+02 -5.752100707550e-03 8.470057963586e-05 5.419692627456e+00
1.170000000000e+02 -5.822523965393e-03 8.521627212635e-05 5.466711155379e+00
1.172500000000e+02 -5.893518347420e-03 8.572041297197e-05 5.513381727634e+00
1.175000000000e+02 -5.964557876332e-03 8.621035409281e-05 5.559729006536e+00
1.177500000000e+02 -6.035108711231e-03 8.668345779317e-05 5.605781311619e+00
1.180000000000e+02 -6.104636253793e-03 8.713708945771e-05 5.651570420092e+00
1.182500000000e+02 -6.172612087377e-03 8.756868662418e-05 5.697131311305e+00
1.185000000000e+02 -6.238520591941e-03 8.797583810724e-05 5.742501850394e+00
1.187500000000e+02 -6.301865240924e-03 8.835628668405e-05 5.787722407854e+00
1.190000000000e+02 -6.362174395353e-03 8.870790140036e-05 5.832835427661e+00
1.192500000000e+02 -6.419006344502e-03 8.902879333866e-05 5.877884944634e+00
1.195000000000e+02 -6.471953697576e-03 8.931732977638e-05 5.922916052924e+00
1.197500000000e+02 -6.520647047424e-03 8.957213112426e-05 5.967974344341e+00
1.200000000000e+02 -6.564757913505e-03 8.979207352650e-05 6.013105316568e+00
1.202500000000e+02 -6.604000923927e-03 8.997628851529e-05 6.058353767622e+00
1.205000000000e+02 -6.638135356708e-03 9.012415781912e-05 6.103763178519e+00
1.207500000000e+02 -6.666965968446e-03 9.023529791077e-05 6.149375104757e+00
1.210000000000e+02 -6.690343271963e-03 9.030953940353e-05 6.195228579261e+00
1.212500000000e+02 -6.708163246503e-03 9.034694328627e-05 6.241359539697e+00
1.215000000000e+02 -6.720366515925e-03 9.034775263420e-05 6.287800288599e+00
1.217500000000e+02 -6.726937220404e-03 9.031237786117e-05 6.334578994687e+00
1.220000000000e+02 -6.727901636572e-03 9.024138853869e-05 6.381719239652e+00
1.222500000000e+02 -6.723326358224e-03 9.013550176962e-05 6.429239622472e+00
1.225000000000e+02 -6.713316370485e-03 8.999553763042e-05 6.477153417076e+00
1.227500000000e+02 -6.698012980114e-03 8.982243628355e-05 6.525468293597e+00
1.230000000000e+02 -6.677591546399e-03 8.961725248535e-05 6.574186102937e+00
1.232500000000e+02 -6.652259097805e-03 8.938114730112e-05 6.623302726703e+00
1.235000000000e+02 -6.622251868235e-03 8.911538474904e-05 6.672807993109e+00
1.237500000000e+02 -6.587832714923e-03 8.882133154098e-05 6.722685660412e+00
1.240000000000e+02 -6.549288458850e-03 8.850045919057e-05 6.772913462183e+00
1.242500000000e+02 -6.506927018047e-03 8.815434699358e-05 6.823463220459e+00
1.245000000000e+02 -6.461074494896e-03 8.778466703582e-05 6.874301015081e+00
1.247500000000e+02 -6.412072114236e-03 8.739319216208e-05 6.925387414467e+00
1.250000000000e+02 -6.360273112070e-03 8.698179511246e-05 6.976677756259e+00
1.252500000000e+02 -6.306039542881e-03 8.655244088826e-05 7.028122478735e+00
1.255000000000e+02 -6.249739015640e-03 8.610717683569e-05 7.079667494364e+00
1.257500000000e+02 -6.191741426390e-03 8.564812010953e-05 7.131254601011e+00
1.260000000000e+02 -6.132415738940e-03 8.517744378167e-05 7.182821925084e+00
1.262500000000e+02 -6.072126811630e-03 8.469736007838e-05 7.234304388879e+00
1.265000000000e+02 -6.011232434325e-03 8.421010261983e-05 7.285634195617e+00
1.267500000000e+02 -5.950080570266e-03 8.371790589870e-05 7.336741326475e+00
1.270000000000e+02 -5.889007018334e-03 8.322298018504e-05 7.387554041195e+00
1.272500000000e+02 -5.828333373316e-03 8.272748018978e-05 7.437999380385e+00
1.275000000000e+02 -5.768365352841e-03 8.223352590972e-05 7.488003659744e+00
1.277500000000e+02 -5.709391365540e-03 8.174317525989e-05 7.537492957438e+00
1.280000000000e+02 -5.651681718200e-03 8.125835241818e-05 7.586393582527e+00
1.282500000000e+02 -5.595488168849e-03 8.078095991340e-05 7.634632528005e+00
1.285000000000e+02 -5.541043449914e-03 8.031278068479e-05 7.682137893924e+00
1.287500000000e+02 -5.488561089663e-03 7.985545520353e-05 7.728839287134e+00
1.290000000000e+02 -5.438235722386e-03 7.941049401713e-05 7.774668180748e+00
1.292500000000e+02 -5.390243522876e-03 7.897928666026e-05 7.819558243090e+00
1.295000000000e+02 -5.344742881836e-03 7.856313261151e-05 7.863445618027e+00
1.297500000000e+02 -5.301875064145e-03 7.816316003828e-05 7.906269170810e+00
1.300000000000e+02 -5.261764999259e-03 7.778035292877e-05 7.947970680302e+00
1.302500000000e+02 -5.224522043303e-03 7.741557851701e-05 7.988494996327e+00
1.305000000000e+02 -5.190240753368e-03 7.706960629161e-05 8.027790142364e+00
1.307500000000e+02 -5.159001525742e-03 7.674311591085e-05 8.065807387165e+00
1.310000000000e+02 -5.130871166200e-03 7.643668454585e-05 8.102501265388e+00
1.312500000000e+02 -5.105903268450e-03 7.615081106710e-05 8.137829575165e+00
1.315000000000e+02 -5.084138522748e-03 7.588592606525e-05 8.171753332802e+00
1.317500000000e+02 -5.065604870253e-03 7.564237074481e-05 8.204236714923e+00
1.320000000000e+02 -5.050317510607e-03 7.542040861525e-05 8.235246974286e+00
1.322500000000e+02 -5.038278799114e-03 7.522024207934e-05 8.264754342536e+00
1.325000000000e+02 -5.029478004484e-03 7.504196004179e-05 8.292731936326e+00
1.327500000000e+02 -5.023890928073e-03 7.488555965274e-05 8.319155648268e+00
1.330000000000e+02 -5.021479541593e-03 7.475097956539e-05 8.344004056394e+00
1.332500000000e+02 -5.022191654917e-03 7.463808893415e-05 8.367258325059e+00
1.335000000000e+02 -5.025960635731e-03 7.454665794138e-05 8.388902128774e+00
1.337500000000e+02 -5.032705194068e-03 7.447636623320e-05 8.408921575990e+00
1.340000000000e+02 -5.042329400786e-03 7.442675806207e-05 8.427305141635e+00
1.342500000000e+02 -5.054722890471e-03 7.439721443897e-05 8.444043616976e+00
1.345000000000e+02 -5.069761319409e-03 7.438710809554e-05 8.459130056153e+00
1.347500000000e+02 -5.087307356607e-03 7.439575107748e-05 8.472559726849e+00
1.350000000000e+02 -5.107211963535e-03 7.442229836252e-05 8.484330070595e+00
1.352500000000e+02 -5.129315842452e-03 7.446571308703e-05 8.494440651268e+00
1.355000000000e+02 -5.153451322251e-03 7.452491512835e-05 8.502893103718e+00
1.357500000000e+02 -5.179444655904e-03 7.459881092137e-05 8.509691075376e+00
1.360000000000e+02 -5.207118572023e-03 7.468623907778e-05 8.514840160186e+00
1.362500000000e+02 -5.236295049683e-03 7.478600697361e-05 8.518347825270e+00
1.365000000000e+02 -5.266798169129e-03 7.489693398580e-05 8.520223330772e+00
1.367500000000e+02 -5.298457037263e-03 7.501781151434e-05 8.520477645717e+00
1.370000000000e+02 -5.331108638520e-03 7.514748831489e-05 8.519123362404e+00
1.372500000000e+02 -5.364600342873e-03 7.528489921976e-05 8.516174614119e+00
1.375000000000e+02 -5.398792011140e-03 7.542908107369e-05 8.511647001274e+00
1.377500000000e+02 -5.433557582937e-03 7.557919536380e-05 8.505557531669e+00
1.380000000000e+02 -5.468785994986e-03 7.573454888274e-05 8.497924580642e+00
1.382500000000e+02 -5.504381324855e-03 7.589460954061e-05 8.488767876364e+00
1.385000000000e+02 -5.540262081215e-03 7.605901638247e-05 8.478108514885e+00
1.387500000000e+02 -5.576359615886e-03 7.622758356735e-05 8.465969004209e+00
1.390000000000e+02 -5.612615605258e-03 7.640029558950e-05 8.452373346390e+00
1.392500000000e+02 -5.648978736428e-03 7.657729828672e-05 8.437347142238e+00
1.395000000000e+02 -5.685400605295e-03 7.675887951428e-05 8.420917730370e+00
1.397500000000e+02 -5.721831137160e-03 7.694544160217e-05 8.403114340132e+00
1.400000000000e+02 -5.758213588385e-03 7.713746889687e-05 8.383968263833e+00
1.402500000000e+02 -5.794479523116e-03 7.733548955990e-05 8.363513028390e+00
1.405000000000e+02 -5.830543810348e-03 7.754003306565e-05 8.341784564458e+00
1.407500000000e+02 -5.866300063175e-03 7.775158552598e-05 8.318821355716e+00
1.410000000000e+02 -5.901616572432e-03 7.797054507153e-05 8.294664560837e+00
1.412500000000e+02 -5.936332998853e-03 7.819717244148e-05 8.269358095316e+00
1.415000000000e+02 -5.970258112971e-03 7.843154382001e-05 8.242948664559e+00
1.417500000000e+02 -6.003168488846e-03 7.867355034893e-05 8.215485739954e+00
1.420000000000e+02 -6.034808698466e-03 7.892282408573e-05 8.187021474037e+00
1.422500000000e+02 -6.064892517924e-03 7.917882450376e-05 8.157610555499e+00
1.425000000000e+02 -6.093105514936e-03 7.944067360971e-05 8.127310001017e+00
1.427500000000e+02 -6.119109401205e-03 7.970716659977e-05 8.096178890864e+00
1.430000000000e+02 -6.142547586306e-03 7.997685852063e-05 8.064278057548e+00
1.432500000000e+02 -6.163051860478e-03 8.024805523990e-05 8.031669736166e+00
1.435000000000e+02 -6.180250209227e-03 8.051882249688e-05 7.998417180810e+00
1.437500000000e+02 -6.193775485473e-03 8.078701355985e-05 7.964584259755e+00
1.440000000000e+02 -6.203274887280e-03 8.105038222450e-05 7.930235049299e+00
1.442500000000e+02 -6.208419996006e-03 8.130659547362e-05 7.895433412082e+00
1.445000000000e+02 -6.208916603545e-03 8.155326588943e-05 7.860242595624e+00
1.447500000000e+02 -6.204514180071e-03 8.178798543421e-05 7.824724826272e+00
1.450000000000e+02 -6.195015146393e-03 8.200842856032e-05 7.788940933485e+00
1.452500000000e+02 -6.180283493757e-03 8.221243314435e-05 7.752949975137e+00
1.455000000000e+02 -6.160251944618e-03 8.239805319579e-05 7.716808897274e+00
1.457500000000e+02 -6.134927841667e-03 8.256360921755e-05 7.680572196541e+00
1.460000000000e+02 -6.104397355423e-03 8.270771036600e-05 7.644291618011e+00
1.462500000000e+02 -6.068828053376e-03 8.282930233519e-05 7.608015856280e+00
1.465000000000e+02 -6.028469249205e-03 8.292783311864e-05 7.571790293220e+00
1.467500000000e+02 -5.983650679750e-03 8.300311898235e-05 7.535656741948e+00
1.470000000000e+02 -5.934779145061e-03 8.305538723369e-05 7.499653224563e+00
1.472500000000e+02 -5.882333188515e-03 8.308533614695e-05 7.463813775550e+00
1.475000000000e+02 -5.826856265219e-03 8.309397181816e-05 7.428168261499e+00
1.477500000000e+02 -5.768948279421e-03 8.308266522403e-05 7.392742245646e+00
1.480000000000e+02 -5.709255749553e-03 8.305315877868e-05 7.357556865461e+00
1.482500000000e+02 -5.648460862713e-03 8.300750169918e-05 7.322628758713e+00
1.485000000000e+02 -5.587270620088e-03 8.294799336953e-05 7.287970002635e+00
1.487500000000e+02 -5.526405471364e-03 8.287712880986e-05 7.253588094769e+00
1.490000000000e+02 -5.466588029435e-03 8.279754558574e-05 7.219485962149e+00
1.492500000000e+02 -5.408532410149e-03 8.271196995976e-05 7.185661988642e+00
1.495000000000e+02 -5.352934248246e-03 8.262316567428e-05 7.152110079932e+00
1.497500000000e+02 -5.300461765678e-03 8.253388621413e-05 7.118819748743e+00
1.500000000000e+02 -5.251748010287e-03 8.244683281144e-05 7.085776233855e+00
1.502500000000e+02 -5.207384436885e-03 8.236461978589e-05 7.052960638040e+00
1.505000000000e+02 -5.167915856371e-03 8.228975152749e-05 7.020350105116e+00
1.507500000000e+02 -5.133836709368e-03 8.222459230947e-05 6.987918023968e+00
1.510000000000e+02 -5.105588546870e-03 8.217134267760e-05 6.955634264002e+00
1.512500000000e+02 -5.083558551282e-03 8.213204819410e-05 6.923465442241e+00
1.515000000000e+02 -5.068078857781e-03 8.210859194804e-05 6.891375219441e+00
1.517500000000e+02 -5.059426470597e-03 8.210269940542e-05 6.859324623355e+00
1.520000000000e+02 -5.057823478514e-03 8.211591296534e-05 6.827272395291e+00
1.522500000000e+02 -5.063437383072e-03 8.214959518391e-05 6.795175354808e+00
1.525000000000e+02 -5.076381302605e-03 8.220495317174e-05 6.762988776238e+00
1.527500000000e+02 -5.096713905429e-03 8.228303274169e-05 6.730666768865e+00
1.530000000000e+02 -5.124439031704e-03 8.238469571484e-05 6.698162652647e+00
1.532500000000e+02 -5.159504925790e-03 8.251060821529e-05 6.665429321122e+00
1.535000000000e+02 -5.201803178072e-03 8.266122942818e-05 6.632419585647e+00
1.537500000000e+02 -5.251167280195e-03 8.283678145407e-05 6.599086492066e+00
1.540000000000e+02 -5.307371102094e-03 8.303724471134e-05 6.565383609671e+00
1.542500000000e+02 -5.370127380952e-03 8.326235482065e-05 6.531265286058e+00
1.545000000000e+02 -5.439086179247e-03 8.351155871289e-05 6.496686868531e+00
1.547500000000e+02 -5.513833851048e-03 8.378396959133e-05 6.461604889908e+00
1.550000000000e+02 -5.593892406927e-03 8.407833200993e-05 6.425977222695e+00
1.552500000000e+02 -5.678719705589e-03 8.439304164021e-05 6.389763198773e+00
1.555000000000e+02 -5.767710358545e-03 8.472614359561e-05 6.352923702067e+00
1.557500000000e+02 -5.860197502988e-03 8.507528268178e-05 6.315421236018e+00
1.560000000000e+02 -5.955455752612e-03 8.543770013247e-05 6.277219964827e+00
1.562500000000e+02 -6.052705120741e-03 8.581025933960e-05 6.238285743246e+00
1.565000000000e+02 -6.151116218927e-03 8.618947369077e-05 6.198586125836e+00
1.567500000000e+02 -6.249816465723e-03 8.657152072139e-05 6.158090376687e+00
1.570000000000e+02 -6.347897433418e-03 8.695217200549e-05 6.116769467745e+00
1.572500000000e+02 -6.444423126934e-03 8.732691669050e-05 6.074596090286e+00
1.575000000000e+02 -6.538439309723e-03 8.769103218087e-05 6.031544664756e+00
1.577500000000e+02 -6.628983579867e-03 8.803961474554e-05 5.987591376036e+00
1.580000000000e+02 -6.715096078776e-03 8.836762225059e-05 5.942714215485e+00
1.582500000000e+02 -6.795830580691e-03 8.866995511511e-05 5.896893057439e+00
1.585000000000e+02 -6.870265929219e-03 8.894153861544e-05 5.850109746499e+00
1.587500000000e+02 -6.937517637430e-03 8.917739501152e-05 5.802348222174e+00
1.590000000000e+02 -6.996749292263e-03 8.937272370013e-05 5.753594651315e+00
1.592500000000e+02 -7.047183644953e-03 8.952298132392e-05 5.703837593317e+00
1.595000000000e+02 -7.088112982611e-03 8.962395856574e-05 5.653068163688e+00
1.597500000000e+02 -7.118909004190e-03 8.967185499101e-05 5.601280219266e+00
1.600000000000e+02 -7.139031540366e-03 8.966334437938e-05 5.548470528003e+00
1.602500000000e+02 -7.148036117390e-03 8.959563317745e-05 5.494638946727e+00
1.605000000000e+02 -7.145579998072e-03 8.946650837355e-05 5.439788569705e+00
1.607500000000e+02 -7.131426789576e-03 8.927436754602e-05 5.383925873067e+00
1.610000000000e+02 -7.105449222995e-03 8.901825641955e-05 5.327060820133e+00
1.612500000000e+02 -7.067630408243e-03 8.869785893034e-05 5.269206955007e+00
1.615000000000e+02 -7.018063247518e-03 8.831348987029e-05 5.210381453191e+00
1.617500000000e+02 -6.956948338774e-03 8.786607388109e-05 5.150605158593e+00
1.620000000000e+02 -6.884590182254e-03 8.735709486704e-05 5.089902579492e+00
1.622500000000e+02 -6.801392151079e-03 8.678856610192e-05 5.028301873698e+00
1.625000000000e+02 -6.707850018956e-03 8.616300175776e-05 4.965834798009e+00
1.627500000000e+02 -6.604544642986e-03 8.548329900315e-05 4.902536650872e+00
1.630000000000e+02 -6.492133858016e-03 8.475268219177e-05 4.838446190192e+00
1.632500000000e+02 -6.371343904423e-03 8.397464331622e-05 4.773605538003e+00
1.635000000000e+02 -6.242960650340e-03 8.315286899971e-05 4.708060079558e+00
1.637500000000e+02 -6.107820759629e-03 8.229113486188e-05 4.641858342042e+00
1.640000000000e+02 -5.966803152952e-03 8.139329362630e-05 4.575051873832e+00
1.642500000000e+02 -5.820820648546e-03 8.046321599861e-05 4.507695107690e+00
1.645000000000e+02 -5.670812081911e-03 7.950474127594e-05 4.439845219265e+00
1.647500000000e+02 -5.517734887549e-03 7.852164238245e-05 4.371561973831e+00
1.650000000000e+02 -5.362558207265e-03 7.751760222971e-05 4.302907569368e+00
1.652500000000e+02 -5.206256372279e-03 7.649619851036e-05 4.233946464706e+00
1.655000000000e+02 -5.049802762925e-03 7.546089777874e-05 4.164745200527e+00
1.657500000000e+02 -4.894163907827e-03 7.441505561764e-05 4.095372205908e+00
1.660000000000e+02 -4.740293738224e-03 7.336192199714e-05 4.025897597005e+00
1.662500000000e+02 -4.589127812149e-03 7.230464966715e-05 3.956392958404e+00
1.665000000000e+02 -4.441577417281e-03 7.124630222963e-05 3.886931113867e+00
1.667500000000e+02 -4.298523488614e-03 7.018986762375e-05 3.817585882815e+00
1.670000000000e+02 -4.160810237934e-03 6.913826039656e-05 3.748431821831e+00
1.672500000000e+02 -4.029238487008e-03 6.809432260424e-05 3.679543950109e+00
1.675000000000e+02 -3.904558737116e-03 6.706082055352e-05 3.610997457298e+00
1.677500000000e+02 -3.787464036207e-03 6.604043473585e-05 3.542867393067e+00
1.680000000000e+02 -3.678582730947e-03 6.503574242503e-05 3.475228338349e+00
1.682500000000e+02 -3.578471216398e-03 6.404919534925e-05 3.408154059280e+00
1.685000000000e+02 -3.487606871537e-03 6.308309181507e-05 3.341717145926e+00
1.687500000000e+02 -3.406381384279e-03 6.213954702133e-05 3.275988639031e+00
1.690000000000e+02 -3.335094557309e-03 6.122045535956e-05 3.211037650305e+00
1.692500000000e+02 -3.273948987031e-03 6.032745477824e-05 3.146930981294e+00
1.695000000000e+02 -3.223045601156e-03 5.946189151279e-05 3.083732749053e+00
1.697500000000e+02 -3.182380386840e-03 5.862478857596e-05 3.021504026411e+00
1.700000000000e+02 -3.151842390883e-03 5.781681464509e-05 2.960302506468e+00
1.702500000000e+02 -3.131213122024e-03 5.703826003864e-05 2.900182199731e+00
1.705000000000e+02 -3.120167467298e-03 5.628902565555e-05 2.841193172818e+00
1.707500000000e+02 -3.118276147924e-03 5.556861436234e-05 2.783381339085e+00
1.710000000000e+02 -3.125009598748e-03 5.487612818358e-05 2.726788304295e+00
1.712500000000e+02 -3.139743452422e-03 5.421027513816e-05 2.671451277862e+00
1.715000000000e+02 -3.161765487703e-03 5.356938688642e-05 2.617403047273e+00
1.717500000000e+02 -3.190283920696e-03 5.295144889336e-05 2.564672023191e+00
1.720000000000e+02 -3.224436808724e-03 5.235413306598e-05 2.513282346545e+00
1.722500000000e+02 -3.263302537035e-03 5.177483895522e-05 2.463254061680e+00
1.725000000000e+02 -3.305911116857e-03 5.121073953257e-05 2.414603340718e+00
1.727500000000e+02 -3.351256169644e-03 5.065883300684e-05 2.367342760087e+00
1.730000000000e+02 -3.398307333029e-03 5.011599821897e-05 2.321481609366e+00
1.732500000000e+02 -3.446022906881e-03 4.957905182176e-05 2.277026231939e+00
1.735000000000e+02 -3.493362553985e-03 4.904480721149e-05 2.233980374893e+00
1.737500000000e+02 -3.539299761472e-03 4.851013229520e-05 2.192345548196e+00
1.740000000000e+02 -3.582833971315e-03 4.797200562331e-05 2.152121370208e+00
1.742500000000e+02 -3.623002228042e-03 4.742757121282e-05 2.113305902358e+00
1.745000000000e+02 -3.658890126966e-03 4.687418981617e-05 2.075895951535e+00
1.747500000000e+02 -3.689641864115e-03 4.630948443829e-05 2.039887347523e+00
1.750000000000e+02 -3.714469392984e-03 4.573137824795e-05 2.005275176828e+00
1.752500000000e+02 -3.732660502831e-03 4.513811442278e-05 1.972053985318e+00
1.755000000000e+02 -3.743585768314e-03 4.452834906032e-05 1.940217933615e+00
1.757500000000e+02 -3.746704338579e-03 4.390112142860e-05 1.909760923203e+00
1.760000000000e+02 -3.741568721617e-03 4.325588724025e-05 1.880676678907e+00
1.762500000000e+02 -3.727828410202e-03 4.259248205979e-05 1.852958809464e+00
1.765000000000e+02 -3.705232481447e-03 4.191116988114e-05 1.826600833736e+00
1.767500000000e+02 -3.673630931013e-03 4.121264152535e-05 1.801596195482e+00
1.770000000000e+02 -3.632975186979e-03 4.049799657349e-05 1.777938255194e+00
1.772500000000e+02 -3.583317605900e-03 3.976872761513e-05 1.755620280998e+00
1.775000000000e+02 -3.524810317474e-03 3.902670192549e-05 1.734635428212e+00
1.777500000000e+02 -3.457703174444e-03 3.827413626362e-05 1.714976723517e+00
1.780000000000e+02 -3.382341085546e-03 3.751356969434e-05 1.696637050466e+00
1.782500000000e+02 -3.299160738280e-03 3.674783203059e-05 1.679609136601e+00
1.785000000000e+02 -3.208686652210e-03 3.598001038577e-05 1.663885548540e+00
1.787500000000e+02 -3.111526727704e-03 3.521341472310e-05 1.649458685095e+00
1.790000000000e+02 -3.008367206920e-03 3.445154094048e-05 1.636320772568e+00
1.792500000000e+02 -2.899967104464e-03 3.369803566311e-05 1.624463854204e+00
1.795000000000e+02 -2.787152081232e-03 3.295665991415e-05 1.613879768266e+00
1.797500000000e+02 -2.670807672523e-03 3.223125352403e-05 1.604560112290e+00
1.800000000000e+02 -2.551871858973e-03 3.152570130019e-05 1.596496185390e+00
1.802500000000e+02 -2.431326944820e-03 3.084389894070e-05 1.589678903835e+00
1.805000000000e+02 -2.310190737530e-03 3.018971965565e-05 1.584098686798e+00
1.807500000000e+02 -2.189507034263e-03 2.956698241524e-05 1.579745308301e+00
1.810000000000e+02 -2.070335443150e-03 2.897941896943e-05 1.576607714799e+00
1.812500000000e+02 -1.953740574932e-03 2.843064197949e-05 1.574673809526e+00
1.815000000000e+02 -1.840780690374e-03 2.792411155217e-05 1.573930206458e+00
1.817500000000e+02 -1.732495873740e-03 2.746310100296e-05 1.574361961639e+00
1.820000000000e+02 -1.629895916521e-03 2.705066154979e-05 1.575952288575e+00
1.822500000000e+02 -1.533948033968e-03 2.668958417518e-05 1.578682269968e+00
1.825000000000e+02 -1.445564617648e-03 2.638236151645e-05 1.582530577928e+00
1.827500000000e+02 -1.365591216098e-03 2.613114635724e-05 1.587473216750e+00
1.830000000000e+02 -1.294794969908e-03 2.593771052517e-05 1.593483302833e+00
1.832500000000e+02 -1.233853736473e-03 2.580340330724e-05 1.600530896323e+00
1.835000000000e+02 -1.183346144634e-03 2.572911055357e-05 1.608582898314e+00
1.837500000000e+02 -1.143742836223e-03 2.571521720363e-05 1.617603023984e+00
1.840000000000e+02 -1.115399079368e-03 2.576157284712e-05 1.627551864746e+00
1.842500000000e+02 -1.098549012019e-03 2.586746411232e-05 1.638387041215e+00
1.845000000000e+02 -1.093301655420e-03 2.603159506712e-05 1.650063451692e+00
1.847500000000e+02 -1.099638806957e-03 2.625207604331e-05 1.662533618195e+00
1.850000000000e+02 -1.117414952021e-03 2.652642531881e-05 1.675748118365e+00
1.852500000000e+02 -1.146359155375e-03 2.685158163127e-05 1.689656103394e+00
1.855000000000e+02 -1.186078973538e-03 2.722393102839e-05 1.704205881132e+00
1.857500000000e+02 -1.236066255164e-03 2.763934696773e-05 1.719345558856e+00
1.860000000000e+02 -1.295704756773e-03 2.809324347752e-05 1.735023719502e+00
1.862500000000e+02 -1.364279360726e-03 2.858064139533e-05 1.751190122699e+00
1.865000000000e+02 -1.440986722096e-03 2.909624514366e-05 1.767796402028e+00
1.867500000000e+02 -1.524947091714e-03 2.963452963764e-05 1.784796750217e+00
1.870000000000e+02 -1.615217091050e-03 3.018983367251e-05 1.802148564900e+00
1.872500000000e+02 -1.710803177828e-03 3.075645525014e-05 1.819813049888e+00
1.875000000000e+02 -1.810675563016e-03 3.132874557496e-05 1.837755749219e+00
1.877500000000e+02 -1.913782261888e-03 3.190124239216e-05 1.855947014171e+00
1.880000000000e+02 -2.019063148569e-03 3.246873521554e-05 1.874362386799e+00
1.882500000000e+02 -2.125463738907e-03 3.302635888255e-05 1.892982906394e+00
1.885000000000e+02 -2.231948579382e-03 3.356967939316e-05 1.911795328890e+00
1.887500000000e+02 -2.337513908896e-03 3.409477422003e-05 1.930792270858e+00
1.890000000000e+02 -2.441199524751e-03 3.459828353539e-05 1.949972273617e+00
1.892500000000e+02 -2.542099751538e-03 3.507744452980e-05 1.969339802374e+00
1.895000000000e+02 -2.639373266989e-03 3.553015025468e-05 1.988905179244e+00
1.897500000000e+02 -2.732251790592e-03 3.595496425904e-05 2.008684465418e+00
1.900000000000e+02 -2.820047549371e-03 3.635112396125e-05 2.028699292589e+00
1.902500000000e+02 -2.902159469307e-03 3.671853332010e-05 2.048976656739e+00
1.905000000000e+02 -2.978078014032e-03 3.705774259549e-05 2.069548673493e+00
1.907500000000e+02 -3.047388676678e-03 3.736991614178e-05 2.090452304175e+00
1.910000000000e+02 -3.109774121126e-03 3.765678932732e-05 2.111729049791e+00
1.912500000000e+02 -3.165014987409e-03 3.792061608610e-05 2.133424617462e+00
1.915000000000e+02 -3.212989395646e-03 3.816410940410e-05 2.155588554973e+00
1.917500000000e+02 -3.253671224192e-03 3.839037522788e-05 2.178273853371e+00
1.920000000000e+02 -3.287127215951e-03 3.860284378246e-05 2.201536513338e+00
1.922500000000e+02 -3.313513028103e-03 3.880519756463e-05 2.225435071762e+00
1.925000000000e+02 -3.333068285032e-03 3.900129959128e-05 2.250030087156e+00
1.927500000000e+02 -3.346110752136e-03 3.919511347775e-05 2.275383579057e+00
1.930000000000e+02 -3.353029755505e-03 3.939065282793e-05 2.301558423856e+00
1.932500000000e+02 -3.354278985012e-03 3.959191956718e-05 2.328617709504e+00
1.935000000000e+02 -3.350368718196e-03 3.980282554106e-05 2.356624048271e+00
1.937500000000e+02 -3.341857573353e-03 4.002714048906e-05 2.385638861592e+00
1.940000000000e+02 -3.329344052715e-03 4.026844670602e-05 2.415721644940e+00
1.942500000000e+02 -3.313457953022e-03 4.053009872387e-05 2.446929217849e+00
1.945000000000e+02 -3.294851734862e-03 4.081519027382e-05 2.479314983729e+00
1.947500000000e+02 -3.274191984762e-03 4.112651128826e-05 2.512928211199e+00
1.950000000000e+02 -3.252151029721e-03 4.146651366888e-05 2.547813344124e+00
1.952500000000e+02 -3.229398943591e-03 4.183731317545e-05 2.584009371629e+00
1.955000000000e+02 -3.206596002842e-03 4.224066850456e-05 2.621549259811e+00
1.957500000000e+02 -3.184385668845e-03 4.267797056076e-05 2.660459469226e+00
1.960000000000e+02 -3.163388157588e-03 4.315023679338e-05 2.700759554758e+00
1.962500000000e+02 -3.144194592515e-03 4.365810044960e-05 2.742461873407e+00
1.965000000000e+02 -3.127361858898e-03 4.420185136769e-05 2.785571393136e+00
1.967500000000e+02 -3.113408161319e-03 4.478142158978e-05 2.830085609545e+00
1.970000000000e+02 -3.102809315779e-03 4.539639344792e-05 2.875994569225e+00
1.972500000000e+02 -3.095995704725e-03 4.604602285646e-05 2.923280995732e+00
1.975000000000e+02 -3.093349910106e-03 4.672925849536e-05 2.971920511418e+00
1.977500000000e+02 -3.095204966295e-03 4.744477733507e-05 3.021881950858e+00
1.980000000000e+02 -3.101843230213e-03 4.819098293721e-05 3.073127743466e+00
1.982500000000e+02 -3.113495813934e-03 4.896604404583e-05 3.125614369936e+00
1.985000000000e+02 -3.130342568033e-03 4.976794089481e-05 3.179292867697e+00
1.987500000000e+02 -3.152512507733e-03 5.059449086151e-05 3.234109377240e+00
1.990000000000e+02 -3.180084641687e-03 5.144337666524e-05 3.290005720211e+00
1.992500000000e+02 -3.213089140604e-03 5.231217879101e-05 3.346919987032e+00
1.995000000000e+02 -3.251508838647e-03 5.319840781165e-05 3.404787137377e+00
1.997500000000e+02 -3.295281023104e-03 5.409953804783e-05 3.463539597480e+00
2.000000000000e+02 -3.344299395961e-03 5.501303500990e-05 3.523107840240e+00
2.002500000000e+02 -3.398416304870e-03 5.593638062401e-05 3.583420958742e+00
2.005000000000e+02 -3.457445089348e-03 5.686709856181e-05 3.644407208460e+00
2.007500000000e+02 -3.521162600666e-03 5.780277580555e-05 3.705994535467e+00
2.010000000000e+02 -3.589311772088e-03 5.874107916778e-05 3.768111069488e+00
2.012500000000e+02 -3.661604388703e-03 5.967977480378e-05 3.830685600056e+00
2.015000000000e+02 -3.737723775727e-03 6.061673545726e-05 3.893648018209e+00
2.017500000000e+02 -3.817327607420e-03 6.154993620397e-05 3.956929741926e+00
2.020000000000e+02 -3.900050642349e-03 6.247748121735e-05 4.020464111070e+00
2.022500000000e+02 -3.985507458949e-03 6.339761737853e-05 4.084186765714e+00
2.025000000000e+02 -4.073295320823e-03 6.430869974466e-05 4.148036003516e+00
2.027500000000e+02 -4.162996947952e-03 6.520921242864e-05 4.211953113571e+00
2.030000000000e+02 -4.254183412450e-03 6.609774842362e-05 4.275882695503e+00
2.032500000000e+02 -4.346417098457e-03 6.697298572159e-05 4.339772951849e+00
2.035000000000e+02 -4.439254554238e-03 6.783372185340e-05 4.403575961584e+00
2.037500000000e+02 -4.532249489608e-03 6.867885567985e-05 4.467247922039e+00
2.040000000000e+02 -4.624955796111e-03 6.950737664480e-05 4.530749363213e+00
2.042500000000e+02 -4.716930534953e-03 7.031835837848e-05 4.594045321778e+00
2.045000000000e+02 -4.807737059152e-03 7.111095243820e-05 4.657105475829e+00
2.047500000000e+02 -4.896948093240e-03 7.188438247821e-05 4.719904228470e+00
2.050000000000e+02 -4.984148853436e-03 7.263793740428e-05 4.782420739853e+00
2.052500000000e+02 -5.068940080098e-03 7.337096049390e-05 4.844638898443e+00
2.055000000000e+02 -5.150941005367e-03 7.408284965105e-05 4.906547231581e+00
2.057500000000e+02 -5.229792253550e-03 7.477305687656e-05 4.968138750638e+00
2.060000000000e+02 -5.305158607401e-03 7.544106794519e-05 5.029410732844e+00
2.062500000000e+02 -5.376731637887e-03 7.608639571552e-05 5.090364440478e+00
2.065000000000e+02 -5.444232093932e-03 7.670857639566e-05 5.151004782383e+00
2.067500000000e+02 -5.507412268808e-03 7.730716308338e-05 5.211339924078e+00
2.070000000000e+02 -5.566058122059e-03 7.788172034831e-05 5.271380854013e+00
2.072500000000e+02 -5.619991360659e-03 7.843182286374e-05 5.331140917314e+00
2.075000000000e+02 -5.669071226086e-03 7.895704962466e-05 5.390635325867e+00
2.077500000000e+02 -5.713196237019e-03 7.945698231437e-05 5.449880659191e+00
2.080000000000e+02 -5.752305640888e-03 7.993120844396e-05 5.508894365341e+00
2.082500000000e+02 -5.786380664836e-03 8.037933341029e-05 5.567694273742e+00
2.085000000000e+02 -5.815445663591e-03 8.080098954749e-05 5.626298132522e+00
2.087500000000e+02 -5.839568835199e-03 8.119584725658e-05 5.684723174223e+00
2.090000000000e+02 -5.858862830242e-03 8.156363072348e-05 5.742985723323e+00
2.092500000000e+02 -5.873484868187e-03 8.190413605041e-05 5.801100844948e+00
2.095000000000e+02 -5.883636526778e-03 8.221725185897e-05 5.859082041989e+00
2.097500000000e+02 -5.889562980141e-03 8.250298020912e-05 5.916940998632e+00
2.100000000000e+02 -5.891551821060e-03 8.276145888414e-05 5.974687374620e+00
2.102500000000e+02 -5.889931141501e-03 8.299298180231e-05 6.032328642076e+00
2.105000000000e+02 -5.885067022130e-03 8.319801873238e-05 6.089869967245e+00
2.107500000000e+02 -5.877360241752e-03 8.337723359575e-05 6.147314128279e+00
2.110000000000e+02 -5.867242342626e-03 8.353149731291e-05 6.204661471581e+00
2.112500000000e+02 -5.855170853315e-03 8.366188581527e-05 6.261909893681e+00
2.115000000000e+02 -5.841623831326e-03 8.376968901239e-05 6.319054850399e+00
2.117500000000e+02 -5.827093699112e-03 8.385641254535e-05 6.376089386358e+00
2.120000000000e+02 -5.812080464418e-03 8.392376398977e-05 6.433004181638e+00
2.122500000000e+02 -5.797084391332e-03 8.397363568835e-05 6.489787612952e+00
2.125000000000e+02 -5.782598255563e-03 8.400808137701e-05 6.546425824264e+00
2.127500000000e+02 -5.769099268611e-03 8.402928740370e-05 6.602902811977e+00
2.130000000000e+02 -5.757040889453e-03 8.403953771546e-05 6.659200514860e+00
2.132500000000e+02 -5.746844632656e-03 8.404117484173e-05 6.715298915889e+00
2.135000000000e+02 -5.738892100540e-03 8.403655721773e-05 6.771176152926e+00
2.137500000000e+02 -5.733517395691e-03 8.402801463606e-05 6.826808641186e+00
2.140000000000e+02 -5.731000178253e-03 8.401780212844e-05 6.882171205689e+00
2.142500000000e+02 -5.731559540313e-03 8.400805867398e-05 6.937237231163e+00
2.145000000000e+02 -5.735348906538e-03 8.400076501519e-05 6.991978823681e+00
2.147500000000e+02 -5.742452069603e-03 8.399770558096e-05 7.046366988524e+00
2.150000000000e+02 -5.752880449384e-03 8.400043370133e-05 7.100371828336e+00
2.152500000000e+02 -5.766571897115e-03 8.401024162152e-05 7.153962753498e+00
2.155000000000e+02 -5.783390873673e-03 8.402814733255e-05 7.207108714409e+00
2.157500000000e+02 -5.803130326593e-03 8.405490355592e-05 7.259778444668e+00
2.160000000000e+02 -5.825514833717e-03 8.409096517109e-05 7.311940722788e+00
2.162500000000e+02 -5.850205364987e-03 8.413648937439e-05 7.363564640846e+00
2.165000000000e+02 -5.876805276472e-03 8.419135249557e-05 7.414619884538e+00
2.167500000000e+02 -5.904867590294e-03 8.425515116187e-05 7.465077013944e+00
2.170000000000e+02 -5.933903258735e-03 8.432724052779e-05 7.514907742351e+00
2.172500000000e+02 -5.963390182538e-03 8.440676533220e-05 7.564085208924e+00
2.175000000000e+02 -5.992783019507e-03 8.449268636196e-05 7.612584233966e+00
2.177500000000e+02 -6.021523498854e-03 8.458376507070e-05 7.660381555563e+00
2.180000000000e+02 -6.049050656231e-03 8.467866096740e-05 7.707456036032e+00
2.182500000000e+02 -6.074811269069e-03 8.477598506465e-05 7.753788835925e+00
2.185000000000e+02 -6.098270044152e-03 8.487425229753e-05 7.799363546720e+00
2.187500000000e+02 -6.118919493928e-03 8.497193718537e-05 7.844166279526e+00
2.190000000000e+02 -6.136289255081e-03 8.506751152523e-05 7.888185704269e+00
2.192500000000e+02 -6.149954898247e-03 8.515951354213e-05 7.931413037227e+00
2.195000000000e+02 -6.159545787459e-03 8.524648689398e-05 7.973841976437e+00
2.197500000000e+02 -6.164752276916e-03 8.532700829036e-05 8.015468583411e+00
2.200000000000e+02 -6.165331844981e-03 8.539978296895e-05 8.056291116008e+00
2.202500000000e+02 -6.161114470435e-03 8.546364145440e-05 8.096309811497e+00
2.205000000000e+02 -6.152006722871e-03 8.551755056235e-05 8.135526629567e+00
2.207500000000e+02 -6.137995034745e-03 8.556062727605e-05 8.173944954553e+00
2.210000000000e+02 -6.119147633869e-03 8.559215037288e-05 8.211569270851e+00
2.212500000000e+02 -6.095615649639e-03 8.561157060644e-05 8.248404810509e+00
2.215000000000e+02 -6.067632886116e-03 8.561851851469e-05 8.284457189764e+00
2.217500000000e+02 -6.035514725738e-03 8.561281190109e-05 8.319732032834e+00
2.220000000000e+02 -5.999655749997e-03 8.559446061346e-05 8.354234598391e+00
2.222500000000e+02 -5.960526215763e-03 8.556366994919e-05 8.387969412341e+00
2.225000000000e+02 -5.918667484837e-03 8.552084306199e-05 8.420939910223e+00
2.227500000000e+02 -5.874686131832e-03 8.546658070285e-05 8.453148102836e+00
2.230000000000e+02 -5.829247085984e-03 8.540168119073e-05 8.484594260540e+00
2.232500000000e+02 -5.783065580553e-03 8.532713789450e-05 8.515276631539e+00
2.235000000000e+02 -5.736898199625e-03 8.524413606439e-05 8.545191187516e+00
2.237500000000e+02 -5.691532965839e-03 8.515404823950e-05 8.574331408757e+00
2.240000000000e+02 -5.647778678206e-03 8.505842769535e-05 8.602688107225e+00
2.242500000000e+02 -5.606453559256e-03 8.495899994634e-05 8.630249286264e+00
2.245000000000e+02 -5.568373386422e-03 8.485765189331e-05 8.657000043678e+00
2.247500000000e+02 -5.534339222707e-03 8.475641742767e-05 8.682922512947e+00
2.250000000000e+02 -5.505124963667e-03 8.465745997696e-05 8.707995845076e+00
2.252500000000e+02 -5.481464715856e-03 8.456304435148e-05 8.732196226803e+00
2.255000000000e+02 -5.464040345997e-03 8.447550701748e-05 8.755496938504e+00
2.257500000000e+02 -5.453469337380e-03 8.439726640477e-05 8.777868447579e+00
2.260000000000e+02 -5.450293131118e-03 8.433074968325e-05 8.799278537685e+00
2.262500000000e+02 -5.454966212215e-03 8.427834806718e-05 8.819692473193e+00
2.265000000000e+02 -5.467845889272e-03 8.424239547283e-05 8.839073197082e+00
2.267500000000e+02 -5.489183355758e-03 8.422506702593e-05 8.857381563236e+00
2.270000000000e+02 -5.519115917033e-03 8.422833016231e-05 8.874576600758e+00
2.272500000000e+02 -5.557660654729e-03 8.425400287904e-05 8.890615809980e+00
2.275000000000e+02 -5.604709721771e-03 8.430361496661e-05 8.905455488708e+00
2.277500000000e+02 -5.660027446900e-03 8.437835564501e-05 8.919051087395e+00
2.280000000000e+02 -5.723249411145e-03 8.447906555156e-05 8.931357589109e+00
2.282500000000e+02 -5.793883316860e-03 8.460611554462e-05 8.942329915934e+00
2.285000000000e+02 -5.871312216759e-03 8.475937907992e-05 8.951923353601e+00
2.287500000000e+02 -5.954799707737e-03 8.493833302217e-05 8.960093994149e+00
2.290000000000e+02 -6.043497296323e-03 8.514201189161e-05 8.966799191499e+00
2.292500000000e+02 -6.136453874547e-03 8.536894758662e-05 8.971998022548e+00
2.295000000000e+02 -6.232626929000e-03 8.561712823785e-05 8.975651755371e+00
2.297500000000e+02 -6.330895731410e-03 8.588408016494e-05 8.977724310228e+00
2.300000000000e+02 -6.430076059753e-03 8.616693655453e-05 8.978182710364e+00
2.302500000000e+02 -6.528936395449e-03 8.646244939392e-05 8.976997521453e+00
2.305000000000e+02 -6.626215307735e-03 8.676705172439e-05 8.974143259558e+00
2.307500000000e+02 -6.720639766636e-03 8.707690151455e-05 8.969598775817e+00
2.310000000000e+02 -6.810943968222e-03 8.738795131630e-05 8.963347593677e+00
2.312500000000e+02 -6.895888533056e-03 8.769603892031e-05 8.955378207250e+00
2.315000000000e+02 -6.974279517362e-03 8.799696739253e-05 8.945684316528e+00
2.317500000000e+02 -7.044987187132e-03 8.828657807991e-05 8.934265008461e+00
2.320000000000e+02 -7.106963937621e-03 8.856082736056e-05 8.921124864429e+00
2.322500000000e+02 -7.159261098903e-03 8.881586136350e-05 8.906273993568e+00
2.325000000000e+02 -7.201044558839e-03 8.904808477622e-05 8.889727994567e+00
2.327500000000e+02 -7.231608443806e-03 8.925421981673e-05 8.871507828907e+00
2.330000000000e+02 -7.250387178766e-03 8.943138070749e-05 8.851639624482e+00
2.332500000000e+02 -7.256965072349e-03 8.957712962407e-05 8.830154392529e+00
2.335000000000e+02 -7.251083978985e-03 8.968950162688e-05 8.807087682298e+00
2.337500000000e+02 -7.232648157314e-03 8.976701442173e-05 8.782479161225e+00
2.340000000000e+02 -7.201726971170e-03 8.980873150066e-05 8.756372149340e+00
2.342500000000e+02 -7.158554638954e-03 8.981432852098e-05 8.728813099652e+00
2.345000000000e+02 -7.103527792141e-03 8.978396273907e-05 8.699851056064e+00
2.347500000000e+02 -7.037200096747e-03 8.971844409023e-05 8.669537083069e+00
2.350000000000e+02 -6.960275021850e-03 8.961907482977e-05 8.637923699104e+00
2.352500000000e+02 -6.873596176190e-03 8.948762598229e-05 8.605064309256e+00
2.355000000000e+02 -6.778135901599e-03 8.932639237216e-05 8.571012666591e+00
2.357500000000e+02 -6.674981559513e-03 8.913817227896e-05 8.535822356950e+00
2.360000000000e+02 -6.565320958682e-03 8.892612263356e-05 8.499546331954e+00
2.362500000000e+02 -6.450426284793e-03 8.869380495166e-05 8.462236483934e+00
2.365000000000e+02 -6.331636932814e-03 8.844506387520e-05 8.423943281211e+00
2.367500000000e+02 -6.210341417991e-03 8.818399616345e-05 8.384715457117e+00
2.370000000000e+02 -6.087959090313e-03 8.791491739002e-05 8.344599759267e+00
2.372500000000e+02 -5.965921796060e-03 8.764227046007e-05 8.303640759915e+00
2.375000000000e+02 -5.845655634663e-03 8.737060107689e-05 8.261880720459e+00
2.377500000000e+02 -5.728563120217e-03 8.710446336851e-05 8.219359513761e+00
2.380000000000e+02 -5.616006078802e-03 8.684834215680e-05 8.176114594311e+00
2.382500000000e+02 -5.509289491099e-03 8.660661421475e-05 8.132181014475e+00
2.385000000000e+02 -5.409646204643e-03 8.638349783241e-05 8.087591480869e+00
2.387500000000e+02 -5.318223089951e-03 8.618298467036e-05 8.042376442837e+00
2.390000000000e+02 -5.236068283589e-03 8.600877364548e-05 7.996564209030e+00
2.392500000000e+02 -5.164120148749e-03 8.586425029605e-05 7.950181083328e+00
2.395000000000e+02 -5.103197618033e-03 8.575243947970e-05 7.903251515064e+00
2.397500000000e+02 -5.053992253019e-03 8.567596223338e-05 7.855798257290e+00
2.400000000000e+02 -5.017061635815e-03 8.563699967135e-05 7.807842526577e+00
2.402500000000e+02 -4.992824603787e-03 8.563726309657e-05 7.759404160439e+00
2.405000000000e+02 -4.981557928869e-03 8.567796738049e-05 7.710501767487e+00
2.407500000000e+02 -4.983394758547e-03 8.575981059081e-05 7.661152868042e+00
2.410000000000e+02 -4.998324292499e-03 8.588295579112e-05 7.611374020830e+00
2.412500000000e+02 -5.026193246531e-03 8.604702226550e-05 7.561180937036e+00
2.415000000000e+02 -5.066708675788e-03 8.625106756774e-05 7.510588579407e+00
2.417500000000e+02 -5.119442170216e-03 8.649361310545e-05 7.459611247986e+00
2.420000000000e+02 -5.183835410255e-03 8.677263034415e-05 7.408262652894e+00
2.422500000000e+02 -5.259207139994e-03 8.708556169323e-05 7.356555978046e+00
2.425000000000e+02 -5.344761134791e-03 8.742932403841e-05 7.304503934553e+00
2.427500000000e+02 -5.439595545086e-03 8.780033776393e-05 7.252118810770e+00
2.430000000000e+02 -5.542713238325e-03 8.819457105319e-05 7.199412518724e+00
2.432500000000e+02 -5.653033146092e-03 8.860757354509e-05 7.146396640075e+00
2.435000000000e+02 -5.769402507484e-03 8.903452065481e-05 7.093082475126e+00
2.437500000000e+02 -5.890609787555e-03 8.947026538758e-05 7.039481092622e+00
2.440000000000e+02 -6.015398269584e-03 8.990939509945e-05 6.985603386162e+00
2.442500000000e+02 -6.142480029388e-03 9.034629442703e-05 6.931460133583e+00
2.445000000000e+02 -6.270550137471e-03 9.077521421239e-05 6.877062061822e+00
2.447500000000e+02 -6.398300960267e-03 9.119033946373e-05 6.822419911508e+00
2.450000000000e+02 -6.524436319826e-03 9.158586241381e-05 6.767544505190e+00
2.452500000000e+02 -6.647685295533e-03 9.195605557544e-05 6.712446814919e+00
2.455000000000e+02 -6.766815601426e-03 9.229534482569e-05 6.657138022405e+00
2.457500000000e+02 -6.880646066680e-03 9.259837923389e-05 6.601629578814e+00
2.460000000000e+02 -6.988058406136e-03 9.286009859891e-05 6.545933249809e+00
2.462500000000e+02 -7.088007657215e-03 9.307579433415e-05 6.490061155656e+00
2.465000000000e+02 -7.179531652618e-03 9.324115804807e-05 6.434025792118e+00
2.467500000000e+02 -7.261759029889e-03 9.335234476748e-05 6.377840039812e+00
2.470000000000e+02 -7.333915853115e-03 9.340601800162e-05 6.321517157609e+00
2.472500000000e+02 -7.395331096603e-03 9.339936336447e-05 6.265070752687e+00
2.475000000000e+02 -7.445440499691e-03 9.333011653537e-05 6.208514740476e+00
2.477500000000e+02 -7.483789453077e-03 9.319658034498e-05 6.151863277607e+00
2.480000000000e+02 -7.510034215776e-03 9.299762729992e-05 6.095130687112e+00
2.482500000000e+02 -7.523942169167e-03 9.273270712570e-05 6.038331358451e+00
2.485000000000e+02 -7.525390517029e-03 9.240182959500e-05 5.981479644493e+00
2.487500000000e+02 -7.514364217883e-03 9.200554559535e-05 5.924589738226e+00
2.490000000000e+02 -7.490952230407e-03 9.154492592992e-05 5.867675553953e+00
2.492500000000e+02 -7.455343228593e-03 9.102152710569e-05 5.810750595202e+00
2.495000000000e+02 -7.407820070212e-03 9.043733273620e-05 5.753827836472e+00
2.497500000000e+02 -7.348753935507e-03 8.979479262217e-05 5.696919600551e+00
2.500000000000e+02 -7.278597498922e-03 8.909672984672e-05 5.640037459489e+00
2.502500000000e+02 -7.197877817776e-03 8.834627883259e-05 5.583192140305e+00
2.505000000000e+02 -7.107188698949e-03 8.754685138071e-05 5.526393458180e+00
2.507500000000e+02 -7.007182893305e-03 8.670210228037e-05 5.469650273637e+00
2.510000000000e+02 -6.898564327394e-03 8.581589224491e-05 5.412970467154e+00
2.512500000000e+02 -6.782080172971e-03 8.489224541258e-05 5.356360954090e+00
2.515000000000e+02 -6.658513119265e-03 8.393525379796e-05 5.299827714919e+00
2.517500000000e+02 -6.528673688710e-03 8.294909675569e-05 5.243375866895e+00
2.520000000000e+02 -6.393392878944e-03 8.193799709535e-05 5.187009749423e+00
2.522500000000e+02 -6.253515001659e-03 8.090617894457e-05 5.130733047067e+00
2.525000000000e+02 -6.109890855355e-03 7.985783797054e-05 5.074548921768e+00
2.527500000000e+02 -5.963371223440e-03 7.879710932712e-05 5.018460170231e+00
2.530000000000e+02 -5.814800754909e-03 7.772803677364e-05 4.962469393306e+00
2.532500000000e+02 -5.665012183443e-03 7.665456018460e-05 4.906579166240e+00
2.535000000000e+02 -5.514820967166e-03 7.558048360809e-05 4.850792217019e+00
2.537500000000e+02 -5.365020339593e-03 7.450944816131e-05 4.795111599935e+00
2.540000000000e+02 -5.216376665835e-03 7.344491344644e-05 4.739540854253e+00
2.542500000000e+02 -5.069625262402e-03 7.239013813370e-05 4.684084153197e+00
2.545000000000e+02 -4.925466630883e-03 7.134816037008e-05 4.628746432507e+00
2.547500000000e+02 -4.784562985084e-03 7.032176837254e-05 4.573533490541e+00
2.550000000000e+02 -4.647535236793e-03 6.931349795125e-05 4.518452065132e+00
2.552500000000e+02 -4.514960370055e-03 6.832564207440e-05 4.463509879903e+00
2.555000000000e+02 -4.387369091911e-03 6.736019980624e-05 4.408715655505e+00
2.557500000000e+02 -4.265243993392e-03 6.641887114928e-05 4.354079092730e+00
2.560000000000e+02 -4.149018018810e-03 6.550305258432e-05 4.299610822622e+00
2.562500000000e+02 -4.039073285978e-03 6.461383078862e-05 4.245322327057e+00
2.565000000000e+02 -3.935740312632e-03 6.375198735081e-05 4.191225834856e+00
2.567500000000e+02 -3.839297426732e-03 6.291799476116e-05 4.137334192025e+00
2.570000000000e+02 -3.749970654570e-03 6.211202366432e-05 4.083660717262e+00
2.572500000000e+02 -3.667933869369e-03 6.133394960184e-05 4.030219043208e+00
2.575000000000e+02 -3.593309231736e-03 6.058336821421e-05 3.977022950177e+00
2.577500000000e+02 -3.526167926778e-03 5.985961092733e-05 3.924086199133e+00
2.580000000000e+02 -3.466531048953e-03 5.916176366957e-05 3.871422365493e+00
2.582500000000e+02 -3.414370782001e-03 5.848868854627e-05 3.819044683021e+00
2.585000000000e+02 -3.369611681978e-03 5.783905507786e-05 3.766965898512e+00
2.587500000000e+02 -3.332132073204e-03 5.721136314357e-05 3.715198142386e+00
2.590000000000e+02 -3.301765472666e-03 5.660393382284e-05 3.663752817869e+00
2.592500000000e+02 -3.278302066763e-03 5.601497570951e-05 3.612640509349e+00
2.595000000000e+02 -3.261490249976e-03 5.544260210666e-05 3.561870912259e+00
2.597500000000e+02 -3.251038138608e-03 5.488485715682e-05 3.511452782989e+00
2.600000000000e+02 -3.246614954473e-03 5.433973660396e-05 3.461393907813e+00
2.602500000000e+02 -3.247852408377e-03 5.380520698267e-05 3.411701089503e+00
2.605000000000e+02 -3.254346169187e-03 5.327922167306e-05 3.362380149061e+00
2.607500000000e+02 -3.265657412417e-03 5.275972850047e-05 3.313435940854e+00
2.610000000000e+02 -3.281314186640e-03 5.224473320159e-05 3.264872377776e+00
2.612500000000e+02 -3.300812986192e-03 5.173228736316e-05 3.216692466268e+00
2.615000000000e+02 -3.323620598454e-03 5.122045959388e-05 3.168898346413e+00
2.617500000000e+02 -3.349176111618e-03 5.070737874924e-05 3.121491339493e+00
2.620000000000e+02 -3.376892989551e-03 5.019125221409e-05 3.074471997306e+00
2.622500000000e+02 -3.406161614953e-03 4.967036729678e-05 3.027840158725e+00
2.625000000000e+02 -3.436352023502e-03 4.914309663567e-05 2.981595007364e+00
2.627500000000e+02 -3.466817116837e-03 4.860790618139e-05 2.935735138624e+00
2.630000000000e+02 -3.496896351861e-03 4.806336081647e-05 2.890258631766e+00
2.632500000000e+02 -3.525919947951e-03 4.750813124405e-05 2.845163131399e+00
2.635000000000e+02 -3.553213638259e-03 4.694100231104e-05 2.800445944704e+00
2.637500000000e+02 -3.578103852898e-03 4.636088050886e-05 2.756104149002e+00
2.640000000000e+02 -3.599923500011e-03 4.576680117502e-05 2.712134722694e+00
2.642500000000e+02 -3.618018116827e-03 4.515793666485e-05 2.668534690737e+00
2.645000000000e+02 -3.631752445367e-03 4.453360386397e-05 2.625301298699e+00
2.647500000000e+02 -3.640517288905e-03 4.389327192336e-05 2.582432204132e+00
2.650000000000e+02 -3.643736560641e-03 4.323656870964e-05 2.539925698844e+00
2.652500000000e+02 -3.640874342424e-03 4.256328723334e-05 2.497780948027e+00
2.655000000000e+02 -3.631441926598e-03 4.187339039388e-05 2.455998258783e+00
2.657500000000e+02 -3.615004658313e-03 4.116701558371e-05 2.414579360983e+00
2.660000000000e+02 -3.591188546430e-03 4.044447737522e-05 2.373527711736e+00
2.662500000000e+02 -3.559686461298e-03 3.970626577834e-05 2.332848803184e+00
2.665000000000e+02 -3.520263632364e-03 3.895304202267e-05 2.292550483770e+00
2.667500000000e+02 -3.472760934459e-03 3.818567759861e-05 2.252643269753e+00
2.670000000000e+02 -3.417098356253e-03 3.740521655979e-05 2.213140656105e+00
2.672500000000e+02 -3.353279028276e-03 3.661288138096e-05 2.174059401228e+00
2.675000000000e+02 -3.281392467034e-03 3.581008183670e-05 2.135419793399e+00
2.677500000000e+02 -3.201616933033e-03 3.499839917082e-05 2.097245876433e+00
2.680000000000e+02 -3.114220821572e-03 3.417958128238e-05 2.059565630635e+00
2.682500000000e+02 -3.019562803377e-03 3.335556008702e-05 2.022411105538e+00
2.685000000000e+02 -2.918090762752e-03 3.252844237270e-05 1.985818483053e+00
2.687500000000e+02 -2.810339584606e-03 3.170050417634e-05 1.949828079956e+00
2.690000000000e+02 -2.696927706382e-03 3.087418537076e-05 1.914484271148e+00
2.692500000000e+02 -2.578552467518e-03 3.005208256543e-05 1.879835335998e+00
2.695000000000e+02 -2.455984281693e-03 2.923693993920e-05 1.845933229929e+00
2.697500000000e+02 -2.330059593505e-03 2.843164036412e-05 1.812833274642e+00
2.700000000000e+02 -2.201672706243e-03 2.763919036122e-05 1.780593778027e+00
2.702500000000e+02 -2.071766562804e-03 2.686270364810e-05 1.749275586331e+00
2.705000000000e+02 -1.941322572993e-03 2.610538251821e-05 1.718941582738e+00
2.707500000000e+02 -1.811349597759e-03 2.537049596577e-05 1.689656137761e+00
2.710000000000e+02 -1.682872231876e-03 2.466135497606e-05 1.661484527637e+00
2.712500000000e+02 -1.556918507708e-03 2.398128443859e-05 1.634492336522e+00
2.715000000000e+02 -1.434507220245e-03 2.333359314133e-05 1.608744851669e+00
2.717500000000e+02 -1.316635089098e-03 2.272154076929e-05 1.584306469637e+00
2.720000000000e+02 -1.204264006547e-03 2.214830694802e-05 1.561240124670e+00
2.722500000000e+02 -1.098308643435e-03 2.161695450165e-05 1.539606749913e+00
2.725000000000e+02 -9.996245993232e-04 2.113039462354e-05 1.519464783020e+00
2.727500000000e+02 -9.089973708697e-04 2.069135380017e-05 1.500869719918e+00
2.730000000000e+02 -8.271323116422e-04 2.030234138928e-05 1.483873724007e+00
2.732500000000e+02 -7.546457773067e-04 1.996561945683e-05 1.468525292432e+00
2.735000000000e+02 -6.920576433591e-04 1.968317439810e-05 1.454868980065e+00
2.737500000000e+02 -6.397852773188e-04 1.945669327641e-05 1.442945181017e+00
2.740000000000e+02 -5.981391481345e-04 1.928754377795e-05 1.432789964124e+00
2.742500000000e+02 -5.673200560776e-04 1.917675941182e-05 1.424434959926e+00
2.745000000000e+02 -5.474180201931e-04 1.912502809714e-05 1.417907294991e+00
2.747500000000e+02 -5.384129015840e-04 1.913268754050e-05 1.413229568434e+00
2.750000000000e+02 -5.401766857978e-04 1.919972504516e-05 1.410419866794e+00
2.752500000000e+02 -5.524773500745e-04 1.932578303837e-05 1.409491812295e+00
2.755000000000e+02 -5.749842727552e-04 1.951017086976e-05 1.410454640447e+00
2.757500000000e+02 -6.072750332889e-04 1.975188065806e-05 1.413313303501e+00
2.760000000000e+02 -6.488434200746e-04 2.004960714741e-05 1.418068595252e+00
2.762500000000e+02 -6.991085829443e-04 2.040177197193e-05 1.424717296006e+00
2.765000000000e+02 -7.574250237063e-04 2.080655029779e-05 1.433252332606e+00
2.767500000000e+02 -8.230933233194e-04 2.126189629159e-05 1.443662953919e+00
2.770000000000e+02 -8.953712692727e-04 2.176558164380e-05 1.455934916428e+00
2.772500000000e+02 -9.734852393967e-04 2.231522362445e-05 1.470050680297e+00
2.775000000000e+02 -1.056641563144e-03 2.290830787466e-05 1.485989612873e+00
2.777500000000e+02 -1.144037697222e-03 2.354221999279e-05 1.503728195670e+00
2.780000000000e+02 -1.234873093912e-03 2.421427343954e-05 1.523240236016e+00
2.782500000000e+02 -1.328359512437e-03 2.492173348564e-05 1.544497076169e+00
2.785000000000e+02 -1.423730692205e-03 2.566183917013e-05 1.567467801951e+00
2.787500000000e+02 -1.520251196389e-03 2.643182266387e-05 1.592119443479e+00
2.790000000000e+02 -1.617224344199e-03 2.722892573692e-05 1.618417170546e+00
2.792500000000e+02 -1.713999121362e-03 2.805041415549e-05 1.646324475719e+00
2.795000000000e+02 -1.809976048647e-03 2.889359101307e-05 1.675803348071e+00
2.797500000000e+02 -1.904611939050e-03 2.975580532219e-05 1.706814431600e+00
2.800000000000e+02 -1.997423545319e-03 3.063446126567e-05 1.739317170818e+00
2.802500000000e+02 -2.087990049159e-03 3.152702438364e-05 1.773269941409e+00
2.805000000000e+02 -2.175954501079e-03 3.243102802597e-05 1.808630165084e+00
2.807500000000e+02 -2.261024215709e-03 3.334407934952e-05 1.845354412017e+00
2.810000000000e+02 -2.342970191688e-03 3.426386475544e-05 1.883398489074e+00
2.812500000000e+02 -2.421625615343e-03 3.518815548609e-05 1.922717518821e+00
2.815000000000e+02 -2.496883512737e-03 3.611481308982e-05 1.963266008955e+00
2.817500000000e+02 -2.568693674804e-03 3.704179675418e-05 2.004997917490e+00
2.820000000000e+02 -2.637058942484e-03 3.796716998750e-05 2.047866714639e+00
2.822500000000e+02 -2.702030889266e-03 3.888910912084e-05 2.091825446389e+00
2.825000000000e+02 -2.763705113029e-03 3.980591256400e-05 2.136826801770e+00
2.827500000000e+02 -2.822216145046e-03 4.071600942421e-05 2.182823187872e+00
2.830000000000e+02 -2.877732113030e-03 4.161797011637e-05 2.229766814764e+00
2.832500000000e+02 -2.930449294544e-03 4.251051558982e-05 2.277609793294e+00
2.835000000000e+02 -2.980586606654e-03 4.339252652147e-05 2.326304247095e+00
2.837500000000e+02 -3.028380157926e-03 4.426305233191e-05 2.375802439508e+00
2.840000000000e+02 -3.074077958662e-03 4.512131241072e-05 2.426056916761e+00
2.842500000000e+02 -3.117934815060e-03 4.596670763171e-05 2.477020665140e+00
2.845000000000e+02 -3.160207606149e-03 4.679884563438e-05 2.528647280931e+00
2.847500000000e+02 -3.201150828052e-03 4.761750433399e-05 2.580891152036e+00
2.850000000000e+02 -3.241012513903e-03 4.842266201657e-05 2.633707645931e+00
2.852500000000e+02 -3.280030539139e-03 4.921445521081e-05 2.687053300625e+00
2.855000000000e+02 -3.318429335696e-03 4.999318255555e-05 2.740886016157e+00
2.857500000000e+02 -3.356417182517e-03 5.075931428083e-05 2.795165238412e+00
2.860000000000e+02 -3.394183936797e-03 5.151347901725e-05 2.849852132879e+00
2.862500000000e+02 -3.431899220665e-03 5.225644515550e-05 2.904909740528e+00
2.865000000000e+02 -3.469711076722e-03 5.298909031695e-05 2.960303114639e+00
2.867500000000e+02 -3.507745108751e-03 5.371238915361e-05 3.015999428767e+00
2.870000000000e+02 -3.546103943656e-03 5.442738830350e-05 3.071968054724e+00
2.872500000000e+02 -3.584867162168e-03 5.513518419406e-05 3.128180606012e+00
2.875000000000e+02 -3.624091664930e-03 5.583689932476e-05 3.184610941057e+00
2.877500000000e+02 -3.663812379332e-03 5.653365906497e-05 3.241235129934e+00
2.880000000000e+02 -3.704043401388e-03 5.722657445456e-05 3.298031376007e+00
2.882500000000e+02 -3.744779428701e-03 5.791672025801e-05 3.354979898002e+00
2.885000000000e+02 -3.785997439581e-03 5.860507276600e-05 3.412062769257e+00
2.887500000000e+02 -3.827658631516e-03 5.929253501522e-05 3.469263723444e+00
2.890000000000e+02 -3.869710677425e-03 5.997991517623e-05 3.526567921650e+00
2.892500000000e+02 -3.912089918548e-03 6.066790548376e-05 3.583961693099e+00
2.895000000000e+02 -3.954723677944e-03 6.135706970758e-05 3.641432249050e+00
2.897500000000e+02 -3.997532524168e-03 6.204783506913e-05 3.698967386850e+00
2.900000000000e+02 -4.040432452192e-03 6.274048633115e-05 3.756555180293e+00
2.902500000000e+02 -4.083336854736e-03 6.343516394441e-05 3.814183669497e+00
2.905000000000e+02 -4.126158284709e-03 6.413186453522e-05 3.871840565477e+00
2.907500000000e+02 -4.168809949481e-03 6.483044440753e-05 3.929512966029e+00
2.910000000000e+02 -4.211206812479e-03 6.553062519607e-05 3.987187096470e+00
2.912500000000e+02 -4.253266318400e-03 6.623200336595e-05 4.044848091167e+00
2.915000000000e+02 -4.294908787392e-03 6.693405865724e-05 4.102479803293e+00
2.917500000000e+02 -4.336057447126e-03 6.763616881453e-05 4.160064672134e+00
2.920000000000e+02 -4.376638297086e-03 6.833762474323e-05 4.217583632869e+00
2.922500000000e+02 -4.416579654152e-03 6.903764402563e-05 4.275016078773e+00
2.925000000000e+02 -4.455811542487e-03 6.973537894031e-05 4.332339887625e+00
2.927500000000e+02 -4.494264869775e-03 7.042993523407e-05 4.389531490011e+00
2.930000000000e+02 -4.531870768120e-03 7.112038830218e-05 4.446566005799e+00
2.932500000000e+02 -4.568560018068e-03 7.180579608049e-05 4.503417417738e+00
2.935000000000e+02 -4.604262747010e-03 7.248521242234e-05 4.560058807300e+00
2.937500000000e+02 -4.638908287120e-03 7.315769988758e-05 4.616462619281e+00
2.940000000000e+02 -4.672425458633e-03 7.382234119152e-05 4.672600976644e+00
2.942500000000e+02 -4.704743174911e-03 7.447825031942e-05 4.728446017310e+00
2.945000000000e+02 -4.735791498297e-03 7.512458247458e-05 4.783970255019e+00
2.947500000000e+02 -4.765503224207e-03 7.576054367808e-05 4.839146962866e+00
2.950000000000e+02 -4.793815874408e-03 7.638539945734e-05 4.893950553640e+00
2.952500000000e+02 -4.820674241101e-03 7.699848400672e-05 4.948356970427e+00
2.955000000000e+02 -4.846033275738e-03 7.759920812161e-05 5.002344057823e+00
2.957500000000e+02 -4.869861389367e-03 7.818706748530e-05 5.055891925505e+00
2.960000000000e+02 -4.892143970345e-03 7.876165029086e-05 5.108983281312e+00
2.962500000000e+02 -4.912887058900e-03 7.932264461835e-05 5.161603734188e+00
2.965000000000e+02 -4.932121044345e-03 7.986984522004e-05 5.213742063723e+00
2.967500000000e+02 -4.949904201062e-03 8.040315314820e-05 5.265390441835e+00
2.970000000000e+02 -4.966325938747e-03 8.092258508011e-05 5.316544613601e+00
2.972500000000e+02 -4.981509597804e-03 8.142829793481e-05 5.367204025235e+00
2.975000000000e+02 -4.995614618042e-03 8.192056672957e-05 5.417371902272e+00
2.977500000000e+02 -5.008837900321e-03 8.239978577185e-05 5.467055277270e+00
2.980000000000e+02 -5.021414296889e-03 8.286646802783e-05 5.516264964639e+00
2.982500000000e+02 -5.033616083192e-03 8.332124182997e-05 5.565015487124e+00
2.985000000000e+02 -5.045751219598e-03 8.376482765379e-05 5.613324954218e+00
2.987500000000e+02 -5.058160458914e-03 8.419803825988e-05 5.661214896719e+00
2.990000000000e+02 -5.071213323488e-03 8.462173165188e-05 5.708710062806e+00
2.992500000000e+02 -5.085302762486e-03 8.503684288644e-05 5.755838175568e+00
2.995000000000e+02 -5.100838712547e-03 8.544437885868e-05 5.802629662682e+00
2.997500000000e+02 -5.118240758044e-03 8.584532102407e-05 5.849117359502e+00
3.000000000000e+02 -5.137929878114e-03 8.624061969983e-05 5.895336190825e+00
3.002500000000e+02 -5.160319533705e-03 8.663117770547e-05 5.941322841331e+00
3.005000000000e+02 -5.185806108781e-03 8.701784158921e-05 5.987115408547e+00
3.007500000000e+02 -5.214759243402e-03 8.740128003251e-05 6.032753056599e+00
3.010000000000e+02 -5.247511987106e-03 8.778203147325e-05 6.078275664450e+00
3.012500000000e+02 -5.284351092610e-03 8.816048017291e-05 6.123723477017e+00
3.015000000000e+02 -5.325507748483e-03 8.853681127632e-05 6.169136759889e+00
3.017500000000e+02 -5.371148978484e-03 8.891099265215e-05 6.214555461586e+00
3.020000000000e+02 -5.421369931561e-03 8.928276253897e-05 6.260018884093e+00
3.022500000000e+02 -5.476187174341e-03 8.965161698282e-05 6.305565364190e+00
3.025000000000e+02 -5.535533303181e-03 9.001680741050e-05 6.351231964113e+00
3.027500000000e+02 -5.599253067232e-03 9.037734083125e-05 6.397054178463e+00
3.030000000000e+02 -5.667100852523e-03 9.073198982468e-05 6.443065643769e+00
3.032500000000e+02 -5.738739864627e-03 9.107929528035e-05 6.489297868577e+00
3.035000000000e+02 -5.813742949389e-03 9.141758322598e-05 6.535779970525e+00
3.037500000000e+02 -5.891595107950e-03 9.174499663681e-05 6.582538425293e+00
3.040000000000e+02 -5.971697688063e-03 9.205952263630e-05 6.629596831088e+00
3.042500000000e+02 -6.053374239863e-03 9.235901719437e-05 6.676975677083e+00
3.045000000000e+02 -6.135877910334e-03 9.264123747460e-05 6.724692133025e+00
3.047500000000e+02 -6.218400320734e-03 9.290387969757e-05 6.772759848267e+00
3.050000000000e+02 -6.300081717750e-03 9.314461218859e-05 6.821188770557e+00
3.052500000000e+02 -6.380022375441e-03 9.336111285285e-05 6.869984975214e+00
3.055000000000e+02 -6.457294956395e-03 9.355109953221e-05 6.919150520581e+00
3.057500000000e+02 -6.530957668344e-03 9.371236284697e-05 6.968683324804e+00
3.060000000000e+02 -6.600068148418e-03 9.384279743863e-05 7.018577059767e+00
3.062500000000e+02 -6.663697625823e-03 9.394043187050e-05 7.068821081051e+00
3.065000000000e+02 -6.720945461750e-03 9.400345587435e-05 7.119400375368e+00
3.067500000000e+02 -6.770953518187e-03 9.403024537202e-05 7.170295547037e+00
3.070000000000e+02 -6.812920491546e-03 9.401938517439e-05 7.221482825631e+00
3.072500000000e+02 -6.846115627881e-03 9.396968924413e-05 7.272934113343e+00
3.075000000000e+02 -6.869891967508e-03 9.388021914986e-05 7.324617055421e+00
3.077500000000e+02 -6.883698566369e-03 9.375029446487e-05 7.376495149160e+00
3.080000000000e+02 -6.887091802630e-03 9.357951235439e-05 7.428527876070e+00
3.082500000000e+02 -6.879745262953e-03 9.336777857882e-05 7.480670869619e+00
3.085000000000e+02 -6.861458315056e-03 9.311529589293e-05 7.532876104741e+00
3.087500000000e+02 -6.832162933287e-03 9.282256765950e-05 7.585092116727e+00
3.090000000000e+02 -6.791928762769e-03 9.249039532389e-05 7.637264242332e+00
3.092500000000e+02 -6.740966264887e-03 9.211995811098e-05 7.689334879680e+00
3.095000000000e+02 -6.679627650817e-03 9.171275249542e-05 7.741243768345e+00
3.097500000000e+02 -6.608405855176e-03 9.127058954100e-05 7.792928280899e+00
3.100000000000e+02 -6.527931195295e-03 9.079561347178e-05 7.844323727064e+00
3.102500000000e+02 -6.438965861940e-03 9.029028010102e-05 7.895363662517e+00
3.105000000000e+02 -6.342396208810e-03 8.975728130581e-05 7.945980201505e+00
3.107500000000e+02 -6.239223134644e-03 8.919968919330e-05 7.996104326123e+00
3.110000000000e+02 -6.130550216466e-03 8.862086319980e-05 8.045666190283e+00
3.112500000000e+02 -6.017569952977e-03 8.802439798986e-05 8.094595412133e+00
3.115000000000e+02 -5.901548368361e-03 8.741411348676e-05 8.142821352828e+00
3.117500000000e+02 -5.783808469481e-03 8.679402762821e-05 8.190273375017e+00
3.120000000000e+02 -5.665712693554e-03 8.616831656402e-05 8.236881082031e+00
3.122500000000e+02 -5.548644703937e-03 8.554128087312e-05 8.282574530148e+00
3.125000000000e+02 -5.433990797139e-03 8.491732494109e-05 8.327284418167e+00
3.127500000000e+02 -5.323121310742e-03 8.430088161601e-05 8.370942249165e+00
3.130000000000e+02 -5.217372345233e-03 8.369639612479e-05 8.413480465838e+00
3.132500000000e+02 -5.118028060603e-03 8.310827217303e-05 8.454832565372e+00
3.135000000000e+02 -5.026304002228e-03 8.254080689785e-05 8.494933190322e+00
3.137500000000e+02 -4.943331611644e-03 8.199815954923e-05 8.533718200654e+00
3.140000000000e+02 -4.870144035339e-03 8.148429294258e-05 8.571124737343e+00
3.142500000000e+02 -4.807663594416e-03 8.100292052660e-05 8.607091273462e+00
3.145000000000e+02 -4.756690977597e-03 8.055748786612e-05 8.641557660975e+00
3.147500000000e+02 -4.717896163614e-03 8.015113471865e-05 8.674465185342e+00
3.150000000000e+02 -4.691811323037e-03 7.978662806965e-05 8.705756621653e+00
3.152500000000e+02 -4.678825715935e-03 7.946636329109e-05 8.735376305168e+00
3.155000000000e+02 -4.679182503998e-03 7.919235444540e-05 8.763270218969e+00
3.157500000000e+02 -4.692977572868e-03 7.896621121817e-05 8.789386097056e+00
3.160000000000e+02 -4.720160196883e-03 7.878910695622e-05 8.813673556566e+00
3.162500000000e+02 -4.760535680848e-03 7.866176477034e-05 8.836084246674e+00
3.165000000000e+02 -4.813769783417e-03 7.858444693248e-05 8.856572025003e+00
3.167500000000e+02 -4.879394781764e-03 7.855692848990e-05 8.875093152252e+00
3.170000000000e+02 -4.956817211503e-03 7.857859101043e-05 8.891606514770e+00
3.172500000000e+02 -5.045327088445e-03 7.864843822811e-05 8.906073857195e+00
3.175000000000e+02 -5.144108486952e-03 7.876505256463e-05 8.918460031493e+00
3.177500000000e+02 -5.252251217949e-03 7.892666290651e-05 8.928733254475e+00
3.180000000000e+02 -5.368763395088e-03 7.913107280644e-05 8.936865363821e+00
3.182500000000e+02 -5.492584800740e-03 7.937573544328e-05 8.942832077137e+00
3.185000000000e+02 -5.622600742942e-03 7.965783104902e-05 8.946613233854e+00
3.187500000000e+02 -5.757656293486e-03 7.997427679846e-05 8.948193023834e+00
3.190000000000e+02 -5.896570583979e-03 8.032175392911e-05 8.947560193210e+00
3.192500000000e+02 -6.038150896076e-03 8.069675771741e-05 8.944708218666e+00
3.195000000000e+02 -6.181206512061e-03 8.109563196815e-05 8.939635455532e+00
3.197500000000e+02 -6.324561918867e-03 8.151453969729e-05 8.932345243161e+00
3.200000000000e+02 -6.467069311931e-03 8.194950870402e-05 8.922845971549e+00
3.202500000000e+02 -6.607620254216e-03 8.239652746331e-05 8.911151113787e+00
3.205000000000e+02 -6.745156290495e-03 8.285156387108e-05 8.897279212465e+00
3.207500000000e+02 -6.878678465798e-03 8.331058742089e-05 8.881253827485e+00
3.210000000000e+02 -7.007255804181e-03 8.376960151396e-05 8.863103454543e+00
3.212500000000e+02 -7.130032529046e-03 8.422467527416e-05 8.842861405017e+00
3.215000000000e+02 -7.246234126329e-03 8.467197479392e-05 8.820565658423e+00
3.217500000000e+02 -7.355172354304e-03 8.510779407145e-05 8.796258698258e+00
3.220000000000e+02 -7.456249007440e-03 8.552858646385e-05 8.769987319913e+00
3.222500000000e+02 -7.548958728647e-03 8.593099123905e-05 8.741802435038e+00
3.225000000000e+02 -7.632890602928e-03 8.631186169933e-05 8.711758856170e+00
3.227500000000e+02 -7.707728878654e-03 8.666828348874e-05 8.679915084451e+00
3.230000000000e+02 -7.773252641281e-03 8.699760158570e-05 8.646333083461e+00
3.232500000000e+02 -7.829334777275e-03 8.729743912325e-05 8.611078058855e+00
3.235000000000e+02 -7.875940097929e-03 8.756570508428e-05 8.574218229700e+00
3.237500000000e+02 -7.913122761476e-03 8.780057653385e-05 8.535824598422e+00
3.240000000000e+02 -7.941022920472e-03 8.800063552994e-05 8.495970720879e+00
3.242500000000e+02 -7.959862337186e-03 8.816483371385e-05 8.454732466387e+00
3.245000000000e+02 -7.969939343907e-03 8.829235962143e-05 8.412187776115e+00
3.247500000000e+02 -7.971623083341e-03 8.838271491629e-05 8.368416407760e+00
3.250000000000e+02 -7.965346897251e-03 8.843575875236e-05 8.323499673191e+00
3.252500000000e+02 -7.951600941472e-03 8.845168547261e-05 8.277520158705e+00
3.255000000000e+02 -7.930924336743e-03 8.843100121331e-05 8.230561433222e+00
3.257500000000e+02 -7.903896928436e-03 8.837449391175e-05 8.182707737529e+00
3.260000000000e+02 -7.871130804189e-03 8.828326612176e-05 8.134043658594e+00
3.262500000000e+02 -7.833261641298e-03 8.815870519102e-05 8.084653786280e+00
3.265000000000e+02 -7.790940100879e-03 8.800242525478e-05 8.034622357026e+00
3.267500000000e+02 -7.744823512232e-03 8.781629031102e-05 7.984032883873e+00
3.270000000000e+02 -7.695568101184e-03 8.760238651576e-05 7.932967780112e+00
3.272500000000e+02 -7.643821646052e-03 8.736299473383e-05 7.881507976460e+00
3.275000000000e+02 -7.590216658273e-03 8.710057602915e-05 7.829732540490e+00
3.277500000000e+02 -7.535364155668e-03 8.681767170590e-05 7.777718302767e+00
3.280000000000e+02 -7.479848198443e-03 8.651696688328e-05 7.725539491651e+00
3.282500000000e+02 -7.424221296470e-03 8.620120641001e-05 7.673267387310e+00
3.285000000000e+02 -7.369000454380e-03 8.587325397555e-05 7.620969997905e+00
3.287500000000e+02 -7.314664001086e-03 8.553607963621e-05 7.568711758738e+00
3.290000000000e+02 -7.261649350187e-03 8.519262486856e-05 7.516553265060e+00
3.292500000000e+02 -7.210351642055e-03 8.484580934581e-05 7.464551036043e+00
3.295000000000e+02 -7.161123053329e-03 8.449857150347e-05 7.412757316847e+00
3.297500000000e+02 -7.114273060555e-03 8.415369286591e-05 7.361219913160e+00
3.300000000000e+02 -7.070069334599e-03 8.381383437914e-05 7.309982067935e+00
3.302500000000e+02 -7.028739042133e-03 8.348156539106e-05 7.259082372994e+00
3.305000000000e+02 -6.990470901629e-03 8.315930448305e-05 7.208554721186e+00
3.307500000000e+02 -6.955418344973e-03 8.284928243518e-05 7.158428289772e+00
3.310000000000e+02 -6.923703062627e-03 8.255351809811e-05 7.108727562760e+00
3.312500000000e+02 -6.895419291022e-03 8.227380329259e-05 7.059472383369e+00
3.315000000000e+02 -6.870638672370e-03 8.201167372821e-05 7.010678040281e+00
3.317500000000e+02 -6.849415914512e-03 8.176838484075e-05 6.962355376280e+00
3.320000000000e+02 -6.831794834601e-03 8.154491814213e-05 6.914510927886e+00
3.322500000000e+02 -6.817814996088e-03 8.134197106663e-05 6.867147085396e+00
3.325000000000e+02 -6.807518775111e-03 8.115995391461e-05 6.820262272323e+00
3.327500000000e+02 -6.800958571158e-03 8.099899345060e-05 6.773851145244e+00
3.330000000000e+02 -6.798204387083e-03 8.085894210721e-05 6.727904801636e+00
3.332500000000e+02 -6.799351099871e-03 8.073939152189e-05 6.682411005208e+00
3.335000000000e+02 -6.804525536497e-03 8.063969029165e-05 6.637354416892e+00
3.337500000000e+02 -6.813893030235e-03 8.055896565770e-05 6.592716832380e+00
3.340000000000e+02 -6.827663155994e-03 8.049614861932e-05 6.548477426809e+00
3.342500000000e+02 -6.846094674786e-03 8.045000767118e-05 6.504612995997e+00
3.345000000000e+02 -6.869499066639e-03 8.041917391607e-05 6.461098203761e+00
3.347500000000e+02 -6.898242604466e-03 8.040214498531e-05 6.417905825109e+00
3.350000000000e+02 -6.932746565625e-03 8.039734574658e-05 6.375006989789e+00
3.352500000000e+02 -6.973485382365e-03 8.040316769364e-05 6.332371418116e+00
3.355000000000e+02 -7.020982373753e-03 8.041798741684e-05 6.289967657663e+00
3.357500000000e+02 -7.075803108662e-03 8.044018178327e-05 6.247763313100e+00
3.360000000000e+02 -7.138546271246e-03 8.046814621690e-05 6.205725273079e+00
3.362500000000e+02 -7.209832198627e-03 8.050033305931e-05 6.163819928088e+00
3.365000000000e+02 -7.290288916810e-03 8.053529189042e-05 6.122013384681e+00
3.367500000000e+02 -7.380536016700e-03 8.057164308090e-05 6.080271670656e+00
3.370000000000e+02 -7.481166607829e-03 8.060811015026e-05 6.038560928849e+00
3.372500000000e+02 -7.592727470309e-03 8.064351019313e-05 5.996847602256e+00
3.375000000000e+02 -7.715697966164e-03 8.067676189813e-05 5.955098604791e+00
3.377500000000e+02 -7.850468001295e-03 8.070690556769e-05 5.913281479213e+00
3.380000000000e+02 -7.997315675799e-03 8.073309420889e-05 5.871364539096e+00
3.382500000000e+02 -8.156385257722e-03 8.075458699680e-05 5.829316993824e+00
3.385000000000e+02 -8.327666143558e-03 8.077074179555e-05 5.787109055918e+00
3.387500000000e+02 -8.510973472455e-03 8.078100459108e-05 5.744712027392e+00
3.390000000000e+02 -8.705931035840e-03 8.078488963240e-05 5.702098367650e+00
3.392500000000e+02 -8.911957050778e-03 8.078197594999e-05 5.659241737463e+00
3.395000000000e+02 -9.128253400902e-03 8.077189561731e-05 5.616117025393e+00
3.397500000000e+02 -9.353798684927e-03 8.075429747439e-05 5.572700352152e+00
3.400000000000e+02 -9.587345376778e-03 8.072883212104e-05 5.528969055449e+00
3.402500000000e+02 -9.827421270868e-03 8.069512986941e-05 5.484901663438e+00
3.405000000000e+02 -1.007233541973e-02 8.065279517569e-05 5.440477848221e+00
3.407500000000e+02 -1.032018887588e-02 8.060138435703e-05 5.395678376808e+00
3.410000000000e+02 -1.056888984335e-02 8.054036728278e-05 5.350485048453e+00
3.412500000000e+02 -1.081617356856e-02 8.046911767509e-05 5.304880637078e+00
3.415000000000e+02 -1.105962649581e-02 8.038690028458e-05 5.258848830594e+00
3.417500000000e+02 -1.129671441289e-02 8.029288378658e-05 5.212374174992e+00
3.420000000000e+02 -1.152481460536e-02 8.018610823995e-05 5.165442033586e+00
3.422500000000e+02 -1.174125102797e-02 8.006548980796e-05 5.118038549033e+00
3.425000000000e+02 -1.194333257390e-02 7.992979208093e-05 5.070150628711e+00
3.427500000000e+02 -1.212839341740e-02 7.977767253964e-05 5.021765940257e+00
3.430000000000e+02 -1.229383506339e-02 7.960767372231e-05 4.972872924371e+00
3.432500000000e+02 -1.243716955426e-02 7.941820191096e-05 4.923460831537e+00
3.435000000000e+02 -1.255606263762e-02 7.920755389601e-05 4.873519771230e+00
3.437500000000e+02 -1.264837639263e-02 7.897393711798e-05 4.823040778861e+00
3.440000000000e+02 -1.271221099491e-02 7.871545813876e-05 4.772015905786e+00
3.442500000000e+02 -1.274594430344e-02 7.843017337020e-05 4.720438319292e+00
3.445000000000e+02 -1.274826870149e-02 7.811611151523e-05 4.668302417081e+00
3.447500000000e+02 -1.271822488399e-02 7.777131489498e-05 4.615603960365e+00
3.450000000000e+02 -1.265523150187e-02 7.739384719943e-05 4.562340211161e+00
3.452500000000e+02 -1.255911026926e-02 7.698179402968e-05 4.508510081807e+00
3.455000000000e+02 -1.243010580530e-02 7.653334825841e-05 4.454114286765e+00
3.457500000000e+02 -1.226890032774e-02 7.604685038251e-05 4.399155504289e+00
3.460000000000e+02 -1.207662211825e-02 7.552082494264e-05 4.343638532871e+00
3.462500000000e+02 -1.185484828768e-02 7.495402155502e-05 4.287570449510e+00
3.465000000000e+02 -1.160560130504e-02 7.434544877458e-05 4.230960760698e+00
3.467500000000e+02 -1.133133952899e-02 7.369442871430e-05 4.173821551112e+00
3.470000000000e+02 -1.103494070866e-02 7.300064784638e-05 4.116167617629e+00
3.472500000000e+02 -1.071967860575e-02 7.226419979720e-05 4.058016593785e+00
3.475000000000e+02 -1.038919234383e-02 7.148562578871e-05 3.999389057713e+00
3.477500000000e+02 -1.004744911310e-02 7.066595065111e-05 3.940308626449e+00
3.480000000000e+02 -9.698700556266e-03 6.980671022849e-05 3.880802028943e+00
3.482500000000e+02 -9.347434014481e-03 6.890997280551e-05 3.820899160635e+00
3.485000000000e+02 -8.998319271579e-03 6.797835214095e-05 3.760633115450e+00
3.487500000000e+02 -8.656151605537e-03 6.701501218542e-05 3.700040196486e+00
3.490000000000e+02 -8.325791563056e-03 6.602366354480e-05 3.639159900972e+00
3.492500000000e+02 -8.012102120934e-03 6.500854937916e-05 3.578034880700e+00
3.495000000000e+02 -7.719883767574e-03 6.397442244216e-05 3.516710875740e+00
3.497500000000e+02 -7.453808159816e-03 6.292650923495e-05 3.455236621354e+00
3.500000000000e+02 -7.218350992100e-03 6.187046474154e-05 3.393663726346e+00
3.502500000000e+02 -7.017724821228e-03 6.081231704588e-05 3.332046523288e+00
3.505000000000e+02 -6.855812480183e-03 5.975839950745e-05 3.270441889931e+00
3.507500000000e+02 -6.736101987902e-03 5.871527226203e-05 3.208909042199e+00
3.510000000000e+02 -6.661623875770e-03 5.768963423178e-05 3.147509299942e+00
3.512500000000e+02 -6.634891853733e-03 5.668822552365e-05 3.086305825428e+00
3.515000000000e+02 -6.657848092569e-03 5.571772429075e-05 3.025363338755e+00
3.517500000000e+02 -6.731813733359e-03 5.478463812644e-05 2.964747810223e+00
3.520000000000e+02 -6.857445779395e-03 5.389519374283e-05 2.904526135321e+00
3.522500000000e+02 -7.034701144309e-03 5.305522686078e-05 2.844765796105e+00
3.525000000000e+02 -7.262808756110e-03 5.227007225569e-05 2.785534511356e+00
3.527500000000e+02 -7.540251042392e-03 5.154446052050e-05 2.726899885592e+00
3.530000000000e+02 -7.864755648453e-03 5.088242382378e-05 2.668929056319e+00
3.532500000000e+02 -8.233298733493e-03 5.028720391276e-05 2.611688352256e+00
3.535000000000e+02 -8.642120624000e-03 4.976117587097e-05 2.555242960473e+00
3.537500000000e+02 -9.086754621730e-03 4.930578670620e-05 2.499656616175e+00
3.540000000000e+02 -9.562069308397e-03 4.892150779678e-05 2.444991310688e+00
3.542500000000e+02 -1.006232419339e-02 4.860780506594e-05 2.391307031760e+00
3.545000000000e+02 -1.058123846660e-02 4.836312448891e-05 2.338661528480e+00
3.547500000000e+02 -1.111207161610e-02 4.818489799752e-05 2.287110114776e+00
3.550000000000e+02 -1.164771521573e-02 4.806955924977e-05 2.236705500808e+00
3.552500000000e+02 -1.218079404716e-02 4.801257103143e-05 2.187497662396e+00
3.555000000000e+02 -1.270377491667e-02 4.800851839717e-05 2.139533744828e+00
3.557500000000e+02 -1.320908180008e-02 4.805114037446e-05 2.092857993660e+00
3.560000000000e+02 -1.368921449685e-02 4.813341992585e-05 2.047511723949e+00
3.562500000000e+02 -1.413686965039e-02 4.824765905106e-05 2.003533309071e+00
3.565000000000e+02 -1.454506074409e-02 4.838557696416e-05 1.960958203922e+00
3.567500000000e+02 -1.490723608947e-02 4.853844517835e-05 1.919818982708e+00
3.570000000000e+02 -1.521739166681e-02 4.869719500386e-05 1.880145402433e+00
3.572500000000e+02 -1.547017718688e-02 4.885253897299e-05 1.841964484537e+00
3.575000000000e+02 -1.566099391608e-02 4.899510159495e-05 1.805300606346e+00
3.577500000000e+02 -1.578608157387e-02 4.911555341294e-05 1.770175611730e+00
3.580000000000e+02 -1.584259312640e-02 4.920474599024e-05 1.736608933860e+00
3.582500000000e+02 -1.582865651144e-02 4.925385271407e-05 1.704617722930e+00
3.585000000000e+02 -1.574342108175e-02 4.925451050850e-05 1.674216989329e+00
3.587500000000e+02 -1.558708855262e-02 4.919895971500e-05 1.645419755300e+00
3.590000000000e+02 -1.536092798263e-02 4.908018624081e-05 1.618237208523e+00
3.592500000000e+02 -1.506727366149e-02 4.889205968997e-05 1.592678867840e+00
3.595000000000e+02 -1.470950625369e-02 4.862946712814e-05 1.568752754002e+00
3.597500000000e+02 -1.429201770840e-02 4.828844204105e-05 1.546465558260e+00
3.600000000000e+02 -1.382015996854e-02 4.786628382158e-05 1.525822817526e+00
3.602500000000e+02 -1.330017877302e-02 4.736166648431e-05 1.506829088210e+00
3.605000000000e+02 -1.273913371577e-02 4.677473293041e-05 1.489488110102e+00
3.607500000000e+02 -1.214480537149e-02 4.610717320724e-05 1.473802967887e+00
3.610000000000e+02 -1.152559091796e-02 4.536228202096e-05 1.459776236787e+00
3.612500000000e+02 -1.089038934201e-02 4.454498762474e-05 1.447410114717e+00
3.615000000000e+02 -1.024847749608e-02 4.366185199309e-05 1.436706526714e+00
3.617500000000e+02 -9.609378477822e-03 4.272104222910e-05 1.427667207999e+00
3.620000000000e+02 -8.982724112043e-03 4.173226864354e-05 1.420293755038e+00
3.622500000000e+02 -8.378112975743e-03 4.070668669034e-05 1.414587635469e+00
3.625000000000e+02 -7.804966411916e-03 3.965676442744e-05 1.410550162830e+00
3.627500000000e+02 -7.272384491246e-03 3.859611733670e-05 1.408182427576e+00
3.630000000000e+02 -6.789003564777e-03 3.753930915731e-05 1.407485177562e+00
3.632500000000e+02 -6.362858340582e-03 3.650162589530e-05 1.408458656955e+00
3.635000000000e+02 -6.001250001749e-03 3.549882399564e-05 1.411102396089e+00
3.637500000000e+02 -5.710622531128e-03 3.454685833593e-05 1.415414956657e+00
3.640000000000e+02 -5.496449604595e-03 3.366159786281e-05 1.421393637706e+00
3.642500000000e+02 -5.363133106859e-03 3.285853059457e-05 1.429034142062e+00
3.645000000000e+02 -5.313916222232e-03 3.215247069610e-05 1.438330216997e+00
3.647500000000e+02 -5.350812374525e-03 3.155727365639e-05 1.449273273452e+00
3.650000000000e+02 -5.474551293785e-03 3.108556286172e-05 1.461851991717e+00
3.652500000000e+02 -5.684544727366e-03 3.074848190193e-05 1.476051929227e+00
3.655000000000e+02 -5.978872567804e-03 3.055547559805e-05 1.491855138655e+00
3.657500000000e+02 -6.354290347841e-03 3.051410371244e-05 1.509239807548e+00
3.660000000000e+02 -6.806259530174e-03 3.062989791403e-05 1.528179934252e+00
3.662500000000e+02 -7.329000566476e-03 3.090626154234e-05 1.548645049303e+00
3.665000000000e+02 -7.915568794267e-03 3.134441484712e-05 1.570599992946e+00
3.667500000000e+02 -8.557952862440e-03 3.194338904491e-05 1.594004759518e+00
3.670000000000e+02 -9.247194607956e-03 3.270006634223e-05 1.618814415041e+00
3.672500000000e+02 -9.973528691539e-03 3.360926536680e-05 1.644979095131e+00
3.675000000000e+02 -1.072654029347e-02 3.466386929732e-05 1.672444086496e+00
3.677500000000e+02 -1.149533764235e-02 3.585499028225e-05 1.701149993757e+00
3.680000000000e+02 -1.226873709348e-02 3.717216674690e-05 1.731032991609e+00
3.682500000000e+02 -1.303545619782e-02 3.860358371269e-05 1.762025159057e+00
3.685000000000e+02 -1.378431198521e-02 4.013631299291e-05 1.794054892487e+00
3.687500000000e+02 -1.450441925628e-02 4.175656133187e-05 1.827047390307e+00
3.690000000000e+02 -1.518538476216e-02 4.344992196934e-05 1.860925201405e+00
3.692500000000e+02 -1.581749365070e-02 4.520162238295e-05 1.895608829693e+00
3.695000000000e+02 -1.639188223386e-02 4.699675955211e-05 1.931017382054e+00
3.697500000000e+02 -1.690069520816e-02 4.882052127558e-05 1.967069252336e+00
3.700000000000e+02 -1.733722152267e-02 5.065838395296e-05 2.003682826730e+00
3.702500000000e+02 -1.769600825634e-02 5.249629107221e-05 2.040777203545e+00
3.705000000000e+02 -1.797294770110e-02 5.432080163831e-05 2.078272912439e+00
3.707500000000e+02 -1.816533842000e-02 5.611921730828e-05 2.116092627370e+00
3.710000000000e+02 -1.827191731622e-02 5.787968035798e-05 2.154161859940e+00
3.712500000000e+02 -1.829286324300e-02 5.959124738930e-05 2.192409625762e+00
3.715000000000e+02 -1.822977356408e-02 6.124393228343e-05 2.230769077373e+00
3.717500000000e+02 -1.808561289231e-02 6.282875755612e-05 2.269178092030e+00
3.720000000000e+02 -1.786463789278e-02 6.433775368955e-05 2.307579812993e+00
3.722500000000e+02 -1.757229848008e-02 6.576395264857e-05 2.345923132378e+00
3.725000000000e+02 -1.721511975564e-02 6.710134286167e-05 2.384163116008e+00
3.727500000000e+02 -1.680056660874e-02 6.834486198026e-05 2.422261360384e+00
3.730000000000e+02 -1.633689493712e-02 6.949035455533e-05 2.460186279446e+00
3.732500000000e+02 -1.583299253380e-02 7.053452388436e-05 2.497913319721e+00
3.735000000000e+02 -1.529821287862e-02 7.147488216830e-05 2.535425096477e+00
3.737500000000e+02 -1.474220540086e-02 7.230970025954e-05 2.572711450740e+00
3.740000000000e+02 -1.417474481146e-02 7.303795604605e-05 2.609769428113e+00
3.742500000000e+02 -1.360556297586e-02 7.365929067929e-05 2.646603174129e+00
3.745000000000e+02 -1.304418599385e-02 7.417396400192e-05 2.683223749319e+00
3.747500000000e+02 -1.249977830191e-02 7.458281110220e-05 2.719648868248e+00
3.750000000000e+02 -1.198099718839e-02 7.488720965729e-05 2.755902560681e+00
3.752500000000e+02 -1.149585948423e-02 7.508905240552e-05 2.792014762239e+00
3.755000000000e+02 -1.105162143153e-02 7.519072385961e-05 2.828020842740e+00
3.757500000000e+02 -1.065467513760e-02 7.519508857681e-05 2.863961073866e+00
3.760000000000e+02 -1.031046153456e-02 7.510548618539e-05 2.899880049629e+00
3.762500000000e+02 -1.002340240279e-02 7.492573795514e-05 2.935826064827e+00
3.765000000000e+02 -9.796850628225e-03 7.466015962282e-05 2.971850465919e+00
3.767500000000e+02 -9.633061409522e-03 7.431358895074e-05 3.008006979553e+00
3.770000000000e+02 -9.533183044277e-03 7.389141310812e-05 3.044351032725e+00
3.772500000000e+02 -9.497268337691e-03 7.339961351321e-05 3.080939072403e+00
3.775000000000e+02 -9.524304853368e-03 7.284480868505e-05 3.117827897237e+00
3.777500000000e+02 -9.612265090580e-03 7.223430258374e-05 3.155074006015e+00
3.780000000000e+02 -9.758174368479e-03 7.157613160383e-05 3.192732973583e+00
3.782500000000e+02 -9.958194426239e-03 7.087910267967e-05 3.230858860894e+00
3.785000000000e+02 -1.020772222128e-02 7.015282917319e-05 3.269503662959e+00
3.787500000000e+02 -1.050150079581e-02 6.940774591868e-05 3.308716800227e+00
3.790000000000e+02 -1.083374005186e-02 6.865510938150e-05 3.348544655809e+00
3.792500000000e+02 -1.119824482607e-02 6.790696989648e-05 3.389030160765e+00
3.795000000000e+02 -1.158854727820e-02 6.717612696441e-05 3.430212427825e+00
3.797500000000e+02 -1.199804106786e-02 6.647605325050e-05 3.472126434121e+00
3.800000000000e+02 -1.242011405880e-02 6.582078495085e-05 3.514802751991e+00
3.802500000000e+02 -1.284827642189e-02 6.522478534696e-05 3.558267327768e+00
3.805000000000e+02 -1.327628197054e-02 6.470277746262e-05 3.602541305185e+00
3.807500000000e+02 -1.369823922654e-02 6.426954797858e-05 3.647640893958e+00
3.810000000000e+02 -1.410871005393e-02 6.393972686325e-05 3.693577281359e+00
3.812500000000e+02 -1.450279477013e-02 6.372754352324e-05 3.740356582265e+00
3.815000000000e+02 -1.487620009484e-02 6.364656950231e-05 3.787979831385e+00
3.817500000000e+02 -1.522529116808e-02 6.370945444104e-05 3.836443009457e+00
3.820000000000e+02 -1.554712478623e-02 6.392765499386e-05 3.885737107642e+00
3.822500000000e+02 -1.583946445533e-02 6.431116744737e-05 3.935848227169e+00
3.825000000000e+02 -1.610077839718e-02 6.486827645327e-05 3.986757709131e+00
3.827500000000e+02 -1.633021900840e-02 6.560531619731e-05 4.038442301889e+00
3.830000000000e+02 -1.652758755329e-02 6.652646103239e-05 4.090874354412e+00
3.832500000000e+02 -1.669328298910e-02 6.763354225425e-05 4.144022046364e+00
3.835000000000e+02 -1.682823930748e-02 6.892590624008e-05 4.197849641007e+00
3.837500000000e+02 -1.693385122635e-02 7.040030830144e-05 4.252317773475e+00
3.840000000000e+02 -1.701189271986e-02 7.205085515388e-05 4.307383758468e+00
3.842500000000e+02 -1.706442903525e-02 7.386898930439e-05 4.363001930690e+00
3.845000000000e+02 -1.709372642998e-02 7.584352315826e-05 4.419124001155e+00
3.847500000000e+02 -1.710216094801e-02 7.796071775393e-05 4.475699439189e+00
3.850000000000e+02 -1.709212933925e-02 8.020440324208e-05 4.532675872460e+00
3.852500000000e+02 -1.706596455099e-02 8.255614240726e-05 4.589999496932e+00
3.855000000000e+02 -1.702585750807e-02 8.499543225957e-05 4.647615505955e+00
3.857500000000e+02 -1.697378751219e-02 8.749993818397e-05 4.705468518873e+00
3.860000000000e+02 -1.691146260695e-02 9.004575540517e-05 4.763503018393e+00
3.862500000000e+02 -1.684027148239e-02 9.260769303826e-05 4.821663786465e+00
3.865000000000e+02 -1.676124739930e-02 9.515957430276e-05 4.879896329391e+00
3.867500000000e+02 -1.667504549641e-02 9.767455583226e-05 4.938147299660e+00
3.870000000000e+02 -1.658193276361e-02 1.001254526302e-04 4.996364894915e+00
3.872500000000e+02 -1.648179158316e-02 1.024850632974e-04 5.054499241970e+00
3.875000000000e+02 -1.637413609452e-02 1.047264984503e-04 5.112502754391e+00
3.877500000000e+02 -1.625814009132e-02 1.068235056210e-04 5.170330459323e+00
3.880000000000e+02 -1.613267664513e-02 1.087507884690e-04 5.227940293907e+00
3.882500000000e+02 -1.599636773182e-02 1.104843157234e-04 5.285293364595e+00
3.885000000000e+02 -1.584764190201e-02 1.120016035726e-04 5.342354166090e+00
3.887500000000e+02 -1.568479968953e-02 1.132819909964e-04 5.399090760369e+00
3.890000000000e+02 -1.550608447082e-02 1.143069959838e-04 5.455474911206e+00
3.892500000000e+02 -1.530975620894e-02 1.150605101653e-04 5.511482174690e+00
3.895000000000e+02 -1.509416778929e-02 1.155289925010e-04 5.567091944379e+00
3.897500000000e+02 -1.485784059814e-02 1.157017263933e-04 5.622287451686e+00
3.900000000000e+02 -1.459953834846e-02 1.155709916609e-04 5.677055720164e+00
3.902500000000e+02 -1.431833637185e-02 1.151321445699e-04 5.731387480376e+00
3.905000000000e+02 -1.401368532528e-02 1.143838839013e-04 5.785277041207e+00
3.907500000000e+02 -1.368546743964e-02 1.133283370229e-04 5.838722121319e+00
3.910000000000e+02 -1.333404328832e-02 1.119710774268e-04 5.891723649577e+00
3.912500000000e+02 -1.296028856464e-02 1.103212102360e-04 5.944285528393e+00
3.915000000000e+02 -1.256561976070e-02 1.083913721246e-04 5.996414370421e+00
3.917500000000e+02 -1.215200783137e-02 1.061976934476e-04 6.048119210030e+00
3.920000000000e+02 -1.172197946963e-02 1.037597239150e-04 6.099411190410e+00
3.922500000000e+02 -1.127860591229e-02 1.011003166516e-04 6.150303240376e+00
3.925000000000e+02 -1.082547932975e-02 9.824546852591e-05 6.200809733343e+00
3.927500000000e+02 -1.036667709095e-02 9.522411453289e-05 6.250946137755e+00
3.930000000000e+02 -9.906714986079e-03 9.206787689059e-05 6.300728670129e+00
3.932500000000e+02 -9.450489785388e-03 8.881076924078e-05 6.350173942408e+00
3.935000000000e+02 -9.003212560248e-03 8.548885548834e-05 6.399298617887e+00
3.937500000000e+02 -8.570333566915e-03 8.213986257768e-05 6.448119072258e+00
3.940000000000e+02 -8.157460512296e-03 7.880275508343e-05 6.496651073212e+00
3.942500000000e+02 -7.770270675954e-03 7.551727002694e-05 6.544909468491e+00
3.945000000000e+02 -7.414418810153e-03 7.232341935079e-05 6.592907895322e+00
3.947500000000e+02 -7.095441782455e-03 6.926096555632e-05 6.640658509080e+00
3.950000000000e+02 -6.818661140361e-03 6.636887503303e-05 6.688171730876e+00
3.952500000000e+02 -6.589085054988e-03 6.368475964291e-05 6.735456023604e+00
3.955000000000e+02 -6.411310438493e-03 6.124431379861e-05 6.782517686168e+00
3.957500000000e+02 -6.289426785344e-03 5.908075569350e-05 6.829360672316e+00
3.960000000000e+02 -6.226922823982e-03 5.722427865887e-05 6.875986438985e+00
3.962500000000e+02 -6.226597317923e-03 5.570156296034e-05 6.922393814691e+00
3.965000000000e+02 -6.290475700658e-03 5.453528218369e-05 6.968578893496e+00
3.967500000000e+02 -6.419733590301e-03 5.374366536062e-05 7.014534959073e+00
3.970000000000e+02 -6.614629806030e-03 5.334013111158e-05 7.060252427941e+00
3.972500000000e+02 -6.874449584270e-03 5.333300971574e-05 7.105718824808e+00
3.975000000000e+02 -7.197460947773e-03 5.372529253617e-05 7.150918780500e+00
3.977500000000e+02 -7.580885888231e-03 5.451449977228e-05 7.195834056942e+00
3.980000000000e+02 -8.020887435071e-03 5.569263138838e-05 7.240443602152e+00
3.982500000000e+02 -8.512576079563e-03 5.724620469294e-05 7.284723628709e+00
3.985000000000e+02 -9.050035005125e-03 5.915638146645e-05 7.328647723210e+00
3.987500000000e+02 -9.626367566047e-03 6.139919187670e-05 7.372186980457e+00
3.990000000000e+02 -1.023376541158e-02 6.394584278133e-05 7.415310166840e+00
3.992500000000e+02 -1.086359930957e-02 6.676312512460e-05 7.457983908880e+00
3.995000000000e+02 -1.150653153939e-02 6.981387510577e-05 7.500172907177e+00
3.997500000000e+02 -1.215264802331e-02 7.305750661421e-05 7.541840174924e+00
4.000000000000e+02 -1.279161026024e-02 7.645059877240e-05 7.582947297347e+00
4.002500000000e+02 -1.341282248057e-02 7.994750448681e-05 7.623454710837e+00
4.005000000000e+02 -1.400561273786e-02 8.350103464108e-05 7.663321998512e+00
4.007500000000e+02 -1.455942344801e-02 8.706313280749e-05 7.702508199073e+00
4.010000000000e+02 -1.506400675687e-02 9.058555513194e-05 7.740972124494e+00
4.012500000000e+02 -1.550962161273e-02 9.402055689114e-05 7.778672684401e+00
4.015000000000e+02 -1.588722623139e-02 9.732154387335e-05 7.815569210404e+00
4.017500000000e+02 -1.618866264988e-02 1.004436732388e-04 7.851621778700e+00
4.020000000000e+02 -1.640682789606e-02 1.033445091116e-04 7.886791525810e+00
4.022500000000e+02 -1.653582705126e-02 1.059846464935e-04 7.921040951976e+00
4.025000000000e+02 -1.657110518022e-02 1.083281170409e-04 7.954334212299e+00
4.027500000000e+02 -1.650955382006e-02 1.103428699694e-04 7.986637387244e+00
4.030000000000e+02 -1.634958975193e-02 1.120012210389e-04 8.017918733064e+00
4.032500000000e+02 -1.609120350107e-02 1.132800651917e-04 8.048148906278e+00
4.035000000000e+02 -1.573597639430e-02 1.141612104298e-04 8.077301161530e+00
4.037500000000e+02 -1.528706568402e-02 1.146316307823e-04 8.105351517092e+00
4.040000000000e+02 -1.474915783155e-02 1.146835899282e-04 8.132278889619e+00
4.042500000000e+02 -1.412839098061e-02 1.143147160565e-04 8.158065194104e+00
4.045000000000e+02 -1.343224843093e-02 1.135280195727e-04 8.182695404445e+00
4.047500000000e+02 -1.266942541780e-02 1.123318471018e-04 8.206157580034e+00
4.050000000000e+02 -1.184967243710e-02 1.107397713945e-04 8.228442848292e+00
4.052500000000e+02 -1.098361847433e-02 1.087704176692e-04 8.249545350761e+00
4.055000000000e+02 -1.008257819603e-02 1.064472462980e-04 8.269462146716e+00
4.057500000000e+02 -9.158347357106e-03 1.037982824205e-04 8.288193078916e+00
4.060000000000e+02 -8.222990765031e-03 1.008557674216e-04 8.305740596926e+00
4.062500000000e+02 -7.288627438181e-03 9.765575115869e-05 8.322109546731e+00
4.065000000000e+02 -6.367217421439e-03 9.423765182653e-05 8.337306923579e+00
4.067500000000e+02 -5.470354766304e-03 9.064376548820e-05 8.351341595986e+00
4.070000000000e+02 -4.609070514453e-03 8.691872821631e-05 8.364223998619e+00
4.072500000000e+02 -3.793649875809e-03 8.310893832966e-05 8.375965807052e+00
4.075000000000e+02 -3.033466688685e-03 7.926194458471e-05 8.386579593833e+00
4.077500000000e+02 -2.336838414990e-03 7.542580767156e-05 8.396078476752e+00
4.080000000000e+02 -1.710903409929e-03 7.164844150215e-05 8.404475759656e+00
4.082500000000e+02 -1.161522994016e-03 6.797694867441e-05 8.411784581063e+00
4.085000000000e+02 -6.932088910282e-04 6.445694741367e-05 8.418017571104e+00
4.087500000000e+02 -3.090772518066e-04 6.113190474200e-05 8.423186529345e+00
4.090000000000e+02 -1.082822202467e-05 5.804250128888e-05 8.427302122891e+00
4.092500000000e+02 2.012481003533e-04 5.522602677732e-05 8.430373620655e+00
4.095000000000e+02 3.282412401755e-04 5.271581744176e-05 8.432408662354e+00
4.097500000000e+02 3.725658787997e-04 5.054074912986e-05 8.433413073491e+00
4.100000000000e+02 3.378865063331e-04 4.872479672852e-05 8.433390721653e+00
4.102500000000e+02 2.290212235130e-04 4.728667136011e-05 8.432343428995e+00
4.105000000000e+02 5.182844795867e-05 4.623954285665e-05 8.430270933968e+00
4.107500000000e+02 -1.869222999541e-04 4.559086023959e-05 8.427170909802e+00
4.110000000000e+02 -4.796910618491e-04 4.534226706890e-05 8.423039030635e+00
4.112500000000e+02 -8.183198434916e-04 4.548961146855e-05 8.417869097508e+00
4.115000000000e+02 -1.194190476679e-03 4.602306920312e-05 8.411653205262e+00
4.117500000000e+02 -1.598388715992e-03 4.692735723516e-05 8.404381963245e+00
4.120000000000e+02 -2.021868134174e-03 4.818207043797e-05 8.396044748518e+00
4.122500000000e+02 -2.455614352438e-03 4.976214781963e-05 8.386630001907e+00
4.125000000000e+02 -2.890803443793e-03 5.163831706817e-05 8.376125545116e+00
4.127500000000e+02 -3.318954167317e-03 5.377763259326e-05 8.364518923875e+00
4.130000000000e+02 -3.732070207347e-03 5.614413668728e-05 8.351797764463e+00
4.132500000000e+02 -4.122768905366e-03 5.869953799276e-05 8.337950131850e+00
4.135000000000e+02 -4.484396196767e-03 6.140390108780e-05 8.322964892472e+00
4.137500000000e+02 -4.811122966992e-03 6.421636654630e-05 8.306832060636e+00
4.140000000000e+02 -5.098023471517e-03 6.709580891456e-05 8.289543135395e+00
4.142500000000e+02 -5.341132044937e-03 7.000150500053e-05 8.271091407697e+00
4.145000000000e+02 -5.537479067890e-03 7.289382377038e-05 8.251472245581e+00
4.147500000000e+02 -5.685103843545e-03 7.573480737205e-05 8.230683339891e+00
4.150000000000e+02 -5.783045702887e-03 7.848870069391e-05 8.208724916644e+00
4.152500000000e+02 -5.831313210207e-03 8.112241948907e-05 8.185599908926e+00
4.155000000000e+02 -5.830832442001e-03 8.360594830123e-05 8.161314083242e+00
4.157500000000e+02 -5.783376423278e-03 8.591266113162e-05 8.135876125566e+00
4.160000000000e+02 -5.691477491501e-03 8.801956595794e-05 8.109297683576e+00
4.162500000000e+02 -5.558325289471e-03 8.990747215842e-05 8.081593361685e+00
4.165000000000e+02 -5.387653393987e-03 9.156108421146e-05 8.052780679557e+00
4.167500000000e+02 -5.183617959286e-03 9.296902666489e-05 8.022879984031e+00
4.170000000000e+02 -4.950671596118e-03 9.412380312757e-05 7.991914329848e+00
4.172500000000e+02 -4.693436395083e-03 9.502169446132e-05 7.959909319765e+00
4.175000000000e+02 -4.416579201255e-03 9.566256103458e-05 7.926892918044e+00
4.177500000000e+02 -4.124692370486e-03 9.604976647071e-05 7.892895237792e+00
4.180000000000e+02 -3.822183322587e-03 9.618989668617e-05 7.857948301762e+00
4.182500000000e+02 -3.513175052674e-03 9.609249976178e-05 7.822085790704e+00
4.185000000000e+02 -3.201420065878e-03 9.576975368117e-05 7.785342776631e+00
4.187500000000e+02 -2.890229121908e-03 9.523607663744e-05 7.747755450847e+00
4.190000000000e+02 -2.582416518192e-03 9.450799027683e-05 7.709360843655e+00
4.192500000000e+02 -2.280262137086e-03 9.360372914402e-05 7.670196550485e+00
4.195000000000e+02 -1.985490635523e-03 9.254290699659e-05 7.630300464081e+00
4.197500000000e+02 -1.699267552584e-03 9.134618048240e-05 7.589710510283e+00
4.200000000000e+02 -1.422211488863e-03 9.003490014528e-05 7.548464402148e+00
4.202500000000e+02 -1.154421253651e-03 8.863083884017e-05 7.506599405742e+00
4.205000000000e+02 -8.955167415437e-04 8.715588887045e-05 7.464152127463e+00
4.207500000000e+02 -6.446911052193e-04 8.563176122717e-05 7.421158313807e+00
4.210000000000e+02 -4.007730812053e-04 8.407970579782e-05 7.377652678206e+00
4.212500000000e+02 -1.622965437079e-04 8.252025134101e-05 7.333668744975e+00
4.215000000000e+02 7.242490035578e-05 8.097296803783e-05 7.289238714168e+00
4.217500000000e+02 3.052203112383e-04 7.945624259265e-05 7.244393350482e+00
4.220000000000e+02 5.379845271818e-04 7.798705976803e-05 7.199161885374e+00
4.222500000000e+02 7.726027903432e-04 7.658084902520e-05 7.153571944279e+00
4.225000000000e+02 1.010880082321e-03 7.525132782235e-05 7.107649488619e+00
4.227500000000e+02 1.254476966898e-03 7.401037543836e-05 7.061418773319e+00
4.230000000000e+02 1.504852290985e-03 7.286793253214e-05 7.014902322290e+00
4.232500000000e+02 1.763216036278e-03 7.183193975990e-05 6.968120910218e+00
4.235000000000e+02 2.030490158332e-03 7.090830268863e-05 6.921093561176e+00
4.237500000000e+02 2.307279701156e-03 7.010087675588e-05 6.873837553260e+00
4.240000000000e+02 2.593853218125e-03 6.941151439424e-05 6.826368430956e+00
4.242500000000e+02 2.890131552515e-03 6.884011107772e-05 6.778700026010e+00
4.245000000000e+02 3.195686426041e-03 6.838467929263e-05 6.730844477424e+00
4.247500000000e+02 3.509745043822e-03 6.804146507985e-05 6.682812260622e+00
4.250000000000e+02 3.831202062591e-03 6.780509342161e-05 6.634612216221e+00
4.252500000000e+02 4.158636938729e-03 6.766872275335e-05 6.586251580899e+00
4.255000000000e+02 4.490336809736e-03 6.762423023229e-05 6.537736018527e+00
4.257500000000e+02 4.824322500492e-03 6.766249900733e-05 6.489069654582e+00
4.260000000000e+02 5.158379988280e-03 6.777355969415e-05 6.440255104824e+00
4.262500000000e+02 5.490094031112e-03 6.794683167810e-05 6.391293509647e+00
4.265000000000e+02 5.816885090206e-03 6.817137605789e-05 6.342184569451e+00
4.267500000000e+02 6.136050742706e-03 6.843603028567e-05 6.292926576509e+00
4.270000000000e+02 6.444808227468e-03 6.872970439337e-05 6.243516457418e+00
4.272500000000e+02 6.740341687588e-03 6.904161225418e-05 6.193949811920e+00
4.275000000000e+02 7.019851341460e-03 6.936144637071e-05 6.144220961033e+00
4.277500000000e+02 7.280605892283e-03 6.967953277900e-05 6.094323001071e+00
4.280000000000e+02 7.519998906878e-03 6.998699253119e-05 6.044247860874e+00
4.282500000000e+02 7.735606779069e-03 7.027580753316e-05 5.993986373178e+00
4.285000000000e+02 7.925250425143e-03 7.053893804543e-05 5.943528351860e+00
4.287500000000e+02 8.087058004498e-03 7.077038076406e-05 5.892862684121e+00
4.290000000000e+02 8.219528786837e-03 7.096517383742e-05 5.841977436126e+00
4.292500000000e+02 8.321597607931e-03 7.111937624849e-05 5.790859972363e+00
4.295000000000e+02 8.392696503123e-03 7.123001609158e-05 5.739497092980e+00
4.297500000000e+02 8.432814085981e-03 7.129501269787e-05 5.687875187792e+00
4.300000000000e+02 8.442548939494e-03 7.131307549249e-05 5.635980408058e+00
4.302500000000e+02 8.423155303713e-03 7.128358220357e-05 5.583798855491e+00
4.305000000000e+02 8.376579464279e-03 7.120645362468e-05 5.531316790753e+00
4.307500000000e+02 8.305483226888e-03 7.108202412631e-05 5.478520857369e+00
4.310000000000e+02 8.213252588994e-03 7.091089580094e-05 5.425398320491e+00
4.312500000000e+02 8.103990335813e-03 7.069381452385e-05 5.371937323267e+00
4.315000000000e+02 7.982489123430e-03 7.043155108027e-05 5.318127151822e+00
4.317500000000e+02 7.854184050312e-03 7.012480653196e-05 5.263958509318e+00
4.320000000000e+02 7.725084768675e-03 6.977413646911e-05 5.209423800278e+00
4.322500000000e+02 7.601683980361e-03 6.937989743869e-05 5.154517410457e+00
4.325000000000e+02 7.490845982651e-03 6.894221816275e-05 5.099235992179e+00
4.327500000000e+02 7.399673708849e-03 6.846099521471e-05 5.043578737283e+00
4.330000000000e+02 7.335358514974e-03 6.793591052962e-05 4.987547642602e+00
4.332500000000e+02 7.305014482481e-03 6.736646929070e-05 4.931147755138e+00
4.335000000000e+02 7.315503564583e-03 6.675205248968e-05 4.874387402750e+00
4.337500000000e+02 7.373253681141e-03 6.609198175311e-05 4.817278392117e+00
4.340000000000e+02 7.484076949016e-03 6.538559032512e-05 4.759836178964e+00
4.342500000000e+02 7.652992132583e-03 6.463229581855e-05 4.702079998101e+00
4.345000000000e+02 7.884058629734e-03 6.383166369922e-05 4.644032959772e+00
4.347500000000e+02 8.180224976797e-03 6.298345986400e-05 4.585722094102e+00
4.350000000000e+02 8.543198163524e-03 6.208777752434e-05 4.527178347820e+00
4.352500000000e+02 8.973339420840e-03 6.114499801113e-05 4.468436534611e+00
4.355000000000e+02 9.469587667731e-03 6.015579842911e-05 4.409535225496e+00
4.357500000000e+02 1.002941616070e-02 5.912120743826e-05 4.350516588379e+00
4.360000000000e+02 1.064882317181e-02 5.804259232611e-05 4.291426170230e+00
4.362500000000e+02 1.132236006260e-02 5.692164031168e-05 4.232312629957e+00
4.365000000000e+02 1.204319468539e-02 5.576033309712e-05 4.173227416025e+00
4.367500000000e+02 1.280321168383e-02 5.456092144088e-05 4.114224399585e+00
4.370000000000e+02 1.359314724937e-02 5.332589975168e-05 4.055359464227e+00
4.372500000000e+02 1.440275647370e-02 5.205798674196e-05 3.996690059490e+00
4.375000000000e+02 1.522100903770e-02 5.076011565477e-05 3.938274724605e+00
4.377500000000e+02 1.603631123001e-02 4.943542886732e-05 3.880172590042e+00
4.380000000000e+02 1.683674703923e-02 4.808730067926e-05 3.822442864486e+00
4.382500000000e+02 1.761033498532e-02 4.671936731415e-05 3.765144316108e+00
4.385000000000e+02 1.834529352754e-02 4.533557126715e-05 3.708334757257e+00
4.387500000000e+02 1.903031094749e-02 4.394022210938e-05 3.652070538624e+00
4.390000000000e+02 1.965481101466e-02 4.253806044577e-05 3.596406064013e+00
4.392500000000e+02 2.020920980450e-02 4.113432748928e-05 3.541393331119e+00
4.395000000000e+02 2.068515705639e-02 3.973483252423e-05 3.487081505507e+00
4.397500000000e+02 2.107575627172e-02 3.834601025582e-05 3.433516532999e+00
4.400000000000e+02 2.137575738433e-02 3.697495958604e-05 3.380740798169e+00
4.402500000000e+02 2.158171903858e-02 3.562945907706e-05 3.328792825643e+00
4.405000000000e+02 2.169213397743e-02 3.431794924638e-05 3.277707035094e+00
4.407500000000e+02 2.170751509457e-02 3.304947505742e-05 3.227513548106e+00
4.410000000000e+02 2.163044080351e-02 3.183358337397e-05 3.178238043057e+00
4.412500000000e+02 2.146555574549e-02 3.068017269930e-05 3.129901666477e+00
4.415000000000e+02 2.121952728675e-02 2.959928973836e-05 3.082520995804e+00
4.417500000000e+02 2.090095938108e-02 2.860088556683e-05 3.036108048349e+00
4.420000000000e+02 2.052026192831e-02 2.769451606885e-05 2.990670345670e+00
4.422500000000e+02 2.008948159783e-02 2.688899848238e-05 2.946211018061e+00
4.425000000000e+02 1.962209347156e-02 2.619203977725e-05 2.902728958362e+00
4.427500000000e+02 1.913275821898e-02 2.560985108185e-05 2.860219016876e+00
4.430000000000e+02 1.863705030985e-02 2.514674587897e-05 2.818672232319e+00
4.432500000000e+02 1.815115807864e-02 2.480474945904e-05 2.778076102639e+00
4.435000000000e+02 1.769156519805e-02 2.458322924628e-05 2.738414883750e+00
4.437500000000e+02 1.727471470434e-02 2.447857167240e-05 2.699669920577e+00
4.440000000000e+02 1.691666645924e-02 2.448391664747e-05 2.661819998685e+00
4.442500000000e+02 1.663275015633e-02 2.458897510405e-05 2.624841719482e+00
4.445000000000e+02 1.643722549346e-02 2.477993517488e-05 2.588709887986e+00
4.447500000000e+02 1.634295223918e-02 2.503947112356e-05 2.553397913928e+00
4.450000000000e+02 1.636108161422e-02 2.534694140283e-05 2.518878216186e+00
4.452500000000e+02 1.650077249299e-02 2.567860543198e-05 2.485122629689e+00
4.455000000000e+02 1.676894035970e-02 2.600802594291e-05 2.452102805443e+00
4.457500000000e+02 1.717004594286e-02 2.630660866598e-05 2.419790602172e+00
4.460000000000e+02 1.770592650577e-02 2.654420173806e-05 2.388158460463e+00
4.462500000000e+02 1.837567689763e-02 2.668987761453e-05 2.357179758960e+00
4.465000000000e+02 1.917558222179e-02 2.671276106156e-05 2.326829142693e+00
4.467500000000e+02 2.009910625063e-02 2.658291933902e-05 2.297082826373e+00
4.470000000000e+02 2.113693665763e-02 2.627229115595e-05 2.267918860590e+00
4.472500000000e+02 2.227708826400e-02 2.575563215076e-05 2.239317368869e+00
4.475000000000e+02 2.350506418665e-02 2.501142902989e-05 2.211260741506e+00
4.477500000000e+02 2.480407326831e-02 2.402277444596e-05 2.183733798275e+00
4.480000000000e+02 2.615530177122e-02 2.277814535917e-05 2.156723909176e+00
4.482500000000e+02 2.753823564748e-02 2.127207114710e-05 2.130221078061e+00
4.485000000000e+02 2.893102805579e-02 1.950566758735e-05 2.104217996862e+00
4.487500000000e+02 3.031090692030e-02 1.748700228185e-05 2.078710063334e+00
4.490000000000e+02 3.165461498462e-02 1.523127855821e-05 2.053695370444e+00
4.492500000000e+02 3.293887391418e-02 1.276083047635e-05 2.029174677999e+00
4.495000000000e+02 3.414086387565e-02 1.010491148490e-05 2.005151360108e+00
4.497500000000e+02 3.523870796345e-02 7.299281971157e-06 1.981631338874e+00
4.500000000000e+02 3.621195101667e-02 4.385604574747e-06 1.958623016236e+00
4.502500000000e+02 3.704202132036e-02 1.410649232397e-06 1.936137192182e+00
4.505000000000e+02 3.771266455511e-02 -1.574663520743e-06 1.914186993572e+00
4.507500000000e+02 3.821033820237e-02 -4.516367916901e-06 1.892787800370e+00
4.510000000000e+02 3.852455562309e-02 -7.358677274860e-06 1.871957178772e+00
4.512500000000e+02 3.864817147636e-02 -1.004529080625e-05 1.851714828383e+00
4.515000000000e+02 3.857759768908e-02 -1.252075745661e-05 1.832082531563e+00
4.517500000000e+02 3.831294445748e-02 -1.473185915984e-05 1.813084114404e+00
4.520000000000e+02 3.785807908289e-02 -1.662897376450e-05 1.794745410200e+00
4.522500000000e+02 3.722060207612e-02 -1.816738914334e-05 1.777094231481e+00
4.525000000000e+02 3.641173588516e-02 -1.930852343984e-05 1.760160335917e+00
4.527500000000e+02 3.544612864128e-02 -2.002102384546e-05 1.743975387210e+00
4.530000000000e+02 3.434157894742e-02 -2.028171845564e-05 1.728572909724e+00
4.532500000000e+02 3.311868359212e-02 -2.007638535928e-05 1.713988223005e+00
4.535000000000e+02 3.180041855216e-02 -1.940032170172e-05 1.700258356197e+00
4.537500000000e+02 3.041166603677e-02 -1.825870345881e-05 1.687421940352e+00
4.540000000000e+02 2.897869550354e-02 -1.666671216602e-05 1.675519067506e+00
4.542500000000e+02 2.752861627738e-02 -1.464943415566e-05 1.664591119381e+00
4.545000000000e+02 2.608881408153e-02 -1.224152531040e-05 1.654680560009e+00
4.547500000000e+02 2.468639024937e-02 -9.486656984387e-06 1.645830695422e+00
4.550000000000e+02 2.334761498798e-02 -6.436743629823e-06 1.638085396217e+00
4.552500000000e+02 2.209741162684e-02 -3.150974697996e-06 1.631488787786e+00
4.555000000000e+02 2.095888653803e-02 3.053245167250e-07 1.626084912076e+00
4.557500000000e+02 1.995291363321e-02 3.861987374426e-06 1.621917362538e+00
4.560000000000e+02 1.909778498526e-02 7.445419102525e-06 1.619028899787e+00
4.562500000000e+02 1.840893530615e-02 1.098009968784e-05 1.617461054203e+00
4.565000000000e+02 1.789874263552e-02 1.439014398771e-05 1.617253721348e+00
4.567500000000e+02 1.757640889797e-02 1.760088249872e-05 1.618444758659e+00
4.570000000000e+02 1.744791771628e-02 2.054042653435e-05 1.621069590645e+00
4.572500000000e+02 1.751606589762e-02 2.314118555569e-05 1.625160829491e+00
4.575000000000e+02 1.778056266541e-02 2.534129586865e-05 1.630747919625e+00
4.577500000000e+02 1.823818692397e-02 2.708593714051e-05 1.637856810564e+00
4.580000000000e+02 1.888299477609e-02 2.832849413190e-05 1.646509667022e+00
4.582500000000e+02 1.970656354575e-02 2.903155102166e-05 1.656724617401e+00
4.585000000000e+02 2.069826466200e-02 2.916767847330e-05 1.668515549482e+00
4.587500000000e+02 2.184555004567e-02 2.872001383553e-05 1.681891950836e+00
4.590000000000e+02 2.313424649551e-02 2.768259972497e-05 1.696858802546e+00
4.592500000000e+02 2.454884345465e-02 2.606049658588e-05 1.713416520138e+00
4.595000000000e+02 2.607277204656e-02 2.386964262915e-05 1.731560950071e+00
4.597500000000e+02 2.768866367493e-02 2.113649135557e-05 1.751283412802e+00
4.600000000000e+02 2.937858862136e-02 1.789741583255e-05 1.772570798193e+00
4.602500000000e+02 3.112427024627e-02 1.419790572557e-05 1.795405708984e+00
4.605000000000e+02 3.290727284864e-02 1.009159145396e-05 1.819766645706e+00
4.607500000000e+02 3.470916774778e-02 5.639095975868e-06 1.845628239713e+00
4.610000000000e+02 3.651167571314e-02 9.067747897273e-07 1.872961518966e+00
4.612500000000e+02 3.829679247667e-02 -4.034621885807e-06 1.901734216322e+00
4.615000000000e+02 4.004689830797e-02 -9.111367100884e-06 1.931911102605e+00
4.617500000000e+02 4.174485760896e-02 -1.424817218545e-05 1.963454355294e+00
4.620000000000e+02 4.337411179783e-02 -1.936957682619e-05 1.996323943057e+00
4.622500000000e+02 4.491876885855e-02 -2.440128909661e-05 2.030478037965e+00
4.625000000000e+02 4.636369414091e-02 -2.927143138526e-05 2.065873433950e+00
4.627500000000e+02 4.769460234372e-02 -3.391167733988e-05 2.102465983878e+00
4.630000000000e+02 4.889815579262e-02 -3.825825560647e-05 2.140211032727e+00
4.632500000000e+02 4.996206650663e-02 -4.225280348857e-05 2.179063855516e+00
4.635000000000e+02 5.087520263896e-02 -4.584306136779e-05 2.218980088711e+00
4.637500000000e+02 5.162770095266e-02 -4.898340960408e-05 2.259916143410e+00
4.640000000000e+02 5.221107917684e-02 -5.163524342641e-05 2.301829604940e+00
4.642500000000e+02 5.261834727700e-02 -5.376718574240e-05 2.344679607416e+00
4.645000000000e+02 5.284411797629e-02 -5.535518097599e-05 2.388427170226e+00
4.647500000000e+02 5.288470529163e-02 -5.638244828393e-05 2.433035506953e+00
4.650000000000e+02 5.273821715769e-02 -5.683931172765e-05 2.478470280537e+00
4.652500000000e+02 5.240462834011e-02 -5.672293645353e-05 2.524699820987e+00
4.655000000000e+02 5.188584015246e-02 -5.603697731740e-05 2.571695280582e+00
4.657500000000e+02 5.118571584303e-02 -5.479118783050e-05 2.619430739785e+00
4.660000000000e+02 5.031009235136e-02 -5.300097032374e-05 2.667883254912e+00
4.662500000000e+02 4.926676884471e-02 -5.068689054355e-05 2.717032839898e+00
4.665000000000e+02 4.806546499702e-02 -4.787415166638e-05 2.766862394429e+00
4.667500000000e+02 4.671775109505e-02 -4.459210342705e-05 2.817357573337e+00
4.670000000000e+02 4.523695147955e-02 -4.087370869429e-05 2.868506593386e+00
4.672500000000e+02 4.363801666387e-02 -3.675500401162e-05 2.920299994130e+00
4.675000000000e+02 4.193736887298e-02 -3.227459477548e-05 2.972730346589e+00
4.677500000000e+02 4.015271983654e-02 -2.747315500184e-05 3.025791923408e+00
4.680000000000e+02 3.830286527191e-02 -2.239295211606e-05 3.079480326798e+00
4.682500000000e+02 3.640745530306e-02 -1.707738562706e-05 3.133792093869e+00
4.685000000000e+02 3.448674563599e-02 -1.157055636244e-05 3.188724281298e+00
4.687500000000e+02 3.256133297796e-02 -5.916871588213e-06 3.244274032301e+00
4.690000000000e+02 3.065187716385e-02 -1.606786633468e-07 3.300438145619e+00
4.692500000000e+02 2.877881544620e-02 5.654061038529e-06 3.357212648870e+00
4.695000000000e+02 2.696207288800e-02 1.148406013324e-05 3.414592379804e+00
4.697500000000e+02 2.522077372455e-02 1.728695288991e-05 3.472570593598e+00
4.700000000000e+02 2.357295922930e-02 2.302150257569e-05 3.531138597847e+00
4.702500000000e+02 2.203531591419e-02 2.864777257136e-05 3.590285417233e+00
4.705000000000e+02 2.062292065063e-02 3.412725725735e-05 3.649997503202e+00
4.707500000000e+02 1.934900741688e-02 3.942302587187e-05 3.710258488078e+00
4.710000000000e+02 1.822475895548e-02 4.449979548837e-05 3.771048983649e+00
4.712500000000e+02 1.725913043032e-02 4.932400344762e-05 3.832346435401e+00
4.715000000000e+02 1.645870835039e-02 5.386389770284e-05 3.894125029422e+00
4.717500000000e+02 1.582760675455e-02 5.808963166318e-05 3.956355649835e+00
4.720000000000e+02 1.536740717986e-02 6.197336884337e-05 4.019005893813e+00
4.722500000000e+02 1.507714362530e-02 6.548941180365e-05 4.082040138588e+00
4.725000000000e+02 1.495333231221e-02 6.861437379355e-05 4.145419657540e+00
4.727500000000e+02 1.499005215327e-02 7.132737001750e-05 4.209102788258e+00
4.730000000000e+02 1.517907004579e-02 7.361026116620e-05 4.273045142936e+00
4.732500000000e+02 1.551001628076e-02 7.544791545916e-05 4.337199862906e+00
4.735000000000e+02 1.597060155299e-02 7.682851461621e-05 4.401517908893e+00
4.737500000000e+02 1.654687857635e-02 7.774386498022e-05 4.465948384729e+00
4.740000000000e+02 1.722353719261e-02 7.818973087653e-05 4.530438888471e+00
4.742500000000e+02 1.798423320104e-02 7.816614760381e-05 4.594935884667e+00
4.745000000000e+02 1.881193786656e-02 7.767772429537e-05 4.659385094593e+00
4.747500000000e+02 1.968930537210e-02 7.673389213797e-05 4.723731894822e+00
4.750000000000e+02 2.059904425362e-02 7.534910754409e-05 4.787921723556e+00
4.752500000000e+02 2.152428675340e-02 7.354298472970e-05 4.851900484612e+00
4.755000000000e+02 2.244894439240e-02 7.134031013109e-05 4.915614944478e+00
4.757500000000e+02 2.335803850988e-02 6.877096682228e-05 4.979013122395e+00
4.760000000000e+02 2.423799820545e-02 6.586975682885e-05 5.042044658576e+00
4.762500000000e+02 2.507691375798e-02 6.267609602023e-05 5.104661168945e+00
4.765000000000e+02 2.586473901074e-02 5.923358884552e-05 5.166816568226e+00
4.767500000000e+02 2.659343445531e-02 5.558948848630e-05 5.228467373113e+00
4.770000000000e+02 2.725704648486e-02 5.179405135713e-05 5.289572966286e+00
4.772500000000e+02 2.785171963063e-02 4.789979541278e-05 5.350095835705e+00
4.775000000000e+02 2.837564099979e-02 4.396068346108e-05 5.410001773543e+00
4.777500000000e+02 2.882891865831e-02 4.003125182983e-05 5.469260039074e+00
4.780000000000e+02 2.921339920148e-02 3.616571997317e-05 5.527843490927e+00
4.782500000000e+02 2.953243024183e-02 3.241702297985e-05 5.585728676732e+00
4.785000000000e+02 2.979057793527e-02 2.883595388029e-05 5.642895890764e+00
4.787500000000e+02 2.999330971698e-02 2.547031836395e-05 5.699329192353e+00
4.790000000000e+02 3.014665651324e-02 2.236413642404e-05 5.755016397192e+00
4.792500000000e+02 3.025686571933e-02 1.955695024625e-05 5.809949029499e+00
4.795000000000e+02 3.033005982310e-02 1.708325028005e-05 5.864122243073e+00
4.797500000000e+02 3.037191585516e-02 1.497201850204e-05 5.917534719767e+00
4.800000000000e+02 3.038737556499e-02 1.324635829328e-05 5.970188529200e+00
4.802500000000e+02 3.038040173450e-02 1.192336387290e-05 6.022088973780e+00
4.805000000000e+02 3.035378687055e-02 1.101408639578e-05 6.073244402012e+00
4.807500000000e+02 3.030902313505e-02 1.052362866708e-05 6.123666000918e+00
4.810000000000e+02 3.024623900483e-02 1.045136625036e-05 6.173367575374e+00
4.812500000000e+02 3.016420220248e-02 1.079130687603e-05 6.222365304881e+00
4.815000000000e+02 3.006038885522e-02 1.153254138803e-05 6.270677487518e+00
4.817500000000e+02 2.993111528222e-02 1.265975623657e-05 6.318324279244e+00
4.820000000000e+02 2.977172412504e-02 1.415378274899e-05 6.365327420376e+00
4.822500000000e+02 2.957681693581e-02 1.599221739834e-05 6.411709962334e+00
4.825000000000e+02 2.934052161442e-02 1.815004238928e-05 6.457495994607e+00
4.827500000000e+02 2.905678247445e-02 2.060021434225e-05 6.502710374808e+00
4.830000000000e+02 2.871965981905e-02 2.331421974838e-05 6.547378470890e+00
4.832500000000e+02 2.832362555955e-02 2.626257341792e-05 6.591525911039e+00
4.835000000000e+02 2.786384231094e-02 2.941525140315e-05 6.635178349850e+00
4.837500000000e+02 2.733641378589e-02 3.274206807452e-05 6.678361255505e+00
4.840000000000e+02 2.673859646229e-02 3.621296379208e-05 6.721099713776e+00
4.842500000000e+02 2.606896448938e-02 3.979819443048e-05 6.763418257018e+00
4.845000000000e+02 2.532752121684e-02 4.346844666234e-05 6.805340717090e+00
4.847500000000e+02 2.451575490244e-02 4.719490813210e-05 6.846890102322e+00
4.850000000000e+02 2.363663771832e-02 5.094927469290e-05 6.888088500928e+00
4.852500000000e+02 2.269456954461e-02 5.470373564337e-05 6.928957007412e+00
4.855000000000e+02 2.169527205723e-02 5.843094738575e-05 6.969515672777e+00
4.857500000000e+02 2.064563952625e-02 6.210400362955e-05 7.009783477765e+00
4.860000000000e+02 1.955355430469e-02 6.569643340185e-05 7.049778321670e+00
4.862500000000e+02 1.842767778470e-02 6.918224100369e-05 7.089517030069e+00
4.865000000000e+02 1.727722706345e-02 7.253600261439e-05 7.129015376386e+00
4.867500000000e+02 1.611174756884e-02 7.573303004457e-05 7.168288107973e+00
4.870000000000e+02 1.494089370291e-02 7.874960937856e-05 7.207348984670e+00
4.872500000000e+02 1.377422543689e-02 8.156329304537e-05 7.246210812000e+00
4.875000000000e+02 1.262103082644e-02 8.415327177461e-05 7.284885479935e+00
4.877500000000e+02 1.149017842408e-02 8.650079425607e-05 7.323383988793e+00
4.880000000000e+02 1.039000550323e-02 8.858962219180e-05 7.361716474698e+00
4.882500000000e+02 9.328240677937e-03 9.040650838957e-05 7.399892215813e+00
4.885000000000e+02 8.311962653753e-03 9.194164191409e-05 7.437919632981e+00
4.887500000000e+02 7.347589300305e-03 9.318905477085e-05 7.475806270034e+00
4.890000000000e+02 6.440893230375e-03 9.414696111221e-05 7.513558758064e+00
4.892500000000e+02 5.597039015463e-03 9.481796798394e-05 7.551182768421e+00
4.895000000000e+02 4.820631046416e-03 9.520926096704e-05 7.588682942007e+00
4.897500000000e+02 4.115767768054e-03 9.533265676917e-05 7.626062808193e+00
4.900000000000e+02 3.486093472818e-03 9.520435758020e-05 7.663324689356e+00
4.902500000000e+02 2.934838358121e-03 9.484468804377e-05 7.700469587724e+00
4.905000000000e+02 2.464844814912e-03 9.427770784437e-05 7.737497069530e+00
4.907500000000e+02 2.078569512198e-03 9.353058937325e-05 7.774405132758e+00
4.910000000000e+02 1.778063523457e-03 9.263288253028e-05 7.811190078070e+00
4.912500000000e+02 1.564923055738e-03 9.161585514986e-05 7.847846368890e+00
4.915000000000e+02 1.440217317051e-03 9.051165224583e-05 7.884366500709e+00
4.917500000000e+02 1.404389848026e-03 8.935239825256e-05 7.920740865131e+00
4.920000000000e+02 1.457144229799e-03 8.816929293551e-05 7.956957628942e+00
4.922500000000e+02 1.597313927856e-03 8.699177717933e-05 7.993002613608e+00
4.925000000000e+02 1.822730527593e-03 8.584675030499e-05 8.028859194591e+00
4.927500000000e+02 2.130092767896e-03 8.475788603604e-05 8.064508206022e+00
4.930000000000e+02 2.514852270628e-03 8.374506436867e-05 8.099927869224e+00
4.932500000000e+02 2.971119403151e-03 8.282395283074e-05 8.135093730431e+00
4.935000000000e+02 3.491603352730e-03 8.200574327502e-05 8.169978622237e+00
4.937500000000e+02 4.067592202063e-03 8.129705832974e-05 8.204552643591e+00
4.940000000000e+02 4.688978571423e-03 8.070002289698e-05 8.238783155470e+00
4.942500000000e+02 5.344338004237e-03 8.021247756987e-05 8.272634800623e+00
4.945000000000e+02 6.021061032018e-03 7.982843254878e-05 8.306069541778e+00
4.947500000000e+02 6.705537285685e-03 7.953860207280e-05 8.339046716286e+00
4.950000000000e+02 7.383392048009e-03 7.933095645443e-05 8.371523113459e+00
4.952500000000e+02 8.039765883145e-03 7.919147437579e-05 8.403453064980e+00
4.955000000000e+02 8.659633135674e-03 7.910488130158e-05 8.434788556033e+00
4.957500000000e+02 9.228146131739e-03 7.905540392519e-05 8.465479348745e+00
4.960000000000e+02 9.730996469101e-03 7.902752221126e-05 8.495473122846e+00
4.962500000000e+02 1.015477815313e-02 7.900665266664e-05 8.524715628689e+00
4.965000000000e+02 1.048734170973e-02 7.897976928359e-05 8.553150854814e+00
4.967500000000e+02 1.071812434784e-02 7.893591564245e-05 8.580721207216e+00
4.970000000000e+02 1.083844532691e-02 7.886661577125e-05 8.607367701916e+00
4.972500000000e+02 1.084175481932e-02 7.876614471783e-05 8.633030168707e+00
4.975000000000e+02 1.072382683667e-02 7.863166975933e-05 8.657647467650e+00
4.977500000000e+02 1.048288959794e-02 7.846326127872e-05 8.681157716654e+00
4.980000000000e+02 1.011968811325e-02 7.826377254444e-05 8.703498531192e+00
4.982500000000e+02 9.637477064679e-03 7.803861756628e-05 8.724607273816e+00
4.985000000000e+02 9.041943913792e-03 7.779545067402e-05 8.744421317581e+00
4.987500000000e+02 8.341065661121e-03 7.754377282201e-05 8.762878315734e+00
4.990000000000e+02 7.544903644172e-03 7.729448711483e-05 8.779916485552e+00
4.992500000000e+02 6.665344296947e-03 7.705942159011e-05 8.795474895626e+00
4.995000000000e+02 5.715793857838e-03 7.685079833522e-05 8.809493765410e+00
4.997500000000e+02 4.710837731473e-03 7.668078268050e-05 8.821914767288e+00
5.000000000000e+02 3.665875318292e-03 7.656109362464e-05 8.832681330457e+00
5.002500000000e+02 2.596741030980e-03 7.650260424527e-05 8.841738953265e+00
5.005000000000e+02 1.519324279408e-03 7.651499191932e-05 8.849035504428e+00
5.007500000000e+02 4.491973651322e-04 7.660646348243e-05 8.854521532251e+00
5.010000000000e+02 -5.987360649342e-04 7.678359451607e-05 8.858150554800e+00
5.012500000000e+02 -1.610565841776e-03 7.705123822940e-05 8.859879353382e+00
5.015000000000e+02 -2.573663143430e-03 7.741252416016e-05 8.859668245430e+00
5.017500000000e+02 -3.476926134168e-03 7.786889264358e-05 8.857481340996e+00
5.020000000000e+02 -4.310980453371e-03 7.842017992737e-05 8.853286791369e+00
5.022500000000e+02 -5.068329102072e-03 7.906480079028e-05 8.847057007229e+00
5.025000000000e+02 -5.743451916974e-03 7.979995329416e-05 8.838768853725e+00
5.027500000000e+02 -6.332855925591e-03 8.062183580582e-05 8.828403825111e+00
5.030000000000e+02 -6.835077938472e-03 8.152590282526e-05 8.815948193058e+00
5.032500000000e+02 -7.250639824791e-03 8.250710578242e-05 8.801393112819e+00
5.035000000000e+02 -7.581965808362e-03 8.356011407964e-05 8.784734717276e+00
5.037500000000e+02 -7.833259741832e-03 8.467951500524e-05 8.765974160021e+00
5.040000000000e+02 -8.010352988067e-03 8.585998847085e-05 8.745117638767e+00
5.042500000000e+02 -8.120525983921e-03 8.709644601082e-05 8.722176385646e+00
5.045000000000e+02 -8.172306801646e-03 8.838411934348e-05 8.697166612717e+00
5.047500000000e+02 -8.175257493987e-03 8.971864961227e-05 8.670109443122e+00
5.050000000000e+02 -8.139748302012e-03 9.109608610883e-05 8.641030799263e+00
5.052500000000e+02 -8.076726994228e-03 9.251282941575e-05 8.609961262434e+00
5.055000000000e+02 -7.997490048554e-03 9.396562721309e-05 8.576935916466e+00
5.057500000000e+02 -7.913455961662e-03 9.545148429410e-05 8.541994155582e+00
5.060000000000e+02 -7.835946734858e-03 9.696755202845e-05 8.505179470543e+00
5.062500000000e+02 -7.775982744127e-03 9.851102455283e-05 8.466539226667e+00
5.065000000000e+02 -7.744089290247e-03 1.000790161929e-04 8.426124408214e+00
5.067500000000e+02 -7.750122732390e-03 1.016684347386e-04 8.383989366134e+00
5.070000000000e+02 -7.803112903333e-03 1.032758813470e-04 8.340191538378e+00
5.072500000000e+02 -7.911127226982e-03 1.048975978668e-04 8.294791172079e+00
5.075000000000e+02 -8.081155224334e-03 1.065293234845e-04 8.247851038308e+00
5.077500000000e+02 -8.319013680814e-03 1.081662376721e-04 8.199436138223e+00
5.080000000000e+02 -8.629272675334e-03 1.098029680806e-04 8.149613406891e+00
5.082500000000e+02 -9.015202808130e-03 1.114335553374e-04 8.098451425172e+00
5.085000000000e+02 -9.478740832566e-03 1.130514465545e-04 8.046020124038e+00
5.087500000000e+02 -1.002047389070e-02 1.146495622490e-04 7.992390492712e+00
5.090000000000e+02 -1.063964151768e-02 1.162203851107e-04 7.937634298444e+00
5.092500000000e+02 -1.133415298306e-02 1.177560427883e-04 7.881823802871e+00
5.095000000000e+02 -1.210061996570e-02 1.192484117735e-04 7.825031489631e+00
5.097500000000e+02 -1.293440282606e-02 1.206891534483e-04 7.767329795295e+00
5.100000000000e+02 -1.382967073354e-02 1.220699191291e-04 7.708790856116e+00
5.102500000000e+02 -1.477947347645e-02 1.233824608350e-04 7.649486253640e+00
5.105000000000e+02 -1.577582629607e-02 1.246187684614e-04 7.589486780448e+00
5.107500000000e+02 -1.680980581976e-02 1.257712042980e-04 7.528862210334e+00
5.110000000000e+02 -1.787165726828e-02 1.268326215158e-04 7.467681081169e+00
5.112500000000e+02 -1.895091364456e-02 1.277964721349e-04 7.406010494763e+00
5.115000000000e+02 -2.003652502555e-02 1.286569074717e-04 7.343915925880e+00
5.117500000000e+02 -2.111699801512e-02 1.294088675342e-04 7.281461046077e+00
5.120000000000e+02 -2.218054586100e-02 1.300481409076e-04 7.218707566224e+00
5.122500000000e+02 -2.321524619503e-02 1.305714125304e-04 7.155715091088e+00
5.125000000000e+02 -2.420920654369e-02 1.309762822255e-04 7.092540992119e+00
5.127500000000e+02 -2.515073569506e-02 1.312612643081e-04 7.029240297061e+00
5.130000000000e+02 -2.602851914013e-02 1.314257736395e-04 6.965865596916e+00
5.132500000000e+02 -2.683179531684e-02 1.314700887941e-04 6.902466969709e+00
5.135000000000e+02 -2.755053285670e-02 1.313952977759e-04 6.839091923834e+00
5.137500000000e+02 -2.817560279062e-02 1.312032266770e-04 6.775785357358e+00
5.140000000000e+02 -2.869894536735e-02 1.308963555044e-04 6.712589535921e+00
5.142500000000e+02 -2.911372638106e-02 1.304777215284e-04 6.649544087558e+00
5.145000000000e+02 -2.941448317412e-02 1.299508178155e-04 6.586686015188e+00
5.147500000000e+02 -2.959725327951e-02 1.293194855779e-04 6.524049724785e+00
5.150000000000e+02 -2.965968463279e-02 1.285878064090e-04 6.461667069762e+00
5.152500000000e+02 -2.960112688998e-02 1.277600009980e-04 6.399567409886e+00
5.155000000000e+02 -2.942269630469e-02 1.268403308742e-04 6.337777684331e+00
5.157500000000e+02 -2.912731852317e-02 1.258330159892e-04 6.276322496545e+00
5.160000000000e+02 -2.871974284538e-02 1.247421715879e-04 6.215224210504e+00
5.162500000000e+02 -2.820652927191e-02 1.235717582206e-04 6.154503056639e+00
5.165000000000e+02 -2.759600956902e-02 1.223255603365e-04 6.094177244079e+00
5.167500000000e+02 -2.689821888069e-02 1.210071773158e-04 6.034263079767e+00
5.170000000000e+02 -2.612480162114e-02 1.196200513524e-04 5.974775090282e+00
5.172500000000e+02 -2.528889033036e-02 1.181675243819e-04 5.915726146428e+00
5.175000000000e+02 -2.440496182992e-02 1.166529182108e-04 5.857127585118e+00
5.177500000000e+02 -2.348866902806e-02 1.150796403232e-04 5.798989330600e+00
5.180000000000e+02 -2.255665216535e-02 1.134513175448e-04 5.741320011170e+00
5.182500000000e+02 -2.162633316187e-02 1.117719525473e-04 5.684127066948e+00
5.185000000000e+02 -2.071569189322e-02 1.100461004044e-04 5.627416852913e+00
5.187500000000e+02 -1.984303076222e-02 1.082790549486e-04 5.571194729776e+00
5.190000000000e+02 -1.902672847671e-02 1.064770408576e-04 5.515465142776e+00
5.192500000000e+02 -1.828498518285e-02 1.046473973207e-04 5.460231692135e+00
5.195000000000e+02 -1.763556411176e-02 1.027987704360e-04 5.405497184728e+00
5.197500000000e+02 -1.709553027653e-02 1.009412767742e-04 5.351263675866e+00
5.200000000000e+02 -1.668099039249e-02 9.908667703859e-05 5.297532497293e+00
5.202500000000e+02 -1.640683701942e-02 9.724843919542e-05 5.244304266989e+00
5.205000000000e+02 -1.628649918484e-02 9.544179595769e-05 5.191578889976e+00
5.207500000000e+02 -1.633170358804e-02 9.368375517926e-05 5.139355543390e+00
5.210000000000e+02 -1.655224984175e-02 9.199304540336e-05 5.087632652628e+00
5.212500000000e+02 -1.695580364577e-02 9.038999440228e-05 5.036407851356e+00
5.215000000000e+02 -1.754771215848e-02 8.889636311377e-05 4.985677939430e+00
5.217500000000e+02 -1.833084538087e-02 8.753504979775e-05 4.935438825827e+00
5.220000000000e+02 -1.930546815443e-02 8.632975590470e-05 4.885685473005e+00
5.222500000000e+02 -2.046914617054e-02 8.530463633544e-05 4.836411830781e+00
5.225000000000e+02 -2.181669022184e-02 8.448383845147e-05 4.787610774850e+00
5.227500000000e+02 -2.334014122615e-02 8.389099487538e-05 4.739274040486e+00
5.230000000000e+02 -2.502879920853e-02 8.354868036267e-05 4.691392162728e+00
5.232500000000e+02 -2.686929789908e-02 8.347784039237e-05 4.643954421146e+00
5.235000000000e+02 -2.884572626571e-02 8.369720223839e-05 4.596948789498e+00
5.237500000000e+02 -3.093979747304e-02 8.422269086639e-05 4.550361897150e+00
5.240000000000e+02 -3.313106461992e-02 8.506686396484e-05 4.504179000378e+00
5.242500000000e+02 -3.539718181050e-02 8.623837664329e-05 4.458383966190e+00
5.245000000000e+02 -3.771420751244e-02 8.774149980398e-05 4.412959270980e+00
5.247500000000e+02 -4.005694711606e-02 8.957571318061e-05 4.367886013089e+00
5.250000000000e+02 -4.239932899460e-02 9.173537304580e-05 4.323143943050e+00
5.252500000000e+02 -4.471480811657e-02 9.420948078329e-05 4.278711510202e+00
5.255000000000e+02 -4.697679150514e-02 9.698155439905e-05 4.234565926615e+00
5.257500000000e+02 -4.915907557048e-02 1.000296129100e-04 4.190683249083e+00
5.260000000000e+02 -5.123629048843e-02 1.033262789376e-04 4.147038478646e+00
5.262500000000e+02 -5.318433909500e-02 1.068390059601e-04 4.103605677353e+00
5.265000000000e+02 -5.498082601102e-02 1.105304211251e-04 4.060358102531e+00
5.267500000000e+02 -5.660546447373e-02 1.143587834409e-04 4.017268356950e+00
5.270000000000e+02 -5.804045514592e-02 1.182785406665e-04 3.974308555069e+00
5.272500000000e+02 -5.927082670942e-02 1.222409849773e-04 3.931450502610e+00
5.275000000000e+02 -6.028473393821e-02 1.261949992959e-04 3.888665892107e+00
5.277500000000e+02 -6.107370201842e-02 1.300878674753e-04 3.845926508468e+00
5.280000000000e+02 -6.163281434856e-02 1.338661393705e-04 3.803204446811e+00
5.282500000000e+02 -6.196083693728e-02 1.374765324165e-04 3.760472339528e+00
5.285000000000e+02 -6.206027596329e-02 1.408668529981e-04 3.717703591980e+00
5.287500000000e+02 -6.193736415216e-02 1.439869173138e-04 3.674872622803e+00
5.290000000000e+02 -6.160197713384e-02 1.467894584359e-04 3.631955112280e+00
5.292500000000e+02 -6.106747610558e-02 1.492309943414e-04 3.588928250609e+00
5.295000000000e+02 -6.035048007582e-02 1.512726428562e-04 3.545770987128e+00
5.297500000000e+02 -5.947057152261e-02 1.528808685727e-04 3.502464280939e+00
5.300000000000e+02 -5.844993785185e-02 1.540281402860e-04 3.458991345354e+00
5.302500000000e+02 -5.731295644016e-02 1.546934852033e-04 3.415337886381e+00
5.305000000000e+02 -5.608573198037e-02 1.548629278948e-04 3.371492335783e+00
5.307500000000e+02 -5.479559344632e-02 1.545297828457e-04 3.327446068562e+00
5.310000000000e+02 -5.347056380498e-02 1.536948529840e-04 3.283193610991e+00
5.312500000000e+02 -5.213881251484e-02 1.523664375814e-04 3.238732828846e+00
5.315000000000e+02 -5.082810448759e-02 1.505601717080e-04 3.194065096107e+00
5.317500000000e+02 -4.956525834927e-02 1.482987357260e-04 3.149195443419e+00
5.320000000000e+02 -4.837562700004e-02 1.456114058418e-04 3.104132678346e+00
5.322500000000e+02 -4.728261359349e-02 1.425334461992e-04 3.058889479191e+00
5.325000000000e+02 -4.630723515913e-02 1.391053642667e-04 3.013482456752e+00
5.327500000000e+02 -4.546774436391e-02 1.353720565450e-04 2.967932186073e+00
5.330000000000e+02 -4.477931902703e-02 1.313818340002e-04 2.922263200380e+00
5.332500000000e+02 -4.425382559932e-02 1.271853442687e-04 2.876503952959e+00
5.335000000000e+02 -4.389966214876e-02 1.228345238737e-04 2.830686739651e+00
5.337500000000e+02 -4.372168186826e-02 1.183815087033e-04 2.784847586886e+00
5.340000000000e+02 -4.372119677165e-02 1.138775280045e-04 2.739026103694e+00
5.342500000000e+02 -4.389605863476e-02 1.093718826140e-04 2.693265298130e+00
5.345000000000e+02 -4.424081147884e-02 1.049110079895e-04 2.647611360795e+00
5.347500000000e+02 -4.474690766364e-02 1.005376499251e-04 2.602113419437e+00
5.350000000000e+02 -4.540297999220e-02 9.629019707372e-05 2.556823263739e+00
5.352500000000e+02 -4.619515874665e-02 9.220214865296e-05 2.511795048810e+00
5.355000000000e+02 -4.710742451997e-02 8.830179216435e-05 2.467084977380e+00
5.357500000000e+02 -4.812198614389e-02 8.461206231133e-05 2.422750967132e+00
5.360000000000e+02 -4.921967396234e-02 8.115057380265e-05 2.378852308885e+00
5.362500000000e+02 -5.038034005294e-02 7.792983619948e-05 2.335449317526e+00
5.365000000000e+02 -5.158325742553e-02 7.495763113152e-05 2.292602984688e+00
5.367500000000e+02 -5.280751171198e-02 7.223753020849e-05 2.250374634481e+00
5.370000000000e+02 -5.403238045033e-02 6.976952684587e-05 2.208825590713e+00
5.372500000000e+02 -5.523769502333e-02 6.755075257583e-05 2.168016857061e+00
5.375000000000e+02 -5.640418299337e-02 6.557624396203e-05 2.128008817483e+00
5.377500000000e+02 -5.751378709138e-02 6.383972766866e-05 2.088860958510e+00
5.380000000000e+02 -5.854995870920e-02 6.233438764747e-05 2.050631618217e+00
5.382500000000e+02 -5.949792410571e-02 6.105358766395e-05 2.013377764573e+00
5.385000000000e+02 -6.034491947091e-02 5.999151568611e-05 1.977154804904e+00
5.387500000000e+02 -6.108039224838e-02 5.914372883706e-05 1.942016428556e+00
5.390000000000e+02 -6.169616628793e-02 5.850757906178e-05 1.908014483224e+00
5.392500000000e+02 -6.218656563690e-02 5.808250403008e-05 1.875198884972e+00
5.395000000000e+02 -6.254849503612e-02 5.787018245548e-05 1.843617561088e+00
5.397500000000e+02 -6.278147335307e-02 5.787454347292e-05 1.813316424367e+00
5.400000000000e+02 -6.288761961616e-02 5.810164180967e-05 1.784339376014e+00
5.402500000000e+02 -6.287158937551e-02 5.855940053448e-05 1.756728334639e+00
5.405000000000e+02 -6.274046351262e-02 5.925723976197e-05 1.730523287706e+00
5.407500000000e+02 -6.250359319313e-02 6.020560746933e-05 1.705762360786e+00
5.410000000000e+02 -6.217240371828e-02 6.141542766261e-05 1.682481901302e+00
5.412500000000e+02 -6.176016583608e-02 6.289749059965e-05 1.660716570687e+00
5.415000000000e+02 -6.128173966629e-02 6.466180274020e-05 1.640499441532e+00
5.417500000000e+02 -6.075330094813e-02 6.671691842308e-05 1.621862093706e+00
5.420000000000e+02 -6.019205590381e-02 6.906927352426e-05 1.604834705627e+00
5.422500000000e+02 -5.961595239921e-02 7.172253891419e-05 1.589446135653e+00
5.425000000000e+02 -5.904339235909e-02 7.467701327621e-05 1.575723989935e+00
5.427500000000e+02 -5.849294929597e-02 7.792907193871e-05 1.563694672149e+00
5.430000000000e+02 -5.798309173585e-02 8.147068659620e-05 1.553383412868e+00
5.432500000000e+02 -5.753191208841e-02 8.528903283231e-05 1.544814275045e+00
5.435000000000e+02 -5.715685811982e-02 8.936619777142e-05 1.538010133709e+00
5.437500000000e+02 -5.687446324298e-02 9.367900061258e-05 1.532992628089e+00
5.440000000000e+02 -5.670007158245e-02 9.819893762564e-05 1.529782085677e+00
5.442500000000e+02 -5.664755405881e-02 1.028922566204e-04 1.528397416718e+00
5.445000000000e+02 -5.672901425682e-02 1.077201693535e-04 1.528855980800e+00
5.447500000000e+02 -5.695448505629e-02 1.126392014914e-04 1.531173425963e+00
5.450000000000e+02 -5.733162005628e-02 1.176016733170e-04 1.535363501253e+00
5.452500000000e+02 -5.786538952755e-02 1.225563118137e-04 1.541437847125e+00
5.455000000000e+02 -5.855779187591e-02 1.274489714468e-04 1.549405764745e+00
5.457500000000e+02 -5.940759796044e-02 1.322234559185e-04 1.559273970191e+00
5.460000000000e+02 -6.041014622275e-02 1.368224177823e-04 1.571046337716e+00
5.462500000000e+02 -6.155720774469e-02 1.411883109281e-04 1.584723637098e+00
5.465000000000e+02 -6.283694120194e-02 1.452643773854e-04 1.600303272802e+00
5.467500000000e+02 -6.423395347390e-02 1.489956575604e-04 1.617779031310e+00
5.470000000000e+02 -6.572947728068e-02 1.523299691335e-04 1.637140843362e+00
5.472500000000e+02 -6.730167228390e-02 1.552188611618e-04 1.658374570057e+00
5.475000000000e+02 -6.892604706706e-02 1.576185270361e-04 1.681461819787e+00
5.477500000000e+02 -7.057599182495e-02 1.594906521447e-04 1.706379802729e+00
5.480000000000e+02 -7.222340413624e-02 1.608031717959e-04 1.733101231468e+00
5.482500000000e+02 -7.383938266877e-02 1.615309785399e-04 1.761594271430e+00
5.485000000000e+02 -7.539495919689e-02 1.616565213796e-04 1.791822547977e+00
5.487500000000e+02 -7.686183621629e-02 1.611703086699e-04 1.823745211327e+00
5.490000000000e+02 -7.821309657719e-02 1.600713080304e-04 1.857317062973e+00
5.492500000000e+02 -7.942385478169e-02 1.583672370807e-04 1.892488741320e+00
5.495000000000e+02 -8.047182233583e-02 1.560747352291e-04 1.929206966015e+00
5.497500000000e+02 -8.133776695807e-02 1.532194099495e-04 1.967414836189e+00
5.500000000000e+02 -8.200585361878e-02 1.498357515160e-04 2.007052176690e+00
5.502500000000e+02 -8.246386176859e-02 1.459668967355e-04 2.048055926179e+00
5.505000000000e+02 -8.270328294017e-02 1.416642671766e-04 2.090360558466e+00
5.507500000000e+02 -8.271931103793e-02 1.369870405010e-04 2.133898528674e+00
5.510000000000e+02 -8.251073939754e-02 1.320014418691e-04 2.178600736139e+00
5.512500000000e+02 -8.207978878378e-02 1.267799024005e-04 2.224396995679e+00
5.515000000000e+02 -8.143188495662e-02 1.214000544285e-04 2.271216510111e+00
5.517500000000e+02 -8.057541115256e-02 1.159435763959e-04 2.318988338051e+00
5.520000000000e+02 -7.952145101283e-02 1.104949105080e-04 2.367641851450e+00
5.522500000000e+02 -7.828354055598e-02 1.051398634305e-04 2.417107179851e+00
5.525000000000e+02 -7.687743552417e-02 9.996412548624e-05 2.467315637495e+00
5.527500000000e+02 -7.532090149934e-02 9.505172522672e-05 2.518200132650e+00
5.530000000000e+02 -7.363352228042e-02 9.048346033530e-05 2.569695555870e+00
5.532500000000e+02 -7.183652354268e-02 8.633535037564e-05 2.621739147566e+00
5.535000000000e+02 -6.995260042439e-02 8.267714520940e-05 2.674270841576e+00
5.537500000000e+02 -6.800573980102e-02 7.957094467950e-05 2.727233583795e+00
5.540000000000e+02 -6.602102563343e-02 7.706990993417e-05 2.780573622127e+00
5.542500000000e+02 -6.402441902295e-02 7.521721463227e-05 2.834240766378e+00
5.545000000000e+02 -6.204250484249e-02 7.404519470788e-05 2.888188612207e+00
5.547500000000e+02 -6.010220141873e-02 7.357473078795e-05 2.942374725854e+00
5.550000000000e+02 -5.823043165927e-02 7.381490015476e-05 2.996760787098e+00
5.552500000000e+02 -5.645375643144e-02 7.476290918274e-05 3.051312682466e+00
5.555000000000e+02 -5.479797338176e-02 7.640430309797e-05 3.106000550258e+00
5.557500000000e+02 -5.328768567182e-02 7.871345199520e-05 3.160798768589e+00
5.560000000000e+02 -5.194584558349e-02 8.165428591694e-05 3.215685891130e+00
5.562500000000e+02 -5.079328033169e-02 8.518126103793e-05 3.270644522659e+00
5.565000000000e+02 -4.984820643574e-02 8.924050899989e-05 3.325661142360e+00
5.567500000000e+02 -4.912574324884e-02 9.377113407014e-05 3.380725870639e+00
5.570000000000e+02 -4.863743740877e-02 9.870660544656e-05 3.435832184291e+00
5.572500000000e+02 -4.839081242208e-02 1.039761862686e-04 3.490976588273e+00
5.575000000000e+02 -4.838896419705e-02 1.095063525496e-04 3.546158243424e+00
5.577500000000e+02 -4.863022500541e-02 1.152221465714e-04 3.601378559432e+00
5.580000000000e+02 -4.910792107763e-02 1.210484119509e-04 3.656640765023e+00
5.582500000000e+02 -4.981025433041e-02 1.269108808593e-04 3.711949456581e+00
5.585000000000e+02 -5.072033438428e-02 1.327370775691e-04 3.767310141356e+00
5.587500000000e+02 -5.181638691199e-02 1.384570295923e-04 3.822728780565e+00
5.590000000000e+02 -5.307215534611e-02 1.440037817525e-04 3.878211351169e+00
5.592500000000e+02 -5.445750669042e-02 1.493137399620e-04 3.933763428891e+00
5.595000000000e+02 -5.593923581827e-02 1.543268765911e-04 3.989389807410e+00
5.597500000000e+02 -5.748204854845e-02 1.589868485905e-04 4.045094170470e+00
5.600000000000e+02 -5.904968712608e-02 1.632410840431e-04 4.100878812991e+00
5.602500000000e+02 -6.060614560979e-02 1.670409026263e-04 4.156744435024e+00
5.605000000000e+02 -6.211690900462e-02 1.703417266496e-04 4.212689997192e+00
5.607500000000e+02 -6.355014412807e-02 1.731034621723e-04 4.268712656373e+00
5.610000000000e+02 -6.487776264728e-02 1.752910508896e-04 4.324807765086e+00
5.612500000000e+02 -6.607628733251e-02 1.768752241067e-04 4.380968945830e+00
5.615000000000e+02 -6.712745612938e-02 1.778334466216e-04 4.437188221859e+00
5.617500000000e+02 -6.801852052708e-02 1.781510154614e-04 4.493456200392e+00
5.620000000000e+02 -6.874221907512e-02 1.778222404115e-04 4.549762298659e+00
5.622500000000e+02 -6.929642555853e-02 1.768516068443e-04 4.606094992896e+00
5.625000000000e+02 -6.968350443099e-02 1.752548243056e-04 4.662442079766e+00
5.627500000000e+02 -6.990943402869e-02 1.730596352722e-04 4.718790936831e+00
5.630000000000e+02 -6.998276637178e-02 1.703062558429e-04 4.775128763461e+00
5.632500000000e+02 -6.991352586382e-02 1.670473665251e-04 4.831442795608e+00
5.635000000000e+02 -6.971213422141e-02 1.633475567201e-04 4.887720480977e+00
5.637500000000e+02 -6.938846646451e-02 1.592821995878e-04 4.943949610353e+00
5.640000000000e+02 -6.895111075253e-02 1.549357428652e-04 5.000118401127e+00
5.642500000000e+02 -6.840690109463e-02 1.503994755286e-04 5.056215533208e+00
5.645000000000e+02 -6.776075470673e-02 1.457688541032e-04 5.112230140166e+00
5.647500000000e+02 -6.701581849541e-02 1.411405221544e-04 5.168151762895e+00
5.650000000000e+02 -6.617389899629e-02 1.366091865372e-04 5.223970274407e+00
5.652500000000e+02 -6.523612213359e-02 1.322645312634e-04 5.279675782684e+00
5.655000000000e+02 -6.420373768139e-02 1.281883499936e-04 5.335258527740e+00
5.657500000000e+02 -6.307897964629e-02 1.244520678455e-04 5.390708775340e+00
5.660000000000e+02 -6.186587608004e-02 1.211147928207e-04 5.446016724985e+00
5.662500000000e+02 -6.057091954577e-02 1.182219969701e-04 5.501172429025e+00
5.665000000000e+02 -5.920351390514e-02 1.158048811536e-04 5.556165739200e+00
5.667500000000e+02 -5.777614726429e-02 1.138804188257e-04 5.610986271040e+00
5.670000000000e+02 -5.630426082211e-02 1.124520344114e-04 5.665623399444e+00
5.672500000000e+02 -5.480582236421e-02 1.115108143244e-04 5.720066272879e+00
5.675000000000e+02 -5.330063814703e-02 1.110371219126e-04 5.774303846498e+00
5.677500000000e+02 -5.180946360229e-02 1.110024683567e-04 5.828324934772e+00
5.680000000000e+02 -5.035299457915e-02 1.113714702340e-04 5.882118265049e+00
5.682500000000e+02 -4.895082733987e-02 1.121037509411e-04 5.935672539154e+00
5.685000000000e+02 -4.762047966416e-02 1.131556517741e-04 5.988976493256e+00
5.687500000000e+02 -4.637655667059e-02 1.144816481552e-04 6.042018946325e+00
5.690000000000e+02 -4.523012819316e-02 1.160354195285e-04 6.094788845634e+00
5.692500000000e+02 -4.418836396894e-02 1.177705500031e-04 6.147275303331e+00
5.695000000000e+02 -4.325444699672e-02 1.196408787700e-04 6.199467618369e+00
5.697500000000e+02 -4.242775846541e-02 1.216005692778e-04 6.251355296430e+00
5.700000000000e+02 -4.170430398121e-02 1.236039546640e-04 6.302928063861e+00
5.702500000000e+02 -4.107732981032e-02 1.256053345806e-04 6.354175871835e+00
5.705000000000e+02 -4.053806301719e-02 1.275588438210e-04 6.405088907190e+00
5.707500000000e+02 -4.007650346846e-02 1.294183036014e-04 6.455657592682e+00
5.710000000000e+02 -3.968219438999e-02 1.311373553223e-04 6.505872594528e+00
5.712500000000e+02 -3.934490681167e-02 1.326699413670e-04 6.555724822476e+00
5.715000000000e+02 -3.905518757557e-02 1.339709032300e-04 6.605205426484e+00
5.717500000000e+02 -3.880473677394e-02 1.349970161259e-04 6.654305793471e+00
5.720000000000e+02 -3.858660368288e-02 1.357082861010e-04 6.703017529370e+00
5.722500000000e+02 -3.839520716820e-02 1.360693425920e-04 6.751332437425e+00
5.725000000000e+02 -3.822620619305e-02 1.360508584743e-04 6.799242486604e+00
5.727500000000e+02 -3.807625971201e-02 1.356309693078e-04 6.846739767009e+00
5.730000000000e+02 -3.794272118708e-02 1.347965357784e-04 6.893816441085e+00
5.732500000000e+02 -3.782331730800e-02 1.335441450304e-04 6.940464688623e+00
5.735000000000e+02 -3.771585825952e-02 1.318807516043e-04 6.986676647230e+00
5.737500000000e+02 -3.761801513669e-02 1.298239675568e-04 7.032444358148e+00
5.740000000000e+02 -3.752719280146e-02 1.274019244355e-04 7.077759716782e+00
5.742500000000e+02 -3.744051009066e-02 1.246527188186e-04 7.122614434111e+00
5.745000000000e+02 -3.735488513071e-02 1.216234727841e-04 7.167000012743e+00
5.747500000000e+02 -3.726721262003e-02 1.183690750720e-04 7.210907737384e+00
5.750000000000e+02 -3.717460411118e-02 1.149506654149e-04 7.254328684205e+00
5.752500000000e+02 -3.707466170908e-02 1.114339663871e-04 7.297253743788e+00
5.755000000000e+02 -3.696574483952e-02 1.078875188134e-04 7.339673658741e+00
5.757500000000e+02 -3.684719805643e-02 1.043808975216e-04 7.381579068797e+00
5.760000000000e+02 -3.671950582269e-02 1.009829921645e-04 7.422960560669e+00
5.762500000000e+02 -3.658435457750e-02 9.776041700507e-05 7.463808714979e+00
5.765000000000e+02 -3.644458682144e-02 9.477607635822e-05 7.504114145763e+00
5.767500000000e+02 -3.630404846954e-02 9.208791445001e-05 7.543867526133e+00
5.770000000000e+02 -3.616733720341e-02 8.974784977833e-05 7.583059596240e+00
5.772500000000e+02 -3.603947234090e-02 8.780090752186e-05 7.621681149820e+00
5.775000000000e+02 -3.592551327904e-02 8.628454257495e-05 7.659722998302e+00
5.777500000000e+02 -3.583015711420e-02 8.522811910969e-05 7.697175912316e+00
5.780000000000e+02 -3.575734871301e-02 8.465254118847e-05 7.734030542565e+00
5.782500000000e+02 -3.570993420639e-02 8.457001883813e-05 7.770277324127e+00
5.785000000000e+02 -3.568938323105e-02 8.498396232132e-05 7.805906367832e+00
5.787500000000e+02 -3.569559994513e-02 8.588899612602e-05 7.840907345690e+00
5.790000000000e+02 -3.572683316050e-02 8.727105626466e-05 7.875269374804e+00
5.792500000000e+02 -3.577968860197e-02 8.910760830588e-05 7.908980907731e+00
5.795000000000e+02 -3.584923695374e-02 9.136800326190e-05 7.942029633086e+00
5.797500000000e+02 -3.592920560511e-02 9.401393498379e-05 7.974402393533e+00
5.800000000000e+02 -3.601223544310e-02 9.700001091126e-05 8.006085123747e+00
5.802500000000e+02 -3.609018133238e-02 1.002744352681e-04 8.037062811935e+00
5.805000000000e+02 -3.615443412909e-02 1.037797952349e-04 8.067319487596e+00
5.807500000000e+02 -3.619624109730e-02 1.074539588824e-04 8.096838233691e+00
5.810000000000e+02 -3.620700696524e-02 1.112310508528e-04 8.125601224549e+00
5.812500000000e+02 -3.617855870844e-02 1.150425078861e-04 8.153589785145e+00
5.815000000000e+02 -3.610336387480e-02 1.188181449850e-04 8.180784468870e+00
5.817500000000e+02 -3.597469798482e-02 1.224872395047e-04 8.207165150528e+00
5.820000000000e+02 -3.578675781630e-02 1.259796856974e-04 8.232711127343e+00
5.822500000000e+02 -3.553472706216e-02 1.292270889486e-04 8.257401225854e+00
5.825000000000e+02 -3.521479764973e-02 1.321638263368e-04 8.281213906852e+00
5.827500000000e+02 -3.482415936124e-02 1.347280615069e-04 8.304127367025e+00
5.830000000000e+02 -3.436096405169e-02 1.368626511109e-04 8.326119631031e+00
5.832500000000e+02 -3.382427886886e-02 1.385160684334e-04 8.347168634501e+00
5.835000000000e+02 -3.321403452405e-02 1.396433041273e-04 8.367252294782e+00
5.837500000000e+02 -3.253097774614e-02 1.402065974905e-04 8.386348570807e+00
5.840000000000e+02 -3.177663454714e-02 1.401760490314e-04 8.404435514617e+00
5.842500000000e+02 -3.095328443557e-02 1.395302176382e-04 8.421491315743e+00
5.845000000000e+02 -3.006394764525e-02 1.382566166372e-04 8.437494343468e+00
5.847500000000e+02 -2.911238217171e-02 1.363521068780e-04 8.452423190597e+00
5.850000000000e+02 -2.810308633803e-02 1.338231407733e-04 8.466256723186e+00
5.852500000000e+02 -2.704130077400e-02 1.306858618577e-04 8.478974139592e+00
5.855000000000e+02 -2.593300409698e-02 1.269660941540e-04 8.490555043020e+00
5.857500000000e+02 -2.478489464106e-02 1.226991505258e-04 8.500979527849e+00
5.860000000000e+02 -2.360435384914e-02 1.179294995541e-04 8.510228282470e+00
5.862500000000e+02 -2.239938576675e-02 1.127102333092e-04 8.518282705889e+00
5.865000000000e+02 -2.117853109683e-02 1.071023449954e-04 8.525125038135e+00
5.867500000000e+02 -1.995075457249e-02 1.011738363594e-04 8.530738499695e+00
5.870000000000e+02 -1.872530778491e-02 9.499866276980e-05 8.535107436096e+00
5.872500000000e+02 -1.751157098894e-02 8.865550773379e-05 8.538217464604e+00
5.875000000000e+02 -1.631887929751e-02 8.222646768835e-05 8.540055615194e+00
5.877500000000e+02 -1.515633981515e-02 7.579571538330e-05 8.540610463524e+00
5.880000000000e+02 -1.403264700078e-02 6.944791143348e-05 8.539872249764e+00
5.882500000000e+02 -1.295590358855e-02 6.326670794371e-05 8.537832980754e+00
5.885000000000e+02 -1.193345480501e-02 5.733329563490e-05 8.534486512681e+00
5.887500000000e+02 -1.097174354977e-02 5.172497664022e-05 8.529828609876e+00
5.890000000000e+02 -1.007619152219e-02 4.651383869242e-05 8.523856984678e+00
5.892500000000e+02 -9.251112257684e-03 4.176551888044e-05 8.516571312545e+00
5.895000000000e+02 -8.499657502978e-03 3.753816111843e-05 8.507973226820e+00
5.897500000000e+02 -7.823797472105e-03 3.388142018798e-05 8.498066294877e+00
5.900000000000e+02 -7.224333533787e-03 3.083588540057e-05 8.486855977470e+00
5.902500000000e+02 -6.700939923412e-03 2.843261814642e-05 8.474349574687e+00
5.905000000000e+02 -6.252231330686e-03 2.669273529413e-05 8.460556157488e+00
5.907500000000e+02 -5.875848151589e-03 2.562733386466e-05 8.445486496719e+00
5.910000000000e+02 -5.568557714132e-03 2.523760595471e-05 8.429152980006e+00
5.912500000000e+02 -5.326364215522e-03 2.551510464299e-05 8.411569524127e+00
5.915000000000e+02 -5.144620689739e-03 2.644213725939e-05 8.392751490421e+00
5.917500000000e+02 -5.018142424275e-03 2.799225106548e-05 8.372715592604e+00
5.920000000000e+02 -4.941316389992e-03 3.013088204190e-05 8.351479803758e+00
5.922500000000e+02 -4.908202927217e-03 3.281614755479e-05 8.329063269034e+00
5.925000000000e+02 -4.912631712376e-03 3.599960311024e-05 8.305486211414e+00
5.927500000000e+02 -4.948288648948e-03 3.962707676447e-05 8.280769841482e+00
5.930000000000e+02 -5.008795852149e-03 4.363963231974e-05 8.254936263258e+00
5.932500000000e+02 -5.087783943161e-03 4.797444252228e-05 8.228008386007e+00
5.935000000000e+02 -5.178960277133e-03 5.256576473708e-05 8.200009826706e+00
5.937500000000e+02 -5.276171755953e-03 5.734587224049e-05 8.170964820462e+00
5.940000000000e+02 -5.373465678758e-03 6.224598545504e-05 8.140898123965e+00
5.942500000000e+02 -5.465148533410e-03 6.719719063603e-05 8.109834921867e+00
5.945000000000e+02 -5.545843430277e-03 7.213133893738e-05 8.077800729455e+00
5.947500000000e+02 -5.610546689343e-03 7.698192025565e-05 8.044821301718e+00
5.950000000000e+02 -5.654682439092e-03 8.168490179908e-05 8.010922537978e+00
5.952500000000e+02 -5.674154696362e-03 8.617952707854e-05 7.976130392144e+00
5.955000000000e+02 -5.665394390861e-03 9.040906099395e-05 7.940470783965e+00
5.957500000000e+02 -5.625401722598e-03 9.432148854624e-05 7.903969519583e+00
5.960000000000e+02 -5.551778845909e-03 9.787013707052e-05 7.866652213774e+00
5.962500000000e+02 -5.442753158686e-03 1.010142299581e-04 7.828544222197e+00
5.965000000000e+02 -5.297187229442e-03 1.037193452393e-04 7.789670581302e+00
5.967500000000e+02 -5.114576953914e-03 1.059578007023e-04 7.750055959052e+00
5.970000000000e+02 -4.895031746467e-03 1.077089122411e-04 7.709724614603e+00
5.972500000000e+02 -4.639241850184e-03 1.089591103350e-04 7.668700368849e+00
5.975000000000e+02 -4.348426928347e-03 1.097021431368e-04 7.627006586127e+00
5.977500000000e+02 -4.024271796058e-03 1.099389311968e-04 7.584666164174e+00
5.980000000000e+02 -3.668846567824e-03 1.096773381175e-04 7.541701534583e+00
5.982500000000e+02 -3.284515136241e-03 1.089319054564e-04 7.498134672581e+00
5.985000000000e+02 -2.873834497016e-03 1.077235125783e-04 7.453987110371e+00
5.987500000000e+02 -2.439446709147e-03 1.060787311118e-04 7.409279959394e+00
5.990000000000e+02 -1.983967689778e-03 1.040292847454e-04 7.364033934966e+00
5.992500000000e+02 -1.509876147581e-03 1.016114253906e-04 7.318269384405e+00
5.995000000000e+02 -1.019406723149e-03 9.886515978461e-05 7.272006317161e+00
5.997500000000e+02 -5.144512469237e-04 9.583344757638e-05 7.225264435246e+00
6.000000000000e+02 3.528643150286e-06 9.256137555935e-05 7.178063163356e+00
6.002500000000e+02 5.335736497923e-04 8.909532124363e-05 7.130421677983e+00
6.005000000000e+02 1.075281051560e-03 8.548211743395e-05 7.082358933826e+00
6.007500000000e+02 1.628837443687e-03 8.176823370926e-05 7.033893691235e+00
6.010000000000e+02 2.195031318605e-03 7.799900650676e-05 6.985044533757e+00
6.012500000000e+02 2.775241148775e-03 7.421791199802e-05 6.935829888187e+00
6.015000000000e+02 3.371400783024e-03 7.046591834778e-05 6.886268040346e+00
6.017500000000e+02 3.985944897329e-03 6.678089006118e-05 6.836377140232e+00
6.020000000000e+02 4.621732777756e-03 6.319707040270e-05 6.786175208493e+00
6.022500000000e+02 5.281956035581e-03 5.974467427020e-05 6.735680132870e+00
6.025000000000e+02 5.970030971987e-03 5.644956361367e-05 6.684909662534e+00
6.027500000000e+02 6.689482188918e-03 5.333303551697e-05 6.633881388581e+00
6.030000000000e+02 7.443817613884e-03 5.041166895980e-05 6.582612724117e+00
6.032500000000e+02 8.236401495057e-03 4.769725498832e-05 6.531120873424e+00
6.035000000000e+02 9.070328154256e-03 4.519685528831e-05 6.479422794193e+00
6.037500000000e+02 9.948300192142e-03 4.291295035372e-05 6.427535153171e+00
6.040000000000e+02 1.087251584985e-02 4.084363072795e-05 6.375474268159e+00
6.042500000000e+02 1.184456416426e-02 3.898289869841e-05 6.323256058580e+00
6.045000000000e+02 1.286533728946e-02 3.732099257259e-05 6.270895968904e+00
6.047500000000e+02 1.393495494536e-02 3.584479371163e-05 6.218408901764e+00
6.050000000000e+02 1.505270648662e-02 3.453829076627e-05 6.165809140184e+00
6.052500000000e+02 1.621701035248e-02 3.338304319700e-05 6.113110266012e+00
6.055000000000e+02 1.742539059196e-02 3.235869818238e-05 6.060325080550e+00
6.057500000000e+02 1.867447268581e-02 3.144351800652e-05 6.007465514165e+00
6.060000000000e+02 1.995999576321e-02 3.061492340597e-05 5.954542545207e+00
6.062500000000e+02 2.127684230532e-02 2.985003229089e-05 5.901566119394e+00
6.065000000000e+02 2.261908557810e-02 2.912618449546e-05 5.848545065639e+00
6.067500000000e+02 2.398005209446e-02 2.842145281334e-05 5.795487024331e+00
6.070000000000e+02 2.535239934675e-02 2.771512416408e-05 5.742398380488e+00
6.072500000000e+02 2.672820894267e-02 2.698814111202e-05 5.689284200678e+00
6.075000000000e+02 2.809909127198e-02 2.622352219037e-05 5.636148186432e+00
6.077500000000e+02 2.945630378990e-02 2.540671160939e-05 5.582992633316e+00
6.080000000000e+02 3.079087880669e-02 2.452588112609e-05 5.529818406791e+00
6.082500000000e+02 3.209375990865e-02 2.357218404420e-05 5.476624929924e+00
6.085000000000e+02 3.335594681660e-02 2.253990052237e-05 5.423410187804e+00
6.087500000000e+02 3.456864313262e-02 2.142658219073e-05 5.370170745995e+00
6.090000000000e+02 3.572340867403e-02 2.023314991947e-05 5.316901788987e+00
6.092500000000e+02 3.681231022439e-02 1.896381773725e-05 5.263597173771e+00
6.095000000000e+02 3.782806927852e-02 1.762601462579e-05 5.210249499153e+00
6.097500000000e+02 3.876420569021e-02 1.623023356553e-05 5.156850198376e+00
6.100000000000e+02 3.961517077178e-02 1.478982396358e-05 5.103389643535e+00
6.102500000000e+02 4.037646968117e-02 1.332072834356e-05 5.049857269752e+00
6.105000000000e+02 4.104476935553e-02 1.184107055882e-05 4.996241716397e+00
6.107500000000e+02 4.161798764902e-02 1.037084256139e-05 4.942530978945e+00
6.110000000000e+02 4.209536475234e-02 8.931478613861e-06 4.888712585084e+00
6.112500000000e+02 4.247750974925e-02 7.545388566954e-06 4.834773775868e+00
6.115000000000e+02 4.276642176061e-02 6.235472741478e-06 4.780701697990e+00
6.117500000000e+02 4.296548695454e-02 5.024613742993e-06 4.726483617531e+00
6.120000000000e+02 4.307944224931e-02 3.935166039970e-06 4.672107126111e+00
6.122500000000e+02 4.311431458335e-02 2.988434612522e-06 4.617560371227e+00
6.125000000000e+02 4.307732552871e-02 2.204173721487e-06 4.562832273833e+00
6.127500000000e+02 4.297677278457e-02 1.600090654003e-06 4.507912764418e+00
6.130000000000e+02 4.282188255943e-02 1.191377152404e-06 4.452793008409e+00
6.132500000000e+02 4.262263865581e-02 9.902861752564e-07 4.397465628608e+00
6.135000000000e+02 4.238959666860e-02 1.005773735685e-06 4.341924933333e+00
6.137500000000e+02 4.213367944262e-02 1.243158369579e-06 4.286167125579e+00
6.140000000000e+02 4.186596496643e-02 1.703824061311e-06 4.230190508285e+00
6.142500000000e+02 4.159746923111e-02 2.385022902451e-06 4.173995676544e+00
6.145000000000e+02 4.133893023080e-02 3.279770376147e-06 4.117585697170e+00
6.147500000000e+02 4.110059412136e-02 4.376802495987e-06 4.060966265752e+00
6.150000000000e+02 4.089201846566e-02 5.660586887779e-06 4.004145859446e+00
6.152500000000e+02 4.072188382443e-02 7.111443587671e-06 3.947135856662e+00
6.155000000000e+02 4.059782874208e-02 8.705729785979e-06 3.889950643872e+00
6.157500000000e+02 4.052630400793e-02 1.041611179958e-05 3.832607693584e+00
6.160000000000e+02 4.051246070148e-02 1.221190596612e-05 3.775127629529e+00
6.162500000000e+02 4.056006230187e-02 1.405954286984e-05 3.717534257807e+00
6.165000000000e+02 4.067143045888e-02 1.592301469291e-05 3.659854576126e+00
6.167500000000e+02 4.084743113750e-02 1.776441448498e-05 3.602118762473e+00
6.170000000000e+02 4.108749007204e-02 1.954457210562e-05 3.544360132214e+00
6.172500000000e+02 4.138965292159e-02 2.122368952789e-05 3.486615074969e+00
6.175000000000e+02 4.175067816863e-02 2.276202521598e-05 3.428922964036e+00
6.177500000000e+02 4.216616872326e-02 2.412059757584e-05 3.371326043026e+00
6.180000000000e+02 4.263073745369e-02 2.526190090241e-05 3.313869287780e+00
6.182500000000e+02 4.313820319211e-02 2.615061124131e-05 3.256600250984e+00
6.185000000000e+02 4.368181370985e-02 2.675428568136e-05 3.199568876129e+00
6.187500000000e+02 4.425448810039e-02 2.704402020662e-05 3.142827300819e+00
6.190000000000e+02 4.484907331334e-02 2.699506525133e-05 3.086429637642e+00
6.192500000000e+02 4.545860654946e-02 2.658737937397e-05 3.030431739845e+00
6.195000000000e+02 4.607657507255e-02 2.580611009750e-05 2.974890950380e+00
6.197500000000e+02 4.669716611012e-02 2.464197401941e-05 2.919865851127e+00
6.200000000000e+02 4.731549417559e-02 2.309156420341e-05 2.865415978687e+00
6.202500000000e+02 4.792780152191e-02 2.115752554807e-05 2.811601552762e+00
6.205000000000e+02 4.853162207003e-02 1.884861318260e-05 2.758483203988e+00
6.207500000000e+02 4.912589836641e-02 1.617965655470e-05 2.706121670587e+00
6.210000000000e+02 4.971105167362e-02 1.317137508935e-05 2.654577521445e+00
6.212500000000e+02 5.028899824689e-02 9.850073807188e-06 2.603910885172e+00
6.215000000000e+02 5.086310638470e-02 6.247248508034e-06 2.554181145824e+00
6.217500000000e+02 5.143810133053e-02 2.399044849499e-06 2.505446701344e+00
6.220000000000e+02 5.201991060601e-02 -1.654341147239e-06 2.457764668374e+00
6.222500000000e+02 5.261546172821e-02 -5.869383166546e-06 2.411190660105e+00
6.225000000000e+02 5.323243020993e-02 -1.019997927423e-05 2.365778510154e+00
6.227500000000e+02 5.387895120333e-02 -1.459828162442e-05 2.321580073162e+00
6.230000000000e+02 5.456329867689e-02 -1.901553902908e-05 2.278644972060e+00
6.232500000000e+02 5.529354549076e-02 -2.340296478390e-05 2.237020422363e+00
6.235000000000e+02 5.607721392627e-02 -2.771259207415e-05 2.196751005166e+00
6.237500000000e+02 5.692092848191e-02 -3.189810757825e-05 2.157878515188e+00
6.240000000000e+02 5.783008487564e-02 -3.591564983307e-05 2.120441759473e+00
6.242500000000e+02 5.880854425882e-02 -3.972454692461e-05 2.084476428590e+00
6.245000000000e+02 5.985836922205e-02 -4.328799922992e-05 2.050014920241e+00
6.247500000000e+02 6.097960610402e-02 -4.657367072106e-05 2.017086233176e+00
6.250000000000e+02 6.217013053826e-02 -4.955421109160e-05 1.985715818298e+00
6.252500000000e+02 6.342555745571e-02 -5.220767726832e-05 1.955925477861e+00
6.255000000000e+02 6.473922311462e-02 -5.451784589491e-05 1.927733275512e+00
6.257500000000e+02 6.610224778793e-02 -5.647438352163e-05 1.901153424953e+00
6.260000000000e+02 6.750366919168e-02 -5.807302849797e-05 1.876196239749e+00
6.262500000000e+02 6.893065546127e-02 -5.931553011379e-05 1.852868063170e+00
6.265000000000e+02 7.036878941206e-02 -6.020951858601e-05 1.831171215351e+00
6.267500000000e+02 7.180241197529e-02 -6.076825160936e-05 1.811103986079e+00
6.270000000000e+02 7.321502604434e-02 -6.101025593178e-05 1.792660618700e+00
6.272500000000e+02 7.458974545869e-02 -6.095885828988e-05 1.775831318807e+00
6.275000000000e+02 7.590977070588e-02 -6.064159790062e-05 1.760602312813e+00
6.277500000000e+02 7.715888603553e-02 -6.008956388645e-05 1.746955908890e+00
6.280000000000e+02 7.832195507828e-02 -5.933665448674e-05 1.734870590783e+00
6.282500000000e+02 7.938539091641e-02 -5.841876690141e-05 1.724321167621e+00
6.285000000000e+02 8.033759490889e-02 -5.737296856548e-05 1.715278926219e+00
6.287500000000e+02 8.116933264595e-02 -5.623664552698e-05 1.707711843386e+00
6.290000000000e+02 8.187403634272e-02 -5.504666783221e-05 1.701584833089e+00
6.292500000000e+02 8.244802331698e-02 -5.383860159111e-05 1.696860014492e+00
6.295000000000e+02 8.289060784387e-02 -5.264597394863e-05 1.693497042102e+00
6.297500000000e+02 8.320411167525e-02 -5.149962904957e-05 1.691453446620e+00
6.300000000000e+02 8.339375897920e-02 -5.042717830187e-05 1.690685023246e+00
6.302500000000e+02 8.346746199787e-02 -4.945256223501e-05 1.691146244076e+00
6.305000000000e+02 8.343550611850e-02 -4.859572715366e-05 1.692790681276e+00
6.307500000000e+02 8.331013944322e-02 -4.787241647258e-05 1.695571458359e+00
6.310000000000e+02 8.310509162377e-02 -4.729407001369e-05 1.699441692399e+00
6.312500000000e+02 8.283503614544e-02 -4.686782544311e-05 1.704354944396e+00
6.315000000000e+02 8.251502634635e-02 -4.659660079337e-05 1.710265646164e+00
6.317500000000e+02 8.215992726767e-02 -4.647925556192e-05 1.717129512833e+00
6.320000000000e+02 8.178387388908e-02 -4.651080032386e-05 1.724903917338e+00
6.322500000000e+02 8.139977974821e-02 -4.668266081326e-05 1.733548229819e+00
6.325000000000e+02 8.101892058823e-02 -4.698296668831e-05 1.743024106959e+00
6.327500000000e+02 8.065061224211e-02 -4.739688200911e-05 1.753295730508e+00
6.330000000000e+02 8.030199704244e-02 -4.790695140003e-05 1.764329988177e+00
6.332500000000e+02 7.997794796482e-02 -4.849348438418e-05 1.776096595450e+00
6.335000000000e+02 7.968109106356e-02 -4.913497418257e-05 1.788568155904e+00
6.337500000000e+02 7.941193800778e-02 -4.980854246195e-05 1.801720164269e+00
6.340000000000e+02 7.916911696971e-02 -5.049042920788e-05 1.815530950883e+00
6.342500000000e+02 7.894968288421e-02 -5.115650533574e-05 1.829981575017e+00
6.345000000000e+02 7.874948699855e-02 -5.178281198165e-05 1.845055669294e+00
6.347500000000e+02 7.856358177360e-02 -5.234609898480e-05 1.860739248398e+00
6.350000000000e+02 7.838663847007e-02 -5.282436374016e-05 1.877020482971e+00
6.352500000000e+02 7.821335278092e-02 -5.319736215439e-05 1.893889450400e+00
6.355000000000e+02 7.803881736179e-02 -5.344707255178e-05 1.911337876718e+00
6.357500000000e+02 7.785884242325e-02 -5.355810313667e-05 1.929358870255e+00
6.360000000000e+02 7.767020900375e-02 -5.351801955569e-05 1.947946660321e+00
6.362500000000e+02 7.747084735180e-02 -5.331758561228e-05 1.967096354959e+00
6.365000000000e+02 7.725993187657e-02 -5.295090569946e-05 1.986803713297e+00
6.367500000000e+02 7.703789823262e-02 -5.241547675455e-05 2.007064955088e+00
6.370000000000e+02 7.680638032997e-02 -5.171214466632e-05 2.027876597302e+00
6.372500000000e+02 7.656808338375e-02 -5.084499651939e-05 2.049235337128e+00
6.375000000000e+02 7.632659425553e-02 -4.982118379920e-05 2.071137968214e+00
6.377500000000e+02 7.608615232368e-02 -4.865072641766e-05 2.093581344322e+00
6.380000000000e+02 7.585138279852e-02 -4.734628688097e-05 2.116562373915e+00
6.382500000000e+02 7.562702007380e-02 -4.592296921138e-05 2.140078054312e+00
6.385000000000e+02 7.541762217250e-02 -4.439811706247e-05 2.164125526558e+00
6.387500000000e+02 7.522730634047e-02 -4.279115802935e-05 2.188702155074e+00
6.390000000000e+02 7.505950529179e-02 -4.112344631838e-05 2.213805613016e+00
6.392500000000e+02 7.491677430942e-02 -3.941813513583e-05 2.239433974680e+00
6.395000000000e+02 7.480065028188e-02 -3.770002135206e-05 2.265585799685e+00
6.397500000000e+02 7.471157967692e-02 -3.599535149640e-05 2.292260206039e+00
6.400000000000e+02 7.464892909513e-02 -3.433160937993e-05 2.319456927766e+00
6.402500000000e+02 7.461107284518e-02 -3.273716982757e-05 2.347176350762e+00
6.405000000000e+02 7.459556444380e-02 -3.124085029446e-05 2.375419528109e+00
6.407500000000e+02 7.459937805830e-02 -2.987141245259e-05 2.404188174242e+00
6.410000000000e+02 7.461921192199e-02 -2.865695877552e-05 2.433484639392e+00
6.412500000000e+02 7.465181985940e-02 -2.762424756600e-05 2.463311868180e+00
6.415000000000e+02 7.469435549384e-02 -2.679798253208e-05 2.493673343689e+00
6.417500000000e+02 7.474468591933e-02 -2.620009894080e-05 2.524573024110e+00
6.420000000000e+02 7.480165287048e-02 -2.584909423731e-05 2.556015272448e+00
6.422500000000e+02 7.486524968118e-02 -2.575943231545e-05 2.588004783400e+00
6.425000000000e+02 7.493669300732e-02 -2.594105363332e-05 2.620546514590e+00
6.427500000000e+02 7.501838475171e-02 -2.639901001034e-05 2.653645616629e+00
6.430000000000e+02 7.511376111234e-02 -2.713323697395e-05 2.687307375040e+00
6.432500000000e+02 7.522704842582e-02 -2.813844678717e-05 2.721537154067e+00
6.435000000000e+02 7.536294896231e-02 -2.940414851613e-05 2.756340353720e+00
6.437500000000e+02 7.552629249552e-02 -3.091477796371e-05 2.791722377915e+00
6.440000000000e+02 7.572168904581e-02 -3.264991449364e-05 2.827688609025e+00
6.442500000000e+02 7.595321527782e-02 -3.458459080444e-05 2.864244399976e+00
6.445000000000e+02 7.622416054662e-02 -3.668967628004e-05 2.901395075328e+00
6.447500000000e+02 7.653684829977e-02 -3.893234400101e-05 2.939145948241e+00
6.450000000000e+02 7.689253556325e-02 -4.127660517209e-05 2.977502341923e+00
6.452500000000e+02 7.729138392499e-02 -4.368393983584e-05 3.016469627102e+00
6.455000000000e+02 7.773248392881e-02 -4.611400297069e-05 3.056053262646e+00
6.457500000000e+02 7.821391149112e-02 -4.852541277570e-05 3.096258844083e+00
6.460000000000e+02 7.873279213426e-02 -5.087658666578e-05 3.137092143930e+00
6.462500000000e+02 7.928535731748e-02 -5.312662571072e-05 3.178559156639e+00
6.465000000000e+02 7.986698080704e-02 -5.523616640973e-05 3.220666120748e+00
6.467500000000e+02 8.047219817678e-02 -5.716818724932e-05 3.263419534217e+00
6.470000000000e+02 8.109471877636e-02 -5.888869319659e-05 3.306826135208e+00
6.472500000000e+02 8.172744942287e-02 -6.036724860595e-05 3.350892865620e+00
6.475000000000e+02 8.236255068767e-02 -6.157731038439e-05 3.395626792601e+00
6.477500000000e+02 8.299154348756e-02 -6.249635734987e-05 3.441035004033e+00
6.480000000000e+02 8.360547459233e-02 -6.310582133817e-05 3.487124471858e+00
6.482500000000e+02 8.419513992081e-02 -6.339085811866e-05 3.533901879974e+00
6.485000000000e+02 8.475134482627e-02 -6.334001722039e-05 3.581373435477e+00
6.487500000000e+02 8.526517320686e-02 -6.294488629818e-05 3.629544659104e+00
6.490000000000e+02 8.572822312410e-02 -6.219978543706e-05 3.678420171869e+00
6.492500000000e+02 8.613277375694e-02 -6.110159749823e-05 3.728003475416e+00
6.495000000000e+02 8.647184393085e-02 -5.964976329165e-05 3.778296748886e+00
6.497500000000e+02 8.673912914348e-02 -5.784648095286e-05 3.829300659151e+00
6.500000000000e+02 8.692881778602e-02 -5.569708394457e-05 3.881014194479e+00
6.502500000000e+02 8.703531424106e-02 -5.321053980500e-05 3.933434523988e+00
6.505000000000e+02 8.705291545258e-02 -5.039996736961e-05 3.986556888275e+00
6.507500000000e+02 8.697551715958e-02 -4.728307853680e-05 4.040374510265e+00
6.510000000000e+02 8.679641350334e-02 -4.388240706502e-05 4.094878536812e+00
6.512500000000e+02 8.650826339871e-02 -4.022523167235e-05 4.150058000939e+00
6.515000000000e+02 8.610327927852e-02 -3.634313653103e-05 4.205899795839e+00
6.517500000000e+02 8.557364589448e-02 -3.227117231858e-05 4.262388668132e+00
6.520000000000e+02 8.491215637555e-02 -2.804667022896e-05 4.319507221309e+00
6.522500000000e+02 8.411301445280e-02 -2.370781334518e-05 4.377235924014e+00
6.525000000000e+02 8.317269636336e-02 -1.929208958321e-05 4.435553135265e+00
6.527500000000e+02 8.209077790344e-02 -1.483482387296e-05 4.494435135074e+00
6.530000000000e+02 8.087058772744e-02 -1.036794473963e-05 4.553856176428e+00
6.532500000000e+02 7.951959649367e-02 -5.919163057838e-06 4.613788551451e+00
6.535000000000e+02 7.804944428368e-02 -1.511652613334e-06 4.674202683768e+00
6.537500000000e+02 7.647558580759e-02 2.835706862853e-06 4.735067241208e+00
6.540000000000e+02 7.481655119247e-02 7.107573646414e-06 4.796349272796e+00
6.542500000000e+02 7.309290368062e-02 1.129097101277e-05 4.858014362774e+00
6.545000000000e+02 7.132599481845e-02 1.537388079020e-05 4.920026796871e+00
6.547500000000e+02 6.953666669311e-02 1.934380958668e-05 4.982349729832e+00
6.550000000000e+02 6.774406085858e-02 2.318655430905e-05 5.044945347628e+00
6.552500000000e+02 6.596467343251e-02 2.688536483025e-05 5.107775010667e+00
6.555000000000e+02 6.421177686376e-02 3.042064798242e-05 5.170799372461e+00
6.557500000000e+02 6.249527171982e-02 3.377027980178e-05 5.233978468184e+00
6.560000000000e+02 6.082197361743e-02 3.691049874965e-05 5.297271768136e+00
6.562500000000e+02 5.919628281245e-02 3.981727555635e-05 5.360638210083e+00
6.565000000000e+02 5.762112315422e-02 4.246796111509e-05 5.424036200926e+00
6.567500000000e+02 5.609900855284e-02 4.484300018706e-05 5.487423621847e+00
6.570000000000e+02 5.463307070148e-02 4.692744926141e-05 5.550757826240e+00
6.572500000000e+02 5.322789517973e-02 4.871207000726e-05 5.613995665163e+00
6.575000000000e+02 5.189003894170e-02 5.019396286332e-05 5.677093545252e+00
6.577500000000e+02 5.062815240787e-02 5.137644921499e-05 5.740007514555e+00
6.580000000000e+02 4.945268551500e-02 5.226831920688e-05 5.802693407967e+00
6.582500000000e+02 4.837522017543e-02 5.288258774086e-05 5.865107013422e+00
6.585000000000e+02 4.740752194467e-02 5.323490934933e-05 5.927204288587e+00
6.587500000000e+02 4.656044592273e-02 5.334171790033e-05 5.988941583398e+00
6.590000000000e+02 4.584284867260e-02 5.321862594199e-05 6.050275875270e+00
6.592500000000e+02 4.526065660382e-02 5.287907937412e-05 6.111164984911e+00
6.595000000000e+02 4.481621352327e-02 5.233349196773e-05 6.171567782113e+00
6.597500000000e+02 4.450799116356e-02 5.158896583887e-05 6.231444341504e+00
6.600000000000e+02 4.433069120526e-02 5.064963322934e-05 6.290756065171e+00
6.602500000000e+02 4.427571349432e-02 4.951753795820e-05 6.349465751976e+00
6.605000000000e+02 4.433191436054e-02 4.819392048019e-05 6.407537643618e+00
6.607500000000e+02 4.448654504969e-02 4.668071609154e-05 6.464937423130e+00
6.610000000000e+02 4.472623963905e-02 4.498204534947e-05 6.521632190266e+00
6.612500000000e+02 4.503792321035e-02 4.310548752415e-05 6.577590441463e+00
6.615000000000e+02 4.540953175494e-02 4.106303524101e-05 6.632782033256e+00
6.617500000000e+02 4.583046743175e-02 3.887153304402e-05 6.687178153223e+00
6.620000000000e+02 4.629175628482e-02 3.655262051494e-05 6.740751322092e+00
6.622500000000e+02 4.678592052281e-02 3.413218965537e-05 6.793475384320e+00
6.625000000000e+02 4.730661695901e-02 3.163945718321e-05 6.845325541647e+00
6.627500000000e+02 4.784812290353e-02 2.910577397891e-05 6.896278367989e+00
6.630000000000e+02 4.840476774131e-02 2.656335372123e-05 6.946311856012e+00
6.632500000000e+02 4.897040701599e-02 2.404408244194e-05 6.995405442275e+00
6.635000000000e+02 4.953802364757e-02 2.157848464077e-05 7.043540036120e+00
6.637500000000e+02 5.009951369640e-02 1.919500312886e-05 7.090698025388e+00
6.640000000000e+02 5.064568476916e-02 1.691962247971e-05 7.136863286097e+00
6.642500000000e+02 5.116645736822e-02 1.477581989093e-05 7.182021159179e+00
6.645000000000e+02 5.165123323414e-02 1.278478104538e-05 7.226158422547e+00
6.647500000000e+02 5.208936991445e-02 1.096580701274e-05 7.269263250265e+00
6.650000000000e+02 5.247068962219e-02 9.336788554221e-06 7.311325165247e+00
6.652500000000e+02 5.278594964450e-02 7.914642264212e-06 7.352334989857e+00
6.655000000000e+02 5.302721020566e-02 6.715618553088e-06 7.392284786739e+00
6.657500000000e+02 5.318805899254e-02 5.755413606617e-06 7.431167822552e+00
6.660000000000e+02 5.326366686521e-02 5.049063975637e-06 7.468978515192e+00
6.662500000000e+02 5.325068284281e-02 4.610593963839e-06 7.505712397504e+00
6.665000000000e+02 5.314699191526e-02 4.452517602310e-06 7.541366072643e+00
6.667500000000e+02 5.295138548862e-02 4.585247492139e-06 7.575937194222e+00
6.670000000000e+02 5.266319030789e-02 5.016467379687e-06 7.609424418927e+00
6.672500000000e+02 5.228192204075e-02 5.750569405383e-06 7.641827389498e+00
6.675000000000e+02 5.180700265899e-02 6.788222232101e-06 7.673146689981e+00
6.677500000000e+02 5.123758939865e-02 8.126123054508e-06 7.703383827890e+00
6.680000000000e+02 5.057252462596e-02 9.756963118557e-06 7.732541193254e+00
6.682500000000e+02 4.981041873617e-02 1.166959105198e-05 7.760622042707e+00
6.685000000000e+02 4.894983989517e-02 1.384937229623e-05 7.787630467284e+00
6.687500000000e+02 4.798959123165e-02 1.627862248640e-05 7.813571384411e+00
6.690000000000e+02 4.692902689268e-02 1.893720670246e-05 7.838450520463e+00
6.692500000000e+02 4.576837420086e-02 2.180314029279e-05 7.862274414651e+00
6.695000000000e+02 4.450901537956e-02 2.485300932495e-05 7.885050421188e+00
6.697500000000e+02 4.315370170063e-02 2.806240989545e-05 7.906786723066e+00
6.700000000000e+02 4.170667787973e-02 3.140627922554e-05 7.927492351207e+00
6.702500000000e+02 4.017370766127e-02 3.485912315368e-05 7.947177206222e+00
6.705000000000e+02 3.856200827685e-02 3.839518421045e-05 7.965852086014e+00
6.707500000000e+02 3.688010496233e-02 4.198845919626e-05 7.983528709979e+00
6.710000000000e+02 3.513763171874e-02 4.561269512171e-05 8.000219743334e+00
6.712500000000e+02 3.334510322912e-02 4.924150862920e-05 8.015938817324e+00
6.715000000000e+02 3.151368737229e-02 5.284847447040e-05 8.030700544402e+00
6.717500000000e+02 2.965499781002e-02 5.640728037432e-05 8.044520526618e+00
6.720000000000e+02 2.778092715739e-02 5.989199919312e-05 8.057415355380e+00
6.722500000000e+02 2.590352559248e-02 6.327740666959e-05 8.069402603775e+00
6.725000000000e+02 2.403492741857e-02 6.653934931361e-05 8.080500806528e+00
6.727500000000e+02 2.218731517940e-02 6.965514713905e-05 8.090729432052e+00
6.730000000000e+02 2.037290859120e-02 7.260399771530e-05 8.100108839167e+00
6.732500000000e+02 1.860395958271e-02 7.536734171115e-05 8.108660224735e+00
6.735000000000e+02 1.689273517815e-02 7.792916438962e-05 8.116405553882e+00
6.737500000000e+02 1.525147136821e-02 8.027620200635e-05 8.123367478001e+00
6.740000000000e+02 1.369228556455e-02 8.239804577093e-05 8.129569237383e+00
6.742500000000e+02 1.222704033637e-02 8.428714019287e-05 8.135034545654e+00
6.745000000000e+02 1.086715885698e-02 8.593867806431e-05 8.139787460361e+00
6.747500000000e+02 9.623397804003e-03 8.735041620769e-05 8.143852236161e+00
6.750000000000e+02 8.505589686876e-03 8.852244471597e-05 8.147253162251e+00
6.752500000000e+02 7.522370840648e-03 8.945691492415e-05 8.150014385945e+00
6.755000000000e+02 6.680912549057e-03 9.015777876389e-05 8.152159720837e+00
6.757500000000e+02 5.986674588209e-03 9.063052193656e-05 8.153712445231e+00
6.760000000000e+02 5.443197079553e-03 9.088194721529e-05 8.154695090150e+00
6.762500000000e+02 5.051944570161e-03 9.092001993391e-05 8.155129221865e+00
6.765000000000e+02 4.812210315917e-03 9.075376683387e-05 8.155035218866e+00
6.767500000000e+02 4.721085981117e-03 9.039322870494e-05 8.154432051584e+00
6.770000000000e+02 4.773494257377e-03 8.984943024959e-05 8.153337062491e+00
6.772500000000e+02 4.962280614405e-03 8.913439099442e-05 8.151765756445e+00
6.775000000000e+02 5.278354119765e-03 8.826114810512e-05 8.149731598800e+00
6.777500000000e+02 5.710867803602e-03 8.724376038818e-05 8.147245829730e+00
6.780000000000e+02 6.247426707833e-03 8.609730498674e-05 8.144317295818e+00
6.782500000000e+02 6.874312225442e-03 8.483782258198e-05 8.140952300421e+00
6.785000000000e+02 7.576714059409e-03 8.348221212645e-05 8.137154478623e+00
6.787500000000e+02 8.338961736211e-03 8.204808473616e-05 8.132924696104e+00
6.790000000000e+02 9.144751209358e-03 8.055357533837e-05 8.128260975434e+00
6.792500000000e+02 9.977363512481e-03 7.901712534658e-05 8.123158448579e+00
6.795000000000e+02 1.081987559163e-02 7.745723164515e-05 8.117609339550e+00
6.797500000000e+02 1.165536391873e-02 7.589219141915e-05 8.111602975312e+00
6.800000000000e+02 1.246710290836e-02 7.433985789704e-05 8.105125825920e+00
6.802500000000e+02 1.323876005073e-02 7.281740776749e-05 8.098161573632e+00
6.805000000000e+02 1.395458919322e-02 7.134114385676e-05 8.090691210429e+00
6.807500000000e+02 1.459962248576e-02 6.992634744815e-05 8.082693163944e+00
6.810000000000e+02 1.515986008331e-02 6.858713859562e-05 8.074143448822e+00
6.812500000000e+02 1.562245547431e-02 6.733640101780e-05 8.065015844811e+00
6.815000000000e+02 1.597589283128e-02 6.618581137582e-05 8.055282097924e+00
6.817500000000e+02 1.621015160016e-02 6.514576689262e-05 8.044912144114e+00
6.820000000000e+02 1.631685345511e-02 6.422537290665e-05 8.033874350902e+00
6.822500000000e+02 1.628938561031e-02 6.343249487908e-05 8.022135777484e+00
6.825000000000e+02 1.612299611305e-02 6.277379799133e-05 8.009662447384e+00
6.827500000000e+02 1.581485686414e-02 6.225478507868e-05 7.996419631485e+00
6.830000000000e+02 1.536409075545e-02 6.187983790024e-05 7.982372139462e+00
6.832500000000e+02 1.477176271810e-02 6.165216311474e-05 7.967484613590e+00
6.835000000000e+02 1.404083308675e-02 6.157385548045e-05 7.951721824399e+00
6.837500000000e+02 1.317607661091e-02 6.164593118632e-05 7.935048962810e+00
6.840000000000e+02 1.218396841482e-02 6.186831889782e-05 7.917431927568e+00
6.842500000000e+02 1.107254157947e-02 6.223988785908e-05 7.898837603409e+00
6.845000000000e+02 9.851221396821e-03 6.275833779032e-05 7.879234129865e+00
6.847500000000e+02 8.530640622716e-03 6.342028220069e-05 7.858591155491e+00
6.850000000000e+02 7.122441955638e-03 6.422135359815e-05 7.836880078293e+00
6.852500000000e+02 5.639072688913e-03 6.515625688608e-05 7.814074267247e+00
6.855000000000e+02 4.093576156711e-03 6.621886987518e-05 7.790149268870e+00
6.857500000000e+02 2.499384245789e-03 6.740237765337e-05 7.765082990497e+00
6.860000000000e+02 8.701144440205e-04 6.869943647891e-05 7.738855864323e+00
6.862500000000e+02 -7.806252915958e-04 7.010234988503e-05 7.711450985790e+00
6.865000000000e+02 -2.439422986797e-03 7.160325292632e-05 7.682854235641e+00
6.867500000000e+02 -4.093236768906e-03 7.319434138350e-05 7.653054369602e+00
6.870000000000e+02 -5.729557687620e-03 7.486804203005e-05 7.622043089973e+00
6.872500000000e+02 -7.336559907468e-03 7.661717746299e-05 7.589815093535e+00
6.875000000000e+02 -8.903236233575e-03 7.843515757686e-05 7.556368088252e+00
6.877500000000e+02 -1.041952208012e-02 8.031610543044e-05 7.521702797014e+00
6.880000000000e+02 -1.187640300831e-02 8.225495378228e-05 7.485822927066e+00
6.882500000000e+02 -1.326601025049e-02 8.424747802130e-05 7.448735129234e+00
6.885000000000e+02 -1.458169863496e-02 8.629030698129e-05 7.410448924298e+00
6.887500000000e+02 -1.581811143765e-02 8.838090808616e-05 7.370976621514e+00
6.890000000000e+02 -1.697122733583e-02 9.051750666339e-05 7.330333211272e+00
6.892500000000e+02 -1.803839049753e-02 9.269898500455e-05 7.288536241099e+00
6.895000000000e+02 -1.901832560027e-02 9.492468891445e-05 7.245605684597e+00
6.897500000000e+02 -1.991113353381e-02 9.719430709687e-05 7.201563788827e+00
6.900000000000e+02 -2.071827088557e-02 9.950767923869e-05 7.156434915654e+00
6.902500000000e+02 -2.144251062225e-02 1.018645801743e-04 7.110245368663e+00
6.905000000000e+02 -2.208788692505e-02 1.042645123490e-04 7.063023221126e+00
6.907500000000e+02 -2.265962053616e-02 1.067064766000e-04 7.014798130868e+00
6.910000000000e+02 -2.316402704964e-02 1.091888115886e-04 6.965601152676e+00
6.912500000000e+02 -2.360840914854e-02 1.117089978991e-04 6.915464555128e+00
6.915000000000e+02 -2.400093083744e-02 1.142635565057e-04 6.864421631245e+00
6.917500000000e+02 -2.435047671418e-02 1.168478739221e-04 6.812506512627e+00
6.920000000000e+02 -2.466649799925e-02 1.194561763246e-04 6.759753989381e+00
6.922500000000e+02 -2.495884629690e-02 1.220813944712e-04 6.706199335413e+00
6.925000000000e+02 -2.523759731419e-02 1.247151405672e-04 6.651878135123e+00
6.927500000000e+02 -2.551286863488e-02 1.273477133815e-04 6.596826124730e+00
6.930000000000e+02 -2.579463317429e-02 1.299681468809e-04 6.541079035158e+00
6.932500000000e+02 -2.609253267439e-02 1.325642483062e-04 6.484672450678e+00
6.935000000000e+02 -2.641569356152e-02 1.351226293757e-04 6.427641672039e+00
6.937500000000e+02 -2.677254930800e-02 1.376288904889e-04 6.370021595479e+00
6.940000000000e+02 -2.717067204202e-02 1.400677100262e-04 6.311846599858e+00
6.942500000000e+02 -2.761661667374e-02 1.424230184927e-04 6.253150446240e+00
6.945000000000e+02 -2.811578050535e-02 1.446781650341e-04 6.193966192361e+00
6.947500000000e+02 -2.867228113143e-02 1.468160999361e-04 6.134326117391e+00
6.950000000000e+02 -2.928885520293e-02 1.488195731189e-04 6.074261661571e+00
6.952500000000e+02 -2.996678029078e-02 1.506713471140e-04 6.013803377935e+00
6.955000000000e+02 -3.070582178852e-02 1.523544187548e-04 5.952980899913e+00
6.957500000000e+02 -3.150420636393e-02 1.538522496534e-04 5.891822920409e+00
6.960000000000e+02 -3.235862315261e-02 1.551489992127e-04 5.830357185926e+00
6.962500000000e+02 -3.326425331823e-02 1.562297584839e-04 5.768610502855e+00
6.965000000000e+02 -3.421482861646e-02 1.570807807696e-04 5.706608759903e+00
6.967500000000e+02 -3.520271792246e-02 1.576897047130e-04 5.644376959395e+00
6.970000000000e+02 -3.621904231677e-02 1.580457684204e-04 5.581939265985e+00
6.972500000000e+02 -3.725381529128e-02 1.581400066387e-04 5.519319062211e+00
6.975000000000e+02 -3.829610781101e-02 1.579654323329e-04 5.456539018451e+00
6.977500000000e+02 -3.933423562840e-02 1.575171980790e-04 5.393621173389e+00
6.980000000000e+02 -4.035596312733e-02 1.567927294531e-04 5.330587019018e+00
6.982500000000e+02 -4.134872401652e-02 1.557918350067e-04 5.267457597112e+00
6.985000000000e+02 -4.229985481429e-02 1.545167877598e-04 5.204253601767e+00
6.987500000000e+02 -4.319683316941e-02 1.529723669350e-04 5.140995481589e+00
6.990000000000e+02 -4.402752389116e-02 1.511658711665e-04 5.077703548688e+00
6.992500000000e+02 -4.478042666588e-02 1.491070963009e-04 5.014398087853e+00
6.995000000000e+02 -4.544491888766e-02 1.468082717412e-04 4.951099462452e+00
6.997500000000e+02 -4.601148902044e-02 1.442839569459e-04 4.887828216801e+00
7.000000000000e+02 -4.647196628598e-02 1.415509182632e-04 4.824605178812e+00
7.002500000000e+02 -4.681972722665e-02 1.386279604173e-04 4.761451551713e+00
7.005000000000e+02 -4.704987943256e-02 1.355357266529e-04 4.698388998912e+00
7.007500000000e+02 -4.715943098445e-02 1.322964941818e-04 4.635439723883e+00
7.010000000000e+02 -4.714742080799e-02 1.289339306715e-04 4.572626536026e+00
7.012500000000e+02 -4.701501555931e-02 1.254728341203e-04 4.509972906990e+00
7.015000000000e+02 -4.676558432426e-02 1.219388823165e-04 4.447503016730e+00
7.017500000000e+02 -4.640471677000e-02 1.183583453817e-04 4.385241785215e+00
7.020000000000e+02 -4.594022129217e-02 1.147578266171e-04 4.323214892347e+00
7.022500000000e+02 -4.538206488064e-02 1.111639808168e-04 4.261448785063e+00
7.025000000000e+02 -4.474228353947e-02 1.076032568723e-04 4.199970671292e+00
7.027500000000e+02 -4.403484953429e-02 1.041016575717e-04 4.138808499596e+00
7.030000000000e+02 -4.327549043691e-02 1.006845043075e-04 4.077990929685e+00
7.032500000000e+02 -4.248148173154e-02 9.737623133538e-05 4.017547285507e+00
7.035000000000e+02 -4.167139352706e-02 9.420020181578e-05 3.957507503115e+00
7.037500000000e+02 -4.086481534633e-02 9.117855218765e-05 3.897902060615e+00
7.040000000000e+02 -4.008204782973e-02 8.833205901271e-05 3.838761902123e+00
7.042500000000e+02 -3.934377404551e-02 8.568003515866e-05 3.780118352647e+00
7.045000000000e+02 -3.867071574917e-02 8.324024515366e-05 3.722003017268e+00
7.047500000000e+02 -3.808327601221e-02 8.102884787212e-05 3.664447678137e+00
7.050000000000e+02 -3.760117843058e-02 7.906035573868e-05 3.607484180281e+00
7.052500000000e+02 -3.724310769486e-02 7.734761036218e-05 3.551144309658e+00
7.055000000000e+02 -3.702636023406e-02 7.590178187245e-05 3.495459669498e+00
7.057500000000e+02 -3.696650935506e-02 7.473236188960e-05 3.440461541093e+00
7.060000000000e+02 -3.707709600772e-02 7.384717724265e-05 3.386180749318e+00
7.062500000000e+02 -3.736934939895e-02 7.325239532563e-05 3.332647518362e+00
7.065000000000e+02 -3.785194739692e-02 7.295254840581e-05 3.279891331581e+00
7.067500000000e+02 -3.853081593864e-02 7.295051973488e-05 3.227940778641e+00
7.070000000000e+02 -3.940898021561e-02 7.324754021484e-05 3.176823413002e+00
7.072500000000e+02 -4.048646809829e-02 7.384317685083e-05 3.126565611488e+00
7.075000000000e+02 -4.176026347632e-02 7.473528526952e-05 3.077192424840e+00
7.077500000000e+02 -4.322432331344e-02 7.591997775419e-05 3.028727451265e+00
7.080000000000e+02 -4.486964489762e-02 7.739154370867e-05 2.981192697003e+00
7.082500000000e+02 -4.668439736477e-02 7.914238652193e-05 2.934608464905e+00
7.085000000000e+02 -4.865410226066e-02 8.116292005605e-05 2.888993234228e+00
7.087500000000e+02 -5.076187106694e-02 8.344147833081e-05 2.844363566259e+00
7.090000000000e+02 -5.298868826654e-02 8.596421272056e-05 2.800734017281e+00
7.092500000000e+02 -5.531373646243e-02 8.871499676569e-05 2.758117068125e+00
7.095000000000e+02 -5.771475593991e-02 9.167534105686e-05 2.716523070567e+00
7.097500000000e+02 -6.016843067748e-02 9.482433102032e-05 2.675960211947e+00
7.100000000000e+02 -6.265079213494e-02 9.813860007593e-05 2.636434498960e+00
7.102500000000e+02 -6.513763198961e-02 1.015923403742e-04 2.597949761436e+00
7.105000000000e+02 -6.760491500383e-02 1.051573631241e-04 2.560507676788e+00
7.107500000000e+02 -7.002918357272e-02 1.088032161463e-04 2.524107815346e+00
7.110000000000e+02 -7.238794571748e-02 1.124973632659e-04 2.488747707098e+00
7.112500000000e+02 -7.466003987467e-02 1.162054310253e-04 2.454422928363e+00
7.115000000000e+02 -7.682596365463e-02 1.198915187220e-04 2.421127215917e+00
7.117500000000e+02 -7.886817528139e-02 1.235185789390e-04 2.388852588061e+00
7.120000000000e+02 -8.077134530779e-02 1.270488569309e-04 2.357589498297e+00
7.122500000000e+02 -8.252256136451e-02 1.304443693634e-04 2.327327003451e+00
7.125000000000e+02 -8.411148934630e-02 1.336674623262e-04 2.298052944175e+00
7.127500000000e+02 -8.553048616855e-02 1.366814076857e-04 2.269754141621e+00
7.130000000000e+02 -8.677464342779e-02 1.394509565125e-04 2.242416608114e+00
7.132500000000e+02 -8.784180295394e-02 1.419429865114e-04 2.216025761579e+00
7.135000000000e+02 -8.873249305992e-02 1.441270646036e-04 2.190566644737e+00
7.137500000000e+02 -8.944984260894e-02 1.459760635930e-04 2.166024147308e+00
7.140000000000e+02 -8.999941870246e-02 1.474666999111e-04 2.142383216049e+00
7.142500000000e+02 -9.038904811799e-02 1.485800615055e-04 2.119629065287e+00
7.145000000000e+02 -9.062857978464e-02 1.493020411954e-04 2.097747364557e+00
7.147500000000e+02 -9.072962517357e-02 1.496237303487e-04 2.076724413591e+00
7.150000000000e+02 -9.070526151844e-02 1.495417097554e-04 2.056547283095e+00
7.152500000000e+02 -9.056973438953e-02 1.490583042226e-04 2.037203948963e+00
7.155000000000e+02 -9.033813093819e-02 1.481817014121e-04 2.018683377594e+00
7.157500000000e+02 -9.002605944416e-02 1.469259982985e-04 2.000975589195e+00
7.160000000000e+02 -8.964933274417e-02 1.453111432627e-04 1.984071687518e+00
7.162500000000e+02 -8.922366633134e-02 1.433627776775e-04 1.967963861347e+00
7.165000000000e+02 -8.876439005620e-02 1.411119503529e-04 1.952645338050e+00
7.167500000000e+02 -8.828620304748e-02 1.385947682438e-04 1.938110350256e+00
7.170000000000e+02 -8.780293972874e-02 1.358518804698e-04 1.924354023888e+00
7.172500000000e+02 -8.732739288319e-02 1.329279136064e-04 1.911372309388e+00
7.175000000000e+02 -8.687115620057e-02 1.298707555840e-04 1.899161837306e+00
7.177500000000e+02 -8.644452256359e-02 1.267307894136e-04 1.887719833498e+00
7.180000000000e+02 -8.605640602686e-02 1.235600111173e-04 1.877043968033e+00
7.182500000000e+02 -8.571431225924e-02 1.204111047874e-04 1.867132280090e+00
7.185000000000e+02 -8.542433192303e-02 1.173364552495e-04 1.857983047698e+00
7.187500000000e+02 -8.519117141763e-02 1.143871419816e-04 1.849594743628e+00
7.190000000000e+02 -8.501820391833e-02 1.116119312173e-04 1.841965968460e+00
7.192500000000e+02 -8.490754426599e-02 1.090562962255e-04 1.835095440635e+00
7.195000000000e+02 -8.486014093516e-02 1.067615107460e-04 1.828981993361e+00
7.197500000000e+02 -8.487588113149e-02 1.047638094079e-04 1.823624652231e+00
7.200000000000e+02 -8.495370527271e-02 1.030936879644e-04 1.819022704441e+00
7.202500000000e+02 -8.509172715385e-02 1.017753422397e-04 1.815175825694e+00
7.205000000000e+02 -8.528735614386e-02 1.008262718698e-04 1.812084235588e+00
7.207500000000e+02 -8.553741806732e-02 1.002570608062e-04 1.809748880796e+00
7.210000000000e+02 -8.583827183507e-02 1.000713425322e-04 1.808171640796e+00
7.212500000000e+02 -8.618591895419e-02 1.002659426473e-04 1.807355551345e+00
7.215000000000e+02 -8.657610486498e-02 1.008312152366e-04 1.807305013531e+00
7.217500000000e+02 -8.700440813958e-02 1.017514956162e-04 1.808026039873e+00
7.220000000000e+02 -8.746632096636e-02 1.030057518386e-04 1.809526426864e+00
7.222500000000e+02 -8.795731756471e-02 1.045682774493e-04 1.811815954805e+00
7.225000000000e+02 -8.847291456446e-02 1.064095139285e-04 1.814906511147e+00
7.227500000000e+02 -8.900872230870e-02 1.084969398127e-04 1.818812169843e+00
7.230000000000e+02 -8.956049343893e-02 1.107959520978e-04 1.823549239233e+00
7.232500000000e+02 -9.012416460464e-02 1.132707791330e-04 1.829136208070e+00
7.235000000000e+02 -9.069590144755e-02 1.158853529363e-04 1.835593661213e+00
7.237500000000e+02 -9.127213985599e-02 1.186041528951e-04 1.842944103546e+00
7.240000000000e+02 -9.184962948812e-02 1.213929818468e-04 1.851211731361e+00
7.242500000000e+02 -9.242547749721e-02 1.242196644825e-04 1.860422143558e+00
7.245000000000e+02 -9.299719289057e-02 1.270546502754e-04 1.870602003126e+00
7.247500000000e+02 -9.356272467254e-02 1.298714956948e-04 1.881778657899e+00
7.250000000000e+02 -9.412050931338e-02 1.326472409510e-04 1.893979736422e+00
7.252500000000e+02 -9.466949850452e-02 1.353626195238e-04 1.907232724036e+00
7.255000000000e+02 -9.520919402648e-02 1.380021371279e-04 1.921564537956e+00
7.257500000000e+02 -9.573967305583e-02 1.405540055074e-04 1.937001107005e+00
7.260000000000e+02 -9.626160297687e-02 1.430099220002e-04 1.953566974388e+00
7.262500000000e+02 -9.677625805461e-02 1.453647454610e-04 1.971284913344e+00
7.265000000000e+02 -9.728551797696e-02 1.476160536769e-04 1.990175585162e+00
7.267500000000e+02 -9.779186087042e-02 1.497636689224e-04 2.010257225562e+00
7.270000000000e+02 -9.829833712571e-02 1.518091282431e-04 2.031545382293e+00
7.272500000000e+02 -9.880853464003e-02 1.537552177373e-04 2.054052671623e+00
7.275000000000e+02 -9.932650846829e-02 1.556055494464e-04 2.077788611500e+00
7.277500000000e+02 -9.985669604583e-02 1.573642686180e-04 2.102759464152e+00
7.280000000000e+02 -1.004037889725e-01 1.590358980151e-04 2.128968163162e+00
7.282500000000e+02 -1.009725829694e-01 1.606253152108e-04 2.156414248237e+00
7.285000000000e+02 -1.015677843192e-01 1.621378365228e-04 2.185093886151e+00
7.287500000000e+02 -1.021937977015e-01 1.635794361387e-04 2.214999894508e+00
7.290000000000e+02 -1.028544841931e-01 1.649569935424e-04 2.246121847414e+00
7.292500000000e+02 -1.035529195425e-01 1.662785578816e-04 2.278446176598e+00
7.295000000000e+02 -1.042911544810e-01 1.675535413037e-04 2.311956329868e+00
7.297500000000e+02 -1.050700043339e-01 1.687928149379e-04 2.346632934202e+00
7.300000000000e+02 -1.058888809503e-01 1.700086448355e-04 2.382453987607e+00
7.302500000000e+02 -1.067456896165e-01 1.712144493128e-04 2.419395029806e+00
7.305000000000e+02 -1.076367950901e-01 1.724244360775e-04 2.457429339469e+00
7.307500000000e+02 -1.085570677733e-01 1.736530679375e-04 2.496528114349e+00
7.310000000000e+02 -1.095000049657e-01 1.749144321646e-04 2.536660647385e+00
7.312500000000e+02 -1.104579150751e-01 1.762215653229e-04 2.577794513128e+00
7.315000000000e+02 -1.114221508467e-01 1.775857845379e-04 2.619895731698e+00
7.317500000000e+02 -1.123833639310e-01 1.790160782608e-04 2.662928965075e+00
7.320000000000e+02 -1.133317595963e-01 1.805185972556e-04 2.706857729019e+00
7.322500000000e+02 -1.142573321334e-01 1.820962580393e-04 2.751644605936e+00
7.325000000000e+02 -1.151500595818e-01 1.837484812441e-04 2.797251518301e+00
7.327500000000e+02 -1.160000556297e-01 1.854710395619e-04 2.843640009886e+00
7.330000000000e+02 -1.167976776385e-01 1.872560035602e-04 2.890771559101e+00
7.332500000000e+02 -1.175335994889e-01 1.890917666807e-04 2.938607923615e+00
7.335000000000e+02 -1.181988647615e-01 1.909631306234e-04 2.987111499793e+00
7.337500000000e+02 -1.187849406390e-01 1.928514356532e-04 3.036245667223e+00
7.340000000000e+02 -1.192837817953e-01 1.947347562675e-04 3.085975140417e+00
7.342500000000e+02 -1.196879181445e-01 1.965881683771e-04 3.136266285861e+00
7.345000000000e+02 -1.199905661018e-01 1.983841172193e-04 3.187087402649e+00
7.347500000000e+02 -1.201857524741e-01 2.000929103523e-04 3.238408965425e+00
7.350000000000e+02 -1.202684415293e-01 2.016833506821e-04 3.290203800102e+00
7.352500000000e+02 -1.202346360644e-01 2.031235116673e-04 3.342447223090e+00
7.355000000000e+02 -1.200814402796e-01 2.043816258933e-04 3.395117121081e+00
7.357500000000e+02 -1.198070696929e-01 2.054270758513e-04 3.448193984785e+00
7.360000000000e+02 -1.194108077252e-01 2.062313615431e-04 3.501660898221e+00
7.362500000000e+02 -1.188929160614e-01 2.067689859818e-04 3.555503496606e+00
7.365000000000e+02 -1.182545305081e-01 2.070182190104e-04 3.609709874806e+00
7.367500000000e+02 -1.174975593837e-01 2.069616197360e-04 3.664270475326e+00
7.370000000000e+02 -1.166246199137e-01 2.065863009517e-04 3.719177942462e+00
7.372500000000e+02 -1.156390436605e-01 2.058839380501e-04 3.774426927641e+00
7.375000000000e+02 -1.145449442093e-01 2.048505294223e-04 3.830013879037e+00
7.377500000000e+02 -1.133473619007e-01 2.034860151169e-04 3.885936771942e+00
7.380000000000e+02 -1.120524375635e-01 2.017937979656e-04 3.942194826079e+00
7.382500000000e+02 -1.106675954098e-01 1.997803294840e-04 3.998788172427e+00
7.385000000000e+02 -1.092016660847e-01 1.974548217435e-04 4.055717514653e+00
7.387500000000e+02 -1.076649111392e-01 1.948291696961e-04 4.112983774111e+00
7.390000000000e+02 -1.060689009339e-01 1.919181047166e-04 4.170587750126e+00
7.392500000000e+02 -1.044262380034e-01 1.887395936900e-04 4.228529788037e+00
7.395000000000e+02 -1.027501227048e-01 1.853153507926e-04 4.286809496733e+00
7.397500000000e+02 -1.010538105839e-01 1.816714014233e-04 4.345425504476e+00
7.400000000000e+02 -9.935002234212e-02 1.778385541088e-04 4.404375265848e+00
7.402500000000e+02 -9.765038781353e-02 1.738526447898e-04 4.463654916909e+00
7.405000000000e+02 -9.596500815917e-02 1.697544295192e-04 4.523259171263e+00
7.407500000000e+02 -9.430221013310e-02 1.655890653252e-04 4.583181245055e+00
7.410000000000e+02 -9.266854264649e-02 1.614051475354e-04 4.643412795304e+00
7.412500000000e+02 -9.106902821876e-02 1.572533378561e-04 4.703943866115e+00
7.415000000000e+02 -8.950765027622e-02 1.531847203385e-04 4.764762811555e+00
7.417500000000e+02 -8.798800235899e-02 1.492490239770e-04 4.825856217655e+00
7.420000000000e+02 -8.651400511492e-02 1.454928750606e-04 4.887208812172e+00
7.422500000000e+02 -8.509057425682e-02 1.419582679369e-04 4.948803360582e+00
7.425000000000e+02 -8.372411227391e-02 1.386814248632e-04 5.010620593277e+00
7.427500000000e+02 -8.242272937867e-02 1.356921435955e-04 5.072639146706e+00
7.430000000000e+02 -8.119612085214e-02 1.330137028075e-04 5.134835571266e+00
7.432500000000e+02 -8.005509124280e-02 1.306632767930e-04 5.197184389101e+00
7.435000000000e+02 -7.901076117771e-02 1.286527904540e-04 5.259658238441e+00
7.437500000000e+02 -7.807355563892e-02 1.269900234052e-04 5.322228077796e+00
7.440000000000e+02 -7.725210556915e-02 1.256797997209e-04 5.384863461435e+00
7.442500000000e+02 -7.655222366368e-02 1.247250211166e-04 5.447532847030e+00
7.445000000000e+02 -7.597610653122e-02 1.241273895410e-04 5.510203923044e+00
7.447500000000e+02 -7.552189278047e-02 1.238876674655e-04 5.572843917592e+00
7.450000000000e+02 -7.518365538785e-02 1.240054326402e-04 5.635419864126e+00
7.452500000000e+02 -7.495184767960e-02 1.244783372374e-04 5.697898800130e+00
7.455000000000e+02 -7.481415167346e-02 1.253010030603e-04 5.760247889036e+00
7.457500000000e+02 -7.475662043119e-02 1.264637191708e-04 5.822434463931e+00
7.460000000000e+02 -7.476495860201e-02 1.279511788285e-04 5.884426007890e+00
7.462500000000e+02 -7.482576182153e-02 1.297414573748e-04 5.946190092449e+00
7.465000000000e+02 -7.492754384472e-02 1.318054155331e-04 6.007694312855e+00
7.467500000000e+02 -7.506140221175e-02 1.341067874913e-04 6.068906242488e+00
7.470000000000e+02 -7.522123860959e-02 1.366029231580e-04 6.129793452334e+00
7.472500000000e+02 -7.540350311909e-02 1.392461753260e-04 6.190323599188e+00
7.475000000000e+02 -7.560652098097e-02 1.419858252782e-04 6.250464612826e+00
7.477500000000e+02 -7.582950696772e-02 1.447703565396e-04 6.310184953648e+00
7.480000000000e+02 -7.607144191949e-02 1.475498242766e-04 6.369453945785e+00
7.482500000000e+02 -7.632998935442e-02 1.502780313653e-04 6.428242133688e+00
7.485000000000e+02 -7.660063540738e-02 1.529142868094e-04 6.486521630928e+00
7.487500000000e+02 -7.687620164335e-02 1.554245778544e-04 6.544266431273e+00
7.490000000000e+02 -7.714680700302e-02 1.577820061830e-04 6.601452626417e+00
7.492500000000e+02 -7.740029950351e-02 1.599664829145e-04 6.658058519579e+00
7.495000000000e+02 -7.762309584424e-02 1.619638341446e-04 6.714064617662e+00
7.497500000000e+02 -7.780130379139e-02 1.637644714267e-04 6.769453498511e+00
7.500000000000e+02 -7.792197166127e-02 1.653618493134e-04 6.824209589943e+00
7.502500000000e+02 -7.797427194467e-02 1.667509425588e-04 6.878318865687e+00
7.505000000000e+02 -7.795045812357e-02 1.679270191622e-04 6.931768515098e+00
7.507500000000e+02 -7.784645806765e-02 1.688849093896e-04 6.984546619455e+00
7.510000000000e+02 -7.766202925323e-02 1.696188104002e-04 7.036641874770e+00
7.512500000000e+02 -7.740046289269e-02 1.701226674521e-04 7.088043381022e+00
7.515000000000e+02 -7.706790425534e-02 1.703910484493e-04 7.138740535619e+00
7.517500000000e+02 -7.667238915154e-02 1.704203439223e-04 7.188723006519e+00
7.520000000000e+02 -7.622275070234e-02 1.702100947634e-04 7.237980786766e+00
7.522500000000e+02 -7.572756196151e-02 1.697642090308e-04 7.286504321182e+00
7.525000000000e+02 -7.519424560010e-02 1.690918360698e-04 7.334284641099e+00
7.527500000000e+02 -7.462848041392e-02 1.682077862686e-04 7.381313514594e+00
7.530000000000e+02 -7.403395117182e-02 1.671323600074e-04 7.427583548210e+00
7.532500000000e+02 -7.341245272804e-02 1.658906241307e-04 7.473088230168e+00
7.535000000000e+02 -7.276430245467e-02 1.645111971311e-04 7.517821911835e+00
7.537500000000e+02 -7.208895781179e-02 1.630246648240e-04 7.561779702625e+00
7.540000000000e+02 -7.138572351646e-02 1.614618743931e-04 7.604957298998e+00
7.542500000000e+02 -7.065442454529e-02 1.598522818238e-04 7.647350775773e+00
7.545000000000e+02 -6.989592285369e-02 1.582225369618e-04 7.688956342408e+00
7.547500000000e+02 -6.911240087012e-02 1.565954807589e-04 7.729770108941e+00
7.550000000000e+02 -6.830736716204e-02 1.549896128164e-04 7.769787880296e+00
7.552500000000e+02 -6.748538886608e-02 1.534190369832e-04 7.809005000643e+00
7.555000000000e+02 -6.665159852388e-02 1.518937705573e-04 7.847416261794e+00
7.557500000000e+02 -6.581105372937e-02 1.504205196741e-04 7.885015873436e+00
7.560000000000e+02 -6.496805618287e-02 1.490035218693e-04 7.921797505268e+00
7.562500000000e+02 -6.412552654641e-02 1.476453116701e-04 7.957754367653e+00
7.565000000000e+02 -6.328453340860e-02 1.463474334353e-04 7.992879328586e+00
7.567500000000e+02 -6.244403896385e-02 1.451108774488e-04 8.027165034671e+00
7.570000000000e+02 -6.160090136153e-02 1.439361890526e-04 8.060604031088e+00
7.572500000000e+02 -6.075012025607e-02 1.428232620863e-04 8.093188840386e+00
7.575000000000e+02 -5.988530090794e-02 1.417708623464e-04 8.124912015204e+00
7.577500000000e+02 -5.899926095060e-02 1.407759859877e-04 8.155766134403e+00
7.580000000000e+02 -5.808471056541e-02 1.398331715126e-04 8.185743764449e+00
7.582500000000e+02 -5.713491918803e-02 1.389339183238e-04 8.214837385320e+00
7.585000000000e+02 -5.614428942437e-02 1.380662813993e-04 8.243039287179e+00
7.587500000000e+02 -5.510879079176e-02 1.372146817114e-04 8.270341468179e+00
7.590000000000e+02 -5.402620953395e-02 1.363602026858e-04 8.296735532601e+00
7.592500000000e+02 -5.289621103663e-02 1.354811787958e-04 8.322212609616e+00
7.595000000000e+02 -5.172023641670e-02 1.345540351899e-04 8.346763306718e+00
7.597500000000e+02 -5.050126233556e-02 1.335543515078e-04 8.370377693353e+00
7.600000000000e+02 -4.924347823313e-02 1.324580512687e-04 8.393045320951e+00
7.602500000000e+02 -4.795194052743e-02 1.312425995566e-04 8.414755279440e+00
7.605000000000e+02 -4.663224590090e-02 1.298880716934e-04 8.435496273947e+00
7.607500000000e+02 -4.529027225992e-02 1.283780423178e-04 8.455256719754e+00
7.610000000000e+02 -4.393200716309e-02 1.267002392942e-04 8.474024839813e+00
7.612500000000e+02 -4.256348041034e-02 1.248469353764e-04 8.491788762085e+00
7.615000000000e+02 -4.119077981290e-02 1.228150699747e-04 8.508536597749e+00
7.617500000000e+02 -3.982014274972e-02 1.206061583378e-04 8.524256507661e+00
7.620000000000e+02 -3.845807677566e-02 1.182260197721e-04 8.538936741410e+00
7.622500000000e+02 -3.711148805218e-02 1.156844130754e-04 8.552565662624e+00
7.625000000000e+02 -3.578776922824e-02 1.129946192952e-04 8.565131750630e+00
7.627500000000e+02 -3.449483211428e-02 1.101730484580e-04 8.576623596893e+00
7.630000000000e+02 -3.324105422841e-02 1.072388669005e-04 8.587029889293e+00
7.632500000000e+02 -3.203514504196e-02 1.042137187355e-04 8.596339404734e+00
7.635000000000e+02 -3.088592656924e-02 1.011215042977e-04 8.604541001728e+00
7.637500000000e+02 -2.980205544467e-02 9.798821125667e-05 8.611623632425e+00
7.640000000000e+02 -2.879170336176e-02 9.484175548863e-05 8.617576365236e+00
7.642500000000e+02 -2.786222912087e-02 9.171180992928e-05 8.622388423167e+00
7.645000000000e+02 -2.701987418432e-02 8.862957240643e-05 8.626049243388e+00
7.647500000000e+02 -2.626950462249e-02 8.562744043944e-05 8.628548543698e+00
7.650000000000e+02 -2.561442427919e-02 8.273856295343e-05 8.629876400992e+00
7.652500000000e+02 -2.505627089288e-02 7.999632688194e-05 8.630023334737e+00
7.655000000000e+02 -2.459499866523e-02 7.743377775388e-05 8.628980385122e+00
7.657500000000e+02 -2.422894427855e-02 7.508283671623e-05 8.626739196128e+00
7.660000000000e+02 -2.395496127910e-02 7.297353694843e-05 8.623292081094e+00
7.662500000000e+02 -2.376860676011e-02 7.113325871694e-05 8.618632083583e+00
7.665000000000e+02 -2.366435821012e-02 6.958602256962e-05 8.612753019286e+00
7.667500000000e+02 -2.363584031374e-02 6.835187973275e-05 8.605649519536e+00
7.670000000000e+02 -2.367604117850e-02 6.744639321296e-05 8.597317053916e+00
7.672500000000e+02 -2.377750347599e-02 6.688011522696e-05 8.587751943720e+00
7.675000000000e+02 -2.393248077313e-02 6.665847700135e-05 8.576951386949e+00
7.677500000000e+02 -2.413305328197e-02 6.678176952876e-05 8.564913457558e+00
7.680000000000e+02 -2.437120581356e-02 6.724526423338e-05 8.551637132790e+00
7.682500000000e+02 -2.463887148968e-02 6.803939008104e-05 8.537122295746e+00
7.685000000000e+02 -2.492795202788e-02 6.915002371558e-05 8.521369769766e+00
7.687500000000e+02 -2.523032357251e-02 7.055893139080e-05 8.504381339701e+00
7.690000000000e+02 -2.553783958990e-02 7.224424952312e-05 8.486159776334e+00
7.692500000000e+02 -2.584234201482e-02 7.418097372214e-05 8.466708883763e+00
7.695000000000e+02 -2.613568657132e-02 7.634146926741e-05 8.446033527000e+00
7.697500000000e+02 -2.640978917550e-02 7.869597798293e-05 8.424139671872e+00
7.700000000000e+02 -2.665669390779e-02 8.121308407996e-05 8.401034407375e+00
7.702500000000e+02 -2.686866399576e-02 8.386010104403e-05 8.376725987065e+00
7.705000000000e+02 -2.703828906685e-02 8.660349860823e-05 8.351223838967e+00
7.707500000000e+02 -2.715860498160e-02 8.940932338303e-05 8.324538579085e+00
7.710000000000e+02 -2.722321816260e-02 9.224353629014e-05 8.296682013117e+00
7.712500000000e+02 -2.722642689888e-02 9.507233833794e-05 8.267667131383e+00
7.715000000000e+02 -2.716333085585e-02 9.786248968782e-05 8.237508081392e+00
7.717500000000e+02 -2.702992531491e-02 1.005816140597e-04 8.206220161371e+00
7.720000000000e+02 -2.682316992748e-02 1.031985015412e-04 8.173819767029e+00
7.722500000000e+02 -2.654103475674e-02 1.056833969047e-04 8.140324374170e+00
7.725000000000e+02 -2.618251622108e-02 1.080083039156e-04 8.105752475279e+00
7.727500000000e+02 -2.574762940700e-02 1.101472085717e-04 8.070123552971e+00
7.730000000000e+02 -2.523737332666e-02 1.120762928184e-04 8.033458010505e+00
7.732500000000e+02 -2.465367759349e-02 1.137742170582e-04 7.995777139248e+00
7.735000000000e+02 -2.399932934073e-02 1.152222918245e-04 7.957103045384e+00
7.737500000000e+02 -2.327788905276e-02 1.164045981554e-04 7.917458612223e+00
7.740000000000e+02 -2.249359512357e-02 1.173080863604e-04 7.876867423911e+00
7.742500000000e+02 -2.165126410181e-02 1.179226649235e-04 7.835353720537e+00
7.745000000000e+02 -2.075618702868e-02 1.182411768967e-04 7.792942328917e+00
7.747500000000e+02 -1.981402588654e-02 1.182593674973e-04 7.749658592896e+00
7.750000000000e+02 -1.883071203554e-02 1.179758169223e-04 7.705528319874e+00
7.752500000000e+02 -1.781234736004e-02 1.173918258440e-04 7.660577708428e+00
7.755000000000e+02 -1.676510982620e-02 1.165112498176e-04 7.614833277609e+00
7.757500000000e+02 -1.569516366861e-02 1.153403981251e-04 7.568321812660e+00
7.760000000000e+02 -1.460857402744e-02 1.138877995555e-04 7.521070296857e+00
7.762500000000e+02 -1.351122603052e-02 1.121640107120e-04 7.473105847674e+00
7.765000000000e+02 -1.240874741235e-02 1.101814191805e-04 7.424455670710e+00
7.767500000000e+02 -1.130643523420e-02 1.079540476379e-04 7.375147004031e+00
7.770000000000e+02 -1.020918658743e-02 1.054972980130e-04 7.325207071172e+00
7.772500000000e+02 -9.121433491900e-03 1.028278324686e-04 7.274663045173e+00
7.775000000000e+02 -8.047083811253e-03 9.996339147342e-05 7.223542019025e+00
7.777500000000e+02 -6.989470571842e-03 9.692262122737e-05 7.171870972166e+00
7.780000000000e+02 -5.951309688233e-03 9.372491959928e-05 7.119676758262e+00
7.782500000000e+02 -4.934670368215e-03 9.039028581301e-05 7.066986083647e+00
7.785000000000e+02 -3.940957278085e-03 8.693920029365e-05 7.013825504228e+00
7.787500000000e+02 -2.970907976636e-03 8.339250231931e-05 6.960221414573e+00
7.790000000000e+02 -2.024604029618e-03 7.977129976891e-05 6.906200051377e+00
7.792500000000e+02 -1.101498293975e-03 7.609683774809e-05 6.851787489997e+00
7.795000000000e+02 -2.004564329408e-04 7.239038858570e-05 6.797009651411e+00
7.797500000000e+02 6.801862904176e-04 6.867315391254e-05 6.741892305167e+00
7.800000000000e+02 1.542554461784e-03 6.496615738186e-05 6.686461074600e+00
7.802500000000e+02 2.389150007891e-03 6.129013741862e-05 6.630741444852e+00
7.805000000000e+02 3.222758900541e-03 5.766543847652e-05 6.574758767768e+00
7.807500000000e+02 4.046349893317e-03 5.411189798141e-05 6.518538267373e+00
7.810000000000e+02 4.862968554520e-03 5.064873981153e-05 6.462105044601e+00
7.812500000000e+02 5.675628705574e-03 4.729445169116e-05 6.405484079109e+00
7.815000000000e+02 6.487204288092e-03 4.406667362047e-05 6.348700230251e+00
7.817500000000e+02 7.300325149844e-03 4.098210456044e-05 6.291778233723e+00
7.820000000000e+02 8.117277143198e-03 3.805638936347e-05 6.234742698050e+00
7.822500000000e+02 8.939910917284e-03 3.530404576549e-05 6.177618094253e+00
7.825000000000e+02 9.769558556561e-03 3.273836214454e-05 6.120428746552e+00
7.827500000000e+02 1.060696224710e-02 3.037131027769e-05 6.063198816510e+00
7.830000000000e+02 1.145221646157e-02 2.821347307111e-05 6.005952282296e+00
7.832500000000e+02 1.230472386291e-02 2.627398161528e-05 5.948712919458e+00
7.835000000000e+02 1.316317108474e-02 2.456045662755e-05 5.891504269287e+00
7.837500000000e+02 1.402552036842e-02 2.307896815240e-05 5.834349612462e+00
7.840000000000e+02 1.488902405646e-02 2.183399760355e-05 5.777271928503e+00
7.842500000000e+02 1.575025471833e-02 2.082842077100e-05 5.720293862248e+00
7.845000000000e+02 1.660515757734e-02 2.006348856878e-05 5.663437675275e+00
7.847500000000e+02 1.744911516749e-02 1.953882784481e-05 5.606725205903e+00
7.850000000000e+02 1.827703122070e-02 1.925243620787e-05 5.550177814085e+00
7.852500000000e+02 1.908342466250e-02 1.920068975431e-05 5.493816330608e+00
7.855000000000e+02 1.986253454544e-02 1.937835715396e-05 5.437661003445e+00
7.857500000000e+02 2.060843853578e-02 1.977860917846e-05 5.381731431809e+00
7.860000000000e+02 2.131517627434e-02 2.039304288587e-05 5.326046504542e+00
7.862500000000e+02 2.197687844147e-02 2.121171509054e-05 5.270624336042e+00
7.865000000000e+02 2.258790467488e-02 2.222316756878e-05 5.215482187797e+00
7.867500000000e+02 2.314297521257e-02 2.341447125420e-05 5.160636403954e+00
7.870000000000e+02 2.363730871099e-02 2.477129687023e-05 5.106102326763e+00
7.872500000000e+02 2.406674749301e-02 2.627797697691e-05 5.051894228400e+00
7.875000000000e+02 2.442788073706e-02 2.791754868173e-05 4.998025230356e+00
7.877500000000e+02 2.471815768782e-02 2.967185329761e-05 4.944507223308e+00
7.880000000000e+02 2.493598442644e-02 3.152162605979e-05 4.891350798769e+00
7.882500000000e+02 2.508081125981e-02 3.344658637638e-05 4.838565172207e+00
7.885000000000e+02 2.515320359846e-02 3.542556195091e-05 4.786158109854e+00
7.887500000000e+02 2.515489093618e-02 3.743662768954e-05 4.734135869991e+00
7.890000000000e+02 2.508880024710e-02 3.945724354854e-05 4.682503139791e+00
7.892500000000e+02 2.495906784696e-02 4.146440791564e-05 4.631262980038e+00
7.895000000000e+02 2.477102680186e-02 4.343482709371e-05 4.580416787525e+00
7.897500000000e+02 2.453117808504e-02 4.534508799239e-05 4.529964252538e+00
7.900000000000e+02 2.424713691169e-02 4.717184733474e-05 4.479903341555e+00
7.902500000000e+02 2.392756409978e-02 4.889203361955e-05 4.430230277343e+00
7.905000000000e+02 2.358207582803e-02 5.048304588923e-05 4.380939544959e+00
7.907500000000e+02 2.322113896978e-02 5.192293790376e-05 4.332023898835e+00
7.910000000000e+02 2.285594749867e-02 5.319066641585e-05 4.283474396054e+00
7.912500000000e+02 2.249828448755e-02 5.426630745256e-05 4.235280434040e+00
7.915000000000e+02 2.216036866364e-02 5.513126416001e-05 4.187429813572e+00
7.917500000000e+02 2.185468832233e-02 5.576848166317e-05 4.139908809142e+00
7.920000000000e+02 2.159382569580e-02 5.616264418873e-05 4.092702261919e+00
7.922500000000e+02 2.139027411083e-02 5.630037774157e-05 4.045793683462e+00
7.925000000000e+02 2.125625088275e-02 5.617043169151e-05 3.999165376315e+00
7.927500000000e+02 2.120351137917e-02 5.576383670619e-05 3.952798569799e+00
7.930000000000e+02 2.124316345121e-02 5.507406965652e-05 3.906673568580e+00
7.932500000000e+02 2.138548553698e-02 5.409720060853e-05 3.860769916441e+00
7.935000000000e+02 2.163975336008e-02 5.283200039621e-05 3.815066570988e+00
7.937500000000e+02 2.201407258421e-02 5.128003617849e-05 3.769542091416e+00
7.940000000000e+02 2.251522229428e-02 4.944573839349e-05 3.724174837284e+00
7.942500000000e+02 2.314851369727e-02 4.733643333218e-05 3.678943174936e+00
7.945000000000e+02 2.391766618090e-02 4.496233701798e-05 3.633825690066e+00
7.947500000000e+02 2.482470135010e-02 4.233653294339e-05 3.588801410216e+00
7.950000000000e+02 2.586986301461e-02 3.947490123654e-05 3.543850027679e+00
7.952500000000e+02 2.705156255270e-02 3.639601301725e-05 3.498952124384e+00
7.955000000000e+02 2.836634878740e-02 3.312099671526e-05 3.454089403763e+00
7.957500000000e+02 2.980890814878e-02 2.967335697707e-05 3.409244917145e+00
7.960000000000e+02 3.137209122512e-02 2.607876105276e-05 3.364403292862e+00
7.962500000000e+02 3.304696833365e-02 2.236477762257e-05 3.319550957662e+00
7.965000000000e+02 3.482291084606e-02 1.856060261443e-05 3.274676363032e+00
7.967500000000e+02 3.668770175410e-02 1.469672557208e-05 3.229770198518e+00
7.970000000000e+02 3.862767167764e-02 1.080455950259e-05 3.184825595623e+00
7.972500000000e+02 4.062786014060e-02 6.916059649198e-06 3.139838336155e+00
7.975000000000e+02 4.267219922479e-02 3.063329571451e-06 3.094807030577e+00
7.977500000000e+02 4.474371944599e-02 -7.218275408227e-07 3.049733307027e+00
7.980000000000e+02 4.682477006104e-02 -4.408343136947e-06 3.004621963002e+00
7.982500000000e+02 4.889725879608e-02 -7.966347420563e-06 2.959481127378e+00
7.985000000000e+02 5.094289637459e-02 -1.136760801829e-05 2.914322379375e+00
7.987500000000e+02 5.294345808025e-02 -1.458598186097e-05 2.869160876506e+00
7.990000000000e+02 5.488104052989e-02 -1.759782587579e-05 2.824015434275e+00
7.992500000000e+02 5.673833185277e-02 -2.038240655894e-05 2.778908610667e+00
7.995000000000e+02 5.849887366520e-02 -2.292225698830e-05 2.733866749239e+00
7.997500000000e+02 6.014731646582e-02 -2.520348306095e-05 2.688919996443e+00
8.000000000000e+02 6.166967744588e-02 -2.721604170927e-05 2.644102309968e+00
8.002500000000e+02 6.305357439197e-02 -2.895393182520e-05 2.599451420444e+00
8.005000000000e+02 6.428844860142e-02 -3.041533110976e-05 2.555008774381e+00
8.007500000000e+02 6.536576597666e-02 -3.160265976271e-05 2.510819446137e+00
8.010000000000e+02 6.627919358991e-02 -3.252256932271e-05 2.466932020580e+00
8.012500000000e+02 6.702474800784e-02 -3.318585633683e-05 2.423398446418e+00
8.015000000000e+02 6.760091295105e-02 -3.360730142746e-05 2.380273861632e+00
8.017500000000e+02 6.800871495434e-02 -3.380541900150e-05 2.337616384037e+00
8.020000000000e+02 6.825177419118e-02 -3.380216385915e-05 2.295486887927e+00
8.022500000000e+02 6.833630136895e-02 -3.362254484129e-05 2.253948741749e+00
8.025000000000e+02 6.827105308736e-02 -3.329418347794e-05 2.213067524910e+00
8.027500000000e+02 6.806725202389e-02 -3.284683335217e-05 2.172910729315e+00
8.030000000000e+02 6.773844734749e-02 -3.231183739000e-05 2.133547430943e+00
8.032500000000e+02 6.730034372751e-02 -3.172156964923e-05 2.095047952309e+00
8.035000000000e+02 6.677057550305e-02 -3.110884235744e-05 2.057483504930e+00
8.037500000000e+02 6.616844918971e-02 -3.050630739707e-05 2.020925822187e+00
8.040000000000e+02 6.551464271161e-02 -2.994585326213e-05 1.985446781033e+00
8.042500000000e+02 6.483087395407e-02 -2.945801799684e-05 1.951118020511e+00
8.045000000000e+02 6.413954260061e-02 -2.907141493505e-05 1.918010550881e+00
8.047500000000e+02 6.346334820637e-02 -2.881219780132e-05 1.886194365737e+00
8.050000000000e+02 6.282489448628e-02 -2.870357528248e-05 1.855738059127e+00
8.052500000000e+02 6.224628361505e-02 -2.876536801993e-05 1.826708437321e+00
8.055000000000e+02 6.174871036088e-02 -2.901364940203e-05 1.799170148217e+00
8.057500000000e+02 6.135206211968e-02 -2.946045693888e-05 1.773185316446e+00
8.060000000000e+02 6.107453274716e-02 -3.011359148639e-05 1.748813190674e+00
8.062500000000e+02 6.093226035978e-02 -3.097651893011e-05 1.726109816515e+00
8.065000000000e+02 6.093899139119e-02 -3.204835290899e-05 1.705127710371e+00
8.067500000000e+02 6.110578585522e-02 -3.332395573338e-05 1.685915571125e+00
8.070000000000e+02 6.144076814146e-02 -3.479413809154e-05 1.668518019320e+00
8.072500000000e+02 6.194892648100e-02 -3.644593932517e-05 1.652975341942e+00
8.075000000000e+02 6.263197685996e-02 -3.826302239404e-05 1.639323301842e+00
8.077500000000e+02 6.348828553406e-02 -4.022612520682e-05 1.627592944104e+00
8.080000000000e+02 6.451286488069e-02 -4.231359919787e-05 1.617810477047e+00
8.082500000000e+02 6.569743572289e-02 -4.450198127887e-05 1.609997155047e+00
8.085000000000e+02 6.703056401845e-02 -4.676661008943e-05 1.604169226462e+00
8.087500000000e+02 6.849786645801e-02 -4.908225100919e-05 1.600337924395e+00
8.090000000000e+02 7.008228256479e-02 -5.142371003863e-05 1.598509475956e+00
8.092500000000e+02 7.176440877373e-02 -5.376642273969e-05 1.598685181131e+00
8.095000000000e+02 7.352288606526e-02 -5.608699342546e-05 1.600861520828e+00
8.097500000000e+02 7.533483270444e-02 -5.836366903211e-05 1.605030308987e+00
8.100000000000e+02 7.717631163095e-02 -6.057673491022e-05 1.611178883881e+00
8.102500000000e+02 7.902282121789e-02 -6.270881878351e-05 1.619290335938e+00
8.105000000000e+02 8.084979749624e-02 -6.474509793775e-05 1.629343768405e+00
8.107500000000e+02 8.263311584212e-02 -6.667340846481e-05 1.641314586428e+00
8.110000000000e+02 8.434958036170e-02 -6.848425568742e-05 1.655174809536e+00
8.112500000000e+02 8.597739060017e-02 -7.017073607288e-05 1.670893399240e+00
8.115000000000e+02 8.749657046221e-02 -7.172836966673e-05 1.688436611455e+00
8.117500000000e+02 8.888936187316e-02 -7.315488196466e-05 1.707768327555e+00
8.120000000000e+02 9.014055913832e-02 -7.444991822009e-05 1.728850410712e+00
8.122500000000e+02 9.123778932909e-02 -7.561473300216e-05 1.751643038590e+00
8.125000000000e+02 9.217172242533e-02 -7.665185242137e-05 1.776105036523e+00
8.127500000000e+02 9.293622111751e-02 -7.756475597415e-05 1.802194166442e+00
8.130000000000e+02 9.352840915732e-02 -7.835755745655e-05 1.829867412461e+00
8.132500000000e+02 9.394866450684e-02 -7.903471631823e-05 1.859081234901e+00
8.135000000000e+02 9.420054573357e-02 -7.960080496699e-05 1.889791769041e+00
8.137500000000e+02 9.429063020284e-02 -8.006029669705e-05 1.921955018954e+00
8.140000000000e+02 9.422829406210e-02 -8.041745542806e-05 1.955526981542e+00
8.142500000000e+02 9.402541661395e-02 -8.067622595370e-05 1.990463753724e+00
8.145000000000e+02 9.369603074967e-02 -8.084020419710e-05 2.026721590521e+00
8.147500000000e+02 9.325592415803e-02 -8.091265983332e-05 2.064256927989e+00
8.150000000000e+02 9.272220410945e-02 -8.089660072352e-05 2.103026371872e+00
8.152500000000e+02 9.211283925401e-02 -8.079487563920e-05 2.142986655867e+00
8.155000000000e+02 9.144619274977e-02 -8.061030379197e-05 2.184094574554e+00
8.157500000000e+02 9.074056115376e-02 -8.034580937702e-05 2.226306896830e+00
8.160000000000e+02 9.001373294681e-02 -8.000459565810e-05 2.269580266460e+00
8.162500000000e+02 8.928257934663e-02 -7.959027773835e-05 2.313871095885e+00
8.165000000000e+02 8.856268691626e-02 -7.910698788216e-05 2.359135465604e+00
8.167500000000e+02 8.786804327744e-02 -7.855940669321e-05 2.405329022821e+00
8.170000000000e+02 8.721077838208e-02 -7.795280310025e-05 2.452406903845e+00
8.172500000000e+02 8.660096872689e-02 -7.729297481857e-05 2.500323671443e+00
8.175000000000e+02 8.604650598816e-02 -7.658610604816e-05 2.549033279090e+00
8.177500000000e+02 8.555303060819e-02 -7.583853839938e-05 2.598489058983e+00
8.180000000000e+02 8.512393218741e-02 -7.505647529171e-05 2.648643742983e+00
8.182500000000e+02 8.476041326793e-02 -7.424560534264e-05 2.699449509804e+00
8.185000000000e+02 8.446161670441e-02 -7.341068465655e-05 2.750858062380e+00
8.187500000000e+02 8.422481179084e-02 -7.255509786039e-05 2.802820728915e+00
8.190000000000e+02 8.404563042703e-02 -7.168041899219e-05 2.855288591512e+00
8.192500000000e+02 8.391834715404e-02 -7.078602829386e-05 2.908212633501e+00
8.195000000000e+02 8.383618842427e-02 -6.986881493706e-05 2.961543902434e+00
8.197500000000e+02 8.379165379894e-02 -6.892299075201e-05 3.015233695622e+00
8.200000000000e+02 8.377683390334e-02 -6.794006326416e-05 3.069233750463e+00
8.202500000000e+02 8.378370317975e-02 -6.690897232975e-05 3.123496447065e+00
8.205000000000e+02 8.380436979393e-02 -6.581640182063e-05 3.177975017363e+00
8.207500000000e+02 8.383126645913e-02 -6.464726072103e-05 3.232623748305e+00
8.210000000000e+02 8.385727142850e-02 -6.338530372388e-05 3.287398197052e+00
8.212500000000e+02 8.387575515295e-02 -6.201386748367e-05 3.342255384589e+00
8.215000000000e+02 8.388055624845e-02 -6.051666931986e-05 3.397153985898e+00
8.217500000000e+02 8.386589627986e-02 -5.887861765372e-05 3.452054491784e+00
8.220000000000e+02 8.382625549894e-02 -5.708658730799e-05 3.506919370043e+00
8.222500000000e+02 8.375622493004e-02 -5.513010213770e-05 3.561713171073e+00
8.225000000000e+02 8.365036861548e-02 -5.300190424432e-05 3.616402638192e+00
8.227500000000e+02 8.350310766476e-02 -5.069835766677e-05 3.670956754867e+00
8.230000000000e+02 8.330865822519e-02 -4.821968044377e-05 3.725346800186e+00
8.232500000000e+02 8.306102085948e-02 -4.557000157890e-05 3.779546343778e+00
8.235000000000e+02 8.275404219983e-02 -4.275726470679e-05 3.833531257742e+00
8.237500000000e+02 8.238153211972e-02 -3.979297512169e-05 3.887279690777e+00
8.240000000000e+02 8.193743724814e-02 -3.669183244023e-05 3.940772052659e+00
8.242500000000e+02 8.141604989943e-02 -3.347124532121e-05 3.993990985233e+00
8.245000000000e+02 8.081224921541e-02 -3.015078792337e-05 4.046921368663e+00
8.247500000000e+02 8.012174571958e-02 -2.675158591184e-05 4.099550312262e+00
8.250000000000e+02 7.934132884078e-02 -2.329566814371e-05 4.151867171366e+00
8.252500000000e+02 7.846910477265e-02 -1.980529607057e-05 4.203863572268e+00
8.255000000000e+02 7.750472007134e-02 -1.630228762162e-05 4.255533443438e+00
8.257500000000e+02 7.644956732724e-02 -1.280735974205e-05 4.306873047259e+00
8.260000000000e+02 7.530696853109e-02 -9.339520679941e-06 4.357881004759e+00
8.262500000000e+02 7.408233003355e-02 -5.915540853108e-06 4.408558309403e+00
8.265000000000e+02 7.278325361336e-02 -2.549543157065e-06 4.458908306248e+00
8.267500000000e+02 7.141959915290e-02 7.472366548578e-07 4.508936675244e+00
8.270000000000e+02 7.000346504187e-02 3.966504796005e-06 4.558651358281e+00
8.272500000000e+02 6.854907772012e-02 7.102740116921e-06 4.608062475660e+00
8.275000000000e+02 6.707256540860e-02 1.015280420419e-05 4.657182201705e+00
8.277500000000e+02 6.559161454588e-02 1.311534136186e-05 4.706024642683e+00
8.280000000000e+02 6.412499977803e-02 1.599002009248e-05 4.754605673039e+00
8.282500000000e+02 6.269200917104e-02 1.877667648881e-05 4.802942760524e+00
8.285000000000e+02 6.131179733566e-02 2.147444423711e-05 4.851054799156e+00
8.287500000000e+02 6.000270208389e-02 2.408096458770e-05 4.898961906798e+00
8.290000000000e+02 5.878158631816e-02 2.659176651204e-05 4.946685242039e+00
8.292500000000e+02 5.766325311851e-02 2.899988966429e-05 4.994246797346e+00
8.295000000000e+02 5.665998870388e-02 3.129579856803e-05 5.041669195108e+00
8.297500000000e+02 5.578126997925e-02 3.346761188541e-05 5.088975476211e+00
8.300000000000e+02 5.503365693020e-02 3.550160719393e-05 5.136188884195e+00
8.302500000000e+02 5.442086849729e-02 3.738295962141e-05 5.183332646966e+00
8.305000000000e+02 5.394401731715e-02 3.909663735033e-05 5.230429757794e+00
8.307500000000e+02 5.360196085184e-02 4.062832994325e-05 5.277502761045e+00
8.310000000000e+02 5.339171263943e-02 4.196532291870e-05 5.324573547462e+00
8.312500000000e+02 5.330885360741e-02 4.309722092594e-05 5.371663164513e+00
8.315000000000e+02 5.334788831369e-02 4.401645065219e-05 5.418791646809e+00
8.317500000000e+02 5.350250457850e-02 4.471851035293e-05 5.465977870053e+00
8.320000000000e+02 5.376571539049e-02 4.520195918239e-05 5.513239439941e+00
8.322500000000e+02 5.412988297326e-02 4.546819994278e-05 5.560592593527e+00
8.325000000000e+02 5.458664954199e-02 4.552109501124e-05 5.608052140253e+00
8.327500000000e+02 5.512681291786e-02 4.536650583437e-05 5.655631427466e+00
8.330000000000e+02 5.574019583580e-02 4.501184543118e-05 5.703342304621e+00
8.332500000000e+02 5.641555802427e-02 4.446569400046e-05 5.751195113948e+00
8.335000000000e+02 5.714058990738e-02 4.373753816880e-05 5.799198685149e+00
8.337500000000e+02 5.790201328749e-02 4.283766275323e-05 5.847360306812e+00
8.340000000000e+02 5.868579172718e-02 4.177715643053e-05 5.895685711070e+00
8.342500000000e+02 5.947743574267e-02 4.056802402316e-05 5.944179035812e+00
8.345000000000e+02 6.026236837043e-02 3.922335040205e-05 5.992842791535e+00
8.347500000000e+02 6.102631149568e-02 3.775744960255e-05 6.041677801261e+00
8.350000000000e+02 6.175564405051e-02 3.618593653631e-05 6.090683164782e+00
8.352500000000e+02 6.243769716875e-02 3.452569767184e-05 6.139856221735e+00
8.355000000000e+02 6.306096129449e-02 3.279474011164e-05 6.189192532208e+00
8.357500000000e+02 6.361519652587e-02 3.101192938990e-05 6.238685892941e+00
8.360000000000e+02 6.409146481544e-02 2.919665219980e-05 6.288328359798e+00
8.362500000000e+02 6.448210427354e-02 2.736845112219e-05 6.338110319196e+00
8.365000000000e+02 6.478068508506e-02 2.554669052751e-05 6.388020583636e+00
8.367500000000e+02 6.498198940120e-02 2.375030205359e-05 6.438046486328e+00
8.370000000000e+02 6.508203509775e-02 2.199763500968e-05 6.488174001354e+00
8.372500000000e+02 6.507816221140e-02 2.030643761330e-05 6.538387856962e+00
8.375000000000e+02 6.496918509427e-02 1.869404799459e-05 6.588671614205e+00
8.377500000000e+02 6.475557388591e-02 1.717741036683e-05 6.639007744854e+00
8.380000000000e+02 6.443964657612e-02 1.577328479685e-05 6.689377650295e+00
8.382500000000e+02 6.402570787029e-02 1.449839157625e-05 6.739761671575e+00
8.385000000000e+02 6.352010629332e-02 1.336937980609e-05 6.790139048274e+00
8.387500000000e+02 6.293115622134e-02 1.240258528298e-05 6.840487872375e+00
8.390000000000e+02 6.226891189429e-02 1.161368451982e-05 6.890785025807e+00
8.392500000000e+02 6.154478394311e-02 1.101712493670e-05 6.941006129533e+00
8.395000000000e+02 6.077102804877e-02 1.062540790739e-05 6.991125501832e+00
8.397500000000e+02 5.996013634486e-02 1.044830749478e-05 7.041116156310e+00
8.400000000000e+02 5.912419763944e-02 1.049215095358e-05 7.090949831546e+00
8.402500000000e+02 5.827428957936e-02 1.075920470331e-05 7.140597059984e+00
8.405000000000e+02 5.741996921612e-02 1.124724570356e-05 7.190027270674e+00
8.407500000000e+02 5.656891764514e-02 1.194945127742e-05 7.239208916274e+00
8.410000000000e+02 5.572677621001e-02 1.285460416123e-05 7.288109610974e+00
8.412500000000e+02 5.489718804517e-02 1.394761288406e-05 7.336696263621e+00
8.415000000000e+02 5.408203326156e-02 1.521030359028e-05 7.384935190491e+00
8.417500000000e+02 5.328181893371e-02 1.662242028452e-05 7.432792193676e+00
8.420000000000e+02 5.249617477035e-02 1.816270822541e-05 7.480232596962e+00
8.422500000000e+02 5.172437971765e-02 1.980994859177e-05 7.527221234586e+00
8.425000000000e+02 5.096585503913e-02 2.154394449619e-05 7.573722393531e+00
8.427500000000e+02 5.022056512797e-02 2.334624130998e-05 7.619699723051e+00
8.430000000000e+02 4.948927322591e-02 2.520062612080e-05 7.665116118281e+00
8.432500000000e+02 4.877363010224e-02 2.709324644734e-05 7.709933595496e+00
8.435000000000e+02 4.807609578487e-02 2.901246723297e-05 7.754113184552e+00
8.437500000000e+02 4.739970952084e-02 3.094849307159e-05 7.797614843936e+00
8.440000000000e+02 4.674775057501e-02 3.289282266569e-05 7.840397415946e+00
8.442500000000e+02 4.612334504795e-02 3.483760250506e-05 7.882418641700e+00
8.445000000000e+02 4.552907172323e-02 3.677498761795e-05 7.923635222420e+00
8.447500000000e+02 4.496662708095e-02 3.869658949440e-05 7.964002938605e+00
8.450000000000e+02 4.443659425542e-02 4.059303441237e-05 8.003476816576e+00
8.452500000000e+02 4.393834510401e-02 4.245377609444e-05 8.042011323390e+00
8.455000000000e+02 4.347009042950e-02 4.426709147551e-05 8.079560597851e+00
8.457500000000e+02 4.302906491059e-02 4.602026229888e-05 8.116078675461e+00
8.460000000000e+02 4.261182434992e-02 4.769991957079e-05 8.151519714636e+00
8.462500000000e+02 4.221461401624e-02 4.929250069904e-05 8.185838205538e+00
8.465000000000e+02 4.183376109089e-02 5.078474955744e-05 8.218989158137e+00
8.467500000000e+02 4.146604146116e-02 5.216422463244e-05 8.250928255040e+00
8.470000000000e+02 4.110897968216e-02 5.341976696566e-05 8.281612002701e+00
8.472500000000e+02 4.076104403384e-02 5.454180864198e-05 8.310997833894e+00
8.475000000000e+02 4.042172136935e-02 5.552260191657e-05 8.339044230336e+00
8.477500000000e+02 4.009146322668e-02 5.635629585729e-05 8.365710822103e+00
8.480000000000e+02 3.977151534168e-02 5.703889015699e-05 8.390958492190e+00
8.482500000000e+02 3.946365470544e-02 5.756820060535e-05 8.414749514544e+00
8.485000000000e+02 3.916986497559e-02 5.794357941274e-05 8.437047688916e+00
8.487500000000e+02 3.889198933077e-02 5.816566873207e-05 8.457818493346e+00
8.490000000000e+02 3.863139998599e-02 5.823618732304e-05 8.477029276900e+00
8.492500000000e+02 3.838871672925e-02 5.815773475656e-05 8.494649440928e+00
8.495000000000e+02 3.816360315627e-02 5.793366235785e-05 8.510650642971e+00
8.497500000000e+02 3.795465630002e-02 5.756802154180e-05 8.525006984981e+00
8.500000000000e+02 3.775939747075e-02 5.706557802251e-05 8.537695221399e+00
8.502500000000e+02 3.757435702632e-02 5.643192520446e-05 8.548694925967e+00
8.505000000000e+02 3.739524031690e-02 5.567366972892e-05 8.557988654645e+00
8.507500000000e+02 3.721715161148e-02 5.479865492936e-05 8.565562067437e+00
8.510000000000e+02 3.703485174988e-02 5.381621253395e-05 8.571404051582e+00
8.512500000000e+02 3.684302002963e-02 5.273740270853e-05 8.575506792105e+00
8.515000000000e+02 3.663649586002e-02 5.157522158308e-05 8.577865816078e+00
8.517500000000e+02 3.641048083343e-02 5.034475593982e-05 8.578480040353e+00
8.520000000000e+02 3.616068285603e-02 4.906325517678e-05 8.577351756285e+00
8.522500000000e+02 3.588339968456e-02 4.775012347474e-05 8.574486639435e+00
8.525000000000e+02 3.557553660066e-02 4.642677478234e-05 8.569893700461e+00
8.527500000000e+02 3.523457075639e-02 4.511642128593e-05 8.563585264279e+00
8.530000000000e+02 3.485846814200e-02 4.384374975844e-05 8.555576896154e+00
8.532500000000e+02 3.444557577363e-02 4.263450752962e-05 8.545887354225e+00
8.535000000000e+02 3.399450132727e-02 4.151503312122e-05 8.534538506217e+00
8.537500000000e+02 3.350399956633e-02 4.051173073016e-05 8.521555236796e+00
8.540000000000e+02 3.297288407028e-02 3.965054654270e-05 8.506965363377e+00
8.542500000000e+02 3.239997044691e-02 3.895642119622e-05 8.490799518222e+00
8.545000000000e+02 3.178406303435e-02 3.845275689271e-05 8.473091031642e+00
8.547500000000e+02 3.112398338989e-02 3.816092745779e-05 8.453875791706e+00
8.550000000000e+02 3.041864337771e-02 3.809983431849e-05 8.433192109971e+00
8.552500000000e+02 2.966714844162e-02 3.828553295210e-05 8.411080556374e+00
8.555000000000e+02 2.886892561645e-02 3.873092876339e-05 8.387583791484e+00
8.557500000000e+02 2.802386112068e-02 3.944549477392e-05 8.362746385110e+00
8.560000000000e+02 2.713243414016e-02 4.043511997423e-05 8.336614623522e+00
8.562500000000e+02 2.619583413473e-02 4.170201594114e-05 8.309236307111e+00
8.565000000000e+02 2.521604830929e-02 4.324466059943e-05 8.280660532699e+00
8.567500000000e+02 2.419591646766e-02 4.505779282893e-05 8.250937477264e+00
8.570000000000e+02 2.313914172755e-02 4.713246275634e-05 8.220118163418e+00
8.572500000000e+02 2.205025981691e-02 4.945611722929e-05 8.188254219805e+00
8.575000000000e+02 2.093457266413e-02 5.201271095545e-05 8.155397642576e+00
8.577500000000e+02 1.979804628063e-02 5.478294000749e-05 8.121600546045e+00
8.580000000000e+02 1.864718476363e-02 5.774437315029e-05 8.086914914002e+00
8.582500000000e+02 1.748889247526e-02 6.087161678425e-05 8.051392355846e+00
8.585000000000e+02 1.633032807114e-02 6.413667444741e-05 8.015083860422e+00
8.587500000000e+02 1.517876679783e-02 6.750922330764e-05 7.978039561383e+00
8.590000000000e+02 1.404147257783e-02 7.095695544232e-05 7.940308508070e+00
8.592500000000e+02 1.292558909529e-02 7.444591722305e-05 7.901938449333e+00
8.595000000000e+02 1.183805050151e-02 7.794093516272e-05 7.862975630975e+00
8.597500000000e+02 1.078551358764e-02 8.140607153345e-05 7.823464608736e+00
8.600000000000e+02 9.774306907921e-03 8.480510483258e-05 7.783448078815e+00
8.602500000000e+02 8.810394197775e-03 8.810203916879e-05 7.742966726855e+00
8.605000000000e+02 7.899346117687e-03 9.126162938683e-05 7.702059097892e+00
8.607500000000e+02 7.046313902344e-03 9.424992259555e-05 7.660761483857e+00
8.610000000000e+02 6.255999712934e-03 9.703479158496e-05 7.619107834021e+00
8.612500000000e+02 5.532618377242e-03 9.958645887184e-05 7.577129684130e+00
8.615000000000e+02 4.879848346229e-03 1.018779890466e-04 7.534856108174e+00
8.617500000000e+02 4.300767899851e-03 1.038857550368e-04 7.492313685357e+00
8.620000000000e+02 3.797780140854e-03 1.055898457310e-04 7.449526490169e+00
8.622500000000e+02 3.372528372614e-03 1.069744137809e-04 7.406516101765e+00
8.625000000000e+02 3.025803210969e-03 1.080279701020e-04 7.363301625822e+00
8.627500000000e+02 2.757452945400e-03 1.087435838726e-04 7.319899742391e+00
8.630000000000e+02 2.566296221392e-03 1.091190370418e-04 7.276324762268e+00
8.632500000000e+02 2.450049922891e-03 1.091568966359e-04 7.232588705462e+00
8.635000000000e+02 2.405275829816e-03 1.088643725368e-04 7.188701395818e+00
8.637500000000e+02 2.427349414568e-03 1.082532916918e-04 7.144670565115e+00
8.640000000000e+02 2.510460048551e-03 1.073399383962e-04 7.100501977656e+00
8.642500000000e+02 2.647641404220e-03 1.061447808521e-04 7.056199564310e+00
8.645000000000e+02 2.830836058286e-03 1.046921420785e-04 7.011765572230e+00
8.647500000000e+02 3.050990806355e-03 1.030098294290e-04 6.967200718578e+00
8.650000000000e+02 3.298184680859e-03 1.011287008434e-04 6.922504359092e+00
8.652500000000e+02 3.561783829438e-03 9.908219528643e-05 6.877674659761e+00
8.655000000000e+02 3.830620246788e-03 9.690582367866e-05 6.832708776779e+00
8.657500000000e+02 4.093188150794e-03 9.463663990361e-05 6.787603032427e+00
8.660000000000e+02 4.337853891918e-03 9.231268601309e-05 6.742353096454e+00
8.662500000000e+02 4.553072042160e-03 8.997242970929e-05 6.696954164773e+00
8.665000000000e+02 4.727603397204e-03 8.765419886844e-05 6.651401127275e+00
8.667500000000e+02 4.850727543671e-03 8.539561810889e-05 6.605688737732e+00
8.670000000000e+02 4.912447855189e-03 8.323304839788e-05 6.559811765067e+00
8.672500000000e+02 4.903680635624e-03 8.120105358070e-05 6.513765143397e+00
8.675000000000e+02 4.816429876384e-03 7.933188772002e-05 6.467544100483e+00
8.677500000000e+02 4.643938561141e-03 7.765499935894e-05 6.421144282158e+00
8.680000000000e+02 4.380821309156e-03 7.619656279731e-05 6.374561853314e+00
8.682500000000e+02 4.023168964946e-03 7.497908919510e-05 6.327793593271e+00
8.685000000000e+02 3.568632235533e-03 7.402109310983e-05 6.280836967473e+00
8.687500000000e+02 3.016476897427e-03 7.333674693438e-05 6.233690189609e+00
8.690000000000e+02 2.367612831554e-03 7.293564750924e-05 6.186352268557e+00
8.692500000000e+02 1.624599490599e-03 7.282263364619e-05 6.138823035324e+00
8.695000000000e+02 7.916222645651e-04 7.299768880323e-05 6.091103160996e+00
8.697500000000e+02 -1.255557498942e-04 7.345591451469e-05 6.043194157892e+00
8.700000000000e+02 -1.119667952649e-03 7.418758215169e-05 5.995098367695e+00
8.702500000000e+02 -2.182043392501e-03 7.517825436276e-05 5.946818936266e+00
8.705000000000e+02 -3.302730805138e-03 7.640900500497e-05 5.898359779354e+00
8.707500000000e+02 -4.470643824421e-03 7.785671815297e-05 5.849725531442e+00
8.710000000000e+02 -5.673728857811e-03 7.949445993635e-05 5.800921490252e+00
8.712500000000e+02 -6.899151490558e-03 8.129191271053e-05 5.751953549309e+00
8.715000000000e+02 -8.133499700227e-03 8.321591459695e-05 5.702828122565e+00
8.717500000000e+02 -9.363000058410e-03 8.523097452093e-05 5.653552064726e+00
8.720000000000e+02 -1.057374547282e-02 8.729992578979e-05 5.604132580846e+00
8.722500000000e+02 -1.175192942868e-02 8.938461146540e-05 5.554577136618e+00
8.725000000000e+02 -1.288408191347e-02 9.144641914904e-05 5.504893365260e+00
8.727500000000e+02 -1.395730671852e-02 9.344704316216e-05 5.455088969285e+00
8.730000000000e+02 -1.495951125858e-02 9.534915197598e-05 5.405171626207e+00
8.732500000000e+02 -1.587962543985e-02 9.711703025325e-05 5.355148894869e+00
8.735000000000e+02 -1.670780977849e-02 9.871721034849e-05 5.305028122002e+00
8.737500000000e+02 -1.743563883794e-02 1.001190509058e-04 5.254816356808e+00
8.740000000000e+02 -1.805626800184e-02 1.012952697620e-04 5.204520267455e+00
8.742500000000e+02 -1.856457023642e-02 1.022224035027e-04 5.154146066452e+00
8.745000000000e+02 -1.895724412549e-02 1.028812170423e-04 5.103699442481e+00
8.747500000000e+02 -1.923289541687e-02 1.032570333618e-04 5.053185500715e+00
8.750000000000e+02 -1.939208179421e-02 1.033399717040e-04 5.002608712599e+00
8.752500000000e+02 -1.943732716071e-02 1.031251098858e-04 4.951972875506e+00
8.755000000000e+02 -1.937309982353e-02 1.026125530235e-04 4.901281081375e+00
8.757500000000e+02 -1.920576162893e-02 1.018074279062e-04 4.850535698805e+00
8.760000000000e+02 -1.894348032090e-02 1.007197799610e-04 4.799738364299e+00
8.762500000000e+02 -1.859611070938e-02 9.936438863845e-05 4.748889983666e+00
8.765000000000e+02 -1.817504919250e-02 9.776051397303e-05 4.697990749769e+00
8.767500000000e+02 -1.769305536106e-02 9.593155332963e-05 4.647040164382e+00
8.770000000000e+02 -1.716405307239e-02 9.390463909800e-05 4.596037079835e+00
8.772500000000e+02 -1.660290519434e-02 9.171016464354e-05 4.544979742523e+00
8.775000000000e+02 -1.602517284063e-02 8.938126361291e-05 4.493865856403e+00
8.777500000000e+02 -1.544685725272e-02 8.695323325578e-05 4.442692650842e+00
8.780000000000e+02 -1.488413127771e-02 8.446292167053e-05 4.391456958018e+00
8.782500000000e+02 -1.435306430956e-02 8.194808337325e-05 4.340155307557e+00
8.785000000000e+02 -1.386934399800e-02 7.944671222923e-05 4.288784019274e+00
8.787500000000e+02 -1.344799983185e-02 7.699636395828e-05 4.237339316508e+00
8.790000000000e+02 -1.310313389246e-02 7.463348372128e-05 4.185817435195e+00
8.792500000000e+02 -1.284766186992e-02 7.239273867213e-05 4.134214751626e+00
8.795000000000e+02 -1.269307059323e-02 7.030637619809e-05 4.082527908939e+00
8.797500000000e+02 -1.264919646929e-02 6.840361763710e-05 4.030753949036e+00
8.800000000000e+02 -1.272402677727e-02 6.671008928513e-05 3.978890455952e+00
8.802500000000e+02 -1.292353110819e-02 6.524731495292e-05 3.926935695454e+00
8.805000000000e+02 -1.325152509983e-02 6.403227932567e-05 3.874888757204e+00
8.807500000000e+02 -1.370956678706e-02 6.307704884109e-05 3.822749705440e+00
8.810000000000e+02 -1.429689407065e-02 6.238849953813e-05 3.770519718242e+00
8.812500000000e+02 -1.501039772132e-02 6.196811697429e-05 3.718201237273e+00
8.815000000000e+02 -1.584463902834e-02 6.181190934559e-05 3.665798103258e+00
8.817500000000e+02 -1.679190509502e-02 6.191040513018e-05 3.613315698794e+00
8.820000000000e+02 -1.784230875387e-02 6.224876729705e-05 3.560761075823e+00
8.822500000000e+02 -1.898392664378e-02 6.280700089945e-05 3.508143083418e+00
8.825000000000e+02 -2.020297663913e-02 6.356026162213e-05 3.455472487333e+00
8.827500000000e+02 -2.148403247898e-02 6.447926750397e-05 3.402762076009e+00
8.830000000000e+02 -2.281027033206e-02 6.553079489749e-05 3.350026761711e+00
8.832500000000e+02 -2.416374540612e-02 6.667826081538e-05 3.297283670062e+00
8.835000000000e+02 -2.552569280604e-02 6.788238127931e-05 3.244552213711e+00
8.837500000000e+02 -2.687684919863e-02 6.910189107689e-05 3.191854158965e+00
8.840000000000e+02 -2.819778766598e-02 7.029431475608e-05 3.139213672930e+00
8.842500000000e+02 -2.946926413206e-02 7.141677774550e-05 3.086657361108e+00
8.845000000000e+02 -3.067256439019e-02 7.242683631747e-05 3.034214285252e+00
8.847500000000e+02 -3.178985236102e-02 7.328331879963e-05 2.981915968953e+00
8.850000000000e+02 -3.280450809622e-02 7.394715633049e-05 2.929796384355e+00
8.852500000000e+02 -3.370145123583e-02 7.438218702044e-05 2.877891922733e+00
8.855000000000e+02 -3.446744825069e-02 7.455592894776e-05 2.826241348729e+00
8.857500000000e+02 -3.509139118105e-02 7.444029205003e-05 2.774885736254e+00
8.860000000000e+02 -3.556454543910e-02 7.401222007145e-05 2.723868387934e+00
8.862500000000e+02 -3.588076632169e-02 7.325426154547e-05 2.673234737039e+00
8.865000000000e+02 -3.603667147084e-02 7.215503889624e-05 2.623032232537e+00
8.867500000000e+02 -3.603176861319e-02 7.070961503147e-05 2.573310208398e+00
8.870000000000e+02 -3.586853931902e-02 6.891975876855e-05 2.524119734581e+00
8.872500000000e+02 -3.555246456361e-02 6.679407845928e-05 2.475513455160e+00
8.875000000000e+02 -3.509200331240e-02 6.434804932445e-05 2.427545407423e+00
8.877500000000e+02 -3.449850933901e-02 6.160390248591e-05 2.380270830773e+00
8.880000000000e+02 -3.378609858295e-02 5.859040430944e-05 2.333745956661e+00
8.882500000000e+02 -3.297145629589e-02 5.534250334757e-05 2.288027791192e+00
8.885000000000e+02 -3.207359670005e-02 5.190087255597e-05 2.243173879219e+00
8.887500000000e+02 -3.111356925346e-02 4.831133536412e-05 2.199242064047e+00
8.890000000000e+02 -3.011412414064e-02 4.462419829029e-05 2.156290229749e+00
8.892500000000e+02 -2.909933595399e-02 4.089349220526e-05 2.114376042563e+00
8.895000000000e+02 -2.809419749251e-02 3.717613983964e-05 2.073556676803e+00
8.897500000000e+02 -2.712418702444e-02 3.353106113374e-05 2.033888543807e+00
8.900000000000e+02 -2.621481965963e-02 3.001822849563e-05 1.995427008030e+00
8.902500000000e+02 -2.539118985865e-02 2.669769447011e-05 1.958226111061e+00
8.905000000000e+02 -2.467751400302e-02 2.362859754418e-05 1.922338286754e+00
8.907500000000e+02 -2.409668205253e-02 2.086817141306e-05 1.887814085410e+00
8.910000000000e+02 -2.366982763718e-02 1.847077223679e-05 1.854701904307e+00
8.912500000000e+02 -2.341592252981e-02 1.648692922485e-05 1.823047717831e+00
8.915000000000e+02 -2.335140800320e-02 1.496245488986e-05 1.792894830777e+00
8.917500000000e+02 -2.348986437762e-02 1.393760307394e-05 1.764283630890e+00
8.920000000000e+02 -2.384173245165e-02 1.344630833000e-05 1.737251372327e+00
8.922500000000e+02 -2.441408398082e-02 1.351552692586e-05 1.711831961602e+00
8.925000000000e+02 -2.521045486091e-02 1.416469460841e-05 1.688055781522e+00
8.927500000000e+02 -2.623073428061e-02 1.540522890270e-05 1.665949520029e+00
8.930000000000e+02 -2.747112296055e-02 1.724021995073e-05 1.645536043355e+00
8.932500000000e+02 -2.892414999829e-02 1.966421786362e-05 1.626834275539e+00
8.935000000000e+02 -3.057876037348e-02 2.266317949012e-05 1.609859127474e+00
8.937500000000e+02 -3.242045997316e-02 2.621453625121e-05 1.594621432423e+00
8.940000000000e+02 -3.443152823819e-02 3.028737941668e-05 1.581127934820e+00
8.942500000000e+02 -3.659128407180e-02 3.484282890504e-05 1.569381286383e+00
8.945000000000e+02 -3.887641011195e-02 3.983452451933e-05 1.559380087352e+00
8.947500000000e+02 -4.126132610294e-02 4.520924085372e-05 1.551118958305e+00
8.950000000000e+02 -4.371860475376e-02 5.090762370819e-05 1.544588625472e+00
8.952500000000e+02 -4.621942758278e-02 5.686505442468e-05 1.539776049180e+00
8.955000000000e+02 -4.873406984521e-02 6.301261422006e-05 1.536664579133e+00
8.957500000000e+02 -5.123240871762e-02 6.927813868238e-05 1.535234117757e+00
8.960000000000e+02 -5.368444306293e-02 7.558735077562e-05 1.535461331974e+00
8.962500000000e+02 -5.606082041929e-02 8.186505354169e-05 1.537319859836e+00
8.965000000000e+02 -5.833335317096e-02 8.803635490123e-05 1.540780561061e+00
8.967500000000e+02 -6.047552526238e-02 9.402792134561e-05 1.545811759390e+00
8.970000000000e+02 -6.246296523268e-02 9.976921157301e-05 1.552379519768e+00
8.972500000000e+02 -6.427388798954e-02 1.051936934506e-04 1.560447920850e+00
8.975000000000e+02 -6.588949187064e-02 1.102400120161e-04 1.569979336437e+00
8.977500000000e+02 -6.729429240123e-02 1.148530635693e-04 1.580934730005e+00
8.980000000000e+02 -6.847640523356e-02 1.189850013362e-04 1.593273934741e+00
8.982500000000e+02 -6.942774660023e-02 1.225960917207e-04 1.606955943614e+00
8.985000000000e+02 -7.014416701708e-02 1.256554522110e-04 1.621939183927e+00
8.987500000000e+02 -7.062550535535e-02 1.281416307710e-04 1.638181784003e+00
8.990000000000e+02 -7.087555832471e-02 1.300430034143e-04 1.655641829066e+00
8.992500000000e+02 -7.090196824093e-02 1.313579856295e-04 1.674277600446e+00
8.995000000000e+02 -7.071604013939e-02 1.320950708505e-04 1.694047794121e+00
8.997500000000e+02 -7.033247592689e-02 1.322726514591e-04 1.714911722276e+00
9.000000000000e+02 -6.976904018195e-02 1.319186440309e-04 1.736829491625e+00
9.002500000000e+02 -6.904617216838e-02 1.310699390580e-04 1.759762158408e+00
9.005000000000e+02 -6.818653785078e-02 1.297716463896e-04 1.783671860857e+00
9.007500000000e+02 -6.721454534959e-02 1.280761812104e-04 1.808521927837e+00
9.010000000000e+02 -6.615582723673e-02 1.260421883839e-04 1.834276963377e+00
9.012500000000e+02 -6.503671086243e-02 1.237333453988e-04 1.860902911276e+00
9.015000000000e+02 -6.388367811531e-02 1.212170455731e-04 1.888367096874e+00
9.017500000000e+02 -6.272283572864e-02 1.185630062458e-04 1.916638250703e+00
9.020000000000e+02 -6.157940478479e-02 1.158418256065e-04 1.945686515381e+00
9.022500000000e+02 -6.047724125718e-02 1.131235166026e-04 1.975483434879e+00
9.025000000000e+02 -5.943839857315e-02 1.104760548034e-04 2.006001937239e+00
9.027500000000e+02 -5.848274115655e-02 1.079639807651e-04 2.037216298819e+00
9.030000000000e+02 -5.762761583524e-02 1.056470611730e-04 2.069102109760e+00
9.032500000000e+02 -5.688758897344e-02 1.035790718212e-04 2.101636228272e+00
9.035000000000e+02 -5.627425443957e-02 1.018067215479e-04 2.134796731282e+00
9.037500000000e+02 -5.579610949338e-02 1.003687218126e-04 2.168562871481e+00
9.040000000000e+02 -5.545850923135e-02 9.929506983258e-05 2.202915023881e+00
9.042500000000e+02 -5.526368554257e-02 9.860650565613e-05 2.237834646507e+00
9.045000000000e+02 -5.521084202635e-02 9.831421941098e-05 2.273304231650e+00
9.047500000000e+02 -5.529630502305e-02 9.841975443581e-05 2.309307272948e+00
9.050000000000e+02 -5.551373756208e-02 9.891516126920e-05 2.345828227866e+00
9.052500000000e+02 -5.585439969154e-02 9.978336508859e-05 2.382852489523e+00
9.055000000000e+02 -5.630745233052e-02 1.009987537975e-04 2.420366357605e+00
9.057500000000e+02 -5.686028649274e-02 1.025279681758e-04 2.458357022510e+00
9.060000000000e+02 -5.749887960990e-02 1.043308746636e-04 2.496812539504e+00
9.062500000000e+02 -5.820815454653e-02 1.063616649042e-04 2.535721817701e+00
9.065000000000e+02 -5.897234218659e-02 1.085701034650e-04 2.575074600901e+00
9.067500000000e+02 -5.977533170500e-02 1.109028539457e-04 2.614861447463e+00
9.070000000000e+02 -6.060099930297e-02 1.133048451635e-04 2.655073715055e+00
9.072500000000e+02 -6.143351146110e-02 1.157206576385e-04 2.695703533168e+00
9.075000000000e+02 -6.225759281073e-02 1.180958791933e-04 2.736743769610e+00
9.077500000000e+02 -6.305875699558e-02 1.203783916250e-04 2.778187996349e+00
9.080000000000e+02 -6.382349692529e-02 1.225195398421e-04 2.820030438834e+00
9.082500000000e+02 -6.453943281510e-02 1.244752111923e-04 2.862265915596e+00
9.085000000000e+02 -6.519542445175e-02 1.262067417364e-04 2.904889773653e+00
9.087500000000e+02 -6.578164409935e-02 1.276816459754e-04 2.947897805891e+00
9.090000000000e+02 -6.628961985831e-02 1.288741686346e-04 2.991286162854e+00
9.092500000000e+02 -6.671224918093e-02 1.297656384171e-04 3.035051251768e+00
9.095000000000e+02 -6.704379813317e-02 1.303446479792e-04 3.079189634947e+00
9.097500000000e+02 -6.727988010866e-02 1.306070327008e-04 3.123697917228e+00
9.100000000000e+02 -6.741742924733e-02 1.305556855482e-04 3.168572635500e+00
9.102500000000e+02 -6.745466521158e-02 1.302001996633e-04 3.213810146540e+00
9.105000000000e+02 -6.739106458194e-02 1.295563855794e-04 3.259406524845e+00
9.107500000000e+02 -6.722732630621e-02 1.286456462537e-04 3.305357463153e+00
9.110000000000e+02 -6.696534426628e-02 1.274942611681e-04 3.351658187045e+00
9.112500000000e+02 -6.660817829096e-02 1.261325796279e-04 3.398303380741e+00
9.115000000000e+02 -6.616003448242e-02 1.245941751562e-04 3.445287133481e+00
9.117500000000e+02 -6.562623468939e-02 1.229149437260e-04 3.492602898040e+00
9.120000000000e+02 -6.501319273064e-02 1.211322150103e-04 3.540243474425e+00
9.122500000000e+02 -6.432837380833e-02 1.192838564394e-04 3.588201007814e+00
9.125000000000e+02 -6.358025151748e-02 1.174074288712e-04 3.636467011128e+00
9.127500000000e+02 -6.277824193034e-02 1.155393892829e-04 3.685032401411e+00
9.130000000000e+02 -6.193262596411e-02 1.137143766506e-04 3.733887557631e+00
9.132500000000e+02 -6.105444413209e-02 1.119645838978e-04 3.783022389490e+00
9.135000000000e+02 -6.015537242555e-02 1.103192402927e-04 3.832426422625e+00
9.137500000000e+02 -5.924756910070e-02 1.088042078780e-04 3.882088890642e+00
9.140000000000e+02 -5.834349940592e-02 1.074416954058e-04 3.931998837515e+00
9.142500000000e+02 -5.745573433166e-02 1.062500917422e-04 3.982145222881e+00
9.145000000000e+02 -5.659672864755e-02 1.052439100078e-04 4.032517030462e+00
9.147500000000e+02 -5.577858078574e-02 1.044338301496e-04 4.083103376134e+00
9.150000000000e+02 -5.501278024170e-02 1.038268303560e-04 4.133893613009e+00
9.152500000000e+02 -5.430994715967e-02 1.034263747419e-04 4.184877431938e+00
9.155000000000e+02 -5.367957289628e-02 1.032326546185e-04 4.236044954173e+00
9.157500000000e+02 -5.312976825958e-02 1.032428495695e-04 4.287386814836e+00
9.160000000000e+02 -5.266702849783e-02 1.034513949993e-04 4.338894234801e+00
9.162500000000e+02 -5.229602404090e-02 1.038502390769e-04 4.390559079193e+00
9.165000000000e+02 -5.201942609807e-02 1.044290758059e-04 4.442373900927e+00
9.167500000000e+02 -5.183777582665e-02 1.051755476809e-04 4.494331967917e+00
9.170000000000e+02 -5.174940494699e-02 1.060754119518e-04 4.546427272985e+00
9.172500000000e+02 -5.175041421124e-02 1.071126735601e-04 4.598654525841e+00
9.175000000000e+02 -5.183471587625e-02 1.082697002962e-04 4.651009128288e+00
9.177500000000e+02 -5.199414010036e-02 1.095273075919e-04 4.703487130205e+00
9.180000000000e+02 -5.221860997499e-02 1.108648271354e-04 4.756085171300e+00
9.182500000000e+02 -5.249638069745e-02 1.122602588246e-04 4.808800408959e+00
9.185000000000e+02 -5.281433784503e-02 1.136903649152e-04 4.861630431794e+00
9.187500000000e+02 -5.315834963182e-02 1.151308011142e-04 4.914573166097e+00
9.190000000000e+02 -5.351366080071e-02 1.165563308576e-04 4.967626776039e+00
9.192500000000e+02 -5.386531614904e-02 1.179410850126e-04 5.020789557876e+00
9.195000000000e+02 -5.419859848058e-02 1.192588841413e-04 5.074059836547e+00
9.197500000000e+02 -5.449946406987e-02 1.204836263081e-04 5.127435862819e+00
9.200000000000e+02 -5.475495671441e-02 1.215897417169e-04 5.180915716743e+00
9.202500000000e+02 -5.495358482219e-02 1.225527142392e-04 5.234497214609e+00
9.205000000000e+02 -5.508564116068e-02 1.233496564621e-04 5.288177826684e+00
9.207500000000e+02 -5.514345299387e-02 1.239599461858e-04 5.341954601810e+00
9.210000000000e+02 -5.512154828730e-02 1.243658391183e-04 5.395824102467e+00
9.212500000000e+02 -5.501673603397e-02 1.245531166042e-04 5.449782345658e+00
9.215000000000e+02 -5.482809280423e-02 1.245117441666e-04 5.503824754343e+00
9.217500000000e+02 -5.455686485221e-02 1.242364349656e-04 5.557946114035e+00
9.220000000000e+02 -5.420629202631e-02 1.237271280924e-04 5.612140536229e+00
9.222500000000e+02 -5.378137489805e-02 1.229893560794e-04 5.666401424097e+00
9.225000000000e+02 -5.328859683959e-02 1.220344494232e-04 5.720721442725e+00
9.227500000000e+02 -5.273562552904e-02 1.208795591037e-04 5.775092490167e+00
9.230000000000e+02 -5.213101765737e-02 1.195474800480e-04 5.829505667769e+00
9.232500000000e+02 -5.148393848154e-02 1.180662530657e-04 5.883951250944e+00
9.235000000000e+02 -5.080391632707e-02 1.164685581569e-04 5.938418658057e+00
9.237500000000e+02 -5.010063936396e-02 1.147909095474e-04 5.992896418085e+00
9.240000000000e+02 -4.938379886590e-02 1.130726862305e-04 6.047372137347e+00
9.242500000000e+02 -4.866297715815e-02 1.113550166578e-04 6.101832466061e+00
9.245000000000e+02 -4.794757357912e-02 1.096795893084e-04 6.156263066245e+00
9.247500000000e+02 -4.724675753124e-02 1.080874482810e-04 6.210648581073e+00
9.250000000000e+02 -4.656943796494e-02 1.066177976422e-04 6.264972610127e+00
9.252500000000e+02 -4.592423423362e-02 1.053068898436e-04 6.319217688344e+00
9.255000000000e+02 -4.531943918123e-02 1.041870852507e-04 6.373365272668e+00
9.257500000000e+02 -4.476296538061e-02 1.032860129835e-04 6.427395736583e+00
9.260000000000e+02 -4.426227054751e-02 1.026259566290e-04 6.481288371478e+00
9.262500000000e+02 -4.382426083068e-02 1.022234539706e-04 6.535021399902e+00
9.265000000000e+02 -4.345517620381e-02 1.020891071515e-04 6.588571994370e+00
9.267500000000e+02 -4.316046421652e-02 1.022275935329e-04 6.641916303443e+00
9.270000000000e+02 -4.294464850080e-02 1.026378484549e-04 6.695029489108e+00
9.272500000000e+02 -4.281120373892e-02 1.033134119531e-04 6.747885763843e+00
9.275000000000e+02 -4.276244102475e-02 1.042428860213e-04 6.800458439727e+00
9.277500000000e+02 -4.279941391815e-02 1.054104925814e-04 6.852719974728e+00
9.280000000000e+02 -4.292184469684e-02 1.067966798292e-04 6.904642029792e+00
9.282500000000e+02 -4.312807556881e-02 1.083787666495e-04 6.956195524821e+00
9.285000000000e+02 -4.341504255065e-02 1.101315924052e-04 7.007350698014e+00
9.287500000000e+02 -4.377826924900e-02 1.120281451416e-04 7.058077173839e+00
9.290000000000e+02 -4.421188061681e-02 1.140401768775e-04 7.108344030617e+00
9.292500000000e+02 -4.470863448720e-02 1.161387711761e-04 7.158119872330e+00
9.295000000000e+02 -4.525997179798e-02 1.182948475100e-04 7.207372910888e+00
9.297500000000e+02 -4.585608997179e-02 1.204796043017e-04 7.256071046997e+00
9.300000000000e+02 -4.648604337842e-02 1.226648937588e-04 7.304181958113e+00
9.302500000000e+02 -4.713787753319e-02 1.248235406976e-04 7.351673188718e+00
9.305000000000e+02 -4.779880317410e-02 1.269295288522e-04 7.398512241716e+00
9.307500000000e+02 -4.845541550720e-02 1.289581357508e-04 7.444666669765e+00
9.310000000000e+02 -4.909396158103e-02 1.308859961700e-04 7.490104164251e+00
9.312500000000e+02 -4.970065510178e-02 1.326910981546e-04 7.534792640398e+00
9.315000000000e+02 -5.026203320491e-02 1.343527354398e-04 7.578700317080e+00
9.317500000000e+02 -5.076534416969e-02 1.358514427447e-04 7.621795790219e+00
9.320000000000e+02 -5.119894964475e-02 1.371689280235e-04 7.664048099569e+00
9.322500000000e+02 -5.155272015182e-02 1.382880529905e-04 7.705426789587e+00
9.325000000000e+02 -5.181839719591e-02 1.391928941221e-04 7.745901960377e+00
9.327500000000e+02 -5.198989941643e-02 1.398688867895e-04 7.785444322191e+00
9.330000000000e+02 -5.206354159454e-02 1.403030938368e-04 7.824025239214e+00
9.332500000000e+02 -5.203814845659e-02 1.404846090332e-04 7.861616777301e+00
9.335000000000e+02 -5.191504395074e-02 1.404050508491e-04 7.898191748915e+00
9.337500000000e+02 -5.169791294861e-02 1.400591774507e-04 7.933723769111e+00
9.340000000000e+02 -5.139253250794e-02 1.394455464707e-04 7.968187310339e+00
9.342500000000e+02 -5.100638920190e-02 1.385671746235e-04 8.001557764236e+00
9.345000000000e+02 -5.054820884037e-02 1.374322335459e-04 8.033811516820e+00
9.347500000000e+02 -5.002742687259e-02 1.360544359492e-04 8.064926024798e+00
9.350000000000e+02 -4.945364227171e-02 1.344533020213e-04 8.094879898169e+00
9.352500000000e+02 -4.883610077536e-02 1.326541833048e-04 8.123652992965e+00
9.355000000000e+02 -4.818324423886e-02 1.306879717613e-04 8.151226495157e+00
9.357500000000e+02 -4.750236935816e-02 1.285904586075e-04 8.177583011071e+00
9.360000000000e+02 -4.679941690261e-02 1.264013451228e-04 8.202706644933e+00
9.362500000000e+02 -4.607890745135e-02 1.241629625165e-04 8.226583065768e+00
9.365000000000e+02 -4.534402403263e-02 1.219187751493e-04 8.249199566190e+00
9.367500000000e+02 -4.459682378169e-02 1.197117268134e-04 8.270545098527e+00
9.370000000000e+02 -4.383855356760e-02 1.175825379322e-04 8.290610292982e+00
9.372500000000e+02 -4.307003235344e-02 1.155680629101e-04 8.309387462276e+00
9.375000000000e+02 -4.229205605138e-02 1.136998217623e-04 8.326870582957e+00
9.377500000000e+02 -4.150578164849e-02 1.120028283966e-04 8.343055262168e+00
9.380000000000e+02 -4.071304728107e-02 1.104947132212e-04 8.357938696541e+00
9.382500000000e+02 -3.991659343455e-02 1.091852258289e-04 8.371519619036e+00
9.385000000000e+02 -3.912015985989e-02 1.080763091504e-04 8.383798244062e+00
9.387500000000e+02 -3.832844326819e-02 1.071624756784e-04 8.394776215999e+00
9.390000000000e+02 -3.754691852857e-02 1.064315630102e-04 8.404456560329e+00
9.392500000000e+02 -3.678153564296e-02 1.058658078658e-04 8.412843643979e+00
9.395000000000e+02 -3.603831963264e-02 1.054431812433e-04 8.419943144815e+00
9.397500000000e+02 -3.532290950242e-02 1.051387936155e-04 8.425762029959e+00
9.400000000000e+02 -3.464007991961e-02 1.049263033224e-04 8.430308543294e+00
9.402500000000e+02 -3.399328916292e-02 1.047792238431e-04 8.433592194678e+00
9.405000000000e+02 -3.338429935849e-02 1.046720456254e-04 8.435623751421e+00
9.407500000000e+02 -3.281290470782e-02 1.045810971833e-04 8.436415226525e+00
9.410000000000e+02 -3.227679500626e-02 1.044851345770e-04 8.435979851822e+00
9.412500000000e+02 -3.177157124132e-02 1.043655951098e-04 8.434332040546e+00
9.415000000000e+02 -3.129091395677e-02 1.042065358353e-04 8.431487332134e+00
9.417500000000e+02 -3.082689344312e-02 1.039943544994e-04 8.427462307812e+00
9.420000000000e+02 -3.037039851728e-02 1.037173291504e-04 8.422274494572e+00
9.422500000000e+02 -2.991165121968e-02 1.033650516085e-04 8.415942234546e+00
9.425000000000e+02 -2.944076793068e-02 1.029278304600e-04 8.408484547701e+00
9.427500000000e+02 -2.894832615713e-02 1.023962152134e-04 8.399920964796e+00
9.430000000000e+02 -2.842589482515e-02 1.017606273026e-04 8.390271363530e+00
9.432500000000e+02 -2.786649326933e-02 1.010111513651e-04 8.379555784597e+00
9.435000000000e+02 -2.726494729819e-02 1.001376024373e-04 8.367794263287e+00
9.437500000000e+02 -2.661812436002e-02 9.912982330063e-05 8.355006653148e+00
9.440000000000e+02 -2.592503579224e-02 9.797820389845e-05 8.341212470768e+00
9.442500000000e+02 -2.518680740233e-02 9.667439142449e-05 8.326430756906e+00
9.445000000000e+02 -2.440652985300e-02 9.521203334503e-05 8.310679947507e+00
9.447500000000e+02 -2.358900589510e-02 9.358768000733e-05 8.293977776515e+00
9.450000000000e+02 -2.274042168057e-02 9.180162724060e-05 8.276341194501e+00
9.452500000000e+02 -2.186797046463e-02 8.985861487515e-05 8.257786316099e+00
9.455000000000e+02 -2.097946116220e-02 8.776836403462e-05 8.238328376911e+00
9.457500000000e+02 -2.008293955336e-02 8.554585467171e-05 8.217981720227e+00
9.460000000000e+02 -1.918634982450e-02 8.321133219949e-05 8.196759794031e+00
9.462500000000e+02 -1.829725650990e-02 8.079004984574e-05 8.174675162205e+00
9.465000000000e+02 -1.742264068303e-02 7.831169794989e-05 8.151739525369e+00
9.467500000000e+02 -1.656877666654e-02 7.580957533426e-05 8.127963748522e+00
9.470000000000e+02 -1.574118782225e-02 7.331955094933e-05 8.103357891566e+00
9.472500000000e+02 -1.494467363557e-02 7.087887813861e-05 8.077931248007e+00
9.475000000000e+02 -1.418339318981e-02 6.852490926473e-05 8.051692371713e+00
9.477500000000e+02 -1.346098778996e-02 6.629384928353e-05 8.024649115673e+00
9.480000000000e+02 -1.278072138916e-02 6.421964852793e-05 7.996808663270e+00
9.482500000000e+02 -1.214561954146e-02 6.233285442658e-05 7.968177566478e+00
9.485000000000e+02 -1.155858565482e-02 6.065976810049e-05 7.938761774249e+00
9.487500000000e+02 -1.102248258695e-02 5.922186059965e-05 7.908566675328e+00
9.490000000000e+02 -1.054016659980e-02 5.803529400170e-05 7.877597138941e+00
9.492500000000e+02 -1.011447081269e-02 5.711082747992e-05 7.845857567891e+00
9.495000000000e+02 -9.748134699509e-03 5.645394404097e-05 7.813351949924e+00
9.497500000000e+02 -9.443689792933e-03 5.606513135070e-05 7.780083928014e+00
9.500000000000e+02 -9.203307700690e-03 5.594033805295e-05 7.746056873935e+00
9.502500000000e+02 -9.028626514954e-03 5.607155448120e-05 7.711273975978e+00
9.505000000000e+02 -8.920566693541e-03 5.644745644784e-05 7.675738326565e+00
9.507500000000e+02 -8.879157558556e-03 5.705408452933e-05 7.639453023320e+00
9.510000000000e+02 -8.903385790760e-03 5.787545977284e-05 7.602421268375e+00
9.512500000000e+02 -8.991082330507e-03 5.889419314947e-05 7.564646470723e+00
9.515000000000e+02 -9.138854770407e-03 6.009199475773e-05 7.526132338655e+00
9.517500000000e+02 -9.342077031185e-03 6.145001676039e-05 7.486882970074e+00
9.520000000000e+02 -9.594937043785e-03 6.294916068117e-05 7.446902930551e+00
9.522500000000e+02 -9.890540376071e-03 6.457023097051e-05 7.406197313874e+00
9.525000000000e+02 -1.022106852608e-02 6.629402717978e-05 7.364771790621e+00
9.527500000000e+02 -1.057798088724e-02 6.810139238356e-05 7.322632636872e+00
9.530000000000e+02 -1.095225096733e-02 6.997314427487e-05 7.279786745365e+00
9.532500000000e+02 -1.133462417938e-02 7.189005775091e-05 7.236241618833e+00
9.535000000000e+02 -1.171588369937e-02 7.383282481244e-05 7.192005346696e+00
9.537500000000e+02 -1.208711124345e-02 7.578202861724e-05 7.147086566971e+00
9.540000000000e+02 -1.243993046175e-02 7.771820157543e-05 7.101494415735e+00
9.542500000000e+02 -1.276672234794e-02 7.962192559455e-05 7.055238466816e+00
9.545000000000e+02 -1.306080430965e-02 8.147399686800e-05 7.008328664681e+00
9.547500000000e+02 -1.331656710425e-02 8.325565579725e-05 6.960775253415e+00
9.550000000000e+02 -1.352956646855e-02 8.494887282418e-05 6.912588704728e+00
9.552500000000e+02 -1.369656889920e-02 8.653667300254e-05 6.863779647695e+00
9.555000000000e+02 -1.381555312184e-02 8.800348395371e-05 6.814358801124e+00
9.557500000000e+02 -1.388567145961e-02 8.933548877615e-05 6.764336914790e+00
9.560000000000e+02 -1.390717570893e-02 9.052095392068e-05 6.713724714438e+00
9.562500000000e+02 -1.388131470472e-02 9.155050377099e-05 6.662532860058e+00
9.565000000000e+02 -1.381020978528e-02 9.241738464011e-05 6.610771911738e+00
9.567500000000e+02 -1.369671577541e-02 9.311760695377e-05 6.558452306914e+00
9.570000000000e+02 -1.354427431812e-02 9.364999055039e-05 6.505584350607e+00
9.572500000000e+02 -1.335676531513e-02 9.401613244145e-05 6.452178217804e+00
9.575000000000e+02 -1.313836208611e-02 9.422029555048e-05 6.398243964721e+00
9.577500000000e+02 -1.289339477311e-02 9.426925708983e-05 6.343791556071e+00
9.580000000000e+02 -1.262622545960e-02 9.417196307274e-05 6.288830898246e+00
9.582500000000e+02 -1.234113658371e-02 9.393919152223e-05 6.233371886821e+00
9.585000000000e+02 -1.204223500491e-02 9.358313667171e-05 6.177424458109e+00
9.587500000000e+02 -1.173337090263e-02 9.311698805298e-05 6.120998651859e+00
9.590000000000e+02 -1.141807236140e-02 9.255448987855e-05 6.064104676707e+00
9.592500000000e+02 -1.109949440546e-02 9.190950431767e-05 6.006752979421e+00
9.595000000000e+02 -1.078038055238e-02 9.119553055129e-05 5.948954318443e+00
9.597500000000e+02 -1.046303682298e-02 9.042540429566e-05 5.890719835278e+00
9.600000000000e+02 -1.014931567494e-02 8.961096217550e-05 5.832061126131e+00
9.602500000000e+02 -9.840609103729e-03 8.876276949235e-05 5.772990309672e+00
9.605000000000e+02 -9.537848684800e-03 8.788992102843e-05 5.713520093555e+00
9.607500000000e+02 -9.241512860083e-03 8.699991344177e-05 5.653663834638e+00
9.610000000000e+02 -8.951639748370e-03 8.609858424172e-05 5.593435595639e+00
9.612500000000e+02 -8.667845440886e-03 8.519011689950e-05 5.532850196882e+00
9.615000000000e+02 -8.389347423173e-03 8.427710606901e-05 5.471923263913e+00
9.617500000000e+02 -8.114993570121e-03 8.336067710810e-05 5.410671269607e+00
9.620000000000e+02 -7.843295956189e-03 8.244064334328e-05 5.349111575597e+00
9.622500000000e+02 -7.572471120879e-03 8.151570385503e-05 5.287262468260e+00
9.625000000000e+02 -7.300486326121e-03 8.058365161495e-05 5.225143194289e+00
9.627500000000e+02 -7.025112581301e-03 7.964160152202e-05 5.162773992562e+00
9.630000000000e+02 -6.743984164961e-03 7.868624139154e-05 5.100176129188e+00
9.632500000000e+02 -6.454665249388e-03 7.771407369986e-05 5.037371928607e+00
9.635000000000e+02 -6.154722771303e-03 7.672164294836e-05 4.974384803588e+00
9.637500000000e+02 -5.841805154415e-03 7.570575911628e-05 4.911239289531e+00
9.640000000000e+02 -5.513725884331e-03 7.466370281775e-05 4.847961073409e+00
9.642500000000e+02 -5.168549941943e-03 7.359341308771e-05 4.784577021437e+00
9.645000000000e+02 -4.804682385153e-03 7.249365962900e-05 4.721115209225e+00
9.647500000000e+02 -4.420954950762e-03 7.136418730525e-05 4.657604941914e+00
9.650000000000e+02 -4.016710527343e-03 7.020584833670e-05 4.594076776143e+00
9.652500000000e+02 -3.591880489864e-03 6.902070479306e-05 4.530562531971e+00
9.655000000000e+02 -3.147052835471e-03 6.781210768320e-05 4.467095298922e+00
9.657500000000e+02 -2.683529858693e-03 6.658476213758e-05 4.403709434560e+00
9.660000000000e+02 -2.203369328949e-03 6.534475516315e-05 4.340440551496e+00
9.662500000000e+02 -1.709410777119e-03 6.409957157749e-05 4.277325493778e+00
9.665000000000e+02 -1.205280892177e-03 6.285807074780e-05 4.214402301453e+00
9.667500000000e+02 -6.953799003862e-04 6.163044747481e-05 4.151710159987e+00
9.670000000000e+02 -1.848449601895e-04 6.042815359461e-05 4.089289338544e+00
9.672500000000e+02 3.205076470890e-04 5.926379788274e-05 4.027181110066e+00
9.675000000000e+02 8.142628945549e-04 5.815100915224e-05 3.965427659042e+00
9.677500000000e+02 1.289507749239e-03 5.710427017566e-05 3.904071975627e+00
9.680000000000e+02 1.738951912174e-03 5.613872111637e-05 3.843157730928e+00
9.682500000000e+02 2.155065189322e-03 5.526993069160e-05 3.782729143249e+00
9.685000000000e+02 2.530229649827e-03 5.451363996389e-05 3.722830828376e+00
9.687500000000e+02 2.856901808429e-03 5.388548125498e-05 3.663507641872e+00
9.690000000000e+02 3.127784363046e-03 5.340067169646e-05 3.604804504071e+00
9.692500000000e+02 3.335999751223e-03 5.307369100269e-05 3.546766222200e+00
9.695000000000e+02 3.475264390201e-03 5.291794556797e-05 3.489437301556e+00
9.697500000000e+02 3.540059063374e-03 5.294542392817e-05 3.432861750031e+00
9.700000000000e+02 3.525789524691e-03 5.316635617200e-05 3.377082882112e+00
9.702500000000e+02 3.428939166495e-03 5.358886722029e-05 3.322143111805e+00
9.705000000000e+02 3.247203641589e-03 5.421865490107e-05 3.268083751473e+00
9.707500000000e+02 2.979607253268e-03 5.505868698832e-05 3.214944811229e+00
9.710000000000e+02 2.626602951469e-03 5.610892223210e-05 3.162764792523e+00
9.712500000000e+02 2.190143550935e-03 5.736606832718e-05 3.111580498043e+00
9.715000000000e+02 1.673734912632e-03 5.882337283072e-05 3.061426834778e+00
9.717500000000e+02 1.082456967032e-03 6.047047701749e-05 3.012336637477e+00
9.720000000000e+02 4.229643924449e-04 6.229331005075e-05 2.964340489600e+00
9.722500000000e+02 -2.965458311750e-04 6.427405300602e-05 2.917466567656e+00
9.725000000000e+02 -1.066388073788e-03 6.639115372231e-05 2.871740487554e+00
9.727500000000e+02 -1.875473686771e-03 6.861941941544e-05 2.827185176753e+00
9.730000000000e+02 -2.711417466382e-03 7.093016176671e-05 2.783820752932e+00
9.732500000000e+02 -3.560673294866e-03 7.329142856782e-05 2.741664430686e+00
9.735000000000e+02 -4.408688507537e-03 7.566829120453e-05 2.700730438440e+00
9.737500000000e+02 -5.240083045913e-03 7.802320294537e-05 2.661029965152e+00
9.740000000000e+02 -6.038844268639e-03 8.031641908857e-05 2.622571120819e+00
9.742500000000e+02 -6.788540177171e-03 8.250647890096e-05 2.585358924734e+00
9.745000000000e+02 -7.472545760458e-03 8.455074060315e-05 2.549395316372e+00
9.747500000000e+02 -8.074279212470e-03 8.640596331613e-05 2.514679185532e+00
9.750000000000e+02 -8.577446805892e-03 8.802893124188e-05 2.481206429573e+00
9.752500000000e+02 -8.966291372359e-03 8.937710638415e-05 2.448970033117e+00
9.755000000000e+02 -9.225841885599e-03 9.040930678553e-05 2.417960166071e+00
9.757500000000e+02 -9.342160445998e-03 9.108639326832e-05 2.388164306657e+00
9.760000000000e+02 -9.302583377926e-03 9.137195777714e-05 2.359567381881e+00
9.762500000000e+02 -9.095951645529e-03 9.123299699909e-05 2.332151928002e+00
9.765000000000e+02 -8.712829976005e-03 9.064056280192e-05 2.305898265030e+00
9.767500000000e+02 -8.145707396227e-03 8.957038623320e-05 2.280784688899e+00
9.770000000000e+02 -7.389178085785e-03 8.800346792542e-05 2.256787675327e+00
9.772500000000e+02 -6.440099075913e-03 8.592654803574e-05 2.233882095187e+00
9.775000000000e+02 -5.297718995953e-03 8.333254486151e-05 2.212041438924e+00
9.777500000000e+02 -3.963780564295e-03 8.022093914539e-05 2.191238048940e+00
9.780000000000e+02 -2.442586985102e-03 7.659803070209e-05 2.171443357468e+00
9.782500000000e+02 -7.410328859168e-04 7.247709892866e-05 2.152628126765e+00
9.785000000000e+02 1.131397561187e-03 6.787847735046e-05 2.134762695085e+00
9.787500000000e+02 3.162677792903e-03 6.282949286446e-05 2.117817217866e+00
9.790000000000e+02 5.338318747348e-03 5.736432596917e-05 2.101761914482e+00
9.792500000000e+02 7.641495466910e-03 5.152371995598e-05 2.086567304841e+00
9.795000000000e+02 1.005320712494e-02 4.535460818070e-05 2.072204450915e+00
9.797500000000e+02 1.255248158108e-02 3.890961033609e-05 2.058645183087e+00
9.800000000000e+02 1.511661195977e-02 3.224644272110e-05 2.045862329774e+00
9.802500000000e+02 1.772143121490e-02 2.542721891796e-05 2.033829932167e+00
9.805000000000e+02 2.034161708570e-02 1.851766561189e-05 2.022523448592e+00
9.807500000000e+02 2.295102392515e-02 1.158626460293e-05 2.011919956272e+00
9.810000000000e+02 2.552303906564e-02 4.703324623906e-06 2.001998328597e+00
9.812500000000e+02 2.803095640296e-02 -2.059996472348e-06 1.992739406349e+00
9.815000000000e+02 3.044836381485e-02 -8.632712136497e-06 1.984126153236e+00
9.817500000000e+02 3.274953564011e-02 -1.494503621924e-05 1.976143784503e+00
9.820000000000e+02 3.490982779450e-02 -2.092942665541e-05 1.968779888776e+00
9.822500000000e+02 3.690606525856e-02 -2.652161236219e-05 1.962024519903e+00
9.825000000000e+02 3.871691569005e-02 -3.166158655477e-05 1.955870266168e+00
9.827500000000e+02 4.032324682306e-02 -3.629455947679e-05 1.950312303946e+00
9.830000000000e+02 4.170845464778e-02 -4.037183952338e-05 1.945348418329e+00
9.832500000000e+02 4.285875802374e-02 -4.385163003554e-05 1.940978997772e+00
9.835000000000e+02 4.376345918944e-02 -4.669974014182e-05 1.937207011123e+00
9.837500000000e+02 4.441515565614e-02 -4.889017505932e-05 1.934037949879e+00
9.840000000000e+02 4.480990242744e-02 -5.040560174194e-05 1.931479744515e+00
9.842500000000e+02 4.494732600325e-02 -5.123769333129e-05 1.929542663996e+00
9.845000000000e+02 4.483067606963e-02 -5.138731922538e-05 1.928239181910e+00
9.847500000000e+02 4.446682151538e-02 -5.086459515782e-05 1.927583825713e+00
9.850000000000e+02 4.386618298245e-02 -4.968877637720e-05 1.927593000329e+00
9.852500000000e+02 4.304261076419e-02 -4.788801279332e-05 1.928284802959e+00
9.855000000000e+02 4.201319833887e-02 -4.549894569827e-05 1.929678814606e+00
9.857500000000e+02 4.079803976425e-02 -4.256616500506e-05 1.931795880509e+00
9.860000000000e+02 3.941993790366e-02 -3.914154260248e-05 1.934657889851e+00
9.862500000000e+02 3.790405765983e-02 -3.528342696899e-05 1.938287539228e+00
9.865000000000e+02 3.627754191406e-02 -3.105575363829e-05 1.942708106340e+00
9.867500000000e+02 3.456908559715e-02 -2.652704010919e-05 1.947943215388e+00
9.870000000000e+02 3.280848430781e-02 -2.176931935297e-05 1.954016617797e+00
9.872500000000e+02 3.102615767607e-02 -1.685702593648e-05 1.960951972963e+00
9.875000000000e+02 2.925266165487e-02 -1.186584116197e-05 1.968772648419e+00
9.877500000000e+02 2.751819386078e-02 -6.871524135782e-06 1.977501526895e+00
9.880000000000e+02 2.585210382145e-02 -1.948751681774e-06 1.987160835522e+00
9.882500000000e+02 2.428241501973e-02 2.830011237687e-06 1.997771986813e+00
9.885000000000e+02 2.283536825732e-02 7.395596858084e-06 2.009355442653e+00
9.887500000000e+02 2.153499463406e-02 1.168314856395e-05 2.021930592591e+00
9.890000000000e+02 2.040272533615e-02 1.563305792807e-05 2.035515654446e+00
9.892500000000e+02 1.945704686633e-02 1.919179881840e-05 2.050127589374e+00
9.895000000000e+02 1.871320615021e-02 2.231265759281e-05 2.065782037011e+00
9.897500000000e+02 1.818297296910e-02 2.495633942021e-05 2.082493264343e+00
9.900000000000e+02 1.787446351161e-02 2.709144744970e-05 2.100274129300e+00
9.902500000000e+02 1.779202688848e-02 2.869483548004e-05 2.119136058113e+00
9.905000000000e+02 1.793619897700e-02 2.975182143550e-05 2.139089032386e+00
9.907500000000e+02 1.830372310657e-02 3.025626767636e-05 2.160141585838e+00
9.910000000000e+02 1.888763552199e-02 3.021053509708e-05 2.182300809278e+00
9.912500000000e+02 1.967741656138e-02 2.962530598621e-05 2.205572360907e+00
9.915000000000e+02 2.065920188817e-02 2.851928969555e-05 2.229960481909e+00
9.917500000000e+02 2.181604995560e-02 2.691881741440e-05 2.255468015483e+00
9.920000000000e+02 2.312826106796e-02 2.485733249724e-05 2.282096429153e+00
9.922500000000e+02 2.457373907630e-02 2.237479473377e-05 2.309845838530e+00
9.925000000000e+02 2.612839146899e-02 1.951700105496e-05 2.338715033449e+00
9.927500000000e+02 2.776655751118e-02 1.633484101632e-05 2.368701505239e+00
9.930000000000e+02 2.946145716844e-02 1.288350783668e-05 2.399801476665e+00
9.932500000000e+02 3.118565119455e-02 9.221638302498e-06 2.432009931768e+00
9.935000000000e+02 3.291150485039e-02 5.410433264186e-06 2.465320649342e+00
9.937500000000e+02 3.461164545519e-02 1.512805811898e-06 2.499726239125e+00
9.940000000000e+02 3.625940628994e-02 -2.407506526692e-06 2.535218178467e+00
9.942500000000e+02 3.782924830693e-02 -6.286846439524e-06 2.571786855638e+00
9.945000000000e+02 3.929715384365e-02 -1.006249364588e-05 2.609421612629e+00
9.947500000000e+02 4.064098364758e-02 -1.367349124795e-05 2.648110795376e+00
9.950000000000e+02 4.184079456586e-02 -1.706144106306e-05 2.687841803598e+00
9.952500000000e+02 4.287910972369e-02 -2.017124027395e-05 2.728601147670e+00
9.955000000000e+02 4.374114146823e-02 -2.295176635539e-05 2.770374504530e+00
9.957500000000e+02 4.441496002335e-02 -2.535648956253e-05 2.813146779699e+00
9.960000000000e+02 4.489161115158e-02 -2.734401954507e-05 2.856902166775e+00
9.962500000000e+02 4.516517728497e-02 -2.887856583236e-05 2.901624211497e+00
9.965000000000e+02 4.523278810176e-02 -2.993032292353e-05 2.947295871194e+00
9.967500000000e+02 4.509457680727e-02 -3.047576153392e-05 2.993899576630e+00
9.970000000000e+02 4.475359025571e-02 -3.049783948206e-05 3.041417286832e+00
9.972500000000e+02 4.421565072438e-02 -2.998611642333e-05 3.089830543983e+00
9.975000000000e+02 4.348917899107e-02 -2.893678676741e-05 3.139120519098e+00
9.977500000000e+02 4.258497895119e-02 -2.735262201456e-05 3.189268053991e+00
9.980000000000e+02 4.151599087326e-02 -2.524282997973e-05 3.240253695928e+00
9.982500000000e+02 4.029702021602e-02 -2.262283469168e-05 3.292057721994e+00
9.985000000000e+02 3.894444499265e-02 -1.951398047659e-05 3.344660157264e+00
9.987500000000e+02 3.747590937553e-02 -1.594318842937e-05 3.398040784078e+00
9.990000000000e+02 3.591001050923e-02 -1.194251717579e-05 3.452179140304e+00
9.992500000000e+02 3.426598214636e-02 -7.548682216807e-06 3.507054511391e+00
9.995000000000e+02 3.256338285512e-02 -2.802535528229e-06 3.562645912907e+00
9.997500000000e+02 3.082179326628e-02 2.251497115108e-06 3.618932066738e+00
1.000000000000e+03 2.906052826297e-02 7.566008771109e-06 3.675891368906e+00
1.000250000000e+03 2.729836753390e-02 1.309122620888e-05 3.733501853796e+00
1.000500000000e+03 2.555330916376e-02 1.877563799743e-05 3.791741153064e+00
1.000750000000e+03 2.384234894084e-02 2.456662800118e-05 3.850586452417e+00
1.001000000000e+03 2.218128803027e-02 3.041110615570e-05 3.910014445422e+00
1.001250000000e+03 2.058457052718e-02 3.625612832558e-05 3.970001289161e+00
1.001500000000e+03 1.906515188073e-02 4.204950122808e-05 4.030522559150e+00
1.001750000000e+03 1.763439883820e-02 4.774035772634e-05 4.091553208821e+00
1.002000000000e+03 1.630202011730e-02 5.327970804461e-05 4.153067531764e+00
1.002250000000e+03 1.507602674832e-02 5.862095882572e-05 4.215039129205e+00
1.002500000000e+03 1.396272142098e-02 6.372038926325e-05 4.277440884786e+00
1.002750000000e+03 1.296671320385e-02 6.853759107101e-05 4.340244944931e+00
1.003000000000e+03 1.209095745746e-02 7.303586109544e-05 4.403422708781e+00
1.003250000000e+03 1.133681589141e-02 7.718255352263e-05 4.466944825325e+00
1.003500000000e+03 1.070413682821e-02 8.094937228392e-05 4.530781200657e+00
1.003750000000e+03 1.019135004223e-02 8.431262475045e-05 4.594901013657e+00
1.004000000000e+03 9.795576550080e-03 8.725342003774e-05 4.659272741668e+00
1.004250000000e+03 9.512747479363e-03 8.975781716319e-05 4.723864194949e+00
1.004500000000e+03 9.337732892559e-03 9.181690947380e-05 4.788642560588e+00
1.004750000000e+03 9.264474739146e-03 9.342685489569e-05 4.853574454731e+00
1.005000000000e+03 9.286124324694e-03 9.458887946767e-05 4.918625983439e+00
1.005250000000e+03 9.395180967475e-03 9.530919101156e-05 4.983762810753e+00
1.005500000000e+03 9.583628670263e-03 9.559882869417e-05 5.048950234333e+00
1.005750000000e+03 9.843070748987e-03 9.547347719960e-05 5.114153266961e+00
1.006000000000e+03 1.016485926150e-02 9.495322244821e-05 5.179336723436e+00
1.006250000000e+03 1.054021733552e-02 9.406225181297e-05 5.244465312977e+00
1.006500000000e+03 1.096035404130e-02 9.282849953421e-05 5.309503734919e+00
1.006750000000e+03 1.141656958564e-02 9.128325123731e-05 5.374416777999e+00
1.007000000000e+03 1.190035049905e-02 8.946071786642e-05 5.439169422134e+00
1.007250000000e+03 1.240345387940e-02 8.739754461093e-05 5.503726940825e+00
1.007500000000e+03 1.291798071748e-02 8.513227622481e-05 5.568055006221e+00
1.007750000000e+03 1.343643835549e-02 8.270484639483e-05 5.632119792263e+00
1.008000000000e+03 1.395179283386e-02 8.015604298667e-05 5.695888077836e+00
1.008250000000e+03 1.445751162441e-02 7.752694581215e-05 5.759327346984e+00
1.008500000000e+03 1.494759905970e-02 7.485837143920e-05 5.822405888310e+00
1.008750000000e+03 1.541662461721e-02 7.219033259984e-05 5.885092889005e+00
1.009000000000e+03 1.585974610519e-02 6.956151653706e-05 5.947358524031e+00
1.009250000000e+03 1.627273042775e-02 6.700878859306e-05 6.009174042285e+00
1.009500000000e+03 1.665197082040e-02 6.456673200378e-05 6.070511842859e+00
1.009750000000e+03 1.699450468558e-02 6.226722531211e-05 6.131345547950e+00
1.010000000000e+03 1.729802936431e-02 6.013906807906e-05 6.191650063818e+00
1.010250000000e+03 1.756091943761e-02 5.820765191344e-05 6.251401637092e+00
1.010500000000e+03 1.778224147122e-02 5.649468869437e-05 6.310577897686e+00
1.010750000000e+03 1.796176902770e-02 5.501798793323e-05 6.369157896259e+00
1.011000000000e+03 1.809999243458e-02 5.379129554595e-05 6.427122127124e+00
1.011250000000e+03 1.819812532532e-02 5.282418263577e-05 6.484452545404e+00
1.011500000000e+03 1.825810146150e-02 5.212197500767e-05 6.541132568991e+00
1.011750000000e+03 1.828256342642e-02 5.168576346343e-05 6.597147075035e+00
1.012000000000e+03 1.827483637366e-02 5.151244834800e-05 6.652482381064e+00
1.012250000000e+03 1.823888870052e-02 5.159482908076e-05 6.707126221483e+00
1.012500000000e+03 1.817927360810e-02 5.192174442850e-05 6.761067708843e+00
1.012750000000e+03 1.810105427752e-02 5.247825292293e-05 6.814297291621e+00
1.013000000000e+03 1.800970914000e-02 5.324586552022e-05 6.866806699376e+00
1.013250000000e+03 1.791102013262e-02 5.420280375509e-05 6.918588882509e+00
1.013500000000e+03 1.781094462503e-02 5.532433795122e-05 6.969637942357e+00
1.013750000000e+03 1.771547550018e-02 5.658311733686e-05 7.019949059630e+00
1.014000000000e+03 1.763049191418e-02 5.794951890267e-05 7.069518412933e+00
1.014250000000e+03 1.756160724476e-02 5.939206894595e-05 7.118343095336e+00
1.014500000000e+03 1.751401919474e-02 6.087793804088e-05 7.166421026521e+00
1.014750000000e+03 1.749236828749e-02 6.237341726029e-05 7.213750862572e+00
1.015000000000e+03 1.750061074799e-02 6.384443033056e-05 7.260331904042e+00
1.015250000000e+03 1.754191153380e-02 6.525707021363e-05 7.306164001697e+00
1.015500000000e+03 1.761856168603e-02 6.657815788874e-05 7.351247464770e+00
1.015750000000e+03 1.773192436365e-02 6.777580748968e-05 7.395582967088e+00
1.016000000000e+03 1.788241186936e-02 6.881999015337e-05 7.439171455251e+00
1.016250000000e+03 1.806949326926e-02 6.968309118149e-05 7.482014059904e+00
1.016500000000e+03 1.829173324592e-02 7.034043897536e-05 7.524112008196e+00
1.016750000000e+03 1.854685901732e-02 7.077079517770e-05 7.565466540393e+00
1.017000000000e+03 1.883185082900e-02 7.095680367727e-05 7.606078830596e+00
1.017250000000e+03 1.914305120000e-02 7.088539071412e-05 7.645949911747e+00
1.017500000000e+03 1.947628813299e-02 7.054805733489e-05 7.685080606690e+00
1.017750000000e+03 1.982700310343e-02 6.994110779543e-05 7.723471464248e+00
1.018000000000e+03 2.019038052660e-02 6.906580074187e-05 7.761122703259e+00
1.018250000000e+03 2.056146934387e-02 6.792838685735e-05 7.798034161881e+00
1.018500000000e+03 2.093529430865e-02 6.654003354248e-05 7.834205256488e+00
1.018750000000e+03 2.130694982014e-02 6.491667871331e-05 7.869634945845e+00
1.019000000000e+03 2.167167607965e-02 6.307877071399e-05 7.904321705770e+00
1.019250000000e+03 2.202491386162e-02 6.105092124992e-05 7.938263508577e+00
1.019500000000e+03 2.236233933694e-02 5.886147133174e-05 7.971457813172e+00
1.019750000000e+03 2.267987951813e-02 5.654198691424e-05 8.003901559279e+00
1.020000000000e+03 2.297371175437e-02 5.412668558488e-05 8.035591170334e+00
1.020250000000e+03 2.324025025877e-02 5.165179637404e-05 8.066522560632e+00
1.020500000000e+03 2.347612374019e-02 4.915504371542e-05 8.096691148263e+00
1.020750000000e+03 2.367814887669e-02 4.667491393309e-05 8.126091869223e+00
1.021000000000e+03 2.384330359584e-02 4.424988593393e-05 8.154719196027e+00
1.021250000000e+03 2.396870403512e-02 4.191789419128e-05 8.182567156519e+00
1.021500000000e+03 2.405158843165e-02 3.971570898723e-05 8.209629352433e+00
1.021750000000e+03 2.408930979998e-02 3.767834422935e-05 8.235898978610e+00
1.022000000000e+03 2.407934019351e-02 3.583852932312e-05 8.261368837218e+00
1.022250000000e+03 2.401928487680e-02 3.422623294580e-05 8.286031352579e+00
1.022500000000e+03 2.390690751190e-02 3.286825045454e-05 8.309878581092e+00
1.022750000000e+03 2.374016388484e-02 3.178785887378e-05 8.332902218600e+00
1.023000000000e+03 2.351724270512e-02 3.100452725832e-05 8.355093603441e+00
1.023250000000e+03 2.323660951343e-02 3.053375470677e-05 8.376443718577e+00
1.023500000000e+03 2.289705388960e-02 3.038693614432e-05 8.396943186727e+00
1.023750000000e+03 2.249773373189e-02 3.057126268219e-05 8.416582266685e+00
1.024000000000e+03 2.203821587633e-02 3.108973727728e-05 8.435350847877e+00
1.024250000000e+03 2.151851285098e-02 3.194124191885e-05 8.453238440316e+00
1.024500000000e+03 2.093910990512e-02 3.312066570915e-05 8.470234170160e+00
1.024750000000e+03 2.030098725631e-02 3.461908471020e-05 8.486326770167e+00
1.025000000000e+03 1.960563149407e-02 3.642398100995e-05 8.501504578019e+00
1.025250000000e+03 1.885504241195e-02 3.851949901607e-05 8.515755531485e+00
1.025500000000e+03 1.805173058367e-02 4.088673814345e-05 8.529067172883e+00
1.025750000000e+03 1.719871204947e-02 4.350410541992e-05 8.541426652331e+00
1.026000000000e+03 1.629949626252e-02 4.634766271266e-05 8.552820741402e+00
1.026250000000e+03 1.535807309783e-02 4.939148443650e-05 8.563235847044e+00
1.026500000000e+03 1.437889530119e-02 5.260802911250e-05 8.572658036348e+00
1.026750000000e+03 1.336686068595e-02 5.596850703524e-05 8.581073062663e+00
1.027000000000e+03 1.232729030287e-02 5.944324696228e-05 8.588466402615e+00
1.027250000000e+03 1.126590500153e-02 6.300204628548e-05 8.594823295079e+00
1.027500000000e+03 1.018879678217e-02 6.661450345904e-05 8.600128789315e+00
1.027750000000e+03 9.102394589995e-03 7.025032797933e-05 8.604367798716e+00
1.028000000000e+03 8.013422866459e-03 7.387962294772e-05 8.607525158467e+00
1.028250000000e+03 6.928850381377e-03 7.747311998219e-05 8.609585690931e+00
1.028500000000e+03 5.855828581169e-03 8.100242686271e-05 8.610534274804e+00
1.028750000000e+03 4.801618157280e-03 8.444026989815e-05 8.610355919904e+00
1.029000000000e+03 3.773503585155e-03 8.776060170232e-05 8.609035844878e+00
1.029250000000e+03 2.778696226037e-03 9.093874930244e-05 8.606559559990e+00
1.029500000000e+03 1.824227516503e-03 9.395154928571e-05 8.602912952396e+00
1.029750000000e+03 9.168347249784e-04 9.677745971623e-05 8.598082374102e+00
1.030000000000e+03 6.284260687625e-05 9.939665998721e-05 8.592054731713e+00
1.030250000000e+03 -7.319549323324e-04 1.017911464942e-04 8.584817577337e+00
1.030500000000e+03 -1.462408245805e-03 1.039448269339e-04 8.576359199868e+00
1.030750000000e+03 -2.124116205844e-03 1.058436196517e-04 8.566668715646e+00
1.031000000000e+03 -2.713515532220e-03 1.074755579033e-04 8.555736157950e+00
1.031250000000e+03 -3.227950989220e-03 1.088309009439e-04 8.543552564016e+00
1.031500000000e+03 -3.665723328903e-03 1.099022553121e-04 8.530110059358e+00
1.031750000000e+03 -4.026110395730e-03 1.106846974651e-04 8.515401937492e+00
1.032000000000e+03 -4.309362035473e-03 1.111759023680e-04 8.499422735861e+00
1.032250000000e+03 -4.516665832649e-03 1.113762628976e-04 8.482168305067e+00
1.032500000000e+03 -4.650087707220e-03 1.112890032041e-04 8.463635873537e+00
1.032750000000e+03 -4.712486731823e-03 1.109202678501e-04 8.443824103588e+00
1.033000000000e+03 -4.707410760991e-03 1.102791867098e-04 8.422733141519e+00
1.033250000000e+03 -4.638976944853e-03 1.093779028297e-04 8.400364660636e+00
1.033500000000e+03 -4.511741278600e-03 1.082315552771e-04 8.376721893909e+00
1.033750000000e+03 -4.330567271043e-03 1.068582199168e-04 8.351809662117e+00
1.034000000000e+03 -4.100496727033e-03 1.052787372548e-04 8.325634391510e+00
1.034250000000e+03 -3.826630201811e-03 1.035165507012e-04 8.298204122899e+00
1.034500000000e+03 -3.514024768836e-03 1.015974925364e-04 8.269528516204e+00
1.034750000000e+03 -3.167610403760e-03 9.954943810422e-05 8.239618844248e+00
1.035000000000e+03 -2.792130196286e-03 9.740192094096e-05 8.208487978494e+00
1.035250000000e+03 -2.392108081439e-03 9.518572098788e-05 8.176150371764e+00
1.035500000000e+03 -1.971841354748e-03 9.293240061364e-05 8.142622029895e+00
1.035750000000e+03 -1.535418816222e-03 9.067380757571e-05 8.107920476104e+00
1.036000000000e+03 -1.086763097640e-03 8.844156027107e-05 8.072064714213e+00
1.036250000000e+03 -6.296905112083e-04 8.626652610116e-05 8.035075179627e+00
1.036500000000e+03 -1.679857540452e-04 8.417830907761e-05 7.996973687954e+00
1.036750000000e+03 2.945154975727e-04 8.220477973381e-05 7.957783376233e+00
1.037000000000e+03 7.538421121847e-04 8.037159071353e-05 7.917528639404e+00
1.037250000000e+03 1.205807825695e-03 7.870178952393e-05 7.876235061539e+00
1.037500000000e+03 1.645942723446e-03 7.721549222414e-05 7.833929338705e+00
1.037750000000e+03 2.069442155187e-03 7.592960887773e-05 7.790639202961e+00
1.038000000000e+03 2.471137533810e-03 7.485763478116e-05 7.746393334810e+00
1.038250000000e+03 2.845493551663e-03 7.400954017125e-05 7.701221274605e+00
1.038500000000e+03 3.186634433560e-03 7.339174777701e-05 7.655153328742e+00
1.038750000000e+03 3.488399742920e-03 7.300714812855e-05 7.608220469365e+00
1.039000000000e+03 3.744431355461e-03 7.285520929959e-05 7.560454236055e+00
1.039250000000e+03 3.948286803205e-03 7.293215186482e-05 7.511886626751e+00
1.039500000000e+03 4.093579508335e-03 7.323119889074e-05 7.462549994236e+00
1.039750000000e+03 4.174137164606e-03 7.374284066586e-05 7.412476933050e+00
1.040000000000e+03 4.184177094524e-03 7.445513384285e-05 7.361700172857e+00
1.040250000000e+03 4.118487995864e-03 7.535401261591e-05 7.310252465554e+00
1.040500000000e+03 3.972614151757e-03 7.642367567201e-05 7.258166477166e+00
1.040750000000e+03 3.743033481515e-03 7.764692104270e-05 7.205474681977e+00
1.041000000000e+03 3.427321238340e-03 7.900547993611e-05 7.152209255811e+00
1.041250000000e+03 3.024295134991e-03 8.048033222938e-05 7.098401978965e+00
1.041500000000e+03 2.534132837118e-03 8.205200411621e-05 7.044084138950e+00
1.041750000000e+03 1.958459231682e-03 8.370083027809e-05 6.989286444324e+00
1.042000000000e+03 1.300397664381e-03 8.540718600286e-05 6.934038942609e+00
1.042250000000e+03 5.645836942088e-04 8.715168216614e-05 6.878370947089e+00
1.042500000000e+03 -2.428600354952e-04 8.891532602970e-05 6.822310974272e+00
1.042750000000e+03 -1.114387396734e-03 9.067965011514e-05 6.765886688374e+00
1.043000000000e+03 -2.041129298123e-03 9.242681334640e-05 6.709124858613e+00
1.043250000000e+03 -3.013027548891e-03 9.413966352653e-05 6.652051325120e+00
1.043500000000e+03 -4.018998368845e-03 9.580177790711e-05 6.594690976516e+00
1.043750000000e+03 -5.047119710705e-03 9.739750674020e-05 6.537067737813e+00
1.044000000000e+03 -6.084837929419e-03 9.891200002549e-05 6.479204569315e+00
1.044250000000e+03 -7.119185994675e-03 1.003312046354e-04 6.421123475347e+00
1.044500000000e+03 -8.137008038465e-03 1.016418702972e-04 6.362845522887e+00
1.044750000000e+03 -9.125184033977e-03 1.028315668072e-04 6.304390869218e+00
1.045000000000e+03 -1.007084773663e-02 1.038886920031e-04 6.245778798197e+00
1.045250000000e+03 -1.096159488837e-02 1.048024906101e-04 6.187027763479e+00
1.045500000000e+03 -1.178567423085e-02 1.055630781475e-04 6.128155438764e+00
1.045750000000e+03 -1.253215969603e-02 1.061614740924e-04 6.069178773269e+00
1.046000000000e+03 -1.319109926358e-02 1.065896405945e-04 6.010114052322e+00
1.046250000000e+03 -1.375364084523e-02 1.068405312660e-04 5.950976960162e+00
1.046500000000e+03 -1.421213029522e-02 1.069081394865e-04 5.891782647158e+00
1.046750000000e+03 -1.456018595618e-02 1.067875551950e-04 5.832545796480e+00
1.047000000000e+03 -1.479274553626e-02 1.064750162748e-04 5.773280693869e+00
1.047250000000e+03 -1.490609136620e-02 1.059679624125e-04 5.714001294763e+00
1.047500000000e+03 -1.489785135839e-02 1.052650789524e-04 5.654721293331e+00
1.047750000000e+03 -1.476698169385e-02 1.043663352489e-04 5.595454188204e+00
1.048000000000e+03 -1.451373233198e-02 1.032730119724e-04 5.536213346064e+00
1.048250000000e+03 -1.413959683715e-02 1.019877118415e-04 5.477012064980e+00
1.048500000000e+03 -1.364725284417e-02 1.005143595228e-04 5.417863631096e+00
1.048750000000e+03 -1.304049167161e-02 9.885818000008e-05 5.358781375834e+00
1.049000000000e+03 -1.232414396912e-02 9.702566286207e-05 5.299778724698e+00
1.049250000000e+03 -1.150399948431e-02 9.502450575466e-05 5.240869246385e+00
1.049500000000e+03 -1.058672672465e-02 9.286354235519e-05 5.182066692203e+00
1.049750000000e+03 -9.579790914451e-03 9.055265301577e-05 5.123385033300e+00
1.050000000000e+03 -8.491372594693e-03 8.810266030981e-05 5.064838492310e+00
1.050250000000e+03 -7.330288053118e-03 8.552521379210e-05 5.006441565193e+00
1.050500000000e+03 -6.105910161590e-03 8.283266372489e-05 4.948209039467e+00
1.050750000000e+03 -4.828090557218e-03 8.003792748082e-05 4.890156005259e+00
1.051000000000e+03 -3.507082729968e-03 7.715435598640e-05 4.832297854908e+00
1.051250000000e+03 -2.153464810364e-03 7.419560438893e-05 4.774650278312e+00
1.051500000000e+03 -7.780619737702e-04 7.117549537825e-05 4.717229247963e+00
1.051750000000e+03 6.081324325330e-04 6.810789228850e-05 4.660050994568e+00
1.052000000000e+03 1.994037306591e-03 6.500658638359e-05 4.603131976775e+00
1.052250000000e+03 3.368566697866e-03 6.188518826278e-05 4.546488836343e+00
1.052500000000e+03 4.720714565874e-03 5.875703259903e-05 4.490138349837e+00
1.052750000000e+03 6.039641795327e-03 5.563514308160e-05 4.434097368739e+00
1.053000000000e+03 7.314764947603e-03 5.253213480982e-05 4.378382751892e+00
1.053250000000e+03 8.535845713521e-03 4.946018275018e-05 4.323011292237e+00
1.053500000000e+03 9.693081249075e-03 4.643099473145e-05 4.267999632301e+00
1.053750000000e+03 1.077719271810e-02 4.345579829526e-05 4.213364178038e+00
1.054000000000e+03 1.177951145678e-02 4.054534620984e-05 4.159121007748e+00
1.054250000000e+03 1.269206211324e-02 3.770992991073e-05 4.105285773419e+00
1.054500000000e+03 1.350763925898e-02 3.495940897380e-05 4.051873606427e+00
1.054750000000e+03 1.421987835390e-02 3.230324928177e-05 3.998899016503e+00
1.055000000000e+03 1.482331733118e-02 2.975052676010e-05 3.946375798269e+00
1.055250000000e+03 1.531344958868e-02 2.730999312106e-05 3.894316935162e+00
1.055500000000e+03 1.568676536647e-02 2.499011784859e-05 3.842734513400e+00
1.055750000000e+03 1.594078216117e-02 2.279911909700e-05 3.791639639268e+00
1.056000000000e+03 1.607406274701e-02 2.074499181429e-05 3.741042365136e+00
1.056250000000e+03 1.608622049368e-02 1.883553430945e-05 3.690951627994e+00
1.056500000000e+03 1.597791250114e-02 1.707835628378e-05 3.641375195489e+00
1.056750000000e+03 1.575082011799e-02 1.548088009712e-05 3.592319628497e+00
1.057000000000e+03 1.540761782006e-02 1.405032355090e-05 3.543790254048e+00
1.057250000000e+03 1.495193097238e-02 1.279367242152e-05 3.495791155167e+00
1.057500000000e+03 1.438828369710e-02 1.171763547636e-05 3.448325175769e+00
1.057750000000e+03 1.372203778461e-02 1.082858113066e-05 3.401393939640e+00
1.058000000000e+03 1.295932438509e-02 1.013245830317e-05 3.354997887610e+00
1.058250000000e+03 1.210696945211e-02 9.634700405575e-06 3.309136328214e+00
1.058500000000e+03 1.117241489340e-02 9.340113629908e-06 3.263807505336e+00
1.058750000000e+03 1.016363660985e-02 9.252750788863e-06 3.219008679860e+00
1.059000000000e+03 9.089061173155e-03 9.375771674425e-06 3.174736225784e+00
1.059250000000e+03 7.957482024853e-03 9.711300642756e-06 3.130985738728e+00
1.059500000000e+03 6.777976943036e-03 1.026025931553e-05 3.087752157079e+00
1.059750000000e+03 5.559827347706e-03 1.102221342900e-05 3.045029893410e+00
1.060000000000e+03 4.312440398718e-03 1.199521109055e-05 3.002812975307e+00
1.060250000000e+03 3.045274709087e-03 1.317562593314e-05 2.961095193674e+00
1.060500000000e+03 1.767769513593e-03 1.455800917335e-05 2.919870257892e+00
1.060750000000e+03 4.892780706339e-04 1.613495540526e-05 2.879131955305e+00
1.061000000000e+03 -7.809952262936e-04 1.789698906288e-05 2.838874313247e+00
1.061250000000e+03 -2.034054171590e-03 1.983247005849e-05 2.799091763947e+00
1.061500000000e+03 -3.261166578018e-03 2.192753171623e-05 2.759779307035e+00
1.061750000000e+03 -4.453917286145e-03 2.416605001798e-05 2.720932672644e+00
1.062000000000e+03 -5.604258736465e-03 2.652965155434e-05 2.682548478292e+00
1.062250000000e+03 -6.704559580899e-03 2.899776174980e-05 2.644624383442e+00
1.062500000000e+03 -7.747652021207e-03 3.154769766348e-05 2.607159234641e+00
1.062750000000e+03 -8.726878029733e-03 3.415480762020e-05 2.570153204235e+00
1.063000000000e+03 -9.636134798887e-03 3.679265693171e-05 2.533607919351e+00
1.063250000000e+03 -1.046991991847e-02 3.943326379763e-05 2.497526577787e+00
1.063500000000e+03 -1.122337559009e-02 4.204737914520e-05 2.461914053958e+00
1.063750000000e+03 -1.189233252834e-02 4.460481394802e-05 2.426776988010e+00
1.064000000000e+03 -1.247335227116e-02 4.707480517854e-05 2.392123862545e+00
1.064250000000e+03 -1.296376824557e-02 4.942642137645e-05 2.357965060252e+00
1.064500000000e+03 -1.336172390025e-02 5.162899695224e-05 2.324312906631e+00
1.064750000000e+03 -1.366620765523e-02 5.365259190138e-05 2.291181692774e+00
1.065000000000e+03 -1.387708327573e-02 5.546847612045e-05 2.258587679499e+00
1.065250000000e+03 -1.399511443455e-02 5.704960899483e-05 2.226549083219e+00
1.065500000000e+03 -1.402198273238e-02 5.837112583376e-05 2.195086040376e+00
1.065750000000e+03 -1.396029740226e-02 5.941081600638e-05 2.164220554291e+00
1.066000000000e+03 -1.381359591549e-02 6.014959038311e-05 2.133976421402e+00
1.066250000000e+03 -1.358633415822e-02 6.057190351091e-05 2.104379139715e+00
1.066500000000e+03 -1.328386531977e-02 6.066613972885e-05 2.075455798911e+00
1.066750000000e+03 -1.291240693435e-02 6.042495820546e-05 2.047234955517e+00
1.067000000000e+03 -1.247899543055e-02 5.984557997821e-05 2.019746492064e+00
1.067250000000e+03 -1.199142816486e-02 5.893000927362e-05 1.993021464104e+00
1.067500000000e+03 -1.145819309551e-02 5.768518524704e-05 1.967091936539e+00
1.067750000000e+03 -1.088838625000e-02 5.612305713229e-05 1.941990810762e+00
1.068000000000e+03 -1.029161857742e-02 5.426057857208e-05 1.917751647448e+00
1.068250000000e+03 -9.677912179967e-03 5.211962002466e-05 1.894408484287e+00
1.068500000000e+03 -9.057588169200e-03 4.972679587475e-05 1.871995653876e+00
1.068750000000e+03 -8.441146825836e-03 4.711320839329e-05 1.850547602290e+00
1.069000000000e+03 -7.839143207890e-03 4.431411111883e-05 1.830098713223e+00
1.069250000000e+03 -7.262057853264e-03 4.136849266984e-05 1.810683136091e+00
1.069500000000e+03 -6.720167086149e-03 3.831858860973e-05 1.792334624348e+00
1.069750000000e+03 -6.223412002175e-03 3.520932652995e-05 1.775086381358e+00
1.070000000000e+03 -5.781270891072e-03 3.208771250920e-05 1.758970918982e+00
1.070250000000e+03 -5.402634121427e-03 2.900216757781e-05 1.744019926262e+00
1.070500000000e+03 -5.095685928580e-03 2.600182587703e-05 1.730264151576e+00
1.070750000000e+03 -4.867792168386e-03 2.313580293645e-05 1.717733296275e+00
1.071000000000e+03 -4.725397955130e-03 2.045244797319e-05 1.706455920759e+00
1.071250000000e+03 -4.673934425440e-03 1.799859045054e-05 1.696459361763e+00
1.071500000000e+03 -4.717737576031e-03 1.581879713564e-05 1.687769660175e+00
1.071750000000e+03 -4.859979455746e-03 1.395464837822e-05 1.680411498137e+00
1.072000000000e+03 -5.102612680739e-03 1.244404888148e-05 1.674408143969e+00
1.072250000000e+03 -5.446329442626e-03 1.132058350437e-05 1.669781403984e+00
1.072500000000e+03 -5.890535585085e-03 1.061293141860e-05 1.666551578433e+00
1.072750000000e+03 -6.433340266206e-03 1.034434811686e-05 1.664737421925e+00
1.073000000000e+03 -7.071561623130e-03 1.053222586600e-05 1.664356104625e+00
1.073250000000e+03 -7.800748690490e-03 1.118774144745e-05 1.665423174781e+00
1.073500000000e+03 -8.615219735606e-03 1.231560077158e-05 1.667952520873e+00
1.073750000000e+03 -9.508116476447e-03 1.391387434535e-05 1.671956331181e+00
1.074000000000e+03 -1.047147444655e-02 1.597394120958e-05 1.677445052212e+00
1.074250000000e+03 -1.149630854884e-02 1.848054592460e-05 1.684427343783e+00
1.074500000000e+03 -1.257271342057e-02 2.141194743113e-05 1.692910032066e+00
1.074750000000e+03 -1.368997706270e-02 2.474018745380e-05 1.702898058769e+00
1.075000000000e+03 -1.483670732656e-02 2.843146724027e-05 1.714394429388e+00
1.075250000000e+03 -1.600096923740e-02 3.244658339796e-05 1.727400159380e+00
1.075500000000e+03 -1.717043178127e-02 3.674148069904e-05 1.741914219973e+00
1.075750000000e+03 -1.833252239278e-02 4.126788166287e-05 1.757933485342e+00
1.076000000000e+03 -1.947458688594e-02 4.597398521139e-05 1.775452680861e+00
1.076250000000e+03 -2.058405296542e-02 5.080522425227e-05 1.794464336212e+00
1.076500000000e+03 -2.164859482139e-02 5.570506949554e-05 1.814958743881e+00
1.076750000000e+03 -2.265629657364e-02 6.061586692882e-05 1.836923923842e+00
1.077000000000e+03 -2.359581189275e-02 6.547969447979e-05 1.860345598617e+00
1.077250000000e+03 -2.445651746794e-02 7.023922439217e-05 1.885207177836e+00
1.077500000000e+03 -2.522865808912e-02 7.483857758092e-05 1.911489754958e+00
1.077750000000e+03 -2.590348014828e-02 7.922415300235e-05 1.939172118605e+00
1.078000000000e+03 -2.647335278165e-02 8.334542115301e-05 1.968230777044e+00
1.078250000000e+03 -2.693187280819e-02 8.715567636994e-05 1.998640000013e+00
1.078500000000e+03 -2.727395314000e-02 9.061270315652e-05 2.030371875910e+00
1.078750000000e+03 -2.749589267219e-02 9.367937663549e-05 2.063396385932e+00
1.079000000000e+03 -2.759542516311e-02 9.632420940087e-05 2.097681496195e+00
1.079250000000e+03 -2.757174868503e-02 9.852177984598e-05 2.133193265355e+00
1.079500000000e+03 -2.742553251602e-02 1.002530662253e-04 2.169895969587e+00
1.079750000000e+03 -2.715890221588e-02 1.015056776512e-04 2.207752243059e+00
1.080000000000e+03 -2.677540432924e-02 1.022739832441e-04 2.246723232229e+00
1.080250000000e+03 -2.627994824455e-02 1.025591285388e-04 2.286768764418e+00
1.080500000000e+03 -2.567872967163e-02 1.023689496351e-04 2.327847527084e+00
1.080750000000e+03 -2.497913400683e-02 1.017177803047e-04 2.369917257683e+00
1.081000000000e+03 -2.418962249080e-02 1.006261573164e-04 2.412934941356e+00
1.081250000000e+03 -2.331960381341e-02 9.912043402902e-05 2.456857014313e+00
1.081500000000e+03 -2.237929150766e-02 9.723230373557e-05 2.501639571280e+00
1.081750000000e+03 -2.137955102947e-02 9.499824623077e-05 2.547238574260e+00
1.082000000000e+03 -2.033173864445e-02 9.245890521115e-05 2.593610060565e+00
1.082250000000e+03 -1.924753467150e-02 8.965840896694e-05 2.640710347579e+00
1.082500000000e+03 -1.813877466269e-02 8.664364594688e-05 2.688496232510e+00
1.082750000000e+03 -1.701728051097e-02 8.346350834740e-05 2.736925184257e+00
1.083000000000e+03 -1.589469509179e-02 8.016811648445e-05 2.785955525749e+00
1.083250000000e+03 -1.478232292894e-02 7.680803816781e-05 2.835546604717e+00
1.083500000000e+03 -1.369097978395e-02 7.343351614808e-05 2.885658950420e+00
1.083750000000e+03 -1.263085325452e-02 7.009371549660e-05 2.936254416263e+00
1.084000000000e+03 -1.161137704140e-02 6.683600506235e-05 2.987296304941e+00
1.084250000000e+03 -1.064112079208e-02 6.370528477739e-05 3.038749475470e+00
1.084500000000e+03 -9.727696382089e-03 6.074336552372e-05 3.090580432843e+00
1.084750000000e+03 -8.877683214102e-03 5.798841659571e-05 3.142757396042e+00
1.085000000000e+03 -8.096572017431e-03 5.547448279020e-05 3.195250347394e+00
1.085250000000e+03 -7.388727918755e-03 5.323107810057e-05 3.248031061858e+00
1.085500000000e+03 -6.757373992645e-03 5.128287318121e-05 3.301073114110e+00
1.085750000000e+03 -6.204592469479e-03 4.964945537234e-05 3.354351868955e+00
1.086000000000e+03 -5.731345760608e-03 4.834517727892e-05 3.407844449026e+00
1.086250000000e+03 -5.337513106617e-03 4.737909868158e-05 3.461529688160e+00
1.086500000000e+03 -5.021944617381e-03 4.675501194298e-05 3.515388063649e+00
1.086750000000e+03 -4.782527719492e-03 4.647154388090e-05 3.569401617545e+00
1.087000000000e+03 -4.616267391807e-03 4.652233920505e-05 3.623553859335e+00
1.087250000000e+03 -4.519374906468e-03 4.689631031082e-05 3.677829661978e+00
1.087500000000e+03 -4.487365992332e-03 4.757795506735e-05 3.732215142692e+00
1.087750000000e+03 -4.515163402493e-03 4.854772780380e-05 3.786697542008e+00
1.088000000000e+03 -4.597204232746e-03 4.978246097598e-05 3.841265091322e+00
1.088250000000e+03 -4.727547806471e-03 5.125582747514e-05 3.895906883639e+00
1.088500000000e+03 -4.899983799242e-03 5.293883347457e-05 3.950612739357e+00
1.088750000000e+03 -5.108137746725e-03 5.480033519878e-05 4.005373076028e+00
1.089000000000e+03 -5.345572619830e-03 5.680757071219e-05 4.060178779217e+00
1.089250000000e+03 -5.605885123523e-03 5.892669710444e-05 4.115021083954e+00
1.089500000000e+03 -5.882795489312e-03 6.112332781955e-05 4.169891459468e+00
1.089750000000e+03 -6.170229822001e-03 6.336306198443e-05 4.224781505170e+00
1.090000000000e+03 -6.462394387586e-03 6.561199486815e-05 4.279682857867e+00
1.090250000000e+03 -6.753840799795e-03 6.783721047740e-05 4.334587108170e+00
1.090500000000e+03 -7.039523296796e-03 7.000724692482e-05 4.389485734438e+00
1.090750000000e+03 -7.314846352880e-03 7.209252662743e-05 4.444370045454e+00
1.091000000000e+03 -7.575704026322e-03 7.406575063357e-05 4.499231139319e+00
1.091250000000e+03 -7.818510086475e-03 7.590224972784e-05 4.554059873474e+00
1.091500000000e+03 -8.040221517798e-03 7.758029482513e-05 4.608846852652e+00
1.091750000000e+03 -8.238352308978e-03 7.908135488707e-05 4.663582423631e+00
1.092000000000e+03 -8.410982224441e-03 8.039030983853e-05 4.718256688110e+00
1.092250000000e+03 -8.556756857161e-03 8.149560754617e-05 4.772859521475e+00
1.092500000000e+03 -8.674882828564e-03 8.238937114907e-05 4.827380605125e+00
1.092750000000e+03 -8.765117198077e-03 8.306745222680e-05 4.881809466820e+00
1.093000000000e+03 -8.827750497027e-03 8.352942953513e-05 4.936135526504e+00
1.093250000000e+03 -8.863586605357e-03 8.377855746983e-05 4.990348150921e+00
1.093500000000e+03 -8.873916614594e-03 8.382166046395e-05 5.044436709764e+00
1.093750000000e+03 -8.860489767336e-03 8.366898039588e-05 5.098390636530e+00
1.094000000000e+03 -8.825480497065e-03 8.333397673349e-05 5.152199489839e+00
1.094250000000e+03 -8.771451629632e-03 8.283308219298e-05 5.205853014167e+00
1.094500000000e+03 -8.701315496086e-03 8.218541263083e-05 5.259341199374e+00
1.094750000000e+03 -8.618291917174e-03 8.141244542195e-05 5.312654336696e+00
1.095000000000e+03 -8.525864208454e-03 8.053767134505e-05 5.365783070646e+00
1.095250000000e+03 -8.427733638456e-03 7.958621574003e-05 5.418718444992e+00
1.095500000000e+03 -8.327772299239e-03 7.858444259656e-05 5.471451942436e+00
1.095750000000e+03 -8.229975404368e-03 7.755953835581e-05 5.523975517516e+00
1.096000000000e+03 -8.138412697599e-03 7.653908793728e-05 5.576281619883e+00
1.096250000000e+03 -8.057179973664e-03 7.555065548465e-05 5.628363210249e+00
1.096500000000e+03 -7.990351295873e-03 7.462135213829e-05 5.680213768276e+00
1.096750000000e+03 -7.941930705491e-03 7.377743337941e-05 5.731827288363e+00
1.097000000000e+03 -7.915805908678e-03 7.304390791413e-05 5.783198269286e+00
1.097250000000e+03 -7.915702838184e-03 7.244416362151e-05 5.834321693847e+00
1.097500000000e+03 -7.945141517984e-03 7.199962186763e-05 5.885192999570e+00
1.097750000000e+03 -8.007393695027e-03 7.172942015121e-05 5.935808041515e+00
1.098000000000e+03 -8.105443174183e-03 7.165012290111e-05 5.986163049479e+00
1.098250000000e+03 -8.241946404370e-03 7.177551634038e-05 6.036254574200e+00
1.098500000000e+03 -8.419196847408e-03 7.211644813379e-05 6.086079431879e+00
1.098750000000e+03 -8.639091002907e-03 7.268060923826e-05 6.135634641803e+00
1.099000000000e+03 -8.903097914665e-03 7.347245057257e-05 6.184917362794e+00
1.099250000000e+03 -9.212228979271e-03 7.449313164687e-05 6.233924820572e+00
1.099500000000e+03 -9.567013991609e-03 7.574053223419e-05 6.282654242963e+00
1.099750000000e+03 -9.967476649115e-03 7.720930832930e-05 6.331102784427e+00
1.100000000000e+03 -1.041311691228e-02 7.889092306113e-05 6.379267461683e+00
1.100250000000e+03 -1.090289404917e-02 8.077379853427e-05 6.427145080693e+00
1.100500000000e+03 -1.143521636376e-02 8.284349194326e-05 6.474732175868e+00
1.100750000000e+03 -1.200793365263e-02 8.508290342696e-05 6.522024946900e+00
1.101000000000e+03 -1.261833559522e-02 8.747251276930e-05 6.569019199364e+00
1.101250000000e+03 -1.326315678941e-02 8.999064158971e-05 6.615710297389e+00
1.101500000000e+03 -1.393858661787e-02 9.261374084926e-05 6.662093111828e+00
1.101750000000e+03 -1.464028720944e-02 9.531669826032e-05 6.708161984792e+00
1.102000000000e+03 -1.536341819763e-02 9.807316434962e-05 6.753910689606e+00
1.102250000000e+03 -1.610266956537e-02 1.008558816088e-04 6.799332407179e+00
1.102500000000e+03 -1.685230284426e-02 1.036370232311e-04 6.844419698326e+00
1.102750000000e+03 -1.760620058389e-02 1.063885321342e-04 6.889164488261e+00
1.103000000000e+03 -1.835792406185e-02 1.090824570942e-04 6.933558054985e+00
1.103250000000e+03 -1.910077988629e-02 1.116912841860e-04 6.977591017650e+00
1.103500000000e+03 -1.982789385509e-02 1.141882560786e-04 7.021253333072e+00
1.103750000000e+03 -2.053229152326e-02 1.165476744970e-04 7.064534294892e+00
1.104000000000e+03 -2.120698629330e-02 1.187451985920e-04 7.107422530075e+00
1.104250000000e+03 -2.184507115900e-02 1.207581172293e-04 7.149906001457e+00
1.104500000000e+03 -2.243981470236e-02 1.225655891817e-04 7.191972008172e+00
1.104750000000e+03 -2.298475946284e-02 1.241488788398e-04 7.233607185218e+00
1.105000000000e+03 -2.347381970487e-02 1.254915547584e-04 7.274797503763e+00
1.105250000000e+03 -2.390137900589e-02 1.265796596858e-04 7.315528265708e+00
1.105500000000e+03 -2.426238236473e-02 1.274018407315e-04 7.355784099789e+00
1.105750000000e+03 -2.455242340467e-02 1.279495673334e-04 7.395548952710e+00
1.106000000000e+03 -2.476782344704e-02 1.282171375575e-04 7.434806077639e+00
1.106250000000e+03 -2.490569985563e-02 1.282017403025e-04 7.473538021602e+00
1.106500000000e+03 -2.496402463754e-02 1.279034973080e-04 7.511726606808e+00
1.106750000000e+03 -2.494166743718e-02 1.273254613494e-04 7.549352915078e+00
1.107000000000e+03 -2.483842725531e-02 1.264735874734e-04 7.586397265530e+00
1.107250000000e+03 -2.465504659236e-02 1.253566686691e-04 7.622839197386e+00
1.107500000000e+03 -2.439321189715e-02 1.239862437419e-04 7.658657450122e+00
1.107750000000e+03 -2.405553833096e-02 1.223764750770e-04 7.693829945406e+00
1.108000000000e+03 -2.364553771217e-02 1.205439933240e-04 7.728333776314e+00
1.108250000000e+03 -2.316757395433e-02 1.185077179621e-04 7.762145195812e+00
1.108500000000e+03 -2.262680251594e-02 1.162886466303e-04 7.795239616781e+00
1.108750000000e+03 -2.202909879760e-02 1.139096223269e-04 7.827591616476e+00
1.109000000000e+03 -2.138097512880e-02 1.113950751888e-04 7.859174949470e+00
1.109250000000e+03 -2.068948748264e-02 1.087707438873e-04 7.889962575069e+00
1.109500000000e+03 -1.996213593627e-02 1.060633794268e-04 7.919926690418e+00
1.109750000000e+03 -1.920675866415e-02 1.033004309515e-04 7.949038779914e+00
1.110000000000e+03 -1.843142270785e-02 1.005097125928e-04 7.977269677065e+00
1.110250000000e+03 -1.764431353006e-02 9.771911409320e-05 8.004589636162e+00
1.110500000000e+03 -1.685362476308e-02 9.495624708189e-05 8.030968422475e+00
1.110750000000e+03 -1.606745037668e-02 9.224810160219e-05 8.056375409971e+00
1.111000000000e+03 -1.529368092009e-02 8.962074136418e-05 8.080779695211e+00
1.111250000000e+03 -1.453990560160e-02 8.709897802014e-05 8.104150222498e+00
1.111500000000e+03 -1.381332061199e-02 8.470605435479e-05 8.126455916416e+00
1.111750000000e+03 -1.312064605858e-02 8.246341049883e-05 8.147665826785e+00
1.112000000000e+03 -1.246805140767e-02 8.039042850841e-05 8.167749279090e+00
1.112250000000e+03 -1.186109014579e-02 7.850417746247e-05 8.186676030284e+00
1.112500000000e+03 -1.130464486281e-02 7.681924664207e-05 8.204416429391e+00
1.112750000000e+03 -1.080288106435e-02 7.534758090608e-05 8.220941576840e+00
1.113000000000e+03 -1.035921223174e-02 7.409835740776e-05 8.236223485415e+00
1.113250000000e+03 -9.976274321710e-03 7.307790462188e-05 8.250235237272e+00
1.113500000000e+03 -9.655909717618e-03 7.228965715125e-05 8.262951135721e+00
1.113750000000e+03 -9.399161414085e-03 7.173415085024e-05 8.274346851543e+00
1.114000000000e+03 -9.206274572065e-03 7.140905426400e-05 8.284399558444e+00
1.114250000000e+03 -9.076707842806e-03 7.130923997972e-05 8.293088060557e+00
1.114500000000e+03 -9.009152541873e-03 7.142689056408e-05 8.300392908541e+00
1.114750000000e+03 -9.001557949698e-03 7.175163598180e-05 8.306296501437e+00
1.115000000000e+03 -9.051165178825e-03 7.227072259036e-05 8.310783178343e+00
1.115250000000e+03 -9.154545977464e-03 7.296921010705e-05 8.313839294780e+00
1.115500000000e+03 -9.307647661652e-03 7.383019050003e-05 8.315453285510e+00
1.115750000000e+03 -9.505843672922e-03 7.483502040845e-05 8.315615715687e+00
1.116000000000e+03 -9.743988151697e-03 7.596356370251e-05 8.314319317176e+00
1.116250000000e+03 -1.001647491190e-02 7.719449207702e-05 8.311559012511e+00
1.116500000000e+03 -1.031729977414e-02 7.850556324362e-05 8.307331928583e+00
1.116750000000e+03 -1.064012579855e-02 7.987387700628e-05 8.301637396983e+00
1.117000000000e+03 -1.097835048925e-02 8.127614217629e-05 8.294476946757e+00
1.117250000000e+03 -1.132517531153e-02 8.268896558186e-05 8.285854285775e+00
1.117500000000e+03 -1.167367565040e-02 8.408912587918e-05 8.275775276338e+00
1.117750000000e+03 -1.201687249158e-02 8.545383959299e-05 8.264247901712e+00
1.118000000000e+03 -1.234780377044e-02 8.676101325447e-05 8.251282227893e+00
1.118250000000e+03 -1.265959540151e-02 8.798948725111e-05 8.236890360320e+00
1.118500000000e+03 -1.294553254462e-02 8.911926904798e-05 8.221086394660e+00
1.118750000000e+03 -1.319912880649e-02 9.013175172926e-05 8.203886365233e+00
1.119000000000e+03 -1.341419341507e-02 9.100990392819e-05 8.185308189864e+00
1.119250000000e+03 -1.358489738538e-02 9.173843594229e-05 8.165371610777e+00
1.119500000000e+03 -1.370583530614e-02 9.230393972590e-05 8.144098133853e+00
1.119750000000e+03 -1.377208421778e-02 9.269505124010e-05 8.121510964718e+00
1.120000000000e+03 -1.377925846134e-02 9.290258902156e-05 8.097634941942e+00
1.120250000000e+03 -1.372355892163e-02 9.291963585883e-05 8.072496468537e+00
1.120500000000e+03 -1.360181862984e-02 9.274160219253e-05 8.046123438700e+00
1.120750000000e+03 -1.341154106682e-02 9.236626736636e-05 8.018545162981e+00
1.121000000000e+03 -1.315093304287e-02 9.179379703619e-05 7.989792289178e+00
1.121250000000e+03 -1.281893034061e-02 9.102673197015e-05 7.959896720373e+00
1.121500000000e+03 -1.241521780783e-02 9.006994202049e-05 7.928891527667e+00
1.121750000000e+03 -1.194024108496e-02 8.893058496554e-05 7.896810859935e+00
1.122000000000e+03 -1.139521122741e-02 8.761802118751e-05 7.863689849658e+00
1.122250000000e+03 -1.078210254457e-02 8.614363608322e-05 7.829564513328e+00
1.122500000000e+03 -1.010364283805e-02 8.452070667636e-05 7.794471647604e+00
1.122750000000e+03 -9.363295588199e-03 8.276426143455e-05 7.758448723171e+00
1.123000000000e+03 -8.565235579642e-03 8.089086364918e-05 7.721533772803e+00
1.123250000000e+03 -7.714316938097e-03 7.891842417898e-05 7.683765275857e+00
1.123500000000e+03 -6.816034180163e-03 7.686596223605e-05 7.645182042159e+00
1.123750000000e+03 -5.876476677640e-03 7.475333506213e-05 7.605823089501e+00
1.124000000000e+03 -4.902276892085e-03 7.260097833425e-05 7.565727523848e+00
1.124250000000e+03 -3.900552528174e-03 7.042967807361e-05 7.524934413422e+00
1.124500000000e+03 -2.878843754102e-03 6.826024706086e-05 7.483482668318e+00
1.124750000000e+03 -1.845044800519e-03 6.611329330602e-05 7.441410914685e+00
1.125000000000e+03 -8.073326375236e-04 6.400897785031e-05 7.398757376833e+00
1.125250000000e+03 2.259093552079e-04 6.196675735343e-05 7.355559756053e+00
1.125500000000e+03 1.246169528392e-03 6.000515356877e-05 7.311855116663e+00
1.125750000000e+03 2.244888064198e-03 5.814154244244e-05 7.267679777353e+00
1.126000000000e+03 3.213539903760e-03 5.639196524440e-05 7.223069203343e+00
1.126250000000e+03 4.143717124867e-03 5.477096917900e-05 7.178057909097e+00
1.126500000000e+03 5.027211145934e-03 5.329147079935e-05 7.132679368487e+00
1.126750000000e+03 5.856096025468e-03 5.196464556756e-05 7.086965927801e+00
1.127000000000e+03 6.622808420211e-03 5.079985327081e-05 7.040948732363e+00
1.127250000000e+03 7.320226284886e-03 4.980458463308e-05 6.994657659702e+00
1.127500000000e+03 7.941744754187e-03 4.898443989934e-05 6.948121261573e+00
1.127750000000e+03 8.481347323136e-03 4.834313859023e-05 6.901366718990e+00
1.128000000000e+03 8.933674710802e-03 4.788255106217e-05 6.854419800716e+00
1.128250000000e+03 9.294086558430e-03 4.760276025179e-05 6.807304837776e+00
1.128500000000e+03 9.558718367437e-03 4.750212250268e-05 6.760044704460e+00
1.128750000000e+03 9.724531643699e-03 4.757736867833e-05 6.712660809275e+00
1.129000000000e+03 9.789356063170e-03 4.782372386761e-05 6.665173098011e+00
1.129250000000e+03 9.751924987369e-03 4.823502572252e-05 6.617600059594e+00
1.129500000000e+03 9.611900836081e-03 4.880385750047e-05 6.569958745947e+00
1.129750000000e+03 9.369891179404e-03 4.952169333775e-05 6.522264800160e+00
1.130000000000e+03 9.027455974844e-03 5.037902952146e-05 6.474532484780e+00
1.130250000000e+03 8.587102595422e-03 5.136553842564e-05 6.426774726562e+00
1.130500000000e+03 8.052271248180e-03 5.247021801313e-05 6.379003159885e+00
1.130750000000e+03 7.427308642418e-03 5.368153702329e-05 6.331228174943e+00
1.131000000000e+03 6.717430288866e-03 5.498758263484e-05 6.283458976855e+00
1.131250000000e+03 5.928671958493e-03 5.637617855841e-05 6.235703641012e+00
1.131500000000e+03 5.067829725510e-03 5.783503615714e-05 6.187969170644e+00
1.131750000000e+03 4.142390175242e-03 5.935188728903e-05 6.140261563498e+00
1.132000000000e+03 3.160449713787e-03 6.091459152305e-05 6.092585866997e+00
1.132250000000e+03 2.130626094567e-03 6.251125074361e-05 6.044946245559e+00
1.132500000000e+03 1.061960334137e-03 6.413031751359e-05 5.997346034701e+00
1.132750000000e+03 -3.618711664671e-05 6.576069066344e-05 5.949787800763e+00
1.133000000000e+03 -1.154245583288e-03 6.739179688758e-05 5.902273397882e+00
1.133250000000e+03 -2.282548831401e-03 6.901366791262e-05 5.854804014272e+00
1.133500000000e+03 -3.411451033165e-03 7.061705550740e-05 5.807380221654e+00
1.133750000000e+03 -4.531443200902e-03 7.219344119075e-05 5.760002020078e+00
1.134000000000e+03 -5.633270066540e-03 7.373509291486e-05 5.712668870988e+00
1.134250000000e+03 -6.708042122848e-03 7.523510340957e-05 5.665379733275e+00
1.134500000000e+03 -7.747343900087e-03 7.668741565778e-05 5.618133089180e+00
1.134750000000e+03 -8.743334283449e-03 7.808683225116e-05 5.570926969686e+00
1.135000000000e+03 -9.688839928054e-03 7.942901567951e-05 5.523758968315e+00
1.135250000000e+03 -1.057743673557e-02 8.071048709199e-05 5.476626256422e+00
1.135500000000e+03 -1.140352024943e-02 8.192856552602e-05 5.429525591706e+00
1.135750000000e+03 -1.216236302599e-02 8.308131500714e-05 5.382453322188e+00
1.136000000000e+03 -1.285015729300e-02 8.416752359935e-05 5.335405390135e+00
1.136250000000e+03 -1.346404368451e-02 8.518662612442e-05 5.288377327932e+00
1.136500000000e+03 -1.400212315019e-02 8.613860981671e-05 5.241364256679e+00
1.136750000000e+03 -1.446345314693e-02 8.702392614476e-05 5.194360883010e+00
1.137000000000e+03 -1.484802797485e-02 8.784338996873e-05 5.147361491687e+00
1.137250000000e+03 -1.515674282305e-02 8.859807181100e-05 5.100359943574e+00
1.137500000000e+03 -1.539134299666e-02 8.928918034479e-05 5.053349670868e+00
1.137750000000e+03 -1.555435867902e-02 8.991795559313e-05 5.006323675098e+00
1.138000000000e+03 -1.564902749112e-02 9.048555510896e-05 4.959274529219e+00
1.138250000000e+03 -1.567920586481e-02 9.099293446915e-05 4.912194381166e+00
1.138500000000e+03 -1.564927114527e-02 9.144074571849e-05 4.865074962539e+00
1.138750000000e+03 -1.556401813042e-02 9.182924544704e-05 4.817907602068e+00
1.139000000000e+03 -1.542854990706e-02 9.215821224096e-05 4.770683244730e+00
1.139250000000e+03 -1.524816869749e-02 9.242688276190e-05 4.723392476334e+00
1.139500000000e+03 -1.502826584607e-02 9.263390158590e-05 4.676025556268e+00
1.139750000000e+03 -1.477421700333e-02 9.277729862203e-05 4.628572455320e+00
1.140000000000e+03 -1.449128118442e-02 9.285447962812e-05 4.581022904018e+00
1.140250000000e+03 -1.418450980590e-02 9.286224430052e-05 4.533366445084e+00
1.140500000000e+03 -1.385866369447e-02 9.279682495289e-05 4.485592498718e+00
1.140750000000e+03 -1.351814383612e-02 9.265395453065e-05 4.437690430584e+00
1.141000000000e+03 -1.316693328013e-02 9.242894744127e-05 4.389649633789e+00
1.141250000000e+03 -1.280855435699e-02 9.211680909280e-05 4.341459615103e+00
1.141500000000e+03 -1.244604036392e-02 9.171236418790e-05 4.293110088672e+00
1.141750000000e+03 -1.208192122231e-02 9.121039865775e-05 4.244591081920e+00
1.142000000000e+03 -1.171822471305e-02 9.060581657513e-05 4.195893043704e+00
1.142250000000e+03 -1.135649116949e-02 8.989380733673e-05 4.147006962271e+00
1.142500000000e+03 -1.099780145368e-02 8.907001923511e-05 4.097924486109e+00
1.142750000000e+03 -1.064281615085e-02 8.813073432620e-05 4.048638055698e+00
1.143000000000e+03 -1.029182532709e-02 8.707304228978e-05 3.999141034653e+00
1.143250000000e+03 -9.944806387719e-03 8.589500627648e-05 3.949427847717e+00
1.143500000000e+03 -9.601487878285e-03 8.459581810674e-05 3.899494119056e+00
1.143750000000e+03 -9.261417733763e-03 8.317593794899e-05 3.849336817227e+00
1.144000000000e+03 -8.924032952969e-03 8.163721388021e-05 3.798954396393e+00
1.144250000000e+03 -8.588729140633e-03 7.998298084824e-05 3.748346940310e+00
1.144500000000e+03 -8.254927010230e-03 7.821813349815e-05 3.697516302988e+00
1.144750000000e+03 -7.922135426303e-03 7.634916682359e-05 3.646466251236e+00
1.145000000000e+03 -7.590006751302e-03 7.438418791531e-05 3.595202598750e+00
1.145250000000e+03 -7.258385199197e-03 7.233289752259e-05 3.543733339578e+00
1.145500000000e+03 -6.927346109490e-03 7.020654044568e-05 3.492068775726e+00
1.145750000000e+03 -6.597223611503e-03 6.801781514337e-05 3.440221635379e+00
1.146000000000e+03 -6.268629377685e-03 6.578076281197e-05 3.388207187594e+00
1.146250000000e+03 -5.942458098729e-03 6.351061974813e-05 3.336043344174e+00
1.146500000000e+03 -5.619883134659e-03 6.122364375472e-05 3.283750754198e+00
1.146750000000e+03 -5.302341300764e-03 5.893691578338e-05 3.231352887231e+00
1.147000000000e+03 -4.991506145544e-03 5.666811690538e-05 3.178876102359e+00
1.147250000000e+03 -4.689253838480e-03 5.443529131935e-05 3.126349706806e+00
1.147500000000e+03 -4.397618977513e-03 5.225659070587e-05 3.073805997040e+00
1.147750000000e+03 -4.118745438743e-03 5.015001283315e-05 3.021280286805e+00
1.148000000000e+03 -3.854830319040e-03 4.813313044366e-05 2.968810915660e+00
1.148250000000e+03 -3.608065617962e-03 4.622282292763e-05 2.916439241401e+00
1.148500000000e+03 -3.380577038995e-03 4.443500869880e-05 2.864209611519e+00
1.148750000000e+03 -3.174362718060e-03 4.278438653624e-05 2.812169314102e+00
1.149000000000e+03 -2.991233594422e-03 4.128418955376e-05 2.760368507526e+00
1.149250000000e+03 -2.832756196298e-03 3.994595450205e-05 2.708860126166e+00
1.149500000000e+03 -2.700200018647e-03 3.877931170315e-05 2.657699762236e+00
1.149750000000e+03 -2.594490119834e-03 3.779179782937e-05 2.606945523171e+00
1.150000000000e+03 -2.516166468306e-03 3.698869611435e-05 2.556657862995e+00
1.150250000000e+03 -2.465350630380e-03 3.637290594657e-05 2.506899388269e+00
1.150500000000e+03 -2.441720304006e-03 3.594484402344e-05 2.457734638358e+00
1.150750000000e+03 -2.444492916832e-03 3.570238057096e-05 2.409229840597e+00
1.151000000000e+03 -2.472416750075e-03 3.564080987686e-05 2.361452641330e+00
1.151250000000e+03 -2.523771768856e-03 3.575285806182e-05 2.314471814229e+00
1.151500000000e+03 -2.596378377773e-03 3.602872794661e-05 2.268356947800e+00
1.151750000000e+03 -2.687615330443e-03 3.645618398129e-05 2.223178114686e+00
1.152000000000e+03 -2.794443774683e-03 3.702067138997e-05 2.179005525367e+00
1.152250000000e+03 -2.913440837878e-03 3.770547660778e-05 2.135909170132e+00
1.152500000000e+03 -3.040838436566e-03 3.849192123775e-05 2.093958452678e+00
1.152750000000e+03 -3.172568328952e-03 3.935959081061e-05 2.053221819484e+00
1.153000000000e+03 -3.304313962996e-03 4.028659825256e-05 2.013766389592e+00
1.153250000000e+03 -3.431565763659e-03 4.124987384599e-05 1.975657588683e+00
1.153500000000e+03 -3.549680840893e-03 4.222548326951e-05 1.938958792252e+00
1.153750000000e+03 -3.653947172476e-03 4.318896950864e-05 1.903730982404e+00
1.154000000000e+03 -3.739649193346e-03 4.411571040308e-05 1.870032422023e+00
1.154250000000e+03 -3.802136929543e-03 4.498129266528e-05 1.837918350778e+00
1.154500000000e+03 -3.836895538610e-03 4.576189020156e-05 1.807440706093e+00
1.154750000000e+03 -3.839616531251e-03 4.643464929632e-05 1.778647872514e+00
1.155000000000e+03 -3.806268505983e-03 4.697805517015e-05 1.751584461881e+00
1.155250000000e+03 -3.733167457266e-03 4.737232757929e-05 1.726291126481e+00
1.155500000000e+03 -3.617045566960e-03 4.759978712071e-05 1.702804406611e+00
1.155750000000e+03 -3.455117225733e-03 4.764514006689e-05 1.681156613424e+00
1.156000000000e+03 -3.245142242016e-03 4.749578452168e-05 1.661375747300e+00
1.156250000000e+03 -2.985484133242e-03 4.714210396456e-05 1.643485451463e+00
1.156500000000e+03 -2.675162616346e-03 4.657768370211e-05 1.627504999933e+00
1.156750000000e+03 -2.313900378716e-03 4.579948871447e-05 1.613449318412e+00
1.157000000000e+03 -1.902161249284e-03 4.480799017192e-05 1.601329036193e+00
1.157250000000e+03 -1.441179295725e-03 4.360723726457e-05 1.591150566848e+00
1.157500000000e+03 -9.329792335989e-04 4.220487272430e-05 1.582916214806e+00
1.157750000000e+03 -3.803845826260e-04 4.061208611503e-05 1.576624304970e+00
1.158000000000e+03 2.129853900427e-04 3.884350744768e-05 1.572269332028e+00
1.158250000000e+03 8.427310177178e-04 3.691704042474e-05 1.569842125952e+00
1.158500000000e+03 1.503701431985e-03 3.485363554775e-05 1.569330030249e+00
1.158750000000e+03 2.190035477978e-03 3.267700988832e-05 1.570717089031e+00
1.159000000000e+03 2.895217295228e-03 3.041331201531e-05 1.573984239658e+00
1.159250000000e+03 3.612144066043e-03 2.809074212842e-05 1.579109507207e+00
1.159500000000e+03 4.333207026175e-03 2.573912994977e-05 1.586068197694e+00
1.159750000000e+03 5.050382989431e-03 2.338948178718e-05 1.594833086525e+00
1.160000000000e+03 5.755337929087e-03 2.107349985306e-05 1.605374600137e+00
1.160250000000e+03 6.439538462743e-03 1.882308675299e-05 1.617660987672e+00
1.160500000000e+03 7.094372094356e-03 1.666983964754e-05 1.631658481473e+00
1.160750000000e+03 7.711272599024e-03 1.464454788636e-05 1.647331444383e+00
1.161000000000e+03 8.281849729552e-03 1.277669962896e-05 1.664642503208e+00
1.161250000000e+03 8.798020459057e-03 1.109400795604e-05 1.683552667905e+00
1.161500000000e+03 9.252140021547e-03 9.621964125989e-06 1.704021436661e+00
1.161750000000e+03 9.637129721769e-03 8.383427812869e-06 1.726006887331e+00
1.162000000000e+03 9.946599832057e-03 7.398258490082e-06 1.749465756822e+00
1.162250000000e+03 1.017496534372e-02 6.682996941065e-06 1.774353510040e+00
1.162500000000e+03 1.031755095244e-02 6.250602241298e-06 1.800624399877e+00
1.162750000000e+03 1.037068546887e-02 6.110245039159e-06 1.828231522020e+00
1.163000000000e+03 1.033178137458e-02 6.267164642082e-06 1.857126866063e+00
1.163250000000e+03 1.019939858543e-02 6.722589365737e-06 1.887261366238e+00
1.163500000000e+03 9.973292104581e-03 7.473720370021e-06 1.918584955962e+00
1.163750000000e+03 9.654439367613e-03 8.513781102892e-06 1.951046626845e+00
1.164000000000e+03 9.245049793780e-03 9.832127919857e-06 1.984594497919e+00
1.164250000000e+03 8.748552980542e-03 1.141442113847e-05 2.019175895437e+00
1.164500000000e+03 8.169566507661e-03 1.324285342125e-05 2.054737446477e+00
1.164750000000e+03 7.513844350825e-03 1.529642827766e-05 2.091225189327e+00
1.165000000000e+03 6.788204406837e-03 1.755128752812e-05 2.128584700258e+00
1.165250000000e+03 6.000437596216e-03 1.998107902063e-05 2.166761239078e+00
1.165500000000e+03 5.159199309408e-03 2.255736036727e-05 2.205699913425e+00
1.165750000000e+03 4.273884494991e-03 2.525003016601e-05 2.245345861126e+00
1.166000000000e+03 3.354489390643e-03 2.802778081518e-05 2.285644451123e+00
1.166250000000e+03 2.411460870464e-03 3.085856716800e-05 2.326541499846e+00
1.166500000000e+03 1.455536973902e-03 3.371008175962e-05 2.367983502336e+00
1.166750000000e+03 4.975809121458e-04 3.655023115237e-05 2.409917874745e+00
1.167000000000e+03 -4.515882302927e-04 3.934760498270e-05 2.452293206475e+00
1.167250000000e+03 -1.381365350939e-03 4.207193238240e-05 2.495059516641e+00
1.167500000000e+03 -2.281526445361e-03 4.469451809025e-05 2.538168513549e+00
1.167750000000e+03 -3.142389929281e-03 4.718865177478e-05 2.581573851037e+00
1.168000000000e+03 -3.954969203585e-03 4.952998355814e-05 2.625231379449e+00
1.168250000000e+03 -4.711113905695e-03 5.169687193290e-05 2.669099386515e+00
1.168500000000e+03 -5.403636480429e-03 5.367067440737e-05 2.713138823521e+00
1.168750000000e+03 -6.026422873577e-03 5.543600090055e-05 2.757313514452e+00
1.169000000000e+03 -6.574524007681e-03 5.698090771145e-05 2.801590342595e+00
1.169250000000e+03 -7.044227424446e-03 5.829704544991e-05 2.845939412840e+00
1.169500000000e+03 -7.433107711948e-03 5.937975137990e-05 2.890334185976e+00
1.169750000000e+03 -7.740053731252e-03 6.022807955081e-05 2.934751581776e+00
1.170000000000e+03 -7.965274248479e-03 6.084477560958e-05 2.979172050288e+00
1.170250000000e+03 -8.110280158156e-03 6.123619121573e-05 3.023579608158e+00
1.170500000000e+03 -8.177844536400e-03 6.141214537947e-05 3.067961839343e+00
1.170750000000e+03 -8.171942391647e-03 6.138573932229e-05 3.112309860957e+00
1.171000000000e+03 -8.097669036358e-03 6.117310710640e-05 3.156618251829e+00
1.171250000000e+03 -7.961141561034e-03 6.079311748303e-05 3.200884947510e+00
1.171500000000e+03 -7.769383075966e-03 6.026705166573e-05 3.245111100509e+00
1.171750000000e+03 -7.530193068969e-03 5.961823757331e-05 3.289300908467e+00
1.172000000000e+03 -7.252007136218e-03 5.887165406357e-05 3.333461414194e+00
1.172250000000e+03 -6.943747160877e-03 5.805351240831e-05 3.377602278072e+00
1.172500000000e+03 -6.614665685081e-03 5.719082294287e-05 3.421735527278e+00
1.172750000000e+03 -6.274187643729e-03 5.631095495878e-05 3.465875287337e+00
1.173000000000e+03 -5.931751199502e-03 5.544119524625e-05 3.510037496914e+00
1.173250000000e+03 -5.596651255698e-03 5.460831340831e-05 3.554239612804e+00
1.173500000000e+03 -5.277887920052e-03 5.383814200546e-05 3.598500307499e+00
1.173750000000e+03 -4.984022514302e-03 5.315517617657e-05 3.642839167198e+00
1.174000000000e+03 -4.723043147538e-03 5.258220127882e-05 3.687276390119e+00
1.174250000000e+03 -4.502242035843e-03 5.213995265158e-05 3.731832493247e+00
1.174500000000e+03 -4.328106385272e-03 5.184681271644e-05 3.776528028603e+00
1.174750000000e+03 -4.206223856297e-03 5.171854992181e-05 3.821383316574e+00
1.175000000000e+03 -4.141204358706e-03 5.176810283455e-05 3.866418195064e+00
1.175250000000e+03 -4.136618900108e-03 5.200541261061e-05 3.911651789717e+00
1.175500000000e+03 -4.194955521746e-03 5.243730372884e-05 3.957102309133e+00
1.175750000000e+03 -4.317593760442e-03 5.306741690364e-05 4.002786862497e+00
1.176000000000e+03 -4.504796606546e-03 5.389619146343e-05 4.048721305050e+00
1.176250000000e+03 -4.755720060270e-03 5.492089806616e-05 4.094920110285e+00
1.176500000000e+03 -5.068440469238e-03 5.613572362345e-05 4.141396267635e+00
1.176750000000e+03 -5.439997620006e-03 5.753189735352e-05 4.188161208551e+00
1.177000000000e+03 -5.866453955225e-03 5.909786024530e-05 4.235224756441e+00
1.177250000000e+03 -6.342967439023e-03 6.081947936426e-05 4.282595102054e+00
1.177500000000e+03 -6.863877850995e-03 6.268029648543e-05 4.330278800658e+00
1.177750000000e+03 -7.422804017242e-03 6.466180916889e-05 4.378280790155e+00
1.178000000000e+03 -8.012751011986e-03 6.674377713040e-05 4.426604427494e+00
1.178250000000e+03 -8.626224999728e-03 6.890455037911e-05 4.475251540734e+00
1.178500000000e+03 -9.255353998152e-03 7.112141343876e-05 4.524222495374e+00
1.178750000000e+03 -9.892012682871e-03 7.337094081006e-05 4.573516270766e+00
1.179000000000e+03 -1.052794899191e-02 7.562935635491e-05 4.623130545730e+00
1.179250000000e+03 -1.115491040324e-02 7.787289302139e-05 4.673061791005e+00
1.179500000000e+03 -1.176476841744e-02 8.007814367283e-05 4.723305364099e+00
1.179750000000e+03 -1.234963845956e-02 8.222239533279e-05 4.773855607785e+00
1.180000000000e+03 -1.290199402304e-02 8.428395812254e-05 4.824705948051e+00
1.180250000000e+03 -1.341477328988e-02 8.624246489938e-05 4.875848990028e+00
1.180500000000e+03 -1.388147630316e-02 8.807914895095e-05 4.927276612742e+00
1.180750000000e+03 -1.429625222567e-02 8.977708533137e-05 4.978980056388e+00
1.181000000000e+03 -1.465397406839e-02 9.132140331986e-05 5.030950007660e+00
1.181250000000e+03 -1.495030068697e-02 9.269946241308e-05 5.083176677438e+00
1.181500000000e+03 -1.518172476202e-02 9.390097950893e-05 5.135649871944e+00
1.181750000000e+03 -1.534560599595e-02 9.491813887630e-05 5.188359058640e+00
1.182000000000e+03 -1.544018977411e-02 9.574566050657e-05 5.241293420399e+00
1.182250000000e+03 -1.546461050949e-02 9.638078507865e-05 5.294441905863e+00
1.182500000000e+03 -1.541888055259e-02 9.682325447677e-05 5.347793271590e+00
1.182750000000e+03 -1.530386522508e-02 9.707525083796e-05 5.401336112431e+00
1.183000000000e+03 -1.512124449388e-02 9.714130577562e-05 5.455058889561e+00
1.183250000000e+03 -1.487346285549e-02 9.702812818987e-05 5.508949946845e+00
1.183500000000e+03 -1.456366818568e-02 9.674446277150e-05 5.562997519708e+00
1.183750000000e+03 -1.419564147137e-02 9.630090078994e-05 5.617189739931e+00
1.184000000000e+03 -1.377371860926e-02 9.570965679598e-05 5.671514630214e+00
1.184250000000e+03 -1.330270599170e-02 9.498433019642e-05 5.725960091847e+00
1.184500000000e+03 -1.278779212736e-02 9.413965459026e-05 5.780513889870e+00
1.184750000000e+03 -1.223445580818e-02 9.319123506618e-05 5.835163626740e+00
1.185000000000e+03 -1.164837441479e-02 9.215528124545e-05 5.889896716264e+00
1.185250000000e+03 -1.103533209971e-02 9.104833636256e-05 5.944700347387e+00
1.185500000000e+03 -1.040113109614e-02 8.988701094068e-05 5.999561447376e+00
1.185750000000e+03 -9.751507067424e-03 8.868772406367e-05 6.054466640736e+00
1.186000000000e+03 -9.092049376079e-03 8.746645621494e-05 6.109402203203e+00
1.186250000000e+03 -8.428128634890e-03 8.623850863521e-05 6.164354016047e+00
1.186500000000e+03 -7.764832036213e-03 8.501829754332e-05 6.219307518615e+00
1.186750000000e+03 -7.106906818659e-03 8.381915906819e-05 6.274247658668e+00
1.187000000000e+03 -6.458713574929e-03 8.265317841205e-05 6.329158845161e+00
1.187250000000e+03 -5.824189122203e-03 8.153104143777e-05 6.384024901715e+00
1.187500000000e+03 -5.206818801711e-03 8.046193519440e-05 6.438829021088e+00
1.187750000000e+03 -4.609618943183e-03 7.945345968385e-05 6.493553723854e+00
1.188000000000e+03 -4.035128554776e-03 7.851155948765e-05 6.548180819699e+00
1.188250000000e+03 -3.485409990415e-03 7.764049757564e-05 6.602691373294e+00
1.188500000000e+03 -2.962057988769e-03 7.684285928281e-05 6.657065674324e+00
1.188750000000e+03 -2.466216234746e-03 7.611958166104e-05 6.711283213155e+00
1.189000000000e+03 -1.998600586440e-03 7.547001113509e-05 6.765322661565e+00
1.189250000000e+03 -1.559528149226e-03 7.489198946792e-05 6.819161859212e+00
1.189500000000e+03 -1.148950680383e-03 7.438195796539e-05 6.872777805198e+00
1.189750000000e+03 -7.664924655469e-04 7.393507674541e-05 6.926146656385e+00
1.190000000000e+03 -4.114903740194e-04 7.354538080145e-05 6.979243730459e+00
1.190250000000e+03 -8.303552233899e-05 7.320594879742e-05 7.032043513659e+00
1.190500000000e+03 2.199830114566e-04 7.290906443985e-05 7.084519675621e+00
1.190750000000e+03 4.988361818111e-04 7.264644672728e-05 7.136645085950e+00
1.191000000000e+03 7.549116235065e-04 7.240944654413e-05 7.188391838549e+00
1.191250000000e+03 9.896736485225e-04 7.218920040750e-05 7.239731276360e+00
1.191500000000e+03 1.204623691709e-03 7.197685663446e-05 7.290634022358e+00
1.191750000000e+03 1.401263187409e-03 7.176379255802e-05 7.341070013611e+00
1.192000000000e+03 1.581061081704e-03 7.154180300370e-05 7.391008535921e+00
1.192250000000e+03 1.745422260718e-03 7.130328705846e-05 7.440418265295e+00
1.192500000000e+03 1.895661748774e-03 7.104141502473e-05 7.489267307488e+00
1.192750000000e+03 2.032979042228e-03 7.075030059575e-05 7.537523245212e+00
1.193000000000e+03 2.158440433151e-03 7.042512579872e-05 7.585153182770e+00
1.193250000000e+03 2.272964494777e-03 7.006223412676e-05 7.632123799082e+00
1.193500000000e+03 2.377314151464e-03 6.965922633631e-05 7.678401398460e+00
1.193750000000e+03 2.472091286868e-03 6.921503533666e-05 7.723951969637e+00
1.194000000000e+03 2.557736768667e-03 6.872995027446e-05 7.768741245420e+00
1.194250000000e+03 2.634534292751e-03 6.820561979373e-05 7.812734766362e+00
1.194500000000e+03 2.702617811285e-03 6.764501359682e-05 7.855897951838e+00
1.194750000000e+03 2.761983312408e-03 6.705235536958e-05 7.898196172901e+00
1.195000000000e+03 2.812503804487e-03 6.643305683271e-05 7.939594831648e+00
1.195250000000e+03 2.853947560428e-03 6.579360115669e-05 7.980059445959e+00
1.195500000000e+03 2.885999101248e-03 6.514140179276e-05 8.019555739445e+00
1.195750000000e+03 2.908282088488e-03 6.448464283287e-05 8.058049735682e+00
1.196000000000e+03 2.920384448934e-03 6.383210136685e-05 8.095507859947e+00
1.196250000000e+03 2.921883876711e-03 6.319295358975e-05 8.131897042805e+00
1.196500000000e+03 2.912373877956e-03 6.257657840786e-05 8.167184829136e+00
1.196750000000e+03 2.891489438115e-03 6.199236208465e-05 8.201339490019e+00
1.197000000000e+03 2.858930691653e-03 6.144949361389e-05 8.234330136347e+00
1.197250000000e+03 2.814486404904e-03 6.095676613327e-05 8.266126835441e+00
1.197500000000e+03 2.758052439209e-03 6.052239889512e-05 8.296700725448e+00
1.197750000000e+03 2.689649667345e-03 6.015385424649e-05 8.326024131257e+00
1.198000000000e+03 2.609435436516e-03 5.985768893105e-05 8.354070675914e+00
1.198250000000e+03 2.517713589869e-03 5.963942394252e-05 8.380815390685e+00
1.198500000000e+03 2.414937486432e-03 5.950344778050e-05 8.406234818486e+00
1.198750000000e+03 2.301710080037e-03 5.945292087339e-05 8.430307112603e+00
1.199000000000e+03 2.178778973107e-03 5.948973043990e-05 8.453012128030e+00
1.199250000000e+03 2.047025331120e-03 5.961452274017e-05 8.474331503831e+00
1.199500000000e+03 1.907450556418e-03 5.982665060880e-05 8.494248737363e+00
1.199750000000e+03 1.761156441284e-03 6.012421483639e-05 8.512749246992e+00
1.200000000000e+03 1.609323700637e-03 6.050413195408e-05 8.529820424786e+00
1.200250000000e+03 1.453185180350e-03 6.096222134708e-05 8.545451676347e+00
1.200500000000e+03 1.293998148020e-03 6.149331348479e-05 8.559634449137e+00
1.200750000000e+03 1.133013543466e-03 6.209139181582e-05 8.572362247501e+00
1.201000000000e+03 9.714443004887e-04 6.274969072995e-05 8.583630634772e+00
1.201250000000e+03 8.104339149450e-04 6.346084893075e-05 8.593437222455e+00
1.201500000000e+03 6.510248121001e-04 6.421712556010e-05 8.601781646072e+00
1.201750000000e+03 4.941283743070e-04 6.501052924476e-05 8.608665528414e+00
1.202000000000e+03 3.404970221227e-04 6.583299182344e-05 8.614092429987e+00
1.202250000000e+03 1.906991363272e-04 6.667654764783e-05 8.618067787723e+00
1.202500000000e+03 4.509748952677e-05 6.753347473440e-05 8.620598842185e+00
1.202750000000e+03 -9.616791047348e-05 6.839643945475e-05 8.621694554626e+00
1.203000000000e+03 -2.331928214690e-04 6.925863933932e-05 8.621365513892e+00
1.203250000000e+03 -3.663163152506e-04 7.011392731252e-05 8.619623835398e+00
1.203500000000e+03 -4.961233459218e-04 7.095691860107e-05 8.616483052523e+00
1.203750000000e+03 -6.234420064256e-04 7.178307908737e-05 8.611958001916e+00
1.204000000000e+03 -7.493348917622e-04 7.258879388747e-05 8.606064704763e+00
1.204250000000e+03 -8.750862457081e-04 7.337142504690e-05 8.598820243545e+00
1.204500000000e+03 -1.002182732457e-03 7.412932355413e-05 8.590242638279e+00
1.204750000000e+03 -1.132289878721e-03 7.486182278010e-05 8.580350721700e+00
1.205000000000e+03 -1.267223017768e-03 7.556924190324e-05 8.569164016657e+00
1.205250000000e+03 -1.408915693051e-03 7.625285128668e-05 8.556702614238e+00
1.205500000000e+03 -1.559382429651e-03 7.691480645328e-05 8.542987058709e+00
1.205750000000e+03 -1.720681026809e-03 7.755807434956e-05 8.528038234859e+00
1.206000000000e+03 -1.894870774654e-03 7.818634537357e-05 8.511877265174e+00
1.206250000000e+03 -2.083971592085e-03 7.880390663464e-05 8.494525411504e+00
1.206500000000e+03 -2.289921063127e-03 7.941553388502e-05 8.476003988632e+00
1.206750000000e+03 -2.514533591524e-03 8.002637303933e-05 8.456334284047e+00
1.207000000000e+03 -2.759459278570e-03 8.064180055448e-05 8.435537490614e+00
1.207250000000e+03 -3.026145670757e-03 8.126728364047e-05 8.413634647509e+00
1.207500000000e+03 -3.315801691314e-03 8.190824038659e-05 8.390646591415e+00
1.207750000000e+03 -3.629364434628e-03 8.256990065245e-05 8.366593919857e+00
1.208000000000e+03 -3.967470005116e-03 8.325717021232e-05 8.341496961555e+00
1.208250000000e+03 -4.330428199582e-03 8.397449997333e-05 8.315375757940e+00
1.208500000000e+03 -4.718201996599e-03 8.472576372426e-05 8.288250053027e+00
1.208750000000e+03 -5.130391897219e-03 8.551414519195e-05 8.260139289306e+00
1.209000000000e+03 -5.566225593919e-03 8.634203699343e-05 8.231062611685e+00
1.209250000000e+03 -6.024553358258e-03 8.721095379260e-05 8.201038876916e+00
1.209500000000e+03 -6.503848681665e-03 8.812145792286e-05 8.170086665829e+00
1.209750000000e+03 -7.002215074427e-03 8.907307544403e-05 8.138224300562e+00
1.210000000000e+03 -7.517398158394e-03 9.006433068814e-05 8.105469862761e+00
1.210250000000e+03 -8.046803730831e-03 9.109270539964e-05 8.071841214102e+00
1.210500000000e+03 -8.587520476096e-03 9.215459934084e-05 8.037356015301e+00
1.210750000000e+03 -9.136348374477e-03 9.324536844196e-05 8.002031746479e+00
1.211000000000e+03 -9.689831375635e-03 9.435936906294e-05 7.965885725462e+00
1.211250000000e+03 -1.024429429739e-02 9.549001814754e-05 7.928935124538e+00
1.211500000000e+03 -1.079588342986e-02 9.662987145917e-05 7.891196985399e+00
1.211750000000e+03 -1.134061008773e-02 9.777072645831e-05 7.852688231416e+00
1.212000000000e+03 -1.187439718999e-02 9.890375657237e-05 7.813425679241e+00
1.212250000000e+03 -1.239312662230e-02 1.000195499200e-04 7.773426044724e+00
1.212500000000e+03 -1.289268930283e-02 1.011083291534e-04 7.732705951121e+00
1.212750000000e+03 -1.336903428743e-02 1.021600969649e-04 7.691281930703e+00
1.213000000000e+03 -1.381821923911e-02 1.031647843883e-04 7.649170429470e+00
1.213250000000e+03 -1.423645858346e-02 1.041124106454e-04 7.606387805122e+00
1.213500000000e+03 -1.462017126547e-02 1.049932479242e-04 7.562950328908e+00
1.213750000000e+03 -1.496602556094e-02 1.057979824727e-04 7.518874182984e+00
1.214000000000e+03 -1.527098131904e-02 1.065178701224e-04 7.474175456773e+00
1.214250000000e+03 -1.553232895656e-02 1.071448828165e-04 7.428870146756e+00
1.214500000000e+03 -1.574772404116e-02 1.076718426449e-04 7.382974149963e+00
1.214750000000e+03 -1.591521757549e-02 1.080925405697e-04 7.336503263753e+00
1.215000000000e+03 -1.603328118058e-02 1.084018383785e-04 7.289473178905e+00
1.215250000000e+03 -1.610082658680e-02 1.085957502819e-04 7.241899479637e+00
1.215500000000e+03 -1.611721976286e-02 1.086715013023e-04 7.193797637236e+00
1.215750000000e+03 -1.608228865400e-02 1.086275660112e-04 7.145183008353e+00
1.216000000000e+03 -1.599632457154e-02 1.084636763365e-04 7.096070833883e+00
1.216250000000e+03 -1.586007802683e-02 1.081808136103e-04 7.046476233278e+00
1.216500000000e+03 -1.567474717734e-02 1.077811750450e-04 6.996414206649e+00
1.216750000000e+03 -1.544196141987e-02 1.072681170353e-04 6.945899630039e+00
1.217000000000e+03 -1.516375834728e-02 1.066460706415e-04 6.894947256516e+00
1.217250000000e+03 -1.484255584224e-02 1.059204560546e-04 6.843571714854e+00
1.217500000000e+03 -1.448111877159e-02 1.050975696638e-04 6.791787511637e+00
1.217750000000e+03 -1.408252248911e-02 1.041844614320e-04 6.739609028752e+00
1.218000000000e+03 -1.365011175559e-02 1.031888018690e-04 6.687050526016e+00
1.218250000000e+03 -1.318745685352e-02 1.021187510744e-04 6.634126143542e+00
1.218500000000e+03 -1.269830847602e-02 1.009828113733e-04 6.580849900521e+00
1.218750000000e+03 -1.218655017461e-02 9.978968229038e-05 6.527235698892e+00
1.219000000000e+03 -1.165615066409e-02 9.854814042021e-05 6.473297324548e+00
1.219250000000e+03 -1.111111616092e-02 9.726690592360e-05 6.419048448684e+00
1.219500000000e+03 -1.055544324670e-02 9.595452732900e-05 6.364502631323e+00
1.219750000000e+03 -9.993073953802e-03 9.461928110063e-05 6.309673320101e+00
1.220000000000e+03 -9.427851990380e-03 9.326906761817e-05 6.254573852480e+00
1.220250000000e+03 -8.863481603840e-03 9.191133271955e-05 6.199217457696e+00
1.220500000000e+03 -8.303490322851e-03 9.055298743754e-05 6.143617253372e+00
1.220750000000e+03 -7.751194022628e-03 8.920040738566e-05 6.087786248278e+00
1.221000000000e+03 -7.209667139822e-03 8.785937916855e-05 6.031737336959e+00
1.221250000000e+03 -6.681715717586e-03 8.653506501852e-05 5.975483300291e+00
1.221500000000e+03 -6.169855974741e-03 8.523200033872e-05 5.919036798079e+00
1.221750000000e+03 -5.676296239926e-03 8.395410339160e-05 5.862410367168e+00
1.222000000000e+03 -5.202924603660e-03 8.270470197927e-05 5.805616411633e+00
1.222250000000e+03 -4.751300241844e-03 8.148655887269e-05 5.748667198100e+00
1.222500000000e+03 -4.322650057114e-03 8.030187728189e-05 5.691574845436e+00
1.222750000000e+03 -3.917869747410e-03 7.915236295691e-05 5.634351314268e+00
1.223000000000e+03 -3.537528862299e-03 7.803927634317e-05 5.577008398541e+00
1.223250000000e+03 -3.181880832295e-03 7.696347831132e-05 5.519557712195e+00
1.223500000000e+03 -2.850876317757e-03 7.592547035437e-05 5.462010680150e+00
1.223750000000e+03 -2.544180901363e-03 7.492544157378e-05 5.404378525868e+00
1.224000000000e+03 -2.261195877316e-03 7.396331283549e-05 5.346672262219e+00
1.224250000000e+03 -2.001082203439e-03 7.303878018888e-05 5.288902683597e+00
1.224500000000e+03 -1.762787346696e-03 7.215133823826e-05 5.231080358500e+00
1.224750000000e+03 -1.545074145451e-03 7.130032071959e-05 5.173215626515e+00
1.225000000000e+03 -1.346551608695e-03 7.048492623463e-05 5.115318597904e+00
1.225250000000e+03 -1.165707050902e-03 6.970423595939e-05 5.057399157583e+00
1.225500000000e+03 -1.000939008298e-03 6.895722656097e-05 4.999466973027e+00
1.225750000000e+03 -8.505905210641e-04 6.824277845763e-05 4.941531508156e+00
1.226000000000e+03 -7.129822359654e-04 6.755967837291e-05 4.883602042550e+00
1.226250000000e+03 -5.864447108213e-04 6.690661792361e-05 4.825687696781e+00
1.226500000000e+03 -4.693498577194e-04 6.628218899679e-05 4.767797464165e+00
1.226750000000e+03 -3.601404102031e-04 6.568487465294e-05 4.709940249368e+00
1.227000000000e+03 -2.573575218593e-04 6.511303948098e-05 4.652124913312e+00
1.227250000000e+03 -1.596661000786e-04 6.456491993370e-05 4.594360324037e+00
1.227500000000e+03 -6.587656624027e-05 6.403861262891e-05 4.536655415210e+00
1.227750000000e+03 2.503543689625e-05 6.353206697920e-05 4.479019248140e+00
1.228000000000e+03 1.139140165215e-04 6.304307769536e-05 4.421461081273e+00
1.228250000000e+03 2.014103841669e-04 6.256928400189e-05 4.363990441317e+00
1.228500000000e+03 2.879753730343e-04 6.210816661967e-05 4.306617200384e+00
1.228750000000e+03 3.738546103353e-04 6.165705665573e-05 4.249351652919e+00
1.229000000000e+03 4.590885813925e-04 6.121314705282e-05 4.192204595515e+00
1.229250000000e+03 5.435167518510e-04 6.077350801761e-05 4.135187406838e+00
1.229500000000e+03 6.267847525859e-04 6.033511055073e-05 4.078312124715e+00
1.229750000000e+03 7.083565947167e-04 5.989485483876e-05 4.021591523349e+00
1.230000000000e+03 7.875291600018e-04 5.944960342860e-05 3.965039184519e+00
1.230250000000e+03 8.634513399784e-04 5.899621822170e-05 3.908669566531e+00
1.230500000000e+03 9.351448339005e-04 5.853160392927e-05 3.852498064839e+00
1.230750000000e+03 1.001528722744e-03 5.805275288748e-05 3.796541068396e+00
1.231000000000e+03 1.061445402540e-03 5.755679329175e-05 3.740816006587e+00
1.231250000000e+03 1.113688211961e-03 5.704103853041e-05 3.685341387901e+00
1.231500000000e+03 1.157030750533e-03 5.650303565460e-05 3.630136830761e+00
1.231750000000e+03 1.190255854025e-03 5.594061426878e-05 3.575223082538e+00
1.232000000000e+03 1.212185241659e-03 5.535193234954e-05 3.520622030576e+00
1.232250000000e+03 1.221708018030e-03 5.473551903645e-05 3.466356701222e+00
1.232500000000e+03 1.217808097269e-03 5.409031352821e-05 3.412451248376e+00
1.232750000000e+03 1.199589863478e-03 5.341569828787e-05 3.358930932325e+00
1.233000000000e+03 1.166301329917e-03 5.271152686073e-05 3.305822086489e+00
1.233250000000e+03 1.117354426225e-03 5.197814455168e-05 3.253152074191e+00
1.233500000000e+03 1.052342103773e-03 5.121640201583e-05 3.200949234329e+00
1.233750000000e+03 9.710514008973e-04 5.042766156851e-05 3.149242817408e+00
1.234000000000e+03 8.734727211390e-04 4.961379321330e-05 3.098062910748e+00
1.234250000000e+03 7.598050370090e-04 4.877716212687e-05 3.047440354089e+00
1.234500000000e+03 6.304560368470e-04 4.792062778058e-05 2.997406646308e+00
1.234750000000e+03 4.860384571666e-04 4.704750025705e-05 2.947993842660e+00
1.235000000000e+03 3.273615136157e-04 4.616150817310e-05 2.899234443947e+00
1.235250000000e+03 1.554186013432e-04 4.526675775954e-05 2.851161277969e+00
1.235500000000e+03 -2.863014858159e-05 4.436768490526e-05 2.803807373963e+00
1.235750000000e+03 -2.234776549417e-04 4.346899771360e-05 2.757205830835e+00
1.236000000000e+03 -4.276947226638e-04 4.257561568202e-05 2.711389680099e+00
1.236250000000e+03 -6.397561113291e-04 4.169260103754e-05 2.666391744623e+00
1.236500000000e+03 -8.580706535572e-04 4.082508750000e-05 2.622244494115e+00
1.236750000000e+03 -1.081011343363e-03 3.997820333856e-05 2.578979898888e+00
1.237000000000e+03 -1.306948178901e-03 3.915699390108e-05 2.536629282749e+00
1.237250000000e+03 -1.534279723155e-03 3.836634163687e-05 2.495223177067e+00
1.237500000000e+03 -1.761465754894e-03 3.761088629764e-05 2.454791176684e+00
1.237750000000e+03 -1.987057285608e-03 3.689494788350e-05 2.415361800194e+00
1.238000000000e+03 -2.209725644993e-03 3.622245304744e-05 2.376962355284e+00
1.238250000000e+03 -2.428288569982e-03 3.559686198210e-05 2.339618811187e+00
1.238500000000e+03 -2.641732498428e-03 3.502110493142e-05 2.303355679829e+00
1.238750000000e+03 -2.849231624079e-03 3.449751721715e-05 2.268195906880e+00
1.239000000000e+03 -3.050162018776e-03 3.402781005241e-05 2.234160774408e+00
1.239250000000e+03 -3.244111050153e-03 3.361303284502e-05 2.201269816328e+00
1.239500000000e+03 -3.430881873847e-03 3.325354038528e-05 2.169540747751e+00
1.239750000000e+03 -3.610492470335e-03 3.294897414730e-05 2.138989409278e+00
1.240000000000e+03 -3.783169718373e-03 3.269826751248e-05 2.109629726890e+00
1.240250000000e+03 -3.949337685475e-03 3.249967464200e-05 2.081473688322e+00
1.240500000000e+03 -4.109601382317e-03 3.235079732353e-05 2.054531335755e+00
1.240750000000e+03 -4.264725513695e-03 3.224862555554e-05 2.028810775397e+00
1.241000000000e+03 -4.415609816736e-03 3.218959947587e-05 2.004318203137e+00
1.241250000000e+03 -4.563259793949e-03 3.216967854208e-05 1.981057947195e+00
1.241500000000e+03 -4.708755681656e-03 3.218442284753e-05 1.959032525525e+00
1.241750000000e+03 -4.853218930145e-03 3.222908263387e-05 1.938242718230e+00
1.242000000000e+03 -4.997777362080e-03 3.229869526189e-05 1.918687653792e+00
1.242250000000e+03 -5.143530746713e-03 3.238818747336e-05 1.900364906799e+00
1.242500000000e+03 -5.291515504487e-03 3.249247781739e-05 1.883270608484e+00
1.242750000000e+03 -5.442672789431e-03 3.260658168658e-05 1.867399563974e+00
1.243000000000e+03 -5.597816821165e-03 3.272571102189e-05 1.852745380054e+00
1.243250000000e+03 -5.757608106184e-03 3.284537221845e-05 1.839300595728e+00
1.243500000000e+03 -5.922529073583e-03 3.296145325710e-05 1.827056818539e+00
1.243750000000e+03 -6.092864154575e-03 3.307030694819e-05 1.816004862901e+00
1.244000000000e+03 -6.268685484531e-03 3.316880991108e-05 1.806134885708e+00
1.244250000000e+03 -6.449842316321e-03 3.325442007129e-05 1.797436523388e+00
1.244500000000e+03 -6.635956978085e-03 3.332522419044e-05 1.789899021111e+00
1.244750000000e+03 -6.826425309008e-03 3.337996213004e-05 1.783511358377e+00
1.245000000000e+03 -7.020422654707e-03 3.341803849286e-05 1.778262367112e+00
1.245250000000e+03 -7.216915135958e-03 3.343952050189e-05 1.774140837635e+00
1.245500000000e+03 -7.414675313226e-03 3.344512150558e-05 1.771135618023e+00
1.245750000000e+03 -7.612302500528e-03 3.343617088825e-05 1.769235698998e+00
1.246000000000e+03 -7.808246839474e-03 3.341457214528e-05 1.768430286579e+00
1.246250000000e+03 -8.000836836661e-03 3.338275068496e-05 1.768708864490e+00
1.246500000000e+03 -8.188309360355e-03 3.334359122836e-05 1.770061239583e+00
1.246750000000e+03 -8.368842136038e-03 3.330036958135e-05 1.772477578441e+00
1.247000000000e+03 -8.540587299642e-03 3.325667802562e-05 1.775948429008e+00
1.247250000000e+03 -8.701705604744e-03 3.321634640882e-05 1.780464731097e+00
1.247500000000e+03 -8.850401231823e-03 3.318336359900e-05 1.786017818289e+00
1.247750000000e+03 -8.984955565130e-03 3.316179686139e-05 1.792599409000e+00
1.248000000000e+03 -9.103759842422e-03 3.315571395759e-05 1.800201590403e+00
1.248250000000e+03 -9.205346568444e-03 3.316910756127e-05 1.808816797922e+00
1.248500000000e+03 -9.288418161560e-03 3.320582800270e-05 1.818437789384e+00
1.248750000000e+03 -9.351872866368e-03 3.326951659363e-05 1.829057617280e+00
1.249000000000e+03 -9.394827841689e-03 3.336354627276e-05 1.840669601544e+00
1.249250000000e+03 -9.416638046878e-03 3.349097037841e-05 1.853267302403e+00
1.249500000000e+03 -9.416911327125e-03 3.365447793074e-05 1.866844496567e+00
1.249750000000e+03 -9.395518706707e-03 3.385635620529e-05 1.881395156430e+00
1.250000000000e+03 -9.352600476541e-03 3.409846133781e-05 1.896913435219e+00
1.250250000000e+03 -9.288566848279e-03 3.438219512564e-05 1.913393656274e+00
1.250500000000e+03 -9.204093476510e-03 3.470848861789e-05 1.930830307592e+00
1.250750000000e+03 -9.100112447278e-03 3.507779453565e-05 1.949218043325e+00
1.251000000000e+03 -8.977797307287e-03 3.549008492221e-05 1.968551687638e+00
1.251250000000e+03 -8.838543993780e-03 3.594485188119e-05 1.988826245394e+00
1.251500000000e+03 -8.683946235600e-03 3.644111829870e-05 2.010036912847e+00
1.251750000000e+03 -8.515767226808e-03 3.697745502712e-05 2.032179093058e+00
1.252000000000e+03 -8.335906692448e-03 3.755199990449e-05 2.055248408256e+00
1.252250000000e+03 -8.146364944200e-03 3.816248281063e-05 2.079240714012e+00
1.252500000000e+03 -7.949203655163e-03 3.880625502040e-05 2.104152106960e+00
1.252750000000e+03 -7.746504707763e-03 3.948032219334e-05 2.129978931053e+00
1.253000000000e+03 -7.540327399868e-03 4.018138131259e-05 2.156717774410e+00
1.253250000000e+03 -7.332665318393e-03 4.090586003491e-05 2.184365460395e+00
1.253500000000e+03 -7.125403270382e-03 4.164995868250e-05 2.212919029594e+00
1.253750000000e+03 -6.920275788747e-03 4.240969340522e-05 2.242375711003e+00
1.254000000000e+03 -6.718828221685e-03 4.318094235209e-05 2.272732882520e+00
1.254250000000e+03 -6.522380466044e-03 4.395949016314e-05 2.303988022336e+00
1.254500000000e+03 -6.331996216014e-03 4.474107443189e-05 2.336138646714e+00
1.254750000000e+03 -6.148456216467e-03 4.552142981115e-05 2.369182239785e+00
1.255000000000e+03 -5.972238484912e-03 4.629633316947e-05 2.403116171762e+00
1.255250000000e+03 -5.803505892056e-03 4.706164752696e-05 2.437937608462e+00
1.255500000000e+03 -5.642099550745e-03 4.781335325330e-05 2.473643414569e+00
1.255750000000e+03 -5.487541424978e-03 4.854760112091e-05 2.510230049539e+00
1.256000000000e+03 -5.339044594153e-03 4.926074859143e-05 2.547693460307e+00
1.256250000000e+03 -5.195531138605e-03 4.994938131495e-05 2.586028972032e+00
1.256500000000e+03 -5.055658907858e-03 5.061035665443e-05 2.625231178485e+00
1.256750000000e+03 -4.917853570759e-03 5.124080672983e-05 2.665293835796e+00
1.257000000000e+03 -4.780349213235e-03 5.183817964804e-05 2.706209760146e+00
1.257250000000e+03 -4.641233893809e-03 5.240026381823e-05 2.747970732831e+00
1.257500000000e+03 -4.498500775004e-03 5.292520538616e-05 2.790567414244e+00
1.257750000000e+03 -4.350101504731e-03 5.341152359770e-05 2.833989269620e+00
1.258000000000e+03 -4.194003805692e-03 5.385812766817e-05 2.878224507083e+00
1.258250000000e+03 -4.028248327017e-03 5.426433020694e-05 2.923260031050e+00
1.258500000000e+03 -3.851006582420e-03 5.462985967425e-05 2.969081410946e+00
1.258750000000e+03 -3.660636025621e-03 5.495487077695e-05 3.015672867673e+00
1.259000000000e+03 -3.455732753850e-03 5.523995306261e-05 3.063017277176e+00
1.259250000000e+03 -3.235179308686e-03 5.548614018494e-05 3.111096192712e+00
1.259500000000e+03 -2.998187367341e-03 5.569491514973e-05 3.159889885453e+00
1.259750000000e+03 -2.744333310092e-03 5.586821081011e-05 3.209377402550e+00
1.260000000000e+03 -2.473586713074e-03 5.600841038980e-05 3.259536643406e+00
1.260250000000e+03 -2.186329825298e-03 5.611834191518e-05 3.310344451629e+00
1.260500000000e+03 -1.883369086039e-03 5.620126990613e-05 3.361776723115e+00
1.260750000000e+03 -1.565936891508e-03 5.626088111857e-05 3.413808527430e+00
1.261000000000e+03 -1.235683967154e-03 5.630125919925e-05 3.466414241172e+00
1.261250000000e+03 -8.946634483622e-04 5.632685889306e-05 3.519567692266e+00
1.261500000000e+03 -5.453047289410e-04 5.634247005271e-05 3.573242311169e+00
1.261750000000e+03 -1.903803837386e-04 5.635317455743e-05 3.627411288807e+00
1.262000000000e+03 1.670356685801e-04 5.636429261557e-05 3.682047737167e+00
1.262250000000e+03 5.236162183295e-04 5.638132342073e-05 3.737124851170e+00
1.262500000000e+03 8.758351951445e-04 5.640987717143e-05 3.792616068470e+00
1.262750000000e+03 1.220025821164e-03 5.645560211739e-05 3.848495225908e+00
1.263000000000e+03 1.552443130584e-03 5.652410476326e-05 3.904736708855e+00
1.263250000000e+03 1.869328553018e-03 5.662086550684e-05 3.961315591725e+00
1.263500000000e+03 2.166974655358e-03 5.675115387993e-05 4.018207768072e+00
1.263750000000e+03 2.441790181139e-03 5.691994070808e-05 4.075390066999e+00
1.264000000000e+03 2.690363103458e-03 5.713181263889e-05 4.132840354817e+00
1.264250000000e+03 2.909520258431e-03 5.739088827217e-05 4.190537620516e+00
1.264500000000e+03 3.096383226213e-03 5.770073245223e-05 4.248462042899e+00
1.264750000000e+03 3.248418697477e-03 5.806431421299e-05 4.306595038974e+00
1.265000000000e+03 3.363482638183e-03 5.848392226573e-05 4.364919292327e+00
1.265250000000e+03 3.439857289818e-03 5.896111253734e-05 4.423418761317e+00
1.265500000000e+03 3.476280578014e-03 5.949667155586e-05 4.482078666366e+00
1.265750000000e+03 3.471967267110e-03 6.009058783676e-05 4.540885456776e+00
1.266000000000e+03 3.426621551986e-03 6.074204001680e-05 4.599826757247e+00
1.266250000000e+03 3.340441308970e-03 6.144939418981e-05 4.658891295043e+00
1.266500000000e+03 3.214113392711e-03 6.221021632646e-05 4.718068808188e+00
1.266750000000e+03 3.048801106159e-03 6.302129842828e-05 4.777349936599e+00
1.267000000000e+03 2.846123159863e-03 6.387869815100e-05 4.836726097167e+00
1.267250000000e+03 2.608125895542e-03 6.477778974623e-05 4.896189344904e+00
1.267500000000e+03 2.337248054235e-03 6.571332692326e-05 4.955732221947e+00
1.267750000000e+03 2.036280362940e-03 6.667951502565e-05 5.015347596899e+00
1.268000000000e+03 1.708319215377e-03 6.767009349690e-05 5.075028496363e+00
1.268250000000e+03 1.356717052227e-03 6.867842329139e-05 5.134767932115e+00
1.268500000000e+03 9.850286365683e-04 6.969758305939e-05 5.194558725378e+00
1.268750000000e+03 5.969562135846e-04 7.072046692932e-05 5.254393332172e+00
1.269000000000e+03 1.962924572773e-04 7.173988772988e-05 5.314263671099e+00
1.269250000000e+03 -2.131356413177e-04 7.274867902010e-05 5.374160957548e+00
1.269500000000e+03 -6.275227147167e-04 7.373979822875e-05 5.434075545974e+00
1.269750000000e+03 -1.043139106444e-03 7.470642829460e-05 5.493996783037e+00
1.270000000000e+03 -1.456381717808e-03 7.564207428257e-05 5.553912874174e+00
1.270250000000e+03 -1.863822056179e-03 7.654065658291e-05 5.613810765088e+00
1.270500000000e+03 -2.262249564615e-03 7.739659726286e-05 5.673676040439e+00
1.270750000000e+03 -2.648710553132e-03 7.820489993049e-05 5.733492841091e+00
1.271000000000e+03 -3.020541144047e-03 7.896121944539e-05 5.793243801475e+00
1.271250000000e+03 -3.375395096508e-03 7.966192330650e-05 5.852910007737e+00
1.271500000000e+03 -3.711265311123e-03 8.030414175311e-05 5.912470977277e+00
1.271750000000e+03 -4.026499205062e-03 8.088580665480e-05 5.971904660193e+00
1.272000000000e+03 -4.319807873088e-03 8.140567785780e-05 6.031187462331e+00
1.272250000000e+03 -4.590269168770e-03 8.186335769886e-05 6.090294289815e+00
1.272500000000e+03 -4.837324778444e-03 8.225929182276e-05 6.149198613990e+00
1.272750000000e+03 -5.060771978821e-03 8.259475840089e-05 6.207872556483e+00
1.273000000000e+03 -5.260750124211e-03 8.287184274847e-05 6.266286992521e+00
1.273250000000e+03 -5.437722336995e-03 8.309339870943e-05 6.324411670921e+00
1.273500000000e+03 -5.592453480503e-03 8.326301938358e-05 6.382215350119e+00
1.273750000000e+03 -5.725983953791e-03 8.338497157928e-05 6.439665946451e+00
1.274000000000e+03 -5.839601161031e-03 8.346408860144e-05 6.496730694597e+00
1.274250000000e+03 -5.934808764909e-03 8.350573597982e-05 6.553376316913e+00
1.274500000000e+03 -6.013293865291e-03 8.351571559193e-05 6.609569199180e+00
1.274750000000e+03 -6.076894378744e-03 8.350017789904e-05 6.665275571816e+00
1.275000000000e+03 -6.127565229763e-03 8.346552742475e-05 6.720461692549e+00
1.275250000000e+03 -6.167346232812e-03 8.341832294373e-05 6.775094030268e+00
1.275500000000e+03 -6.198329874082e-03 8.336517331620e-05 6.829139445485e+00
1.275750000000e+03 -6.222631602699e-03 8.331265139683e-05 6.882565367367e+00
1.276000000000e+03 -6.242361450028e-03 8.326719658019e-05 6.935339963589e+00
1.276250000000e+03 -6.259597900935e-03 8.323502244093e-05 6.987432301493e+00
1.276500000000e+03 -6.276364557172e-03 8.322203137032e-05 7.038812499515e+00
1.276750000000e+03 -6.294608959430e-03 8.323374342936e-05 7.089451865661e+00
1.277000000000e+03 -6.316184245026e-03 8.327521650875e-05 7.139323022552e+00
1.277250000000e+03 -6.342833276495e-03 8.335099287840e-05 7.188400017116e+00
1.277500000000e+03 -6.376175373608e-03 8.346505021453e-05 7.236658414930e+00
1.277750000000e+03 -6.417695295654e-03 8.362075273546e-05 7.284075376954e+00
1.278000000000e+03 -6.468734537359e-03 8.382081492145e-05 7.330629719191e+00
1.278250000000e+03 -6.530484504131e-03 8.406727608903e-05 7.376301954733e+00
1.278500000000e+03 -6.603981587307e-03 8.436148188223e-05 7.421074317700e+00
1.278750000000e+03 -6.690103545433e-03 8.470409801828e-05 7.464930770282e+00
1.279000000000e+03 -6.789567239233e-03 8.509509178570e-05 7.507856992130e+00
1.279250000000e+03 -6.902927348008e-03 8.553374859088e-05 7.549840353534e+00
1.279500000000e+03 -7.030575807607e-03 8.601869842137e-05 7.590869873035e+00
1.279750000000e+03 -7.172741850557e-03 8.654792956014e-05 7.630936160442e+00
1.280000000000e+03 -7.329492700233e-03 8.711881624043e-05 7.670031346718e+00
1.280250000000e+03 -7.500733976289e-03 8.772814664043e-05 7.708149001738e+00
1.280500000000e+03 -7.686210995554e-03 8.837218901947e-05 7.745284041787e+00
1.280750000000e+03 -7.885510027473e-03 8.904672248453e-05 7.781432628189e+00
1.281000000000e+03 -8.098060332890e-03 8.974707648388e-05 7.816592059255e+00
1.281250000000e+03 -8.323135899544e-03 9.046818485164e-05 7.850760656212e+00
1.281500000000e+03 -8.559858495161e-03 9.120464046958e-05 7.883937646214e+00
1.281750000000e+03 -8.807201518403e-03 9.195075110871e-05 7.916123043878e+00
1.282000000000e+03 -9.063994179166e-03 9.270059601743e-05 7.947317531613e+00
1.282250000000e+03 -9.328927953165e-03 9.344808661310e-05 7.977522343536e+00
1.282500000000e+03 -9.600563520754e-03 9.418702626712e-05 8.006739150493e+00
1.282750000000e+03 -9.877340269087e-03 9.491117371491e-05 8.034969952241e+00
1.283000000000e+03 -1.015758686045e-02 9.561430814439e-05 8.062216973065e+00
1.283250000000e+03 -1.043953441782e-02 9.629029348587e-05 8.088482567437e+00
1.283500000000e+03 -1.072133131506e-02 9.693313278292e-05 8.113769130760e+00
1.283750000000e+03 -1.100106027976e-02 9.753702750148e-05 8.138079022167e+00
1.284000000000e+03 -1.127675724093e-02 9.809643233347e-05 8.161414493857e+00
1.284250000000e+03 -1.154643216439e-02 9.860618781055e-05 8.183777632133e+00
1.284500000000e+03 -1.180809135612e-02 9.906152905048e-05 8.205170308489e+00
1.284750000000e+03 -1.205976103244e-02 9.945812887543e-05 8.225594138531e+00
1.285000000000e+03 -1.229951163817e-02 9.979216240963e-05 8.245050452780e+00
1.285250000000e+03 -1.252548271403e-02 1.000603569416e-04 8.263540275448e+00
1.285500000000e+03 -1.273590732917e-02 1.002600343253e-04 8.281064313432e+00
1.285750000000e+03 -1.292913651359e-02 1.003891485843e-04 8.297622950734e+00
1.286000000000e+03 -1.310366192882e-02 1.004463245618e-04 8.313216252690e+00
1.286250000000e+03 -1.325813713530e-02 1.004308548607e-04 8.327843975188e+00
1.286500000000e+03 -1.339139654344e-02 1.003427243912e-04 8.341505579443e+00
1.286750000000e+03 -1.350247155036e-02 1.001826446828e-04 8.354200251148e+00
1.287000000000e+03 -1.359060341057e-02 9.995197654492e-05 8.365926922854e+00
1.287250000000e+03 -1.365525260910e-02 9.965277021073e-05 8.376684298703e+00
1.287500000000e+03 -1.369610413962e-02 9.928774151835e-05 8.386470881878e+00
1.287750000000e+03 -1.371306935203e-02 9.886023210481e-05 8.395285000927e+00
1.288000000000e+03 -1.370628329137e-02 9.837416630290e-05 8.403124838103e+00
1.288250000000e+03 -1.367609826667e-02 9.783400092633e-05 8.409988456907e+00
1.288500000000e+03 -1.362307387594e-02 9.724466807570e-05 8.415873827986e+00
1.288750000000e+03 -1.354796361360e-02 9.661151091006e-05 8.420778853589e+00
1.289000000000e+03 -1.345169814375e-02 9.594021396506e-05 8.424701391576e+00
1.289250000000e+03 -1.333536640668e-02 9.523672954137e-05 8.427639275189e+00
1.289500000000e+03 -1.320019414554e-02 9.450720065227e-05 8.429590332574e+00
1.289750000000e+03 -1.304752105104e-02 9.375788303617e-05 8.430552402558e+00
1.290000000000e+03 -1.287877671993e-02 9.299506577989e-05 8.430523348079e+00
1.290250000000e+03 -1.269545596258e-02 9.222499363093e-05 8.429501067776e+00
1.290500000000e+03 -1.249909411501e-02 9.145378986633e-05 8.427483505832e+00
1.290750000000e+03 -1.229124300309e-02 9.068738436216e-05 8.424468657796e+00
1.291000000000e+03 -1.207344775478e-02 8.993144440397e-05 8.420454577530e+00
1.291250000000e+03 -1.184722520186e-02 8.919131147186e-05 8.415439379577e+00
1.291500000000e+03 -1.161404398283e-02 8.847194407979e-05 8.409421242459e+00
1.291750000000e+03 -1.137530671206e-02 8.777786620093e-05 8.402398409542e+00
1.292000000000e+03 -1.113233440116e-02 8.711311403900e-05 8.394369190321e+00
1.292250000000e+03 -1.088635308161e-02 8.648122406735e-05 8.385331958567e+00
1.292500000000e+03 -1.063848287553e-02 8.588519417624e-05 8.375285152075e+00
1.292750000000e+03 -1.038972931445e-02 8.532744775019e-05 8.364227270643e+00
1.293000000000e+03 -1.014097697553e-02 8.480982408751e-05 8.352156874976e+00
1.293250000000e+03 -9.892985096986e-03 8.433357981077e-05 8.339072583470e+00
1.293500000000e+03 -9.646385435167e-03 8.389936734451e-05 8.324973071192e+00
1.293750000000e+03 -9.401681907630e-03 8.350725144773e-05 8.309857068122e+00
1.294000000000e+03 -9.159252133620e-03 8.315675732015e-05 8.293723359345e+00
1.294250000000e+03 -8.919350409599e-03 8.284684606868e-05 8.276570784676e+00
1.294500000000e+03 -8.682112421018e-03 8.257593796782e-05 8.258398241732e+00
1.294750000000e+03 -8.447561113815e-03 8.234194665957e-05 8.239204690218e+00
1.295000000000e+03 -8.215613861228e-03 8.214231178283e-05 8.218989159698e+00
1.295250000000e+03 -7.986090400331e-03 8.197403433033e-05 8.197750759010e+00
1.295500000000e+03 -7.758721826441e-03 8.183371582107e-05 8.175488690849e+00
1.295750000000e+03 -7.533160132100e-03 8.171760071493e-05 8.152202269601e+00
1.296000000000e+03 -7.308988389837e-03 8.162162217101e-05 8.127890944413e+00
1.296250000000e+03 -7.085731101285e-03 8.154144957120e-05 8.102554325601e+00
1.296500000000e+03 -6.862865041630e-03 8.147253864835e-05 8.076192217338e+00
1.296750000000e+03 -6.639830282243e-03 8.141018385274e-05 8.048804655316e+00
1.297000000000e+03 -6.416041091086e-03 8.134958150394e-05 8.020391947980e+00
1.297250000000e+03 -6.190897271353e-03 8.128588565004e-05 7.990954724476e+00
1.297500000000e+03 -5.963795270527e-03 8.121420793616e-05 7.960493984864e+00
1.297750000000e+03 -5.734139354867e-03 8.112973882896e-05 7.929011155877e+00
1.298000000000e+03 -5.501352619986e-03 8.102779474001e-05 7.896508148407e+00
1.298250000000e+03 -5.264888160111e-03 8.090387113935e-05 7.862987418483e+00
1.298500000000e+03 -5.024239783267e-03 8.075370110014e-05 7.828452028773e+00
1.298750000000e+03 -4.778952777264e-03 8.057331473818e-05 7.792905711020e+00
1.299000000000e+03 -4.528634521251e-03 8.035910354987e-05 7.756352927469e+00
1.299250000000e+03 -4.272965004653e-03 8.010786420981e-05 7.718798930638e+00
1.299500000000e+03 -4.011707315771e-03 7.981684691774e-05 7.680249819975e+00
1.299750000000e+03 -3.744718263129e-03 7.948383065934e-05 7.640712595130e+00
1.300000000000e+03 -3.471958837973e-03 7.910716448231e-05 7.600195203754e+00
1.300250000000e+03 -3.193504802320e-03 7.868580573259e-05 7.558706583697e+00
1.300500000000e+03 -2.909557359010e-03 7.821935775601e-05 7.516256698714e+00
1.300750000000e+03 -2.620453359146e-03 7.770810425684e-05 7.472856566060e+00
1.301000000000e+03 -2.326675979809e-03 7.715304164671e-05 7.428518277842e+00
1.301250000000e+03 -2.028864339984e-03 7.655589553340e-05 7.383255012587e+00
1.301500000000e+03 -1.727822866595e-03 7.591911386970e-05 7.337081039403e+00
1.301750000000e+03 -1.424529835499e-03 7.524589138602e-05 7.290011713641e+00
[truncated: 51,642 more chars]
