# Supplementary material for: Tracking Charge Migration with Frequency-Matched Strobo-Spectroscopy
Source: J Phys Chem A. 2024 Jan 2;128(1):20–7. doi: 10.1021/acs.jpca.3c04234 (PMC10788909; doi:10.1021/acs.jpca.3c04234)
Supplement: Supplementary file 2 — jp3c04234_si_002.zip [file jp3c04234_si_002.zip › supplemental data/Data/dipoles/CM-orbital/tau=4.0000.txt]

# CM-orbital-resolved dipole moment for tau = 4.0000 o.c.
0.000000000000e+00 -1.706603541705e-03 2.359602496194e-05 1.638377480866e+00
2.500000000000e-01 -1.707058410146e-03 2.360298516163e-05 1.638690852022e+00
5.000000000000e-01 -1.708427054077e-03 2.362398085309e-05 1.639631853240e+00
7.500000000000e-01 -1.710734664764e-03 2.365931203480e-05 1.641200881791e+00
1.000000000000e+00 -1.713994232439e-03 2.370911855842e-05 1.643385805427e+00
1.250000000000e+00 -1.718185805339e-03 2.377328459352e-05 1.646161435104e+00
1.500000000000e+00 -1.723263313597e-03 2.385154274270e-05 1.649497207234e+00
1.750000000000e+00 -1.729177102569e-03 2.394371716874e-05 1.653368363658e+00
2.000000000000e+00 -1.735890830536e-03 2.404990082605e-05 1.657761696072e+00
2.250000000000e+00 -1.743388068034e-03 2.417047291758e-05 1.662673762270e+00
2.500000000000e+00 -1.751671222286e-03 2.430600703526e-05 1.668105651638e+00
2.750000000000e+00 -1.760754264306e-03 2.445719061622e-05 1.674061467156e+00
3.000000000000e+00 -1.770659451976e-03 2.462480634058e-05 1.680552094367e+00
3.250000000000e+00 -1.781420752702e-03 2.480975584862e-05 1.687600307548e+00
3.500000000000e+00 -1.793094526460e-03 2.501310025910e-05 1.695242858456e+00
3.750000000000e+00 -1.805768717616e-03 2.523604926685e-05 1.703527487231e+00
4.000000000000e+00 -1.819564891042e-03 2.547994751406e-05 1.712508132783e+00
4.250000000000e+00 -1.834626475484e-03 2.574617214926e-05 1.722240862530e+00
4.500000000000e+00 -1.851098533256e-03 2.603600828921e-05 1.732783090311e+00
4.750000000000e+00 -1.869109315288e-03 2.635050761257e-05 1.744193542682e+00
5.000000000000e+00 -1.888762339295e-03 2.669044010833e-05 1.756531573712e+00
5.250000000000e+00 -1.910135076467e-03 2.705628201768e-05 1.769854175231e+00
5.500000000000e+00 -1.933278135881e-03 2.744825437162e-05 1.784212680124e+00
5.750000000000e+00 -1.958211651252e-03 2.786637049154e-05 1.799649889365e+00
6.000000000000e+00 -1.984923023300e-03 2.831048428203e-05 1.816198734491e+00
6.250000000000e+00 -2.013373315335e-03 2.878035517453e-05 1.833882680882e+00
6.500000000000e+00 -2.043513015614e-03 2.927572068884e-05 1.852716901413e+00
6.750000000000e+00 -2.075301751501e-03 2.979636199923e-05 1.872709987211e+00
7.000000000000e+00 -2.108724999745e-03 3.034214548145e-05 1.893866010851e+00
7.250000000000e+00 -2.143801248151e-03 3.091302024025e-05 1.916186235169e+00
7.500000000000e+00 -2.180578415707e-03 3.150897960727e-05 1.939670813614e+00
7.750000000000e+00 -2.219122214847e-03 3.212998881788e-05 1.964320162774e+00
8.000000000000e+00 -2.259501213643e-03 3.277591140510e-05 1.990136327331e+00
8.250000000000e+00 -2.301772177841e-03 3.344647035994e-05 2.017123860085e+00
8.500000000000e+00 -2.345969577065e-03 3.414123656170e-05 2.045290662346e+00
8.750000000000e+00 -2.392101643493e-03 3.485964597022e-05 2.074648316527e+00
9.000000000000e+00 -2.440154454875e-03 3.560104869754e-05 2.105212256684e+00
9.250000000000e+00 -2.490101972346e-03 3.636478005214e-05 2.137001469579e+00
9.500000000000e+00 -2.541917775443e-03 3.715022006484e-05 2.170037938797e+00
9.750000000000e+00 -2.595584108701e-03 3.795681661578e-05 2.204346232542e+00
1.000000000000e+01 -2.651094539981e-03 3.878408949598e-05 2.239952492223e+00
1.025000000000e+01 -2.708451405484e-03 3.963160665788e-05 2.276883626575e+00
1.050000000000e+01 -2.767660627438e-03 4.049895605995e-05 2.315166343785e+00
1.075000000000e+01 -2.828727523212e-03 4.138572330065e-05 2.354826163283e+00
1.100000000000e+01 -2.891654873463e-03 4.229147356266e-05 2.395886041335e+00
1.125000000000e+01 -2.956444194879e-03 4.321573367211e-05 2.438365654412e+00
1.150000000000e+01 -3.023097239763e-03 4.415804230157e-05 2.482280195112e+00
1.175000000000e+01 -3.091616518018e-03 4.511794124795e-05 2.527639338135e+00
1.200000000000e+01 -3.162003437036e-03 4.609488152840e-05 2.574446929184e+00
1.225000000000e+01 -3.234252983939e-03 4.708825890568e-05 2.622700444814e+00
1.250000000000e+01 -3.308346424168e-03 4.809739305503e-05 2.672390609390e+00
1.275000000000e+01 -3.384244123458e-03 4.912149657027e-05 2.723501920525e+00
1.300000000000e+01 -3.461877576908e-03 5.015962285923e-05 2.776012129962e+00
1.325000000000e+01 -3.541145020946e-03 5.121067760783e-05 2.829892544429e+00
1.350000000000e+01 -3.621910241318e-03 5.227339926001e-05 2.885108635722e+00
1.375000000000e+01 -3.704002705033e-03 5.334634582690e-05 2.941619398465e+00
1.400000000000e+01 -3.787223047362e-03 5.442791235771e-05 2.999378819626e+00
1.425000000000e+01 -3.871347559152e-03 5.551632665743e-05 3.058335696542e+00
1.450000000000e+01 -3.956132391495e-03 5.660964151349e-05 3.118433084598e+00
1.475000000000e+01 -4.041318877856e-03 5.770575055569e-05 3.179609123526e+00
1.500000000000e+01 -4.126637547342e-03 5.880240298692e-05 3.241797482799e+00
1.525000000000e+01 -4.211811684820e-03 5.989722017860e-05 3.304927909665e+00
1.550000000000e+01 -4.296560867443e-03 6.098772651161e-05 3.368926853566e+00
1.575000000000e+01 -4.380604924819e-03 6.207138641345e-05 3.433718210127e+00
1.600000000000e+01 -4.463668293202e-03 6.314564879173e-05 3.499223872337e+00
1.625000000000e+01 -4.545484992327e-03 6.420800145601e-05 3.565364832888e+00
1.650000000000e+01 -4.625803281745e-03 6.525601515950e-05 3.632061785872e+00
1.675000000000e+01 -4.704389932180e-03 6.628739164283e-05 3.699236019426e+00
1.700000000000e+01 -4.781033397259e-03 6.730000239333e-05 3.766810108522e+00
1.725000000000e+01 -4.855545948549e-03 6.829192008515e-05 3.834708747851e+00
1.750000000000e+01 -4.927764728031e-03 6.926143880670e-05 3.902859360806e+00
1.775000000000e+01 -4.997551494265e-03 7.020708502306e-05 3.971192654970e+00
1.800000000000e+01 -5.064792462898e-03 7.112762113881e-05 4.039643072494e+00
1.825000000000e+01 -5.129397360359e-03 7.202204214440e-05 4.108149138104e+00
1.850000000000e+01 -5.191298981055e-03 7.288956588558e-05 4.176653713302e+00
1.875000000000e+01 -5.250452805440e-03 7.372963220126e-05 4.245104151035e+00
1.900000000000e+01 -5.306836374055e-03 7.454188682204e-05 4.313452409184e+00
1.925000000000e+01 -5.360449138308e-03 7.532616695036e-05 4.381655055911e+00
1.950000000000e+01 -5.411311770375e-03 7.608248711613e-05 4.449673247672e+00
1.975000000000e+01 -5.459465598059e-03 7.681103218973e-05 4.517472626395e+00
2.000000000000e+01 -5.504971265661e-03 7.751214195142e-05 4.585023164260e+00
2.025000000000e+01 -5.547907393319e-03 7.818629802098e-05 4.652298943912e+00
2.050000000000e+01 -5.588369076094e-03 7.883410974471e-05 4.719277874588e+00
2.075000000000e+01 -5.626466050628e-03 7.945629952472e-05 4.785941343434e+00
2.100000000000e+01 -5.662321349147e-03 8.005368835215e-05 4.852273806127e+00
2.125000000000e+01 -5.696069192553e-03 8.062718086291e-05 4.918262321018e+00
2.150000000000e+01 -5.727853451534e-03 8.117774907274e-05 4.983896038116e+00
2.175000000000e+01 -5.757825194234e-03 8.170641276936e-05 5.049165657527e+00
2.200000000000e+01 -5.786140332764e-03 8.221422101523e-05 5.114062875547e+00
2.225000000000e+01 -5.812956941463e-03 8.270223272097e-05 5.178579842196e+00
2.250000000000e+01 -5.838432052269e-03 8.317148195103e-05 5.242708658899e+00
2.275000000000e+01 -5.862719072866e-03 8.362298678691e-05 5.306440930916e+00
2.300000000000e+01 -5.885964525893e-03 8.405770801856e-05 5.369767408728e+00
2.325000000000e+01 -5.908305467800e-03 8.447654348218e-05 5.432677726024e+00
2.350000000000e+01 -5.929867782616e-03 8.488028793224e-05 5.495160247788e+00
2.375000000000e+01 -5.950763758699e-03 8.526962272257e-05 5.557202029833e+00
2.400000000000e+01 -5.971090941581e-03 8.564510316697e-05 5.618788891943e+00
2.425000000000e+01 -5.990931814072e-03 8.600722867186e-05 5.679905590341e+00
2.450000000000e+01 -6.010352655060e-03 8.635640878793e-05 5.740536078808e+00
2.475000000000e+01 -6.029403516479e-03 8.669292601832e-05 5.800663847171e+00
2.500000000000e+01 -6.048119267005e-03 8.701697019006e-05 5.860272310287e+00
2.525000000000e+01 -6.066519834939e-03 8.732866941694e-05 5.919345235458e+00
2.550000000000e+01 -6.084610845941e-03 8.762800771236e-05 5.977867191848e+00
2.575000000000e+01 -6.102385652664e-03 8.791494382310e-05 6.035823999007e+00
2.600000000000e+01 -6.119827001154e-03 8.818936836993e-05 6.093203160629e+00
2.625000000000e+01 -6.136907697855e-03 8.845113852946e-05 6.149994271740e+00
2.650000000000e+01 -6.153592229657e-03 8.870008597847e-05 6.206189385543e+00
2.675000000000e+01 -6.169839182390e-03 8.893605326518e-05 6.261783327045e+00
2.700000000000e+01 -6.185602470216e-03 8.915888613528e-05 6.316773942938e+00
2.725000000000e+01 -6.200832078452e-03 8.936843770740e-05 6.371162282833e+00
2.750000000000e+01 -6.215475625969e-03 8.956458332754e-05 6.424952703946e+00
2.775000000000e+01 -6.229480258654e-03 8.974722777255e-05 6.478152888649e+00
2.800000000000e+01 -6.242793660604e-03 8.991631148897e-05 6.530773772555e+00
2.825000000000e+01 -6.255364410354e-03 9.007182038359e-05 6.582829386003e+00
2.850000000000e+01 -6.267143019205e-03 9.021378942986e-05 6.634336609420e+00
2.875000000000e+01 -6.278083543846e-03 9.034228106181e-05 6.685314843360e+00
2.900000000000e+01 -6.288144638454e-03 9.045741507929e-05 6.735785601246e+00
2.925000000000e+01 -6.297289880592e-03 9.055936718486e-05 6.785772040350e+00
2.950000000000e+01 -6.305488257306e-03 9.064836785891e-05 6.835298446189e+00
2.975000000000e+01 -6.312715313724e-03 9.072470088223e-05 6.884389682271e+00
3.000000000000e+01 -6.318954372085e-03 9.078869700574e-05 6.933070620932e+00
3.025000000000e+01 -6.324197095583e-03 9.084076842211e-05 6.981365573416e+00
3.050000000000e+01 -6.328443607175e-03 9.088138587607e-05 7.029297738903e+00
3.075000000000e+01 -6.331702893546e-03 9.091107936687e-05 7.076888689943e+00
3.100000000000e+01 -6.333993540508e-03 9.093043926828e-05 7.124157907957e+00
3.125000000000e+01 -6.335344235577e-03 9.094010126356e-05 7.171122382434e+00
3.150000000000e+01 -6.335793700495e-03 9.094075886626e-05 7.217796285245e+00
3.175000000000e+01 -6.335390075867e-03 9.093316473163e-05 7.264190728146e+00
3.200000000000e+01 -6.334190211702e-03 9.091812051823e-05 7.310313609318e+00
3.225000000000e+01 -6.332259055773e-03 9.089646830701e-05 7.356169548903e+00
3.250000000000e+01 -6.329668826714e-03 9.086908037842e-05 7.401759915135e+00
3.275000000000e+01 -6.326497695951e-03 9.083684496713e-05 7.447082938753e+00
3.300000000000e+01 -6.322827973247e-03 9.080065072725e-05 7.492133911555e+00
3.325000000000e+01 -6.318744069362e-03 9.076136996988e-05 7.536905463263e+00
3.350000000000e+01 -6.314330515886e-03 9.071984031786e-05 7.581387903731e+00
3.375000000000e+01 -6.309670099412e-03 9.067684431679e-05 7.625569618293e+00
3.400000000000e+01 -6.304842013726e-03 9.063308945065e-05 7.669437504091e+00
3.425000000000e+01 -6.299919987641e-03 9.058918478777e-05 7.712977428105e+00
3.450000000000e+01 -6.294970395614e-03 9.054561322855e-05 7.756174692171e+00
3.475000000000e+01 -6.290050566241e-03 9.050273189207e-05 7.799014486595e+00
3.500000000000e+01 -6.285207524917e-03 9.046077923835e-05 7.841482315498e+00
3.525000000000e+01 -6.280477230184e-03 9.041983787994e-05 7.883564377399e+00
3.550000000000e+01 -6.275884273984e-03 9.037981343998e-05 7.925247884898e+00
3.575000000000e+01 -6.271441679660e-03 9.034039686845e-05 7.966521309270e+00
3.600000000000e+01 -6.267150982153e-03 9.030120187675e-05 8.007374536636e+00
3.625000000000e+01 -6.263002705953e-03 9.026168320361e-05 8.047798927119e+00
3.650000000000e+01 -6.258977123713e-03 9.022111295418e-05 8.087787274337e+00
3.675000000000e+01 -6.255045387162e-03 9.017863601180e-05 8.127333661757e+00
3.700000000000e+01 -6.251170830955e-03 9.013327500654e-05 8.166433221262e+00
3.725000000000e+01 -6.247310633525e-03 9.008395005183e-05 8.205081797710e+00
3.750000000000e+01 -6.243417552055e-03 9.002954932413e-05 8.243275527597e+00
3.775000000000e+01 -6.239441560161e-03 8.996884178505e-05 8.281010344930e+00
3.800000000000e+01 -6.235331509743e-03 8.990055733679e-05 8.318281432286e+00
3.825000000000e+01 -6.231036827896e-03 8.982346542655e-05 8.355082634199e+00
3.850000000000e+01 -6.226509195812e-03 8.973638511900e-05 8.391405854208e+00
3.875000000000e+01 -6.221704159223e-03 8.963821298019e-05 8.427240454369e+00
3.900000000000e+01 -6.216582579553e-03 8.952795441697e-05 8.462572677689e+00
3.925000000000e+01 -6.211111844893e-03 8.940475299790e-05 8.497385113568e+00
3.950000000000e+01 -6.205266794183e-03 8.926791825087e-05 8.531656226788e+00
3.975000000000e+01 -6.199030346050e-03 8.911695058855e-05 8.565359967126e+00
4.000000000000e+01 -6.192393852516e-03 8.895156243330e-05 8.598465476071e+00
4.025000000000e+01 -6.185357164547e-03 8.877169458069e-05 8.630936902063e+00
4.050000000000e+01 -6.177928430161e-03 8.857752231756e-05 8.662733331711e+00
4.075000000000e+01 -6.170123596432e-03 8.836946357932e-05 8.693808840107e+00
4.100000000000e+01 -6.161965624939e-03 8.814817625918e-05 8.724112660747e+00
4.125000000000e+01 -6.153483405807e-03 8.791453477053e-05 8.753589469394e+00
4.150000000000e+01 -6.144710396855e-03 8.766964470058e-05 8.782179777505e+00
4.175000000000e+01 -6.135683338131e-03 8.741482332486e-05 8.809820420510e+00
4.200000000000e+01 -6.126440889746e-03 8.715154118172e-05 8.836445133970e+00
4.225000000000e+01 -6.117021926334e-03 8.688143117899e-05 8.861985195080e+00
4.250000000000e+01 -6.107463963519e-03 8.660623489198e-05 8.886370121399e+00
4.275000000000e+01 -6.097801882928e-03 8.632777382778e-05 8.909528402447e+00
4.300000000000e+01 -6.088066709794e-03 8.604789806582e-05 8.931388249051e+00
4.325000000000e+01 -6.078285331156e-03 8.576855175330e-05 8.951878350940e+00
4.350000000000e+01 -6.068479961552e-03 8.549154554197e-05 8.970928613443e+00
4.375000000000e+01 -6.058667677250e-03 8.521878136039e-05 8.988470876204e+00
4.400000000000e+01 -6.048860649950e-03 8.495205334103e-05 9.004439586777e+00
4.425000000000e+01 -6.039066764513e-03 8.469303863878e-05 9.018772422828e+00
4.450000000000e+01 -6.029290337725e-03 8.444334652619e-05 9.031410861654e+00
4.475000000000e+01 -6.019533155085e-03 8.420448667698e-05 9.042300677283e+00
4.500000000000e+01 -6.009795730380e-03 8.397785461353e-05 9.051392368316e+00
4.525000000000e+01 -6.000078726296e-03 8.376472528934e-05 9.058641522253e+00
4.550000000000e+01 -5.990384432294e-03 8.356624969591e-05 9.064009104420e+00
4.575000000000e+01 -5.980718209993e-03 8.338345466161e-05 9.067461686866e+00
4.600000000000e+01 -5.971089825157e-03 8.321724204505e-05 9.068971615240e+00
4.625000000000e+01 -5.961514589702e-03 8.306838987152e-05 9.068517129395e+00
4.650000000000e+01 -5.952014261942e-03 8.293755296673e-05 9.066082433514e+00
4.675000000000e+01 -5.942617671543e-03 8.282526335873e-05 9.061657730461e+00
4.700000000000e+01 -5.933361024861e-03 8.273192951633e-05 9.055239226160e+00
4.725000000000e+01 -5.924287864319e-03 8.265783460579e-05 9.046829101553e+00
4.750000000000e+01 -5.915448674391e-03 8.260313460920e-05 9.036435464820e+00
4.775000000000e+01 -5.906900117328e-03 8.256785459154e-05 9.024072280945e+00
4.800000000000e+01 -5.898703961033e-03 8.255188434475e-05 9.009759275448e+00
4.825000000000e+01 -5.890925740872e-03 8.255497190404e-05 8.993521811353e+00
4.850000000000e+01 -5.883633236678e-03 8.257672128828e-05 8.975390739633e+00
4.875000000000e+01 -5.876894790120e-03 8.261658761308e-05 8.955402217170e+00
4.900000000000e+01 -5.870777534850e-03 8.267387305055e-05 8.933597475861e+00
4.925000000000e+01 -5.865345608784e-03 8.274772479400e-05 8.910022556761e+00
4.950000000000e+01 -5.860658398165e-03 8.283713464385e-05 8.884727985148e+00
4.975000000000e+01 -5.856768908129e-03 8.294092353606e-05 8.857768402117e+00
5.000000000000e+01 -5.853722303665e-03 8.305774837841e-05 8.829202131848e+00
5.025000000000e+01 -5.851554738647e-03 8.318616545688e-05 8.799090697388e+00
5.050000000000e+01 -5.850292280044e-03 8.332471319478e-05 8.767498283966e+00
5.075000000000e+01 -5.849949811130e-03 8.347166976938e-05 8.734491149332e+00
5.100000000000e+01 -5.850531114625e-03 8.362517706348e-05 8.700137000754e+00
5.125000000000e+01 -5.852028811239e-03 8.378335028708e-05 8.664504333077e+00
5.150000000000e+01 -5.854424748728e-03 8.394428340247e-05 8.627661751728e+00
5.175000000000e+01 -5.857690824208e-03 8.410604488260e-05 8.589677286233e+00
5.200000000000e+01 -5.861789776576e-03 8.426670280776e-05 8.550617720142e+00
5.225000000000e+01 -5.866675942440e-03 8.442434706779e-05 8.510547937292e+00
5.250000000000e+01 -5.872296515644e-03 8.457710955398e-05 8.469530319826e+00
5.275000000000e+01 -5.878592875455e-03 8.472323315561e-05 8.427624194885e+00
5.300000000000e+01 -5.885501598651e-03 8.486109604400e-05 8.384885363499e+00
5.325000000000e+01 -5.892955437045e-03 8.498923296252e-05 8.341365708153e+00
5.350000000000e+01 -5.900884195713e-03 8.510635509840e-05 8.297112907127e+00
5.375000000000e+01 -5.909215529786e-03 8.521134167486e-05 8.252170249052e+00
5.400000000000e+01 -5.917875412470e-03 8.530332095630e-05 8.206576568898e+00
5.425000000000e+01 -5.926788436833e-03 8.538171150890e-05 8.160366293816e+00
5.450000000000e+01 -5.935877859836e-03 8.544613319636e-05 8.113569608507e+00
5.475000000000e+01 -5.945065561884e-03 8.549643256578e-05 8.066212730721e+00
5.500000000000e+01 -5.954271861969e-03 8.553268916653e-05 8.018318283379e+00
5.525000000000e+01 -5.963415121161e-03 8.555519965864e-05 7.969905760528e+00
5.550000000000e+01 -5.972411283256e-03 8.556446346705e-05 7.920992059139e+00
5.575000000000e+01 -5.981173365677e-03 8.556115802535e-05 7.871592069244e+00
5.600000000000e+01 -5.989611001818e-03 8.554610410239e-05 7.821719292931e+00
5.625000000000e+01 -5.997630059380e-03 8.552025252517e-05 7.771386477478e+00
5.650000000000e+01 -6.005132465758e-03 8.548465420402e-05 7.720606239881e+00
5.675000000000e+01 -6.012016341124e-03 8.544040530717e-05 7.669391659679e+00
5.700000000000e+01 -6.018176327157e-03 8.538857284970e-05 7.617756827750e+00
5.725000000000e+01 -6.023504251460e-03 8.533021433191e-05 7.565717327999e+00
5.750000000000e+01 -6.027889956547e-03 8.526635834080e-05 7.513290644301e+00
5.775000000000e+01 -6.031222555145e-03 8.519796058701e-05 7.460496477174e+00
5.800000000000e+01 -6.033391936847e-03 8.512587657233e-05 7.407356965507e+00
5.825000000000e+01 -6.034290530593e-03 8.505084159410e-05 7.353896807270e+00
5.850000000000e+01 -6.033815334172e-03 8.497345669825e-05 7.300143277841e+00
5.875000000000e+01 -6.031870163661e-03 8.489417821753e-05 7.246126147837e+00
5.900000000000e+01 -6.028367846736e-03 8.481331185384e-05 7.191877505002e+00
5.925000000000e+01 -6.023232497505e-03 8.473101206008e-05 7.137431487188e+00
5.950000000000e+01 -6.016401690545e-03 8.464728548407e-05 7.082823936467e+00
5.975000000000e+01 -6.007828487841e-03 8.456199899237e-05 7.028091986527e+00
6.000000000000e+01 -5.997483305154e-03 8.447488989841e-05 6.973273595482e+00
6.025000000000e+01 -5.985355448720e-03 8.438557930118e-05 6.918407040439e+00
6.050000000000e+01 -5.971454270411e-03 8.429358658815e-05 6.863530388111e+00
6.075000000000e+01 -5.955809930053e-03 8.419834656745e-05 6.808680955523e+00
6.100000000000e+01 -5.938473648871e-03 8.409922594493e-05 6.753894777108e+00
6.125000000000e+01 -5.919517481547e-03 8.399553882549e-05 6.699206089852e+00
6.150000000000e+01 -5.899033578292e-03 8.388656168509e-05 6.644646848855e+00
6.175000000000e+01 -5.877132952569e-03 8.377154713196e-05 6.590246282976e+00
6.200000000000e+01 -5.853943779542e-03 8.364973459501e-05 6.536030497878e+00
6.225000000000e+01 -5.829609236582e-03 8.352036023726e-05 6.482022133486e+00
6.250000000000e+01 -5.804284929025e-03 8.338266538152e-05 6.428240077907e+00
6.275000000000e+01 -5.778135975128e-03 8.323589882861e-05 6.374699241012e+00
6.300000000000e+01 -5.751333827162e-03 8.307931923315e-05 6.321410388989e+00
6.325000000000e+01 -5.724052956781e-03 8.291219586082e-05 6.268380038867e+00
6.350000000000e+01 -5.696467442302e-03 8.273380799223e-05 6.215610413743e+00
6.375000000000e+01 -5.668747592284e-03 8.254344296310e-05 6.163099456915e+00
6.400000000000e+01 -5.641056674594e-03 8.234039415894e-05 6.110840904387e+00
6.425000000000e+01 -5.613547841502e-03 8.212395920715e-05 6.058824413376e+00
6.450000000000e+01 -5.586361306254e-03 8.189343916312e-05 6.007035746636e+00
6.475000000000e+01 -5.559621839011e-03 8.164813808995e-05 5.955457008183e+00
6.500000000000e+01 -5.533436550572e-03 8.138736672850e-05 5.904066930712e+00
6.525000000000e+01 -5.507893058914e-03 8.111044323564e-05 5.852841208331e+00
6.550000000000e+01 -5.483058018926e-03 8.081668592885e-05 5.801752874368e+00
6.575000000000e+01 -5.458976053541e-03 8.050544755195e-05 5.750772714907e+00
6.600000000000e+01 -5.435668945494e-03 8.017610670175e-05 5.699869716665e+00
6.625000000000e+01 -5.413135226575e-03 7.982807130219e-05 5.649011538226e+00
6.650000000000e+01 -5.391350138221e-03 7.946079386756e-05 5.598164997248e+00
6.675000000000e+01 -5.370265888365e-03 7.907378220071e-05 5.547296568809e+00
6.700000000000e+01 -5.349812318049e-03 7.866661489456e-05 5.496372878964e+00
6.725000000000e+01 -5.329897808188e-03 7.823894255951e-05 5.445361193021e+00
6.750000000000e+01 -5.310410594241e-03 7.779049182882e-05 5.394229882809e+00
6.775000000000e+01 -5.291220306013e-03 7.732108928338e-05 5.342948873300e+00
6.800000000000e+01 -5.272179836106e-03 7.683066588696e-05 5.291490057432e+00
6.825000000000e+01 -5.253127470512e-03 7.631926182139e-05 5.239827676825e+00
6.850000000000e+01 -5.233889227664e-03 7.578703153407e-05 5.187938669021e+00
6.875000000000e+01 -5.214281469013e-03 7.523424253061e-05 5.135802972490e+00
6.900000000000e+01 -5.194113681529e-03 7.466127871569e-05 5.083403797298e+00
6.925000000000e+01 -5.173191398312e-03 7.406866929460e-05 5.030727852670e+00
6.950000000000e+01 -5.151319193194e-03 7.345704556741e-05 4.977765539634e+00
6.975000000000e+01 -5.128303686662e-03 7.282714407864e-05 4.924511100250e+00
7.000000000000e+01 -5.103956669723e-03 7.217983473234e-05 4.870962730663e+00
7.025000000000e+01 -5.078098102477e-03 7.151608379130e-05 4.817122648863e+00
7.050000000000e+01 -5.050558878317e-03 7.083694585733e-05 4.762997122949e+00
7.075000000000e+01 -5.021183668965e-03 7.014361830496e-05 4.708596450193e+00
7.100000000000e+01 -4.989833432119e-03 6.943737392132e-05 4.653934892557e+00
7.125000000000e+01 -4.956387551084e-03 6.871956073543e-05 4.599030559143e+00
7.150000000000e+01 -4.920745767629e-03 6.799160861604e-05 4.543905242072e+00
7.175000000000e+01 -4.882829745454e-03 6.725501154745e-05 4.488584198326e+00
7.200000000000e+01 -4.842584267931e-03 6.651127628141e-05 4.433095885388e+00
7.225000000000e+01 -4.799978160097e-03 6.576196414973e-05 4.377471646291e+00
7.250000000000e+01 -4.755004941534e-03 6.500866717879e-05 4.321745354096e+00
7.275000000000e+01 -4.707683037275e-03 6.425298997148e-05 4.265953014924e+00
7.300000000000e+01 -4.658055746431e-03 6.349653427862e-05 4.210132341504e+00
7.325000000000e+01 -4.606190827662e-03 6.274088356817e-05 4.154322300814e+00
7.350000000000e+01 -4.552179821222e-03 6.198758822518e-05 4.098562645925e+00
7.375000000000e+01 -4.496137322209e-03 6.123815041020e-05 4.042893443299e+00
7.400000000000e+01 -4.438199959433e-03 6.049401028188e-05 3.987354601437e+00
7.425000000000e+01 -4.378525220822e-03 5.975653279047e-05 3.931985415205e+00
7.450000000000e+01 -4.317290081216e-03 5.902699649651e-05 3.876824132483e+00
7.475000000000e+01 -4.254689494533e-03 5.830658248210e-05 3.821907553471e+00
7.500000000000e+01 -4.190934812487e-03 5.759636698449e-05 3.767270672083e+00
7.525000000000e+01 -4.126251954664e-03 5.689731682038e-05 3.712946364169e+00
7.550000000000e+01 -4.060879437722e-03 5.621028161132e-05 3.658965129243e+00
7.575000000000e+01 -3.995066379086e-03 5.553598993827e-05 3.605354888222e+00
7.600000000000e+01 -3.929070411301e-03 5.487503768190e-05 3.552140838719e+00
7.625000000000e+01 -3.863155284470e-03 5.422792142068e-05 3.499345365865e+00
7.650000000000e+01 -3.797588300108e-03 5.359501769234e-05 3.446988006083e+00
7.675000000000e+01 -3.732637637404e-03 5.297658560233e-05 3.395085458628e+00
7.700000000000e+01 -3.668569559283e-03 5.237274155562e-05 3.343651637799e+00
7.725000000000e+01 -3.605645476059e-03 5.178348869878e-05 3.292697758924e+00
7.750000000000e+01 -3.544118860322e-03 5.120871481357e-05 3.242232448686e+00
7.775000000000e+01 -3.484232151329e-03 5.064818721967e-05 3.192261872734e+00
7.800000000000e+01 -3.426213649020e-03 5.010155102131e-05 3.142789871235e+00
7.825000000000e+01 -3.370274416615e-03 4.956832741454e-05 3.093818094929e+00
7.850000000000e+01 -3.316605350995e-03 4.904791312579e-05 3.045346135334e+00
7.875000000000e+01 -3.265374438536e-03 4.853957977569e-05 2.997371642515e+00
7.900000000000e+01 -3.216724203749e-03 4.804247349910e-05 2.949890427210e+00
7.925000000000e+01 -3.170769364016e-03 4.755561749403e-05 2.902896545454e+00
7.950000000000e+01 -3.127594831750e-03 4.707791614331e-05 2.856382366862e+00
7.975000000000e+01 -3.087254035224e-03 4.660816178939e-05 2.810338629953e+00
8.000000000000e+01 -3.049767716143e-03 4.614504515477e-05 2.764754489557e+00
8.025000000000e+01 -3.015123143317e-03 4.568716805536e-05 2.719617564548e+00
8.050000000000e+01 -2.983273846563e-03 4.523306095364e-05 2.674913993356e+00
8.075000000000e+01 -2.954139805499e-03 4.478120245216e-05 2.630628509088e+00
8.100000000000e+01 -2.927608165441e-03 4.433004163340e-05 2.586744542364e+00
8.125000000000e+01 -2.903534423548e-03 4.387802297651e-05 2.543244365392e+00
8.150000000000e+01 -2.881744135607e-03 4.342361124043e-05 2.500109284001e+00
8.175000000000e+01 -2.862035089331e-03 4.296531770259e-05 2.457319890651e+00
8.200000000000e+01 -2.844179954381e-03 4.250172713868e-05 2.414856381834e+00
8.225000000000e+01 -2.827929344674e-03 4.203152219948e-05 2.372698950393e+00
8.250000000000e+01 -2.813015290368e-03 4.155348871915e-05 2.330828252671e+00
8.275000000000e+01 -2.799155034643e-03 4.106658119946e-05 2.289225953168e+00
8.300000000000e+01 -2.786055173792e-03 4.056991691195e-05 2.247875346400e+00
8.325000000000e+01 -2.773416169964e-03 4.006277601185e-05 2.206762046588e+00
8.350000000000e+01 -2.760937114532e-03 3.954462190658e-05 2.165874740502e+00
8.375000000000e+01 -2.748320578003e-03 3.901512585319e-05 2.125205985284e+00
8.400000000000e+01 -2.735277602804e-03 3.847415335190e-05 2.084753037532e+00
8.425000000000e+01 -2.721532595134e-03 3.792175973164e-05 2.044518686974e+00
8.450000000000e+01 -2.706828201511e-03 3.735822475814e-05 2.004512071961e+00
8.475000000000e+01 -2.690929852681e-03 3.678404716687e-05 1.964749442801e+00
8.500000000000e+01 -2.673630021960e-03 3.619994579190e-05 1.925254843691e+00
8.525000000000e+01 -2.654751994243e-03 3.560686132889e-05 1.886060676700e+00
8.550000000000e+01 -2.634153098919e-03 3.500595852840e-05 1.847208116919e+00
8.575000000000e+01 -2.611727227748e-03 3.439862666815e-05 1.808747346410e+00
8.600000000000e+01 -2.587406609936e-03 3.378647983060e-05 1.770737582340e+00
8.625000000000e+01 -2.561162818211e-03 3.317135509576e-05 1.733246878706e+00
8.650000000000e+01 -2.533006923604e-03 3.255530873081e-05 1.696351692302e+00
8.675000000000e+01 -2.502988902123e-03 3.194060928563e-05 1.660136209533e+00
8.700000000000e+01 -2.471196252237e-03 3.132972751313e-05 1.624691446373e+00
8.725000000000e+01 -2.437751925653e-03 3.072532164655e-05 1.590114138153e+00
8.750000000000e+01 -2.402811592838e-03 3.013021307227e-05 1.556505453683e+00
8.775000000000e+01 -2.366560374460e-03 2.954737203284e-05 1.523969568063e+00
8.800000000000e+01 -2.329209208089e-03 2.897990292400e-05 1.492612146124e+00
8.825000000000e+01 -2.290990759032e-03 2.843099024771e-05 1.462538780932e+00
8.850000000000e+01 -2.252155059312e-03 2.790387108695e-05 1.433853445331e+00
8.875000000000e+01 -2.212965145670e-03 2.740180331015e-05 1.406657006784e+00
8.900000000000e+01 -2.173692473403e-03 2.692800016935e-05 1.381045849345e+00
8.925000000000e+01 -2.134612523283e-03 2.648560942692e-05 1.357110653521e+00
8.950000000000e+01 -2.096000622762e-03 2.607766717783e-05 1.334935357164e+00
8.975000000000e+01 -2.058128001272e-03 2.570705211841e-05 1.314596331335e+00
9.000000000000e+01 -2.021258154725e-03 2.537644196821e-05 1.296161778759e+00
9.025000000000e+01 -1.985643630318e-03 2.508827342718e-05 1.279691362869e+00
9.050000000000e+01 -1.951523242524e-03 2.484470385844e-05 1.265236053400e+00
9.075000000000e+01 -1.919119847877e-03 2.464757775483e-05 1.252838180234e+00
9.100000000000e+01 -1.888638686539e-03 2.449840363222e-05 1.242531664062e+00
9.125000000000e+01 -1.860266292405e-03 2.439833093032e-05 1.234342394710e+00
9.150000000000e+01 -1.834169948027e-03 2.434813502333e-05 1.228288720849e+00
9.175000000000e+01 -1.810497661043e-03 2.434821193803e-05 1.224382009795e+00
9.200000000000e+01 -1.789378675942e-03 2.439857919395e-05 1.222627244690e+00
9.225000000000e+01 -1.770924463468e-03 2.449888560202e-05 1.223023613553e+00
9.250000000000e+01 -1.755230160203e-03 2.464842795874e-05 1.225565063710e+00
9.275000000000e+01 -1.742376376353e-03 2.484617469595e-05 1.230240788850e+00
9.300000000000e+01 -1.732431305579e-03 2.509079548002e-05 1.237035634310e+00
9.325000000000e+01 -1.725453044737e-03 2.538069690589e-05 1.245930399211e+00
9.350000000000e+01 -1.721492052600e-03 2.571406303925e-05 1.256902036318e+00
9.375000000000e+01 -1.720593655332e-03 2.608889267031e-05 1.269923749299e+00
9.400000000000e+01 -1.722800514328e-03 2.650304498653e-05 1.284964999792e+00
9.425000000000e+01 -1.728154946238e-03 2.695428613830e-05 1.301991434754e+00
9.450000000000e+01 -1.736700995994e-03 2.744033200963e-05 1.320964763693e+00
9.475000000000e+01 -1.748486168101e-03 2.795889049242e-05 1.341842601794e+00
9.500000000000e+01 -1.763562740985e-03 2.850770033125e-05 1.364578308429e+00
9.525000000000e+01 -1.781988596689e-03 2.908456701708e-05 1.389120851033e+00
9.550000000000e+01 -1.803827520115e-03 2.968739358009e-05 1.415414710425e+00
9.575000000000e+01 -1.829148943259e-03 3.031420810040e-05 1.443399860883e+00
9.600000000000e+01 -1.858027115507e-03 3.096318450177e-05 1.473011832079e+00
9.625000000000e+01 -1.890539720494e-03 3.163265822845e-05 1.504181877631e+00
9.650000000000e+01 -1.926765945140e-03 3.232113627130e-05 1.536837247470e+00
9.675000000000e+01 -1.966784054138e-03 3.302730087090e-05 1.570901576692e+00
9.700000000000e+01 -2.010668482739e-03 3.375000846226e-05 1.606295376953e+00
9.725000000000e+01 -2.058486618264e-03 3.448828194827e-05 1.642936630318e+00
9.750000000000e+01 -2.110295203443e-03 3.524129808502e-05 1.680741461756e+00
9.775000000000e+01 -2.166136521376e-03 3.600837069337e-05 1.719624877698e+00
9.800000000000e+01 -2.226034457248e-03 3.678892903153e-05 1.759501544457e+00
9.825000000000e+01 -2.289990496982e-03 3.758248404165e-05 1.800286580625e+00
9.850000000000e+01 -2.357979840289e-03 3.838861646360e-05 1.841896341521e+00
9.875000000000e+01 -2.429947751848e-03 3.920695641216e-05 1.884249167083e+00
9.900000000000e+01 -2.505806144512e-03 4.003713270853e-05 1.927266074440e+00
9.925000000000e+01 -2.585430573467e-03 4.087875286013e-05 1.970871374302e+00
9.950000000000e+01 -2.668657708561e-03 4.173134153052e-05 2.014993199531e+00
9.975000000000e+01 -2.755283514908e-03 4.259434502596e-05 2.059563936788e+00
1.000000000000e+02 -2.845062236662e-03 4.346710025760e-05 2.104520559610e+00
1.002500000000e+02 -2.937706166229e-03 4.434880781695e-05 2.149804866649e+00
1.005000000000e+02 -3.032886314465e-03 4.523851189475e-05 2.195363632537e+00
1.007500000000e+02 -3.130233999078e-03 4.613508537429e-05 2.241148685012e+00
1.010000000000e+02 -3.229343404333e-03 4.703722123808e-05 2.287116921617e+00
1.012500000000e+02 -3.329775092681e-03 4.794342950520e-05 2.333230281689e+00
1.015000000000e+02 -3.431060432398e-03 4.885204236091e-05 2.379455690526e+00
1.017500000000e+02 -3.532706883884e-03 4.976122544029e-05 2.425764985073e+00
1.020000000000e+02 -3.634204040465e-03 5.066899679451e-05 2.472134835713e+00
1.022500000000e+02 -3.735030318554e-03 5.157325261299e-05 2.518546665042e+00
1.025000000000e+02 -3.834660153088e-03 5.247180024251e-05 2.564986571257e+00
1.027500000000e+02 -3.932571518635e-03 5.336239572229e-05 2.611445247882e+00
1.030000000000e+02 -4.028253594422e-03 5.424278614902e-05 2.657917900558e+00
1.032500000000e+02 -4.121214387939e-03 5.511075551673e-05 2.704404146980e+00
1.035000000000e+02 -4.210988123133e-03 5.596417252682e-05 2.750907891461e+00
1.037500000000e+02 -4.297142186571e-03 5.680103506503e-05 2.797437165812e+00
1.040000000000e+02 -4.379283437293e-03 5.761951525887e-05 2.844003918881e+00
1.042500000000e+02 -4.457063774046e-03 5.841800043441e-05 2.890623753366e+00
1.045000000000e+02 -4.530184757102e-03 5.919512816197e-05 2.937315595226e+00
1.047500000000e+02 -4.598401257483e-03 5.994981496990e-05 2.984101296278e+00
1.050000000000e+02 -4.661523992688e-03 6.068127757444e-05 3.031005165073e+00
1.052500000000e+02 -4.719420961947e-03 6.138904612479e-05 3.078053434898e+00
1.055000000000e+02 -4.772017789100e-03 6.207296738106e-05 3.125273667995e+00
1.057500000000e+02 -4.819297000987e-03 6.273320054651e-05 3.172694112132e+00
1.060000000000e+02 -4.861296323090e-03 6.337020314490e-05 3.220343020554e+00
1.062500000000e+02 -4.898106045243e-03 6.398470850627e-05 3.268247952036e+00
1.065000000000e+02 -4.929865751703e-03 6.457769726920e-05 3.316435069204e+00
1.067500000000e+02 -4.956760341438e-03 6.515036568705e-05 3.364928453742e+00
1.070000000000e+02 -4.979015617707e-03 6.570408661494e-05 3.413749461448e+00
1.072500000000e+02 -4.996893638721e-03 6.624036868760e-05 3.462916126856e+00
1.075000000000e+02 -5.010687976380e-03 6.676081394527e-05 3.512442646794e+00
1.077500000000e+02 -5.020718970434e-03 6.726707634738e-05 3.562338948427e+00
1.080000000000e+02 -5.027329075993e-03 6.776082263521e-05 3.612610356414e+00
1.082500000000e+02 -5.030878649001e-03 6.824370209985e-05 3.663257371542e+00
1.085000000000e+02 -5.031742101401e-03 6.871730852684e-05 3.714275549083e+00
1.087500000000e+02 -5.030304212238e-03 6.918315665685e-05 3.765655503910e+00
1.090000000000e+02 -5.026956966289e-03 6.964266612186e-05 3.817383011830e+00
1.092500000000e+02 -5.022096915328e-03 7.009715012279e-05 3.869439212468e+00
1.095000000000e+02 -5.016122907492e-03 7.054780655399e-05 3.921800910100e+00
1.097500000000e+02 -5.009434116670e-03 7.099571901012e-05 3.974440942085e+00
1.100000000000e+02 -5.002428333200e-03 7.144186117553e-05 4.027328618691e+00
1.102500000000e+02 -4.995500394874e-03 7.188710593431e-05 4.080430211562e+00
1.105000000000e+02 -4.989040753610e-03 7.233224038930e-05 4.133709468553e+00
1.107500000000e+02 -4.983433960261e-03 7.277797990030e-05 4.187128156382e+00
1.110000000000e+02 -4.979057009418e-03 7.322498378340e-05 4.240646596397e+00
1.112500000000e+02 -4.976277463930e-03 7.367387002311e-05 4.294224200336e+00
1.115000000000e+02 -4.975451306282e-03 7.412522836012e-05 4.347819975833e+00
1.117500000000e+02 -4.976920461610e-03 7.457963006594e-05 4.401393010957e+00
1.120000000000e+02 -4.981009999324e-03 7.503763428882e-05 4.454902913811e+00
1.122500000000e+02 -4.988024996580e-03 7.549978917565e-05 4.508310220143e+00
1.125000000000e+02 -4.998247103923e-03 7.596662799753e-05 4.561576750834e+00
1.127500000000e+02 -5.011930843575e-03 7.643866023774e-05 4.614665935539e+00
1.130000000000e+02 -5.029299777784e-03 7.691635718313e-05 4.667543089597e+00
1.132500000000e+02 -5.050542599954e-03 7.740013371302e-05 4.720175662177e+00
1.135000000000e+02 -5.075809344708e-03 7.789032439462e-05 4.772533446974e+00
1.137500000000e+02 -5.105207704996e-03 7.838715827724e-05 4.824588772960e+00
1.140000000000e+02 -5.138799757536e-03 7.889073251272e-05 4.876316669455e+00
1.142500000000e+02 -5.176599086244e-03 7.940098530779e-05 4.927695020420e+00
1.145000000000e+02 -5.218568544672e-03 7.991766575352e-05 4.978704704013e+00
1.147500000000e+02 -5.264618652080e-03 8.044031042256e-05 5.029329727910e+00
1.150000000000e+02 -5.314606785239e-03 8.096820919307e-05 5.079557357462e+00
1.152500000000e+02 -5.368337235411e-03 8.150042618352e-05 5.129378240624e+00
1.155000000000e+02 -5.425562188601e-03 8.203578476593e-05 5.178786527946e+00
1.157500000000e+02 -5.485983663519e-03 8.257283766347e-05 5.227779985949e+00
1.160000000000e+02 -5.549256291302e-03 8.310988355573e-05 5.276360099213e+00
1.162500000000e+02 -5.614991059457e-03 8.364498512622e-05 5.324532158927e+00
1.165000000000e+02 -5.682759848674e-03 8.417599181904e-05 5.372305327918e+00
1.167500000000e+02 -5.752100759560e-03 8.470058037499e-05 5.419692681428e+00
1.170000000000e+02 -5.822524013612e-03 8.521627285868e-05 5.466711209241e+00
1.172500000000e+02 -5.893518391572e-03 8.572041360885e-05 5.513381781382e+00
1.175000000000e+02 -5.964557916228e-03 8.621035468045e-05 5.559729060182e+00
1.177500000000e+02 -6.035108746832e-03 8.668345832064e-05 5.605781365171e+00
1.180000000000e+02 -6.104636285046e-03 8.713708996438e-05 5.651570473559e+00
1.182500000000e+02 -6.172612114249e-03 8.756868711904e-05 5.697131364696e+00
1.185000000000e+02 -6.238520614651e-03 8.797583857093e-05 5.742501903716e+00
1.187500000000e+02 -6.301865259444e-03 8.835628705103e-05 5.787722461115e+00
1.190000000000e+02 -6.362174409812e-03 8.870790172624e-05 5.832835480868e+00
1.192500000000e+02 -6.419006355064e-03 8.902879361697e-05 5.877884997795e+00
1.195000000000e+02 -6.471953704473e-03 8.931733000223e-05 5.922916106046e+00
1.197500000000e+02 -6.520647050745e-03 8.957213128494e-05 5.967974397443e+00
1.200000000000e+02 -6.564757913604e-03 8.979207355514e-05 6.013105369639e+00
1.202500000000e+02 -6.604000920939e-03 8.997628855092e-05 6.058353820668e+00
1.205000000000e+02 -6.638135350922e-03 9.012415777016e-05 6.103763231534e+00
1.207500000000e+02 -6.666965960027e-03 9.023529785745e-05 6.149375157751e+00
1.210000000000e+02 -6.690343261269e-03 9.030953929867e-05 6.195228632237e+00
1.212500000000e+02 -6.708163233730e-03 9.034694311938e-05 6.241359592661e+00
1.215000000000e+02 -6.720366501227e-03 9.034775245714e-05 6.287800341538e+00
1.217500000000e+02 -6.726937203756e-03 9.031237763310e-05 6.334579047596e+00
1.220000000000e+02 -6.727901618050e-03 9.024138822011e-05 6.381719292523e+00
1.222500000000e+02 -6.723326338150e-03 9.013550145545e-05 6.429239675296e+00
1.225000000000e+02 -6.713316348782e-03 8.999553726566e-05 6.477153469841e+00
1.227500000000e+02 -6.698012956917e-03 8.982243585628e-05 6.525468346289e+00
1.230000000000e+02 -6.677591521892e-03 8.961725205683e-05 6.574186155540e+00
1.232500000000e+02 -6.652259072149e-03 8.938114683429e-05 6.623302779210e+00
1.235000000000e+02 -6.622251841425e-03 8.911538425860e-05 6.672808045484e+00
1.237500000000e+02 -6.587832686989e-03 8.882133101068e-05 6.722685712632e+00
1.240000000000e+02 -6.549288429953e-03 8.850045863482e-05 6.772913514222e+00
1.242500000000e+02 -6.506926987845e-03 8.815434645401e-05 6.823463272288e+00
1.245000000000e+02 -6.461074463368e-03 8.778466643533e-05 6.874301066663e+00
1.247500000000e+02 -6.412072081231e-03 8.739319158466e-05 6.925387465774e+00
1.250000000000e+02 -6.360273077691e-03 8.698179448616e-05 6.976677807256e+00
1.252500000000e+02 -6.306039506821e-03 8.655244027209e-05 7.028122529391e+00
1.255000000000e+02 -6.249738977721e-03 8.610717622082e-05 7.079667544643e+00
1.257500000000e+02 -6.191741386553e-03 8.564811956138e-05 7.131254650875e+00
1.260000000000e+02 -6.132415697055e-03 8.517744315889e-05 7.182821974502e+00
1.262500000000e+02 -6.072126767639e-03 8.469735946245e-05 7.234304437787e+00
1.265000000000e+02 -6.011232388126e-03 8.421010200141e-05 7.285634243981e+00
1.267500000000e+02 -5.950080521697e-03 8.371790524739e-05 7.336741374239e+00
1.270000000000e+02 -5.889006967513e-03 8.322297953547e-05 7.387554088317e+00
1.272500000000e+02 -5.828333320394e-03 8.272747952709e-05 7.437999426832e+00
1.275000000000e+02 -5.768365297565e-03 8.223352523720e-05 7.488003705464e+00
1.277500000000e+02 -5.709391307993e-03 8.174317460366e-05 7.537493002377e+00
1.280000000000e+02 -5.651681658371e-03 8.125835181552e-05 7.586393626632e+00
1.282500000000e+02 -5.595488107015e-03 8.078095927280e-05 7.634632571215e+00
1.285000000000e+02 -5.541043386150e-03 8.031278003337e-05 7.682137936195e+00
1.287500000000e+02 -5.488561024290e-03 7.985545454162e-05 7.728839328414e+00
1.290000000000e+02 -5.438235655546e-03 7.941049341711e-05 7.774668220981e+00
1.292500000000e+02 -5.390243454791e-03 7.897928604961e-05 7.819558282212e+00
1.295000000000e+02 -5.344742812870e-03 7.856313199270e-05 7.863445655986e+00
1.297500000000e+02 -5.301874994693e-03 7.816315947221e-05 7.906269207553e+00
1.300000000000e+02 -5.261764929740e-03 7.778035230799e-05 7.947970715778e+00
1.302500000000e+02 -5.224521974229e-03 7.741557794150e-05 7.988495030471e+00
1.305000000000e+02 -5.190240685217e-03 7.706960571333e-05 8.027790175125e+00
1.307500000000e+02 -5.159001458973e-03 7.674311535305e-05 8.065807418490e+00
1.310000000000e+02 -5.130871101616e-03 7.643668399743e-05 8.102501295231e+00
1.312500000000e+02 -5.105903206686e-03 7.615081045731e-05 8.137829603479e+00
1.315000000000e+02 -5.084138464120e-03 7.588592552779e-05 8.171753359540e+00
1.317500000000e+02 -5.065604815195e-03 7.564237027358e-05 8.204236740015e+00
1.320000000000e+02 -5.050317459586e-03 7.542040812547e-05 8.235246997707e+00
1.322500000000e+02 -5.038278752943e-03 7.522024171605e-05 8.264754364256e+00
1.325000000000e+02 -5.029477963563e-03 7.504195959626e-05 8.292731956294e+00
1.327500000000e+02 -5.023890892576e-03 7.488555928592e-05 8.319155666442e+00
1.330000000000e+02 -5.021479511684e-03 7.475097922499e-05 8.344004072736e+00
1.332500000000e+02 -5.022191631136e-03 7.463808865540e-05 8.367258339541e+00
1.335000000000e+02 -5.025960618223e-03 7.454665770190e-05 8.388902141371e+00
1.337500000000e+02 -5.032705182983e-03 7.447636604374e-05 8.408921586684e+00
1.340000000000e+02 -5.042329396519e-03 7.442675789895e-05 8.427305150457e+00
1.342500000000e+02 -5.054722892425e-03 7.439721434035e-05 8.444043623845e+00
1.345000000000e+02 -5.069761327926e-03 7.438710803964e-05 8.459130061089e+00
1.347500000000e+02 -5.087307371308e-03 7.439575105331e-05 8.472559729840e+00
1.350000000000e+02 -5.107211984354e-03 7.442229838009e-05 8.484330071665e+00
1.352500000000e+02 -5.129315869139e-03 7.446571324757e-05 8.494440650438e+00
1.355000000000e+02 -5.153451354484e-03 7.452491528787e-05 8.502893101008e+00
1.357500000000e+02 -5.179444693303e-03 7.459881115829e-05 8.509691070810e+00
1.360000000000e+02 -5.207118614516e-03 7.468623937607e-05 8.514840153820e+00
1.362500000000e+02 -5.236295095919e-03 7.478600726341e-05 8.518347817115e+00
1.365000000000e+02 -5.266798218809e-03 7.489693440854e-05 8.520223320869e+00
1.367500000000e+02 -5.298457090031e-03 7.501781192468e-05 8.520477634113e+00
1.370000000000e+02 -5.331108693760e-03 7.514748878304e-05 8.519123349148e+00
1.372500000000e+02 -5.364600400170e-03 7.528489971331e-05 8.516174599253e+00
1.375000000000e+02 -5.398792069561e-03 7.542908162134e-05 8.511646984872e+00
1.377500000000e+02 -5.433557641993e-03 7.557919591250e-05 8.505557513788e+00
1.380000000000e+02 -5.468786054005e-03 7.573454946230e-05 8.497924561342e+00
1.382500000000e+02 -5.504381383183e-03 7.589461010540e-05 8.488767855709e+00
1.385000000000e+02 -5.540262138505e-03 7.605901702942e-05 8.478108492937e+00
1.387500000000e+02 -5.576359671533e-03 7.622758419992e-05 8.465968981030e+00
1.390000000000e+02 -5.612615658604e-03 7.640029625036e-05 8.452373322043e+00
1.392500000000e+02 -5.648978787105e-03 7.657729892921e-05 8.437347116795e+00
1.395000000000e+02 -5.685400652795e-03 7.675888012720e-05 8.420917703910e+00
1.397500000000e+02 -5.721831181739e-03 7.694544225559e-05 8.403114312661e+00
1.400000000000e+02 -5.758213629489e-03 7.713746955559e-05 8.383968235485e+00
1.402500000000e+02 -5.794479560598e-03 7.733549018912e-05 8.363512999214e+00
1.405000000000e+02 -5.830543844465e-03 7.754003363655e-05 8.341784534514e+00
1.407500000000e+02 -5.866300093907e-03 7.775158605774e-05 8.318821325065e+00
1.410000000000e+02 -5.901616599814e-03 7.797054564243e-05 8.294664529536e+00
1.412500000000e+02 -5.936333023150e-03 7.819717297280e-05 8.269358063443e+00
1.415000000000e+02 -5.970258134669e-03 7.843154433512e-05 8.242948632176e+00
1.417500000000e+02 -6.003168500599e-03 7.867355080884e-05 8.215485706702e+00
1.420000000000e+02 -6.034808715953e-03 7.892282455971e-05 8.187021440812e+00
1.422500000000e+02 -6.064892539732e-03 7.917882499869e-05 8.157610522556e+00
1.425000000000e+02 -6.093105530080e-03 7.944067407833e-05 8.127309967190e+00
1.427500000000e+02 -6.119109415787e-03 7.970716704780e-05 8.096178856832e+00
1.430000000000e+02 -6.142547600868e-03 7.997685895109e-05 8.064278023373e+00
1.432500000000e+02 -6.163051875370e-03 8.024805567533e-05 8.031669702818e+00
1.435000000000e+02 -6.180250224602e-03 8.051882295060e-05 7.998417146570e+00
1.437500000000e+02 -6.193775501844e-03 8.078701401895e-05 7.964584225574e+00
1.440000000000e+02 -6.203274905216e-03 8.105038269446e-05 7.930235015235e+00
1.442500000000e+02 -6.208420015575e-03 8.130659589542e-05 7.895433378194e+00
1.445000000000e+02 -6.208916625056e-03 8.155326634307e-05 7.860242561969e+00
1.447500000000e+02 -6.204514203453e-03 8.178798590774e-05 7.824724792904e+00
1.450000000000e+02 -6.195015172299e-03 8.200842897910e-05 7.788940900453e+00
1.452500000000e+02 -6.180283521920e-03 8.221243355921e-05 7.752949942490e+00
1.455000000000e+02 -6.160251974898e-03 8.239805371077e-05 7.716808865067e+00
1.457500000000e+02 -6.134927864342e-03 8.256360972414e-05 7.680572165872e+00
1.460000000000e+02 -6.104397389335e-03 8.270771082611e-05 7.644291586834e+00
1.462500000000e+02 -6.068828078668e-03 8.282930275427e-05 7.608015826735e+00
1.465000000000e+02 -6.028469286004e-03 8.292783359001e-05 7.571790263212e+00
1.467500000000e+02 -5.983650717765e-03 8.300311952511e-05 7.535656712556e+00
1.470000000000e+02 -5.934779184065e-03 8.305538774653e-05 7.499653195813e+00
1.472500000000e+02 -5.882333228096e-03 8.308533665116e-05 7.463813747476e+00
1.475000000000e+02 -5.826856305189e-03 8.309397232970e-05 7.428168234058e+00
1.477500000000e+02 -5.768948319396e-03 8.308266573279e-05 7.392742218882e+00
1.480000000000e+02 -5.709255788907e-03 8.305315930826e-05 7.357556839386e+00
1.482500000000e+02 -5.648460900955e-03 8.300750223111e-05 7.322628733331e+00
1.485000000000e+02 -5.587270657122e-03 8.294799385525e-05 7.287969977948e+00
1.487500000000e+02 -5.526405506341e-03 8.287712933691e-05 7.253588070753e+00
1.490000000000e+02 -5.466588062751e-03 8.279754603263e-05 7.219485938869e+00
1.492500000000e+02 -5.408532440863e-03 8.271197046869e-05 7.185661966133e+00
1.495000000000e+02 -5.352934276802e-03 8.262316614524e-05 7.152110058117e+00
1.497500000000e+02 -5.300461791683e-03 8.253388665588e-05 7.118819727592e+00
1.500000000000e+02 -5.251748033819e-03 8.244683327208e-05 7.085776213344e+00
1.502500000000e+02 -5.207384457973e-03 8.236462020089e-05 7.052960618187e+00
1.505000000000e+02 -5.167915874692e-03 8.228975197216e-05 7.020350085865e+00
1.507500000000e+02 -5.133836724972e-03 8.222459269250e-05 6.987918005290e+00
1.510000000000e+02 -5.105588560010e-03 8.217134305000e-05 6.955634245867e+00
1.512500000000e+02 -5.083558561707e-03 8.213204851115e-05 6.923465424606e+00
1.515000000000e+02 -5.068078866666e-03 8.210859225549e-05 6.891375202355e+00
1.517500000000e+02 -5.059426478442e-03 8.210269967432e-05 6.859324606782e+00
1.520000000000e+02 -5.057823484788e-03 8.211591322962e-05 6.827272379127e+00
1.522500000000e+02 -5.063437388023e-03 8.214959541106e-05 6.795175339019e+00
1.525000000000e+02 -5.076381306717e-03 8.220495337627e-05 6.762988760787e+00
1.527500000000e+02 -5.096713908655e-03 8.228303295341e-05 6.730666753720e+00
1.530000000000e+02 -5.124439034585e-03 8.238469593175e-05 6.698162637728e+00
1.532500000000e+02 -5.159504928947e-03 8.251060837328e-05 6.665429306426e+00
1.535000000000e+02 -5.201803181831e-03 8.266122958211e-05 6.632419571134e+00
1.537500000000e+02 -5.251167285062e-03 8.283678163482e-05 6.599086477697e+00
1.540000000000e+02 -5.307371108372e-03 8.303724488040e-05 6.565383595402e+00
1.542500000000e+02 -5.370127388879e-03 8.326235496428e-05 6.531265271870e+00
1.545000000000e+02 -5.439086189386e-03 8.351155885419e-05 6.496686854376e+00
1.547500000000e+02 -5.513833863791e-03 8.378396975639e-05 6.461604875746e+00
1.550000000000e+02 -5.593892422608e-03 8.407833216315e-05 6.425977208489e+00
1.552500000000e+02 -5.678719724307e-03 8.439304182670e-05 6.389763184495e+00
1.555000000000e+02 -5.767710380833e-03 8.472614378432e-05 6.352923687678e+00
1.557500000000e+02 -5.860197528837e-03 8.507528291729e-05 6.315421221489e+00
1.560000000000e+02 -5.955455782207e-03 8.543770035416e-05 6.277219950132e+00
1.562500000000e+02 -6.052705154086e-03 8.581025956086e-05 6.238285728348e+00
1.565000000000e+02 -6.151116256068e-03 8.618947393602e-05 6.198586110698e+00
1.567500000000e+02 -6.249816506549e-03 8.657152104388e-05 6.158090361289e+00
1.570000000000e+02 -6.347897477682e-03 8.695217230392e-05 6.116769452077e+00
1.572500000000e+02 -6.444423174554e-03 8.732691699745e-05 6.074596074321e+00
1.575000000000e+02 -6.538439360140e-03 8.769103247599e-05 6.031544648455e+00
1.577500000000e+02 -6.628983632757e-03 8.803961503018e-05 5.987591359381e+00
1.580000000000e+02 -6.715096134004e-03 8.836762263237e-05 5.942714198472e+00
1.582500000000e+02 -6.795830637729e-03 8.866995545878e-05 5.896893040049e+00
1.585000000000e+02 -6.870265987712e-03 8.894153897493e-05 5.850109728719e+00
1.587500000000e+02 -6.937517696970e-03 8.917739535100e-05 5.802348203984e+00
1.590000000000e+02 -6.996749351856e-03 8.937272407622e-05 5.753594632675e+00
1.592500000000e+02 -7.047183704534e-03 8.952298166859e-05 5.703837574238e+00
1.595000000000e+02 -7.088113041434e-03 8.962395898884e-05 5.653068144143e+00
1.597500000000e+02 -7.118909061963e-03 8.967185533001e-05 5.601280199276e+00
1.600000000000e+02 -7.139031596690e-03 8.966334476831e-05 5.548470507557e+00
1.602500000000e+02 -7.148036171932e-03 8.959563358085e-05 5.494638925816e+00
1.605000000000e+02 -7.145580050253e-03 8.946650873609e-05 5.439788548316e+00
1.607500000000e+02 -7.131426839034e-03 8.927436794920e-05 5.383925851188e+00
1.610000000000e+02 -7.105449268926e-03 8.901825681473e-05 5.327060797724e+00
1.612500000000e+02 -7.067630450695e-03 8.869785926752e-05 5.269206932087e+00
1.615000000000e+02 -7.018063285961e-03 8.831349026472e-05 5.210381429726e+00
1.617500000000e+02 -6.956948373056e-03 8.786607421141e-05 5.150605134605e+00
1.620000000000e+02 -6.884590212248e-03 8.735709523122e-05 5.089902554983e+00
1.622500000000e+02 -6.801392176707e-03 8.678856639141e-05 5.028301848671e+00
1.625000000000e+02 -6.707850040065e-03 8.616300209671e-05 4.965834772458e+00
1.627500000000e+02 -6.604544659571e-03 8.548329925950e-05 4.902536624804e+00
1.630000000000e+02 -6.492133870257e-03 8.475268248104e-05 4.838446163599e+00
1.632500000000e+02 -6.371343911926e-03 8.397464355822e-05 4.773605510859e+00
1.635000000000e+02 -6.242960653400e-03 8.315286920260e-05 4.708060051882e+00
1.637500000000e+02 -6.107820758262e-03 8.229113508018e-05 4.641858313814e+00
1.640000000000e+02 -5.966803147505e-03 8.139329383114e-05 4.575051845073e+00
1.642500000000e+02 -5.820820639030e-03 8.046321614585e-05 4.507695078409e+00
1.645000000000e+02 -5.670812068594e-03 7.950474142251e-05 4.439845189473e+00
1.647500000000e+02 -5.517734870676e-03 7.852164253874e-05 4.371561943537e+00
1.650000000000e+02 -5.362558187017e-03 7.751760225208e-05 4.302907538583e+00
1.652500000000e+02 -5.206256348950e-03 7.649619852895e-05 4.233946433427e+00
1.655000000000e+02 -5.049802736643e-03 7.546089779700e-05 4.164745168784e+00
1.657500000000e+02 -4.894163878959e-03 7.441505562844e-05 4.095372173719e+00
1.660000000000e+02 -4.740293707212e-03 7.336192195120e-05 4.025897564378e+00
1.662500000000e+02 -4.589127778966e-03 7.230464963612e-05 3.956392925373e+00
1.665000000000e+02 -4.441577382168e-03 7.124630214794e-05 3.886931080478e+00
1.667500000000e+02 -4.298523451972e-03 7.018986748231e-05 3.817585849057e+00
1.670000000000e+02 -4.160810199783e-03 6.913826020333e-05 3.748431787756e+00
1.672500000000e+02 -4.029238447615e-03 6.809432243235e-05 3.679543915756e+00
1.675000000000e+02 -3.904558696585e-03 6.706082038913e-05 3.610997422710e+00
1.677500000000e+02 -3.787463994633e-03 6.604043445160e-05 3.542867358290e+00
1.680000000000e+02 -3.678582688395e-03 6.503574216235e-05 3.475228303439e+00
1.682500000000e+02 -3.578471173193e-03 6.404919501229e-05 3.408154024287e+00
1.685000000000e+02 -3.487606827789e-03 6.308309141853e-05 3.341717110914e+00
1.687500000000e+02 -3.406381340220e-03 6.213954665610e-05 3.275988604067e+00
1.690000000000e+02 -3.335094520472e-03 6.122045496518e-05 3.211037615479e+00
1.692500000000e+02 -3.273948942588e-03 6.032745431392e-05 3.146930946645e+00
1.695000000000e+02 -3.223045556432e-03 5.946189105790e-05 3.083732714679e+00
1.697500000000e+02 -3.182380342068e-03 5.862478805749e-05 3.021503992404e+00
1.700000000000e+02 -3.151842346190e-03 5.781681407518e-05 2.960302472921e+00
1.702500000000e+02 -3.131213077394e-03 5.703825946451e-05 2.900182166746e+00
1.705000000000e+02 -3.120167422980e-03 5.628902500449e-05 2.841193140500e+00
1.707500000000e+02 -3.118276103930e-03 5.556861373762e-05 2.783381307531e+00
1.710000000000e+02 -3.125009555286e-03 5.487612752331e-05 2.726788273620e+00
1.712500000000e+02 -3.139743409350e-03 5.421027444616e-05 2.671451248178e+00
1.715000000000e+02 -3.161765445249e-03 5.356938616136e-05 2.617403018704e+00
1.717500000000e+02 -3.190283879321e-03 5.295144813253e-05 2.564671995864e+00
1.720000000000e+02 -3.224436768336e-03 5.235413230442e-05 2.513282320596e+00
1.722500000000e+02 -3.263302497936e-03 5.177483818009e-05 2.463254037225e+00
1.725000000000e+02 -3.305911079118e-03 5.121073875133e-05 2.414603317900e+00
1.727500000000e+02 -3.351256133651e-03 5.065883225122e-05 2.367342739018e+00
1.730000000000e+02 -3.398307298911e-03 5.011599745039e-05 2.321481590172e+00
1.732500000000e+02 -3.446022874998e-03 4.957905105965e-05 2.277026214749e+00
1.735000000000e+02 -3.493362524546e-03 4.904480639950e-05 2.233980359832e+00
1.737500000000e+02 -3.539299734724e-03 4.851013154183e-05 2.192345535389e+00
1.740000000000e+02 -3.582833947759e-03 4.797200491358e-05 2.152121359759e+00
1.742500000000e+02 -3.623002207591e-03 4.742757057560e-05 2.113305894391e+00
1.745000000000e+02 -3.658890110238e-03 4.687418910704e-05 2.075895946142e+00
1.747500000000e+02 -3.689641851078e-03 4.630948385720e-05 2.039887344837e+00
1.750000000000e+02 -3.714469383727e-03 4.573137763655e-05 2.005275176958e+00
1.752500000000e+02 -3.732660497577e-03 4.513811384094e-05 1.972053988350e+00
1.755000000000e+02 -3.743585767333e-03 4.452834851440e-05 1.940217939656e+00
1.757500000000e+02 -3.746704341848e-03 4.390112098052e-05 1.909760932324e+00
1.760000000000e+02 -3.741568729211e-03 4.325588682369e-05 1.880676691207e+00
1.762500000000e+02 -3.727828421984e-03 4.259248177135e-05 1.852958825013e+00
1.765000000000e+02 -3.705232497104e-03 4.191116967131e-05 1.826600852642e+00
1.767500000000e+02 -3.673630950417e-03 4.121264138301e-05 1.801596217783e+00
1.770000000000e+02 -3.632975209972e-03 4.049799641637e-05 1.777938280949e+00
1.772500000000e+02 -3.583317632042e-03 3.976872765510e-05 1.755620310253e+00
1.775000000000e+02 -3.524810346542e-03 3.902670193667e-05 1.734635461003e+00
1.777500000000e+02 -3.457703205997e-03 3.827413641208e-05 1.714976759900e+00
1.780000000000e+02 -3.382341119074e-03 3.751356992757e-05 1.696637090488e+00
1.782500000000e+02 -3.299160773348e-03 3.674783227345e-05 1.679609180266e+00
1.785000000000e+02 -3.208686688345e-03 3.598001071045e-05 1.663885595866e+00
1.787500000000e+02 -3.111526764101e-03 3.521341505541e-05 1.649458736080e+00
1.790000000000e+02 -3.008367243222e-03 3.445154135634e-05 1.636320827205e+00
1.792500000000e+02 -2.899967140050e-03 3.369803624753e-05 1.624463912474e+00
1.795000000000e+02 -2.787152115363e-03 3.295666045719e-05 1.613879830145e+00
1.797500000000e+02 -2.670807705062e-03 3.223125411991e-05 1.604560177795e+00
1.800000000000e+02 -2.551871888934e-03 3.152570195472e-05 1.596496254398e+00
1.802500000000e+02 -2.431326971777e-03 3.084389956934e-05 1.589678976335e+00
1.805000000000e+02 -2.310190761305e-03 3.018972042179e-05 1.584098762741e+00
1.807500000000e+02 -2.189507054399e-03 2.956698307729e-05 1.579745387636e+00
1.810000000000e+02 -2.070335459570e-03 2.897941965674e-05 1.576607797465e+00
1.812500000000e+02 -1.953740590103e-03 2.843064275218e-05 1.574673895353e+00
1.815000000000e+02 -1.840780698995e-03 2.792411229019e-05 1.573930295574e+00
1.817500000000e+02 -1.732495878628e-03 2.746310180227e-05 1.574362053871e+00
1.820000000000e+02 -1.629895917854e-03 2.705066220679e-05 1.575952383848e+00
1.822500000000e+02 -1.533948032192e-03 2.668958494181e-05 1.578682368205e+00
1.825000000000e+02 -1.445564613245e-03 2.638236226168e-05 1.582530679051e+00
1.827500000000e+02 -1.365591209655e-03 2.613114710670e-05 1.587473320678e+00
1.830000000000e+02 -1.294794962079e-03 2.593771131290e-05 1.593483409490e+00
1.832500000000e+02 -1.233853727912e-03 2.580340396130e-05 1.600531005632e+00
1.835000000000e+02 -1.183346136507e-03 2.572911123475e-05 1.608583010204e+00
1.837500000000e+02 -1.143742829304e-03 2.571521785025e-05 1.617603138386e+00
1.840000000000e+02 -1.115399074736e-03 2.576157347547e-05 1.627551981598e+00
1.842500000000e+02 -1.098549010790e-03 2.586746484098e-05 1.638387160466e+00
1.845000000000e+02 -1.093301658710e-03 2.603159580439e-05 1.650063573299e+00
1.847500000000e+02 -1.099638815842e-03 2.625207683774e-05 1.662533742084e+00
1.850000000000e+02 -1.117414967682e-03 2.652642606690e-05 1.675748244473e+00
1.852500000000e+02 -1.146359178727e-03 2.685158235211e-05 1.689656231659e+00
1.855000000000e+02 -1.186079005374e-03 2.722393184620e-05 1.704206011503e+00
1.857500000000e+02 -1.236066296439e-03 2.763934781502e-05 1.719345691278e+00
1.860000000000e+02 -1.295704808310e-03 2.809324438940e-05 1.735023853933e+00
1.862500000000e+02 -1.364279423131e-03 2.858064232661e-05 1.751190259084e+00
1.865000000000e+02 -1.440986795997e-03 2.909624617373e-05 1.767796540335e+00
1.867500000000e+02 -1.524947177520e-03 2.963453067908e-05 1.784796890400e+00
1.870000000000e+02 -1.615217188841e-03 3.018983479972e-05 1.802148706926e+00
1.872500000000e+02 -1.710803287806e-03 3.075645641992e-05 1.819813193735e+00
1.875000000000e+02 -1.810675685107e-03 3.132874687531e-05 1.837755894864e+00
1.877500000000e+02 -1.913782395834e-03 3.190124371188e-05 1.855947161599e+00
1.880000000000e+02 -2.019063293975e-03 3.246873662271e-05 1.874362535996e+00
1.882500000000e+02 -2.125463895189e-03 3.302636042007e-05 1.892983057361e+00
1.885000000000e+02 -2.231948745812e-03 3.356968096838e-05 1.911795481630e+00
1.887500000000e+02 -2.337514084572e-03 3.409477586142e-05 1.930792425374e+00
1.890000000000e+02 -2.441199708800e-03 3.459828522803e-05 1.949972429919e+00
1.892500000000e+02 -2.542099942757e-03 3.507744626777e-05 1.969339960478e+00
1.895000000000e+02 -2.639373464263e-03 3.553015207244e-05 1.988905339173e+00
1.897500000000e+02 -2.732251992350e-03 3.595496619505e-05 2.008684627199e+00
1.900000000000e+02 -2.820047754375e-03 3.635112590752e-05 2.028699456251e+00
1.902500000000e+02 -2.902159676190e-03 3.671853525880e-05 2.048976822319e+00
1.905000000000e+02 -2.978078221280e-03 3.705774457272e-05 2.069548841037e+00
1.907500000000e+02 -3.047388883083e-03 3.736991818470e-05 2.090452473735e+00
1.910000000000e+02 -3.109774325206e-03 3.765679139087e-05 2.111729221427e+00
1.912500000000e+02 -3.165015187760e-03 3.792061816879e-05 2.133424791241e+00
1.915000000000e+02 -3.212989591039e-03 3.816411149035e-05 2.155588730964e+00
1.917500000000e+02 -3.253671413520e-03 3.839037741885e-05 2.178274031649e+00
1.920000000000e+02 -3.287127397936e-03 3.860284594112e-05 2.201536693969e+00
1.922500000000e+02 -3.313513201962e-03 3.880519963545e-05 2.225435254823e+00
1.925000000000e+02 -3.333068449841e-03 3.900130171045e-05 2.250030272726e+00
1.927500000000e+02 -3.346110907184e-03 3.919511546266e-05 2.275383767201e+00
1.930000000000e+02 -3.353029900515e-03 3.939065481057e-05 2.301558614651e+00
1.932500000000e+02 -3.354279119450e-03 3.959192149794e-05 2.328617903027e+00
1.935000000000e+02 -3.350368843892e-03 3.980282749946e-05 2.356624244041e+00
1.937500000000e+02 -3.341857686504e-03 4.002714242154e-05 2.385639060767e+00
1.940000000000e+02 -3.329344155279e-03 4.026844857768e-05 2.415721847051e+00
1.942500000000e+02 -3.313458045588e-03 4.053010064198e-05 2.446929422926e+00
1.945000000000e+02 -3.294851817704e-03 4.081519210236e-05 2.479315191812e+00
1.947500000000e+02 -3.274192058503e-03 4.112651305305e-05 2.512928422319e+00
1.950000000000e+02 -3.252151095343e-03 4.146651543799e-05 2.547813558300e+00
1.952500000000e+02 -3.229399001945e-03 4.183731490656e-05 2.584009588868e+00
1.955000000000e+02 -3.206596054887e-03 4.224067023542e-05 2.621549480110e+00
1.957500000000e+02 -3.184385715626e-03 4.267797225627e-05 2.660459692583e+00
1.960000000000e+02 -3.163388200525e-03 4.315023852633e-05 2.700759781091e+00
1.962500000000e+02 -3.144194632436e-03 4.365810218668e-05 2.742462102739e+00
1.965000000000e+02 -3.127361897232e-03 4.420185300799e-05 2.785571625356e+00
1.967500000000e+02 -3.113408199324e-03 4.478142322831e-05 2.830085844606e+00
1.970000000000e+02 -3.102809354531e-03 4.539639505444e-05 2.875994807050e+00
1.972500000000e+02 -3.095995745517e-03 4.604602448341e-05 2.923281236234e+00
1.975000000000e+02 -3.093349954210e-03 4.672926018556e-05 2.971920754495e+00
1.977500000000e+02 -3.095205014655e-03 4.744477900429e-05 3.021882196399e+00
1.980000000000e+02 -3.101843283718e-03 4.819098465658e-05 3.073127991355e+00
1.982500000000e+02 -3.113495873720e-03 4.896604581550e-05 3.125614620049e+00
1.985000000000e+02 -3.130342634789e-03 4.976794271455e-05 3.179293119905e+00
1.987500000000e+02 -3.152512582131e-03 5.059449259109e-05 3.234109631409e+00
1.990000000000e+02 -3.180084724072e-03 5.144337846447e-05 3.290005976202e+00
1.992500000000e+02 -3.213089231493e-03 5.231218060622e-05 3.346920244692e+00
1.995000000000e+02 -3.251508938382e-03 5.319840969992e-05 3.404787396572e+00
1.997500000000e+02 -3.295281131853e-03 5.409953993421e-05 3.463539858058e+00
2.000000000000e+02 -3.344299513618e-03 5.501303689456e-05 3.523108102043e+00
2.002500000000e+02 -3.398416431434e-03 5.593638256274e-05 3.583421221621e+00
2.005000000000e+02 -3.457445224440e-03 5.686710054828e-05 3.644407472272e+00
2.007500000000e+02 -3.521162743687e-03 5.780277776599e-05 3.705994800063e+00
2.010000000000e+02 -3.589311922675e-03 5.874108118636e-05 3.768111334730e+00
2.012500000000e+02 -3.661604545877e-03 5.967977683038e-05 3.830685865804e+00
2.015000000000e+02 -3.737723944769e-03 6.061673745320e-05 3.893648284800e+00
2.017500000000e+02 -3.817327775719e-03 6.154993822419e-05 3.956930008312e+00
2.020000000000e+02 -3.900050814529e-03 6.247748326049e-05 4.020464377585e+00
2.022500000000e+02 -3.985507634253e-03 6.339761939653e-05 4.084187032252e+00
2.025000000000e+02 -4.073295498069e-03 6.430870175458e-05 4.148036269968e+00
2.027500000000e+02 -4.162997125923e-03 6.520921438677e-05 4.211953379839e+00
2.030000000000e+02 -4.254183589811e-03 6.609775035787e-05 4.275882961493e+00
2.032500000000e+02 -4.346417274090e-03 6.697298763461e-05 4.339773217477e+00
2.035000000000e+02 -4.439254727110e-03 6.783372374314e-05 4.403576226774e+00
2.037500000000e+02 -4.532249658381e-03 6.867885749129e-05 4.467248186714e+00
2.040000000000e+02 -4.624955959846e-03 6.950737838959e-05 4.530749627309e+00
2.042500000000e+02 -4.716930692381e-03 7.031836007582e-05 4.594045585236e+00
2.045000000000e+02 -4.807737209390e-03 7.111095403922e-05 4.657105738594e+00
2.047500000000e+02 -4.896948235452e-03 7.188438399444e-05 4.719904490502e+00
2.050000000000e+02 -4.984148986515e-03 7.263793883891e-05 4.782421001113e+00
2.052500000000e+02 -5.068940203467e-03 7.337096184443e-05 4.844639158891e+00
2.055000000000e+02 -5.150941118446e-03 7.408285086907e-05 4.906547491182e+00
2.057500000000e+02 -5.229792355993e-03 7.477305808823e-05 4.968139009359e+00
2.060000000000e+02 -5.305158698668e-03 7.544106900251e-05 5.029410990658e+00
2.062500000000e+02 -5.376731717952e-03 7.608639673748e-05 5.090364697362e+00
2.065000000000e+02 -5.444232162084e-03 7.670857727438e-05 5.151005038315e+00
2.067500000000e+02 -5.507412325196e-03 7.730716386037e-05 5.211340179033e+00
2.070000000000e+02 -5.566058167134e-03 7.788172103870e-05 5.271381107974e+00
2.072500000000e+02 -5.619991394239e-03 7.843182342562e-05 5.331141170257e+00
2.075000000000e+02 -5.669071248560e-03 7.895705008243e-05 5.390635577770e+00
2.077500000000e+02 -5.713196248458e-03 7.945698267384e-05 5.449880910026e+00
2.080000000000e+02 -5.752305641907e-03 7.993120874639e-05 5.508894615081e+00
2.082500000000e+02 -5.786380655637e-03 8.037933358843e-05 5.567694522355e+00
2.085000000000e+02 -5.815445631875e-03 8.080098960914e-05 5.626298379737e+00
2.087500000000e+02 -5.839568807294e-03 8.119584729435e-05 5.684723420484e+00
2.090000000000e+02 -5.858862793697e-03 8.156363066178e-05 5.742985968353e+00
2.092500000000e+02 -5.873484824178e-03 8.190413592182e-05 5.801101088719e+00
2.095000000000e+02 -5.883636475725e-03 8.221725165888e-05 5.859082284468e+00
2.097500000000e+02 -5.889562923553e-03 8.250297992826e-05 5.916941239806e+00
2.100000000000e+02 -5.891551758430e-03 8.276145849276e-05 5.974687614407e+00
2.102500000000e+02 -5.889931074236e-03 8.299298137579e-05 6.032328880439e+00
2.105000000000e+02 -5.885066950917e-03 8.319801823570e-05 6.089870204139e+00
2.107500000000e+02 -5.877360167384e-03 8.337723302848e-05 6.147314363654e+00
2.110000000000e+02 -5.867242265976e-03 8.353149669993e-05 6.204661705383e+00
2.112500000000e+02 -5.855170775187e-03 8.366188519751e-05 6.261910125838e+00
2.115000000000e+02 -5.841623751814e-03 8.376968835258e-05 6.319055080886e+00
2.117500000000e+02 -5.827093619827e-03 8.385641181111e-05 6.376089615091e+00
2.120000000000e+02 -5.812080386182e-03 8.392376323196e-05 6.433004408545e+00
2.122500000000e+02 -5.797084318326e-03 8.397363490684e-05 6.489787837556e+00
2.125000000000e+02 -5.782598181048e-03 8.400808064185e-05 6.546426047343e+00
2.127500000000e+02 -5.769099196642e-03 8.402928661100e-05 6.602903033042e+00
2.130000000000e+02 -5.757040820806e-03 8.403953698830e-05 6.659200733838e+00
2.132500000000e+02 -5.746844567641e-03 8.404117405833e-05 6.715299132705e+00
2.135000000000e+02 -5.738892039595e-03 8.403655646977e-05 6.771176367505e+00
2.137500000000e+02 -5.733517339170e-03 8.402801384633e-05 6.826808853451e+00
2.140000000000e+02 -5.731000126087e-03 8.401780134654e-05 6.882171415572e+00
2.142500000000e+02 -5.731559492936e-03 8.400805789707e-05 6.937237438577e+00
2.145000000000e+02 -5.735348864354e-03 8.400076426407e-05 6.991979028544e+00
2.147500000000e+02 -5.742452032516e-03 8.399770481438e-05 7.046367190766e+00
2.150000000000e+02 -5.752880417356e-03 8.400043301099e-05 7.100372027884e+00
2.152500000000e+02 -5.766571870532e-03 8.401024088475e-05 7.153962950278e+00
2.155000000000e+02 -5.783390861504e-03 8.402814671185e-05 7.207108908069e+00
2.157500000000e+02 -5.803130309401e-03 8.405490292845e-05 7.259778635683e+00
2.160000000000e+02 -5.825514828906e-03 8.409096458151e-05 7.311940910577e+00
2.162500000000e+02 -5.850205355809e-03 8.413648882899e-05 7.363564825819e+00
2.165000000000e+02 -5.876805270959e-03 8.419135201257e-05 7.414620066402e+00
2.167500000000e+02 -5.904867587901e-03 8.425515066612e-05 7.465077192642e+00
2.170000000000e+02 -5.933903259169e-03 8.432724010110e-05 7.514907917830e+00
2.172500000000e+02 -5.963390184635e-03 8.440676495977e-05 7.564085381137e+00
2.175000000000e+02 -5.992783022944e-03 8.449268603325e-05 7.612584402875e+00
2.177500000000e+02 -6.021523503177e-03 8.458376479231e-05 7.660381721137e+00
2.180000000000e+02 -6.049050660354e-03 8.467866064862e-05 7.707456198247e+00
2.182500000000e+02 -6.074811272845e-03 8.477598485054e-05 7.753788994757e+00
2.185000000000e+02 -6.098270046976e-03 8.487425214934e-05 7.799363702155e+00
2.187500000000e+02 -6.118919495271e-03 8.497193704846e-05 7.844166431554e+00
2.190000000000e+02 -6.136289254464e-03 8.506751137904e-05 7.888185852886e+00
2.192500000000e+02 -6.149954895300e-03 8.515951341090e-05 7.931413182436e+00
2.195000000000e+02 -6.159545781707e-03 8.524648683036e-05 7.973842118248e+00
2.197500000000e+02 -6.164752268054e-03 8.532700823835e-05 8.015468721837e+00
2.200000000000e+02 -6.165331832742e-03 8.539978295752e-05 8.056291251068e+00
2.202500000000e+02 -6.161114454617e-03 8.546364146356e-05 8.096309943213e+00
2.205000000000e+02 -6.152006703856e-03 8.551755058095e-05 8.135526757955e+00
2.207500000000e+02 -6.137995012124e-03 8.556062735451e-05 8.173945079648e+00
2.210000000000e+02 -6.119147607508e-03 8.559215045259e-05 8.211569392683e+00
2.212500000000e+02 -6.095615619752e-03 8.561157065745e-05 8.248404929118e+00
2.215000000000e+02 -6.067632852578e-03 8.561851858965e-05 8.284457305188e+00
2.217500000000e+02 -6.035514689121e-03 8.561281199976e-05 8.319732145108e+00
2.220000000000e+02 -5.999655710274e-03 8.559446071266e-05 8.354234707570e+00
2.222500000000e+02 -5.960526173615e-03 8.556367005319e-05 8.387969518462e+00
2.225000000000e+02 -5.918667440368e-03 8.552084314814e-05 8.420940013288e+00
2.227500000000e+02 -5.874686085812e-03 8.546658082856e-05 8.453148202894e+00
2.230000000000e+02 -5.829247035055e-03 8.540168132831e-05 8.484594357960e+00
2.232500000000e+02 -5.783065533406e-03 8.532713797477e-05 8.515276725672e+00
2.235000000000e+02 -5.736898152898e-03 8.524413616001e-05 8.545191278710e+00
2.237500000000e+02 -5.691532922776e-03 8.515404836060e-05 8.574331497326e+00
2.240000000000e+02 -5.647778634370e-03 8.505842777579e-05 8.602688192549e+00
2.242500000000e+02 -5.606453517958e-03 8.495900003813e-05 8.630249368642e+00
2.245000000000e+02 -5.568373348512e-03 8.485765195929e-05 8.657000123093e+00
2.247500000000e+02 -5.534339188057e-03 8.475641746564e-05 8.682922589360e+00
2.250000000000e+02 -5.505124934516e-03 8.465746000821e-05 8.707995918473e+00
2.252500000000e+02 -5.481464692573e-03 8.456304442916e-05 8.732196297128e+00
2.255000000000e+02 -5.464040328534e-03 8.447550706281e-05 8.755497005691e+00
2.257500000000e+02 -5.453469327486e-03 8.439726646825e-05 8.777868511574e+00
2.260000000000e+02 -5.450293149404e-03 8.433074977243e-05 8.799278598487e+00
2.262500000000e+02 -5.454966219761e-03 8.427834812891e-05 8.819692530558e+00
2.265000000000e+02 -5.467845905566e-03 8.424239555183e-05 8.839073250978e+00
2.267500000000e+02 -5.489183381067e-03 8.422506717887e-05 8.857381613565e+00
2.270000000000e+02 -5.519115953398e-03 8.422833032629e-05 8.874576647381e+00
2.272500000000e+02 -5.557660701558e-03 8.425400312242e-05 8.890615852775e+00
2.275000000000e+02 -5.604709780013e-03 8.430361525616e-05 8.905455527545e+00
2.277500000000e+02 -5.660027537809e-03 8.437835603786e-05 8.919051121877e+00
2.280000000000e+02 -5.723249492853e-03 8.447906594833e-05 8.931357619583e+00
2.282500000000e+02 -5.793883410052e-03 8.460611600533e-05 8.942329941994e+00
2.285000000000e+02 -5.871312321171e-03 8.475937962807e-05 8.951923375094e+00
2.287500000000e+02 -5.954799823040e-03 8.493833365722e-05 8.960094010921e+00
2.290000000000e+02 -6.043497422192e-03 8.514201268045e-05 8.966799203406e+00
2.292500000000e+02 -6.136454010455e-03 8.536894843336e-05 8.971998029425e+00
2.295000000000e+02 -6.232627073443e-03 8.561712916855e-05 8.975651757075e+00
2.297500000000e+02 -6.330895883966e-03 8.588408123000e-05 8.977724306604e+00
2.300000000000e+02 -6.430076219007e-03 8.616693766297e-05 8.978182701282e+00
2.302500000000e+02 -6.528936560299e-03 8.646245066152e-05 8.976997506776e+00
2.305000000000e+02 -6.626215477790e-03 8.676705306759e-05 8.974143239172e+00
2.307500000000e+02 -6.720639931125e-03 8.707690295176e-05 8.969598749085e+00
2.310000000000e+02 -6.810944143702e-03 8.738795282678e-05 8.963347561550e+00
2.312500000000e+02 -6.895888696476e-03 8.769604049638e-05 8.955378168575e+00
2.315000000000e+02 -6.974279692281e-03 8.799696910050e-05 8.945684272301e+00
2.317500000000e+02 -7.044987360015e-03 8.828657982821e-05 8.934264958083e+00
2.320000000000e+02 -7.106964106447e-03 8.856082916917e-05 8.921124807840e+00
2.322500000000e+02 -7.159261263099e-03 8.881586325224e-05 8.906273930746e+00
2.325000000000e+02 -7.201044716153e-03 8.904808667634e-05 8.889727925471e+00
2.327500000000e+02 -7.231608593562e-03 8.925422176814e-05 8.871507753538e+00
2.330000000000e+02 -7.250387320145e-03 8.943138264569e-05 8.851639542846e+00
2.332500000000e+02 -7.256965203620e-03 8.957713159854e-05 8.830154304621e+00
2.335000000000e+02 -7.251084099328e-03 8.968950359195e-05 8.807087588152e+00
2.337500000000e+02 -7.232648265679e-03 8.976701641034e-05 8.782479060864e+00
2.340000000000e+02 -7.201727067395e-03 8.980873348396e-05 8.756372042822e+00
2.342500000000e+02 -7.158554722433e-03 8.981433046457e-05 8.728812987033e+00
2.345000000000e+02 -7.103527862579e-03 8.978396461815e-05 8.699850937410e+00
2.347500000000e+02 -7.037200154005e-03 8.971844596761e-05 8.669536958453e+00
2.350000000000e+02 -6.960275066042e-03 8.961907665062e-05 8.637923568612e+00
2.352500000000e+02 -6.873596207336e-03 8.948762775088e-05 8.605064172976e+00
2.355000000000e+02 -6.778135919836e-03 8.932639410564e-05 8.571012524626e+00
2.357500000000e+02 -6.674981565145e-03 8.913817388384e-05 8.535822209402e+00
2.360000000000e+02 -6.565320945344e-03 8.892612417905e-05 8.499546178589e+00
2.362500000000e+02 -6.450426268407e-03 8.869380639254e-05 8.462236325535e+00
2.365000000000e+02 -6.331636906651e-03 8.844506526401e-05 8.423943117540e+00
2.367500000000e+02 -6.210341382866e-03 8.818399748925e-05 8.384715288334e+00
2.370000000000e+02 -6.087959047981e-03 8.791491866142e-05 8.344599585463e+00
2.372500000000e+02 -5.965921747495e-03 8.764227164931e-05 8.303640581223e+00
2.375000000000e+02 -5.845655580910e-03 8.737060220135e-05 8.261880537002e+00
2.377500000000e+02 -5.728563062870e-03 8.710446449364e-05 8.219359325690e+00
2.380000000000e+02 -5.616006020136e-03 8.684834315065e-05 8.176114401745e+00
2.382500000000e+02 -5.509289433156e-03 8.660661516896e-05 8.132180817532e+00
2.385000000000e+02 -5.409646169999e-03 8.638349884132e-05 8.087591279642e+00
2.387500000000e+02 -5.318223037601e-03 8.618298557178e-05 8.042376237553e+00
2.390000000000e+02 -5.236068235885e-03 8.600877445486e-05 7.996563999786e+00
2.392500000000e+02 -5.164120107245e-03 8.586425111712e-05 7.950180870261e+00
2.395000000000e+02 -5.103197584102e-03 8.575244030393e-05 7.903251298305e+00
2.397500000000e+02 -5.053992227217e-03 8.567596305473e-05 7.855798036985e+00
2.400000000000e+02 -5.017061620113e-03 8.563700052741e-05 7.807842302850e+00
2.402500000000e+02 -4.992824599569e-03 8.563726391012e-05 7.759403933413e+00
2.405000000000e+02 -4.981557934653e-03 8.567796820050e-05 7.710501537310e+00
2.407500000000e+02 -4.983394778566e-03 8.575981148404e-05 7.661152634835e+00
2.410000000000e+02 -4.998324325401e-03 8.588295662174e-05 7.611373784728e+00
2.412500000000e+02 -5.026193293056e-03 8.604702312975e-05 7.561180698163e+00
2.415000000000e+02 -5.066708735671e-03 8.625106847907e-05 7.510588337891e+00
2.417500000000e+02 -5.119442243548e-03 8.649361403795e-05 7.459611003951e+00
2.420000000000e+02 -5.183835495911e-03 8.677263123374e-05 7.408262406464e+00
2.422500000000e+02 -5.259207239031e-03 8.708556270365e-05 7.356555729343e+00
2.425000000000e+02 -5.344761244812e-03 8.742932494499e-05 7.304503683672e+00
2.427500000000e+02 -5.439595666715e-03 8.780033872416e-05 7.252118557852e+00
2.430000000000e+02 -5.542713369373e-03 8.819457201001e-05 7.199412263864e+00
2.432500000000e+02 -5.653033292743e-03 8.860757443782e-05 7.146396383663e+00
2.435000000000e+02 -5.769402653496e-03 8.903452152259e-05 7.093082216718e+00
2.437500000000e+02 -5.890609939297e-03 8.947026622141e-05 7.039480832587e+00
2.440000000000e+02 -6.015398425115e-03 8.990939591114e-05 6.985603124633e+00
2.442500000000e+02 -6.142480186467e-03 9.034629514990e-05 6.931459870650e+00
2.445000000000e+02 -6.270550294371e-03 9.077521486386e-05 6.877061797590e+00
2.447500000000e+02 -6.398301114375e-03 9.119034004024e-05 6.822419646074e+00
2.450000000000e+02 -6.524436470399e-03 9.158586289884e-05 6.767544238677e+00
2.452500000000e+02 -6.647685439825e-03 9.195605594953e-05 6.712446547399e+00
2.455000000000e+02 -6.766815722127e-03 9.229534495886e-05 6.657137754397e+00
2.457500000000e+02 -6.880646191178e-03 9.259837935444e-05 6.601629309618e+00
2.460000000000e+02 -6.988058499842e-03 9.286009854986e-05 6.545932980354e+00
2.462500000000e+02 -7.088007753543e-03 9.307579415302e-05 6.490060885169e+00
2.465000000000e+02 -7.179531731997e-03 9.324115768122e-05 6.434025521123e+00
2.467500000000e+02 -7.261759090025e-03 9.335234427868e-05 6.377839768419e+00
2.470000000000e+02 -7.333915892039e-03 9.340601727925e-05 6.321516885896e+00
2.472500000000e+02 -7.395331113355e-03 9.339936249417e-05 6.265070480771e+00
2.475000000000e+02 -7.445440492087e-03 9.333011545667e-05 6.208514468433e+00
2.477500000000e+02 -7.483789420457e-03 9.319657899529e-05 6.151863005541e+00
2.480000000000e+02 -7.510034157914e-03 9.299762579995e-05 6.095130415103e+00
2.482500000000e+02 -7.523942084421e-03 9.273270540661e-05 6.038331086608e+00
2.485000000000e+02 -7.525390404814e-03 9.240182766224e-05 5.981479372887e+00
2.487500000000e+02 -7.514364077314e-03 9.200554346536e-05 5.924589466977e+00
2.490000000000e+02 -7.490952061874e-03 9.154492358990e-05 5.867675283139e+00
2.492500000000e+02 -7.455343011310e-03 9.102152449675e-05 5.810750325695e+00
2.495000000000e+02 -7.407819845134e-03 9.043732996253e-05 5.753827566813e+00
2.497500000000e+02 -7.348753666153e-03 8.979478964796e-05 5.696919332392e+00
2.500000000000e+02 -7.278597219834e-03 8.909672676932e-05 5.640037191315e+00
2.502500000000e+02 -7.197877513272e-03 8.834627557519e-05 5.583191872973e+00
2.505000000000e+02 -7.107188370083e-03 8.754684798698e-05 5.526393191797e+00
2.507500000000e+02 -7.007182541686e-03 8.670209872427e-05 5.469650008260e+00
2.510000000000e+02 -6.898563954397e-03 8.581588857468e-05 5.412970202854e+00
2.512500000000e+02 -6.782079780297e-03 8.489224163802e-05 5.356360690946e+00
2.515000000000e+02 -6.658512708616e-03 8.393524986164e-05 5.299827452991e+00
2.517500000000e+02 -6.528673262536e-03 8.294909273968e-05 5.243375606211e+00
2.520000000000e+02 -6.393392439272e-03 8.193799292755e-05 5.187009490861e+00
2.522500000000e+02 -6.253514550397e-03 8.090617473028e-05 5.130732789121e+00
2.525000000000e+02 -6.109890395040e-03 7.985783370856e-05 5.074548665245e+00
2.527500000000e+02 -5.963370756276e-03 7.879710503395e-05 5.018459915195e+00
2.530000000000e+02 -5.814800283372e-03 7.772803251407e-05 4.962469139769e+00
2.532500000000e+02 -5.665011709879e-03 7.665455589403e-05 4.906578914264e+00
2.535000000000e+02 -5.514820494142e-03 7.558047926851e-05 4.850791966643e+00
2.537500000000e+02 -5.365019869791e-03 7.450944386975e-05 4.795111351191e+00
2.540000000000e+02 -5.216376201047e-03 7.344490919470e-05 4.739540607133e+00
2.542500000000e+02 -5.069624805640e-03 7.239013389934e-05 4.684083907774e+00
2.545000000000e+02 -4.925466184302e-03 7.134815613347e-05 4.628746188793e+00
2.547500000000e+02 -4.784562550602e-03 7.032176421878e-05 4.573533248543e+00
2.550000000000e+02 -4.647534829062e-03 6.931349390474e-05 4.518451825256e+00
2.552500000000e+02 -4.514959966316e-03 6.832563799314e-05 4.463509641366e+00
2.555000000000e+02 -4.387368705437e-03 6.736019580383e-05 4.408715418682e+00
2.557500000000e+02 -4.265243627202e-03 6.641886724951e-05 4.354078857667e+00
2.560000000000e+02 -4.149017672323e-03 6.550304879460e-05 4.299610589262e+00
2.562500000000e+02 -4.039072962738e-03 6.461382708872e-05 4.245322095458e+00
2.565000000000e+02 -3.935740012291e-03 6.375198368364e-05 4.191225604980e+00
2.567500000000e+02 -3.839297149264e-03 6.291799124877e-05 4.137333963842e+00
2.570000000000e+02 -3.749970401806e-03 6.211202015041e-05 4.083660490797e+00
2.572500000000e+02 -3.667933639727e-03 6.133394618332e-05 4.030218818400e+00
2.575000000000e+02 -3.593309034856e-03 6.058336493284e-05 3.977022727242e+00
2.577500000000e+02 -3.526167745868e-03 5.985960771937e-05 3.924085977647e+00
2.580000000000e+02 -3.466530891124e-03 5.916176053389e-05 3.871422145621e+00
2.582500000000e+02 -3.414370646598e-03 5.848868546246e-05 3.819044464745e+00
2.585000000000e+02 -3.369611567690e-03 5.783905200696e-05 3.766965681807e+00
2.587500000000e+02 -3.332131978576e-03 5.721136010767e-05 3.715197927227e+00
2.590000000000e+02 -3.301765396197e-03 5.660393088130e-05 3.663752604233e+00
2.592500000000e+02 -3.278302006547e-03 5.601497273711e-05 3.612640297203e+00
2.595000000000e+02 -3.261490204174e-03 5.544259919085e-05 3.561870701575e+00
2.597500000000e+02 -3.251038104798e-03 5.488485423669e-05 3.511452573744e+00
2.600000000000e+02 -3.246614930281e-03 5.433973369467e-05 3.461393699978e+00
2.602500000000e+02 -3.247852391481e-03 5.380520411280e-05 3.411700883075e+00
2.605000000000e+02 -3.254346157563e-03 5.327921874282e-05 3.362379944022e+00
2.607500000000e+02 -3.265657403558e-03 5.275972550414e-05 3.313435737186e+00
2.610000000000e+02 -3.281314177596e-03 5.224473020682e-05 3.264872175465e+00
2.612500000000e+02 -3.300812971582e-03 5.173228425920e-05 3.216692265160e+00
2.615000000000e+02 -3.323620582273e-03 5.122045651551e-05 3.168898146817e+00
2.617500000000e+02 -3.349176084627e-03 5.070737554982e-05 3.121491141042e+00
2.620000000000e+02 -3.376892956046e-03 5.019124904579e-05 3.074471800432e+00
2.622500000000e+02 -3.406161566134e-03 4.967036403569e-05 3.027839962958e+00
2.625000000000e+02 -3.436351963265e-03 4.914309323795e-05 2.981594813257e+00
2.627500000000e+02 -3.466817039870e-03 4.860790266836e-05 2.935734945950e+00
2.630000000000e+02 -3.496896256233e-03 4.806335727797e-05 2.890258440539e+00
2.632500000000e+02 -3.525919831946e-03 4.750812753229e-05 2.845162941653e+00
2.635000000000e+02 -3.553213500050e-03 4.694099851549e-05 2.800445756487e+00
2.637500000000e+02 -3.578103691215e-03 4.636087662946e-05 2.756103962351e+00
2.640000000000e+02 -3.599923313855e-03 4.576679721166e-05 2.712134537670e+00
2.642500000000e+02 -3.618017905098e-03 4.515793256407e-05 2.668534507394e+00
2.645000000000e+02 -3.631752207520e-03 4.453359967901e-05 2.625301117107e+00
2.647500000000e+02 -3.640517024579e-03 4.389326762774e-05 2.582432024354e+00
2.650000000000e+02 -3.643736269540e-03 4.323656433516e-05 2.539925520970e+00
2.652500000000e+02 -3.640874025105e-03 4.256328266966e-05 2.497780772122e+00
2.655000000000e+02 -3.631441583367e-03 4.187338582234e-05 2.455998084943e+00
2.657500000000e+02 -3.615004289999e-03 4.116701092721e-05 2.414579189296e+00
2.660000000000e+02 -3.591188154054e-03 4.044447262028e-05 2.373527542295e+00
2.662500000000e+02 -3.559686046481e-03 3.970626096453e-05 2.332848636095e+00
2.665000000000e+02 -3.520263457374e-03 3.895303715756e-05 2.292550319125e+00
2.667500000000e+02 -3.472763506832e-03 3.818567285638e-05 2.252643107678e+00
2.670000000000e+02 -3.417111379990e-03 3.740521213697e-05 2.213140496179e+00
2.672500000000e+02 -3.353318000092e-03 3.661287720719e-05 2.174059244626e+00
2.675000000000e+02 -3.281482756784e-03 3.581007699049e-05 2.135419639708e+00
2.677500000000e+02 -3.201795370321e-03 3.499839136975e-05 2.097245725797e+00
2.680000000000e+02 -3.114536752095e-03 3.417956629748e-05 2.059565483210e+00
2.682500000000e+02 -3.020078670900e-03 3.335553150260e-05 2.022410960976e+00
2.685000000000e+02 -2.918882290161e-03 3.252839174087e-05 1.985818342481e+00
2.687500000000e+02 -2.811495587114e-03 3.170042126729e-05 1.949827943052e+00
2.690000000000e+02 -2.698549645337e-03 3.087405961918e-05 1.914484137704e+00
2.692500000000e+02 -2.580753782223e-03 3.005190441260e-05 1.879835207038e+00
2.695000000000e+02 -2.458889557969e-03 2.923670271207e-05 1.845933105272e+00
2.697500000000e+02 -2.333803663879e-03 2.843134291172e-05 1.812833154492e+00
2.700000000000e+02 -2.206399715979e-03 2.763883971393e-05 1.780593662637e+00
2.702500000000e+02 -2.077629059451e-03 2.686231836938e-05 1.749275475901e+00
2.705000000000e+02 -1.948480660031e-03 2.610499586048e-05 1.718941477491e+00
2.707500000000e+02 -1.819970180931e-03 2.537015946544e-05 1.689656037660e+00
2.710000000000e+02 -1.693128381614e-03 2.466114175956e-05 1.661484433384e+00
2.712500000000e+02 -1.568988968412e-03 2.398129282177e-05 1.634492248067e+00
2.715000000000e+02 -1.448576062154e-03 2.333394976711e-05 1.608744769146e+00
2.717500000000e+02 -1.332891511502e-03 2.272240382198e-05 1.584306393164e+00
2.720000000000e+02 -1.222902280024e-03 2.214986859694e-05 1.561240054177e+00
2.722500000000e+02 -1.119528155200e-03 2.161944320869e-05 1.539606685700e+00
2.725000000000e+02 -1.023630011181e-03 2.113407695536e-05 1.519464724890e+00
2.727500000000e+02 -9.359988087285e-04 2.069653516734e-05 1.500869667744e+00
2.730000000000e+02 -8.573455815196e-04 2.030936657921e-05 1.483873677571e+00
2.732500000000e+02 -7.882925542760e-04 1.997487207356e-05 1.468525251456e+00
2.735000000000e+02 -7.293655929287e-04 1.969507547284e-05 1.454868944179e+00
2.737500000000e+02 -6.809880684635e-04 1.947169917826e-05 1.442945149745e+00
2.740000000000e+02 -6.434763207716e-04 1.930614318918e-05 1.432789936893e+00
2.742500000000e+02 -6.170366818379e-04 1.919946966733e-05 1.424434936135e+00
2.745000000000e+02 -6.017641848711e-04 1.915239041161e-05 1.417907273892e+00
2.747500000000e+02 -5.976429019695e-04 1.916526235934e-05 1.413229549250e+00
2.750000000000e+02 -6.045479507288e-04 1.923808598259e-05 1.410419848599e+00
2.752500000000e+02 -6.222491078657e-04 1.937051135847e-05 1.409491794189e+00
2.755000000000e+02 -6.504158684171e-04 1.956184910634e-05 1.410454621462e+00
2.757500000000e+02 -6.886239546716e-04 1.981108629562e-05 1.413313282627e+00
2.760000000000e+02 -7.363630147575e-04 2.011690644765e-05 1.418068571576e+00
2.762500000000e+02 -7.930454521168e-04 2.047771386088e-05 1.424717268295e+00
2.765000000000e+02 -8.580161753182e-04 2.089166075953e-05 1.433252300058e+00
2.767500000000e+02 -9.305630168236e-04 2.135667273767e-05 1.443662915296e+00
2.770000000000e+02 -1.009927688874e-03 2.187048814767e-05 1.455934870874e+00
2.772500000000e+02 -1.095316957620e-03 2.243068620106e-05 1.470050626885e+00
2.775000000000e+02 -1.185913894806e-03 2.303471061371e-05 1.485989550724e+00
2.777500000000e+02 -1.280888991316e-03 2.367990130764e-05 1.503728123956e+00
2.780000000000e+02 -1.379410946023e-03 2.436352296648e-05 1.523240153977e+00
2.782500000000e+02 -1.480655789215e-03 2.508278907173e-05 1.544496983113e+00
2.785000000000e+02 -1.583815181600e-03 2.583488466193e-05 1.567467697239e+00
2.787500000000e+02 -1.688105669349e-03 2.661698513881e-05 1.592119326702e+00
2.790000000000e+02 -1.792777421603e-03 2.742627433200e-05 1.618417040916e+00
2.792500000000e+02 -1.897122115643e-03 2.825995783259e-05 1.646324333081e+00
2.795000000000e+02 -2.000479912457e-03 2.911527663535e-05 1.675803191768e+00
2.797500000000e+02 -2.102245411526e-03 2.998951621791e-05 1.706814261426e+00
2.800000000000e+02 -2.201872558568e-03 3.088001466872e-05 1.739316986471e+00
2.802500000000e+02 -2.298878426836e-03 3.178416890015e-05 1.773269742619e+00
2.805000000000e+02 -2.392845992983e-03 3.269944162940e-05 1.808629951577e+00
2.807500000000e+02 -2.483425887723e-03 3.362336631904e-05 1.845354183553e+00
2.810000000000e+02 -2.570337189477e-03 3.455355417070e-05 1.883398245386e+00
2.812500000000e+02 -2.653367286624e-03 3.548769922265e-05 1.922717259638e+00
2.815000000000e+02 -2.732370869473e-03 3.642358560696e-05 1.963265733965e+00
2.817500000000e+02 -2.807268140842e-03 3.735909527369e-05 2.004997626336e+00
2.820000000000e+02 -2.878042318864e-03 3.829221725116e-05 2.047866406923e+00
2.822500000000e+02 -2.944736443110e-03 3.922105680032e-05 2.091825121625e+00
2.825000000000e+02 -3.007449603453e-03 4.014384710554e-05 2.136826459413e+00
2.827500000000e+02 -3.066332665731e-03 4.105896019072e-05 2.182822827278e+00
2.830000000000e+02 -3.121583478519e-03 4.196491871289e-05 2.229766435197e+00
2.832500000000e+02 -3.173441736533e-03 4.286040764109e-05 2.277609393918e+00
2.835000000000e+02 -3.222183482991e-03 4.374428538118e-05 2.326303826942e+00
2.837500000000e+02 -3.268115353742e-03 4.461559354707e-05 2.375801997519e+00
2.840000000000e+02 -3.311568641663e-03 4.547356055354e-05 2.426056451746e+00
2.842500000000e+02 -3.352893183770e-03 4.631761262361e-05 2.477020175797e+00
2.845000000000e+02 -3.392451269851e-03 4.714740034151e-05 2.528646765852e+00
2.847500000000e+02 -3.430611463185e-03 4.796276155017e-05 2.580890609711e+00
2.850000000000e+02 -3.467742456876e-03 4.876375218715e-05 2.633707074558e+00
2.852500000000e+02 -3.504207006092e-03 4.955060198836e-05 2.687052698870e+00
2.855000000000e+02 -3.540355998100e-03 5.032371800118e-05 2.740885382094e+00
2.857500000000e+02 -3.576522881984e-03 5.108369106974e-05 2.795164570273e+00
2.860000000000e+02 -3.613018383578e-03 5.183128194780e-05 2.849851428833e+00
2.862500000000e+02 -3.650125591011e-03 5.256740020249e-05 2.904908998798e+00
2.865000000000e+02 -3.688095502859e-03 5.329307082425e-05 2.960302333489e+00
2.867500000000e+02 -3.727143143129e-03 5.400941976780e-05 3.015998606546e+00
2.870000000000e+02 -3.767444157719e-03 5.471764630927e-05 3.071967189896e+00
2.872500000000e+02 -3.809132130380e-03 5.541899820935e-05 3.128179697224e+00
2.875000000000e+02 -3.852296661329e-03 5.611474559361e-05 3.184609987105e+00
2.877500000000e+02 -3.896982194828e-03 5.680615538914e-05 3.241234129917e+00
2.880000000000e+02 -3.943187755566e-03 5.749447147638e-05 3.298030329227e+00
2.882500000000e+02 -3.990867507663e-03 5.818089118112e-05 3.354978803649e+00
2.885000000000e+02 -4.039932103748e-03 5.886650077805e-05 3.412061628304e+00
2.887500000000e+02 -4.090250978440e-03 5.955229917173e-05 3.469262535826e+00
2.890000000000e+02 -4.141655471864e-03 6.023917445222e-05 3.526566688151e+00
2.892500000000e+02 -4.193942583827e-03 6.092788131326e-05 3.583960414273e+00
2.895000000000e+02 -4.246879386770e-03 6.161902718765e-05 3.641430927742e+00
2.897500000000e+02 -4.300208023782e-03 6.231306273441e-05 3.698966024536e+00
2.900000000000e+02 -4.353651043902e-03 6.301027499736e-05 3.756553778812e+00
2.902500000000e+02 -4.406917017187e-03 6.371078445414e-05 3.814182233193e+00
2.905000000000e+02 -4.459706321368e-03 6.441454454381e-05 3.871839097068e+00
2.907500000000e+02 -4.511716890824e-03 6.512134429199e-05 3.929511469361e+00
2.910000000000e+02 -4.562649784881e-03 6.583081388262e-05 3.987185575759e+00
2.912500000000e+02 -4.612214457577e-03 6.654243370952e-05 4.044846550130e+00
2.915000000000e+02 -4.660133666484e-03 6.725554285053e-05 4.102478248477e+00
2.917500000000e+02 -4.706147872127e-03 6.796935487025e-05 4.160063107923e+00
2.920000000000e+02 -4.750019256534e-03 6.868297321400e-05 4.217582064656e+00
2.922500000000e+02 -4.791535052878e-03 6.939540702364e-05 4.275014512118e+00
2.925000000000e+02 -4.830510308020e-03 7.010558105897e-05 4.332338328312e+00
2.927500000000e+02 -4.866789912095e-03 7.081235667439e-05 4.389529943866e+00
2.930000000000e+02 -4.900250233782e-03 7.151455176510e-05 4.446564478619e+00
2.932500000000e+02 -4.930800220332e-03 7.221095688853e-05 4.503415915367e+00
2.935000000000e+02 -4.958382123565e-03 7.290035337831e-05 4.560057334597e+00
2.937500000000e+02 -4.982971761246e-03 7.358153038015e-05 4.616461183404e+00
2.940000000000e+02 -5.004578444109e-03 7.425330150598e-05 4.672599582033e+00
2.942500000000e+02 -5.023244681734e-03 7.491452154240e-05 4.728444668949e+00
2.945000000000e+02 -5.039045602613e-03 7.556410158596e-05 4.783968957421e+00
2.947500000000e+02 -5.052088314838e-03 7.620102477063e-05 4.839145720102e+00
2.950000000000e+02 -5.062511086106e-03 7.682436022979e-05 4.893949369211e+00
2.952500000000e+02 -5.070482523677e-03 7.743327768703e-05 4.948355846598e+00
2.955000000000e+02 -5.076200640030e-03 7.802706048224e-05 5.002342997792e+00
2.957500000000e+02 -5.079891851965e-03 7.860511852939e-05 5.055890930041e+00
2.960000000000e+02 -5.081809913837e-03 7.916699960062e-05 5.108982350851e+00
2.962500000000e+02 -5.082234689302e-03 7.971239989898e-05 5.161602868167e+00
2.965000000000e+02 -5.081470777163e-03 8.024117297939e-05 5.213741260618e+00
2.967500000000e+02 -5.079845889966e-03 8.075333014945e-05 5.265389699056e+00
2.970000000000e+02 -5.077708944516e-03 8.124905079737e-05 5.316543927455e+00
2.972500000000e+02 -5.075427807001e-03 8.172870497763e-05 5.367203390905e+00
2.975000000000e+02 -5.073386620283e-03 8.219282853505e-05 5.417371313820e+00
2.977500000000e+02 -5.071982631380e-03 8.264212142778e-05 5.467054727598e+00
2.980000000000e+02 -5.071622550346e-03 8.307744201710e-05 5.516264445561e+00
2.982500000000e+02 -5.072718397103e-03 8.349979802050e-05 5.565014989333e+00
2.985000000000e+02 -5.075682712720e-03 8.391031633159e-05 5.613324467374e+00
2.987500000000e+02 -5.080923291699e-03 8.431023591229e-05 5.661214409583e+00
2.990000000000e+02 -5.088837498034e-03 8.470085200207e-05 5.708709563237e+00
2.992500000000e+02 -5.099806037363e-03 8.508353995362e-05 5.755837650650e+00
2.995000000000e+02 -5.114186449244e-03 8.545974052498e-05 5.802629098792e+00
2.997500000000e+02 -5.132306529938e-03 8.583085367317e-05 5.849116742487e+00
3.000000000000e+02 -5.154457674413e-03 8.619822459635e-05 5.895335506960e+00
3.002500000000e+02 -5.180888297814e-03 8.656311843144e-05 5.941322074482e+00
3.005000000000e+02 -5.211797580481e-03 8.692670451294e-05 5.987114544612e+00
3.007500000000e+02 -5.247329566243e-03 8.728992822110e-05 6.032752080827e+00
3.010000000000e+02 -5.287567929782e-03 8.765355095297e-05 6.078274562618e+00
3.012500000000e+02 -5.332531353652e-03 8.801812308631e-05 6.123722235109e+00
3.015000000000e+02 -5.382169835969e-03 8.838393485266e-05 6.169135364624e+00
3.017500000000e+02 -5.436361986066e-03 8.875099655034e-05 6.214553900438e+00
3.020000000000e+02 -5.494913432292e-03 8.911902468742e-05 6.260017145649e+00
3.022500000000e+02 -5.557556299422e-03 8.948742952172e-05 6.305563438140e+00
3.025000000000e+02 -5.623949936113e-03 8.985531498032e-05 6.351229842194e+00
3.027500000000e+02 -5.693682915444e-03 9.022148268764e-05 6.397051851264e+00
3.030000000000e+02 -5.766276083999e-03 9.058444494958e-05 6.443063106007e+00
3.032500000000e+02 -5.841186721521e-03 9.094243398589e-05 6.489295115732e+00
3.035000000000e+02 -5.917813761111e-03 9.129342494696e-05 6.535776999685e+00
3.037500000000e+02 -5.995503916567e-03 9.163517394400e-05 6.582535236158e+00
3.040000000000e+02 -6.073558652407e-03 9.196525329980e-05 6.629593422523e+00
3.042500000000e+02 -6.151241841887e-03 9.228108424161e-05 6.676972052239e+00
3.045000000000e+02 -6.227788021705e-03 9.257997728832e-05 6.724688295945e+00
3.047500000000e+02 -6.302411074374e-03 9.285917847152e-05 6.772755805308e+00
3.050000000000e+02 -6.374313218796e-03 9.311591077324e-05 6.821184527416e+00
3.052500000000e+02 -6.442694171534e-03 9.334741879735e-05 6.869980541251e+00
3.055000000000e+02 -6.506760471802e-03 9.355100739275e-05 6.919145905666e+00
3.057500000000e+02 -6.565734676028e-03 9.372408065220e-05 6.968678539950e+00
3.060000000000e+02 -6.618864576813e-03 9.386418012824e-05 7.018572117561e+00
3.062500000000e+02 -6.665432175943e-03 9.396901985601e-05 7.068815993067e+00
3.065000000000e+02 -6.704762426823e-03 9.403651887571e-05 7.119395156061e+00
3.067500000000e+02 -6.736231792665e-03 9.406483043392e-05 7.170290209039e+00
3.070000000000e+02 -6.759276344574e-03 9.405236775431e-05 7.221477383748e+00
3.072500000000e+02 -6.773399626587e-03 9.399782734229e-05 7.272928580385e+00
3.075000000000e+02 -6.778179945391e-03 9.390020834638e-05 7.324611445645e+00
3.077500000000e+02 -6.773277338099e-03 9.375882453125e-05 7.376489474670e+00
3.080000000000e+02 -6.758439825525e-03 9.357332318721e-05 7.428522149732e+00
3.082500000000e+02 -6.733509190332e-03 9.334371579986e-05 7.480665101993e+00
3.085000000000e+02 -6.698425899660e-03 9.307036351600e-05 7.532870306260e+00
3.087500000000e+02 -6.653233317836e-03 9.275397933858e-05 7.585086296196e+00
3.090000000000e+02 -6.598080904133e-03 9.239562063809e-05 7.637258407211e+00
3.092500000000e+02 -6.533226403749e-03 9.199676523866e-05 7.689329035843e+00
3.095000000000e+02 -6.459036743190e-03 9.155924547100e-05 7.741237920140e+00
3.097500000000e+02 -6.375987783525e-03 9.108523934886e-05 7.792922430967e+00
3.100000000000e+02 -6.284662611618e-03 9.057728221074e-05 7.844317876408e+00
3.102500000000e+02 -6.185748352233e-03 9.003823782247e-05 7.895357810477e+00
3.105000000000e+02 -6.080031464269e-03 8.947121496083e-05 7.945974345733e+00
3.107500000000e+02 -5.968391631656e-03 8.887970350302e-05 7.996098462765e+00
3.110000000000e+02 -5.851793843208e-03 8.826747328880e-05 8.045660313961e+00
3.112500000000e+02 -5.731278899137e-03 8.763851350707e-05 8.094589516191e+00
3.115000000000e+02 -5.607952413081e-03 8.699701453882e-05 8.142815429356e+00
3.117500000000e+02 -5.482972795578e-03 8.634733307183e-05 8.190267415197e+00
3.120000000000e+02 -5.357538116810e-03 8.569394541250e-05 8.236875075950e+00
3.122500000000e+02 -5.232872192264e-03 8.504140675575e-05 8.282568468117e+00
3.125000000000e+02 -5.110210109069e-03 8.439432639470e-05 8.327278289434e+00
3.127500000000e+02 -4.990783318637e-03 8.375728799903e-05 8.370936042811e+00
3.130000000000e+02 -4.875804738978e-03 8.313483013420e-05 8.413474172358e+00
3.132500000000e+02 -4.766454077895e-03 8.253139255632e-05 8.454826174639e+00
3.135000000000e+02 -4.663863547796e-03 8.195125099925e-05 8.494926693382e+00
3.137500000000e+02 -4.569104440228e-03 8.139848662123e-05 8.533711589709e+00
3.140000000000e+02 -4.483174375968e-03 8.087692961825e-05 8.571118006086e+00
3.142500000000e+02 -4.406985764547e-03 8.039011218430e-05 8.607084416600e+00
3.145000000000e+02 -4.341355374561e-03 7.994125722752e-05 8.641550677026e+00
3.147500000000e+02 -4.286995256075e-03 7.953324417206e-05 8.674458073218e+00
3.150000000000e+02 -4.244504931344e-03 7.916854896967e-05 8.705749383037e+00
3.152500000000e+02 -4.214365215848e-03 7.884925478729e-05 8.735368944531e+00
3.155000000000e+02 -4.196933426387e-03 7.857704979586e-05 8.763262742568e+00
3.157500000000e+02 -4.192440096076e-03 7.835321162444e-05 8.789378515988e+00
3.160000000000e+02 -4.200987189872e-03 7.817858366832e-05 8.813665882602e+00
3.162500000000e+02 -4.222547777616e-03 7.805356823457e-05 8.836076495070e+00
3.165000000000e+02 -4.256967221422e-03 7.797812442353e-05 8.856564212753e+00
3.167500000000e+02 -4.303965658912e-03 7.795174717906e-05 8.875085301001e+00
3.170000000000e+02 -4.363141917297e-03 7.797356003203e-05 8.891598646384e+00
3.172500000000e+02 -4.433978694006e-03 7.804234783870e-05 8.906065996113e+00
3.175000000000e+02 -4.515849004294e-03 7.815651213480e-05 8.918452204033e+00
3.177500000000e+02 -4.608023639237e-03 7.831413417544e-05 8.928725487543e+00
3.180000000000e+02 -4.709679577815e-03 7.851290896768e-05 8.936857687338e+00
3.182500000000e+02 -4.819909228985e-03 7.875022892792e-05 8.942824519634e+00
3.185000000000e+02 -4.937730431203e-03 7.902325283055e-05 8.946605824592e+00
3.187500000000e+02 -5.062097041520e-03 7.932891557708e-05 8.948185791799e+00
3.190000000000e+02 -5.191909926247e-03 7.966395415834e-05 8.947553166624e+00
3.192500000000e+02 -5.326028163252e-03 8.002495637804e-05 8.944701424419e+00
3.195000000000e+02 -5.463280438624e-03 8.040838944187e-05 8.939628918664e+00
3.197500000000e+02 -5.602476333990e-03 8.081056574724e-05 8.932338985898e+00
3.200000000000e+02 -5.742417493617e-03 8.122768996813e-05 8.922840015474e+00
3.202500000000e+02 -5.881908413653e-03 8.165594777401e-05 8.911145475359e+00
3.205000000000e+02 -6.019766926353e-03 8.209151764932e-05 8.897273904560e+00
3.207500000000e+02 -6.154834147849e-03 8.253058890326e-05 8.881248861064e+00
3.210000000000e+02 -6.285983909151e-03 8.296938800464e-05 8.863098834348e+00
3.212500000000e+02 -6.412131694639e-03 8.340420496733e-05 8.842857132046e+00
3.215000000000e+02 -6.532242947791e-03 8.383141869481e-05 8.820561728927e+00
3.217500000000e+02 -6.645340926112e-03 8.424752244679e-05 8.796255103626e+00
3.220000000000e+02 -6.750513964941e-03 8.464914994416e-05 8.769984046565e+00
3.222500000000e+02 -6.846922281083e-03 8.503309684196e-05 8.741799463832e+00
3.225000000000e+02 -6.933804192254e-03 8.539634468160e-05 8.711756164705e+00
3.227500000000e+02 -7.010481842640e-03 8.573607493378e-05 8.679912643256e+00
3.230000000000e+02 -7.076366523478e-03 8.604969315024e-05 8.646330860420e+00
3.232500000000e+02 -7.130963589125e-03 8.633484494711e-05 8.611076015943e+00
3.235000000000e+02 -7.173877062483e-03 8.658942449702e-05 8.574216325283e+00
3.237500000000e+02 -7.204813846258e-03 8.681155317272e-05 8.535822787026e+00
3.240000000000e+02 -7.223587344101e-03 8.699971345064e-05 8.495968953940e+00
3.242500000000e+02 -7.230120193167e-03 8.715272917953e-05 8.454730692415e+00
3.245000000000e+02 -7.224446156713e-03 8.726961807104e-05 8.412185941635e+00
3.247500000000e+02 -7.206711121453e-03 8.734968537888e-05 8.368414457659e+00
3.250000000000e+02 -7.177172704743e-03 8.739256706691e-05 8.323497551426e+00
3.252500000000e+02 -7.136198593780e-03 8.739821142137e-05 8.277517809412e+00
3.255000000000e+02 -7.084263660331e-03 8.736685942057e-05 8.230558800688e+00
3.257500000000e+02 -7.021945845097e-03 8.729902080443e-05 8.182704767452e+00
3.260000000000e+02 -6.949920942326e-03 8.719550450573e-05 8.134040298441e+00
3.262500000000e+02 -6.868956129116e-03 8.705740869752e-05 8.084649986244e+00
3.265000000000e+02 -6.779902550702e-03 8.688606270263e-05 8.034618070535e+00
3.267500000000e+02 -6.683687013222e-03 8.668304080361e-05 7.984028068509e+00
3.270000000000e+02 -6.581303165663e-03 8.645016208247e-05 7.932962397265e+00
3.272500000000e+02 -6.473801886642e-03 8.618945907496e-05 7.881501993327e+00
3.275000000000e+02 -6.362281072867e-03 8.590316390431e-05 7.829725929947e+00
3.277500000000e+02 -6.247874918161e-03 8.559362014551e-05 7.777711042823e+00
3.280000000000e+02 -6.131742832401e-03 8.526335171496e-05 7.725531567722e+00
3.282500000000e+02 -6.015058251768e-03 8.491498406790e-05 7.673258791688e+00
3.285000000000e+02 -5.898997162822e-03 8.455130462393e-05 7.620960728895e+00
3.287500000000e+02 -5.784726482998e-03 8.417526380572e-05 7.568701823091e+00
3.290000000000e+02 -5.673392733560e-03 8.378984243756e-05 7.516542676621e+00
3.292500000000e+02 -5.566110911144e-03 8.339806419627e-05 7.464539816345e+00
3.295000000000e+02 -5.463953575056e-03 8.300304153938e-05 7.412745494986e+00
3.297500000000e+02 -5.367940467151e-03 8.260780354089e-05 7.361207525975e+00
3.300000000000e+02 -5.279028582158e-03 8.221533923036e-05 7.309969159727e+00
3.302500000000e+02 -5.198102475772e-03 8.182862787623e-05 7.259068996142e+00
3.305000000000e+02 -5.125965458510e-03 8.145058107115e-05 7.208540933941e+00
3.307500000000e+02 -5.063331848012e-03 8.108400607854e-05 7.158414158876e+00
3.310000000000e+02 -5.010820099160e-03 8.073157987534e-05 7.108713161450e+00
3.312500000000e+02 -4.968946915955e-03 8.039582929367e-05 7.059457792110e+00
3.315000000000e+02 -4.938122635002e-03 8.007909884286e-05 7.010663344178e+00
3.317500000000e+02 -4.918647790498e-03 7.978351547203e-05 6.962340667933e+00
3.320000000000e+02 -4.910711176231e-03 7.951098275608e-05 6.914496305039e+00
3.322500000000e+02 -4.914389235127e-03 7.926315916720e-05 6.867132650751e+00
3.325000000000e+02 -4.929646971777e-03 7.904143860310e-05 6.820248133822e+00
3.327500000000e+02 -4.956340344664e-03 7.884693618382e-05 6.773837413017e+00
3.330000000000e+02 -4.994220061422e-03 7.868047683779e-05 6.727891590937e+00
3.332500000000e+02 -5.042936885699e-03 7.854258694004e-05 6.682398433278e+00
3.335000000000e+02 -5.102048078933e-03 7.843348930039e-05 6.637342602667e+00
3.337500000000e+02 -5.171025095138e-03 7.835310039223e-05 6.592705896409e+00
3.340000000000e+02 -5.249262351151e-03 7.830103136744e-05 6.548467487909e+00
3.342500000000e+02 -5.336086836908e-03 7.827659501813e-05 6.504604173368e+00
3.345000000000e+02 -5.430768540771e-03 7.827881126377e-05 6.461090613993e+00
3.347500000000e+02 -5.532531267252e-03 7.830639159623e-05 6.417899581726e+00
3.350000000000e+02 -5.640563885602e-03 7.835777075377e-05 6.375002200141e+00
3.352500000000e+02 -5.754031670054e-03 7.843113548861e-05 6.332368184838e+00
3.355000000000e+02 -5.872087709245e-03 7.852442252193e-05 6.289966075406e+00
3.357500000000e+02 -5.993883995590e-03 7.863533000865e-05 6.247763467833e+00
3.360000000000e+02 -6.118582038592e-03 7.876133169599e-05 6.205727239301e+00
3.362500000000e+02 -6.245362740935e-03 7.889970842681e-05 6.163823769337e+00
3.365000000000e+02 -6.373435242483e-03 7.904760086216e-05 6.122019150840e+00
3.367500000000e+02 -6.502044596779e-03 7.920198995404e-05 6.080279397072e+00
3.370000000000e+02 -6.630478225827e-03 7.935974450962e-05 6.038570634930e+00
3.372500000000e+02 -6.758070957674e-03 7.951762776673e-05 5.996859290779e+00
3.375000000000e+02 -6.884208631318e-03 7.967233819881e-05 5.955112260774e+00
3.377500000000e+02 -7.008330166133e-03 7.982055537195e-05 5.913297069447e+00
3.380000000000e+02 -7.129928073795e-03 7.995896525706e-05 5.871382011492e+00
3.382500000000e+02 -7.248547497675e-03 8.008429237907e-05 5.829336277713e+00
3.385000000000e+02 -7.363783761198e-03 8.019333351994e-05 5.787130061253e+00
3.387500000000e+02 -7.475278514739e-03 8.028299170879e-05 5.744734646405e+00
3.390000000000e+02 -7.582714635358e-03 8.035030333930e-05 5.702122473752e+00
3.392500000000e+02 -7.685810068031e-03 8.039247490077e-05 5.659267188312e+00
3.395000000000e+02 -7.784310949824e-03 8.040692720104e-05 5.616143662026e+00
3.397500000000e+02 -7.877984284738e-03 8.039130040075e-05 5.572728001731e+00
3.400000000000e+02 -7.966610451784e-03 8.034348356595e-05 5.528997532757e+00
3.402500000000e+02 -8.049975729644e-03 8.026163575703e-05 5.484930772384e+00
3.405000000000e+02 -8.127865348417e-03 8.014421546931e-05 5.440507386103e+00
3.407500000000e+02 -8.200057317252e-03 7.998999421147e-05 5.395708133243e+00
3.410000000000e+02 -8.266317318850e-03 7.979804750660e-05 5.350514812065e+00
3.412500000000e+02 -8.326394789347e-03 7.956776660539e-05 5.304910194502e+00
3.415000000000e+02 -8.380020526529e-03 7.929887319424e-05 5.258877971390e+00
3.417500000000e+02 -8.426905681816e-03 7.899142795650e-05 5.212402693989e+00
3.420000000000e+02 -8.466742603187e-03 7.864580470412e-05 5.165469732910e+00
3.422500000000e+02 -8.499207224587e-03 7.826269270658e-05 5.118065243400e+00
3.425000000000e+02 -8.523963068887e-03 7.784305760095e-05 5.070176144203e+00
3.427500000000e+02 -8.540667031143e-03 7.738817251524e-05 5.021790118597e+00
3.430000000000e+02 -8.548976653116e-03 7.689957111451e-05 4.972895627107e+00
3.432500000000e+02 -8.548558670322e-03 7.637900039856e-05 4.923481937983e+00
3.435000000000e+02 -8.539098874803e-03 7.582840771159e-05 4.873539182035e+00
3.437500000000e+02 -8.520312736684e-03 7.524991611202e-05 4.823058419241e+00
3.440000000000e+02 -8.491956781039e-03 7.464576055169e-05 4.772031722300e+00
3.442500000000e+02 -8.453840689563e-03 7.401828474424e-05 4.720452282258e+00
3.445000000000e+02 -8.405839306196e-03 7.336990409304e-05 4.668314522390e+00
3.447500000000e+02 -8.347904521750e-03 7.270307752050e-05 4.615614224968e+00
3.450000000000e+02 -8.280077195815e-03 7.202027685219e-05 4.562348674431e+00
3.452500000000e+02 -8.202498010846e-03 7.132389759279e-05 4.508516802594e+00
3.455000000000e+02 -8.115417580499e-03 7.061627627619e-05 4.454119343643e+00
3.457500000000e+02 -8.019205239005e-03 6.989968002644e-05 4.399158989097e+00
3.460000000000e+02 -7.914356660540e-03 6.917627391639e-05 4.343640549862e+00
3.462500000000e+02 -7.801499686516e-03 6.844810175707e-05 4.287571110561e+00
3.465000000000e+02 -7.681398524972e-03 6.771706373554e-05 4.230960183083e+00
3.467500000000e+02 -7.554955903475e-03 6.698491344490e-05 4.173819850470e+00
3.470000000000e+02 -7.423213156322e-03 6.625326215579e-05 4.116164905291e+00
3.472500000000e+02 -7.287347654238e-03 6.552357877174e-05 4.058012971809e+00
3.475000000000e+02 -7.148667555194e-03 6.479719644925e-05 3.999384614289e+00
3.477500000000e+02 -7.008603910261e-03 6.407532228583e-05 3.940303431502e+00
3.480000000000e+02 -6.868699840815e-03 6.335904916363e-05 3.880796129875e+00
3.482500000000e+02 -6.730597222006e-03 6.264936928940e-05 3.820892578259e+00
3.485000000000e+02 -6.596020940043e-03 6.194718931529e-05 3.760625841293e+00
3.487500000000e+02 -6.466760829324e-03 6.125334587298e-05 3.700032189379e+00
3.490000000000e+02 -6.344651581589e-03 6.056862162082e-05 3.639151085934e+00
3.492500000000e+02 -6.231550626597e-03 5.989376037258e-05 3.578025148118e+00
3.495000000000e+02 -6.129314338895e-03 5.922948120116e-05 3.516700081952e+00
3.497500000000e+02 -6.039772738078e-03 5.857648824301e-05 3.455224590004e+00
3.500000000000e+02 -5.964703033125e-03 5.793548058519e-05 3.393650251313e+00
3.502500000000e+02 -5.905802225103e-03 5.730715843413e-05 3.332031372483e+00
3.505000000000e+02 -5.864659091938e-03 5.669222480031e-05 3.270424810537e+00
3.507500000000e+02 -5.842725851947e-03 5.609138317633e-05 3.208889766837e+00
3.510000000000e+02 -5.841289921445e-03 5.550533150683e-05 3.147487553982e+00
3.512500000000e+02 -5.861446226896e-03 5.493475126209e-05 3.086281335414e+00
3.515000000000e+02 -5.904070595912e-03 5.438029321023e-05 3.025335840992e+00
3.517500000000e+02 -5.969794640501e-03 5.384256074240e-05 2.964717061062e+00
3.520000000000e+02 -6.058982472164e-03 5.332208928513e-05 2.904491920663e+00
3.522500000000e+02 -6.171709759548e-03 5.281932589177e-05 2.844727941526e+00
3.525000000000e+02 -6.307745477039e-03 5.233460499907e-05 2.785492892060e+00
3.527500000000e+02 -6.466537015181e-03 5.186812524677e-05 2.726854435823e+00
3.530000000000e+02 -6.647199155830e-03 5.141993067023e-05 2.668879778246e+00
3.532500000000e+02 -6.848507659799e-03 5.098988679972e-05 2.611635323849e+00
3.535000000000e+02 -7.068898020985e-03 5.057766098815e-05 2.555186342429e+00
3.537500000000e+02 -7.306469980115e-03 5.018270826715e-05 2.499596657480e+00
3.540000000000e+02 -7.558998206545e-03 4.980426085269e-05 2.444928352875e+00
3.542500000000e+02 -7.823949335165e-03 4.944132174325e-05 2.391241511479e+00
3.545000000000e+02 -8.098505481618e-03 4.909266406927e-05 2.338593978863e+00
3.547500000000e+02 -8.379593991290e-03 4.875683633027e-05 2.287041162661e+00
3.550000000000e+02 -8.663923077758e-03 4.843216670272e-05 2.236635866400e+00
3.552500000000e+02 -8.948023113548e-03 4.811677000222e-05 2.187428152484e+00
3.555000000000e+02 -9.228292545265e-03 4.780860623896e-05 2.139465246049e+00
3.557500000000e+02 -9.501048249911e-03 4.750546610338e-05 2.092791463851e+00
3.560000000000e+02 -9.762579183547e-03 4.720500924982e-05 2.047448178577e+00
3.562500000000e+02 -1.000920239767e-02 4.690478026675e-05 2.003473811757e+00
3.565000000000e+02 -1.023732083924e-02 4.660223197300e-05 1.960903846652e+00
3.567500000000e+02 -1.044348126452e-02 4.629478475718e-05 1.919770872753e+00
3.570000000000e+02 -1.062443208192e-02 4.597985204408e-05 1.880104641323e+00
3.572500000000e+02 -1.077717934927e-02 4.565487302985e-05 1.841932148606e+00
3.575000000000e+02 -1.089904078977e-02 4.531735005678e-05 1.805277725670e+00
3.577500000000e+02 -1.098769615071e-02 4.496488658393e-05 1.770163148979e+00
3.580000000000e+02 -1.104123350485e-02 4.459522431022e-05 1.736607759732e+00
3.582500000000e+02 -1.105819033600e-02 4.420628311452e-05 1.704628598162e+00
3.585000000000e+02 -1.103758913126e-02 4.379620344569e-05 1.674240541055e+00
3.587500000000e+02 -1.097896625120e-02 4.336338749941e-05 1.645456457741e+00
3.590000000000e+02 -1.088239429754e-02 4.290654451244e-05 1.618287364802e+00
3.592500000000e+02 -1.074849674606e-02 4.242473680827e-05 1.592742594103e+00
3.595000000000e+02 -1.057845468590e-02 4.191742659113e-05 1.568829966285e+00
3.597500000000e+02 -1.037400560582e-02 4.138452396510e-05 1.546555962634e+00
3.600000000000e+02 -1.013743377390e-02 4.082643428119e-05 1.525925903986e+00
3.602500000000e+02 -9.871552664553e-03 4.024410522607e-05 1.506944128689e+00
3.605000000000e+02 -9.579679825234e-03 3.963907665702e-05 1.489614160710e+00
3.607500000000e+02 -9.265604013790e-03 3.901351832941e-05 1.473938875670e+00
3.610000000000e+02 -8.933545044248e-03 3.837026517453e-05 1.459920651152e+00
3.612500000000e+02 -8.588106336271e-03 3.771284518772e-05 1.447561503183e+00
3.615000000000e+02 -8.234220544200e-03 3.704549468414e-05 1.436863195118e+00
3.617500000000e+02 -7.877088486574e-03 3.637315750779e-05 1.427827325412e+00
3.620000000000e+02 -7.522112074041e-03 3.570147527729e-05 1.420455379774e+00
3.622500000000e+02 -7.174821916959e-03 3.503675746028e-05 1.414748750168e+00
3.625000000000e+02 -6.840800460965e-03 3.438593287361e-05 1.410708707295e+00
3.627500000000e+02 -6.525601661322e-03 3.375648293649e-05 1.408336334068e+00
3.630000000000e+02 -6.234668324041e-03 3.315635660017e-05 1.407632412247e+00
3.632500000000e+02 -5.973248051337e-03 3.259386566853e-05 1.408597256833e+00
3.635000000000e+02 -5.746309232480e-03 3.207756374760e-05 1.411230508221e+00
3.637500000000e+02 -5.558458127815e-03 3.161610994365e-05 1.415530876438e+00
3.640000000000e+02 -5.413858333727e-03 3.121811805235e-05 1.421495843410e+00
3.642500000000e+02 -5.316154070137e-03 3.089199749748e-05 1.429121330121e+00
3.645000000000e+02 -5.268398259497e-03 3.064578617626e-05 1.438401330457e+00
3.647500000000e+02 -5.272987250162e-03 3.048698253930e-05 1.449327526707e+00
3.650000000000e+02 -5.331603353321e-03 3.042238006201e-05 1.461888892421e+00
3.652500000000e+02 -5.445166410224e-03 3.045790873549e-05 1.476071292372e+00
3.655000000000e+02 -5.613796206514e-03 3.059848909856e-05 1.491857095308e+00
3.657500000000e+02 -5.836786759194e-03 3.084790382912e-05 1.509224808585e+00
3.660000000000e+02 -6.112593532809e-03 3.120868894896e-05 1.528148746253e+00
3.662500000000e+02 -6.438834928288e-03 3.168205180759e-05 1.548598744835e+00
3.665000000000e+02 -6.812308383191e-03 3.226781438612e-05 1.570539934378e+00
3.667500000000e+02 -7.229021862072e-03 3.296438775413e-05 1.593932576767e+00
3.670000000000e+02 -7.684240707895e-03 3.376877627875e-05 1.618731977987e+00
3.672500000000e+02 -8.172549802756e-03 3.467661351453e-05 1.644888480878e+00
3.675000000000e+02 -8.687930381174e-03 3.568222929512e-05 1.672347542404e+00
3.677500000000e+02 -9.223850758790e-03 3.677874498512e-05 1.701049897261e+00
3.680000000000e+02 -9.773369306458e-03 3.795819509209e-05 1.730931807006e+00
3.682500000000e+02 -1.032924836123e-02 3.921167107349e-05 1.761925393168e+00
3.685000000000e+02 -1.088407636217e-02 4.052948235972e-05 1.793959048669e+00
3.687500000000e+02 -1.143039648668e-02 4.190133067883e-05 1.826957922973e+00
3.690000000000e+02 -1.196083817381e-02 4.331649091019e-05 1.860844471089e+00
3.692500000000e+02 -1.246824965091e-02 4.476399526185e-05 1.895539059750e+00
3.695000000000e+02 -1.294582730140e-02 4.623281292770e-05 1.930960617875e+00
3.697500000000e+02 -1.338724021297e-02 4.771202415821e-05 1.967027323836e+00
3.700000000000e+02 -1.378674564634e-02 4.919098112643e-05 2.003657314904e+00
3.702500000000e+02 -1.413929425846e-02 5.065945580915e-05 2.040769411660e+00
3.705000000000e+02 -1.444062151534e-02 5.210777081843e-05 2.078283843483e+00
3.707500000000e+02 -1.468732371825e-02 5.352690996310e-05 2.116122965934e+00
3.710000000000e+02 -1.487691757425e-02 5.490861280757e-05 2.154211962261e+00
3.712500000000e+02 -1.500788065891e-02 5.624544508087e-05 2.192479515662e+00
3.715000000000e+02 -1.507967390294e-02 5.753084412177e-05 2.230858449572e+00
3.717500000000e+02 -1.509274410610e-02 5.875917515513e-05 2.269286322316e+00
3.720000000000e+02 -1.504850834353e-02 5.992573202410e-05 2.307705975212e+00
3.722500000000e+02 -1.494931975463e-02 6.102674050121e-05 2.346066022854e+00
3.725000000000e+02 -1.479841643716e-02 6.205931566103e-05 2.384321281816e+00
3.727500000000e+02 -1.459985525341e-02 6.302144624051e-05 2.422433134638e+00
3.730000000000e+02 -1.435843168372e-02 6.391195702588e-05 2.460369820874e+00
3.732500000000e+02 -1.407958798293e-02 6.473045099936e-05 2.498106653216e+00
3.735000000000e+02 -1.376931172823e-02 6.547724861250e-05 2.535626157558e+00
3.737500000000e+02 -1.343402644462e-02 6.615332169532e-05 2.572918130755e+00
3.740000000000e+02 -1.308047668008e-02 6.676022264557e-05 2.609979616375e+00
3.742500000000e+02 -1.271560952015e-02 6.730001731625e-05 2.646814800701e+00
3.745000000000e+02 -1.234645467259e-02 6.777521274356e-05 2.683434823101e+00
3.747500000000e+02 -1.198000494738e-02 6.818868501637e-05 2.719857511310e+00
3.750000000000e+02 -1.162309946796e-02 6.854361317413e-05 2.756107037148e+00
3.752500000000e+02 -1.128231128745e-02 6.884341566230e-05 2.792213502904e+00
3.755000000000e+02 -1.096384164458e-02 6.909169379185e-05 2.828212460726e+00
3.757500000000e+02 -1.067342204638e-02 6.929217931426e-05 2.864144377146e+00
3.760000000000e+02 -1.041622652966e-02 6.944869256859e-05 2.900054045761e+00
3.762500000000e+02 -1.019679497394e-02 6.956510911668e-05 2.935989961833e+00
3.765000000000e+02 -1.001896924302e-02 6.964533766485e-05 2.972003665896e+00
3.767500000000e+02 -9.885842451113e-03 6.969330811094e-05 3.008149070603e+00
3.770000000000e+02 -9.799722902497e-03 6.971297097758e-05 3.044481776848e+00
3.772500000000e+02 -9.762112821072e-03 6.970830578892e-05 3.081058391431e+00
3.775000000000e+02 -9.773701759479e-03 6.968334360957e-05 3.117935857964e+00
3.777500000000e+02 -9.834375528663e-03 6.964219733036e-05 3.155170805178e+00
3.780000000000e+02 -9.943239471305e-03 6.958909691540e-05 3.192818924168e+00
3.782500000000e+02 -1.009865585711e-02 6.952842926586e-05 3.230934379080e+00
3.785000000000e+02 -1.029829393807e-02 6.946478173800e-05 3.269569258340e+00
3.787500000000e+02 -1.053919222989e-02 6.940298006519e-05 3.308773068073e+00
3.790000000000e+02 -1.081783086826e-02 6.934812201531e-05 3.348592272173e+00
3.792500000000e+02 -1.113021257909e-02 6.930559696477e-05 3.389069880037e+00
3.795000000000e+02 -1.147195036055e-02 6.928110360027e-05 3.430245082912e+00
3.797500000000e+02 -1.183836008876e-02 6.928064388664e-05 3.472152937994e+00
3.800000000000e+02 -1.222455572950e-02 6.931050313355e-05 3.514824100498e+00
3.802500000000e+02 -1.262554508638e-02 6.937720925848e-05 3.558284601785e+00
3.805000000000e+02 -1.303632370855e-02 6.948747173552e-05 3.602555673349e+00
3.807500000000e+02 -1.345196540373e-02 6.964810102122e-05 3.647653612464e+00
3.810000000000e+02 -1.386770669833e-02 6.986590909136e-05 3.693589690713e+00
3.812500000000e+02 -1.427902358376e-02 7.014759082641e-05 3.740370102918e+00
3.815000000000e+02 -1.468169955473e-02 7.049959143574e-05 3.787995951863e+00
3.817500000000e+02 -1.507188218982e-02 7.092796577121e-05 3.836463273694e+00
3.820000000000e+02 -1.544612891881e-02 7.143822988037e-05 3.885763094728e+00
3.822500000000e+02 -1.580143939646e-02 7.203520801793e-05 3.935881527691e+00
3.825000000000e+02 -1.613527602057e-02 7.272288525431e-05 3.986799897060e+00
3.827500000000e+02 -1.644557112809e-02 7.350426644515e-05 4.038494900659e+00
3.830000000000e+02 -1.673072197345e-02 7.438124868664e-05 4.090938803880e+00
3.832500000000e+02 -1.698957484838e-02 7.535450959553e-05 4.144099661433e+00
3.835000000000e+02 -1.722139809639e-02 7.642341500955e-05 4.197941575834e+00
3.837500000000e+02 -1.742584717689e-02 7.758595265633e-05 4.252424978421e+00
3.840000000000e+02 -1.760292167456e-02 7.883868915667e-05 4.307506945762e+00
3.842500000000e+02 -1.775291765647e-02 8.017675722047e-05 4.363141534870e+00
3.845000000000e+02 -1.787637563640e-02 8.159386729975e-05 4.419280150632e+00
3.847500000000e+02 -1.797402735794e-02 8.308234969540e-05 4.475871927509e+00
3.850000000000e+02 -1.804674195106e-02 8.463321871632e-05 4.532864135556e+00
3.852500000000e+02 -1.809547356121e-02 8.623625788440e-05 4.590202602041e+00
3.855000000000e+02 -1.812121208878e-02 8.788013256650e-05 4.647832140525e+00
3.857500000000e+02 -1.812493771424e-02 8.955251558820e-05 4.705696992658e+00
3.860000000000e+02 -1.810758065722e-02 9.124022722901e-05 4.763741273172e+00
3.862500000000e+02 -1.806998713540e-02 9.292938651098e-05 4.821909409001e+00
3.865000000000e+02 -1.801289188440e-02 9.460556456614e-05 4.880146579556e+00
3.867500000000e+02 -1.793689813397e-02 9.625394816440e-05 4.938399138570e+00
3.870000000000e+02 -1.784246521394e-02 9.785950684665e-05 4.996615027132e+00
3.872500000000e+02 -1.772990409368e-02 9.940715267218e-05 5.054744159326e+00
3.875000000000e+02 -1.759938096688e-02 1.008818952497e-04 5.112738787216e+00
3.877500000000e+02 -1.745092881422e-02 1.022689976692e-04 5.170553834503e+00
3.880000000000e+02 -1.728446639227e-02 1.035541257111e-04 5.228147194841e+00
3.882500000000e+02 -1.709982461481e-02 1.047234907637e-04 5.285479995308e+00
3.885000000000e+02 -1.689677933594e-02 1.057639767210e-04 5.342516818601e+00
3.887500000000e+02 -1.667509002258e-02 1.066632662260e-04 5.399225882458e+00
3.890000000000e+02 -1.643454279747e-02 1.074100054689e-04 5.455579175147e+00
3.892500000000e+02 -1.617499736425e-02 1.079939571525e-04 5.511552544879e+00
3.895000000000e+02 -1.589643579860e-02 1.084060322567e-04 5.567125743493e+00
3.897500000000e+02 -1.559901249072e-02 1.086384356517e-04 5.622282423517e+00
3.900000000000e+02 -1.528310317687e-02 1.086848237674e-04 5.677010090095e+00
3.902500000000e+02 -1.494935215531e-02 1.085402720917e-04 5.731300006763e+00
3.905000000000e+02 -1.459871518034e-02 1.082015155900e-04 5.785147063091e+00
3.907500000000e+02 -1.423249752012e-02 1.076670527033e-04 5.838549598268e+00
3.910000000000e+02 -1.385238526274e-02 1.069371778072e-04 5.891509190654e+00
3.912500000000e+02 -1.346046850308e-02 1.060141112048e-04 5.944030410034e+00
3.915000000000e+02 -1.305925572429e-02 1.049020732580e-04 5.996120546172e+00
3.917500000000e+02 -1.265167832036e-02 1.036073482719e-04 6.047789305719e+00
3.920000000000e+02 -1.224108442303e-02 1.021383361678e-04 6.099048490717e+00
3.922500000000e+02 -1.183122169635e-02 1.005055875250e-04 6.149911657008e+00
3.925000000000e+02 -1.142620894173e-02 9.872181770537e-05 6.200393766509e+00
3.927500000000e+02 -1.103049649610e-02 9.680189596264e-05 6.250510825843e+00
3.930000000000e+02 -1.064881604588e-02 9.476280571957e-05 6.300279526108e+00
3.932500000000e+02 -1.028612038945e-02 9.262357619366e-05 6.349716880147e+00
3.935000000000e+02 -9.947514553144e-03 9.040517799258e-05 6.398839873459e+00
3.937500000000e+02 -9.638178981965e-03 8.813038087663e-05 6.447665118266e+00
3.940000000000e+02 -9.363286615246e-03 8.582357412282e-05 6.496208525287e+00
3.942500000000e+02 -9.127914930287e-03 8.351054533137e-05 6.544484988714e+00
3.945000000000e+02 -8.936955272070e-03 8.121822003429e-05 6.592508097341e+00
3.947500000000e+02 -8.795020115835e-03 7.897436078472e-05 6.640289860247e+00
3.950000000000e+02 -8.706350458898e-03 7.680722921122e-05 6.687840459268e+00
3.952500000000e+02 -8.674724548671e-03 7.474521304104e-05 6.735168025374e+00
3.955000000000e+02 -8.703369183526e-03 7.281642404333e-05 6.782278436804e+00
3.957500000000e+02 -8.794875409682e-03 7.104827167678e-05 6.829175149507e+00
3.960000000000e+02 -8.951119039660e-03 6.946701356622e-05 6.875859044049e+00
3.962500000000e+02 -9.173188094195e-03 6.809733342214e-05 6.922328306857e+00
3.965000000000e+02 -9.461317630646e-03 6.696187502572e-05 6.968578331634e+00
3.967500000000e+02 -9.814833691293e-03 6.608079336823e-05 7.014601647048e+00
3.970000000000e+02 -1.023210755605e-02 6.547135428348e-05 7.060387874968e+00
3.972500000000e+02 -1.071052156162e-02 6.514756848128e-05 7.105923708592e+00
3.975000000000e+02 -1.124644794699e-02 6.511982335711e-05 7.151192923084e+00
3.977500000000e+02 -1.183524219869e-02 6.539460600369e-05 7.196176409432e+00
3.980000000000e+02 -1.247125238317e-02 6.597427165420e-05 7.240852236052e+00
3.982500000000e+02 -1.314784539676e-02 6.685688332711e-05 7.285195740585e+00
3.985000000000e+02 -1.385745200728e-02 6.803611665676e-05 7.329179645874e+00
3.987500000000e+02 -1.459163072018e-02 6.950124302946e-05 7.372774206732e+00
3.990000000000e+02 -1.534115207454e-02 7.123718722912e-05 7.415947381547e+00
3.992500000000e+02 -1.609610238217e-02 7.322467944451e-05 7.458665032241e+00
3.995000000000e+02 -1.684600749737e-02 7.544046828084e-05 7.500891148504e+00
3.997500000000e+02 -1.757997537576e-02 7.785759817136e-05 7.542588095819e+00
4.000000000000e+02 -1.828685544839e-02 8.044575931626e-05 7.583716885668e+00
4.002500000000e+02 -1.895541362900e-02 8.317169958172e-05 7.624237464122e+00
4.005000000000e+02 -1.957451896870e-02 8.599966640757e-05 7.664109016425e+00
4.007500000000e+02 -2.013333953366e-02 8.889191916836e-05 7.703290284227e+00
4.010000000000e+02 -2.062154318405e-02 9.180924865190e-05 7.741739891682e+00
4.012500000000e+02 -2.102949867725e-02 9.471153252755e-05 7.779416675104e+00
4.015000000000e+02 -2.134847307649e-02 9.755829758118e-05 7.816280014645e+00
4.017500000000e+02 -2.157082020443e-02 1.003092305248e-04 7.852290159880e+00
4.020000000000e+02 -2.169015556541e-02 1.029248503690e-04 7.887408548558e+00
4.022500000000e+02 -2.170151272733e-02 1.053670277331e-04 7.921598112695e+00
4.025000000000e+02 -2.160147697265e-02 1.075994657354e-04 7.954823567329e+00
4.027500000000e+02 -2.138829248974e-02 1.095882234126e-04 7.987051680189e+00
4.030000000000e+02 -2.106193950610e-02 1.113022324800e-04 8.018251517752e+00
4.032500000000e+02 -2.062417857594e-02 1.127136034434e-04 8.048394662350e+00
4.035000000000e+02 -2.007856029083e-02 1.137980774063e-04 8.077455400970e+00
4.037500000000e+02 -1.943039935406e-02 1.145354184678e-04 8.105410881822e+00
4.040000000000e+02 -1.868671280191e-02 1.149096882039e-04 8.132241233457e+00
4.042500000000e+02 -1.785612303756e-02 1.149094896561e-04 8.157929649098e+00
4.045000000000e+02 -1.694872737179e-02 1.145281661856e-04 8.182462432123e+00
4.047500000000e+02 -1.597593657648e-02 1.137639467678e-04 8.205828998528e+00
4.050000000000e+02 -1.495028548431e-02 1.126200501816e-04 8.228021843012e+00
4.052500000000e+02 -1.388521999691e-02 1.111047267620e-04 8.249036458451e+00
4.055000000000e+02 -1.279486464103e-02 1.092312221163e-04 8.268871218009e+00
4.057500000000e+02 -1.169377594462e-02 1.070176862882e-04 8.287527214656e+00
4.060000000000e+02 -1.059668681746e-02 1.044870443628e-04 8.305008064206e+00
4.062500000000e+02 -9.518247777885e-03 1.016667864250e-04 8.321319667647e+00
4.065000000000e+02 -8.472770299705e-03 9.858869258272e-05 8.336469944305e+00
4.067500000000e+02 -7.473978055409e-03 9.528849325829e-05 8.350468533531e+00
4.070000000000e+02 -6.534771231512e-03 9.180546430898e-05 8.363326471811e+00
4.072500000000e+02 -5.667008780208e-03 8.818195864513e-05 8.375055852795e+00
4.075000000000e+02 -4.881312978541e-03 8.446287672526e-05 8.385669470427e+00
4.077500000000e+02 -4.186899901556e-03 8.069508097364e-05 8.395180459443e+00
4.080000000000e+02 -3.591438893108e-03 7.692675989251e-05 8.403601937034e+00
4.082500000000e+02 -3.100943064493e-03 7.320675070360e-05 8.410946648499e+00
4.085000000000e+02 -2.719692353724e-03 6.958382649014e-05 8.417226632812e+00
4.087500000000e+02 -2.450189668615e-03 6.610596256737e-05 8.422452908630e+00
4.090000000000e+02 -2.293149985621e-03 6.281959246998e-05 8.426635189356e+00
4.092500000000e+02 -2.247521916373e-03 5.976886171408e-05 8.429781636201e+00
4.095000000000e+02 -2.310539792237e-03 5.699490335287e-05 8.431898647196e+00
4.097500000000e+02 -2.477805138931e-03 5.453514748566e-05 8.432990696493e+00
4.100000000000e+02 -2.743394767672e-03 5.242267725619e-05 8.433060220115e+00
4.102500000000e+02 -3.099993430764e-03 5.068564057842e-05 8.432107556566e+00
4.105000000000e+02 -3.539047020395e-03 4.934674005636e-05 8.430130934693e+00
4.107500000000e+02 -4.050934558307e-03 4.842281500037e-05 8.427126520315e+00
4.110000000000e+02 -4.625155087991e-03 4.792452337382e-05 8.423088514957e+00
4.112500000000e+02 -5.250525082779e-03 4.785613277075e-05 8.418009299380e+00
4.115000000000e+02 -5.915385066569e-03 4.821542554354e-05 8.411879632337e+00
4.117500000000e+02 -6.607809073228e-03 4.899371591208e-05 8.404688883346e+00
4.120000000000e+02 -7.315816247469e-03 5.017604709917e-05 8.396425311500e+00
4.122500000000e+02 -8.027578158506e-03 5.174147104559e-05 8.387076368031e+00
4.125000000000e+02 -8.731620423509e-03 5.366340357288e-05 8.376629028921e+00
4.127500000000e+02 -9.417014282126e-03 5.591011578501e-05 8.365070145136e+00
4.130000000000e+02 -1.007355381257e-02 5.844532793514e-05 8.352386798673e+00
4.132500000000e+02 -1.069191767983e-02 6.122890981741e-05 8.338566668449e+00
4.135000000000e+02 -1.126380985770e-02 6.421763321612e-05 8.323598384236e+00
4.137500000000e+02 -1.178207913763e-02 6.736597882553e-05 8.307471876190e+00
4.140000000000e+02 -1.224081280241e-02 7.062694294602e-05 8.290178698608e+00
4.142500000000e+02 -1.263540468242e-02 7.395284547521e-05 8.271712336177e+00
4.145000000000e+02 -1.296259441535e-02 7.729621652616e-05 8.252068473608e+00
4.147500000000e+02 -1.322047849202e-02 8.061060948741e-05 8.231245234948e+00
4.150000000000e+02 -1.340849227728e-02 8.385136396699e-05 8.209243384387e+00
4.152500000000e+02 -1.352736347792e-02 8.697632226648e-05 8.186066482557e+00
4.155000000000e+02 -1.357903871595e-02 8.994647845678e-05 8.161721003390e+00
4.157500000000e+02 -1.356658469481e-02 9.272654776069e-05 8.136216406962e+00
4.160000000000e+02 -1.349406669798e-02 9.528544668483e-05 8.109565164483e+00
4.162500000000e+02 -1.336640748562e-02 9.759667702494e-05 8.081782745625e+00
4.165000000000e+02 -1.318923072231e-02 9.963861159645e-05 8.052887557455e+00
4.167500000000e+02 -1.296869245591e-02 1.013946770495e-04 8.022900850028e+00
4.170000000000e+02 -1.271130615246e-02 1.028534324252e-04 7.991846578550e+00
4.172500000000e+02 -1.242376511733e-02 1.040085430759e-04 7.959751235822e+00
4.175000000000e+02 -1.211276727168e-02 1.048586459813e-04 7.926643655104e+00
4.177500000000e+02 -1.178484731779e-02 1.054072904230e-04 7.892554782876e+00
4.180000000000e+02 -1.144621977645e-02 1.056625375774e-04 7.857517434452e+00
4.182500000000e+02 -1.110263715020e-02 1.056366156194e-04 7.821566033979e+00
4.185000000000e+02 -1.075926710516e-02 1.053454934428e-04 7.784736338226e+00
4.187500000000e+02 -1.042059008299e-02 1.048083894062e-04 7.747065158800e+00
4.190000000000e+02 -1.009032048661e-02 1.040473356292e-04 7.708590079281e+00
4.192500000000e+02 -9.771352125498e-03 1.030866087813e-04 7.669349179076e+00
4.195000000000e+02 -9.465728918273e-03 1.019521936970e-04 7.629380758079e+00
4.197500000000e+02 -9.174640198506e-03 1.006712386999e-04 7.588723077205e+00
4.200000000000e+02 -8.898440356596e-03 9.927145668701e-05 7.547414112878e+00
4.202500000000e+02 -8.636691108189e-03 9.778061366236e-05 7.505491321914e+00
4.205000000000e+02 -8.388224198247e-03 9.622605335591e-05 7.462991431131e+00
4.207500000000e+02 -8.151222251785e-03 9.463421336522e-05 7.419950246538e+00
4.210000000000e+02 -7.923314133382e-03 9.303019240625e-05 7.376402478360e+00
4.212500000000e+02 -7.701682303071e-03 9.143736901396e-05 7.332381593589e+00
4.215000000000e+02 -7.483178183423e-03 8.987707758062e-05 7.287919686431e+00
4.217500000000e+02 -7.264442426406e-03 8.836833695258e-05 7.243047370646e+00
4.220000000000e+02 -7.042026403283e-03 8.692761449156e-05 7.197793690320e+00
4.222500000000e+02 -6.812512494764e-03 8.556869670559e-05 7.152186053051e+00
4.225000000000e+02 -6.572628107671e-03 8.430258833003e-05 7.106250173467e+00
4.227500000000e+02 -6.319353073619e-03 8.313747435595e-05 7.060010038907e+00
4.230000000000e+02 -6.050016361495e-03 8.207873793345e-05 7.013487886136e+00
4.232500000000e+02 -5.762380507423e-03 8.112903061661e-05 6.966704190009e+00
4.235000000000e+02 -5.454713084871e-03 8.028839304425e-05 6.919677666217e+00
4.237500000000e+02 -5.125841955228e-03 7.955442465030e-05 6.872425276720e+00
4.240000000000e+02 -4.775196653226e-03 7.892247831592e-05 6.824962248388e+00
4.242500000000e+02 -4.402833691540e-03 7.838592919110e-05 6.777302094741e+00
4.245000000000e+02 -4.009446771249e-03 7.793641407960e-05 6.729456642418e+00
4.247500000000e+02 -3.596362565223e-03 7.756412714441e-05 6.681436060678e+00
4.250000000000e+02 -3.165522892126e-03 7.725813690007e-05 6.633248892997e+00
4.252500000000e+02 -2.719455196429e-03 7.700669818350e-05 6.584902092579e+00
4.255000000000e+02 -2.261230403520e-03 7.679755892415e-05 6.536401053336e+00
4.257500000000e+02 -1.794412630339e-03 7.661836527967e-05 6.487749646262e+00
4.260000000000e+02 -1.323000428545e-03 7.645690910102e-05 6.438950256193e+00
4.262500000000e+02 -8.513600921957e-04 7.630145927620e-05 6.390003813989e+00
4.265000000000e+02 -3.841544282582e-04 7.614100263356e-05 6.340909834332e+00
4.267500000000e+02 7.373301684044e-05 7.596549234445e-05 6.291666454832e+00
4.270000000000e+02 5.172776515063e-04 7.576612426974e-05 6.242270472086e+00
4.272500000000e+02 9.413946466764e-04 7.553554479270e-05 6.192717387908e+00
4.275000000000e+02 1.341022235723e-03 7.526800116631e-05 6.143001452838e+00
4.277500000000e+02 1.711205101480e-03 7.495944142122e-05 6.093115719505e+00
4.280000000000e+02 2.047177973816e-03 7.460760915226e-05 6.043052102294e+00
4.282500000000e+02 2.344449028414e-03 7.421203081978e-05 5.992801442484e+00
4.285000000000e+02 2.598881563987e-03 7.377401701336e-05 5.942353587622e+00
4.287500000000e+02 2.806774348786e-03 7.329662119374e-05 5.891697479033e+00
4.290000000000e+02 2.964939278395e-03 7.278452112813e-05 5.840821255031e+00
4.292500000000e+02 3.070775821358e-03 7.224386526422e-05 5.789712368555e+00
4.295000000000e+02 3.122341398965e-03 7.168208301223e-05 5.738357719701e+00
4.297500000000e+02 3.118416378323e-03 7.110766103371e-05 5.686743806501e+00
4.300000000000e+02 3.058562535439e-03 7.052989219222e-05 5.634856892263e+00
4.302500000000e+02 2.943174037658e-03 6.995860426759e-05 5.582683191466e+00
4.305000000000e+02 2.773518734097e-03 6.940387000282e-05 5.530209072658e+00
4.307500000000e+02 2.551768513874e-03 6.887573166267e-05 5.477421277416e+00
4.310000000000e+02 2.281017815494e-03 6.838390076475e-05 5.424307157877e+00
4.312500000000e+02 1.965287043570e-03 6.793747933645e-05 5.370854923472e+00
4.315000000000e+02 1.609511629598e-03 6.754470104706e-05 5.317053905422e+00
4.317500000000e+02 1.219513631819e-03 6.721269461224e-05 5.262894826344e+00
4.320000000000e+02 8.019553485250e-04 6.694728441822e-05 5.208370076279e+00
4.322500000000e+02 3.642754584299e-04 6.675282241855e-05 5.153473995547e+00
4.325000000000e+02 -8.539462533436e-05 6.663206181723e-05 5.098203152598e+00
4.327500000000e+02 -5.383333811100e-04 6.658607267040e-05 5.042556616038e+00
4.330000000000e+02 -9.853487108506e-04 6.661420017182e-05 4.986536221268e+00
4.332500000000e+02 -1.416915763843e-03 6.671406584799e-05 4.930146816869e+00
4.335000000000e+02 -1.823329049080e-03 6.688160748231e-05 4.873396493978e+00
4.337500000000e+02 -2.194868200848e-03 6.711115664898e-05 4.816296786447e+00
4.340000000000e+02 -2.521971291378e-03 6.739554482751e-05 4.758862846845e+00
4.342500000000e+02 -2.795415471362e-03 6.772623784274e-05 4.701113580959e+00
4.345000000000e+02 -3.006499276517e-03 6.809347136660e-05 4.643071742231e+00
4.347500000000e+02 -3.147220702695e-03 6.848645554336e-05 4.584763987488e+00
4.350000000000e+02 -3.210449809183e-03 6.889356596168e-05 4.526220878379e+00
4.352500000000e+02 -3.190088986046e-03 6.930249346976e-05 4.467476835415e+00
4.355000000000e+02 -3.081219023316e-03 6.970039019158e-05 4.408570037010e+00
4.357500000000e+02 -2.880224451452e-03 7.007409696905e-05 4.349542268436e+00
4.360000000000e+02 -2.584897958952e-03 7.041031631572e-05 4.290438712883e+00
4.362500000000e+02 -2.194518848277e-03 7.069576885080e-05 4.231307692081e+00
4.365000000000e+02 -1.709903997439e-03 7.091734387482e-05 4.172200355553e+00
4.367500000000e+02 -1.133429519364e-03 7.106224304904e-05 4.113170323569e+00
4.370000000000e+02 -4.690225228489e-04 7.111811516089e-05 4.054273286489e+00
4.372500000000e+02 2.778792546206e-04 7.107317689906e-05 3.995566568568e+00
4.375000000000e+02 1.100397167425e-03 7.091632818745e-05 3.937108660095e+00
4.377500000000e+02 1.990311778961e-03 7.063726969583e-05 3.878958726785e+00
4.380000000000e+02 2.938190439936e-03 7.022661159056e-05 3.821176103912e+00
4.382500000000e+02 3.933541764447e-03 6.967598401314e-05 3.763819782586e+00
4.385000000000e+02 4.964991906364e-03 6.897815018742e-05 3.706947897216e+00
4.387500000000e+02 6.020480935448e-03 6.812712692345e-05 3.650617221922e+00
4.390000000000e+02 7.087474855683e-03 6.711830248252e-05 3.594882683280e+00
4.392500000000e+02 8.153188541328e-03 6.594856331427e-05 3.539796899300e+00
4.395000000000e+02 9.204816711033e-03 6.461642072164e-05 3.485409745634e+00
4.397500000000e+02 1.022976633476e-02 6.312213556489e-05 3.431767962184e+00
4.400000000000e+02 1.121588741832e-02 6.146784099095e-05 3.378914799883e+00
4.402500000000e+02 1.215169706248e-02 5.965765185742e-05 3.326889713297e+00
4.405000000000e+02 1.302659200656e-02 5.769775774012e-05 3.275728104705e+00
4.407500000000e+02 1.383104676613e-02 5.559649426745e-05 3.225461114031e+00
4.410000000000e+02 1.455679203053e-02 5.336438346978e-05 3.176115465146e+00
4.412500000000e+02 1.519697075730e-02 5.101413725986e-05 3.127713364368e+00
4.415000000000e+02 1.574626980609e-02 4.856061727718e-05 3.080272445810e+00
4.417500000000e+02 1.620102307382e-02 4.602075403742e-05 3.033805774490e+00
4.420000000000e+02 1.655928644116e-02 4.341340015918e-05 2.988321891170e+00
4.422500000000e+02 1.682088139963e-02 4.075913139306e-05 2.943824908857e+00
4.425000000000e+02 1.698740700486e-02 3.807998918390e-05 2.900314653135e+00
4.427500000000e+02 1.706222073071e-02 3.539917689127e-05 2.857786840623e+00
4.430000000000e+02 1.705038629504e-02 3.274069664891e-05 2.816233301608e+00
4.432500000000e+02 1.695859156384e-02 3.012894020127e-05 2.775642231912e+00
4.435000000000e+02 1.679503462162e-02 2.758824174223e-05 2.735998482892e+00
4.437500000000e+02 1.656928264633e-02 2.514240314366e-05 2.697283873811e+00
4.440000000000e+02 1.629210200161e-02 2.281420264805e-05 2.659477534256e+00
4.442500000000e+02 1.597526517253e-02 2.062489602087e-05 2.622556262020e+00
4.445000000000e+02 1.563133300654e-02 1.859372692109e-05 2.586494901132e+00
4.447500000000e+02 1.527341862235e-02 1.673753230100e-05 2.551266727743e+00
4.450000000000e+02 1.491493276848e-02 1.507027623496e-05 2.516843844808e+00
4.452500000000e+02 1.456931561600e-02 1.360272247741e-05 2.483197576964e+00
4.455000000000e+02 1.424976100294e-02 1.234212220710e-05 2.450298862685e+00
4.457500000000e+02 1.396893503833e-02 1.129204029990e-05 2.418118638525e+00
4.460000000000e+02 1.373869903351e-02 1.045226944643e-05 2.386628212174e+00
4.462500000000e+02 1.356983944637e-02 9.818819316831e-06 2.355799619277e+00
4.465000000000e+02 1.347181245418e-02 9.384016053215e-06 2.325605959136e+00
4.467500000000e+02 1.345250958935e-02 9.136706098922e-06 2.296021709253e+00
4.470000000000e+02 1.351804946585e-02 9.062559648082e-06 2.267023013734e+00
4.472500000000e+02 1.367260062061e-02 9.144465436595e-06 2.238587941872e+00
4.475000000000e+02 1.391824085089e-02 9.363006016311e-06 2.210696714426e+00
4.477500000000e+02 1.425485832008e-02 9.696997781139e-06 2.183331903160e+00
4.480000000000e+02 1.468009634482e-02 1.012408554216e-05 2.156478592821e+00
4.482500000000e+02 1.518934592461e-02 1.062135926361e-05 2.130124509542e+00
4.485000000000e+02 1.577578893108e-02 1.116598489906e-05 2.104260123096e+00
4.487500000000e+02 1.643049164234e-02 1.173582294189e-05 2.078878712585e+00
4.490000000000e+02 1.714254977805e-02 1.231001573079e-05 2.053976402893e+00
4.492500000000e+02 1.789928500728e-02 1.286952405610e-05 2.029552181513e+00
4.495000000000e+02 1.868648945030e-02 1.339759527760e-05 2.005607886078e+00
4.497500000000e+02 1.948871573145e-02 1.388014663981e-05 1.982148171910e+00
4.500000000000e+02 2.028960922900e-02 1.430605668187e-05 1.959180471628e+00
4.502500000000e+02 2.107227435704e-02 1.466734927755e-05 1.936714931250e+00
4.505000000000e+02 2.181967109665e-02 1.495927391329e-05 1.914764349476e+00
4.507500000000e+02 2.251503107186e-02 1.518027224837e-05 1.893344104321e+00
4.510000000000e+02 2.314228495239e-02 1.533183925287e-05 1.872472077856e+00
4.512500000000e+02 2.368649255103e-02 1.541828862978e-05 1.852168587946e+00
4.515000000000e+02 2.413426219954e-02 1.544642405185e-05 1.832456314176e+00
4.517500000000e+02 2.447415030594e-02 1.542513327060e-05 1.813360230581e+00
4.520000000000e+02 2.469702784775e-02 1.536492034523e-05 1.794907536523e+00
4.522500000000e+02 2.479640526511e-02 1.527738768184e-05 1.777127594912e+00
4.525000000000e+02 2.476870179993e-02 1.517469114359e-05 1.760051863161e+00
4.527500000000e+02 2.461345074599e-02 1.506898282774e-05 1.743713820522e+00
4.530000000000e+02 2.433343390068e-02 1.497185556118e-05 1.728148892368e+00
4.532500000000e+02 2.393473488198e-02 1.489381341763e-05 1.713394357382e+00
4.535000000000e+02 2.342670816795e-02 1.484377820060e-05 1.699489239143e+00
4.537500000000e+02 2.282186300736e-02 1.482864486130e-05 1.686474180493e+00
4.540000000000e+02 2.213565872858e-02 1.485290163886e-05 1.674391288608e+00
4.542500000000e+02 2.138621709160e-02 1.491832077166e-05 1.663283953722e+00
4.545000000000e+02 2.059395500820e-02 1.502372993756e-05 1.653196634466e+00
4.547500000000e+02 1.978114819865e-02 1.516486417164e-05 1.644174612115e+00
4.550000000000e+02 1.897143306801e-02 1.533430799064e-05 1.636263707868e+00
4.552500000000e+02 1.818926100016e-02 1.552152414658e-05 1.629509966764e+00
4.555000000000e+02 1.745932034097e-02 1.571296682798e-05 1.623959310866e+00
4.557500000000e+02 1.680593935092e-02 1.589228001039e-05 1.619657162122e+00
4.560000000000e+02 1.625248800849e-02 1.604057419777e-05 1.616648041786e+00
4.562500000000e+02 1.582079595507e-02 1.613677684043e-05 1.614975152235e+00
4.565000000000e+02 1.553060078842e-02 1.615805125654e-05 1.614679947083e+00
4.567500000000e+02 1.539904449432e-02 1.608027798652e-05 1.615801698711e+00
4.570000000000e+02 1.544023011346e-02 1.587859101132e-05 1.618377070942e+00
4.572500000000e+02 1.566485163411e-02 1.552796133863e-05 1.622439706561e+00
4.575000000000e+02 1.607990702270e-02 1.500382281888e-05 1.628019836882e+00
4.577500000000e+02 1.668850108057e-02 1.428272531673e-05 1.635143924246e+00
4.580000000000e+02 1.748974314822e-02 1.334301365619e-05 1.643834341879e+00
4.582500000000e+02 1.847874131814e-02 1.216550987973e-05 1.654109102261e+00
4.585000000000e+02 1.964669174530e-02 1.073419724879e-05 1.665981634694e+00
4.587500000000e+02 2.098106006438e-02 9.036878140772e-06 1.679460622648e+00
4.590000000000e+02 2.246584751327e-02 7.065803323159e-06 1.694549897260e+00
4.592500000000e+02 2.408193500389e-02 4.818238370813e-06 1.711248396495e+00
4.595000000000e+02 2.580749296101e-02 2.296965458337e-06 1.729550181919e+00
4.597500000000e+02 2.761844746102e-02 -4.893160134023e-07 1.749444521177e+00
4.600000000000e+02 2.948898770675e-02 -3.525691512879e-06 1.770916024606e+00
4.602500000000e+02 3.139210341437e-02 -6.790869263917e-06 1.793944840358e+00
4.605000000000e+02 3.330013774311e-02 -1.025715703196e-05 1.818506900939e+00
4.607500000000e+02 3.518534172320e-02 -1.389059162069e-05 1.844574211888e+00
4.610000000000e+02 3.702041898843e-02 -1.765124730291e-05 1.872115186627e+00
4.612500000000e+02 3.877904699314e-02 -2.149367622423e-05 1.901095009296e+00
4.615000000000e+02 4.043636511240e-02 -2.536754485427e-05 1.931476032556e+00
4.617500000000e+02 4.196941914174e-02 -2.921842128342e-05 1.963218190545e+00
4.620000000000e+02 4.335755422964e-02 -3.298869864765e-05 1.996279435028e+00
4.622500000000e+02 4.458274977325e-02 -3.661864286586e-05 2.030616174401e+00
4.625000000000e+02 4.562988991478e-02 -4.004754369305e-05 2.066183724918e+00
4.627500000000e+02 4.648696767294e-02 -4.321493657652e-05 2.102936753957e+00
4.630000000000e+02 4.714521878285e-02 -4.606186371689e-05 2.140829722780e+00
4.632500000000e+02 4.759918611238e-02 -4.853214219364e-05 2.179817315598e+00
4.635000000000e+02 4.784671402886e-02 -5.057360536381e-05 2.219854856099e+00
4.637500000000e+02 4.788887835674e-02 -5.213928087755e-05 2.260898698433e+00
4.640000000000e+02 4.772985223861e-02 -5.318847299518e-05 2.302906597953e+00
4.642500000000e+02 4.737671456513e-02 -5.368771882064e-05 2.345838052320e+00
4.645000000000e+02 4.683921055860e-02 -5.361159697639e-05 2.389654603171e+00
4.647500000000e+02 4.612946496492e-02 -5.294336528147e-05 2.434320107308e+00
4.650000000000e+02 4.526166453982e-02 -5.167543127599e-05 2.479800957177e+00
4.652500000000e+02 4.425171140951e-02 -4.980958554957e-05 2.526066260268e+00
4.655000000000e+02 4.311685906039e-02 -4.735701846217e-05 2.573087968758e+00
4.657500000000e+02 4.187534338021e-02 -4.433819348310e-05 2.620840951835e+00
4.660000000000e+02 4.054601197166e-02 -4.078249034203e-05 2.669303018558e+00
4.662500000000e+02 3.914796350327e-02 -3.672765370158e-05 2.718454885241e+00
4.665000000000e+02 3.770020813858e-02 -3.221906970385e-05 2.768280082644e+00
4.667500000000e+02 3.622135066516e-02 -2.730893289007e-05 2.818764814156e+00
4.670000000000e+02 3.472930784248e-02 -2.205523229390e-05 2.869897758507e+00
4.672500000000e+02 3.324106197869e-02 -1.652064494795e-05 2.921669826932e+00
4.675000000000e+02 3.177245878394e-02 -1.077137625638e-05 2.974073870556e+00
4.677500000000e+02 3.033804728975e-02 -4.875943825283e-06 3.027104353877e+00
4.680000000000e+02 2.895096665939e-02 1.096052416882e-06 3.080756992467e+00
4.682500000000e+02 2.762287724299e-02 7.075149432934e-06 3.135028367790e+00
4.685000000000e+02 2.636393573858e-02 1.299320616091e-05 3.189915518277e+00
4.687500000000e+02 2.518280851090e-02 1.878452214910e-05 3.245415527860e+00
4.690000000000e+02 2.408672068363e-02 2.438687237524e-05 3.301525104615e+00
4.692500000000e+02 2.308153365749e-02 2.974244022680e-05 3.358240171161e+00
4.695000000000e+02 2.217184520764e-02 3.479863126543e-05 3.415555465955e+00
4.697500000000e+02 2.136110543631e-02 3.950875119468e-05 3.473464168856e+00
4.700000000000e+02 2.065174024489e-02 4.383254779791e-05 3.531957550440e+00
4.702500000000e+02 2.004527694395e-02 4.773660027244e-05 3.591024660053e+00
4.705000000000e+02 1.954246549954e-02 5.119454850228e-05 3.650652053610e+00
4.707500000000e+02 1.914338788301e-02 5.418720329531e-05 3.710823561705e+00
4.710000000000e+02 1.884755394692e-02 5.670250424789e-05 3.771520109425e+00
4.712500000000e+02 1.865397951298e-02 5.873529534603e-05 3.832719585767e+00
4.715000000000e+02 1.856124218118e-02 6.028702878871e-05 3.894396760472e+00
4.717500000000e+02 1.856751941088e-02 6.136533176898e-05 3.956523258077e+00
4.720000000000e+02 1.867060334602e-02 6.198348982606e-05 4.019067577276e+00
4.722500000000e+02 1.886789919913e-02 6.215984196226e-05 4.081995163364e+00
4.725000000000e+02 1.915640778964e-02 6.191711800016e-05 4.145268527046e+00
4.727500000000e+02 1.953269383632e-02 6.128174574802e-05 4.208847405097e+00
4.730000000000e+02 1.999284846380e-02 6.028312623163e-05 4.272688964564e+00
4.732500000000e+02 2.053244580464e-02 5.895291969690e-05 4.336748041017e+00
4.735000000000e+02 2.114650047981e-02 5.732434950415e-05 4.400977409279e+00
4.737500000000e+02 2.182943033996e-02 5.543153621454e-05 4.465328082164e+00
4.740000000000e+02 2.257502687126e-02 5.330889331964e-05 4.529749630449e+00
4.742500000000e+02 2.337643807144e-02 5.099057868638e-05 4.594190520436e+00
4.745000000000e+02 2.422616633821e-02 4.851002842871e-05 4.658598464292e+00
4.747500000000e+02 2.511608295369e-02 4.589956394083e-05 4.722920776558e+00
4.750000000000e+02 2.603746247423e-02 4.319009895101e-05 4.787104735295e+00
4.752500000000e+02 2.698103638004e-02 4.041093367793e-05 4.851097940488e+00
4.755000000000e+02 2.793706656579e-02 3.758961245245e-05 4.914848665778e+00
4.757500000000e+02 2.889544055745e-02 3.475187386062e-05 4.978306204199e+00
4.760000000000e+02 2.984578298479e-02 3.192168586158e-05 5.041421195866e+00
4.762500000000e+02 3.077758788130e-02 2.912132822996e-05 5.104145945793e+00
4.765000000000e+02 3.168036249695e-02 2.637153275623e-05 5.166434716097e+00
4.767500000000e+02 3.254378747244e-02 2.369165496152e-05 5.228244004446e+00
4.770000000000e+02 3.335788195928e-02 2.109987890514e-05 5.289532791301e+00
4.772500000000e+02 3.411317800492e-02 1.861342444873e-05 5.350262770541e+00
4.775000000000e+02 3.480089148098e-02 1.624876330678e-05 5.410398544670e+00
4.777500000000e+02 3.541309295680e-02 1.402181228580e-05 5.469907801097e+00
4.780000000000e+02 3.594286695341e-02 1.194813335775e-05 5.528761453818e+00
4.782500000000e+02 3.638445732937e-02 1.004300881033e-05 5.586933755721e+00
4.785000000000e+02 3.673339560355e-02 8.321572195963e-06 5.644402387348e+00
4.787500000000e+02 3.698660330972e-02 6.798890719528e-06 5.701148510120e+00
4.790000000000e+02 3.714246626566e-02 5.489934801317e-06 5.757156789765e+00
4.792500000000e+02 3.720087812648e-02 4.409523741228e-06 5.812415397558e+00
4.795000000000e+02 3.716324651504e-02 3.572220982156e-06 5.866915976533e+00
4.797500000000e+02 3.703246162697e-02 2.992147759562e-06 5.920653580630e+00
4.800000000000e+02 3.681282726965e-02 2.682740161769e-06 5.973626595148e+00
4.802500000000e+02 3.650995090920e-02 2.656523036437e-06 6.025836621298e+00
4.805000000000e+02 3.613059807533e-02 2.924782881303e-06 6.077288350058e+00
4.807500000000e+02 3.568251096497e-02 3.497214380865e-06 6.127989407000e+00
4.810000000000e+02 3.517419684368e-02 4.381545918947e-06 6.177950179551e+00
4.812500000000e+02 3.461469229242e-02 5.583142879434e-06 6.227183634432e+00
4.815000000000e+02 3.401330835234e-02 7.104641229438e-06 6.275705114487e+00
4.817500000000e+02 3.337936531039e-02 8.945572753688e-06 6.323532128962e+00
4.820000000000e+02 3.272192453970e-02 1.110196978951e-05 6.370684131971e+00
4.822500000000e+02 3.204952689440e-02 1.356608874090e-05 6.417182300957e+00
4.825000000000e+02 3.136994505040e-02 1.632616427316e-05 6.463049306542e+00
4.827500000000e+02 3.068995913063e-02 1.936622072846e-05 6.508309083823e+00
4.830000000000e+02 3.001516373066e-02 2.266599865755e-05 6.552986605376e+00
4.832500000000e+02 2.934981327221e-02 2.620097414485e-05 6.597107655888e+00
4.835000000000e+02 2.869671349118e-02 2.994247847163e-05 6.640698615518e+00
4.837500000000e+02 2.805716306172e-02 3.385793078833e-05 6.683786246284e+00
4.840000000000e+02 2.743095014341e-02 3.791120521371e-05 6.726397488343e+00
4.842500000000e+02 2.681640710624e-02 4.206315961403e-05 6.768559266702e+00
4.845000000000e+02 2.621052240196e-02 4.627220940165e-05 6.810298306156e+00
4.847500000000e+02 2.560910896858e-02 5.049504791918e-05 6.851640959037e+00
4.850000000000e+02 2.500702622006e-02 5.468744659679e-05 6.892613043760e+00
4.852500000000e+02 2.439844803720e-02 5.880513433934e-05 6.933239695535e+00
4.855000000000e+02 2.377716956758e-02 6.280471944844e-05 6.973545230481e+00
4.857500000000e+02 2.313694324365e-02 6.664461988648e-05 7.013553020789e+00
4.860000000000e+02 2.247183038866e-02 7.028597803863e-05 7.053285383323e+00
4.862500000000e+02 2.177655617581e-02 7.369352510425e-05 7.092763482142e+00
4.865000000000e+02 2.104685403384e-02 7.683636160105e-05 7.132007240163e+00
4.867500000000e+02 2.027978392650e-02 7.968862592017e-05 7.171035265369e+00
4.870000000000e+02 1.947401144373e-02 8.223002665902e-05 7.209864790186e+00
4.872500000000e+02 1.863003423280e-02 8.444618931200e-05 7.248511616521e+00
4.875000000000e+02 1.775034419892e-02 8.632884421023e-05 7.286990079259e+00
4.877500000000e+02 1.683951639438e-02 8.787582225289e-05 7.325313011481e+00
4.880000000000e+02 1.590421799180e-02 8.909088428000e-05 7.363491727598e+00
4.882500000000e+02 1.495313333907e-02 8.998335450056e-05 7.401536005833e+00
4.885000000000e+02 1.399680540707e-02 9.056758737414e-05 7.439454087423e+00
4.887500000000e+02 1.304739533483e-02 9.086229408037e-05 7.477252671854e+00
4.890000000000e+02 1.211836811230e-02 9.088975495017e-05 7.514936926513e+00
4.892500000000e+02 1.122411262703e-02 9.067491581013e-05 7.552510492787e+00
4.895000000000e+02 1.037950892979e-02 9.024452797934e-05 7.589975494081e+00
4.897500000000e+02 9.599458495806e-03 8.962628109491e-05 7.627332546284e+00
4.900000000000e+02 8.898395028082e-03 8.884781077675e-05 7.664580767037e+00
4.902500000000e+02 8.289793579628e-03 8.793590284409e-05 7.701717774688e+00
4.905000000000e+02 7.785699422634e-03 8.691581183781e-05 7.738739688282e+00
4.907500000000e+02 7.396295546162e-03 8.581065521568e-05 7.775641120651e+00
4.910000000000e+02 7.129525941644e-03 8.464091752694e-05 7.812415156006e+00
4.912500000000e+02 6.990794307488e-03 8.342431353550e-05 7.849053329336e+00
4.915000000000e+02 6.982748104940e-03 8.217568172764e-05 7.885545584028e+00
4.917500000000e+02 7.105162172183e-03 8.090704222199e-05 7.921880230927e+00
4.920000000000e+02 7.354923030550e-03 7.962785198151e-05 7.958043885238e+00
4.922500000000e+02 7.726119218680e-03 7.834537777163e-05 7.994021404660e+00
4.925000000000e+02 8.210228419534e-03 7.706517068520e-05 8.029795807326e+00
4.927500000000e+02 8.796397394793e-03 7.579159026938e-05 8.065348192823e+00
4.930000000000e+02 9.471796301167e-03 7.452837053445e-05 8.100657646541e+00
4.932500000000e+02 1.022203489500e-02 7.327915971345e-05 8.135701147823e+00
4.935000000000e+02 1.103161952120e-02 7.204800243812e-05 8.170453476204e+00
4.937500000000e+02 1.188442863016e-02 7.083973836911e-05 8.204887114444e+00
4.940000000000e+02 1.276418869176e-02 6.966026268462e-05 8.238972163091e+00
4.942500000000e+02 1.365492835692e-02 6.851664144461e-05 8.272676263641e+00
4.945000000000e+02 1.454139076134e-02 6.741714123212e-05 8.305964530100e+00
4.947500000000e+02 1.540939053140e-02 6.637107873944e-05 8.338799502813e+00
4.950000000000e+02 1.624610112026e-02 6.538848740481e-05 8.371141121491e+00
4.952500000000e+02 1.704026262556e-02 6.447965777232e-05 8.402946719352e+00
4.955000000000e+02 1.778230822312e-02 6.365462449615e-05 8.434171048478e+00
4.957500000000e+02 1.846440611025e-02 6.292257795415e-05 8.464766330274e+00
4.960000000000e+02 1.908042362096e-02 6.229128465204e-05 8.494682340473e+00
4.962500000000e+02 1.962582006232e-02 6.176650739184e-05 8.523866522433e+00
4.965000000000e+02 2.009748097085e-02 6.135144906327e-05 8.552264134832e+00
4.967500000000e+02 2.049350782157e-02 6.104631851089e-05 8.579818429237e+00
4.970000000000e+02 2.081297944559e-02 6.084804243400e-05 8.606470856635e+00
4.972500000000e+02 2.105570302888e-02 6.075013144896e-05 8.632161302148e+00
4.975000000000e+02 2.122197095241e-02 6.074272680498e-05 8.656828342879e+00
4.977500000000e+02 2.131234027751e-02 6.081284792225e-05 8.680409527195e+00
4.980000000000e+02 2.132744817507e-02 6.094481669761e-05 8.702841668810e+00
4.982500000000e+02 2.126787555145e-02 6.112085815810e-05 8.724061157287e+00
4.985000000000e+02 2.113406508594e-02 6.132186248695e-05 8.744004275087e+00
4.987500000000e+02 2.092629805758e-02 6.152826979489e-05 8.762607518792e+00
4.990000000000e+02 2.064472973697e-02 6.172102833998e-05 8.779807927344e+00
4.992500000000e+02 2.028947778391e-02 6.188255111100e-05 8.795543405854e+00
4.995000000000e+02 1.986075629092e-02 6.199768382048e-05 8.809753045076e+00
4.997500000000e+02 1.935904400932e-02 6.205467630008e-05 8.822377443955e+00
5.000000000000e+02 1.878527358101e-02 6.204597988752e-05 8.833359015360e+00
5.002500000000e+02 1.814102700096e-02 6.196881812109e-05 8.842642296183e+00
5.005000000000e+02 1.742872251891e-02 6.182558966081e-05 8.850174242907e+00
5.007500000000e+02 1.665177926187e-02 6.162409483071e-05 8.855904516876e+00
5.010000000000e+02 1.581474530239e-02 6.137752134125e-05 8.859785770723e+00
5.012500000000e+02 1.492337994064e-02 6.110418938615e-05 8.861773916135e+00
5.015000000000e+02 1.398468185041e-02 6.082708585353e-05 8.861828379217e+00
5.017500000000e+02 1.300685638244e-02 6.057314611227e-05 8.859912354815e+00
5.020000000000e+02 1.199922277471e-02 6.037238582246e-05 8.855993036746e+00
5.022500000000e+02 1.097206213958e-02 6.025680208716e-05 8.850041830016e+00
5.025000000000e+02 9.936408499288e-03 6.025922583641e-05 8.842034558792e+00
5.027500000000e+02 8.903795416239e-03 6.041215022481e-05 8.831951632648e+00
5.030000000000e+02 7.885962051340e-03 6.074652633264e-05 8.819778210949e+00
5.032500000000e+02 6.894536808466e-03 6.129062002588e-05 8.805504320115e+00
5.035000000000e+02 5.940706540871e-03 6.206894220118e-05 8.789124955521e+00
5.037500000000e+02 5.034886897618e-03 6.310129842507e-05 8.770640152901e+00
5.040000000000e+02 4.186409970002e-03 6.440201581737e-05 8.750055012556e+00
5.042500000000e+02 3.403236761143e-03 6.597933217778e-05 8.727379710743e+00
5.045000000000e+02 2.691713037117e-03 6.783502317889e-05 8.702629454371e+00
5.047500000000e+02 2.056372058252e-03 6.996424168365e-05 8.675824423352e+00
5.050000000000e+02 1.499798873905e-03 7.235556502622e-05 8.646989657235e+00
5.052500000000e+02 1.022555365066e-03 7.499124806881e-05 8.616154930508e+00
5.055000000000e+02 6.231743282808e-04 7.784767675928e-05 8.583354583519e+00
5.057500000000e+02 2.982207737194e-04 8.089598676186e-05 8.548627326111e+00
5.060000000000e+02 4.241628077867e-05 8.410282265686e-05 8.512016029478e+00
5.062500000000e+02 -1.511737957192e-04 8.743120021804e-05 8.473567478500e+00
5.065000000000e+02 -2.909017971072e-04 9.084144033478e-05 8.433332118631e+00
5.067500000000e+02 -3.862547476773e-04 9.429213840353e-05 8.391363788041e+00
5.070000000000e+02 -4.475359918061e-04 9.774113631195e-05 8.347719426621e+00
5.072500000000e+02 -4.855266531513e-04 1.011464682504e-04 8.302458795120e+00
5.075000000000e+02 -5.111343223645e-04 1.044672544315e-04 8.255644170851e+00
5.077500000000e+02 -5.350456870000e-04 1.076644508711e-04 8.207340059375e+00
5.080000000000e+02 -5.673905975788e-04 1.107015573087e-04 8.157612889056e+00
5.082500000000e+02 -6.174330901257e-04 1.135452470061e-04 8.106530724301e+00
5.085000000000e+02 -6.932956718793e-04 1.161657760468e-04 8.054162972064e+00
5.087500000000e+02 -8.017269218230e-04 1.185372960937e-04 8.000580095447e+00
5.090000000000e+02 -9.479200256588e-04 1.206380511945e-04 7.945853341755e+00
5.092500000000e+02 -1.135385249598e-03 1.224504782278e-04 7.890054470576e+00
5.095000000000e+02 -1.365880009931e-03 1.239612000998e-04 7.833255491619e+00
5.097500000000e+02 -1.639398208349e-03 1.251608332348e-04 7.775528419511e+00
5.100000000000e+02 -1.954214877453e-03 1.260438309115e-04 7.716945027891e+00
5.102500000000e+02 -2.306986156205e-03 1.266082202839e-04 7.657576625851e+00
5.105000000000e+02 -2.692896200770e-03 1.268552905893e-04 7.597493834773e+00
5.107500000000e+02 -3.105847513066e-03 1.267892967572e-04 7.536766386996e+00
5.110000000000e+02 -3.538683960080e-03 1.264171269353e-04 7.475462926904e+00
5.112500000000e+02 -3.983440843379e-03 1.257479890524e-04 7.413650832481e+00
5.115000000000e+02 -4.431610511361e-03 1.247931184355e-04 7.351396043303e+00
5.117500000000e+02 -4.874415183651e-03 1.235655175981e-04 7.288762901561e+00
5.120000000000e+02 -5.303079148475e-03 1.220797480098e-04 7.225814008333e+00
5.122500000000e+02 -5.709089685452e-03 1.203517644529e-04 7.162610087715e+00
5.125000000000e+02 -6.084441051673e-03 1.183987932988e-04 7.099209865066e+00
5.127500000000e+02 -6.421853412757e-03 1.162392530882e-04 7.035669955360e+00
5.130000000000e+02 -6.714963512912e-03 1.138927104176e-04 6.972044765159e+00
5.132500000000e+02 -6.958480538180e-03 1.113798627311e-04 6.908386404016e+00
5.135000000000e+02 -7.148306640587e-03 1.087225378719e-04 6.844744608577e+00
5.137500000000e+02 -7.281619207151e-03 1.059436956503e-04 6.781166677891e+00
5.140000000000e+02 -7.356917615200e-03 1.030674310143e-04 6.717697421305e+00
5.142500000000e+02 -7.374032742757e-03 1.001189574304e-04 6.654379117698e+00
5.145000000000e+02 -7.334103044999e-03 9.712455161512e-05 6.591251487769e+00
5.147500000000e+02 -7.239522253325e-03 9.411146194188e-05 6.528351678668e+00
5.150000000000e+02 -7.093858371298e-03 9.110777453322e-05 6.465714262305e+00
5.152500000000e+02 -6.901753586733e-03 8.814222978337e-05 6.403371246087e+00
5.155000000000e+02 -6.668804220959e-03 8.524398385440e-05 6.341352098516e+00
5.157500000000e+02 -6.401430518301e-03 8.244231984744e-05 6.279683786766e+00
5.160000000000e+02 -6.106736273680e-03 7.976630964726e-05 6.218390828910e+00
5.162500000000e+02 -5.792365206366e-03 7.724443591148e-05 6.157495358392e+00
5.165000000000e+02 -5.466355740984e-03 7.490417991951e-05 6.097017201967e+00
5.167500000000e+02 -5.137000200414e-03 7.277158776742e-05 6.036973967127e+00
5.170000000000e+02 -4.812708060271e-03 7.087082557514e-05 5.977381141383e+00
5.172500000000e+02 -4.501877124870e-03 6.922373865273e-05 5.918252200575e+00
5.175000000000e+02 -4.212776334236e-03 6.784942935464e-05 5.859598721133e+00
5.177500000000e+02 -3.953437329297e-03 6.676386536497e-05 5.801430501690e+00
5.180000000000e+02 -3.731561063488e-03 6.597953449272e-05 5.743755681785e+00
5.182500000000e+02 -3.554434710496e-03 6.550515671147e-05 5.686580866736e+00
5.185000000000e+02 -3.428864021149e-03 6.534546471443e-05 5.629911244176e+00
5.187500000000e+02 -3.361116072323e-03 6.550106141393e-05 5.573750701748e+00
5.190000000000e+02 -3.356875734863e-03 6.596836101069e-05 5.518101934683e+00
5.192500000000e+02 -3.421212933350e-03 6.673961819575e-05 5.462966543284e+00
5.195000000000e+02 -3.558558741149e-03 6.780303747217e-05 5.408345125413e+00
5.197500000000e+02 -3.772691516382e-03 6.914294784505e-05 5.354237349156e+00
5.200000000000e+02 -4.066728856525e-03 7.074011611904e-05 5.300642017688e+00
5.202500000000e+02 -4.443124828958e-03 7.257212523185e-05 5.247557119970e+00
5.205000000000e+02 -4.903671181132e-03 7.461373034257e-05 5.194979862629e+00
5.207500000000e+02 -5.449499233796e-03 7.683733289870e-05 5.142906692082e+00
5.210000000000e+02 -6.081081439880e-03 7.921348750350e-05 5.091333303759e+00
5.212500000000e+02 -6.798231672346e-03 8.171142756530e-05 5.040254633876e+00
5.215000000000e+02 -7.600101837453e-03 8.429961381312e-05 4.989664848169e+00
5.217500000000e+02 -8.485175667741e-03 8.694625546671e-05 4.939557313942e+00
5.220000000000e+02 -9.451258191631e-03 8.961978286690e-05 4.889924572459e+00
5.222500000000e+02 -1.049546231815e-02 9.228938618133e-05 4.840758302559e+00
5.225000000000e+02 -1.161419277091e-02 9.492545761544e-05 4.792049282167e+00
5.227500000000e+02 -1.280312858245e-02 9.749998680522e-05 4.743787352565e+00
5.230000000000e+02 -1.405720551691e-02 9.998690767979e-05 4.695961384951e+00
5.232500000000e+02 -1.537060060455e-02 1.023623842888e-04 4.648559248699e+00
5.235000000000e+02 -1.673672009401e-02 1.046050349700e-04 4.601567789896e+00
5.237500000000e+02 -1.814819311320e-02 1.066960927776e-04 4.554972817605e+00
5.240000000000e+02 -1.959687384324e-02 1.086195020910e-04 4.508759097573e+00
5.242500000000e+02 -2.107385356126e-02 1.103619565545e-04 4.462910359436e+00
5.245000000000e+02 -2.256948499723e-02 1.119128810519e-04 4.417409314637e+00
5.247500000000e+02 -2.407342208419e-02 1.132643545173e-04 4.372237684469e+00
5.250000000000e+02 -2.557467554534e-02 1.144110023536e-04 4.327376242022e+00
5.252500000000e+02 -2.706168636604e-02 1.153498431433e-04 4.282804864290e+00
5.255000000000e+02 -2.852241983977e-02 1.160801123053e-04 4.238502595390e+00
5.257500000000e+02 -2.994447763476e-02 1.166030587223e-04 4.194447719624e+00
5.260000000000e+02 -3.131523211014e-02 1.169217289835e-04 4.150617844730e+00
5.262500000000e+02 -3.262197781849e-02 1.170407454396e-04 4.106989991436e+00
5.265000000000e+02 -3.385210369963e-02 1.169660829294e-04 4.063540693050e+00
5.267500000000e+02 -3.499327884921e-02 1.167048518569e-04 4.020246098351e+00
5.270000000000e+02 -3.603365427913e-02 1.162650927547e-04 3.977082083135e+00
5.272500000000e+02 -3.696207254005e-02 1.156555810386e-04 3.934024364612e+00
5.275000000000e+02 -3.776828382167e-02 1.148856489090e-04 3.891048621191e+00
5.277500000000e+02 -3.844316323234e-02 1.139650275100e-04 3.848130617156e+00
5.280000000000e+02 -3.897892250428e-02 1.129037053078e-04 3.805246329310e+00
5.282500000000e+02 -3.936931426423e-02 1.117118118745e-04 3.762372082516e+00
5.285000000000e+02 -3.960981875198e-02 1.103995171130e-04 3.719484686054e+00
5.287500000000e+02 -3.969781108499e-02 1.089769531348e-04 3.676561578061e+00
5.290000000000e+02 -3.963270133340e-02 1.074541522156e-04 3.633580973551e+00
5.292500000000e+02 -3.941604587225e-02 1.058410071649e-04 3.590522023852e+00
5.295000000000e+02 -3.905162209800e-02 1.041472447594e-04 3.547364979877e+00
5.297500000000e+02 -3.854546490894e-02 1.023824160651e-04 3.504091363501e+00
5.300000000000e+02 -3.790586404331e-02 1.005559051860e-04 3.460684152438e+00
5.302500000000e+02 -3.714331649753e-02 9.867694651358e-05 3.417127966990e+00
5.305000000000e+02 -3.627043816985e-02 9.675464745554e-05 3.373409272615e+00
5.307500000000e+02 -3.530183119440e-02 9.479804771567e-05 3.329516586132e+00
5.310000000000e+02 -3.425391003644e-02 9.281618328932e-05 3.285440689233e+00
5.312500000000e+02 -3.314468959717e-02 9.081811073300e-05 3.241174851696e+00
5.315000000000e+02 -3.199353645243e-02 8.881297281804e-05 3.196715053751e+00
5.317500000000e+02 -3.082088901626e-02 8.681007316252e-05 3.152060212148e+00
5.320000000000e+02 -2.964795057385e-02 8.481891794598e-05 3.107212401520e+00
5.322500000000e+02 -2.849636151311e-02 8.284926685842e-05 3.062177074001e+00
5.325000000000e+02 -2.738785565442e-02 8.091117984302e-05 3.016963264803e+00
5.327500000000e+02 -2.634390758256e-02 7.901500055882e-05 2.971583783387e+00
5.330000000000e+02 -2.538537740173e-02 7.717134189461e-05 2.926055388325e+00
5.332500000000e+02 -2.453215906830e-02 7.539111070373e-05 2.880398932061e+00
5.335000000000e+02 -2.380283881043e-02 7.368540920583e-05 2.834639480911e+00
5.337500000000e+02 -2.321437022584e-02 7.206544238925e-05 2.788806394973e+00
5.340000000000e+02 -2.278177133740e-02 7.054239838994e-05 2.742933372840e+00
5.342500000000e+02 -2.251785011914e-02 6.912726631389e-05 2.697058447829e+00
5.345000000000e+02 -2.243296245227e-02 6.783065880259e-05 2.651223940566e+00
5.347500000000e+02 -2.253480841056e-02 6.666260007790e-05 2.605476357131e+00
5.350000000000e+02 -2.282826956914e-02 6.563228179898e-05 2.559866238450e+00
5.352500000000e+02 -2.331529192252e-02 6.474781463614e-05 2.514447954253e+00
5.355000000000e+02 -2.399481658806e-02 6.401597621089e-05 2.469279444951e+00
5.357500000000e+02 -2.486275990110e-02 6.344196649183e-05 2.424421914437e+00
5.360000000000e+02 -2.591204489376e-02 6.302918335416e-05 2.379939473469e+00
5.362500000000e+02 -2.713268405853e-02 6.277903074350e-05 2.335898740216e+00
5.365000000000e+02 -2.851191277261e-02 6.269076773846e-05 2.292368404041e+00
5.367500000000e+02 -3.003437286554e-02 6.276141473904e-05 2.249418756111e+00
5.370000000000e+02 -3.168234358294e-02 6.298572030367e-05 2.207121197830e+00
5.372500000000e+02 -3.343601753188e-02 6.335620133971e-05 2.165547731589e+00
5.375000000000e+02 -3.527381770287e-02 6.386325594343e-05 2.124770445609e+00
5.377500000000e+02 -3.717275089725e-02 6.449535416947e-05 2.084860998840e+00
5.380000000000e+02 -3.910879272582e-02 6.523930256547e-05 2.045890117225e+00
5.382500000000e+02 -4.105729764193e-02 6.608057709659e-05 2.007927108123e+00
5.385000000000e+02 -4.299342722893e-02 6.700371576837e-05 1.971039402384e+00
5.387500000000e+02 -4.489259005111e-02 6.799275974334e-05 1.935292131580e+00
5.390000000000e+02 -4.673088375334e-02 6.903172597372e-05 1.900747747139e+00
5.392500000000e+02 -4.848553181149e-02 7.010509446795e-05 1.867465687835e+00
5.395000000000e+02 -5.013530587183e-02 7.119829385388e-05 1.835502100618e+00
5.397500000000e+02 -5.166092419232e-02 7.229816532714e-05 1.804909619006e+00
5.400000000000e+02 -5.304541888904e-02 7.339338835499e-05 1.775737200889e+00
5.402500000000e+02 -5.427446079615e-02 7.447484595746e-05 1.748030028522e+00
5.405000000000e+02 -5.533663676280e-02 7.553592275819e-05 1.721829469322e+00
5.407500000000e+02 -5.622366950885e-02 7.657271856734e-05 1.697173097258e+00
5.410000000000e+02 -5.693057469443e-02 7.758416889886e-05 1.674094771873e+00
5.412500000000e+02 -5.745575085038e-02 7.857207091294e-05 1.652624770222e+00
5.415000000000e+02 -5.780099636367e-02 7.954100555368e-05 1.632789967850e+00
5.417500000000e+02 -5.797145410237e-02 8.049816573419e-05 1.614614060836e+00
5.420000000000e+02 -5.797548149513e-02 8.145308811064e-05 1.598117822583e+00
5.422500000000e+02 -5.782444946484e-02 8.241730048775e-05 1.583319386161e+00
5.425000000000e+02 -5.753247346348e-02 8.340389297687e-05 1.570234543603e+00
5.427500000000e+02 -5.711608387867e-02 8.442702737291e-05 1.558877051657e+00
5.430000000000e+02 -5.659384276616e-02 8.550139534402e-05 1.549258935181e+00
5.432500000000e+02 -5.598591786546e-02 8.664164374264e-05 1.541390777487e+00
5.435000000000e+02 -5.531362498381e-02 8.786177937814e-05 1.535281988475e+00
5.437500000000e+02 -5.459895140676e-02 8.917457215149e-05 1.530941041329e+00
5.440000000000e+02 -5.386407327961e-02 9.059096983063e-05 1.528375670344e+00
5.442500000000e+02 -5.313088065165e-02 9.211954138538e-05 1.527593021701e+00
5.445000000000e+02 -5.242052238363e-02 9.376596425167e-05 1.528599753104e+00
5.447500000000e+02 -5.175298308759e-02 9.553256916411e-05 1.531402077692e+00
5.450000000000e+02 -5.114670241861e-02 9.741795781115e-05 1.536005749072e+00
5.452500000000e+02 -5.061824512225e-02 9.941670695837e-05 1.542415989030e+00
5.455000000000e+02 -5.018202809388e-02 1.015191697606e-04 1.550637356821e+00
5.457500000000e+02 -4.985010860057e-02 1.037113869025e-04 1.560673565194e+00
5.460000000000e+02 -4.963203519620e-02 1.059751157799e-04 1.572527247202e+00
5.462500000000e+02 -4.953476026470e-02 1.082879815505e-04 1.586199679321e+00
5.465000000000e+02 -4.956261191464e-02 1.106237770311e-04 1.601690470235e+00
5.467500000000e+02 -4.971732053032e-02 1.129528701640e-04 1.618997223303e+00
5.470000000000e+02 -4.999809373457e-02 1.152427472596e-04 1.638115181804e+00
5.472500000000e+02 -5.040173396533e-02 1.174586701577e-04 1.659036868739e+00
5.475000000000e+02 -5.092279138632e-02 1.195644650698e-04 1.681751731141e+00
5.477500000000e+02 -5.155374482098e-02 1.215233869100e-04 1.706245798954e+00
5.480000000000e+02 -5.228520523248e-02 1.232990592039e-04 1.732501370346e+00
5.482500000000e+02 -5.310613559006e-02 1.248564624381e-04 1.760496732743e+00
5.485000000000e+02 -5.400408196983e-02 1.261629401001e-04 1.790205928401e+00
5.487500000000e+02 -5.496541327067e-02 1.271891962402e-04 1.821598574268e+00
5.490000000000e+02 -5.597556565187e-02 1.279102478483e-04 1.854639741967e+00
5.492500000000e+02 -5.701929034828e-02 1.283063040789e-04 1.889289904421e+00
5.495000000000e+02 -5.808090350195e-02 1.283635404539e-04 1.925504953771e+00
5.497500000000e+02 -5.914453684965e-02 1.280747405014e-04 1.963236293135e+00
5.500000000000e+02 -6.019438817165e-02 1.274397788025e-04 2.002431003352e+00
5.502500000000e+02 -6.121497030319e-02 1.264659253564e-04 2.043032084656e+00
5.505000000000e+02 -6.219135689450e-02 1.251679586275e-04 2.084978770386e+00
5.507500000000e+02 -6.310942240536e-02 1.235681079919e-04 2.128206909235e+00
5.510000000000e+02 -6.395607290907e-02 1.216957478032e-04 2.172649409846e+00
5.512500000000e+02 -6.471946438936e-02 1.195869264349e-04 2.218236740841e+00
5.515000000000e+02 -6.538920313977e-02 1.172837114603e-04 2.264897477079e+00
5.517500000000e+02 -6.595652516668e-02 1.148333751232e-04 2.312558882754e+00
5.520000000000e+02 -6.641444848967e-02 1.122874391614e-04 2.361147519500e+00
5.522500000000e+02 -6.675789622118e-02 1.097006044767e-04 2.410589868936e+00
5.525000000000e+02 -6.698378519258e-02 1.071296069116e-04 2.460812956149e+00
5.527500000000e+02 -6.709107998943e-02 1.046320257300e-04 2.511744963528e+00
5.530000000000e+02 -6.708080956611e-02 1.022650791395e-04 2.563315821806e+00
5.532500000000e+02 -6.695604723059e-02 1.000844390183e-04 2.615457767431e+00
5.535000000000e+02 -6.672185599120e-02 9.814310131231e-05 2.668105856883e+00
5.537500000000e+02 -6.638519988764e-02 9.649034697956e-05 2.721198427247e+00
5.540000000000e+02 -6.595482520295e-02 9.517076057214e-05 2.774677496706e+00
5.542500000000e+02 -6.544111346139e-02 9.422343141882e-05 2.828489097590e+00
5.545000000000e+02 -6.485591061033e-02 9.368127978585e-05 2.882583539568e+00
5.547500000000e+02 -6.421233293550e-02 9.357051973852e-05 2.936915598098e+00
5.550000000000e+02 -6.352455245709e-02 9.391028033343e-05 2.991444627991e+00
5.552500000000e+02 -6.280756382203e-02 9.471238250311e-05 3.046134604539e+00
5.555000000000e+02 -6.207693185168e-02 9.598126317856e-05 3.100954091741e+00
5.557500000000e+02 -6.134852114516e-02 9.771403963210e-05 3.155876142320e+00
5.560000000000e+02 -6.063820943391e-02 9.990070343760e-05 3.210878137329e+00
5.562500000000e+02 -5.996158426902e-02 1.025244264422e-04 3.265941565339e+00
5.565000000000e+02 -5.933362860420e-02 1.055619652449e-04 3.321051755533e+00
5.567500000000e+02 -5.876839841519e-02 1.089841437829e-04 3.376197566035e+00
5.570000000000e+02 -5.827870057586e-02 1.127563967425e-04 3.431371037458e+00
5.572500000000e+02 -5.787578111757e-02 1.168393539833e-04 3.486567023830e+00
5.575000000000e+02 -5.756903477150e-02 1.211894494639e-04 3.541782803040e+00
5.577500000000e+02 -5.736574984325e-02 1.257595362817e-04 3.597017680172e+00
5.580000000000e+02 -5.727090210441e-02 1.304994964056e-04 3.652272591347e+00
5.582500000000e+02 -5.728701126752e-02 1.353568361012e-04 3.707549712954e+00
5.585000000000e+02 -5.741407141767e-02 1.402772579742e-04 3.762852092268e+00
5.587500000000e+02 -5.764956400458e-02 1.452052134395e-04 3.818183296083e+00
5.590000000000e+02 -5.798855719943e-02 1.500844379792e-04 3.873547091636e+00
5.592500000000e+02 -5.842389020938e-02 1.548584771987e-04 3.928947162032e+00
5.595000000000e+02 -5.894643541566e-02 1.594712251669e-04 3.984386857140e+00
5.597500000000e+02 -5.954542457026e-02 1.638674818897e-04 4.039868992563e+00
5.600000000000e+02 -6.020882174844e-02 1.679935345957e-04 4.095395685471e+00
5.602500000000e+02 -6.092372053158e-02 1.717978104228e-04 4.150968232872e+00
5.605000000000e+02 -6.167674111416e-02 1.752315814299e-04 4.206587038707e+00
5.607500000000e+02 -6.245440407327e-02 1.782497273846e-04 4.262251569056e+00
5.610000000000e+02 -6.324345780031e-02 1.808115515984e-04 4.317960353489e+00
5.612500000000e+02 -6.403114240685e-02 1.828816356841e-04 4.373711009859e+00
5.615000000000e+02 -6.480537718201e-02 1.844306993529e-04 4.429500293823e+00
5.617500000000e+02 -6.555486848457e-02 1.854364466529e-04 4.485324174663e+00
5.620000000000e+02 -6.626914007385e-02 1.858843523596e-04 4.541177915881e+00
5.622500000000e+02 -6.693849868023e-02 1.857683333802e-04 4.597056166774e+00
5.625000000000e+02 -6.755394965261e-02 1.850912777392e-04 4.652953050709e+00
5.627500000000e+02 -6.810709199116e-02 1.838653830157e-04 4.708862254591e+00
5.630000000000e+02 -6.859000645209e-02 1.821122566640e-04 4.764777101035e+00
5.632500000000e+02 -6.899517602581e-02 1.798627725675e-04 4.820690613353e+00
5.635000000000e+02 -6.931544245264e-02 1.771566448147e-04 4.876595560985e+00
5.637500000000e+02 -6.954403462818e-02 1.740417407060e-04 4.932484488515e+00
5.640000000000e+02 -6.967465493363e-02 1.705731217974e-04 4.988349729473e+00
5.642500000000e+02 -6.970164646720e-02 1.668118624354e-04 5.044183399612e+00
5.645000000000e+02 -6.962021297599e-02 1.628236664949e-04 5.099977378388e+00
5.647500000000e+02 -6.942668244499e-02 1.586773409400e-04 5.155723282769e+00
5.650000000000e+02 -6.911880035405e-02 1.544431870106e-04 5.211412422611e+00
5.652500000000e+02 -6.869601017261e-02 1.501913598812e-04 5.267035759723e+00
5.655000000000e+02 -6.815970174679e-02 1.459902651360e-04 5.322583868505e+00
5.657500000000e+02 -6.751341168825e-02 1.419050481105e-04 5.378046883199e+00
5.660000000000e+02 -6.676293171940e-02 1.379962230227e-04 5.433414472789e+00
5.662500000000e+02 -6.591633825968e-02 1.343184858308e-04 5.488675797851e+00
5.665000000000e+02 -6.498390687947e-02 1.309197404824e-04 5.543819503474e+00
5.667500000000e+02 -6.397793898203e-02 1.278403565214e-04 5.598833695103e+00
5.670000000000e+02 -6.291247995502e-02 1.251126710347e-04 5.653705954620e+00
5.672500000000e+02 -6.180296577534e-02 1.227607289167e-04 5.708423340110e+00
5.675000000000e+02 -6.066578909419e-02 1.208002601050e-04 5.762972427143e+00
5.677500000000e+02 -5.951782485480e-02 1.192388699327e-04 5.817339334656e+00
5.680000000000e+02 -5.837591253160e-02 1.180764319117e-04 5.871509791832e+00
5.682500000000e+02 -5.725633263446e-02 1.173056457656e-04 5.925469191540e+00
5.685000000000e+02 -5.617427990149e-02 1.169127417006e-04 5.979202674891e+00
5.687500000000e+02 -5.514336082144e-02 1.168782884383e-04 6.032695216530e+00
5.690000000000e+02 -5.417512738151e-02 1.171780724086e-04 6.085931728759e+00
5.692500000000e+02 -5.327867264332e-02 1.177840017873e-04 6.138897158231e+00
5.695000000000e+02 -5.246029983111e-02 1.186649963241e-04 6.191576600592e+00
5.697500000000e+02 -5.172328979580e-02 1.197878162073e-04 6.243955415001e+00
5.700000000000e+02 -5.106778987813e-02 1.211177821691e-04 6.296019324160e+00
5.702500000000e+02 -5.049083761858e-02 1.226193247358e-04 6.347754518511e+00
5.705000000000e+02 -4.998653864040e-02 1.242565298738e-04 6.399147746260e+00
5.707500000000e+02 -4.954641078143e-02 1.259933241214e-04 6.450186377462e+00
5.710000000000e+02 -4.915989004535e-02 1.277935155850e-04 6.500858461554e+00
5.712500000000e+02 -4.881499500480e-02 1.296207941558e-04 6.551152748032e+00
5.715000000000e+02 -4.849912012585e-02 1.314384408936e-04 6.601058695162e+00
5.717500000000e+02 -4.819992633743e-02 1.332091796561e-04 6.650566443334e+00
5.720000000000e+02 -4.790627224299e-02 1.348950628831e-04 6.699666775248e+00
5.722500000000e+02 -4.760912781762e-02 1.364573823257e-04 6.748351047860e+00
5.725000000000e+02 -4.730239620636e-02 1.378567889343e-04 6.796611114759e+00
5.727500000000e+02 -4.698357286035e-02 1.390537194016e-04 6.844439235059e+00
5.730000000000e+02 -4.665417204332e-02 1.400091455146e-04 6.891827979466e+00
5.732500000000e+02 -4.631986499956e-02 1.406856644669e-04 6.938770133796e+00
5.735000000000e+02 -4.599028991353e-02 1.410489208021e-04 6.985258612444e+00
5.737500000000e+02 -4.567852188714e-02 1.410693164598e-04 7.031286380724e+00
5.740000000000e+02 -4.540021813884e-02 1.407239301918e-04 7.076846392026e+00
5.742500000000e+02 -4.517248535069e-02 1.399984723583e-04 7.121931542427e+00
5.745000000000e+02 -4.501254735147e-02 1.388891466936e-04 7.166534640814e+00
5.747500000000e+02 -4.493631324487e-02 1.374042266974e-04 7.210648397699e+00
5.750000000000e+02 -4.495696422369e-02 1.355651938952e-04 7.254265427932e+00
5.752500000000e+02 -4.508368260289e-02 1.334072836896e-04 7.297378262842e+00
5.755000000000e+02 -4.532063692222e-02 1.309793157779e-04 7.339979369913e+00
5.757500000000e+02 -4.566632441313e-02 1.283427404728e-04 7.382061170449e+00
5.760000000000e+02 -4.611333817190e-02 1.255698937425e-04 7.423616052970e+00
5.762500000000e+02 -4.664859731050e-02 1.227415213883e-04 7.464636373659e+00
5.765000000000e+02 -4.725403129959e-02 1.199436784871e-04 7.505114442541e+00
5.767500000000e+02 -4.790767514791e-02 1.172641779084e-04 7.545042489931e+00
5.770000000000e+02 -4.858508775028e-02 1.147888122566e-04 7.584412614484e+00
5.772500000000e+02 -4.926097813807e-02 1.125975754160e-04 7.623216712920e+00
5.775000000000e+02 -4.991090303303e-02 1.107611349546e-04 7.661446394160e+00
5.777500000000e+02 -5.051288785390e-02 1.093378120777e-04 7.699092883569e+00
5.780000000000e+02 -5.104883124483e-02 1.083712292401e-04 7.736146922502e+00
5.782500000000e+02 -5.150557168327e-02 1.078887760636e-04 7.772598669606e+00
5.785000000000e+02 -5.187552194283e-02 1.079010376214e-04 7.808437611298e+00
5.787500000000e+02 -5.215682085364e-02 1.084020798604e-04 7.843652486764e+00
5.790000000000e+02 -5.235299314592e-02 1.093706070087e-04 7.878231232641e+00
5.792500000000e+02 -5.247215239069e-02 1.107719030858e-04 7.912160951339e+00
5.795000000000e+02 -5.252582891968e-02 1.125602974922e-04 7.945427902917e+00
5.797500000000e+02 -5.252753155428e-02 1.146819424567e-04 7.978017521156e+00
5.800000000000e+02 -5.249117977866e-02 1.170777188700e-04 8.009914450444e+00
5.802500000000e+02 -5.242955483779e-02 1.196860198119e-04 8.041102598943e+00
5.805000000000e+02 -5.235290584008e-02 1.224452113202e-04 8.071565203848e+00
5.807500000000e+02 -5.226784430808e-02 1.252956010728e-04 8.101284901164e+00
5.810000000000e+02 -5.217661725590e-02 1.281808203801e-04 8.130243796176e+00
5.812500000000e+02 -5.207682213450e-02 1.310485713621e-04 8.158423529128e+00
5.815000000000e+02 -5.196158306162e-02 1.338507896353e-04 8.185805332813e+00
5.817500000000e+02 -5.182016289136e-02 1.365432780142e-04 8.212370080332e+00
5.820000000000e+02 -5.163894198933e-02 1.390848911507e-04 8.238098324139e+00
5.822500000000e+02 -5.140267481491e-02 1.414366002996e-04 8.262970325545e+00
5.825000000000e+02 -5.109589356006e-02 1.435603834131e-04 8.286966080142e+00
5.827500000000e+02 -5.070433923712e-02 1.454183775365e-04 8.310065340184e+00
5.830000000000e+02 -5.021628166488e-02 1.469723175707e-04 8.332247640593e+00
5.832500000000e+02 -4.962362333449e-02 1.481832404533e-04 8.353492330853e+00
5.835000000000e+02 -4.892268732701e-02 1.490117405614e-04 8.373778618208e+00
5.837500000000e+02 -4.811463727478e-02 1.494187704857e-04 8.393085622965e+00
5.840000000000e+02 -4.720549709770e-02 1.493668900566e-04 8.411392448110e+00
5.842500000000e+02 -4.620578555425e-02 1.488219027115e-04 8.428678261485e+00
5.845000000000e+02 -4.512980708975e-02 1.477547571739e-04 8.444922388471e+00
5.847500000000e+02 -4.399467464909e-02 1.461435665532e-04 8.460104411221e+00
5.850000000000e+02 -4.281915469257e-02 1.439755635176e-04 8.474204270433e+00
5.852500000000e+02 -4.162244217645e-02 1.412488285549e-04 8.487202364880e+00
5.855000000000e+02 -4.042297441098e-02 1.379736394958e-04 8.499079645248e+00
5.857500000000e+02 -3.923738111739e-02 1.341733070792e-04 8.509817699200e+00
5.860000000000e+02 -3.807965860251e-02 1.298844220399e-04 8.519398826842e+00
5.862500000000e+02 -3.696062454510e-02 1.251564641548e-04 8.527806106230e+00
5.865000000000e+02 -3.588768840191e-02 1.200507897600e-04 8.535023451759e+00
5.867500000000e+02 -3.486493569027e-02 1.146390464920e-04 8.541035667074e+00
5.870000000000e+02 -3.389350109407e-02 1.090010952544e-04 8.545828498062e+00
5.872500000000e+02 -3.297217553482e-02 1.032226707461e-04 8.549388687185e+00
5.875000000000e+02 -3.209817763462e-02 9.739282682145e-05 8.551704035128e+00
5.877500000000e+02 -3.126800567000e-02 9.160122772450e-05 8.552763469223e+00
5.880000000000e+02 -3.047828499765e-02 8.593564740919e-05 8.552557120272e+00
5.882500000000e+02 -2.972652966681e-02 8.047969436170e-05 8.551076409075e+00
5.885000000000e+02 -2.901174907179e-02 7.531087684975e-05 8.548314136217e+00
5.887500000000e+02 -2.833484803574e-02 7.049908443527e-05 8.544264574824e+00
5.890000000000e+02 -2.769878940951e-02 6.610552317185e-05 8.538923560219e+00
5.892500000000e+02 -2.710851103682e-02 6.218214185044e-05 8.532288571529e+00
5.895000000000e+02 -2.657061173665e-02 5.877141590621e-05 8.524358798168e+00
5.897500000000e+02 -2.609283892401e-02 5.590644810588e-05 8.515135191437e+00
5.900000000000e+02 -2.568343041870e-02 5.361155229186e-05 8.504620491171e+00
5.902500000000e+02 -2.535037124004e-02 5.190290598869e-05 8.492819228035e+00
5.905000000000e+02 -2.510063111366e-02 5.078928723246e-05 8.479737704805e+00
5.907500000000e+02 -2.493945152709e-02 5.027277303105e-05 8.465383950403e+00
5.910000000000e+02 -2.486974127323e-02 5.034951338501e-05 8.449767652977e+00
5.912500000000e+02 -2.489162764294e-02 5.101025826265e-05 8.432900080571e+00
5.915000000000e+02 -2.500220014359e-02 5.224077688359e-05 8.414793984112e+00
5.917500000000e+02 -2.519546000090e-02 5.402201689653e-05 8.395463500591e+00
5.920000000000e+02 -2.546247762666e-02 5.633014559125e-05 8.374924051311e+00
5.922500000000e+02 -2.579173927100e-02 5.913648596495e-05 8.353192244990e+00
5.925000000000e+02 -2.616965125111e-02 6.240725812187e-05 8.330285791723e+00
5.927500000000e+02 -2.658116079729e-02 6.610338523313e-05 8.306223423928e+00
5.930000000000e+02 -2.701044431201e-02 7.018037262171e-05 8.281024829050e+00
5.932500000000e+02 -2.744161180387e-02 7.458822289319e-05 8.254710594645e+00
5.935000000000e+02 -2.785937945637e-02 7.927153621470e-05 8.227302158377e+00
5.937500000000e+02 -2.824966637665e-02 8.416977269252e-05 8.198821766193e+00
5.940000000000e+02 -2.860008144946e-02 8.921782310409e-05 8.169292428947e+00
5.942500000000e+02 -2.890027627327e-02 9.434678255771e-05 8.138737878702e+00
5.945000000000e+02 -2.914215196879e-02 9.948495179610e-05 8.107182517250e+00
5.947500000000e+02 -2.931991926475e-02 1.045590446240e-04 8.074651356131e+00
5.950000000000e+02 -2.943002241982e-02 1.094955574305e-04 8.041169945927e+00
5.952500000000e+02 -2.947094542168e-02 1.142222440969e-04 8.006764293627e+00
5.955000000000e+02 -2.944292693472e-02 1.186696414524e-04 7.971460769250e+00
5.957500000000e+02 -2.934761363950e-02 1.227725624079e-04 7.935286003473e+00
5.960000000000e+02 -2.918768434846e-02 1.264715125597e-04 7.898266778284e+00
5.962500000000e+02 -2.896647452994e-02 1.297139626270e-04 7.860429915202e+00
5.965000000000e+02 -2.868763021361e-02 1.324554300340e-04 7.821802163371e+00
5.967500000000e+02 -2.835481202290e-02 1.346603149150e-04 7.782410092866e+00
5.970000000000e+02 -2.797146747801e-02 1.363024777248e-04 7.742279995025e+00
5.972500000000e+02 -2.754067868434e-02 1.373655143052e-04 7.701437794898e+00
5.975000000000e+02 -2.706508965597e-02 1.378429693448e-04 7.659908975556e+00
5.977500000000e+02 -2.654690680948e-02 1.377379748715e-04 7.617718519021e+00
5.980000000000e+02 -2.598796480917e-02 1.370627866485e-04 7.574890861176e+00
5.982500000000e+02 -2.538984133540e-02 1.358381406187e-04 7.531449863747e+00
5.985000000000e+02 -2.475400491262e-02 1.340924325900e-04 7.487418800232e+00
5.987500000000e+02 -2.408197667987e-02 1.318607909568e-04 7.442820356877e+00
5.990000000000e+02 -2.337548898091e-02 1.291838714875e-04 7.397676642660e+00
5.992500000000e+02 -2.263662342930e-02 1.261068869367e-04 7.352009211294e+00
5.995000000000e+02 -2.186791628046e-02 1.226785168238e-04 7.305839089771e+00
5.997500000000e+02 -2.107242142442e-02 1.189498154188e-04 7.259186812270e+00
6.000000000000e+02 -2.025372517043e-02 1.149731957628e-04 7.212072455945e+00
6.002500000000e+02 -1.941591220330e-02 1.108014991910e-04 7.164515680144e+00
6.005000000000e+02 -1.856348517095e-02 1.064871647460e-04 7.116535759479e+00
6.007500000000e+02 -1.770124454765e-02 1.020814945937e-04 7.068151618047e+00
6.010000000000e+02 -1.683413796991e-02 9.763402337135e-05 7.019381859443e+00
6.012500000000e+02 -1.596708887494e-02 9.319201265676e-05 6.970244787090e+00
6.015000000000e+02 -1.510481747659e-02 8.880002443895e-05 6.920758422338e+00
6.017500000000e+02 -1.425166546270e-02 8.449958200901e-05 6.870940516213e+00
6.020000000000e+02 -1.341143414460e-02 8.032889120693e-05 6.820808549366e+00
6.022500000000e+02 -1.258724733086e-02 7.632263473867e-05 6.770379729671e+00
6.025000000000e+02 -1.178144570160e-02 7.251177699102e-05 6.719670983671e+00
6.027500000000e+02 -1.099551596646e-02 6.892346181944e-05 6.668698936361e+00
6.030000000000e+02 -1.023005995232e-02 6.558089009590e-05 6.617479891450e+00
6.032500000000e+02 -9.484801392104e-03 6.250318407439e-05 6.566029803641e+00
6.035000000000e+02 -8.758629014562e-03 5.970530298269e-05 6.514364247403e+00
6.037500000000e+02 -8.049671617081e-03 5.719796099024e-05 6.462498382159e+00
6.040000000000e+02 -7.355399602402e-03 5.498753507391e-05 6.410446914463e+00
6.042500000000e+02 -6.672746557158e-03 5.307604529217e-05 6.358224057636e+00
6.045000000000e+02 -5.998244053888e-03 5.146114504354e-05 6.305843489296e+00
6.047500000000e+02 -5.328162621640e-03 5.013614871946e-05 6.253318305587e+00
6.050000000000e+02 -4.658654683261e-03 4.909012870233e-05 6.200660980666e+00
6.052500000000e+02 -3.985888854134e-03 4.830805144765e-05 6.147883311360e+00
6.055000000000e+02 -3.306177634613e-03 4.777102792647e-05 6.094996372905e+00
6.057500000000e+02 -2.616091815226e-03 4.745661731148e-05 6.042010474347e+00
6.060000000000e+02 -1.912556892527e-03 4.733919561772e-05 5.988935101830e+00
6.062500000000e+02 -1.192936054485e-03 4.739042870530e-05 5.935778875217e+00
6.065000000000e+02 -4.550961226373e-04 4.757981172807e-05 5.882549505787e+00
6.067500000000e+02 3.025449888293e-04 4.787525834643e-05 5.829253745286e+00
6.070000000000e+02 1.080982576804e-03 4.824375558299e-05 5.775897356347e+00
6.072500000000e+02 1.880606288450e-03 4.865203987423e-05 5.722485071924e+00
6.075000000000e+02 2.701191368375e-03 4.906730685478e-05 5.669020572882e+00
6.077500000000e+02 3.541901142969e-03 4.945790139149e-05 5.615506470662e+00
6.080000000000e+02 4.401299257242e-03 4.979398719848e-05 5.561944293709e+00
6.082500000000e+02 5.277369026673e-03 5.004818467327e-05 5.508334491464e+00
6.085000000000e+02 6.167540153228e-03 5.019612909282e-05 5.454676441928e+00
6.087500000000e+02 7.068721878542e-03 5.021701317215e-05 5.400968474171e+00
6.090000000000e+02 7.977341754936e-03 5.009399667330e-05 5.347207899494e+00
6.092500000000e+02 8.889390724387e-03 4.981449807637e-05 5.293391052885e+00
6.095000000000e+02 9.800473108733e-03 4.937042753222e-05 5.239513346557e+00
6.097500000000e+02 1.070586282040e-02 4.875829750478e-05 5.185569331902e+00
6.100000000000e+02 1.160056481974e-02 4.797925629371e-05 5.131552772936e+00
6.102500000000e+02 1.247938250183e-02 4.703891185057e-05 5.077456726012e+00
6.105000000000e+02 1.333698955179e-02 4.594717188963e-05 5.023273636040e+00
6.107500000000e+02 1.416800718240e-02 4.471797579667e-05 4.968995432517e+00
6.110000000000e+02 1.496708462860e-02 4.336891756554e-05 4.914613644923e+00
6.112500000000e+02 1.572898321687e-02 4.192080401014e-05 4.860119520843e+00
6.115000000000e+02 1.644866207459e-02 4.039715954107e-05 4.805504153706e+00
6.117500000000e+02 1.712136435325e-02 3.882369002881e-05 4.750758623223e+00
6.120000000000e+02 1.774270290054e-02 3.722771513712e-05 4.695874145746e+00
6.122500000000e+02 1.830874320264e-02 3.563757157371e-05 4.640842225879e+00
6.125000000000e+02 1.881608322738e-02 3.408204398719e-05 4.585654827593e+00
6.127500000000e+02 1.926192688360e-02 3.258978135043e-05 4.530304540749e+00
6.130000000000e+02 1.964415246881e-02 3.118869317478e-05 4.474784765278e+00
6.132500000000e+02 1.996137286247e-02 2.990542183864e-05 4.419089893044e+00
6.135000000000e+02 2.021298644921e-02 2.876482277375e-05 4.363215492972e+00
6.137500000000e+02 2.039922058402e-02 2.778946900478e-05 4.307158505255e+00
6.140000000000e+02 2.052116304860e-02 2.699919275842e-05 4.250917427604e+00
6.142500000000e+02 2.058078449387e-02 2.641070332257e-05 4.194492504796e+00
6.145000000000e+02 2.058094673437e-02 2.603724972033e-05 4.137885906868e+00
6.147500000000e+02 2.052540531433e-02 2.588830459335e-05 4.081101913990e+00
6.150000000000e+02 2.041879523709e-02 2.596933417184e-05 4.024147080620e+00
6.152500000000e+02 2.026660857852e-02 2.628160759266e-05 3.967030396965e+00
6.155000000000e+02 2.007515432167e-02 2.682208346358e-05 3.909763429232e+00
6.157500000000e+02 1.985151657625e-02 2.758332389441e-05 3.852360461485e+00
6.160000000000e+02 1.960349133736e-02 2.855353071424e-05 3.794838606762e+00
6.162500000000e+02 1.933951022129e-02 2.971662220466e-05 3.737217902646e+00
6.165000000000e+02 1.906856361328e-02 3.105232442646e-05 3.679521398936e+00
6.167500000000e+02 1.880009465869e-02 3.253642380971e-05 3.621775207665e+00
6.170000000000e+02 1.854389859717e-02 3.414098970181e-05 3.564008546299e+00
6.172500000000e+02 1.830999968756e-02 3.583472924168e-05 3.506253747105e+00
6.175000000000e+02 1.810851900364e-02 3.758341402127e-05 3.448546245359e+00
6.177500000000e+02 1.794954200670e-02 3.935031302524e-05 3.390924543960e+00
6.180000000000e+02 1.784296934445e-02 4.109671939359e-05 3.333430148002e+00
6.182500000000e+02 1.779836741912e-02 4.278251147716e-05 3.276107474200e+00
6.185000000000e+02 1.782481525023e-02 4.436676023098e-05 3.219003732095e+00
6.187500000000e+02 1.793075122030e-02 4.580836932142e-05 3.162168777437e+00
6.190000000000e+02 1.812382274953e-02 4.706674288907e-05 3.105654936388e+00
6.192500000000e+02 1.841074130407e-02 4.810246768597e-05 3.049516809190e+00
6.195000000000e+02 1.879714817993e-02 4.887799925818e-05 2.993811033759e+00
6.197500000000e+02 1.928749099391e-02 4.935834303141e-05 2.938596036753e+00
6.200000000000e+02 1.988491687138e-02 4.951171498432e-05 2.883931754197e+00
6.202500000000e+02 2.059118372113e-02 4.931017241300e-05 2.829879329243e+00
6.205000000000e+02 2.140659457264e-02 4.873019157345e-05 2.776500801005e+00
6.207500000000e+02 2.232995218182e-02 4.775320802070e-05 2.723858754599e+00
6.210000000000e+02 2.335854190577e-02 4.636607380010e-05 2.672015976447e+00
6.212500000000e+02 2.448814223990e-02 4.456143143902e-05 2.621035101612e+00
6.215000000000e+02 2.571305847702e-02 4.233802518536e-05 2.570978231048e+00
6.217500000000e+02 2.702618833440e-02 3.970089405947e-05 2.521906568835e+00
6.220000000000e+02 2.841911527511e-02 3.666145912878e-05 2.473880064208e+00
6.222500000000e+02 2.988222328989e-02 3.323753263387e-05 2.426957031950e+00
6.225000000000e+02 3.140484110196e-02 2.945319289549e-05 2.381193809775e+00
6.227500000000e+02 3.297540834337e-02 2.533854916195e-05 2.336644433005e+00
6.230000000000e+02 3.458165650058e-02 2.092942743390e-05 2.293360293138e+00
6.232500000000e+02 3.621081228810e-02 1.626691527776e-05 2.251389870954e+00
6.235000000000e+02 3.784980652023e-02 1.139684559220e-05 2.210778442633e+00
6.237500000000e+02 3.948549439155e-02 6.369165501313e-06 2.171567850056e+00
6.240000000000e+02 4.110487666470e-02 1.237233501261e-06 2.133796303675e+00
6.242500000000e+02 4.269531690108e-02 -3.942939526824e-06 2.097498183695e+00
6.245000000000e+02 4.424475263412e-02 -9.113521925785e-06 2.062703909717e+00
6.247500000000e+02 4.574189192041e-02 -1.421574381277e-05 2.029439847485e+00
6.250000000000e+02 4.717639376610e-02 -1.919076095722e-05 1.997728212724e+00
6.252500000000e+02 4.853902582412e-02 -2.398056338121e-05 1.967587051302e+00
6.255000000000e+02 4.982179770201e-02 -2.852890756808e-05 1.939030227786e+00
6.257500000000e+02 5.101806289671e-02 -3.278222214181e-05 1.912067474078e+00
6.260000000000e+02 5.212259744842e-02 -3.669048918251e-05 1.886704415986e+00
6.262500000000e+02 5.313163724515e-02 -4.020802397109e-05 1.862942698949e+00
6.265000000000e+02 5.404289597625e-02 -4.329427358707e-05 1.840780063424e+00
6.267500000000e+02 5.485553795518e-02 -4.591449755331e-05 1.820210518221e+00
6.270000000000e+02 5.557013673050e-02 -4.804041148979e-05 1.801224459537e+00
6.272500000000e+02 5.618858914228e-02 -4.965068433835e-05 1.783808878935e+00
6.275000000000e+02 5.671402244343e-02 -5.073138991685e-05 1.767947515532e+00
6.277500000000e+02 5.715066103207e-02 -5.127628503218e-05 1.753621086262e+00
6.280000000000e+02 5.750369367568e-02 -5.128702685950e-05 1.740807464014e+00
6.282500000000e+02 5.777911473346e-02 -5.077322312524e-05 1.729481902679e+00
6.285000000000e+02 5.798355641073e-02 -4.975235367391e-05 1.719617260754e+00
6.287500000000e+02 5.812412680853e-02 -4.824959590269e-05 1.711184199992e+00
6.290000000000e+02 5.820823558165e-02 -4.629747892729e-05 1.704151415951e+00
6.292500000000e+02 5.824343083681e-02 -4.393543147055e-05 1.698485848686e+00
6.295000000000e+02 5.823723811480e-02 -4.120918633979e-05 1.694152905162e+00
6.297500000000e+02 5.819702163528e-02 -3.817010050014e-05 1.691116656716e+00
6.300000000000e+02 5.812985105858e-02 -3.487433708793e-05 1.689340055241e+00
6.302500000000e+02 5.804239252431e-02 -3.138197111704e-05 1.688785133154e+00
6.305000000000e+02 5.794081650126e-02 -2.775600469271e-05 1.689413207469e+00
6.307500000000e+02 5.783073494918e-02 -2.406133880489e-05 1.691185067868e+00
6.310000000000e+02 5.771715327434e-02 -2.036368065728e-05 1.694061177348e+00
6.312500000000e+02 5.760445402575e-02 -1.672844404310e-05 1.698001855804e+00
6.315000000000e+02 5.749639742037e-02 -1.321963891679e-05 1.702967472100e+00
6.317500000000e+02 5.739614901541e-02 -9.898784561535e-06 1.708918626103e+00
6.320000000000e+02 5.730632435712e-02 -6.823866869260e-06 1.715816334169e+00
6.322500000000e+02 5.722905415030e-02 -4.048350562114e-06 1.723622209805e+00
6.325000000000e+02 5.716606344918e-02 -1.620279225012e-06 1.732298644364e+00
6.327500000000e+02 5.711876416307e-02 4.185210262797e-07 1.741808983035e+00
6.330000000000e+02 5.708835459499e-02 2.033137812302e-06 1.752117700993e+00
6.332500000000e+02 5.707592375625e-02 3.196126972582e-06 1.763190573242e+00
6.335000000000e+02 5.708255581287e-02 3.887926724788e-06 1.774994837378e+00
6.337500000000e+02 5.710942641674e-02 4.097146850485e-06 1.787499354768e+00
6.340000000000e+02 5.715789075061e-02 3.820688063066e-06 1.800674757250e+00
6.342500000000e+02 5.722955425395e-02 3.063725785901e-06 1.814493586376e+00
6.345000000000e+02 5.732632484569e-02 1.839532568798e-06 1.828930414869e+00
6.347500000000e+02 5.745043743311e-02 1.691826518602e-07 1.843961960675e+00
6.350000000000e+02 5.760445412416e-02 -1.918900773362e-06 1.859567176166e+00
6.352500000000e+02 5.779123532301e-02 -4.389523383830e-06 1.875727316867e+00
6.355000000000e+02 5.801387901723e-02 -7.201394786716e-06 1.892425996251e+00
6.357500000000e+02 5.827563554978e-02 -1.030792822512e-05 1.909649208701e+00
6.360000000000e+02 5.857979761320e-02 -1.365812921930e-05 1.927385327044e+00
6.362500000000e+02 5.892956869730e-02 -1.719754906709e-05 1.945625082419e+00
6.365000000000e+02 5.932792042386e-02 -2.086931912210e-05 1.964361504945e+00
6.367500000000e+02 5.977744051927e-02 -2.461522335268e-05 1.983589846162e+00
6.370000000000e+02 6.028018131788e-02 -2.837680633497e-05 2.003307474848e+00
6.372500000000e+02 6.083751474991e-02 -3.209649822999e-05 2.023513740145e+00
6.375000000000e+02 6.145000072955e-02 -3.571873098673e-05 2.044209823420e+00
6.377500000000e+02 6.211727390949e-02 -3.919103254219e-05 2.065398559019e+00
6.380000000000e+02 6.283795513061e-02 -4.246507432654e-05 2.087084245742e+00
6.382500000000e+02 6.360959217807e-02 -4.549765590806e-05 2.109272444780e+00
6.385000000000e+02 6.442862883425e-02 -4.825159208838e-05 2.131969763750e+00
6.387500000000e+02 6.529041177629e-02 -5.069650126188e-05 2.155183644917e+00
6.390000000000e+02 6.618922683618e-02 -5.280944560232e-05 2.178922146588e+00
6.392500000000e+02 6.711837321353e-02 -5.457542629456e-05 2.203193735016e+00
6.395000000000e+02 6.807027165300e-02 -5.598770657014e-05 2.228007085320e+00
6.397500000000e+02 6.903660272808e-02 -5.704793705344e-05 2.253370895182e+00
6.400000000000e+02 7.000847391764e-02 -5.776606780133e-05 2.279293717283e+00
6.402500000000e+02 7.097661923717e-02 -5.816008301160e-05 2.305783815078e+00
6.405000000000e+02 7.193161230484e-02 -5.825548955432e-05 2.332849039955e+00
6.407500000000e+02 7.286410610681e-02 -5.808457346992e-05 2.360496737199e+00
6.410000000000e+02 7.376507363860e-02 -5.768549335003e-05 2.388733677720e+00
6.412500000000e+02 7.462606220042e-02 -5.710118846272e-05 2.417566018703e+00
6.415000000000e+02 7.543943337256e-02 -5.637810353198e-05 2.446999291550e+00
6.417500000000e+02 7.619859562211e-02 -5.556481442512e-05 2.477038416321e+00
6.420000000000e+02 7.689821304163e-02 -5.471057282608e-05 2.507687739589e+00
6.422500000000e+02 7.753437582531e-02 -5.386380640762e-05 2.538951095201e+00
6.425000000000e+02 7.810473375131e-02 -5.307065311419e-05 2.570831881752e+00
6.427500000000e+02 7.860857862704e-02 -5.237356415802e-05 2.603333153236e+00
6.430000000000e+02 7.904686676319e-02 -5.181001684473e-05 2.636457721619e+00
6.432500000000e+02 7.942218629857e-02 -5.141140896192e-05 2.670208261921e+00
6.435000000000e+02 7.973866394552e-02 -5.120215446586e-05 2.704587417218e+00
6.437500000000e+02 8.000181406071e-02 -5.119901387304e-05 2.739597900446e+00
6.440000000000e+02 8.021833810402e-02 -5.141068474435e-05 2.775242588138e+00
6.442500000000e+02 8.039588436932e-02 -5.183765972966e-05 2.811524597653e+00
6.445000000000e+02 8.054277499448e-02 -5.247235128181e-05 2.848447352049e+00
6.447500000000e+02 8.066771487758e-02 -5.329947630314e-05 2.886014626944e+00
6.450000000000e+02 8.077949404834e-02 -5.429667138679e-05 2.924230572555e+00
6.452500000000e+02 8.088669344685e-02 -5.543532299473e-05 2.963099718994e+00
6.455000000000e+02 8.099740522307e-02 -5.668157201624e-05 3.002626960997e+00
6.457500000000e+02 8.111897394965e-02 -5.799744578472e-05 3.042817517391e+00
6.460000000000e+02 8.125776488510e-02 -5.934209765646e-05 3.083676877196e+00
6.462500000000e+02 8.141896273422e-02 -6.067308962368e-05 3.125210729383e+00
6.465000000000e+02 8.160640184622e-02 -6.194767415155e-05 3.167424876814e+00
6.467500000000e+02 8.182242921002e-02 -6.312403623662e-05 3.210325139002e+00
6.470000000000e+02 8.206780347788e-02 -6.416245625906e-05 3.253917253748e+00
6.472500000000e+02 8.234162950702e-02 -6.502633047445e-05 3.298206765202e+00
6.475000000000e+02 8.264133595503e-02 -6.568302989851e-05 3.343198915916e+00
6.477500000000e+02 8.296270047744e-02 -6.610455351633e-05 3.388898538499e+00
6.480000000000e+02 8.329992924067e-02 -6.626794694509e-05 3.435309942570e+00
6.482500000000e+02 8.364579937103e-02 -6.615548028499e-05 3.482436809183e+00
6.485000000000e+02 8.399186786229e-02 -6.575457715527e-05 3.530282087472e+00
6.487500000000e+02 8.432874812306e-02 -6.505750617566e-05 3.578847887339e+00
6.490000000000e+02 8.464644927432e-02 -6.406087367325e-05 3.628135380189e+00
6.492500000000e+02 8.493476589251e-02 -6.276495695248e-05 3.678144697572e+00
6.495000000000e+02 8.518369959239e-02 -6.117294149985e-05 3.728874830751e+00
6.497500000000e+02 8.538388632476e-02 -5.929013170020e-05 3.780323534729e+00
6.500000000000e+02 8.552700321399e-02 -5.712321753806e-05 3.832487227105e+00
6.502500000000e+02 8.560612130849e-02 -5.467965746886e-05 3.885360896347e+00
6.505000000000e+02 8.561597869137e-02 -5.196724779100e-05 3.938938010058e+00
6.507500000000e+02 8.555314754499e-02 -4.899392012878e-05 3.993210432757e+00
6.510000000000e+02 8.541608506440e-02 -4.576780460341e-05 4.048168344363e+00
6.512500000000e+02 8.520505634826e-02 -4.229754718624e-05 4.103800173466e+00
6.515000000000e+02 8.492193708495e-02 -3.859286285277e-05 4.160092540358e+00
6.517500000000e+02 8.456991790394e-02 -3.466528720078e-05 4.217030205488e+00
6.520000000000e+02 8.415312500047e-02 -3.052903216619e-05 4.274596038288e+00
6.522500000000e+02 8.367620518643e-02 -2.620189077157e-05 4.332770989842e+00
6.525000000000e+02 8.314389747967e-02 -2.170606386057e-05 4.391534085993e+00
6.527500000000e+02 8.256064527724e-02 -1.706884928587e-05 4.450862425894e+00
6.530000000000e+02 8.193026717403e-02 -1.232307325588e-05 4.510731199556e+00
6.532500000000e+02 8.125573036800e-02 -7.507225077280e-06 4.571113712138e+00
6.535000000000e+02 8.053902801649e-02 -2.665226951581e-06 4.631981425260e+00
6.537500000000e+02 7.978118389526e-02 2.154154808365e-06 4.693304006490e+00
6.540000000000e+02 7.898236477869e-02 6.898266538213e-06 4.755049393549e+00
6.542500000000e+02 7.814210276493e-02 1.151183120066e-05 4.817183868118e+00
6.545000000000e+02 7.725959559739e-02 1.593846884462e-05 4.879672142173e+00
6.547500000000e+02 7.633406609584e-02 2.012238341381e-05 4.942477453654e+00
6.550000000000e+02 7.536515779987e-02 2.401012296241e-05 5.005561673275e+00
6.552500000000e+02 7.435333379240e-02 2.755231877505e-05 5.068885418515e+00
6.555000000000e+02 7.330026086395e-02 3.070530614149e-05 5.132408175070e+00
6.557500000000e+02 7.220915302090e-02 3.343254010638e-05 5.196088419999e+00
6.560000000000e+02 7.108505833716e-02 3.570573841857e-05 5.259883751144e+00
6.562500000000e+02 6.993506505843e-02 3.750569012489e-05 5.323751011813e+00
6.565000000000e+02 6.876841236043e-02 3.882268934260e-05 5.387646410790e+00
6.567500000000e+02 6.759648936982e-02 3.965658765517e-05 5.451525645977e+00
6.570000000000e+02 6.643270531773e-02 4.001644429510e-05 5.515344012531e+00
6.572500000000e+02 6.529222334287e-02 3.991981536516e-05 5.579056515168e+00
6.575000000000e+02 6.419155209612e-02 3.939171374026e-05 5.642617980597e+00
6.577500000000e+02 6.314800182076e-02 3.846327709714e-05 5.705983160585e+00
6.580000000000e+02 6.217902146030e-02 3.717025333538e-05 5.769106857347e+00
6.582500000000e+02 6.130144970539e-02 3.555146668474e-05 5.831944039164e+00
6.585000000000e+02 6.053072273948e-02 3.364712709608e-05 5.894449986372e+00
6.587500000000e+02 5.988009751985e-02 3.149733503335e-05 5.956580437837e+00
6.590000000000e+02 5.935995384521e-02 2.914081866892e-05 6.018291748487e+00
6.592500000000e+02 5.897723762150e-02 2.661386220129e-05 6.079541070443e+00
6.595000000000e+02 5.873510529192e-02 2.394976376616e-05 6.140286523931e+00
6.597500000000e+02 5.863280945956e-02 2.117863484488e-05 6.200487376072e+00
6.600000000000e+02 5.866584705685e-02 1.832759337861e-05 6.260104200174e+00
6.602500000000e+02 5.882636188810e-02 1.542130701307e-05 6.319099036772e+00
6.605000000000e+02 5.910377099023e-02 1.248285845018e-05 6.377435514869e+00
6.607500000000e+02 5.948555292291e-02 9.534772253877e-06 6.435078956539e+00
6.610000000000e+02 5.995811991713e-02 6.600055367206e-06 6.491996440585e+00
6.612500000000e+02 6.050768152035e-02 3.703143133971e-06 6.548156858258e+00
6.615000000000e+02 6.112101012118e-02 8.706015271753e-07 6.603530911587e+00
6.617500000000e+02 6.178602513604e-02 -1.868568960700e-06 6.658091120267e+00
6.620000000000e+02 6.249213724435e-02 -4.483015438039e-06 6.711811777211e+00
6.622500000000e+02 6.323032110002e-02 -6.939579771825e-06 6.764668921766e+00
6.625000000000e+02 6.399292006963e-02 -9.204275826818e-06 6.816640284540e+00
6.627500000000e+02 6.477322006084e-02 -1.124360225283e-05 6.867705228217e+00
6.630000000000e+02 6.556486230748e-02 -1.302602811781e-05 6.917844707502e+00
6.632500000000e+02 6.636118305376e-02 -1.452356834708e-05 6.967041212072e+00
6.635000000000e+02 6.715458019777e-02 -1.571323589267e-05 7.015278711199e+00
6.637500000000e+02 6.793600623814e-02 -1.657820301618e-05 7.062542620958e+00
6.640000000000e+02 6.869466273547e-02 -1.710854945008e-05 7.108819749568e+00
6.642500000000e+02 6.941795201049e-02 -1.730152994675e-05 7.154098253668e+00
6.645000000000e+02 7.009170297478e-02 -1.716133198346e-05 7.198367591872e+00
6.647500000000e+02 7.070065053290e-02 -1.669833852139e-05 7.241618462613e+00
6.650000000000e+02 7.122912273055e-02 -1.592801856901e-05 7.283842763626e+00
6.652500000000e+02 7.166184986655e-02 -1.486956205332e-05 7.325033523029e+00
6.655000000000e+02 7.198480878725e-02 -1.354442568291e-05 7.365184841865e+00
6.657500000000e+02 7.218600448256e-02 -1.197493715249e-05 7.404291833781e+00
6.660000000000e+02 7.225610441132e-02 -1.018313641171e-05 7.442350570507e+00
6.662500000000e+02 7.218885644326e-02 -8.189933415670e-06 7.479358017435e+00
6.665000000000e+02 7.198126112227e-02 -6.014663270715e-06 7.515312003631e+00
6.667500000000e+02 7.163347906137e-02 -3.675054628727e-06 7.550211158531e+00
6.670000000000e+02 7.114851588296e-02 -1.187556078225e-06 7.584054895259e+00
6.672500000000e+02 7.053172158966e-02 1.432083688885e-06 7.616843361183e+00
6.675000000000e+02 6.979019259561e-02 4.168070329547e-06 7.648577431845e+00
6.677500000000e+02 6.893214018128e-02 7.003822294682e-06 7.679258676933e+00
6.680000000000e+02 6.796631687045e-02 9.921342042807e-06 7.708889365322e+00
6.682500000000e+02 6.690154829250e-02 1.290081742347e-05 7.737472447073e+00
6.685000000000e+02 6.574642625286e-02 1.592050023047e-05 7.765011568705e+00
6.687500000000e+02 6.450916910385e-02 1.895685606865e-05 7.791511077655e+00
6.690000000000e+02 6.319764610610e-02 2.198511445026e-05 7.816976035608e+00
6.692500000000e+02 6.181953872578e-02 2.497996391476e-05 7.841412247396e+00
6.695000000000e+02 6.038258813849e-02 2.791628419335e-05 7.864826283384e+00
6.697500000000e+02 5.889487911687e-02 3.077000852200e-05 7.887225507764e+00
6.700000000000e+02 5.736510802928e-02 3.351892739306e-05 7.908618115163e+00
6.702500000000e+02 5.580278331381e-02 3.614318254952e-05 7.929013159761e+00
6.705000000000e+02 5.421832678246e-02 3.862567040011e-05 7.948420587622e+00
6.707500000000e+02 5.262305482274e-02 4.095223115941e-05 7.966851266109e+00
6.710000000000e+02 5.102903638176e-02 4.311155708042e-05 7.984317010736e+00
6.712500000000e+02 4.944884235787e-02 4.509491112620e-05 8.000830610068e+00
6.715000000000e+02 4.789520925653e-02 4.689576174371e-05 8.016405849351e+00
6.717500000000e+02 4.638065445157e-02 4.850934991021e-05 8.031057532109e+00
6.720000000000e+02 4.491707834087e-02 4.993226066993e-05 8.044801505824e+00
6.722500000000e+02 4.351539241751e-02 5.116211629230e-05 8.057654682620e+00
6.725000000000e+02 4.218520340190e-02 5.219740013163e-05 8.069635065939e+00
6.727500000000e+02 4.093457828610e-02 5.303743477270e-05 8.080761764128e+00
6.730000000000e+02 3.976990308002e-02 5.368250830334e-05 8.091055004389e+00
6.732500000000e+02 3.869583932903e-02 5.413412988525e-05 8.100536119026e+00
6.735000000000e+02 3.771537205806e-02 5.439535017213e-05 8.109227520134e+00
6.737500000000e+02 3.682993561219e-02 5.447111445062e-05 8.117152630261e+00
6.740000000000e+02 3.603959814236e-02 5.436858317934e-05 8.124335784585e+00
6.742500000000e+02 3.534328263572e-02 5.409737511142e-05 8.130802085520e+00
6.745000000000e+02 3.473900177526e-02 5.366968731357e-05 8.136577220417e+00
6.747500000000e+02 3.422408517607e-02 5.310027152314e-05 8.141687227192e+00
6.750000000000e+02 3.379538108223e-02 5.240625531885e-05 8.146158235841e+00
6.752500000000e+02 3.344941877199e-02 5.160681701416e-05 8.150016178635e+00
6.755000000000e+02 3.318252334449e-02 5.072273459761e-05 8.153286485762e+00
6.757500000000e+02 3.299088004308e-02 4.977583912169e-05 8.155993785827e+00
6.760000000000e+02 3.287055064757e-02 4.878843597486e-05 8.158161604077e+00
6.762500000000e+02 3.281744911260e-02 4.778270697187e-05 8.159812093853e+00
6.765000000000e+02 3.282728718616e-02 4.678014532483e-05 8.160965797537e+00
6.767500000000e+02 3.289550377453e-02 4.580106809768e-05 8.161641427364e+00
6.770000000000e+02 3.301719135211e-02 4.486418829544e-05 8.161855699817e+00
6.772500000000e+02 3.318703432766e-02 4.398631138375e-05 8.161623180035e+00
6.775000000000e+02 3.339927000969e-02 4.318215641691e-05 8.160956163438e+00
6.777500000000e+02 3.364768099514e-02 4.246427600696e-05 8.159864573639e+00
6.780000000000e+02 3.392562454448e-02 4.184305871271e-05 8.158355857654e+00
6.782500000000e+02 3.422609765656e-02 4.132680563981e-05 8.156434895630e+00
6.785000000000e+02 3.454183413748e-02 4.092185757287e-05 8.154103909895e+00
6.787500000000e+02 3.486542709773e-02 4.063272693552e-05 8.151362361797e+00
6.790000000000e+02 3.518946399537e-02 4.046223092577e-05 8.148206863430e+00
6.792500000000e+02 3.550666397835e-02 4.041160428722e-05 8.144631091473e+00
6.795000000000e+02 3.581000488387e-02 4.048058159434e-05 8.140625719155e+00
6.797500000000e+02 3.609282987078e-02 4.066744606904e-05 8.136178373071e+00
6.800000000000e+02 3.634892501271e-02 4.096905107587e-05 8.131273630652e+00
6.802500000000e+02 3.657256673900e-02 4.138082219693e-05 8.125893048566e+00
6.805000000000e+02 3.675853586452e-02 4.189675576041e-05 8.120015249228e+00
6.807500000000e+02 3.690210516044e-02 4.250943762132e-05 8.113616049944e+00
6.810000000000e+02 3.699900713399e-02 4.321010700026e-05 8.106668639295e+00
6.812500000000e+02 3.704539225657e-02 4.398875079512e-05 8.099143794161e+00
6.815000000000e+02 3.703778722546e-02 4.483426299765e-05 8.091010134492e+00
6.817500000000e+02 3.697306657731e-02 4.573467108981e-05 8.082234395948e+00
6.820000000000e+02 3.684844186458e-02 4.667749003137e-05 8.072781726947e+00
6.822500000000e+02 3.666147564131e-02 4.764998892062e-05 8.062615992630e+00
6.825000000000e+02 3.641012201784e-02 4.863951391362e-05 8.051700079438e+00
6.827500000000e+02 3.609279046833e-02 4.963384742326e-05 8.039996198749e+00
6.830000000000e+02 3.570842511029e-02 5.062160805808e-05 8.027466188922e+00
6.832500000000e+02 3.525659426145e-02 5.159255050829e-05 8.014071808664e+00
6.835000000000e+02 3.473757517073e-02 5.253783315642e-05 7.999775029037e+00
6.837500000000e+02 3.415242707102e-02 5.345020614081e-05 7.984538320932e+00
6.840000000000e+02 3.350303920585e-02 5.432411819747e-05 7.968324940775e+00
6.842500000000e+02 3.279214873841e-02 5.515572519549e-05 7.951099215648e+00
6.845000000000e+02 3.202332166254e-02 5.594286468244e-05 7.932826825769e+00
6.847500000000e+02 3.120089680977e-02 5.668484273294e-05 7.913475083906e+00
6.850000000000e+02 3.032989447108e-02 5.738230292182e-05 7.893013205735e+00
6.852500000000e+02 2.941589549722e-02 5.803708256708e-05 7.871412573054e+00
6.855000000000e+02 2.846489816441e-02 5.865197581267e-05 7.848646977487e+00
6.857500000000e+02 2.748316245421e-02 5.923052484746e-05 7.824692845785e+00
6.860000000000e+02 2.647705122949e-02 5.977684056924e-05 7.799529436042e+00
6.862500000000e+02 2.545287752203e-02 6.029544724889e-05 7.773139009368e+00
6.865000000000e+02 2.441676574522e-02 6.079117710719e-05 7.745506963823e+00
6.867500000000e+02 2.337453283951e-02 6.126909028065e-05 7.716621932629e+00
6.870000000000e+02 2.233159244332e-02 6.173445676197e-05 7.686475852965e+00
6.872500000000e+02 2.129288391111e-02 6.219274556879e-05 7.655063990687e+00
6.875000000000e+02 2.026282417137e-02 6.264965068531e-05 7.622384937296e+00
6.877500000000e+02 1.924528006490e-02 6.311114118715e-05 7.588440575890e+00
6.880000000000e+02 1.824355742111e-02 6.358352055097e-05 7.553236011962e+00
6.882500000000e+02 1.726040154350e-02 6.407346395515e-05 7.516779488490e+00
6.885000000000e+02 1.629800542782e-02 6.458801432466e-05 7.479082273190e+00
6.887500000000e+02 1.535802167770e-02 6.513458531382e-05 7.440158527350e+00
6.890000000000e+02 1.444157469614e-02 6.572093640947e-05 7.400025166734e+00
6.892500000000e+02 1.354927262656e-02 6.635511619790e-05 7.358701704146e+00
6.895000000000e+02 1.268121834066e-02 6.704537871779e-05 7.316210083156e+00
6.897500000000e+02 1.183701991829e-02 6.780007905857e-05 7.272574510676e+00
6.900000000000e+02 1.101580340063e-02 6.862755520889e-05 7.227821278048e+00
6.902500000000e+02 1.021622927082e-02 6.953599511983e-05 7.181978580679e+00
6.905000000000e+02 9.436515882817e-03 7.053325042281e-05 7.135076335692e+00
6.907500000000e+02 8.674472399252e-03 7.162672964944e-05 7.087145993878e+00
6.910000000000e+02 7.927542305838e-03 7.282324933044e-05 7.038220356440e+00
6.912500000000e+02 7.192859132766e-03 7.412889355313e-05 6.988333386050e+00
6.915000000000e+02 6.467314205360e-03 7.554889043196e-05 6.937520018267e+00
6.917500000000e+02 5.747635724160e-03 7.708751043223e-05 6.885815979318e+00
6.920000000000e+02 5.030476827315e-03 7.874789032589e-05 6.833257598493e+00
6.922500000000e+02 4.312509551018e-03 8.053203660716e-05 6.779881631605e+00
6.925000000000e+02 3.590521610567e-03 8.244071646038e-05 6.725725082643e+00
6.927500000000e+02 2.861512185617e-03 8.447331166189e-05 6.670825037968e+00
6.930000000000e+02 2.122782806720e-03 8.662776445950e-05 6.615218504648e+00
6.932500000000e+02 1.372019926491e-03 8.890052328872e-05 6.558942259023e+00
6.935000000000e+02 6.073659675142e-04 9.128647706294e-05 6.502032708504e+00
6.937500000000e+02 -1.725231693069e-04 9.377879973194e-05 6.444525763101e+00
6.940000000000e+02 -9.684357110539e-04 9.636896891607e-05 6.386456720219e+00
6.942500000000e+02 -1.780577344413e-03 9.904672659855e-05 6.327860164674e+00
6.945000000000e+02 -2.608559990654e-03 1.018000188502e-04 6.268769880431e+00
6.947500000000e+02 -3.451405179759e-03 1.046149680589e-04 6.209218776934e+00
6.950000000000e+02 -4.307560610405e-03 1.074758670312e-04 6.149238829108e+00
6.952500000000e+02 -5.174928081601e-03 1.103652001789e-04 6.088861030629e+00
6.955000000000e+02 -6.050900694157e-03 1.132636920855e-04 6.028115360563e+00
6.957500000000e+02 -6.932407049227e-03 1.161503858646e-04 5.967030761868e+00
6.960000000000e+02 -7.815960478748e-03 1.190027561008e-04 5.905635134575e+00
6.962500000000e+02 -8.697711281557e-03 1.217968601697e-04 5.843955339892e+00
6.965000000000e+02 -9.573500824017e-03 1.245075253517e-04 5.782017218575e+00
6.967500000000e+02 -1.043891592855e-02 1.271085722465e-04 5.719845620954e+00
6.970000000000e+02 -1.128934412741e-02 1.295730732513e-04 5.657464454145e+00
6.972500000000e+02 -1.212002754544e-02 1.318736432432e-04 5.594896737696e+00
6.975000000000e+02 -1.292611842393e-02 1.339827589592e-04 5.532164678431e+00
6.977500000000e+02 -1.370273285980e-02 1.358731021822e-04 5.469289752387e+00
6.980000000000e+02 -1.444500661036e-02 1.375179228155e-04 5.406292802620e+00
6.982500000000e+02 -1.514815295582e-02 1.388914175854e-04 5.343194147862e+00
6.985000000000e+02 -1.580751932014e-02 1.399691119131e-04 5.280013696043e+00
6.987500000000e+02 -1.641865100499e-02 1.407282514669e-04 5.216771071169e+00
6.990000000000e+02 -1.697735170403e-02 1.411481786891e-04 5.153485738331e+00
6.992500000000e+02 -1.747975270664e-02 1.412107136255e-04 5.090177136937e+00
6.995000000000e+02 -1.792238042809e-02 1.409005094319e-04 5.026864809351e+00
6.997500000000e+02 -1.830222463712e-02 1.402053825289e-04 4.963568526752e+00
7.000000000000e+02 -1.861681334288e-02 1.391166266876e-04 4.900308411994e+00
7.002500000000e+02 -1.886428108679e-02 1.376292816477e-04 4.837105051019e+00
7.005000000000e+02 -1.904343912302e-02 1.357423719436e-04 4.773979595753e+00
7.007500000000e+02 -1.915383684893e-02 1.334590890176e-04 4.710953853698e+00
7.010000000000e+02 -1.919582578518e-02 1.307869452387e-04 4.648050365160e+00
7.012500000000e+02 -1.917060831450e-02 1.277378572777e-04 4.585292463599e+00
7.015000000000e+02 -1.908027697538e-02 1.243281734317e-04 4.522704320480e+00
7.017500000000e+02 -1.892784589108e-02 1.205786503383e-04 4.460310972909e+00
7.020000000000e+02 -1.871726973023e-02 1.165143688686e-04 4.398138332460e+00
7.022500000000e+02 -1.845344052187e-02 1.121645674498e-04 4.336213176900e+00
7.025000000000e+02 -1.814217704678e-02 1.075624303585e-04 4.274563122490e+00
7.027500000000e+02 -1.779019762997e-02 1.027448089267e-04 4.213216576965e+00
7.030000000000e+02 -1.740506943347e-02 9.775186618394e-05 4.152202677357e+00
7.032500000000e+02 -1.699515207114e-02 9.262668435847e-05 4.091551206234e+00
7.035000000000e+02 -1.656951423283e-02 8.741479772567e-05 4.031292496795e+00
7.037500000000e+02 -1.613784491616e-02 8.216369585198e-05 3.971457317540e+00
7.040000000000e+02 -1.571034073925e-02 7.692227073897e-05 3.912076750177e+00
7.042500000000e+02 -1.529758822914e-02 7.174024361833e-05 3.853182050291e+00
7.045000000000e+02 -1.491042926735e-02 6.666755989351e-05 3.794804503535e+00
7.047500000000e+02 -1.455981807433e-02 6.175377158710e-05 3.736975276282e+00
7.050000000000e+02 -1.425667409818e-02 5.704741528290e-05 3.679725257815e+00
7.052500000000e+02 -1.401172691680e-02 5.259539188496e-05 3.623084906452e+00
7.055000000000e+02 -1.383536008083e-02 4.844236452850e-05 3.567084098034e+00
7.057500000000e+02 -1.373745702223e-02 4.463017229855e-05 3.511751973204e+00
7.060000000000e+02 -1.372724804136e-02 4.119727842455e-05 3.457116796923e+00
7.062500000000e+02 -1.381316371472e-02 3.817826479341e-05 3.403205827295e+00
7.065000000000e+02 -1.400269626830e-02 3.560335753652e-05 3.350045188367e+00
7.067500000000e+02 -1.430227092685e-02 3.349802421315e-05 3.297659764447e+00
7.070000000000e+02 -1.471712967324e-02 3.188261850587e-05 3.246073101202e+00
7.072500000000e+02 -1.525122843081e-02 3.077208550825e-05 3.195307321257e+00
7.075000000000e+02 -1.590715166196e-02 3.017575155906e-05 3.145383060918e+00
7.077500000000e+02 -1.668604219646e-02 3.009715932542e-05 3.096319412919e+00
7.080000000000e+02 -1.758755217553e-02 3.053399723987e-05 3.048133893294e+00
7.082500000000e+02 -1.860981245880e-02 3.147808656170e-05 3.000842417381e+00
7.085000000000e+02 -1.974942292811e-02 3.291543215364e-05 2.954459290719e+00
7.087500000000e+02 -2.100146660076e-02 3.482636597441e-05 2.908997218827e+00
7.090000000000e+02 -2.235954346657e-02 3.718574743827e-05 2.864467322932e+00
7.092500000000e+02 -2.381582867554e-02 3.996323016414e-05 2.820879172631e+00
7.095000000000e+02 -2.536115286100e-02 4.312359534472e-05 2.778240828993e+00
7.097500000000e+02 -2.698510295230e-02 4.662713821116e-05 2.736558893021e+00
7.100000000000e+02 -2.867614541680e-02 5.043012569925e-05 2.695838566892e+00
7.102500000000e+02 -3.042176828359e-02 5.448530159075e-05 2.656083719040e+00
7.105000000000e+02 -3.220864155852e-02 5.874244670342e-05 2.617296957174e+00
7.107500000000e+02 -3.402279330456e-02 6.314897352724e-05 2.579479700357e+00
7.110000000000e+02 -3.584980025475e-02 6.765057099078e-05 2.542632257513e+00
7.112500000000e+02 -3.767498988767e-02 7.219187593069e-05 2.506753903675e+00
7.115000000000e+02 -3.948365021855e-02 7.671717166891e-05 2.471842957156e+00
7.117500000000e+02 -4.126124755680e-02 8.117110093001e-05 2.437896850270e+00
7.120000000000e+02 -4.299364247822e-02 8.549938774699e-05 2.404912200670e+00
7.122500000000e+02 -4.466730886498e-02 8.964956105464e-05 2.372884873571e+00
7.125000000000e+02 -4.626954110336e-02 9.357165986307e-05 2.341810040600e+00
7.127500000000e+02 -4.778865540663e-02 9.721891278083e-05 2.311682230221e+00
7.130000000000e+02 -4.921417375284e-02 1.005484087236e-04 2.282495371220e+00
7.132500000000e+02 -5.053699316246e-02 1.035217217344e-04 2.254242830319e+00
7.135000000000e+02 -5.174952601197e-02 1.061054331370e-04 2.226917439455e+00
7.137500000000e+02 -5.284582136463e-02 1.082716380614e-04 2.200511518354e+00
7.140000000000e+02 -5.382165951529e-02 1.099983515506e-04 2.175016893238e+00
7.142500000000e+02 -5.467460801284e-02 1.112698486045e-04 2.150424903543e+00
7.145000000000e+02 -5.540405940184e-02 1.120769172792e-04 2.126726416534e+00
7.147500000000e+02 -5.601122304071e-02 1.124169786411e-04 2.103911826989e+00
7.150000000000e+02 -5.649909845710e-02 1.122941449561e-04 2.081971071857e+00
7.152500000000e+02 -5.687240753790e-02 1.117191460032e-04 2.060893637007e+00
7.155000000000e+02 -5.713750260693e-02 1.107091689955e-04 2.040668576280e+00
7.157500000000e+02 -5.730224088764e-02 1.092875794399e-04 2.021284528042e+00
7.160000000000e+02 -5.737584498221e-02 1.074835761460e-04 2.002729760410e+00
7.162500000000e+02 -5.736873281409e-02 1.053317286873e-04 1.984992213402e+00
7.165000000000e+02 -5.729233086479e-02 1.028714339051e-04 1.968059552551e+00
7.167500000000e+02 -5.715888429527e-02 1.001463291270e-04 1.951919262941e+00
7.170000000000e+02 -5.698124485708e-02 9.720360397802e-05 1.936558726861e+00
7.172500000000e+02 -5.677266437017e-02 9.409329943016e-05 1.921965343234e+00
7.175000000000e+02 -5.654658635053e-02 9.086756249360e-05 1.908126665421e+00
7.177500000000e+02 -5.631643464087e-02 8.757986774791e-05 1.895030529717e+00
7.180000000000e+02 -5.609541872744e-02 8.428425675819e-05 1.882665238589e+00
7.182500000000e+02 -5.589634005960e-02 8.103456494377e-05 1.871019715534e+00
7.185000000000e+02 -5.573141937370e-02 7.788368457556e-05 1.860083713160e+00
7.187500000000e+02 -5.561213294481e-02 7.488284931659e-05 1.849847986844e+00
7.190000000000e+02 -5.554907162297e-02 7.208096551906e-05 1.840304515859e+00
7.192500000000e+02 -5.555181478329e-02 6.952399505039e-05 1.831446681819e+00
7.195000000000e+02 -5.562882722948e-02 6.725439226576e-05 1.823269485031e+00
7.197500000000e+02 -5.578737508257e-02 6.531060888881e-05 1.815769723423e+00
7.200000000000e+02 -5.603346351897e-02 6.372666587728e-05 1.808946173644e+00
7.202500000000e+02 -5.637179508631e-02 6.253179477655e-05 1.802799757325e+00
7.205000000000e+02 -5.680574961875e-02 6.175016200924e-05 1.797333673661e+00
7.207500000000e+02 -5.733738183276e-02 6.140064771210e-05 1.792553538772e+00
7.210000000000e+02 -5.796743950464e-02 6.149671665828e-05 1.788467470282e+00
7.212500000000e+02 -5.869539801548e-02 6.204635217111e-05 1.785086158273e+00
7.215000000000e+02 -5.951951024872e-02 6.305206108059e-05 1.782422904948e+00
7.217500000000e+02 -6.043687229272e-02 6.451096002688e-05 1.780493618540e+00
7.220000000000e+02 -6.144349683235e-02 6.641489851342e-05 1.779316801048e+00
7.222500000000e+02 -6.253440225647e-02 6.875068985365e-05 1.778913462350e+00
7.225000000000e+02 -6.370370391075e-02 7.150033130679e-05 1.779307035547e+00
7.227500000000e+02 -6.494471737189e-02 7.464136543756e-05 1.780523219875e+00
7.230000000000e+02 -6.625006110775e-02 7.814722153776e-05 1.782589818389e+00
7.232500000000e+02 -6.761176717108e-02 8.198764261624e-05 1.785536510109e+00
7.235000000000e+02 -6.902139017977e-02 8.612911212522e-05 1.789394611256e+00
7.237500000000e+02 -7.047012021798e-02 9.053533793277e-05 1.794196785505e+00
7.240000000000e+02 -7.194889526175e-02 9.516774054016e-05 1.799976731120e+00
7.242500000000e+02 -7.344851348727e-02 9.998597946301e-05 1.806768836228e+00
7.245000000000e+02 -7.495974604910e-02 1.049484587483e-04 1.814607814689e+00
7.247500000000e+02 -7.647344881621e-02 1.100128515141e-04 1.823528316853e+00
7.250000000000e+02 -7.798067364200e-02 1.151366197483e-04 1.833564528910e+00
7.252500000000e+02 -7.947277867805e-02 1.202775195958e-04 1.844749762935e+00
7.255000000000e+02 -8.094153726051e-02 1.253941005471e-04 1.857116044580e+00
7.257500000000e+02 -8.237924459443e-02 1.304461842458e-04 1.870693705039e+00
7.260000000000e+02 -8.377882091558e-02 1.353953205897e-04 1.885510983973e+00
7.262500000000e+02 -8.513390943028e-02 1.402052215276e-04 1.901593650129e+00
7.265000000000e+02 -8.643896680055e-02 1.448421682707e-04 1.918964645894e+00
7.267500000000e+02 -8.768934376806e-02 1.492753863057e-04 1.937643761756e+00
7.270000000000e+02 -8.888135396157e-02 1.534773949605e-04 1.957647343640e+00
7.272500000000e+02 -9.001232232251e-02 1.574243092958e-04 1.978988051598e+00
7.275000000000e+02 -9.108062628478e-02 1.610961339536e-04 2.001674636472e+00
7.277500000000e+02 -9.208570271019e-02 1.644769908675e-04 2.025711795523e+00
7.280000000000e+02 -9.302804242657e-02 1.675553194967e-04 2.051100053202e+00
7.282500000000e+02 -9.390916113159e-02 1.703240302298e-04 2.077835690584e+00
7.285000000000e+02 -9.473153714296e-02 1.727806176785e-04 2.105910750098e+00
7.287500000000e+02 -9.549853950333e-02 1.749272233059e-04 2.135313052388e+00
7.290000000000e+02 -9.621431932687e-02 1.767706024797e-04 2.166026301605e+00
7.292500000000e+02 -9.688369391471e-02 1.783220831339e-04 2.198030198173e+00
7.295000000000e+02 -9.751199927223e-02 1.795974138629e-04 2.231300635604e+00
7.297500000000e+02 -9.810493796368e-02 1.806165752815e-04 2.265809903343e+00
7.300000000000e+02 -9.866840548778e-02 1.814035006816e-04 2.301526955295e+00
7.302500000000e+02 -9.920831042987e-02 1.819857006192e-04 2.338417702241e+00
7.305000000000e+02 -9.973038767098e-02 1.823938212177e-04 2.376445338444e+00
7.307500000000e+02 -1.002400102562e-01 1.826611406892e-04 2.415570693638e+00
7.310000000000e+02 -1.007420022468e-01 1.828229538713e-04 2.455752618819e+00
7.312500000000e+02 -1.012404653128e-01 1.829158917200e-04 2.496948367002e+00
7.315000000000e+02 -1.017386166052e-01 1.829771543284e-04 2.539114008217e+00
7.317500000000e+02 -1.022386525497e-01 1.830436821460e-04 2.582204836889e+00
7.320000000000e+02 -1.027416417964e-01 1.831512685270e-04 2.626175789341e+00
7.322500000000e+02 -1.032474577758e-01 1.833336339197e-04 2.670981843804e+00
7.325000000000e+02 -1.037547554027e-01 1.836214778994e-04 2.716578406554e+00
7.327500000000e+02 -1.042609955036e-01 1.840415423602e-04 2.762921698144e+00
7.330000000000e+02 -1.047625247387e-01 1.846157063448e-04 2.809969087399e+00
7.332500000000e+02 -1.052547056914e-01 1.853601612170e-04 2.857679426445e+00
7.335000000000e+02 -1.057320985277e-01 1.862846837664e-04 2.906013327495e+00
7.337500000000e+02 -1.061886831525e-01 1.873920622062e-04 2.954933423661e+00
7.340000000000e+02 -1.066181120338e-01 1.886777034180e-04 3.004404593892e+00
7.342500000000e+02 -1.070139795135e-01 1.901294433062e-04 3.054394138485e+00
7.345000000000e+02 -1.073700888620e-01 1.917276031566e-04 3.104871935041e+00
7.347500000000e+02 -1.076807009722e-01 1.934452935200e-04 3.155810551530e+00
7.350000000000e+02 -1.079407477211e-01 1.952489793425e-04 3.207185326406e+00
7.352500000000e+02 -1.081459965472e-01 1.970992970079e-04 3.258974414746e+00
7.355000000000e+02 -1.082931570873e-01 1.989520932432e-04 3.311158799161e+00
7.357500000000e+02 -1.083799242490e-01 2.007596962039e-04 3.363722274098e+00
7.360000000000e+02 -1.084049615850e-01 2.024723369282e-04 3.416651382032e+00
7.362500000000e+02 -1.083678266462e-01 2.040396499221e-04 3.469935329676e+00
7.365000000000e+02 -1.082688504061e-01 2.054122494506e-04 3.523565862749e+00
7.367500000000e+02 -1.081089818041e-01 2.065433075915e-04 3.577537106681e+00
7.370000000000e+02 -1.078896080161e-01 2.073900350866e-04 3.631845381167e+00
7.372500000000e+02 -1.076123685242e-01 2.079150149673e-04 3.686488967382e+00
7.375000000000e+02 -1.072789644237e-01 2.080873948328e-04 3.741467867549e+00
7.377500000000e+02 -1.068909842196e-01 2.078838363093e-04 3.796783516354e+00
7.380000000000e+02 -1.064497409418e-01 2.072891819802e-04 3.852438494987e+00
7.382500000000e+02 -1.059561415915e-01 2.062968558159e-04 3.908436208490e+00
7.385000000000e+02 -1.054105854541e-01 2.049089571501e-04 3.964780568815e+00
7.387500000000e+02 -1.048129043042e-01 2.031360532921e-04 4.021475675636e+00
7.390000000000e+02 -1.041623600980e-01 2.009966945521e-04 4.078525486683e+00
7.392500000000e+02 -1.034577007978e-01 1.985166453863e-04 4.135933511780e+00
7.395000000000e+02 -1.026972932809e-01 1.957278787116e-04 4.193702511772e+00
7.397500000000e+02 -1.018793384031e-01 1.926673906824e-04 4.251834214607e+00
7.400000000000e+02 -1.010021714532e-01 1.893758503605e-04 4.310329048925e+00
7.402500000000e+02 -1.000646421501e-01 1.858961799213e-04 4.369185896782e+00
7.405000000000e+02 -9.906655750448e-02 1.822721425788e-04 4.428401866958e+00
7.407500000000e+02 -9.800915920960e-02 1.785470236450e-04 4.487972091086e+00
7.410000000000e+02 -9.689559627601e-02 1.747624655764e-04 4.547889545900e+00
7.412500000000e+02 -9.573134490108e-02 1.709575581534e-04 4.608144905965e+00
7.415000000000e+02 -9.452452316640e-02 1.671682417908e-04 4.668726432553e+00
7.417500000000e+02 -9.328604999165e-02 1.634270820173e-04 4.729619902971e+00
7.420000000000e+02 -9.202960246031e-02 1.597634241533e-04 4.790808595136e+00
7.422500000000e+02 -9.077135016748e-02 1.562038593043e-04 4.852273307612e+00
7.425000000000e+02 -8.952944810596e-02 1.527730310421e-04 4.913992456039e+00
7.427500000000e+02 -8.832331944571e-02 1.494946582008e-04 4.975942200939e+00
7.430000000000e+02 -8.717276125667e-02 1.463926406923e-04 5.038096646495e+00
7.432500000000e+02 -8.609695144575e-02 1.434921036959e-04 5.100428062312e+00
7.435000000000e+02 -8.511343199773e-02 1.408202295488e-04 5.162907154255e+00
7.437500000000e+02 -8.423716690575e-02 1.384067246685e-04 5.225503337071e+00
7.440000000000e+02 -8.347975571981e-02 1.362838192115e-04 5.288185023818e+00
7.442500000000e+02 -8.284888014825e-02 1.344857178499e-04 5.350919891488e+00
7.445000000000e+02 -8.234802895968e-02 1.330475087322e-04 5.413675130365e+00
7.447500000000e+02 -8.197652188126e-02 1.320035805588e-04 5.476417656269e+00
7.450000000000e+02 -8.172981820912e-02 1.313856672237e-04 5.539114285928e+00
7.452500000000e+02 -8.160006714202e-02 1.312206973711e-04 5.601731876072e+00
7.455000000000e+02 -8.157683386105e-02 1.315286244331e-04 5.664237430298e+00
7.457500000000e+02 -8.164792242465e-02 1.323204695531e-04 5.726598184853e+00
7.460000000000e+02 -8.180021493559e-02 1.335967408407e-04 5.788781681911e+00
7.462500000000e+02 -8.202045520322e-02 1.353463845929e-04 5.850755841473e+00
7.465000000000e+02 -8.229592195310e-02 1.375463536206e-04 5.912489040474e+00
7.467500000000e+02 -8.261495700476e-02 1.401618577455e-04 5.973950199831e+00
7.470000000000e+02 -8.296733578492e-02 1.431471944716e-04 6.035108889541e+00
7.472500000000e+02 -8.334448100996e-02 1.464471689329e-04 6.095935431384e+00
7.475000000000e+02 -8.373953497086e-02 1.499989399131e-04 6.156401013534e+00
7.477500000000e+02 -8.414730240115e-02 1.537341234816e-04 6.216477783915e+00
7.480000000000e+02 -8.456408125594e-02 1.575811666779e-04 6.276138941820e+00
7.482500000000e+02 -8.498738475932e-02 1.614677540492e-04 6.335358791916e+00
7.485000000000e+02 -8.541556510404e-02 1.653231352208e-04 6.394112789865e+00
7.487500000000e+02 -8.584733786579e-02 1.690803353617e-04 6.452377554088e+00
7.490000000000e+02 -8.628122974806e-02 1.726781697878e-04 6.510130868090e+00
7.492500000000e+02 -8.671498736241e-02 1.760629387430e-04 6.567351667662e+00
7.495000000000e+02 -8.714501404713e-02 1.791897326830e-04 6.624020043589e+00
7.497500000000e+02 -8.756590450371e-02 1.820232027916e-04 6.680117239542e+00
7.500000000000e+02 -8.797016759104e-02 1.845378337796e-04 6.735625667485e+00
7.502500000000e+02 -8.834821727246e-02 1.867175806839e-04 6.790528929676e+00
7.505000000000e+02 -8.868869519216e-02 1.885548805367e-04 6.844811840738e+00
7.507500000000e+02 -8.897915187594e-02 1.900491213975e-04 6.898460438709e+00
7.510000000000e+02 -8.920706238144e-02 1.912046811972e-04 6.951461972326e+00
7.512500000000e+02 -8.936109335696e-02 1.920287285122e-04 7.003804854836e+00
7.515000000000e+02 -8.943247654345e-02 1.925290741687e-04 7.055478567511e+00
7.517500000000e+02 -8.941631127785e-02 1.927123971328e-04 7.106473535770e+00
7.520000000000e+02 -8.931257867602e-02 1.925830805042e-04 7.156780954506e+00
7.522500000000e+02 -8.912667832431e-02 1.921429290720e-04 7.206392591286e+00
7.525000000000e+02 -8.886934658787e-02 1.913919069617e-04 7.255300602926e+00
7.527500000000e+02 -8.855587460584e-02 1.903298410005e-04 7.303497349834e+00
7.530000000000e+02 -8.820467673233e-02 1.889589729533e-04 7.350975278153e+00
7.532500000000e+02 -8.783533235071e-02 1.872869755457e-04 7.397726838326e+00
7.535000000000e+02 -8.746635928634e-02 1.853299984767e-04 7.443744494310e+00
7.537500000000e+02 -8.711301099605e-02 1.831151925202e-04 7.489020782105e+00
7.540000000000e+02 -8.678543203386e-02 1.806822511684e-04 7.533548429083e+00
7.542500000000e+02 -8.648745178996e-02 1.780834981160e-04 7.577320493406e+00
7.545000000000e+02 -8.621622521457e-02 1.753823791922e-04 7.620330515457e+00
7.547500000000e+02 -8.596278378605e-02 1.726503752313e-04 7.662572620289e+00
7.550000000000e+02 -8.571343969687e-02 1.699626379985e-04 7.704041561635e+00
7.552500000000e+02 -8.545183888917e-02 1.673928142578e-04 7.744732678295e+00
7.555000000000e+02 -8.516135644117e-02 1.650077011870e-04 7.784641757475e+00
7.557500000000e+02 -8.482746723060e-02 1.628624109243e-04 7.823764814633e+00
7.560000000000e+02 -8.443972346236e-02 1.609968774489e-04 7.862097815012e+00
7.562500000000e+02 -8.399302920374e-02 1.594337803046e-04 7.899636373330e+00
7.565000000000e+02 -8.348801230990e-02 1.581784644942e-04 7.936375475201e+00
7.567500000000e+02 -8.293043358746e-02 1.572207390821e-04 7.972309253873e+00
7.570000000000e+02 -8.232974382879e-02 1.565382028191e-04 8.007430873844e+00
7.572500000000e+02 -8.169701831230e-02 1.561005775799e-04 8.041732511418e+00
7.575000000000e+02 -8.104263860907e-02 1.558743415336e-04 8.075205468982e+00
7.577500000000e+02 -8.037409746569e-02 1.558269485188e-04 8.107840373665e+00
7.580000000000e+02 -7.969432059153e-02 1.559299765690e-04 8.139627461767e+00
7.582500000000e+02 -7.900077045224e-02 1.561607741202e-04 8.170556875714e+00
7.585000000000e+02 -7.828550495737e-02 1.565024086208e-04 8.200618956020e+00
7.587500000000e+02 -7.753616235043e-02 1.569420863961e-04 8.229804456018e+00
7.590000000000e+02 -7.673773257145e-02 1.574683370864e-04 8.258104670981e+00
7.592500000000e+02 -7.587480815213e-02 1.580675983289e-04 8.285511437430e+00
7.595000000000e+02 -7.493397534335e-02 1.587209366964e-04 8.312017025317e+00
7.597500000000e+02 -7.390595509218e-02 1.594014761823e-04 8.337613923895e+00
7.600000000000e+02 -7.278717340265e-02 1.600730183802e-04 8.362294564361e+00
7.602500000000e+02 -7.158053811231e-02 1.606902024642e-04 8.386051029604e+00
7.605000000000e+02 -7.029531322271e-02 1.612002321272e-04 8.408874787761e+00
7.607500000000e+02 -6.894614568469e-02 1.615459646824e-04 8.430756502285e+00
7.610000000000e+02 -6.755141372595e-02 1.616699315077e-04 8.451685943040e+00
7.612500000000e+02 -6.613118529937e-02 1.615187362484e-04 8.471652020670e+00
7.615000000000e+02 -6.470510469455e-02 1.610471990491e-04 8.490642930725e+00
7.617500000000e+02 -6.329053824629e-02 1.602216895552e-04 8.508646391074e+00
7.620000000000e+02 -6.190125167315e-02 1.590222447416e-04 8.525649941074e+00
7.622500000000e+02 -6.054677070341e-02 1.574432304915e-04 8.541641249157e+00
7.625000000000e+02 -5.923248941531e-02 1.554925963239e-04 8.556608397027e+00
7.627500000000e+02 -5.796043066328e-02 1.531899164005e-04 8.570540088878e+00
7.630000000000e+02 -5.673049651845e-02 1.505636403765e-04 8.583425770311e+00
7.632500000000e+02 -5.554194476348e-02 1.476479995400e-04 8.595255631902e+00
7.635000000000e+02 -5.439483777550e-02 1.444800812018e-04 8.606020513797e+00
7.637500000000e+02 -5.329120277744e-02 1.410974504504e-04 8.615711718335e+00
7.640000000000e+02 -5.223573364668e-02 1.375366226576e-04 8.624320775082e+00
7.642500000000e+02 -5.123592703385e-02 1.338324733832e-04 8.631839186212e+00
7.645000000000e+02 -5.030165972773e-02 1.300185273198e-04 8.638258198615e+00
7.647500000000e+02 -4.944429592888e-02 1.261279192935e-04 8.643568630577e+00
7.650000000000e+02 -4.867549558885e-02 1.221947269456e-04 8.647760785767e+00
7.652500000000e+02 -4.800592219174e-02 1.182553696607e-04 8.650824454379e+00
7.655000000000e+02 -4.744406177388e-02 1.143496336473e-04 8.652749006243e+00
7.657500000000e+02 -4.699532650195e-02 1.105210641091e-04 8.653523558236e+00
7.660000000000e+02 -4.666155881732e-02 1.068167051530e-04 8.653137185848e+00
7.662500000000e+02 -4.644098622087e-02 1.032860900800e-04 8.651579162232e+00
7.665000000000e+02 -4.632859345369e-02 9.997959739666e-05 8.648839177703e+00
7.667500000000e+02 -4.631682633917e-02 9.694637916216e-05 8.644907528261e+00
7.670000000000e+02 -4.639649040709e-02 9.423213977136e-05 8.639775243443e+00
7.672500000000e+02 -4.655769637059e-02 9.187703244429e-05 8.633434167442e+00
7.675000000000e+02 -4.679070078061e-02 8.991394504423e-05 8.625876964035e+00
7.677500000000e+02 -4.708653347996e-02 8.836729911596e-05 8.617097098551e+00
7.680000000000e+02 -4.743733276579e-02 8.725259596210e-05 8.607088771080e+00
7.682500000000e+02 -4.783637696281e-02 8.657651864155e-05 8.595846870373e+00
7.685000000000e+02 -4.827783451799e-02 8.633765707317e-05 8.583366918471e+00
7.687500000000e+02 -4.875631330812e-02 8.652762152417e-05 8.569645074523e+00
7.690000000000e+02 -4.926629998680e-02 8.713235409172e-05 8.554678163608e+00
7.692500000000e+02 -4.980160144178e-02 8.813344362385e-05 8.538463763647e+00
7.695000000000e+02 -5.035488297222e-02 8.950931157439e-05 8.521000322423e+00
7.697500000000e+02 -5.091738536646e-02 9.123609557285e-05 8.502287328910e+00
7.700000000000e+02 -5.147885669994e-02 9.328817463308e-05 8.482325480656e+00
7.702500000000e+02 -5.202771230549e-02 9.563834271265e-05 8.461116862801e+00
7.705000000000e+02 -5.255139418372e-02 9.825763427138e-05 8.438665109631e+00
7.707500000000e+02 -5.303687721009e-02 1.011150156162e-04 8.414975537401e+00
7.710000000000e+02 -5.347125202881e-02 1.041770750015e-04 8.390055238869e+00
7.712500000000e+02 -5.384231044591e-02 1.074077254471e-04 8.363913137817e+00
7.715000000000e+02 -5.413906127948e-02 1.107680864950e-04 8.336559986836e+00
7.717500000000e+02 -5.435213204179e-02 1.142166200048e-04 8.308008355619e+00
7.720000000000e+02 -5.447401393827e-02 1.177095545780e-04 8.278272563723e+00
7.722500000000e+02 -5.449914691124e-02 1.212015718810e-04 8.247368592073e+00
7.725000000000e+02 -5.442386469782e-02 1.246467019100e-04 8.215314012037e+00
7.727500000000e+02 -5.424621668950e-02 1.279993488709e-04 8.182127868111e+00
7.730000000000e+02 -5.396572732147e-02 1.312153488852e-04 8.147830609541e+00
7.732500000000e+02 -5.358312106241e-02 1.342529578154e-04 8.112443985180e+00
7.735000000000e+02 -5.310007064631e-02 1.370737112443e-04 8.075990973783e+00
7.737500000000e+02 -5.251899633285e-02 1.396431093256e-04 8.038495718525e+00
7.740000000000e+02 -5.184293200975e-02 1.419309299625e-04 7.999983435644e+00
7.742500000000e+02 -5.107547648602e-02 1.439114884769e-04 7.960480357776e+00
7.745000000000e+02 -5.022080865687e-02 1.455636157206e-04 7.920013642439e+00
7.747500000000e+02 -4.928375247121e-02 1.468704775600e-04 7.878611269443e+00
7.750000000000e+02 -4.826986815968e-02 1.478193066281e-04 7.836301947580e+00
7.752500000000e+02 -4.718553154743e-02 1.484010941486e-04 7.793114980941e+00
7.755000000000e+02 -4.603798108455e-02 1.486102906780e-04 7.749080137346e+00
7.757500000000e+02 -4.483530610871e-02 1.484445670038e-04 7.704227491689e+00
7.760000000000e+02 -4.358636924318e-02 1.479047119924e-04 7.658587289276e+00
7.762500000000e+02 -4.230065285925e-02 1.469944748596e-04 7.612189786513e+00
7.765000000000e+02 -4.098804007275e-02 1.457205594027e-04 7.565065098373e+00
7.767500000000e+02 -3.965854712140e-02 1.440926681446e-04 7.517243079647e+00
7.770000000000e+02 -3.832202321179e-02 1.421235405889e-04 7.468753201234e+00
7.772500000000e+02 -3.698784542725e-02 1.398289801301e-04 7.419624450831e+00
7.775000000000e+02 -3.566463317960e-02 1.372277262709e-04 7.369885265799e+00
7.777500000000e+02 -3.436000316836e-02 1.343413678148e-04 7.319563491375e+00
7.780000000000e+02 -3.308038078206e-02 1.311941054817e-04 7.268686343009e+00
7.782500000000e+02 -3.183088228516e-02 1.278123951676e-04 7.217280419981e+00
7.785000000000e+02 -3.061526736045e-02 1.242245019717e-04 7.165371707852e+00
7.787500000000e+02 -2.943596352165e-02 1.204600003817e-04 7.112985624288e+00
7.790000000000e+02 -2.829415097812e-02 1.165492120242e-04 7.060147058342e+00
7.792500000000e+02 -2.718989687913e-02 1.125226366032e-04 7.006880419642e+00
7.795000000000e+02 -2.612232482351e-02 1.084104148479e-04 6.953209706124e+00
7.797500000000e+02 -2.508980225150e-02 1.042418290380e-04 6.899158558035e+00
7.800000000000e+02 -2.409013274385e-02 1.000448759799e-04 6.844750319445e+00
7.802500000000e+02 -2.312074064313e-02 9.584594888662e-05 6.790008097307e+00
7.805000000000e+02 -2.217883820738e-02 9.166959651560e-05 6.734954810935e+00
7.807500000000e+02 -2.126157159313e-02 8.753839241174e-05 6.679613249958e+00
7.810000000000e+02 -2.036614098085e-02 8.347291550972e-05 6.624006115281e+00
7.812500000000e+02 -1.948989757392e-02 7.949180074254e-05 6.568156062725e+00
7.815000000000e+02 -1.863041863475e-02 7.561185275579e-05 6.512085736360e+00
7.817500000000e+02 -1.778556734456e-02 7.184820521780e-05 6.455817806013e+00
7.820000000000e+02 -1.695353917357e-02 6.821449155939e-05 6.399374991082e+00
7.822500000000e+02 -1.613290063839e-02 6.472303913721e-05 6.342780080571e+00
7.825000000000e+02 -1.532262563229e-02 6.138507581385e-05 6.286055952155e+00
7.827500000000e+02 -1.452212743751e-02 5.821090363606e-05 6.229225576310e+00
7.830000000000e+02 -1.373129208891e-02 5.521004629624e-05 6.172312019584e+00
7.832500000000e+02 -1.295050733491e-02 5.239137256693e-05 6.115338433547e+00
7.835000000000e+02 -1.218068965330e-02 4.976321814593e-05 6.058328038101e+00
7.837500000000e+02 -1.142330198543e-02 4.733344380342e-05 6.001304092389e+00
7.840000000000e+02 -1.068036249801e-02 4.510948848155e-05 5.944289856408e+00
7.842500000000e+02 -9.954437906322e-03 4.309841083908e-05 5.887308541749e+00
7.845000000000e+02 -9.248620092450e-03 4.130691536572e-05 5.830383254209e+00
7.847500000000e+02 -8.566483719798e-03 3.974136269233e-05 5.773536924652e+00
7.850000000000e+02 -7.912023652181e-03 3.840777418443e-05 5.716792234554e+00
7.852500000000e+02 -7.289573233865e-03 3.731182254021e-05 5.660171533641e+00
7.855000000000e+02 -6.703705086843e-03 3.645880952854e-05 5.603696752505e+00
7.857500000000e+02 -6.159117328366e-03 3.585362622768e-05 5.547389311204e+00
7.860000000000e+02 -5.660508712632e-03 3.550069181402e-05 5.491270024377e+00
7.862500000000e+02 -5.212448312955e-03 3.540387377823e-05 5.435359009189e+00
7.865000000000e+02 -4.819240560503e-03 3.556637076677e-05 5.379675584563e+00
7.867500000000e+02 -4.484794053555e-03 3.599057581821e-05 5.324238178220e+00
7.870000000000e+02 -4.212496800494e-03 3.667791450937e-05 5.269064236370e+00
7.872500000000e+02 -4.005097314729e-03 3.762864279888e-05 5.214170125393e+00
7.875000000000e+02 -3.864603304653e-03 3.884164364992e-05 5.159571052118e+00
7.877500000000e+02 -3.792189429762e-03 4.031417894043e-05 5.105280971028e+00
7.880000000000e+02 -3.788128112991e-03 4.204166939875e-05 5.051312513766e+00
7.882500000000e+02 -3.851731830920e-03 4.401745037430e-05 4.997676905874e+00
7.885000000000e+02 -3.981320800371e-03 4.623256068059e-05 4.944383908174e+00
7.887500000000e+02 -4.174202187724e-03 4.867549625198e-05 4.891441746007e+00
7.890000000000e+02 -4.426674249114e-03 5.133204963775e-05 4.838857064995e+00
7.892500000000e+02 -4.734040319486e-03 5.418516496805e-05 4.786634875713e+00
7.895000000000e+02 -5.090645662680e-03 5.721486250071e-05 4.734778526139e+00
7.897500000000e+02 -5.489922102357e-03 6.039819627363e-05 4.683289664629e+00
7.900000000000e+02 -5.924452914118e-03 6.370929764923e-05 4.632168231281e+00
7.902500000000e+02 -6.386044250963e-03 6.711946096141e-05 4.581412442675e+00
7.905000000000e+02 -6.865812251933e-03 7.059731276005e-05 4.531018798818e+00
7.907500000000e+02 -7.354280303665e-03 7.410904815811e-05 4.480982099981e+00
7.910000000000e+02 -7.841483270596e-03 7.761872540335e-05 4.431295466383e+00
7.912500000000e+02 -8.317083131160e-03 8.108864009865e-05 4.381950377666e+00
7.915000000000e+02 -8.770491136047e-03 8.447971892839e-05 4.332936721136e+00
7.917500000000e+02 -9.190995216577e-03 8.775197642741e-05 4.284242847752e+00
7.920000000000e+02 -9.567892942894e-03 9.086503776465e-05 4.235855639680e+00
7.922500000000e+02 -9.890629028638e-03 9.377866848120e-05 4.187760591832e+00
7.925000000000e+02 -1.014893434124e-02 9.645333856195e-05 4.139941898460e+00
7.927500000000e+02 -1.033296677036e-02 9.885078052119e-05 4.092382553901e+00
7.930000000000e+02 -1.043345118859e-02 1.009345559773e-04 4.045064460821e+00
7.932500000000e+02 -1.044181662242e-02 1.026706111960e-04 3.997968549127e+00
7.935000000000e+02 -1.035032874594e-02 1.040278167284e-04 3.951074905541e+00
7.937500000000e+02 -1.015221287045e-02 1.049784667641e-04 3.904362910195e+00
7.940000000000e+02 -9.841768377973e-03 1.054987595482e-04 3.857811386967e+00
7.942500000000e+02 -9.414467367753e-03 1.055692140068e-04 3.811398758047e+00
7.945000000000e+02 -8.867040728867e-03 1.051750505723e-04 3.765103214775e+00
7.947500000000e+02 -8.197544217234e-03 1.043064952097e-04 3.718902891006e+00
7.950000000000e+02 -7.405409037667e-03 1.029590301393e-04 3.672776054495e+00
7.952500000000e+02 -6.491469639652e-03 1.011335567581e-04 3.626701299401e+00
7.955000000000e+02 -5.457973671180e-03 9.883650056244e-05 3.580657756970e+00
7.957500000000e+02 -4.308568305989e-03 9.607982001755e-05 3.534625309701e+00
7.960000000000e+02 -3.048264413845e-03 9.288093316415e-05 3.488584813632e+00
7.962500000000e+02 -1.683379811729e-03 8.926257091105e-05 3.442518335736e+00
7.965000000000e+02 -2.214578381837e-04 8.525253180627e-05 3.396409388246e+00
7.967500000000e+02 1.328833241163e-03 8.088336792988e-05 3.350243180496e+00
7.970000000000e+02 2.957822527126e-03 7.619198164618e-05 3.304006864776e+00
7.972500000000e+02 4.654975217653e-03 7.121917106270e-05 3.257689797662e+00
7.975000000000e+02 6.409047789360e-03 6.600907131210e-05 3.211283792744e+00
7.977500000000e+02 8.208254990038e-03 6.060855385567e-05 3.164783380987e+00
7.980000000000e+02 1.004044682841e-02 5.506657596266e-05 3.118186069020e+00
7.982500000000e+02 1.189329144284e-02 4.943352926681e-05 3.071492586241e+00
7.985000000000e+02 1.375446106624e-02 4.376048448712e-05 3.024707130538e+00
7.987500000000e+02 1.561181760552e-02 3.809846545336e-05 2.977837602213e+00
7.990000000000e+02 1.745359224078e-02 3.249772187577e-05 2.930895816609e+00
7.992500000000e+02 1.926855853884e-02 2.700701324632e-05 2.883897707532e+00
7.995000000000e+02 2.104619085625e-02 2.167290600866e-05 2.836863497767e+00
7.997500000000e+02 2.277681003560e-02 1.653912271438e-05 2.789817852248e+00
8.000000000000e+02 2.445170745922e-02 1.164594015451e-05 2.742789990384e+00
8.002500000000e+02 2.606325177521e-02 7.029638736750e-06 2.695813772204e+00
8.005000000000e+02 2.760496904312e-02 2.722032576591e-06 2.648927735822e+00
8.007500000000e+02 2.907160255955e-02 -1.249928264030e-06 2.602175100151e+00
8.010000000000e+02 3.045914506449e-02 -4.864461437631e-06 2.555603715485e+00
8.012500000000e+02 3.176484510656e-02 -8.105163890132e-06 2.509265965077e+00
8.015000000000e+02 3.298719126496e-02 -1.096113454621e-05 2.463218620448e+00
8.017500000000e+02 3.412586891402e-02 -1.342699649257e-05 2.417522639463e+00
8.020000000000e+02 3.518169390327e-02 -1.550281879692e-05 2.372242912197e+00
8.022500000000e+02 3.615652959762e-02 -1.719397879191e-05 2.327447959116e+00
8.025000000000e+02 3.705318105824e-02 -1.851092092425e-05 2.283209572696e+00
8.027500000000e+02 3.787527917440e-02 -1.946882924350e-05 2.239602415692e+00
8.030000000000e+02 3.862715453914e-02 -2.008724983588e-05 2.196703574067e+00
8.032500000000e+02 3.931370183667e-02 -2.038964407908e-05 2.154592068778e+00
8.035000000000e+02 3.994024513140e-02 -2.040289736610e-05 2.113348336225e+00
8.037500000000e+02 4.051240381790e-02 -2.015678270784e-05 2.073053679979e+00
8.040000000000e+02 4.103596016608e-02 -1.968339389230e-05 2.033789703933e+00
8.042500000000e+02 4.151673852705e-02 -1.901656718081e-05 1.995637731718e+00
8.045000000000e+02 4.196049062634e-02 -1.819128588518e-05 1.958678225851e+00
8.047500000000e+02 4.237279749610e-02 -1.724310068169e-05 1.922990206706e+00
8.050000000000e+02 4.275898284856e-02 -1.620756111198e-05 1.888650691490e+00
8.052500000000e+02 4.312404617842e-02 -1.511967237622e-05 1.855734146243e+00
8.055000000000e+02 4.347261071136e-02 -1.401338749585e-05 1.824311977593e+00
8.057500000000e+02 4.380889199576e-02 -1.292113756399e-05 1.794452049262e+00
8.060000000000e+02 4.413668224335e-02 -1.187341399406e-05 1.766218256185e+00
8.062500000000e+02 4.445935379133e-02 -1.089839956869e-05 1.739670133616e+00
8.065000000000e+02 4.477987737094e-02 -1.002166137160e-05 1.714862530277e+00
8.067500000000e+02 4.510085489940e-02 -9.265908327644e-06 1.691845341957e+00
8.070000000000e+02 4.542456538480e-02 -8.650804199567e-06 1.670663290883e+00
8.072500000000e+02 4.575301956764e-02 -8.192862068185e-06 1.651355787694e+00
8.075000000000e+02 4.608802264007e-02 -7.905383815870e-06 1.633956840918e+00
8.077500000000e+02 4.643124134866e-02 -7.798474945503e-06 1.618495025942e+00
8.080000000000e+02 4.678427193044e-02 -7.879120593995e-06 1.604993528915e+00
8.082500000000e+02 4.714870715268e-02 -8.151304455445e-06 1.593470230438e+00
8.085000000000e+02 4.752619892337e-02 -8.616177027909e-06 1.583937839549e+00
8.087500000000e+02 4.791851244488e-02 -9.272268305521e-06 1.576404093745e+00
8.090000000000e+02 4.832757166364e-02 -1.011572967283e-05 1.570871970084e+00
8.092500000000e+02 4.875549024229e-02 -1.114060741331e-05 1.567339962696e+00
8.095000000000e+02 4.920458948775e-02 -1.233913086218e-05 1.565802357228e+00
8.097500000000e+02 4.967739843526e-02 -1.370201330814e-05 1.566249548324e+00
8.100000000000e+02 5.017663711025e-02 -1.521875681215e-05 1.568668357932e+00
8.102500000000e+02 5.070518061008e-02 -1.687794948113e-05 1.573042372731e+00
8.105000000000e+02 5.126600712139e-02 -1.866754586341e-05 1.579352258614e+00
8.107500000000e+02 5.186212700995e-02 -2.057512883405e-05 1.587576089862e+00
8.110000000000e+02 5.249649732399e-02 -2.258814699091e-05 1.597689653937e+00
8.112500000000e+02 5.317192284981e-02 -2.469411905864e-05 1.609666739648e+00
8.115000000000e+02 5.389094700151e-02 -2.688080532273e-05 1.623479399601e+00
8.117500000000e+02 5.465573443492e-02 -2.913634113103e-05 1.639098196427e+00
8.120000000000e+02 5.546795314565e-02 -3.144933487598e-05 1.656492396240e+00
8.122500000000e+02 5.632865546795e-02 -3.380892513993e-05 1.675630149810e+00
8.125000000000e+02 5.723816474709e-02 -3.620479806712e-05 1.696478639275e+00
8.127500000000e+02 5.819597511463e-02 -3.862717413866e-05 1.719004170339e+00
8.130000000000e+02 5.920066212497e-02 -4.106675548288e-05 1.743172262455e+00
8.132500000000e+02 6.024981696506e-02 -4.351465264704e-05 1.768947675739e+00
8.135000000000e+02 6.133999930263e-02 -4.596228199547e-05 1.796294440858e+00
8.137500000000e+02 6.246672050512e-02 -4.840125370362e-05 1.825175835423e+00
8.140000000000e+02 6.362445272200e-02 -5.082324723027e-05 1.855554358730e+00
8.142500000000e+02 6.480666814795e-02 -5.321988422186e-05 1.887391689020e+00
8.145000000000e+02 6.600591156912e-02 -5.558261017133e-05 1.920648614918e+00
8.147500000000e+02 6.721390049739e-02 -5.790257747415e-05 1.955284977218e+00
8.150000000000e+02 6.842165597060e-02 -6.017057362803e-05 1.991259599931e+00
8.152500000000e+02 6.961965824663e-02 -6.237694292169e-05 2.028530233629e+00
8.155000000000e+02 7.079802854578e-02 -6.451154292714e-05 2.067053494026e+00
8.157500000000e+02 7.194672671740e-02 -6.656373870684e-05 2.106784827247e+00
8.160000000000e+02 7.305576401033e-02 -6.852243053315e-05 2.147678485129e+00
8.162500000000e+02 7.411542335352e-02 -7.037611371299e-05 2.189687521980e+00
8.165000000000e+02 7.511648102265e-02 -7.211297261181e-05 2.232763813755e+00
8.167500000000e+02 7.605042302807e-02 -7.372100640149e-05 2.276858101245e+00
8.170000000000e+02 7.690964950011e-02 -7.518817523086e-05 2.321920057953e+00
8.172500000000e+02 7.768766058787e-02 -7.650258388417e-05 2.367898382598e+00
8.175000000000e+02 7.837921822523e-02 -7.765270634019e-05 2.414740915144e+00
8.177500000000e+02 7.898047591512e-02 -7.862752595544e-05 2.462394776354e+00
8.180000000000e+02 7.948907773266e-02 -7.941678211967e-05 2.510806524415e+00
8.182500000000e+02 7.990421361561e-02 -8.001118456488e-05 2.559922332158e+00
8.185000000000e+02 8.022663879135e-02 -8.040261748010e-05 2.609688176035e+00
8.187500000000e+02 8.045864687348e-02 -8.058433029540e-05 2.660050037140e+00
8.190000000000e+02 8.060399986633e-02 -8.055111711339e-05 2.710954106723e+00
8.192500000000e+02 8.066781900655e-02 -8.029947746191e-05 2.762346998114e+00
8.195000000000e+02 8.065643223074e-02 -7.982774922119e-05 2.814175955774e+00
8.197500000000e+02 8.057718490552e-02 -7.913621382855e-05 2.866389058110e+00
8.200000000000e+02 8.043822131419e-02 -7.822717617201e-05 2.918935419791e+00
8.202500000000e+02 8.024823648936e-02 -7.710500645011e-05 2.971765377572e+00
8.205000000000e+02 8.001621076713e-02 -7.577614969206e-05 3.024830668547e+00
8.207500000000e+02 7.975113134138e-02 -7.424909391271e-05 3.078084587987e+00
8.210000000000e+02 7.946171478348e-02 -7.253430182955e-05 3.131482144030e+00
8.212500000000e+02 7.915613398896e-02 -7.064409398963e-05 3.184980185182e+00
8.215000000000e+02 7.884176413816e-02 -6.859248786953e-05 3.238537517695e+00
8.217500000000e+02 7.852495584078e-02 -6.639498940600e-05 3.292115007967e+00
8.220000000000e+02 7.821084338632e-02 -6.406833222170e-05 3.345675661267e+00
8.222500000000e+02 7.790320078046e-02 -6.163017852001e-05 3.399184705671e+00
8.225000000000e+02 7.760434487297e-02 -5.909876932531e-05 3.452609636619e+00
8.227500000000e+02 7.731509903556e-02 -5.649254186482e-05 3.505920279592e+00
8.230000000000e+02 7.703481084611e-02 -5.382971870810e-05 3.559088811919e+00
8.232500000000e+02 7.676143263106e-02 -5.112789400330e-05 3.612089807943e+00
8.235000000000e+02 7.649165303638e-02 -4.840359198885e-05 3.664900243613e+00
8.237500000000e+02 7.622108312186e-02 -4.567185718979e-05 3.717499526477e+00
8.240000000000e+02 7.594448186076e-02 -4.294586932202e-05 3.769869496190e+00
8.242500000000e+02 7.565601650920e-02 -4.023661241639e-05 3.821994433109e+00
8.245000000000e+02 7.534954307350e-02 -3.755259304358e-05 3.873861046901e+00
8.247500000000e+02 7.501890047675e-02 -3.489964199568e-05 3.925458484699e+00
8.250000000000e+02 7.465819978592e-02 -3.228080017922e-05 3.976778308631e+00
8.252500000000e+02 7.426210214863e-02 -2.969629770377e-05 4.027814479209e+00
8.255000000000e+02 7.382607279456e-02 -2.714361997116e-05 4.078563328781e+00
8.257500000000e+02 7.334660223509e-02 -2.461767476578e-05 4.129023526573e+00
8.260000000000e+02 7.282138694019e-02 -2.211105189953e-05 4.179196034242e+00
8.262500000000e+02 7.224946335195e-02 -1.961435738243e-05 4.229084050919e+00
8.265000000000e+02 7.163129067387e-02 -1.711662077694e-05 4.278692946818e+00
8.267500000000e+02 7.096877933341e-02 -1.460576328913e-05 4.328030184536e+00
8.270000000000e+02 7.026526392886e-02 -1.206911454510e-05 4.377105230471e+00
8.272500000000e+02 6.952541738675e-02 -9.493962147389e-06 4.425929439296e+00
8.275000000000e+02 6.875511478279e-02 -6.868134802523e-06 4.474515953841e+00
8.277500000000e+02 6.796124081200e-02 -4.180589825153e-06 4.522879566540e+00
8.280000000000e+02 6.715145055033e-02 -1.421999153622e-06 4.571036572023e+00
8.282500000000e+02 6.633389472173e-02 1.414678983347e-06 4.619004630586e+00
8.285000000000e+02 6.551691214808e-02 4.333667687373e-06 4.666802600395e+00
8.287500000000e+02 6.470870720311e-02 7.335892896809e-06 4.714450366850e+00
8.290000000000e+02 6.391703143804e-02 1.041858124803e-05 4.761968681725e+00
8.292500000000e+02 6.314888111487e-02 1.357496080046e-05 4.809378981624e+00
8.295000000000e+02 6.241023652518e-02 1.679408544378e-05 4.856703215030e+00
8.297500000000e+02 6.170585907711e-02 2.006080363820e-05 4.903963665759e+00
8.300000000000e+02 6.103916876882e-02 2.335588944521e-05 4.951182784577e+00
8.302500000000e+02 6.041221029301e-02 2.665633806040e-05 4.998383018296e+00
8.305000000000e+02 5.982572003314e-02 2.993583106883e-05 5.045586647285e+00
8.307500000000e+02 5.927929233105e-02 3.316535558789e-05 5.092815628052e+00
8.310000000000e+02 5.877163664773e-02 3.631394923453e-05 5.140091442278e+00
8.312500000000e+02 5.830090818423e-02 3.934953753368e-05 5.187434952767e+00
8.315000000000e+02 5.786508688319e-02 4.223982031312e-05 5.234866266590e+00
8.317500000000e+02 5.746237417472e-02 4.495315924441e-05 5.282404605654e+00
8.320000000000e+02 5.709157390226e-02 4.745941913992e-05 5.330068184832e+00
8.322500000000e+02 5.675242406867e-02 4.973072121325e-05 5.377874097762e+00
8.325000000000e+02 5.644584951962e-02 5.174207491573e-05 5.425838208769e+00
8.327500000000e+02 5.617411178374e-02 5.347186117277e-05 5.473975063603e+00
8.330000000000e+02 5.594084283299e-02 5.490217206702e-05 5.522297788000e+00
8.332500000000e+02 5.575095686075e-02 5.601899347998e-05 5.570818014396e+00
8.335000000000e+02 5.561044667461e-02 5.681225507123e-05 5.619545820507e+00
8.337500000000e+02 5.552607874023e-02 5.727578058434e-05 5.668489657113e+00
8.340000000000e+02 5.550500589106e-02 5.740713361715e-05 5.717656310956e+00
8.342500000000e+02 5.555432155531e-02 5.720741173171e-05 5.767050864922e+00
8.345000000000e+02 5.568057918359e-02 5.668100423528e-05 5.816676685343e+00
8.347500000000e+02 5.588930060644e-02 5.583532626735e-05 5.866535394531e+00
8.350000000000e+02 5.618449493835e-02 5.468052597787e-05 5.916626879654e+00
8.352500000000e+02 5.656820971504e-02 5.322918996270e-05 5.966949298759e+00
8.355000000000e+02 5.704013564488e-02 5.149604737517e-05 6.017499097913e+00
8.357500000000e+02 5.759728814690e-02 4.949768377516e-05 6.068271033636e+00
8.360000000000e+02 5.823378998049e-02 4.725227400959e-05 6.119258215640e+00
8.362500000000e+02 5.894078341655e-02 4.477936555361e-05 6.170452128471e+00
8.365000000000e+02 5.970649579361e-02 4.209971645489e-05 6.221842684838e+00
8.367500000000e+02 6.051648239026e-02 3.923522008648e-05 6.273418266722e+00
8.370000000000e+02 6.135405745006e-02 3.620892324371e-05 6.325165783198e+00
8.372500000000e+02 6.220091700811e-02 3.304514395405e-05 6.377070702196e+00
8.375000000000e+02 6.303792650085e-02 2.976966345822e-05 6.429117116395e+00
8.377500000000e+02 6.384604243792e-02 2.640996602518e-05 6.481287769225e+00
8.380000000000e+02 6.460729626687e-02 2.299543983716e-05 6.533564110429e+00
8.382500000000e+02 6.530577516117e-02 1.955762145048e-05 6.585926314274e+00
8.385000000000e+02 6.592850377662e-02 1.613012832172e-05 6.638353312063e+00
8.387500000000e+02 6.646614547707e-02 1.274847999960e-05 6.690822815227e+00
8.390000000000e+02 6.691345634086e-02 9.449696984465e-06 6.743311319866e+00
8.392500000000e+02 6.726943251849e-02 6.271591491080e-06 6.795794124038e+00
8.395000000000e+02 6.753713876752e-02 3.251870618115e-06 6.848245336166e+00
8.397500000000e+02 6.772322901602e-02 4.270276726115e-07 6.900637886885e+00
8.400000000000e+02 6.783720517548e-02 -2.168876910291e-06 6.952943544421e+00
8.402500000000e+02 6.789048632726e-02 -4.505447143505e-06 7.005132934871e+00
8.405000000000e+02 6.789537938708e-02 -6.557097612769e-06 7.057175567466e+00
8.407500000000e+02 6.786404901518e-02 -8.303967666323e-06 7.109039864381e+00
8.410000000000e+02 6.780758039238e-02 -9.732576488258e-06 7.160693193434e+00
8.412500000000e+02 6.773521435926e-02 -1.083617762204e-05 7.212101902034e+00
8.415000000000e+02 6.765380745234e-02 -1.161471332195e-05 7.263231349672e+00
8.417500000000e+02 6.756755473851e-02 -1.207443694556e-05 7.314045938573e+00
8.420000000000e+02 6.747796526663e-02 -1.222723639996e-05 7.364509140588e+00
8.422500000000e+02 6.738407647047e-02 -1.208976583003e-05 7.414583520944e+00
8.425000000000e+02 6.728286385140e-02 -1.168235771712e-05 7.464230760555e+00
8.427500000000e+02 6.716979188294e-02 -1.102792989738e-05 7.513411674030e+00
8.430000000000e+02 6.703945813544e-02 -1.015091817821e-05 7.562086237599e+00
8.432500000000e+02 6.688626547815e-02 -9.076308353617e-06 7.610213615453e+00
8.435000000000e+02 6.670507672737e-02 -7.828789500425e-06 7.657752190944e+00
8.437500000000e+02 6.649181140689e-02 -6.432130009448e-06 7.704659617513e+00
8.440000000000e+02 6.624393831383e-02 -4.908742497006e-06 7.750892869999e+00
8.442500000000e+02 6.596083751913e-02 -3.279417887636e-06 7.796408304061e+00
8.445000000000e+02 6.564401087556e-02 -1.563219448358e-06 7.841161739615e+00
8.447500000000e+02 6.529711376376e-02 2.224889969482e-07 7.885108539031e+00
8.450000000000e+02 6.492580336319e-02 2.061870995052e-06 7.928203700537e+00
8.452500000000e+02 6.453739918236e-02 3.940381124251e-06 7.970401957654e+00
8.455000000000e+02 6.414036703503e-02 5.844507011465e-06 8.011657883957e+00
8.457500000000e+02 6.374365385610e-02 7.761458573119e-06 8.051926005488e+00
8.460000000000e+02 6.335591531053e-02 9.678864865387e-06 8.091160904737e+00
8.462500000000e+02 6.298470507698e-02 1.158450789496e-05 8.129317353226e+00
8.465000000000e+02 6.263569484619e-02 1.346612591085e-05 8.166350424602e+00
8.467500000000e+02 6.231201755418e-02 1.531130625995e-05 8.202215625117e+00
8.470000000000e+02 6.201381702845e-02 1.710752027190e-05 8.236869030417e+00
8.472500000000e+02 6.173807591455e-02 1.884230074109e-05 8.270267413091e+00
8.475000000000e+02 6.147877888927e-02 2.050357601405e-05 8.302368405861e+00
8.477500000000e+02 6.122741808406e-02 2.208019334060e-05 8.333130641642e+00
8.480000000000e+02 6.097381517444e-02 2.356251621136e-05 8.362513892609e+00
8.482500000000e+02 6.070718854783e-02 2.494304422762e-05 8.390479235401e+00
8.485000000000e+02 6.041734316534e-02 2.621699674552e-05 8.416989179499e+00
8.487500000000e+02 6.009584579473e-02 2.738289840251e-05 8.442007783778e+00
8.490000000000e+02 5.973704049648e-02 2.844275575695e-05 8.465500792910e+00
8.492500000000e+02 5.933876167145e-02 2.940196393036e-05 8.487435734452e+00
8.495000000000e+02 5.890264571531e-02 3.026892003594e-05 8.507782011298e+00
8.497500000000e+02 5.843399109014e-02 3.105429745770e-05 8.526511029512e+00
8.500000000000e+02 5.794116538988e-02 3.177003623575e-05 8.543596300638e+00
8.502500000000e+02 5.743463121045e-02 3.242813295207e-05 8.559013578393e+00
8.505000000000e+02 5.692570865549e-02 3.303941094165e-05 8.572741016459e+00
8.507500000000e+02 5.642523037981e-02 3.361239103269e-05 8.584759329133e+00
8.510000000000e+02 5.594227015813e-02 3.415242302388e-05 8.595052007756e+00
8.512500000000e+02 5.548310523938e-02 3.466114543937e-05 8.603605515033e+00
8.515000000000e+02 5.505055282061e-02 3.513637683988e-05 8.610409480272e+00
8.517500000000e+02 5.464377068419e-02 3.557256894235e-05 8.615456915332e+00
8.520000000000e+02 5.425853736955e-02 3.596166401032e-05 8.618744370721e+00
8.522500000000e+02 5.388797150439e-02 3.629426588705e-05 8.620272055855e+00
8.525000000000e+02 5.352358554278e-02 3.656102169750e-05 8.620043922369e+00
8.527500000000e+02 5.315652036959e-02 3.675402494263e-05 8.618067691514e+00
8.530000000000e+02 5.277878061895e-02 3.686802720690e-05 8.614354787796e+00
8.532500000000e+02 5.238430467250e-02 3.690136622228e-05 8.608920262825e+00
8.535000000000e+02 5.196971277990e-02 3.685646042645e-05 8.601782638410e+00
8.537500000000e+02 5.153463747129e-02 3.673982099772e-05 8.592963718813e+00
8.540000000000e+02 5.108160183806e-02 3.656160163415e-05 8.582488412906e+00
8.542500000000e+02 5.061546758285e-02 3.633475464473e-05 8.570384527775e+00
8.545000000000e+02 5.014254762023e-02 3.607395368477e-05 8.556682595438e+00
8.547500000000e+02 4.966951375668e-02 3.579441832074e-05 8.541415710808e+00
8.550000000000e+02 4.920226622998e-02 3.551076253203e-05 8.524619424206e+00
8.552500000000e+02 4.874491917753e-02 3.523612156658e-05 8.506331637619e+00
8.555000000000e+02 4.829904878973e-02 3.498162292276e-05 8.486592533571e+00
8.557500000000e+02 4.786330201351e-02 3.475622408000e-05 8.465444509240e+00
8.560000000000e+02 4.743341308291e-02 3.456695335297e-05 8.442932103278e+00
8.562500000000e+02 4.700261736987e-02 3.441949767369e-05 8.419101901175e+00
8.565000000000e+02 4.656239444841e-02 3.431902642589e-05 8.394002397755e+00
8.567500000000e+02 4.610343885205e-02 3.427111636595e-05 8.367683826323e+00
8.570000000000e+02 4.561671479187e-02 3.428262557731e-05 8.340197922511e+00
8.572500000000e+02 4.509446089875e-02 3.436237969678e-05 8.311597644488e+00
8.575000000000e+02 4.453101163982e-02 3.452155976108e-05 8.281936842915e+00
8.577500000000e+02 4.392334471705e-02 3.477372324326e-05 8.251269903595e+00
8.580000000000e+02 4.327129016662e-02 3.513444339792e-05 8.219651362410e+00
8.582500000000e+02 4.257739664633e-02 3.562059139342e-05 8.187135517911e+00
8.585000000000e+02 4.184649718837e-02 3.624936347973e-05 8.153776058135e+00
8.587500000000e+02 4.108503881397e-02 3.703714551317e-05 8.119625708156e+00
8.590000000000e+02 4.030029172338e-02 3.799833860224e-05 8.084735917658e+00
8.592500000000e+02 3.949953877455e-02 3.914427773841e-05 8.049156589440e+00
8.595000000000e+02 3.868935699564e-02 4.048240045273e-05 8.012935855489e+00
8.597500000000e+02 3.787508323749e-02 4.201565404055e-05 7.976119896159e+00
8.600000000000e+02 3.706051224435e-02 4.374223982673e-05 7.938752799633e+00
8.602500000000e+02 3.624785581480e-02 4.565570367904e-05 7.900876453082e+00
8.605000000000e+02 3.543794563062e-02 4.774531212379e-05 7.862530456924e+00
8.607500000000e+02 3.463063002785e-02 4.999673068942e-05 7.823752056569e+00
8.610000000000e+02 3.382530063287e-02 5.239281022817e-05 7.784576078257e+00
8.612500000000e+02 3.302145600550e-02 5.491433476118e-05 7.745034872798e+00
8.615000000000e+02 3.221922555914e-02 5.754078466103e-05 7.705158258446e+00
8.617500000000e+02 3.141977545298e-02 6.025099338966e-05 7.664973469739e+00
8.620000000000e+02 3.062555002333e-02 6.302361771127e-05 7.624505106596e+00
8.622500000000e+02 2.984031347435e-02 6.583741163674e-05 7.583775100056e+00
8.625000000000e+02 2.906899626659e-02 6.867131417612e-05 7.542802696227e+00
8.627500000000e+02 2.831737553817e-02 7.150438895201e-05 7.501604459330e+00
8.630000000000e+02 2.759162958566e-02 7.431566818553e-05 7.460194310638e+00
8.632500000000e+02 2.689783010522e-02 7.708396606135e-05 7.418583601644e+00
8.635000000000e+02 2.624143971627e-02 7.978773172213e-05 7.376781217854e+00
8.637500000000e+02 2.562686904013e-02 8.240499379678e-05 7.334793722964e+00
8.640000000000e+02 2.505714583769e-02 8.491343996125e-05 7.292625534130e+00
8.642500000000e+02 2.453373113340e-02 8.729068233262e-05 7.250279117807e+00
8.645000000000e+02 2.405648848543e-02 8.951464191598e-05 7.207755209464e+00
8.647500000000e+02 2.362380430300e-02 9.156396656607e-05 7.165053040243e+00
8.650000000000e+02 2.323283105903e-02 9.341875433205e-05 7.122170568602e+00
8.652500000000e+02 2.287982036558e-02 9.506118894514e-05 7.079104702591e+00
8.655000000000e+02 2.256049555190e-02 9.647613521938e-05 7.035851516074e+00
8.657500000000e+02 2.227042217080e-02 9.765166716402e-05 6.992406447558e+00
8.660000000000e+02 2.200533217954e-02 9.857946013855e-05 6.948764484107e+00
8.662500000000e+02 2.176137383149e-02 9.925502796029e-05 6.904920324827e+00
8.665000000000e+02 2.153526253401e-02 9.967776987233e-05 6.860868530802e+00
8.667500000000e+02 2.132432882061e-02 9.985083818101e-05 6.816603659412e+00
8.670000000000e+02 2.112647279262e-02 9.978085585563e-05 6.772120383586e+00
8.672500000000e+02 2.094003691894e-02 9.947749412520e-05 6.727413603293e+00
8.675000000000e+02 2.076363083800e-02 9.895297970861e-05 6.682478544718e+00
8.677500000000e+02 2.059593038959e-02 9.822154697589e-05 6.637310853660e+00
8.680000000000e+02 2.043548895538e-02 9.729890278659e-05 6.591906678718e+00
8.682500000000e+02 2.028057990903e-02 9.620172209415e-05 6.546262747862e+00
8.685000000000e+02 2.012909804949e-02 9.494727213996e-05 6.500376434310e+00
8.687500000000e+02 1.997852580485e-02 9.355304513220e-05 6.454245812981e+00
8.690000000000e+02 1.982596950206e-02 9.203650512321e-05 6.407869705226e+00
8.692500000000e+02 1.966826213781e-02 9.041495909146e-05 6.361247710915e+00
8.695000000000e+02 1.950211487556e-02 8.870545263953e-05 6.314380227878e+00
8.697500000000e+02 1.932430255606e-02 8.692471598573e-05 6.267268458034e+00
8.700000000000e+02 1.913186085314e-02 8.508921728570e-05 6.219914400626e+00
8.702500000000e+02 1.892227427441e-02 8.321516033377e-05 6.172320833353e+00
8.705000000000e+02 1.869363451140e-02 8.131848125995e-05 6.124491282207e+00
8.707500000000e+02 1.844475797025e-02 7.941481370558e-05 6.076429981535e+00
8.710000000000e+02 1.817524785786e-02 7.751941527581e-05 6.028141825158e+00
8.712500000000e+02 1.788550099452e-02 7.564704243079e-05 5.979632310095e+00
8.715000000000e+02 1.757665976022e-02 7.381181001076e-05 5.930907473881e+00
8.717500000000e+02 1.725051699326e-02 7.202701474154e-05 5.881973826659e+00
8.720000000000e+02 1.690938302407e-02 7.030496850166e-05 5.832838278648e+00
8.722500000000e+02 1.655593219573e-02 6.865678248100e-05 5.783508064650e+00
8.725000000000e+02 1.619303807093e-02 6.709218720422e-05 5.733990665218e+00
8.727500000000e+02 1.582361317766e-02 6.561941409569e-05 5.684293725709e+00
8.730000000000e+02 1.545046658494e-02 6.424516764650e-05 5.634424975880e+00
8.732500000000e+02 1.507618415735e-02 6.297447179079e-05 5.584392148520e+00
8.735000000000e+02 1.470303881524e-02 6.181071765862e-05 5.534202898817e+00
8.737500000000e+02 1.433293428258e-02 6.075576818620e-05 5.483864728366e+00
8.740000000000e+02 1.396737609580e-02 5.981004968841e-05 5.433384908747e+00
8.742500000000e+02 1.360747191030e-02 5.897272731117e-05 5.382770413613e+00
8.745000000000e+02 1.325394990794e-02 5.824189165662e-05 5.332027852725e+00
8.747500000000e+02 1.290719187785e-02 5.761475358887e-05 5.281163413925e+00
8.750000000000e+02 1.256727162810e-02 5.708786260727e-05 5.230182808440e+00
8.752500000000e+02 1.223399531033e-02 5.665730864035e-05 5.179091228446e+00
8.755000000000e+02 1.190693486992e-02 5.631889889438e-05 5.127893306570e+00
8.757500000000e+02 1.158545421470e-02 5.606830869936e-05 5.076593086298e+00
8.760000000000e+02 1.126872430699e-02 5.590119803184e-05 5.025193995402e+00
8.762500000000e+02 1.095573046456e-02 5.581328960719e-05 4.973698835565e+00
8.765000000000e+02 1.064527017320e-02 5.580040956099e-05 4.922109773574e+00
8.767500000000e+02 1.033594611209e-02 5.585849305953e-05 4.870428340038e+00
8.770000000000e+02 1.002616011256e-02 5.598355856135e-05 4.818655446946e+00
8.772500000000e+02 9.714108638817e-03 5.617165552413e-05 4.766791406298e+00
8.775000000000e+02 9.397785455265e-03 5.641879900331e-05 4.714835957893e+00
8.777500000000e+02 9.074997040634e-03 5.672089008535e-05 4.662788320266e+00
8.780000000000e+02 8.743387884985e-03 5.707363765484e-05 4.610647234122e+00
8.782500000000e+02 8.400483359265e-03 5.747247782653e-05 4.558411035599e+00
8.785000000000e+02 8.043744732902e-03 5.791250499565e-05 4.506077727715e+00
8.787500000000e+02 7.670637321817e-03 5.838841650108e-05 4.453645061743e+00
8.790000000000e+02 7.278711371286e-03 5.889446990498e-05 4.401110640746e+00
8.792500000000e+02 6.865688226272e-03 5.942445806792e-05 4.348472018212e+00
8.795000000000e+02 6.429551420564e-03 5.997169863192e-05 4.295726812716e+00
8.797500000000e+02 5.968635819818e-03 6.052903879003e-05 4.242872821275e+00
8.800000000000e+02 5.481713981410e-03 6.108886963943e-05 4.189908151986e+00
8.802500000000e+02 4.968071652574e-03 6.164315129245e-05 4.136831348896e+00
8.805000000000e+02 4.427571097376e-03 6.218344637177e-05 4.083641520920e+00
8.807500000000e+02 3.860700961664e-03 6.270096139599e-05 4.030338484606e+00
8.810000000000e+02 3.268607143429e-03 6.318657900362e-05 3.976922896831e+00
8.812500000000e+02 2.653105746130e-03 6.363090153516e-05 3.923396389392e+00
8.815000000000e+02 2.016678542082e-03 6.402429802257e-05 3.869761714267e+00
8.817500000000e+02 1.362448449847e-03 6.435695068505e-05 3.816022872086e+00
8.820000000000e+02 6.941390558536e-04 6.461890491347e-05 3.762185255242e+00
8.822500000000e+02 1.601716829158e-05 6.480012542354e-05 3.708255773200e+00
8.825000000000e+02 -6.671782531980e-04 6.489056065570e-05 3.654242988352e+00
8.827500000000e+02 -1.350319307916e-03 6.488021590939e-05 3.600157233944e+00
8.830000000000e+02 -2.027982728803e-03 6.475924101201e-05 3.546010737940e+00
8.832500000000e+02 -2.694550012786e-03 6.451802857527e-05 3.491817728433e+00
8.835000000000e+02 -3.344314153220e-03 6.414733230217e-05 3.437594539414e+00
8.837500000000e+02 -3.971588437898e-03 6.363839779183e-05 3.383359699682e+00
8.840000000000e+02 -4.570815522141e-03 6.298310880015e-05 3.329134010544e+00
8.842500000000e+02 -5.136677427008e-03 6.217415289175e-05 3.274940612757e+00
8.845000000000e+02 -5.664200895531e-03 6.120519558736e-05 3.220805033989e+00
8.847500000000e+02 -6.148857765353e-03 6.007106216677e-05 3.166755220161e+00
8.850000000000e+02 -6.586662129395e-03 5.876793241222e-05 3.112821549627e+00
8.852500000000e+02 -6.974257351503e-03 5.729352958181e-05 3.059036825286e+00
8.855000000000e+02 -7.308995894315e-03 5.564730639188e-05 3.005436246819e+00
8.857500000000e+02 -7.589009509058e-03 5.383062211850e-05 2.952057360701e+00
8.860000000000e+02 -7.813266646784e-03 5.184689906604e-05 2.898939988736e+00
8.862500000000e+02 -7.981621405589e-03 4.970176627514e-05 2.846126132801e+00
8.865000000000e+02 -8.094845880252e-03 4.740316779686e-05 2.793659858623e+00
8.867500000000e+02 -8.154650702767e-03 4.496144391686e-05 2.741587156987e+00
8.870000000000e+02 -8.163689148505e-03 4.238937226048e-05 2.689955786363e+00
8.872500000000e+02 -8.125549637998e-03 3.970217607582e-05 2.638815092104e+00
8.875000000000e+02 -8.044730233428e-03 3.691748366791e-05 2.588215811152e+00
8.877500000000e+02 -7.926598664624e-03 3.405524459224e-05 2.538209861972e+00
8.880000000000e+02 -7.777340447527e-03 3.113760585166e-05 2.488850114789e+00
8.882500000000e+02 -7.603889347317e-03 2.818873474428e-05 2.440190159868e+00
8.885000000000e+02 -7.413848261506e-03 2.523460378231e-05 2.392284057683e+00
8.887500000000e+02 -7.215395488545e-03 2.230273189749e-05 2.345186089887e+00
8.890000000000e+02 -7.017180417780e-03 1.942188573673e-05 2.298950507983e+00
8.892500000000e+02 -6.828210607684e-03 1.662174487463e-05 2.253631273663e+00
8.895000000000e+02 -6.657728748300e-03 1.393253923557e-05 2.209281813724e+00
8.897500000000e+02 -6.515084435469e-03 1.138465941802e-05 2.165954767532e+00
8.900000000000e+02 -6.409600071314e-03 9.008249998138e-06 2.123701749859e+00
8.902500000000e+02 -6.350434223218e-03 6.832792729672e-06 2.082573123625e+00
8.905000000000e+02 -6.346444068843e-03 4.886680948918e-06 2.042617773978e+00
8.907500000000e+02 -6.406049225507e-03 3.196804150674e-06 2.003882909559e+00
8.910000000000e+02 -6.537098924079e-03 1.788137581116e-06 1.966413862928e+00
8.912500000000e+02 -6.746745270686e-03 6.833545025398e-07 1.930253915800e+00
8.915000000000e+02 -7.041325042944e-03 -9.753407342883e-08 1.895444140979e+00
8.917500000000e+02 -7.426251046838e-03 -5.375133722563e-07 1.862023249164e+00
8.920000000000e+02 -7.905917531096e-03 -6.228502946459e-07 1.830027469950e+00
8.922500000000e+02 -8.483618696155e-03 -3.433450717905e-07 1.799490431118e+00
8.925000000000e+02 -9.161485382672e-03 3.074757264909e-07 1.770443074286e+00
8.927500000000e+02 -9.940437726763e-03 1.332194111942e-06 1.742913567741e+00
8.930000000000e+02 -1.082015852247e-02 2.729462178885e-06 1.716927256141e+00
8.932500000000e+02 -1.179908398438e-02 4.493931934357e-06 1.692506605705e+00
8.935000000000e+02 -1.287441613662e-02 6.616294350864e-06 1.669671185929e+00
8.937500000000e+02 -1.404215274237e-02 9.083328681186e-06 1.648437646081e+00
8.940000000000e+02 -1.529713731583e-02 1.187806154326e-05 1.628819718780e+00
8.942500000000e+02 -1.663312678624e-02 1.497997392774e-05 1.610828236905e+00
8.945000000000e+02 -1.804287504052e-02 1.836523182852e-05 1.594471147700e+00
8.947500000000e+02 -1.951823282478e-02 2.200698139770e-05 1.579753558625e+00
8.950000000000e+02 -2.105026006875e-02 2.587567819656e-05 1.566677771206e+00
8.952500000000e+02 -2.262935030985e-02 2.993946085206e-05 1.555243336798e+00
8.955000000000e+02 -2.424536391207e-02 3.416455426342e-05 1.545447118956e+00
8.957500000000e+02 -2.588776822767e-02 3.851569813892e-05 1.537283347640e+00
8.960000000000e+02 -2.754578147310e-02 4.295659797907e-05 1.530743698004e+00
8.962500000000e+02 -2.920851924825e-02 4.745038887910e-05 1.525817351944e+00
8.965000000000e+02 -3.086513881286e-02 5.196010642861e-05 1.522491082153e+00
8.967500000000e+02 -3.250498197418e-02 5.644916096309e-05 1.520749320164e+00
8.970000000000e+02 -3.411771060086e-02 6.088180354707e-05 1.520574242196e+00
8.972500000000e+02 -3.569343611703e-02 6.522358294064e-05 1.521945846525e+00
8.975000000000e+02 -3.722284023548e-02 6.944178430046e-05 1.524842034401e+00
8.977500000000e+02 -3.869728349891e-02 7.350584036606e-05 1.529238699365e+00
8.980000000000e+02 -4.010890384595e-02 7.738771538379e-05 1.535109813241e+00
8.982500000000e+02 -4.145070259837e-02 8.106225263046e-05 1.542427517568e+00
8.985000000000e+02 -4.271661555143e-02 8.450747770500e-05 1.551162223291e+00
8.987500000000e+02 -4.390157179034e-02 8.770485860865e-05 1.561282712788e+00
8.990000000000e+02 -4.500153811157e-02 9.063951600471e-05 1.572756250021e+00
8.992500000000e+02 -4.601354745400e-02 9.330037531022e-05 1.585548700928e+00
8.995000000000e+02 -4.693571468537e-02 9.568026780224e-05 1.599624660435e+00
8.997500000000e+02 -4.776723633770e-02 9.777596880303e-05 1.614947591606e+00
9.000000000000e+02 -4.850837619746e-02 9.958817704869e-05 1.631479974958e+00
9.002500000000e+02 -4.916043769901e-02 1.011214340595e-04 1.649183468498e+00
9.005000000000e+02 -4.972572198263e-02 1.023839831731e-04 1.668019079480e+00
9.007500000000e+02 -5.020747349532e-02 1.033875705162e-04 1.687947346511e+00
9.010000000000e+02 -5.060981436782e-02 1.041471919722e-04 1.708928531515e+00
9.012500000000e+02 -5.093766758223e-02 1.046807886605e-04 1.730922820435e+00
9.015000000000e+02 -5.119667091106e-02 1.050088957530e-04 1.753890530808e+00
9.017500000000e+02 -5.139308309529e-02 1.051542536722e-04 1.777792324401e+00
9.020000000000e+02 -5.153368309977e-02 1.051413841618e-04 1.802589422372e+00
9.022500000000e+02 -5.162566434451e-02 1.049961422796e-04 1.828243820261e+00
9.025000000000e+02 -5.167652562034e-02 1.047452499239e-04 1.854718500190e+00
9.027500000000e+02 -5.169395978167e-02 1.044158204760e-04 1.881977636683e+00
9.030000000000e+02 -5.168574236867e-02 1.040348832189e-04 1.909986793581e+00
9.032500000000e+02 -5.165962122383e-02 1.036289127457e-04 1.938713108046e+00
9.035000000000e+02 -5.162320901195e-02 1.032233809112e-04 1.968125459568e+00
9.037500000000e+02 -5.158387970520e-02 1.028423303904e-04 1.998194619716e+00
9.040000000000e+02 -5.154867057686e-02 1.025079805761e-04 2.028893381426e+00
9.042500000000e+02 -5.152419063456e-02 1.022403749670e-04 2.060196663569e+00
9.045000000000e+02 -5.151653663613e-02 1.020570754119e-04 2.092081590930e+00
9.047500000000e+02 -5.153121739606e-02 1.019729084302e-04 2.124527545427e+00
9.050000000000e+02 -5.157308707013e-02 1.019997658227e-04 2.157516190351e+00
9.052500000000e+02 -5.164628796846e-02 1.021464663127e-04 2.191031463775e+00
9.055000000000e+02 -5.175420309420e-02 1.024186753394e-04 2.225059544481e+00
9.057500000000e+02 -5.189941874186e-02 1.028188870082e-04 2.259588788041e+00
9.060000000000e+02 -5.208369713047e-02 1.033464653931e-04 2.294609634961e+00
9.062500000000e+02 -5.230795897513e-02 1.039977421144e-04 2.330114494282e+00
9.065000000000e+02 -5.257227606624e-02 1.047661664034e-04 2.366097600633e+00
9.067500000000e+02 -5.287587349607e-02 1.056425057795e-04 2.402554852210e+00
9.070000000000e+02 -5.321714152602e-02 1.066151102249e-04 2.439483627251e+00
9.072500000000e+02 -5.359365683250e-02 1.076701744518e-04 2.476882587476e+00
9.075000000000e+02 -5.400221306574e-02 1.087920567697e-04 2.514751467625e+00
9.077500000000e+02 -5.443886067981e-02 1.099636182088e-04 2.553090856480e+00
9.080000000000e+02 -5.489895646531e-02 1.111665762703e-04 2.591901974768e+00
9.082500000000e+02 -5.537722238064e-02 1.123818671867e-04 2.631186449661e+00
9.085000000000e+02 -5.586781454591e-02 1.135900088551e-04 2.670946094472e+00
9.087500000000e+02 -5.636440201608e-02 1.147714589473e-04 2.711182693191e+00
9.090000000000e+02 -5.686025541127e-02 1.159069684629e-04 2.751897795026e+00
9.092500000000e+02 -5.734834595902e-02 1.169778961386e-04 2.793092523153e+00
9.095000000000e+02 -5.782145332370e-02 1.179665051503e-04 2.834767398187e+00
9.097500000000e+02 -5.827228154416e-02 1.188562661709e-04 2.876922180153e+00
9.100000000000e+02 -5.869358334426e-02 1.196321000136e-04 2.919555732135e+00
9.102500000000e+02 -5.907828899710e-02 1.202805962464e-04 2.962665905059e+00
9.105000000000e+02 -5.941963784837e-02 1.207902024682e-04 3.006249446204e+00
9.107500000000e+02 -5.971131345145e-02 1.211513836917e-04 3.050301933328e+00
9.110000000000e+02 -5.994757234425e-02 1.213567439844e-04 3.094817732006e+00
9.112500000000e+02 -6.012337206861e-02 1.214011246949e-04 3.139789979357e+00
9.115000000000e+02 -6.023448722656e-02 1.212816681542e-04 3.185210591100e+00
9.117500000000e+02 -6.027761285970e-02 1.209978521562e-04 3.231070292254e+00
9.120000000000e+02 -6.025045383819e-02 1.205515008146e-04 3.277358670033e+00
9.122500000000e+02 -6.015179603964e-02 1.199467724613e-04 3.324064247133e+00
9.125000000000e+02 -5.998155035570e-02 1.191901137338e-04 3.371174572666e+00
9.127500000000e+02 -5.974078053536e-02 1.182902015480e-04 3.418676330193e+00
9.130000000000e+02 -5.943169762426e-02 1.172578518044e-04 3.466555458214e+00
9.132500000000e+02 -5.905763369742e-02 1.161059131659e-04 3.514797282458e+00
9.135000000000e+02 -5.862298979503e-02 1.148491371131e-04 3.563386656768e+00
9.137500000000e+02 -5.813315389038e-02 1.135040175766e-04 3.612308108290e+00
9.140000000000e+02 -5.759440343962e-02 1.120886162309e-04 3.661545987478e+00
9.142500000000e+02 -5.701378247759e-02 1.106223572205e-04 3.711084617036e+00
9.145000000000e+02 -5.639896213883e-02 1.091257975802e-04 3.760908438464e+00
9.147500000000e+02 -5.575809188609e-02 1.076203781128e-04 3.811002155403e+00
9.150000000000e+02 -5.509963662736e-02 1.061281460945e-04 3.861350868258e+00
9.152500000000e+02 -5.443221098683e-02 1.046714595158e-04 3.911940200626e+00
9.155000000000e+02 -5.376440991134e-02 1.032726718120e-04 3.962756413787e+00
9.157500000000e+02 -5.310464464924e-02 1.019538012717e-04 4.013786509839e+00
9.160000000000e+02 -5.246098111291e-02 1.007361898946e-04 4.065018319042e+00
9.162500000000e+02 -5.184098903419e-02 9.964015835562e-05 4.116440572456e+00
9.165000000000e+02 -5.125160289608e-02 9.868466036825e-05 4.168042957870e+00
9.167500000000e+02 -5.069899818502e-02 9.788694414317e-05 4.219816158577e+00
9.170000000000e+02 -5.018848567967e-02 9.726222648801e-05 4.271751874469e+00
9.172500000000e+02 -4.972442580231e-02 9.682338951555e-05 4.323842825223e+00
9.175000000000e+02 -4.931016728723e-02 9.658069873611e-05 4.376082735932e+00
9.177500000000e+02 -4.894801158296e-02 9.654155644614e-05 4.428466305316e+00
9.180000000000e+02 -4.863920733462e-02 9.671028579561e-05 4.480989157578e+00
9.182500000000e+02 -4.838397615681e-02 9.708796459326e-05 4.533647779031e+00
9.185000000000e+02 -4.818157035481e-02 9.767229601310e-05 4.586439439601e+00
9.187500000000e+02 -4.803036188417e-02 9.845753276941e-05 4.639362102490e+00
9.190000000000e+02 -4.792796036289e-02 9.943444962537e-05 4.692414321246e+00
9.192500000000e+02 -4.787135696093e-02 1.005904566505e-04 4.745595128377e+00
9.195000000000e+02 -4.785708952508e-02 1.019096554018e-04 4.798903917035e+00
9.197500000000e+02 -4.788142200959e-02 1.033730319092e-04 4.852340316646e+00
9.200000000000e+02 -4.794053104451e-02 1.049587331617e-04 4.905904067386e+00
9.202500000000e+02 -4.803069018303e-02 1.066424156516e-04 4.959594894873e+00
9.205000000000e+02 -4.814844132823e-02 1.083976657671e-04 5.013412385686e+00
9.207500000000e+02 -4.829074396729e-02 1.101965018484e-04 5.067355868686e+00
9.210000000000e+02 -4.845509186643e-02 1.120099444775e-04 5.121424301462e+00
9.212500000000e+02 -4.863958940889e-02 1.138086491012e-04 5.175616165072e+00
9.215000000000e+02 -4.884298108514e-02 1.155635835574e-04 5.229929366112e+00
9.217500000000e+02 -4.906463169593e-02 1.172467375133e-04 5.284361149969e+00
9.220000000000e+02 -4.930445716229e-02 1.188318360919e-04 5.338908023540e+00
9.222500000000e+02 -4.956281013941e-02 1.202950352217e-04 5.393565688999e+00
9.225000000000e+02 -4.984032815472e-02 1.216155687047e-04 5.448328987685e+00
9.227500000000e+02 -5.013775490265e-02 1.227763220809e-04 5.503191854765e+00
9.230000000000e+02 -5.045574758708e-02 1.237643147422e-04 5.558147283464e+00
9.232500000000e+02 -5.079468413657e-02 1.245709872932e-04 5.613187297259e+00
9.235000000000e+02 -5.115448534620e-02 1.251924320596e-04 5.668302931125e+00
9.237500000000e+02 -5.153446286773e-02 1.256294384252e-04 5.723484217954e+00
9.240000000000e+02 -5.193320441892e-02 1.258873633288e-04 5.778720180727e+00
9.242500000000e+02 -5.234850250074e-02 1.259758550398e-04 5.833998828727e+00
9.245000000000e+02 -5.277732971723e-02 1.259084415819e-04 5.889307156854e+00
9.247500000000e+02 -5.321586014234e-02 1.257020071725e-04 5.944631147290e+00
9.250000000000e+02 -5.365953302504e-02 1.253761797610e-04 5.999955773700e+00
9.252500000000e+02 -5.410315093233e-02 1.249526610194e-04 6.055265003144e+00
9.255000000000e+02 -5.454100799212e-02 1.244545333785e-04 6.110541806742e+00
9.257500000000e+02 -5.496703541402e-02 1.239055478192e-04 6.165768164765e+00
9.260000000000e+02 -5.537496174507e-02 1.233294764120e-04 6.220925077964e+00
9.262500000000e+02 -5.575847983386e-02 1.227494754324e-04 6.275992574969e+00
9.265000000000e+02 -5.611142212497e-02 1.221875450497e-04 6.330949732258e+00
9.267500000000e+02 -5.642793533508e-02 1.216640368816e-04 6.385774686966e+00
9.270000000000e+02 -5.670265536865e-02 1.211972040032e-04 6.440444650667e+00
9.272500000000e+02 -5.693088507564e-02 1.208028600423e-04 6.494935938216e+00
9.275000000000e+02 -5.710876352045e-02 1.204941057112e-04 6.549223979697e+00
9.277500000000e+02 -5.723343598608e-02 1.202811240523e-04 6.603283356264e+00
9.280000000000e+02 -5.730320746271e-02 1.201710533293e-04 6.657087817400e+00
9.282500000000e+02 -5.731768453809e-02 1.201679428213e-04 6.710610323134e+00
9.285000000000e+02 -5.727788560351e-02 1.202727982559e-04 6.763823076972e+00
9.287500000000e+02 -5.718631091291e-02 1.204837271722e-04 6.816697563863e+00
9.290000000000e+02 -5.704696222716e-02 1.207961922145e-04 6.869204608926e+00
9.292500000000e+02 -5.686529168589e-02 1.212033762410e-04 6.921314428616e+00
9.295000000000e+02 -5.664807534080e-02 1.216966569816e-04 6.972996698479e+00
9.297500000000e+02 -5.640320339541e-02 1.222661796586e-04 7.024220628891e+00
9.300000000000e+02 -5.613938879846e-02 1.229014998937e-04 7.074955051282e+00
9.302500000000e+02 -5.586580324906e-02 1.235922598346e-04 7.125168514402e+00
9.305000000000e+02 -5.559165834399e-02 1.243289003093e-04 7.174829390737e+00
9.307500000000e+02 -5.532575729610e-02 1.251032560599e-04 7.223905991109e+00
9.310000000000e+02 -5.507604910206e-02 1.259090531372e-04 7.272366685984e+00
9.312500000000e+02 -5.484922052703e-02 1.267422521420e-04 7.320180030564e+00
9.315000000000e+02 -5.465036109759e-02 1.276011513724e-04 7.367314890245e+00
9.317500000000e+02 -5.448273201047e-02 1.284862631295e-04 7.413740562616e+00
9.320000000000e+02 -5.434766168753e-02 1.293999487501e-04 7.459426891947e+00
9.322500000000e+02 -5.424457978391e-02 1.303458238148e-04 7.504344374795e+00
9.325000000000e+02 -5.417118701829e-02 1.313279808517e-04 7.548464238403e+00
9.327500000000e+02 -5.412374983462e-02 1.323500921763e-04 7.591758526900e+00
9.330000000000e+02 -5.409748884342e-02 1.334144736739e-04 7.634200144683e+00
9.332500000000e+02 -5.408702911716e-02 1.345212149223e-04 7.675762895970e+00
9.335000000000e+02 -5.408686921886e-02 1.356674211775e-04 7.716421494225e+00
9.337500000000e+02 -5.409182875410e-02 1.368466713326e-04 7.756151580422e+00
9.340000000000e+02 -5.409743342903e-02 1.380487559671e-04 7.794929709207e+00
9.342500000000e+02 -5.410020773643e-02 1.392597096837e-04 7.832733330088e+00
9.345000000000e+02 -5.409785453254e-02 1.404621435764e-04 7.869540783527e+00
9.347500000000e+02 -5.408931145935e-02 1.416358277069e-04 7.905331277149e+00
9.350000000000e+02 -5.407468911279e-02 1.427586122351e-04 7.940084877294e+00
9.352500000000e+02 -5.405510457038e-02 1.438074075326e-04 7.973782496585e+00
9.355000000000e+02 -5.403243517431e-02 1.447592137820e-04 8.006405903790e+00
9.357500000000e+02 -5.400902076379e-02 1.455922108236e-04 8.037937726138e+00
9.360000000000e+02 -5.398734577359e-02 1.462867497997e-04 8.068361460022e+00
9.362500000000e+02 -5.396973134512e-02 1.468261793363e-04 8.097661496967e+00
9.365000000000e+02 -5.395806020047e-02 1.471974627849e-04 8.125823142026e+00
9.367500000000e+02 -5.395355167459e-02 1.473915663660e-04 8.152832636082e+00
9.370000000000e+02 -5.395659750794e-02 1.474035927874e-04 8.178677186493e+00
9.372500000000e+02 -5.396665714600e-02 1.472326991170e-04 8.203344989033e+00
9.375000000000e+02 -5.398220781006e-02 1.468818321100e-04 8.226825251075e+00
9.377500000000e+02 -5.400074110614e-02 1.463573361078e-04 8.249108219689e+00
9.380000000000e+02 -5.401879091886e-02 1.456683276603e-04 8.270185203744e+00
9.382500000000e+02 -5.403198273185e-02 1.448261759555e-04 8.290048598559e+00
9.385000000000e+02 -5.403509908255e-02 1.438439211965e-04 8.308691915330e+00
9.387500000000e+02 -5.402215380711e-02 1.427356596227e-04 8.326109809346e+00
9.390000000000e+02 -5.398648090770e-02 1.415159729540e-04 8.342298113189e+00
9.392500000000e+02 -5.392084370653e-02 1.401993947771e-04 8.357253872391e+00
9.395000000000e+02 -5.381757458310e-02 1.387999121514e-04 8.370975382884e+00
9.397500000000e+02 -5.366875308702e-02 1.373305031184e-04 8.383462229580e+00
9.400000000000e+02 -5.346643455160e-02 1.358027083800e-04 8.394715321474e+00
9.402500000000e+02 -5.320292392903e-02 1.342262347266e-04 8.404736922799e+00
9.405000000000e+02 -5.287109409816e-02 1.326086295065e-04 8.413530674878e+00
9.407500000000e+02 -5.246472996191e-02 1.309550159249e-04 8.421101608362e+00
9.410000000000e+02 -5.197888136692e-02 1.292679316679e-04 8.427456136284e+00
9.412500000000e+02 -5.141018911739e-02 1.275472763904e-04 8.432602033167e+00
9.415000000000e+02 -5.075715523675e-02 1.257904387876e-04 8.436548396277e+00
9.417500000000e+02 -5.002032881497e-02 1.239926106766e-04 8.439305580635e+00
9.420000000000e+02 -4.920237208198e-02 1.221472836511e-04 8.440885124797e+00
9.422500000000e+02 -4.830799825789e-02 1.202469330497e-04 8.441299648039e+00
9.425000000000e+02 -4.734376512428e-02 1.182838498312e-04 8.440562744674e+00
9.427500000000e+02 -4.631774170164e-02 1.162510805192e-04 8.438688854247e+00
9.430000000000e+02 -4.523906169499e-02 1.141433935822e-04 8.435693137162e+00
9.432500000000e+02 -4.411740820155e-02 1.119581886040e-04 8.431591332613e+00
9.435000000000e+02 -4.296246840054e-02 1.096963222746e-04 8.426399630473e+00
9.437500000000e+02 -4.178341917803e-02 1.073626642288e-04 8.420134532814e+00
9.440000000000e+02 -4.058849226831e-02 1.049663328475e-04 8.412812730636e+00
9.442500000000e+02 -3.938466943977e-02 1.025206390080e-04 8.404450989003e+00
9.445000000000e+02 -3.817754358957e-02 1.000426682854e-04 8.395066032010e+00
9.447500000000e+02 -3.697135974953e-02 9.755252813995e-05 8.384674445236e+00
9.450000000000e+02 -3.576923455422e-02 9.507232231290e-05 8.373292577903e+00
9.452500000000e+02 -3.457352840777e-02 9.262495023099e-05 8.360936454431e+00
9.455000000000e+02 -3.338632862159e-02 9.023284813633e-05 8.347621676483e+00
9.457500000000e+02 -3.220998650317e-02 8.791673604375e-05 8.333363333664e+00
9.460000000000e+02 -3.104764597288e-02 8.569453360513e-05 8.318175906657e+00
9.462500000000e+02 -2.990369975575e-02 8.358063233777e-05 8.302073168734e+00
9.465000000000e+02 -2.878411636143e-02 8.158544946471e-05 8.285068085821e+00
9.467500000000e+02 -2.769659351389e-02 7.971537454060e-05 8.267172717278e+00
9.470000000000e+02 -2.665051124327e-02 7.797311391458e-05 8.248398120844e+00
9.472500000000e+02 -2.565667812694e-02 7.635839082742e-05 8.228754264974e+00
9.475000000000e+02 -2.472688650770e-02 7.486891393557e-05 8.208249959448e+00
9.477500000000e+02 -2.387330905562e-02 7.350151275692e-05 8.186892793284e+00
9.480000000000e+02 -2.310779119517e-02 7.225333369390e-05 8.164689105758e+00
9.482500000000e+02 -2.244109939600e-02 7.112295030948e-05 8.141643977477e+00
9.485000000000e+02 -2.188219521266e-02 7.011127012613e-05 8.117761257011e+00
9.487500000000e+02 -2.143759861637e-02 6.922209154081e-05 8.093043608157e+00
9.490000000000e+02 -2.111090302978e-02 6.846241758440e-05 8.067492598024e+00
9.492500000000e+02 -2.090248500247e-02 6.784224609183e-05 8.041108814390e+00
9.495000000000e+02 -2.080943247472e-02 6.737392500136e-05 8.013892002209e+00
9.497500000000e+02 -2.082569923722e-02 6.707124437721e-05 7.985841231916e+00
9.500000000000e+02 -2.094246525679e-02 6.694827241741e-05 7.956955079213e+00
9.502500000000e+02 -2.114866871562e-02 6.701798678185e-05 7.927231818655e+00
9.505000000000e+02 -2.143165623294e-02 6.729084244628e-05 7.896669612586e+00
9.507500000000e+02 -2.177789471685e-02 6.777362368779e-05 7.865266702426e+00
9.510000000000e+02 -2.217367991957e-02 6.846838139563e-05 7.833021584363e+00
9.512500000000e+02 -2.260578459052e-02 6.937170794147e-05 7.799933171029e+00
9.515000000000e+02 -2.306199433298e-02 7.047437491764e-05 7.766000928088e+00
9.517500000000e+02 -2.353149716429e-02 7.176142835791e-05 7.731224991518e+00
9.520000000000e+02 -2.400510431619e-02 7.321266068480e-05 7.695606257954e+00
9.522500000000e+02 -2.447529965561e-02 7.480335081386e-05 7.659146451033e+00
9.525000000000e+02 -2.493613087403e-02 7.650534142081e-05 7.621848165344e+00
9.527500000000e+02 -2.538296982037e-02 7.828833823659e-05 7.583714889452e+00
9.530000000000e+02 -2.581218037996e-02 8.012124469692e-05 7.544751012696e+00
9.532500000000e+02 -2.622073898760e-02 8.197344802308e-05 7.504961817804e+00
9.535000000000e+02 -2.660585435648e-02 8.381603518010e-05 7.464353463211e+00
9.537500000000e+02 -2.696463030871e-02 8.562276439264e-05 7.422932958051e+00
9.540000000000e+02 -2.729380836832e-02 8.737076627410e-05 7.380708131923e+00
9.542500000000e+02 -2.758961773581e-02 8.904096234286e-05 7.337687603777e+00
9.545000000000e+02 -2.784774389482e-02 9.061819384043e-05 7.293880745362e+00
9.547500000000e+02 -2.806342054673e-02 9.209106914912e-05 7.249297647547e+00
9.550000000000e+02 -2.823163056827e-02 9.345158292826e-05 7.203949084671e+00
9.552500000000e+02 -2.834739322222e-02 9.469457402106e-05 7.157846475701e+00
9.555000000000e+02 -2.840610955286e-02 9.581708185152e-05 7.111001848975e+00
9.557500000000e+02 -2.840392640276e-02 9.681768287020e-05 7.063427799484e+00
9.560000000000e+02 -2.833808549693e-02 9.769589408545e-05 7.015137445963e+00
9.562500000000e+02 -2.820722163734e-02 9.845165968311e-05 6.966144381144e+00
9.565000000000e+02 -2.801158400970e-02 9.908499016315e-05 6.916462624162e+00
9.567500000000e+02 -2.775315699206e-02 9.959577897112e-05 6.866106561028e+00
9.570000000000e+02 -2.743567327379e-02 9.998376287668e-05 6.815090890641e+00
9.572500000000e+02 -2.706451482701e-02 1.002486532121e-04 6.763430560642e+00
9.575000000000e+02 -2.664651266125e-02 1.003903873203e-04 6.711140710318e+00
9.577500000000e+02 -2.618965965705e-02 1.004095013030e-04 6.658236607431e+00
9.580000000000e+02 -2.570276070189e-02 1.003075075327e-04 6.604733594632e+00
9.582500000000e+02 -2.519504531340e-02 1.000872366311e-04 6.550647034301e+00
9.585000000000e+02 -2.467577140925e-02 9.975323125483e-05 6.495992266001e+00
9.587500000000e+02 -2.415384741185e-02 9.931199859281e-05 6.440784567146e+00
9.590000000000e+02 -2.363749616878e-02 9.877207010828e-05 6.385039128524e+00
9.592500000000e+02 -2.313397998682e-02 9.814400720742e-05 6.328771038220e+00
9.595000000000e+02 -2.264939999231e-02 9.744025166014e-05 6.271995278418e+00
9.597500000000e+02 -2.218857549289e-02 9.667484345111e-05 6.214726738316e+00
9.600000000000e+02 -2.175500405434e-02 9.586298220465e-05 6.156980237779e+00
9.602500000000e+02 -2.135089514049e-02 9.502057738067e-05 6.098770566669e+00
9.605000000000e+02 -2.097726711525e-02 9.416367468970e-05 6.040112535563e+00
9.607500000000e+02 -2.063409112091e-02 9.330781834183e-05 5.981021041701e+00
9.610000000000e+02 -2.032046710070e-02 9.246756707784e-05 5.921511142812e+00
9.612500000000e+02 -2.003481333075e-02 9.165595899194e-05 5.861598141844e+00
9.615000000000e+02 -1.977505413931e-02 9.088406428193e-05 5.801297678297e+00
9.617500000000e+02 -1.953879202980e-02 9.016064463310e-05 5.740625824831e+00
9.620000000000e+02 -1.932345396053e-02 8.949192492974e-05 5.679599186515e+00
9.622500000000e+02 -1.912640602837e-02 8.888148663272e-05 5.618234999197e+00
9.625000000000e+02 -1.894503253781e-02 8.833028092817e-05 5.556551227624e+00
9.627500000000e+02 -1.877678286601e-02 8.783675639071e-05 5.494566656960e+00
9.630000000000e+02 -1.861918895871e-02 8.739708554162e-05 5.432300978767e+00
9.632500000000e+02 -1.846986139456e-02 8.700547459625e-05 5.369774867168e+00
9.635000000000e+02 -1.832647096192e-02 8.665453147483e-05 5.307010047397e+00
9.637500000000e+02 -1.818672627723e-02 8.633567501867e-05 5.244029351093e+00
9.640000000000e+02 -1.804835491531e-02 8.603956013115e-05 5.180856759654e+00
9.642500000000e+02 -1.790909427861e-02 8.575650024048e-05 5.117517438282e+00
9.645000000000e+02 -1.776669983338e-02 8.547687702179e-05 5.054037754074e+00
9.647500000000e+02 -1.761897104799e-02 8.519148919925e-05 4.990445286388e+00
9.650000000000e+02 -1.746379792137e-02 8.489186545069e-05 4.926768823429e+00
9.652500000000e+02 -1.729922526469e-02 8.457055214317e-05 4.863038349263e+00
9.655000000000e+02 -1.712353096800e-02 8.422131712588e-05 4.799285022423e+00
9.657500000000e+02 -1.693531369868e-02 8.383929472028e-05 4.735541144516e+00
9.660000000000e+02 -1.673358305426e-02 8.342108729631e-05 4.671840121496e+00
9.662500000000e+02 -1.651784552854e-02 8.296481156839e-05 4.608216418313e+00
9.665000000000e+02 -1.628818000760e-02 8.247010329349e-05 4.544705505005e+00
9.667500000000e+02 -1.604529634940e-02 8.193808653026e-05 4.481343796954e+00
9.670000000000e+02 -1.579057231500e-02 8.137131324637e-05 4.418168589937e+00
9.672500000000e+02 -1.552606615382e-02 8.077368769593e-05 4.355217983213e+00
9.675000000000e+02 -1.525450175017e-02 8.015036685519e-05 4.292530802541e+00
9.677500000000e+02 -1.497922777217e-02 7.950765903764e-05 4.230146507215e+00
9.680000000000e+02 -1.470415091042e-02 7.885291023388e-05 4.168105094998e+00
9.682500000000e+02 -1.443364684859e-02 7.819438864573e-05 4.106446994535e+00
9.685000000000e+02 -1.417245257279e-02 7.754116376701e-05 4.045212954289e+00
9.687500000000e+02 -1.392554459920e-02 7.690298475788e-05 3.984443912505e+00
9.690000000000e+02 -1.369800807278e-02 7.629014994839e-05 3.924180867958e+00
9.692500000000e+02 -1.349490181912e-02 7.571337131784e-05 3.864464737543e+00
9.695000000000e+02 -1.332112379991e-02 7.518362848902e-05 3.805336205393e+00
9.697500000000e+02 -1.318128218388e-02 7.471201195045e-05 3.746835572830e+00
9.700000000000e+02 -1.307957322248e-02 7.430955111698e-05 3.689002587950e+00
9.702500000000e+02 -1.301967151386e-02 7.398702493333e-05 3.631876285803e+00
9.705000000000e+02 -1.300463216852e-02 7.375476201957e-05 3.575494817233e+00
9.707500000000e+02 -1.303680850122e-02 7.362242422809e-05 3.519895287094e+00
9.710000000000e+02 -1.311778071765e-02 7.359877238430e-05 3.465113574502e+00
9.712500000000e+02 -1.324830332851e-02 7.369142956087e-05 3.411184182264e+00
9.715000000000e+02 -1.342826082511e-02 7.390662799894e-05 3.358140062614e+00
9.717500000000e+02 -1.365664161512e-02 7.424897698496e-05 3.306012477553e+00
9.720000000000e+02 -1.393151784807e-02 7.472121417026e-05 3.254830838761e+00
9.722500000000e+02 -1.425004219906e-02 7.532398537213e-05 3.204622584362e+00
9.725000000000e+02 -1.460844877677e-02 7.605563898463e-05 3.155413038118e+00
9.727500000000e+02 -1.500207001948e-02 7.691205963417e-05 3.107225306932e+00
9.730000000000e+02 -1.542535712980e-02 7.788652722771e-05 3.060080163630e+00
9.732500000000e+02 -1.587191603158e-02 7.896963187062e-05 3.013995967779e+00
9.735000000000e+02 -1.633454776031e-02 8.014922668489e-05 2.968988574390e+00
9.737500000000e+02 -1.680530480842e-02 8.141044479973e-05 2.925071280089e+00
9.740000000000e+02 -1.727555380737e-02 8.273576207365e-05 2.882254760527e+00
9.742500000000e+02 -1.773605316098e-02 8.410512769888e-05 2.840547036349e+00
9.745000000000e+02 -1.817704237173e-02 8.549614921344e-05 2.799953452632e+00
9.747500000000e+02 -1.858834166424e-02 8.688432953152e-05 2.760476660444e+00
9.750000000000e+02 -1.895946618442e-02 8.824335585533e-05 2.722116625526e+00
9.752500000000e+02 -1.927975145479e-02 8.954544122980e-05 2.684870651325e+00
9.755000000000e+02 -1.953848869528e-02 9.076170189543e-05 2.648733406089e+00
9.757500000000e+02 -1.972507118567e-02 9.186256880250e-05 2.613696978512e+00
9.760000000000e+02 -1.982914789512e-02 9.281822519897e-05 2.579750942415e+00
9.762500000000e+02 -1.984078262685e-02 9.359905765469e-05 2.546882444257e+00
9.765000000000e+02 -1.975061699504e-02 9.417612140247e-05 2.515076297746e+00
9.767500000000e+02 -1.955003322682e-02 9.452160022824e-05 2.484315106155e+00
9.770000000000e+02 -1.923131445688e-02 9.460926017840e-05 2.454579396910e+00
9.772500000000e+02 -1.878779942006e-02 9.441488842771e-05 2.425847774581e+00
9.775000000000e+02 -1.821402634244e-02 9.391669751083e-05 2.398097092268e+00
9.777500000000e+02 -1.750586754021e-02 9.309571764768e-05 2.371302636990e+00
9.780000000000e+02 -1.666064578336e-02 9.193616682276e-05 2.345438334548e+00
9.782500000000e+02 -1.567723191136e-02 9.042572514995e-05 2.320476966027e+00
9.785000000000e+02 -1.455612512687e-02 8.855582041037e-05 2.296390400854e+00
9.787500000000e+02 -1.329950676752e-02 8.632183322471e-05 2.273149840337e+00
9.790000000000e+02 -1.191126933348e-02 8.372325722758e-05 2.250726068527e+00
9.792500000000e+02 -1.039702302539e-02 8.076383785102e-05 2.229089719156e+00
9.795000000000e+02 -8.764069838384e-03 7.745161601655e-05 2.208211536546e+00
9.797500000000e+02 -7.021356146833e-03 7.379894149748e-05 2.188062653836e+00
9.800000000000e+02 -5.179393126631e-03 6.982242003331e-05 2.168614856613e+00
9.802500000000e+02 -3.250155672341e-03 6.554281452220e-05 2.149840861509e+00
9.805000000000e+02 -1.246952482571e-03 6.098487608519e-05 2.131714572820e+00
9.807500000000e+02 8.157237655483e-04 5.617714048400e-05 2.114211350662e+00
9.810000000000e+02 2.922369844475e-03 5.115165450900e-05 2.097308250499e+00
9.812500000000e+02 5.056662014286e-03 4.594366560312e-05 2.080984270125e+00
9.815000000000e+02 7.201662802588e-03 4.059126090558e-05 2.065220562328e+00
9.817500000000e+02 9.340039827353e-03 3.513496404731e-05 2.050000650460e+00
9.820000000000e+02 1.145429341686e-02 2.961728959569e-05 2.035310604775e+00
9.822500000000e+02 1.352699061995e-02 2.408226545914e-05 2.021139215870e+00
9.825000000000e+02 1.554100067441e-02 1.857492496501e-05 2.007478131836e+00
9.827500000000e+02 1.747972816040e-02 1.314077817696e-05 1.994321970275e+00
9.830000000000e+02 1.932734285872e-02 7.825262979461e-06 1.981668413172e+00
9.832500000000e+02 2.106899922258e-02 2.673189442470e-06 1.969518262094e+00
9.835000000000e+02 2.269104315191e-02 -2.271817504812e-06 1.957875463260e+00
9.837500000000e+02 2.418120609116e-02 -6.967874268460e-06 1.946747111223e+00
9.840000000000e+02 2.552877793548e-02 -1.137537761456e-05 1.936143409175e+00
9.842500000000e+02 2.672476056604e-02 -1.545752564297e-05 1.926077603584e+00
9.845000000000e+02 2.776199574357e-02 -1.918080589666e-05 1.916565880321e+00
9.847500000000e+02 2.863527095991e-02 -2.251545565163e-05 1.907627240049e+00
9.850000000000e+02 2.934139430953e-02 -2.543587065917e-05 1.899283332869e+00
9.852500000000e+02 2.987924280354e-02 -2.792096845816e-05 1.891558271074e+00
9.855000000000e+02 3.024977887889e-02 -2.995449051305e-05 1.884478410197e+00
9.857500000000e+02 3.045604087817e-02 -3.152525160890e-05 1.878072117700e+00
9.860000000000e+02 3.050309811640e-02 -3.262731006506e-05 1.872369508120e+00
9.862500000000e+02 3.039798194321e-02 -3.326008266297e-05 1.867402177065e+00
9.865000000000e+02 3.014958290787e-02 -3.342837312906e-05 1.863202909843e+00
9.867500000000e+02 2.976852559925e-02 -3.314233284923e-05 1.859805396078e+00
9.870000000000e+02 2.926701338784e-02 -3.241733839854e-05 1.857243929117e+00
9.872500000000e+02 2.865865394442e-02 -3.127381001736e-05 1.855553118612e+00
9.875000000000e+02 2.795826024145e-02 -2.973695029548e-05 1.854767598147e+00
9.877500000000e+02 2.718163684664e-02 -2.783640843818e-05 1.854921752545e+00
9.880000000000e+02 2.634534880746e-02 -2.560588261100e-05 1.856049449791e+00
9.882500000000e+02 2.546648111385e-02 -2.308266641438e-05 1.858183795175e+00
9.885000000000e+02 2.456239013445e-02 -2.030713838291e-05 1.861356903411e+00
9.887500000000e+02 2.365045081076e-02 -1.732220661849e-05 1.865599688224e+00
9.890000000000e+02 2.274780497367e-02 -1.417271800078e-05 1.870941679204e+00
9.892500000000e+02 2.187111326850e-02 -1.090483938262e-05 1.877410858003e+00
9.895000000000e+02 2.103631550096e-02 -7.565421761696e-06 1.885033518604e+00
9.897500000000e+02 2.025840276010e-02 -4.201354873529e-06 1.893834151918e+00
9.900000000000e+02 1.955120501052e-02 -8.589258822522e-07 1.903835350414e+00
9.902500000000e+02 1.892719768902e-02 2.416809699313e-06 1.915057734071e+00
9.905000000000e+02 1.839732968622e-02 5.582637063267e-06 1.927519896084e+00
9.907500000000e+02 1.797087614462e-02 8.597759228762e-06 1.941238364872e+00
9.910000000000e+02 1.765531805857e-02 1.142433352153e-05 1.956227581932e+00
9.912500000000e+02 1.745624985836e-02 1.402796404590e-05 1.972499892921e+00
9.915000000000e+02 1.737731737126e-02 1.637813709571e-05 1.990065549999e+00
9.917500000000e+02 1.742018617647e-02 1.844859715847e-05 2.008932723828e+00
9.920000000000e+02 1.758454082363e-02 2.021765879770e-05 2.029107523208e+00
9.922500000000e+02 1.786811492239e-02 2.166844586682e-05 2.050594021811e+00
9.925000000000e+02 1.826675063201e-02 2.278906284153e-05 2.073394288915e+00
9.927500000000e+02 1.877448712990e-02 2.357268833150e-05 2.097508425576e+00
9.930000000000e+02 1.938367555218e-02 2.401759586096e-05 2.122934603604e+00
9.932500000000e+02 2.008511858012e-02 2.412709922237e-05 2.149669108849e+00
9.935000000000e+02 2.086823173539e-02 2.390942699929e-05 2.177706385158e+00
9.937500000000e+02 2.172122388741e-02 2.337752580867e-05 2.207039084305e+00
9.940000000000e+02 2.263129367144e-02 2.254879955363e-05 2.237658115605e+00
9.942500000000e+02 2.358483842715e-02 2.144478780267e-05 2.269552700895e+00
9.945000000000e+02 2.456767202535e-02 2.009078950152e-05 2.302710433097e+00
9.947500000000e+02 2.556524871944e-02 1.851544163878e-05 2.337117335874e+00
9.950000000000e+02 2.656288823381e-02 1.675025892542e-05 2.372757930995e+00
9.952500000000e+02 2.754600021456e-02 1.482911544193e-05 2.409615305843e+00
9.955000000000e+02 2.850030264968e-02 1.278776569039e-05 2.447671189047e+00
9.957500000000e+02 2.941203309744e-02 1.066328987029e-05 2.486906026641e+00
9.960000000000e+02 3.026814732706e-02 8.493561549777e-06 2.527299065954e+00
9.962500000000e+02 3.105650479391e-02 6.316714127763e-06 2.568828439737e+00
9.965000000000e+02 3.176603575737e-02 4.170621543009e-06 2.611471257310e+00
9.967500000000e+02 3.238689041382e-02 2.092396938186e-06 2.655203694832e+00
9.970000000000e+02 3.291056526989e-02 1.179209578039e-07 2.700001091308e+00
9.972500000000e+02 3.333000804662e-02 -1.718599677930e-06 2.745838042173e+00
9.975000000000e+02 3.363969702330e-02 -3.385030687891e-06 2.792688496871e+00
9.977500000000e+02 3.383569695281e-02 -4.851668578248e-06 2.840525852208e+00
9.980000000000e+02 3.391568886582e-02 -6.091550014881e-06 2.889323046381e+00
9.982500000000e+02 3.387897545967e-02 -7.080713209817e-06 2.939052648531e+00
9.985000000000e+02 3.372646155364e-02 -7.798408358267e-06 2.989686945492e+00
9.987500000000e+02 3.346061182768e-02 -8.227259371052e-06 3.041198020968e+00
9.990000000000e+02 3.308538549517e-02 -8.353374513576e-06 3.093557830590e+00
9.992500000000e+02 3.260615073271e-02 -8.166410075783e-06 3.146738268209e+00
9.995000000000e+02 3.202957974352e-02 -7.659588304371e-06 3.200711225119e+00
9.997500000000e+02 3.136352731067e-02 -6.829672521941e-06 3.255448638524e+00
1.000000000000e+03 3.061689395056e-02 -5.676898504919e-06 3.310922532194e+00
1.000250000000e+03 2.979947661324e-02 -4.204899854754e-06 3.367105046270e+00
1.000500000000e+03 2.892180881039e-02 -2.420566480504e-06 3.423968457870e+00
1.000750000000e+03 2.799499276885e-02 -3.338824408061e-07 3.481485190104e+00
1.001000000000e+03 2.703052566997e-02 2.042247188139e-06 3.539627812696e+00
1.001250000000e+03 2.604012265585e-02 4.692193003891e-06 3.598369033002e+00
1.001500000000e+03 2.503553891677e-02 7.597816564758e-06 3.657681677135e+00
1.001750000000e+03 2.402839352729e-02 1.073869796350e-05 3.717538664694e+00
1.002000000000e+03 2.302999748318e-02 1.409237487357e-05 3.777912975369e+00
1.002250000000e+03 2.205118843240e-02 1.763459082929e-05 3.838777609632e+00
1.002500000000e+03 2.110217505691e-02 2.133954802991e-05 3.900105545638e+00
1.002750000000e+03 2.019239286847e-02 2.518016839090e-05 3.961869691244e+00
1.003000000000e+03 1.933037461557e-02 2.912835509647e-05 4.024042835176e+00
1.003250000000e+03 1.852363654089e-02 3.315526126493e-05 4.086597596303e+00
1.003500000000e+03 1.777858329178e-02 3.723154940427e-05 4.149506374366e+00
1.003750000000e+03 1.710043213236e-02 4.132766462778e-05 4.212741302049e+00
1.004000000000e+03 1.649315857626e-02 4.541409922587e-05 4.276274200782e+00
1.004250000000e+03 1.595946343408e-02 4.946165802586e-05 4.340076540995e+00
1.004500000000e+03 1.550076245771e-02 5.344171746621e-05 4.404119408296e+00
1.004750000000e+03 1.511719789746e-02 5.732648372433e-05 4.468373476890e+00
1.005000000000e+03 1.480767199387e-02 6.108924159540e-05 4.532808991203e+00
1.005250000000e+03 1.456990139074e-02 6.470459617144e-05 4.597395756081e+00
1.005500000000e+03 1.440049138424e-02 6.814870644400e-05 4.662103137817e+00
1.005750000000e+03 1.429502846340e-02 7.139949713275e-05 4.726900075032e+00
1.006000000000e+03 1.424818920158e-02 7.443686330758e-05 4.791755100146e+00
1.006250000000e+03 1.425386405690e-02 7.724289447497e-05 4.856636373724e+00
1.006500000000e+03 1.430529328111e-02 7.980201445493e-05 4.921511728670e+00
1.006750000000e+03 1.439521295555e-02 8.210112795923e-05 4.986348726281e+00
1.007000000000e+03 1.451600882654e-02 8.412975049438e-05 5.051114723591e+00
1.007250000000e+03 1.465987481747e-02 8.588010851471e-05 5.115776949813e+00
1.007500000000e+03 1.481897475576e-02 8.734722283851e-05 5.180302595018e+00
1.007750000000e+03 1.498560332230e-02 8.852893698513e-05 5.244658905591e+00
1.008000000000e+03 1.515234420594e-02 8.942592024172e-05 5.308813288746e+00
1.008250000000e+03 1.531222201074e-02 9.004166089982e-05 5.372733422548e+00
1.008500000000e+03 1.545884624733e-02 9.038239719800e-05 5.436387373789e+00
1.008750000000e+03 1.558654289000e-02 9.045698999485e-05 5.499743717849e+00
1.009000000000e+03 1.569047163476e-02 9.027683140689e-05 5.562771660999e+00
1.009250000000e+03 1.576672681443e-02 8.985567007316e-05 5.625441166478e+00
1.009500000000e+03 1.581241787191e-02 8.920940514767e-05 5.687723076190e+00
1.009750000000e+03 1.582572923391e-02 8.835584998307e-05 5.749589234420e+00
1.010000000000e+03 1.580595595421e-02 8.731446941845e-05 5.811012603815e+00
1.010250000000e+03 1.575351559827e-02 8.610608966475e-05 5.871967380126e+00
1.010500000000e+03 1.566993385323e-02 8.475258726584e-05 5.932429096092e+00
1.010750000000e+03 1.555780525195e-02 8.327656025975e-05 5.992374721014e+00
1.011000000000e+03 1.542072818694e-02 8.170099054600e-05 6.051782746460e+00
1.011250000000e+03 1.526321643830e-02 8.004890024493e-05 6.110633265101e+00
1.011500000000e+03 1.509058826637e-02 7.834301111229e-05 6.168908033121e+00
1.011750000000e+03 1.490883632620e-02 7.660541257301e-05 6.226590523654e+00
1.012000000000e+03 1.472448116949e-02 7.485724423920e-05 6.283665961649e+00
1.012250000000e+03 1.454441227256e-02 7.311840133975e-05 6.340121348468e+00
1.012500000000e+03 1.437572089269e-02 7.140726275648e-05 6.395945466356e+00
1.012750000000e+03 1.422552879588e-02 6.974046530517e-05 6.451128871723e+00
1.013000000000e+03 1.410081793894e-02 6.813269655079e-05 6.505663869251e+00
1.013250000000e+03 1.400826520191e-02 6.659653636518e-05 6.559544472029e+00
1.013500000000e+03 1.395408690317e-02 6.514235247049e-05 6.612766344345e+00
1.013750000000e+03 1.394389616993e-02 6.377823073081e-05 6.665326732397e+00
1.014000000000e+03 1.398257760802e-02 6.250993455736e-05 6.717224377812e+00
1.014250000000e+03 1.407418131619e-02 6.134095310451e-05 6.768459418967e+00
1.014500000000e+03 1.422183829894e-02 6.027256759200e-05 6.819033280149e+00
1.014750000000e+03 1.442769940684e-02 5.930388359071e-05 6.868948548323e+00
1.015000000000e+03 1.469289679151e-02 5.843200792907e-05 6.918208842796e+00
1.015250000000e+03 1.501752969131e-02 5.765223454574e-05 6.966818674347e+00
1.015500000000e+03 1.540067216049e-02 5.695822711657e-05 7.014783299519e+00
1.015750000000e+03 1.584040213178e-02 5.634223000020e-05 7.062108570120e+00
1.016000000000e+03 1.633385027138e-02 5.579529933014e-05 7.108800780184e+00
1.016250000000e+03 1.687726509201e-02 5.530754743321e-05 7.154866512769e+00
1.016500000000e+03 1.746609427171e-02 5.486838789431e-05 7.200312487877e+00
1.016750000000e+03 1.809507711706e-02 5.446678966925e-05 7.245145413669e+00
1.017000000000e+03 1.875834811659e-02 5.409152360503e-05 7.289371843515e+00
1.017250000000e+03 1.944954697706e-02 5.373140755641e-05 7.332998038870e+00
1.017500000000e+03 2.016193461021e-02 5.337553819343e-05 7.376029842284e+00
1.017750000000e+03 2.088851121251e-02 5.301350815312e-05 7.418472558228e+00
1.018000000000e+03 2.162213556853e-02 5.263561908705e-05 7.460330847510e+00
1.018250000000e+03 2.235564235483e-02 5.223307791885e-05 7.501608630872e+00
1.018500000000e+03 2.308195624913e-02 5.179816005021e-05 7.542309008451e+00
1.018750000000e+03 2.379420035071e-02 5.132435046876e-05 7.582434189022e+00
1.019000000000e+03 2.448579705391e-02 5.080646149244e-05 7.621985436198e+00
1.019250000000e+03 2.515055961330e-02 5.024073244264e-05 7.660963024169e+00
1.019500000000e+03 2.578277219745e-02 4.962490209764e-05 7.699366210412e+00
1.019750000000e+03 2.637725728217e-02 4.895824357490e-05 7.737193217132e+00
1.020000000000e+03 2.692942816848e-02 4.824157282174e-05 7.774441227149e+00
1.020250000000e+03 2.743532539377e-02 4.747722662693e-05 7.811106390855e+00
1.020500000000e+03 2.789163695274e-02 4.666900980788e-05 7.847183840766e+00
1.020750000000e+03 2.829570040129e-02 4.582211566279e-05 7.882667717507e+00
1.021000000000e+03 2.864548791089e-02 4.494301753635e-05 7.917551202042e+00
1.021250000000e+03 2.893957443821e-02 4.403933907296e-05 7.951826556057e+00
1.021500000000e+03 2.917709184013e-02 4.311968255663e-05 7.985485164456e+00
1.021750000000e+03 2.935766929500e-02 4.219350924559e-05 8.018517584357e+00
1.022000000000e+03 2.948136461057e-02 4.127099741333e-05 8.050913594567e+00
1.022250000000e+03 2.954858943916e-02 4.036272676208e-05 8.082662246445e+00
1.022500000000e+03 2.956003263926e-02 3.947960851264e-05 8.113751914300e+00
1.022750000000e+03 2.951658619549e-02 3.863270623503e-05 8.144170343854e+00
1.023000000000e+03 2.941927739048e-02 3.783308513503e-05 8.173904699108e+00
1.023250000000e+03 2.926921290809e-02 3.709167080765e-05 8.202941602819e+00
1.023500000000e+03 2.906753619960e-02 3.641913732569e-05 8.231267174487e+00
1.023750000000e+03 2.881540139365e-02 3.582581813341e-05 8.258867063480e+00
1.024000000000e+03 2.851396659457e-02 3.532163153624e-05 8.285726473594e+00
1.024250000000e+03 2.816440340061e-02 3.491601636105e-05 8.311830186360e+00
1.024500000000e+03 2.776792546657e-02 3.461794198975e-05 8.337162574152e+00
1.024750000000e+03 2.732582947532e-02 3.443588304061e-05 8.361707613101e+00
1.025000000000e+03 2.683954878576e-02 3.437776427975e-05 8.385448886905e+00
1.025250000000e+03 2.631071114950e-02 3.445096879207e-05 8.408369592149e+00
1.025500000000e+03 2.574119885326e-02 3.466230514290e-05 8.430452536661e+00
1.025750000000e+03 2.513320229786e-02 3.501794779842e-05 8.451680141850e+00
1.026000000000e+03 2.448926467220e-02 3.552341934862e-05 8.472034440934e+00
1.026250000000e+03 2.381231012011e-02 3.618353244958e-05 8.491497083991e+00
1.026500000000e+03 2.310565404838e-02 3.700223538586e-05 8.510049342003e+00
1.026750000000e+03 2.237299082833e-02 3.798253018955e-05 8.527672120303e+00
1.027000000000e+03 2.161835948985e-02 3.912633267417e-05 8.544345974238e+00
1.027250000000e+03 2.084608639495e-02 4.043431706954e-05 8.560051134681e+00
1.027500000000e+03 2.006070759735e-02 4.190575504437e-05 8.574767541023e+00
1.027750000000e+03 1.926687428103e-02 4.353835539744e-05 8.588474880632e+00
1.028000000000e+03 1.846924534807e-02 4.532811438246e-05 8.601152638631e+00
1.028250000000e+03 1.767237306926e-02 4.726918518494e-05 8.612780155404e+00
1.028500000000e+03 1.688058783538e-02 4.935377794274e-05 8.623336690180e+00
1.028750000000e+03 1.609788805189e-02 5.157209791937e-05 8.632801493057e+00
1.029000000000e+03 1.532784144228e-02 5.391232977497e-05 8.641153881971e+00
1.029250000000e+03 1.457350311850e-02 5.636066515907e-05 8.648373324322e+00
1.029500000000e+03 1.383735500804e-02 5.890138156520e-05 8.654439522072e+00
1.029750000000e+03 1.312126993756e-02 6.151707422489e-05 8.659332499409e+00
1.030000000000e+03 1.242650242182e-02 6.418880666290e-05 8.663032690793e+00
1.030250000000e+03 1.175370645988e-02 6.689634994839e-05 8.665521030085e+00
1.030500000000e+03 1.110297948822e-02 6.961850028031e-05 8.666779038595e+00
1.030750000000e+03 1.047393002036e-02 7.233342021579e-05 8.666788912010e+00
1.031000000000e+03 9.865765405204e-03 7.501900250639e-05 8.665533605712e+00
1.031250000000e+03 9.277395097019e-03 7.765324805462e-05 8.662996918240e+00
1.031500000000e+03 8.707544212420e-03 8.021464438693e-05 8.659163573008e+00
1.031750000000e+03 8.154871717608e-03 8.268253371263e-05 8.654019298405e+00
1.032000000000e+03 7.618087712446e-03 8.503745823921e-05 8.647550906183e+00
1.032250000000e+03 7.096064361462e-03 8.726147267915e-05 8.639746368988e+00
1.032500000000e+03 6.587935706656e-03 8.933841792966e-05 8.630594896314e+00
1.032750000000e+03 6.093182129664e-03 9.125414592265e-05 8.620087010345e+00
1.033000000000e+03 5.611696598209e-03 9.299667985796e-05 8.608214619763e+00
1.033250000000e+03 5.143830109673e-03 9.455633560340e-05 8.594971093714e+00
1.033500000000e+03 4.690415692841e-03 9.592578857953e-05 8.580351332543e+00
1.033750000000e+03 4.252770250632e-03 9.710009133448e-05 8.564351838381e+00
1.034000000000e+03 3.832675649560e-03 9.807664816838e-05 8.546970780388e+00
1.034250000000e+03 3.432339897861e-03 9.885511489871e-05 8.528208058859e+00
1.034500000000e+03 3.054341389816e-03 9.943727020373e-05 8.508065361039e+00
1.034750000000e+03 2.701557937056e-03 9.982689030819e-05 8.486546214238e+00
1.035000000000e+03 2.377084091670e-03 1.000296147176e-04 8.463656029129e+00
1.035250000000e+03 2.084139487872e-03 1.000527563256e-04 8.439402133906e+00
1.035500000000e+03 1.825970665001e-03 9.990511697447e-05 8.413793801801e+00
1.035750000000e+03 1.605749649283e-03 9.959679017968e-05 8.386842264501e+00
1.036000000000e+03 1.426471290306e-03 9.913895633429e-05 8.358560715113e+00
1.036250000000e+03 1.290851620887e-03 9.854370518331e-05 8.328964299408e+00
1.036500000000e+03 1.201229564211e-03 9.782385770418e-05 8.298070091452e+00
1.036750000000e+03 1.159473012301e-03 9.699279595943e-05 8.265897061176e+00
1.037000000000e+03 1.166891842646e-03 9.606430093395e-05 8.232466023955e+00
1.037250000000e+03 1.224158701535e-03 9.505240261359e-05 8.197799580275e+00
1.037500000000e+03 1.331239427427e-03 9.397124345942e-05 8.161922042651e+00
1.037750000000e+03 1.487334632266e-03 9.283496421408e-05 8.124859350868e+00
1.038000000000e+03 1.690833809521e-03 9.165755193691e-05 8.086638977842e+00
1.038250000000e+03 1.939284042832e-03 9.045277335076e-05 8.047289823140e+00
1.038500000000e+03 2.229374361898e-03 8.923409181000e-05 8.006842103525e+00
1.038750000000e+03 2.556938026594e-03 8.801459228791e-05 7.965327232043e+00
1.039000000000e+03 2.916973759562e-03 8.680692506249e-05 7.922777691894e+00
1.039250000000e+03 3.303686758620e-03 8.562324479111e-05 7.879226910253e+00
1.039500000000e+03 3.710551111279e-03 8.447521499025e-05 7.834709122691e+00
1.039750000000e+03 4.130392814834e-03 8.337396591318e-05 7.789259242489e+00
1.040000000000e+03 4.555493915251e-03 8.233008627012e-05 7.742912723142e+00
1.040250000000e+03 4.977715404895e-03 8.135367385820e-05 7.695705427422e+00
1.040500000000e+03 5.388638185659e-03 8.045422932162e-05 7.647673492374e+00
1.040750000000e+03 5.779718193343e-03 7.964070491723e-05 7.598853201962e+00
1.041000000000e+03 6.142453206755e-03 7.892152158251e-05 7.549280858523e+00
1.041250000000e+03 6.468555708441e-03 7.830454372779e-05 7.498992662373e+00
1.041500000000e+03 6.750128589792e-03 7.779705078834e-05 7.448024592647e+00
1.041750000000e+03 6.979836969084e-03 7.740569919279e-05 7.396412296901e+00
1.042000000000e+03 7.151072320504e-03 7.713646451890e-05 7.344190983865e+00
1.042250000000e+03 7.258102083288e-03 7.699456667898e-05 7.291395325247e+00
1.042500000000e+03 7.296201511216e-03 7.698437331996e-05 7.238059362201e+00
1.042750000000e+03 7.261761944310e-03 7.710928723292e-05 7.184216421432e+00
1.043000000000e+03 7.152373203838e-03 7.737161601007e-05 7.129899037364e+00
1.043250000000e+03 6.966877154083e-03 7.777243043267e-05 7.075138882854e+00
1.043500000000e+03 6.705390657977e-03 7.831141556203e-05 7.019966708627e+00
1.043750000000e+03 6.369298543112e-03 7.898672149709e-05 6.964412290359e+00
1.044000000000e+03 5.961216949111e-03 7.979481977075e-05 6.908504384738e+00
1.044250000000e+03 5.484929419257e-03 8.073037917034e-05 6.852270693944e+00
1.044500000000e+03 4.945298944639e-03 8.178614700355e-05 6.795737839171e+00
1.044750000000e+03 4.348159578080e-03 8.295286940502e-05 6.738931342417e+00
1.045000000000e+03 3.700192736598e-03 8.421926438623e-05 6.681875617312e+00
1.045250000000e+03 3.008792867782e-03 8.557201937540e-05 6.624593968362e+00
1.045500000000e+03 2.281927739780e-03 8.699583940103e-05 6.567108598540e+00
1.045750000000e+03 1.527998380278e-03 8.847354535330e-05 6.509440625649e+00
1.046000000000e+03 7.557032713576e-04 8.998622830700e-05 6.451610105379e+00
1.046250000000e+03 -2.608904446255e-05 9.151346057565e-05 6.393636062882e+00
1.046500000000e+03 -8.084557026215e-04 9.303353826354e-05 6.335536531553e+00
1.046750000000e+03 -1.582521227591e-03 9.452377691735e-05 6.277328597667e+00
1.047000000000e+03 -2.339543861792e-03 9.596083602673e-05 6.219028450897e+00
1.047250000000e+03 -3.070986201798e-03 9.732107936894e-05 6.160651442037e+00
1.047500000000e+03 -3.768570960990e-03 9.858095271914e-05 6.102212142899e+00
1.047750000000e+03 -4.424323386107e-03 9.971736229125e-05 6.043724413637e+00
1.048000000000e+03 -5.030603040821e-03 1.007080500926e-04 5.985201470100e+00
1.048250000000e+03 -5.580127600279e-03 1.015319544136e-04 5.926655958009e+00
1.048500000000e+03 -6.065992614632e-03 1.021695451470e-04 5.868100025022e+00
1.048750000000e+03 -6.481689888692e-03 1.026031239725e-04 5.809545398885e+00
1.049000000000e+03 -6.821128798962e-03 1.028170835461e-04 5.751003461337e+00
1.049250000000e+03 -7.078662117669e-03 1.027981182338e-04 5.692485327128e+00
1.049500000000e+03 -7.249120015502e-03 1.025353841475e-04 5.634001916747e+00
1.049750000000e+03 -7.327852147287e-03 1.020206057589e-04 5.575564033174e+00
1.050000000000e+03 -7.310780014833e-03 1.012481307681e-04 5.517182430589e+00
1.050250000000e+03 -7.194457841268e-03 1.002149349109e-04 5.458867883745e+00
1.050500000000e+03 -6.976141333782e-03 9.892058024052e-05 5.400631253146e+00
1.050750000000e+03 -6.653862735114e-03 9.736713479308e-05 5.342483542016e+00
1.051000000000e+03 -6.226508255210e-03 9.555905616498e-05 5.284435951259e+00
1.051250000000e+03 -5.693895447693e-03 9.350305539485e-05 5.226499925776e+00
1.051500000000e+03 -5.056846056696e-03 9.120793787012e-05 5.168687196114e+00
1.051750000000e+03 -4.317251572537e-03 8.868443458526e-05 5.111009807591e+00
1.052000000000e+03 -3.478126347046e-03 8.594502789194e-05 5.053480144932e+00
1.052250000000e+03 -2.543645691395e-03 8.300377822607e-05 4.996110945196e+00
1.052500000000e+03 -1.519165526402e-03 7.987616014221e-05 4.938915301257e+00
1.052750000000e+03 -4.112211945726e-04 7.657890804771e-05 4.881906653668e+00
1.053000000000e+03 7.724966929597e-04 7.312987046942e-05 4.825098773914e+00
1.053250000000e+03 2.023189383657e-03 6.954787958793e-05 4.768505731774e+00
1.053500000000e+03 3.331021107753e-03 6.585266619255e-05 4.712141854851e+00
1.053750000000e+03 4.685212938925e-03 6.206474101084e-05 4.656021677025e+00
1.054000000000e+03 6.074157470791e-03 5.820528645342e-05 4.600159871859e+00
1.054250000000e+03 7.485552610768e-03 5.429607843777e-05 4.544571179492e+00
1.054500000000e+03 8.906551070178e-03 5.035940335826e-05 4.489270323706e+00
1.054750000000e+03 1.032392169710e-02 4.641797496194e-05 4.434271917284e+00
1.055000000000e+03 1.172421962208e-02 4.249484411820e-05 4.379590365422e+00
1.055250000000e+03 1.309396038069e-02 3.861330316710e-05 4.325239760603e+00
1.055500000000e+03 1.441979449388e-02 3.479677714485e-05 4.271233774696e+00
1.055750000000e+03 1.568867864082e-02 3.106871445821e-05 4.217585552686e+00
1.056000000000e+03 1.688803949699e-02 2.745241909366e-05 4.164307603881e+00
1.056250000000e+03 1.800592743051e-02 2.397090644954e-05 4.111411700707e+00
1.056500000000e+03 1.903115694296e-02 2.064675188818e-05 4.058908779913e+00
1.056750000000e+03 1.995343208515e-02 1.750189847641e-05 4.006808855535e+00
1.057000000000e+03 2.076345522325e-02 1.455745779305e-05 3.955120939138e+00
1.057250000000e+03 2.145301830647e-02 1.183350548081e-05 3.903852975516e+00
1.057500000000e+03 2.201507652186e-02 9.348867906739e-06 3.853011789838e+00
1.057750000000e+03 2.244380449702e-02 7.120905181263e-06 3.802603051974e+00
1.058000000000e+03 2.273463581710e-02 5.165295812570e-06 3.752631256986e+00
1.058250000000e+03 2.288428716085e-02 3.495829563244e-06 3.703099721827e+00
1.058500000000e+03 2.289076822460e-02 2.124208512810e-06 3.654010600620e+00
1.058750000000e+03 2.275337890813e-02 1.059864110531e-06 3.605364916781e+00
1.059000000000e+03 2.247269579002e-02 3.097927952223e-07 3.557162611378e+00
1.059250000000e+03 2.205054868621e-02 -1.215829168733e-07 3.509402608128e+00
1.059500000000e+03 2.148998918686e-02 -2.325276797777e-07 3.462082892757e+00
1.059750000000e+03 2.079525216887e-02 -2.407710189556e-08 3.415200605763e+00
1.060000000000e+03 1.997171114817e-02 4.999102357350e-07 3.368752146980e+00
1.060250000000e+03 1.902582784080e-02 1.332734761939e-06 3.322733289946e+00
1.060500000000e+03 1.796509701267e-02 2.464869743396e-06 3.277139304818e+00
1.060750000000e+03 1.679798566348e-02 3.884013143080e-06 3.231965087441e+00
1.061000000000e+03 1.553386678009e-02 5.575159523125e-06 3.187205292607e+00
1.061250000000e+03 1.418294803510e-02 7.520725267662e-06 3.142854471421e+00
1.061500000000e+03 1.275619334207e-02 9.700686904979e-06 3.098907208327e+00
1.061750000000e+03 1.126523871358e-02 1.209274901634e-05 3.055358260180e+00
1.062000000000e+03 9.722300168527e-03 1.467254070864e-05 3.012202691843e+00
1.062250000000e+03 8.140075039792e-03 1.741383362050e-05 2.969436012270e+00
1.062500000000e+03 6.531635090478e-03 2.028877718319e-05 2.927054305126e+00
1.062750000000e+03 4.910312729987e-03 2.326814942338e-05 2.885054358740e+00
1.063000000000e+03 3.289579856657e-03 2.632162371274e-05 2.843433789841e+00
1.063250000000e+03 1.682920779976e-03 2.941804448051e-05 2.802191165005e+00
1.063500000000e+03 1.036999578181e-04 3.252571212703e-05 2.761326118285e+00
1.063750000000e+03 -1.434974177195e-03 3.561267470811e-05 2.720839462895e+00
1.064000000000e+03 -2.920387239998e-03 3.864702402048e-05 2.680733301588e+00
1.064250000000e+03 -4.340357320491e-03 4.159719546895e-05 2.641011129701e+00
1.064500000000e+03 -5.683371457648e-03 4.443226960837e-05 2.601677936578e+00
1.064750000000e+03 -6.938718105330e-03 4.712227473602e-05 2.562740300255e+00
1.065000000000e+03 -8.096613264368e-03 4.963848838752e-05 2.524206477107e+00
1.065250000000e+03 -9.148318101402e-03 5.195373671818e-05 2.486086486536e+00
1.065500000000e+03 -1.008624596636e-02 5.404268985612e-05 2.448392187257e+00
1.065750000000e+03 -1.090405681842e-02 5.588215019173e-05 2.411137345484e+00
1.066000000000e+03 -1.159673738797e-02 5.745133914148e-05 2.374337694561e+00
1.066250000000e+03 -1.216066557107e-02 5.873215115684e-05 2.338010982299e+00
1.066500000000e+03 -1.259365786140e-02 5.970942971553e-05 2.302177005580e+00
1.066750000000e+03 -1.289499914839e-02 6.037119608154e-05 2.266857631671e+00
1.067000000000e+03 -1.306545410865e-02 6.070885147252e-05 2.232076802150e+00
1.067250000000e+03 -1.310726022485e-02 6.071736496779e-05 2.197860519812e+00
1.067500000000e+03 -1.302410250808e-02 6.039542632574e-05 2.164236816540e+00
1.067750000000e+03 -1.282107040303e-02 5.974556022237e-05 2.131235701112e+00
1.068000000000e+03 -1.250459740831e-02 5.877419869138e-05 2.098889085544e+00
1.068250000000e+03 -1.208238496112e-02 5.749170928224e-05 2.067230691232e+00
1.068500000000e+03 -1.156331113777e-02 5.591237295066e-05 2.036295932774e+00
1.068750000000e+03 -1.095732581328e-02 5.405430981476e-05 2.006121780800e+00
1.069000000000e+03 -1.027533427023e-02 5.193935269560e-05 1.976746606092e+00
1.069250000000e+03 -9.529070009685e-03 4.959286552203e-05 1.948210003849e+00
1.069500000000e+03 -8.730958913281e-03 4.704350716256e-05 1.920552601433e+00
1.069750000000e+03 -7.893977090769e-03 4.432294454240e-05 1.893815852485e+00
1.070000000000e+03 -7.031502777199e-03 4.146551608206e-05 1.868041817688e+00
1.070250000000e+03 -6.157165403689e-03 3.850784618709e-05 1.843272937323e+00
1.070500000000e+03 -5.284692832014e-03 3.548841240503e-05 1.819551797735e+00
1.070750000000e+03 -4.427758008361e-03 3.244708908678e-05 1.796920893657e+00
1.071000000000e+03 -3.599827674388e-03 2.942465829464e-05 1.775422392036e+00
1.071250000000e+03 -2.814013247827e-03 2.646229378248e-05 1.755097897455e+00
1.071500000000e+03 -2.082926409187e-03 2.360103037316e-05 1.735988224556e+00
1.071750000000e+03 -1.418539519893e-03 2.088122736446e-05 1.718133177694e+00
1.072000000000e+03 -8.320529001124e-04 1.834203034540e-05 1.701571342052e+00
1.072250000000e+03 -3.337692106242e-04 1.602084216276e-05 1.686339886245e+00
1.072500000000e+03 6.702360173655e-05 1.395280940805e-05 1.672474379318e+00
1.072750000000e+03 3.621602308094e-04 1.217033253839e-05 1.660008621985e+00
1.073000000000e+03 5.446957987992e-04 1.070260495481e-05 1.648974493429e+00
1.073250000000e+03 6.089928698738e-04 9.575195600436e-06 1.639401813439e+00
1.073500000000e+03 5.507967928109e-04 8.809671170201e-06 1.631318219850e+00
1.073750000000e+03 3.672984977722e-04 8.423263343577e-06 1.624749060793e+00
1.074000000000e+03 5.718425651829e-05 8.428595878990e-06 1.619717300962e+00
1.074250000000e+03 -3.793288804035e-04 8.833472277009e-06 1.616243441041e+00
1.074500000000e+03 -9.404724898445e-04 9.640725310595e-06 1.614345449244e+00
1.074750000000e+03 -1.622921941832e-03 1.084813312927e-05 1.614038703828e+00
1.075000000000e+03 -2.421808340915e-03 1.244840554296e-05 1.615335945656e+00
1.075250000000e+03 -3.330747472849e-03 1.442923859687e-05 1.618247239648e+00
1.075500000000e+03 -4.341887038415e-03 1.677344089079e-05 1.622779944522e+00
1.075750000000e+03 -5.445972182118e-03 1.945912946502e-05 1.628938690026e+00
1.076000000000e+03 -6.632429790957e-03 2.245999370942e-05 1.636725361252e+00
1.076250000000e+03 -7.889471689366e-03 2.574562455787e-05 1.646139089882e+00
1.076500000000e+03 -9.204216214404e-03 2.928190589105e-05 1.657176252172e+00
1.076750000000e+03 -1.056282803657e-02 3.303146081957e-05 1.669830474221e+00
1.077000000000e+03 -1.195067484582e-02 3.695414007465e-05 1.684092644574e+00
1.077250000000e+03 -1.335249998379e-02 4.100757068207e-05 1.699950935135e+00
1.077500000000e+03 -1.475260899571e-02 4.514772924089e-05 1.717390830656e+00
1.077750000000e+03 -1.613506834220e-02 4.932954041820e-05 1.736395167863e+00
1.078000000000e+03 -1.748391324356e-02 5.350749000754e-05 1.756944185038e+00
1.078250000000e+03 -1.878336250104e-02 5.763627271574e-05 1.779015582525e+00
1.078500000000e+03 -2.001803624165e-02 6.167140689858e-05 1.802584595336e+00
1.078750000000e+03 -2.117317397775e-02 6.556983734882e-05 1.827624077930e+00
1.079000000000e+03 -2.223484905208e-02 6.929053061022e-05 1.854104601846e+00
1.079250000000e+03 -2.319017532778e-02 7.279503550509e-05 1.881994566411e+00
1.079500000000e+03 -2.402750240673e-02 7.604800011382e-05 1.911260322542e+00
1.079750000000e+03 -2.473659680837e-02 7.901764421284e-05 1.941866309142e+00
1.080000000000e+03 -2.530880310345e-02 8.167616977908e-05 1.973775202083e+00
1.080250000000e+03 -2.573718465105e-02 8.400011321491e-05 2.006948074563e+00
1.080500000000e+03 -2.601663827841e-02 8.597062582011e-05 2.041344568240e+00
1.080750000000e+03 -2.614398134569e-02 8.757368161383e-05 2.076923073838e+00
1.081000000000e+03 -2.611801017131e-02 8.880021384336e-05 2.113640919804e+00
1.081250000000e+03 -2.593952602180e-02 8.964617878923e-05 2.151454567619e+00
1.081500000000e+03 -2.561132964171e-02 9.011250859778e-05 2.190319811972e+00
1.081750000000e+03 -2.513818259401e-02 9.020503094523e-05 2.230191984047e+00
1.082000000000e+03 -2.452673750370e-02 8.993430716878e-05 2.271026156178e+00
1.082250000000e+03 -2.378543615878e-02 8.931538840715e-05 2.312777345757e+00
1.082500000000e+03 -2.292437859325e-02 8.836751450178e-05 2.355400716656e+00
1.082750000000e+03 -2.195516499584e-02 8.711375515150e-05 2.398851776195e+00
1.083000000000e+03 -2.089071297635e-02 8.558060171840e-05 2.443086565513e+00
1.083250000000e+03 -1.974505448011e-02 8.379751788284e-05 2.488061842221e+00
1.083500000000e+03 -1.853311498204e-02 8.179645697121e-05 2.533735252713e+00
1.083750000000e+03 -1.727048001932e-02 7.961135541648e-05 2.580065493222e+00
1.084000000000e+03 -1.597315299947e-02 7.727761207121e-05 2.627012457420e+00
1.084250000000e+03 -1.465730904653e-02 7.483156134244e-05 2.674537370477e+00
1.084500000000e+03 -1.333904930899e-02 7.230995073876e-05 2.722602906283e+00
1.084750000000e+03 -1.203416005211e-02 6.974942900317e-05 2.771173289481e+00
1.085000000000e+03 -1.075788135183e-02 6.718605569270e-05 2.820214378514e+00
1.085250000000e+03 -9.524688579634e-03 6.465483468018e-05 2.869693732248e+00
1.085500000000e+03 -8.348091331702e-03 6.218928348220e-05 2.919580656436e+00
1.085750000000e+03 -7.240452307628e-03 5.982103803839e-05 2.969846232623e+00
1.086000000000e+03 -6.212828919402e-03 5.757950459387e-05 3.020463328685e+00
1.086250000000e+03 -5.274840944697e-03 5.549155174309e-05 3.071406589389e+00
1.086500000000e+03 -4.434563889733e-03 5.358124340046e-05 3.122652411702e+00
1.086750000000e+03 -3.698451746148e-03 5.186963382461e-05 3.174178900201e+00
1.087000000000e+03 -3.071286916323e-03 5.037460228177e-05 3.225965809673e+00
1.087250000000e+03 -2.556160238172e-03 4.911073923675e-05 3.277994469482e+00
1.087500000000e+03 -2.154477552279e-03 4.808927486055e-05 3.330247698092e+00
1.087750000000e+03 -1.865994222813e-03 4.731805450814e-05 3.382709703664e+00
1.088000000000e+03 -1.688875117943e-03 4.680155717174e-05 3.435365974323e+00
1.088250000000e+03 -1.619777188527e-03 4.654094966411e-05 3.488203163300e+00
1.088500000000e+03 -1.653954280864e-03 4.653418061296e-05 3.541208965460e+00
1.088750000000e+03 -1.785380580826e-03 4.677610801254e-05 3.594371989672e+00
1.089000000000e+03 -2.006889290774e-03 4.725865466387e-05 3.647681632813e+00
1.089250000000e+03 -2.310325211216e-03 4.797099338233e-05 3.701127950540e+00
1.089500000000e+03 -2.686706972246e-03 4.889975887995e-05 3.754701532002e+00
1.089750000000e+03 -3.126396298785e-03 5.002927959161e-05 3.808393379476e+00
1.090000000000e+03 -3.619271579703e-03 5.134182742414e-05 3.862194791617e+00
1.090250000000e+03 -4.154901890320e-03 5.281788575748e-05 3.916097259156e+00
1.090500000000e+03 -4.722719809033e-03 5.443643227354e-05 3.970092365837e+00
1.090750000000e+03 -5.312189458725e-03 5.617523234003e-05 4.024171701628e+00
1.091000000000e+03 -5.912967735149e-03 5.801114180995e-05 4.078326788244e+00
1.091250000000e+03 -6.515056134901e-03 5.992041132810e-05 4.132549014439e+00
1.091500000000e+03 -7.108941539070e-03 6.187900014779e-05 4.186829589542e+00
1.091750000000e+03 -7.685723595484e-03 6.386288535562e-05 4.241159503270e+00
1.092000000000e+03 -8.237228215945e-03 6.584836943066e-05 4.295529505801e+00
1.092250000000e+03 -8.756104594320e-03 6.781237938391e-05 4.349930094438e+00
1.092500000000e+03 -9.235905999637e-03 6.973275709626e-05 4.404351516942e+00
1.092750000000e+03 -9.671153479171e-03 7.158853670650e-05 4.458783785949e+00
1.093000000000e+03 -1.005738101435e-02 7.336020234577e-05 4.513216701289e+00
1.093250000000e+03 -1.039116427640e-02 7.502992909950e-05 4.567639886288e+00
1.093500000000e+03 -1.067013074577e-02 7.658179722703e-05 4.622042828417e+00
1.093750000000e+03 -1.089295377599e-02 7.800198193472e-05 4.676414929847e+00
1.094000000000e+03 -1.105933065514e-02 7.927891407605e-05 4.730745563057e+00
1.094250000000e+03 -1.116994474879e-02 8.040340748103e-05 4.785024129507e+00
1.094500000000e+03 -1.122641505243e-02 8.136875593781e-05 4.839240122936e+00
1.094750000000e+03 -1.123123248924e-02 8.217079589726e-05 4.893383192657e+00
1.095000000000e+03 -1.118768544090e-02 8.280793011312e-05 4.947443207139e+00
1.095250000000e+03 -1.109977692940e-02 8.328110877820e-05 5.001410316564e+00
1.095500000000e+03 -1.097213333077e-02 8.359379137232e-05 5.055275012145e+00
1.095750000000e+03 -1.080990873677e-02 8.375187032689e-05 5.109028181658e+00
1.096000000000e+03 -1.061868491458e-02 8.376355349224e-05 5.162661160015e+00
1.096250000000e+03 -1.040436993845e-02 8.363922444235e-05 5.216165773601e+00
1.096500000000e+03 -1.017309656175e-02 8.339126847187e-05 5.269534378433e+00
1.096750000000e+03 -9.931122886849e-03 8.303387531933e-05 5.322759889302e+00
1.097000000000e+03 -9.684735875524e-03 8.258282584941e-05 5.375835801852e+00
1.097250000000e+03 -9.440159874693e-03 8.205524369648e-05 5.428756205194e+00
1.097500000000e+03 -9.203471156254e-03 8.146935273634e-05 5.481515785089e+00
1.097750000000e+03 -8.980519449519e-03 8.084421816873e-05 5.534109819202e+00
1.098000000000e+03 -8.776857444269e-03 8.019947664561e-05 5.586534159558e+00
1.098250000000e+03 -8.597678637561e-03 7.955506580709e-05 5.638785208437e+00
1.098500000000e+03 -8.447764036399e-03 7.893095408598e-05 5.690859883228e+00
1.098750000000e+03 -8.331437666517e-03 7.834687436728e-05 5.742755571762e+00
1.099000000000e+03 -8.252531328964e-03 7.782206654727e-05 5.794470081524e+00
1.099250000000e+03 -8.214357133247e-03 7.737502601005e-05 5.846001574736e+00
1.099500000000e+03 -8.219689476193e-03 7.702326058592e-05 5.897348503992e+00
1.099750000000e+03 -8.270753221267e-03 7.678305862732e-05 5.948509531977e+00
1.100000000000e+03 -8.369220519800e-03 7.666935189715e-05 5.999483454868e+00
1.100250000000e+03 -8.516212327076e-03 7.669545067274e-05 6.050269111314e+00
1.100500000000e+03 -8.712307609289e-03 7.687290375435e-05 6.100865297252e+00
1.100750000000e+03 -8.957555358633e-03 7.721134182867e-05 6.151270668904e+00
1.101000000000e+03 -9.251492836290e-03 7.771834636916e-05 6.201483653163e+00
1.101250000000e+03 -9.593166021179e-03 7.839934788878e-05 6.251502352844e+00
1.101500000000e+03 -9.981152738269e-03 7.925755497692e-05 6.301324452684e+00
1.101750000000e+03 -1.041358965070e-02 8.029388374545e-05 6.350947134564e+00
1.102000000000e+03 -1.088819887110e-02 8.150687916794e-05 6.400366988002e+00
1.102250000000e+03 -1.140231733770e-02 8.289276252518e-05 6.449579932239e+00
1.102500000000e+03 -1.195292711370e-02 8.444543399166e-05 6.498581143736e+00
1.102750000000e+03 -1.253668487471e-02 8.615649758945e-05 6.547364985419e+00
1.103000000000e+03 -1.314995393916e-02 8.801533587532e-05 6.595924952192e+00
1.103250000000e+03 -1.378883441581e-02 9.000920143204e-05 6.644253616253e+00
1.103500000000e+03 -1.444919489336e-02 9.212332517242e-05 6.692342587339e+00
1.103750000000e+03 -1.512670354717e-02 9.434106729400e-05 6.740182478398e+00
1.104000000000e+03 -1.581685977714e-02 9.664409089627e-05 6.787762882951e+00
1.104250000000e+03 -1.651502524895e-02 9.901255382916e-05 6.835072356460e+00
1.104500000000e+03 -1.721645591539e-02 1.014253300048e-04 6.882098410177e+00
1.104750000000e+03 -1.791633395386e-02 1.038602374801e-04 6.928827510539e+00
1.105000000000e+03 -1.860980008607e-02 1.062943031311e-04 6.975245085063e+00
1.105250000000e+03 -1.929198639971e-02 1.087040417273e-04 7.021335536348e+00
1.105500000000e+03 -1.995804956828e-02 1.110657399641e-04 7.067082257130e+00
1.105750000000e+03 -2.060320469454e-02 1.133557513495e-04 7.112467653493e+00
1.106000000000e+03 -2.122275966521e-02 1.155507964665e-04 7.157473168943e+00
1.106250000000e+03 -2.181215004248e-02 1.176282636734e-04 7.202079311109e+00
1.106500000000e+03 -2.236697418357e-02 1.195665043615e-04 7.246265680886e+00
1.106750000000e+03 -2.288302918667e-02 1.213451197848e-04 7.290010999388e+00
1.107000000000e+03 -2.335634649427e-02 1.229452321287e-04 7.333293138313e+00
1.107250000000e+03 -2.378322775074e-02 1.243497372420e-04 7.376089147464e+00
1.107500000000e+03 -2.416028069495e-02 1.255435267800e-04 7.418375281307e+00
1.107750000000e+03 -2.448445364517e-02 1.265136753014e-04 7.460127027305e+00
1.108000000000e+03 -2.475307053746e-02 1.272496913432e-04 7.501319129450e+00
1.108250000000e+03 -2.496386344427e-02 1.277436059075e-04 7.541925614946e+00
1.108500000000e+03 -2.511500435715e-02 1.279900577682e-04 7.581919818522e+00
1.108750000000e+03 -2.520513521576e-02 1.279863702532e-04 7.621274406772e+00
1.109000000000e+03 -2.523339391350e-02 1.277325798340e-04 7.659961406704e+00
1.109250000000e+03 -2.519943923427e-02 1.272314298300e-04 7.697952231976e+00
1.109500000000e+03 -2.510346961644e-02 1.264883215960e-04 7.735217716797e+00
1.109750000000e+03 -2.494623967033e-02 1.255112343838e-04 7.771728149528e+00
1.110000000000e+03 -2.472907001715e-02 1.243106088412e-04 7.807453314223e+00
1.110250000000e+03 -2.445385132610e-02 1.228991995586e-04 7.842362537798e+00
1.110500000000e+03 -2.412304344991e-02 1.212918981843e-04 7.876424741760e+00
1.110750000000e+03 -2.373966622199e-02 1.195055261951e-04 7.909608503683e+00
1.111000000000e+03 -2.330728289040e-02 1.175586512608e-04 7.941882126567e+00
1.111250000000e+03 -2.282997730391e-02 1.154713342839e-04 7.973213714166e+00
1.111500000000e+03 -2.231232164589e-02 1.132648610633e-04 8.003571257041e+00
1.111750000000e+03 -2.175933617526e-02 1.109614910170e-04 8.032922726951e+00
1.112000000000e+03 -2.117644236409e-02 1.085841989534e-04 8.061236176610e+00
1.112250000000e+03 -2.056940676563e-02 1.061564193316e-04 8.088479849569e+00
1.112500000000e+03 -1.994427832660e-02 1.037017397229e-04 8.114622295398e+00
1.112750000000e+03 -1.930731902690e-02 1.012436831542e-04 8.139632490597e+00
1.113000000000e+03 -1.866492890338e-02 9.880544542759e-05 8.163479963724e+00
1.113250000000e+03 -1.802356577383e-02 9.640962621824e-05 8.186134924882e+00
1.113500000000e+03 -1.738966235382e-02 9.407802271441e-05 8.207568394620e+00
1.113750000000e+03 -1.676954047274e-02 9.183140653815e-05 8.227752335471e+00
1.114000000000e+03 -1.616932503907e-02 8.968931761597e-05 8.246659781011e+00
1.114250000000e+03 -1.559485865677e-02 8.766987484723e-05 8.264264963739e+00
1.114500000000e+03 -1.505161909998e-02 8.578960807656e-05 8.280543435953e+00
1.114750000000e+03 -1.454464038076e-02 8.406330238681e-05 8.295472189387e+00
1.115000000000e+03 -1.407843964066e-02 8.250384972336e-05 8.309029763804e+00
1.115250000000e+03 -1.365695075106e-02 8.112213593417e-05 8.321196352053e+00
1.115500000000e+03 -1.328346622472e-02 7.992694148079e-05 8.331953893886e+00
1.115750000000e+03 -1.296058802994e-02 7.892485717498e-05 8.341286160251e+00
1.116000000000e+03 -1.269018891307e-02 7.812022180365e-05 8.349178830598e+00
1.116250000000e+03 -1.247338379781e-02 7.751507047760e-05 8.355619555719e+00
1.116500000000e+03 -1.231051291747e-02 7.710910234551e-05 8.360598014529e+00
1.116750000000e+03 -1.220113551324e-02 7.689973926747e-05 8.364105956040e+00
1.117000000000e+03 -1.214403546708e-02 7.688212537840e-05 8.366137235363e+00
1.117250000000e+03 -1.213723708732e-02 7.704913190720e-05 8.366687835382e+00
1.117500000000e+03 -1.217803228540e-02 7.739144068855e-05 8.365755883170e+00
1.117750000000e+03 -1.226301671901e-02 7.789764205493e-05 8.363341653003e+00
1.118000000000e+03 -1.238813613551e-02 7.855435245349e-05 8.359447565308e+00
1.118250000000e+03 -1.254874005740e-02 7.934635519588e-05 8.354078173565e+00
1.118500000000e+03 -1.273964364969e-02 8.025676419293e-05 8.347240147079e+00
1.118750000000e+03 -1.295519563860e-02 8.126721128190e-05 8.338942245436e+00
1.119000000000e+03 -1.318935216710e-02 8.235805814183e-05 8.329195288867e+00
1.119250000000e+03 -1.343575441461e-02 8.350862470080e-05 8.318012119880e+00
1.119500000000e+03 -1.368781056757e-02 8.469743876738e-05 8.305407563202e+00
1.119750000000e+03 -1.393877989234e-02 8.590249850590e-05 8.291398378864e+00
1.120000000000e+03 -1.418185894304e-02 8.710154973354e-05 8.276003213339e+00
1.120250000000e+03 -1.441026797597e-02 8.827236929973e-05 8.259242542765e+00
1.120500000000e+03 -1.461733780541e-02 8.939305223496e-05 8.241138615892e+00
1.120750000000e+03 -1.479659535749e-02 9.044231431818e-05 8.221715391113e+00
1.121000000000e+03 -1.494184747695e-02 9.139977825706e-05 8.200998469632e+00
1.121250000000e+03 -1.504726195433e-02 9.224619500012e-05 8.179015026464e+00
1.121500000000e+03 -1.510744494527e-02 9.296376188336e-05 8.155793733404e+00
1.121750000000e+03 -1.511751396847e-02 9.353637483453e-05 8.131364681100e+00
1.122000000000e+03 -1.507316536141e-02 9.394983942093e-05 8.105759296515e+00
1.122250000000e+03 -1.497073556803e-02 9.419206616137e-05 8.079010254113e+00
1.122500000000e+03 -1.480725544587e-02 9.425323859277e-05 8.051151382172e+00
1.122750000000e+03 -1.458049602468e-02 9.412594898209e-05 8.022217567709e+00
1.123000000000e+03 -1.428900583716e-02 9.380529883940e-05 7.992244653340e+00
1.123250000000e+03 -1.393213877077e-02 9.328895727354e-05 7.961269329598e+00
1.123500000000e+03 -1.351007076002e-02 9.257718836980e-05 7.929329026609e+00
1.123750000000e+03 -1.302380660800e-02 9.167286766407e-05 7.896461795630e+00
1.124000000000e+03 -1.247517399285e-02 9.058139249749e-05 7.862706193271e+00
1.124250000000e+03 -1.186680702783e-02 8.931059174547e-05 7.828101155302e+00
1.124500000000e+03 -1.120211657020e-02 8.787060845272e-05 7.792685874626e+00
1.124750000000e+03 -1.048525004505e-02 8.627378706658e-05 7.756499669270e+00
1.125000000000e+03 -9.721038657459e-03 8.453444462075e-05 7.719581856226e+00
1.125250000000e+03 -8.914934975318e-03 8.266864194151e-05 7.681971616798e+00
1.125500000000e+03 -8.072940167757e-03 8.069399430130e-05 7.643707866217e+00
1.125750000000e+03 -7.201522796244e-03 7.862936848127e-05 7.604829124223e+00
1.126000000000e+03 -6.307530955061e-03 7.649462169779e-05 7.565373381783e+00
1.126250000000e+03 -5.398098689932e-03 7.431037017344e-05 7.525377975090e+00
1.126500000000e+03 -4.480549337423e-03 7.209770447483e-05 7.484879462350e+00
1.126750000000e+03 -3.562297464559e-03 6.987783425580e-05 7.443913500064e+00
1.127000000000e+03 -2.650751379206e-03 6.767185152987e-05 7.402514729519e+00
1.127250000000e+03 -1.753218354792e-03 6.550048374102e-05 7.360716666825e+00
1.127500000000e+03 -8.768144878689e-04 6.338382150881e-05 7.318551599488e+00
1.127750000000e+03 -2.838110970768e-05 6.134107235656e-05 7.276050493881e+00
1.128000000000e+03 7.855910551622e-04 5.939033531366e-05 7.233242905550e+00
1.128250000000e+03 1.559028112127e-03 5.754839888683e-05 7.190156904482e+00
1.128500000000e+03 2.286328864707e-03 5.583056158159e-05 7.146819007603e+00
1.128750000000e+03 2.962409705387e-03 5.425047798985e-05 7.103254122027e+00
1.129000000000e+03 3.582737722728e-03 5.282003311255e-05 7.059485502161e+00
1.129250000000e+03 4.143352982030e-03 5.154924426304e-05 7.015534712882e+00
1.129500000000e+03 4.640879081403e-03 5.044619471653e-05 6.971421609507e+00
1.129750000000e+03 5.072523244313e-03 4.951699741171e-05 6.927164329906e+00
1.130000000000e+03 5.436067660178e-03 4.876577843410e-05 6.882779292150e+00
1.130250000000e+03 5.729851468249e-03 4.819471381395e-05 6.838281212768e+00
1.130500000000e+03 5.952746643588e-03 4.780406314878e-05 6.793683130126e+00
1.130750000000e+03 6.104128433491e-03 4.759225469322e-05 6.748996438634e+00
1.131000000000e+03 6.183841319321e-03 4.755599787595e-05 6.704230940038e+00
1.131250000000e+03 6.192163831268e-03 4.769040864191e-05 6.659394894200e+00
1.131500000000e+03 6.129771661108e-03 4.798915876494e-05 6.614495089648e+00
1.131750000000e+03 5.997702483461e-03 4.844464475859e-05 6.569536910664e+00
1.132000000000e+03 5.797321947117e-03 4.904817028356e-05 6.524524422420e+00
1.132250000000e+03 5.530293442783e-03 4.979014000331e-05 6.479460450037e+00
1.132500000000e+03 5.198551066981e-03 5.066027199313e-05 6.434346673465e+00
1.132750000000e+03 4.804277267587e-03 5.164779389272e-05 6.389183713401e+00
1.133000000000e+03 4.349884855621e-03 5.274163967284e-05 6.343971230856e+00
1.133250000000e+03 3.838003574898e-03 5.393065783940e-05 6.298708015303e+00
1.133500000000e+03 3.271470824687e-03 5.520379978732e-05 6.253392080193e+00
1.133750000000e+03 2.653325961468e-03 5.655029155904e-05 6.208020751301e+00
1.134000000000e+03 1.986807726540e-03 5.795978566889e-05 6.162590756255e+00
1.134250000000e+03 1.275353388428e-03 5.942251527383e-05 6.117098301426e+00
1.134500000000e+03 5.225993889077e-04 6.092938782246e-05 6.071539151334e+00
1.134750000000e+03 -2.676181468993e-04 6.247207157578e-05 6.025908696076e+00
1.135000000000e+03 -1.091263371945e-03 6.404305311036e-05 5.980202017143e+00
1.135250000000e+03 -1.944102978544e-03 6.563566550941e-05 5.934413937471e+00
1.135500000000e+03 -2.821710608180e-03 6.724408503214e-05 5.888539071796e+00
1.135750000000e+03 -3.719474798116e-03 6.886329628850e-05 5.842571864739e+00
1.136000000000e+03 -4.632610511306e-03 7.048904195472e-05 5.796506621994e+00
1.136250000000e+03 -5.556174902986e-03 7.211773733717e-05 5.750337536274e+00
1.136500000000e+03 -6.485087973456e-03 7.374639252658e-05 5.704058700787e+00
1.136750000000e+03 -7.414157226288e-03 7.537244212896e-05 5.657664121541e+00
1.137000000000e+03 -8.338106854636e-03 7.699362144950e-05 5.611147723260e+00
1.137250000000e+03 -9.251610827255e-03 7.860782478658e-05 5.564503346029e+00
1.137500000000e+03 -1.014932940521e-02 8.021294660440e-05 5.517724744221e+00
1.137750000000e+03 -1.102594838459e-02 8.180672279470e-05 5.470805577592e+00
1.138000000000e+03 -1.187622036676e-02 8.338658024160e-05 5.423739402838e+00
1.138250000000e+03 -1.269500674605e-02 8.494950684490e-05 5.376519662571e+00
1.138500000000e+03 -1.347732034684e-02 8.649184670667e-05 5.329139676913e+00
1.138750000000e+03 -1.421836639814e-02 8.800923314692e-05 5.281592633077e+00
1.139000000000e+03 -1.491358307549e-02 8.949650122184e-05 5.233871579873e+00
1.139250000000e+03 -1.555867852887e-02 9.094759439221e-05 5.185969423075e+00
1.139500000000e+03 -1.614966632438e-02 9.235550960859e-05 5.137878926476e+00
1.139750000000e+03 -1.668289611785e-02 9.371227614413e-05 5.089592716980e+00
1.140000000000e+03 -1.715508214252e-02 9.500896368347e-05 5.041103295644e+00
1.140250000000e+03 -1.756332636329e-02 9.623571765235e-05 4.992403055691e+00
1.140500000000e+03 -1.790513933659e-02 9.738183243227e-05 4.943484306536e+00
1.140750000000e+03 -1.817845579508e-02 9.843584816338e-05 4.894339307418e+00
1.141000000000e+03 -1.838164818578e-02 9.938568026210e-05 4.844960306353e+00
1.141250000000e+03 -1.851353565291e-02 1.002187763936e-04 4.795339590811e+00
1.141500000000e+03 -1.857339100010e-02 1.009223016695e-04 4.745469544772e+00
1.141750000000e+03 -1.856094501458e-02 1.014833392481e-04 4.695342714041e+00
1.142000000000e+03 -1.847638814298e-02 1.018891164319e-04 4.644951883451e+00
1.142250000000e+03 -1.832037099348e-02 1.021272439273e-04 4.594290159160e+00
1.142500000000e+03 -1.809400306620e-02 1.021859635068e-04 4.543351061179e+00
1.142750000000e+03 -1.779885034189e-02 1.020544010753e-04 4.492128621293e+00
1.143000000000e+03 -1.743693168031e-02 1.017228221657e-04 4.440617492292e+00
1.143250000000e+03 -1.701071419987e-02 1.011828787018e-04 4.388813059557e+00
1.143500000000e+03 -1.652310743374e-02 1.004278469674e-04 4.336711560160e+00
1.143750000000e+03 -1.597745619505e-02 9.945284965437e-05 4.284310207032e+00
1.144000000000e+03 -1.537753144980e-02 9.825505637115e-05 4.231607314780e+00
1.144250000000e+03 -1.472752006199e-02 9.683385994508e-05 4.178602432431e+00
1.144500000000e+03 -1.403201054372e-02 9.519101897812e-05 4.125296471816e+00
1.144750000000e+03 -1.329597741752e-02 9.333077122126e-05 4.071691842607e+00
1.145000000000e+03 -1.252476007060e-02 9.125990321143e-05 4.017792580293e+00
1.145250000000e+03 -1.172403941858e-02 8.898779192948e-05 3.963604477955e+00
1.145500000000e+03 -1.089980764003e-02 8.652639060711e-05 3.909135209042e+00
1.145750000000e+03 -1.005833506189e-02 8.389018181743e-05 3.854394450619e+00
1.146000000000e+03 -9.206129159207e-03 8.109608438467e-05 3.799393996089e+00
1.146250000000e+03 -8.349889232431e-03 7.816331801583e-05 3.744147863672e+00
1.146500000000e+03 -7.496455133257e-03 7.511322852835e-05 3.688672396482e+00
1.146750000000e+03 -6.652748425527e-03 7.196907522866e-05 3.632986350512e+00
1.147000000000e+03 -5.825710178785e-03 6.875578283644e-05 3.577110975721e+00
1.147250000000e+03 -5.022231118842e-03 6.549965846922e-05 3.521070081884e+00
1.147500000000e+03 -4.249079513526e-03 6.222808350806e-05 3.464890095296e+00
1.147750000000e+03 -3.512823211226e-03 5.896917963788e-05 3.408600098907e+00
1.148000000000e+03 -2.819750939565e-03 5.575145788103e-05 3.352231861336e+00
1.148250000000e+03 -2.175790468256e-03 5.260345227648e-05 3.295819848234e+00
1.148500000000e+03 -1.586427964338e-03 4.955334640336e-05 3.239401220619e+00
1.148750000000e+03 -1.056627839328e-03 4.662859591531e-05 3.183015815499e+00
1.149000000000e+03 -5.907557838863e-04 4.385555376893e-05 3.126706110142e+00
1.149250000000e+03 -1.925064534817e-04 4.125910278541e-05 3.070517170451e+00
1.149500000000e+03 1.351630599923e-04 3.886230075295e-05 3.014496580805e+00
1.149750000000e+03 3.900916822629e-04 3.668604458679e-05 2.958694356443e+00
1.150000000000e+03 5.709643286329e-04 3.474875511292e-05 2.903162838670e+00
1.150250000000e+03 6.773509906019e-04 3.306609069997e-05 2.847956571081e+00
1.150500000000e+03 7.097344862916e-04 3.165069090219e-05 2.793132158107e+00
1.150750000000e+03 6.695259420215e-04 3.051195617301e-05 2.738748105477e+00
1.151000000000e+03 5.590662626138e-04 2.965586749018e-05 2.684864642627e+00
1.151250000000e+03 3.816156598730e-04 2.908484560576e-05 2.631543528001e+00
1.151500000000e+03 1.413280979754e-04 2.879765738964e-05 2.578847837076e+00
1.151750000000e+03 -1.567880587627e-04 2.878937030273e-05 2.526841734485e+00
1.152000000000e+03 -5.069206313776e-04 2.905135190723e-05 2.475590231181e+00
1.152250000000e+03 -9.025196538387e-04 2.957132705514e-05 2.425158927832e+00
1.152500000000e+03 -1.336372034574e-03 3.033347905934e-05 2.375613746227e+00
1.152750000000e+03 -1.800689688086e-03 3.131860849234e-05 2.327020650507e+00
1.153000000000e+03 -2.287205089984e-03 3.250434009255e-05 2.279445360499e+00
1.153250000000e+03 -2.787274957531e-03 3.386538033012e-05 2.232953059437e+00
1.153500000000e+03 -3.291992062488e-03 3.537382507576e-05 2.187608098861e+00
1.153750000000e+03 -3.792299675328e-03 3.699950967195e-05 2.143473703307e+00
1.154000000000e+03 -4.279111671497e-03 3.871040407888e-05 2.100611677911e+00
1.154250000000e+03 -4.743432927044e-03 4.047304233948e-05 2.059082121739e+00
1.154500000000e+03 -5.176480554408e-03 4.225298717775e-05 2.018943149853e+00
1.154750000000e+03 -5.569804275013e-03 4.401531939208e-05 1.980250626861e+00
1.155000000000e+03 -5.915403614685e-03 4.572514665366e-05 1.943057914928e+00
1.155250000000e+03 -6.205841281073e-03 4.734812401649e-05 1.907415638338e+00
1.155500000000e+03 -6.434351156526e-03 4.885098046642e-05 1.873371467330e+00
1.155750000000e+03 -6.594939460499e-03 5.020204001685e-05 1.840969922679e+00
1.156000000000e+03 -6.682477496613e-03 5.137172444697e-05 1.810252202567e+00
1.156250000000e+03 -6.692786078516e-03 5.233303452160e-05 1.781256033632e+00
1.156500000000e+03 -6.622707848252e-03 5.306204774128e-05 1.754015545634e+00
1.156750000000e+03 -6.470169702462e-03 5.353829565738e-05 1.728561171778e+00
1.157000000000e+03 -6.234230962202e-03 5.374513643674e-05 1.704919573189e+00
1.157250000000e+03 -5.915118412131e-03 5.367007777859e-05 1.683113588173e+00
1.157500000000e+03 -5.514245373216e-03 5.330504276854e-05 1.663162204695e+00
1.157750000000e+03 -5.034216853820e-03 5.264652010176e-05 1.645080556319e+00
1.158000000000e+03 -4.478816397109e-03 5.169570490560e-05 1.628879938703e+00
1.158250000000e+03 -3.852976984717e-03 5.045854580232e-05 1.614567846360e+00
1.158500000000e+03 -3.162733375564e-03 4.894569975319e-05 1.602148027011e+00
1.158750000000e+03 -2.415159114628e-03 4.717241963373e-05 1.591620553028e+00
1.159000000000e+03 -1.618284510709e-03 4.515836097180e-05 1.582981906309e+00
1.159250000000e+03 -7.809991226509e-04 4.292731697078e-05 1.576225075929e+00
1.159500000000e+03 8.706234362232e-05 4.050688088350e-05 1.571339665680e+00
1.159750000000e+03 9.756467702777e-04 3.792804396954e-05 1.568312010745e+00
1.160000000000e+03 1.874024361026e-03 3.522473285905e-05 1.567125299791e+00
1.160250000000e+03 2.771139259037e-03 3.243329519664e-05 1.567759702866e+00
1.160500000000e+03 3.655770306164e-03 2.959194155200e-05 1.570192501490e+00
1.160750000000e+03 4.516696864928e-03 2.674015215207e-05 1.574398221311e+00
1.161000000000e+03 5.342868756575e-03 2.391806025023e-05 1.580348764306e+00
1.161250000000e+03 6.123576039831e-03 2.116582085351e-05 1.588013540915e+00
1.161500000000e+03 6.848616889598e-03 1.852297425445e-05 1.597359600742e+00
1.161750000000e+03 7.508458900102e-03 1.602782112195e-05 1.608351760410e+00
1.162000000000e+03 8.094392740933e-03 1.371681132625e-05 1.620952729993e+00
1.162250000000e+03 8.598672694380e-03 1.162396517637e-05 1.635123235563e+00
1.162500000000e+03 9.014644278745e-03 9.780328333681e-06 1.650822140552e+00
1.162750000000e+03 9.336852803857e-03 8.213480384711e-06 1.668006563456e+00
1.163000000000e+03 9.561134723924e-03 6.947093985160e-06 1.686631995347e+00
1.163250000000e+03 9.684685279231e-03 6.000563137626e-06 1.706652414897e+00
1.163500000000e+03 9.706105853351e-03 5.388697026432e-06 1.728020405009e+00
1.163750000000e+03 9.625424797679e-03 5.121494219884e-06 1.750687268887e+00
1.164000000000e+03 9.444096420483e-03 5.203991439023e-06 1.774603149966e+00
1.164250000000e+03 9.164973517065e-03 5.636197819042e-06 1.799717154254e+00
1.164500000000e+03 8.792256889759e-03 6.413109934988e-06 1.825977478209e+00
1.164750000000e+03 8.331420811837e-03 7.524810857196e-06 1.853331542232e+00
1.165000000000e+03 7.789118252625e-03 8.956647350566e-06 1.881726132485e+00
1.165250000000e+03 7.173064730123e-03 1.068948629357e-05 1.911107550187e+00
1.165500000000e+03 6.491905486563e-03 1.270004211845e-05 1.941421770855e+00
1.165750000000e+03 5.755067052264e-03 1.496127101108e-05 1.972614613009e+00
1.166000000000e+03 4.972597705081e-03 1.744282364236e-05 2.004631917910e+00
1.166250000000e+03 4.154998078938e-03 2.011154888099e-05 2.037419738879e+00
1.166500000000e+03 3.313046645086e-03 2.293203847104e-05 2.070924540920e+00
1.166750000000e+03 2.457622650137e-03 2.586720392991e-05 2.105093409222e+00
1.167000000000e+03 1.599530339149e-03 2.887887579089e-05 2.139874266257e+00
1.167250000000e+03 7.493272635079e-04 3.192841154856e-05 2.175216094631e+00
1.167500000000e+03 -8.284008210865e-05 3.497730781460e-05 2.211069165452e+00
1.167750000000e+03 -8.873901336875e-04 3.798779862704e-05 2.247385268437e+00
1.168000000000e+03 -1.655447713827e-03 4.092343697074e-05 2.284117942690e+00
1.168250000000e+03 -2.378969883701e-03 4.374964438403e-05 2.321222704281e+00
1.168500000000e+03 -3.050855042000e-03 4.643422312675e-05 2.358657268659e+00
1.168750000000e+03 -3.665033729266e-03 4.894782312623e-05 2.396381764531e+00
1.169000000000e+03 -4.216538987283e-03 5.126435190017e-05 2.434358936015e+00
1.169250000000e+03 -4.701556948359e-03 5.336132558956e-05 2.472554330465e+00
1.169500000000e+03 -5.117456997449e-03 5.522016376966e-05 2.510936468814e+00
1.169750000000e+03 -5.462800213097e-03 5.682640622670e-05 2.549476995459e+00
1.170000000000e+03 -5.737329511512e-03 5.816986441740e-05 2.588150805534e+00
1.170250000000e+03 -5.941938736453e-03 5.924469328317e-05 2.626936146616e+00
1.170500000000e+03 -6.078625677853e-03 6.004940849316e-05 2.665814693370e+00
1.170750000000e+03 -6.150427456686e-03 6.058682591650e-05 2.704771592950e+00
1.171000000000e+03 -6.161341245455e-03 6.086393245563e-05 2.743795479830e+00
1.171250000000e+03 -6.116233405423e-03 6.089170040885e-05 2.782878459626e+00
1.171500000000e+03 -6.020736184041e-03 6.068483979649e-05 2.822016060460e+00
1.171750000000e+03 -5.881137681728e-03 6.026150137559e-05 2.861207152898e+00
1.172000000000e+03 -5.704264150727e-03 5.964293155522e-05 2.900453837925e+00
1.172250000000e+03 -5.497358879935e-03 5.885309056164e-05 2.939761304616e+00
1.172500000000e+03 -5.267958401666e-03 5.791823173901e-05 2.979137658082e+00
1.172750000000e+03 -5.023769445714e-03 5.686646589509e-05 3.018593721017e+00
1.173000000000e+03 -4.772546842687e-03 5.572729976588e-05 3.058142809642e+00
1.173250000000e+03 -4.521975184800e-03 5.453116702292e-05 3.097800487213e+00
1.173500000000e+03 -4.279555625838e-03 5.330895494843e-05 3.137584299943e+00
1.173750000000e+03 -4.052498670202e-03 5.209153466987e-05 3.177513496135e+00
1.174000000000e+03 -3.847624593819e-03 5.090930143795e-05 3.217608734116e+00
1.174250000000e+03 -3.671272061502e-03 4.979173035005e-05 3.257891782758e+00
1.174500000000e+03 -3.529216201716e-03 4.876695500589e-05 3.298385217316e+00
1.174750000000e+03 -3.426595550317e-03 4.786137060209e-05 3.339112117793e+00
1.175000000000e+03 -3.367850350899e-03 4.709927171728e-05 3.380095769189e+00
1.175250000000e+03 -3.356669804572e-03 4.650252453312e-05 3.421359373153e+00
1.175500000000e+03 -3.395951774308e-03 4.609027996277e-05 3.462925768982e+00
1.175750000000e+03 -3.487771514354e-03 4.587872701539e-05 3.504817172992e+00
1.176000000000e+03 -3.633363272088e-03 4.588089673055e-05 3.547054933990e+00
1.176250000000e+03 -3.833110767258e-03 4.610650949446e-05 3.589659312573e+00
1.176500000000e+03 -4.086550515182e-03 4.656187545041e-05 3.632649281832e+00
1.176750000000e+03 -4.392384596633e-03 4.724984266269e-05 3.676042354723e+00
1.177000000000e+03 -4.748503984243e-03 4.816979621500e-05 3.719854437831e+00
1.177250000000e+03 -5.152023264208e-03 4.931770906888e-05 3.764099711150e+00
1.177500000000e+03 -5.599323620388e-03 5.068623767515e-05 3.808790536832e+00
1.177750000000e+03 -6.086106823283e-03 5.226486714882e-05 3.853937393467e+00
1.178000000000e+03 -6.607456695324e-03 5.404010035651e-05 3.899548837889e+00
1.178250000000e+03 -7.157909769421e-03 5.599568781009e-05 3.945631490916e+00
1.178500000000e+03 -7.731532398920e-03 5.811289417115e-05 3.992190047444e+00
1.178750000000e+03 -8.322004759505e-03 6.037079383106e-05 4.039227307610e+00
1.179000000000e+03 -8.922709804715e-03 6.274660072636e-05 4.086744227792e+00
1.179250000000e+03 -9.526826412184e-03 6.521601769702e-05 4.134739988578e+00
1.179500000000e+03 -1.012742521151e-02 6.775360115277e-05 4.183212077551e+00
1.179750000000e+03 -1.071756587693e-02 7.033313856497e-05 4.232156384175e+00
1.180000000000e+03 -1.129039387931e-02 7.292802914588e-05 4.281567304943e+00
1.180250000000e+03 -1.183923637344e-02 7.551166673525e-05 4.331437854775e+00
1.180500000000e+03 -1.235769431154e-02 7.805781452144e-05 4.381759784166e+00
1.180750000000e+03 -1.283973025751e-02 8.054096419857e-05 4.432523698508e+00
1.181000000000e+03 -1.327975015710e-02 8.293668047160e-05 4.483719178104e+00
1.181250000000e+03 -1.367267798534e-02 8.522192613314e-05 4.535334896374e+00
1.181500000000e+03 -1.401402117538e-02 8.737535404543e-05 4.587358736194e+00
1.181750000000e+03 -1.429992807985e-02 8.937757298630e-05 4.639777899253e+00
1.182000000000e+03 -1.452723374380e-02 9.121137515547e-05 4.692579011504e+00
1.182250000000e+03 -1.469349458334e-02 9.286192793009e-05 4.745748221964e+00
1.182500000000e+03 -1.479701296360e-02 9.431692841882e-05 4.799271290700e+00
1.182750000000e+03 -1.483684770316e-02 9.556671116082e-05 4.853133672765e+00
1.183000000000e+03 -1.481281495838e-02 9.660432031211e-05 4.907320588116e+00
1.183250000000e+03 -1.472547535161e-02 9.742553621947e-05 4.961817086690e+00
1.183500000000e+03 -1.457611123875e-02 9.802886374619e-05 5.016608100813e+00
1.183750000000e+03 -1.436669306952e-02 9.841548039324e-05 5.071678487707e+00
1.184000000000e+03 -1.409983536114e-02 9.858914649630e-05 5.127013065057e+00
1.184250000000e+03 -1.377874480718e-02 9.855608189291e-05 5.182596634457e+00
1.184500000000e+03 -1.340716054999e-02 9.832481023087e-05 5.238413995258e+00
1.184750000000e+03 -1.298928803804e-02 9.790596538164e-05 5.294449952936e+00
1.185000000000e+03 -1.252972834482e-02 9.731210156771e-05 5.350689314420e+00
1.185250000000e+03 -1.203340374428e-02 9.655747584753e-05 5.407116878935e+00
1.185500000000e+03 -1.150548156824e-02 9.565774420078e-05 5.463717421060e+00
1.185750000000e+03 -1.095129702064e-02 9.462974200844e-05 5.520475664870e+00
1.186000000000e+03 -1.037627712246e-02 9.349121240865e-05 5.577376255832e+00
1.186250000000e+03 -9.785866058521e-03 9.226052769890e-05 5.634403723864e+00
1.186500000000e+03 -9.185454136891e-03 9.095641537632e-05 5.691542444967e+00
1.186750000000e+03 -8.580310999475e-03 8.959768881941e-05 5.748776599036e+00
1.187000000000e+03 -7.975523335075e-03 8.820298378623e-05 5.806090123505e+00
1.187250000000e+03 -7.375939114001e-03 8.679050379129e-05 5.863466667200e+00
1.187500000000e+03 -6.786118451864e-03 8.537779588066e-05 5.920889543485e+00
1.187750000000e+03 -6.210290630889e-03 8.398152579209e-05 5.978341682166e+00
1.188000000000e+03 -5.652319338932e-03 8.261727089348e-05 6.035805584315e+00
1.188250000000e+03 -5.115674837818e-03 8.129935637483e-05 6.093263278163e+00
1.188500000000e+03 -4.603413385181e-03 8.004070244358e-05 6.150696277953e+00
1.188750000000e+03 -4.118164346787e-03 7.885269998897e-05 6.208085546328e+00
1.189000000000e+03 -3.662122963232e-03 7.774511192529e-05 6.265411460898e+00
1.189250000000e+03 -3.237050420777e-03 7.672600358383e-05 6.322653785576e+00
1.189500000000e+03 -2.844279125070e-03 7.580169973895e-05 6.379791647132e+00
1.189750000000e+03 -2.484723395256e-03 7.497677085394e-05 6.436803516888e+00
1.190000000000e+03 -2.158893967044e-03 7.425403721856e-05 6.493667198793e+00
1.190250000000e+03 -1.866916813949e-03 7.363460025159e-05 6.550359822992e+00
1.190500000000e+03 -1.608554723239e-03 7.311790044914e-05 6.606857844312e+00
1.190750000000e+03 -1.383231132165e-03 7.270179913402e-05 6.663137048617e+00
1.191000000000e+03 -1.190055986368e-03 7.238266678300e-05 6.719172561614e+00
1.191250000000e+03 -1.027852634870e-03 7.215549664594e-05 6.774938864824e+00
1.191500000000e+03 -8.951858616207e-04 7.201405962579e-05 6.830409815914e+00
1.191750000000e+03 -7.903896262100e-04 7.195102120361e-05 6.885558671062e+00
1.192000000000e+03 -7.115959346981e-04 7.195807025923e-05 6.940358114095e+00
1.192250000000e+03 -6.567624949418e-04 7.202609328391e-05 6.994780284683e+00
1.192500000000e+03 -6.237011875711e-04 7.214534261896e-05 7.048796813261e+00
1.192750000000e+03 -6.101045975485e-04 7.230559393587e-05 7.102378853166e+00
1.193000000000e+03 -6.135735714701e-04 7.249632572759e-05 7.155497119190e+00
1.193250000000e+03 -6.316423269863e-04 7.270686529492e-05 7.208121922288e+00
1.193500000000e+03 -6.618046073717e-04 7.292655276361e-05 7.260223209952e+00
1.193750000000e+03 -7.015379245061e-04 7.314489606877e-05 7.311770604341e+00
1.194000000000e+03 -7.483270412502e-04 7.335171908390e-05 7.362733441155e+00
1.194250000000e+03 -7.996879699368e-04 7.353729694543e-05 7.413080812425e+00
1.194500000000e+03 -8.531899195413e-04 7.369249818792e-05 7.462781607573e+00
1.194750000000e+03 -9.064764952432e-04 7.380891146971e-05 7.511804555728e+00
1.195000000000e+03 -9.572871435960e-04 7.387893734831e-05 7.560118272924e+00
1.195250000000e+03 -1.003476123216e-03 7.389586033321e-05 7.607691308056e+00
1.195500000000e+03 -1.043030994068e-03 7.385395226492e-05 7.654492193212e+00
1.195750000000e+03 -1.074089497005e-03 7.374855479228e-05 7.700489496278e+00
1.196000000000e+03 -1.094954974974e-03 7.357611144948e-05 7.745651877616e+00
1.196250000000e+03 -1.104109606608e-03 7.333420412078e-05 7.789948148425e+00
1.196500000000e+03 -1.100226403543e-03 7.302158432093e-05 7.833347336348e+00
1.196750000000e+03 -1.082178419658e-03 7.263817749134e-05 7.875818751871e+00
1.197000000000e+03 -1.049046157107e-03 7.218507023579e-05 7.917332060695e+00
1.197250000000e+03 -1.000122651995e-03 7.166448496984e-05 7.957857358311e+00
1.197500000000e+03 -9.349162929841e-04 7.107973919926e-05 7.997365250867e+00
1.197750000000e+03 -8.531516175725e-04 7.043519080532e-05 8.035826935829e+00
1.198000000000e+03 -7.547675943335e-04 6.973616516837e-05 8.073214288636e+00
1.198250000000e+03 -6.399145488045e-04 6.898887584933e-05 8.109499948097e+00
1.198500000000e+03 -5.089484146272e-04 6.820033743218e-05 8.144657406011e+00
1.198750000000e+03 -3.624242240735e-04 6.737825616063e-05 8.178661094019e+00
1.199000000000e+03 -2.010876655586e-04 6.653091955061e-05 8.211486471958e+00
1.199250000000e+03 -2.586495001911e-05 6.566707914146e-05 8.243110113652e+00
1.199500000000e+03 1.621469927834e-04 6.479582151084e-05 8.273509789175e+00
1.199750000000e+03 3.616927136461e-04 6.392641238831e-05 8.302664544622e+00
1.200000000000e+03 5.713692082710e-04 6.306824242389e-05 8.330554775894e+00
1.200250000000e+03 7.896390660266e-04 6.223062813968e-05 8.357162297596e+00
1.200500000000e+03 1.014842579140e-03 6.142270603318e-05 8.382470404743e+00
1.200750000000e+03 1.245209820067e-03 6.065331894861e-05 8.406463926998e+00
1.201000000000e+03 1.478873662671e-03 5.993089175912e-05 8.429129274828e+00
1.201250000000e+03 1.713880755779e-03 5.926326654485e-05 8.450454476618e+00
1.201500000000e+03 1.948203742787e-03 5.865767560392e-05 8.470429206211e+00
1.201750000000e+03 2.179751800652e-03 5.812065356736e-05 8.489044801031e+00
1.202000000000e+03 2.406381430190e-03 5.765796007506e-05 8.506294269976e+00
1.202250000000e+03 2.625906395510e-03 5.727452505919e-05 8.522172291455e+00
1.202500000000e+03 2.836108197600e-03 5.697440963467e-05 8.536675200574e+00
1.202750000000e+03 3.034745597355e-03 5.676078491018e-05 8.549800966891e+00
1.203000000000e+03 3.219564636396e-03 5.663592638364e-05 8.561549161754e+00
1.203250000000e+03 3.388308605617e-03 5.660122522722e-05 8.571920916769e+00
1.203500000000e+03 3.538729021493e-03 5.665721438972e-05 8.580918872056e+00
1.203750000000e+03 3.668596874987e-03 5.680361011179e-05 8.588547116936e+00
1.204000000000e+03 3.775714856658e-03 5.703936592488e-05 8.594811122332e+00
1.204250000000e+03 3.857929063932e-03 5.736273928406e-05 8.599717665835e+00
1.204500000000e+03 3.913142644908e-03 5.777136740778e-05 8.603274751529e+00
1.204750000000e+03 3.939332548066e-03 5.826235056230e-05 8.605491522530e+00
1.205000000000e+03 3.934568123861e-03 5.883234129067e-05 8.606378170749e+00
1.205250000000e+03 3.897031632570e-03 5.947763515177e-05 8.605945843569e+00
1.205500000000e+03 3.825040139728e-03 6.019426599371e-05 8.604206546230e+00
1.205750000000e+03 3.717069064727e-03 6.097809584923e-05 8.601173045163e+00
1.206000000000e+03 3.571776921841e-03 6.182489237636e-05 8.596858771284e+00
1.206250000000e+03 3.388030726557e-03 6.273041175400e-05 8.591277723807e+00
1.206500000000e+03 3.164931701405e-03 6.369047033569e-05 8.584444376250e+00
1.206750000000e+03 2.901841208359e-03 6.470100275399e-05 8.576373588721e+00
1.207000000000e+03 2.598405518770e-03 6.575811871984e-05 8.567080521325e+00
1.207250000000e+03 2.254579843016e-03 6.685813856427e-05 8.556580557444e+00
1.207500000000e+03 1.870650024460e-03 6.799761434684e-05 8.544889229876e+00
1.207750000000e+03 1.447252183884e-03 6.917333841097e-05 8.532022158402e+00
1.208000000000e+03 9.853888635636e-04 7.038233898982e-05 8.517994991818e+00
1.208250000000e+03 4.864417008299e-04 7.162186123927e-05 8.502823362363e+00
1.208500000000e+03 -4.782054328631e-05 7.288933572744e-05 8.486522845463e+00
1.208750000000e+03 -6.152387896356e-04 7.418233583964e-05 8.469108930976e+00
1.209000000000e+03 -1.213266045940e-03 7.549852673866e-05 8.450597003102e+00
1.209250000000e+03 -1.838975681070e-03 7.683560475824e-05 8.431002326806e+00
1.209500000000e+03 -2.489075971867e-03 7.819121831942e-05 8.410340044288e+00
1.209750000000e+03 -3.159931162340e-03 7.956290602559e-05 8.388625178526e+00
1.210000000000e+03 -3.847588777581e-03 8.094803331413e-05 8.365872641396e+00
1.210250000000e+03 -4.547813472877e-03 8.234372157537e-05 8.342097249392e+00
1.210500000000e+03 -5.256126812492e-03 8.374678445833e-05 8.317313742390e+00
1.210750000000e+03 -5.967852707712e-03 8.515367353246e-05 8.291536806046e+00
1.211000000000e+03 -6.678167814310e-03 8.656043521199e-05 8.264781096148e+00
1.211250000000e+03 -7.382156150330e-03 8.796267989991e-05 8.237061263699e+00
1.211500000000e+03 -8.074867252854e-03 8.935556688264e-05 8.208391980918e+00
1.211750000000e+03 -8.751376420404e-03 9.073380479310e-05 8.178787964101e+00
1.212000000000e+03 -9.406846577244e-03 9.209166928009e-05 8.148263996556e+00
1.212250000000e+03 -1.003659021784e-02 9.342300727871e-05 8.116834947540e+00
1.212500000000e+03 -1.063613055159e-02 9.472135711863e-05 8.084515789346e+00
1.212750000000e+03 -1.120126025310e-02 9.598001603434e-05 8.051321607959e+00
1.213000000000e+03 -1.172809764172e-02 9.719207117520e-05 8.017267613558e+00
1.213250000000e+03 -1.221313824145e-02 9.835051972257e-05 7.982369142873e+00
1.213500000000e+03 -1.265330163271e-02 9.944838731898e-05 7.946641661536e+00
1.213750000000e+03 -1.304597209037e-02 1.004788815153e-04 7.910100759905e+00
1.214000000000e+03 -1.338903277582e-02 1.014354251452e-04 7.872762144937e+00
1.214250000000e+03 -1.368089249152e-02 1.023118546452e-04 7.834641631975e+00
1.214500000000e+03 -1.392050503039e-02 1.031025590370e-04 7.795755129123e+00
1.214750000000e+03 -1.410738051810e-02 1.038025818201e-04 7.756118624846e+00
1.215000000000e+03 -1.424158867350e-02 1.044077303886e-04 7.715748167945e+00
1.215250000000e+03 -1.432375370139e-02 1.049146811140e-04 7.674659852207e+00
1.215500000000e+03 -1.435504162458e-02 1.053210678377e-04 7.632869794061e+00
1.215750000000e+03 -1.433713939882e-02 1.056255489860e-04 7.590394116124e+00
1.216000000000e+03 -1.427222731898e-02 1.058278560442e-04 7.547248924984e+00
1.216250000000e+03 -1.416294417238e-02 1.059288190097e-04 7.503450293497e+00
1.216500000000e+03 -1.401234600574e-02 1.059303708545e-04 7.459014244131e+00
1.216750000000e+03 -1.382385961910e-02 1.058355312514e-04 7.413956729404e+00
1.217000000000e+03 -1.360123047567e-02 1.056483356306e-04 7.368293617877e+00
1.217250000000e+03 -1.334846628208e-02 1.053737876617e-04 7.322040681211e+00
1.217500000000e+03 -1.306977738787e-02 1.050177741272e-04 7.275213579671e+00
1.217750000000e+03 -1.276951399350e-02 1.045869499715e-04 7.227827853271e+00
1.218000000000e+03 -1.245210207199e-02 1.040885858726e-04 7.179898912290e+00
1.218250000000e+03 -1.212197840219e-02 1.035304504097e-04 7.131442032032e+00
1.218500000000e+03 -1.178352633630e-02 1.029206532130e-04 7.082472345259e+00
1.218750000000e+03 -1.144101267176e-02 1.022674781974e-04 7.033004839921e+00
1.219000000000e+03 -1.109852716329e-02 1.015792274585e-04 6.983054356878e+00
1.219250000000e+03 -1.075992549944e-02 1.008640528337e-04 6.932635588331e+00
1.219500000000e+03 -1.042877651181e-02 1.001297964341e-04 6.881763079788e+00
1.219750000000e+03 -1.010831473639e-02 9.938384535860e-05 6.830451228771e+00
1.220000000000e+03 -9.801398745704e-03 9.863299421004e-05 6.778714288004e+00
1.220250000000e+03 -9.510476070807e-03 9.788330891866e-05 6.726566368954e+00
1.220500000000e+03 -9.237555208044e-03 9.714004529723e-05 6.674021441939e+00
1.220750000000e+03 -8.984185098478e-03 9.640756562249e-05 6.621093342351e+00
1.221000000000e+03 -8.751442363626e-03 9.568927655407e-05 6.567795770551e+00
1.221250000000e+03 -8.539926316361e-03 9.498759140744e-05 6.514142297909e+00
1.221500000000e+03 -8.349761927402e-03 9.430392882845e-05 6.460146366362e+00
1.221750000000e+03 -8.180610615450e-03 9.363871880955e-05 6.405821293804e+00
1.222000000000e+03 -8.031688323305e-03 9.299143449290e-05 6.351180272418e+00
1.222250000000e+03 -7.901790641869e-03 9.236065370569e-05 6.296236373013e+00
1.222500000000e+03 -7.789324420118e-03 9.174413593263e-05 6.241002541898e+00
1.222750000000e+03 -7.692345167845e-03 9.113890148141e-05 6.185491603371e+00
1.223000000000e+03 -7.608599636060e-03 9.054138913270e-05 6.129716257029e+00
1.223250000000e+03 -7.535572834440e-03 8.994755088840e-05 6.073689075037e+00
1.223500000000e+03 -7.470538265765e-03 8.935297872595e-05 6.017422499886e+00
1.223750000000e+03 -7.410610595593e-03 8.875305078751e-05 5.960928841903e+00
1.224000000000e+03 -7.352800321665e-03 8.814307317886e-05 5.904220272642e+00
1.224250000000e+03 -7.294068810923e-03 8.751836873411e-05 5.847308821325e+00
1.224500000000e+03 -7.231383091999e-03 8.687446471325e-05 5.790206370785e+00
1.224750000000e+03 -7.161770292482e-03 8.620721631136e-05 5.732924650484e+00
1.225000000000e+03 -7.082369621986e-03 8.551290427014e-05 5.675475232907e+00
1.225250000000e+03 -6.990481656926e-03 8.478835128761e-05 5.617869530313e+00
1.225500000000e+03 -6.883615253680e-03 8.403100837301e-05 5.560118790580e+00
1.225750000000e+03 -6.759529762562e-03 8.323902360702e-05 5.502234097243e+00
1.226000000000e+03 -6.616273432843e-03 8.241129696410e-05 5.444226370416e+00
1.226250000000e+03 -6.452216936871e-03 8.154751567677e-05 5.386106370944e+00
1.226500000000e+03 -6.266082002000e-03 8.064817118486e-05 5.327884707656e+00
1.226750000000e+03 -6.056964330136e-03 7.971455644351e-05 5.269571849178e+00
1.227000000000e+03 -5.824351581320e-03 7.874874609831e-05 5.211178139325e+00
1.227250000000e+03 -5.568135298431e-03 7.775355840969e-05 5.152713818395e+00
1.227500000000e+03 -5.288617440809e-03 7.673250079396e-05 5.094189049489e+00
1.227750000000e+03 -4.986511386533e-03 7.568970133590e-05 5.035613950617e+00
1.228000000000e+03 -4.662937016094e-03 7.462982688672e-05 4.976998632453e+00
1.228250000000e+03 -4.319410548248e-03 7.355799103914e-05 4.918353242541e+00
1.228500000000e+03 -3.957828893775e-03 7.247965278159e-05 4.859688014906e+00
1.228750000000e+03 -3.580448921996e-03 7.140050987614e-05 4.801013325207e+00
1.229000000000e+03 -3.189861442455e-03 7.032638736734e-05 4.742339751601e+00
1.229250000000e+03 -2.788960896508e-03 6.926312535971e-05 4.683678138987e+00
1.229500000000e+03 -2.380910339379e-03 6.821646742247e-05 4.625039667457e+00
1.229750000000e+03 -1.969102000583e-03 6.719195056976e-05 4.566435923880e+00
1.230000000000e+03 -1.557114986329e-03 6.619480248671e-05 4.507878973585e+00
1.230250000000e+03 -1.148668600776e-03 6.522984319932e-05 4.449381434265e+00
1.230500000000e+03 -7.475736773562e-04 6.430139597913e-05 4.390956547562e+00
1.230750000000e+03 -3.576818041948e-04 6.341320916192e-05 4.332618248657e+00
1.231000000000e+03 1.716798367302e-05 6.256838571514e-05 4.274381233204e+00
1.231250000000e+03 3.732018970727e-04 6.176932899635e-05 4.216261017606e+00
1.231500000000e+03 7.067658432133e-04 6.101769819292e-05 4.158273995005e+00
1.231750000000e+03 1.014378144465e-03 6.031437866341e-05 4.100437482373e+00
1.232000000000e+03 1.292780808097e-03 5.965946655595e-05 4.042769759111e+00
1.232250000000e+03 1.538989532170e-03 5.905226529565e-05 3.985290097439e+00
1.232500000000e+03 1.750339484978e-03 5.849129825589e-05 3.928018780991e+00
1.232750000000e+03 1.924527251746e-03 5.797433590038e-05 3.870977112647e+00
1.233000000000e+03 2.059648802888e-03 5.749843305411e-05 3.814187412102e+00
1.233250000000e+03 2.154230988577e-03 5.705998428948e-05 3.757673000382e+00
1.233500000000e+03 2.207256955216e-03 5.665479077513e-05 3.701458172770e+00
1.233750000000e+03 2.218185287346e-03 5.627813380482e-05 3.645568161221e+00
1.234000000000e+03 2.186961046588e-03 5.592486330055e-05 3.590029084050e+00
1.234250000000e+03 2.114019449290e-03 5.558949539591e-05 3.534867885438e+00
1.234500000000e+03 2.000281555448e-03 5.526631605710e-05 3.480112264052e+00
1.234750000000e+03 1.847142037615e-03 5.494948938037e-05 3.425790593039e+00
1.235000000000e+03 1.656449011774e-03 5.463317469612e-05 3.371931830166e+00
1.235250000000e+03 1.430476351368e-03 5.431164293421e-05 3.318565420599e+00
1.235500000000e+03 1.171889148443e-03 5.397939158272e-05 3.265721192418e+00
1.235750000000e+03 8.837020699492e-04 5.363125885721e-05 3.213429246682e+00
1.236000000000e+03 5.692328959820e-04 5.326253017296e-05 3.161719841885e+00
1.236250000000e+03 2.320499141197e-04 5.286904318672e-05 3.110623275257e+00
1.236500000000e+03 -1.240830944465e-04 5.244727653031e-05 3.060169760679e+00
1.236750000000e+03 -4.952664743897e-04 5.199443018075e-05 3.010389305331e+00
1.237000000000e+03 -8.775243854629e-04 5.150848404670e-05 2.961311585451e+00
1.237250000000e+03 -1.266866318795e-03 5.098826043093e-05 2.912965822582e+00
1.237500000000e+03 -1.659348307694e-03 5.043345655112e-05 2.865380661414e+00
1.237750000000e+03 -2.051131075209e-03 4.984464719499e-05 2.818584050090e+00
1.238000000000e+03 -2.438537702021e-03 4.922328543083e-05 2.772603124163e+00
1.238250000000e+03 -2.818105267591e-03 4.857167653888e-05 2.727464095193e+00
1.238500000000e+03 -3.186634172717e-03 4.789293668780e-05 2.683192144998e+00
1.238750000000e+03 -3.541229574324e-03 4.719092811831e-05 2.639811326698e+00
1.239000000000e+03 -3.879338606979e-03 4.647018077372e-05 2.597344473320e+00
1.239250000000e+03 -4.198779216875e-03 4.573579646261e-05 2.555813115134e+00
1.239500000000e+03 -4.497761765307e-03 4.499333816319e-05 2.515237406562e+00
1.239750000000e+03 -4.774903792817e-03 4.424870620515e-05 2.475636063470e+00
1.240000000000e+03 -5.029235951191e-03 4.350801170380e-05 2.437026311677e+00
1.240250000000e+03 -5.260200587770e-03 4.277744132244e-05 2.399423847300e+00
1.240500000000e+03 -5.467642412568e-03 4.206311943894e-05 2.362842809396e+00
1.240750000000e+03 -5.651792247572e-03 4.137096577100e-05 2.327295765583e+00
1.241000000000e+03 -5.813243520178e-03 4.070657919780e-05 2.292793710632e+00
1.241250000000e+03 -5.952922586015e-03 4.007512443061e-05 2.259346078481e+00
1.241500000000e+03 -6.072054195936e-03 3.948117921115e-05 2.226960767208e+00
1.241750000000e+03 -6.172121620059e-03 3.892866447230e-05 2.195644177659e+00
1.242000000000e+03 -6.254823731695e-03 3.842076285276e-05 2.165401264226e+00
1.242250000000e+03 -6.322029049222e-03 3.795985197122e-05 2.136235598295e+00
1.242500000000e+03 -6.375728994002e-03 3.754746194928e-05 2.108149442470e+00
1.242750000000e+03 -6.417989301317e-03 3.718425474980e-05 2.081143837073e+00
1.243000000000e+03 -6.450903925192e-03 3.687001188982e-05 2.055218694265e+00
1.243250000000e+03 -6.476548401807e-03 3.660365875827e-05 2.030372903185e+00
1.243500000000e+03 -6.496938115175e-03 3.638330593853e-05 2.006604440055e+00
1.243750000000e+03 -6.513988516403e-03 3.620630341580e-05 1.983910485933e+00
1.244000000000e+03 -6.529479525945e-03 3.606931253489e-05 1.962287549309e+00
1.244250000000e+03 -6.545026370999e-03 3.596839540762e-05 1.941731589614e+00
1.244500000000e+03 -6.562054297309e-03 3.589911425148e-05 1.922238144019e+00
1.244750000000e+03 -6.581779149197e-03 3.585663844982e-05 1.903802454133e+00
1.245000000000e+03 -6.605195214187e-03 3.583586286784e-05 1.886419588208e+00
1.245250000000e+03 -6.633067027996e-03 3.583152432618e-05 1.870084563331e+00
1.245500000000e+03 -6.665928337163e-03 3.583832236898e-05 1.854792459732e+00
1.245750000000e+03 -6.704086313971e-03 3.585103693735e-05 1.840538528264e+00
1.246000000000e+03 -6.747629869840e-03 3.586464045424e-05 1.827318292284e+00
1.246250000000e+03 -6.796443778019e-03 3.587440495140e-05 1.815127635780e+00
1.246500000000e+03 -6.850225558213e-03 3.587599880428e-05 1.803962884754e+00
1.246750000000e+03 -6.908506300996e-03 3.586557383156e-05 1.793820873834e+00
1.247000000000e+03 -6.970673725026e-03 3.583984086822e-05 1.784699000320e+00
1.247250000000e+03 -7.035996998183e-03 3.579613236768e-05 1.776595267178e+00
1.247500000000e+03 -7.103652656506e-03 3.573245200811e-05 1.769508308723e+00
1.247750000000e+03 -7.172751141778e-03 3.564751114965e-05 1.763437405804e+00
1.248000000000e+03 -7.242362919239e-03 3.554075181930e-05 1.758382484766e+00
1.248250000000e+03 -7.311544011937e-03 3.541235659846e-05 1.754344104273e+00
1.248500000000e+03 -7.379359979529e-03 3.526324499262e-05 1.751323428468e+00
1.248750000000e+03 -7.444908857355e-03 3.509505807123e-05 1.749322189919e+00
1.249000000000e+03 -7.507341506089e-03 3.491013361667e-05 1.748342640502e+00
1.249250000000e+03 -7.565879633101e-03 3.471146851336e-05 1.748387493276e+00
1.249500000000e+03 -7.619831951006e-03 3.450266900029e-05 1.749459857789e+00
1.249750000000e+03 -7.668607030198e-03 3.428789382867e-05 1.751563168306e+00
1.250000000000e+03 -7.711723360021e-03 3.407178820702e-05 1.754701108014e+00
1.250250000000e+03 -7.748817195075e-03 3.385941066059e-05 1.758877532042e+00
1.250500000000e+03 -7.779646724366e-03 3.365615199818e-05 1.764096389121e+00
1.250750000000e+03 -7.804093103194e-03 3.346764674672e-05 1.770361644623e+00
1.251000000000e+03 -7.822159181002e-03 3.329968157870e-05 1.777677208282e+00
1.251250000000e+03 -7.833963793450e-03 3.315809625240e-05 1.786046864436e+00
1.251500000000e+03 -7.839734244749e-03 3.304868342532e-05 1.795474210929e+00
1.251750000000e+03 -7.839794417403e-03 3.297708430974e-05 1.805962602575e+00
1.252000000000e+03 -7.834551133683e-03 3.294868460788e-05 1.817515105437e+00
1.252250000000e+03 -7.824476589196e-03 3.296851001949e-05 1.830134456662e+00
1.252500000000e+03 -7.810089272709e-03 3.304112524410e-05 1.843823035919e+00
1.252750000000e+03 -7.791931672920e-03 3.317053534957e-05 1.858582842320e+00
1.253000000000e+03 -7.770546914388e-03 3.336009383351e-05 1.874415482056e+00
1.253250000000e+03 -7.746453230653e-03 3.361241816516e-05 1.891322160241e+00
1.253500000000e+03 -7.720117985234e-03 3.392931408694e-05 1.909303680358e+00
1.253750000000e+03 -7.691930957829e-03 3.431171140417e-05 1.928360447873e+00
1.254000000000e+03 -7.662178032185e-03 3.475961218224e-05 1.948492475697e+00
1.254250000000e+03 -7.631015926759e-03 3.527205475998e-05 1.969699390528e+00
1.254500000000e+03 -7.598448290969e-03 3.584708853269e-05 1.991980439653e+00
1.254750000000e+03 -7.564304576637e-03 3.648177026433e-05 2.015334493469e+00
1.255000000000e+03 -7.528222573144e-03 3.717217815902e-05 2.039760043494e+00
1.255250000000e+03 -7.489634096385e-03 3.791344109264e-05 2.065255195564e+00
1.255500000000e+03 -7.447756423939e-03 3.869978811352e-05 2.091817653947e+00
1.255750000000e+03 -7.401589535604e-03 3.952461507939e-05 2.119444696944e+00
1.256000000000e+03 -7.349918066259e-03 4.038056763184e-05 2.148133144058e+00
1.256250000000e+03 -7.291321441759e-03 4.125964439869e-05 2.177879311986e+00
1.256500000000e+03 -7.224189899468e-03 4.215331133581e-05 2.208678961402e+00
1.256750000000e+03 -7.146747711810e-03 4.305263112697e-05 2.240527234205e+00
1.257000000000e+03 -7.057084041419e-03 4.394840396382e-05 2.273418581891e+00
1.257250000000e+03 -6.953188225674e-03 4.483130958330e-05 2.307346687477e+00
1.257500000000e+03 -6.832992853189e-03 4.569206745081e-05 2.342304381137e+00
1.257750000000e+03 -6.694422173456e-03 4.652161032526e-05 2.378283552540e+00
1.258000000000e+03 -6.535442931338e-03 4.731121973134e-05 2.415275062565e+00
1.258250000000e+03 -6.354120840241e-03 4.805269112559e-05 2.453268655500e+00
1.258500000000e+03 -6.148676625327e-03 4.873848550885e-05 2.492252876074e+00
1.258750000000e+03 -5.917544663155e-03 4.936185197477e-05 2.532214992450e+00
1.259000000000e+03 -5.659429113399e-03 4.991697961476e-05 2.573140929434e+00
1.259250000000e+03 -5.373359276406e-03 5.039911296525e-05 2.615015212851e+00
1.259500000000e+03 -5.058740248986e-03 5.080465248714e-05 2.657820928751e+00
1.259750000000e+03 -4.715398959432e-03 5.113123898867e-05 2.701539698936e+00
1.260000000000e+03 -4.343623615893e-03 5.137781975206e-05 2.746151674059e+00
1.260250000000e+03 -3.944195763921e-03 5.154469494564e-05 2.791635546837e+00
1.260500000000e+03 -3.518413261633e-03 5.163354286009e-05 2.837968584726e+00
1.260750000000e+03 -3.068104471449e-03 5.164742227223e-05 2.885126684070e+00
1.261000000000e+03 -2.595631920596e-03 5.159075312736e-05 2.933084444445e+00
1.261250000000e+03 -2.103885129485e-03 5.146927517621e-05 2.981815263055e+00
1.261500000000e+03 -1.596263661127e-03 5.128998692819e-05 3.031291448944e+00
1.261750000000e+03 -1.076647833692e-03 5.106105761057e-05 3.081484354117e+00
1.262000000000e+03 -5.493604232100e-04 5.079172366521e-05 3.132364521483e+00
1.262250000000e+03 -1.911703224020e-05 5.049216436551e-05 3.183901846053e+00
1.262500000000e+03 5.090330963475e-04 5.017335814483e-05 3.236065747404e+00
1.262750000000e+03 1.029773909062e-03 4.984692436771e-05 3.288825351283e+00
1.263000000000e+03 1.537598277955e-03 4.952495023014e-05 3.342149676239e+00
1.263250000000e+03 2.026889483815e-03 4.921980622857e-05 3.396007823167e+00
1.263500000000e+03 2.492008454407e-03 4.894395167898e-05 3.450369163784e+00
1.263750000000e+03 2.927383483988e-03 4.870973510765e-05 3.505203526105e+00
1.264000000000e+03 3.327602990540e-03 4.852918889486e-05 3.560481372249e+00
1.264250000000e+03 3.687508408316e-03 4.841382040874e-05 3.616173966219e+00
1.264500000000e+03 4.002285027803e-03 4.837443675917e-05 3.672253529725e+00
1.264750000000e+03 4.267550423661e-03 4.842093053098e-05 3.728693381750e+00
1.265000000000e+03 4.479437579866e-03 4.856209856860e-05 3.785468060781e+00
1.265250000000e+03 4.634671654260e-03 4.880547506070e-05 3.842553426640e+00
1.265500000000e+03 4.730638336042e-03 4.915717879700e-05 3.899926741804e+00
1.265750000000e+03 4.765442910807e-03 4.962178441834e-05 3.957566728957e+00
1.266000000000e+03 4.737958186870e-03 5.020221342725e-05 4.015453604685e+00
1.266250000000e+03 4.647860533469e-03 5.089965040353e-05 4.073569089790e+00
1.266500000000e+03 4.495652700223e-03 5.171348837019e-05 4.131896393642e+00
1.266750000000e+03 4.282673392108e-03 5.264130214766e-05 4.190420175730e+00
1.267000000000e+03 4.011092205291e-03 5.367885419658e-05 4.249126482301e+00
1.267250000000e+03 3.683891048939e-03 5.482012762109e-05 4.308002661716e+00
1.267500000000e+03 3.304830697593e-03 5.605739343861e-05 4.367037257547e+00
1.267750000000e+03 2.878404559806e-03 5.738130613392e-05 4.426219883514e+00
1.268000000000e+03 2.409778595957e-03 5.878102837112e-05 4.485541080051e+00
1.268250000000e+03 1.904720165435e-03 6.024438431204e-05 4.544992157338e+00
1.268500000000e+03 1.369515210925e-03 6.175803456496e-05 4.604565024786e+00
1.268750000000e+03 8.108770570867e-04 6.330767259966e-05 4.664252012795e+00
1.269000000000e+03 2.358464325233e-04 6.487824224116e-05 4.724045686508e+00
1.269250000000e+03 -3.483133399306e-04 6.645416662310e-05 4.783938658074e+00
1.269500000000e+03 -9.342264731465e-04 6.801959028860e-05 4.843923397230e+00
1.269750000000e+03 -1.514515854635e-03 6.955862548780e-05 4.903992046580e+00
1.270000000000e+03 -2.081915265159e-03 7.105560169438e-05 4.964136242005e+00
1.270250000000e+03 -2.629379394164e-03 7.249531233230e-05 5.024346942933e+00
1.270500000000e+03 -3.150190758318e-03 7.386325603184e-05 5.084614273495e+00
1.270750000000e+03 -3.638060428135e-03 7.514586561816e-05 5.144927380070e+00
1.271000000000e+03 -4.087222489098e-03 7.633072384450e-05 5.205274303933e+00
1.271250000000e+03 -4.492519479832e-03 7.740676121962e-05 5.265641873675e+00
1.271500000000e+03 -4.849478174206e-03 7.836443171147e-05 5.326015617677e+00
1.271750000000e+03 -5.154374148264e-03 7.919586439764e-05 5.386379698224e+00
1.272000000000e+03 -5.404284388290e-03 7.989498858316e-05 5.446716868497e+00
1.272250000000e+03 -5.597127170900e-03 8.045763069733e-05 5.507008451315e+00
1.272500000000e+03 -5.731688723560e-03 8.088158014816e-05 5.567234343153e+00
1.272750000000e+03 -5.807636412435e-03 8.116662540283e-05 5.627373038986e+00
1.273000000000e+03 -5.825518111312e-03 8.131455701432e-05 5.687401679551e+00
1.273250000000e+03 -5.786748664208e-03 8.132914131875e-05 5.747296121137e+00
1.273500000000e+03 -5.693582496858e-03 8.121606124101e-05 5.807031022874e+00
1.273750000000e+03 -5.549074780501e-03 8.098282693728e-05 5.866579954770e+00
1.274000000000e+03 -5.357029961936e-03 8.063866476660e-05 5.925915519880e+00
1.274250000000e+03 -5.121940159438e-03 8.019437941090e-05 5.985009492668e+00
1.274500000000e+03 -4.848914014444e-03 7.966218330996e-05 6.043832968974e+00
1.274750000000e+03 -4.543595997818e-03 7.905551051665e-05 6.102356525373e+00
1.275000000000e+03 -4.212079771377e-03 7.838881337302e-05 6.160550387101e+00
1.275250000000e+03 -3.860814092235e-03 7.767735185529e-05 6.218384599999e+00
1.275500000000e+03 -3.496505444391e-03 7.693696817379e-05 6.275829206062e+00
1.275750000000e+03 -3.126016749904e-03 7.618386423591e-05 6.332854418838e+00
1.276000000000e+03 -2.756264818575e-03 7.543431263538e-05 6.389430796846e+00
1.276250000000e+03 -2.394118586508e-03 7.470445875754e-05 6.445529413486e+00
1.276500000000e+03 -2.046298440132e-03 7.401009004976e-05 6.501122020117e+00
1.276750000000e+03 -1.719279113591e-03 7.336640654421e-05 6.556181201006e+00
1.277000000000e+03 -1.419197794246e-03 7.278778807121e-05 6.610680518591e+00
1.277250000000e+03 -1.151768246473e-03 7.228762135222e-05 6.664594646693e+00
1.277500000000e+03 -9.222026269000e-04 7.187810296186e-05 6.717899490664e+00
1.277750000000e+03 -7.351420971871e-04 7.157008176034e-05 6.770572292790e+00
1.278000000000e+03 -5.945972510718e-04 7.137292175505e-05 6.822591722239e+00
1.278250000000e+03 -5.038990751194e-04 7.129438343201e-05 6.873937948489e+00
1.278500000000e+03 -4.656611108566e-04 7.134054742239e-05 6.924592697790e+00
1.278750000000e+03 -4.817534916710e-04 7.151573853967e-05 6.974539292401e+00
1.279000000000e+03 -5.532883535877e-04 7.182249763282e-05 7.023762672156e+00
1.279250000000e+03 -6.806175846362e-04 7.226157345958e-05 7.072249398862e+00
1.279500000000e+03 -8.633419558380e-04 7.283193945332e-05 7.119987643627e+00
1.279750000000e+03 -1.100331623513e-03 7.353082958161e-05 7.166967157802e+00
1.280000000000e+03 -1.389757167785e-03 7.435379998993e-05 7.213179228101e+00
1.280250000000e+03 -1.729131103715e-03 7.529482293525e-05 7.258616617314e+00
1.280500000000e+03 -2.115357166350e-03 7.634638503831e-05 7.303273490318e+00
1.280750000000e+03 -2.544788574082e-03 7.749963281262e-05 7.347145328375e+00
1.281000000000e+03 -3.013292279475e-03 7.874448785877e-05 7.390228831568e+00
1.281250000000e+03 -3.516318543842e-03 8.006980262945e-05 7.432521811300e+00
1.281500000000e+03 -4.048975033312e-03 8.146354348582e-05 7.474023075049e+00
1.281750000000e+03 -4.606102354745e-03 8.291293700013e-05 7.514732302776e+00
1.282000000000e+03 -5.182351767064e-03 8.440464385262e-05 7.554649919371e+00
1.282250000000e+03 -5.772262660625e-03 8.592494391937e-05 7.593776963781e+00
1.282500000000e+03 -6.370337646857e-03 8.745991899209e-05 7.632114954402e+00
1.282750000000e+03 -6.971116444701e-03 8.899559232728e-05 7.669665757046e+00
1.283000000000e+03 -7.569244735970e-03 9.051811213268e-05 7.706431451476e+00
1.283250000000e+03 -8.159539685128e-03 9.201392610222e-05 7.742414204236e+00
1.283500000000e+03 -8.737049142699e-03 9.346992628712e-05 7.777616142941e+00
1.283750000000e+03 -9.297105735485e-03 9.487358899299e-05 7.812039240188e+00
1.284000000000e+03 -9.835373971772e-03 9.621310386723e-05 7.845685201721e+00
1.284250000000e+03 -1.034789109768e-02 9.747749284239e-05 7.878555365741e+00
1.284500000000e+03 -1.083110101165e-02 9.865671411996e-05 7.910650610666e+00
1.284750000000e+03 -1.128188132500e-02 9.974175461952e-05 7.941971274896e+00
1.285000000000e+03 -1.169756398765e-02 1.007247077004e-04 7.972517085232e+00
1.285250000000e+03 -1.207594935250e-02 1.015988357887e-04 8.002287099421e+00
1.285500000000e+03 -1.241531401431e-02 1.023585910441e-04 8.031279659302e+00
1.285750000000e+03 -1.271441295022e-02 1.029997234042e-04 8.059492355998e+00
1.286000000000e+03 -1.297247615304e-02 1.035192768297e-04 8.086922006422e+00
1.286250000000e+03 -1.318920027201e-02 1.039155670217e-04 8.113564641007e+00
1.286500000000e+03 -1.336473573505e-02 1.041881927309e-04 8.139415502039e+00
1.286750000000e+03 -1.349966968726e-02 1.043380144775e-04 8.164469051604e+00
1.287000000000e+03 -1.359500505670e-02 1.043671294761e-04 8.188718988303e+00
1.287250000000e+03 -1.365213609202e-02 1.042788653713e-04 8.212158271592e+00
1.287500000000e+03 -1.367282072861e-02 1.040776916829e-04 8.234779152548e+00
1.287750000000e+03 -1.365914965122e-02 1.037691692018e-04 8.256573211034e+00
1.288000000000e+03 -1.361351341402e-02 1.033598876680e-04 8.277531394525e+00
1.288250000000e+03 -1.353856595822e-02 1.028573144312e-04 8.297644063213e+00
1.288500000000e+03 -1.343718704244e-02 1.022697783429e-04 8.316901033595e+00
1.288750000000e+03 -1.331244167825e-02 1.016063603424e-04 8.335291626597e+00
1.289000000000e+03 -1.316753891605e-02 1.008767303916e-04 8.352804712470e+00
1.289250000000e+03 -1.300578847839e-02 1.000910672685e-04 8.369428758244e+00
1.289500000000e+03 -1.283055711432e-02 9.925994108095e-05 8.385151872053e+00
1.289750000000e+03 -1.264522445519e-02 9.839417130786e-05 8.399961845923e+00
1.290000000000e+03 -1.245313864756e-02 9.750468934300e-05 8.413846198512e+00
1.290250000000e+03 -1.225757315238e-02 9.660240106421e-05 8.426792213077e+00
1.290500000000e+03 -1.206168439423e-02 9.569804943199e-05 8.438786975085e+00
1.290750000000e+03 -1.186847130311e-02 9.480207886056e-05 8.449817407551e+00
1.291000000000e+03 -1.168073738547e-02 9.392450417400e-05 8.459870302869e+00
1.291250000000e+03 -1.150105557632e-02 9.307478515788e-05 8.468932354469e+00
1.291500000000e+03 -1.133173671960e-02 9.226171001328e-05 8.476990186847e+00
1.291750000000e+03 -1.117480207511e-02 9.149328893607e-05 8.484030383280e+00
1.292000000000e+03 -1.103196030919e-02 9.077666088864e-05 8.490039514354e+00
1.292250000000e+03 -1.090458944009e-02 9.011801365383e-05 8.495004165607e+00
1.292500000000e+03 -1.079372395795e-02 8.952251976188e-05 8.498910965173e+00
1.292750000000e+03 -1.070004747272e-02 8.899428990819e-05 8.501746612606e+00
1.293000000000e+03 -1.062389074474e-02 8.853634273057e-05 8.503497907133e+00
1.293250000000e+03 -1.056523533220e-02 8.815059156958e-05 8.504151777953e+00
1.293500000000e+03 -1.052372253763e-02 8.783783812433e-05 8.503695315072e+00
1.293750000000e+03 -1.049866731937e-02 8.759780079431e-05 8.502115801011e+00
1.294000000000e+03 -1.048907702205e-02 8.742919284058e-05 8.499400744318e+00
1.294250000000e+03 -1.049367399660e-02 8.732974973960e-05 8.495537912845e+00
1.294500000000e+03 -1.051092205558e-02 8.729627252405e-05 8.490515369236e+00
1.294750000000e+03 -1.053905575288e-02 8.732470984552e-05 8.484321506861e+00
1.295000000000e+03 -1.057611186098e-02 8.741024636105e-05 8.476945086494e+00
1.295250000000e+03 -1.061996258766e-02 8.754739282441e-05 8.468375274734e+00
1.295500000000e+03 -1.066834934172e-02 8.773007852297e-05 8.458601681977e+00
1.295750000000e+03 -1.071891693981e-02 8.795174561305e-05 8.447614402814e+00
1.296000000000e+03 -1.076924719092e-02 8.820544292298e-05 8.435404056807e+00
1.296250000000e+03 -1.081689152872e-02 8.848391705221e-05 8.421961831304e+00
1.296500000000e+03 -1.085940185075e-02 8.877969915083e-05 8.407279524512e+00
1.296750000000e+03 -1.089435951165e-02 8.908518572687e-05 8.391349591347e+00
1.297000000000e+03 -1.091940186330e-02 8.939271085157e-05 8.374165191076e+00
1.297250000000e+03 -1.093224600963e-02 8.969462359082e-05 8.355720235702e+00
1.297500000000e+03 -1.093070992147e-02 8.998335796950e-05 8.336009442117e+00
1.297750000000e+03 -1.091273055350e-02 9.025148076963e-05 8.315028384684e+00
1.298000000000e+03 -1.087637931836e-02 9.049173945799e-05 8.292773550812e+00
1.298250000000e+03 -1.081987490572e-02 9.069711229021e-05 8.269242398228e+00
1.298500000000e+03 -1.074159386870e-02 9.086085303803e-05 8.244433412973e+00
1.298750000000e+03 -1.064007904589e-02 9.097653281404e-05 8.218346169548e+00
1.299000000000e+03 -1.051404653966e-02 9.103810581265e-05 8.190981390550e+00
1.299250000000e+03 -1.036239138161e-02 9.103990915757e-05 8.162341006921e+00
1.299500000000e+03 -1.018419223937e-02 9.097667938426e-05 8.132428217079e+00
1.299750000000e+03 -9.978715952547e-03 9.084366127507e-05 8.101247544247e+00
1.300000000000e+03 -9.745421588626e-03 9.063663434736e-05 8.068804891324e+00
1.300250000000e+03 -9.483964824689e-03 9.035195149007e-05 8.035107592159e+00
1.300500000000e+03 -9.194202815739e-03 8.998659940282e-05 8.000164458318e+00
1.300750000000e+03 -8.876199406561e-03 8.953824651622e-05 7.963985820157e+00
1.301000000000e+03 -8.530231943193e-03 8.900529500278e-05 7.926583561672e+00
1.301250000000e+03 -8.156798195465e-03 8.838693192464e-05 7.887971147671e+00
1.301500000000e+03 -7.756624488759e-03 8.768318023919e-05 7.848163642866e+00
1.301750000000e+03 -7.330674407174e-03 8.689494794176e-05 7.807177721998e+00
[truncated: 55,335 more chars]
