# Supplementary material for: Tracking Charge Migration with Frequency-Matched Strobo-Spectroscopy
Source: J Phys Chem A. 2024 Jan 2;128(1):20–7. doi: 10.1021/acs.jpca.3c04234 (PMC10788909; doi:10.1021/acs.jpca.3c04234)
Supplement: Supplementary file 2 — jp3c04234_si_002.zip [file jp3c04234_si_002.zip › supplemental data/Data/dipoles/CM-orbital/tau=4.0625.txt]

# CM-orbital-resolved dipole moment for tau = 4.0625 o.c.
0.000000000000e+00 -1.706603541705e-03 2.359602496194e-05 1.638377480866e+00
2.500000000000e-01 -1.707058410154e-03 2.360298516163e-05 1.638690852022e+00
5.000000000000e-01 -1.708427054077e-03 2.362398085309e-05 1.639631853240e+00
7.500000000000e-01 -1.710734664764e-03 2.365931203480e-05 1.641200881791e+00
1.000000000000e+00 -1.713994232439e-03 2.370911855842e-05 1.643385805427e+00
1.250000000000e+00 -1.718185805339e-03 2.377328461778e-05 1.646161435104e+00
1.500000000000e+00 -1.723263313597e-03 2.385154274270e-05 1.649497207234e+00
1.750000000000e+00 -1.729177102569e-03 2.394371716874e-05 1.653368363658e+00
2.000000000000e+00 -1.735890830529e-03 2.404990082600e-05 1.657761696071e+00
2.250000000000e+00 -1.743388068018e-03 2.417047292325e-05 1.662673762270e+00
2.500000000000e+00 -1.751671222328e-03 2.430600703970e-05 1.668105651638e+00
2.750000000000e+00 -1.760754264305e-03 2.445719062824e-05 1.674061467156e+00
3.000000000000e+00 -1.770659452036e-03 2.462480632667e-05 1.680552094366e+00
3.250000000000e+00 -1.781420752667e-03 2.480975582261e-05 1.687600307548e+00
3.500000000000e+00 -1.793094526414e-03 2.501310026332e-05 1.695242858464e+00
3.750000000000e+00 -1.805768717646e-03 2.523604926952e-05 1.703527487242e+00
4.000000000000e+00 -1.819564891020e-03 2.547994752500e-05 1.712508132797e+00
4.250000000000e+00 -1.834626475492e-03 2.574617214693e-05 1.722240862548e+00
4.500000000000e+00 -1.851098533318e-03 2.603600829373e-05 1.732783090332e+00
4.750000000000e+00 -1.869109315351e-03 2.635050760355e-05 1.744193542709e+00
5.000000000000e+00 -1.888762339425e-03 2.669044015355e-05 1.756531573743e+00
5.250000000000e+00 -1.910135076443e-03 2.705628199406e-05 1.769854175265e+00
5.500000000000e+00 -1.933278135861e-03 2.744825438383e-05 1.784212680158e+00
5.750000000000e+00 -1.958211651331e-03 2.786637049915e-05 1.799649889407e+00
6.000000000000e+00 -1.984923023572e-03 2.831048425916e-05 1.816198734539e+00
6.250000000000e+00 -2.013373315527e-03 2.878035523887e-05 1.833882680926e+00
6.500000000000e+00 -2.043513015721e-03 2.927572068645e-05 1.852716901448e+00
6.750000000000e+00 -2.075301751597e-03 2.979636203149e-05 1.872709987235e+00
7.000000000000e+00 -2.108724999779e-03 3.034214545194e-05 1.893866010865e+00
7.250000000000e+00 -2.143801248270e-03 3.091302025796e-05 1.916186235165e+00
7.500000000000e+00 -2.180578415674e-03 3.150897961959e-05 1.939670813589e+00
7.750000000000e+00 -2.219122214786e-03 3.212998877608e-05 1.964320162730e+00
8.000000000000e+00 -2.259501213564e-03 3.277591145395e-05 1.990136327268e+00
8.250000000000e+00 -2.301772177605e-03 3.344647037509e-05 2.017123860006e+00
8.500000000000e+00 -2.345969577022e-03 3.414123654083e-05 2.045290662253e+00
8.750000000000e+00 -2.392101643260e-03 3.485964596645e-05 2.074648316429e+00
9.000000000000e+00 -2.440154454740e-03 3.560104872946e-05 2.105212256599e+00
9.250000000000e+00 -2.490101972292e-03 3.636478005126e-05 2.137001469549e+00
9.500000000000e+00 -2.541917775383e-03 3.715022012474e-05 2.170037938791e+00
9.750000000000e+00 -2.595584108569e-03 3.795681661428e-05 2.204346232561e+00
1.000000000000e+01 -2.651094539901e-03 3.878408953117e-05 2.239952492257e+00
1.025000000000e+01 -2.708451405430e-03 3.963160665776e-05 2.276883626625e+00
1.050000000000e+01 -2.767660627350e-03 4.049895605018e-05 2.315166343851e+00
1.075000000000e+01 -2.828727523278e-03 4.138572329765e-05 2.354826163423e+00
1.100000000000e+01 -2.891654873506e-03 4.229147355522e-05 2.395886041496e+00
1.125000000000e+01 -2.956444194948e-03 4.321573362315e-05 2.438365654593e+00
1.150000000000e+01 -3.023097239997e-03 4.415804232333e-05 2.482280195362e+00
1.175000000000e+01 -3.091616518200e-03 4.511794118678e-05 2.527639338443e+00
1.200000000000e+01 -3.162003437307e-03 4.609488150414e-05 2.574446929577e+00
1.225000000000e+01 -3.234252984389e-03 4.708825890765e-05 2.622700445292e+00
1.250000000000e+01 -3.308346424792e-03 4.809739304681e-05 2.672390609913e+00
1.275000000000e+01 -3.384244124196e-03 4.912149649797e-05 2.723501921066e+00
1.300000000000e+01 -3.461877577720e-03 5.015962286070e-05 2.776012130518e+00
1.325000000000e+01 -3.541145021903e-03 5.121067753508e-05 2.829892545002e+00
1.350000000000e+01 -3.621910242389e-03 5.227339931396e-05 2.885108636322e+00
1.375000000000e+01 -3.704002706305e-03 5.334634577325e-05 2.941619399074e+00
1.400000000000e+01 -3.787223048674e-03 5.442791237614e-05 2.999378820207e+00
1.425000000000e+01 -3.871347560560e-03 5.551632667419e-05 3.058335697088e+00
1.450000000000e+01 -3.956132393082e-03 5.660964146101e-05 3.118433085105e+00
1.475000000000e+01 -4.041318878536e-03 5.770575051001e-05 3.179609123280e+00
1.500000000000e+01 -4.126637548214e-03 5.880240297026e-05 3.241797482512e+00
1.525000000000e+01 -4.211811685887e-03 5.989722018446e-05 3.304927909327e+00
1.550000000000e+01 -4.296560868602e-03 6.098772646360e-05 3.368926853177e+00
1.575000000000e+01 -4.380604925956e-03 6.207138638259e-05 3.433718209684e+00
1.600000000000e+01 -4.463668294655e-03 6.314564880250e-05 3.499223871854e+00
1.625000000000e+01 -4.545484993730e-03 6.420800145376e-05 3.565364832372e+00
1.650000000000e+01 -4.625803283069e-03 6.525601515570e-05 3.632061785329e+00
1.675000000000e+01 -4.704389933507e-03 6.628739160042e-05 3.699236018849e+00
1.700000000000e+01 -4.781033398387e-03 6.730000238447e-05 3.766810107904e+00
1.725000000000e+01 -4.855545949390e-03 6.829192006794e-05 3.834708747185e+00
1.750000000000e+01 -4.927764728505e-03 6.926143879493e-05 3.902859360091e+00
1.775000000000e+01 -4.997551494452e-03 7.020708496169e-05 3.971192654209e+00
1.800000000000e+01 -5.064792462722e-03 7.112762105110e-05 4.039643071688e+00
1.825000000000e+01 -5.129397359867e-03 7.202204207638e-05 4.108149137116e+00
1.850000000000e+01 -5.191298980130e-03 7.288956578794e-05 4.176653712270e+00
1.875000000000e+01 -5.250452803925e-03 7.372963213592e-05 4.245104149956e+00
1.900000000000e+01 -5.306836372127e-03 7.454188680317e-05 4.313452408051e+00
1.925000000000e+01 -5.360449135948e-03 7.532616687569e-05 4.381655054713e+00
1.950000000000e+01 -5.411311767488e-03 7.608248705351e-05 4.449673246404e+00
1.975000000000e+01 -5.459465594676e-03 7.681103212456e-05 4.517472625040e+00
2.000000000000e+01 -5.504971261814e-03 7.751214186069e-05 4.585023162816e+00
2.025000000000e+01 -5.547907389005e-03 7.818629789128e-05 4.652298942366e+00
2.050000000000e+01 -5.588369071381e-03 7.883410967519e-05 4.719277872928e+00
2.075000000000e+01 -5.626466045587e-03 7.945629949166e-05 4.785941341647e+00
2.100000000000e+01 -5.662321343761e-03 8.005368822050e-05 4.852273804198e+00
2.125000000000e+01 -5.696069186763e-03 8.062718081209e-05 4.918262318930e+00
2.150000000000e+01 -5.727853445570e-03 8.117774904903e-05 4.983896035858e+00
2.175000000000e+01 -5.757825188039e-03 8.170641275448e-05 5.049165655090e+00
2.200000000000e+01 -5.786140326341e-03 8.221422098115e-05 5.114062872923e+00
2.225000000000e+01 -5.812956934861e-03 8.270223264090e-05 5.178579839377e+00
2.250000000000e+01 -5.838432045568e-03 8.317148190035e-05 5.242708655880e+00
2.275000000000e+01 -5.862719066165e-03 8.362298675263e-05 5.306440927693e+00
2.300000000000e+01 -5.885964519147e-03 8.405770804507e-05 5.369767405301e+00
2.325000000000e+01 -5.908305461009e-03 8.447654343982e-05 5.432677722394e+00
2.350000000000e+01 -5.929867775768e-03 8.488028800063e-05 5.495160243955e+00
2.375000000000e+01 -5.950763751312e-03 8.526962276031e-05 5.557202025591e+00
2.400000000000e+01 -5.971090934828e-03 8.564510316400e-05 5.618788887715e+00
2.425000000000e+01 -5.990931807308e-03 8.600722866908e-05 5.679905585914e+00
2.450000000000e+01 -6.010352648377e-03 8.635640878182e-05 5.740536074185e+00
2.475000000000e+01 -6.029403509732e-03 8.669292596325e-05 5.800663842351e+00
2.500000000000e+01 -6.048119260285e-03 8.701697018038e-05 5.860272305267e+00
2.525000000000e+01 -6.066519828236e-03 8.732866937408e-05 5.919345230236e+00
2.550000000000e+01 -6.084610839292e-03 8.762800775125e-05 5.977867186418e+00
2.575000000000e+01 -6.102385645776e-03 8.791494382673e-05 6.035823993362e+00
2.600000000000e+01 -6.119826994302e-03 8.818936838575e-05 6.093203154757e+00
2.625000000000e+01 -6.136907691023e-03 8.845113852030e-05 6.149994265632e+00
2.650000000000e+01 -6.153592222659e-03 8.870008596462e-05 6.206189379177e+00
2.675000000000e+01 -6.169839175537e-03 8.893605329313e-05 6.261783320415e+00
2.700000000000e+01 -6.185602463239e-03 8.915888610306e-05 6.316773936030e+00
2.725000000000e+01 -6.200832071530e-03 8.936843771939e-05 6.371162275631e+00
2.750000000000e+01 -6.215475619134e-03 8.956458332932e-05 6.424952696431e+00
2.775000000000e+01 -6.229480251960e-03 8.974722777672e-05 6.478152880803e+00
2.800000000000e+01 -6.242793654077e-03 8.991631146454e-05 6.530773764362e+00
2.825000000000e+01 -6.255364404144e-03 9.007182037024e-05 6.582829377443e+00
2.850000000000e+01 -6.267143013422e-03 9.021378936336e-05 6.634336600489e+00
2.875000000000e+01 -6.278083538630e-03 9.034228100271e-05 6.685314834048e+00
2.900000000000e+01 -6.288144634071e-03 9.045741508745e-05 6.735785591553e+00
2.925000000000e+01 -6.297289877083e-03 9.055936715557e-05 6.785772030276e+00
2.950000000000e+01 -6.305488254869e-03 9.064836783873e-05 6.835298435734e+00
2.975000000000e+01 -6.312715312660e-03 9.072470088281e-05 6.884389671445e+00
3.000000000000e+01 -6.318954372855e-03 9.078869704296e-05 6.933070609743e+00
3.025000000000e+01 -6.324197097973e-03 9.084076847940e-05 6.981365561885e+00
3.050000000000e+01 -6.328443611722e-03 9.088138592617e-05 7.029297727062e+00
3.075000000000e+01 -6.331702900506e-03 9.091107941001e-05 7.076888677822e+00
3.100000000000e+01 -6.333993550207e-03 9.093043935690e-05 7.124157895591e+00
3.125000000000e+01 -6.335344248170e-03 9.094010139693e-05 7.171122369861e+00
3.150000000000e+01 -6.335793716306e-03 9.094075905355e-05 7.217796272510e+00
3.175000000000e+01 -6.335390095030e-03 9.093316494299e-05 7.264190715296e+00
3.200000000000e+01 -6.334190234531e-03 9.091812081857e-05 7.310313596406e+00
3.225000000000e+01 -6.332259082469e-03 9.089646857677e-05 7.356169535998e+00
3.250000000000e+01 -6.329668857304e-03 9.086908076428e-05 7.401759902291e+00
3.275000000000e+01 -6.326497730451e-03 9.083684537992e-05 7.447082926024e+00
3.300000000000e+01 -6.322828011636e-03 9.080065117884e-05 7.492133899023e+00
3.325000000000e+01 -6.318744111435e-03 9.076137054398e-05 7.536905450989e+00
3.350000000000e+01 -6.314330561866e-03 9.071984091497e-05 7.581387891756e+00
3.375000000000e+01 -6.309670148993e-03 9.067684490555e-05 7.625569606679e+00
3.400000000000e+01 -6.304842066801e-03 9.063309008572e-05 7.669437492882e+00
3.425000000000e+01 -6.299920044173e-03 9.058918551125e-05 7.712977417367e+00
3.450000000000e+01 -6.294970455150e-03 9.054561403241e-05 7.756174681987e+00
3.475000000000e+01 -6.290050628675e-03 9.050273273695e-05 7.799014477040e+00
3.500000000000e+01 -6.285207589815e-03 9.046078009917e-05 7.841482306667e+00
3.525000000000e+01 -6.280477297522e-03 9.041983882480e-05 7.883564369386e+00
3.550000000000e+01 -6.275884343651e-03 9.037981443311e-05 7.925247877803e+00
3.575000000000e+01 -6.271441751174e-03 9.034039790393e-05 7.966521303212e+00
3.600000000000e+01 -6.267151055568e-03 9.030120300282e-05 8.007374531727e+00
3.625000000000e+01 -6.263002781265e-03 9.026168429074e-05 8.047798923486e+00
3.650000000000e+01 -6.258977200644e-03 9.022111403831e-05 8.087787272108e+00
3.675000000000e+01 -6.255045465346e-03 9.017863711980e-05 8.127333660923e+00
3.700000000000e+01 -6.251170911166e-03 9.013327616142e-05 8.166433222254e+00
3.725000000000e+01 -6.247310715493e-03 9.008395122717e-05 8.205081800528e+00
3.750000000000e+01 -6.243417635349e-03 9.002955055779e-05 8.243275532272e+00
3.775000000000e+01 -6.239441645448e-03 8.996884299506e-05 8.281010351859e+00
3.800000000000e+01 -6.235331596787e-03 8.990055857022e-05 8.318281441512e+00
3.825000000000e+01 -6.231036916612e-03 8.982346662650e-05 8.355082645889e+00
3.850000000000e+01 -6.226509286089e-03 8.973638629575e-05 8.391405868520e+00
3.875000000000e+01 -6.221704251051e-03 8.963821426106e-05 8.427240471478e+00
3.900000000000e+01 -6.216582672579e-03 8.952795564274e-05 8.462572697703e+00
3.925000000000e+01 -6.211111939218e-03 8.940475416494e-05 8.497385136752e+00
3.950000000000e+01 -6.205266889306e-03 8.926791943983e-05 8.531656253251e+00
3.975000000000e+01 -6.199030441639e-03 8.911695177691e-05 8.565359997005e+00
4.000000000000e+01 -6.192393948060e-03 8.895156363486e-05 8.598465509500e+00
4.025000000000e+01 -6.185357259728e-03 8.877169572197e-05 8.630936939152e+00
4.050000000000e+01 -6.177928524270e-03 8.857752346006e-05 8.662733372579e+00
4.075000000000e+01 -6.170123688671e-03 8.836946462401e-05 8.693808884941e+00
4.100000000000e+01 -6.161965715766e-03 8.814817727285e-05 8.724112709421e+00
4.125000000000e+01 -6.153483493544e-03 8.791453578780e-05 8.753589522250e+00
4.150000000000e+01 -6.144710482267e-03 8.766964567677e-05 8.782179834194e+00
4.175000000000e+01 -6.135683419565e-03 8.741482423322e-05 8.809820481526e+00
4.200000000000e+01 -6.126440967997e-03 8.715154211794e-05 8.836445198730e+00
4.225000000000e+01 -6.117022000516e-03 8.688143197505e-05 8.861985263857e+00
4.250000000000e+01 -6.107464032603e-03 8.660623568829e-05 8.886370194635e+00
4.275000000000e+01 -6.097801947738e-03 8.632777452441e-05 8.909528479080e+00
4.300000000000e+01 -6.088066769690e-03 8.604789870609e-05 8.931388329462e+00
4.325000000000e+01 -6.078285385986e-03 8.576855239376e-05 8.951878435020e+00
4.350000000000e+01 -6.068480011288e-03 8.549154611801e-05 8.970928701023e+00
4.375000000000e+01 -6.058667721958e-03 8.521878185239e-05 8.988470967137e+00
4.400000000000e+01 -6.048860689574e-03 8.495205383194e-05 9.004439680911e+00
4.425000000000e+01 -6.039066799188e-03 8.469303908387e-05 9.018772519982e+00
4.450000000000e+01 -6.029290367688e-03 8.444334689642e-05 9.031410961613e+00
4.475000000000e+01 -6.019533180587e-03 8.420448701815e-05 9.042300779836e+00
4.500000000000e+01 -6.009795751733e-03 8.397785495076e-05 9.051392473234e+00
4.525000000000e+01 -6.000078744020e-03 8.376472560753e-05 9.058641629331e+00
4.550000000000e+01 -5.990384447235e-03 8.356624993006e-05 9.064009214002e+00
4.575000000000e+01 -5.980718221608e-03 8.338345484293e-05 9.067461797522e+00
4.600000000000e+01 -5.971089834328e-03 8.321724223448e-05 9.068971727282e+00
4.625000000000e+01 -5.961514597118e-03 8.306839004441e-05 9.068517242573e+00
4.650000000000e+01 -5.952014268166e-03 8.293755311495e-05 9.066082547582e+00
4.675000000000e+01 -5.942617677673e-03 8.282526351600e-05 9.061657845695e+00
4.700000000000e+01 -5.933361030118e-03 8.273192968891e-05 9.055239341188e+00
4.725000000000e+01 -5.924287870064e-03 8.265783479253e-05 9.046829216653e+00
4.750000000000e+01 -5.915448681071e-03 8.260313473810e-05 9.036435579726e+00
4.775000000000e+01 -5.906900126293e-03 8.256785471306e-05 9.024072396215e+00
4.800000000000e+01 -5.898703971346e-03 8.255188456452e-05 9.009759389290e+00
4.825000000000e+01 -5.890925753695e-03 8.255497206705e-05 8.993521924296e+00
4.850000000000e+01 -5.883633253045e-03 8.257672146300e-05 8.975390852476e+00
4.875000000000e+01 -5.876894809709e-03 8.261658780248e-05 8.955402328778e+00
4.900000000000e+01 -5.870777558032e-03 8.267387323840e-05 8.933597586015e+00
4.925000000000e+01 -5.865345635772e-03 8.274772500780e-05 8.910022664333e+00
4.950000000000e+01 -5.860658429239e-03 8.283713493279e-05 8.884728090851e+00
4.975000000000e+01 -5.856768943603e-03 8.294092381517e-05 8.857768505892e+00
5.000000000000e+01 -5.853722343581e-03 8.305774874423e-05 8.829202233497e+00
5.025000000000e+01 -5.851554782580e-03 8.318616583047e-05 8.799090797600e+00
5.050000000000e+01 -5.850292328866e-03 8.332471363137e-05 8.767498381060e+00
5.075000000000e+01 -5.849949864474e-03 8.347167022468e-05 8.734491243915e+00
5.100000000000e+01 -5.850531172234e-03 8.362517755386e-05 8.700137092767e+00
5.125000000000e+01 -5.852028871621e-03 8.378335084114e-05 8.664504423115e+00
5.150000000000e+01 -5.854424814375e-03 8.394428406161e-05 8.627661838436e+00
5.175000000000e+01 -5.857690893317e-03 8.410604553877e-05 8.589677370290e+00
5.200000000000e+01 -5.861789848788e-03 8.426670354353e-05 8.550617801455e+00
5.225000000000e+01 -5.866676017206e-03 8.442434784200e-05 8.510548015946e+00
5.250000000000e+01 -5.872296592392e-03 8.457711035420e-05 8.469530395861e+00
5.275000000000e+01 -5.878592953877e-03 8.472323403705e-05 8.427624268356e+00
5.300000000000e+01 -5.885501677920e-03 8.486109698150e-05 8.384885434478e+00
5.325000000000e+01 -5.892955516647e-03 8.498923397182e-05 8.341365776731e+00
5.350000000000e+01 -5.900884275079e-03 8.510635606876e-05 8.297112973375e+00
5.375000000000e+01 -5.909215608394e-03 8.521134274966e-05 8.252170313171e+00
5.400000000000e+01 -5.917875489543e-03 8.530332209503e-05 8.206576630934e+00
5.425000000000e+01 -5.926788512030e-03 8.538171267658e-05 8.160366353941e+00
5.450000000000e+01 -5.935877932350e-03 8.544613438005e-05 8.113569666873e+00
5.475000000000e+01 -5.945065631367e-03 8.549643376521e-05 8.066212787453e+00
5.500000000000e+01 -5.954271925225e-03 8.553269039813e-05 8.018318339036e+00
5.525000000000e+01 -5.963415183347e-03 8.555520087164e-05 7.969905814566e+00
5.550000000000e+01 -5.972411338926e-03 8.556446469532e-05 7.920992112339e+00
5.575000000000e+01 -5.981173419275e-03 8.556115928587e-05 7.871592121244e+00
5.600000000000e+01 -5.989611050747e-03 8.554610537650e-05 7.821719344165e+00
5.625000000000e+01 -5.997630103606e-03 8.552025377498e-05 7.771386528134e+00
5.650000000000e+01 -6.005132505043e-03 8.548465542835e-05 7.720606290121e+00
5.675000000000e+01 -6.012016375850e-03 8.544040656083e-05 7.669391709722e+00
5.700000000000e+01 -6.018176357228e-03 8.538857402451e-05 7.617756877719e+00
5.725000000000e+01 -6.023504277134e-03 8.533021548821e-05 7.565717378088e+00
5.750000000000e+01 -6.027889979635e-03 8.526635948755e-05 7.513290694707e+00
5.775000000000e+01 -6.031222572845e-03 8.519796175177e-05 7.460496527945e+00
5.800000000000e+01 -6.033391953366e-03 8.512587770740e-05 7.407357016860e+00
5.825000000000e+01 -6.034290541718e-03 8.505084266622e-05 7.353896859305e+00
5.850000000000e+01 -6.033815343323e-03 8.497345773950e-05 7.300143330761e+00
5.875000000000e+01 -6.031870170588e-03 8.489417919386e-05 7.246126201721e+00
5.900000000000e+01 -6.028367852188e-03 8.481331282240e-05 7.191877560006e+00
5.925000000000e+01 -6.023232506082e-03 8.473101301507e-05 7.137431543355e+00
5.950000000000e+01 -6.016401695334e-03 8.464728641150e-05 7.082823994075e+00
5.975000000000e+01 -6.007828493502e-03 8.456199981391e-05 7.028092045613e+00
6.000000000000e+01 -5.997483315741e-03 8.447489071720e-05 6.973273656056e+00
6.025000000000e+01 -5.985355457421e-03 8.438558008567e-05 6.918407102796e+00
6.050000000000e+01 -5.971454281585e-03 8.429358733705e-05 6.863530452238e+00
6.075000000000e+01 -5.955809944241e-03 8.419834732312e-05 6.808681021500e+00
6.100000000000e+01 -5.938473666896e-03 8.409922667618e-05 6.753894845004e+00
6.125000000000e+01 -5.919517503600e-03 8.399553950295e-05 6.699206159738e+00
6.150000000000e+01 -5.899033605230e-03 8.388656231287e-05 6.644646920784e+00
6.175000000000e+01 -5.877132987397e-03 8.377154779621e-05 6.590246356905e+00
6.200000000000e+01 -5.853943817534e-03 8.364973518965e-05 6.536030574029e+00
6.225000000000e+01 -5.829609280791e-03 8.352036081341e-05 6.482022211808e+00
6.250000000000e+01 -5.804284981860e-03 8.338266595453e-05 6.428240158365e+00
6.275000000000e+01 -5.778136032825e-03 8.323589945233e-05 6.374699323721e+00
6.300000000000e+01 -5.751333892754e-03 8.307931978224e-05 6.321410473888e+00
6.325000000000e+01 -5.724053028826e-03 8.291219644585e-05 6.268380126003e+00
6.350000000000e+01 -5.696467521716e-03 8.273380857404e-05 6.215610503086e+00
6.375000000000e+01 -5.668747679188e-03 8.254344352315e-05 6.163099548521e+00
6.400000000000e+01 -5.641056769053e-03 8.234039468588e-05 6.110840998095e+00
6.425000000000e+01 -5.613547942855e-03 8.212395975724e-05 6.058824509186e+00
6.450000000000e+01 -5.586361415286e-03 8.189343970796e-05 6.007035844542e+00
6.475000000000e+01 -5.559621954380e-03 8.164813870190e-05 5.955457108066e+00
6.500000000000e+01 -5.533436673081e-03 8.138736734375e-05 5.904067032567e+00
6.525000000000e+01 -5.507893187293e-03 8.111044382267e-05 5.852841312022e+00
6.550000000000e+01 -5.483058153124e-03 8.081668654930e-05 5.801752979849e+00
6.575000000000e+01 -5.458976192750e-03 8.050544820051e-05 5.750772822037e+00
6.600000000000e+01 -5.435669084230e-03 8.017610735508e-05 5.699869825593e+00
6.625000000000e+01 -5.413135373917e-03 7.982807196802e-05 5.649011648345e+00
6.650000000000e+01 -5.391350288660e-03 7.946079454360e-05 5.598165108663e+00
6.675000000000e+01 -5.370266041035e-03 7.907378287839e-05 5.547296681435e+00
6.700000000000e+01 -5.349812471722e-03 7.866661561484e-05 5.496372992583e+00
6.725000000000e+01 -5.329897962125e-03 7.823894325737e-05 5.445361307545e+00
6.750000000000e+01 -5.310410747351e-03 7.779049253040e-05 5.394229998045e+00
6.775000000000e+01 -5.291220453488e-03 7.732108999808e-05 5.342948989350e+00
6.800000000000e+01 -5.272179984930e-03 7.683066655587e-05 5.291490173621e+00
6.825000000000e+01 -5.253127612712e-03 7.631926255142e-05 5.239827793487e+00
6.850000000000e+01 -5.233889367987e-03 7.578703218619e-05 5.187938785510e+00
6.875000000000e+01 -5.214281602071e-03 7.523424324110e-05 5.135803089117e+00
6.900000000000e+01 -5.194113809609e-03 7.466127942060e-05 5.083403913436e+00
6.925000000000e+01 -5.173191518485e-03 7.406866995369e-05 5.030727968617e+00
6.950000000000e+01 -5.151319305303e-03 7.345704624082e-05 4.977765654778e+00
6.975000000000e+01 -5.128303790443e-03 7.282714476223e-05 4.924511214881e+00
7.000000000000e+01 -5.103956762674e-03 7.217983535343e-05 4.870962844186e+00
7.025000000000e+01 -5.078098186698e-03 7.151608436801e-05 4.817122761578e+00
7.050000000000e+01 -5.050558949070e-03 7.083694641474e-05 4.762997234268e+00
7.075000000000e+01 -5.021183730948e-03 7.014361880159e-05 4.708596560419e+00
7.100000000000e+01 -4.989833478953e-03 6.943737439058e-05 4.653935001119e+00
7.125000000000e+01 -4.956387589474e-03 6.871956121079e-05 4.599030666333e+00
7.150000000000e+01 -4.920745789417e-03 6.799160902191e-05 4.543905347376e+00
7.175000000000e+01 -4.882829754696e-03 6.725501189109e-05 4.488584301827e+00
7.200000000000e+01 -4.842584264509e-03 6.651127660351e-05 4.433095987005e+00
7.225000000000e+01 -4.799978144706e-03 6.576196445032e-05 4.377471745911e+00
7.250000000000e+01 -4.755004914181e-03 6.500866741943e-05 4.321745451645e+00
7.275000000000e+01 -4.707682998488e-03 6.425299023774e-05 4.265953110305e+00
7.300000000000e+01 -4.658055701839e-03 6.349653450688e-05 4.210132434813e+00
7.325000000000e+01 -4.606190768074e-03 6.274088375829e-05 4.154322391663e+00
7.350000000000e+01 -4.552179752429e-03 6.198758835865e-05 4.098562734402e+00
7.375000000000e+01 -4.496137245307e-03 6.123815061160e-05 4.042893529381e+00
7.400000000000e+01 -4.438199875450e-03 6.049401042543e-05 3.987354685039e+00
7.425000000000e+01 -4.378525134551e-03 5.975653296234e-05 3.931985496407e+00
7.450000000000e+01 -4.317289986921e-03 5.902699665192e-05 3.876824211027e+00
7.475000000000e+01 -4.254689396935e-03 5.830658263170e-05 3.821907629435e+00
7.500000000000e+01 -4.190934713059e-03 5.759636718819e-05 3.767270745450e+00
7.525000000000e+01 -4.126251855854e-03 5.689731701858e-05 3.712946434973e+00
7.550000000000e+01 -4.060879338567e-03 5.621028182640e-05 3.658965197358e+00
7.575000000000e+01 -3.995066282189e-03 5.553599014260e-05 3.605354953697e+00
7.600000000000e+01 -3.929070318080e-03 5.487503791696e-05 3.552140901560e+00
7.625000000000e+01 -3.863155194842e-03 5.422792171247e-05 3.499345426033e+00
7.650000000000e+01 -3.797588218144e-03 5.359501804378e-05 3.446988063639e+00
7.675000000000e+01 -3.732637562675e-03 5.297658594783e-05 3.395085513533e+00
7.700000000000e+01 -3.668569493357e-03 5.237274192321e-05 3.343651690084e+00
7.725000000000e+01 -3.605645419994e-03 5.178348913762e-05 3.292697808596e+00
7.750000000000e+01 -3.544118814844e-03 5.120871528058e-05 3.242232495722e+00
7.775000000000e+01 -3.484232117492e-03 5.064818766604e-05 3.192261917160e+00
7.800000000000e+01 -3.426213627753e-03 5.010155157842e-05 3.142789913064e+00
7.825000000000e+01 -3.370274408009e-03 4.956832798420e-05 3.093818134139e+00
7.850000000000e+01 -3.316605355818e-03 4.904791375460e-05 3.045346171934e+00
7.875000000000e+01 -3.265374457035e-03 4.853958034615e-05 2.997371676504e+00
7.900000000000e+01 -3.216724236018e-03 4.804247412962e-05 2.949890458580e+00
7.925000000000e+01 -3.170769409997e-03 4.755561810854e-05 2.902896574203e+00
7.950000000000e+01 -3.127594891222e-03 4.707791675815e-05 2.856382392987e+00
7.975000000000e+01 -3.087254107908e-03 4.660816232918e-05 2.810338653455e+00
8.000000000000e+01 -3.049767801582e-03 4.614504574016e-05 2.764754510434e+00
8.025000000000e+01 -3.015123240938e-03 4.568716860945e-05 2.719617582806e+00
8.050000000000e+01 -2.983273955712e-03 4.523306156690e-05 2.674914009006e+00
8.075000000000e+01 -2.954139925215e-03 4.478120292714e-05 2.630628522151e+00
8.100000000000e+01 -2.927608294763e-03 4.433004212095e-05 2.586744552860e+00
8.125000000000e+01 -2.903534561323e-03 4.387802331093e-05 2.543244373353e+00
8.150000000000e+01 -2.881744280547e-03 4.342361156162e-05 2.500109289468e+00
8.175000000000e+01 -2.862035240260e-03 4.296531798406e-05 2.457319893670e+00
8.200000000000e+01 -2.844180109623e-03 4.250172731618e-05 2.414856382452e+00
8.225000000000e+01 -2.827929503393e-03 4.203152223731e-05 2.372698948859e+00
8.250000000000e+01 -2.813015449781e-03 4.155348869006e-05 2.330828248726e+00
8.275000000000e+01 -2.799155193319e-03 4.106658104372e-05 2.289225947055e+00
8.300000000000e+01 -2.786055330067e-03 4.056991672330e-05 2.247875338219e+00
8.325000000000e+01 -2.773416321956e-03 4.006277566090e-05 2.206762036433e+00
8.350000000000e+01 -2.760937260188e-03 3.954462143824e-05 2.165874728446e+00
8.375000000000e+01 -2.748320715537e-03 3.901512526358e-05 2.125205971436e+00
8.400000000000e+01 -2.735277730024e-03 3.847415265487e-05 2.084753021964e+00
8.425000000000e+01 -2.721532710106e-03 3.792175887946e-05 2.044518669775e+00
8.450000000000e+01 -2.706828302253e-03 3.735822381154e-05 2.004512053186e+00
8.475000000000e+01 -2.690929937075e-03 3.678404613708e-05 1.964749422508e+00
8.500000000000e+01 -2.673630088270e-03 3.619994463458e-05 1.925254821925e+00
8.525000000000e+01 -2.654752040451e-03 3.560686008541e-05 1.886060653490e+00
8.550000000000e+01 -2.634153126157e-03 3.500595708089e-05 1.847208092274e+00
8.575000000000e+01 -2.611727228746e-03 3.439862518714e-05 1.808747320361e+00
8.600000000000e+01 -2.587406585799e-03 3.378647815541e-05 1.770737554863e+00
8.625000000000e+01 -2.561162767907e-03 3.317135334946e-05 1.733246849791e+00
8.650000000000e+01 -2.533006845644e-03 3.255530689830e-05 1.696351661939e+00
8.675000000000e+01 -2.502988795800e-03 3.194060738393e-05 1.660136177662e+00
8.700000000000e+01 -2.471196116781e-03 3.132972550740e-05 1.624691412981e+00
8.725000000000e+01 -2.437751760671e-03 3.072531952300e-05 1.590114103190e+00
8.750000000000e+01 -2.402811398134e-03 3.013021086457e-05 1.556505417122e+00
8.775000000000e+01 -2.366560150080e-03 2.954736976005e-05 1.523969529862e+00
8.800000000000e+01 -2.329208954607e-03 2.897990056797e-05 1.492612106237e+00
8.825000000000e+01 -2.290990476853e-03 2.843098776750e-05 1.462538739336e+00
8.850000000000e+01 -2.252154749700e-03 2.790386854801e-05 1.433853401952e+00
8.875000000000e+01 -2.212964809672e-03 2.740180071745e-05 1.406656961599e+00
8.900000000000e+01 -2.173692112361e-03 2.692799746493e-05 1.381045802310e+00
8.925000000000e+01 -2.134612139202e-03 2.648560667012e-05 1.357110604597e+00
8.950000000000e+01 -2.096000217492e-03 2.607766436546e-05 1.334935306313e+00
8.975000000000e+01 -2.058127577042e-03 2.570704924709e-05 1.314596278527e+00
9.000000000000e+01 -2.021257714212e-03 2.537643905054e-05 1.296161723970e+00
9.025000000000e+01 -1.985643176468e-03 2.508827044645e-05 1.279691306081e+00
9.050000000000e+01 -1.951522778200e-03 2.484470080422e-05 1.265235994607e+00
9.075000000000e+01 -1.919119376421e-03 2.464757463810e-05 1.252838119437e+00
9.100000000000e+01 -1.888638211244e-03 2.449840049229e-05 1.242531601257e+00
9.125000000000e+01 -1.860265816678e-03 2.439832778117e-05 1.234342329888e+00
9.150000000000e+01 -1.834169473993e-03 2.434813192109e-05 1.228288653580e+00
9.175000000000e+01 -1.810497194701e-03 2.434820878433e-05 1.224381940897e+00
9.200000000000e+01 -1.789378219260e-03 2.439857605485e-05 1.222627173717e+00
9.225000000000e+01 -1.770924019669e-03 2.449888246003e-05 1.223023540473e+00
9.250000000000e+01 -1.755229732275e-03 2.464842481920e-05 1.225564988491e+00
9.275000000000e+01 -1.742375967258e-03 2.484617151072e-05 1.230240711455e+00
9.300000000000e+01 -1.732430917703e-03 2.509079238849e-05 1.237035554710e+00
9.325000000000e+01 -1.725452680659e-03 2.538069388325e-05 1.245930317393e+00
9.350000000000e+01 -1.721491714458e-03 2.571406001994e-05 1.256901952277e+00
9.375000000000e+01 -1.720593344840e-03 2.608888968786e-05 1.269923663032e+00
9.400000000000e+01 -1.722800233178e-03 2.650304204482e-05 1.284964911299e+00
9.425000000000e+01 -1.728154695894e-03 2.695428324095e-05 1.301991344056e+00
9.450000000000e+01 -1.736700777126e-03 2.744032910784e-05 1.320964670841e+00
9.475000000000e+01 -1.748485981506e-03 2.795888764190e-05 1.341842506829e+00
9.500000000000e+01 -1.763562586934e-03 2.850769753787e-05 1.364578211421e+00
9.525000000000e+01 -1.781988475138e-03 2.908456415057e-05 1.389120752047e+00
9.550000000000e+01 -1.803827430534e-03 2.968739085449e-05 1.415414609535e+00
9.575000000000e+01 -1.829148884656e-03 3.031420546892e-05 1.443399758155e+00
9.600000000000e+01 -1.858027086907e-03 3.096318190457e-05 1.473011727600e+00
9.625000000000e+01 -1.890539720311e-03 3.163265565664e-05 1.504181771476e+00
9.650000000000e+01 -1.926765971397e-03 3.232113377050e-05 1.536837139712e+00
9.675000000000e+01 -1.966784104582e-03 3.302729843518e-05 1.570901467410e+00
9.700000000000e+01 -2.010668554888e-03 3.375000618178e-05 1.606295266198e+00
9.725000000000e+01 -2.058486709378e-03 3.448827960043e-05 1.642936518161e+00
9.750000000000e+01 -2.110295308726e-03 3.524129574661e-05 1.680741348058e+00
9.775000000000e+01 -2.166136640790e-03 3.600836839887e-05 1.719624762874e+00
9.800000000000e+01 -2.226034584103e-03 3.678892683479e-05 1.759501428218e+00
9.825000000000e+01 -2.289990631477e-03 3.758248192465e-05 1.800286463251e+00
9.850000000000e+01 -2.357979977016e-03 3.838861431113e-05 1.841896222901e+00
9.875000000000e+01 -2.429947887337e-03 3.920695432236e-05 1.884249047215e+00
9.900000000000e+01 -2.505806275404e-03 4.003713060100e-05 1.927265953317e+00
9.925000000000e+01 -2.585430696627e-03 4.087875087297e-05 1.970871251918e+00
9.950000000000e+01 -2.668657820580e-03 4.173133946783e-05 2.014993075856e+00
9.975000000000e+01 -2.755283612846e-03 4.259434293050e-05 2.059563811793e+00
1.000000000000e+02 -2.845062317873e-03 4.346709815792e-05 2.104520433264e+00
1.002500000000e+02 -2.937706228301e-03 4.434880571699e-05 2.149804738919e+00
1.005000000000e+02 -3.032886355346e-03 4.523850976493e-05 2.195363503387e+00
1.007500000000e+02 -3.130234016122e-03 4.613508326656e-05 2.241148554535e+00
1.010000000000e+02 -3.229343397735e-03 4.703721905094e-05 2.287116789543e+00
1.012500000000e+02 -3.329775060565e-03 4.794342726336e-05 2.333230148114e+00
1.015000000000e+02 -3.431060374154e-03 4.885204013139e-05 2.379455555424e+00
1.017500000000e+02 -3.532706798975e-03 4.976122322051e-05 2.425764848416e+00
1.020000000000e+02 -3.634203929004e-03 5.066899448294e-05 2.472134697477e+00
1.022500000000e+02 -3.735030180849e-03 5.157325030811e-05 2.518546525205e+00
1.025000000000e+02 -3.834659989642e-03 5.247179778661e-05 2.564986429786e+00
1.027500000000e+02 -3.932571330440e-03 5.336239327164e-05 2.611445104740e+00
1.030000000000e+02 -4.028253382408e-03 5.424278360117e-05 2.657917755715e+00
1.032500000000e+02 -4.121214153654e-03 5.511075286538e-05 2.704404000401e+00
1.035000000000e+02 -4.210987868050e-03 5.596416986192e-05 2.750907743107e+00
1.037500000000e+02 -4.297141912461e-03 5.680103229960e-05 2.797437015642e+00
1.040000000000e+02 -4.379283146048e-03 5.761951245239e-05 2.844003766861e+00
1.042500000000e+02 -4.457063467688e-03 5.841799756787e-05 2.890623599457e+00
1.045000000000e+02 -4.530184437804e-03 5.919512523211e-05 2.937315439396e+00
1.047500000000e+02 -4.598400927248e-03 5.994981200269e-05 2.984101138482e+00
1.050000000000e+02 -4.661523654023e-03 6.068127455872e-05 3.031005005306e+00
1.052500000000e+02 -4.719420616934e-03 6.138904304617e-05 3.078053273109e+00
1.055000000000e+02 -4.772017439844e-03 6.207296427319e-05 3.125273504154e+00
1.057500000000e+02 -4.819296649634e-03 6.273319738515e-05 3.172693946237e+00
1.060000000000e+02 -4.861295971936e-03 6.337019990701e-05 3.220342852618e+00
1.062500000000e+02 -4.898105696035e-03 6.398470529920e-05 3.268247782037e+00
1.065000000000e+02 -4.929865406356e-03 6.457769401524e-05 3.316434897136e+00
1.067500000000e+02 -4.956760001191e-03 6.515036244592e-05 3.364928279587e+00
1.070000000000e+02 -4.979015284269e-03 6.570408331519e-05 3.413749285288e+00
1.072500000000e+02 -4.996893313289e-03 6.624036534997e-05 3.462915948647e+00
1.075000000000e+02 -5.010687660003e-03 6.676081063856e-05 3.512442466637e+00
1.077500000000e+02 -5.020718663630e-03 6.726707307933e-05 3.562338766302e+00
1.080000000000e+02 -5.027328782109e-03 6.776081937460e-05 3.612610173141e+00
1.082500000000e+02 -5.030878363222e-03 6.824369884659e-05 3.663257185656e+00
1.085000000000e+02 -5.031741827071e-03 6.871730529021e-05 3.714275361513e+00
1.087500000000e+02 -5.030303949194e-03 6.918315344098e-05 3.765655314705e+00
1.090000000000e+02 -5.026956714769e-03 6.964266300091e-05 3.817382821071e+00
1.092500000000e+02 -5.022096676615e-03 7.009714709713e-05 3.869439021010e+00
1.095000000000e+02 -5.016122678534e-03 7.054780352214e-05 3.921800716576e+00
1.097500000000e+02 -5.009433898596e-03 7.099571606348e-05 3.974440747351e+00
1.100000000000e+02 -5.002428125733e-03 7.144185830441e-05 4.027328422885e+00
1.102500000000e+02 -4.995500197991e-03 7.188710317288e-05 4.080430014784e+00
1.105000000000e+02 -4.989040566838e-03 7.233223764944e-05 4.133709270937e+00
1.107500000000e+02 -4.983433783337e-03 7.277797727678e-05 4.187127958044e+00
1.110000000000e+02 -4.979056842048e-03 7.322498125795e-05 4.240646397466e+00
1.112500000000e+02 -4.976277305873e-03 7.367386764093e-05 4.294224000942e+00
1.115000000000e+02 -4.975451157411e-03 7.412522607111e-05 4.347819776096e+00
1.117500000000e+02 -4.976920321802e-03 7.457962788623e-05 4.401392810993e+00
1.120000000000e+02 -4.981009868680e-03 7.503763223321e-05 4.454902713759e+00
1.122500000000e+02 -4.988024875083e-03 7.549978725752e-05 4.508310020119e+00
1.125000000000e+02 -4.998246991831e-03 7.596662620588e-05 4.561576550972e+00
1.127500000000e+02 -5.011930741058e-03 7.643865857593e-05 4.614665735963e+00
1.130000000000e+02 -5.029299685196e-03 7.691635567184e-05 4.667542890437e+00
1.132500000000e+02 -5.050542517927e-03 7.740013237781e-05 4.720175463564e+00
1.135000000000e+02 -5.075809273780e-03 7.789032322275e-05 4.772533249043e+00
1.137500000000e+02 -5.105207645731e-03 7.838715723449e-05 4.824588575855e+00
1.140000000000e+02 -5.138799710770e-03 7.889073163073e-05 4.876316473313e+00
1.142500000000e+02 -5.176599052851e-03 7.940098459913e-05 4.927694825383e+00
1.145000000000e+02 -5.218568525559e-03 7.991766513465e-05 4.978704510232e+00
1.147500000000e+02 -5.264618643655e-03 8.044031005464e-05 5.029329535587e+00
1.150000000000e+02 -5.314606796261e-03 8.096820897069e-05 5.079557166657e+00
1.152500000000e+02 -5.368337258987e-03 8.150042613431e-05 5.129378051484e+00
1.155000000000e+02 -5.425562232628e-03 8.203578486990e-05 5.178786340733e+00
1.157500000000e+02 -5.485983725028e-03 8.257283794605e-05 5.227779800766e+00
1.160000000000e+02 -5.549256370570e-03 8.310988402127e-05 5.276359916202e+00
1.162500000000e+02 -5.614991156740e-03 8.364498578853e-05 5.324531978233e+00
1.165000000000e+02 -5.682759964039e-03 8.417599270008e-05 5.372305149703e+00
1.167500000000e+02 -5.752100892968e-03 8.470058136284e-05 5.419692505813e+00
1.170000000000e+02 -5.822524164559e-03 8.521627404878e-05 5.466711036371e+00
1.172500000000e+02 -5.893518559812e-03 8.572041498250e-05 5.513381611389e+00
1.175000000000e+02 -5.964558101064e-03 8.621035625223e-05 5.559728893169e+00
1.177500000000e+02 -6.035108946942e-03 8.668346000687e-05 5.605781201268e+00
1.180000000000e+02 -6.104636499368e-03 8.713709180846e-05 5.651570312892e+00
1.182500000000e+02 -6.172612341412e-03 8.756868912524e-05 5.697131207339e+00
1.185000000000e+02 -6.238520852973e-03 8.797584065418e-05 5.742501749757e+00
1.187500000000e+02 -6.301865510966e-03 8.835628932252e-05 5.787722310114e+00
1.190000000000e+02 -6.362174664505e-03 8.870790403767e-05 5.832835334030e+00
1.192500000000e+02 -6.419006615009e-03 8.902879609579e-05 5.877884854648e+00
1.195000000000e+02 -6.471953967068e-03 8.931733254300e-05 5.922915966709e+00
1.197500000000e+02 -6.520647319988e-03 8.957213390021e-05 5.967974261454e+00
1.200000000000e+02 -6.564758175642e-03 8.979207624557e-05 6.013105238161e+00
1.202500000000e+02 -6.604001179720e-03 8.997629128973e-05 6.058353693254e+00
1.205000000000e+02 -6.638135604435e-03 9.012416056745e-05 6.103763108298e+00
1.207500000000e+02 -6.666966206740e-03 9.023530063323e-05 6.149375038783e+00
1.210000000000e+02 -6.690343499628e-03 9.030954210243e-05 6.195228517627e+00
1.212500000000e+02 -6.708163462453e-03 9.034694591359e-05 6.241359482513e+00
1.215000000000e+02 -6.720366719256e-03 9.034775526884e-05 6.287800235970e+00
1.217500000000e+02 -6.726937416952e-03 9.031238045887e-05 6.334578946311e+00
1.220000000000e+02 -6.727901812679e-03 9.024139108776e-05 6.381719196474e+00
1.222500000000e+02 -6.723326519951e-03 9.013550422673e-05 6.429239584149e+00
1.225000000000e+02 -6.713316517831e-03 8.999554005248e-05 6.477153383744e+00
1.227500000000e+02 -6.698013112898e-03 8.982243864789e-05 6.525468265350e+00
1.230000000000e+02 -6.677591664660e-03 8.961725488429e-05 6.574186079857e+00
1.232500000000e+02 -6.652259201725e-03 8.938114962298e-05 6.623302708905e+00
1.235000000000e+02 -6.622251958100e-03 8.911538703843e-05 6.672807980650e+00
1.237500000000e+02 -6.587832791093e-03 8.882133379332e-05 6.722685653380e+00
1.240000000000e+02 -6.549288522014e-03 8.850046147507e-05 6.772913460641e+00
1.242500000000e+02 -6.506927068987e-03 8.815434922219e-05 6.823463224463e+00
1.245000000000e+02 -6.461074534955e-03 8.778466923773e-05 6.874301024698e+00
1.247500000000e+02 -6.412072145985e-03 8.739319439646e-05 6.925387429607e+00
1.250000000000e+02 -6.360273134306e-03 8.698179739383e-05 6.976677777188e+00
1.252500000000e+02 -6.306039558856e-03 8.655244315137e-05 7.028122505357e+00
1.255000000000e+02 -6.249739027360e-03 8.610717917248e-05 7.079667526687e+00
1.257500000000e+02 -6.191741435998e-03 8.564812250650e-05 7.131254639052e+00
1.260000000000e+02 -6.132415748709e-03 8.517744618924e-05 7.182821968822e+00
1.262500000000e+02 -6.072126823950e-03 8.469736260408e-05 7.234304438300e+00
1.265000000000e+02 -6.011232451397e-03 8.421010516166e-05 7.285634250661e+00
1.267500000000e+02 -5.950080594355e-03 8.371790852385e-05 7.336741387119e+00
1.270000000000e+02 -5.889007051505e-03 8.322298292004e-05 7.387554107370e+00
1.272500000000e+02 -5.828333417816e-03 8.272748298119e-05 7.437999452046e+00
1.275000000000e+02 -5.768365410320e-03 8.223352876729e-05 7.488003736800e+00
1.277500000000e+02 -5.709391437593e-03 8.174317824255e-05 7.537493039818e+00
1.280000000000e+02 -5.651681806179e-03 8.125835552078e-05 7.586393670125e+00
1.282500000000e+02 -5.595488274165e-03 8.078096305533e-05 7.634632620719e+00
1.285000000000e+02 -5.541043573294e-03 8.031278389087e-05 7.682137991632e+00
1.287500000000e+02 -5.488561231669e-03 7.985545851216e-05 7.728839389740e+00
1.290000000000e+02 -5.438235883478e-03 7.941049747190e-05 7.774668288066e+00
1.292500000000e+02 -5.390243703042e-03 7.897929020415e-05 7.819558354999e+00
1.295000000000e+02 -5.344743080839e-03 7.856313618501e-05 7.863445734372e+00
1.297500000000e+02 -5.301875281559e-03 7.816316367107e-05 7.906269291467e+00
1.300000000000e+02 -5.261765234558e-03 7.778035656428e-05 7.947970805045e+00
1.302500000000e+02 -5.224522295529e-03 7.741558231422e-05 7.988495125006e+00
1.305000000000e+02 -5.190241021510e-03 7.706961005147e-05 8.027790274786e+00
1.307500000000e+02 -5.159001808173e-03 7.674311975286e-05 8.065807523147e+00
1.310000000000e+02 -5.130871461760e-03 7.643668841600e-05 8.102501404721e+00
1.312500000000e+02 -5.105903575668e-03 7.615081491283e-05 8.137829717669e+00
1.315000000000e+02 -5.084138839937e-03 7.588592991534e-05 8.171753478265e+00
1.317500000000e+02 -5.065605195595e-03 7.564237460522e-05 8.204236864039e+00
1.320000000000e+02 -5.050317842776e-03 7.542041249473e-05 8.235247125036e+00
1.322500000000e+02 -5.038279136144e-03 7.522024598661e-05 8.264754495592e+00
1.325000000000e+02 -5.029478344775e-03 7.504196388322e-05 8.292732091506e+00
1.327500000000e+02 -5.023891270032e-03 7.488556344867e-05 8.319155805346e+00
1.330000000000e+02 -5.021479882809e-03 7.475098334778e-05 8.344004215161e+00
1.332500000000e+02 -5.022191994416e-03 7.463809266336e-05 8.367258485296e+00
1.335000000000e+02 -5.025960976152e-03 7.454666170481e-05 8.388902291332e+00
1.337500000000e+02 -5.032705525666e-03 7.447636995730e-05 8.408921738680e+00
1.340000000000e+02 -5.042329726375e-03 7.442676174360e-05 8.427305305294e+00
1.342500000000e+02 -5.054723208369e-03 7.439721812091e-05 8.444043781376e+00
1.345000000000e+02 -5.069761629019e-03 7.438711173882e-05 8.459130221194e+00
1.347500000000e+02 -5.087307657692e-03 7.439575465970e-05 8.472559892469e+00
1.350000000000e+02 -5.107212255399e-03 7.442230197657e-05 8.484330236686e+00
1.352500000000e+02 -5.129316124839e-03 7.446571669775e-05 8.494440817758e+00
1.355000000000e+02 -5.153451594498e-03 7.452491869844e-05 8.502893270505e+00
1.357500000000e+02 -5.179444918829e-03 7.459881452770e-05 8.509691242458e+00
1.360000000000e+02 -5.207118826350e-03 7.468624267970e-05 8.514840327585e+00
1.362500000000e+02 -5.236295295224e-03 7.478601059441e-05 8.518347992961e+00
1.365000000000e+02 -5.266798407108e-03 7.489693764853e-05 8.520223498820e+00
1.367500000000e+02 -5.298457269041e-03 7.501781513949e-05 8.520477814192e+00
1.370000000000e+02 -5.331108864752e-03 7.514749198156e-05 8.519123531376e+00
1.372500000000e+02 -5.364600565132e-03 7.528490288883e-05 8.516174783693e+00
1.375000000000e+02 -5.398792230809e-03 7.542908479286e-05 8.511647171553e+00
1.377500000000e+02 -5.433557801261e-03 7.557919909279e-05 8.505557702796e+00
1.380000000000e+02 -5.468786213462e-03 7.573455263021e-05 8.497924752752e+00
1.382500000000e+02 -5.504381544713e-03 7.589461328658e-05 8.488768049598e+00
1.385000000000e+02 -5.540262304175e-03 7.605902017463e-05 8.478108689352e+00
1.387500000000e+02 -5.576359842875e-03 7.622758733861e-05 8.465969180059e+00
1.390000000000e+02 -5.612615836929e-03 7.640029943370e-05 8.452373523771e+00
1.392500000000e+02 -5.648978973593e-03 7.657730212426e-05 8.437347321295e+00
1.395000000000e+02 -5.685400849029e-03 7.675888329209e-05 8.420917911207e+00
1.397500000000e+02 -5.721831387942e-03 7.694544539247e-05 8.403114522857e+00
1.400000000000e+02 -5.758213846573e-03 7.713747270455e-05 8.383968448547e+00
1.402500000000e+02 -5.794479781600e-03 7.733549324712e-05 8.363513215327e+00
1.405000000000e+02 -5.830544083994e-03 7.754003667537e-05 8.341784753411e+00
1.407500000000e+02 -5.866300344271e-03 7.775158913279e-05 8.318821546877e+00
1.410000000000e+02 -5.901616860135e-03 7.797054860356e-05 8.294664754263e+00
1.412500000000e+02 -5.936333292139e-03 7.819717590787e-05 8.269358291056e+00
1.415000000000e+02 -5.970258411015e-03 7.843154716519e-05 8.242948862646e+00
1.417500000000e+02 -6.003168782724e-03 7.867355355584e-05 8.215485939995e+00
1.420000000000e+02 -6.034809001658e-03 7.892282713770e-05 8.187021676863e+00
1.422500000000e+02 -6.064892821369e-03 7.917882741335e-05 8.157610760681e+00
1.425000000000e+02 -6.093105816486e-03 7.944067636795e-05 8.127310208534e+00
1.427500000000e+02 -6.119109695443e-03 7.970716916464e-05 8.096179099919e+00
1.430000000000e+02 -6.142547876594e-03 7.997686088757e-05 8.064278269653e+00
1.432500000000e+02 -6.163052141494e-03 8.024805741833e-05 8.031669950529e+00
1.435000000000e+02 -6.180250477915e-03 8.051882447338e-05 7.998417397373e+00
1.437500000000e+02 -6.193775739575e-03 8.078701528139e-05 7.964584478454e+00
1.440000000000e+02 -6.203275123628e-03 8.105038369263e-05 7.930235270058e+00
1.442500000000e+02 -6.208420212291e-03 8.130659673045e-05 7.895433634824e+00
1.445000000000e+02 -6.208916796416e-03 8.155326693676e-05 7.860242820264e+00
1.447500000000e+02 -6.204514347476e-03 8.178798623612e-05 7.824725052707e+00
1.450000000000e+02 -6.195015285769e-03 8.200842907458e-05 7.788941161615e+00
1.452500000000e+02 -6.180283603117e-03 8.221243338852e-05 7.752950204833e+00
1.455000000000e+02 -6.160252021557e-03 8.239805325766e-05 7.716809128436e+00
1.457500000000e+02 -6.134927884551e-03 8.256360910602e-05 7.680572429043e+00
1.460000000000e+02 -6.104397362973e-03 8.270770989416e-05 7.644291851716e+00
1.462500000000e+02 -6.068828024683e-03 8.282930166584e-05 7.608016091038e+00
1.465000000000e+02 -6.028469183944e-03 8.292783228336e-05 7.571790528876e+00
1.467500000000e+02 -5.983650588216e-03 8.300311795098e-05 7.535656977243e+00
1.470000000000e+02 -5.934779007261e-03 8.305538596390e-05 7.499653461481e+00
1.472500000000e+02 -5.882333015399e-03 8.308533473136e-05 7.463814012899e+00
1.475000000000e+02 -5.826856057951e-03 8.309397025008e-05 7.428168499087e+00
1.477500000000e+02 -5.768948039928e-03 8.308266352067e-05 7.392742483280e+00
1.480000000000e+02 -5.709255479966e-03 8.305315699614e-05 7.357557103007e+00
1.482500000000e+02 -5.648460565761e-03 8.300749984483e-05 7.322628996015e+00
1.485000000000e+02 -5.587270298213e-03 8.294799136885e-05 7.287970239576e+00
1.487500000000e+02 -5.526405127894e-03 8.287712686039e-05 7.253588331238e+00
1.490000000000e+02 -5.466587667946e-03 8.279754356577e-05 7.219486198039e+00
1.492500000000e+02 -5.408532034374e-03 8.271196794921e-05 7.185662223856e+00
1.495000000000e+02 -5.352933866435e-03 8.262316376778e-05 7.152110313209e+00
1.497500000000e+02 -5.300461374377e-03 8.253388430135e-05 7.118819982004e+00
1.500000000000e+02 -5.251747617731e-03 8.244683103831e-05 7.085776466086e+00
1.502500000000e+02 -5.207384047503e-03 8.236461806280e-05 7.052960869029e+00
1.505000000000e+02 -5.167915474358e-03 8.228974992699e-05 7.020350334884e+00
1.507500000000e+02 -5.133836338556e-03 8.222459082100e-05 6.987918252418e+00
1.510000000000e+02 -5.105588192007e-03 8.217134138638e-05 6.955634491067e+00
1.512500000000e+02 -5.083558216069e-03 8.213204708246e-05 6.923465667869e+00
1.515000000000e+02 -5.068078546234e-03 8.210859102320e-05 6.891375443613e+00
1.517500000000e+02 -5.059426186824e-03 8.210269861289e-05 6.859324846052e+00
1.520000000000e+02 -5.057823225530e-03 8.211591238402e-05 6.827272616455e+00
1.522500000000e+02 -5.063437163997e-03 8.214959483260e-05 6.795175574420e+00
1.525000000000e+02 -5.076381119931e-03 8.220495295388e-05 6.762988994281e+00
1.527500000000e+02 -5.096713761702e-03 8.228303273514e-05 6.730666985297e+00
1.530000000000e+02 -5.124438929336e-03 8.238469593813e-05 6.698162867475e+00
1.532500000000e+02 -5.159504867622e-03 8.251060861861e-05 6.665429534357e+00
1.535000000000e+02 -5.201803164156e-03 8.266123003256e-05 6.632419797223e+00
1.537500000000e+02 -5.251167311583e-03 8.283678221485e-05 6.599086701954e+00
1.540000000000e+02 -5.307371179796e-03 8.303724560707e-05 6.565383817883e+00
1.542500000000e+02 -5.370127504059e-03 8.326235591524e-05 6.531265492521e+00
1.545000000000e+02 -5.439086347350e-03 8.351155995373e-05 6.496687073232e+00
1.547500000000e+02 -5.513834052065e-03 8.378397090514e-05 6.461605093035e+00
1.550000000000e+02 -5.593892660788e-03 8.407833348709e-05 6.425977423684e+00
1.552500000000e+02 -5.678719998773e-03 8.439304317348e-05 6.389763397821e+00
1.555000000000e+02 -5.767710688672e-03 8.472614521107e-05 6.352923899100e+00
1.557500000000e+02 -5.860197866876e-03 8.507528435567e-05 6.315421430951e+00
1.560000000000e+02 -5.955456146733e-03 8.543770183217e-05 6.277220157577e+00
1.562500000000e+02 -6.052705540983e-03 8.581026102766e-05 6.238285933721e+00
1.565000000000e+02 -6.151116661415e-03 8.618947541653e-05 6.198586313919e+00
1.567500000000e+02 -6.249816925549e-03 8.657152244204e-05 6.158090562293e+00
1.570000000000e+02 -6.347897906367e-03 8.695217363697e-05 6.116769650767e+00
1.572500000000e+02 -6.444423607949e-03 8.732691825397e-05 6.074596270623e+00
1.575000000000e+02 -6.538439793683e-03 8.769103364267e-05 6.031544842310e+00
1.577500000000e+02 -6.628984061618e-03 8.803961609080e-05 5.987591550691e+00
1.580000000000e+02 -6.715096553216e-03 8.836762354006e-05 5.942714387152e+00
1.582500000000e+02 -6.795831042733e-03 8.866995618093e-05 5.896893225999e+00
1.585000000000e+02 -6.870266374116e-03 8.894153957731e-05 5.850109911869e+00
1.587500000000e+02 -6.937518059918e-03 8.917739577441e-05 5.802348384224e+00
1.590000000000e+02 -6.996749687362e-03 8.937272434778e-05 5.753594809939e+00
1.592500000000e+02 -7.047184008325e-03 8.952298176801e-05 5.703837748414e+00
1.595000000000e+02 -7.088113310320e-03 8.962395887374e-05 5.653068315181e+00
1.597500000000e+02 -7.118909292058e-03 8.967185502456e-05 5.601280367050e+00
1.600000000000e+02 -7.139031785060e-03 8.966334426141e-05 5.548470672006e+00
1.602500000000e+02 -7.148036315835e-03 8.959563285685e-05 5.494639086845e+00
1.605000000000e+02 -7.145580147632e-03 8.946650783809e-05 5.439788705876e+00
1.607500000000e+02 -7.131426888219e-03 8.927436681458e-05 5.383926005193e+00
1.610000000000e+02 -7.105449269176e-03 8.901825549817e-05 5.327060948173e+00
1.612500000000e+02 -7.067630401032e-03 8.869785778115e-05 5.269207078889e+00
1.615000000000e+02 -7.018063186344e-03 8.831348853838e-05 5.210381572869e+00
1.617500000000e+02 -6.956948224181e-03 8.786607229055e-05 5.150605274039e+00
1.620000000000e+02 -6.884590014864e-03 8.735709311786e-05 5.089902690681e+00
1.622500000000e+02 -6.801391932791e-03 8.678856411970e-05 5.028301980657e+00
1.625000000000e+02 -6.707849751805e-03 8.616299962053e-05 4.965834900707e+00
1.627500000000e+02 -6.604544329386e-03 8.548329666028e-05 4.902536749291e+00
1.630000000000e+02 -6.492133501583e-03 8.475267976291e-05 4.838446284399e+00
1.632500000000e+02 -6.371343508723e-03 8.397464072371e-05 4.773605628016e+00
1.635000000000e+02 -6.242960219361e-03 8.315286625060e-05 4.708060165424e+00
1.637500000000e+02 -6.107820298092e-03 8.229113210120e-05 4.641858423821e+00
1.640000000000e+02 -5.966802665850e-03 8.139329075357e-05 4.575051951644e+00
1.642500000000e+02 -5.820820145348e-03 8.046321305363e-05 4.507695182158e+00
1.645000000000e+02 -5.670811558164e-03 7.950473832050e-05 4.439845289391e+00
1.647500000000e+02 -5.517734353576e-03 7.852163941049e-05 4.371562040251e+00
1.650000000000e+02 -5.362557668224e-03 7.751759917277e-05 4.302907632159e+00
1.652500000000e+02 -5.206255833846e-03 7.649619552416e-05 4.233946524009e+00
1.655000000000e+02 -5.049802230332e-03 7.546089486279e-05 4.164745256443e+00
1.657500000000e+02 -4.894163386161e-03 7.441505279518e-05 4.095372258617e+00
1.660000000000e+02 -4.740293232740e-03 7.336191922283e-05 4.025897646616e+00
1.662500000000e+02 -4.589127327393e-03 7.230464704500e-05 3.956393005052e+00
1.665000000000e+02 -4.441576957531e-03 7.124629968167e-05 3.886931157731e+00
1.667500000000e+02 -4.298523057780e-03 7.018986517512e-05 3.817585924015e+00
1.670000000000e+02 -4.160809839460e-03 6.913825805366e-05 3.748431860501e+00
1.672500000000e+02 -4.029238123995e-03 6.809432043581e-05 3.679543986376e+00
1.675000000000e+02 -3.904558412298e-03 6.706081856639e-05 3.610997491286e+00
1.677500000000e+02 -3.787463751496e-03 6.604043281494e-05 3.542867424895e+00
1.680000000000e+02 -3.678582488177e-03 6.503574069139e-05 3.475228368130e+00
1.682500000000e+02 -3.578471009226e-03 6.404919375144e-05 3.408154087191e+00
1.685000000000e+02 -3.487606714156e-03 6.308309034878e-05 3.341717171888e+00
1.687500000000e+02 -3.406381270210e-03 6.213954575768e-05 3.275988663189e+00
1.690000000000e+02 -3.335094485520e-03 6.122045421167e-05 3.211037672712e+00
1.692500000000e+02 -3.273948956920e-03 6.032745368426e-05 3.146931001987e+00
1.695000000000e+02 -3.223045603555e-03 5.946189055661e-05 3.083732767972e+00
1.697500000000e+02 -3.182380434415e-03 5.862478769825e-05 3.021504043699e+00
1.700000000000e+02 -3.151842473938e-03 5.781681385672e-05 2.960302522026e+00
1.702500000000e+02 -3.131213237285e-03 5.703825929770e-05 2.900182213514e+00
1.705000000000e+02 -3.120167611590e-03 5.628902499416e-05 2.841193184762e+00
1.707500000000e+02 -3.118276317648e-03 5.556861380523e-05 2.783381349095e+00
1.710000000000e+02 -3.125009789982e-03 5.487612758884e-05 2.726788312271e+00
1.712500000000e+02 -3.139743660873e-03 5.421027454416e-05 2.671451283673e+00
1.715000000000e+02 -3.161765709114e-03 5.356938630424e-05 2.617403050786e+00
1.717500000000e+02 -3.190284150877e-03 5.295144825310e-05 2.564672024246e+00
1.720000000000e+02 -3.224437042938e-03 5.235413242277e-05 2.513282344975e+00
1.722500000000e+02 -3.263302770751e-03 5.177483824054e-05 2.463254057305e+00
1.725000000000e+02 -3.305911345658e-03 5.121073873413e-05 2.414603333327e+00
1.727500000000e+02 -3.351256388916e-03 5.065883214850e-05 2.367342749469e+00
1.730000000000e+02 -3.398307538730e-03 5.011599722407e-05 2.321481595268e+00
1.732500000000e+02 -3.446023094815e-03 4.957905067765e-05 2.277026214138e+00
1.735000000000e+02 -3.493362720387e-03 4.904480590068e-05 2.233980353119e+00
1.737500000000e+02 -3.539299902815e-03 4.851013091015e-05 2.192345522221e+00
1.740000000000e+02 -3.582834084523e-03 4.797200409168e-05 2.152121339745e+00
1.742500000000e+02 -3.623002309867e-03 4.742756949005e-05 2.113305867172e+00
1.745000000000e+02 -3.658890175237e-03 4.687418781923e-05 2.075895911330e+00
1.747500000000e+02 -3.689641876499e-03 4.630948234799e-05 2.039887302043e+00
1.750000000000e+02 -3.714469367940e-03 4.573137593974e-05 2.005275125824e+00
1.752500000000e+02 -3.732660439144e-03 4.513811186946e-05 1.972053928502e+00
1.755000000000e+02 -3.743585665114e-03 4.452834628857e-05 1.940217870755e+00
1.757500000000e+02 -3.746704195502e-03 4.390111841218e-05 1.909760854018e+00
1.760000000000e+02 -3.741568538552e-03 4.325588410897e-05 1.880676603181e+00
1.762500000000e+02 -3.727828187629e-03 4.259247862157e-05 1.852958726945e+00
1.765000000000e+02 -3.705232219950e-03 4.191116626182e-05 1.826600744210e+00
1.767500000000e+02 -3.673630631623e-03 4.121263769502e-05 1.801596098752e+00
1.770000000000e+02 -3.632974851547e-03 4.049799250919e-05 1.777938151000e+00
1.772500000000e+02 -3.583317235792e-03 3.976872339778e-05 1.755620169157e+00
1.775000000000e+02 -3.524809920696e-03 3.902669747530e-05 1.734635308175e+00
1.777500000000e+02 -3.457702741262e-03 3.827413156329e-05 1.714976595757e+00
1.780000000000e+02 -3.382340624216e-03 3.751356486328e-05 1.696636914476e+00
1.782500000000e+02 -3.299160251261e-03 3.674782698371e-05 1.679608992187e+00
1.785000000000e+02 -3.208686142203e-03 3.598000520938e-05 1.663885395520e+00
1.787500000000e+02 -3.111526196930e-03 3.521340927592e-05 1.649458523275e+00
1.790000000000e+02 -3.008366658526e-03 3.445153542322e-05 1.636320601822e+00
1.792500000000e+02 -2.899966540751e-03 3.369802996792e-05 1.624463674308e+00
1.795000000000e+02 -2.787151504426e-03 3.295665402991e-05 1.613879579048e+00
1.797500000000e+02 -2.670807085048e-03 3.223124752821e-05 1.604559913592e+00
1.800000000000e+02 -2.551871263090e-03 3.152569517292e-05 1.596495977059e+00
1.802500000000e+02 -2.431326342634e-03 3.084389261906e-05 1.589678685743e+00
1.805000000000e+02 -2.310190130866e-03 3.018971326388e-05 1.584098458817e+00
1.807500000000e+02 -2.189506425160e-03 2.956697586126e-05 1.579745070327e+00
1.810000000000e+02 -2.070334833313e-03 2.897941229288e-05 1.576607466763e+00
1.812500000000e+02 -1.953739965790e-03 2.843063521760e-05 1.574673551351e+00
1.815000000000e+02 -1.840780083243e-03 2.792410457575e-05 1.573929938099e+00
1.817500000000e+02 -1.732495269814e-03 2.746309399046e-05 1.574361683070e+00
1.820000000000e+02 -1.629895316751e-03 2.705065432657e-05 1.575951999800e+00
1.822500000000e+02 -1.533947439198e-03 2.668957690283e-05 1.578681971016e+00
1.825000000000e+02 -1.445564028607e-03 2.638235407609e-05 1.582530268853e+00
1.827500000000e+02 -1.365590633472e-03 2.613113880678e-05 1.587472897624e+00
1.830000000000e+02 -1.294794393947e-03 2.593770287329e-05 1.593482973753e+00
1.832500000000e+02 -1.233853164641e-03 2.580339547184e-05 1.600530557657e+00
1.835000000000e+02 -1.183345583359e-03 2.572910264220e-05 1.608582549742e+00
1.837500000000e+02 -1.143742282624e-03 2.571520914169e-05 1.617602665909e+00
1.840000000000e+02 -1.115398531174e-03 2.576156463371e-05 1.627551497622e+00
1.842500000000e+02 -1.098548474288e-03 2.586745586208e-05 1.638386664741e+00
1.845000000000e+02 -1.093301125716e-03 2.603158674383e-05 1.650063066363e+00
1.847500000000e+02 -1.099638285040e-03 2.625206761617e-05 1.662533224249e+00
1.850000000000e+02 -1.117414437774e-03 2.652641678494e-05 1.675747716023e+00
1.852500000000e+02 -1.146358648396e-03 2.685157298130e-05 1.689655692901e+00
1.855000000000e+02 -1.186078473330e-03 2.722392229890e-05 1.704205462715e+00
1.857500000000e+02 -1.236065761290e-03 2.763933817795e-05 1.719345132771e+00
1.860000000000e+02 -1.295704268507e-03 2.809323469091e-05 1.735023285976e+00
1.862500000000e+02 -1.364278877361e-03 2.858063251690e-05 1.751189681952e+00
1.865000000000e+02 -1.440986242760e-03 2.909623635466e-05 1.767795954270e+00
1.867500000000e+02 -1.524946615468e-03 2.963452078331e-05 1.784796295654e+00
1.870000000000e+02 -1.615216616788e-03 3.018982474534e-05 1.802148103701e+00
1.872500000000e+02 -1.710802704221e-03 3.075644641115e-05 1.819812582229e+00
1.875000000000e+02 -1.810675088782e-03 3.132873672046e-05 1.837755275250e+00
1.877500000000e+02 -1.913781785708e-03 3.190123353672e-05 1.855946534031e+00
1.880000000000e+02 -2.019062668985e-03 3.246872643889e-05 1.874361900610e+00
1.882500000000e+02 -2.125463254472e-03 3.302635014013e-05 1.892982414266e+00
1.885000000000e+02 -2.231948088565e-03 3.356967065496e-05 1.911794830921e+00
1.887500000000e+02 -2.337513410263e-03 3.409476555352e-05 1.930791767126e+00
1.890000000000e+02 -2.441199016861e-03 3.459827485672e-05 1.949971764195e+00
1.892500000000e+02 -2.542099232947e-03 3.507743590719e-05 1.969339287318e+00
1.895000000000e+02 -2.639372736207e-03 3.553014168400e-05 1.988904658609e+00
1.897500000000e+02 -2.732251246460e-03 3.595495574085e-05 2.008683939246e+00
1.900000000000e+02 -2.820046990723e-03 3.635111551192e-05 2.028698760919e+00
1.902500000000e+02 -2.902158895333e-03 3.671852485246e-05 2.048976119605e+00
1.905000000000e+02 -2.978077423789e-03 3.705773416859e-05 2.069548130940e+00
1.907500000000e+02 -3.047388069871e-03 3.736990774011e-05 2.090451756233e+00
1.910000000000e+02 -3.109773497115e-03 3.765678098036e-05 2.111728496509e+00
1.912500000000e+02 -3.165014346275e-03 3.792060775257e-05 2.133424058878e+00
1.915000000000e+02 -3.212988737499e-03 3.816410110585e-05 2.155587991139e+00
1.917500000000e+02 -3.253670549461e-03 3.839036699621e-05 2.178273284342e+00
1.920000000000e+02 -3.287126525383e-03 3.860283559176e-05 2.201535939175e+00
1.922500000000e+02 -3.313512322472e-03 3.880518935434e-05 2.225434492521e+00
1.925000000000e+02 -3.333067565571e-03 3.900129137263e-05 2.250029502917e+00
1.927500000000e+02 -3.346110020230e-03 3.919510511649e-05 2.275382989906e+00
1.930000000000e+02 -3.353029013108e-03 3.939064454048e-05 2.301557829862e+00
1.932500000000e+02 -3.354278234217e-03 3.959191125746e-05 2.328617110743e+00
1.935000000000e+02 -3.350367962940e-03 3.980281713978e-05 2.356623444308e+00
1.937500000000e+02 -3.341856812245e-03 4.002713210985e-05 2.385638253643e+00
1.940000000000e+02 -3.329343290313e-03 4.026843834423e-05 2.415721032592e+00
1.942500000000e+02 -3.313457194483e-03 4.053009040095e-05 2.446928600431e+00
1.945000000000e+02 -3.294850978326e-03 4.081518188842e-05 2.479314362879e+00
1.947500000000e+02 -3.274191235420e-03 4.112650282298e-05 2.512927586357e+00
1.950000000000e+02 -3.252150290056e-03 4.146650523354e-05 2.547812715574e+00
1.952500000000e+02 -3.229398219180e-03 4.183730470178e-05 2.584008738547e+00
1.955000000000e+02 -3.206595291958e-03 4.224065998348e-05 2.621548624164e+00
1.957500000000e+02 -3.184384976431e-03 4.267796214233e-05 2.660458830356e+00
1.960000000000e+02 -3.163387486573e-03 4.315022834672e-05 2.700758912836e+00
1.962500000000e+02 -3.144193945373e-03 4.365809208726e-05 2.742461228643e+00
1.965000000000e+02 -3.127361237951e-03 4.420184304604e-05 2.785570745749e+00
1.967500000000e+02 -3.113407569001e-03 4.478141328795e-05 2.830084959773e+00
1.970000000000e+02 -3.102808753904e-03 4.539638507550e-05 2.875993917242e+00
1.972500000000e+02 -3.095995175989e-03 4.604601464508e-05 2.923280340946e+00
1.975000000000e+02 -3.093349414306e-03 4.672925036997e-05 2.971919855725e+00
1.977500000000e+02 -3.095204505522e-03 4.744476929011e-05 3.021881293628e+00
1.980000000000e+02 -3.101842805214e-03 4.819097502171e-05 3.073127084932e+00
1.982500000000e+02 -3.113495425364e-03 4.896603615923e-05 3.125613710288e+00
1.985000000000e+02 -3.130342215995e-03 4.976793322412e-05 3.179292207170e+00
1.987500000000e+02 -3.152512192438e-03 5.059448330033e-05 3.234108716015e+00
1.990000000000e+02 -3.180084362256e-03 5.144336931015e-05 3.290005058489e+00
1.992500000000e+02 -3.213088896377e-03 5.231217155224e-05 3.346919324985e+00
1.995000000000e+02 -3.251508628509e-03 5.319840080087e-05 3.404786475164e+00
1.997500000000e+02 -3.295280845147e-03 5.409953124610e-05 3.463538935243e+00
2.000000000000e+02 -3.344299248404e-03 5.501302831581e-05 3.523107178121e+00
2.002500000000e+02 -3.398416185324e-03 5.593637417237e-05 3.583420296860e+00
2.005000000000e+02 -3.457444994690e-03 5.686709232908e-05 3.644406546923e+00
2.007500000000e+02 -3.521162527868e-03 5.780276977754e-05 3.705993874373e+00
2.010000000000e+02 -3.589311717367e-03 5.874107335674e-05 3.768110408918e+00
2.012500000000e+02 -3.661604348339e-03 5.967976919191e-05 3.830684940087e+00
2.015000000000e+02 -3.737723745330e-03 6.061673000510e-05 3.893647358899e+00
2.017500000000e+02 -3.817327582635e-03 6.154993094465e-05 3.956929083337e+00
2.020000000000e+02 -3.900050612618e-03 6.247747613750e-05 4.020463452840e+00
2.022500000000e+02 -3.985507431352e-03 6.339761252100e-05 4.084186108676e+00
2.025000000000e+02 -4.073295284927e-03 6.430869501858e-05 4.148035347309e+00
2.027500000000e+02 -4.162996898760e-03 6.520920779951e-05 4.211952458207e+00
2.030000000000e+02 -4.254183345260e-03 6.609774390651e-05 4.275882040998e+00
2.032500000000e+02 -4.346417008622e-03 6.697298135511e-05 4.339772298216e+00
2.035000000000e+02 -4.439254437520e-03 6.783371752250e-05 4.403575308816e+00
2.037500000000e+02 -4.532249341538e-03 6.867885142681e-05 4.467247270143e+00
2.040000000000e+02 -4.624955613335e-03 6.950737247130e-05 4.530748712169e+00
2.042500000000e+02 -4.716930313669e-03 7.031835420920e-05 4.594044671589e+00
2.045000000000e+02 -4.807736796875e-03 7.111094829457e-05 4.657104826469e+00
2.047500000000e+02 -4.896947787235e-03 7.188437828068e-05 4.719903579940e+00
2.050000000000e+02 -4.984148501825e-03 7.263793322179e-05 4.782420092132e+00
2.052500000000e+02 -5.068939681418e-03 7.337095631077e-05 4.844638251526e+00
2.055000000000e+02 -5.150940559379e-03 7.408284539756e-05 4.906546585446e+00
2.057500000000e+02 -5.229791759808e-03 7.477305265108e-05 4.968138105279e+00
2.060000000000e+02 -5.305158067215e-03 7.544106352722e-05 5.029410088247e+00
2.062500000000e+02 -5.376731051955e-03 7.608639132681e-05 5.090363796646e+00
2.065000000000e+02 -5.444231465169e-03 7.670857195388e-05 5.151004139314e+00
2.067500000000e+02 -5.507411599407e-03 7.730715855073e-05 5.211339281776e+00
2.070000000000e+02 -5.566057416359e-03 7.788171575523e-05 5.271380212490e+00
2.072500000000e+02 -5.619990622581e-03 7.843181823325e-05 5.331140276591e+00
2.075000000000e+02 -5.669070460168e-03 7.895704497435e-05 5.390634685960e+00
2.077500000000e+02 -5.713195448102e-03 7.945697760739e-05 5.449880020122e+00
2.080000000000e+02 -5.752304835348e-03 7.993120379365e-05 5.508893727152e+00
2.082500000000e+02 -5.786379849333e-03 8.037932879601e-05 5.567693636487e+00
2.085000000000e+02 -5.815444844539e-03 8.080098499061e-05 5.626297496250e+00
2.087500000000e+02 -5.839568019306e-03 8.119584281813e-05 5.684722538993e+00
2.090000000000e+02 -5.858862024602e-03 8.156362640513e-05 5.742985089201e+00
2.092500000000e+02 -5.873484079814e-03 8.190413189413e-05 5.801100211999e+00
2.095000000000e+02 -5.883635762769e-03 8.221724786917e-05 5.859081410293e+00
2.097500000000e+02 -5.889562247687e-03 8.250297643547e-05 5.916940368272e+00
2.100000000000e+02 -5.891551127319e-03 8.276145530575e-05 5.974686745665e+00
2.102500000000e+02 -5.889930493347e-03 8.299297852712e-05 6.032328014658e+00
2.105000000000e+02 -5.885066425898e-03 8.319801577933e-05 6.089869341409e+00
2.107500000000e+02 -5.877359703856e-03 8.337723094448e-05 6.147313504214e+00
2.110000000000e+02 -5.867241868931e-03 8.353149503132e-05 6.204660849332e+00
2.112500000000e+02 -5.855170449426e-03 8.366188397682e-05 6.261909273427e+00
2.115000000000e+02 -5.841623501590e-03 8.376968759791e-05 6.319054232244e+00
2.117500000000e+02 -5.827093447561e-03 8.385641149974e-05 6.376088770427e+00
2.120000000000e+02 -5.812080295590e-03 8.392376341798e-05 6.433003568079e+00
2.122500000000e+02 -5.797084308535e-03 8.397363556720e-05 6.489787001881e+00
2.125000000000e+02 -5.782598259332e-03 8.400808178571e-05 6.546425215902e+00
2.127500000000e+02 -5.769099361336e-03 8.402928830081e-05 6.602902206457e+00
2.130000000000e+02 -5.757041071125e-03 8.403953907557e-05 6.659199912384e+00
2.132500000000e+02 -5.746844903729e-03 8.404117669558e-05 6.715298316618e+00
2.135000000000e+02 -5.738892459384e-03 8.403655958200e-05 6.771175557086e+00
2.137500000000e+02 -5.733517840943e-03 8.402801750246e-05 6.826808048978e+00
2.140000000000e+02 -5.731000707836e-03 8.401780541015e-05 6.882170617313e+00
2.142500000000e+02 -5.731560150838e-03 8.400806244399e-05 6.937236646872e+00
2.145000000000e+02 -5.735349593350e-03 8.400076919701e-05 6.991978243742e+00
2.147500000000e+02 -5.742452827432e-03 8.399771014417e-05 7.046366413203e+00
2.150000000000e+02 -5.752881272787e-03 8.400043862034e-05 7.100371257894e+00
2.152500000000e+02 -5.766572780721e-03 8.401024693447e-05 7.153962188219e+00
2.155000000000e+02 -5.783391809854e-03 8.402815298847e-05 7.207108154606e+00
2.157500000000e+02 -5.803131308230e-03 8.405490951510e-05 7.259777890632e+00
2.160000000000e+02 -5.825515852680e-03 8.409097141696e-05 7.311940174839e+00
2.162500000000e+02 -5.850206412696e-03 8.413649577599e-05 7.363564099300e+00
2.165000000000e+02 -5.876806338637e-03 8.419135911492e-05 7.414619349923e+00
2.167500000000e+02 -5.904868669924e-03 8.425515782473e-05 7.465076486181e+00
2.170000000000e+02 -5.933904337552e-03 8.432724726778e-05 7.514907222134e+00
2.172500000000e+02 -5.963391257386e-03 8.440677213228e-05 7.564084696257e+00
2.175000000000e+02 -5.992784077853e-03 8.449269318295e-05 7.612583729341e+00
2.177500000000e+02 -6.021524532219e-03 8.458377188539e-05 7.660381059304e+00
2.180000000000e+02 -6.049051655272e-03 8.467866761958e-05 7.707455548455e+00
2.182500000000e+02 -6.074812225434e-03 8.477599163170e-05 7.753788357335e+00
2.185000000000e+02 -6.098270949994e-03 8.487425877077e-05 7.799363077414e+00
2.187500000000e+02 -6.118920340554e-03 8.497194338222e-05 7.844165819814e+00
2.190000000000e+02 -6.136290036187e-03 8.506751745493e-05 7.888185254415e+00
2.192500000000e+02 -6.149955606562e-03 8.515951922328e-05 7.931412597518e+00
2.195000000000e+02 -6.159546418519e-03 8.524649226985e-05 7.973841547093e+00
2.197500000000e+02 -6.164752824826e-03 8.532701337888e-05 8.015468164698e+00
2.200000000000e+02 -6.165332306729e-03 8.539978766020e-05 8.056290708111e+00
2.202500000000e+02 -6.161114842452e-03 8.546364581732e-05 8.096309414650e+00
2.205000000000e+02 -6.152007003646e-03 8.551755456593e-05 8.135526243922e+00
2.207500000000e+02 -6.137995223071e-03 8.556063087581e-05 8.173944580291e+00
2.210000000000e+02 -6.119147729535e-03 8.559215355719e-05 8.211568908120e+00
2.212500000000e+02 -6.095615653828e-03 8.561157343304e-05 8.248404459440e+00
2.215000000000e+02 -6.067632800785e-03 8.561852100103e-05 8.284456850482e+00
2.217500000000e+02 -6.035514566616e-03 8.561281402292e-05 8.319731705099e+00
2.220000000000e+02 -5.999655495545e-03 8.559446234077e-05 8.354234282941e+00
2.222500000000e+02 -5.960525883818e-03 8.556367138454e-05 8.387969108926e+00
2.225000000000e+02 -5.918667081099e-03 8.552084412619e-05 8.420939618889e+00
2.227500000000e+02 -5.874685662789e-03 8.546658150144e-05 8.453147823607e+00
2.230000000000e+02 -5.829246559020e-03 8.540168173357e-05 8.484593993436e+00
2.232500000000e+02 -5.783065003727e-03 8.532713817649e-05 8.515276376576e+00
2.235000000000e+02 -5.736897581528e-03 8.524413618965e-05 8.545190944688e+00
2.237500000000e+02 -5.691532315342e-03 8.515404815845e-05 8.574331178037e+00
2.240000000000e+02 -5.647778004644e-03 8.505842752740e-05 8.602687888585e+00
2.242500000000e+02 -5.606452872148e-03 8.495899971200e-05 8.630249079662e+00
2.245000000000e+02 -5.568372695931e-03 8.485765156765e-05 8.656999849073e+00
2.247500000000e+02 -5.534338538684e-03 8.475641703506e-05 8.682922330278e+00
2.250000000000e+02 -5.505124295874e-03 8.465745959729e-05 8.707995674271e+00
2.252500000000e+02 -5.481464073461e-03 8.456304404383e-05 8.732196067772e+00
2.255000000000e+02 -5.464039738607e-03 8.447550673185e-05 8.755496791170e+00
2.257500000000e+02 -5.453468773377e-03 8.439726624626e-05 8.777868311838e+00
2.260000000000e+02 -5.450292620450e-03 8.433074961423e-05 8.799278413456e+00
2.262500000000e+02 -5.454965760586e-03 8.427834819363e-05 8.819692360352e+00
2.265000000000e+02 -5.467845504050e-03 8.424239569091e-05 8.839073095525e+00
2.267500000000e+02 -5.489183042632e-03 8.422506748171e-05 8.857381472842e+00
2.270000000000e+02 -5.519115681111e-03 8.422833083510e-05 8.874576521413e+00
2.272500000000e+02 -5.557660500451e-03 8.425400381268e-05 8.890615741576e+00
2.275000000000e+02 -5.604709651986e-03 8.430361611272e-05 8.905455431123e+00
2.277500000000e+02 -5.660027463897e-03 8.437835699779e-05 8.919051040519e+00
2.280000000000e+02 -5.723249515803e-03 8.447906705014e-05 8.931357552827e+00
2.282500000000e+02 -5.793883508726e-03 8.460611728087e-05 8.942329890134e+00
2.285000000000e+02 -5.871312494377e-03 8.475938104982e-05 8.951923338181e+00
2.287500000000e+02 -5.954800068455e-03 8.493833519113e-05 8.960093989016e+00
2.290000000000e+02 -6.043497736116e-03 8.514201427803e-05 8.966799196550e+00
2.292500000000e+02 -6.136454388353e-03 8.536895008263e-05 8.971998037670e+00
2.295000000000e+02 -6.232627510679e-03 8.561713086838e-05 8.975651780478e+00
2.297500000000e+02 -6.330896374572e-03 8.588408288751e-05 8.977724345242e+00
2.300000000000e+02 -6.430076757034e-03 8.616693935981e-05 8.978182755204e+00
2.302500000000e+02 -6.528937138195e-03 8.646245225999e-05 8.976997576027e+00
2.305000000000e+02 -6.626216087138e-03 8.676705460589e-05 8.974143323775e+00
2.307500000000e+02 -6.720640573282e-03 8.707690436199e-05 8.969598849586e+00
2.310000000000e+02 -6.810944792405e-03 8.738795406218e-05 8.963347676908e+00
2.312500000000e+02 -6.895889364499e-03 8.769604157344e-05 8.955378299847e+00
2.315000000000e+02 -6.974280346077e-03 8.799696988382e-05 8.945684418399e+00
2.317500000000e+02 -7.044988019494e-03 8.828658045046e-05 8.934265120083e+00
2.320000000000e+02 -7.106964730407e-03 8.856082945247e-05 8.921124984561e+00
2.322500000000e+02 -7.159261858707e-03 8.881586325243e-05 8.906274122673e+00
2.325000000000e+02 -7.201045276158e-03 8.904808636820e-05 8.889728132531e+00
2.327500000000e+02 -7.231609109927e-03 8.925422106731e-05 8.871507975619e+00
2.330000000000e+02 -7.250387785517e-03 8.943138166795e-05 8.851639779832e+00
2.332500000000e+02 -7.256965611658e-03 8.957713023966e-05 8.830154556389e+00
2.335000000000e+02 -7.251084443665e-03 8.968950188387e-05 8.807087854548e+00
2.337500000000e+02 -7.232648541138e-03 8.976701431568e-05 8.782479341738e+00
2.340000000000e+02 -7.201727269462e-03 8.980873100162e-05 8.756372337995e+00
2.342500000000e+02 -7.158554847858e-03 8.981432755584e-05 8.728813296347e+00
2.345000000000e+02 -7.103527908355e-03 8.978396140052e-05 8.699851260675e+00
2.347500000000e+02 -7.037200118442e-03 8.971844239661e-05 8.669537295497e+00
2.350000000000e+02 -6.960274948005e-03 8.961907274022e-05 8.637923919226e+00
2.352500000000e+02 -6.873596007139e-03 8.948762347261e-05 8.605064536969e+00
2.355000000000e+02 -6.778135638522e-03 8.932638952136e-05 8.571012901812e+00
2.357500000000e+02 -6.674981204945e-03 8.913816904904e-05 8.535822599575e+00
2.360000000000e+02 -6.565320516247e-03 8.892611906422e-05 8.499546581893e+00
2.362500000000e+02 -6.450425758960e-03 8.869380105447e-05 8.462236741104e+00
2.365000000000e+02 -6.331636328984e-03 8.844505975741e-05 8.423943545536e+00
2.367500000000e+02 -6.210340742477e-03 8.818399177132e-05 8.384715728529e+00
2.370000000000e+02 -6.087958350048e-03 8.791491275845e-05 8.344600037706e+00
2.372500000000e+02 -5.965920999356e-03 8.764226565325e-05 8.303641045319e+00
2.375000000000e+02 -5.845654789008e-03 8.737059610453e-05 8.261881012786e+00
2.377500000000e+02 -5.728562221062e-03 8.710445831944e-05 8.219359813087e+00
2.380000000000e+02 -5.616005161917e-03 8.684833695796e-05 8.176114900345e+00
2.382500000000e+02 -5.509288552725e-03 8.660660895468e-05 8.132181327294e+00
2.385000000000e+02 -5.409645254443e-03 8.638349259191e-05 8.087591800430e+00
2.387500000000e+02 -5.318222137308e-03 8.618297941299e-05 8.042376769091e+00
2.390000000000e+02 -5.236067338118e-03 8.600876844139e-05 7.996564541929e+00
2.392500000000e+02 -5.164119219724e-03 8.586424517848e-05 7.950181422828e+00
2.395000000000e+02 -5.103196714337e-03 8.575243447653e-05 7.903251861117e+00
2.397500000000e+02 -5.053991385018e-03 8.567595735320e-05 7.855798609845e+00
2.400000000000e+02 -5.017060808342e-03 8.563699499645e-05 7.807842885571e+00
2.402500000000e+02 -4.992823825602e-03 8.563725846955e-05 7.759404525827e+00
2.405000000000e+02 -4.981557206747e-03 8.567796297546e-05 7.710502139214e+00
2.407500000000e+02 -4.983394098345e-03 8.575980647646e-05 7.661153246043e+00
2.410000000000e+02 -4.998323700860e-03 8.588295184928e-05 7.611374405041e+00
2.412500000000e+02 -5.026192725048e-03 8.604701859663e-05 7.561181327363e+00
2.415000000000e+02 -5.066708228832e-03 8.625106411939e-05 7.510588975788e+00
2.417500000000e+02 -5.119441800176e-03 8.649360992369e-05 7.459611650343e+00
2.420000000000e+02 -5.183835118695e-03 8.677262742349e-05 7.408263061140e+00
2.422500000000e+02 -5.259206927533e-03 8.708555908649e-05 7.356556392089e+00
2.425000000000e+02 -5.344761000861e-03 8.742932164924e-05 7.304504354291e+00
2.427500000000e+02 -5.439595488199e-03 8.780033568820e-05 7.252119236100e+00
2.430000000000e+02 -5.542713256003e-03 8.819456917072e-05 7.199412949536e+00
2.432500000000e+02 -5.653033235133e-03 8.860757191528e-05 7.146397076258e+00
2.435000000000e+02 -5.769402663739e-03 8.903451929573e-05 7.093082916554e+00
2.437500000000e+02 -5.890610006153e-03 8.947026424888e-05 7.039481539159e+00
2.440000000000e+02 -6.015398544418e-03 8.990939419554e-05 6.985603837667e+00
2.442500000000e+02 -6.142480354923e-03 9.034629370014e-05 6.931460589917e+00
2.445000000000e+02 -6.270550506730e-03 9.077521359571e-05 6.877062522833e+00
2.447500000000e+02 -6.398301366345e-03 9.119033901614e-05 6.822420377042e+00
2.450000000000e+02 -6.524436754981e-03 9.158586215549e-05 6.767544975088e+00
2.452500000000e+02 -6.647685752453e-03 9.195605541548e-05 6.712447289013e+00
2.455000000000e+02 -6.766816072599e-03 9.229534471436e-05 6.657138500525e+00
2.457500000000e+02 -6.880646544414e-03 9.259837922965e-05 6.601630060784e+00
2.460000000000e+02 -6.988058883288e-03 9.286009864917e-05 6.545933735446e+00
2.462500000000e+02 -7.088008126696e-03 9.307579438006e-05 6.490061644767e+00
2.465000000000e+02 -7.179532107818e-03 9.324115810777e-05 6.434026284507e+00
2.467500000000e+02 -7.261759464727e-03 9.335234488500e-05 6.377840535278e+00
2.470000000000e+02 -7.333916261782e-03 9.340601805899e-05 6.321517655954e+00
2.472500000000e+02 -7.395331474156e-03 9.339936345990e-05 6.265071253692e+00
2.475000000000e+02 -7.445440842046e-03 9.333011655932e-05 6.208515243927e+00
2.477500000000e+02 -7.483789756600e-03 9.319658033330e-05 6.151863783290e+00
2.480000000000e+02 -7.510034477942e-03 9.299762727358e-05 6.095131194816e+00
2.482500000000e+02 -7.523942388128e-03 9.273270702184e-05 6.038331867955e+00
2.485000000000e+02 -7.525390691629e-03 9.240182940429e-05 5.981480155577e+00
2.487500000000e+02 -7.514364347893e-03 9.200554538771e-05 5.924590250677e+00
2.490000000000e+02 -7.490952316527e-03 9.154492568755e-05 5.867676067554e+00
2.492500000000e+02 -7.455343271731e-03 9.102152680840e-05 5.810751109747e+00
2.495000000000e+02 -7.407820073115e-03 9.043733239114e-05 5.753828351737e+00
2.497500000000e+02 -7.348753883154e-03 8.979479220958e-05 5.696920117140e+00
2.500000000000e+02 -7.278597429006e-03 8.909672947927e-05 5.640037975586e+00
2.502500000000e+02 -7.197877717655e-03 8.834627853965e-05 5.583192656504e+00
2.505000000000e+02 -7.107188572984e-03 8.754685103754e-05 5.526393974289e+00
2.507500000000e+02 -7.007182746517e-03 8.670210200937e-05 5.469650789466e+00
2.510000000000e+02 -6.898564164629e-03 8.581589209847e-05 5.412970982519e+00
2.512500000000e+02 -6.782079999671e-03 8.489224533492e-05 5.356361468811e+00
2.515000000000e+02 -6.658512940481e-03 8.393525373804e-05 5.299828228835e+00
2.517500000000e+02 -6.528673510297e-03 8.294909689699e-05 5.243376379813e+00
2.520000000000e+02 -6.393392705768e-03 8.193799726092e-05 5.187010261207e+00
2.522500000000e+02 -6.253514839181e-03 8.090617926076e-05 5.130733557566e+00
2.525000000000e+02 -6.109890708333e-03 7.985783838302e-05 5.074549430841e+00
2.527500000000e+02 -5.963371096478e-03 7.879710993358e-05 5.018460677747e+00
2.530000000000e+02 -5.814800652194e-03 7.772803761760e-05 4.962469899143e+00
2.532500000000e+02 -5.665012108836e-03 7.665456122141e-05 4.906579670286e+00
2.535000000000e+02 -5.514820923890e-03 7.558048479761e-05 4.850792719170e+00
2.537500000000e+02 -5.365020330476e-03 7.450944953827e-05 4.795112100100e+00
2.540000000000e+02 -5.216376692615e-03 7.344491503297e-05 4.739541352337e+00
2.542500000000e+02 -5.069625326882e-03 7.239013991203e-05 4.684084649126e+00
2.545000000000e+02 -4.925466733643e-03 7.134816230897e-05 4.628746926215e+00
2.547500000000e+02 -4.784563126420e-03 7.032177055113e-05 4.573533981974e+00
2.550000000000e+02 -4.647535416398e-03 6.931350030415e-05 4.518452554241e+00
2.552500000000e+02 -4.514960586826e-03 6.832564453618e-05 4.463510366650e+00
2.555000000000e+02 -4.387369344253e-03 6.736020241302e-05 4.408716139863e+00
2.557500000000e+02 -4.265244279243e-03 6.641887397352e-05 4.354079574679e+00
2.560000000000e+02 -4.149018335339e-03 6.550305556180e-05 4.299611302153e+00
2.562500000000e+02 -4.039073630311e-03 6.461383391529e-05 4.245322804168e+00
2.565000000000e+02 -3.935740681169e-03 6.375199052669e-05 4.191226309552e+00
2.567500000000e+02 -3.839297814954e-03 6.291799807986e-05 4.137334664299e+00
2.570000000000e+02 -3.749971059640e-03 6.211202705306e-05 4.083661187170e+00
2.572500000000e+02 -3.667934285300e-03 6.133395306909e-05 4.030219510731e+00
2.575000000000e+02 -3.593309663677e-03 6.058337173565e-05 3.977023415576e+00
2.577500000000e+02 -3.526168353741e-03 5.985961448335e-05 3.924086662032e+00
2.580000000000e+02 -3.466531474042e-03 5.916176728679e-05 3.871422826107e+00
2.582500000000e+02 -3.414371200783e-03 5.848869219699e-05 3.819045141383e+00
2.585000000000e+02 -3.369612089926e-03 5.783905865073e-05 3.766966354649e+00
2.587500000000e+02 -3.332132466040e-03 5.721136672343e-05 3.715198596320e+00
2.590000000000e+02 -3.301765846377e-03 5.660393743753e-05 3.663753269618e+00
2.592500000000e+02 -3.278302417501e-03 5.601497924093e-05 3.612640958928e+00
2.595000000000e+02 -3.261490574454e-03 5.544260560067e-05 3.561871359673e+00
2.597500000000e+02 -3.251038433503e-03 5.488486063157e-05 3.511453228233e+00
2.600000000000e+02 -3.246615217428e-03 5.433973998878e-05 3.461394350871e+00
2.602500000000e+02 -3.247852637558e-03 5.380521034851e-05 3.411701530356e+00
2.605000000000e+02 -3.254346363359e-03 5.327922495479e-05 3.362380587670e+00
2.607500000000e+02 -3.265657570666e-03 5.275973170249e-05 3.313436377168e+00
2.610000000000e+02 -3.281314308879e-03 5.224473636639e-05 3.264872811733e+00
2.612500000000e+02 -3.300813073189e-03 5.173229046637e-05 3.216692897801e+00
2.615000000000e+02 -3.323620651459e-03 5.122046265243e-05 3.168898775435e+00
2.617500000000e+02 -3.349176132633e-03 5.070738170057e-05 3.121491765899e+00
2.620000000000e+02 -3.376892981088e-03 5.019125517489e-05 3.074472420994e+00
2.622500000000e+02 -3.406161580082e-03 4.967037025308e-05 3.027840579571e+00
2.625000000000e+02 -3.436351965847e-03 4.914309956602e-05 2.981595425252e+00
2.627500000000e+02 -3.466817040995e-03 4.860790903558e-05 2.935735553426e+00
2.630000000000e+02 -3.496896262182e-03 4.806336373422e-05 2.890259043336e+00
2.632500000000e+02 -3.525919849607e-03 4.750813414481e-05 2.845163539584e+00
2.635000000000e+02 -3.553213536488e-03 4.694100526759e-05 2.800446349339e+00
2.637500000000e+02 -3.578103753328e-03 4.636088343582e-05 2.756104549934e+00
2.640000000000e+02 -3.599923408224e-03 4.576680419477e-05 2.712135119760e+00
2.642500000000e+02 -3.618018038302e-03 4.515793974944e-05 2.668535083770e+00
2.645000000000e+02 -3.631752385558e-03 4.453360707113e-05 2.625301687527e+00
2.647500000000e+02 -3.640517253152e-03 4.389327515511e-05 2.582432588585e+00
2.650000000000e+02 -3.643736553825e-03 4.323657207292e-05 2.539926078751e+00
2.652500000000e+02 -3.640874369451e-03 4.256329061858e-05 2.497781323209e+00
2.655000000000e+02 -3.631441991415e-03 4.187339398065e-05 2.455998629075e+00
2.657500000000e+02 -3.615004764546e-03 4.116701921417e-05 2.414579726207e+00
2.660000000000e+02 -3.591188697077e-03 4.044448121354e-05 2.373528071726e+00
2.662500000000e+02 -3.559686658920e-03 3.970626967101e-05 2.332849157781e+00
2.665000000000e+02 -3.520264139303e-03 3.895304609730e-05 2.292550832804e+00
2.667500000000e+02 -3.472764257022e-03 3.818568186220e-05 2.252643613067e+00
2.670000000000e+02 -3.417112196473e-03 3.740522135207e-05 2.213140993002e+00
2.672500000000e+02 -3.353318880101e-03 3.661288647319e-05 2.174059732620e+00
2.675000000000e+02 -3.281483696383e-03 3.581008638506e-05 2.135420118612e+00
2.677500000000e+02 -3.201796364507e-03 3.499840083029e-05 2.097246195324e+00
2.680000000000e+02 -3.114537795174e-03 3.417957578061e-05 2.059565943082e+00
2.682500000000e+02 -3.020079756444e-03 3.335554094977e-05 2.022411410916e+00
2.685000000000e+02 -2.918883411041e-03 3.252840116397e-05 1.985818782212e+00
2.687500000000e+02 -2.811496735583e-03 3.170043066267e-05 1.949828372321e+00
2.690000000000e+02 -2.698550813006e-03 3.087406887858e-05 1.914484556204e+00
2.692500000000e+02 -2.580754960285e-03 3.005191348568e-05 1.879835614478e+00
2.695000000000e+02 -2.458890737474e-03 2.923671166591e-05 1.845933501337e+00
2.697500000000e+02 -2.333804835342e-03 2.843135160321e-05 1.812833538903e+00
2.700000000000e+02 -2.206400870338e-03 2.763884822723e-05 1.780594035063e+00
2.702500000000e+02 -2.077630187518e-03 2.686232658833e-05 1.749275836077e+00
2.705000000000e+02 -1.948481752682e-03 2.610500380490e-05 1.718941825097e+00
2.707500000000e+02 -1.819971229263e-03 2.537016710685e-05 1.689656372391e+00
2.710000000000e+02 -1.693129377204e-03 2.466114907404e-05 1.661484754914e+00
2.712500000000e+02 -1.568989903350e-03 2.398129966952e-05 1.634492556080e+00
2.715000000000e+02 -1.448576929120e-03 2.333395626200e-05 1.608745063332e+00
2.717500000000e+02 -1.332892303907e-03 2.272240986576e-05 1.584306673199e+00
2.720000000000e+02 -1.222902991933e-03 2.214987417357e-05 1.561240319744e+00
2.722500000000e+02 -1.119528781623e-03 2.161944833812e-05 1.539606936495e+00
2.725000000000e+02 -1.023630548148e-03 2.113408148266e-05 1.519464960611e+00
2.727500000000e+02 -9.359992531405e-04 2.069653931869e-05 1.500869888108e+00
2.730000000000e+02 -8.573459311859e-04 2.030937022690e-05 1.483873882306e+00
2.732500000000e+02 -7.882928078311e-04 1.997487523631e-05 1.468525440300e+00
2.735000000000e+02 -7.293657503831e-04 1.969507815197e-05 1.454869116885e+00
2.737500000000e+02 -6.809881305507e-04 1.947170131866e-05 1.442945306102e+00
2.740000000000e+02 -6.434762895194e-04 1.930614485751e-05 1.432790076697e+00
2.742500000000e+02 -6.170365599312e-04 1.919947076662e-05 1.424435059207e+00
2.745000000000e+02 -6.017639759631e-04 1.915239109007e-05 1.417907380082e+00
2.747500000000e+02 -5.976426105140e-04 1.916526254697e-05 1.413229638435e+00
2.750000000000e+02 -6.045475820887e-04 1.923808579030e-05 1.410419920685e+00
2.752500000000e+02 -6.222486676262e-04 1.937051074136e-05 1.409491849110e+00
2.755000000000e+02 -6.504153631296e-04 1.956184808716e-05 1.410454659178e+00
2.757500000000e+02 -6.886233916548e-04 1.981108491411e-05 1.413313303131e+00
2.760000000000e+02 -7.363623972425e-04 2.011690460385e-05 1.418068574784e+00
2.762500000000e+02 -7.930447948120e-04 2.047771175473e-05 1.424717254457e+00
2.765000000000e+02 -8.580154826087e-04 2.089165835234e-05 1.433252269158e+00
2.767500000000e+02 -9.305622960625e-04 2.135667001468e-05 1.443662867428e+00
2.770000000000e+02 -1.009926947762e-03 2.187048517538e-05 1.455934806179e+00
2.772500000000e+02 -1.095316203529e-03 2.243068294056e-05 1.470050545521e+00
2.775000000000e+02 -1.185913134883e-03 2.303470711318e-05 1.485989452873e+00
2.777500000000e+02 -1.280888232499e-03 2.367989765512e-05 1.503728009836e+00
2.780000000000e+02 -1.379410275486e-03 2.436351914759e-05 1.523240023822e+00
2.782500000000e+02 -1.480656728684e-03 2.508278517852e-05 1.544496837171e+00
2.785000000000e+02 -1.583823573656e-03 2.583488056082e-05 1.567467535789e+00
2.787500000000e+02 -1.688134411769e-03 2.661698058176e-05 1.592119149887e+00
2.790000000000e+02 -1.792848741168e-03 2.742626811683e-05 1.618416849339e+00
2.792500000000e+02 -1.897269328268e-03 2.825994757485e-05 1.646324126923e+00
2.795000000000e+02 -2.000748640030e-03 2.911525847252e-05 1.675802971378e+00
2.797500000000e+02 -2.102694277396e-03 2.998948433888e-05 1.706814027165e+00
2.800000000000e+02 -2.202573424091e-03 3.087996184786e-05 1.739316738727e+00
2.802500000000e+02 -2.299916237875e-03 3.178408739346e-05 1.773269481782e+00
2.805000000000e+02 -2.394318312372e-03 3.269932403996e-05 1.808629678061e+00
2.807500000000e+02 -2.485442180097e-03 3.362320777456e-05 1.845353897771e+00
2.810000000000e+02 -2.573017935312e-03 3.455335422636e-05 1.883397947773e+00
2.812500000000e+02 -2.656842990286e-03 3.548746479978e-05 1.922716950634e+00
2.815000000000e+02 -2.736781030528e-03 3.642333392842e-05 1.963265414010e+00
2.817500000000e+02 -2.812760237017e-03 3.735885694350e-05 2.004997295879e+00
2.820000000000e+02 -2.884770847024e-03 3.829203966060e-05 2.047866066408e+00
2.822500000000e+02 -2.952862053775e-03 3.922100770928e-05 2.091824771485e+00
2.825000000000e+02 -3.017138354245e-03 4.014401750169e-05 2.136826100079e+00
2.827500000000e+02 -3.077755422514e-03 4.105946785163e-05 2.182822459171e+00
2.830000000000e+02 -3.134915472645e-03 4.196591094752e-05 2.229766058719e+00
2.832500000000e+02 -3.188862286357e-03 4.286206419879e-05 2.277609009447e+00
2.835000000000e+02 -3.239875873405e-03 4.374682059452e-05 2.326303434854e+00
2.837500000000e+02 -3.288266858090e-03 4.461925853710e-05 2.375801598146e+00
2.840000000000e+02 -3.334370669258e-03 4.547864426818e-05 2.426056045397e+00
2.842500000000e+02 -3.378541524582e-03 4.632444323266e-05 2.477019762752e+00
2.845000000000e+02 -3.421146402447e-03 4.715634504227e-05 2.528646346353e+00
2.847500000000e+02 -3.462558895611e-03 4.797422680028e-05 2.580890183965e+00
2.850000000000e+02 -3.503153056763e-03 4.877818218180e-05 2.633706642733e+00
2.852500000000e+02 -3.543297280701e-03 4.956847731347e-05 2.687052261101e+00
2.855000000000e+02 -3.583348281550e-03 5.034555291727e-05 2.740884938473e+00
2.857500000000e+02 -3.623645389630e-03 5.111003087585e-05 2.795164120835e+00
2.860000000000e+02 -3.664505090592e-03 5.186269894911e-05 2.849850973635e+00
2.862500000000e+02 -3.706215892327e-03 5.260448930230e-05 2.904908537794e+00
2.865000000000e+02 -3.749033620674e-03 5.333644472119e-05 2.960301866619e+00
2.867500000000e+02 -3.793177241002e-03 5.405970347860e-05 3.015998133722e+00
2.870000000000e+02 -3.838825133782e-03 5.477547120192e-05 3.071966710997e+00
2.872500000000e+02 -3.886112065290e-03 5.548499580768e-05 3.128179212098e+00
2.875000000000e+02 -3.935126902604e-03 5.618954109635e-05 3.184609495579e+00
2.877500000000e+02 -3.985911076187e-03 5.689036079118e-05 3.241233631782e+00
2.880000000000e+02 -4.038457951869e-03 5.758867901520e-05 3.298029824346e+00
2.882500000000e+02 -4.092713046898e-03 5.828566656799e-05 3.354978291814e+00
2.885000000000e+02 -4.148575065606e-03 5.898237653129e-05 3.412061109342e+00
2.887500000000e+02 -4.205897918816e-03 5.967976846441e-05 3.469262009586e+00
2.890000000000e+02 -4.264493638052e-03 6.037868498235e-05 3.526566154511e+00
2.892500000000e+02 -4.324135980599e-03 6.107982996428e-05 3.583959873148e+00
2.895000000000e+02 -4.384564761736e-03 6.178375492025e-05 3.641430379102e+00
2.897500000000e+02 -4.445490081674e-03 6.249085010743e-05 3.698965468417e+00
2.900000000000e+02 -4.506595878576e-03 6.320133803456e-05 3.756553216015e+00
2.902500000000e+02 -4.567545590095e-03 6.391527079491e-05 3.814181662553e+00
2.905000000000e+02 -4.627988797649e-03 6.463253113079e-05 3.871838519573e+00
2.907500000000e+02 -4.687568044072e-03 6.535283505285e-05 3.929510885393e+00
2.910000000000e+02 -4.745925543137e-03 6.607573880810e-05 3.987184985820e+00
2.912500000000e+02 -4.802709676994e-03 6.680064762263e-05 4.044845955685e+00
2.915000000000e+02 -4.857581128390e-03 6.752682509673e-05 4.102477648653e+00
2.917500000000e+02 -4.910218546314e-03 6.825340881231e-05 4.160062504454e+00
2.920000000000e+02 -4.960323785171e-03 6.897942605694e-05 4.217581458564e+00
2.922500000000e+02 -5.007626467628e-03 6.970380969079e-05 4.275013904649e+00
2.925000000000e+02 -5.051887941650e-03 7.042540818894e-05 4.332337720776e+00
2.927500000000e+02 -5.092904451350e-03 7.114300699584e-05 4.389529337708e+00
2.930000000000e+02 -5.130509852626e-03 7.185534853413e-05 4.446563875512e+00
2.932500000000e+02 -5.164577702139e-03 7.256114868459e-05 4.503415317043e+00
2.935000000000e+02 -5.195022890007e-03 7.325911544914e-05 4.560056742923e+00
2.937500000000e+02 -5.221802690202e-03 7.394796635671e-05 4.616460600381e+00
2.940000000000e+02 -5.244917348690e-03 7.462644626219e-05 4.672599009758e+00
2.942500000000e+02 -5.264410310713e-03 7.529334444700e-05 4.728444109603e+00
2.945000000000e+02 -5.280367990824e-03 7.594751093148e-05 4.783968413242e+00
2.947500000000e+02 -5.292919314046e-03 7.658787312528e-05 4.839145193392e+00
2.950000000000e+02 -5.302234879830e-03 7.721345104994e-05 4.893948862294e+00
2.952500000000e+02 -5.308525940470e-03 7.782337316087e-05 4.948355361792e+00
2.955000000000e+02 -5.312043053505e-03 7.841689063584e-05 5.002342537396e+00
2.957500000000e+02 -5.313074465102e-03 7.899339134290e-05 5.055890496273e+00
2.960000000000e+02 -5.311944225245e-03 7.955241277310e-05 5.108981945835e+00
2.962500000000e+02 -5.309009931016e-03 8.009365373235e-05 5.161602493909e+00
2.965000000000e+02 -5.304660136959e-03 8.061698395681e-05 5.213740918942e+00
2.967500000000e+02 -5.299311328943e-03 8.112244580158e-05 5.265389391591e+00
2.970000000000e+02 -5.293404455795e-03 8.161026532399e-05 5.316543655579e+00
2.972500000000e+02 -5.287400971586e-03 8.208087524950e-05 5.367203155731e+00
2.975000000000e+02 -5.281778351440e-03 8.253488966198e-05 5.417371116144e+00
2.977500000000e+02 -5.277025031343e-03 8.297310262309e-05 5.467054567883e+00
2.980000000000e+02 -5.273634848027e-03 8.339648192515e-05 5.516264323882e+00
2.982500000000e+02 -5.272100953108e-03 8.380615879061e-05 5.565014905363e+00
2.985000000000e+02 -5.272909159251e-03 8.420339707807e-05 5.613324420359e+00
2.987500000000e+02 -5.276530875661e-03 8.458958355811e-05 5.661214398309e+00
2.990000000000e+02 -5.283415770045e-03 8.496617054418e-05 5.708709586014e+00
2.992500000000e+02 -5.293984064955e-03 8.533469817959e-05 5.755837705295e+00
2.995000000000e+02 -5.308618764873e-03 8.569677568701e-05 5.802629182628e+00
2.997500000000e+02 -5.327658071764e-03 8.605397351577e-05 5.849116852395e+00
3.000000000000e+02 -5.351388003371e-03 8.640780560146e-05 5.895335639145e+00
3.002500000000e+02 -5.380035421944e-03 8.675970132491e-05 5.941322224807e+00
3.005000000000e+02 -5.413761707053e-03 8.711098706460e-05 5.987114708412e+00
3.007500000000e+02 -5.452657154032e-03 8.746275458421e-05 6.032752252976e+00
3.010000000000e+02 -5.496736396796e-03 8.781589779822e-05 6.078274737540e+00
3.012500000000e+02 -5.545934807392e-03 8.817108298950e-05 6.123722406859e+00
3.015000000000e+02 -5.600106176784e-03 8.852869778772e-05 6.169135526880e+00
3.017500000000e+02 -5.659021722576e-03 8.888882899105e-05 6.214554046557e+00
3.020000000000e+02 -5.722370516407e-03 8.925124703046e-05 6.260017268726e+00
3.022500000000e+02 -5.789761254542e-03 8.961539112867e-05 6.305563531073e+00
3.025000000000e+02 -5.860725506790e-03 8.998037018351e-05 6.351229897753e+00
3.027500000000e+02 -5.934722416043e-03 9.034496515078e-05 6.397051862085e+00
3.030000000000e+02 -6.011144561786e-03 9.070764273769e-05 6.443063064906e+00
3.032500000000e+02 -6.089324990455e-03 9.106656578306e-05 6.489295015426e+00
3.035000000000e+02 -6.168545290638e-03 9.141961750034e-05 6.535776833245e+00
3.037500000000e+02 -6.248044485389e-03 9.176443973083e-05 6.582534996801e+00
3.040000000000e+02 -6.327028615988e-03 9.209847140396e-05 6.629593103903e+00
3.042500000000e+02 -6.404680783781e-03 9.241898398599e-05 6.676971648339e+00
3.045000000000e+02 -6.480171496370e-03 9.272312356201e-05 6.724687801387e+00
3.047500000000e+02 -6.552669090073e-03 9.300796066314e-05 6.772755215289e+00
3.050000000000e+02 -6.621350058895e-03 9.327053494254e-05 6.821183837827e+00
3.052500000000e+02 -6.685409113386e-03 9.350790303170e-05 6.869979748702e+00
3.055000000000e+02 -6.744068929880e-03 9.371718081669e-05 6.919145007657e+00
3.057500000000e+02 -6.796589284737e-03 9.389558534850e-05 6.968677534831e+00
3.060000000000e+02 -6.842275728903e-03 9.404047632652e-05 7.018571004031e+00
3.062500000000e+02 -6.880487486463e-03 9.414939439323e-05 7.068814772538e+00
3.065000000000e+02 -6.910644812897e-03 9.422009690324e-05 7.119393828595e+00
3.067500000000e+02 -6.932235512225e-03 9.425058949919e-05 7.170288777855e+00
3.070000000000e+02 -6.944820913923e-03 9.423915518189e-05 7.221475850960e+00
3.072500000000e+02 -6.948041001803e-03 9.418437925954e-05 7.272926950941e+00
3.075000000000e+02 -6.941619014791e-03 9.408517162796e-05 7.324609723987e+00
3.077500000000e+02 -6.925365305048e-03 9.394078031097e-05 7.376487666500e+00
3.080000000000e+02 -6.899180529767e-03 9.375081125998e-05 7.428520261458e+00
3.082500000000e+02 -6.863058286804e-03 9.351526094462e-05 7.480663140694e+00
3.085000000000e+02 -6.817086955038e-03 9.323450282486e-05 7.532868279481e+00
3.087500000000e+02 -6.761450941427e-03 9.290928911879e-05 7.585084211889e+00
3.090000000000e+02 -6.696431102347e-03 9.254074404572e-05 7.637256273577e+00
3.092500000000e+02 -6.622404394992e-03 9.213043933429e-05 7.689326861186e+00
3.095000000000e+02 -6.539842533172e-03 9.168032662293e-05 7.741235712719e+00
3.097500000000e+02 -6.449309830890e-03 9.119272774707e-05 7.792920198842e+00
3.100000000000e+02 -6.351459955242e-03 9.067034417584e-05 7.844315627277e+00
3.102500000000e+02 -6.247031583966e-03 9.011622584978e-05 7.895355551513e+00
3.105000000000e+02 -6.136842956801e-03 8.953368491266e-05 7.945972083419e+00
3.107500000000e+02 -6.021785425211e-03 8.892642766722e-05 7.996096202754e+00
3.110000000000e+02 -5.902815577218e-03 8.829844918734e-05 8.045658060927e+00
3.112500000000e+02 -5.780946180512e-03 8.765396865318e-05 8.094587273695e+00
3.115000000000e+02 -5.657235958378e-03 8.699740657492e-05 8.142813199732e+00
3.117500000000e+02 -5.532778680526e-03 8.633334514019e-05 8.190265199442e+00
3.120000000000e+02 -5.408691399131e-03 8.566647593863e-05 8.236872873637e+00
3.122500000000e+02 -5.286102159629e-03 8.500155644550e-05 8.282566277331e+00
3.125000000000e+02 -5.166137356259e-03 8.434337846477e-05 8.327276106734e+00
3.127500000000e+02 -5.049908799995e-03 8.369668430991e-05 8.370933863213e+00
3.130000000000e+02 -4.938500925584e-03 8.306614459758e-05 8.413471989350e+00
3.132500000000e+02 -4.832958312898e-03 8.245630062717e-05 8.454823980211e+00
3.135000000000e+02 -4.734273642394e-03 8.187149637720e-05 8.494924477561e+00
3.137500000000e+02 -4.643376469158e-03 8.131584702703e-05 8.533709342740e+00
3.140000000000e+02 -4.561122845144e-03 8.079318267298e-05 8.571115715417e+00
3.142500000000e+02 -4.488285841212e-03 8.030699908998e-05 8.607082069138e+00
3.145000000000e+02 -4.425547313460e-03 7.986044681813e-05 8.641548258748e+00
3.147500000000e+02 -4.373490839698e-03 7.945630049830e-05 8.674455569356e+00
3.150000000000e+02 -4.332595798547e-03 7.909689953656e-05 8.705746778294e+00
3.152500000000e+02 -4.303232937305e-03 7.878416179374e-05 8.735366223256e+00
3.155000000000e+02 -4.285661133828e-03 7.851958596208e-05 8.763259889727e+00
3.157500000000e+02 -4.280025505596e-03 7.830423751909e-05 8.789375514500e+00
3.160000000000e+02 -4.286356680728e-03 7.813872954290e-05 8.813662717884e+00
3.162500000000e+02 -4.304571429059e-03 7.802322164319e-05 8.836073152385e+00
3.165000000000e+02 -4.334474439712e-03 7.795742045566e-05 8.856560678137e+00
3.167500000000e+02 -4.375761160620e-03 7.794056214563e-05 8.875081561467e+00
3.170000000000e+02 -4.428021787528e-03 7.797150950400e-05 8.891594690133e+00
3.172500000000e+02 -4.490746233391e-03 7.804878980017e-05 8.906061812665e+00
3.175000000000e+02 -4.563330101973e-03 7.817055241036e-05 8.918447784407e+00
3.177500000000e+02 -4.645081399770e-03 7.833463357143e-05 8.928720824380e+00
3.180000000000e+02 -4.735227959733e-03 7.853849468126e-05 8.936852775034e+00
3.182500000000e+02 -4.832925472372e-03 7.877931000058e-05 8.942819354335e+00
3.185000000000e+02 -4.937266080137e-03 7.905403605163e-05 8.946600404356e+00
3.187500000000e+02 -5.047287405851e-03 7.935942382808e-05 8.948180116562e+00
3.190000000000e+02 -5.161981862657e-03 7.969204647651e-05 8.947547238212e+00
3.192500000000e+02 -5.280306106752e-03 8.004835049003e-05 8.944695246526e+00
3.195000000000e+02 -5.401190637187e-03 8.042468445227e-05 8.939622496813e+00
3.197500000000e+02 -5.523549308101e-03 8.081726530745e-05 8.932332327307e+00
3.200000000000e+02 -5.646288757668e-03 8.122222985812e-05 8.922833129002e+00
3.202500000000e+02 -5.768317549555e-03 8.163572271910e-05 8.911138371290e+00
3.205000000000e+02 -5.888555098790e-03 8.205390900567e-05 8.897266594559e+00
3.207500000000e+02 -6.005940198206e-03 8.247299290409e-05 8.881241358032e+00
3.210000000000e+02 -6.119439162828e-03 8.288924457980e-05 8.863091152080e+00
3.212500000000e+02 -6.228053603542e-03 8.329902724646e-05 8.842849285086e+00
3.215000000000e+02 -6.330827737643e-03 8.369882211301e-05 8.820553732289e+00
3.217500000000e+02 -6.426855349565e-03 8.408525355844e-05 8.796246972639e+00
3.220000000000e+02 -6.515286342276e-03 8.445511480626e-05 8.769975796547e+00
3.222500000000e+02 -6.595332936805e-03 8.480538822067e-05 8.741791110480e+00
3.225000000000e+02 -6.666275461508e-03 8.513326804943e-05 8.711747721616e+00
3.227500000000e+02 -6.727467818742e-03 8.543617304937e-05 8.679904125014e+00
3.230000000000e+02 -6.778342655196e-03 8.571176867583e-05 8.646322280235e+00
3.232500000000e+02 -6.818416338978e-03 8.595798083366e-05 8.611067385950e+00
3.235000000000e+02 -6.847293725649e-03 8.617300231387e-05 8.574207656384e+00
3.237500000000e+02 -6.864672743139e-03 8.635526837822e-05 8.535814088781e+00
3.240000000000e+02 -6.870348510719e-03 8.650358642867e-05 8.495960234394e+00
3.242500000000e+02 -6.864216799459e-03 8.661711583480e-05 8.454721958048e+00
3.245000000000e+02 -6.846276785311e-03 8.669521351420e-05 8.412177197234e+00
3.247500000000e+02 -6.816633136919e-03 8.673752708699e-05 8.368405706366e+00
3.250000000000e+02 -6.775496819865e-03 8.674403266745e-05 8.323488794744e+00
3.252500000000e+02 -6.723184801386e-03 8.671501356883e-05 8.277509047246e+00
3.255000000000e+02 -6.660118639503e-03 8.665103490371e-05 8.230550031439e+00
3.257500000000e+02 -6.586821862737e-03 8.655291671616e-05 8.182695988145e+00
3.260000000000e+02 -6.503916343635e-03 8.642175685100e-05 8.134031504890e+00
3.262500000000e+02 -6.412117343685e-03 8.625892163999e-05 8.084641173245e+00
3.265000000000e+02 -6.312227620101e-03 8.606598174840e-05 8.034609232071e+00
3.267500000000e+02 -6.205130508094e-03 8.584471637355e-05 7.984019198024e+00
3.270000000000e+02 -6.091782410550e-03 8.559711604311e-05 7.932953487903e+00
3.272500000000e+02 -5.973204347999e-03 8.532534393310e-05 7.881493038208e+00
3.275000000000e+02 -5.850472706508e-03 8.503171646948e-05 7.829716922457e+00
3.277500000000e+02 -5.724709319633e-03 8.471861410494e-05 7.777701976866e+00
3.280000000000e+02 -5.597070989468e-03 8.438854678133e-05 7.725522438031e+00
3.282500000000e+02 -5.468738643858e-03 8.404407344284e-05 7.673249594089e+00
3.285000000000e+02 -5.340906025643e-03 8.368785868848e-05 7.620951460515e+00
3.287500000000e+02 -5.214768004897e-03 8.332267820768e-05 7.568692482620e+00
3.290000000000e+02 -5.091508928164e-03 8.295128424748e-05 7.516533264517e+00
3.292500000000e+02 -4.972290981151e-03 8.257642096876e-05 7.464530334920e+00
3.295000000000e+02 -4.858242554491e-03 8.220087362826e-05 7.412735948683e+00
3.297500000000e+02 -4.750446897181e-03 8.182730008233e-05 7.361197921352e+00
3.300000000000e+02 -4.649931058012e-03 8.145828136918e-05 7.309959505574e+00
3.302500000000e+02 -4.557654855566e-03 8.109635745202e-05 7.259059303503e+00
3.305000000000e+02 -4.474500545384e-03 8.074397716482e-05 7.208531216106e+00
3.307500000000e+02 -4.401263388430e-03 8.040346955876e-05 7.158404431351e+00
3.310000000000e+02 -4.338642880716e-03 8.007702678572e-05 7.108703441889e+00
3.312500000000e+02 -4.287234838753e-03 7.976669266871e-05 7.059448100235e+00
3.315000000000e+02 -4.247524572391e-03 7.947433991440e-05 7.010653701629e+00
3.317500000000e+02 -4.219881119513e-03 7.920164409891e-05 6.962331098160e+00
3.320000000000e+02 -4.204552802453e-03 7.895008422754e-05 6.914486833144e+00
3.322500000000e+02 -4.201664048415e-03 7.872092999073e-05 6.867123303320e+00
3.325000000000e+02 -4.211213635537e-03 7.851522787231e-05 6.820238938752e+00
3.327500000000e+02 -4.233074371838e-03 7.833379282959e-05 6.773828399337e+00
3.330000000000e+02 -4.266994210262e-03 7.817720070571e-05 6.727882788620e+00
3.332500000000e+02 -4.312598875179e-03 7.804578275206e-05 6.682389873001e+00
3.335000000000e+02 -4.369395788654e-03 7.793962154856e-05 6.637334315788e+00
3.337500000000e+02 -4.436779414740e-03 7.785854829898e-05 6.592697914554e+00
3.340000000000e+02 -4.514037919068e-03 7.780214216635e-05 6.548459842899e+00
3.342500000000e+02 -4.600361033489e-03 7.776973312978e-05 6.504596897000e+00
3.345000000000e+02 -4.694849103484e-03 7.776040391574e-05 6.461083737841e+00
3.347500000000e+02 -4.796523083258e-03 7.777297240522e-05 6.417893136941e+00
3.350000000000e+02 -4.904335559398e-03 7.780601139820e-05 6.374996217299e+00
3.352500000000e+02 -5.017182633702e-03 7.785787163472e-05 6.332362693545e+00
3.355000000000e+02 -5.133916672537e-03 7.792667045908e-05 6.289961104344e+00
3.357500000000e+02 -5.253359681756e-03 7.801029802645e-05 6.247759044050e+00
3.360000000000e+02 -5.374317143892e-03 7.810642325251e-05 6.205723389380e+00
3.362500000000e+02 -5.495592095064e-03 7.821251399295e-05 6.163820517069e+00
3.365000000000e+02 -5.615999131221e-03 7.832588592019e-05 6.122016518345e+00
3.367500000000e+02 -5.734378239870e-03 7.844367533558e-05 6.080277403944e+00
3.370000000000e+02 -5.849608290736e-03 7.856288006022e-05 6.038569298097e+00
3.372500000000e+02 -5.960620006960e-03 7.868035803049e-05 5.996858623955e+00
3.375000000000e+02 -6.066408189455e-03 7.879286924667e-05 5.955112274153e+00
3.377500000000e+02 -6.166043029878e-03 7.889711584885e-05 5.913297769308e+00
3.380000000000e+02 -6.258680198013e-03 7.898976619861e-05 5.871383399885e+00
3.382500000000e+02 -6.343569664753e-03 7.906748730507e-05 5.829338351673e+00
3.385000000000e+02 -6.420062838262e-03 7.912698013884e-05 5.787132813112e+00
3.387500000000e+02 -6.487617967573e-03 7.916501673974e-05 5.744738063008e+00
3.390000000000e+02 -6.545803620823e-03 7.917847271216e-05 5.702126536292e+00
3.392500000000e+02 -6.594300159643e-03 7.916436796357e-05 5.659271872053e+00
3.395000000000e+02 -6.632899429938e-03 7.911992062926e-05 5.616148936117e+00
3.397500000000e+02 -6.661502629591e-03 7.904256009947e-05 5.572733829059e+00
3.400000000000e+02 -6.680116596021e-03 7.892996545728e-05 5.529003869876e+00
3.402500000000e+02 -6.688848445619e-03 7.878009810525e-05 5.484937570020e+00
3.405000000000e+02 -6.687899070114e-03 7.859124032172e-05 5.440514587259e+00
3.407500000000e+02 -6.677555623524e-03 7.836201941722e-05 5.395715676386e+00
3.410000000000e+02 -6.658183219717e-03 7.809141089155e-05 5.350522629437e+00
3.412500000000e+02 -6.630216047623e-03 7.777876158233e-05 5.304918213044e+00
3.415000000000e+02 -6.594148107044e-03 7.742381701392e-05 5.258886113252e+00
3.417500000000e+02 -6.550523690159e-03 7.702673279741e-05 5.212410877188e+00
3.420000000000e+02 -6.499927977814e-03 7.658805750857e-05 5.165477872091e+00
3.422500000000e+02 -6.442977714463e-03 7.610874369327e-05 5.118073250715e+00
3.425000000000e+02 -6.380312149766e-03 7.559011457622e-05 5.070183930263e+00
3.427500000000e+02 -6.312584550982e-03 7.503389558083e-05 5.021797593558e+00
3.430000000000e+02 -6.240454333188e-03 7.444217019550e-05 4.972902701820e+00
3.432500000000e+02 -6.164579781388e-03 7.381733037723e-05 4.923488525215e+00
3.435000000000e+02 -6.085611590335e-03 7.316206126079e-05 4.873545197739e+00
3.437500000000e+02 -6.004187082199e-03 7.247931033003e-05 4.823063783856e+00
3.440000000000e+02 -5.920925313754e-03 7.177221720028e-05 4.772036362082e+00
3.442500000000e+02 -5.836423234106e-03 7.104410156253e-05 4.720456130548e+00
3.445000000000e+02 -5.751252507543e-03 7.029841357553e-05 4.668317520915e+00
3.447500000000e+02 -5.665957178661e-03 6.953869220849e-05 4.615616325009e+00
3.450000000000e+02 -5.581052526014e-03 6.876852260554e-05 4.562349838081e+00
3.452500000000e+02 -5.497024376463e-03 6.799142831460e-05 4.508517003578e+00
3.455000000000e+02 -5.414329309983e-03 6.721086761499e-05 4.454118568301e+00
3.457500000000e+02 -5.333395460765e-03 6.643020959243e-05 4.399157237197e+00
3.460000000000e+02 -5.254624075321e-03 6.565267729741e-05 4.343637834977e+00
3.462500000000e+02 -5.178391480820e-03 6.488130935386e-05 4.287567460532e+00
3.465000000000e+02 -5.105051472655e-03 6.411891818386e-05 4.230955640077e+00
3.467500000000e+02 -5.034937922671e-03 6.336806219334e-05 4.173814470903e+00
3.470000000000e+02 -4.968367626942e-03 6.263103030341e-05 4.116158759494e+00
3.472500000000e+02 -4.905643148507e-03 6.190982127147e-05 4.058006143411e+00
3.475000000000e+02 -4.847055682296e-03 6.120613162530e-05 3.999377199474e+00
3.477500000000e+02 -4.792887826954e-03 6.052134901580e-05 3.940295537880e+00
3.480000000000e+02 -4.743415862985e-03 5.985655007548e-05 3.880787875159e+00
3.482500000000e+02 -4.698911556354e-03 5.921250380567e-05 3.820884088693e+00
3.485000000000e+02 -4.659643294261e-03 5.858967850045e-05 3.760617249873e+00
3.487500000000e+02 -4.625876443472e-03 5.798825301359e-05 3.700023633899e+00
3.490000000000e+02 -4.597872994460e-03 5.740813156122e-05 3.639142706902e+00
3.492500000000e+02 -4.575890364991e-03 5.684896114122e-05 3.578017086622e+00
3.495000000000e+02 -4.560179453400e-03 5.631015173843e-05 3.516692477280e+00
3.497500000000e+02 -4.550982008884e-03 5.579089614155e-05 3.455217577664e+00
3.500000000000e+02 -4.548527309738e-03 5.529019425110e-05 3.393643960693e+00
3.502500000000e+02 -4.553028271666e-03 5.480687703555e-05 3.332025924798e+00
3.505000000000e+02 -4.564676976024e-03 5.433963070800e-05 3.270420316873e+00
3.507500000000e+02 -4.583639709715e-03 5.388702104001e-05 3.208886326369e+00
3.510000000000e+02 -4.610051520244e-03 5.344751713823e-05 3.147485252415e+00
3.512500000000e+02 -4.644010432117e-03 5.301951476619e-05 3.086280243697e+00
3.515000000000e+02 -4.685571402181e-03 5.260135835256e-05 3.025336014323e+00
3.517500000000e+02 -4.734740125964e-03 5.219136239559e-05 2.964718538246e+00
3.520000000000e+02 -4.791466794520e-03 5.178783078713e-05 2.904494723792e+00
3.522500000000e+02 -4.855639884494e-03 5.138907554042e-05 2.844732076056e+00
3.525000000000e+02 -4.927080102108e-03 5.099343339898e-05 2.785498347257e+00
3.527500000000e+02 -5.005534626474e-03 5.059927946927e-05 2.726861185603e+00
3.530000000000e+02 -5.090671817464e-03 5.020504492090e-05 2.668887782353e+00
3.532500000000e+02 -5.182076598909e-03 4.980922773176e-05 2.611644529450e+00
3.535000000000e+02 -5.279246738020e-03 4.941040186082e-05 2.555196686026e+00
3.537500000000e+02 -5.381590267206e-03 4.900722766299e-05 2.499608067223e+00
3.540000000000e+02 -5.488424275892e-03 4.859846151525e-05 2.444940751176e+00
3.542500000000e+02 -5.598975262855e-03 4.818296361717e-05 2.391254817916e+00
3.545000000000e+02 -5.712381246394e-03 4.775970625495e-05 2.338608113323e+00
3.547500000000e+02 -5.827695726063e-03 4.732778137093e-05 2.287056048649e+00
3.550000000000e+02 -5.943893525456e-03 4.688640234532e-05 2.236651434442e+00
3.552500000000e+02 -6.059878638790e-03 4.643490432710e-05 2.187444343571e+00
3.555000000000e+02 -6.174493832040e-03 4.597278880764e-05 2.139482014990e+00
3.557500000000e+02 -6.286532156345e-03 4.549968998432e-05 2.092808782497e+00
3.560000000000e+02 -6.394750198947e-03 4.501539221163e-05 2.047466038765e+00
3.562500000000e+02 -6.497882781367e-03 4.451982209311e-05 2.003492228003e+00
3.565000000000e+02 -6.594659171188e-03 4.401303720236e-05 1.960922858280e+00
3.567500000000e+02 -6.683820243522e-03 4.349525638608e-05 1.919790545550e+00
3.570000000000e+02 -6.764136694883e-03 4.296684732844e-05 1.880125068606e+00
3.572500000000e+02 -6.834427819383e-03 4.242832166154e-05 1.841953451526e+00
3.575000000000e+02 -6.893580853628e-03 4.188033126862e-05 1.805300052785e+00
3.577500000000e+02 -6.940570378128e-03 4.132366246301e-05 1.770186674382e+00
3.580000000000e+02 -6.974477567144e-03 4.075922900043e-05 1.736632683559e+00
3.582500000000e+02 -6.994509125237e-03 4.018806561384e-05 1.704655139889e+00
3.585000000000e+02 -7.000015368221e-03 3.961132267152e-05 1.674268938291e+00
3.587500000000e+02 -6.990507383408e-03 3.903025941404e-05 1.645486961132e+00
3.590000000000e+02 -6.965673087514e-03 3.844624036059e-05 1.618320232832e+00
3.592500000000e+02 -6.925391630515e-03 3.786073296050e-05 1.592778087282e+00
3.595000000000e+02 -6.869745920317e-03 3.727530710612e-05 1.568868340840e+00
3.597500000000e+02 -6.799033084872e-03 3.669163693684e-05 1.546597463793e+00
3.600000000000e+02 -6.713772360734e-03 3.611150605468e-05 1.525970759077e+00
3.602500000000e+02 -6.614710352345e-03 3.553682034249e-05 1.506992540231e+00
3.605000000000e+02 -6.502823607598e-03 3.496961454985e-05 1.489666299667e+00
3.607500000000e+02 -6.379318007621e-03 3.441206554047e-05 1.473994874980e+00
3.610000000000e+02 -6.245624934571e-03 3.386650756984e-05 1.459980599762e+00
3.612500000000e+02 -6.103393829571e-03 3.333544785236e-05 1.447625440758e+00
3.615000000000e+02 -5.954481117496e-03 3.282158190865e-05 1.436931107598e+00
3.617500000000e+02 -5.800935113930e-03 3.232780180540e-05 1.427899141594e+00
3.620000000000e+02 -5.644977070729e-03 3.185720592672e-05 1.420530969197e+00
3.622500000000e+02 -5.488978253249e-03 3.141310363164e-05 1.414827922303e+00
3.625000000000e+02 -5.335433353823e-03 3.099901239798e-05 1.410791212169e+00
3.627500000000e+02 -5.186930254384e-03 3.061864601114e-05 1.408421864374e+00
3.630000000000e+02 -5.046116549802e-03 3.027589613361e-05 1.407720606956e+00
3.632500000000e+02 -4.915663224661e-03 2.997480275746e-05 1.408687706232e+00
3.635000000000e+02 -4.798225783938e-03 2.971951571554e-05 1.411322760341e+00
3.637500000000e+02 -4.696403417509e-03 2.951424574180e-05 1.415624444335e+00
3.640000000000e+02 -4.612696715056e-03 2.936320524752e-05 1.421590215382e+00
3.642500000000e+02 -4.549464507062e-03 2.927053995347e-05 1.429215977087e+00
3.645000000000e+02 -4.508880551798e-03 2.924025236842e-05 1.438495717645e+00
3.647500000000e+02 -4.492890771007e-03 2.927611844716e-05 1.449421123915e+00
3.650000000000e+02 -4.503171879414e-03 2.938160052021e-05 1.461981184779e+00
3.652500000000e+02 -4.541092206029e-03 2.955975738922e-05 1.476161790982e+00
3.655000000000e+02 -4.607675715910e-03 2.981315530071e-05 1.491945347565e+00
3.657500000000e+02 -4.703570111580e-03 3.014378389779e-05 1.509310407963e+00
3.660000000000e+02 -4.829019886105e-03 3.055297712007e-05 1.528231341307e+00
3.662500000000e+02 -4.983845341774e-03 3.104134530379e-05 1.548678047248e+00
3.665000000000e+02 -5.167428217810e-03 3.160871818456e-05 1.570615725837e+00
3.667500000000e+02 -5.378704776680e-03 3.225410306468e-05 1.594004714531e+00
3.670000000000e+02 -5.616166863506e-03 3.297565915461e-05 1.618800399051e+00
3.672500000000e+02 -5.877871434577e-03 3.377069002339e-05 1.644953204677e+00
3.675000000000e+02 -6.161458851983e-03 3.463565582093e-05 1.672408672042e+00
3.677500000000e+02 -6.464180064884e-03 3.556620465142e-05 1.701107619317e+00
3.680000000000e+02 -6.782932476348e-03 3.655722341728e-05 1.730986389901e+00
3.682500000000e+02 -7.114304202924e-03 3.760290582999e-05 1.761977184132e+00
3.685000000000e+02 -7.454625928703e-03 3.869683721108e-05 1.794008469306e+00
3.687500000000e+02 -7.800029677146e-03 3.983209177658e-05 1.827005463464e+00
3.690000000000e+02 -8.146513107780e-03 4.100134153207e-05 1.860890683061e+00
3.692500000000e+02 -8.490008360294e-03 4.219697186547e-05 1.895584547893e+00
3.695000000000e+02 -8.826453553674e-03 4.341120180562e-05 1.931006030383e+00
3.697500000000e+02 -9.151865870033e-03 4.463620479475e-05 1.967073341822e+00
3.700000000000e+02 -9.462414023456e-03 4.586422788921e-05 2.003704640870e+00
3.702500000000e+02 -9.754489130528e-03 4.708770633938e-05 2.040818757253e+00
3.705000000000e+02 -1.002477186877e-02 4.829937047010e-05 2.078335916710e+00
3.707500000000e+02 -1.027029459106e-02 4.949234431872e-05 2.116178458089e+00
3.710000000000e+02 -1.048849727646e-02 5.066023347469e-05 2.154271534831e+00
3.712500000000e+02 -1.067727531132e-02 5.179720029871e-05 2.192543787520e+00
3.715000000000e+02 -1.083501898071e-02 5.289801865707e-05 2.230927984736e+00
3.717500000000e+02 -1.096064291033e-02 5.395814903547e-05 2.269361618570e+00
3.720000000000e+02 -1.105360574264e-02 5.497375724586e-05 2.307787453889e+00
3.722500000000e+02 -1.111391900927e-02 5.594174431503e-05 2.346154019997e+00
3.725000000000e+02 -1.114214549699e-02 5.685973724887e-05 2.384416040922e+00
3.727500000000e+02 -1.113938755975e-02 5.772609142365e-05 2.422534801155e+00
3.730000000000e+02 -1.110726542815e-02 5.853988842883e-05 2.460478438543e+00
3.732500000000e+02 -1.104788628163e-02 5.930090533449e-05 2.498222162294e+00
3.735000000000e+02 -1.096380500063e-02 6.000957920799e-05 2.535748394913e+00
3.737500000000e+02 -1.085797705129e-02 6.066696435419e-05 2.573046831747e+00
3.740000000000e+02 -1.073370467843e-02 6.127468167047e-05 2.610114418389e+00
3.742500000000e+02 -1.059457761580e-02 6.183486906808e-05 2.646955248115e+00
3.745000000000e+02 -1.044440901535e-02 6.235011796937e-05 2.683580373534e+00
3.747500000000e+02 -1.028716824451e-02 6.282341079977e-05 2.720007542750e+00
3.750000000000e+02 -1.012691146113e-02 6.325805668850e-05 2.756260855930e+00
3.752500000000e+02 -9.967711473409e-03 6.365762601976e-05 2.792370352091e+00
3.755000000000e+02 -9.813588107773e-03 6.402588505200e-05 2.828371528860e+00
3.757500000000e+02 -9.668440467518e-03 6.436673206572e-05 2.864304807032e+00
3.760000000000e+02 -9.535982247136e-03 6.468413652636e-05 2.900214943457e+00
3.762500000000e+02 -9.419681349565e-03 6.498208312594e-05 2.936150405566e+00
3.765000000000e+02 -9.322704892424e-03 6.526452127803e-05 2.972162714732e+00
3.767500000000e+02 -9.247870597208e-03 6.553532218445e-05 3.008305773549e+00
3.770000000000e+02 -9.197605346324e-03 6.579824457581e-05 3.044635181525e+00
3.772500000000e+02 -9.173911531331e-03 6.605690489064e-05 3.081207554181e+00
3.775000000000e+02 -9.178341907239e-03 6.631476073196e-05 3.118079852158e+00
3.777500000000e+02 -9.211983134450e-03 6.657510452041e-05 3.155308732059e+00
3.780000000000e+02 -9.275448265304e-03 6.684106308788e-05 3.192949923271e+00
3.782500000000e+02 -9.368877990239e-03 6.711560363931e-05 3.231057639809e+00
3.785000000000e+02 -9.491950488059e-03 6.740155137872e-05 3.269684031581e+00
3.787500000000e+02 -9.643899581080e-03 6.770160670561e-05 3.308878679263e+00
3.790000000000e+02 -9.823540484291e-03 6.801836502235e-05 3.348688134584e+00
3.792500000000e+02 -1.002930227735e-02 6.835433537999e-05 3.389155508658e+00
3.795000000000e+02 -1.025926641774e-02 6.871196344854e-05 3.430320107953e+00
3.797500000000e+02 -1.051121027218e-02 6.909364766672e-05 3.472217118835e+00
3.800000000000e+02 -1.078265459915e-02 6.950174785730e-05 3.514877338163e+00
3.802500000000e+02 -1.107091365571e-02 6.993858682788e-05 3.558326950461e+00
3.805000000000e+02 -1.137314675174e-02 7.040644315512e-05 3.602587350069e+00
3.807500000000e+02 -1.168641028293e-02 7.090753400360e-05 3.647675004495e+00
3.810000000000e+02 -1.200770872217e-02 7.144398770076e-05 3.693601360200e+00
3.812500000000e+02 -1.233404353069e-02 7.201780817490e-05 3.740372788360e+00
3.815000000000e+02 -1.266245919985e-02 7.263082568179e-05 3.787990566041e+00
3.817500000000e+02 -1.299008482088e-02 7.328464494166e-05 3.836450897799e+00
3.820000000000e+02 -1.331417111093e-02 7.398058787286e-05 3.885744968453e+00
3.822500000000e+02 -1.363212132602e-02 7.471963072098e-05 3.935859035205e+00
3.825000000000e+02 -1.394151645647e-02 7.550234208634e-05 3.986774548875e+00
3.827500000000e+02 -1.424013370958e-02 7.632882252506e-05 4.038468311510e+00
3.830000000000e+02 -1.452595854410e-02 7.719864982630e-05 4.090912666999e+00
3.832500000000e+02 -1.479719082281e-02 7.811083418721e-05 4.144075719495e+00
3.835000000000e+02 -1.505224481319e-02 7.906377969996e-05 4.197921589233e+00
3.837500000000e+02 -1.528974470038e-02 8.005526001670e-05 4.252410691520e+00
3.840000000000e+02 -1.550851548222e-02 8.108240663249e-05 4.307500051946e+00
3.842500000000e+02 -1.570757120412e-02 8.214171238161e-05 4.363143641102e+00
3.845000000000e+02 -1.588610048462e-02 8.322904710706e-05 4.419292742626e+00
3.847500000000e+02 -1.604345124922e-02 8.433969096300e-05 4.475896336200e+00
3.850000000000e+02 -1.617911469114e-02 8.546837288631e-05 4.532901505886e+00
3.852500000000e+02 -1.629270948980e-02 8.660932289525e-05 4.590253864643e+00
3.855000000000e+02 -1.638396707607e-02 8.775633686614e-05 4.647897987336e+00
3.857500000000e+02 -1.645271786634e-02 8.890284476634e-05 4.705777856544e+00
3.860000000000e+02 -1.649887902128e-02 9.004198381798e-05 4.763837312299e+00
3.862500000000e+02 -1.652244420229e-02 9.116667516071e-05 4.822020496146e+00
3.865000000000e+02 -1.652347484856e-02 9.226969667980e-05 4.880272296590e+00
3.867500000000e+02 -1.650209382456e-02 9.334375658812e-05 4.938538775846e+00
3.870000000000e+02 -1.645848080392e-02 9.438156989527e-05 4.996767588239e+00
3.872500000000e+02 -1.639287014987e-02 9.537592691447e-05 5.054908370698e+00
3.875000000000e+02 -1.630555089862e-02 9.631974739086e-05 5.112913112473e+00
3.877500000000e+02 -1.619686912835e-02 9.720613799241e-05 5.170736493775e+00
3.880000000000e+02 -1.606723284253e-02 9.802844287499e-05 5.228336188216e+00
3.882500000000e+02 -1.591711919092e-02 9.878028764987e-05 5.285673130718e+00
3.885000000000e+02 -1.574708413057e-02 9.945561054808e-05 5.342711743522e+00
3.887500000000e+02 -1.555777430373e-02 1.000486995142e-04 5.399420119913e+00
3.890000000000e+02 -1.534994103038e-02 1.005542271365e-04 5.455770162420e+00
3.892500000000e+02 -1.512445576483e-02 1.009673627473e-04 5.511737676423e+00
3.895000000000e+02 -1.488232688456e-02 1.012837069885e-04 5.567302414975e+00
3.897500000000e+02 -1.462471709212e-02 1.014993424218e-04 5.622448079330e+00
3.900000000000e+02 -1.435296084386e-02 1.016109415702e-04 5.677162271381e+00
3.902500000000e+02 -1.406858126975e-02 1.016156626344e-04 5.731436400473e+00
3.905000000000e+02 -1.377330549302e-02 1.015113108876e-04 5.785265549760e+00
3.907500000000e+02 -1.346907783340e-02 1.012964214516e-04 5.838648298866e+00
3.910000000000e+02 -1.315807027213e-02 1.009702515047e-04 5.891586509513e+00
3.912500000000e+02 -1.284268899363e-02 1.005328831378e-04 5.944085077481e+00
3.915000000000e+02 -1.252557697612e-02 9.998528958699e-05 5.996151649779e+00
3.917500000000e+02 -1.220961166006e-02 9.932940067420e-05 6.047796321584e+00
3.920000000000e+02 -1.189789716739e-02 9.856817312720e-05 6.099031304475e+00
3.922500000000e+02 -1.159375062909e-02 9.770565853487e-05 6.149870580805e+00
3.925000000000e+02 -1.130068209881e-02 9.674706619872e-05 6.200329540990e+00
3.927500000000e+02 -1.102236790793e-02 9.569881693314e-05 6.250424620475e+00
3.930000000000e+02 -1.076261715941e-02 9.456858440920e-05 6.300172926934e+00
3.932500000000e+02 -1.052533146005e-02 9.336532447166e-05 6.349591869907e+00
3.935000000000e+02 -1.031445830698e-02 9.209928332871e-05 6.398698803152e+00
3.937500000000e+02 -1.013393820193e-02 9.078198407197e-05 6.447510670585e+00
3.940000000000e+02 -9.987646462162e-03 8.942618999724e-05 6.496043670780e+00
3.942500000000e+02 -9.879330434342e-03 8.804583970395e-05 6.544312938768e+00
3.945000000000e+02 -9.812543016434e-03 8.665595161816e-05 6.592332245590e+00
3.947500000000e+02 -9.790574220419e-03 8.527249949464e-05 6.640113727261e+00
3.950000000000e+02 -9.816381235436e-03 8.391225435780e-05 6.687667631411e+00
3.952500000000e+02 -9.892518872364e-03 8.259259524793e-05 6.735002093293e+00
3.955000000000e+02 -1.002107124310e-02 8.133128961710e-05 6.782122934805e+00
3.957500000000e+02 -1.020358651171e-02 8.014624522446e-05 6.829033495752e+00
3.960000000000e+02 -1.044101517271e-02 7.905523032314e-05 6.875734486554e+00
3.962500000000e+02 -1.073365333369e-02 7.807560981124e-05 6.922223867780e+00
3.965000000000e+02 -1.108109240813e-02 7.722402221114e-05 6.968496761611e+00
3.967500000000e+02 -1.148217551702e-02 7.651605591960e-05 7.014545382131e+00
3.970000000000e+02 -1.193496256997e-02 7.596594628237e-05 7.060358999147e+00
3.972500000000e+02 -1.243670437455e-02 7.558628542240e-05 7.105923924035e+00
3.975000000000e+02 -1.298382721690e-02 7.538771032764e-05 7.151223522604e+00
3.977500000000e+02 -1.357192916995e-02 7.537864066165e-05 7.196238258339e+00
3.980000000000e+02 -1.419578876101e-02 7.556503873174e-05 7.240945757971e+00
3.982500000000e+02 -1.484938749025e-02 7.595021025680e-05 7.285320908867e+00
3.985000000000e+02 -1.552594685576e-02 7.653463604965e-05 7.329335980198e+00
3.987500000000e+02 -1.621798084119e-02 7.731585667400e-05 7.372960774481e+00
3.990000000000e+02 -1.691736428861e-02 7.828840663371e-05 7.416162804178e+00
3.992500000000e+02 -1.761541748180e-02 7.944381599476e-05 7.458907494769e+00
3.995000000000e+02 -1.830300674906e-02 8.077064346501e-05 7.501158414114e+00
3.997500000000e+02 -1.897066075413e-02 8.225456874508e-05 7.542877523543e+00
4.000000000000e+02 -1.960870128944e-02 8.387854426267e-05 7.584025451697e+00
4.002500000000e+02 -2.020738724637e-02 8.562298607165e-05 7.624561786454e+00
4.005000000000e+02 -2.075706968328e-02 8.746599720208e-05 7.664445383030e+00
4.007500000000e+02 -2.124835538202e-02 8.938365133948e-05 7.703634684265e+00
4.010000000000e+02 -2.167227608866e-02 9.135031299864e-05 7.742088049862e+00
4.012500000000e+02 -2.202045994274e-02 9.333896788014e-05 7.779764090413e+00
4.015000000000e+02 -2.228530123032e-02 9.532158576006e-05 7.816622001371e+00
4.017500000000e+02 -2.246012505286e-02 9.726945537794e-05 7.852621894009e+00
4.020000000000e+02 -2.253934218416e-02 9.915371064478e-05 7.887725117088e+00
4.022500000000e+02 -2.251859036254e-02 1.009456274133e-04 7.921894568008e+00
4.025000000000e+02 -2.239485831247e-02 1.026170134633e-04 7.955094985733e+00
4.027500000000e+02 -2.216658890686e-02 1.041406270275e-04 7.987293225250e+00
4.030000000000e+02 -2.183375827309e-02 1.054906027435e-04 8.018458508009e+00
4.032500000000e+02 -2.139792798813e-02 1.066426802670e-04 8.048562643004e+00
4.035000000000e+02 -2.086226837843e-02 1.075746363603e-04 8.077580219432e+00
4.037500000000e+02 -2.023155153150e-02 1.082666450035e-04 8.105488764588e+00
4.040000000000e+02 -1.951211317315e-02 1.087015637168e-04 8.132268866953e+00
4.042500000000e+02 -1.871178348203e-02 1.088652092627e-04 8.157904257993e+00
4.045000000000e+02 -1.783978756981e-02 1.087466084061e-04 8.182381857147e+00
4.047500000000e+02 -1.690661726457e-02 1.083382277958e-04 8.205691770324e+00
4.050000000000e+02 -1.592387633641e-02 1.076361715244e-04 8.227827248116e+00
4.052500000000e+02 -1.490410205992e-02 1.066403300635e-04 8.248784600169e+00
4.055000000000e+02 -1.386056675876e-02 1.053544874998e-04 8.268563062630e+00
4.057500000000e+02 -1.280706299103e-02 1.037864028884e-04 8.287164626063e+00
4.060000000000e+02 -1.175767689921e-02 1.019478579062e-04 8.304593820519e+00
4.062500000000e+02 -1.072655430607e-02 9.985463787121e-05 8.320857461946e+00
4.065000000000e+02 -9.727664234220e-03 9.752646034997e-05 8.335964365220e+00
4.067500000000e+02 -8.774564994988e-03 9.498684993051e-05 8.349925023064e+00
4.070000000000e+02 -7.880177173487e-03 9.226295250322e-05 8.362751263359e+00
4.072500000000e+02 -7.056568415286e-03 8.938528795682e-05 8.374455885243e+00
4.075000000000e+02 -6.314753930449e-03 8.638743783457e-05 8.385052285495e+00
4.077500000000e+02 -5.664516868443e-03 8.330567010964e-05 8.394554076338e+00
4.080000000000e+02 -5.114251291062e-03 8.017850176767e-05 8.402974710047e+00
4.082500000000e+02 -4.670830623102e-03 7.704620109064e-05 8.410327115000e+00
4.085000000000e+02 -4.339503642851e-03 7.395023577964e-05 8.416623346790e+00
4.087500000000e+02 -4.123818958286e-03 7.093267390285e-05 8.421874270432e+00
4.090000000000e+02 -4.025578983605e-03 6.803554519727e-05 8.426089274493e+00
4.092500000000e+02 -4.044823400583e-03 6.530017377834e-05 8.429276024908e+00
4.095000000000e+02 -4.179841806905e-03 6.276649372713e-05 8.431440267455e+00
4.097500000000e+02 -4.427214705920e-03 6.047236048121e-05 8.432585674990e+00
4.100000000000e+02 -4.781881656580e-03 5.845287332332e-05 8.432713753021e+00
4.102500000000e+02 -5.237235116165e-03 5.673972237957e-05 8.431823797873e+00
4.105000000000e+02 -5.785238363359e-03 5.536057701855e-05 8.429912913932e+00
4.107500000000e+02 -6.416564931301e-03 5.433852924960e-05 8.426976080338e+00
4.110000000000e+02 -7.120758346948e-03 5.369160787366e-05 8.423006279695e+00
4.112500000000e+02 -7.886408530476e-03 5.343237502864e-05 8.417994668943e+00
4.115000000000e+02 -8.701343335994e-03 5.356760514932e-05 8.411930802289e+00
4.117500000000e+02 -9.552832164808e-03 5.409809163165e-05 8.404802895119e+00
4.120000000000e+02 -1.042779779541e-02 5.501859765000e-05 8.396598118249e+00
4.122500000000e+02 -1.131303493464e-02 5.631785176813e-05 8.387302928227e+00
4.125000000000e+02 -1.219542997254e-02 5.797867477886e-05 8.376903411425e+00
4.127500000000e+02 -1.306218047882e-02 5.997825394927e-05 8.365385649852e+00
4.130000000000e+02 -1.390100841026e-02 6.228850000670e-05 8.352736085977e+00
4.132500000000e+02 -1.470036532158e-02 6.487653049803e-05 8.338941894118e+00
4.135000000000e+02 -1.544962351205e-02 6.770526056404e-05 8.323991336799e+00
4.137500000000e+02 -1.613925083471e-02 7.073406924307e-05 8.307874110612e+00
4.140000000000e+02 -1.676096471076e-02 7.391949738900e-05 8.290581670627e+00
4.142500000000e+02 -1.730786134338e-02 7.721598666430e-05 8.272107523613e+00
4.145000000000e+02 -1.777451822048e-02 8.057673753195e-05 8.252447495446e+00
4.147500000000e+02 -1.815706579565e-02 8.395453447782e-05 8.231599956121e+00
4.150000000000e+02 -1.845322754876e-02 8.730256415745e-05 8.209566011834e+00
4.152500000000e+02 -1.866232610881e-02 9.057522332906e-05 8.186349649554e+00
4.155000000000e+02 -1.878525554804e-02 9.372889709697e-05 8.161957842472e+00
4.157500000000e+02 -1.882441966343e-02 9.672268846272e-05 8.136400611584e+00
4.160000000000e+02 -1.878363762986e-02 9.951908612374e-05 8.109691040181e+00
4.162500000000e+02 -1.866801890941e-02 1.020845583038e-04 8.081845248770e+00
4.165000000000e+02 -1.848381023679e-02 1.043900591451e-04 8.052882328683e+00
4.167500000000e+02 -1.823821884783e-02 1.064114400096e-04 8.022824232349e+00
4.170000000000e+02 -1.793921566549e-02 1.081297786124e-04 7.991695633223e+00
4.172500000000e+02 -1.759532476498e-02 1.095315842258e-04 7.959523746210e+00
4.175000000000e+02 -1.721540370762e-02 1.106088497357e-04 7.926338123036e+00
4.177500000000e+02 -1.680842088668e-02 1.113591834150e-04 7.892170422853e+00
4.180000000000e+02 -1.638323699097e-02 1.117855835801e-04 7.857054157557e+00
4.182500000000e+02 -1.594839482614e-02 1.118962301125e-04 7.821024426775e+00
4.185000000000e+02 -1.551192437113e-02 1.117042060008e-04 7.784117638410e+00
4.187500000000e+02 -1.508116682958e-02 1.112270247411e-04 7.746371226699e+00
4.190000000000e+02 -1.466262352400e-02 1.104862289919e-04 7.707823362697e+00
4.192500000000e+02 -1.426183132303e-02 1.095068128111e-04 7.668512673387e+00
4.195000000000e+02 -1.388326798647e-02 1.083166475833e-04 7.628477968565e+00
4.197500000000e+02 -1.353028971374e-02 1.069458565640e-04 7.587757972837e+00
4.200000000000e+02 -1.320510024870e-02 1.054261140566e-04 7.546391077324e+00
4.202500000000e+02 -1.290875226659e-02 1.037899695497e-04 7.504415108459e+00
4.205000000000e+02 -1.264117984781e-02 1.020702209312e-04 7.461867110074e+00
4.207500000000e+02 -1.240125961528e-02 1.002992543588e-04 7.418783152934e+00
4.210000000000e+02 -1.218689820185e-02 9.850841886327e-05 7.375198161529e+00
4.212500000000e+02 -1.199514277032e-02 9.672745045083e-05 7.331145767373e+00
4.215000000000e+02 -1.182231021995e-02 9.498395393565e-05 7.286658177309e+00
4.217500000000e+02 -1.166413157235e-02 9.330294836163e-05 7.241766069914e+00
4.220000000000e+02 -1.151590674464e-02 9.170645485410e-05 7.196498508528e+00
4.222500000000e+02 -1.137266555529e-02 9.021321188465e-05 7.150882874525e+00
4.225000000000e+02 -1.122933018464e-02 8.883844208613e-05 7.104944816730e+00
4.227500000000e+02 -1.108087579697e-02 8.759370366809e-05 7.058708220158e+00
4.230000000000e+02 -1.092248374636e-02 8.648682459744e-05 7.012195182542e+00
4.232500000000e+02 -1.074968583238e-02 8.552192371028e-05 6.965426008996e+00
4.235000000000e+02 -1.055849481019e-02 8.469950086137e-05 6.918419213602e+00
4.237500000000e+02 -1.034551985719e-02 8.401659620910e-05 6.871191533455e+00
4.240000000000e+02 -1.010806288495e-02 8.346701735304e-05 6.823757943588e+00
4.242500000000e+02 -9.844196794535e-03 8.304166244297e-05 6.776131683738e+00
4.245000000000e+02 -9.552822449837e-03 8.272886542718e-05 6.728324286074e+00
4.247500000000e+02 -9.233704978180e-03 8.251478270588e-05 6.680345606860e+00
4.250000000000e+02 -8.887489128084e-03 8.238381899572e-05 6.632203859852e+00
4.252500000000e+02 -8.515694151647e-03 8.231907014072e-05 6.583905650546e+00
4.255000000000e+02 -8.120689590614e-03 8.230277491547e-05 6.535456014397e+00
4.257500000000e+02 -7.705652006718e-03 8.231687079058e-05 6.486858449265e+00
4.260000000000e+02 -7.274505940456e-03 8.234340148119e-05 6.438114953489e+00
4.262500000000e+02 -6.831849756917e-03 8.236500453354e-05 6.389226064337e+00
4.265000000000e+02 -6.382867792788e-03 8.236525654184e-05 6.340190891887e+00
4.267500000000e+02 -5.933232773228e-03 8.232914207076e-05 6.291007162234e+00
4.270000000000e+02 -5.488998739694e-03 8.224341492918e-05 6.241671255008e+00
4.272500000000e+02 -5.056487931675e-03 8.209693453029e-05 6.192178248900e+00
4.275000000000e+02 -4.642172939061e-03 8.188091844302e-05 6.142521970934e+00
4.277500000000e+02 -4.252556083836e-03 8.158912874476e-05 6.092695047615e+00
4.280000000000e+02 -3.894048256911e-03 8.121803402877e-05 6.042688966581e+00
4.282500000000e+02 -3.572848767254e-03 8.076686467698e-05 5.992494146624e+00
4.285000000000e+02 -3.294828117406e-03 8.023760360387e-05 5.942100014479e+00
4.287500000000e+02 -3.065415012120e-03 7.963496704144e-05 5.891495097959e+00
4.290000000000e+02 -2.889489348665e-03 7.896627165849e-05 5.840667128802e+00
4.292500000000e+02 -2.771281926752e-03 7.824123910055e-05 5.789603162903e+00
4.295000000000e+02 -2.714282968208e-03 7.747174716177e-05 5.738289715204e+00
4.297500000000e+02 -2.721159566362e-03 7.667152727112e-05 5.686712912260e+00
4.300000000000e+02 -2.793683655511e-03 7.585581706401e-05 5.634858662377e+00
4.302500000000e+02 -2.932671319011e-03 7.504097539979e-05 5.582712843312e+00
4.305000000000e+02 -3.137934540462e-03 7.424406447873e-05 5.530261509233e+00
4.307500000000e+02 -3.408246256236e-03 7.348243310437e-05 5.477491112152e+00
4.310000000000e+02 -3.741319619535e-03 7.277327123528e-05 5.424388743254e+00
4.312500000000e+02 -4.133802507008e-03 7.213316977209e-05 5.370942385802e+00
4.315000000000e+02 -4.581288116827e-03 7.157770386240e-05 5.317141179701e+00
4.317500000000e+02 -5.078341400639e-03 7.112103332646e-05 5.262975699972e+00
4.320000000000e+02 -5.618543031456e-03 7.077554281590e-05 5.208438234876e+00
4.322500000000e+02 -6.194549022919e-03 7.055152237254e-05 5.153523074041e+00
4.325000000000e+02 -6.798167621629e-03 7.045689596744e-05 5.098226789248e+00
4.327500000000e+02 -7.420451496628e-03 7.049700464223e-05 5.042548512541e+00
4.330000000000e+02 -8.051805817987e-03 7.067444975142e-05 4.986490200773e+00
4.332500000000e+02 -8.682109049426e-03 7.098899359928e-05 4.930056889145e+00
4.335000000000e+02 -9.300847938505e-03 7.143752413402e-05 4.873256918950e+00
4.337500000000e+02 -9.897263058512e-03 7.201407721305e-05 4.816102142166e+00
4.340000000000e+02 -1.046050518180e-02 7.270991920807e-05 4.758608091081e+00
4.342500000000e+02 -1.097979712870e-02 7.351367510477e-05 4.700794117355e+00
4.345000000000e+02 -1.144460258525e-02 7.441149103593e-05 4.642683484156e+00
4.347500000000e+02 -1.184479731641e-02 7.538732562695e-05 4.584303413211e+00
4.350000000000e+02 -1.217083780761e-02 7.642316271855e-05 4.525685087851e+00
4.352500000000e+02 -1.241392825454e-02 7.749930591269e-05 4.466863598162e+00
4.355000000000e+02 -1.256617936752e-02 7.859465192234e-05 4.407877835879e+00
4.357500000000e+02 -1.262075835982e-02 7.968704378425e-05 4.348770332539e+00
4.360000000000e+02 -1.257202362618e-02 8.075361547458e-05 4.289587046025e+00
4.362500000000e+02 -1.241564509401e-02 8.177112171856e-05 4.230377091104e+00
4.365000000000e+02 -1.214870494523e-02 8.271626587533e-05 4.171192420433e+00
4.367500000000e+02 -1.176977722069e-02 8.356602564918e-05 4.112087458432e+00
4.370000000000e+02 -1.127898407157e-02 8.429796178575e-05 4.053118692197e+00
4.372500000000e+02 -1.067802788309e-02 8.489051255031e-05 3.994344226101e+00
4.375000000000e+02 -9.970196275491e-03 8.532327468838e-05 3.935823305892e+00
4.377500000000e+02 -9.160341900130e-03 8.557725945627e-05 3.877615819687e+00
4.380000000000e+02 -8.254835043199e-03 8.563512861129e-05 3.819781783646e+00
4.382500000000e+02 -7.261490774867e-03 8.548140914605e-05 3.762380821760e+00
4.385000000000e+02 -6.189470440378e-03 8.510268761344e-05 3.705471645158e+00
4.387500000000e+02 -5.049160558369e-03 8.448778674261e-05 3.649111542210e+00
4.390000000000e+02 -3.852030020476e-03 8.362792113012e-05 3.593355885371e+00
4.392500000000e+02 -2.610468465741e-03 8.251683467078e-05 3.538257662048e+00
4.395000000000e+02 -1.337608830046e-03 8.115091838906e-05 3.483867038851e+00
4.397500000000e+02 -4.713646121970e-05 7.952931670391e-05 3.430230959200e+00
4.400000000000e+02 1.246911210000e-03 7.765401180088e-05 3.377392786721e+00
4.402500000000e+02 2.530351603792e-03 7.552988908202e-05 3.325391993234e+00
4.405000000000e+02 3.789066881599e-03 7.316478263303e-05 3.274263896133e+00
4.407500000000e+02 5.009213401033e-03 7.056949604700e-05 3.224039449663e+00
4.410000000000e+02 6.177427447748e-03 6.775780116938e-05 3.174745084305e+00
4.412500000000e+02 7.281024048743e-03 6.474639994614e-05 3.126402605926e+00
4.415000000000e+02 8.308185869588e-03 6.155486478238e-05 3.079029141652e+00
4.417500000000e+02 9.248139704625e-03 5.820553687116e-05 3.032637142270e+00
4.420000000000e+02 1.009131779996e-02 5.472337571361e-05 2.987234435007e+00
4.422500000000e+02 1.082950186921e-02 5.113577661228e-05 2.942824321353e+00
4.425000000000e+02 1.145594750983e-02 4.747233141844e-05 2.899405726901e+00
4.427500000000e+02 1.196548761063e-02 4.376455698243e-05 2.856973388936e+00
4.430000000000e+02 1.235461278335e-02 4.004556693635e-05 2.815518090450e+00
4.432500000000e+02 1.262152851864e-02 3.634970002164e-05 2.775026925613e+00
4.435000000000e+02 1.276618692039e-02 3.271210336248e-05 2.735483604040e+00
4.437500000000e+02 1.279029405517e-02 2.916827781571e-05 2.696868779697e+00
4.440000000000e+02 1.269729058355e-02 2.575358838236e-05 2.659160409259e+00
4.442500000000e+02 1.249230800600e-02 2.250273679130e-05 2.622334127341e+00
4.445000000000e+02 1.218209888485e-02 1.944923299574e-05 2.586363640239e+00
4.447500000000e+02 1.177494241211e-02 1.662489343737e-05 2.551221129041e+00
4.450000000000e+02 1.128052763513e-02 1.405924872713e-05 2.516877659293e+00
4.452500000000e+02 1.070981214297e-02 1.177901774191e-05 2.483303591303e+00
4.455000000000e+02 1.007486179457e-02 9.807581215548e-06 2.450468986644e+00
4.457500000000e+02 9.388669438299e-03 8.164559560292e-06 2.418344005864e+00
4.460000000000e+02 8.664955876405e-03 6.865389070659e-06 2.386899291109e+00
4.462500000000e+02 7.917957549192e-03 5.920960696543e-06 2.356106333818e+00
4.465000000000e+02 7.162199368045e-03 5.337345019452e-06 2.325937816120e+00
4.467500000000e+02 6.412262055097e-03 5.115589372578e-06 2.296367932522e+00
4.470000000000e+02 5.682542094823e-03 5.251613133889e-06 2.267372676820e+00
4.472500000000e+02 4.987014659991e-03 5.736188744054e-06 2.238930105957e+00
4.475000000000e+02 4.338997724403e-03 6.555028015082e-06 2.211020563325e+00
4.477500000000e+02 3.750927643182e-03 7.688959459684e-06 2.183626876409e+00
4.480000000000e+02 3.234145245934e-03 9.114206223071e-06 2.156734514323e+00
4.482500000000e+02 2.798699704499e-03 1.080275659476e-05 2.130331714624e+00
4.485000000000e+02 2.453171681939e-03 1.272281689024e-05 2.104409572517e+00
4.487500000000e+02 2.204521977126e-03 1.483933565061e-05 2.078962105481e+00
4.490000000000e+02 2.057965652779e-03 1.711459511586e-05 2.053986281645e+00
4.492500000000e+02 2.016876244318e-03 1.950884948115e-05 2.029482020492e+00
4.495000000000e+02 2.082723898041e-03 2.198099582718e-05 2.005452177678e+00
4.497500000000e+02 2.255046133222e-03 2.448926449020e-05 1.981902497086e+00
4.500000000000e+02 2.531457056826e-03 2.699191078173e-05 1.958841558184e+00
4.502500000000e+02 2.907692970950e-03 2.944789424739e-05 1.936280702032e+00
4.505000000000e+02 3.377696334461e-03 3.181752672998e-05 1.914233947478e+00
4.507500000000e+02 3.933738950590e-03 3.406307912363e-05 1.892717908987e+00
4.510000000000e+02 4.566581447706e-03 3.614933783985e-05 1.871751703393e+00
4.512500000000e+02 5.265668349620e-03 3.804409345218e-05 1.851356856106e+00
4.515000000000e+02 6.019356838436e-03 3.971855907148e-05 1.831557215508e+00
4.517500000000e+02 6.815173530300e-03 4.114771040939e-05 1.812378861056e+00
4.520000000000e+02 7.640096119333e-03 4.231054603260e-05 1.793850018164e+00
4.522500000000e+02 8.480852931956e-03 4.319026473423e-05 1.776000970222e+00
4.525000000000e+02 9.324235489653e-03 4.377436436892e-05 1.758863977473e+00
4.527500000000e+02 1.015741450433e-02 4.405466066854e-05 1.742473186468e+00
4.530000000000e+02 1.096825302857e-02 4.402723556099e-05 1.726864538385e+00
4.532500000000e+02 1.174560695778e-02 4.369231679571e-05 1.712075665453e+00
4.535000000000e+02 1.247960630640e-02 4.305409812735e-05 1.698145780338e+00
4.537500000000e+02 1.316190640620e-02 4.212050695102e-05 1.685115544313e+00
4.540000000000e+02 1.378590207614e-02 4.090292783454e-05 1.673026916362e+00
4.542500000000e+02 1.434689876454e-02 3.941588712020e-05 1.661922982238e+00
4.545000000000e+02 1.484223206573e-02 3.767670954219e-05 1.651847753436e+00
4.547500000000e+02 1.527133211298e-02 3.570515105972e-05 1.642845938399e+00
4.550000000000e+02 1.563573090157e-02 3.352301435802e-05 1.634962686035e+00
4.552500000000e+02 1.593900903238e-02 3.115375315874e-05 1.628243296399e+00
4.555000000000e+02 1.618668384409e-02 2.862207009124e-05 1.622732902702e+00
4.557500000000e+02 1.638604266540e-02 2.595351025983e-05 1.618476127321e+00
4.560000000000e+02 1.654592355238e-02 2.317405954586e-05 1.615516712436e+00
4.562500000000e+02 1.667645076100e-02 2.030975012787e-05 1.613897132131e+00
4.565000000000e+02 1.678873349290e-02 1.738627903924e-05 1.613658191390e+00
4.567500000000e+02 1.689453373547e-02 1.442864747772e-05 1.614838617907e+00
4.570000000000e+02 1.700591581048e-02 1.146082622652e-05 1.617474654630e+00
4.572500000000e+02 1.713488421972e-02 8.505456104091e-06 1.621599661251e+00
4.575000000000e+02 1.729302279498e-02 5.583589556823e-06 1.627243731522e+00
4.577500000000e+02 1.749114279293e-02 2.714481238841e-06 1.634433335745e+00
4.580000000000e+02 1.773895049548e-02 -8.456707870086e-08 1.643190996294e+00
4.582500000000e+02 1.804474409752e-02 -2.798299250317e-06 1.653535000718e+00
4.585000000000e+02 1.841514601374e-02 -5.413535655252e-06 1.665479163867e+00
4.587500000000e+02 1.885487999739e-02 -7.919135083578e-06 1.679032637792e+00
4.590000000000e+02 1.936659662550e-02 -1.030589336831e-05 1.694199781478e+00
4.592500000000e+02 1.995075353177e-02 -1.256637598848e-05 1.710980084583e+00
4.595000000000e+02 2.060555147748e-02 -1.469469503157e-05 1.729368156552e+00
4.597500000000e+02 2.132692921551e-02 -1.668623277759e-05 1.749353771211e+00
4.600000000000e+02 2.210861581852e-02 -1.853732673898e-05 1.770921974448e+00
4.602500000000e+02 2.294223942203e-02 -2.024492762695e-05 1.794053249671e+00
4.605000000000e+02 2.381748962347e-02 -2.180624195200e-05 1.818723732952e+00
4.607500000000e+02 2.472232864444e-02 -2.321838124170e-05 1.844905484735e+00
4.610000000000e+02 2.564324700608e-02 -2.447801713584e-05 1.872566799090e+00
4.612500000000e+02 2.656555660566e-02 -2.558107846792e-05 1.901672560078e+00
4.615000000000e+02 2.747371534636e-02 -2.652251383611e-05 1.932184623572e+00
4.617500000000e+02 2.835167495362e-02 -2.729610745175e-05 1.964062234678e+00
4.620000000000e+02 2.918324555027e-02 -2.789437188228e-05 1.997262458332e+00
4.622500000000e+02 2.995246797667e-02 -2.830853270633e-05 2.031740630175e+00
4.625000000000e+02 3.064398610024e-02 -2.852860735472e-05 2.067450816665e+00
4.627500000000e+02 3.124341212668e-02 -2.854357798088e-05 2.104346273138e+00
4.630000000000e+02 3.173767558557e-02 -2.834166026133e-05 2.142379904709e+00
4.632500000000e+02 3.211534864929e-02 -2.791065735638e-05 2.181504719758e+00
4.635000000000e+02 3.236694195365e-02 -2.723839259711e-05 2.221674265334e+00
4.637500000000e+02 3.248516159720e-02 -2.631320419780e-05 2.262843050516e+00
4.640000000000e+02 3.246512192563e-02 -2.512448322251e-05 2.304966947335e+00
4.642500000000e+02 3.230451044595e-02 -2.366324580902e-05 2.348003559245e+00
4.645000000000e+02 3.200369698521e-02 -2.192270536627e-05 2.391912563283e+00
4.647500000000e+02 3.156578479115e-02 -1.989882241923e-05 2.436656015616e+00
4.650000000000e+02 3.099660362088e-02 -1.759083280664e-05 2.482198610248e+00
4.652500000000e+02 3.030463798133e-02 -1.500173581459e-05 2.528507901224e+00
4.655000000000e+02 2.950089769110e-02 -1.213863546351e-05 2.575554466405e+00
4.657500000000e+02 2.859872656444e-02 -9.013051733148e-06 2.623312024050e+00
4.660000000000e+02 2.761355468244e-02 -5.641123614647e-06 2.671757493144e+00
4.662500000000e+02 2.656260120069e-02 -2.043684610459e-06 2.720870990115e+00
4.665000000000e+02 2.546452902104e-02 1.753791893488e-06 2.770635771688e+00
4.667500000000e+02 2.433906250179e-02 5.721353380811e-06 2.821038115093e+00
4.670000000000e+02 2.320657578939e-02 9.824828045624e-06 2.872067139497e+00
4.672500000000e+02 2.208766033920e-02 1.402626030050e-05 2.923714573611e+00
4.675000000000e+02 2.100268549045e-02 1.828440807958e-05 2.975974465283e+00
4.677500000000e+02 1.997135900005e-02 2.255534056378e-05 3.028842848319e+00
4.680000000000e+02 1.901230138577e-02 2.679311633066e-05 3.082317367246e+00
4.682500000000e+02 1.814264598715e-02 3.095052211347e-05 3.136396863032e+00
4.685000000000e+02 1.737767265948e-02 3.497985958029e-05 3.191080937170e+00
4.687500000000e+02 1.673048676618e-02 3.883375742308e-05 3.246369497738e+00
4.690000000000e+02 1.621175233632e-02 4.246599748642e-05 3.302262292557e+00
4.692500000000e+02 1.582948474354e-02 4.583232613575e-05 3.358758448015e+00
4.695000000000e+02 1.558890961659e-02 4.889124495605e-05 3.415856015123e+00
4.697500000000e+02 1.549239060853e-02 5.160475947757e-05 3.473551537089e+00
4.700000000000e+02 1.553942763382e-02 5.393907712725e-05 3.531839639957e+00
4.702500000000e+02 1.572672435478e-02 5.586523522902e-05 3.590712662245e+00
4.705000000000e+02 1.604832257731e-02 5.735965017922e-05 3.650160325947e+00
4.707500000000e+02 1.649579804419e-02 5.840457936573e-05 3.710169451446e+00
4.710000000000e+02 1.705851179997e-02 5.898848739380e-05 3.770723727795e+00
4.712500000000e+02 1.772390898281e-02 5.910633779871e-05 3.831803537760e+00
4.715000000000e+02 1.847785499081e-02 5.875972591354e-05 3.893385836548e+00
4.717500000000e+02 1.930500071526e-02 5.795692838678e-05 3.955444093377e+00
4.720000000000e+02 2.018916400569e-02 5.671284803871e-05 4.017948285498e+00
4.722500000000e+02 2.111371871543e-02 5.504883669086e-05 4.080864951595e+00
4.725000000000e+02 2.206197994985e-02 5.299240455967e-05 4.144157298418e+00
4.727500000000e+02 2.301757461074e-02 5.057682881965e-05 4.207785355759e+00
4.730000000000e+02 2.396479010177e-02 4.784064706267e-05 4.271706181189e+00
4.732500000000e+02 2.488889078973e-02 4.482706509942e-05 4.335874103791e+00
4.735000000000e+02 2.577639776534e-02 4.158326686743e-05 4.400241007422e+00
4.737500000000e+02 2.661532473752e-02 3.815965415460e-05 4.464756644266e+00
4.740000000000e+02 2.739536736238e-02 3.460901919264e-05 4.529368975589e+00
4.742500000000e+02 2.810804300831e-02 3.098566750390e-05 4.594024533935e+00
4.745000000000e+02 2.874677944985e-02 2.734450821978e-05 4.658668800334e+00
4.747500000000e+02 2.930695364003e-02 2.374011702089e-05 4.723246592807e+00
4.750000000000e+02 2.978588022978e-02 2.022581148822e-05 4.787702458549e+00
4.752500000000e+02 3.018275467381e-02 1.685277151556e-05 4.851981068171e+00
4.755000000000e+02 3.049855216263e-02 1.366918448503e-05 4.916027604529e+00
4.757500000000e+02 3.073588705333e-02 1.071944888859e-05 4.979788142446e+00
4.760000000000e+02 3.089884032237e-02 8.043457784379e-06 5.043210019705e+00
4.762500000000e+02 3.099275556005e-02 5.675999399185e-06 5.106242187639e+00
4.765000000000e+02 3.102401628390e-02 3.646257162315e-06 5.168835548913e+00
4.767500000000e+02 3.099980346664e-02 1.977440681949e-06 5.230943267512e+00
4.770000000000e+02 3.092784795291e-02 6.865375372089e-07 5.292521061710e+00
4.772500000000e+02 3.081617605169e-02 -2.157898709998e-07 5.353527463517e+00
4.775000000000e+02 3.067286344245e-02 -7.251825023258e-07 5.413924057426e+00
4.777500000000e+02 3.050579655312e-02 -8.434238349952e-07 5.473675684127e+00
4.780000000000e+02 3.032245223007e-02 -5.781520646952e-07 5.532750616472e+00
4.782500000000e+02 3.012969770969e-02 5.754580337247e-08 5.591120700248e+00
4.785000000000e+02 2.993362008790e-02 1.045585591081e-06 5.648761468445e+00
4.787500000000e+02 2.973938381324e-02 2.363529819943e-06 5.705652217408e+00
4.790000000000e+02 2.955112215683e-02 3.985240827675e-06 5.761776049915e+00
4.792500000000e+02 2.937186664276e-02 5.881599348279e-06 5.817119891767e+00
4.795000000000e+02 2.920351090488e-02 8.021254089635e-06 5.871674470195e+00
4.797500000000e+02 2.904681159437e-02 1.037136594881e-05 5.925434260679e+00
4.800000000000e+02 2.890142748849e-02 1.289838742144e-05 5.978397411033e+00
4.802500000000e+02 2.876598957939e-02 1.556882326298e-05 6.030565624682e+00
4.805000000000e+02 2.863820505267e-02 1.834991533070e-05 6.081944028151e+00
4.807500000000e+02 2.851498655250e-02 2.121027969440e-05 6.132541004298e+00
4.810000000000e+02 2.839260492677e-02 2.412047054035e-05 6.182368006575e+00
4.812500000000e+02 2.826685831447e-02 2.705345755832e-05 6.231439348106e+00
4.815000000000e+02 2.813325326872e-02 2.998499930715e-05 6.279771979310e+00
4.817500000000e+02 2.798718951282e-02 3.289394602529e-05 6.327385243086e+00
4.820000000000e+02 2.782414338091e-02 3.576238297445e-05 6.374300622063e+00
4.822500000000e+02 2.763984283967e-02 3.857567946533e-05 6.420541474092e+00
4.825000000000e+02 2.743042858452e-02 4.132245646035e-05 6.466132768078e+00
4.827500000000e+02 2.719259491295e-02 4.399442890193e-05 6.511100812410e+00
4.830000000000e+02 2.692370634614e-02 4.658617967326e-05 6.555472989139e+00
4.832500000000e+02 2.662188587901e-02 4.909482919288e-05 6.599277490717e+00
4.835000000000e+02 2.628607255357e-02 5.151961856106e-05 6.642543069763e+00
4.837500000000e+02 2.591604672243e-02 5.386145645372e-05 6.685298795889e+00
4.840000000000e+02 2.551242314330e-02 5.612240979247e-05 6.727573828075e+00
4.842500000000e+02 2.507661377523e-02 5.830521682715e-05 6.769397204942e+00
4.845000000000e+02 2.461076249095e-02 6.041275717034e-05 6.810797649948e+00
4.847500000000e+02 2.411765569094e-02 6.244756162788e-05 6.851803396993e+00
4.850000000000e+02 2.360061448534e-02 6.441134796822e-05 6.892442034776e+00
4.852500000000e+02 2.306337183339e-02 6.630462119839e-05 6.932740369867e+00
4.855000000000e+02 2.250994293394e-02 6.812635451148e-05 6.972724308245e+00
4.857500000000e+02 2.194449226359e-02 6.987374628670e-05 7.012418753307e+00
4.860000000000e+02 2.137120362678e-02 7.154207755664e-05 7.051847520606e+00
4.862500000000e+02 2.079416006214e-02 7.312467576251e-05 7.091033263719e+00
4.865000000000e+02 2.021723590562e-02 7.461298903508e-05 7.129997412667e+00
4.867500000000e+02 1.964400651358e-02 7.599677807371e-05 7.168760122884e+00
4.870000000000e+02 1.907768082481e-02 7.726438725472e-05 7.207340225967e+00
4.872500000000e+02 1.852105562648e-02 7.840312076873e-05 7.245755191580e+00
4.875000000000e+02 1.797649818033e-02 7.939971537754e-05 7.284021084565e+00
4.877500000000e+02 1.744595273192e-02 8.024089154657e-05 7.322152530470e+00
4.880000000000e+02 1.693097572040e-02 8.091392642251e-05 7.360162672248e+00
4.882500000000e+02 1.643279345038e-02 8.140725931660e-05 7.398063133291e+00
4.885000000000e+02 1.595238334003e-02 8.171109873073e-05 7.435863972458e+00
4.887500000000e+02 1.549057331746e-02 8.181800629115e-05 7.473573636139e+00
4.890000000000e+02 1.504815424658e-02 8.172343264809e-05 7.511198913633e+00
4.892500000000e+02 1.462600213827e-02 8.142616778697e-05 7.548744881100e+00
4.895000000000e+02 1.422520131774e-02 8.092867981996e-05 7.586214853382e+00
4.897500000000e+02 1.384716384511e-02 8.023749296193e-05 7.623610324711e+00
4.900000000000e+02 1.349373683667e-02 7.936322908761e-05 7.660930919636e+00
4.902500000000e+02 1.316729191374e-02 7.832056003462e-05 7.698174334981e+00
4.905000000000e+02 1.287078942342e-02 7.712805666571e-05 7.735336290263e+00
4.907500000000e+02 1.260781212422e-02 7.580786789713e-05 7.772410480781e+00
4.910000000000e+02 1.238256257848e-02 7.438535706075e-05 7.809388527977e+00
4.912500000000e+02 1.219982178505e-02 7.288842079620e-05 7.846259944321e+00
4.915000000000e+02 1.206486522351e-02 7.134674492823e-05 7.883012092917e+00
4.917500000000e+02 1.198333810935e-02 6.979109911648e-05 7.919630163967e+00
4.920000000000e+02 1.196108898630e-02 6.825244620029e-05 7.956097147369e+00
4.922500000000e+02 1.200396798382e-02 6.676102089681e-05 7.992393822593e+00
4.925000000000e+02 1.211759247118e-02 6.534543732239e-05 8.028498746219e+00
4.927500000000e+02 1.230709036430e-02 6.403180280118e-05 8.064388256852e+00
4.930000000000e+02 1.257682750834e-02 6.284287887878e-05 8.100036478484e+00
4.932500000000e+02 1.293013181867e-02 6.179733089981e-05 8.135415337981e+00
4.935000000000e+02 1.336902467340e-02 6.090909549775e-05 8.170494589631e+00
4.937500000000e+02 1.389397143966e-02 6.018689587231e-05 8.205241842060e+00
4.940000000000e+02 1.450366453249e-02 5.963392155667e-05 8.239622597940e+00
4.942500000000e+02 1.519485013538e-02 5.924767251347e-05 8.273600297296e+00
4.945000000000e+02 1.596220998594e-02 5.902000067712e-05 8.307136369561e+00
4.947500000000e+02 1.679830782407e-02 5.893736078735e-05 8.340190287664e+00
4.950000000000e+02 1.769360764195e-02 5.898124998913e-05 8.372719633754e+00
4.952500000000e+02 1.863656919549e-02 5.912882188430e-05 8.404680164648e+00
4.955000000000e+02 1.961382165924e-02 5.935367669010e-05 8.436025887021e+00
4.957500000000e+02 2.061041380176e-02 5.962679604260e-05 8.466709136575e+00
4.960000000000e+02 2.161013648009e-02 5.991756656878e-05 8.496680661427e+00
4.962500000000e+02 2.259590636135e-02 6.019487974696e-05 8.525889713659e+00
4.965000000000e+02 2.355020160212e-02 6.042828008615e-05 8.554284144802e+00
4.967500000000e+02 2.445553200553e-02 6.058910620022e-05 8.581810509929e+00
4.970000000000e+02 2.529492812900e-02 6.065154668997e-05 8.608414178903e+00
4.972500000000e+02 2.605242940690e-02 6.059362470001e-05 8.634039456408e+00
4.975000000000e+02 2.671355386796e-02 6.039807048441e-05 8.658629712705e+00
4.977500000000e+02 2.726572775726e-02 6.005300893155e-05 8.682127525519e+00
4.980000000000e+02 2.769865907524e-02 5.955245666389e-05 8.704474835008e+00
4.982500000000e+02 2.800463830368e-02 5.889661015318e-05 8.725613113438e+00
4.985000000000e+02 2.817875264001e-02 5.809191276127e-05 8.745483547933e+00
4.987500000000e+02 2.821900558467e-02 5.715087892341e-05 8.764027244123e+00
4.990000000000e+02 2.812633405726e-02 5.609172117310e-05 8.781185443297e+00
4.992500000000e+02 2.790452270442e-02 5.493774205159e-05 8.796899755447e+00
4.995000000000e+02 2.756001923781e-02 5.371657402067e-05 8.811112415922e+00
4.997500000000e+02 2.710165615726e-02 5.245931497416e-05 8.823766548392e+00
5.000000000000e+02 2.654029324899e-02 5.119953298274e-05 8.834806452724e+00
5.002500000000e+02 2.588839410073e-02 4.997217938371e-05 8.844177899083e+00
5.005000000000e+02 2.515955597010e-02 4.881250154112e-05 8.851828430728e+00
5.007500000000e+02 2.436801407139e-02 4.775500430571e-05 8.857707683210e+00
5.010000000000e+02 2.352814067925e-02 4.683247847215e-05 8.861767697681e+00
5.012500000000e+02 2.265396187455e-02 4.607513946714e-05 8.863963240059e+00
5.015000000000e+02 2.175871225000e-02 4.550990665286e-05 8.864252107961e+00
5.017500000000e+02 2.085444706984e-02 4.515984597692e-05 8.862595444270e+00
5.020000000000e+02 1.995172749346e-02 4.504382430809e-05 8.858958016825e+00
5.022500000000e+02 1.905939188878e-02 4.517625547207e-05 8.853308502495e+00
5.025000000000e+02 1.818442098165e-02 4.556708375633e-05 8.845619736289e+00
5.027500000000e+02 1.733190055466e-02 4.622196398590e-05 8.835868935217e+00
5.030000000000e+02 1.650507891195e-02 4.714257191274e-05 8.824037911018e+00
5.032500000000e+02 1.570551396959e-02 4.832697308033e-05 8.810113230643e+00
5.035000000000e+02 1.493329737562e-02 4.977009812493e-05 8.794086360771e+00
5.037500000000e+02 1.418734126314e-02 5.146426049157e-05 8.775953779130e+00
5.040000000000e+02 1.346571191853e-02 5.339965256329e-05 8.755717035431e+00
5.042500000000e+02 1.276598785274e-02 5.556479510127e-05 8.733382800005e+00
5.045000000000e+02 1.208562560561e-02 5.794689833030e-05 8.708962862135e+00
5.047500000000e+02 1.142231261100e-02 6.053214529067e-05 8.682474094079e+00
5.050000000000e+02 1.077428639245e-02 6.330593955753e-05 8.653938397805e+00
5.052500000000e+02 1.014060863030e-02 6.625299681112e-05 8.623382596384e+00
5.055000000000e+02 9.521374821705e-03 6.935724141899e-05 8.590838317895e+00
5.057500000000e+02 8.917854015647e-03 7.260161658645e-05 8.556341834945e+00
5.060000000000e+02 8.332550098522e-03 7.596784398886e-05 8.519933877713e+00
5.062500000000e+02 7.769180592250e-03 7.943610522582e-05 8.481659435999e+00
5.065000000000e+02 7.232578696212e-03 8.298466850948e-05 8.441567516788e+00
5.067500000000e+02 6.728518983269e-03 8.658951828633e-05 8.399710903608e+00
5.070000000000e+02 6.263480799239e-03 9.022401633521e-05 8.356145875278e+00
5.072500000000e+02 5.844357287925e-03 9.385863135958e-05 8.310931929786e+00
5.075000000000e+02 5.478128913261e-03 9.746077990541e-05 8.264131474294e+00
5.077500000000e+02 5.171514770011e-03 1.009947257952e-04 8.215809522656e+00
5.080000000000e+02 4.930622125180e-03 1.044216810889e-04 8.166033372195e+00
5.082500000000e+02 4.760611132128e-03 1.077001195590e-04 8.114872275996e+00
5.085000000000e+02 4.665391466348e-03 1.107862785540e-04 8.062397122584e+00
5.087500000000e+02 4.647367665609e-03 1.136347323271e-04 8.008680105514e+00
5.090000000000e+02 4.707245997455e-03 1.161991979718e-04 7.953794397359e+00
5.092500000000e+02 4.843913239285e-03 1.184335014988e-04 7.897813838359e+00
5.095000000000e+02 5.054394374474e-03 1.202926642451e-04 7.840812624473e+00
5.097500000000e+02 5.333892050154e-03 1.217340577629e-04 7.782865007751e+00
5.100000000000e+02 5.675906203896e-03 1.227187128268e-04 7.724045017331e+00
5.102500000000e+02 6.072428527031e-03 1.232125196877e-04 7.664426187863e+00
5.105000000000e+02 6.514202842253e-03 1.231873967817e-04 7.604081305988e+00
5.107500000000e+02 6.991038168500e-03 1.226224298952e-04 7.543082180740e+00
5.110000000000e+02 7.492160563331e-03 1.215048584151e-04 7.481499423595e+00
5.112500000000e+02 8.006585546468e-03 1.198308705375e-04 7.419402256388e+00
5.115000000000e+02 8.523494731630e-03 1.176061918812e-04 7.356858332148e+00
5.117500000000e+02 9.032598690052e-03 1.148464353536e-04 7.293933576116e+00
5.120000000000e+02 9.524468486151e-03 1.115771898395e-04 7.230692048039e+00
5.122500000000e+02 9.990822686607e-03 1.078338399804e-04 7.167195817903e+00
5.125000000000e+02 1.042475591136e-02 1.036611156182e-04 7.103504860647e+00
5.127500000000e+02 1.082090010452e-02 9.911237588883e-05 7.039676965917e+00
5.130000000000e+02 1.117551199427e-02 9.424866468646e-05 6.975767662579e+00
5.132500000000e+02 1.148648524199e-02 8.913755339254e-05 6.911830156675e+00
5.135000000000e+02 1.175328643111e-02 8.385178552706e-05 6.847915282479e+00
5.137500000000e+02 1.197682204304e-02 7.846780384854e-05 6.784071464420e+00
5.140000000000e+02 1.215924348841e-02 7.306418369174e-05 6.720344690236e+00
5.142500000000e+02 1.230369962906e-02 6.772002457475e-05 6.656778493369e+00
5.145000000000e+02 1.241405226299e-02 6.251334688714e-05 6.593413944388e+00
5.147500000000e+02 1.249456780534e-02 5.751954047065e-05 6.530289651025e+00
5.150000000000e+02 1.254959952786e-02 5.280990993425e-05 6.467441764204e+00
5.152500000000e+02 1.258327785858e-02 4.845035224729e-05 6.404903991655e+00
5.155000000000e+02 1.259922220070e-02 4.450020145366e-05 6.342707617905e+00
5.157500000000e+02 1.260028657901e-02 4.101126559050e-05 6.280881527388e+00
5.160000000000e+02 1.258835294821e-02 3.802707208345e-05 6.219452235587e+00
5.162500000000e+02 1.256417796625e-02 3.558233410098e-05 6.158443921071e+00
5.165000000000e+02 1.252730174634e-02 3.370263627486e-05 6.097878463918e+00
5.167500000000e+02 1.247602066650e-02 3.240433726068e-05 6.037775488365e+00
5.170000000000e+02 1.240742345344e-02 3.169467462780e-05 5.978152406106e+00
5.172500000000e+02 1.231748938818e-02 3.157205543297e-05 5.919024466224e+00
5.175000000000e+02 1.220124237873e-02 3.202650734210e-05 5.860404808894e+00
5.177500000000e+02 1.205295191459e-02 3.304026663994e-05 5.802304519214e+00
5.180000000000e+02 1.186637384638e-02 3.458847179744e-05 5.744732689965e+00
5.182500000000e+02 1.163501726057e-02 3.663993601610e-05 5.687696484655e+00
5.185000000000e+02 1.135242680898e-02 3.915796823578e-05 5.631201203346e+00
5.187500000000e+02 1.101246924851e-02 4.210121559792e-05 5.575250357333e+00
5.190000000000e+02 1.060961032587e-02 4.542450450215e-05 5.519845742279e+00
5.192500000000e+02 1.013917200720e-02 4.907966216694e-05 5.464987514005e+00
5.195000000000e+02 9.597561181837e-03 5.301628898574e-05 5.410674273080e+00
5.197500000000e+02 8.982458746760e-03 5.718247953732e-05 5.356903142904e+00
5.200000000000e+02 8.292965289697e-03 6.152549897043e-05 5.303669855422e+00
5.202500000000e+02 7.529697697381e-03 6.599241289787e-05 5.250968837338e+00
5.205000000000e+02 6.694833123710e-03 7.053057341008e-05 5.198793290412e+00
5.207500000000e+02 5.792103041482e-03 7.508809373877e-05 5.147135279712e+00
5.210000000000e+02 4.826735763484e-03 7.961427358139e-05 5.095985810241e+00
5.212500000000e+02 3.805354517943e-03 8.405996533672e-05 5.045334910767e+00
5.215000000000e+02 2.735833310820e-03 8.837791001690e-05 4.995171704594e+00
5.217500000000e+02 1.627120356174e-03 9.252303694751e-05 4.945484484356e+00
5.220000000000e+02 4.890344199916e-04 9.645275412803e-05 4.896260776916e+00
5.222500000000e+02 -6.679564923604e-04 1.001271512542e-04 4.847487402342e+00
5.225000000000e+02 -1.832965196083e-03 1.035092805220e-04 4.799150532626e+00
5.227500000000e+02 -2.994917855507e-03 1.065654177183e-04 4.751235736883e+00
5.230000000000e+02 -4.142778942223e-03 1.092652973179e-04 4.703728027345e+00
5.232500000000e+02 -5.265764463800e-03 1.115823478163e-04 4.656611893114e+00
5.235000000000e+02 -6.353535091081e-03 1.134939194899e-04 4.609871334174e+00
5.237500000000e+02 -7.396367265292e-03 1.149815068263e-04 4.563489884128e+00
5.240000000000e+02 -8.385297058950e-03 1.160309518678e-04 4.517450632544e+00
5.242500000000e+02 -9.312235648372e-03 1.166326235841e-04 4.471736242317e+00
5.245000000000e+02 -1.017005710078e-02 1.167815661535e-04 4.426328961739e+00
5.247500000000e+02 -1.095265640985e-02 1.164776037049e-04 4.381210638081e+00
5.250000000000e+02 -1.165498294795e-02 1.157253928936e-04 4.336362727097e+00
5.252500000000e+02 -1.227304812102e-02 1.145344303493e-04 4.291766305129e+00
5.255000000000e+02 -1.280391454169e-02 1.129189911881e-04 4.247402081520e+00
5.257500000000e+02 -1.324566609071e-02 1.108980070970e-04 4.203250414508e+00
5.260000000000e+02 -1.359736734633e-02 1.084948724785e-04 4.159291332042e+00
5.262500000000e+02 -1.385901163725e-02 1.057371781745e-04 4.115504556995e+00
5.265000000000e+02 -1.403146653291e-02 1.026563882567e-04 4.071869541449e+00
5.267500000000e+02 -1.411641602734e-02 9.928744791030e-05 4.028365508169e+00
5.270000000000e+02 -1.411630394622e-02 9.566833026758e-05 3.984971500086e+00
5.272500000000e+02 -1.403428275520e-02 9.183953345726e-05 3.941666444148e+00
5.275000000000e+02 -1.387416593464e-02 8.784352982272e-05 3.898429222815e+00
5.277500000000e+02 -1.364038779611e-02 8.372418264838e-05 3.855238759885e+00
5.280000000000e+02 -1.333796866193e-02 7.952613520260e-05 3.812074115855e+00
5.282500000000e+02 -1.297248792331e-02 7.529419214547e-05 3.768914601288e+00
5.285000000000e+02 -1.255006015098e-02 7.107269622092e-05 3.725739898609e+00
5.287500000000e+02 -1.207731415191e-02 6.690491866868e-05 3.682530196150e+00
5.290000000000e+02 -1.156137436634e-02 6.283247568614e-05 3.639266339546e+00
5.292500000000e+02 -1.100983878692e-02 5.889477907903e-05 3.595929989679e+00
5.295000000000e+02 -1.043075259644e-02 5.512853377465e-05 3.552503791012e+00
5.297500000000e+02 -9.832576549695e-03 5.156729467556e-05 3.508971555323e+00
5.300000000000e+02 -9.224143867190e-03 4.824108431337e-05 3.465318444311e+00
5.302500000000e+02 -8.614608796455e-03 4.517608509330e-05 3.421531168165e+00
5.305000000000e+02 -8.013380789313e-03 4.239440453607e-05 3.377598179237e+00
5.307500000000e+02 -7.430048115182e-03 3.991391530958e-05 3.333509877332e+00
5.310000000000e+02 -6.874287644414e-03 3.774816745525e-05 3.289258809758e+00
5.312500000000e+02 -6.355762926697e-03 3.590644815979e-05 3.244839870034e+00
5.315000000000e+02 -5.884013030889e-03 3.439380681594e-05 3.200250498157e+00
5.317500000000e+02 -5.468332174860e-03 3.321120250688e-05 3.155490869757e+00
5.320000000000e+02 -5.117643806395e-03 3.235571895890e-05 3.110564077251e+00
5.322500000000e+02 -4.840372422934e-03 3.182083280734e-05 3.065476305901e+00
5.325000000000e+02 -4.644314791340e-03 3.159673078704e-05 3.020236989027e+00
5.327500000000e+02 -4.536515318127e-03 3.167065162518e-05 2.974858956238e+00
5.330000000000e+02 -4.523147636329e-03 3.202722933157e-05 2.929358555872e+00
5.332500000000e+02 -4.609406112276e-03 3.264893193122e-05 2.883755764637e+00
5.335000000000e+02 -4.799409678319e-03 3.351643850819e-05 2.838074267149e+00
5.337500000000e+02 -5.096120533312e-03 3.460902827365e-05 2.792341516987e+00
5.340000000000e+02 -5.501279653217e-03 3.590496724104e-05 2.746588763594e+00
5.342500000000e+02 -6.015360400874e-03 3.738185636229e-05 2.700851055075e+00
5.345000000000e+02 -6.637541487293e-03 3.901694874128e-05 2.655167203063e+00
5.347500000000e+02 -7.365699200275e-03 4.078745775629e-05 2.609579718927e+00
5.350000000000e+02 -8.196419489241e-03 4.267080613729e-05 2.564134709453e+00
5.352500000000e+02 -9.125028763912e-03 4.464483020089e-05 2.518881740835e+00
5.355000000000e+02 -1.014564328447e-02 4.668794739240e-05 2.473873661158e+00
5.357500000000e+02 -1.125123515380e-02 4.877927636682e-05 2.429166390419e+00
5.360000000000e+02 -1.243371425887e-02 5.089871853950e-05 2.384818671827e+00
5.362500000000e+02 -1.368402424239e-02 5.302700249027e-05 2.340891789343e+00
5.365000000000e+02 -1.499225085336e-02 5.514569470524e-05 2.297449255209e+00
5.367500000000e+02 -1.634774144509e-02 5.723718860345e-05 2.254556466309e+00
5.370000000000e+02 -1.773923368467e-02 5.928467505051e-05 2.212280337528e+00
5.372500000000e+02 -1.915499227440e-02 6.127210280518e-05 2.170688914781e+00
5.375000000000e+02 -2.058295190747e-02 6.318414245982e-05 2.129850971642e+00
5.377500000000e+02 -2.201086545447e-02 6.500615426006e-05 2.089835598229e+00
5.380000000000e+02 -2.342645567136e-02 6.672417438428e-05 2.050711785069e+00
5.382500000000e+02 -2.481756906688e-02 6.832492202405e-05 2.012548010093e+00
5.385000000000e+02 -2.617233126348e-02 6.979583376268e-05 1.975411834020e+00
5.387500000000e+02 -2.747930150849e-02 7.112512936908e-05 1.939369509992e+00
5.390000000000e+02 -2.872762512038e-02 7.230191023827e-05 1.904485613639e+00
5.392500000000e+02 -2.990718312130e-02 7.331628833951e-05 1.870822698204e+00
5.395000000000e+02 -3.100873556771e-02 7.415954821938e-05 1.838440979918e+00
5.397500000000e+02 -3.202405791647e-02 7.482433565156e-05 1.807398057273e+00
5.400000000000e+02 -3.294606709596e-02 7.530486531751e-05 1.777748668348e+00
5.402500000000e+02 -3.376893661814e-02 7.559714544597e-05 1.749544486862e+00
5.405000000000e+02 -3.448819544961e-02 7.569920492734e-05 1.722833961431e+00
5.407500000000e+02 -3.510081143014e-02 7.561132038411e-05 1.697662195708e+00
5.410000000000e+02 -3.560525319029e-02 7.533622622444e-05 1.674070872572e+00
5.412500000000e+02 -3.600153173915e-02 7.487930278646e-05 1.652098218369e+00
5.415000000000e+02 -3.629121697211e-02 7.424872967343e-05 1.631779008025e+00
5.417500000000e+02 -3.647742871822e-02 7.345559479341e-05 1.613144607625e+00
5.420000000000e+02 -3.656480220928e-02 7.251395372779e-05 1.596223050049e+00
5.422500000000e+02 -3.655942568714e-02 7.144082829749e-05 1.581039142026e+00
5.425000000000e+02 -3.646875212019e-02 7.025614110295e-05 1.567614596218e+00
5.427500000000e+02 -3.630148492451e-02 6.898258136895e-05 1.555968184834e+00
5.430000000000e+02 -3.606744084749e-02 6.764540255599e-05 1.546115907552e+00
5.432500000000e+02 -3.577739072759e-02 6.627214828048e-05 1.538071170369e+00
5.435000000000e+02 -3.544288245654e-02 6.489230914900e-05 1.531844967932e+00
5.437500000000e+02 -3.507604914510e-02 6.353691752337e-05 1.527446064297e+00
5.440000000000e+02 -3.468940662671e-02 6.223808129349e-05 1.524881166017e+00
5.442500000000e+02 -3.429564412566e-02 6.102846659667e-05 1.524155083134e+00
5.445000000000e+02 -3.390741335619e-02 5.994073686033e-05 1.525270870978e+00
5.447500000000e+02 -3.353711930261e-02 5.900695879302e-05 1.528229950769e+00
5.450000000000e+02 -3.319671757432e-02 5.825798534217e-05 1.533032204131e+00
5.452500000000e+02 -3.289752258895e-02 5.772282880581e-05 1.539676037097e+00
5.455000000000e+02 -3.265002940994e-02 5.742803575573e-05 1.548158414793e+00
5.457500000000e+02 -3.246375326531e-02 5.739707804697e-05 1.558474861638e+00
5.460000000000e+02 -3.234708882771e-02 5.764977309250e-05 1.570619430230e+00
5.462500000000e+02 -3.230719168013e-02 5.820174768292e-05 1.584584638484e+00
5.465000000000e+02 -3.234988332944e-02 5.906395888863e-05 1.600361375640e+00
5.467500000000e+02 -3.247958078263e-02 6.024228641274e-05 1.617938782724e+00
5.470000000000e+02 -3.269925099242e-02 6.173720403752e-05 1.637304109122e+00
5.472500000000e+02 -3.301039028829e-02 6.354356652752e-05 1.658442551610e+00
5.475000000000e+02 -3.341302771694e-02 6.565047847931e-05 1.681337079025e+00
5.477500000000e+02 -3.390575219715e-02 6.804128388599e-05 1.705968252091e+00
5.480000000000e+02 -3.448576121415e-02 7.069369424273e-05 1.732314040828e+00
5.482500000000e+02 -3.514893063015e-02 7.358003356087e-05 1.760349649497e+00
5.485000000000e+02 -3.588990347847e-02 7.666761512146e-05 1.790047354343e+00
5.487500000000e+02 -3.670219599236e-02 7.991924646167e-05 1.821376360450e+00
5.490000000000e+02 -3.757831914883e-02 8.329385733979e-05 1.854302684441e+00
5.492500000000e+02 -3.850991419405e-02 8.674724575328e-05 1.888789069175e+00
5.495000000000e+02 -3.948790013301e-02 9.023292546945e-05 1.924794935017e+00
5.497500000000e+02 -4.050263087400e-02 9.370305856193e-05 1.962276371581e+00
5.500000000000e+02 -4.154406102060e-02 9.710945886893e-05 2.001186175050e+00
5.502500000000e+02 -4.260191699746e-02 1.004046352821e-04 2.041473931671e+00
5.505000000000e+02 -4.366587194493e-02 1.035428574217e-04 2.083086150552e+00
5.507500000000e+02 -4.472572107762e-02 1.064812122557e-04 2.125966445316e+00
5.510000000000e+02 -4.577155468192e-02 1.091806223356e-04 2.170055764142e+00
5.512500000000e+02 -4.679392537618e-02 1.116067973677e-04 2.215292666861e+00
5.515000000000e+02 -4.778400592555e-02 1.137311296067e-04 2.261613645911e+00
5.517500000000e+02 -4.873373413717e-02 1.155314199187e-04 2.308953487950e+00
5.520000000000e+02 -4.963594069641e-02 1.169925032145e-04 2.357245670798e+00
5.522500000000e+02 -5.048445718897e-02 1.181067077483e-04 2.406422791184e+00
5.525000000000e+02 -5.127420036860e-02 1.188741476135e-04 2.456417015682e+00
5.527500000000e+02 -5.200123106183e-02 1.193028321642e-04 2.507160549550e+00
5.530000000000e+02 -5.266278442998e-02 1.194085896768e-04 2.558586114264e+00
5.532500000000e+02 -5.325727204961e-02 1.192148164136e-04 2.610627427917e+00
5.535000000000e+02 -5.378425410602e-02 1.187520351850e-04 2.663219678865e+00
5.537500000000e+02 -5.424438340267e-02 1.180572510815e-04 2.716299985864e+00
5.540000000000e+02 -5.463932228130e-02 1.171732050250e-04 2.769807835777e+00
5.542500000000e+02 -5.497163663962e-02 1.161474514741e-04 2.823685493273e+00
5.545000000000e+02 -5.524466922327e-02 1.150313133713e-04 2.877878373195e+00
5.547500000000e+02 -5.546239836192e-02 1.138787412262e-04 2.932335371183e+00
5.550000000000e+02 -5.562928644958e-02 1.127450970244e-04 2.987009145113e+00
5.552500000000e+02 -5.575012654464e-02 1.116858947967e-04 3.041856346088e+00
5.555000000000e+02 -5.582989014718e-02 1.107555185950e-04 3.096837790189e+00
5.557500000000e+02 -5.587358674580e-02 1.100059557005e-04 3.151918575271e+00
5.560000000000e+02 -5.588613671136e-02 1.094855640982e-04 3.207068134087e+00
5.562500000000e+02 -5.587226732474e-02 1.092379129328e-04 3.262260231599e+00
5.565000000000e+02 -5.583643261480e-02 1.093007137926e-04 3.317472901398e+00
5.567500000000e+02 -5.578276102729e-02 1.097048720492e-04 3.372688325609e+00
5.570000000000e+02 -5.571503359306e-02 1.104736841727e-04 3.427892665823e+00
5.572500000000e+02 -5.563668891305e-02 1.116221964923e-04 3.483075843206e+00
5.575000000000e+02 -5.555085368721e-02 1.131567450543e-04 3.538231275621e+00
5.577500000000e+02 -5.546039562498e-02 1.150746937681e-04 3.593355583095e+00
5.580000000000e+02 -5.536798966424e-02 1.173643749427e-04 3.648448259060e+00
5.582500000000e+02 -5.527619253788e-02 1.200052436362e-04 3.703511321762e+00
5.585000000000e+02 -5.518751648423e-02 1.229682429485e-04 3.758548949683e+00
5.587500000000e+02 -5.510449429325e-02 1.262163759001e-04 3.813567109703e+00
5.590000000000e+02 -5.502972749935e-02 1.297054745814e-04 3.868573180880e+00
5.592500000000e+02 -5.496591247219e-02 1.333851467685e-04 3.923575589368e+00
5.595000000000e+02 -5.491583824757e-02 1.371998872018e-04 3.978583448629e+00
5.597500000000e+02 -5.488235507596e-02 1.410903148564e-04 4.033606219843e+00
5.600000000000e+02 -5.486831300464e-02 1.449945129708e-04 4.088653389295e+00
5.602500000000e+02 -5.487647347027e-02 1.488494357067e-04 4.143734178239e+00
5.605000000000e+02 -5.490939866713e-02 1.525923338969e-04 4.198857270747e+00
5.607500000000e+02 -5.496932566971e-02 1.561621808985e-04 4.254030582769e+00
5.610000000000e+02 -5.505803421609e-02 1.595010545981e-04 4.309261052131e+00
5.612500000000e+02 -5.517671663089e-02 1.625554193905e-04 4.364554471665e+00
5.615000000000e+02 -5.532586033180e-02 1.652772870744e-04 4.419915347741e+00
5.617500000000e+02 -5.550515090943e-02 1.676252245345e-04 4.475346795523e+00
5.620000000000e+02 -5.571340406991e-02 1.695651893605e-04 4.530850461848e+00
5.622500000000e+02 -5.594853058635e-02 1.710711538777e-04 4.586426485005e+00
5.625000000000e+02 -5.620753864925e-02 1.721255152682e-04 4.642073476404e+00
5.627500000000e+02 -5.648657301128e-02 1.727192938809e-04 4.697788530320e+00
5.630000000000e+02 -5.678098831644e-02 1.728521042964e-04 4.753567259799e+00
5.632500000000e+02 -5.708545295578e-02 1.725319191914e-04 4.809403850026e+00
5.635000000000e+02 -5.739407654834e-02 1.717746343562e-04 4.865291130473e+00
5.637500000000e+02 -5.770055362233e-02 1.706034610772e-04 4.921220663466e+00
5.640000000000e+02 -5.799831743287e-02 1.690481656851e-04 4.977182840028e+00
5.642500000000e+02 -5.828069580158e-02 1.671441880469e-04 5.033166985949e+00
5.645000000000e+02 -5.854106333141e-02 1.649316676471e-04 5.089161477193e+00
5.647500000000e+02 -5.877298944466e-02 1.624544071730e-04 5.145153845857e+00
5.650000000000e+02 -5.897037628671e-02 1.597588050255e-04 5.201130893993e+00
5.652500000000e+02 -5.912758713329e-02 1.568927860646e-04 5.257078807324e+00
5.655000000000e+02 -5.923957149351e-02 1.539047563334e-04 5.312983246962e+00
5.657500000000e+02 -5.930198086957e-02 1.508426091603e-04 5.368829447758e+00
5.660000000000e+02 -5.931127879309e-02 1.477528047441e-04 5.424602309993e+00
5.662500000000e+02 -5.926485210665e-02 1.446795428637e-04 5.480286458999e+00
5.665000000000e+02 -5.916110580525e-02 1.416640489264e-04 5.535866326472e+00
5.667500000000e+02 -5.899955608053e-02 1.387439864095e-04 5.591326186049e+00
5.670000000000e+02 -5.878089318233e-02 1.359530085731e-04 5.646650214965e+00
5.672500000000e+02 -5.850702625284e-02 1.333204568163e-04 5.701822510790e+00
5.675000000000e+02 -5.818107719061e-02 1.308712083301e-04 5.756827137084e+00
5.677500000000e+02 -5.780733479962e-02 1.286256702157e-04 5.811648129978e+00
5.680000000000e+02 -5.739114251546e-02 1.265999103464e-04 5.866269525983e+00
5.682500000000e+02 -5.693872695817e-02 1.248059079111e-04 5.920675375432e+00
5.685000000000e+02 -5.645695968953e-02 1.232518992404e-04 5.974849769045e+00
5.687500000000e+02 -5.595306966867e-02 1.219427915162e-04 6.028776847542e+00
5.690000000000e+02 -5.543430683326e-02 1.208806050519e-04 6.082440835521e+00
5.692500000000e+02 -5.490758667297e-02 1.200649093756e-04 6.135826070848e+00
5.695000000000e+02 -5.437913794490e-02 1.194932137439e-04 6.188917040185e+00
5.697500000000e+02 -5.385417945689e-02 1.191612760377e-04 6.241698428505e+00
5.700000000000e+02 -5.333666474852e-02 1.190633006656e-04 6.294155156186e+00
5.702500000000e+02 -5.282911118492e-02 1.191919681072e-04 6.346272435204e+00
5.705000000000e+02 -5.233254193035e-02 1.195384811026e-04 6.398035824726e+00
5.707500000000e+02 -5.184655957017e-02 1.200923364044e-04 6.449431273139e+00
5.710000000000e+02 -5.136954386066e-02 1.208409787170e-04 6.500445176505e+00
5.712500000000e+02 -5.089897848471e-02 1.217695169787e-04 6.551064413916e+00
5.715000000000e+02 -5.043187548863e-02 1.228602685510e-04 6.601276388760e+00
5.717500000000e+02 -4.996527026098e-02 1.240924617214e-04 6.651069061164e+00
5.720000000000e+02 -4.949674790534e-02 1.254421223324e-04 6.700430964380e+00
5.722500000000e+02 -4.902494882985e-02 1.268820250259e-04 6.749351222324e+00
5.725000000000e+02 -4.855001070931e-02 1.283818564131e-04 6.797819554920e+00
5.727500000000e+02 -4.807390136244e-02 1.299086738523e-04 6.845826277861e+00
5.730000000000e+02 -4.760060821163e-02 1.314276256364e-04 6.893362296061e+00
5.732500000000e+02 -4.713616061586e-02 1.329029137894e-04 6.940419095878e+00
5.735000000000e+02 -4.668848105100e-02 1.342989679302e-04 6.986988727933e+00
5.737500000000e+02 -4.626707049328e-02 1.355817461486e-04 7.033063793271e+00
5.740000000000e+02 -4.588255603763e-02 1.367201193437e-04 7.078637423794e+00
5.742500000000e+02 -4.554613801943e-02 1.376872407015e-04 7.123703260054e+00
5.745000000000e+02 -4.526898482908e-02 1.384617723941e-04 7.168255424628e+00
5.747500000000e+02 -4.506162708529e-02 1.390288993929e-04 7.212288491173e+00
5.750000000000e+02 -4.493340306252e-02 1.393810452761e-04 7.255797442328e+00
5.752500000000e+02 -4.489199673309e-02 1.395182495593e-04 7.298777620944e+00
5.755000000000e+02 -4.494310128458e-02 1.394481736173e-04 7.341224668786e+00
5.757500000000e+02 -4.509022537114e-02 1.391857320302e-04 7.383134450352e+00
5.760000000000e+02 -4.533464250521e-02 1.387523823983e-04 7.424502966019e+00
5.762500000000e+02 -4.567547175177e-02 1.381751338249e-04 7.465326249597e+00
5.765000000000e+02 -4.610986326665e-02 1.374853368182e-04 7.505600256119e+00
5.767500000000e+02 -4.663325525969e-02 1.367173365907e-04 7.545320740341e+00
5.770000000000e+02 -4.723966489377e-02 1.359070771975e-04 7.584483129300e+00
5.772500000000e+02 -4.792197630017e-02 1.350907430759e-04 7.623082394485e+00
5.775000000000e+02 -4.867219501071e-02 1.343034884788e-04 7.661112927192e+00
5.777500000000e+02 -4.948164815720e-02 1.335783170575e-04 7.698568421509e+00
5.780000000000e+02 -5.034111974015e-02 1.329451511810e-04 7.735441769944e+00
5.782500000000e+02 -5.124092318565e-02 1.324300944968e-04 7.771724974915e+00
5.785000000000e+02 -5.217092562019e-02 1.320548839940e-04 7.807409078315e+00
5.787500000000e+02 -5.312054159545e-02 1.318365333629e-04 7.842484111928e+00
5.790000000000e+02 -5.407872484604e-02 1.317870832789e-04 7.876939067804e+00
5.792500000000e+02 -5.503397785039e-02 1.319134731249e-04 7.910761889320e+00
5.795000000000e+02 -5.597440409766e-02 1.322175363047e-04 7.943939479812e+00
5.797500000000e+02 -5.688781029577e-02 1.326960750310e-04 7.976457727705e+00
5.800000000000e+02 -5.776186173660e-02 1.333409961028e-04 8.008301545117e+00
5.802500000000e+02 -5.858428435587e-02 1.341395136410e-04 8.039454916504e+00
5.805000000000e+02 -5.934309122761e-02 1.350744314843e-04 8.069900956162e+00
5.807500000000e+02 -6.002681141892e-02 1.361245071640e-04 8.099621972165e+00
5.810000000000e+02 -6.062469890170e-02 1.372649081915e-04 8.128599534498e+00
5.812500000000e+02 -6.112689112518e-02 1.384677612664e-04 8.156814549103e+00
5.815000000000e+02 -6.152451118900e-02 1.397028036606e-04 8.184247334874e+00
5.817500000000e+02 -6.180969842119e-02 1.409380513134e-04 8.210877706660e+00
5.820000000000e+02 -6.197558467025e-02 1.421404707528e-04 8.236685061541e+00
5.822500000000e+02 -6.201622534406e-02 1.432768335790e-04 8.261648471068e+00
5.825000000000e+02 -6.192652460198e-02 1.443144110975e-04 8.285746776071e+00
5.827500000000e+02 -6.170218052860e-02 1.452214910287e-04 8.308958685603e+00
5.830000000000e+02 -6.133969567667e-02 1.459678731413e-04 8.331262875511e+00
5.832500000000e+02 -6.083647689545e-02 1.465251936597e-04 8.352638086269e+00
5.835000000000e+02 -6.019104944019e-02 1.468671122933e-04 8.373063216000e+00
5.837500000000e+02 -5.940338702833e-02 1.469693785346e-04 8.392517406539e+00
5.840000000000e+02 -5.847534636080e-02 1.468098105947e-04 8.410980119197e+00
5.842500000000e+02 -5.741116838392e-02 1.463682426368e-04 8.428431199211e+00
5.845000000000e+02 -5.621799708379e-02 1.456265097953e-04 8.444850927159e+00
5.847500000000e+02 -5.490634906650e-02 1.445685476717e-04 8.460220057933e+00
5.850000000000e+02 -5.349046349417e-02 1.431806775863e-04 8.474519848159e+00
5.852500000000e+02 -5.198846017246e-02 1.414521059988e-04 8.487732075429e+00
5.855000000000e+02 -5.042224724780e-02 1.393756748027e-04 8.499839052653e+00
5.857500000000e+02 -4.881713848423e-02 1.369488484946e-04 8.510823641879e+00
5.860000000000e+02 -4.720116463106e-02 1.341748808738e-04 8.520669272938e+00
5.862500000000e+02 -4.560409798546e-02 1.310640744571e-04 8.529359970926e+00
5.865000000000e+02 -4.405623785739e-02 1.276349839936e-04 8.536880396952e+00
5.867500000000e+02 -4.258703955934e-02 1.239155733970e-04 8.543215904858e+00
5.870000000000e+02 -4.122369100508e-02 1.199439362666e-04 8.548352615237e+00
5.872500000000e+02 -3.998975959791e-02 1.157685304088e-04 8.552277506624e+00
5.875000000000e+02 -3.890402997406e-02 1.114479085601e-04 8.554978520770e+00
5.877500000000e+02 -3.797964276155e-02 1.070497847415e-04 8.556444677473e+00
5.880000000000e+02 -3.722361785077e-02 1.026494362873e-04 8.556666192740e+00
5.882500000000e+02 -3.663681124903e-02 9.832749404037e-05 8.555634592193e+00
5.885000000000e+02 -3.621431423000e-02 9.416722372085e-05 8.553342814916e+00
5.887500000000e+02 -3.594626072829e-02 9.025146415453e-05 8.549785298036e+00
5.890000000000e+02 -3.581897049425e-02 8.665943100639e-05 8.544958038677e+00
5.892500000000e+02 -3.581632229237e-02 8.346360774686e-05 8.538858628765e+00
5.895000000000e+02 -3.592122945286e-02 8.072680115848e-05 8.531486259602e+00
5.897500000000e+02 -3.611707866666e-02 7.849987799582e-05 8.522841701067e+00
5.900000000000e+02 -3.638899819375e-02 7.682016455712e-05 8.512927252679e+00
5.902500000000e+02 -3.672483692356e-02 7.571057749228e-05 8.501746673452e+00
5.905000000000e+02 -3.711576395860e-02 7.517958915745e-05 8.489305100758e+00
5.907500000000e+02 -3.755643908392e-02 7.522190857492e-05 8.475608956052e+00
5.910000000000e+02 -3.804474401972e-02 7.582000000778e-05 8.460665856618e+00
5.912500000000e+02 -3.858111251269e-02 7.694613589937e-05 8.444484528568e+00
5.915000000000e+02 -3.916753566359e-02 7.856477036555e-05 8.427074738973e+00
5.917500000000e+02 -3.980635473703e-02 8.063506008990e-05 8.408447242613e+00
5.920000000000e+02 -4.049897436202e-02 8.311328435459e-05 8.388613750271e+00
5.922500000000e+02 -4.124463991981e-02 8.595495050820e-05 8.367586922618e+00
5.925000000000e+02 -4.203941400762e-02 8.911643671350e-05 8.345380379689e+00
5.927500000000e+02 -4.287547069432e-02 9.255595024885e-05 8.322008732994e+00
5.930000000000e+02 -4.374078760515e-02 9.623392188232e-05 8.297487624891e+00
5.932500000000e+02 -4.461928049240e-02 1.001127970577e-04 8.271833778199e+00
5.935000000000e+02 -4.549137080518e-02 1.041562425735e-04 8.245065040393e+00
5.937500000000e+02 -4.633493958723e-02 1.083279786465e-04 8.217200423009e+00
5.940000000000e+02 -4.712657288002e-02 1.125904396032e-04 8.188260122345e+00
5.942500000000e+02 -4.784298394699e-02 1.169034281711e-04 8.158265521905e+00
5.945000000000e+02 -4.846247263088e-02 1.212229979985e-04 8.127239166668e+00
5.947500000000e+02 -4.896628915771e-02 1.255007639137e-04 8.095204711525e+00
5.950000000000e+02 -4.933977392153e-02 1.296837121458e-04 8.062186839600e+00
5.952500000000e+02 -4.957317404051e-02 1.337146171397e-04 8.028211153872e+00
5.955000000000e+02 -4.966207026108e-02 1.375330797206e-04 7.993304045226e+00
5.957500000000e+02 -4.960738234609e-02 1.410771267528e-04 7.957492540835e+00
5.960000000000e+02 -4.941496842300e-02 1.442852664782e-04 7.920804139951e+00
5.962500000000e+02 -4.909486378609e-02 1.470988359681e-04 7.883266642957e+00
5.965000000000e+02 -4.866024485077e-02 1.494644581804e-04 7.844907980729e+00
5.967500000000e+02 -4.812621901259e-02 1.513363982055e-04 7.805756051097e+00
5.970000000000e+02 -4.750856099389e-02 1.526786296859e-04 7.765838567742e+00
5.972500000000e+02 -4.682251286207e-02 1.534664427960e-04 7.725182926404e+00
5.975000000000e+02 -4.608175363706e-02 1.536876234538e-04 7.683816092781e+00
5.977500000000e+02 -4.529763015509e-02 1.533426740206e-04 7.641764512382e+00
5.980000000000e+02 -4.447870288943e-02 1.524444921067e-04 7.599054046154e+00
5.982500000000e+02 -4.363063744483e-02 1.510174376391e-04 7.555709927595e+00
5.985000000000e+02 -4.275642781316e-02 1.490958225481e-04 7.511756742540e+00
5.987500000000e+02 -4.185691097098e-02 1.467220232007e-04 7.467218428733e+00
5.990000000000e+02 -4.093150425476e-02 1.439441479661e-04 7.422118288347e+00
5.992500000000e+02 -3.997907393119e-02 1.408138418695e-04 7.376479014476e+00
5.995000000000e+02 -3.899883957765e-02 1.373841611650e-04 7.330322724241e+00
5.997500000000e+02 -3.799121645843e-02 1.337076230171e-04 7.283670998049e+00
6.000000000000e+02 -3.695850988141e-02 1.298346548548e-04 7.236544915616e+00
6.002500000000e+02 -3.590539236610e-02 1.258125050651e-04 7.188965092791e+00
6.005000000000e+02 -3.483912004641e-02 1.216846353655e-04 7.140951713947e+00
6.007500000000e+02 -3.376946972212e-02 1.174905911401e-04 7.092524553279e+00
6.010000000000e+02 -3.270840575847e-02 1.132663109506e-04 7.043702995210e+00
6.012500000000e+02 -3.166950968715e-02 1.090447369465e-04 6.994506039505e+00
6.015000000000e+02 -3.066722750238e-02 1.048566472726e-04 6.944952305493e+00
6.017500000000e+02 -2.971600180695e-02 1.007315777154e-04 6.895060021093e+00
6.020000000000e+02 -2.882936729646e-02 9.669866111797e-05 6.844847011907e+00
6.022500000000e+02 -2.801908500947e-02 9.278731518725e-05 6.794330677318e+00
6.025000000000e+02 -2.729438855838e-02 8.902769142588e-05 6.743527965779e+00
6.027500000000e+02 -2.666140144929e-02 8.545075784291e-05 6.692455347012e+00
6.030000000000e+02 -2.612276726460e-02 8.208805503973e-05 6.641128777301e+00
6.032500000000e+02 -2.567751829345e-02 7.897109550647e-05 6.589563669900e+00
6.035000000000e+02 -2.532118395402e-02 7.613041612856e-05 6.537774864364e+00
6.037500000000e+02 -2.504612284202e-02 7.359443218263e-05 6.485776600479e+00
6.040000000000e+02 -2.484204364846e-02 7.138815129834e-05 6.433582496487e+00
6.042500000000e+02 -2.469666797619e-02 6.953185682310e-05 6.381205536751e+00
6.045000000000e+02 -2.459647639475e-02 6.803986595053e-05 6.328658061753e+00
6.047500000000e+02 -2.452748007793e-02 6.691948508378e-05 6.275951770236e+00
6.050000000000e+02 -2.447595773866e-02 6.617022179664e-05 6.223097725350e+00
6.052500000000e+02 -2.442910731385e-02 6.578335834295e-05 6.170106368427e+00
6.055000000000e+02 -2.437556929361e-02 6.574190701797e-05 6.116987531829e+00
6.057500000000e+02 -2.430579584303e-02 6.602096141700e-05 6.063750458217e+00
6.060000000000e+02 -2.421224910981e-02 6.658842370919e-05 6.010403812268e+00
6.062500000000e+02 -2.408943199349e-02 6.740603581601e-05 5.956955693272e+00
6.065000000000e+02 -2.393376382694e-02 6.843069093890e-05 5.903413635946e+00
6.067500000000e+02 -2.374332786670e-02 6.961594564955e-05 5.849784607463e+00
6.070000000000e+02 -2.351752351285e-02 7.091361355030e-05 5.796074990721e+00
6.072500000000e+02 -2.325666295746e-02 7.227534844062e-05 5.742290560832e+00
6.075000000000e+02 -2.296155242823e-02 7.365414251359e-05 5.688436452697e+00
6.077500000000e+02 -2.263309669261e-02 7.500567232877e-05 5.634517119347e+00
6.080000000000e+02 -2.227196052090e-02 7.628942894916e-05 5.580536289224e+00
6.082500000000e+02 -2.187831373466e-02 7.746958273838e-05 5.526496918870e+00
6.085000000000e+02 -2.145167669281e-02 7.851555571056e-05 5.472401150636e+00
6.087500000000e+02 -2.099087422420e-02 7.940241561069e-05 5.418250274132e+00
6.090000000000e+02 -2.049409633119e-02 8.011089541399e-05 5.364044697132e+00
6.092500000000e+02 -1.995905373272e-02 8.062722656724e-05 5.309783928545e+00
6.095000000000e+02 -1.938321078632e-02 8.094280706128e-05 5.255466575069e+00
6.097500000000e+02 -1.876407306536e-02 8.105374195988e-05 5.201090354145e+00
6.100000000000e+02 -1.809950141703e-02 8.096022725049e-05 5.146652123811e+00
6.102500000000e+02 -1.738802619133e-02 8.066602433821e-05 5.092147929038e+00
6.105000000000e+02 -1.662913694532e-02 8.017790003234e-05 5.037573067182e+00
6.107500000000e+02 -1.582352314326e-02 7.950508909854e-05 4.982922168452e+00
6.110000000000e+02 -1.497324954697e-02 7.865883566613e-05 4.928189291391e+00
6.112500000000e+02 -1.408185566883e-02 7.765202734586e-05 4.873368036377e+00
6.115000000000e+02 -1.315437153762e-02 7.649890948799e-05 4.818451667830e+00
6.117500000000e+02 -1.219725290072e-02 7.521487743301e-05 4.763433251599e+00
6.120000000000e+02 -1.121824111218e-02 7.381637639275e-05 4.708305803053e+00
6.122500000000e+02 -1.022615818165e-02 7.232082167422e-05 4.653062440419e+00
6.125000000000e+02 -9.230652703918e-03 7.074654086156e-05 4.597696551041e+00
6.127500000000e+02 -8.241911595586e-03 6.911274705038e-05 4.542201957636e+00
6.130000000000e+02 -7.270355474123e-03 6.743949504354e-05 4.486573093867e+00
6.132500000000e+02 -6.326333776402e-03 6.574761462991e-05 4.430805177127e+00
6.135000000000e+02 -5.419834258509e-03 6.405859382250e-05 4.374894386413e+00
6.137500000000e+02 -4.560219534445e-03 6.239439878644e-05 4.318838035713e+00
6.140000000000e+02 -3.755999358542e-03 6.077722182135e-05 4.262634746180e+00
6.142500000000e+02 -3.014645082306e-03 5.922916516907e-05 4.206284612896e+00
6.145000000000e+02 -2.342447845250e-03 5.777189495243e-05 4.149789367770e+00
6.147500000000e+02 -1.744421208933e-03 5.642623066041e-05 4.093152534022e+00
6.150000000000e+02 -1.224244478241e-03 5.521168328040e-05 4.036379574076e+00
6.152500000000e+02 -7.842426399966e-04 5.414597096115e-05 3.979478028489e+00
6.155000000000e+02 -4.253953567865e-04 5.324453774294e-05 3.922457647063e+00
6.157500000000e+02 -1.473701119441e-04 5.252009016335e-05 3.865330509386e+00
6.160000000000e+02 5.142756799334e-05 5.198215045091e-05 3.808111135222e+00
6.162500000000e+02 1.737941624199e-04 5.163664632224e-05 3.750816584811e+00
6.165000000000e+02 2.236602274299e-04 5.148559096693e-05 3.693466546055e+00
6.167500000000e+02 2.060218657354e-04 5.152683516876e-05 3.636083410152e+00
6.170000000000e+02 1.268695460115e-04 5.175392247966e-05 3.578692331992e+00
6.172500000000e+02 -6.880927370834e-06 5.215599515279e-05 3.521321276472e+00
6.175000000000e+02 -1.874593780438e-04 5.271787557648e-05 3.464001047269e+00
6.177500000000e+02 -4.063141918806e-04 5.342022757798e-05 3.406765297929e+00
6.180000000000e+02 -6.541880668695e-04 5.423981529618e-05 3.349650523695e+00
6.182500000000e+02 -9.212018486072e-04 5.514987256147e-05 3.292696032255e+00
6.185000000000e+02 -1.196946839204e-03 5.612056507209e-05 3.235943892669e+00
6.187500000000e+02 -1.470588255274e-03 5.711953679227e-05 3.179438860848e+00
6.190000000000e+02 -1.730982028497e-03 5.811252778209e-05 3.123228281318e+00
6.192500000000e+02 -1.966803989971e-03 5.906404387029e-05 3.067361962827e+00
6.195000000000e+02 -2.166693348127e-03 5.993806817575e-05 3.011892028782e+00
6.197500000000e+02 -2.319407734370e-03 6.069879266843e-05 2.956872740606e+00
6.200000000000e+02 -2.413988457347e-03 6.131135400800e-05 2.902360294019e+00
6.202500000000e+02 -2.439933029847e-03 6.174255697461e-05 2.848412589335e+00
6.205000000000e+02 -2.387371488050e-03 6.196156954510e-05 2.795088972779e+00
6.207500000000e+02 -2.247242684893e-03 6.194057458364e-05 2.742449953647e+00
6.210000000000e+02 -2.011465968859e-03 6.165536600178e-05 2.690556897122e+00
6.212500000000e+02 -1.673104844982e-03 6.108587978937e-05 2.639471691518e+00
6.215000000000e+02 -1.226516884797e-03 6.021664539582e-05 2.589256399547e+00
6.217500000000e+02 -6.674880069495e-04 5.903715955266e-05 2.539972888613e+00
6.220000000000e+02 6.654313986304e-06 5.754216888246e-05 2.491682451240e+00
6.222500000000e+02 7.969510042254e-04 5.573186260657e-05 2.444445417164e+00
6.225000000000e+02 1.702746195307e-03 5.361197414364e-05 2.398320760091e+00
6.227500000000e+02 2.721650637751e-03 5.119378628324e-05 2.353365710486e+00
6.230000000000e+02 3.849532336436e-03 4.849404952714e-05 2.309635373049e+00
6.232500000000e+02 5.080537521971e-03 4.553480332681e-05 2.267182361394e+00
6.235000000000e+02 6.407139345049e-03 4.234311696449e-05 2.226056448870e+00
6.237500000000e+02 7.820216159343e-03 3.895073892257e-05 2.186304246590e+00
6.240000000000e+02 9.309156125101e-03 3.539367663316e-05 2.147968907563e+00
6.242500000000e+02 1.086198848342e-02 3.171169452115e-05 2.111089864834e+00
6.245000000000e+02 1.246553892698e-02 2.794773398426e-05 2.075702604989e+00
6.247500000000e+02 1.410560664949e-02 2.414729875810e-05 2.041838477298e+00
6.250000000000e+02 1.576716167645e-02 2.035780112816e-05 2.009524542744e+00
6.252500000000e+02 1.743455911181e-02 1.662778735784e-05 1.978783462159e+00
6.255000000000e+02 1.909176753287e-02 1.300618710895e-05 1.949633420762e+00
6.257500000000e+02 2.072260891065e-02 9.541530080731e-06 1.922088092086e+00
6.260000000000e+02 2.231100632790e-02 6.281159701998e-06 1.896156638453e+00
6.262500000000e+02 2.384123661096e-02 3.270386973814e-06 1.871843742632e+00
6.265000000000e+02 2.529818332133e-02 5.517158819801e-07 1.849149676572e+00
6.267500000000e+02 2.666758797065e-02 -1.835914089726e-06 1.828070394995e+00
6.270000000000e+02 2.793629327633e-02 -3.857871297197e-06 1.808597662614e+00
6.272500000000e+02 2.909247738275e-02 -5.484522213522e-06 1.790719201524e+00
6.275000000000e+02 3.012587153505e-02 -6.691853079444e-06 1.774418868047e+00
6.277500000000e+02 3.102796133364e-02 -7.462023572907e-06 1.759676845712e+00
6.280000000000e+02 3.179216299595e-02 -7.783825621360e-06 1.746469863447e+00
6.282500000000e+02 3.241397556563e-02 -7.653053881673e-06 1.734771426738e+00
6.285000000000e+02 3.289110157112e-02 -7.072764417776e-06 1.724552068143e+00
6.287500000000e+02 3.322353411026e-02 -6.053417106439e-06 1.715779611633e+00
6.290000000000e+02 3.341360987127e-02 -4.612904417195e-06 1.708419446722e+00
6.292500000000e+02 3.346602120493e-02 -2.776446623609e-06 1.702434815714e+00
6.295000000000e+02 3.338778933079e-02 -5.763648664725e-07 1.697787107198e+00
6.297500000000e+02 3.318819401402e-02 1.948277528530e-06 1.694436157300e+00
6.300000000000e+02 3.287866444189e-02 4.752153089649e-06 1.692340551781e+00
6.302500000000e+02 3.247262564004e-02 7.784276927741e-06 1.691457932075e+00
6.305000000000e+02 3.198530680370e-02 1.098872256600e-05 1.691745298540e+00
6.307500000000e+02 3.143350884336e-02 1.430545055783e-05 1.693159311441e+00
6.310000000000e+02 3.083534315807e-02 1.767121636917e-05 1.695656582966e+00
6.312500000000e+02 3.020993207907e-02 2.102057856701e-05 1.699193963042e+00
6.315000000000e+02 2.957709213568e-02 2.428695228626e-05 1.703728812343e+00
6.317500000000e+02 2.895698946831e-02 2.740372645338e-05 1.709219260416e+00
6.320000000000e+02 2.836978854352e-02 3.030539788801e-05 1.715624450634e+00
6.322500000000e+02 2.783528905151e-02 3.292872226526e-05 1.722904765234e+00
6.325000000000e+02 2.737256533516e-02 3.521384195732e-05 1.731022026129e+00
6.327500000000e+02 2.699961291646e-02 3.710539221269e-05 1.739939684605e+00
6.330000000000e+02 2.673300919691e-02 3.855353938381e-05 1.749622978415e+00
6.332500000000e+02 2.658759571568e-02 3.951494933768e-05 1.760039072004e+00
6.335000000000e+02 2.657619257678e-02 3.995363543938e-05 1.771157163063e+00
6.337500000000e+02 2.670934142930e-02 3.984172803859e-05 1.782948583314e+00
6.340000000000e+02 2.699509638306e-02 3.916006848931e-05 1.795386858025e+00
6.342500000000e+02 2.743885844762e-02 3.789867112902e-05 1.808447751708e+00
6.345000000000e+02 2.804326181948e-02 3.605701715143e-05 1.822109290193e+00
6.347500000000e+02 2.880811355981e-02 3.364418279134e-05 1.836351764344e+00
6.350000000000e+02 2.973039549487e-02 3.067876092819e-05 1.851157704942e+00
6.352500000000e+02 3.080431283244e-02 2.718865848422e-05 1.866511860094e+00
6.355000000000e+02 3.202141105384e-02 2.321066183036e-05 1.882401137201e+00
6.357500000000e+02 3.337074191038e-02 1.878986223280e-05 1.898814542987e+00
6.360000000000e+02 3.483908676988e-02 1.397889530944e-05 1.915743101032e+00
6.362500000000e+02 3.641121910775e-02 8.837076816204e-06 1.933179777620e+00
6.365000000000e+02 3.807021988266e-02 3.429352143924e-06 1.951119374844e+00
6.367500000000e+02 3.979781861772e-02 -2.174812459760e-06 1.969558439902e+00
6.370000000000e+02 4.157476865480e-02 -7.902662221226e-06 1.988495153438e+00
6.372500000000e+02 4.338123936201e-02 -1.367943874478e-05 2.007929215582e+00
6.375000000000e+02 4.519721846565e-02 -1.942969630059e-05 2.027861739778e+00
6.377500000000e+02 4.700291696437e-02 -2.507863936543e-05 2.048295128183e+00
6.380000000000e+02 4.877916711770e-02 -3.055344291786e-05 2.069232962560e+00
6.382500000000e+02 5.050780179487e-02 -3.578453429653e-05 2.090679879857e+00
6.385000000000e+02 5.217201283660e-02 -4.070681291224e-05 2.112641462461e+00
6.387500000000e+02 5.375667093200e-02 -4.526077234729e-05 2.135124117196e+00
6.390000000000e+02 5.524861193093e-02 -4.939352875696e-05 2.158134968243e+00
6.392500000000e+02 5.663686835174e-02 -5.305970023917e-05 2.181681742566e+00
6.395000000000e+02 5.791285696233e-02 -5.622216386383e-05 2.205772668178e+00
6.397500000000e+02 5.907050350359e-02 -5.885263757185e-05 2.230416370418e+00
6.400000000000e+02 6.010631142117e-02 -6.093210457719e-05 2.255621776366e+00
6.402500000000e+02 6.101936561368e-02 -6.245105272043e-05 2.281398022657e+00
6.405000000000e+02 6.181128204588e-02 -6.340955703929e-05 2.307754372305e+00
6.407500000000e+02 6.248609127272e-02 -6.381716094844e-05 2.334700134449e+00
6.410000000000e+02 6.305006474348e-02 -6.369261883243e-05 2.362244591085e+00
6.412500000000e+02 6.351149632559e-02 -6.306342712983e-05 2.390396931728e+00
6.415000000000e+02 6.388042541689e-02 -6.196521922053e-05 2.419166191620e+00
6.417500000000e+02 6.416833319708e-02 -6.044103848837e-05 2.448561198033e+00
6.420000000000e+02 6.438779550535e-02 -5.854043510864e-05 2.478590521022e+00
6.422500000000e+02 6.455212178667e-02 -5.631847592003e-05 2.509262430792e+00
6.425000000000e+02 6.467498131287e-02 -5.383465381584e-05 2.540584859508e+00
6.427500000000e+02 6.477001917812e-02 -5.115169631109e-05 2.572565370094e+00
6.430000000000e+02 6.485049131538e-02 -4.833435166937e-05 2.605211127731e+00
6.432500000000e+02 6.492890469489e-02 -4.544810705809e-05 2.638528880635e+00
6.435000000000e+02 6.501669507409e-02 -4.255792566807e-05 2.672524941563e+00
6.437500000000e+02 6.512393256893e-02 -3.972697765850e-05 2.707205177773e+00
6.440000000000e+02 6.525907127088e-02 -3.701541405984e-05 2.742575008558e+00
6.442500000000e+02 6.542875332209e-02 -3.447920888131e-05 2.778639401378e+00
6.445000000000e+02 6.563766263559e-02 -3.216907365364e-05 2.815402880410e+00
6.447500000000e+02 6.588844086801e-02 -3.012948010681e-05 2.852869535555e+00
6.450000000000e+02 6.618166367094e-02 -2.839780775979e-05 2.891043043010e+00
6.452500000000e+02 6.651588131301e-02 -2.700362060376e-05 2.929926677431e+00
6.455000000000e+02 6.688771857444e-02 -2.596810252437e-05 2.969523337554e+00
6.457500000000e+02 6.729203482230e-02 -2.530365667849e-05 3.009835575320e+00
6.460000000000e+02 6.772213644967e-02 -2.501365416402e-05 3.050865609815e+00
6.462500000000e+02 6.817003820255e-02 -2.509238924189e-05 3.092615363078e+00
6.465000000000e+02 6.862676031774e-02 -2.552517703372e-05 3.135086468262e+00
6.467500000000e+02 6.908265790167e-02 -2.628865685339e-05 3.178280297551e+00
6.470000000000e+02 6.952776545853e-02 -2.735124202277e-05 3.222197968080e+00
6.472500000000e+02 6.995214678269e-02 -2.867373598586e-05 3.266840340338e+00
6.475000000000e+02 7.034624170121e-02 -3.021013157187e-05 3.312208024562e+00
6.477500000000e+02 7.070118905373e-02 -3.190851388543e-05 3.358301352487e+00
6.480000000000e+02 7.100912318704e-02 -3.371213400999e-05 3.405120364359e+00
6.482500000000e+02 7.126342340406e-02 -3.556056008472e-05 3.452664760144e+00
6.485000000000e+02 7.145891320717e-02 -3.739094650057e-05 3.500933855114e+00
6.487500000000e+02 7.159199725331e-02 -3.913936945565e-05 3.549926522325e+00
6.490000000000e+02 7.166073060875e-02 -4.074219383199e-05 3.599641110893e+00
6.492500000000e+02 7.166481997217e-02 -4.213747199819e-05 3.650075366581e+00
6.495000000000e+02 7.160555557766e-02 -4.326632399210e-05 3.701226340911e+00
6.497500000000e+02 7.148568016385e-02 -4.407426658143e-05 3.753090281930e+00
6.500000000000e+02 7.130920110300e-02 -4.451247011003e-05 3.805662529775e+00
6.502500000000e+02 7.108115714814e-02 -4.453890495482e-05 3.858937400881e+00
6.505000000000e+02 7.080735032519e-02 -4.411934863474e-05 3.912908074918e+00
6.507500000000e+02 7.049406141879e-02 -4.322823647918e-05 3.967566471561e+00
6.510000000000e+02 7.014775630361e-02 -4.184931727352e-05 4.022903141683e+00
6.512500000000e+02 6.977480725461e-02 -3.997611868597e-05 4.078907149390e+00
6.515000000000e+02 6.938123233043e-02 -3.761218205175e-05 4.135565972185e+00
6.517500000000e+02 6.897247681742e-02 -3.477109190064e-05 4.192865397978e+00
6.520000000000e+02 6.855323494640e-02 -3.147626374525e-05 4.250789441927e+00
6.522500000000e+02 6.812732933278e-02 -2.776052412934e-05 4.309320268575e+00
6.525000000000e+02 6.769764890699e-02 -2.366547991564e-05 4.368438128461e+00
6.527500000000e+02 6.726614321118e-02 -1.924068122916e-05 4.428121313269e+00
6.530000000000e+02 6.683387976921e-02 -1.454261781197e-05 4.488346122735e+00
6.532500000000e+02 6.640115685336e-02 -9.633562770922e-06 4.549086849541e+00
6.535000000000e+02 6.596766226664e-02 -4.580280305699e-06 4.610315783692e+00
6.537500000000e+02 6.553267936498e-02 5.473506289322e-07 4.672003231434e+00
6.540000000000e+02 6.509531935664e-02 5.677786228092e-06 4.734117554216e+00
6.542500000000e+02 6.465477929154e-02 1.073928220338e-05 4.796625223404e+00
6.545000000000e+02 6.421060306599e-02 1.566135478817e-05 4.859490892045e+00
6.547500000000e+02 6.376294056967e-02 2.037618186124e-05 4.922677482838e+00
6.550000000000e+02 6.331278344887e-02 2.481991689013e-05 4.986146290826e+00
6.552500000000e+02 6.286216563686e-02 2.893386758546e-05 5.049857098878e+00
6.555000000000e+02 6.241431443812e-02 3.266550784126e-05 5.113768308817e+00
6.557500000000e+02 6.197373530126e-02 3.596929067004e-05 5.177837082245e+00
6.560000000000e+02 6.154622062220e-02 3.880723668087e-05 5.242019490831e+00
6.562500000000e+02 6.113877439709e-02 4.114929065208e-05 5.306270681325e+00
6.565000000000e+02 6.075944770020e-02 4.297343597387e-05 5.370545041189e+00
6.567500000000e+02 6.041708815590e-02 4.426559164855e-05 5.434796380571e+00
6.570000000000e+02 6.012101026860e-02 4.501929907422e-05 5.498978110777e+00
6.572500000000e+02 5.988060086157e-02 4.523524873160e-05 5.563043433213e+00
6.575000000000e+02 5.970487847082e-02 4.492068631159e-05 5.626945531623e+00
6.577500000000e+02 5.960203151783e-02 4.408873699829e-05 5.690637756687e+00
6.580000000000e+02 5.957896177047e-02 4.275768535625e-05 5.754073815517e+00
6.582500000000e+02 5.964086235675e-02 4.095040207772e-05 5.817207955806e+00
6.585000000000e+02 5.979085901320e-02 3.869371171905e-05 5.879995138441e+00
6.587500000000e+02 6.002973977347e-02 3.601787447288e-05 5.942391197720e+00
6.590000000000e+02 6.035579310192e-02 3.295624469368e-05 6.004352997548e+00
6.592500000000e+02 6.076476955378e-02 2.954505637118e-05 6.065838562656e+00
6.595000000000e+02 6.124997168726e-02 2.582327254463e-05 6.126807191171e+00
6.597500000000e+02 6.180246840815e-02 2.183248524382e-05 6.187219558874e+00
6.600000000000e+02 6.241142350821e-02 1.761699070518e-05 6.247037792118e+00
6.602500000000e+02 6.306451791803e-02 1.322380857371e-05 6.306225527793e+00
6.605000000000e+02 6.374844131258e-02 8.702599045562e-06 6.364747946165e+00
6.607500000000e+02 6.444942441178e-02 4.105532815490e-06 6.422571800552e+00
6.610000000000e+02 6.515378299679e-02 -5.129594505826e-07 6.479665419132e+00
6.612500000000e+02 6.584844424805e-02 -5.096583000130e-06 6.535998693724e+00
6.615000000000e+02 6.652142995517e-02 -9.587717609921e-06 6.591543074468e+00
6.617500000000e+02 6.716227414420e-02 -1.392812930007e-05 6.646271535704e+00
6.620000000000e+02 6.776235855869e-02 -1.805979216191e-05 6.700158562712e+00
6.622500000000e+02 6.831515193213e-02 -2.192579460589e-05 6.753180113635e+00
6.625000000000e+02 6.881634653062e-02 -2.547134790284e-05 6.805313606842e+00
6.627500000000e+02 6.926388536944e-02 -2.864481046455e-05 6.856537886317e+00
6.630000000000e+02 6.965788178874e-02 -3.139869473223e-05 6.906833212890e+00
6.632500000000e+02 7.000043129845e-02 -3.369069675102e-05 6.956181243017e+00
6.635000000000e+02 7.029532174291e-02 -3.548463713612e-05 7.004565009089e+00
6.637500000000e+02 7.054765256122e-02 -3.675132087838e-05 7.051968914847e+00
6.640000000000e+02 7.076337407761e-02 -3.746931023363e-05 7.098378715222e+00
6.642500000000e+02 7.094876855083e-02 -3.762559142698e-05 7.143781504713e+00
6.645000000000e+02 7.110989620759e-02 -3.721609046517e-05 7.188165692329e+00
6.647500000000e+02 7.125204218306e-02 -3.624601940272e-05 7.231520994379e+00
6.650000000000e+02 7.137919684675e-02 -3.473002778781e-05 7.273838405400e+00
6.652500000000e+02 7.149361385348e-02 -3.269214062684e-05 7.315110177571e+00
6.655000000000e+02 7.159548477702e-02 -3.016544501203e-05 7.355329796083e+00
6.657500000000e+02 7.168276712573e-02 -2.719149028557e-05 7.394491956708e+00
6.660000000000e+02 7.175118991744e-02 -2.381937244234e-05 7.432592528399e+00
6.662500000000e+02 7.179445526337e-02 -2.010453550755e-05 7.469628541436e+00
6.665000000000e+02 7.180462371453e-02 -1.610734416355e-05 7.505598149072e+00
6.667500000000e+02 7.177266259340e-02 -1.189147132233e-05 7.540500585325e+00
6.670000000000e+02 7.168911844887e-02 -7.522160808737e-06 7.574336145832e+00
6.672500000000e+02 7.154484655877e-02 -3.064465442598e-06 7.607106123277e+00
6.675000000000e+02 7.133174148547e-02 1.418399532410e-06 7.638812779315e+00
6.677500000000e+02 7.104338901471e-02 5.866504799168e-06 7.669459272839e+00
6.680000000000e+02 7.067558637610e-02 1.022437886219e-05 7.699049623640e+00
6.682500000000e+02 7.022667301905e-02 1.444183126587e-05 7.727588642555e+00
6.685000000000e+02 6.969765112036e-02 1.847439944849e-05 7.755081898181e+00
6.687500000000e+02 6.909208284732e-02 2.228343715382e-05 7.781535663021e+00
6.690000000000e+02 6.841578871202e-02 2.583605274903e-05 7.806956896606e+00
6.692500000000e+02 6.767638241556e-02 2.910458768252e-05 7.831353225275e+00
6.695000000000e+02 6.688269988758e-02 3.206611093601e-05 7.854732940529e+00
6.697500000000e+02 6.604418674676e-02 3.470187686722e-05 7.877105019489e+00
6.700000000000e+02 6.517030642588e-02 3.699670823384e-05 7.898479147055e+00
6.702500000000e+02 6.427002697327e-02 3.893875332003e-05 7.918865752437e+00
6.705000000000e+02 6.335142858038e-02 4.051929924276e-05 7.938276049714e+00
6.707500000000e+02 6.242145687842e-02 4.173278782971e-05 7.956722079034e+00
6.710000000000e+02 6.148582861148e-02 4.257698007348e-05 7.974216747334e+00
6.712500000000e+02 6.054907830324e-02 4.305322949780e-05 7.990773861886e+00
6.715000000000e+02 5.961472209248e-02 4.316681225308e-05 8.006408160697e+00
6.717500000000e+02 5.868550565335e-02 4.292725257374e-05 8.021135333195e+00
6.720000000000e+02 5.776370181340e-02 4.234856616264e-05 8.034972040838e+00
6.722500000000e+02 5.685142328989e-02 4.144939871889e-05 8.047935926399e+00
6.725000000000e+02 5.595092332701e-02 4.025297297416e-05 8.060045629036e+00
6.727500000000e+02 5.506486033738e-02 3.878690465597e-05 8.071320784907e+00
6.730000000000e+02 5.419651205424e-02 3.708285493489e-05 8.081782034769e+00
6.732500000000e+02 5.334992597033e-02 3.517602036113e-05 8.091451008604e+00
6.735000000000e+02 5.252999931659e-02 3.310450510940e-05 8.100350310685e+00
6.737500000000e+02 5.174247960722e-02 3.090860746174e-05 8.108503468206e+00
6.740000000000e+02 5.099388042839e-02 2.863002364265e-05 8.115934861518e+00
6.742500000000e+02 5.029130626391e-02 2.631100454320e-05 8.122669620659e+00
6.745000000000e+02 4.964218400520e-02 2.399348414836e-05 8.128733470601e+00
6.747500000000e+02 4.905390548500e-02 2.171819699978e-05 8.134152547618e+00
6.750000000000e+02 4.853339386561e-02 1.952381336220e-05 8.138953170186e+00
6.752500000000e+02 4.808661904443e-02 1.744612152341e-05 8.143161577638e+00
6.755000000000e+02 4.771809960746e-02 1.551729499039e-05 8.146803643401e+00
6.757500000000e+02 4.743043897573e-02 1.376528878549e-05 8.149904585442e+00
6.760000000000e+02 4.722395120711e-02 1.221340589830e-05 8.152488662554e+00
6.762500000000e+02 4.709642852700e-02 1.088007562791e-05 8.154578901248e+00
6.765000000000e+02 4.704309501441e-02 9.778868777732e-06 8.156196849751e+00
6.767500000000e+02 4.705677450500e-02 8.918748770542e-06 8.157362347590e+00
6.770000000000e+02 4.712827077164e-02 8.304547121363e-06 8.158093356105e+00
6.772500000000e+02 4.724693749357e-02 7.937594437929e-06 8.158405791685e+00
6.775000000000e+02 4.740137826366e-02 7.816478752837e-06 8.158313409022e+00
6.777500000000e+02 4.758020440052e-02 7.937772088296e-06 8.157827668410e+00
6.780000000000e+02 4.777275659223e-02 8.296676805158e-06 8.156957618083e+00
6.782500000000e+02 4.796970238512e-02 8.887489421627e-06 8.155709763308e+00
6.785000000000e+02 4.816343609700e-02 9.703799615457e-06 8.154087900572e+00
6.787500000000e+02 4.834822920175e-02 1.073843923133e-05 8.152092948988e+00
6.790000000000e+02 4.852012132386e-02 1.198317327436e-05 8.149722758072e+00
6.792500000000e+02 4.867657546116e-02 1.342820245462e-05 8.146971925148e+00
6.795000000000e+02 4.881596306538e-02 1.506154969971e-05 8.143831613590e+00
6.797500000000e+02 4.893696384748e-02 1.686847860219e-05 8.140289425092e+00
6.800000000000e+02 4.903798626578e-02 1.883105700967e-05 8.136329320500e+00
6.802500000000e+02 4.911670723728e-02 2.092797759706e-05 8.131931615126e+00
6.805000000000e+02 4.916981211654e-02 2.313470866042e-05 8.127073056509e+00
6.807500000000e+02 4.919298341026e-02 2.542399997149e-05 8.121726987037e+00
6.810000000000e+02 4.918114630710e-02 2.776672073831e-05 8.115863584482e+00
6.812500000000e+02 4.912893559172e-02 3.013296537133e-05 8.109450175270e+00
6.815000000000e+02 4.903131559371e-02 3.249327314067e-05 8.102451584155e+00
6.817500000000e+02 4.888425223108e-02 3.481981506681e-05 8.094830524246e+00
6.820000000000e+02 4.868533230370e-02 3.708739565059e-05 8.086547993628e+00
6.822500000000e+02 4.843423026041e-02 3.927424672187e-05 8.077563655168e+00
6.825000000000e+02 4.813294176192e-02 4.136245343991e-05 8.067836208040e+00
6.827500000000e+02 4.778574472413e-02 4.333784844684e-05 8.057323721158e+00
6.830000000000e+02 4.739888391110e-02 4.518957212490e-05 8.045983948976e+00
6.832500000000e+02 4.698002156981e-02 4.690936610302e-05 8.033774620278e+00
6.835000000000e+02 4.653752871499e-02 4.849068987164e-05 8.020653716760e+00
6.837500000000e+02 4.607971568528e-02 4.992784233948e-05 8.006579750888e+00
6.840000000000e+02 4.561410856295e-02 5.121518531997e-05 7.991512050225e+00
6.842500000000e+02 4.514686893832e-02 5.234664731510e-05 7.975411058668e+00
6.845000000000e+02 4.468243121482e-02 5.331554280180e-05 7.958238655806e+00
6.847500000000e+02 4.422339847788e-02 5.411482985515e-05 7.939958491575e+00
6.850000000000e+02 4.377069854170e-02 5.473758281579e-05 7.920536335175e+00
6.852500000000e+02 4.332396516079e-02 5.517782856748e-05 7.899940420470e+00
6.855000000000e+02 4.288207747678e-02 5.543154706783e-05 7.878141780544e+00
6.857500000000e+02 4.244377182517e-02 5.549756692741e-05 7.855114551543e+00
6.860000000000e+02 4.200823208750e-02 5.537832447405e-05 7.830836242467e+00
6.862500000000e+02 4.157557425708e-02 5.508034596258e-05 7.805287947237e+00
6.865000000000e+02 4.114715839260e-02 5.461437095708e-05 7.778454495662e+00
6.867500000000e+02 4.072568811908e-02 5.399508990550e-05 7.750324549140e+00
6.870000000000e+02 4.031509274704e-02 5.324052683320e-05 7.720890621062e+00
6.872500000000e+02 3.992021234797e-02 5.237114747897e-05 7.690149052040e+00
6.875000000000e+02 3.954633721198e-02 5.140879191357e-05 7.658099921878e+00
6.877500000000e+02 3.919866451120e-02 5.037557742285e-05 7.624746934875e+00
6.880000000000e+02 3.888174696843e-02 4.929288277564e-05 7.590097263518e+00
6.882500000000e+02 3.859899990303e-02 4.818054155326e-05 7.554161387524e+00
6.885000000000e+02 3.835232488354e-02 4.705631294047e-05 7.516952911526e+00
6.887500000000e+02 3.814188503093e-02 4.593568329245e-05 7.478488393782e+00
6.890000000000e+02 3.796604777746e-02 4.483201129191e-05 7.438787168568e+00
6.892500000000e+02 3.782148601647e-02 4.375688170433e-05 7.397871172495e+00
6.895000000000e+02 3.770340989374e-02 4.272068693523e-05 7.355764779185e+00
6.897500000000e+02 3.760588807564e-02 4.173330935678e-05 7.312494624065e+00
6.900000000000e+02 3.752220944111e-02 4.080478887414e-05 7.268089425482e+00
6.902500000000e+02 3.744523694084e-02 3.994588721365e-05 7.222579795426e+00
6.905000000000e+02 3.736771210504e-02 3.916847604482e-05 7.175998030419e+00
6.907500000000e+02 3.728248096858e-02 3.848572613291e-05 7.128377894519e+00
6.910000000000e+02 3.718262658677e-02 3.791207553008e-05 7.079754378557e+00
6.912500000000e+02 3.706150904032e-02 3.746295446275e-05 7.030163452347e+00
6.915000000000e+02 3.691272762793e-02 3.715439537896e-05 6.979641806980e+00
6.917500000000e+02 3.673003172572e-02 3.700247570398e-05 6.928226604944e+00
6.920000000000e+02 3.650721043975e-02 3.702273827300e-05 6.875955230689e+00
6.922500000000e+02 3.623799508878e-02 3.722966124881e-05 6.822865067907e+00
6.925000000000e+02 3.591600171205e-02 3.763623703065e-05 6.768993292551e+00
6.927500000000e+02 3.553473696737e-02 3.825362957546e-05 6.714376703070e+00
6.930000000000e+02 3.508767721449e-02 3.909091335128e-05 6.659051577508e+00
6.932500000000e+02 3.456842176198e-02 4.015503338184e-05 6.603053563278e+00
6.935000000000e+02 3.397091079105e-02 4.145088359969e-05 6.546417599478e+00
6.937500000000e+02 3.328968823547e-02 4.298144488202e-05 6.489177860920e+00
6.940000000000e+02 3.252018609737e-02 4.474785790856e-05 6.431367721918e+00
6.942500000000e+02 3.165900421448e-02 4.674964960355e-05 6.373019735539e+00
6.945000000000e+02 3.070415896400e-02 4.898483259524e-05 6.314165617638e+00
6.947500000000e+02 2.965528050923e-02 5.144991686942e-05 6.254836234708e+00
6.950000000000e+02 2.851374324150e-02 5.413982168659e-05 6.195061591842e+00
6.952500000000e+02 2.728272170717e-02 5.704769208487e-05 6.134870819508e+00
6.955000000000e+02 2.596717205622e-02 6.016464384331e-05 6.074292160268e+00
6.957500000000e+02 2.457374562854e-02 6.347943588175e-05 6.013352957020e+00
6.960000000000e+02 2.311064739192e-02 6.697811289080e-05 5.952079648260e+00
6.962500000000e+02 2.158745384368e-02 7.064366137399e-05 5.890497771103e+00
6.965000000000e+02 2.001490765848e-02 7.445571215564e-05 5.828631978014e+00
6.967500000000e+02 1.840470424122e-02 7.839032507975e-05 5.766506068378e+00
6.970000000000e+02 1.676928342581e-02 8.241988022506e-05 5.704143038640e+00
6.972500000000e+02 1.512163517313e-02 8.651309636040e-05 5.641565148266e+00
6.975000000000e+02 1.347512451810e-02 9.063518050731e-05 5.578794004305e+00
6.977500000000e+02 1.184333653412e-02 9.474810994428e-05 5.515850658863e+00
6.980000000000e+02 1.023993832460e-02 9.881103324161e-05 5.452755719665e+00
6.982500000000e+02 8.678553283922e-03 1.027807742945e-04 5.389529467769e+00
6.985000000000e+02 7.172640729149e-03 1.066124184399e-04 5.326191980546e+00
6.987500000000e+02 5.735374332937e-03 1.102599575491e-04 5.262763256067e+00
6.990000000000e+02 4.379514212633e-03 1.136769715843e-04 5.199263335625e+00
6.992500000000e+02 3.117269084476e-03 1.168173267208e-04 5.135712422544e+00
6.995000000000e+02 1.960146356092e-03 1.196358742308e-04 5.072130995648e+00
6.997500000000e+02 9.187928526669e-04 1.220891365278e-04 5.008539915434e+00
7.000000000000e+02 2.829351140127e-06 1.241359693523e-04 4.944960522615e+00
7.002500000000e+02 -7.793166742541e-04 1.257381988529e-04 4.881414728194e+00
7.005000000000e+02 -1.420571588685e-03 1.268612238321e-04 4.817925094315e+00
7.007500000000e+02 -1.915363641279e-03 1.274745836562e-04 4.754514905099e+00
7.010000000000e+02 -2.259750460559e-03 1.275524865502e-04 4.691208226518e+00
7.012500000000e+02 -2.451521917822e-03 1.270742993975e-04 4.628029954004e+00
7.015000000000e+02 -2.490271312162e-03 1.260249884466e-04 4.565005846462e+00
7.017500000000e+02 -2.377433125085e-03 1.243955066944e-04 4.502162545604e+00
7.020000000000e+02 -2.116287595199e-03 1.221831246337e-04 4.439527578800e+00
7.022500000000e+02 -1.711929634048e-03 1.193916863923e-04 4.377129345564e+00
7.025000000000e+02 -1.171207423323e-03 1.160317901420e-04 4.314997086141e+00
7.027500000000e+02 -5.026327305569e-04 1.121208804272e-04 4.253160832637e+00
7.030000000000e+02 2.837339064427e-04 1.076832409471e-04 4.191651343369e+00
7.032500000000e+02 1.176415693036e-03 1.027498889771e-04 4.130500020221e+00
7.035000000000e+02 2.162668576405e-03 9.735835898594e-05 4.069738811507e+00
7.037500000000e+02 3.228639136953e-03 9.155238214270e-05 4.009400100261e+00
7.040000000000e+02 4.359530156453e-03 8.538145654849e-05 3.949516580715e+00
7.042500000000e+02 5.539769697612e-03 7.890031708679e-05 3.890121124266e+00
7.045000000000e+02 6.753180658866e-03 7.216831231666e-05 3.831246635785e+00
7.047500000000e+02 7.983150822206e-03 6.524869713598e-05 3.772925903367e+00
7.050000000000e+02 9.212801074113e-03 5.820785388275e-05 3.715191442101e+00
7.052500000000e+02 1.042515224079e-02 5.111445780814e-05 3.658075334503e+00
7.055000000000e+02 1.160328955708e-02 4.403859802016e-05 3.601609068166e+00
7.057500000000e+02 1.273052593353e-02 3.705087372802e-05 3.545823374215e+00
7.060000000000e+02 1.379056340324e-02 3.022147832879e-05 3.490748067433e+00
7.062500000000e+02 1.476765321791e-02 2.361929029762e-05 3.436411891196e+00
7.065000000000e+02 1.564675414593e-02 1.731098104860e-05 3.382842368385e+00
7.067500000000e+02 1.641368867671e-02 1.136015438868e-05 3.330065662008e+00
7.070000000000e+02 1.705529606620e-02 5.826531779413e-06 3.278106447298e+00
7.072500000000e+02 1.755958127922e-02 7.651929484487e-07 3.226987796518e+00
7.075000000000e+02 1.791585788612e-02 -3.774116582589e-06 3.176731080422e+00
7.077500000000e+02 1.811488367219e-02 -7.747617763398e-06 3.127355885492e+00
7.080000000000e+02 1.814898588895e-02 -1.111803636816e-05 3.078879950585e+00
7.082500000000e+02 1.801217523083e-02 -1.385506665214e-05 3.031319121098e+00
7.085000000000e+02 1.770024452149e-02 -1.593574303507e-05 2.984687323432e+00
7.087500000000e+02 1.721085176132e-02 -1.734472787102e-05 2.938996557008e+00
7.090000000000e+02 1.654358354098e-02 -1.807450241223e-05 2.894256905314e+00
7.092500000000e+02 1.569999751326e-02 -1.812546402591e-05 2.850476563983e+00
7.095000000000e+02 1.468364310728e-02 -1.750593524616e-05 2.807661884075e+00
7.097500000000e+02 1.350005717989e-02 -1.623207444582e-05 2.765817430528e+00
7.100000000000e+02 1.215673489541e-02 -1.432769697732e-05 2.724946053080e+00
7.102500000000e+02 1.066307474861e-02 -1.182400717081e-05 2.685048968197e+00
7.105000000000e+02 9.030297451020e-03 -8.759234825462e-06 2.646125850499e+00
7.107500000000e+02 7.271338483097e-03 -5.178192718336e-06 2.608174932104e+00
7.110000000000e+02 5.400716308675e-03 -1.131754907374e-06 2.571193107132e+00
7.112500000000e+02 3.434375180804e-03 3.323752191808e-06 2.535176041122e+00
7.115000000000e+02 1.389505494582e-03 8.127228052657e-06 2.500118282690e+00
7.117500000000e+02 -7.156571600733e-04 1.321354672557e-05 2.466013376193e+00
7.120000000000e+02 -2.862052033011e-03 1.851436004613e-05 2.432853973667e+00
7.122500000000e+02 -5.030029741369e-03 2.395895969021e-05 2.400631944671e+00
7.125000000000e+02 -7.199602658537e-03 2.947517722254e-05 2.369338482611e+00
7.127500000000e+02 -9.350707158680e-03 3.499031991852e-05 2.338964207345e+00
7.130000000000e+02 -1.146347125211e-02 4.043211903917e-05 2.309499260598e+00
7.132500000000e+02 -1.351848769230e-02 4.572972412578e-05 2.280933396400e+00
7.135000000000e+02 -1.549708826572e-02 5.081465462481e-05 2.253256066044e+00
7.137500000000e+02 -1.738161028332e-02 5.562170070031e-05 2.226456492143e+00
7.140000000000e+02 -1.915566174897e-02 6.008987607178e-05 2.200523742367e+00
7.142500000000e+02 -2.080436683220e-02 6.416327218070e-05 2.175446789113e+00
7.145000000000e+02 -2.231460415697e-02 6.779187125219e-05 2.151214573054e+00
7.147500000000e+02 -2.367521530375e-02 7.093226110336e-05 2.127816050872e+00
7.150000000000e+02 -2.487719950289e-02 7.354829154085e-05 2.105240251018e+00
7.152500000000e+02 -2.591387412404e-02 7.561161327574e-05 2.083476319583e+00
7.155000000000e+02 -2.678100252992e-02 7.710210247483e-05 2.062513561754e+00
7.157500000000e+02 -2.747689691392e-02 7.800819462433e-05 2.042341496379e+00
7.160000000000e+02 -2.800247602897e-02 7.832706893041e-05 2.022949900510e+00
7.162500000000e+02 -2.836128295437e-02 7.806470329075e-05 2.004328852614e+00
7.165000000000e+02 -2.855947454948e-02 7.723583070329e-05 1.986468800511e+00
7.167500000000e+02 -2.860575399872e-02 7.586372183135e-05 1.969360605173e+00
7.170000000000e+02 -2.851127425001e-02 7.397987312829e-05 1.952995610207e+00
7.172500000000e+02 -2.828950039109e-02 7.162356945009e-05 1.937365718530e+00
7.175000000000e+02 -2.795602479415e-02 6.884130826432e-05 1.922463453766e+00
7.177500000000e+02 -2.752835581464e-02 6.568614386832e-05 1.908282050988e+00
7.180000000000e+02 -2.702566746830e-02 6.221692151220e-05 1.894815539588e+00
7.182500000000e+02 -2.646852286583e-02 5.849743668013e-05 1.882058844609e+00
7.185000000000e+02 -2.587856609198e-02 5.459551149944e-05 1.870007867679e+00
7.187500000000e+02 -2.527820045602e-02 5.058203245203e-05 1.858659604442e+00
7.190000000000e+02 -2.469024422375e-02 4.652993403226e-05 1.848012228013e+00
7.192500000000e+02 -2.413758090621e-02 4.251316278372e-05 1.838065206663e+00
7.195000000000e+02 -2.364280132409e-02 3.860563575486e-05 1.828819385049e+00
7.197500000000e+02 -2.322784866273e-02 3.488019809286e-05 1.820277094134e+00
7.200000000000e+02 -2.291366985616e-02 3.140760876891e-05 1.812442221581e+00
7.202500000000e+02 -2.271987896926e-02 2.825554891320e-05 1.805320302835e+00
7.205000000000e+02 -2.266443919044e-02 2.548768578955e-05 1.798918580559e+00
7.207500000000e+02 -2.276336943586e-02 2.316279929646e-05 1.793246051631e+00
7.210000000000e+02 -2.303047628722e-02 2.133396140702e-05 1.788313513815e+00
7.212500000000e+02 -2.347712147410e-02 2.004781014384e-05 1.784133578551e+00
7.215000000000e+02 -2.411202681217e-02 1.934391396266e-05 1.780720666764e+00
7.217500000000e+02 -2.494111540832e-02 1.925421582188e-05 1.778090997369e+00
7.220000000000e+02 -2.596740195486e-02 1.980257650303e-05 1.776262535912e+00
7.222500000000e+02 -2.719092448447e-02 2.100446428713e-05 1.775254934708e+00
7.225000000000e+02 -2.860872343432e-02 2.286670880633e-05 1.775089448623e+00
7.227500000000e+02 -3.021487231189e-02 2.538739774685e-05 1.775788820757e+00
7.230000000000e+02 -3.200055300320e-02 2.855587824385e-05 1.777377154584e+00
7.232500000000e+02 -3.395417916852e-02 3.235288020104e-05 1.779879762765e+00
7.235000000000e+02 -3.606156866999e-02 3.675077013432e-05 1.783322989624e+00
7.237500000000e+02 -3.830615590675e-02 4.171389857049e-05 1.787734021802e+00
7.240000000000e+02 -4.066924889348e-02 4.719908906678e-05 1.793140672538e+00
7.242500000000e+02 -4.313032008891e-02 5.315621305627e-05 1.799571154827e+00
7.245000000000e+02 -4.566733159491e-02 5.952888024999e-05 1.807053834758e+00
7.247500000000e+02 -4.825708622125e-02 6.625522545109e-05 1.815616972477e+00
7.250000000000e+02 -5.087559909451e-02 7.326877568578e-05 1.825288452416e+00
7.252500000000e+02 -5.349848392440e-02 8.049939930382e-05 1.836095503033e+00
7.255000000000e+02 -5.610134668094e-02 8.787431487642e-05 1.848064410657e+00
7.257500000000e+02 -5.866017819904e-02 9.531914798744e-05 1.861220231247e+00
7.260000000000e+02 -6.115174278960e-02 1.027590221526e-04 1.875586499759e+00
7.262500000000e+02 -6.355395066926e-02 1.101196643482e-04 1.891184945272e+00
7.265000000000e+02 -6.584621179242e-02 1.173285103638e-04 1.908035211857e+00
7.267500000000e+02 -6.800975873234e-02 1.243157805834e-04 1.926154594919e+00
7.270000000000e+02 -7.002794487243e-02 1.310155356573e-04 1.945557784336e+00
7.272500000000e+02 -7.188649236828e-02 1.373666456409e-04 1.966256639543e+00
7.275000000000e+02 -7.357371071863e-02 1.433137179835e-04 1.988259973516e+00
7.277500000000e+02 -7.508065396067e-02 1.488078962347e-04 2.011573379325e+00
7.280000000000e+02 -7.640123761649e-02 1.538075732409e-04 2.036199077218e+00
7.282500000000e+02 -7.753230382883e-02 1.582789860330e-04 2.062135795186e+00
7.285000000000e+02 -7.847362333215e-02 1.621966546462e-04 2.089378697664e+00
7.287500000000e+02 -7.922785437781e-02 1.655436934179e-04 2.117919342360e+00
7.290000000000e+02 -7.980044967678e-02 1.683119937162e-04 2.147745677328e+00
7.292500000000e+02 -8.019950315794e-02 1.705021860530e-04 2.178842092483e+00
7.295000000000e+02 -8.043556614245e-02 1.721235201435e-04 2.211189492930e+00
7.297500000000e+02 -8.052140512140e-02 1.731935432686e-04 2.244765433956e+00
7.300000000000e+02 -8.047173729291e-02 1.737376802491e-04 2.279544274975e+00
7.302500000000e+02 -8.030292391377e-02 1.737886325513e-04 2.315497384879e+00
7.305000000000e+02 -8.003264400678e-02 1.733856565459e-04 2.352593372911e+00
7.307500000000e+02 -7.967954490634e-02 1.725737646073e-04 2.390798358475e+00
7.310000000000e+02 -7.926288876091e-02 1.714028040685e-04 2.430076252245e+00
7.312500000000e+02 -7.880218696557e-02 1.699264577809e-04 2.470389073649e+00
7.315000000000e+02 -7.831684148145e-02 1.682012042586e-04 2.511697276667e+00
7.317500000000e+02 -7.782579320936e-02 1.662852267079e-04 2.553960096690e+00
7.320000000000e+02 -7.734719077479e-02 1.642373200415e-04 2.597135888053e+00
7.322500000000e+02 -7.689807706054e-02 1.621157999088e-04 2.641182486577e+00
7.325000000000e+02 -7.649410790094e-02 1.599774478700e-04 2.686057546705e+00
7.327500000000e+02 -7.614930179667e-02 1.578765103279e-04 2.731718893432e+00
7.330000000000e+02 -7.587582850834e-02 1.558637691170e-04 2.778124849758e+00
7.332500000000e+02 -7.568383682483e-02 1.539856980339e-04 2.825234550926e+00
7.335000000000e+02 -7.558132755015e-02 1.522837402738e-04 2.873008252899e+00
7.337500000000e+02 -7.557406762322e-02 1.507936880968e-04 2.921407604071e+00
7.340000000000e+02 -7.566555046080e-02 1.495452055438e-04 2.970395905659e+00
7.342500000000e+02 -7.585700050931e-02 1.485614953244e-04 3.019938346682e+00
7.345000000000e+02 -7.614741557228e-02 1.478590893751e-04 3.070002202164e+00
7.347500000000e+02 -7.653365184891e-02 1.474477982012e-04 3.120557013546e+00
7.350000000000e+02 -7.701054206958e-02 1.473308034502e-04 3.171574732439e+00
7.352500000000e+02 -7.757104774484e-02 1.475049128572e-04 3.223029840283e+00
7.355000000000e+02 -7.820643397115e-02 1.479608802267e-04 3.274899424639e+00
7.357500000000e+02 -7.890647106423e-02 1.486838877189e-04 3.327163234385e+00
7.360000000000e+02 -7.965965142101e-02 1.496541218148e-04 3.379803696405e+00
7.362500000000e+02 -8.045341950461e-02 1.508474253353e-04 3.432805900559e+00
7.365000000000e+02 -8.127440980029e-02 1.522360213285e-04 3.486157550358e+00
7.367500000000e+02 -8.210868902751e-02 1.537892835295e-04 3.539848888538e+00
7.370000000000e+02 -8.294199758406e-02 1.554744672862e-04 3.593872576480e+00
7.372500000000e+02 -8.375998957306e-02 1.572575296392e-04 3.648223555679e+00
7.375000000000e+02 -8.454846547999e-02 1.591038715389e-04 3.702898880705e+00
7.377500000000e+02 -8.529360119339e-02 1.609790292067e-04 3.757897508412e+00
7.380000000000e+02 -8.598216423789e-02 1.628493133765e-04 3.813220085304e+00
7.382500000000e+02 -8.660172828717e-02 1.646823699438e-04 3.868868685626e+00
7.385000000000e+02 -8.714087027365e-02 1.664476458609e-04 3.924846555428e+00
7.387500000000e+02 -8.758936759099e-02 1.681167717730e-04 3.981157813742e+00
7.390000000000e+02 -8.793837945931e-02 1.696638434805e-04 4.037807156435e+00
7.392500000000e+02 -8.818061629466e-02 1.710656080416e-04 4.094799551103e+00
7.395000000000e+02 -8.831050645736e-02 1.723015882589e-04 4.152139908762e+00
7.397500000000e+02 -8.832433879356e-02 1.733541220440e-04 4.209832772560e+00
7.400000000000e+02 -8.822039135170e-02 1.742083621744e-04 4.267882000377e+00
7.402500000000e+02 -8.799903573725e-02 1.748522413874e-04 4.326290456951e+00
7.405000000000e+02 -8.766281214425e-02 1.752764461822e-04 4.385059718993e+00
7.407500000000e+02 -8.721646949125e-02 1.754743754714e-04 4.444189798026e+00
7.410000000000e+02 -8.666696536083e-02 1.754421245818e-04 4.503678886301e+00
7.412500000000e+02 -8.602342159164e-02 1.751785017622e-04 4.563523129938e+00
7.415000000000e+02 -8.529703266812e-02 1.746850789525e-04 4.623716433696e+00
7.417500000000e+02 -8.450092550911e-02 1.739662518133e-04 4.684250301029e+00
7.420000000000e+02 -8.364997147768e-02 1.730293301071e-04 4.745113710775e+00
7.422500000000e+02 -8.276054780723e-02 1.718846742306e-04 4.806293041756e+00
7.425000000000e+02 -8.185026256227e-02 1.705457814428e-04 4.867772021718e+00
7.427500000000e+02 -8.093762845815e-02 1.690293307489e-04 4.929531740381e+00
7.430000000000e+02 -8.004171005758e-02 1.673552405515e-04 4.991550680497e+00
7.432500000000e+02 -7.918173085947e-02 1.655466434302e-04 5.053804809745e+00
7.435000000000e+02 -7.837666103575e-02 1.636298154745e-04 5.116267690400e+00
7.437500000000e+02 -7.764477901535e-02 1.616340158333e-04 5.178910641675e+00
7.440000000000e+02 -7.700322377164e-02 1.595912609126e-04 5.241702917370e+00
7.442500000000e+02 -7.646753850871e-02 1.575360078761e-04 5.304611925810e+00
7.445000000000e+02 -7.605122118201e-02 1.555047599345e-04 5.367603461471e+00
7.447500000000e+02 -7.576529128306e-02 1.535355838639e-04 5.430641964592e+00
7.450000000000e+02 -7.561789019727e-02 1.516675427247e-04 5.493690791536e+00
7.452500000000e+02 -7.561393384878e-02 1.499400444944e-04 5.556712497173e+00
7.455000000000e+02 -7.575483701180e-02 1.483920957252e-04 5.619669119072e+00
7.457500000000e+02 -7.603833338553e-02 1.470614732491e-04 5.682522463964e+00
7.460000000000e+02 -7.645841087149e-02 1.459838076724e-04 5.745234386112e+00
7.462500000000e+02 -7.700538048167e-02 1.451915927183e-04 5.807767053791e+00
7.465000000000e+02 -7.766609111924e-02 1.447131391142e-04 5.870083198098e+00
7.467500000000e+02 -7.842429454853e-02 1.445714972864e-04 5.932146339457e+00
7.470000000000e+02 -7.926115579334e-02 1.447834209509e-04 5.993920984687e+00
7.472500000000e+02 -8.015589057563e-02 1.453583839280e-04 6.055372798973e+00
7.475000000000e+02 -8.108650462277e-02 1.462977513322e-04 6.116468737960e+00
7.477500000000e+02 -8.203059412583e-02 1.475940812751e-04 6.177177156113e+00
7.480000000000e+02 -8.296616416078e-02 1.492308180750e-04 6.237467873144e+00
7.482500000000e+02 -8.387241595727e-02 1.511822607851e-04 6.297312221734e+00
7.485000000000e+02 -8.473045714833e-02 1.534138676391e-04 6.356683063289e+00
7.487500000000e+02 -8.552389466738e-02 1.558830043892e-04 6.415554782575e+00
7.490000000000e+02 -8.623928350923e-02 1.585400484995e-04 6.473903275861e+00
7.492500000000e+02 -8.686641317362e-02 1.613298040751e-04 6.531705920101e+00
7.495000000000e+02 -8.739843182618e-02 1.641932036129e-04 6.588941540715e+00
7.497500000000e+02 -8.783181841498e-02 1.670691927998e-04 6.645590375701e+00
7.500000000000e+02 -8.816622289196e-02 1.698966999514e-04 6.701634038477e+00
7.502500000000e+02 -8.840420002647e-02 1.726165988872e-04 6.757055479884e+00
7.505000000000e+02 -8.855086296736e-02 1.751735586527e-04 6.811838948690e+00
7.507500000000e+02 -8.861347958275e-02 1.775177223699e-04 6.865969949735e+00
7.510000000000e+02 -8.860102865954e-02 1.796061631251e-04 6.919435198475e+00
7.512500000000e+02 -8.852372714928e-02 1.814040945460e-04 6.972222572870e+00
7.515000000000e+02 -8.839253292509e-02 1.828857936943e-04 7.024321055454e+00
7.517500000000e+02 -8.821863541283e-02 1.840352131092e-04 7.075720685516e+00
7.520000000000e+02 -8.801293762068e-02 1.848463168592e-04 7.126412500381e+00
7.522500000000e+02 -8.778555141357e-02 1.853230995451e-04 7.176388478958e+00
7.525000000000e+02 -8.754533738951e-02 1.854792954539e-04 7.225641500263e+00
7.527500000000e+02 -8.729951922134e-02 1.853377358264e-04 7.274165295155e+00
7.530000000000e+02 -8.705341800112e-02 1.849293448146e-04 7.321954401194e+00
7.532500000000e+02 -8.681035037012e-02 1.842917742754e-04 7.369004128411e+00
7.535000000000e+02 -8.657171264322e-02 1.834676996619e-04 7.415310502073e+00
7.537500000000e+02 -8.633727347913e-02 1.825028342547e-04 7.460870210680e+00
7.540000000000e+02 -8.610565302914e-02 1.814437722699e-04 7.505680523352e+00
7.542500000000e+02 -8.587495193345e-02 1.803357656002e-04 7.549739190797e+00
7.545000000000e+02 -8.564345634838e-02 1.792206029833e-04 7.593044313902e+00
7.547500000000e+02 -8.541033286863e-02 1.781348005401e-04 7.635594197648e+00
7.550000000000e+02 -8.517620716205e-02 1.771082542700e-04 7.677387173775e+00
7.552500000000e+02 -8.494353627972e-02 1.761634902886e-04 7.718421416552e+00
7.555000000000e+02 -8.471670005160e-02 1.753155250443e-04 7.758694756919e+00
7.557500000000e+02 -8.450177396281e-02 1.745725162717e-04 7.798204509643e+00
7.560000000000e+02 -8.430599037437e-02 1.739368899778e-04 7.836947327184e+00
7.562500000000e+02 -8.413694126246e-02 1.734068110065e-04 7.874919092021e+00
7.565000000000e+02 -8.400161767444e-02 1.729779523556e-04 7.912114855721e+00
7.567500000000e+02 -8.390540928215e-02 1.726451923558e-04 7.948528828063e+00
7.570000000000e+02 -8.385119758614e-02 1.724040232545e-04 7.984154414539e+00
7.572500000000e+02 -8.383866246678e-02 1.722514890196e-04 8.018984289370e+00
7.575000000000e+02 -8.386389928610e-02 1.721865394477e-04 8.053010504027e+00
7.577500000000e+02 -8.391938295930e-02 1.722097791388e-04 8.086224595277e+00
7.580000000000e+02 -8.399428724259e-02 1.723226798001e-04 8.118617700456e+00
7.582500000000e+02 -8.407509560348e-02 1.725264041318e-04 8.150180643281e+00
7.585000000000e+02 -8.414643114221e-02 1.728204243192e-04 8.180904002763e+00
7.587500000000e+02 -8.419198791197e-02 1.732011786709e-04 8.210778141307e+00
7.590000000000e+02 -8.419547480040e-02 1.736608949665e-04 8.239793213495e+00
7.592500000000e+02 -8.414147202498e-02 1.741867121184e-04 8.267939145054e+00
7.595000000000e+02 -8.401615870690e-02 1.747602899520e-04 8.295205608959e+00
7.597500000000e+02 -8.380787618684e-02 1.753579019474e-04 8.321581997579e+00
7.600000000000e+02 -8.350753725791e-02 1.759508442486e-04 8.347057407031e+00
7.602500000000e+02 -8.310891084573e-02 1.765061688174e-04 8.371620643458e+00
7.605000000000e+02 -8.260880083169e-02 1.769876807333e-04 8.395260247173e+00
7.607500000000e+02 -8.200714780773e-02 1.773571088105e-04 8.417964539100e+00
7.610000000000e+02 -8.130705361570e-02 1.775753999388e-04 8.439721682467e+00
7.612500000000e+02 -8.051470669823e-02 1.776041144861e-04 8.460519752172e+00
7.615000000000e+02 -7.963918089617e-02 1.774069333265e-04 8.480346808465e+00
7.617500000000e+02 -7.869205692486e-02 1.769512559351e-04 8.499190965584e+00
7.620000000000e+02 -7.768684618949e-02 1.762098670174e-04 8.517040456283e+00
7.622500000000e+02 -7.663822759563e-02 1.751626077783e-04 8.533883695675e+00
7.625000000000e+02 -7.556113163512e-02 1.737979092215e-04 8.549709345937e+00
7.627500000000e+02 -7.446977926001e-02 1.721140459744e-04 8.564506391839e+00
7.630000000000e+02 -7.337678453709e-02 1.701198975623e-04 8.578264226259e+00
7.632500000000e+02 -7.229247594858e-02 1.678350640200e-04 8.590972748645e+00
7.635000000000e+02 -7.122454848517e-02 1.652891933766e-04 8.602622466704e+00
7.637500000000e+02 -7.017814804196e-02 1.625205039182e-04 8.613204594048e+00
7.640000000000e+02 -6.915640237595e-02 1.595735666629e-04 8.622711126325e+00
7.642500000000e+02 -6.816135286439e-02 1.564965481862e-04 8.631134880165e+00
7.645000000000e+02 -6.719516142071e-02 1.533382077365e-04 8.638469480451e+00
7.647500000000e+02 -6.626139650091e-02 1.501450873056e-04 8.644709281472e+00
7.650000000000e+02 -6.536617770065e-02 1.469591417167e-04 8.649849219427e+00
7.652500000000e+02 -6.451895378014e-02 1.438161182510e-04 8.653884600690e+00
7.655000000000e+02 -6.373273356068e-02 1.407450178843e-04 8.656810841729e+00
7.657500000000e+02 -6.302366632374e-02 1.377686206152e-04 8.658623183882e+00
7.660000000000e+02 -6.240997491131e-02 1.349049565879e-04 8.659316419705e+00
7.662500000000e+02 -6.191035286432e-02 1.321694439859e-04 8.658884659444e+00
7.665000000000e+02 -6.154204148092e-02 1.295772916896e-04 8.657321174387e+00
7.667500000000e+02 -6.131886704746e-02 1.271457165296e-04 8.654618341316e+00
7.670000000000e+02 -6.124953811664e-02 1.248955481758e-04 8.650767696923e+00
7.672500000000e+02 -6.133647379026e-02 1.228518804206e-04 8.645760110836e+00
7.675000000000e+02 -6.157534892881e-02 1.210436066483e-04 8.639586043223e+00
7.677500000000e+02 -6.195543783804e-02 1.195018960651e-04 8.632235878841e+00
7.680000000000e+02 -6.246070283000e-02 1.182578237763e-04 8.623700274989e+00
7.682500000000e+02 -6.307146456691e-02 1.173392707122e-04 8.613970508997e+00
7.685000000000e+02 -6.376639041395e-02 1.167680366936e-04 8.603038758699e+00
7.687500000000e+02 -6.452450050819e-02 1.165572417985e-04 8.590898317320e+00
7.690000000000e+02 -6.532688627293e-02 1.167095485066e-04 8.577543701046e+00
7.692500000000e+02 -6.615789686932e-02 1.172164688656e-04 8.562970667178e+00
7.695000000000e+02 -6.700563753628e-02 1.180588513501e-04 8.547176142802e+00
7.697500000000e+02 -6.786174760942e-02 1.192084440207e-04 8.530158113342e+00
7.700000000000e+02 -6.872053699842e-02 1.206302884858e-04 8.511915476948e+00
7.702500000000e+02 -6.957767178669e-02 1.222855485374e-04 8.492447921049e+00
7.705000000000e+02 -7.042866438116e-02 1.241343416287e-04 8.471755845356e+00
7.707500000000e+02 -7.126745035272e-02 1.261381568503e-04 8.449840356229e+00
7.710000000000e+02 -7.208531100585e-02 1.282615261023e-04 8.426703344500e+00
7.712500000000e+02 -7.287033441975e-02 1.304728316953e-04 8.402347644786e+00
7.715000000000e+02 -7.360751104307e-02 1.327442430125e-04 8.376777263570e+00
7.717500000000e+02 -7.427944629536e-02 1.350508456096e-04 8.349997637628e+00
7.720000000000e+02 -7.486758323003e-02 1.373692999166e-04 8.322015922341e+00
7.722500000000e+02 -7.535372928137e-02 1.396763794793e-04 8.292841237040e+00
7.725000000000e+02 -7.572165731436e-02 1.419477130325e-04 8.262484857000e+00
7.727500000000e+02 -7.595854972346e-02 1.441570256888e-04 8.230960352551e+00
7.730000000000e+02 -7.605606899284e-02 1.462760265592e-04 8.198283612188e+00
7.732500000000e+02 -7.601093575123e-02 1.482750130137e-04 8.164472814213e+00
7.735000000000e+02 -7.582494247664e-02 1.501241201075e-04 8.129548292511e+00
7.737500000000e+02 -7.550444839757e-02 1.517950070460e-04 8.093532364816e+00
7.740000000000e+02 -7.505945555672e-02 1.532627116390e-04 8.056449122071e+00
7.742500000000e+02 -7.450242336592e-02 1.545074052056e-04 8.018324195411e+00
7.745000000000e+02 -7.384700647957e-02 1.555156353781e-04 7.979184527251e+00
7.747500000000e+02 -7.310689732887e-02 1.562811402895e-04 7.939058179901e+00
7.750000000000e+02 -7.229490882053e-02 1.568049099545e-04 7.897974156062e+00
7.752500000000e+02 -7.142239477643e-02 1.570945430784e-04 7.855962251591e+00
7.755000000000e+02 -7.049904197456e-02 1.571630388721e-04 7.813052951906e+00
7.757500000000e+02 -6.953299676817e-02 1.570271899093e-04 7.769277329362e+00
7.760000000000e+02 -6.853125274027e-02 1.567058702174e-04 7.724666957668e+00
7.762500000000e+02 -6.750018513952e-02 1.562183722533e-04 7.679253823340e+00
7.765000000000e+02 -6.644610705498e-02 1.555829838025e-04 7.633070215661e+00
7.767500000000e+02 -6.537573517585e-02 1.548160444363e-04 7.586148615848e+00
7.770000000000e+02 -6.429647219120e-02 1.539314528447e-04 7.538521542043e+00
7.772500000000e+02 -6.321645982988e-02 1.529406543361e-04 7.490221401762e+00
7.775000000000e+02 -6.214439062769e-02 1.518530214347e-04 7.441280311801e+00
7.777500000000e+02 -6.108911344761e-02 1.506764124685e-04 7.391729940957e+00
7.780000000000e+02 -6.005909457900e-02 1.494178166487e-04 7.341601344838e+00
7.782500000000e+02 -5.906181963392e-02 1.480839799997e-04 7.290924844059e+00
7.785000000000e+02 -5.810322383567e-02 1.466817596825e-04 7.239729917166e+00
7.787500000000e+02 -5.718723150781e-02 1.452181877342e-04 7.188045148630e+00
7.790000000000e+02 -5.631546383855e-02 1.437002377382e-04 7.135898206357e+00
7.792500000000e+02 -5.548714743587e-02 1.421343204812e-04 7.083315857789e+00
7.795000000000e+02 -5.469922728637e-02 1.405255882048e-04 7.030324024872e+00
7.797500000000e+02 -5.394665905233e-02 1.388771644443e-04 6.976947852806e+00
7.800000000000e+02 -5.322283652728e-02 1.371894631199e-04 6.923211795474e+00
7.802500000000e+02 -5.252009715760e-02 1.354596595145e-04 6.869139703391e+00
7.805000000000e+02 -5.183024460503e-02 1.336814048537e-04 6.814754902962e+00
7.807500000000e+02 -5.114503739266e-02 1.318448892766e-04 6.760080271376e+00
7.810000000000e+02 -5.045659883993e-02 1.299372360695e-04 6.705138291629e+00
7.812500000000e+02 -4.975772693585e-02 1.279432000318e-04 6.649951098387e+00
7.815000000000e+02 -4.904209417365e-02 1.258460653284e-04 6.594540511392e+00
7.817500000000e+02 -4.830435271850e-02 1.236287541385e-04 6.538928067640e+00
7.820000000000e+02 -4.754015956839e-02 1.212749642552e-04 6.483135048658e+00
7.822500000000e+02 -4.674615275196e-02 1.187702609703e-04 6.427182512540e+00
7.825000000000e+02 -4.591991498539e-02 1.161030444563e-04 6.371091333587e+00
7.827500000000e+02 -4.505993794362e-02 1.132653678857e-04 6.314882245891e+00
7.830000000000e+02 -4.416562238053e-02 1.102535450726e-04 6.258575893567e+00
7.832500000000e+02 -4.323730940230e-02 1.070685365936e-04 6.202192880913e+00
7.835000000000e+02 -4.227634721159e-02 1.037161439526e-04 6.145753820087e+00
7.837500000000e+02 -4.128518916745e-02 1.002070595270e-04 6.089279367648e+00
7.840000000000e+02 -4.026749163977e-02 9.655677008966e-05 6.032790249234e+00
7.842500000000e+02 -3.922820887520e-02 9.278541488178e-05 5.976307262336e+00
7.845000000000e+02 -3.817364959653e-02 8.891757798202e-05 5.919851260237e+00
7.847500000000e+02 -3.711148772623e-02 8.498204932339e-05 5.863443112075e+00
7.850000000000e+02 -3.605070951302e-02 8.101158436366e-05 5.807103644495e+00
7.852500000000e+02 -3.500149890512e-02 7.704264948530e-05 5.750853560340e+00
7.855000000000e+02 -3.397505454685e-02 7.311513159047e-05 5.694713347628e+00
7.857500000000e+02 -3.298335338754e-02 6.927200138332e-05 5.638703176543e+00
7.860000000000e+02 -3.203887151631e-02 6.555890182997e-05 5.582842791833e+00
7.862500000000e+02 -3.115427909071e-02 6.202364129415e-05 5.527151404172e+00
7.865000000000e+02 -3.034212659212e-02 5.871557841958e-05 5.471647582876e+00
7.867500000000e+02 -2.961453872726e-02 5.568489989197e-05 5.416349157502e+00
7.870000000000e+02 -2.898292965156e-02 5.298177560159e-05 5.361273116170e+00
7.872500000000e+02 -2.845774885194e-02 5.065543044153e-05 5.306435517011e+00
7.875000000000e+02 -2.804826501076e-02 4.875314979355e-05 5.251851405699e+00
7.877500000000e+02 -2.776238583200e-02 4.731922566814e-05 5.197534725943e+00
7.880000000000e+02 -2.760651723499e-02 4.639394993186e-05 5.143498248064e+00
7.882500000000e+02 -2.758545225807e-02 4.601258874629e-05 5.089753488890e+00
7.885000000000e+02 -2.770228511652e-02 4.620443932893e-05 5.036310632843e+00
7.887500000000e+02 -2.795834948181e-02 4.699201025188e-05 4.983178467752e+00
7.890000000000e+02 -2.835316581270e-02 4.839030314926e-05 4.930364306726e+00
7.892500000000e+02 -2.888440409573e-02 5.040624844066e-05 4.877873927347e+00
7.895000000000e+02 -2.954785665591e-02 5.303828565068e-05 4.825711518417e+00
7.897500000000e+02 -3.033741648432e-02 5.627606593445e-05 4.773879623151e+00
7.900000000000e+02 -3.124507568337e-02 6.010035957543e-05 4.722379113647e+00
7.902500000000e+02 -3.226093385268e-02 6.448306448151e-05 4.671209160126e+00
7.905000000000e+02 -3.337323357916e-02 6.938738260662e-05 4.620367229813e+00
7.907500000000e+02 -3.456842017361e-02 7.476811519719e-05 4.569849095059e+00
7.910000000000e+02 -3.583123479294e-02 8.057210081314e-05 4.519648864844e+00
7.912500000000e+02 -3.714483898341e-02 8.673874360313e-05 4.469759022370e+00
7.915000000000e+02 -3.849097879121e-02 9.320063836288e-05 4.420170488256e+00
7.917500000000e+02 -3.985018404057e-02 9.988434592684e-05 4.370872695976e+00
7.920000000000e+02 -4.120200092640e-02 1.067112425290e-04 4.321853673151e+00
7.922500000000e+02 -4.252525677560e-02 1.135984633148e-04 4.273100142634e+00
7.925000000000e+02 -4.379834923673e-02 1.204599270689e-04 4.224597625280e+00
7.927500000000e+02 -4.499955637431e-02 1.272074425233e-04 4.176330551786e+00
7.930000000000e+02 -4.610735735315e-02 1.337518779128e-04 4.128282381559e+00
7.932500000000e+02 -4.710076190467e-02 1.400043819293e-04 4.080435724165e+00
7.935000000000e+02 -4.795963428397e-02 1.458776322878e-04 4.032772465160e+00
7.937500000000e+02 -4.866501444215e-02 1.512871099981e-04 3.985273897436e+00
7.940000000000e+02 -4.919941890251e-02 1.561523470118e-04 3.937920853061e+00
7.942500000000e+02 -4.954712861460e-02 1.603981646057e-04 3.890693844327e+00
7.945000000000e+02 -4.969444747513e-02 1.639558443007e-04 3.843573206073e+00
7.947500000000e+02 -4.962993541018e-02 1.667642313176e-04 3.796539246380e+00
7.950000000000e+02 -4.934460629526e-02 1.687707285975e-04 3.749572399866e+00
7.952500000000e+02 -4.883209766973e-02 1.699321976323e-04 3.702653395735e+00
7.955000000000e+02 -4.808879802145e-02 1.702157047603e-04 3.655763426521e+00
7.957500000000e+02 -4.711393966333e-02 1.695991297329e-04 3.608884329842e+00
7.960000000000e+02 -4.590964851591e-02 1.680716039096e-04 3.561998773212e+00
7.962500000000e+02 -4.448096008697e-02 1.656338097072e-04 3.515090457330e+00
7.965000000000e+02 -4.283578869053e-02 1.622980811158e-04 3.468144319533e+00
7.967500000000e+02 -4.098485593600e-02 1.580883313049e-04 3.421146745070e+00
7.970000000000e+02 -3.894158307887e-02 1.530398240765e-04 3.374085795788e+00
7.972500000000e+02 -3.672193732699e-02 1.471987678403e-04 3.326951436523e+00
7.975000000000e+02 -3.434423962827e-02 1.406217402896e-04 3.279735767200e+00
7.977500000000e+02 -3.182893820036e-02 1.333749898487e-04 3.232433270285e+00
7.980000000000e+02 -2.919834158581e-02 1.255335323921e-04 3.185041044644e+00
7.982500000000e+02 -2.647632401424e-02 1.171801615004e-04 3.137559056988e+00
7.985000000000e+02 -2.368799976922e-02 1.084043024604e-04 3.089990373946e+00
7.987500000000e+02 -2.085937563876e-02 9.930081391185e-05 3.042341405156e+00
7.990000000000e+02 -1.801698473689e-02 8.996867214736e-05 2.994622120475e+00
7.992500000000e+02 -1.518750678584e-02 8.050958448319e-05 2.946846269498e+00
7.995000000000e+02 -1.239738406224e-02 7.102655460700e-05 2.899031567234e+00
7.997500000000e+02 -9.672433586559e-03 6.162244175076e-05 2.851199871290e+00
8.000000000000e+02 -7.037467743105e-03 5.239850655200e-05 2.803377320860e+00
8.002500000000e+02 -4.515925079249e-03 4.345297671920e-05 2.755594449076e+00
8.005000000000e+02 -2.129522443756e-03 3.487966654259e-05 2.707886253550e+00
8.007500000000e+02 1.020743342180e-04 2.676665039650e-05 2.660292234802e+00
8.010000000000e+02 2.161544156821e-03 1.919503879669e-05 2.612856382266e+00
8.012500000000e+02 4.034172573078e-03 1.223785536106e-05 2.565627118626e+00
8.015000000000e+02 5.708069334699e-03 5.959053397231e-06 2.518657191343e+00
8.017500000000e+02 7.174349636563e-03 4.126543733940e-07 2.472003521801e+00
8.020000000000e+02 8.427261380680e-03 -4.357940486394e-06 2.425726998072e+00
8.022500000000e+02 9.464262636930e-03 -8.320470735151e-06 2.379892219653e+00
8.025000000000e+02 1.028605613968e-02 -1.145418634244e-05 2.334567199963e+00
8.027500000000e+02 1.089656095648e-02 -1.375000872994e-05 2.289823016737e+00
8.030000000000e+02 1.130284100508e-02 -1.521056074502e-05 2.245733426205e+00
8.032500000000e+02 1.151498303299e-02 -1.584998718990e-05 2.202374438494e+00
8.035000000000e+02 1.154592002903e-02 -1.569360296916e-05 2.159823858094e+00
8.037500000000e+02 1.141121990877e-02 -1.477741192196e-05 2.118160800123e+00
8.040000000000e+02 1.112882365920e-02 -1.314744983791e-05 2.077465182671e+00
8.042500000000e+02 1.071875340078e-02 -1.085900533168e-05 2.037817205506e+00
8.045000000000e+02 1.020278790925e-02 -7.975712941588e-06 1.999296818812e+00
8.047500000000e+02 9.604108344770e-03 -4.568528714166e-06 1.961983192087e+00
8.050000000000e+02 8.946929340418e-03 -7.146224829668e-07 1.925954185293e+00
8.052500000000e+02 8.256110491993e-03 3.503815852679e-06 1.891285836274e+00
8.055000000000e+02 7.556763516017e-03 8.000823529170e-06 1.858051861879e+00
8.057500000000e+02 6.873854204171e-03 1.268795609524e-05 1.826323187309e+00
8.060000000000e+02 6.231808991061e-03 1.747559698398e-05 1.796167507858e+00
8.062500000000e+02 5.654131063631e-03 2.227427482157e-05 1.767648879255e+00
8.065000000000e+02 5.163031776991e-03 2.699595386488e-05 1.740827359042e+00
8.067500000000e+02 4.779082737312e-03 3.155530248999e-05 1.715758679214e+00
8.070000000000e+02 4.520895899695e-03 3.587089397133e-05 1.692493978164e+00
8.072500000000e+02 4.404834719035e-03 3.986634807970e-05 1.671079571276e+00
8.075000000000e+02 4.444762983617e-03 4.347138425073e-05 1.651556776382e+00
8.077500000000e+02 4.651833417099e-03 4.662277661416e-05 1.633961781950e+00
8.080000000000e+02 5.034323417833e-03 4.926518101886e-05 1.618325575397e+00
8.082500000000e+02 5.597515992179e-03 5.135184472099e-05 1.604673908545e+00
8.085000000000e+02 6.343629842949e-03 5.284517921142e-05 1.593027307136e+00
8.087500000000e+02 7.271802357642e-03 5.371716841227e-05 1.583401134457e+00
8.090000000000e+02 8.378120992292e-03 5.394963703947e-05 1.575805682435e+00
8.092500000000e+02 9.655705391809e-03 5.353435862673e-05 1.570246297468e+00
8.095000000000e+02 1.109484100927e-02 5.247298985739e-05 1.566723551852e+00
8.097500000000e+02 1.268315725707e-02 5.077686780017e-05 1.565233421443e+00
8.100000000000e+02 1.440585325807e-02 4.846663001126e-05 1.565767509543e+00
8.102500000000e+02 1.624596269038e-02 4.557172409012e-05 1.568313268145e+00
8.105000000000e+02 1.818465708867e-02 4.212975000054e-05 1.572854248954e+00
8.107500000000e+02 2.020158004690e-02 3.818568803080e-05 1.579370365894e+00
8.110000000000e+02 2.227520844495e-02 3.379103190276e-05 1.587838149887e+00
8.112500000000e+02 2.438323260647e-02 2.900282596904e-05 1.598231030060e+00
8.115000000000e+02 2.650295167291e-02 2.388263559513e-05 1.610519592935e+00
8.117500000000e+02 2.861167428194e-02 1.849546498583e-05 1.624671854196e+00
8.120000000000e+02 3.068711765139e-02 1.290865106898e-05 1.640653523110e+00
8.122500000000e+02 3.270779982452e-02 7.190746285635e-06 1.658428253180e+00
8.125000000000e+02 3.465341760522e-02 1.410409758817e-06 1.677957881821e+00
8.127500000000e+02 3.650519687309e-02 -4.364661766482e-06 1.699202670775e+00
8.130000000000e+02 3.824622090679e-02 -1.006876811580e-05 1.722121513453e+00
8.132500000000e+02 3.986171538475e-02 -1.563915942862e-05 1.746672145624e+00
8.135000000000e+02 4.133929791611e-02 -2.101691940598e-05 1.772811327253e+00
8.137500000000e+02 4.266918284086e-02 -2.614775610099e-05 1.800495008233e+00
8.140000000000e+02 4.384433162774e-02 -3.098267275931e-05 1.829678484755e+00
8.142500000000e+02 4.486055769980e-02 -3.547853805511e-05 1.860316528316e+00
8.145000000000e+02 4.571657839923e-02 -3.959853765034e-05 1.892363497744e+00
8.147500000000e+02 4.641400680109e-02 -4.331248664788e-05 1.925773440754e+00
8.150000000000e+02 4.695729903697e-02 -4.659704257767e-05 1.960500167321e+00
8.152500000000e+02 4.735363878461e-02 -4.943580054728e-05 1.996497317848e+00
8.155000000000e+02 4.761277969392e-02 -5.181925745923e-05 2.033718406687e+00
8.157500000000e+02 4.774683307479e-02 -5.374466948335e-05 2.072116858735e+00
8.160000000000e+02 4.777001512851e-02 -5.521581737106e-05 2.111646030608e+00
8.162500000000e+02 4.769835265038e-02 -5.624266502471e-05 2.152259223837e+00
8.165000000000e+02 4.754936057313e-02 -5.684094200462e-05 2.193909686678e+00
8.167500000000e+02 4.734168894308e-02 -5.703163683293e-05 2.236550613346e+00
8.170000000000e+02 4.709475143203e-02 -5.684042630308e-05 2.280135138419e+00
8.172500000000e+02 4.682834369176e-02 -5.629705542365e-05 2.324616329431e+00
8.175000000000e+02 4.656225302470e-02 -5.543466900740e-05 2.369947182045e+00
8.177500000000e+02 4.631587038772e-02 -5.428912040070e-05 2.416080617208e+00
8.180000000000e+02 4.610781136149e-02 -5.289823202884e-05 2.462969485517e+00
8.182500000000e+02 4.595555155459e-02 -5.130111872953e-05 2.510566576504e+00
8.185000000000e+02 4.587508553250e-02 -4.953745057537e-05 2.558824638206e+00
8.187500000000e+02 4.588061432001e-02 -4.764675815777e-05 2.607696408177e+00
8.190000000000e+02 4.598427027162e-02 -4.566777274451e-05 2.657134650802e+00
8.192500000000e+02 4.619588119963e-02 -4.363779354843e-05 2.707092214063e+00
8.195000000000e+02 4.652278286550e-02 -4.159212005778e-05 2.757522089900e+00
8.197500000000e+02 4.696967701737e-02 -3.956352775381e-05 2.808377497647e+00
8.200000000000e+02 4.753854395112e-02 -3.758182919272e-05 2.859611968825e+00
8.202500000000e+02 4.822860304830e-02 -3.567349306191e-05 2.911179455946e+00
8.205000000000e+02 4.903632795492e-02 -3.386135000419e-05 2.963034445204e+00
8.207500000000e+02 4.995551353207e-02 -3.216437583539e-05 3.015132078155e+00
8.210000000000e+02 5.097739121382e-02 -3.059755249546e-05 3.067428292741e+00
8.212500000000e+02 5.209079537059e-02 -2.917181303425e-05 3.119879962888e+00
8.215000000000e+02 5.328237438668e-02 -2.789406032336e-05 3.172445042827e+00
8.217500000000e+02 5.453684106634e-02 -2.676724635994e-05 3.225082730236e+00
8.220000000000e+02 5.583726063637e-02 -2.579053124221e-05 3.277753610951e+00
8.222500000000e+02 5.716536669931e-02 -2.495948229173e-05 3.330419828057e+00
8.225000000000e+02 5.850190096935e-02 -2.426633789318e-05 3.383045224624e+00
8.227500000000e+02 5.982696990704e-02 -2.370029703114e-05 3.435595509110e+00
8.230000000000e+02 6.112040987120e-02 -2.324784660243e-05 3.488038388145e+00
8.232500000000e+02 6.236215810115e-02 -2.289310026901e-05 3.540343720203e+00
8.235000000000e+02 6.353261665908e-02 -2.261817059740e-05 3.592483631256e+00
8.237500000000e+02 6.461301111519e-02 -2.240352450716e-05 3.644432649392e+00
8.240000000000e+02 6.558572638525e-02 -2.222833877996e-05 3.696167796735e+00
8.242500000000e+02 6.643462543718e-02 -2.207086005521e-05 3.747668696783e+00
8.245000000000e+02 6.714533384564e-02 -2.190875292760e-05 3.798917647562e+00
8.247500000000e+02 6.770548763647e-02 -2.171942786283e-05 3.849899677682e+00
8.250000000000e+02 6.810494676395e-02 -2.148036204616e-05 3.900602604864e+00
8.252500000000e+02 6.833595780967e-02 -2.116939699237e-05 3.951017055493e+00
8.255000000000e+02 6.839327299280e-02 -2.076502294723e-05 4.001136476254e+00
8.257500000000e+02 6.827422049537e-02 -2.024664356956e-05 4.050957125189e+00
8.260000000000e+02 6.797872662842e-02 -1.959482237382e-05 4.100478043991e+00
8.262500000000e+02 6.750929099387e-02 -1.879151055925e-05 4.149701011763e+00
8.265000000000e+02 6.687091668462e-02 -1.782025713301e-05 4.198630480559e+00
8.267500000000e+02 6.607099951361e-02 -1.666640456346e-05 4.247273495742e+00
8.270000000000e+02 6.511917401721e-02 -1.531724381917e-05 4.295639585061e+00
8.272500000000e+02 6.402713605436e-02 -1.376218614835e-05 4.343740659709e+00
8.275000000000e+02 6.280842705541e-02 -1.199290111434e-05 4.391590873647e+00
8.277500000000e+02 6.147819538363e-02 -1.000342707239e-05 4.439206469598e+00
8.280000000000e+02 6.005294741907e-02 -7.790290659282e-06 4.486605635015e+00
8.282500000000e+02 5.855027726649e-02 -5.352591522456e-06 4.533808321297e+00
8.285000000000e+02 5.698859033511e-02 -2.692074017707e-06 4.580836055514e+00
8.287500000000e+02 5.538683029943e-02 1.868034615604e-07 4.627711762173e+00
8.290000000000e+02 5.376419962232e-02 3.276832186483e-06 4.674459549102e+00
8.292500000000e+02 5.213989459087e-02 6.568017742015e-06 4.721104513093e+00
8.295000000000e+02 5.053284594440e-02 1.004757285106e-05 4.767672524190e+00
8.297500000000e+02 4.896147547129e-02 1.369992704303e-05 4.814190012326e+00
8.300000000000e+02 4.744347074627e-02 1.750675398118e-05 4.860683757974e+00
8.302500000000e+02 4.599557795262e-02 2.144702439191e-05 4.907180676171e+00
8.305000000000e+02 4.463341694624e-02 2.549709427774e-05 4.953707606704e+00
8.307500000000e+02 4.337131854225e-02 2.963081166163e-05 5.000291106979e+00
8.310000000000e+02 4.222218465941e-02 3.381966144150e-05 5.046957250078e+00
8.312500000000e+02 4.119737097218e-02 3.803294518007e-05 5.093731429350e+00
8.315000000000e+02 4.030659126467e-02 4.223799847439e-05 5.140638171073e+00
8.317500000000e+02 3.955784229120e-02 4.640044742624e-05 5.187700956168e+00
8.320000000000e+02 3.895734772207e-02 5.048450506465e-05 5.234942052358e+00
8.322500000000e+02 3.850951974155e-02 5.445330689713e-05 5.282382357672e+00
8.325000000000e+02 3.821693704131e-02 5.826928471950e-05 5.330041256315e+00
8.327500000000e+02 3.808033824725e-02 6.189457672273e-05 5.377936487349e+00
8.330000000000e+02 3.809863004743e-02 6.529147037337e-05 5.426084025181e+00
8.332500000000e+02 3.826891224372e-02 6.842286736874e-05 5.474497985882e+00
8.335000000000e+02 3.858651495195e-02 7.125278554018e-05 5.523190524617e+00
8.337500000000e+02 3.904505668246e-02 7.374686702699e-05 5.572171771678e+00
8.340000000000e+02 3.963651915948e-02 7.587289247257e-05 5.621449769349e+00
8.342500000000e+02 4.035134452752e-02 7.760129197856e-05 5.671030439285e+00
8.345000000000e+02 4.117855303894e-02 7.890567668967e-05 5.720917538826e+00
8.347500000000e+02 4.210588783523e-02 7.976332528709e-05 5.771112657936e+00
8.350000000000e+02 4.311998415715e-02 8.015565178696e-05 5.821615217596e+00
8.352500000000e+02 4.420656483977e-02 8.006863572724e-05 5.872422481355e+00
8.355000000000e+02 4.535066096917e-02 7.949319787251e-05 5.923529593343e+00
8.357500000000e+02 4.653685568054e-02 7.842552797907e-05 5.974929600998e+00
8.360000000000e+02 4.774954813105e-02 7.686733238077e-05 6.026613515130e+00
8.362500000000e+02 4.897323312860e-02 7.482600915473e-05 6.078570365808e+00
8.365000000000e+02 5.019279145303e-02 7.231473689201e-05 6.130787268786e+00
8.367500000000e+02 5.139378561810e-02 6.935247184744e-05 6.183249495468e+00
8.370000000000e+02 5.256275328574e-02 6.596384677229e-05 6.235940560072e+00
8.372500000000e+02 5.368749678161e-02 6.217897830113e-05 6.288842282499e+00
8.375000000000e+02 5.475735303118e-02 5.803316780673e-05 6.341934889186e+00
8.377500000000e+02 5.576344655702e-02 5.356651101260e-05 6.395197076278e+00
8.380000000000e+02 5.669890514908e-02 4.882340628096e-05 6.448606107739e+00
8.382500000000e+02 5.755904162028e-02 4.385197353268e-05 6.502137878642e+00
8.385000000000e+02 5.834148202374e-02 3.870338151829e-05 6.555766997089e+00
8.387500000000e+02 5.904623509890e-02 3.343108858067e-05 6.609466859922e+00
8.390000000000e+02 5.967569913351e-02 2.809007085902e-05 6.663209710203e+00
8.392500000000e+02 6.023458953909e-02 2.273582501458e-05 6.716966708197e+00
8.395000000000e+02 6.072978886201e-02 1.742352161474e-05 6.770707990445e+00
8.397500000000e+02 6.117011388573e-02 1.220701239829e-05 6.824402728383e+00
8.400000000000e+02 6.156600154184e-02 7.137850784350e-06 6.878019184964e+00
8.402500000000e+02 6.192911955854e-02 2.264340680652e-06 6.931524770042e+00
8.405000000000e+02 6.227191344193e-02 -2.369370428468e-06 6.984886094530e+00
8.407500000000e+02 6.260710655362e-02 -6.724123815222e-06 7.038069023007e+00
8.410000000000e+02 6.294717583894e-02 -1.076647608411e-05 7.091038724200e+00
8.412500000000e+02 6.330382940226e-02 -1.446922307999e-05 7.143759718737e+00
8.415000000000e+02 6.368751452252e-02 -1.781180429564e-05 7.196195922973e+00
8.417500000000e+02 6.410698453594e-02 -2.078050222820e-05 7.248310687810e+00
8.420000000000e+02 6.456894988743e-02 -2.336839050332e-05 7.300066831198e+00
8.422500000000e+02 6.507783319746e-02 -2.557513752971e-05 7.351426664021e+00
8.425000000000e+02 6.563563776180e-02 -2.740651762240e-05 7.402352005461e+00
8.427500000000e+02 6.624193664938e-02 -2.887376384872e-05 7.452804195635e+00
8.430000000000e+02 6.689396959777e-02 -2.999279022284e-05 7.502744097229e+00
8.432500000000e+02 6.758683657654e-02 -3.078328980541e-05 7.552132088653e+00
8.435000000000e+02 6.831377038399e-02 -3.126774643142e-05 7.600928062191e+00
8.437500000000e+02 6.906645884238e-02 -3.147046651800e-05 7.649091412846e+00
8.440000000000e+02 6.983539472555e-02 -3.141660490255e-05 7.696581026031e+00
8.442500000000e+02 7.061023427659e-02 -3.113121894818e-05 7.743355281641e+00
8.445000000000e+02 7.138014135609e-02 -3.063842207515e-05 7.789372052467e+00
8.447500000000e+02 7.213411139040e-02 -2.996068395825e-05 7.834588720706e+00
8.450000000000e+02 7.286126592910e-02 -2.911823525123e-05 7.878962195985e+00
8.452500000000e+02 7.355112266867e-02 -2.812863030513e-05 7.922448965614e+00
8.455000000000e+02 7.419383329539e-02 -2.700648115950e-05 7.965005141145e+00
8.457500000000e+02 7.478039311029e-02 -2.576331406956e-05 8.006586528959e+00
8.460000000000e+02 7.530281465970e-02 -2.440763234030e-05 8.047148713764e+00
8.462500000000e+02 7.575425602036e-02 -2.294516024584e-05 8.086647156713e+00
8.465000000000e+02 7.612909062162e-02 -2.137926183318e-05 8.125037307602e+00
8.467500000000e+02 7.642290485264e-02 -1.971152564456e-05 8.162274731184e+00
8.470000000000e+02 7.663241304454e-02 -1.794249171477e-05 8.198315247688e+00
8.472500000000e+02 7.675528768603e-02 -1.607248712648e-05 8.233115090652e+00
8.475000000000e+02 7.678990991475e-02 -1.410251632625e-05 8.266631062624e+00
8.477500000000e+02 7.673507402131e-02 -1.203513388520e-05 8.298820738172e+00
8.480000000000e+02 7.658966937335e-02 -9.875180042113e-06 8.329642646639e+00
8.482500000000e+02 7.635239942248e-02 -7.630385228441e-06 8.359056485960e+00
8.485000000000e+02 7.602158210361e-02 -5.311760322924e-06 8.387023322405e+00
8.487500000000e+02 7.559509311356e-02 -2.933647114872e-06 8.413505830347e+00
8.490000000000e+02 7.507047339107e-02 -5.134663230155e-07 8.438468493128e+00
8.492500000000e+02 7.444522762421e-02 1.928932897521e-06 8.461877817819e+00
8.495000000000e+02 7.371729397581e-02 4.372100977645e-06 8.483702512371e+00
8.497500000000e+02 7.288565616405e-02 6.793972309321e-06 8.503913682644e+00
8.500000000000e+02 7.195101940350e-02 9.172985523387e-06 8.522484966857e+00
8.502500000000e+02 7.091647821444e-02 1.148915285448e-05 8.539392667970e+00
8.505000000000e+02 6.978807964547e-02 1.372493950746e-05 8.554615836062e+00
8.507500000000e+02 6.857520648310e-02 1.586593697317e-05 8.568136368093e+00
8.510000000000e+02 6.729070497607e-02 1.790122736198e-05 8.579939046732e+00
8.512500000000e+02 6.595072840293e-02 1.982332858649e-05 8.590011588830e+00
8.515000000000e+02 6.457428913540e-02 2.162787666837e-05 8.598344660389e+00
8.517500000000e+02 6.318255688971e-02 2.331310866552e-05 8.604931928340e+00
8.520000000000e+02 6.179796098693e-02 2.487907883941e-05 8.609770076141e+00
8.522500000000e+02 6.044318570384e-02 2.632680976311e-05 8.612858824212e+00
8.525000000000e+02 5.914015288695e-02 2.765749550260e-05 8.614200992624e+00
8.527500000000e+02 5.790908031843e-02 2.887181011071e-05 8.613802510137e+00
8.530000000000e+02 5.676769200826e-02 2.996943639183e-05 8.611672482486e+00
8.532500000000e+02 5.573062816994e-02 3.094877383061e-05 8.607823198208e+00
8.535000000000e+02 5.480907474538e-02 3.180689880988e-05 8.602270179766e+00
8.537500000000e+02 5.401060869722e-02 3.253974156711e-05 8.595032165597e+00
8.540000000000e+02 5.333922928571e-02 3.314241901420e-05 8.586131121552e+00
8.542500000000e+02 5.279553752865e-02 3.360966527313e-05 8.575592194876e+00
8.545000000000e+02 5.237701774659e-02 3.393637880195e-05 8.563443660389e+00
8.547500000000e+02 5.207838350893e-02 3.411818531437e-05 8.549716839047e+00
8.550000000000e+02 5.189196191736e-02 3.415198961410e-05 8.534445994859e+00
8.552500000000e+02 5.180810517811e-02 3.403652119369e-05 8.517668199179e+00
8.555000000000e+02 5.181562837787e-02 3.377288252254e-05 8.499423195796e+00
8.557500000000e+02 5.190228077593e-02 3.336506916332e-05 8.479753225425e+00
8.560000000000e+02 5.205525134010e-02 3.282046380196e-05 8.458702842922e+00
8.562500000000e+02 5.226169987054e-02 3.215026672665e-05 8.436318713351e+00
8.565000000000e+02 5.250928732291e-02 3.136981336371e-05 8.412649388123e+00
8.567500000000e+02 5.278666110797e-02 3.049871713520e-05 8.387745059371e+00
8.570000000000e+02 5.308383787851e-02 2.956076751970e-05 8.361657292259e+00
8.572500000000e+02 5.339242016331e-02 2.858352418017e-05 8.334438731905e+00
8.575000000000e+02 5.370559857291e-02 2.759757149595e-05 8.306142797654e+00
8.577500000000e+02 5.401790461747e-02 2.663545146142e-05 8.276823356223e+00
8.580000000000e+02 5.432472088987e-02 2.573026707958e-05 8.246534391563e+00
8.582500000000e+02 5.462160175887e-02 2.491408294444e-05 8.215329680037e+00
8.585000000000e+02 5.490348143557e-02 2.421645145839e-05 8.183262478008e+00
8.587500000000e+02 5.516390650007e-02 2.366289435207e-05 8.150385235786e+00
8.590000000000e+02 5.539442040763e-02 2.327373488772e-05 8.116749344308e+00
8.592500000000e+02 5.558424000322e-02 2.306342202341e-05 8.082404922170e+00
8.595000000000e+02 5.572033640182e-02 2.304039285686e-05 8.047400638256e+00
8.597500000000e+02 5.578796076537e-02 2.320756144075e-05 8.011783572755e+00
8.600000000000e+02 5.577161157102e-02 2.356332418754e-05 7.975599103045e+00
8.602500000000e+02 5.565635071079e-02 2.410294401414e-05 7.938890809251e+00
8.605000000000e+02 5.542933202024e-02 2.482016017447e-05 7.901700376970e+00
8.607500000000e+02 5.508133677430e-02 2.570878237657e-05 7.864067498622e+00
8.610000000000e+02 5.460811670136e-02 2.676401927285e-05 7.826029755083e+00
8.612500000000e+02 5.401134327338e-02 2.798332696721e-05 7.787622475747e+00
8.615000000000e+02 5.329900455434e-02 2.936670623938e-05 7.748878582520e+00
8.617500000000e+02 5.248516969350e-02 3.091638982214e-05 7.709828409867e+00
8.620000000000e+02 5.158910323364e-02 3.263581814425e-05 7.670499529667e+00
8.622500000000e+02 5.063382062595e-02 3.452813758237e-05 7.630916580372e+00
8.625000000000e+02 4.964423966705e-02 3.659448572835e-05 7.591101127764e+00
8.627500000000e+02 4.864515726761e-02 3.883222987966e-05 7.551071556976e+00
8.630000000000e+02 4.765929214838e-02 4.123343875315e-05 7.510843027926e+00
8.632500000000e+02 4.670564210171e-02 4.378381319856e-05 7.470427494220e+00
8.635000000000e+02 4.579835880844e-02 4.646224612670e-05 7.429833780545e+00
8.637500000000e+02 4.494625882660e-02 4.924109362814e-05 7.389067735457e+00
8.640000000000e+02 4.415301321091e-02 5.208713523841e-05 7.348132436910e+00
8.642500000000e+02 4.341795258717e-02 5.496311772610e-05 7.307028450783e+00
8.645000000000e+02 4.273734860899e-02 5.782973064089e-05 7.265754113928e+00
8.647500000000e+02 4.210596111330e-02 6.064756475596e-05 7.224305844682e+00
8.650000000000e+02 4.151861884070e-02 6.337918712621e-05 7.182678452029e+00
8.652500000000e+02 4.097159914373e-02 6.599088002568e-05 7.140865440667e+00
8.655000000000e+02 4.046361236686e-02 6.845383323464e-05 7.098859289957e+00
8.657500000000e+02 3.999625683389e-02 7.074477368674e-05 7.056651715894e+00
8.660000000000e+02 3.957389429384e-02 7.284601558907e-05 7.014233901541e+00
8.662500000000e+02 3.920297928123e-02 7.474498139409e-05 6.971596705079e+00
8.665000000000e+02 3.889095558105e-02 7.643334226567e-05 6.928730839114e+00
8.667500000000e+02 3.864489012377e-02 7.790593145171e-05 6.885627037017e+00
8.670000000000e+02 3.847005045091e-02 7.915963250596e-05 6.842276204951e+00
8.672500000000e+02 3.836863826719e-02 8.019243505494e-05 6.798669560576e+00
8.675000000000e+02 3.833885927704e-02 8.100276361550e-05 6.754798772002e+00
8.677500000000e+02 3.837446782019e-02 8.158920275689e-05 6.710656085677e+00
8.680000000000e+02 3.846484440031e-02 8.195059051427e-05 6.666234454482e+00
8.682500000000e+02 3.859560292275e-02 8.208651660432e-05 6.621527653769e+00
8.685000000000e+02 3.874963948151e-02 8.199803090456e-05 6.576530391717e+00
8.687500000000e+02 3.890849423430e-02 8.168838114020e-05 6.531238402881e+00
8.690000000000e+02 3.905384909223e-02 8.116378813444e-05 6.485648527705e+00
8.692500000000e+02 3.916898369696e-02 8.043401209912e-05 6.439758772591e+00
8.695000000000e+02 3.924002740341e-02 7.951260193684e-05 6.393568347997e+00
8.697500000000e+02 3.925687209083e-02 7.841677315415e-05 6.347077686665e+00
8.700000000000e+02 3.921367097323e-02 7.716692343074e-05 6.300288440366e+00
8.702500000000e+02 3.910889835077e-02 7.578582856244e-05 6.253203457584e+00
8.705000000000e+02 3.894500241196e-02 7.429755650223e-05 6.205826743998e+00
8.707500000000e+02 3.872772897988e-02 7.272628657787e-05 6.158163408185e+00
8.710000000000e+02 3.846522664440e-02 7.109514954318e-05 6.110219594652e+00
8.712500000000e+02 3.816705933732e-02 6.942515731662e-05 6.062002406079e+00
8.715000000000e+02 3.784324790294e-02 6.773439569593e-05 6.013519816425e+00
8.717500000000e+02 3.750345288712e-02 6.603751393480e-05 5.964780574758e+00
8.720000000000e+02 3.715636795649e-02 6.434551239015e-05 5.915794101327e+00
8.722500000000e+02 3.680937173137e-02 6.266588202294e-05 5.866570375121e+00
8.725000000000e+02 3.646843683838e-02 6.100298804201e-05 5.817119813669e+00
8.727500000000e+02 3.613827068785e-02 5.935869596771e-05 5.767453145673e+00
8.730000000000e+02 3.582262407434e-02 5.773310422083e-05 5.717581278887e+00
8.732500000000e+02 3.552469727913e-02 5.612522512757e-05 5.667515164874e+00
8.735000000000e+02 3.524756559766e-02 5.453356648819e-05 5.617265664702e+00
8.737500000000e+02 3.499454498324e-02 5.295666424968e-05 5.566843418194e+00
8.740000000000e+02 3.476944423042e-02 5.139343900298e-05 5.516258722005e+00
8.742500000000e+02 3.457666055319e-02 4.984332458433e-05 5.465521418623e+00
8.745000000000e+02 3.442110618433e-02 4.830624640387e-05 5.414640799127e+00
8.747500000000e+02 3.430797573809e-02 4.678248610487e-05 5.363625524312e+00
8.750000000000e+02 3.424238178210e-02 4.527247570876e-05 5.312483561095e+00
8.752500000000e+02 3.422890533572e-02 4.377659206359e-05 5.261222137258e+00
8.755000000000e+02 3.427111325201e-02 4.229500130187e-05 5.209847709232e+00
8.757500000000e+02 3.437109935049e-02 4.082760704782e-05 5.158365947985e+00
8.760000000000e+02 3.452909704203e-02 3.937411695532e-05 5.106781731708e+00
8.762500000000e+02 3.474320492331e-02 3.793424830717e-05 5.055099149933e+00
8.765000000000e+02 3.500924926301e-02 3.650803285771e-05 5.003321510297e+00
8.767500000000e+02 3.532079605751e-02 3.509621900336e-05 4.951451358145e+00
8.770000000000e+02 3.566930382989e-02 3.370072188666e-05 4.899490493933e+00
8.772500000000e+02 3.604440116230e-02 3.232504760908e-05 4.847440000904e+00
8.775000000000e+02 3.643425731817e-02 3.097465362165e-05 4.795300273486e+00
8.777500000000e+02 3.682601570148e-02 2.965719845510e-05 4.743071065650e+00
8.780000000000e+02 3.720624834365e-02 2.838264166544e-05 4.690751540966e+00
8.782500000000e+02 3.756139905359e-02 2.716317875798e-05 4.638340334615e+00
8.785000000000e+02 3.787819134591e-02 2.601299846980e-05 4.585835642260e+00
8.787500000000e+02 3.814397328197e-02 2.494787794843e-05 4.533235313124e+00
8.790000000000e+02 3.834699033081e-02 2.398464602774e-05 4.480536957699e+00
8.792500000000e+02 3.847658910239e-02 2.314053787866e-05 4.427738082803e+00
8.795000000000e+02 3.852334697296e-02 2.243249772113e-05 4.374836224264e+00
8.797500000000e+02 3.847914719572e-02 2.187646222807e-05 4.321829096992e+00
8.800000000000e+02 3.833720678656e-02 2.148667835986e-05 4.268714741526e+00
8.802500000000e+02 3.809208436678e-02 2.127507260402e-05 4.215491686927e+00
8.805000000000e+02 3.773966996609e-02 2.125071982670e-05 4.162159097855e+00
8.807500000000e+02 3.727717528311e-02 2.141943136164e-05 4.108716916539e+00
8.810000000000e+02 3.670314076515e-02 2.178343866333e-05 4.055166009570e+00
8.812500000000e+02 3.601744990746e-02 2.234121121136e-05 4.001508291698e+00
8.815000000000e+02 3.522135800956e-02 2.308738365298e-05 3.947746840294e+00
8.817500000000e+02 3.431753896895e-02 2.401276652941e-05 3.893886011939e+00
8.820000000000e+02 3.331012438894e-02 2.510446328408e-05 3.839931530952e+00
8.822500000000e+02 3.220474896736e-02 2.634602808119e-05 3.785890588745e+00
8.825000000000e+02 3.100856964080e-02 2.771769517543e-05 3.731771918640e+00
8.827500000000e+02 2.973027075721e-02 2.919663141829e-05 3.677585882191e+00
8.830000000000e+02 2.838002732979e-02 3.075723615623e-05 3.623344535717e+00
8.832500000000e+02 2.696943894254e-02 3.237145781149e-05 3.569061707840e+00
8.835000000000e+02 2.551141486521e-02 3.400914942958e-05 3.514753060083e+00
8.837500000000e+02 2.402002395433e-02 3.563844854210e-05 3.460436154700e+00
8.840000000000e+02 2.251030113031e-02 3.722619739172e-05 3.406130509226e+00
8.842500000000e+02 2.099802080962e-02 3.873839848770e-05 3.351857644943e+00
8.845000000000e+02 1.949944283685e-02 4.014071618813e-05 3.297641129979e+00
8.847500000000e+02 1.803103671276e-02 4.139901643777e-05 3.243506605826e+00
8.850000000000e+02 1.660919403288e-02 4.247994847331e-05 3.189481802920e+00
8.852500000000e+02 1.524993825770e-02 4.335155018348e-05 3.135596539504e+00
8.855000000000e+02 1.396863598981e-02 4.398388794150e-05 3.081882705568e+00
8.857500000000e+02 1.277972176350e-02 4.434968969785e-05 3.028374227414e+00
8.860000000000e+02 1.169643897073e-02 4.442497434387e-05 2.975107015552e+00
8.862500000000e+02 1.073060315059e-02 4.418965016464e-05 2.922118894939e+00
8.865000000000e+02 9.892390502368e-03 4.362806929967e-05 2.869449518065e+00
8.867500000000e+02 9.190158282115e-03 4.272950417608e-05 2.817140264036e+00
8.870000000000e+02 8.630289086154e-03 4.148856501793e-05 2.765234119804e+00
8.872500000000e+02 8.217072168058e-03 3.990549993627e-05 2.713775550644e+00
8.875000000000e+02 7.952616890073e-03 3.798638673796e-05 2.662810360360e+00
8.877500000000e+02 7.836791596312e-03 3.574323164102e-05 2.612385535019e+00
8.880000000000e+02 7.867200466950e-03 3.319392520387e-05 2.562549082063e+00
8.882500000000e+02 8.039191318937e-03 3.036208263446e-05 2.513349862562e+00
8.885000000000e+02 8.345887998845e-03 2.727678709075e-05 2.464837406427e+00
8.887500000000e+02 8.778262557739e-03 2.397219341671e-05 2.417061734957e+00
8.890000000000e+02 9.325228528417e-03 2.048705722429e-05 2.370073162631e+00
8.892500000000e+02 9.973769696971e-03 1.686415406627e-05 2.323922103959e+00
8.895000000000e+02 1.070909641643e-02 1.314962407181e-05 2.278658878187e+00
8.897500000000e+02 1.151482662116e-02 9.392257816737e-06 2.234333498871e+00
8.900000000000e+02 1.237319703046e-02 5.642719057647e-06 2.190995473884e+00
8.902500000000e+02 1.326529757717e-02 1.952734371091e-06 2.148693607373e+00
8.905000000000e+02 1.417132777861e-02 -1.625741708061e-06 2.107475788682e+00
8.907500000000e+02 1.507087441858e-02 -5.041373969533e-06 2.067388799167e+00
8.910000000000e+02 1.594320405182e-02 -8.244283988351e-06 2.028478125944e+00
8.912500000000e+02 1.676757007432e-02 -1.118687781676e-05 1.990787765593e+00
8.915000000000e+02 1.752352680746e-02 -1.382463507257e-05 1.954360053106e+00
8.917500000000e+02 1.819124508330e-02 -1.611684689312e-05 1.919235502242e+00
8.920000000000e+02 1.875182994181e-02 -1.802731133665e-05 1.885452638333e+00
8.922500000000e+02 1.918762664600e-02 -1.952494283580e-05 1.853047861825e+00
8.925000000000e+02 1.948251149140e-02 -2.058429388940e-05 1.822055325770e+00
8.927500000000e+02 1.962216916626e-02 -2.118600566220e-05 1.792506806555e+00
8.930000000000e+02 1.959433894426e-02 -2.131714363976e-05 1.764431608188e+00
8.932500000000e+02 1.938902955551e-02 -2.097139020632e-05 1.737856480641e+00
8.935000000000e+02 1.899870610790e-02 -2.014916104293e-05 1.712805530886e+00
8.937500000000e+02 1.841843045859e-02 -1.885763436030e-05 1.689300167737e+00
8.940000000000e+02 1.764595905047e-02 -1.711056851955e-05 1.667359059616e+00
8.942500000000e+02 1.668180313662e-02 -1.492807410092e-05 1.646998083559e+00
8.945000000000e+02 1.552923460451e-02 -1.233624098029e-05 1.628230309379e+00
8.947500000000e+02 1.419424969143e-02 -9.366671178374e-06 1.611065981534e+00
8.950000000000e+02 1.268548268494e-02 -6.055901274699e-06 1.595512525178e+00
8.952500000000e+02 1.101408105898e-02 -2.444759874404e-06 1.581574540976e+00
8.955000000000e+02 9.193532205369e-03 1.422367161580e-06 1.569253830633e+00
8.957500000000e+02 7.239452712252e-03 5.498324515990e-06 1.558549431471e+00
8.960000000000e+02 5.169345579615e-03 9.734007138301e-06 1.549457643507e+00
8.962500000000e+02 3.002322799176e-03 1.407921623151e-05 1.541972085119e+00
8.965000000000e+02 7.588042400892e-04 1.848351780612e-05 1.536083756611e+00
8.967500000000e+02 -1.539803914931e-03 2.289709090722e-05 1.531781097463e+00
8.970000000000e+02 -3.871445292889e-03 2.727155154730e-05 1.529050076909e+00
8.972500000000e+02 -6.213759993671e-03 3.156073959082e-05 1.527874269442e+00
8.975000000000e+02 -8.544431624984e-03 3.572144386732e-05 1.528234960925e+00
8.977500000000e+02 -1.084153653986e-02 3.971407317208e-05 1.530111242530e+00
8.980000000000e+02 -1.308387944939e-02 4.350323546062e-05 1.533480129979e+00
8.982500000000e+02 -1.525132276066e-02 4.705825081336e-05 1.538316673438e+00
8.985000000000e+02 -1.732508953227e-02 5.035355091429e-05 1.544594087341e+00
8.987500000000e+02 -1.928805194371e-02 5.336900612107e-05 1.552283873443e+00
8.990000000000e+02 -2.112498244049e-02 5.609012671318e-05 1.561355959126e+00
8.992500000000e+02 -2.282278241300e-02 5.850818789729e-05 1.571778831291e+00
8.995000000000e+02 -2.437066903829e-02 6.062023750331e-05 1.583519679841e+00
8.997500000000e+02 -2.576032334857e-02 6.242900498069e-05 1.596544543182e+00
9.000000000000e+02 -2.698600364078e-02 6.394273059376e-05 1.610818455030e+00
9.002500000000e+02 -2.804460984877e-02 6.517488967897e-05 1.626305596946e+00
9.005000000000e+02 -2.893570411903e-02 6.614383340264e-05 1.642969452699e+00
9.007500000000e+02 -2.966149315970e-02 6.687236718889e-05 1.660772965250e+00
9.010000000000e+02 -3.022675983886e-02 6.738724475785e-05 1.679678697313e+00
9.012500000000e+02 -3.063875527416e-02 6.771860859373e-05 1.699648994278e+00
9.015000000000e+02 -3.090704965072e-02 6.789938107812e-05 1.720646150124e+00
9.017500000000e+02 -3.104334186639e-02 6.796460775518e-05 1.742632574484e+00
9.020000000000e+02 -3.106123894999e-02 6.795078055449e-05 1.765570963960e+00
9.022500000000e+02 -3.097599881507e-02 6.789513007557e-05 1.789424472965e+00
9.025000000000e+02 -3.080424674585e-02 6.783491294626e-05 1.814156884182e+00
9.027500000000e+02 -3.056367235400e-02 6.780670330500e-05 1.839732782351e+00
9.030000000000e+02 -3.027270491080e-02 6.784569363760e-05 1.866117720319e+00
9.032500000000e+02 -2.995018085969e-02 6.798502157165e-05 1.893278388175e+00
9.035000000000e+02 -2.961500303514e-02 6.825514053957e-05 1.921182770040e+00
9.037500000000e+02 -2.928580196579e-02 6.868322563292e-05 1.949800301034e+00
9.040000000000e+02 -2.898060334385e-02 6.929265020844e-05 1.979102007116e+00
9.042500000000e+02 -2.871650791661e-02 7.010252058323e-05 2.009060641184e+00
9.045000000000e+02 -2.850939142284e-02 7.112730322195e-05 2.039650797082e+00
9.047500000000e+02 -2.837362664369e-02 7.237652278774e-05 2.070849015385e+00
9.050000000000e+02 -2.832183750548e-02 7.385456642917e-05 2.102633862281e+00
9.052500000000e+02 -2.836468337982e-02 7.556057230593e-05 2.134985995839e+00
9.055000000000e+02 -2.851068464530e-02 7.748843700756e-05 2.167888201240e+00
9.057500000000e+02 -2.876608461289e-02 7.962690432062e-05 2.201325409260e+00
9.060000000000e+02 -2.913475685115e-02 8.195976622688e-05 2.235284683861e+00
9.062500000000e+02 -2.961815671976e-02 8.446616122978e-05 2.269755183448e+00
9.065000000000e+02 -3.021531469028e-02 8.712094975680e-05 2.304728099940e+00
9.067500000000e+02 -3.092287874701e-02 8.989519094973e-05 2.340196563995e+00
9.070000000000e+02 -3.173519586047e-02 9.275667231889e-05 2.376155531593e+00
9.072500000000e+02 -3.264443968769e-02 9.567051262077e-05 2.412601638575e+00
9.075000000000e+02 -3.364077327315e-02 9.859982926044e-05 2.449533039187e+00
9.077500000000e+02 -3.471255122245e-02 1.015064095073e-04 2.486949217217e+00
9.080000000000e+02 -3.584655021776e-02 1.043514128126e-04 2.524850785733e+00
9.082500000000e+02 -3.702822888757e-02 1.070960890002e-04 2.563239266150e+00
9.085000000000e+02 -3.824200751064e-02 1.097024819967e-04 2.602116862177e+00
9.087500000000e+02 -3.947156491144e-02 1.121341137726e-04 2.641486221578e+00
9.090000000000e+02 -4.070014492833e-02 1.143566334696e-04 2.681350200031e+00
9.092500000000e+02 -4.191086725412e-02 1.163384213937e-04 2.721711623566e+00
9.095000000000e+02 -4.308703529130e-02 1.180511374029e-04 2.762573057307e+00
9.097500000000e+02 -4.421243785841e-02 1.194702137535e-04 2.803936586542e+00
9.100000000000e+02 -4.527163623544e-02 1.205752313499e-04 2.845803609732e+00
9.102500000000e+02 -4.625023203605e-02 1.213502822893e-04 2.888174649672e+00
9.105000000000e+02 -4.713511600974e-02 1.217842284891e-04 2.931049187666e+00
9.107500000000e+02 -4.791468501702e-02 1.218708615448e-04 2.974425518876e+00
9.110000000000e+02 -4.857903547059e-02 1.216090012413e-04 3.018300636860e+00
9.112500000000e+02 -4.912011762858e-02 1.210024966797e-04 3.062670143381e+00
9.115000000000e+02 -4.953186271678e-02 1.200601642814e-04 3.107528189874e+00
9.117500000000e+02 -4.981026697283e-02 1.187956334972e-04 3.152867446162e+00
9.120000000000e+02 -4.995344358226e-02 1.172271317154e-04 3.198679100065e+00
9.122500000000e+02 -4.996163738249e-02 1.153772008156e-04 3.244952885631e+00
9.125000000000e+02 -4.983719844146e-02 1.132723487637e-04 3.291677137537e+00
9.127500000000e+02 -4.958452439606e-02 1.109426525032e-04 3.338838872277e+00
9.130000000000e+02 -4.920996831842e-02 1.084213127318e-04 3.386423892580e+00
9.132500000000e+02 -4.872171175270e-02 1.057441616547e-04 3.434416911517e+00
9.135000000000e+02 -4.812961301335e-02 1.029491459748e-04 3.482801695549e+00
9.137500000000e+02 -4.744502990145e-02 1.000757823302e-04 3.531561222284e+00
9.140000000000e+02 -4.668061851554e-02 9.716459203310e-05 3.580677848613e+00
9.142500000000e+02 -4.585011842557e-02 9.425653323245e-05 3.630133488630e+00
9.145000000000e+02 -4.496812031130e-02 9.139242683021e-05 3.679909794663e+00
9.147500000000e+02 -4.404982668855e-02 8.861239391492e-05 3.729988341455e+00
9.150000000000e+02 -4.311080343496e-02 8.595530569475e-05 3.780350807120e+00
9.152500000000e+02 -4.216673052850e-02 8.345825795919e-05 3.830979150829e+00
9.155000000000e+02 -4.123315214634e-02 8.115607479328e-05 3.881855782103e+00
9.157500000000e+02 -4.032523163270e-02 7.908085015282e-05 3.932963720089e+00
9.160000000000e+02 -3.945751498510e-02 7.726152914572e-05 3.984286741186e+00
9.162500000000e+02 -3.864370599061e-02 7.572353900206e-05 4.035809511380e+00
9.165000000000e+02 -3.789645746568e-02 7.448846963062e-05 4.087517702664e+00
9.167500000000e+02 -3.722718246817e-02 7.357381251327e-05 4.139398091084e+00
9.170000000000e+02 -3.664588801600e-02 7.299274925260e-05 4.191438636110e+00
9.172500000000e+02 -3.616103563309e-02 7.275401054052e-05 4.243628538967e+00
9.175000000000e+02 -3.577943161370e-02 7.286178583693e-05 4.295958279883e+00
9.177500000000e+02 -3.550614720650e-02 7.331569812649e-05 4.348419634083e+00
9.180000000000e+02 -3.534447303164e-02 7.411084676104e-05 4.401005665485e+00
9.182500000000e+02 -3.529590786794e-02 7.523790899330e-05 4.453710698997e+00
9.185000000000e+02 -3.536017907879e-02 7.668328744714e-05 4.506530271856e+00
9.187500000000e+02 -3.553529981654e-02 7.842932007582e-05 4.559461064684e+00
9.190000000000e+02 -3.581765398253e-02 8.045461822079e-05 4.612500813502e+00
9.192500000000e+02 -3.620211439576e-02 8.273434363185e-05 4.665648204668e+00
9.195000000000e+02 -3.668218297982e-02 8.524057922241e-05 4.718902753514e+00
9.197500000000e+02 -3.725015654663e-02 8.794277001073e-05 4.772264670341e+00
9.200000000000e+02 -3.789730616150e-02 9.080818804208e-05 4.825734714198e+00
9.202500000000e+02 -3.861407212347e-02 9.380244004700e-05 4.879314039502e+00
9.205000000000e+02 -3.939026309734e-02 9.688998992705e-05 4.933004035298e+00
9.207500000000e+02 -4.021525922322e-02 1.000347135255e-04 4.986806162396e+00
9.210000000000e+02 -4.107821185704e-02 1.032004617823e-04 5.040721790500e+00
9.212500000000e+02 -4.196823555681e-02 1.063516229201e-04 5.094752036361e+00
9.215000000000e+02 -4.287458974757e-02 1.094536791290e-04 5.148897609411e+00
9.217500000000e+02 -4.378684580337e-02 1.124737389780e-04 5.203158662712e+00
9.220000000000e+02 -4.469503750491e-02 1.153810400798e-04 5.257534655489e+00
9.222500000000e+02 -4.558979209934e-02 1.181474072215e-04 5.312024227586e+00
9.225000000000e+02 -4.646244333035e-02 1.207476615680e-04 5.366625086021e+00
9.227500000000e+02 -4.730512353514e-02 1.231599794694e-04 5.421333907836e+00
9.230000000000e+02 -4.811083575734e-02 1.253661362744e-04 5.476146258420e+00
9.232500000000e+02 -4.887350993874e-02 1.273517108044e-04 5.531056524777e+00
9.235000000000e+02 -4.958803940830e-02 1.291062374680e-04 5.586057866268e+00
9.237500000000e+02 -5.025030358650e-02 1.306232442296e-04 5.641142180240e+00
9.240000000000e+02 -5.085717435709e-02 1.319002114950e-04 5.696300082992e+00
9.242500000000e+02 -5.140651308404e-02 1.329384685294e-04 5.751520904034e+00
9.245000000000e+02 -5.189715195388e-02 1.337430156485e-04 5.806792693435e+00
9.247500000000e+02 -5.232886567919e-02 1.343222820701e-04 5.862102239821e+00
9.250000000000e+02 -5.270233199377e-02 1.346878321062e-04 5.917435097828e+00
9.252500000000e+02 -5.301907946301e-02 1.348540228278e-04 5.972775622693e+00
9.255000000000e+02 -5.328142803913e-02 1.348376343759e-04 6.028107011931e+00
9.257500000000e+02 -5.349241590521e-02 1.346574660417e-04 6.083411350615e+00
9.260000000000e+02 -5.365571919315e-02 1.343339204978e-04 6.138669660540e+00
9.262500000000e+02 -5.377556241440e-02 1.338885818522e-04 6.193861950137e+00
9.265000000000e+02 -5.385662635539e-02 1.333437676919e-04 6.248967268141e+00
9.267500000000e+02 -5.390394895137e-02 1.327221137529e-04 6.303963753757e+00
9.270000000000e+02 -5.392282997452e-02 1.320461482754e-04 6.358828690984e+00
9.272500000000e+02 -5.391873504114e-02 1.313379215405e-04 6.413538557599e+00
9.275000000000e+02 -5.389720832161e-02 1.306186050478e-04 6.468069078578e+00
9.277500000000e+02 -5.386379082360e-02 1.299081159400e-04 6.522395273282e+00
9.280000000000e+02 -5.382395110062e-02 1.292247972574e-04 6.576491508015e+00
9.282500000000e+02 -5.378302467166e-02 1.285851296970e-04 6.630331542148e+00
9.285000000000e+02 -5.374616542290e-02 1.280034872327e-04 6.683888580817e+00
9.287500000000e+02 -5.371830408803e-02 1.274919470769e-04 6.737135321494e+00
9.290000000000e+02 -5.370411326930e-02 1.270601610734e-04 6.790044008489e+00
9.292500000000e+02 -5.370797278648e-02 1.267152984516e-04 6.842586482021e+00
9.295000000000e+02 -5.373393247040e-02 1.264620630138e-04 6.894734235935e+00
9.297500000000e+02 -5.378566654204e-02 1.263027915978e-04 6.946458473018e+00
9.300000000000e+02 -5.386641641844e-02 1.262376301797e-04 6.997730165556e+00
9.302500000000e+02 -5.397891917151e-02 1.262647827725e-04 7.048520118292e+00
9.305000000000e+02 -5.412532135454e-02 1.263808405897e-04 7.098799034716e+00
9.307500000000e+02 -5.430708028086e-02 1.265811320862e-04 7.148537586300e+00
9.310000000000e+02 -5.452485750251e-02 1.268601091475e-04 7.197706484372e+00
9.312500000000e+02 -5.477841192092e-02 1.272117633976e-04 7.246276554008e+00
9.315000000000e+02 -5.506650212512e-02 1.276300042687e-04 7.294218808884e+00
9.317500000000e+02 -5.538680887224e-02 1.281090004597e-04 7.341504526069e+00
9.320000000000e+02 -5.573588899680e-02 1.286434488928e-04 7.388105319254e+00
9.322500000000e+02 -5.610917107230e-02 1.292287606530e-04 7.433993208951e+00
9.325000000000e+02 -5.650100096718e-02 1.298611501632e-04 7.479140688007e+00
9.327500000000e+02 -5.690474229657e-02 1.305376243985e-04 7.523520781927e+00
9.330000000000e+02 -5.731293160111e-02 1.312558773688e-04 7.567107098567e+00
9.332500000000e+02 -5.771748602549e-02 1.320140965329e-04 7.609873876064e+00
9.335000000000e+02 -5.810995264345e-02 1.328107135448e-04 7.651796016447e+00
9.337500000000e+02 -5.848178770218e-02 1.336441067605e-04 7.692849111285e+00
9.340000000000e+02 -5.882465125678e-02 1.345123024814e-04 7.733009464086e+00
9.342500000000e+02 -5.913069786231e-02 1.354126969413e-04 7.772254100930e+00
9.345000000000e+02 -5.939284772666e-02 1.363418179616e-04 7.810560776344e+00
9.347500000000e+02 -5.960502459899e-02 1.372951547917e-04 7.847907979734e+00
9.350000000000e+02 -5.976234629144e-02 1.382670502959e-04 7.884274936143e+00
9.352500000000e+02 -5.986126115836e-02 1.392506400784e-04 7.919641607838e+00
9.355000000000e+02 -5.989962911655e-02 1.402379808954e-04 7.953988701961e+00
9.357500000000e+02 -5.987674593751e-02 1.412201833044e-04 7.987297677612e+00
9.360000000000e+02 -5.979331744954e-02 1.421875139418e-04 8.019550757316e+00
9.362500000000e+02 -5.965139438152e-02 1.431296119291e-04 8.050730947055e+00
9.365000000000e+02 -5.945427470767e-02 1.440356991092e-04 8.080822056435e+00
9.367500000000e+02 -5.920638432268e-02 1.448947860041e-04 8.109808722221e+00
9.370000000000e+02 -5.891314612326e-02 1.456958634815e-04 8.137676439159e+00
9.372500000000e+02 -5.858083782391e-02 1.464280750665e-04 8.164411588314e+00
9.375000000000e+02 -5.821644078797e-02 1.470808716791e-04 8.190001466454e+00
9.377500000000e+02 -5.782747916331e-02 1.476441620890e-04 8.214434319059e+00
9.380000000000e+02 -5.742183944211e-02 1.481084951532e-04 8.237699368392e+00
9.382500000000e+02 -5.700756759163e-02 1.484651211736e-04 8.259786842682e+00
9.385000000000e+02 -5.659263577659e-02 1.487061758436e-04 8.280688003223e+00
9.387500000000e+02 -5.618468005332e-02 1.488249320211e-04 8.300395172366e+00
9.390000000000e+02 -5.579070738481e-02 1.488159700342e-04 8.318901759516e+00
9.392500000000e+02 -5.541678448542e-02 1.486753659986e-04 8.336202288367e+00
9.395000000000e+02 -5.506772304180e-02 1.484008659801e-04 8.352292424700e+00
9.397500000000e+02 -5.474678332393e-02 1.479920120463e-04 8.367169004896e+00
9.400000000000e+02 -5.445542251800e-02 1.474501885554e-04 8.380830064285e+00
9.402500000000e+02 -5.419311386837e-02 1.467785720023e-04 8.393274868513e+00
9.405000000000e+02 -5.395726571112e-02 1.459819648647e-04 8.404503936146e+00
9.407500000000e+02 -5.374325610570e-02 1.450664962537e-04 8.414519062600e+00
9.410000000000e+02 -5.354459667623e-02 1.440392189457e-04 8.423323339423e+00
9.412500000000e+02 -5.335322838103e-02 1.429076164344e-04 8.430921154700e+00
9.415000000000e+02 -5.315993297867e-02 1.416790465452e-04 8.437318189856e+00
9.417500000000e+02 -5.295483847193e-02 1.403601752220e-04 8.442521403668e+00
9.420000000000e+02 -5.272798684641e-02 1.389564604859e-04 8.446538987138e+00
9.422500000000e+02 -5.246991652486e-02 1.374717305105e-04 8.449380320843e+00
9.425000000000e+02 -5.217222263859e-02 1.359079213508e-04 8.451055894665e+00
9.427500000000e+02 -5.182804442153e-02 1.342649960448e-04 8.451577233754e+00
9.430000000000e+02 -5.143245022661e-02 1.325410822266e-04 8.450956789155e+00
9.432500000000e+02 -5.098268547044e-02 1.307328378863e-04 8.449207840438e+00
9.435000000000e+02 -5.047827598287e-02 1.288360166320e-04 8.446344368374e+00
9.437500000000e+02 -4.992097855999e-02 1.268461648574e-04 8.442380946497e+00
9.440000000000e+02 -4.931459831457e-02 1.247594245049e-04 8.437332609171e+00
9.442500000000e+02 -4.866469008045e-02 1.225733867916e-04 8.431214744188e+00
9.445000000000e+02 -4.797818345256e-02 1.202879091429e-04 8.424042967803e+00
9.447500000000e+02 -4.726296369351e-02 1.179058167153e-04 8.415833019921e+00
9.450000000000e+02 -4.652744993883e-02 1.154334445922e-04 8.406600656984e+00
9.452500000000e+02 -4.578020400534e-02 1.128809737250e-04 8.396361548442e+00
9.455000000000e+02 -4.502959605576e-02 1.102625334072e-04 8.385131182991e+00
9.457500000000e+02 -4.428354689452e-02 1.075960754244e-04 8.372924761159e+00
9.460000000000e+02 -4.354935011179e-02 1.049030332959e-04 8.359757101145e+00
9.462500000000e+02 -4.283357266948e-02 1.022078095023e-04 8.345642535280e+00
9.465000000000e+02 -4.214202052122e-02 9.953714289843e-05 8.330594805244e+00
9.467500000000e+02 -4.147975138278e-02 9.691932491140e-05 8.314626955056e+00
9.470000000000e+02 -4.085111452440e-02 9.438345359775e-05 8.297751223440e+00
9.472500000000e+02 -4.025979868357e-02 9.195871527160e-05 8.279978938375e+00
9.475000000000e+02 -3.970887353029e-02 8.967365809906e-05 8.261320417544e+00
9.477500000000e+02 -3.920081611800e-02 8.755553532383e-05 8.241784878865e+00
9.480000000000e+02 -3.873752074671e-02 8.562971786574e-05 8.221380364277e+00
9.482500000000e+02 -3.832029743500e-02 8.391917424116e-05 8.200113688815e+00
9.485000000000e+02 -3.794986775690e-02 8.244396821705e-05 8.177990399458e+00
9.487500000000e+02 -3.762637076287e-02 8.122088539073e-05 8.155014770935e+00
9.490000000000e+02 -3.734938978862e-02 8.026309721990e-05 8.131189827424e+00
9.492500000000e+02 -3.711800676271e-02 7.957972079292e-05 8.106517381497e+00
9.495000000000e+02 -3.693088746471e-02 7.917554124975e-05 8.080998110047e+00
9.497500000000e+02 -3.678639207566e-02 7.905078636869e-05 8.054631653059e+00
9.500000000000e+02 -3.668269831827e-02 7.920096763486e-05 8.027416725548e+00
9.502500000000e+02 -3.661792197707e-02 7.961686884228e-05 7.999351256891e+00
9.505000000000e+02 -3.659021305930e-02 8.028460878026e-05 7.970432538526e+00
9.507500000000e+02 -3.659780873213e-02 8.118580430946e-05 7.940657386148e+00
9.510000000000e+02 -3.663902538895e-02 8.229806931936e-05 7.910022301511e+00
9.512500000000e+02 -3.671218207284e-02 8.359555097343e-05 7.878523644242e+00
9.515000000000e+02 -3.681545344841e-02 8.504960338873e-05 7.846157800740e+00
9.517500000000e+02 -3.694666279345e-02 8.662955470215e-05 7.812921351340e+00
9.520000000000e+02 -3.710303625069e-02 8.830357197992e-05 7.778811235032e+00
9.522500000000e+02 -3.728094938829e-02 9.003951036027e-05 7.743824904434e+00
9.525000000000e+02 -3.747570195032e-02 9.180567323192e-05 7.707960476575e+00
9.527500000000e+02 -3.768135783072e-02 9.357145864372e-05 7.671216872342e+00
9.530000000000e+02 -3.789068310605e-02 9.530789055853e-05 7.633593945098e+00
9.532500000000e+02 -3.809520641545e-02 9.698805360767e-05 7.595092596290e+00
9.535000000000e+02 -3.828541433808e-02 9.858725853459e-05 7.555714875947e+00
9.537500000000e+02 -3.845108036153e-02 1.000831349615e-04 7.515464066135e+00
9.540000000000e+02 -3.858171115690e-02 1.014555869184e-04 7.474344745139e+00
9.542500000000e+02 -3.866708059027e-02 1.026866702390e-04 7.432362830501e+00
9.545000000000e+02 -3.869781091393e-02 1.037604587749e-04 7.389525599650e+00
9.547500000000e+02 -3.866595349381e-02 1.046629482530e-04 7.345841687009e+00
9.550000000000e+02 -3.856551937424e-02 1.053820403417e-04 7.301321057626e+00
9.552500000000e+02 -3.839291283075e-02 1.059076407708e-04 7.255974958214e+00
9.555000000000e+02 -3.814722864564e-02 1.062318865115e-04 7.209815847218e+00
9.557500000000e+02 -3.783038567908e-02 1.063494989499e-04 7.162857306779e+00
9.560000000000e+02 -3.744708386982e-02 1.062582383339e-04 7.115113940048e+00
9.562500000000e+02 -3.700458674920e-02 1.059594162924e-04 7.066601255863e+00
9.565000000000e+02 -3.651235066119e-02 1.054584202544e-04 7.017335551119e+00
9.567500000000e+02 -3.598152783507e-02 1.047651585034e-04 6.967333785259e+00
9.570000000000e+02 -3.542439059577e-02 1.038943996697e-04 6.916613463290e+00
9.572500000000e+02 -3.485371978098e-02 1.028659494682e-04 6.865192518945e+00
9.575000000000e+02 -3.428221057295e-02 1.017045617101e-04 6.813089213314e+00
9.577500000000e+02 -3.372193786134e-02 1.004396141634e-04 6.760322040044e+00
9.580000000000e+02 -3.318392160880e-02 9.910451650247e-05 6.706909649756e+00
9.582500000000e+02 -3.267781660564e-02 9.773591704745e-05 6.652870784596e+00
9.585000000000e+02 -3.221174037953e-02 9.637263930193e-05 6.598224232028e+00
9.587500000000e+02 -3.179223689913e-02 9.505448279626e-05 6.542988788706e+00
9.590000000000e+02 -3.142436084541e-02 9.382104734645e-05 6.487183241093e+00
9.592500000000e+02 -3.111185757949e-02 9.271039102207e-05 6.430826353613e+00
9.595000000000e+02 -3.085740329541e-02 9.175781041085e-05 6.373936869254e+00
9.597500000000e+02 -3.066287037919e-02 9.099476814173e-05 6.316533514828e+00
9.600000000000e+02 -3.052958045671e-02 9.044798666211e-05 6.258635012641e+00
9.602500000000e+02 -3.045851336417e-02 9.013876093289e-05 6.200260095808e+00
9.605000000000e+02 -3.045044870784e-02 9.008247529838e-05 6.141427525257e+00
9.607500000000e+02 -3.050602217409e-02 9.028836713945e-05 6.082156110193e+00
9.610000000000e+02 -3.062569596557e-02 9.075955304957e-05 6.022464728668e+00
9.612500000000e+02 -3.080964611650e-02 9.149308137835e-05 5.962372351515e+00
9.615000000000e+02 -3.105758261164e-02 9.248030383338e-05 5.901898069248e+00
9.617500000000e+02 -3.136852396063e-02 9.370729811689e-05 5.841061123266e+00
9.620000000000e+02 -3.174055210146e-02 9.515532901469e-05 5.779880942921e+00
9.622500000000e+02 -3.217057565680e-02 9.680134982262e-05 5.718377189650e+00
9.625000000000e+02 -3.265412816644e-02 9.861850608173e-05 5.656569809354e+00
9.627500000000e+02 -3.318522530437e-02 1.005766243003e-04 5.594479093519e+00
9.630000000000e+02 -3.375629691526e-02 1.026426749168e-04 5.532125750008e+00
9.632500000000e+02 -3.435820685901e-02 1.047812183376e-04 5.469530982138e+00
9.635000000000e+02 -3.498036240028e-02 1.069548402866e-04 5.406716575612e+00
9.637500000000e+02 -3.561090813221e-02 1.091245898053e-04 5.343704991730e+00
9.640000000000e+02 -3.623699467259e-02 1.112504425682e-04 5.280519463586e+00
9.642500000000e+02 -3.684510498345e-02 1.132918021876e-04 5.217184092732e+00
9.645000000000e+02 -3.742141849486e-02 1.152080515953e-04 5.153723942547e+00
9.647500000000e+02 -3.795219225713e-02 1.169591626932e-04 5.090165124386e+00
9.650000000000e+02 -3.842413809133e-02 1.185063640341e-04 5.026534872441e+00
9.652500000000e+02 -3.882477712972e-02 1.198128645589e-04 4.962861603361e+00
9.655000000000e+02 -3.914275568304e-02 1.208445625888e-04 4.899174957752e+00
9.657500000000e+02 -3.936811365363e-02 1.215708267145e-04 4.835505818680e+00
9.660000000000e+02 -3.949249478819e-02 1.219652315959e-04 4.771886308669e+00
9.662500000000e+02 -3.950930255456e-02 1.220062479316e-04 4.708349759283e+00
9.665000000000e+02 -3.941379861738e-02 1.216778512863e-04 4.644930657477e+00
9.667500000000e+02 -3.920314986400e-02 1.209700245354e-04 4.581664569628e+00
9.670000000000e+02 -3.887643722758e-02 1.198791533145e-04 4.518588038638e+00
9.672500000000e+02 -3.843462281169e-02 1.184082518882e-04 4.455738469572e+00
9.675000000000e+02 -3.788049837713e-02 1.165670645310e-04 4.393153991498e+00
9.677500000000e+02 -3.721861022746e-02 1.143719912949e-04 4.330873313142e+00
9.680000000000e+02 -3.645517131977e-02 1.118458595747e-04 4.268935572589e+00
9.682500000000e+02 -3.559797105893e-02 1.090175735651e-04 4.207380174887e+00
9.685000000000e+02 -3.465627293914e-02 1.059216133838e-04 4.146246638295e+00
9.687500000000e+02 -3.364070951657e-02 1.025974359334e-04 4.085574439107e+00
9.690000000000e+02 -3.256316937727e-02 9.908878530021e-05 4.025402862321e+00
9.692500000000e+02 -3.143667429972e-02 9.544293811037e-05 3.965770857412e+00
9.695000000000e+02 -3.027524099299e-02 9.170989537449e-05 3.906716908303e+00
9.697500000000e+02 -2.909372993601e-02 8.794156296152e-05 3.848278896008e+00
9.700000000000e+02 -2.790767035112e-02 8.419090671177e-05 3.790493981299e+00
9.702500000000e+02 -2.673306605668e-02 8.051112001053e-05 3.733398485188e+00
9.705000000000e+02 -2.558617901661e-02 7.695480532055e-05 3.677027772152e+00
9.707500000000e+02 -2.448329340243e-02 7.357318216594e-05 3.621416142703e+00
9.710000000000e+02 -2.344046085861e-02 7.041532413923e-05 3.566596708116e+00
9.712500000000e+02 -2.247323586893e-02 6.752743842522e-05 3.512601287418e+00
9.715000000000e+02 -2.159640032923e-02 6.495217581584e-05 3.459460276597e+00
9.717500000000e+02 -2.082369390909e-02 6.272801192164e-05 3.407202540089e+00
9.720000000000e+02 -2.016754484387e-02 6.088864546872e-05 3.355855275418e+00
9.722500000000e+02 -1.963882359972e-02 5.946247742408e-05 3.305443900081e+00
9.725000000000e+02 -1.924660889003e-02 5.847212796981e-05 3.255991915523e+00
9.727500000000e+02 -1.899799117992e-02 5.793404644980e-05 3.207520795392e+00
9.730000000000e+02 -1.889789799767e-02 5.785816311327e-05 3.160049857046e+00
9.732500000000e+02 -1.894896674993e-02 5.824764900733e-05 3.113596160951e+00
9.735000000000e+02 -1.915144487540e-02 5.909873077703e-05 3.068174400674e+00
9.737500000000e+02 -1.950314172016e-02 6.040062805290e-05 3.023796824584e+00
9.740000000000e+02 -1.999940926030e-02 6.213555724457e-05 2.980473155503e+00
9.742500000000e+02 -2.063317409483e-02 6.427886585122e-05 2.938210545545e+00
9.745000000000e+02 -2.139499681054e-02 6.679924258210e-05 2.897013535635e+00
9.747500000000e+02 -2.227317524481e-02 6.965905492057e-05 2.856884047630e+00
9.750000000000e+02 -2.325387713608e-02 7.281477742468e-05 2.817821392946e+00
9.752500000000e+02 -2.432130739825e-02 7.621753174356e-05 2.779822308696e+00
9.755000000000e+02 -2.545789766876e-02 7.981370449761e-05 2.742881007781e+00
9.757500000000e+02 -2.664452775309e-02 8.354566804147e-05 2.706989258075e+00
9.760000000000e+02 -2.786076687329e-02 8.735257571282e-05 2.672136476052e+00
9.762500000000e+02 -2.908513836323e-02 9.117122484834e-05 2.638309841257e+00
9.765000000000e+02 -3.029539911077e-02 9.493696607138e-05 2.605494419702e+00
9.767500000000e+02 -3.146883926879e-02 9.858465881063e-05 2.573673305253e+00
9.770000000000e+02 -3.258259365985e-02 1.020496452293e-04 2.542827767456e+00
9.772500000000e+02 -3.361396473784e-02 1.052687309880e-04 2.512937407353e+00
9.775000000000e+02 -3.454075242413e-02 1.081811470471e-04 2.483980317929e+00
9.777500000000e+02 -3.534158914074e-02 1.107294861834e-04 2.455933248645e+00
9.780000000000e+02 -3.599627310377e-02 1.128606263986e-04 2.428771772544e+00
9.782500000000e+02 -3.648609715094e-02 1.145265322309e-04 2.402470456347e+00
9.785000000000e+02 -3.679416357653e-02 1.156850015101e-04 2.377003029613e+00
9.787500000000e+02 -3.690568817548e-02 1.163003504865e-04 2.352342565489e+00
9.790000000000e+02 -3.680827202328e-02 1.163439613657e-04 2.328461654750e+00
9.792500000000e+02 -3.649215414540e-02 1.157947503714e-04 2.305332600614e+00
9.795000000000e+02 -3.595041695891e-02 1.146394764994e-04 2.282927605530e+00
9.797500000000e+02 -3.517916241257e-02 1.128729962963e-04 2.261218986210e+00
9.800000000000e+02 -3.417762921740e-02 1.104983308358e-04 2.240179379699e+00
9.802500000000e+02 -3.294827214133e-02 1.075266600570e-04 2.219781982793e+00
9.805000000000e+02 -3.149677518732e-02 1.039771608592e-04 2.200000780271e+00
9.807500000000e+02 -2.983202111001e-02 9.987676346060e-05 2.180810805900e+00
9.810000000000e+02 -2.796599733790e-02 9.525977354416e-05 2.162188397038e+00
9.812500000000e+02 -2.591364833920e-02 9.016739867942e-05 2.144111454279e+00
9.815000000000e+02 -2.369268091843e-02 8.464719388074e-05 2.126559719161e+00
9.817500000000e+02 -2.132331274462e-02 7.875240616451e-05 2.109515024521e+00
9.820000000000e+02 -1.882798415322e-02 7.254126328282e-05 2.092961562923e+00
9.822500000000e+02 -1.623102513972e-02 6.607617460497e-05 2.076886115087e+00
9.825000000000e+02 -1.355829480616e-02 5.942289659114e-05 2.061278283548e+00
9.827500000000e+02 -1.083679207842e-02 5.264963943757e-05 2.046130684934e+00
9.830000000000e+02 -8.094249686327e-03 4.582614676688e-05 2.031439112622e+00
9.832500000000e+02 -5.358716500172e-03 3.902275185824e-05 2.017202679220e+00
9.835000000000e+02 -2.658135800922e-03 3.230942073373e-05 2.003423906745e+00
9.837500000000e+02 -1.992840609888e-05 2.575480005271e-05 1.990108776474e+00
9.840000000000e+02 2.529416751099e-03 1.942527064844e-05 1.977266750389e+00
9.842500000000e+02 4.964732644035e-03 1.338403755149e-05 1.964910734512e+00
9.845000000000e+02 7.262542943425e-03 7.690259145238e-06 1.953057009042e+00
9.847500000000e+02 9.401399110352e-03 2.398231020412e-06 1.941725108954e+00
9.850000000000e+02 1.136218904766e-02 -2.443374345712e-06 1.930937680383e+00
9.852500000000e+02 1.312840191866e-02 -6.792177216108e-06 1.920720286793e+00
9.855000000000e+02 1.468635373199e-02 -1.061266911309e-05 1.911101191454e+00
9.857500000000e+02 1.602536317446e-02 -1.387667671185e-05 1.902111103714e+00
9.860000000000e+02 1.713788646772e-02 -1.656373000822e-05 1.893782915245e+00
9.862500000000e+02 1.801959175272e-02 -1.866128147646e-05 1.886151397439e+00
9.865000000000e+02 1.866939305466e-02 -2.016482314915e-05 1.879252902985e+00
9.867500000000e+02 1.908942204505e-02 -2.107784484590e-05 1.873125037690e+00
9.870000000000e+02 1.928495963066e-02 -2.141168543371e-05 1.867806343416e+00
9.872500000000e+02 1.926430826081e-02 -2.118523038586e-05 1.863335961767e+00
9.875000000000e+02 1.903862728027e-02 -2.042450736650e-05 1.859753315229e+00
9.877500000000e+02 1.862171579837e-02 -1.916214590900e-05 1.857097779224e+00
9.880000000000e+02 1.802976468229e-02 -1.743675187599e-05 1.855408377240e+00
9.882500000000e+02 1.728106656752e-02 -1.529217439022e-05 1.854723476926e+00
9.885000000000e+02 1.639570151895e-02 -1.277671002364e-05 1.855080510456e+00
9.887500000000e+02 1.539519797877e-02 -9.942244897088e-06 1.856515712635e+00
9.890000000000e+02 1.430217497543e-02 -6.843348988927e-06 1.859063878538e+00
9.892500000000e+02 1.313997380478e-02 -3.536359337669e-06 1.862758145938e+00
9.895000000000e+02 1.193228655863e-02 -7.845680158325e-08 1.867629807454e+00
9.897500000000e+02 1.070278417362e-02 3.473246866836e-06 1.873708144458e+00
9.900000000000e+02 9.474754244146e-03 7.062589509721e-06 1.881020294027e+00
9.902500000000e+02 8.270751702356e-03 1.063519471800e-05 1.889591140771e+00
9.905000000000e+02 7.112269927054e-03 1.413924391896e-05 1.899443237454e+00
9.907500000000e+02 6.019435890271e-03 1.752618522871e-05 1.910596753033e+00
9.910000000000e+02 5.010735179891e-03 2.075135478069e-05 1.923069444620e+00
9.912500000000e+02 4.102770112142e-03 2.377451413371e-05 1.936876653129e+00
9.915000000000e+02 3.310054231429e-03 2.656029303283e-05 1.952031319029e+00
9.917500000000e+02 2.644846990293e-03 2.907853300163e-05 1.968544016815e+00
9.920000000000e+02 2.117027241925e-03 3.130454089539e-05 1.986423002319e+00
9.922500000000e+02 1.734010666501e-03 3.321923729147e-05 2.005674273212e+00
9.925000000000e+02 1.500708339924e-03 3.480921450155e-05 2.026301637337e+00
9.927500000000e+02 1.419526818422e-03 3.606670427109e-05 2.048306786082e+00
9.930000000000e+02 1.490409740226e-03 3.698945402617e-05 2.071689372992e+00
9.932500000000e+02 1.710915438394e-03 3.758053326097e-05 2.096447088386e+00
9.935000000000e+02 2.076332674595e-03 3.784805870188e-05 2.122575736234e+00
9.937500000000e+02 2.579828665274e-03 3.780485650276e-05 2.150069308728e+00
9.940000000000e+02 3.212624405622e-03 3.746807237909e-05 2.178920051054e+00
9.942500000000e+02 3.964197630031e-03 3.685872477058e-05 2.209118530059e+00
9.945000000000e+02 4.822504264223e-03 3.600122768802e-05 2.240653688602e+00
9.947500000000e+02 5.774217925173e-03 3.492287430953e-05 2.273512905056e+00
9.950000000000e+02 6.804979727723e-03 3.365330457827e-05 2.307682038684e+00
9.952500000000e+02 7.899655766045e-03 3.222395441330e-05 2.343145481871e+00
9.955000000000e+02 9.042596770440e-03 3.066749830793e-05 2.379886199701e+00
9.957500000000e+02 1.021789518486e-02 2.901734075283e-05 2.417885778530e+00
9.960000000000e+02 1.140963693210e-02 2.730705897738e-05 2.457124464176e+00
9.962500000000e+02 1.260214165786e-02 2.556985199587e-05 2.497581211007e+00
9.965000000000e+02 1.378019110423e-02 2.383808675746e-05 2.539233723155e+00
9.967500000000e+02 1.492923835651e-02 2.214285173135e-05 2.582058507759e+00
9.970000000000e+02 1.603560004112e-02 2.051353788990e-05 2.626030923005e+00
9.972500000000e+02 1.708662515790e-02 1.897747357266e-05 2.671125235685e+00
9.975000000000e+02 1.807084028226e-02 1.755961124342e-05 2.717314682222e+00
9.977500000000e+02 1.897807208191e-02 1.628226355216e-05 2.764571529601e+00
9.980000000000e+02 1.979954246136e-02 1.516490122092e-05 2.812867144677e+00
9.982500000000e+02 2.052793795950e-02 1.422400796325e-05 2.862172066456e+00
9.985000000000e+02 2.115745541500e-02 1.347299033291e-05 2.912456078180e+00
9.987500000000e+02 2.168382052807e-02 1.292214917017e-05 2.963688285506e+00
9.990000000000e+02 2.210428234409e-02 1.257870623381e-05 3.015837195866e+00
9.992500000000e+02 2.241758657657e-02 1.244687977955e-05 3.068870796018e+00
9.995000000000e+02 2.262392570380e-02 1.252801243692e-05 3.122756632712e+00
9.997500000000e+02 2.272487081761e-02 1.282073988568e-05 3.177461890736e+00
1.000000000000e+03 2.272328629439e-02 1.332119706554e-05 3.232953469271e+00
1.000250000000e+03 2.262322916933e-02 1.402325599256e-05 3.289198056298e+00
1.000500000000e+03 2.242983753396e-02 1.491878538845e-05 3.346162197727e+00
1.000750000000e+03 2.214920814345e-02 1.599793669466e-05 3.403812363951e+00
1.001000000000e+03 2.178826730023e-02 1.724941489933e-05 3.462115011017e+00
1.001250000000e+03 2.135463771502e-02 1.866076557058e-05 3.521036635587e+00
1.001500000000e+03 2.085650238593e-02 2.021867879534e-05 3.580543825357e+00
1.001750000000e+03 2.030246926846e-02 2.190926020737e-05 3.640603302177e+00
1.002000000000e+03 1.970143758889e-02 2.371829031089e-05 3.701181959882e+00
1.002250000000e+03 1.906246851262e-02 2.563146684653e-05 3.762246894971e+00
1.002500000000e+03 1.839466120660e-02 2.763462346775e-05 3.823765431737e+00
1.002750000000e+03 1.770703602010e-02 2.971392316320e-05 3.885705140836e+00
1.003000000000e+03 1.700842571534e-02 3.185602239605e-05 3.948033852401e+00
1.003250000000e+03 1.630737578721e-02 3.404820611952e-05 4.010719663681e+00
1.003500000000e+03 1.561205425593e-02 3.627849367183e-05 4.073730941830e+00
1.003750000000e+03 1.493017190621e-02 3.853571367260e-05 4.137036322481e+00
1.004000000000e+03 1.426891238470e-02 4.080954973909e-05 4.200604704732e+00
1.004250000000e+03 1.363487322959e-02 4.309055341459e-05 4.264405243040e+00
1.004500000000e+03 1.303401654468e-02 4.537014242639e-05 4.328407337239e+00
1.004750000000e+03 1.247163001256e-02 4.764056648546e-05 4.392580620998e+00
1.005000000000e+03 1.195229750284e-02 4.989485265883e-05 4.456894949214e+00
1.005250000000e+03 1.147987833178e-02 5.212673497723e-05 4.521320386653e+00
1.005500000000e+03 1.105749544827e-02 5.433056616483e-05 4.585827196738e+00
1.005750000000e+03 1.068753160495e-02 5.650121851605e-05 4.650385831795e+00
1.006000000000e+03 1.037163259559e-02 5.863397781955e-05 4.714966927076e+00
1.006250000000e+03 1.011071774897e-02 6.072441577690e-05 4.779541296651e+00
1.006500000000e+03 9.904996617229e-03 6.276831265078e-05 4.844079933695e+00
1.006750000000e+03 9.753991572326e-03 6.476154319504e-05 4.908554015622e+00
1.007000000000e+03 9.656565893725e-03 6.669995153777e-05 4.972934912516e+00
1.007250000000e+03 9.610956995484e-03 6.857926536349e-05 5.037194203890e+00
1.007500000000e+03 9.614814495221e-03 7.039503129347e-05 5.101303698259e+00
1.007750000000e+03 9.665242997896e-03 7.214255251140e-05 5.165235460319e+00
1.008000000000e+03 9.758849341914e-03 7.381684091770e-05 5.228961843999e+00
1.008250000000e+03 9.891793853530e-03 7.541259052857e-05 5.292455530422e+00
1.008500000000e+03 1.005984638422e-02 7.692418586649e-05 5.355689574757e+00
1.008750000000e+03 1.025844582246e-02 7.834572886481e-05 5.418637456299e+00
1.009000000000e+03 1.048276334553e-02 7.967109390183e-05 5.481273133894e+00
1.009250000000e+03 1.072776991362e-02 8.089395040164e-05 5.543571109606e+00
1.009500000000e+03 1.098830577019e-02 8.200788581583e-05 5.605506491999e+00
1.009750000000e+03 1.125915394746e-02 8.300651953352e-05 5.667055067975e+00
1.010000000000e+03 1.153511446807e-02 8.388361860392e-05 5.728193372466e+00
1.010250000000e+03 1.181108130131e-02 8.463323131708e-05 5.788898764771e+00
1.010500000000e+03 1.208211861471e-02 8.524983473004e-05 5.849149500689e+00
1.010750000000e+03 1.234353808754e-02 8.572848481891e-05 5.908924809071e+00
1.011000000000e+03 1.259097385021e-02 8.606496958682e-05 5.968204961788e+00
1.011250000000e+03 1.282045644779e-02 8.625595589448e-05 6.026971345596e+00
1.011500000000e+03 1.302848238126e-02 8.629913078140e-05 6.085206524937e+00
1.011750000000e+03 1.321208007339e-02 8.619332863435e-05 6.142894303642e+00
1.012000000000e+03 1.336886918713e-02 8.593864480350e-05 6.200019777026e+00
1.012250000000e+03 1.349711268390e-02 8.553652525006e-05 6.256569375733e+00
1.012500000000e+03 1.359576074750e-02 8.498983597854e-05 6.312530904095e+00
1.012750000000e+03 1.366448418166e-02 8.430291730641e-05 6.367893563638e+00
1.013000000000e+03 1.370369743852e-02 8.348160193006e-05 6.422647970835e+00
1.013250000000e+03 1.371456936413e-02 8.253319456150e-05 6.476786160022e+00
1.013500000000e+03 1.369902141484e-02 8.146642519954e-05 6.530301576428e+00
1.013750000000e+03 1.365971255052e-02 8.029137715757e-05 6.583189055054e+00
1.014000000000e+03 1.360001029528e-02 7.901938725838e-05 6.635444790847e+00
1.014250000000e+03 1.352394797005e-02 7.766289083144e-05 6.687066292971e+00
1.014500000000e+03 1.343616802222e-02 7.623529383249e-05 6.738052329016e+00
1.014750000000e+03 1.334185181905e-02 7.475076616692e-05 6.788402857109e+00
1.015000000000e+03 1.324663676916e-02 7.322401472343e-05 6.838118946884e+00
1.015250000000e+03 1.315652156262e-02 7.167006237924e-05 6.887202690324e+00
1.015500000000e+03 1.307776080628e-02 7.010399850138e-05 6.935657103165e+00
1.015750000000e+03 1.301675110323e-02 6.854074520815e-05 6.983486017871e+00
1.016000000000e+03 1.297990938806e-02 6.699479914141e-05 7.030693969944e+00
1.016250000000e+03 1.297354698785e-02 6.547997575410e-05 7.077286077789e+00
1.016500000000e+03 1.300374118627e-02 6.400916014876e-05 7.123267919098e+00
1.016750000000e+03 1.307620599907e-02 6.259407793313e-05 7.168645403157e+00
1.017000000000e+03 1.319616645288e-02 6.124507895922e-05 7.213424643570e+00
1.017250000000e+03 1.336823703206e-02 5.997094985735e-05 7.257611828754e+00
1.017500000000e+03 1.359630854899e-02 5.877875000146e-05 7.301213096790e+00
1.017750000000e+03 1.388344457327e-02 5.767368175627e-05 7.344234411572e+00
1.018000000000e+03 1.423179053149e-02 5.665899389190e-05 7.386681443048e+00
1.018250000000e+03 1.464249725148e-02 5.573591815725e-05 7.428559456165e+00
1.018500000000e+03 1.511566105090e-02 5.490366324470e-05 7.469873202462e+00
1.018750000000e+03 1.565028160993e-02 5.415942917900e-05 7.510626824432e+00
1.019000000000e+03 1.624423965945e-02 5.349847776290e-05 7.550823763920e+00
1.019250000000e+03 1.689429490173e-02 5.291422038375e-05 7.590466683016e+00
1.019500000000e+03 1.759610494139e-02 5.239835656951e-05 7.629557394941e+00
1.019750000000e+03 1.834426658650e-02 5.194106207027e-05 7.668096801696e+00
1.020000000000e+03 1.913237844619e-02 5.153119921036e-05 7.706084844740e+00
1.020250000000e+03 1.995312487808e-02 5.115656060906e-05 7.743520465643e+00
1.020500000000e+03 2.079838173050e-02 5.080413938213e-05 7.780401572776e+00
1.020750000000e+03 2.165934086323e-02 5.046042351800e-05 7.816725020650e+00
1.021000000000e+03 2.252665346146e-02 5.011170748864e-05 7.852486595193e+00
1.021250000000e+03 2.339058895302e-02 4.974441693786e-05 7.887681008635e+00
1.021500000000e+03 2.424120845413e-02 4.934543653401e-05 7.922301897777e+00
1.021750000000e+03 2.506854793710e-02 4.890243855690e-05 7.956341831846e+00
1.022000000000e+03 2.586280900793e-02 4.840420177127e-05 7.989792323802e+00
1.022250000000e+03 2.661455242105e-02 4.784090260021e-05 8.022643846556e+00
1.022500000000e+03 2.731488981236e-02 4.720438791520e-05 8.054885852706e+00
1.022750000000e+03 2.795566846175e-02 4.648855987008e-05 8.086506796945e+00
1.023000000000e+03 2.852964333968e-02 4.568939642705e-05 8.117494162858e+00
1.023250000000e+03 2.903063238310e-02 4.480519232555e-05 8.147834488385e+00
1.023500000000e+03 2.945364817636e-02 4.383672286698e-05 8.177513396932e+00
1.023750000000e+03 2.979500305219e-02 4.278730817303e-05 8.206515628458e+00
1.024000000000e+03 3.005238301796e-02 4.166283815821e-05 8.234825074528e+00
1.024250000000e+03 3.022488866881e-02 4.047174299260e-05 8.262424812013e+00
1.024500000000e+03 3.031303978823e-02 3.922491074604e-05 8.289297143766e+00
1.024750000000e+03 3.031874435516e-02 3.793553446907e-05 8.315423636804e+00
1.025000000000e+03 3.024523068013e-02 3.661894507209e-05 8.340785167598e+00
1.025250000000e+03 3.009694510853e-02 3.529241924316e-05 8.365361967010e+00
1.025500000000e+03 2.987941722681e-02 3.397484409445e-05 8.389133667772e+00
1.025750000000e+03 2.959909592459e-02 3.268637989903e-05 8.412079358133e+00
1.026000000000e+03 2.926316161967e-02 3.144817017672e-05 8.434177633357e+00
1.026250000000e+03 2.887931922521e-02 3.028202496436e-05 8.455406655115e+00
1.026500000000e+03 2.845557875394e-02 2.920998476028e-05 8.475744208972e+00
1.026750000000e+03 2.800002962779e-02 2.825395451769e-05 8.495167767725e+00
1.027000000000e+03 2.752061557348e-02 2.743537124578e-05 8.513654557436e+00
1.027250000000e+03 2.702491736758e-02 2.677484474639e-05 8.531181623463e+00
1.027500000000e+03 2.651994917138e-02 2.629181872021e-05 8.547725903171e+00
1.027750000000e+03 2.601197581722e-02 2.600426054486e-05 8.563264297117e+00
1.028000000000e+03 2.550635552288e-02 2.592837920096e-05 8.577773745262e+00
1.028250000000e+03 2.500741305841e-02 2.607837462629e-05 8.591231304650e+00
1.028500000000e+03 2.451834773392e-02 2.646621937558e-05 8.603614226868e+00
1.028750000000e+03 2.404117754051e-02 2.710147295423e-05 8.614900038607e+00
1.029000000000e+03 2.357672166714e-02 2.799112950910e-05 8.625066621765e+00
1.029250000000e+03 2.312462139304e-02 2.913949689393e-05 8.634092293540e+00
1.029500000000e+03 2.268339819336e-02 3.054810671563e-05 8.641955885992e+00
1.029750000000e+03 2.225054648241e-02 3.221565322020e-05 8.648636824667e+00
1.030000000000e+03 2.182265947610e-02 3.413794945434e-05 8.654115204703e+00
1.030250000000e+03 2.139558175475e-02 3.630789868564e-05 8.658371865520e+00
1.030500000000e+03 2.096458581931e-02 3.871561572338e-05 8.661388462255e+00
1.030750000000e+03 2.052456644359e-02 4.134839485370e-05 8.663147534246e+00
1.031000000000e+03 2.007024756402e-02 4.419077148868e-05 8.663632570185e+00
1.031250000000e+03 1.959639537945e-02 4.722463767456e-05 8.662828069549e+00
1.031500000000e+03 1.909803331738e-02 5.042936997751e-05 8.660719600505e+00
1.031750000000e+03 1.857065060464e-02 5.378198871039e-05 8.657293853655e+00
1.032000000000e+03 1.801040097430e-02 5.725734573314e-05 8.652538692300e+00
1.032250000000e+03 1.741428499026e-02 6.082835220333e-05 8.646443199197e+00
1.032500000000e+03 1.678031033585e-02 6.446621489353e-05 8.638997719623e+00
1.032750000000e+03 1.610762731018e-02 6.814070337766e-05 8.630193902280e+00
1.033000000000e+03 1.539663370972e-02 7.182048008919e-05 8.620024736567e+00
1.033250000000e+03 1.464904795681e-02 7.547342922976e-05 8.608484588855e+00
1.033500000000e+03 1.386794625297e-02 7.906702242269e-05 8.595569235527e+00
1.033750000000e+03 1.305776352832e-02 8.256866592718e-05 8.581275895277e+00
1.034000000000e+03 1.222425660593e-02 8.594605569900e-05 8.565603260286e+00
1.034250000000e+03 1.137442934434e-02 8.916758678210e-05 8.548551525588e+00
1.034500000000e+03 1.051642077070e-02 9.220276836355e-05 8.530122416351e+00
1.034750000000e+03 9.659358097108e-03 9.502259783423e-05 8.510319216698e+00
1.035000000000e+03 8.813176471650e-03 9.759994111291e-05 8.489146794720e+00
1.035250000000e+03 7.988409611267e-03 9.990987325556e-05 8.466611625305e+00
1.035500000000e+03 7.195955361354e-03 1.019300101956e-04 8.442721814579e+00
1.035750000000e+03 6.446821763984e-03 1.036408297062e-04 8.417487118609e+00
1.036000000000e+03 5.751860364214e-03 1.050259551990e-04 8.390918958478e+00
1.036250000000e+03 5.121492525079e-03 1.060724107432e-04 8.363030436608e+00
1.036500000000e+03 4.565438147159e-03 1.067708610368e-04 8.333836343458e+00
1.036750000000e+03 4.092453390758e-03 1.071157955986e-04 8.303353162180e+00
1.037000000000e+03 3.710086260365e-03 1.071056789474e-04 8.271599066040e+00
1.037250000000e+03 3.424457401395e-03 1.067430717160e-04 8.238593909698e+00
1.037500000000e+03 3.240073691006e-03 1.060346873581e-04 8.204359212489e+00
1.037750000000e+03 3.159680869967e-03 1.049914255223e-04 8.168918133243e+00
1.038000000000e+03 3.184161260255e-03 1.036283363978e-04 8.132295433923e+00
1.038250000000e+03 3.312478115213e-03 1.019645381511e-04 8.094517436846e+00
1.038500000000e+03 3.541671558881e-03 1.000231241708e-04 8.055611967428e+00
1.038750000000e+03 3.866905227090e-03 9.783096208749e-05 8.015608285447e+00
1.039000000000e+03 4.281560456199e-03 9.541845099115e-05 7.974537008418e+00
1.039250000000e+03 4.777377542569e-03 9.281921205825e-05 7.932430018931e+00
1.039500000000e+03 5.344637304610e-03 9.006970558723e-05 7.889320361285e+00
1.039750000000e+03 5.972376293798e-03 8.720883405824e-05 7.845242127638e+00
1.040000000000e+03 6.648628851801e-03 8.427741371045e-05 7.800230333836e+00
1.040250000000e+03 7.360688379009e-03 8.131768885772e-05 7.754320782175e+00
1.040500000000e+03 8.095377060909e-03 7.837269221486e-05 7.707549920099e+00
1.040750000000e+03 8.839318496127e-03 7.548559417916e-05 7.659954687563e+00
1.041000000000e+03 9.579202632098e-03 7.269908416102e-05 7.611572362570e+00
1.041250000000e+03 1.030203759851e-02 7.005470094038e-05 7.562440400101e+00
1.041500000000e+03 1.099538109516e-02 6.759215170626e-05 7.512596272375e+00
1.041750000000e+03 1.164754701712e-02 6.534864843935e-05 7.462077307103e+00
1.042000000000e+03 1.224778376585e-02 6.335827348283e-05 7.410920530716e+00
1.042250000000e+03 1.278642136401e-02 6.165138734526e-05 7.359162514373e+00
1.042500000000e+03 1.325498779835e-02 6.025409053842e-05 7.306839228160e+00
1.042750000000e+03 1.364629329160e-02 5.918775691743e-05 7.253985902297e+00
1.043000000000e+03 1.395448630862e-02 5.846864519987e-05 7.200636899828e+00
1.043250000000e+03 1.417508160237e-02 5.810760228681e-05 7.146825599790e+00
1.043500000000e+03 1.430496412945e-02 5.810986455612e-05 7.092584293740e+00
1.043750000000e+03 1.434237350659e-02 5.847495805716e-05 7.037944096312e+00
1.044000000000e+03 1.428687024921e-02 5.919670503371e-05 6.982934870185e+00
1.044250000000e+03 1.413928900001e-02 6.026333214626e-05 6.927585166630e+00
1.044500000000e+03 1.390168132788e-02 6.165767736685e-05 6.871922181745e+00
1.044750000000e+03 1.357725075301e-02 6.335748857980e-05 6.815971728509e+00
1.045000000000e+03 1.317028177433e-02 6.533580995852e-05 6.759758224959e+00
1.045250000000e+03 1.268606557878e-02 6.756144007211e-05 6.703304697157e+00
1.045500000000e+03 1.213082158949e-02 6.999945451480e-05 6.646632797737e+00
1.045750000000e+03 1.151161653981e-02 7.261177975967e-05 6.589762838281e+00
1.046000000000e+03 1.083628027840e-02 7.535780571377e-05 6.532713835542e+00
1.046250000000e+03 1.011331862911e-02 7.819502443387e-05 6.475503568655e+00
1.046500000000e+03 9.351821733007e-03 8.107968559276e-05 6.418148649242e+00
1.046750000000e+03 8.561368373069e-03 8.396744606062e-05 6.360664599026e+00
1.047000000000e+03 7.751925179668e-03 8.681402334385e-05 6.303065938236e+00
1.047250000000e+03 6.933740868872e-03 8.957582784122e-05 6.245366278142e+00
1.047500000000e+03 6.117235819489e-03 9.221056522093e-05 6.187578421728e+00
1.047750000000e+03 5.312887331874e-03 9.467781198746e-05 6.129714466284e+00
1.048000000000e+03 4.531111347310e-03 9.693954943324e-05 6.071785908069e+00
1.048250000000e+03 3.782143012083e-03 9.896065062492e-05 6.013803750367e+00
1.048500000000e+03 3.075915739542e-03 1.007093214968e-04 5.955778606986e+00
1.048750000000e+03 2.421943167990e-03 1.021574837675e-04 5.897720808110e+00
1.049000000000e+03 1.829202872534e-03 1.032811037211e-04 5.839640498036e+00
1.049250000000e+03 1.306027160753e-03 1.040604554715e-04 5.781547733283e+00
1.049500000000e+03 8.599989837302e-04 1.044803251386e-04 5.723452569372e+00
1.049750000000e+03 4.978586513040e-04 1.045301434302e-04 5.665365146424e+00
1.050000000000e+03 2.254185656075e-04 1.042040557529e-04 5.607295761114e+00
1.050250000000e+03 4.749055313427e-05 1.035009140139e-04 5.549254933374e+00
1.050500000000e+03 -3.217481739068e-05 1.024242054670e-04 5.491253463663e+00
1.050750000000e+03 -1.093748328468e-05 1.009819175228e-04 5.433302476143e+00
1.051000000000e+03 1.126970424112e-04 9.918633226519e-05 5.375413454760e+00
1.051250000000e+03 3.390550712180e-04 9.705376046759e-05 5.317598265758e+00
1.051500000000e+03 6.672859368737e-04 9.460421319835e-05 5.259869171282e+00
1.051750000000e+03 1.095365496507e-03 9.186102539169e-05 5.202238827090e+00
1.052000000000e+03 1.620113859487e-03 8.885043640244e-05 5.144720272943e+00
1.052250000000e+03 2.237226045314e-03 8.560113550865e-05 5.087326910384e+00
1.052500000000e+03 2.941316243245e-03 8.214378165020e-05 5.030072470095e+00
1.052750000000e+03 3.725975798910e-03 7.851050797208e-05 4.972970969100e+00
1.053000000000e+03 4.583845014317e-03 7.473441542261e-05 4.916036661650e+00
1.053250000000e+03 5.506698841974e-03 7.084906806112e-05 4.859283977645e+00
1.053500000000e+03 6.485546306987e-03 6.688807457059e-05 4.802727459130e+00
1.053750000000e+03 7.510743231730e-03 6.288458289877e-05 4.746381688900e+00
1.054000000000e+03 8.572117189589e-03 5.887086064163e-05 4.690261217501e+00
1.054250000000e+03 9.659104253522e-03 5.487792277617e-05 4.634380483603e+00
1.054500000000e+03 1.076089419831e-02 5.093520032665e-05 4.578753738881e+00
1.054750000000e+03 1.186658373846e-02 4.707025475761e-05 4.523394967546e+00
1.055000000000e+03 1.296533285832e-02 4.330854750803e-05 4.468317812554e+00
1.055250000000e+03 1.404652259755e-02 3.967325867676e-05 4.413535501331e+00
1.055500000000e+03 1.509991006001e-02 3.618515613013e-05 4.359060775891e+00
1.055750000000e+03 1.611577585692e-02 3.286251578510e-05 4.304905830371e+00
1.056000000000e+03 1.708506193766e-02 2.972109417113e-05 4.251082250918e+00
1.056250000000e+03 1.799949376429e-02 2.677409148452e-05 4.197600965893e+00
1.056500000000e+03 1.885168542130e-02 2.403221011490e-05 4.144472200134e+00
1.056750000000e+03 1.963522263250e-02 2.150373119603e-05 4.091705440108e+00
1.057000000000e+03 2.034472320764e-02 1.919459532015e-05 4.039309404414e+00
1.057250000000e+03 2.097587167603e-02 1.710850935285e-05 3.987292025440e+00
1.057500000000e+03 2.152542899128e-02 1.524707649198e-05 3.935660437159e+00
1.057750000000e+03 2.199121651816e-02 1.360993307351e-05 3.884420972917e+00
1.058000000000e+03 2.237207608786e-02 1.219489493581e-05 3.833579171345e+00
1.058250000000e+03 2.266780833611e-02 1.099811049390e-05 3.783139789346e+00
1.058500000000e+03 2.287909195326e-02 1.001422160116e-05 3.733106823777e+00
1.058750000000e+03 2.300738782249e-02 9.236526430229e-06 3.683483540013e+00
1.059000000000e+03 2.305483196843e-02 8.657149084629e-06 3.634272506639e+00
1.059250000000e+03 2.302412190158e-02 8.267208548518e-06 3.585475636939e+00
1.059500000000e+03 2.291840060301e-02 8.056990421390e-06 3.537094235412e+00
1.059750000000e+03 2.274114252105e-02 8.016120479265e-06 3.489129049287e+00
1.060000000000e+03 2.249604572325e-02 8.133736491056e-06 3.441580324174e+00
1.060250000000e+03 2.218693318540e-02 8.398659890108e-06 3.394447863524e+00
1.060500000000e+03 2.181766677536e-02 8.799560338391e-06 3.347731091022e+00
1.060750000000e+03 2.139207557352e-02 9.325114041586e-06 3.301429115610e+00
1.061000000000e+03 2.091390037430e-02 9.964148688868e-06 3.255540798070e+00
1.061250000000e+03 2.038675414106e-02 1.070577771975e-05 3.210064820204e+00
1.061500000000e+03 1.981409934619e-02 1.153952475527e-05 3.164999754701e+00
1.061750000000e+03 1.919924061005e-02 1.245539218406e-05 3.120344136239e+00
1.062000000000e+03 1.854533093359e-02 1.344394311373e-05 3.076096534436e+00
1.062250000000e+03 1.785538991265e-02 1.449633794659e-05 3.032255628743e+00
1.062500000000e+03 1.713233203110e-02 1.560434370365e-05 2.988820283404e+00
1.062750000000e+03 1.637900127420e-02 1.676031024428e-05 2.945789627225e+00
1.063000000000e+03 1.559821075914e-02 1.795711895217e-05 2.903163133622e+00
1.063250000000e+03 1.479278382751e-02 1.918810311483e-05 2.860940705564e+00
1.063500000000e+03 1.396559500119e-02 2.044694369085e-05 2.819122764659e+00
1.063750000000e+03 1.311960856381e-02 2.172754427873e-05 2.777710342864e+00
1.064000000000e+03 1.225791327860e-02 2.302389184425e-05 2.736705182039e+00
1.064250000000e+03 1.138375163404e-02 2.432990997997e-05 2.696109835956e+00
1.064500000000e+03 1.050054319528e-02 2.563930935787e-05 2.655927780547e+00
1.064750000000e+03 9.611900844005e-03 2.694544694620e-05 2.616163526721e+00
1.065000000000e+03 8.721640446654e-03 2.824119744829e-05 2.576822740329e+00
1.065250000000e+03 7.833783129631e-03 2.951884678901e-05 2.537912364220e+00
1.065500000000e+03 6.952550473746e-03 3.077001393315e-05 2.499440742714e+00
1.065750000000e+03 6.082353366032e-03 3.198560225778e-05 2.461417747516e+00
1.066000000000e+03 5.227773677835e-03 3.315579675867e-05 2.423854900132e+00
1.066250000000e+03 4.393539778672e-03 3.427009447715e-05 2.386765490173e+00
1.066500000000e+03 3.584495286869e-03 3.531737197771e-05 2.350164684858e+00
1.066750000000e+03 2.805562146122e-03 3.628600814640e-05 2.314069627946e+00
1.067000000000e+03 2.061696808225e-03 3.716405524751e-05 2.278499522566e+00
1.067250000000e+03 1.357840386997e-03 3.793940927210e-05 2.243475695956e+00
1.067500000000e+03 6.988625623036e-04 3.860004106143e-05 2.209021642174e+00
1.067750000000e+03 8.949898115324e-05 3.913425060875e-05 2.175163039285e+00
1.068000000000e+03 -4.657166651678e-04 3.953093783660e-05 2.141927740024e+00
1.068250000000e+03 -9.625266547686e-04 3.977988794376e-05 2.109345731949e+00
1.068500000000e+03 -1.397027727193e-03 3.987206090994e-05 2.077449067438e+00
1.068750000000e+03 -1.765753535349e-03 3.979987803171e-05 2.046271762648e+00
1.069000000000e+03 -2.065759732880e-03 3.955749728984e-05 2.015849665313e+00
1.069250000000e+03 -2.294709816336e-03 3.914107196248e-05 1.986220294583e+00
1.069500000000e+03 -2.450960075529e-03 3.854898521993e-05 1.957422651986e+00
1.069750000000e+03 -2.533641353530e-03 3.778203608568e-05 1.929497010218e+00
1.070000000000e+03 -2.542734895451e-03 3.684361044548e-05 1.902484679663e+00
1.070250000000e+03 -2.479139909293e-03 3.573980560373e-05 1.876427759695e+00
1.070500000000e+03 -2.344730355307e-03 3.447950167357e-05 1.851368878241e+00
1.070750000000e+03 -2.142397248461e-03 3.307438222672e-05 1.827350923149e+00
1.071000000000e+03 -1.876075868915e-03 3.153890881111e-05 1.804416773002e+00
1.071250000000e+03 -1.550753269237e-03 2.989023638397e-05 1.782609028580e+00
1.071500000000e+03 -1.172456927831e-03 2.814808011109e-05 1.761969752592e+00
1.071750000000e+03 -7.482201908039e-04 2.633452458628e-05 1.742540218531e+00
1.072000000000e+03 -2.860267670268e-04 2.447378675263e-05 1.724360674599e+00
1.072250000000e+03 2.052692305490e-04 2.259192529580e-05 1.707470122889e+00
1.072500000000e+03 7.160442455245e-04 2.071650888927e-05 1.691906117768e+00
1.072750000000e+03 1.236028679588e-03 1.887624162603e-05 1.677704582888e+00
1.073000000000e+03 1.754450062498e-03 1.710055234097e-05 1.664899648171e+00
1.073250000000e+03 2.260192914745e-03 1.541916916006e-05 1.653523506296e+00
1.073500000000e+03 2.741974034678e-03 1.386165100600e-05 1.643606287341e+00
1.073750000000e+03 3.188528875372e-03 1.245691471183e-05 1.635175950506e+00
1.074000000000e+03 3.588804954081e-03 1.123275812603e-05 1.628258190941e+00
1.074250000000e+03 3.932159213120e-03 1.021538392298e-05 1.622876359482e+00
1.074500000000e+03 4.208554245521e-03 9.428933835903e-06 1.619051393145e+00
1.074750000000e+03 4.408749330865e-03 8.895043167784e-06 1.616801754040e+00
1.075000000000e+03 4.524481981331e-03 8.632424096100e-06 1.616143374767e+00
1.075250000000e+03 4.548635901347e-03 8.656485600778e-06 1.617089608179e+00
1.075500000000e+03 4.475391554098e-03 8.978997891068e-06 1.619651180322e+00
1.075750000000e+03 4.300355870384e-03 9.607809704132e-06 1.623836145323e+00
1.076000000000e+03 4.020668263485e-03 1.054662410796e-05 1.629649841666e+00
1.076250000000e+03 3.635080018752e-03 1.179483993921e-05 1.637094850043e+00
1.076500000000e+03 3.144006524941e-03 1.334745951001e-05 1.646170952670e+00
1.076750000000e+03 2.549549006353e-03 1.519507423650e-05 1.656875095992e+00
1.077000000000e+03 1.855487950221e-03 1.732391856371e-05 1.669201357016e+00
1.077250000000e+03 1.067245180525e-03 1.971600750969e-05 1.683140916308e+00
1.077500000000e+03 1.918185881380e-04 2.234934564482e-05 1.698682038485e+00
1.077750000000e+03 -7.623125249035e-04 2.519820152014e-05 1.715810063765e+00
1.078000000000e+03 -1.785306960837e-03 2.823346252115e-05 1.734507411901e+00
1.078250000000e+03 -2.866105144898e-03 3.142305472528e-05 1.754753601409e+00
1.078500000000e+03 -3.992594411288e-03 3.473241662183e-05 1.776525286501e+00
1.078750000000e+03 -5.151791349051e-03 3.812502146436e-05 1.799796313125e+00
1.079000000000e+03 -6.330039868217e-03 4.156294135824e-05 1.824537796558e+00
1.079250000000e+03 -7.513220064711e-03 4.500744827618e-05 1.850718221167e+00
1.079500000000e+03 -8.686965421677e-03 4.841965358393e-05 1.878303563667e+00
1.079750000000e+03 -9.836883993791e-03 5.176111268149e-05 1.907257439720e+00
1.080000000000e+03 -1.094878016288e-02 5.499445414595e-05 1.937541273916e+00
1.080250000000e+03 -1.200887359121e-02 5.808399548665e-05 1.969114491936e+00
1.080500000000e+03 -1.300401154446e-02 6.099633756596e-05 2.001934733667e+00
1.080750000000e+03 -1.392187114892e-02 6.370088518004e-05 2.035958085046e+00
1.081000000000e+03 -1.475114934283e-02 6.617035745698e-05 2.071139326209e+00
1.081250000000e+03 -1.548173636674e-02 6.838123431510e-05 2.107432192947e+00
1.081500000000e+03 -1.610487108750e-02 7.031412096420e-05 2.144789648141e+00
1.081750000000e+03 -1.661327483233e-02 7.195404006782e-05 2.183164159434e+00
1.082000000000e+03 -1.700126331695e-02 7.329064429407e-05 2.222507979586e+00
1.082250000000e+03 -1.726483291803e-02 7.431834188018e-05 2.262773425231e+00
1.082500000000e+03 -1.740172137211e-02 7.503633507550e-05 2.303913150380e+00
1.082750000000e+03 -1.741144148891e-02 7.544857118830e-05 2.345880410768e+00
1.083000000000e+03 -1.729528743392e-02 7.556360632521e-05 2.388629315498e+00
1.083250000000e+03 -1.705631282083e-02 7.539438609078e-05 2.432115062305e+00
1.083500000000e+03 -1.669928262278e-02 7.495795110685e-05 2.476294154244e+00
1.083750000000e+03 -1.623059741307e-02 7.427507062824e-05 2.521124594171e+00
1.084000000000e+03 -1.565819288245e-02 7.336981542891e-05 2.566566055691e+00
1.084250000000e+03 -1.499141511738e-02 7.226907845662e-05 2.612580028166e+00
1.084500000000e+03 -1.424087512802e-02 7.100205699576e-05 2.659129935879e+00
1.084750000000e+03 -1.341828286162e-02 6.959970211354e-05 2.706181228683e+00
1.085000000000e+03 -1.253626586824e-02 6.809415402839e-05 2.753701446498e+00
1.085250000000e+03 -1.160817340559e-02 6.651816858039e-05 2.801660255220e+00
1.085500000000e+03 -1.064787100212e-02 6.490455121000e-05 2.850029457078e+00
1.085750000000e+03 -9.669527830589e-03 6.328561278454e-05 2.898782975900e+00
1.086000000000e+03 -8.687400638453e-03 6.169264203995e-05 2.947896817218e+00
1.086250000000e+03 -7.715617984766e-03 6.015542008833e-05 2.997349008411e+00
1.086500000000e+03 -6.767968023340e-03 5.870177891204e-05 3.047119516544e+00
1.086750000000e+03 -5.857693318663e-03 5.735721043568e-05 3.097190151071e+00
1.087000000000e+03 -4.997296171053e-03 5.614452508915e-05 3.147544448383e+00
1.087250000000e+03 -4.198356768049e-03 5.508357698883e-05 3.198167546603e+00
1.087500000000e+03 -3.471368319376e-03 5.419105107435e-05 3.249046046469e+00
1.087750000000e+03 -2.825589722456e-03 5.348030684807e-05 3.300167867821e+00
1.088000000000e+03 -2.268919711843e-03 5.296128843635e-05 3.351522098191e+00
1.088250000000e+03 -1.807793675289e-03 5.264049521297e-05 3.403098837856e+00
1.088500000000e+03 -1.447103185941e-03 5.252100751457e-05 3.454889047022e+00
1.088750000000e+03 -1.190141470123e-03 5.260257008829e-05 3.506884391343e+00
1.089000000000e+03 -1.038574472341e-03 5.288172666171e-05 3.559077090321e+00
1.089250000000e+03 -9.924360746544e-04 5.335199568773e-05 3.611459774156e+00
1.089500000000e+03 -1.050150118968e-03 5.400409117942e-05 3.664025343626e+00
1.089750000000e+03 -1.208576597192e-03 5.482617858457e-05 3.716766839733e+00
1.090000000000e+03 -1.463081503996e-03 5.580415694303e-05 3.769677323234e+00
1.090250000000e+03 -1.807629887544e-03 5.692196722423e-05 3.822749761943e+00
1.090500000000e+03 -2.234898058300e-03 5.816191476790e-05 3.875976934654e+00
1.090750000000e+03 -2.736406204514e-03 5.950500814514e-05 3.929351342216e+00
1.091000000000e+03 -3.302666722748e-03 6.093130244272e-05 3.982865134036e+00
1.091250000000e+03 -3.923346785338e-03 6.242024390468e-05 4.036510047629e+00
1.091500000000e+03 -4.587442666537e-03 6.395101191625e-05 4.090277359106e+00
1.091750000000e+03 -5.283461874699e-03 6.550285083745e-05 4.144157852279e+00
1.092000000000e+03 -5.999611837619e-03 6.705538659976e-05 4.198141794521e+00
1.092250000000e+03 -6.723990332520e-03 6.858893109765e-05 4.252218930336e+00
1.092500000000e+03 -7.444775978776e-03 7.008476305551e-05 4.306378486804e+00
1.092750000000e+03 -8.150414871707e-03 7.152538363744e-05 4.360609187566e+00
1.093000000000e+03 -8.829801044657e-03 7.289474579042e-05 4.414899283231e+00
1.093250000000e+03 -9.472447155678e-03 7.417845238133e-05 4.469236587245e+00
1.093500000000e+03 -1.006864330603e-02 7.536392329188e-05 4.523608524704e+00
1.093750000000e+03 -1.060960174341e-02 7.644052999514e-05 4.578002189173e+00
1.094000000000e+03 -1.108758381899e-02 7.739969318535e-05 4.632404405048e+00
1.094250000000e+03 -1.149600982404e-02 7.823494925938e-05 4.686801799435e+00
1.094500000000e+03 -1.182954715495e-02 7.894197810063e-05 4.741180876560e+00
1.094750000000e+03 -1.208417884932e-02 7.951860144290e-05 4.795528098691e+00
1.095000000000e+03 -1.225724912069e-02 7.996474712821e-05 4.849829968579e+00
1.095250000000e+03 -1.234748646934e-02 8.028238234478e-05 4.904073114116e+00
1.095500000000e+03 -1.235500557141e-02 8.047541255843e-05 4.958244374084e+00
1.095750000000e+03 -1.228128532455e-02 8.054955874293e-05 5.012330882607e+00
1.096000000000e+03 -1.212912739278e-02 8.051222320607e-05 5.066320152112e+00
1.096250000000e+03 -1.190259310632e-02 8.037232283756e-05 5.120200153194e+00
1.096500000000e+03 -1.160692234624e-02 8.014011290100e-05 5.173959390135e+00
1.096750000000e+03 -1.124843452912e-02 7.982699204445e-05 5.227586971886e+00
1.097000000000e+03 -1.083441608533e-02 7.944530657403e-05 5.281072675084e+00
1.097250000000e+03 -1.037299374373e-02 7.900814876358e-05 5.334407000946e+00
1.097500000000e+03 -9.872998208461e-03 7.852915329395e-05 5.387581223155e+00
1.097750000000e+03 -9.343819982367e-03 7.802228863316e-05 5.440587426218e+00
1.098000000000e+03 -8.795260138241e-03 7.750167451223e-05 5.493418533152e+00
1.098250000000e+03 -8.237378018137e-03 7.698139375378e-05 5.546068324342e+00
1.098500000000e+03 -7.680339975478e-03 7.647531882127e-05 5.598531440342e+00
1.098750000000e+03 -7.134269562131e-03 7.599694988555e-05 5.650803376949e+00
1.099000000000e+03 -6.609103052463e-03 7.555926899627e-05 5.702880464888e+00
1.099250000000e+03 -6.114451715015e-03 7.517460993733e-05 5.754759840232e+00
1.099500000000e+03 -5.659472975694e-03 7.485454283199e-05 5.806439396211e+00
1.099750000000e+03 -5.252752216528e-03 7.460976720114e-05 5.857917730965e+00
1.100000000000e+03 -4.902196117473e-03 7.445002355816e-05 5.909194074248e+00
1.100250000000e+03 -4.614939698380e-03 7.438409869345e-05 5.960268212339e+00
1.100500000000e+03 -4.397266351307e-03 7.441969387398e-05 6.011140392935e+00
1.100750000000e+03 -4.254543592075e-03 7.456339635026e-05 6.061811229235e+00
1.101000000000e+03 -4.191172818044e-03 7.482066596237e-05 6.112281590158e+00
1.101250000000e+03 -4.210553316176e-03 7.519582163310e-05 6.162552482739e+00
1.101500000000e+03 -4.315062608542e-03 7.569203038774e-05 6.212624935793e+00
1.101750000000e+03 -4.506048143249e-03 7.631129801447e-05 6.262499869447e+00
1.102000000000e+03 -4.783835120129e-03 7.705450769829e-05 6.312177972228e+00
1.102250000000e+03 -5.147743755313e-03 7.792135840662e-05 6.361659567579e+00
1.102500000000e+03 -5.596120066924e-03 7.891042400468e-05 6.410944487357e+00
1.102750000000e+03 -6.126376706127e-03 8.001918841649e-05 6.460031946508e+00
1.103000000000e+03 -6.735040745447e-03 8.124405459473e-05 6.508920416475e+00
1.103250000000e+03 -7.417811289220e-03 8.258036926442e-05 6.557607508601e+00
1.103500000000e+03 -8.169623266704e-03 8.402242865280e-05 6.606089863286e+00
1.103750000000e+03 -8.984714351480e-03 8.556352688316e-05 6.654363041813e+00
1.104000000000e+03 -9.856698086915e-03 8.719598177509e-05 6.702421431233e+00
1.104250000000e+03 -1.077863959479e-02 8.891117007276e-05 6.750258157902e+00
1.104500000000e+03 -1.174313174725e-02 9.069956484226e-05 6.797865006824e+00
1.104750000000e+03 -1.274237445161e-02 9.255078595530e-05 6.845232356476e+00
1.105000000000e+03 -1.376825346700e-02 9.445364901856e-05 6.892349121613e+00
1.105250000000e+03 -1.481241957129e-02 9.639622413196e-05 6.939202708170e+00
1.105500000000e+03 -1.586636729194e-02 9.836590305998e-05 6.985778979174e+00
1.105750000000e+03 -1.692151289249e-02 1.003494758003e-04 7.032062231868e+00
1.106000000000e+03 -1.796927177244e-02 1.023332171479e-04 7.078035187300e+00
1.106250000000e+03 -1.900113409113e-02 1.043029829833e-04 7.123678988481e+00
1.106500000000e+03 -2.000873971874e-02 1.062443179935e-04 7.168973211681e+00
1.106750000000e+03 -2.098395137133e-02 1.081425721772e-04 7.213895888145e+00
1.107000000000e+03 -2.191892620068e-02 1.099830317144e-04 7.258423533597e+00
1.107250000000e+03 -2.280618527351e-02 1.117510565124e-04 7.302531191128e+00
1.107500000000e+03 -2.363868129289e-02 1.134322258507e-04 7.346192479841e+00
1.107750000000e+03 -2.440986342193e-02 1.150124895012e-04 7.389379655504e+00
1.108000000000e+03 -2.511373918071e-02 1.164783261922e-04 7.432063678222e+00
1.108250000000e+03 -2.574493336893e-02 1.178168922211e-04 7.474214287923e+00
1.108500000000e+03 -2.629874193930e-02 1.190161745632e-04 7.515800089596e+00
1.108750000000e+03 -2.677118173815e-02 1.200652241313e-04 7.556788644278e+00
1.109000000000e+03 -2.715903507083e-02 1.209542507015e-04 7.597146566804e+00
1.109250000000e+03 -2.745988608822e-02 1.216747560655e-04 7.636839632535e+00
1.109500000000e+03 -2.767215221073e-02 1.222196840888e-04 7.675832887174e+00
1.109750000000e+03 -2.779510586421e-02 1.225835423918e-04 7.714090764661e+00
1.110000000000e+03 -2.782888727625e-02 1.227625043826e-04 7.751577209929e+00
1.110250000000e+03 -2.777450994520e-02 1.227544993934e-04 7.788255804819e+00
1.110500000000e+03 -2.763385292262e-02 1.225592719311e-04 7.824089900821e+00
1.110750000000e+03 -2.740964623160e-02 1.221784095291e-04 7.859042752343e+00
1.111000000000e+03 -2.710544335789e-02 1.216153937195e-04 7.893077654856e+00
1.111250000000e+03 -2.672558316023e-02 1.208755729264e-04 7.926158084831e+00
1.111500000000e+03 -2.627514384514e-02 1.199661041283e-04 7.958247839004e+00
1.111750000000e+03 -2.575988459763e-02 1.188958944201e-04 7.989311175753e+00
1.112000000000e+03 -2.518617917100e-02 1.176755124710e-04 8.019312954652e+00
1.112250000000e+03 -2.456094140772e-02 1.163170718194e-04 8.048218774135e+00
1.112500000000e+03 -2.389154224192e-02 1.148340957384e-04 8.075995106930e+00
1.112750000000e+03 -2.318572301610e-02 1.132413542444e-04 8.102609429992e+00
1.113000000000e+03 -2.245150197179e-02 1.115546552584e-04 8.128030350928e+00
1.113250000000e+03 -2.169707881287e-02 1.097907020562e-04 8.152227727524e+00
1.113500000000e+03 -2.093073716553e-02 1.079668439912e-04 8.175172780349e+00
1.113750000000e+03 -2.016074712074e-02 1.061008848035e-04 8.196838197450e+00
1.114000000000e+03 -1.939526842933e-02 1.042108556585e-04 8.217198231064e+00
1.114250000000e+03 -1.864225754014e-02 1.023147899710e-04 8.236228783358e+00
1.114500000000e+03 -1.790937730787e-02 1.004305164557e-04 8.253907484693e+00
1.114750000000e+03 -1.720391272028e-02 9.857543797329e-05 8.270213759072e+00
1.115000000000e+03 -1.653269217723e-02 9.676632546207e-05 8.285128881859e+00
1.115250000000e+03 -1.590201577653e-02 9.501912064661e-05 8.298636024356e+00
1.115500000000e+03 -1.531759138563e-02 9.334876295211e-05 8.310720290680e+00
1.115750000000e+03 -1.478447818489e-02 9.176901415855e-05 8.321368741989e+00
1.116000000000e+03 -1.430703923351e-02 9.029230772506e-05 8.330570413328e+00
1.116250000000e+03 -1.388890217153e-02 8.892962193974e-05 8.338316319883e+00
1.116500000000e+03 -1.353292820374e-02 8.769035853487e-05 8.344599454662e+00
1.116750000000e+03 -1.324119075571e-02 8.658225762154e-05 8.349414780074e+00
1.117000000000e+03 -1.301496113396e-02 8.561138494287e-05 8.352759210335e+00
1.117250000000e+03 -1.285470402536e-02 8.478206179510e-05 8.354631590264e+00
1.117500000000e+03 -1.276007956754e-02 8.409680821297e-05 8.355032666756e+00
1.117750000000e+03 -1.272995475385e-02 8.355636246826e-05 8.353965058291e+00
1.118000000000e+03 -1.276242109960e-02 8.315970845874e-05 8.351433219331e+00
1.118250000000e+03 -1.285482057250e-02 8.290412640266e-05 8.347443403627e+00
1.118500000000e+03 -1.300377853598e-02 8.278525123873e-05 8.342003626037e+00
1.118750000000e+03 -1.320524286950e-02 8.279715040754e-05 8.335123622414e+00
1.119000000000e+03 -1.345453041242e-02 8.293243035484e-05 8.326814810593e+00
1.119250000000e+03 -1.374637920724e-02 8.318235693344e-05 8.317090250905e+00
1.119500000000e+03 -1.407500714228e-02 8.353699195934e-05 8.305964608584e+00
1.119750000000e+03 -1.443417528868e-02 8.398532600529e-05 8.293454115166e+00
1.120000000000e+03 -1.481725703888e-02 8.451542693996e-05 8.279576532858e+00
1.120250000000e+03 -1.521731132435e-02 8.511460442776e-05 8.264351119089e+00
1.120500000000e+03 -1.562715965200e-02 8.576957604187e-05 8.247798592033e+00
1.120750000000e+03 -1.603946611789e-02 8.646661954434e-05 8.229941096289e+00
1.121000000000e+03 -1.644681971206e-02 8.719174350053e-05 8.210802170232e+00
1.121250000000e+03 -1.684181765805e-02 8.793087153811e-05 8.190406710002e+00
1.121500000000e+03 -1.721714931206e-02 8.866996574189e-05 8.168780934702e+00
1.121750000000e+03 -1.756567900301e-02 8.939514275197e-05 8.145952350167e+00
1.122000000000e+03 -1.788052780450e-02 9.009289347525e-05 8.121949706749e+00
1.122250000000e+03 -1.815515170621e-02 9.075020522434e-05 8.096802958576e+00
1.122500000000e+03 -1.838341723742e-02 9.135467352792e-05 8.070543213187e+00
1.122750000000e+03 -1.855967131253e-02 9.189460887504e-05 8.043202681379e+00
1.123000000000e+03 -1.867880643620e-02 9.235913723477e-05 8.014814617650e+00
1.123250000000e+03 -1.873632003263e-02 9.273828885270e-05 7.985413254148e+00
1.123500000000e+03 -1.872836558983e-02 9.302307012457e-05 7.955033731612e+00
1.123750000000e+03 -1.865179830332e-02 9.320552322944e-05 7.923712016493e+00
1.124000000000e+03 -1.850421079530e-02 9.327878074497e-05 7.891484817332e+00
1.124250000000e+03 -1.828396276582e-02 9.323713646195e-05 7.858389485510e+00
1.124500000000e+03 -1.799019997332e-02 9.307603656394e-05 7.824463915824e+00
1.124750000000e+03 -1.762286709633e-02 9.279209477522e-05 7.789746431115e+00
1.125000000000e+03 -1.718270978076e-02 9.238313671978e-05 7.754275667609e+00
1.125250000000e+03 -1.667127071441e-02 9.184822026806e-05 7.718090444765e+00
1.125500000000e+03 -1.609087516122e-02 9.118758255622e-05 7.681229637570e+00
1.125750000000e+03 -1.544461073718e-02 9.040264515969e-05 7.643732035167e+00
1.126000000000e+03 -1.473629812712e-02 8.949602926953e-05 7.605636200698e+00
1.126250000000e+03 -1.397045470012e-02 8.847151812560e-05 7.566980328373e+00
1.126500000000e+03 -1.315225193193e-02 8.733398258579e-05 7.527802093567e+00
1.126750000000e+03 -1.228746524983e-02 8.608941181973e-05 7.488138508518e+00
1.127000000000e+03 -1.138241834231e-02 8.474488335597e-05 7.448025775865e+00
1.127250000000e+03 -1.044392139138e-02 8.330849482971e-05 7.407499149014e+00
1.127500000000e+03 -9.479204473626e-03 8.178923972574e-05 7.366592790463e+00
1.127750000000e+03 -8.495845693098e-03 8.019702696510e-05 7.325339642981e+00
1.128000000000e+03 -7.501695254605e-03 7.854260873849e-05 7.283771304839e+00
1.128250000000e+03 -6.504795831310e-03 7.683749194998e-05 7.241917915431e+00
1.128500000000e+03 -5.513299862896e-03 7.509385034299e-05 7.199808050834e+00
1.128750000000e+03 -4.535384511007e-03 7.332443112043e-05 7.157468630539e+00
1.129000000000e+03 -3.579165274702e-03 7.154245422625e-05 7.114924839914e+00
1.129250000000e+03 -2.652608413397e-03 6.976149994220e-05 7.072200060063e+00
1.129500000000e+03 -1.763444062659e-03 6.799539344382e-05 7.029315817193e+00
1.129750000000e+03 -9.190808437301e-04 6.625808116634e-05 6.986291746778e+00
1.130000000000e+03 -1.265220802759e-04 6.456349604902e-05 6.943145566370e+00
1.130250000000e+03 6.077131182403e-04 6.292541571187e-05 6.899893071639e+00
1.130500000000e+03 1.277664733419e-03 6.135733444360e-05 6.856548140943e+00
1.130750000000e+03 1.878000734273e-03 5.987232832511e-05 6.813122753894e+00
1.131000000000e+03 2.404077371458e-03 5.848291855581e-05 6.769627030063e+00
1.131250000000e+03 2.851992784060e-03 5.720093543066e-05 6.726069270770e+00
1.131500000000e+03 3.218629086347e-03 5.603739415538e-05 6.682456023370e+00
1.131750000000e+03 3.501685838822e-03 5.500237236483e-05 6.638792145586e+00
1.132000000000e+03 3.699700269944e-03 5.410490210131e-05 6.595080890655e+00
1.132250000000e+03 3.812057554128e-03 5.335286509742e-05 6.551323989366e+00
1.132500000000e+03 3.838986825253e-03 5.275291702805e-05 6.507521751047e+00
1.132750000000e+03 3.781546747832e-03 5.231040795231e-05 6.463673158111e+00
1.133000000000e+03 3.641597061908e-03 5.202932503778e-05 6.419775977098e+00
1.133250000000e+03 3.421760191009e-03 5.191223966614e-05 6.375826860776e+00
1.133500000000e+03 3.125370729088e-03 5.196029442286e-05 6.331821460023e+00
1.133750000000e+03 2.756415270594e-03 5.217318946349e-05 6.287754535041e+00
1.134000000000e+03 2.319464378577e-03 5.254918707417e-05 6.243620058625e+00
1.134250000000e+03 1.819596661227e-03 5.308513508104e-05 6.199411324914e+00
1.134500000000e+03 1.262317934245e-03 5.377650229937e-05 6.155121049756e+00
1.134750000000e+03 6.534765193394e-04 5.461742366719e-05 6.110741471426e+00
1.135000000000e+03 -8.227561298091e-07 5.560078665690e-05 6.066264437624e+00
1.135250000000e+03 -6.943047957505e-04 5.671829376788e-05 6.021681494732e+00
1.135500000000e+03 -1.420608342879e-03 5.796055081614e-05 5.976983965516e+00
1.135750000000e+03 -2.173366572775e-03 5.931716389371e-05 5.932163021286e+00
1.136000000000e+03 -2.946282648968e-03 6.077687488051e-05 5.887209744727e+00
1.136250000000e+03 -3.733198735253e-03 6.232765772896e-05 5.842115188964e+00
1.136500000000e+03 -4.528157883033e-03 6.395683471683e-05 5.796870421927e+00
1.136750000000e+03 -5.325457469383e-03 6.565120296104e-05 5.751466568807e+00
1.137000000000e+03 -6.119693908569e-03 6.739721446794e-05 5.705894846045e+00
1.137250000000e+03 -6.905798981165e-03 6.918109747159e-05 5.660146583721e+00
1.137500000000e+03 -7.679066417149e-03 7.098897003488e-05 5.614213247330e+00
1.137750000000e+03 -8.435170475043e-03 7.280698487222e-05 5.568086448704e+00
1.138000000000e+03 -9.170176467453e-03 7.462146413245e-05 5.521757952355e+00
1.138250000000e+03 -9.880543299195e-03 7.641902636607e-05 5.475219679294e+00
1.138500000000e+03 -1.056311986113e-02 7.818672847085e-05 5.428463704172e+00
1.138750000000e+03 -1.121513545985e-02 7.991213149414e-05 5.381482250386e+00
1.139000000000e+03 -1.183418475779e-02 8.158339903003e-05 5.334267684068e+00
1.139250000000e+03 -1.241820945209e-02 8.318942256155e-05 5.286812505578e+00
1.139500000000e+03 -1.296547617477e-02 8.471987600506e-05 5.239109342052e+00
1.139750000000e+03 -1.347455277487e-02 8.616527313166e-05 5.191150940866e+00
1.140000000000e+03 -1.394428278281e-02 8.751701314635e-05 5.142930164938e+00
1.140250000000e+03 -1.437375972303e-02 8.876740114655e-05 5.094439992716e+00
1.140500000000e+03 -1.476230136682e-02 8.990965138109e-05 5.045673520442e+00
1.140750000000e+03 -1.510942499138e-02 9.093788472758e-05 4.996623973109e+00
1.141000000000e+03 -1.541482397009e-02 9.184711390389e-05 4.947284717792e+00
1.141250000000e+03 -1.567834607936e-02 9.263321139097e-05 4.897649288731e+00
1.141500000000e+03 -1.589997398192e-02 9.329287046381e-05 4.847711417488e+00
1.141750000000e+03 -1.607980816839e-02 9.382355828738e-05 4.797465071208e+00
1.142000000000e+03 -1.621805209130e-02 9.422346846127e-05 4.746904504234e+00
1.142250000000e+03 -1.631500025209e-02 9.449146142765e-05 4.696024314952e+00
1.142500000000e+03 -1.637102865567e-02 9.462700991603e-05 4.644819515051e+00
1.142750000000e+03 -1.638658823696e-02 9.463015033762e-05 4.593285605620e+00
1.143000000000e+03 -1.636220032855e-02 9.450143211803e-05 4.541418668102e+00
1.143250000000e+03 -1.629845517988e-02 9.424187255522e-05 4.489215459501e+00
1.143500000000e+03 -1.619601265393e-02 9.385291973213e-05 4.436673518636e+00
1.143750000000e+03 -1.605560514186e-02 9.333642196530e-05 4.383791280927e+00
1.144000000000e+03 -1.587804282207e-02 9.269460434441e-05 4.330568197663e+00
1.144250000000e+03 -1.566422038772e-02 9.193005350835e-05 4.277004866659e+00
1.144500000000e+03 -1.541512602060e-02 9.104570794213e-05 4.223103163273e+00
1.144750000000e+03 -1.513185157299e-02 9.004485575295e-05 4.168866375504e+00
1.145000000000e+03 -1.481560344085e-02 8.893113645073e-05 4.114299345780e+00
1.145250000000e+03 -1.446771461745e-02 8.770854583148e-05 4.059408607393e+00
1.145500000000e+03 -1.408965652281e-02 8.638145027764e-05 4.004202524518e+00
1.145750000000e+03 -1.368305077343e-02 8.495459264415e-05 3.948691429719e+00
1.146000000000e+03 -1.324968026954e-02 8.343310258671e-05 3.892887753418e+00
1.146250000000e+03 -1.279149891791e-02 8.182250635369e-05 3.836806151304e+00
1.146500000000e+03 -1.231063966965e-02 8.012873533755e-05 3.780463623781e+00
1.146750000000e+03 -1.180942003734e-02 7.835812554194e-05 3.723879622711e+00
1.147000000000e+03 -1.129034502955e-02 7.651741941000e-05 3.667076152360e+00
1.147250000000e+03 -1.075610621288e-02 7.461376120191e-05 3.610077852615e+00
1.147500000000e+03 -1.020957745917e-02 7.265468682330e-05 3.552912073059e+00
1.147750000000e+03 -9.653805792489e-03 7.064810753821e-05 3.495608927074e+00
1.148000000000e+03 -9.091998460812e-03 6.860229012529e-05 3.438201333466e+00
1.148250000000e+03 -8.527504405278e-03 6.652582978417e-05 3.380725036343e+00
1.148500000000e+03 -7.963791782779e-03 6.442762047437e-05 3.323218609518e+00
1.148750000000e+03 -7.404420216409e-03 6.231681807636e-05 3.265723438724e+00
1.149000000000e+03 -6.853008534328e-03 6.020279938518e-05 3.208283683546e+00
1.149250000000e+03 -6.313199100795e-03 5.809511820362e-05 3.150946219508e+00
1.149500000000e+03 -5.788618060893e-03 5.600345510073e-05 3.093760556935e+00
1.149750000000e+03 -5.282832856869e-03 5.393756382932e-05 3.036778738199e+00
1.150000000000e+03 -4.799308346440e-03 5.190721542550e-05 2.980055213901e+00
1.150250000000e+03 -4.341361262118e-03 4.992213682078e-05 2.923646695960e+00
1.150500000000e+03 -3.912114898543e-03 4.799194729210e-05 2.867611989764e+00
1.150750000000e+03 -3.514454750067e-03 4.612609128113e-05 2.812011805294e+00
1.151000000000e+03 -3.150985856943e-03 4.433376805513e-05 2.756908547938e+00
1.151250000000e+03 -2.823993484285e-03 4.262385995327e-05 2.702366090715e+00
1.151500000000e+03 -2.535407179445e-03 4.100485766709e-05 2.648449528405e+00
1.151750000000e+03 -2.286769556987e-03 3.948478311167e-05 2.595224915892e+00
1.152000000000e+03 -2.079210440211e-03 3.807111136814e-05 2.542758992406e+00
1.152250000000e+03 -1.913426620834e-03 3.677069071334e-05 2.491118893792e+00
1.152500000000e+03 -1.789667894565e-03 3.558966380729e-05 2.440371855398e+00
1.152750000000e+03 -1.707729493881e-03 3.453338718182e-05 2.390584908077e+00
1.153000000000e+03 -1.666950823278e-03 3.360635218994e-05 2.341824570060e+00
1.153250000000e+03 -1.666220859950e-03 3.281210934514e-05 2.294156538091e+00
1.153500000000e+03 -1.703989485222e-03 3.215319506561e-05 2.247645380403e+00
1.153750000000e+03 -1.778284420884e-03 3.163106235535e-05 2.202354234841e+00
1.154000000000e+03 -1.886733939364e-03 3.124601898255e-05 2.158344515489e+00
1.154250000000e+03 -2.026593928025e-03 3.099717185673e-05 2.115675630294e+00
1.154500000000e+03 -2.194779139017e-03 3.088238235985e-05 2.074404712857e+00
1.154750000000e+03 -2.387898547359e-03 3.089823257363e-05 2.034586371269e+00
1.155000000000e+03 -2.602292853287e-03 3.104000412316e-05 1.996272455816e+00
1.155250000000e+03 -2.834075303168e-03 3.130167366744e-05 1.959511848440e+00
1.155500000000e+03 -3.079173535370e-03 3.167592369666e-05 1.924350275020e+00
1.155750000000e+03 -3.333373430710e-03 3.215417245159e-05 1.890830142444e+00
1.156000000000e+03 -3.592363972314e-03 3.272661525625e-05 1.858990401230e+00
1.156250000000e+03 -3.851782293528e-03 3.338230846001e-05 1.828866434225e+00
1.156500000000e+03 -4.107259776542e-03 3.410928786185e-05 1.800489971976e+00
1.156750000000e+03 -4.354467739814e-03 3.489464359352e-05 1.773889034101e+00
1.157000000000e+03 -4.589163514227e-03 3.572466815463e-05 1.749087896446e+00
1.157250000000e+03 -4.807236069013e-03 3.658501773243e-05 1.726107082831e+00
1.157500000000e+03 -5.004751313555e-03 3.746088935033e-05 1.704963380300e+00
1.157750000000e+03 -5.177996660329e-03 3.833721352325e-05 1.685669875853e+00
1.158000000000e+03 -5.323524901379e-03 3.919886119436e-05 1.668236013189e+00
1.158250000000e+03 -5.438196760109e-03 4.003086196841e-05 1.652667667245e+00
1.158500000000e+03 -5.519222134533e-03 4.081863838229e-05 1.638967233659e+00
1.158750000000e+03 -5.564199208099e-03 4.154820530097e-05 1.627133731646e+00
1.159000000000e+03 -5.571151193708e-03 4.220639931421e-05 1.617162917008e+00
1.159250000000e+03 -5.538559987411e-03 4.278111255276e-05 1.609047402897e+00
1.159500000000e+03 -5.465395821190e-03 4.326148988432e-05 1.602776786128e+00
1.159750000000e+03 -5.351143020484e-03 4.363811662697e-05 1.598337775628e+00
1.160000000000e+03 -5.195819803850e-03 4.390318672132e-05 1.595714322184e+00
1.160250000000e+03 -4.999993033179e-03 4.405064789459e-05 1.594887745413e+00
1.160500000000e+03 -4.764785352765e-03 4.407631866399e-05 1.595836858157e+00
1.160750000000e+03 -4.491875927323e-03 4.397797659914e-05 1.598538084543e+00
1.161000000000e+03 -4.183492518396e-03 4.375541394161e-05 1.602965572207e+00
1.161250000000e+03 -3.842395934969e-03 4.341045994344e-05 1.609091296542e+00
1.161500000000e+03 -3.471855707122e-03 4.294696949750e-05 1.616885156886e+00
1.161750000000e+03 -3.075616689171e-03 4.237077787797e-05 1.626315064632e+00
1.162000000000e+03 -2.657857457098e-03 4.168962278950e-05 1.637347023108e+00
1.162250000000e+03 -2.223140195441e-03 4.091303426831e-05 1.649945200356e+00
1.162500000000e+03 -1.776352562641e-03 4.005219538472e-05 1.664071995367e+00
1.162750000000e+03 -1.322642620760e-03 3.911977555163e-05 1.679688099998e+00
1.163000000000e+03 -8.673472991211e-04 3.812973943465e-05 1.696752557120e+00
1.163250000000e+03 -4.159156976424e-04 3.709713513309e-05 1.715222818653e+00
1.163500000000e+03 2.617156166851e-05 3.603786512255e-05 1.735054804303e+00
1.163750000000e+03 4.534854741388e-04 3.496844390979e-05 1.756202963632e+00
1.164000000000e+03 8.607330225227e-04 3.390574446815e-05 1.778620345375e+00
1.164250000000e+03 1.242840870174e-03 3.286674001185e-05 1.802258674298e+00
1.164500000000e+03 1.595036811561e-03 3.186824358686e-05 1.827068438834e+00
1.164750000000e+03 1.912927797800e-03 3.092664834176e-05 1.852998992913e+00
1.165000000000e+03 2.192572268625e-03 3.005767439793e-05 1.879998671481e+00
1.165250000000e+03 2.430545526053e-03 2.927612521195e-05 1.908014922393e+00
1.165500000000e+03 2.623997335398e-03 2.859565533625e-05 1.936994457081e+00
1.165750000000e+03 2.770699462775e-03 2.802855611161e-05 1.966883418052e+00
1.166000000000e+03 2.869082842863e-03 2.758555972796e-05 1.997627565425e+00
1.166250000000e+03 2.918263318337e-03 2.727566666302e-05 2.029172481440e+00
1.166500000000e+03 2.918054981883e-03 2.710599870878e-05 2.061463791575e+00
1.166750000000e+03 2.868971598971e-03 2.708167935178e-05 2.094447402308e+00
1.167000000000e+03 2.772214961130e-03 2.720574633047e-05 2.128069751670e+00
1.167250000000e+03 2.629650878830e-03 2.747909529385e-05 2.162278071181e+00
1.167500000000e+03 2.443773594574e-03 2.790045892850e-05 2.197020656907e+00
1.167750000000e+03 2.217658323173e-03 2.846642088958e-05 2.232247144693e+00
1.168000000000e+03 1.954903830964e-03 2.917146475551e-05 2.267908787754e+00
1.168250000000e+03 1.659565689493e-03 3.000805989420e-05 2.303958732052e+00
1.168500000000e+03 1.336081453292e-03 3.096678214751e-05 2.340352285245e+00
1.168750000000e+03 9.891896815671e-04 3.203646772956e-05 2.377047176231e+00
1.169000000000e+03 6.238440904964e-04 3.320439972437e-05 2.414003800758e+00
1.169250000000e+03 2.451246631551e-04 3.445652171324e-05 2.451185449116e+00
1.169500000000e+03 -1.418524422356e-04 3.577767664847e-05 2.488558513148e+00
1.169750000000e+03 -5.320244693958e-04 3.715187420006e-05 2.526092668211e+00
1.170000000000e+03 -9.204694219461e-04 3.856256446946e-05 2.563761028129e+00
1.170250000000e+03 -1.302489343771e-03 3.999292714002e-05 2.601540269471e+00
1.170500000000e+03 -1.673688263614e-03 4.142616178798e-05 2.639410723958e+00
1.170750000000e+03 -2.030042952367e-03 4.284579064048e-05 2.677356436339e+00
1.171000000000e+03 -2.367966042106e-03 4.423594934755e-05 2.715365187354e+00
1.171250000000e+03 -2.684359379142e-03 4.558166478816e-05 2.753428480173e+00
1.171500000000e+03 -2.976658019740e-03 4.686912257035e-05 2.791541491054e+00
1.171750000000e+03 -3.242863311738e-03 4.808590971186e-05 2.829702983825e+00
1.172000000000e+03 -3.481565027955e-03 4.922123326420e-05 2.867915189147e+00
1.172250000000e+03 -3.691953054504e-03 5.026611582887e-05 2.906183650700e+00
1.172500000000e+03 -3.873817607393e-03 5.121353697971e-05 2.944517039144e+00
1.172750000000e+03 -4.027538869229e-03 5.205855853754e-05 2.982926936547e+00
1.173000000000e+03 -4.154067096441e-03 5.279840670872e-05 3.021427595089e+00
1.173250000000e+03 -4.254892561511e-03 5.343252941117e-05 3.060035671671e+00
1.173500000000e+03 -4.332007090915e-03 5.396258488843e-05 3.098769943147e+00
1.173750000000e+03 -4.387857785573e-03 5.439240272090e-05 3.137651006014e+00
1.174000000000e+03 -4.425293569962e-03 5.472790792307e-05 3.176700963371e+00
1.174250000000e+03 -4.447506502958e-03 5.497700541704e-05 3.215943106050e+00
1.174500000000e+03 -4.457967813376e-03 5.514942727591e-05 3.255401589264e+00
1.174750000000e+03 -4.460360394495e-03 5.525654647745e-05 3.295101110327e+00
1.175000000000e+03 -4.458509019757e-03 5.531116031099e-05 3.335066593406e+00
1.175250000000e+03 -4.456308764692e-03 5.532724674556e-05 3.375322882129e+00
1.175500000000e+03 -4.457653180422e-03 5.531969835090e-05 3.415894445754e+00
1.175750000000e+03 -4.466363255324e-03 5.530403780774e-05 3.456805103531e+00
1.176000000000e+03 -4.486117970693e-03 5.529612350955e-05 3.498077767105e+00
1.176250000000e+03 -4.520387716445e-03 5.531184355212e-05 3.539734206908e+00
1.176500000000e+03 -4.572371171482e-03 5.536680978013e-05 3.581794843465e+00
1.176750000000e+03 -4.644937160453e-03 5.547605595238e-05 3.624278564169e+00
1.177000000000e+03 -4.740571744013e-03 5.565374512778e-05 3.667202569026e+00
1.177250000000e+03 -4.861331465493e-03 5.591289125442e-05 3.710582244698e+00
1.177500000000e+03 -5.008804103065e-03 5.626510239287e-05 3.754431066433e+00
1.177750000000e+03 -5.184076330514e-03 5.672034943641e-05 3.798760529464e+00
1.178000000000e+03 -5.387710452500e-03 5.728676477332e-05 3.843580106899e+00
1.178250000000e+03 -5.619728898980e-03 5.797046996903e-05 3.888897234676e+00
1.178500000000e+03 -5.879608138289e-03 5.877544467983e-05 3.934717320628e+00
1.178750000000e+03 -6.166281648315e-03 5.970343850592e-05 3.981043776751e+00
1.179000000000e+03 -6.478151600168e-03 6.075392006408e-05 4.027878071798e+00
1.179250000000e+03 -6.813109935544e-03 6.192406879371e-05 4.075219802217e+00
1.179500000000e+03 -7.168567998569e-03 6.320880932070e-05 4.123066779164e+00
1.179750000000e+03 -7.541494178355e-03 6.460088747934e-05 4.171415127898e+00
1.180000000000e+03 -7.928459425783e-03 6.609098670179e-05 4.220259398503e+00
1.180250000000e+03 -8.325689469586e-03 6.766788129614e-05 4.269592683965e+00
1.180500000000e+03 -8.729122911244e-03 6.931862484014e-05 4.319406744730e+00
1.180750000000e+03 -9.134474428470e-03 7.102876893142e-05 4.369692134744e+00
1.181000000000e+03 -9.537301680022e-03 7.278260320054e-05 4.420438329733e+00
1.181250000000e+03 -9.933074796713e-03 7.456342628412e-05 4.471633853879e+00
1.181500000000e+03 -1.031724736744e-02 7.635382670934e-05 4.523266402895e+00
1.181750000000e+03 -1.068532696416e-02 7.813597398568e-05 4.575322964298e+00
1.182000000000e+03 -1.103294541660e-02 7.989192051230e-05 4.627789928378e+00
1.182250000000e+03 -1.135592587209e-02 8.160389649858e-05 4.680653194510e+00
1.182500000000e+03 -1.165034618041e-02 8.325460207864e-05 4.733898269284e+00
1.182750000000e+03 -1.191259874871e-02 8.482749255181e-05 4.787510352160e+00
1.183000000000e+03 -1.213944324354e-02 8.630704277185e-05 4.841474416056e+00
1.183250000000e+03 -1.232805393833e-02 8.767899598450e-05 4.895775274499e+00
1.183500000000e+03 -1.247605985772e-02 8.893058761381e-05 4.950397638235e+00
1.183750000000e+03 -1.258157607837e-02 9.005073916432e-05 5.005326164753e+00
1.184000000000e+03 -1.264322843513e-02 9.103022539053e-05 5.060545492309e+00
1.184250000000e+03 -1.266016825900e-02 9.186180455920e-05 5.116040268319e+00
1.184500000000e+03 -1.263207969051e-02 9.254031689046e-05 5.171795164598e+00
1.184750000000e+03 -1.255917845264e-02 9.306274630921e-05 5.227794882524e+00
1.185000000000e+03 -1.244220182201e-02 9.342824436387e-05 5.284024152122e+00
1.185250000000e+03 -1.228239179911e-02 9.363812935720e-05 5.340467717780e+00
1.185500000000e+03 -1.208147045505e-02 9.369580169125e-05 5.397110319023e+00
1.185750000000e+03 -1.184160882282e-02 9.360670025987e-05 5.453936663279e+00
1.186000000000e+03 -1.156539018820e-02 9.337818358990e-05 5.510931389585e+00
1.186250000000e+03 -1.125576800747e-02 9.301936641259e-05 5.568079029954e+00
1.186500000000e+03 -1.091601989102e-02 9.254094888989e-05 5.625363962078e+00
1.186750000000e+03 -1.054969822754e-02 9.195501794998e-05 5.682770360737e+00
1.187000000000e+03 -1.016057857432e-02 9.127482356416e-05 5.740282145926e+00
1.187250000000e+03 -9.752606182213e-03 9.051454924547e-05 5.797882927481e+00
1.187500000000e+03 -9.329842299692e-03 8.968905843404e-05 5.855555951069e+00
1.187750000000e+03 -8.896410458117e-03 8.881362065136e-05 5.913284043411e+00
1.188000000000e+03 -8.456444104600e-03 8.790366163827e-05 5.971049559655e+00
1.188250000000e+03 -8.014035193344e-03 8.697450142511e-05 6.028834332719e+00
1.188500000000e+03 -7.573186020472e-03 8.604109826379e-05 6.086619627115e+00
1.188750000000e+03 -7.137763334698e-03 8.511780279347e-05 6.144386096827e+00
1.189000000000e+03 -6.711456636036e-03 8.421813209894e-05 6.202113748657e+00
1.189250000000e+03 -6.297738919783e-03 8.335455723563e-05 6.259781911952e+00
1.189500000000e+03 -5.899832666684e-03 8.253831298288e-05 6.317369215060e+00
1.189750000000e+03 -5.520679346700e-03 8.177923612779e-05 6.374853568933e+00
1.190000000000e+03 -5.162913817122e-03 8.108563716130e-05 6.432212157732e+00
1.190250000000e+03 -4.828841674968e-03 8.046419634836e-05 6.489421438128e+00
1.190500000000e+03 -4.520422650940e-03 7.991989430275e-05 6.546457144378e+00
1.190750000000e+03 -4.239256154445e-03 7.945596822256e-05 6.603294302837e+00
1.191000000000e+03 -3.986572641670e-03 7.907389327255e-05 6.659907250867e+00
1.191250000000e+03 -3.763227039358e-03 7.877343967594e-05 6.716269665044e+00
1.191500000000e+03 -3.569697185586e-03 7.855270816007e-05 6.772354591932e+00
1.191750000000e+03 -3.406084448530e-03 7.840820893068e-05 6.828134487477e+00
1.192000000000e+03 -3.272118698059e-03 7.833495492349e-05 6.883581256958e+00
1.192250000000e+03 -3.167165758412e-03 7.832659428417e-05 6.938666301129e+00
1.192500000000e+03 -3.090238232550e-03 7.837557383289e-05 6.993360564809e+00
1.192750000000e+03 -3.040009257989e-03 7.847329782956e-05 7.047634584553e+00
1.193000000000e+03 -3.014829306165e-03 7.861029844747e-05 7.101458541452e+00
1.193250000000e+03 -3.012745599050e-03 7.877643115556e-05 7.154802309650e+00
1.193500000000e+03 -3.031524924779e-03 7.896106884145e-05 7.207635508771e+00
1.193750000000e+03 -3.068678847867e-03 7.915328391203e-05 7.259927552721e+00
1.194000000000e+03 -3.121491410922e-03 7.934204297455e-05 7.311647696888e+00
1.194250000000e+03 -3.187050277987e-03 7.951639854048e-05 7.362765087037e+00
1.194500000000e+03 -3.262279374605e-03 7.966566381576e-05 7.413248803652e+00
1.194750000000e+03 -3.343974231904e-03 7.977959941111e-05 7.463067906623e+00
1.195000000000e+03 -3.428838502293e-03 7.984857359117e-05 7.512191477015e+00
1.195250000000e+03 -3.513523333857e-03 7.986370608912e-05 7.560588661214e+00
1.195500000000e+03 -3.594666614607e-03 7.981700156079e-05 7.608228711823e+00
1.195750000000e+03 -3.668933614350e-03 7.970144246097e-05 7.655081029975e+00
1.196000000000e+03 -3.733057990130e-03 7.951108736146e-05 7.701115208243e+00
1.196250000000e+03 -3.783882867780e-03 7.924117831348e-05 7.746301075181e+00
1.196500000000e+03 -3.818400606487e-03 7.888820009985e-05 7.790608739923e+00
1.196750000000e+03 -3.833793128135e-03 7.844991681416e-05 7.834008642042e+00
1.197000000000e+03 -3.827469241749e-03 7.792539332802e-05 7.876471601281e+00
1.197250000000e+03 -3.797100777295e-03 7.731499980534e-05 7.917968871733e+00
1.197500000000e+03 -3.740655378080e-03 7.662039754094e-05 7.958472197643e+00
1.197750000000e+03 -3.656427851775e-03 7.584450818351e-05 7.997953875068e+00
1.198000000000e+03 -3.543065944436e-03 7.499147010637e-05 8.036386812945e+00
1.198250000000e+03 -3.399594277480e-03 7.406657679940e-05 8.073744600594e+00
1.198500000000e+03 -3.225432160060e-03 7.307619587854e-05 8.110001574145e+00
1.198750000000e+03 -3.020408067801e-03 7.202767934789e-05 8.145132887342e+00
1.199000000000e+03 -2.784768791352e-03 7.092926061775e-05 8.179114582794e+00
1.199250000000e+03 -2.519183195638e-03 6.978994251924e-05 8.211923662596e+00
1.199500000000e+03 -2.224741346478e-03 6.861937176497e-05 8.243538160714e+00
1.199750000000e+03 -1.902947754890e-03 6.742770820670e-05 8.273937211706e+00
1.200000000000e+03 -1.555709823489e-03 6.622546560539e-05 8.303101119588e+00
1.200250000000e+03 -1.185321014611e-03 6.502345569709e-05 8.331011421752e+00
1.200500000000e+03 -7.944385615255e-04 6.383261940951e-05 8.357650950505e+00
1.200750000000e+03 -3.860570640201e-04 6.266383316270e-05 8.383003888583e+00
1.201000000000e+03 3.652358993797e-05 6.152780066257e-05 8.407055819570e+00
1.201250000000e+03 4.697336948382e-04 6.043495281355e-05 8.429793771381e+00
1.201500000000e+03 9.097728265890e-04 5.939524837614e-05 8.451206252618e+00
1.201750000000e+03 1.352653433039e-03 5.841808288262e-05 8.471283280593e+00
1.202000000000e+03 1.794246008039e-03 5.751221534511e-05 8.490016401114e+00
1.202250000000e+03 2.230326355311e-03 5.668565587336e-05 8.507398699498e+00
1.202500000000e+03 2.656625804335e-03 5.594557545668e-05 8.523424801400e+00
1.202750000000e+03 3.068880775479e-03 5.529823554906e-05 8.538090864907e+00
1.203000000000e+03 3.462883258010e-03 5.474893045024e-05 8.551394562544e+00
1.203250000000e+03 3.834530795589e-03 5.430194503334e-05 8.563335053611e+00
1.203500000000e+03 4.179874467324e-03 5.396053016132e-05 8.573912947688e+00
1.203750000000e+03 4.495166421962e-03 5.372689020119e-05 8.583130257897e+00
1.204000000000e+03 4.776903478444e-03 5.360218990014e-05 8.590990346648e+00
1.204250000000e+03 5.021868207622e-03 5.358657474511e-05 8.597497863018e+00
1.204500000000e+03 5.227166324149e-03 5.367920574462e-05 8.602658672716e+00
1.204750000000e+03 5.390259066696e-03 5.387830968284e-05 8.606479782679e+00
1.205000000000e+03 5.508992020527e-03 5.418123844039e-05 8.608969258623e+00
1.205250000000e+03 5.581617758563e-03 5.458454227369e-05 8.610136139742e+00
1.205500000000e+03 5.606813345221e-03 5.508405191637e-05 8.609990350569e+00
1.205750000000e+03 5.583693287488e-03 5.567496610434e-05 8.608542608580e+00
1.206000000000e+03 5.511815862431e-03 5.635194806866e-05 8.605804334556e+00
1.206250000000e+03 5.391185080588e-03 5.710922304625e-05 8.601787559710e+00
1.206500000000e+03 5.222246363036e-03 5.794068126580e-05 8.596504838713e+00
1.206750000000e+03 5.005877591190e-03 5.883998209610e-05 8.589969161897e+00
1.207000000000e+03 4.743374501876e-03 5.980064611402e-05 8.582193875719e+00
1.207250000000e+03 4.436431566158e-03 6.081615133208e-05 8.573192604886e+00
1.207500000000e+03 4.087118051874e-03 6.188002714405e-05 8.562979184570e+00
1.207750000000e+03 3.697850131205e-03 6.298593573117e-05 8.551567597468e+00
1.208000000000e+03 3.271359025562e-03 6.412775327383e-05 8.538971918812e+00
1.208250000000e+03 2.810656433034e-03 6.529964208626e-05 8.525206272337e+00
1.208500000000e+03 2.318996856956e-03 6.649610493481e-05 8.510284791423e+00
1.208750000000e+03 1.799838355416e-03 6.771202958858e-05 8.494221591577e+00
1.209000000000e+03 1.256801964101e-03 6.894272194791e-05 8.477030751319e+00
1.209250000000e+03 6.936300136741e-04 7.018392770927e-05 8.458726299570e+00
1.209500000000e+03 1.141447869020e-04 7.143184000613e-05 8.439322212853e+00
1.209750000000e+03 -4.777925878318e-04 7.268309696454e-05 8.418832418430e+00
1.210000000000e+03 -1.078321926979e-03 7.393476112222e-05 8.397270804816e+00
1.210250000000e+03 -1.683622687192e-03 7.518428996015e-05 8.374651235850e+00
1.210500000000e+03 -2.289950168937e-03 7.642949826997e-05 8.350987570827e+00
1.210750000000e+03 -2.893669502639e-03 7.766850935237e-05 8.326293687042e+00
1.211000000000e+03 -3.491286829897e-03 7.889970104757e-05 8.300583504624e+00
1.211250000000e+03 -4.079477445529e-03 8.012164621390e-05 8.273871012420e+00
1.211500000000e+03 -4.655110721557e-03 8.133304602928e-05 8.246170293730e+00
1.211750000000e+03 -5.215271472069e-03 8.253266281091e-05 8.217495551942e+00
1.212000000000e+03 -5.757278268120e-03 8.371925544021e-05 8.187861132707e+00
1.212250000000e+03 -6.278698008653e-03 8.489151531907e-05 8.157281544869e+00
1.212500000000e+03 -6.777357172017e-03 8.604797212525e-05 8.125771478712e+00
1.212750000000e+03 -7.251350160517e-03 8.718703270666e-05 8.093345818137e+00
1.213000000000e+03 -7.699044113312e-03 8.830691026762e-05 8.060019652228e+00
1.213250000000e+03 -8.119081588585e-03 8.940555089229e-05 8.025808279008e+00
1.213500000000e+03 -8.510380261585e-03 9.048063337097e-05 7.990727209198e+00
1.213750000000e+03 -8.872130770248e-03 9.152960710587e-05 7.954792161622e+00
1.214000000000e+03 -9.203792440281e-03 9.254961536709e-05 7.918019058917e+00
1.214250000000e+03 -9.505087356198e-03 9.353757133498e-05 7.880424016891e+00
1.214500000000e+03 -9.775992959960e-03 9.449021095134e-05 7.842023330707e+00
1.214750000000e+03 -1.001673377104e-02 9.540411757947e-05 7.802833462059e+00
1.215000000000e+03 -1.022777189933e-02 9.627578291257e-05 7.762871019278e+00
1.215250000000e+03 -1.040979682186e-02 9.710167710428e-05 7.722152741575e+00
1.215500000000e+03 -1.056371431285e-02 9.787832406644e-05 7.680695476841e+00
1.215750000000e+03 -1.069063581127e-02 9.860238185502e-05 7.638516162723e+00
1.216000000000e+03 -1.079186744596e-02 9.927072453808e-05 7.595631807952e+00
1.216250000000e+03 -1.086889609837e-02 9.988052281476e-05 7.552059470697e+00
1.216500000000e+03 -1.092337423811e-02 1.004293218304e-04 7.507816241285e+00
1.216750000000e+03 -1.095710376018e-02 1.009151222197e-04 7.462919226238e+00
1.217000000000e+03 -1.097201832480e-02 1.013364218112e-04 7.417385529927e+00
1.217250000000e+03 -1.097016464297e-02 1.016922708124e-04 7.371232241418e+00
1.217500000000e+03 -1.095368211246e-02 1.019823278129e-04 7.324476423240e+00
1.217750000000e+03 -1.092477997708e-02 1.022068766511e-04 7.277135097582e+00
1.218000000000e+03 -1.088571282909e-02 1.023668384339e-04 7.229225238598e+00
1.218250000000e+03 -1.083875355034e-02 1.024637552326e-04 7.180763763436e+00
1.218500000000e+03 -1.078616446635e-02 1.024997500231e-04 7.131767527023e+00
1.218750000000e+03 -1.073016593362e-02 1.024775070740e-04 7.082253313792e+00
1.219000000000e+03 -1.067290378401e-02 1.024002061813e-04 7.032237833826e+00
1.219250000000e+03 -1.061641518972e-02 1.022714432589e-04 6.981737717201e+00
1.219500000000e+03 -1.056259420394e-02 1.020951526932e-04 6.930769510868e+00
1.219750000000e+03 -1.051315660341e-02 1.018755067677e-04 6.879349670778e+00
1.220000000000e+03 -1.046960599803e-02 1.016168095944e-04 6.827494557811e+00
1.220250000000e+03 -1.043320099359e-02 1.013233929981e-04 6.775220430288e+00
1.220500000000e+03 -1.040492493590e-02 1.009994903959e-04 6.722543437845e+00
1.220750000000e+03 -1.038545798766e-02 1.006491481715e-04 6.669479609508e+00
1.221000000000e+03 -1.037515404528e-02 1.002761225075e-04 6.616044846556e+00
1.221250000000e+03 -1.037402147033e-02 9.988377913289e-05 6.562254907460e+00
1.221500000000e+03 -1.038171004302e-02 9.947500271562e-05 6.508125397930e+00
1.221750000000e+03 -1.039750312228e-02 9.905213572353e-05 6.453671753003e+00
1.222000000000e+03 -1.042031737744e-02 9.861692176710e-05 6.398909224450e+00
1.222250000000e+03 -1.044870903061e-02 9.817044892013e-05 6.343852862715e+00
1.222500000000e+03 -1.048088767173e-02 9.771313218668e-05 6.288517498329e+00
1.222750000000e+03 -1.051473750473e-02 9.724470899311e-05 6.232917727025e+00
1.223000000000e+03 -1.054784606896e-02 9.676425310629e-05 6.177067888530e+00
1.223250000000e+03 -1.057754008577e-02 9.627020264047e-05 6.120982052475e+00
1.223500000000e+03 -1.060092845448e-02 9.576039323672e-05 6.064673998094e+00
1.223750000000e+03 -1.061495106312e-02 9.523218426147e-05 6.008157201939e+00
1.224000000000e+03 -1.061643385475e-02 9.468251745440e-05 5.951444820816e+00
1.224250000000e+03 -1.060214794362e-02 9.410794878020e-05 5.894549680667e+00
1.224500000000e+03 -1.056887229648e-02 9.350479047524e-05 5.837484267934e+00
1.224750000000e+03 -1.051345988127e-02 9.286924566587e-05 5.780260720005e+00
1.225000000000e+03 -1.043290438630e-02 9.219750860656e-05 5.722890822640e+00
1.225250000000e+03 -1.032440748586e-02 9.148589157898e-05 5.665386008867e+00
1.225500000000e+03 -1.018544410850e-02 9.073095145334e-05 5.607757363697e+00
1.225750000000e+03 -1.001382651783e-02 8.992960742216e-05 5.550015629984e+00
1.226000000000e+03 -9.807763199367e-03 8.907925337595e-05 5.492171221857e+00
1.226250000000e+03 -9.565913113162e-03 8.817786410451e-05 5.434234241575e+00
1.226500000000e+03 -9.287433784683e-03 8.722409198980e-05 5.376214501537e+00
1.226750000000e+03 -8.972021069440e-03 8.621734816774e-05 5.318121551992e+00
1.227000000000e+03 -8.619942136873e-03 8.515787353633e-05 5.259964713301e+00
1.227250000000e+03 -8.232057432972e-03 8.404678963020e-05 5.201753114648e+00
1.227500000000e+03 -7.809833850359e-03 8.288613390509e-05 5.143495737678e+00
1.227750000000e+03 -7.355346570049e-03 8.167887355340e-05 5.085201465973e+00
1.228000000000e+03 -6.871271579735e-03 8.042890478085e-05 5.026879139043e+00
1.228250000000e+03 -6.360865385140e-03 7.914102795509e-05 4.968537612182e+00
1.228500000000e+03 -5.827935451580e-03 7.782090601349e-05 4.910185819977e+00
1.228750000000e+03 -5.276799754996e-03 7.647500414387e-05 4.851832845038e+00
1.229000000000e+03 -4.712235810994e-03 7.511050943343e-05 4.793487989010e+00
1.229250000000e+03 -4.139421122940e-03 7.373523605048e-05 4.735160846986e+00
1.229500000000e+03 -3.563864745353e-03 7.235751457771e-05 4.676861384081e+00
1.229750000000e+03 -2.991331376615e-03 7.098606741907e-05 4.618600011482e+00
1.230000000000e+03 -2.427759008789e-03 6.962987368378e-05 4.560387664200e+00
1.230250000000e+03 -1.879171645753e-03 6.829802563169e-05 4.502235875279e+00
1.230500000000e+03 -1.351587692023e-03 6.699957736003e-05 4.444156849617e+00
1.230750000000e+03 -8.509263011963e-04 6.574339070886e-05 4.386163532364e+00
1.231000000000e+03 -3.829130507048e-04 6.453798061343e-05 4.328269672461e+00
1.231250000000e+03 4.701451888811e-05 6.339136016187e-05 4.270489880849e+00
1.231500000000e+03 4.337977797770e-04 6.231089336042e-05 4.212839679292e+00
1.231750000000e+03 7.728455242801e-04 6.130315176223e-05 4.155335542605e+00
1.232000000000e+03 1.060116024448e-03 6.037378341722e-05 4.097994929620e+00
1.232250000000e+03 1.292192028747e-03 5.952739527104e-05 4.040836303920e+00
1.232500000000e+03 1.466348694545e-03 5.876744664690e-05 3.983879144252e+00
1.232750000000e+03 1.580610764810e-03 5.809616287847e-05 3.927143942278e+00
1.233000000000e+03 1.633798788304e-03 5.751446854915e-05 3.870652188004e+00
1.233250000000e+03 1.625565110788e-03 5.702193631732e-05 3.814426344581e+00
1.233500000000e+03 1.556415581742e-03 5.661676234528e-05 3.758489809342e+00
1.233750000000e+03 1.427719006017e-03 5.629575918090e-05 3.702866864006e+00
1.234000000000e+03 1.241701858733e-03 5.605437856054e-05 3.647582612903e+00
1.234250000000e+03 1.001430756658e-03 5.588675035187e-05 3.592662911589e+00
1.234500000000e+03 7.107794035132e-04 5.578574520643e-05 3.538134284559e+00
1.234750000000e+03 3.743821499676e-04 5.574306200568e-05 3.484023834226e+00
1.235000000000e+03 -2.424597270845e-06 5.574933510297e-05 3.430359143003e+00
1.235250000000e+03 -4.136746151820e-04 5.579425834876e-05 3.377168167748e+00
1.235500000000e+03 -8.528553832515e-04 5.586673422292e-05 3.324479129033e+00
1.235750000000e+03 -1.313001248073e-03 5.595503440509e-05 3.272320397019e+00
1.236000000000e+03 -1.786796322754e-03 5.604697498443e-05 3.220720373744e+00
1.236250000000e+03 -2.266684463891e-03 5.613010343991e-05 3.169707374234e+00
1.236500000000e+03 -2.744984881085e-03 5.619189385628e-05 3.119309507934e+00
1.236750000000e+03 -3.214011764389e-03 5.621994790986e-05 3.069554560701e+00
1.237000000000e+03 -3.666195682101e-03 5.620219746899e-05 3.020469879678e+00
1.237250000000e+03 -4.094205430451e-03 5.612710159048e-05 2.972082261703e+00
1.237500000000e+03 -4.491066825886e-03 5.598386318631e-05 2.924417846242e+00
1.237750000000e+03 -4.850278785970e-03 5.576260841733e-05 2.877502014442e+00
1.238000000000e+03 -5.165921583082e-03 5.545456055855e-05 2.831359294635e+00
1.238250000000e+03 -5.432759138409e-03 5.505221075128e-05 2.786013275560e+00
1.238500000000e+03 -5.646329283920e-03 5.454946349179e-05 2.741486527839e+00
1.238750000000e+03 -5.803024943120e-03 5.394176639559e-05 2.697800534472e+00
1.239000000000e+03 -5.900159735555e-03 5.322621178852e-05 2.654975630928e+00
1.239250000000e+03 -5.936021803131e-03 5.240161743994e-05 2.613030955114e+00
1.239500000000e+03 -5.909910476795e-03 5.146857526170e-05 2.571984407663e+00
1.239750000000e+03 -5.822156727004e-03 5.042947564085e-05 2.531852622746e+00
1.240000000000e+03 -5.674128547303e-03 4.928850359529e-05 2.492650949393e+00
1.240250000000e+03 -5.468217438604e-03 4.805160219021e-05 2.454393443471e+00
1.240500000000e+03 -5.207808052224e-03 4.672640720513e-05 2.417092869892e+00
1.240750000000e+03 -4.897232487961e-03 4.532215717093e-05 2.380760715160e+00
1.241000000000e+03 -4.541706658028e-03 4.384957678433e-05 2.345407209550e+00
1.241250000000e+03 -4.147252394996e-03 4.232071898203e-05 2.311041358572e+00
1.241500000000e+03 -3.720605329503e-03 4.074882145874e-05 2.277670983229e+00
1.241750000000e+03 -3.269109575128e-03 3.914811356953e-05 2.245302767947e+00
1.242000000000e+03 -2.800602582104e-03 3.753361462702e-05 2.213942316574e+00
1.242250000000e+03 -2.323289732109e-03 3.592092270824e-05 2.183594214245e+00
1.242500000000e+03 -1.845612437966e-03 3.432599401301e-05 2.154262095563e+00
1.242750000000e+03 -1.376111393068e-03 3.276491619417e-05 2.125948716937e+00
1.243000000000e+03 -9.232872039218e-04 3.125367942275e-05 2.098656034782e+00
1.243250000000e+03 -4.954608253750e-04 2.980794941637e-05 2.072385284815e+00
1.243500000000e+03 -1.006363550991e-04 2.844284640446e-05 2.047137065654e+00
1.243750000000e+03 2.536320017456e-04 2.717272879460e-05 2.022911424566e+00
1.244000000000e+03 5.603649146380e-04 2.601099093008e-05 1.999707942115e+00
1.244250000000e+03 8.132753291590e-04 2.496987052489e-05 1.977525820757e+00
1.244500000000e+03 1.006873097010e-03 2.406027533233e-05 1.956363969782e+00
1.244750000000e+03 1.136557510256e-03 2.329162897508e-05 1.936221091775e+00
1.245000000000e+03 1.198695531431e-03 2.267171819859e-05 1.917095768040e+00
1.245250000000e+03 1.190682152167e-03 2.220658073063e-05 1.898986538870e+00
1.245500000000e+03 1.110985829290e-03 2.190041307323e-05 1.881891985253e+00
1.245750000000e+03 9.591744217473e-04 2.175549502950e-05 1.865810804207e+00
1.246000000000e+03 7.359227878908e-04 2.177214074497e-05 1.850741879774e+00
1.246250000000e+03 4.430036957008e-04 2.194867172303e-05 1.836684352332e+00
1.246500000000e+03 8.325821750976e-05 2.228142081381e-05 1.823637677306e+00
1.246750000000e+03 -3.394490530737e-04 2.276475713561e-05 1.811601682117e+00
1.247000000000e+03 -8.202930261983e-04 2.339114156585e-05 1.800576612359e+00
1.247250000000e+03 -1.353566407636e-03 2.415120832988e-05 1.790563169912e+00
1.247500000000e+03 -1.932770956682e-03 2.503387233149e-05 1.781562544862e+00
1.247750000000e+03 -2.550722627582e-03 2.602646485730e-05 1.773576433334e+00
1.248000000000e+03 -3.199665882277e-03 2.711489438512e-05 1.766607049287e+00
1.248250000000e+03 -3.871397363172e-03 2.828383186232e-05 1.760657122456e+00
1.248500000000e+03 -4.557395506518e-03 2.951692008984e-05 1.755729886919e+00
1.248750000000e+03 -5.248954428828e-03 3.079700316386e-05 1.751829057552e+00
1.249000000000e+03 -5.937319493109e-03 3.210637355569e-05 1.748958797698e+00
1.249250000000e+03 -6.613822592258e-03 3.342703418105e-05 1.747123674896e+00
1.249500000000e+03 -7.270014537082e-03 3.474096943826e-05 1.746328607621e+00
1.249750000000e+03 -7.897792771943e-03 3.603042859551e-05 1.746578805116e+00
1.250000000000e+03 -8.489521970853e-03 3.727820042801e-05 1.747879699039e+00
1.250250000000e+03 -9.038145594525e-03 3.846788792788e-05 1.750236869927e+00
1.250500000000e+03 -9.537287278872e-03 3.958417470110e-05 1.753655971405e+00
1.250750000000e+03 -9.981339575202e-03 4.061307478670e-05 1.758142651525e+00
1.251000000000e+03 -1.036553902423e-02 4.154216188809e-05 1.763702474317e+00
1.251250000000e+03 -1.068602732530e-02 4.236077434874e-05 1.770340845121e+00
1.251500000000e+03 -1.093989578325e-02 4.306018791139e-05 1.778062937374e+00
1.251750000000e+03 -1.112521511295e-02 4.363375723704e-05 1.786873627824e+00
1.252000000000e+03 -1.124104734981e-02 4.407701785966e-05 1.796777435739e+00
1.252250000000e+03 -1.128744308153e-02 4.438775163215e-05 1.807778473239e+00
1.252500000000e+03 -1.126542095202e-02 4.456600840036e-05 1.819880401293e+00
1.252750000000e+03 -1.117693354591e-02 4.461409098547e-05 1.833086398049e+00
1.253000000000e+03 -1.102481699969e-02 4.453649510666e-05 1.847399133354e+00
1.253250000000e+03 -1.081272838853e-02 4.433981508653e-05 1.862820753990e+00
1.253500000000e+03 -1.054507088293e-02 4.403261109490e-05 1.879352876857e+00
1.253750000000e+03 -1.022690736495e-02 4.362524319038e-05 1.896996587018e+00
1.254000000000e+03 -9.863866543953e-03 4.312967764653e-05 1.915752444070e+00
1.254250000000e+03 -9.462040551039e-03 4.255926663135e-05 1.935620489241e+00
1.254500000000e+03 -9.027878427973e-03 4.192850927265e-05 1.956600257141e+00
1.254750000000e+03 -8.568075495156e-03 4.125279650385e-05 1.978690785739e+00
1.255000000000e+03 -8.089461556184e-03 4.054814736812e-05 2.001890624608e+00
1.255250000000e+03 -7.598889867678e-03 3.983093539661e-05 2.026197840764e+00
1.255500000000e+03 -7.103128244116e-03 3.911762051251e-05 2.051610017601e+00
1.255750000000e+03 -6.608754566049e-03 3.842448391003e-05 2.078124247682e+00
1.256000000000e+03 -6.122058138539e-03 3.776736988520e-05 2.105737117456e+00
1.256250000000e+03 -5.648948839985e-03 3.716144299157e-05 2.134444682526e+00
1.256500000000e+03 -5.194874494844e-03 3.662096011545e-05 2.164242434521e+00
1.256750000000e+03 -4.764748943302e-03 3.615906336027e-05 2.195125257508e+00
1.257000000000e+03 -4.362890850377e-03 3.578759445164e-05 2.227087375795e+00
1.257250000000e+03 -3.992975011033e-03 3.551692982806e-05 2.260122292904e+00
1.257500000000e+03 -3.657994311505e-03 3.535585125145e-05 2.294222723934e+00
1.257750000000e+03 -3.360236063267e-03 3.531145492189e-05 2.329380521594e+00
1.258000000000e+03 -3.101271133128e-03 3.538905392275e-05 2.365586598297e+00
1.258250000000e+03 -2.881953572835e-03 3.559213202500e-05 2.402830846884e+00
1.258500000000e+03 -2.702435533350e-03 3.592233717653e-05 2.441102060954e+00
1.258750000000e+03 -2.562190605142e-03 3.637947215807e-05 2.480387858827e+00
1.259000000000e+03 -2.460050915474e-03 3.696153285945e-05 2.520674611969e+00
1.259250000000e+03 -2.394252270189e-03 3.766478691133e-05 2.561947381714e+00
1.259500000000e+03 -2.362488370263e-03 3.848385652447e-05 2.604189866061e+00
1.259750000000e+03 -2.361974278378e-03 3.941183223577e-05 2.647384358358e+00
1.260000000000e+03 -2.389513888398e-03 4.044040446582e-05 2.691511721102e+00
1.260250000000e+03 -2.441574772014e-03 4.156001889299e-05 2.736551374916e+00
1.260500000000e+03 -2.514364518220e-03 4.276004391449e-05 2.782481305839e+00
1.260750000000e+03 -2.603911016071e-03 4.402895488914e-05 2.829278090204e+00
1.261000000000e+03 -2.706142039047e-03 4.535452814952e-05 2.876916939506e+00
1.261250000000e+03 -2.816965081548e-03 4.672404106629e-05 2.925371764061e+00
1.261500000000e+03 -2.932344863197e-03 4.812447714733e-05 2.974615255728e+00
1.261750000000e+03 -3.048377193970e-03 4.954273354188e-05 3.024618989810e+00
1.262000000000e+03 -3.161358375117e-03 5.096582251371e-05 3.075353543483e+00
1.262250000000e+03 -3.267848734303e-03 5.238106930219e-05 3.126788631212e+00
1.262500000000e+03 -3.364729107208e-03 5.377629953870e-05 3.178893253751e+00
1.262750000000e+03 -3.449249659684e-03 5.514001572007e-05 3.231635859639e+00
1.263000000000e+03 -3.519069734104e-03 5.646155658776e-05 3.284984515937e+00
1.263250000000e+03 -3.572289199328e-03 5.773124114025e-05 3.338907086825e+00
1.263500000000e+03 -3.607469578216e-03 5.894049099994e-05 3.393371415755e+00
1.263750000000e+03 -3.623645166184e-03 6.008193139637e-05 3.448345508742e+00
1.264000000000e+03 -3.620325138670e-03 6.114946842561e-05 3.503797716806e+00
1.264250000000e+03 -3.597484975383e-03 6.213834289770e-05 3.559696912801e+00
1.264500000000e+03 -3.555548355131e-03 6.304515136149e-05 3.616012660348e+00
1.264750000000e+03 -3.495361044934e-03 6.386786154020e-05 3.672715373235e+00
1.265000000000e+03 -3.418155419378e-03 6.460579798936e-05 3.729776460539e+00
1.265250000000e+03 -3.325508220040e-03 6.525957810025e-05 3.787168456623e+00
1.265500000000e+03 -3.219291290155e-03 6.583104932650e-05 3.844865132509e+00
1.265750000000e+03 -3.101618142716e-03 6.632320468225e-05 3.902841588747e+00
1.266000000000e+03 -2.974785615773e-03 6.674007276627e-05 3.961074325846e+00
1.266250000000e+03 -2.841213079374e-03 6.708659434077e-05 4.019541292169e+00
1.266500000000e+03 -2.703381278733e-03 6.736848900271e-05 4.078221909833e+00
1.266750000000e+03 -2.563770443470e-03 6.759210649329e-05 4.137097074927e+00
1.267000000000e+03 -2.424801185651e-03 6.776427669281e-05 4.196149135984e+00
1.267250000000e+03 -2.288777766517e-03 6.789215107184e-05 4.255361847216e+00
1.267500000000e+03 -2.157836461030e-03 6.798304540082e-05 4.314720300996e+00
1.267750000000e+03 -2.033899059046e-03 6.804428610485e-05 4.374210837166e+00
1.268000000000e+03 -1.918633353473e-03 6.808306542358e-05 4.433820933712e+00
1.268250000000e+03 -1.813420874379e-03 6.810630473258e-05 4.493539079096e+00
1.268500000000e+03 -1.719332775444e-03 6.812052715183e-05 4.553354627921e+00
1.268750000000e+03 -1.637114061173e-03 6.813174611262e-05 4.613257644423e+00
1.269000000000e+03 -1.567176595830e-03 6.814537175781e-05 4.673238733676e+00
1.269250000000e+03 -1.509600359044e-03 6.816613439245e-05 4.733288866340e+00
1.269500000000e+03 -1.464143245536e-03 6.819802691199e-05 4.793399197620e+00
1.269750000000e+03 -1.430258713537e-03 6.824426689048e-05 4.853560883832e+00
1.270000000000e+03 -1.407120217265e-03 6.830727732160e-05 4.913764902043e+00
1.270250000000e+03 -1.393652328802e-03 6.838868787754e-05 4.974001872407e+00
1.270500000000e+03 -1.388566952417e-03 6.848935404427e-05 5.034261889099e+00
1.270750000000e+03 -1.390404388326e-03 6.860939477168e-05 5.094534360178e+00
1.271000000000e+03 -1.397576857025e-03 6.874824403824e-05 5.154807862951e+00
1.271250000000e+03 -1.408414872420e-03 6.890471878504e-05 5.215070012795e+00
1.271500000000e+03 -1.421214303569e-03 6.907709788198e-05 5.275307350753e+00
1.271750000000e+03 -1.434283172079e-03 6.926321115755e-05 5.335505251261e+00
1.272000000000e+03 -1.445987875822e-03 6.946053600060e-05 5.395647849332e+00
1.272250000000e+03 -1.454796027387e-03 6.966629806662e-05 5.455717993024e+00
1.272500000000e+03 -1.459317333212e-03 6.987757511065e-05 5.515697216301e+00
1.272750000000e+03 -1.458339841686e-03 7.009140043271e-05 5.575565737131e+00
1.273000000000e+03 -1.450862147436e-03 7.030486419352e-05 5.635302477395e+00
1.273250000000e+03 -1.436119443162e-03 7.051520837620e-05 5.694885108295e+00
1.273500000000e+03 -1.413605091839e-03 7.071991658184e-05 5.754290114683e+00
1.273750000000e+03 -1.383085035480e-03 7.091679283494e-05 5.813492883491e+00
1.274000000000e+03 -1.344607086682e-03 7.110402748794e-05 5.872467808713e+00
1.274250000000e+03 -1.298503130130e-03 7.128026162367e-05 5.931188416977e+00
1.274500000000e+03 -1.245385872090e-03 7.144463215580e-05 5.989627505863e+00
1.274750000000e+03 -1.186138962964e-03 7.159679586946e-05 6.047757298406e+00
1.275000000000e+03 -1.121902003395e-03 7.173694014304e-05 6.105549605817e+00
1.275250000000e+03 -1.054049853853e-03 7.186579142726e-05 6.162976000457e+00
1.275500000000e+03 -9.841671626493e-04 7.198460421579e-05 6.220007993858e+00
1.275750000000e+03 -9.140185996207e-04 7.209513430184e-05 6.276617217750e+00
1.276000000000e+03 -8.455153582628e-04 7.219960411350e-05 6.332775605615e+00
1.276250000000e+03 -7.806786261221e-04 7.230066585842e-05 6.388455572948e+00
1.276500000000e+03 -7.216009082301e-04 7.240128653840e-05 6.443630192321e+00
1.276750000000e+03 -6.704057455436e-04 7.250473969242e-05 6.498273361901e+00
1.277000000000e+03 -6.292067297341e-04 7.261452135440e-05 6.552359964783e+00
1.277250000000e+03 -6.000664270829e-04 7.273424379589e-05 6.605866016866e+00
1.277500000000e+03 -5.849560798487e-04 7.286757336530e-05 6.658768801478e+00
1.277750000000e+03 -5.857170014100e-04 7.301814615610e-05 6.711046988808e+00
1.278000000000e+03 -6.040241894593e-04 7.318948187990e-05 6.762680738871e+00
1.278250000000e+03 -6.413528287680e-04 7.338491584613e-05 6.813651786306e+00
1.278500000000e+03 -6.989485405609e-04 7.360751720475e-05 6.863943506366e+00
1.278750000000e+03 -7.778018046131e-04 7.386001574022e-05 6.913540961473e+00
1.279000000000e+03 -8.786272901136e-04 7.414476030210e-05 6.962430927685e+00
1.279250000000e+03 -1.001848278427e-03 7.446366885946e-05 7.010601901447e+00
1.279500000000e+03 -1.147586744255e-03 7.481819332655e-05 7.058044086472e+00
1.279750000000e+03 -1.315659267227e-03 7.520928801119e-05 7.104749361237e+00
1.280000000000e+03 -1.505578966964e-03 7.563739476943e-05 7.150711228475e+00
1.280250000000e+03 -1.716563488185e-03 7.610245673884e-05 7.195924746267e+00
1.280500000000e+03 -1.947548846676e-03 7.660392375056e-05 7.240386443587e+00
1.280750000000e+03 -2.197208973493e-03 7.714077655910e-05 7.284094220640e+00
1.281000000000e+03 -2.463980515837e-03 7.771155324918e-05 7.327047235544e+00
1.281250000000e+03 -2.746092379016e-03 7.831439752445e-05 7.369245780312e+00
1.281500000000e+03 -3.041599486184e-03 7.894708341080e-05 7.410691145221e+00
1.281750000000e+03 -3.348419850842e-03 7.960709242680e-05 7.451385476742e+00
1.282000000000e+03 -3.664374259627e-03 8.029165794651e-05 7.491331629800e+00
1.282250000000e+03 -3.987227647559e-03 8.099781445467e-05 7.530533013818e+00
1.282500000000e+03 -4.314731059825e-03 8.172247078644e-05 7.568993440459e+00
1.282750000000e+03 -4.644663453579e-03 8.246243419668e-05 7.606716967559e+00
1.283000000000e+03 -4.974872024258e-03 8.321447758652e-05 7.643707749432e+00
1.283250000000e+03 -5.303310457595e-03 8.397540278376e-05 7.679969886898e+00
1.283500000000e+03 -5.628073957993e-03 8.474207347811e-05 7.715507287636e+00
1.283750000000e+03 -5.947430427490e-03 8.551144755617e-05 7.750323529895e+00
1.284000000000e+03 -6.259846969894e-03 8.628060387844e-05 7.784421738094e+00
1.284250000000e+03 -6.564011221191e-03 8.704676132171e-05 7.817804468869e+00
1.284500000000e+03 -6.858847089786e-03 8.780729007007e-05 7.850473606160e+00
1.284750000000e+03 -7.143524618864e-03 8.855971553903e-05 7.882430271434e+00
1.285000000000e+03 -7.417463912784e-03 8.930171569202e-05 7.913674747017e+00
1.285250000000e+03 -7.680333181267e-03 9.003111247249e-05 7.944206410691e+00
1.285500000000e+03 -7.932041294515e-03 9.074585552080e-05 7.974023687004e+00
1.285750000000e+03 -8.172724805084e-03 9.144397196967e-05 8.003124011230e+00
1.286000000000e+03 -8.402730244408e-03 9.212363553707e-05 8.031503807171e+00
1.286250000000e+03 -8.622592422671e-03 9.278310052810e-05 8.059158478281e+00
1.286500000000e+03 -8.833009141797e-03 9.342065868204e-05 8.086082411497e+00
1.286750000000e+03 -9.034813215834e-03 9.403463671268e-05 8.112268992989e+00
1.287000000000e+03 -9.228942539596e-03 9.462337734867e-05 8.137710634575e+00
1.287250000000e+03 -9.416408965005e-03 9.518523328741e-05 8.162398809798e+00
1.287500000000e+03 -9.598266760156e-03 9.571859967061e-05 8.186324097888e+00
1.287750000000e+03 -9.775581529606e-03 9.622187944877e-05 8.209476235841e+00
1.288000000000e+03 -9.949400038673e-03 9.669350345778e-05 8.231844173254e+00
1.288250000000e+03 -1.012072187467e-02 9.713196792910e-05 8.253416133290e+00
1.288500000000e+03 -1.029047328407e-02 9.753578013544e-05 8.274179676003e+00
1.288750000000e+03 -1.045948364857e-02 9.790355025535e-05 8.294121762141e+00
1.289000000000e+03 -1.062846498371e-02 9.823403253889e-05 8.313228816948e+00
1.289250000000e+03 -1.079799492040e-02 9.852616318917e-05 8.331486795850e+00
1.289500000000e+03 -1.096850283265e-02 9.877906362951e-05 8.348881244514e+00
1.289750000000e+03 -1.114025984607e-02 9.899208704825e-05 8.365397360842e+00
1.290000000000e+03 -1.131337199590e-02 9.916486014377e-05 8.381020049410e+00
1.290250000000e+03 -1.148777718119e-02 9.929732481484e-05 8.395733976790e+00
1.290500000000e+03 -1.166324518610e-02 9.938975796284e-05 8.409523618496e+00
1.290750000000e+03 -1.183938118790e-02 9.944278747948e-05 8.422373306359e+00
1.291000000000e+03 -1.201563199155e-02 9.945740277886e-05 8.434267267474e+00
1.291250000000e+03 -1.219129516951e-02 9.943495742826e-05 8.445189662200e+00
1.291500000000e+03 -1.236553070712e-02 9.937716281663e-05 8.455124618644e+00
1.291750000000e+03 -1.253737484488e-02 9.928607286441e-05 8.464056261210e+00
1.292000000000e+03 -1.270575603973e-02 9.916406000704e-05 8.471968739698e+00
1.292250000000e+03 -1.286951260737e-02 9.901378144034e-05 8.478846254560e+00
1.292500000000e+03 -1.302741177980e-02 9.883813917294e-05 8.484673082773e+00
1.292750000000e+03 -1.317817002293e-02 9.864023694078e-05 8.489433599618e+00
1.293000000000e+03 -1.332047410144e-02 9.842332771162e-05 8.493112303687e+00
1.293250000000e+03 -1.345300269636e-02 9.819074831910e-05 8.495693840609e+00
1.293500000000e+03 -1.357444819305e-02 9.794585973583e-05 8.497163027637e+00
1.293750000000e+03 -1.368353811917e-02 9.769204080701e-05 8.497504881009e+00
1.294000000000e+03 -1.377905631856e-02 9.743258791534e-05 8.496704641953e+00
1.294250000000e+03 -1.385986288746e-02 9.717065102777e-05 8.494747807588e+00
1.294500000000e+03 -1.392491296546e-02 9.690919129626e-05 8.491620162382e+00
1.294750000000e+03 -1.397327383279e-02 9.665092833586e-05 8.487307811883e+00
1.295000000000e+03 -1.400413974185e-02 9.639830251576e-05 8.481797220038e+00
1.295250000000e+03 -1.401684495213e-02 9.615345626302e-05 8.475075246471e+00
1.295500000000e+03 -1.401087364035e-02 9.591817896737e-05 8.467129188665e+00
1.295750000000e+03 -1.398586735325e-02 9.569388249034e-05 8.457946825177e+00
1.296000000000e+03 -1.394162906157e-02 9.548158608905e-05 8.447516462565e+00
1.296250000000e+03 -1.387812473209e-02 9.528190427704e-05 8.435826982873e+00
1.296500000000e+03 -1.379548118911e-02 9.509503937366e-05 8.422867895378e+00
1.296750000000e+03 -1.369398077471e-02 9.492077869486e-05 8.408629390551e+00
1.297000000000e+03 -1.357405353149e-02 9.475849876692e-05 8.393102395173e+00
1.297250000000e+03 -1.343626583527e-02 9.460717333867e-05 8.376278631245e+00
1.297500000000e+03 -1.328130628147e-02 9.446538411137e-05 8.358150676878e+00
1.297750000000e+03 -1.310996960433e-02 9.433133414860e-05 8.338712028620e+00
1.298000000000e+03 -1.292313758066e-02 9.420287274914e-05 8.317957167062e+00
1.298250000000e+03 -1.272175906925e-02 9.407752445964e-05 8.295881623225e+00
1.298500000000e+03 -1.250682797399e-02 9.395250963051e-05 8.272482047207e+00
1.298750000000e+03 -1.227936134934e-02 9.382476823377e-05 8.247756277411e+00
1.299000000000e+03 -1.204037677350e-02 9.369099076392e-05 8.221703410569e+00
1.299250000000e+03 -1.179087082365e-02 9.354764741459e-05 8.194323871711e+00
1.299500000000e+03 -1.153179827358e-02 9.339105554013e-05 8.165619483195e+00
1.299750000000e+03 -1.126405295749e-02 9.321741879409e-05 8.135593531916e+00
1.300000000000e+03 -1.098845108285e-02 9.302283983675e-05 8.104250834434e+00
1.300250000000e+03 -1.070571698021e-02 9.280335857562e-05 8.071597798186e+00
1.300500000000e+03 -1.041647194508e-02 9.255504769662e-05 8.037642478411e+00
1.300750000000e+03 -1.012122670640e-02 9.227405503281e-05 8.002394629633e+00
1.301000000000e+03 -9.820377542628e-03 9.195665818690e-05 7.965865750060e+00
1.301250000000e+03 -9.514206613004e-03 9.159932580310e-05 7.928069119426e+00
1.301500000000e+03 -9.202886363365e-03 9.119877594008e-05 7.889019827211e+00
1.301750000000e+03 -8.886488244077e-03 9.075203582437e-05 7.848734791776e+00
1.302000000000e+03 -8.564995600480e-03 9.025650474762e-05 7.807232769007e+00
[truncated: 59,006 more chars]
