# Supplementary material for: Tracking Charge Migration with Frequency-Matched Strobo-Spectroscopy
Source: J Phys Chem A. 2024 Jan 2;128(1):20–7. doi: 10.1021/acs.jpca.3c04234 (PMC10788909; doi:10.1021/acs.jpca.3c04234)
Supplement: Supplementary file 2 — jp3c04234_si_002.zip [file jp3c04234_si_002.zip › supplemental data/Data/dipoles/CM-orbital/tau=4.1250.txt]

# CM-orbital-resolved dipole moment for tau = 4.1250 o.c.
0.000000000000e+00 -1.706588351587e-03 2.359582468586e-05 1.638365959051e+00
2.500000000000e-01 -1.707043225699e-03 2.360278490632e-05 1.638679333896e+00
5.000000000000e-01 -1.708411896273e-03 2.362378049808e-05 1.639620350403e+00
7.500000000000e-01 -1.710719551531e-03 2.365911159663e-05 1.641189402662e+00
1.000000000000e+00 -1.713979177144e-03 2.370891786235e-05 1.643374356463e+00
1.250000000000e+00 -1.718170818167e-03 2.377308368862e-05 1.646150020679e+00
1.500000000000e+00 -1.723248402626e-03 2.385134144739e-05 1.649485829167e+00
1.750000000000e+00 -1.729162272806e-03 2.394351547669e-05 1.653357020911e+00
2.000000000000e+00 -1.735876082066e-03 2.404969876785e-05 1.657750385107e+00
2.250000000000e+00 -1.743373431330e-03 2.417027087215e-05 1.662662503516e+00
2.500000000000e+00 -1.751656631857e-03 2.430580410515e-05 1.668094386007e+00
2.750000000000e+00 -1.760739784818e-03 2.445698785136e-05 1.674050244154e+00
3.000000000000e+00 -1.770645015456e-03 2.462460280078e-05 1.680540850063e+00
3.250000000000e+00 -1.781406421757e-03 2.480955262515e-05 1.687589093783e+00
3.500000000000e+00 -1.793080260979e-03 2.501289701165e-05 1.695231639311e+00
3.750000000000e+00 -1.805754509224e-03 2.523584599357e-05 1.703516256762e+00
4.000000000000e+00 -1.819550699466e-03 2.547974393388e-05 1.712496855874e+00
4.250000000000e+00 -1.834612364813e-03 2.574596940136e-05 1.722229596540e+00
4.500000000000e+00 -1.851084435047e-03 2.603580548799e-05 1.732771772018e+00
4.750000000000e+00 -1.869095297918e-03 2.635030598436e-05 1.744182231004e+00
5.000000000000e+00 -1.888748340049e-03 2.669023883689e-05 1.756520208318e+00
5.250000000000e+00 -1.910121133733e-03 2.705608179346e-05 1.769842786832e+00
5.500000000000e+00 -1.933264289833e-03 2.744805583185e-05 1.784201299669e+00
5.750000000000e+00 -1.958197849450e-03 2.786617285849e-05 1.799638461741e+00
6.000000000000e+00 -1.984909305321e-03 2.831028822561e-05 1.816187292412e+00
6.250000000000e+00 -2.013359713420e-03 2.878016138694e-05 1.833871255544e+00
6.500000000000e+00 -2.043499472531e-03 2.927552823645e-05 1.852705442497e+00
6.750000000000e+00 -2.075288290347e-03 2.979617153262e-05 1.872698525182e+00
7.000000000000e+00 -2.108711613663e-03 3.034195702073e-05 1.893854549035e+00
7.250000000000e+00 -2.143787951928e-03 3.091283422532e-05 1.916174797512e+00
7.500000000000e+00 -2.180565163480e-03 3.150879537547e-05 1.939659361199e+00
7.750000000000e+00 -2.219109025096e-03 3.212980682907e-05 1.964308718353e+00
8.000000000000e+00 -2.259488088041e-03 3.277573178706e-05 1.990124893038e+00
8.250000000000e+00 -2.301759120646e-03 3.344629307106e-05 2.017112437448e+00
8.500000000000e+00 -2.345956596970e-03 3.414106170102e-05 2.045279253587e+00
8.750000000000e+00 -2.392088750818e-03 3.485947357718e-05 2.074636923571e+00
9.000000000000e+00 -2.440141661651e-03 3.560087899579e-05 2.105200881892e+00
9.250000000000e+00 -2.490089281481e-03 3.636461283341e-05 2.136990105798e+00
9.500000000000e+00 -2.541905209891e-03 3.715005563987e-05 2.170026598173e+00
9.750000000000e+00 -2.595571682611e-03 3.795665498119e-05 2.204334917737e+00
1.000000000000e+01 -2.651082328919e-03 3.878393161094e-05 2.239941261675e+00
1.025000000000e+01 -2.708439366499e-03 3.963145178681e-05 2.276872427606e+00
1.050000000000e+01 -2.767648778879e-03 4.049880418433e-05 2.315155179220e+00
1.075000000000e+01 -2.828715807245e-03 4.138557363298e-05 2.354814970289e+00
1.100000000000e+01 -2.891643385878e-03 4.229132715772e-05 2.395874887982e+00
1.125000000000e+01 -2.956432955203e-03 4.321559061671e-05 2.438354543137e+00
1.150000000000e+01 -3.023086264295e-03 4.415790270862e-05 2.482269126334e+00
1.175000000000e+01 -3.091605826868e-03 4.511780503641e-05 2.527628314179e+00
1.200000000000e+01 -3.161993178489e-03 4.609475055001e-05 2.574436048811e+00
1.225000000000e+01 -3.234242918617e-03 4.708813006291e-05 2.622689511469e+00
1.250000000000e+01 -3.308336848373e-03 4.809726970600e-05 2.672379831518e+00
1.275000000000e+01 -3.384234756315e-03 4.912137528909e-05 2.723491073491e+00
1.300000000000e+01 -3.461868583557e-03 5.015950544887e-05 2.776001322693e+00
1.325000000000e+01 -3.541136415470e-03 5.121056424448e-05 2.829881774215e+00
1.350000000000e+01 -3.621902033371e-03 5.227329002819e-05 2.885097897867e+00
1.375000000000e+01 -3.703994750362e-03 5.334623886080e-05 2.941608570978e+00
1.400000000000e+01 -3.787215503911e-03 5.442780959850e-05 2.999368017102e+00
1.425000000000e+01 -3.871340435810e-03 5.551622824365e-05 3.058324916437e+00
1.450000000000e+01 -3.956125697251e-03 5.660954755718e-05 3.118422326093e+00
1.475000000000e+01 -4.041312613070e-03 5.770566118438e-05 3.179598383841e+00
1.500000000000e+01 -4.126631709971e-03 5.880231829938e-05 3.241786759796e+00
1.525000000000e+01 -4.211806270000e-03 5.989714015078e-05 3.304917200769e+00
1.550000000000e+01 -4.296555868330e-03 6.098765123025e-05 3.368916156465e+00
1.575000000000e+01 -4.380600331208e-03 6.207131593106e-05 3.433707522149e+00
1.600000000000e+01 -4.463664094768e-03 6.314558309184e-05 3.499213192288e+00
1.625000000000e+01 -4.545481176134e-03 6.420794048281e-05 3.565354158745e+00
1.650000000000e+01 -4.625799833240e-03 6.525595890569e-05 3.632051115512e+00
1.675000000000e+01 -4.704386836311e-03 6.628734005962e-05 3.699225354810e+00
1.700000000000e+01 -4.781030636814e-03 6.729995542015e-05 3.766799449179e+00
1.725000000000e+01 -4.855543516245e-03 6.829187761817e-05 3.834698073145e+00
1.750000000000e+01 -4.927762597344e-03 6.926140081498e-05 3.902848692250e+00
1.775000000000e+01 -4.997549648666e-03 7.020705127012e-05 3.971181989885e+00
1.800000000000e+01 -5.064790878888e-03 7.112759155833e-05 4.039632416958e+00
1.825000000000e+01 -5.129396033525e-03 7.202201663029e-05 4.108138481185e+00
1.850000000000e+01 -5.191297902984e-03 7.288954436649e-05 4.176643052371e+00
1.875000000000e+01 -5.250451952642e-03 7.372961451083e-05 4.245093494020e+00
1.900000000000e+01 -5.306835743007e-03 7.454187289777e-05 4.313441752341e+00
1.925000000000e+01 -5.360448713071e-03 7.532615658479e-05 4.381644403562e+00
1.950000000000e+01 -5.411311539183e-03 7.608248024993e-05 4.449662602707e+00
1.975000000000e+01 -5.459465549096e-03 7.681102862467e-05 4.517461992493e+00
2.000000000000e+01 -5.504971385421e-03 7.751214158652e-05 4.585012546588e+00
2.025000000000e+01 -5.547907672122e-03 7.818630069889e-05 4.652288346226e+00
2.050000000000e+01 -5.588369503824e-03 7.883411537232e-05 4.719267301310e+00
2.075000000000e+01 -5.626466613855e-03 7.945630789249e-05 4.785930800865e+00
2.100000000000e+01 -5.662322036426e-03 8.005369928987e-05 4.852263300102e+00
2.125000000000e+01 -5.696069992989e-03 8.062719424184e-05 4.918251857654e+00
2.150000000000e+01 -5.727854354835e-03 8.117776471933e-05 4.983885623760e+00
2.175000000000e+01 -5.757826190793e-03 8.170643051281e-05 5.049155298690e+00
2.200000000000e+01 -5.786141414095e-03 8.221424069788e-05 5.114052578824e+00
2.225000000000e+01 -5.812958100294e-03 8.270225418852e-05 5.178569614694e+00
2.250000000000e+01 -5.838433283038e-03 8.317150510254e-05 5.242698506738e+00
2.275000000000e+01 -5.862720370921e-03 8.362301156126e-05 5.306430860189e+00
2.300000000000e+01 -5.885965889093e-03 8.405773431092e-05 5.369757426121e+00
2.325000000000e+01 -5.908306895909e-03 8.447657121452e-05 5.432667837865e+00
2.350000000000e+01 -5.929869275982e-03 8.488031710882e-05 5.495150459219e+00
2.375000000000e+01 -5.950765320618e-03 8.526965331832e-05 5.557192346407e+00
2.400000000000e+01 -5.971092577419e-03 8.564513513484e-05 5.618779318739e+00
2.425000000000e+01 -5.990933529264e-03 8.600726215208e-05 5.679896131297e+00
2.450000000000e+01 -6.010354458275e-03 8.635644374635e-05 5.740526738092e+00
2.475000000000e+01 -6.029405416517e-03 8.669296260683e-05 5.800654627792e+00
2.500000000000e+01 -6.048121274860e-03 8.701700860950e-05 5.860263215056e+00
2.525000000000e+01 -6.066521962982e-03 8.732870973702e-05 5.919336266695e+00
2.550000000000e+01 -6.084613106188e-03 8.762805011325e-05 5.977858350824e+00
2.575000000000e+01 -6.102388058880e-03 8.791498860450e-05 6.035815286855e+00
2.600000000000e+01 -6.119829567631e-03 8.818941559760e-05 6.093194577972e+00
2.625000000000e+01 -6.136910439047e-03 8.845118849277e-05 6.149985818363e+00
2.650000000000e+01 -6.153595159848e-03 8.870013888843e-05 6.206181061066e+00
2.675000000000e+01 -6.169842316154e-03 8.893610944080e-05 6.261775130692e+00
2.700000000000e+01 -6.185605821895e-03 8.915894570266e-05 6.316765873369e+00
2.725000000000e+01 -6.200835661452e-03 8.936850094182e-05 6.371154338602e+00
2.750000000000e+01 -6.215479453194e-03 8.956465052398e-05 6.424944883347e+00
2.775000000000e+01 -6.229484341520e-03 8.974729907962e-05 6.478145189831e+00
2.800000000000e+01 -6.242798010394e-03 8.991638712574e-05 6.530766193529e+00
2.825000000000e+01 -6.255369036032e-03 9.007190055182e-05 6.582821924877e+00
2.850000000000e+01 -6.267147928498e-03 9.021387427793e-05 6.634329264341e+00
2.875000000000e+01 -6.278088742239e-03 9.034237072983e-05 6.685307612674e+00
2.900000000000e+01 -6.288150131305e-03 9.045750972039e-05 6.735778483485e+00
2.925000000000e+01 -6.297295669491e-03 9.055946673495e-05 6.785765034374e+00
2.950000000000e+01 -6.305494342297e-03 9.064847244547e-05 6.835291551215e+00
2.975000000000e+01 -6.312721693964e-03 9.072481048467e-05 6.884382897987e+00
3.000000000000e+01 -6.318961045330e-03 9.078881159322e-05 6.933063947469e+00
3.025000000000e+01 -6.324204056314e-03 9.084088789194e-05 6.981359011452e+00
3.050000000000e+01 -6.328450848510e-03 9.088151012046e-05 7.029291289729e+00
3.075000000000e+01 -6.331710409243e-03 9.091120824234e-05 7.076882355380e+00
3.100000000000e+01 -6.334001322906e-03 9.093057254370e-05 7.124151690380e+00
3.125000000000e+01 -6.335352274804e-03 9.094023880277e-05 7.171116284964e+00
3.150000000000e+01 -6.335801988271e-03 9.094090037159e-05 7.217790311505e+00
3.175000000000e+01 -6.335398603187e-03 9.093330998486e-05 7.264184882368e+00
3.200000000000e+01 -6.334198970607e-03 9.091826923985e-05 7.310307896226e+00
3.225000000000e+01 -6.332268038212e-03 9.089662018591e-05 7.356163974019e+00
3.250000000000e+01 -6.329678026682e-03 9.086923518051e-05 7.401754484148e+00
3.275000000000e+01 -6.326507107837e-03 9.083700238768e-05 7.447077657967e+00
3.300000000000e+01 -6.322837593020e-03 9.080081045623e-05 7.492128787736e+00
3.325000000000e+01 -6.318753894232e-03 9.076153185417e-05 7.536900503513e+00
3.350000000000e+01 -6.314340544410e-03 9.072000401636e-05 7.581383115474e+00
3.375000000000e+01 -6.309680331347e-03 9.067700948723e-05 7.625565009255e+00
3.400000000000e+01 -6.304852449951e-03 9.063325598296e-05 7.669433082285e+00
3.425000000000e+01 -6.299930630062e-03 9.058935252648e-05 7.712973201709e+00
3.450000000000e+01 -6.294981246528e-03 9.054578191281e-05 7.756170669601e+00
3.475000000000e+01 -6.290061628515e-03 9.050290135537e-05 7.799010676387e+00
3.500000000000e+01 -6.285218801407e-03 9.046094932186e-05 7.841478726332e+00
3.525000000000e+01 -6.280488723858e-03 9.042000847195e-05 7.883561018050e+00
3.550000000000e+01 -6.275895987165e-03 9.037998444483e-05 7.925244764240e+00
3.575000000000e+01 -6.271453613664e-03 9.034056810500e-05 7.966518436265e+00
3.600000000000e+01 -6.267163136794e-03 9.030137331056e-05 8.007371920146e+00
3.625000000000e+01 -6.263015081322e-03 9.026185475972e-05 8.047796576588e+00
3.650000000000e+01 -6.258989715803e-03 9.022128453484e-05 8.087785198634e+00
3.675000000000e+01 -6.255058191877e-03 9.017880759735e-05 8.127331870288e+00
3.700000000000e+01 -6.251183841353e-03 9.013344657302e-05 8.166431723335e+00
3.725000000000e+01 -6.247323840743e-03 9.008412148448e-05 8.205080602807e+00
3.750000000000e+01 -6.243430943811e-03 9.002972057265e-05 8.243274644859e+00
3.775000000000e+01 -6.239455123006e-03 8.996901280492e-05 8.281009783915e+00
3.800000000000e+01 -6.235345227583e-03 8.990072811382e-05 8.318281202536e+00
3.825000000000e+01 -6.231050681719e-03 8.982363583360e-05 8.355082745032e+00
3.850000000000e+01 -6.226523164950e-03 8.973655505248e-05 8.391406315018e+00
3.875000000000e+01 -6.221718220875e-03 8.963838245346e-05 8.427241274506e+00
3.900000000000e+01 -6.216596709127e-03 8.952812325252e-05 8.462573866431e+00
3.925000000000e+01 -6.211126016011e-03 8.940492114215e-05 8.497386680085e+00
3.950000000000e+01 -6.205280979357e-03 8.926808562906e-05 8.531658180171e+00
3.975000000000e+01 -6.199044516015e-03 8.911711705895e-05 8.565362316262e+00
4.000000000000e+01 -6.192407977327e-03 8.895172790818e-05 8.598468229722e+00
4.025000000000e+01 -6.185371213525e-03 8.877185888440e-05 8.630940068822e+00
4.050000000000e+01 -6.177942371777e-03 8.857768538989e-05 8.662736919992e+00
4.075000000000e+01 -6.170137398945e-03 8.836962519834e-05 8.693812858150e+00
4.100000000000e+01 -6.161979256661e-03 8.814833631834e-05 8.724117116426e+00
4.125000000000e+01 -6.153496833244e-03 8.791469315220e-05 8.753594370826e+00
4.150000000000e+01 -6.144723588876e-03 8.766980120625e-05 8.782185131904e+00
4.175000000000e+01 -6.135696261633e-03 8.741497775502e-05 8.809826235456e+00
4.200000000000e+01 -6.126453512329e-03 8.715169343154e-05 8.836451416659e+00
4.225000000000e+01 -6.117034215993e-03 8.688158090794e-05 8.861991952462e+00
4.250000000000e+01 -6.107475888476e-03 8.660638194610e-05 8.886377360192e+00
4.275000000000e+01 -6.097813411923e-03 8.632791802157e-05 8.909536129115e+00
4.300000000000e+01 -6.088077812299e-03 8.604803903836e-05 8.931396469772e+00
4.325000000000e+01 -6.078295977849e-03 8.576868941490e-05 8.951887070968e+00
4.350000000000e+01 -6.068490123241e-03 8.549167958069e-05 8.970937839636e+00
4.375000000000e+01 -6.058677327327e-03 8.521891138874e-05 8.988480613164e+00
4.400000000000e+01 -6.048869762752e-03 8.495217917717e-05 9.004449838623e+00
4.425000000000e+01 -6.039075316861e-03 8.469315991227e-05 9.018783195469e+00
4.450000000000e+01 -6.029298308670e-03 8.444346298017e-05 9.031422158337e+00
4.475000000000e+01 -6.019540526357e-03 8.420459798647e-05 9.042312500811e+00
4.500000000000e+01 -6.009802488071e-03 8.397796047913e-05 9.051404723031e+00
4.525000000000e+01 -6.000084859057e-03 8.376482548969e-05 9.058654409834e+00
4.550000000000e+01 -5.990389933256e-03 8.356634390908e-05 9.064022526573e+00
4.575000000000e+01 -5.980723076287e-03 8.338354269158e-05 9.067475644067e+00
4.600000000000e+01 -5.971094059639e-03 8.321732371247e-05 9.068986108407e+00
4.625000000000e+01 -5.961518200283e-03 8.306846501899e-05 9.068532158122e+00
4.650000000000e+01 -5.952017261831e-03 8.293762144307e-05 9.066097996626e+00
4.675000000000e+01 -5.942620080055e-03 8.282532509371e-05 9.061673826525e+00
4.700000000000e+01 -5.933362865643e-03 8.273198449893e-05 9.055255851847e+00
4.725000000000e+01 -5.924289166669e-03 8.265788294767e-05 9.046846252576e+00
4.750000000000e+01 -5.915449475061e-03 8.260317625913e-05 9.036453138034e+00
4.775000000000e+01 -5.906900456216e-03 8.256788979452e-05 9.024090470449e+00
4.800000000000e+01 -5.898703883380e-03 8.255191339179e-05 9.009777975153e+00
4.825000000000e+01 -5.890925296165e-03 8.255499500670e-05 8.993541014399e+00
4.850000000000e+01 -5.883632478147e-03 8.257673881870e-05 8.975410438478e+00
4.875000000000e+01 -5.876893773796e-03 8.261659995398e-05 8.955422403431e+00
4.900000000000e+01 -5.870776319228e-03 8.267388065600e-05 8.933618140596e+00
4.925000000000e+01 -5.865344253212e-03 8.274772828065e-05 8.910043689501e+00
4.950000000000e+01 -5.860656963012e-03 8.283713446178e-05 8.884749576764e+00
4.975000000000e+01 -5.856767453238e-03 8.294092026992e-05 8.857790442134e+00
5.000000000000e+01 -5.853720887046e-03 8.305774276177e-05 8.829224610152e+00
5.025000000000e+01 -5.851553416564e-03 8.318615803762e-05 8.799113601918e+00
5.050000000000e+01 -5.850291106371e-03 8.332470469968e-05 8.767521602584e+00
5.075000000000e+01 -5.849948833931e-03 8.347166082326e-05 8.734514872036e+00
5.100000000000e+01 -5.850530379424e-03 8.362516833552e-05 8.700161115270e+00
5.125000000000e+01 -5.852028356588e-03 8.378334247830e-05 8.664528828475e+00
5.150000000000e+01 -5.854424612087e-03 8.394427709366e-05 8.627686615364e+00
5.175000000000e+01 -5.857691031193e-03 8.410604066542e-05 8.589702508039e+00
5.200000000000e+01 -5.861790353795e-03 8.426670126702e-05 8.550643288002e+00
5.225000000000e+01 -5.866676902922e-03 8.442434870254e-05 8.510573841600e+00
5.250000000000e+01 -5.872297872603e-03 8.457711484924e-05 8.469556549717e+00
5.275000000000e+01 -5.878594634601e-03 8.472324261863e-05 8.427650740387e+00
5.300000000000e+01 -5.885503759985e-03 8.486111001021e-05 8.384912215098e+00
5.325000000000e+01 -5.892957996285e-03 8.498925168482e-05 8.341392856741e+00
5.350000000000e+01 -5.900887143833e-03 8.510637885559e-05 8.297140344025e+00
5.375000000000e+01 -5.909218854377e-03 8.521137078199e-05 8.252197966141e+00
5.400000000000e+01 -5.917879097796e-03 8.530335556772e-05 8.206604558324e+00
5.425000000000e+01 -5.926792468506e-03 8.538175162409e-05 8.160394547831e+00
5.450000000000e+01 -5.935882212046e-03 8.544617896769e-05 8.113598120806e+00
5.475000000000e+01 -5.945070220617e-03 8.549648401707e-05 8.066241493880e+00
5.500000000000e+01 -5.954276800739e-03 8.553274619574e-05 8.018347291653e+00
5.525000000000e+01 -5.963420325566e-03 8.555526233367e-05 7.969935007145e+00
5.550000000000e+01 -5.972416728549e-03 8.556453163755e-05 7.921021538644e+00
5.575000000000e+01 -5.981179039151e-03 8.556123172082e-05 7.871621775408e+00
5.600000000000e+01 -5.989616884905e-03 8.554618319756e-05 7.821749220224e+00
5.625000000000e+01 -5.997636138585e-03 8.552033692860e-05 7.771416620391e+00
5.650000000000e+01 -6.005138729531e-03 8.548474369063e-05 7.720636592809e+00
5.675000000000e+01 -6.012022781275e-03 8.544049986264e-05 7.669422217101e+00
5.700000000000e+01 -6.018182937806e-03 8.538867237518e-05 7.617787584073e+00
5.725000000000e+01 -6.023511029309e-03 8.533031874211e-05 7.565748277609e+00
5.750000000000e+01 -6.027896901260e-03 8.526646760765e-05 7.513321781537e+00
5.775000000000e+01 -6.031229668944e-03 8.519807464596e-05 7.460527796310e+00
5.800000000000e+01 -6.033399224835e-03 8.512599533564e-05 7.407388460782e+00
5.825000000000e+01 -6.034298000241e-03 8.505096497560e-05 7.353928472890e+00
5.850000000000e+01 -6.033822995346e-03 8.497358468648e-05 7.300175107972e+00
5.875000000000e+01 -6.031878024149e-03 8.489431073250e-05 7.246158136691e+00
5.900000000000e+01 -6.028375926543e-03 8.481344889152e-05 7.191909646609e+00
5.925000000000e+01 -6.023240808025e-03 8.473115364518e-05 7.137463775802e+00
5.950000000000e+01 -6.016410248230e-03 8.464743159733e-05 7.082856366367e+00
5.975000000000e+01 -6.007837310176e-03 8.456214955516e-05 7.028124552071e+00
6.000000000000e+01 -5.997492410001e-03 8.447504499171e-05 6.973306291164e+00
6.025000000000e+01 -5.985364851357e-03 8.438573893502e-05 6.918439860997e+00
6.050000000000e+01 -5.971463997456e-03 8.429375074542e-05 6.863563328129e+00
6.075000000000e+01 -5.955819997337e-03 8.419851532662e-05 6.808714010121e+00
6.100000000000e+01 -5.938484076200e-03 8.409939926499e-05 6.753927941511e+00
6.125000000000e+01 -5.919528288454e-03 8.399571673740e-05 6.699239359534e+00
6.150000000000e+01 -5.899044784504e-03 8.388674423992e-05 6.644680219532e+00
6.175000000000e+01 -5.877144577279e-03 8.377173438229e-05 6.590279750631e+00
6.200000000000e+01 -5.853955841638e-03 8.364992661156e-05 6.536064058759e+00
6.225000000000e+01 -5.829621754034e-03 8.352055693006e-05 6.482055784117e+00
6.250000000000e+01 -5.804297919528e-03 8.338286694720e-05 6.428273815078e+00
6.275000000000e+01 -5.778149454613e-03 8.323610525254e-05 6.374733061754e+00
6.300000000000e+01 -5.751347811781e-03 8.307953060679e-05 6.321444290583e+00
6.325000000000e+01 -5.724067458453e-03 8.291241219791e-05 6.268414018890e+00
6.350000000000e+01 -5.696482474580e-03 8.273402936274e-05 6.215644469969e+00
6.375000000000e+01 -5.668763165259e-03 8.254366941876e-05 6.163133587306e+00
6.400000000000e+01 -5.641072796906e-03 8.234062572113e-05 6.110875106991e+00
6.425000000000e+01 -5.613564518356e-03 8.212419601050e-05 6.058858686535e+00
6.450000000000e+01 -5.586378541406e-03 8.189368122508e-05 6.007070088812e+00
6.475000000000e+01 -5.559639631931e-03 8.164838549296e-05 5.955491417838e+00
6.500000000000e+01 -5.533454899030e-03 8.138761944293e-05 5.904101406446e+00
6.525000000000e+01 -5.507911956019e-03 8.111070133332e-05 5.852875748676e+00
6.550000000000e+01 -5.483077456080e-03 8.081694944898e-05 5.801787477981e+00
6.575000000000e+01 -5.458996017347e-03 8.050571645529e-05 5.750807380247e+00
6.600000000000e+01 -5.435689415233e-03 8.017638101190e-05 5.699904442513e+00
6.625000000000e+01 -5.413156187015e-03 7.982835097697e-05 5.649046322633e+00
6.650000000000e+01 -5.391371567256e-03 7.946107888282e-05 5.598199838490e+00
6.675000000000e+01 -5.370287760267e-03 7.907407244842e-05 5.547331464906e+00
6.700000000000e+01 -5.349834604544e-03 7.866691030600e-05 5.496407827759e+00
6.725000000000e+01 -5.329920479010e-03 7.823924298228e-05 5.445396192146e+00
6.750000000000e+01 -5.310433616702e-03 7.779079716183e-05 5.394264929641e+00
6.775000000000e+01 -5.291243642497e-03 7.732139945454e-05 5.342983965180e+00
6.800000000000e+01 -5.272203459948e-03 7.683098063996e-05 5.291525190650e+00
6.825000000000e+01 -5.253151339622e-03 7.631958106705e-05 5.239862848361e+00
6.850000000000e+01 -5.233913312883e-03 7.578735503050e-05 5.187973874541e+00
6.875000000000e+01 -5.214305731713e-03 7.523457016437e-05 5.135838208257e+00
6.900000000000e+01 -5.194138092232e-03 7.466161025166e-05 5.083439058279e+00
6.925000000000e+01 -5.173215923851e-03 7.406900450108e-05 5.030763134372e+00
6.950000000000e+01 -5.151343805610e-03 7.345738432249e-05 4.977800836272e+00
6.975000000000e+01 -5.128328359747e-03 7.282748616180e-05 4.924546406315e+00
7.000000000000e+01 -5.103981380723e-03 7.218017992119e-05 4.870998040020e+00
7.025000000000e+01 -5.078122832294e-03 7.151643188094e-05 4.817157954971e+00
7.050000000000e+01 -5.050583611412e-03 7.083729680107e-05 4.763032418857e+00
7.075000000000e+01 -5.021208394194e-03 7.014397180088e-05 4.708631728545e+00
7.100000000000e+01 -4.989858142577e-03 6.943772993726e-05 4.653970145551e+00
7.125000000000e+01 -4.956412243247e-03 6.871991909269e-05 4.599065778602e+00
7.150000000000e+01 -4.920770442817e-03 6.799196921961e-05 4.543940419390e+00
7.175000000000e+01 -4.882854408465e-03 6.725537424310e-05 4.488619324512e+00
7.200000000000e+01 -4.842608922811e-03 6.651164107421e-05 4.433130950827e+00
7.225000000000e+01 -4.800002828130e-03 6.576233090549e-05 4.377506641585e+00
7.250000000000e+01 -4.755029628094e-03 6.500903588666e-05 4.321780268701e+00
7.275000000000e+01 -4.707707769644e-03 6.425336062757e-05 4.265987838623e+00
7.300000000000e+01 -4.658080539257e-03 6.349690676793e-05 4.210167063244e+00
7.325000000000e+01 -4.606215697013e-03 6.274125797831e-05 4.154356909172e+00
7.350000000000e+01 -4.552204798678e-03 6.198796452955e-05 4.098597129676e+00
7.375000000000e+01 -4.496162420896e-03 6.123852863968e-05 4.042927790315e+00
7.400000000000e+01 -4.438225209854e-03 6.049439044387e-05 3.987388799852e+00
7.425000000000e+01 -4.378550639643e-03 5.975691487140e-05 3.932019452566e+00
7.450000000000e+01 -4.317315684752e-03 5.902738050539e-05 3.876857996112e+00
7.475000000000e+01 -4.254715306105e-03 5.830696847486e-05 3.821941230851e+00
7.500000000000e+01 -4.190960843952e-03 5.759675489855e-05 3.767304150279e+00
7.525000000000e+01 -4.126278217746e-03 5.689770664899e-05 3.712979630240e+00
7.550000000000e+01 -4.060905940275e-03 5.621067338157e-05 3.658998170157e+00
7.575000000000e+01 -3.995093127219e-03 5.553638359887e-05 3.605387691041e+00
7.600000000000e+01 -3.929097405610e-03 5.487543317934e-05 3.552173390462e+00
7.625000000000e+01 -3.863182520407e-03 5.422831869958e-05 3.499377653610e+00
7.650000000000e+01 -3.797615771488e-03 5.359541663369e-05 3.447020017046e+00
7.675000000000e+01 -3.732665332237e-03 5.297698603018e-05 3.395117180121e+00
7.700000000000e+01 -3.668597462224e-03 5.237314338766e-05 3.343683057325e+00
7.725000000000e+01 -3.605673564971e-03 5.178389172070e-05 3.292728864102e+00
7.750000000000e+01 -3.544147117308e-03 5.120911892142e-05 3.242263227443e+00
7.775000000000e+01 -3.484260547163e-03 5.064859210377e-05 3.192292313111e+00
7.800000000000e+01 -3.426242149696e-03 5.010195645477e-05 3.142819961432e+00
7.825000000000e+01 -3.370302995705e-03 4.956873322398e-05 3.093847823473e+00
7.850000000000e+01 -3.316633969215e-03 4.904831901223e-05 3.045375490856e+00
7.875000000000e+01 -3.265403060783e-03 4.853998529902e-05 2.997400613866e+00
7.900000000000e+01 -3.216752785971e-03 4.804287846072e-05 2.949919003387e+00
7.925000000000e+01 -3.170797863742e-03 4.755602152293e-05 2.902924715630e+00
7.950000000000e+01 -3.127623205158e-03 4.707831890130e-05 2.856410120346e+00
7.975000000000e+01 -3.087282237245e-03 4.660856283623e-05 2.810365956167e+00
8.000000000000e+01 -3.049795700989e-03 4.614544411494e-05 2.764781377993e+00
8.025000000000e+01 -3.015150865179e-03 4.568756459730e-05 2.719644004752e+00
8.050000000000e+01 -2.983301259333e-03 4.523345463706e-05 2.674939974891e+00
8.075000000000e+01 -2.954166863477e-03 4.478159276242e-05 2.630654021491e+00
8.100000000000e+01 -2.927634822031e-03 4.433042817648e-05 2.586769575235e+00
8.125000000000e+01 -2.903560636700e-03 4.387840518844e-05 2.543268907853e+00
8.150000000000e+01 -2.881769860436e-03 4.342398875570e-05 2.500133325582e+00
8.175000000000e+01 -2.862060284735e-03 4.296568994530e-05 2.457343420114e+00
8.200000000000e+01 -2.844204579634e-03 4.250209361645e-05 2.414879388373e+00
8.225000000000e+01 -2.827953360989e-03 4.203188233587e-05 2.372721422461e+00
8.250000000000e+01 -2.813038660687e-03 4.155384194285e-05 2.330850178626e+00
8.275000000000e+01 -2.799177723295e-03 4.106692688802e-05 2.289247321006e+00
8.300000000000e+01 -2.786077147453e-03 4.057025465093e-05 2.247896143811e+00
8.325000000000e+01 -2.773437396328e-03 4.006310504126e-05 2.206782260794e+00
8.350000000000e+01 -2.760957563462e-03 3.954494167335e-05 2.165894358326e+00
8.375000000000e+01 -2.748340220717e-03 3.901543561793e-05 2.125224993030e+00
8.400000000000e+01 -2.735296411654e-03 3.847445252278e-05 2.084771420987e+00
8.425000000000e+01 -2.721550543677e-03 3.792204769193e-05 2.044536431358e+00
8.450000000000e+01 -2.706845261370e-03 3.735850082764e-05 2.004529161811e+00
8.475000000000e+01 -2.690946004733e-03 3.678431065104e-05 1.964765862221e+00
8.500000000000e+01 -2.673645236034e-03 3.620019598086e-05 1.925270575895e+00
8.525000000000e+01 -2.654766251874e-03 3.560709767073e-05 1.886075704377e+00
8.550000000000e+01 -2.634166373051e-03 3.500618018404e-05 1.847222421984e+00
8.575000000000e+01 -2.611739493708e-03 3.439883309422e-05 1.808760910155e+00
8.600000000000e+01 -2.587417842574e-03 3.378667028248e-05 1.770750385347e+00
8.625000000000e+01 -2.561172992094e-03 3.317152903481e-05 1.733258901020e+00
8.650000000000e+01 -2.533016012287e-03 3.255546551925e-05 1.696362913326e+00
8.675000000000e+01 -2.502996878107e-03 3.194074824439e-05 1.660146608232e+00
8.700000000000e+01 -2.471203086792e-03 3.132984812823e-05 1.624701001271e+00
8.725000000000e+01 -2.437757588496e-03 3.072542328295e-05 1.590122827710e+00
8.750000000000e+01 -2.402816053717e-03 3.013029519727e-05 1.556513255536e+00
8.775000000000e+01 -2.366563600382e-03 2.954743419178e-05 1.523976460712e+00
8.800000000000e+01 -2.329211164306e-03 2.897994450574e-05 1.492618107174e+00
8.825000000000e+01 -2.290991410479e-03 2.843101089753e-05 1.462543789009e+00
8.850000000000e+01 -2.252154369075e-03 2.790387034368e-05 1.433857479238e+00
8.875000000000e+01 -2.212963075664e-03 2.740178062066e-05 1.406660045874e+00
8.900000000000e+01 -2.173688986880e-03 2.692795539783e-05 1.381047874099e+00
8.925000000000e+01 -2.134607576728e-03 2.648554199630e-05 1.357111644150e+00
8.950000000000e+01 -2.095994178656e-03 2.607757691564e-05 1.334935296068e+00
8.975000000000e+01 -2.058120020624e-03 2.570693878856e-05 1.314595201710e+00
9.000000000000e+01 -2.021248601683e-03 2.537630529659e-05 1.296159565549e+00
9.025000000000e+01 -1.985632464070e-03 2.508811317559e-05 1.279688051177e+00
9.050000000000e+01 -1.951510431193e-03 2.484452010665e-05 1.265231631149e+00
9.075000000000e+01 -1.919105360509e-03 2.464737019220e-05 1.252832636578e+00
9.100000000000e+01 -1.888622495913e-03 2.449817242400e-05 1.242524989903e+00
9.125000000000e+01 -1.860248376072e-03 2.439807603427e-05 1.234334582788e+00
9.150000000000e+01 -1.834150287382e-03 2.434785670408e-05 1.228279765405e+00
9.175000000000e+01 -1.810476246002e-03 2.434791023076e-05 1.224371907898e+00
9.200000000000e+01 -1.789355501495e-03 2.439825439726e-05 1.222615995040e+00
9.225000000000e+01 -1.770899532428e-03 2.449853811193e-05 1.223011217371e+00
9.250000000000e+01 -1.755203480009e-03 2.464805813357e-05 1.225551523153e+00
9.275000000000e+01 -1.742347964696e-03 2.484578296169e-05 1.230226109501e+00
9.300000000000e+01 -1.732401186621e-03 2.509038243620e-05 1.237019823575e+00
9.325000000000e+01 -1.725421250730e-03 2.538026311349e-05 1.245913466751e+00
9.350000000000e+01 -1.721458623110e-03 2.571360920828e-05 1.256883994055e+00
9.375000000000e+01 -1.720558637536e-03 2.608841950685e-05 1.269904611719e+00
9.400000000000e+01 -1.722763962483e-03 2.650255327352e-05 1.284944782913e+00
9.425000000000e+01 -1.728116921549e-03 2.695377661999e-05 1.301970157458e+00
9.450000000000e+01 -1.736661565625e-03 2.743980559627e-05 1.320942446292e+00
9.475000000000e+01 -1.748445405473e-03 2.795834803526e-05 1.341819266919e+00
9.500000000000e+01 -1.763520724779e-03 2.850714283251e-05 1.364553980615e+00
9.525000000000e+01 -1.781945409788e-03 2.908399525131e-05 1.389095556173e+00
9.550000000000e+01 -1.803783250683e-03 2.968680870458e-05 1.415388477031e+00
9.575000000000e+01 -1.829103680959e-03 3.031361113481e-05 1.443372717450e+00
9.600000000000e+01 -1.857980955286e-03 3.096257624949e-05 1.472983809596e+00
9.625000000000e+01 -1.890492756067e-03 3.163203971207e-05 1.504153006663e+00
9.650000000000e+01 -1.926718274801e-03 3.232050849167e-05 1.536807560479e+00
9.675000000000e+01 -1.966735772927e-03 3.302666481642e-05 1.570871105334e+00
9.700000000000e+01 -2.010619689901e-03 3.374936509704e-05 1.606264154086e+00
9.725000000000e+01 -2.058437407224e-03 3.448763200528e-05 1.642904687671e+00
9.750000000000e+01 -2.110245669897e-03 3.524064267235e-05 1.680708831312e+00
9.775000000000e+01 -2.166086757910e-03 3.600771046405e-05 1.719591590556e+00
9.800000000000e+01 -2.225984553462e-03 3.678826502368e-05 1.759467630780e+00
9.825000000000e+01 -2.289940539503e-03 3.758181695657e-05 1.800252069465e+00
9.850000000000e+01 -2.357929911878e-03 3.838794705052e-05 1.841861260604e+00
9.875000000000e+01 -2.429897931398e-03 3.920628536463e-05 1.884213542650e+00
9.900000000000e+01 -2.505756505997e-03 4.003646066217e-05 1.927229931105e+00
9.925000000000e+01 -2.585381186399e-03 4.087808058428e-05 1.970834734944e+00
9.950000000000e+01 -2.668608637341e-03 4.173066947566e-05 2.014956085211e+00
9.975000000000e+01 -2.755234818482e-03 4.259367386039e-05 2.059526366698e+00
1.000000000000e+02 -2.845013968675e-03 4.346643046857e-05 2.104482551057e+00
1.002500000000e+02 -2.937658374330e-03 4.434813984736e-05 2.149766435064e+00
1.005000000000e+02 -3.032839040694e-03 4.523784620511e-05 2.195324791495e+00
1.007500000000e+02 -3.130187278392e-03 4.613442241808e-05 2.241109446410e+00
1.010000000000e+02 -3.229297268248e-03 4.703656125798e-05 2.287077295253e+00
1.012500000000e+02 -3.329729564159e-03 4.794277297082e-05 2.333190276071e+00
1.015000000000e+02 -3.431015528979e-03 4.885138955926e-05 2.379415312479e+00
1.017500000000e+02 -3.532662616999e-03 4.976057664102e-05 2.425724239976e+00
1.020000000000e+02 -3.634160415800e-03 5.066835215178e-05 2.472093727610e+00
1.022500000000e+02 -3.734987335515e-03 5.157261236768e-05 2.518505196760e+00
1.025000000000e+02 -3.834617805590e-03 5.247116453583e-05 2.564944744521e+00
1.027500000000e+02 -3.932529795015e-03 5.336176478218e-05 2.611403063445e+00
1.030000000000e+02 -4.028212477965e-03 5.424216004049e-05 2.657875358340e+00
1.032500000000e+02 -4.121173857060e-03 5.511013431830e-05 2.704361246188e+00
1.035000000000e+02 -4.210948152237e-03 5.596355637719e-05 2.750864630726e+00
1.037500000000e+02 -4.297102746336e-03 5.680042396081e-05 2.797393543323e+00
1.040000000000e+02 -4.379244495311e-03 5.761890927899e-05 2.843959932530e+00
1.042500000000e+02 -4.457025295912e-03 5.841739956761e-05 2.890579400871e+00
1.045000000000e+02 -4.530146709387e-03 5.919453241632e-05 2.937270874636e+00
1.047500000000e+02 -4.598363598577e-03 5.994922435393e-05 2.984056204673e+00
1.050000000000e+02 -4.661486689321e-03 6.068069202400e-05 3.030959700854e+00
1.052500000000e+02 -4.719383979261e-03 6.138846564421e-05 3.078007596445e+00
1.055000000000e+02 -4.771981094510e-03 6.207239203171e-05 3.125227454230e+00
1.057500000000e+02 -4.819260564804e-03 6.273263022863e-05 3.172647522565e+00
1.060000000000e+02 -4.861260119691e-03 6.336963790449e-05 3.220296055449e+00
1.062500000000e+02 -4.898070053415e-03 6.398414845335e-05 3.268200612485e+00
1.065000000000e+02 -4.929829955397e-03 6.457714243846e-05 3.316387357234e+00
1.067500000000e+02 -4.956724733175e-03 6.514981615560e-05 3.364880373014e+00
1.070000000000e+02 -4.978980189625e-03 6.570354246757e-05 3.413701015514e+00
1.072500000000e+02 -4.996858392827e-03 6.623983013612e-05 3.462867320985e+00
1.075000000000e+02 -5.010652920185e-03 6.676028117492e-05 3.512393487414e+00
1.077500000000e+02 -5.020684118070e-03 6.726654956238e-05 3.562289443289e+00
1.080000000000e+02 -5.027294450348e-03 6.776030214597e-05 3.612560515233e+00
1.082500000000e+02 -5.030844270053e-03 6.824318823251e-05 3.663207202908e+00
1.085000000000e+02 -5.031708003015e-03 6.871680156126e-05 3.714225065269e+00
1.087500000000e+02 -5.030270429713e-03 6.918265701203e-05 3.765604717509e+00
1.090000000000e+02 -5.026923536811e-03 6.964217416827e-05 3.817331935853e+00
1.092500000000e+02 -5.022063883001e-03 7.009666635124e-05 3.869387862530e+00
1.095000000000e+02 -5.016090317172e-03 7.054733138687e-05 3.921749302191e+00
1.097500000000e+02 -5.009402013375e-03 7.099525282681e-05 3.974389092453e+00
1.100000000000e+02 -5.002396766999e-03 7.144140453694e-05 4.027276546646e+00
1.102500000000e+02 -4.995469412241e-03 7.188665927707e-05 4.080377934531e+00
1.105000000000e+02 -4.989010403707e-03 7.233180423058e-05 4.133657007343e+00
1.107500000000e+02 -4.983404290094e-03 7.277755471205e-05 4.187075530570e+00
1.110000000000e+02 -4.979028065232e-03 7.322456998510e-05 4.240593826805e+00
1.112500000000e+02 -4.976249290810e-03 7.367346818984e-05 4.294171308291e+00
1.115000000000e+02 -4.975423947707e-03 7.412483890257e-05 4.347766983063e+00
1.117500000000e+02 -4.976893959041e-03 7.457925340276e-05 4.401339939484e+00
1.120000000000e+02 -4.980984392371e-03 7.503727086794e-05 4.454849785891e+00
1.122500000000e+02 -4.988000322926e-03 7.549943936122e-05 4.508257058110e+00
1.125000000000e+02 -4.998223399169e-03 7.596629223677e-05 4.561523577054e+00
1.127500000000e+02 -5.011908141779e-03 7.643833888113e-05 4.614612772244e+00
1.130000000000e+02 -5.029278110901e-03 7.691605058827e-05 4.667489958841e+00
1.132500000000e+02 -5.050521998882e-03 7.739984225005e-05 4.720122585686e+00
1.135000000000e+02 -5.075789838379e-03 7.789004838124e-05 4.772480446082e+00
1.137500000000e+02 -5.105189321105e-03 7.838689803560e-05 4.824535868485e+00
1.140000000000e+02 -5.138782522348e-03 7.889048827661e-05 4.876263881610e+00
1.142500000000e+02 -5.176583025262e-03 7.940075739438e-05 4.927642368704e+00
1.145000000000e+02 -5.218553681833e-03 7.991745431371e-05 4.978652207140e+00
1.147500000000e+02 -5.264605005595e-03 8.044011586503e-05 5.029277403762e+00
1.150000000000e+02 -5.314594384236e-03 8.096803168317e-05 5.079505222825e+00
1.152500000000e+02 -5.368326092135e-03 8.150026586221e-05 5.129326311342e+00
1.155000000000e+02 -5.425552328230e-03 8.203564184642e-05 5.178734818895e+00
1.157500000000e+02 -5.485975095805e-03 8.257271222539e-05 5.227728510550e+00
1.160000000000e+02 -5.549249036207e-03 8.310977574363e-05 5.276308870229e+00
1.162500000000e+02 -5.614985123757e-03 8.364489503887e-05 5.324481187199e+00
1.165000000000e+02 -5.682755246567e-03 8.417591946186e-05 5.372254624023e+00
1.167500000000e+02 -5.752097495010e-03 8.470052572410e-05 5.419642253563e+00
1.170000000000e+02 -5.822522092952e-03 8.521623589378e-05 5.466661065779e+00
1.172500000000e+02 -5.893517815731e-03 8.572039438079e-05 5.513331927997e+00
1.175000000000e+02 -5.964558683543e-03 8.621035301654e-05 5.559679503123e+00
1.177500000000e+02 -6.035110853058e-03 8.668347405794e-05 5.605732108328e+00
1.180000000000e+02 -6.104639724201e-03 8.713712296987e-05 5.651521519778e+00
1.182500000000e+02 -6.172616871855e-03 8.756873710558e-05 5.697082717381e+00
1.185000000000e+02 -6.238526681795e-03 8.797590525408e-05 5.742453563405e+00
1.187500000000e+02 -6.301872615532e-03 8.835637023710e-05 5.787674429241e+00
1.190000000000e+02 -6.362183029032e-03 8.870800103428e-05 5.832787758245e+00
1.192500000000e+02 -6.419016221157e-03 8.902890896040e-05 5.877837583128e+00
1.195000000000e+02 -6.471964784689e-03 8.931746094196e-05 5.922868999252e+00
1.197500000000e+02 -6.520659313630e-03 8.957227752249e-05 5.967927597567e+00
1.200000000000e+02 -6.564771317959e-03 8.979223475697e-05 6.013058876044e+00
1.202500000000e+02 -6.604015440549e-03 8.997646433803e-05 6.058307631121e+00
1.205000000000e+02 -6.638150938374e-03 9.012434781600e-05 6.103717345303e+00
1.207500000000e+02 -6.666982570722e-03 9.023550171847e-05 6.149329573692e+00
1.210000000000e+02 -6.690360847172e-03 9.030975673965e-05 6.195183349370e+00
1.212500000000e+02 -6.708181743540e-03 9.034717373022e-05 6.241314610260e+00
1.215000000000e+02 -6.720385880841e-03 9.034799577390e-05 6.287755659227e+00
1.217500000000e+02 -6.726957402308e-03 9.031263340042e-05 6.334534664963e+00
1.220000000000e+02 -6.727922568088e-03 9.024165609295e-05 6.381675210471e+00
1.222500000000e+02 -6.723347975260e-03 9.013578092185e-05 6.429195894778e+00
1.225000000000e+02 -6.713338606264e-03 8.999582794045e-05 6.477109992418e+00
1.227500000000e+02 -6.698035764775e-03 8.982273730196e-05 6.525425174113e+00
1.230000000000e+02 -6.677614807541e-03 8.961756377973e-05 6.574143291410e+00
1.232500000000e+02 -6.652282760407e-03 8.938146836102e-05 6.623260226612e+00
1.235000000000e+02 -6.622275850669e-03 8.911571504583e-05 6.672765808931e+00
1.237500000000e+02 -6.587856943686e-03 8.882167042912e-05 6.722643796746e+00
1.240000000000e+02 -6.549312850922e-03 8.850080607742e-05 6.772871924977e+00
1.242500000000e+02 -6.506951500158e-03 8.815470129120e-05 6.823422015680e+00
1.245000000000e+02 -6.461098982325e-03 8.778502799672e-05 6.874260150460e+00
1.247500000000e+02 -6.412096531485e-03 8.739355911930e-05 6.925346897879e+00
1.250000000000e+02 -6.360297383312e-03 8.698216728270e-05 6.976637596610e+00
1.252500000000e+02 -6.306063595429e-03 8.655281751907e-05 7.028082685751e+00
1.255000000000e+02 -6.249762781415e-03 8.610755712188e-05 7.079628078573e+00
1.257500000000e+02 -6.191764842419e-03 8.564850325590e-05 7.131215573725e+00
1.260000000000e+02 -6.132438748517e-03 8.517782885514e-05 7.182783298322e+00
1.262500000000e+02 -6.072149365506e-03 8.469774641001e-05 7.234266175415e+00
1.265000000000e+02 -6.011254490818e-03 8.421048936555e-05 7.285596408813e+00
1.267500000000e+02 -5.950102096951e-03 8.371829221465e-05 7.336703980478e+00
1.270000000000e+02 -5.889027987527e-03 8.322336538868e-05 7.387517150768e+00
1.272500000000e+02 -5.828353778946e-03 8.272786350447e-05 7.437962960205e+00
1.275000000000e+02 -5.768385181866e-03 8.223390654247e-05 7.487967725821e+00
1.277500000000e+02 -5.709410631894e-03 8.174355273058e-05 7.537457525065e+00
1.280000000000e+02 -5.651700427024e-03 8.125872604264e-05 7.586358668547e+00
1.282500000000e+02 -5.595506352660e-03 8.078132905284e-05 7.634598147990e+00
1.285000000000e+02 -5.541061130272e-03 8.031314480245e-05 7.682104065243e+00
1.287500000000e+02 -5.488578315326e-03 7.985581388706e-05 7.728806025367e+00
1.290000000000e+02 -5.438252528121e-03 7.941084683602e-05 7.774635503531e+00
1.292500000000e+02 -5.390259968923e-03 7.897963325162e-05 7.819526165720e+00
1.295000000000e+02 -5.344759012855e-03 7.856347252330e-05 7.863414158119e+00
1.297500000000e+02 -5.301890946449e-03 7.816349313269e-05 7.906238343216e+00
1.300000000000e+02 -5.261780682485e-03 7.778067884948e-05 7.947940502422e+00
1.302500000000e+02 -5.224537593778e-03 7.741589713817e-05 7.988465482419e+00
1.305000000000e+02 -5.190256220600e-03 7.706991734815e-05 8.027761309486e+00
1.307500000000e+02 -5.159016969473e-03 7.674341924838e-05 8.065779248981e+00
1.310000000000e+02 -5.130886630861e-03 7.643697999940e-05 8.102473838589e+00
1.312500000000e+02 -5.105918802501e-03 7.615109844133e-05 8.137802872904e+00
1.315000000000e+02 -5.084154160476e-03 7.588620520871e-05 8.171727371469e+00
1.317500000000e+02 -5.065620643269e-03 7.564264152063e-05 8.204211508212e+00
1.320000000000e+02 -5.050333440890e-03 7.542067084770e-05 8.235222536623e+00
1.322500000000e+02 -5.038294899371e-03 7.522049559136e-05 8.264730688429e+00
1.325000000000e+02 -5.029494278382e-03 7.504220459612e-05 8.292709080228e+00
1.327500000000e+02 -5.023907368416e-03 7.488579495718e-05 8.319133604790e+00
1.330000000000e+02 -5.021496128436e-03 7.475120546416e-05 8.343982839285e+00
1.332500000000e+02 -5.022208367747e-03 7.463830522123e-05 8.367237951275e+00
1.335000000000e+02 -5.025977434797e-03 7.454686428252e-05 8.388882612620e+00
1.337500000000e+02 -5.032722032529e-03 7.447656225323e-05 8.408902933006e+00
1.340000000000e+02 -5.042346222332e-03 7.442694348384e-05 8.427287387761e+00
1.342500000000e+02 -5.054739629192e-03 7.439738891829e-05 8.444026768446e+00
1.345000000000e+02 -5.069777901747e-03 7.438727114881e-05 8.459114129705e+00
1.347500000000e+02 -5.087323700883e-03 7.439590226915e-05 8.472544739611e+00
1.350000000000e+02 -5.107227981129e-03 7.442243731939e-05 8.484316040110e+00
1.352500000000e+02 -5.129331438010e-03 7.446583942838e-05 8.494427595469e+00
1.355000000000e+02 -5.153466400632e-03 7.452502829600e-05 8.502881041916e+00
1.357500000000e+02 -5.179459105475e-03 7.459891052300e-05 8.509680025174e+00
1.360000000000e+02 -5.207132284142e-03 7.468632461163e-05 8.514830140581e+00
1.362500000000e+02 -5.236307911466e-03 7.478607793107e-05 8.518338855312e+00
1.365000000000e+02 -5.266810067365e-03 7.489698989863e-05 8.520215429821e+00
1.367500000000e+02 -5.298467857749e-03 7.501785185154e-05 8.520470833164e+00
1.370000000000e+02 -5.331118267605e-03 7.514751261190e-05 8.519117657568e+00
1.372500000000e+02 -5.364608668528e-03 7.528490697928e-05 8.516170036220e+00
1.375000000000e+02 -5.398798924298e-03 7.542907188335e-05 8.511643569285e+00
1.377500000000e+02 -5.433562978253e-03 7.557916866954e-05 8.505555264196e+00
1.380000000000e+02 -5.468789772344e-03 7.573450425358e-05 8.497923495807e+00
1.382500000000e+02 -5.504383390783e-03 7.589454657883e-05 8.488767991651e+00
1.385000000000e+02 -5.540262353332e-03 7.605893473397e-05 8.478109846471e+00
1.387500000000e+02 -5.576358014492e-03 7.622748280148e-05 8.465971568489e+00
1.390000000000e+02 -5.612612067760e-03 7.640017546404e-05 8.452377157728e+00
1.392500000000e+02 -5.648973198558e-03 7.657715853224e-05 8.437352215064e+00
1.395000000000e+02 -5.685393033133e-03 7.675871986546e-05 8.420924076263e+00
1.397500000000e+02 -5.721821495638e-03 7.694526201063e-05 8.403121970330e+00
1.400000000000e+02 -5.758201860179e-03 7.713726931896e-05 8.383977187707e+00
1.402500000000e+02 -5.794465705408e-03 7.733526999182e-05 8.363523253674e+00
1.405000000000e+02 -5.830527915370e-03 7.753979353600e-05 8.341796097161e+00
1.407500000000e+02 -5.866282117640e-03 7.775132636181e-05 8.318834200067e+00
1.410000000000e+02 -5.901596617906e-03 7.797026656289e-05 8.294678719246e+00
1.412500000000e+02 -5.936311091330e-03 7.819687502603e-05 8.269373568346e+00
1.415000000000e+02 -5.970234322941e-03 7.843122800252e-05 8.242965450928e+00
1.417500000000e+02 -6.003142892724e-03 7.867321673941e-05 8.215503836101e+00
1.420000000000e+02 -6.034781407818e-03 7.892247345992e-05 8.187040875886e+00
1.422500000000e+02 -6.064863633880e-03 7.917845769417e-05 8.157631255930e+00
1.425000000000e+02 -6.093075157336e-03 7.944029141274e-05 8.127331991788e+00
1.427500000000e+02 -6.119077695236e-03 7.970677016034e-05 8.096202161232e+00
1.430000000000e+02 -6.142514675616e-03 7.997644897875e-05 8.064302597832e+00
1.432500000000e+02 -6.163017885745e-03 8.024763375697e-05 8.031695532881e+00
1.435000000000e+02 -6.180215321566e-03 8.051839029291e-05 7.998444219271e+00
1.437500000000e+02 -6.193739834673e-03 8.078657193702e-05 7.964612526937e+00
1.440000000000e+02 -6.203238635298e-03 8.104993262237e-05 7.930264527584e+00
1.442500000000e+02 -6.208383291054e-03 8.130613911794e-05 7.895464086927e+00
1.445000000000e+02 -6.208879613180e-03 8.155280434985e-05 7.860274447968e+00
1.447500000000e+02 -6.204477046250e-03 8.178752010160e-05 7.824757840591e+00
1.450000000000e+02 -6.194978036885e-03 8.200796079724e-05 7.788975089896e+00
1.452500000000e+02 -6.180246540644e-03 8.221196435920e-05 7.752985257611e+00
1.455000000000e+02 -6.160215310022e-03 8.239758495576e-05 7.716845285635e+00
1.457500000000e+02 -6.134891645699e-03 8.256314275901e-05 7.680609674761e+00
1.460000000000e+02 -6.104361750283e-03 8.270724710813e-05 7.644330166085e+00
1.462500000000e+02 -6.068793145659e-03 8.282884357294e-05 7.608055458577e+00
1.465000000000e+02 -6.028435179164e-03 8.292738014334e-05 7.571830930251e+00
1.467500000000e+02 -5.983617549737e-03 8.300267295469e-05 7.535698397765e+00
1.470000000000e+02 -5.934747060792e-03 8.305494921171e-05 7.499695882604e+00
1.472500000000e+02 -5.882302246981e-03 8.308490726419e-05 7.463857419881e+00
1.475000000000e+02 -5.826826546428e-03 8.309355313413e-05 7.428212877695e+00
1.477500000000e+02 -5.768919885910e-03 8.308225779491e-05 7.392787816600e+00
1.480000000000e+02 -5.709228736053e-03 8.305276348236e-05 7.357603379140e+00
1.482500000000e+02 -5.648435315692e-03 8.300711946557e-05 7.322676198942e+00
1.485000000000e+02 -5.587246590378e-03 8.294762493546e-05 7.288018357349e+00
1.487500000000e+02 -5.526383003612e-03 8.287677495597e-05 7.253637352297e+00
1.490000000000e+02 -5.466567182872e-03 8.279720698554e-05 7.219536108118e+00
1.492500000000e+02 -5.408513215362e-03 8.271164727716e-05 7.185713012250e+00
1.495000000000e+02 -5.352916735654e-03 8.262285948485e-05 7.152161969256e+00
1.497500000000e+02 -5.300445956402e-03 8.253359694338e-05 7.118872492267e+00
1.500000000000e+02 -5.251733918701e-03 8.244656095460e-05 7.085829820411e+00
1.502500000000e+02 -5.207372069340e-03 8.236436568770e-05 7.053015056321e+00
1.505000000000e+02 -5.167905211569e-03 8.228951551137e-05 7.020405343844e+00
1.507500000000e+02 -5.133827773482e-03 8.222437455505e-05 6.987974070621e+00
1.510000000000e+02 -5.105581305454e-03 8.217114350523e-05 6.955691107674e+00
1.512500000000e+02 -5.083552977866e-03 8.213186766884e-05 6.923523070586e+00
1.515000000000e+02 -5.068074920286e-03 8.210843014747e-05 6.891433619833e+00
1.517500000000e+02 -5.059424128886e-03 8.210255638524e-05 6.859383782454e+00
1.520000000000e+02 -5.057822684648e-03 8.211578872455e-05 6.827332299086e+00
1.522500000000e+02 -5.063438084641e-03 8.214948964583e-05 6.795235988697e+00
1.525000000000e+02 -5.076383441055e-03 8.220486621305e-05 6.763050124841e+00
1.527500000000e+02 -5.096717417935e-03 8.228296441409e-05 6.730728816055e+00
1.530000000000e+02 -5.124443852675e-03 8.238464574478e-05 6.698225381500e+00
1.532500000000e+02 -5.159510999689e-03 8.251057657557e-05 6.665492714171e+00
1.535000000000e+02 -5.201810423785e-03 8.266121593870e-05 6.632483624266e+00
1.537500000000e+02 -5.251175617016e-03 8.283678594961e-05 6.599151157188e+00
1.540000000000e+02 -5.307380488147e-03 8.303726714917e-05 6.565448881670e+00
1.542500000000e+02 -5.370137738999e-03 8.326239511466e-05 6.531331144684e+00
1.545000000000e+02 -5.439097460789e-03 8.351161690545e-05 6.496753292919e+00
1.547500000000e+02 -5.513845977901e-03 8.378404558176e-05 6.461671859407e+00
1.550000000000e+02 -5.593905351253e-03 8.407842587957e-05 6.426044715527e+00
1.552500000000e+02 -5.678733413423e-03 8.439315349659e-05 6.389831193812e+00
1.555000000000e+02 -5.767724794490e-03 8.472627353323e-05 6.352992177922e+00
1.557500000000e+02 -5.860212639442e-03 8.507543091577e-05 6.315490171432e+00
1.560000000000e+02 -5.955471570666e-03 8.543786685222e-05 6.277289338793e+00
1.562500000000e+02 -6.052721610091e-03 8.581044483844e-05 6.238355535103e+00
1.565000000000e+02 -6.151133378305e-03 8.618967827534e-05 6.198656315379e+00
1.567500000000e+02 -6.249834302486e-03 8.657174470977e-05 6.158160944291e+00
1.570000000000e+02 -6.347915964352e-03 8.695241593540e-05 6.116840394402e+00
1.572500000000e+02 -6.444442376845e-03 8.732718095750e-05 6.074667357729e+00
1.575000000000e+02 -6.538459312025e-03 8.769131729197e-05 6.031616255434e+00
1.577500000000e+02 -6.629004374059e-03 8.803992120135e-05 5.987663273175e+00
1.580000000000e+02 -6.715117715819e-03 8.836795067677e-05 5.942786403985e+00
1.582500000000e+02 -6.795853108664e-03 8.867030584547e-05 5.896965520450e+00
1.585000000000e+02 -6.870289415682e-03 8.894191226655e-05 5.850182471393e+00
1.587500000000e+02 -6.937542136710e-03 8.917779199627e-05 5.802421193488e+00
1.590000000000e+02 -6.996774884478e-03 8.937314456678e-05 5.753667857935e+00
1.592500000000e+02 -7.047210388564e-03 8.952342638630e-05 5.703911021042e+00
1.595000000000e+02 -7.088140967030e-03 8.962442836530e-05 5.653141802668e+00
1.597500000000e+02 -7.118938289373e-03 8.967234959864e-05 5.601354056297e+00
1.600000000000e+02 -7.139062220748e-03 8.966386430567e-05 5.548544554120e+00
1.602500000000e+02 -7.148068253248e-03 8.959617847021e-05 5.494713149454e+00
1.605000000000e+02 -7.145613684728e-03 8.946707929866e-05 5.439862940588e+00
1.607500000000e+02 -7.131462085002e-03 8.927496413788e-05 5.384000400054e+00
1.610000000000e+02 -7.105486221040e-03 8.901887881213e-05 5.327135494933e+00
1.612500000000e+02 -7.067669162950e-03 8.869850696919e-05 5.269281765707e+00
1.615000000000e+02 -7.018103847876e-03 8.831416365088e-05 5.210456391340e+00
1.617500000000e+02 -6.956990832856e-03 8.786677315645e-05 5.150680212096e+00
1.620000000000e+02 -6.884634652034e-03 8.735781971020e-05 5.089977739488e+00
1.622500000000e+02 -6.801438637106e-03 8.678931614828e-05 5.028377127681e+00
1.625000000000e+02 -6.707898592367e-03 8.616377692086e-05 4.965910136356e+00
1.627500000000e+02 -6.604595342668e-03 8.548409902703e-05 4.902612061129e+00
1.630000000000e+02 -6.492186725591e-03 8.475350686671e-05 4.838521660350e+00
1.632500000000e+02 -6.371398973678e-03 8.397549246106e-05 4.773681055429e+00
1.635000000000e+02 -6.243017940984e-03 8.315374225965e-05 4.708135630475e+00
1.637500000000e+02 -6.107880301314e-03 8.229203208657e-05 4.641933913974e+00
1.640000000000e+02 -5.966864945793e-03 8.139421457373e-05 4.575127451690e+00
1.642500000000e+02 -5.820884688085e-03 8.046416029259e-05 4.507770676346e+00
1.645000000000e+02 -5.670878351707e-03 7.950570868012e-05 4.439920762817e+00
1.647500000000e+02 -5.517803358023e-03 7.852263257646e-05 4.371637475565e+00
1.650000000000e+02 -5.362628834425e-03 7.751861469524e-05 4.302983011702e+00
1.652500000000e+02 -5.206329101096e-03 7.649723292480e-05 4.234021829676e+00
1.655000000000e+02 -5.049877515099e-03 7.546195371957e-05 4.164820467882e+00
1.657500000000e+02 -4.894240597088e-03 7.441613243081e-05 4.095447355802e+00
1.660000000000e+02 -4.740372260835e-03 7.336301909672e-05 4.025972608142e+00
1.662500000000e+02 -4.589208047967e-03 7.230576638215e-05 3.956467808893e+00
1.665000000000e+02 -4.441659233114e-03 7.124743770232e-05 3.887005780053e+00
1.667500000000e+02 -4.298606737374e-03 7.019102098130e-05 3.817660340413e+00
1.670000000000e+02 -4.160894761189e-03 6.913943059400e-05 3.748506045510e+00
1.672500000000e+02 -4.029324115520e-03 6.809550870099e-05 3.679617913574e+00
1.675000000000e+02 -3.904645293112e-03 6.706202135265e-05 3.611071133247e+00
1.677500000000e+02 -3.787551336046e-03 6.604164895038e-05 3.542940753210e+00
1.680000000000e+02 -3.678670587444e-03 6.503696880486e-05 3.475301353459e+00
1.682500000000e+02 -3.578559440664e-03 6.405043258098e-05 3.408226699211e+00
1.685000000000e+02 -3.487695276020e-03 6.308433849403e-05 3.341789379670e+00
1.687500000000e+02 -3.406469786870e-03 6.214080175312e-05 3.276060434747e+00
1.690000000000e+02 -3.335182789264e-03 6.122171678161e-05 3.211108975410e+00
1.692500000000e+02 -3.274036875253e-03 6.032872144152e-05 3.147001802503e+00
1.695000000000e+02 -3.223132989852e-03 5.946316208844e-05 3.083803032409e+00
1.697500000000e+02 -3.182467134978e-03 5.862606162876e-05 3.021573737403e+00
1.700000000000e+02 -3.151928380081e-03 5.781808896163e-05 2.960371610192e+00
1.702500000000e+02 -3.131298235574e-03 5.703953437197e-05 2.900250660618e+00
1.705000000000e+02 -3.120251614511e-03 5.629029884030e-05 2.841260955046e+00
1.707500000000e+02 -3.118359256879e-03 5.556988526809e-05 2.783448406488e+00
1.710000000000e+02 -3.125091616834e-03 5.487739572427e-05 2.726854620502e+00
1.712500000000e+02 -3.139824347066e-03 5.421153834745e-05 2.671516806282e+00
1.715000000000e+02 -3.161845245150e-03 5.357064489300e-05 2.617467751223e+00
1.717500000000e+02 -3.190362546810e-03 5.295270074684e-05 2.564735865846e+00
1.720000000000e+02 -3.224514325418e-03 5.235537806575e-05 2.513345291105e+00
1.722500000000e+02 -3.263378984039e-03 5.177607631765e-05 2.463316071209e+00
1.725000000000e+02 -3.305986547686e-03 5.121196855323e-05 2.414664378382e+00
1.727500000000e+02 -3.351330651675e-03 5.066005300669e-05 2.367402788630e+00
1.730000000000e+02 -3.398380945455e-03 5.011720851536e-05 2.321540592638e+00
1.732500000000e+02 -3.446095738089e-03 4.958025184745e-05 2.277084132383e+00
1.735000000000e+02 -3.493434695889e-03 4.904599631114e-05 2.234037156502e+00
1.737500000000e+02 -3.539371316623e-03 4.851130982542e-05 2.192401173419e+00
1.740000000000e+02 -3.582905035308e-03 4.797317108976e-05 2.152175803190e+00
1.742500000000e+02 -3.623072907230e-03 4.742872397717e-05 2.113359105574e+00
1.745000000000e+02 -3.658960510856e-03 4.687532906306e-05 2.075947889244e+00
1.747500000000e+02 -3.689712053320e-03 4.631060973762e-05 2.039937982266e+00
1.750000000000e+02 -3.714539460824e-03 4.573248886958e-05 2.005324473028e+00
1.752500000000e+02 -3.732730534263e-03 4.513920954063e-05 1.972101905603e+00
1.755000000000e+02 -3.743655811670e-03 4.452942800889e-05 1.940264442614e+00
1.757500000000e+02 -3.746774453823e-03 4.390218342998e-05 1.909805983725e+00
1.760000000000e+02 -3.741638924197e-03 4.325693143295e-05 1.880720255852e+00
1.762500000000e+02 -3.727898726608e-03 4.259350760058e-05 1.853000865961e+00
1.765000000000e+02 -3.705302888036e-03 4.191217583124e-05 1.826641335014e+00
1.767500000000e+02 -3.673701413592e-03 4.121362701928e-05 1.801635105156e+00
1.770000000000e+02 -3.633045679594e-03 4.049896054617e-05 1.777975538882e+00
1.772500000000e+02 -3.583388047802e-03 3.976966907168e-05 1.755655903017e+00
1.775000000000e+02 -3.524880604260e-03 3.902761964669e-05 1.734669354370e+00
1.777500000000e+02 -3.457773185054e-03 3.827502921075e-05 1.715008919546e+00
1.780000000000e+02 -3.382410675836e-03 3.751443665856e-05 1.696667482604e+00
1.782500000000e+02 -3.299229741350e-03 3.674867172482e-05 1.679637771445e+00
1.785000000000e+02 -3.208754879664e-03 3.598082155093e-05 1.663912353180e+00
1.787500000000e+02 -3.111593970243e-03 3.521419596766e-05 1.649483627110e+00
1.790000000000e+02 -3.008433237207e-03 3.445229094262e-05 1.636343820165e+00
1.792500000000e+02 -2.900031677489e-03 3.369875311240e-05 1.624484976087e+00
1.795000000000e+02 -2.787214936877e-03 3.295734335426e-05 1.613898933825e+00
1.797500000000e+02 -2.670868539093e-03 3.223190160892e-05 1.604577291678e+00
1.800000000000e+02 -2.551930454733e-03 3.152631267830e-05 1.596511349500e+00
1.802500000000e+02 -2.431382981514e-03 3.084447209856e-05 1.589692024461e+00
1.805000000000e+02 -2.310243922424e-03 3.019025343751e-05 1.584109736789e+00
1.807500000000e+02 -2.189557077770e-03 2.956747542321e-05 1.579754261546e+00
1.810000000000e+02 -2.070382058331e-03 2.897987006670e-05 1.576614546440e+00
1.812500000000e+02 -1.953783485102e-03 2.843105000661e-05 1.574678495955e+00
1.815000000000e+02 -1.840819622197e-03 2.792447534603e-05 1.573932725911e+00
1.817500000000e+02 -1.732530577175e-03 2.746341969970e-05 1.574362293739e+00
1.820000000000e+02 -1.629926157275e-03 2.705093411465e-05 1.575950414909e+00
1.822500000000e+02 -1.533973600041e-03 2.668981010034e-05 1.578678174149e+00
1.825000000000e+02 -1.445585322815e-03 2.638254006118e-05 1.582524245770e+00
1.827500000000e+02 -1.365606902603e-03 2.613127710607e-05 1.587464636419e+00
1.830000000000e+02 -1.294805507991e-03 2.593779311399e-05 1.593472465249e+00
1.832500000000e+02 -1.233859036834e-03 2.580343758493e-05 1.600517794637e+00
1.835000000000e+02 -1.183346153131e-03 2.572909650927e-05 1.608567528394e+00
1.837500000000e+02 -1.143737529652e-03 2.571515508770e-05 1.617585385047e+00
1.840000000000e+02 -1.115388475833e-03 2.576146298949e-05 1.627531958707e+00
1.842500000000e+02 -1.098533169942e-03 2.586730715737e-05 1.638364872693e+00
1.845000000000e+02 -1.093280664344e-03 2.603139157928e-05 1.650039029070e+00
1.847500000000e+02 -1.099612802380e-03 2.625182713531e-05 1.662506951679e+00
1.850000000000e+02 -1.117384098719e-03 2.652613180870e-05 1.675719221822e+00
1.852500000000e+02 -1.146323653978e-03 2.685124475599e-05 1.689624993158e+00
1.855000000000e+02 -1.186039055436e-03 2.722355218771e-05 1.704172576151e+00
1.857500000000e+02 -1.236022180712e-03 2.763892752622e-05 1.719310080190e+00
1.860000000000e+02 -1.295656808219e-03 2.809278505930e-05 1.734986091368e+00
1.862500000000e+02 -1.364227843366e-03 2.858014552506e-05 1.751150370121e+00
1.865000000000e+02 -1.440931955474e-03 2.909571358217e-05 1.767754553089e+00
1.867500000000e+02 -1.524889407611e-03 2.963396384228e-05 1.784752833295e+00
1.870000000000e+02 -1.615156828109e-03 3.018923537262e-05 1.802102610946e+00
1.872500000000e+02 -1.710740676011e-03 3.075582622647e-05 1.819765089682e+00
1.875000000000e+02 -1.810611160623e-03 3.132808721998e-05 1.837705815593e+00
1.877500000000e+02 -1.913716288181e-03 3.190055618049e-05 1.855895139307e+00
1.880000000000e+02 -2.018995922869e-03 3.246802253248e-05 1.874308604420e+00
1.882500000000e+02 -2.125395562075e-03 3.302562097987e-05 1.892927249156e+00
1.885000000000e+02 -2.231879734365e-03 3.356891745013e-05 1.911737830476e+00
1.887500000000e+02 -2.337444653706e-03 3.409398908355e-05 1.930732963810e+00
1.890000000000e+02 -2.441130090919e-03 3.459747608212e-05 1.949911190283e+00
1.892500000000e+02 -2.542030341622e-03 3.507661532096e-05 1.969276974450e+00
1.895000000000e+02 -2.639304052173e-03 3.552929986700e-05 1.988840637645e+00
1.897500000000e+02 -2.732182909031e-03 3.595409310078e-05 2.008618240149e+00
1.900000000000e+02 -2.819979105682e-03 3.635023217283e-05 2.028631412651e+00
1.902500000000e+02 -2.902091534049e-03 3.671762103255e-05 2.048907150075e+00
1.905000000000e+02 -2.978010623401e-03 3.705680965999e-05 2.069477566947e+00
1.907500000000e+02 -3.047321834001e-03 3.736896252288e-05 2.090379623478e+00
1.910000000000e+02 -3.109707797120e-03 3.765581484089e-05 2.111654819584e+00
1.912500000000e+02 -3.164949122806e-03 3.791962043806e-05 2.133348861361e+00
1.915000000000e+02 -3.212923903041e-03 3.816309232554e-05 2.155511295656e+00
1.917500000000e+02 -3.253605990543e-03 3.838933642214e-05 2.178195112688e+00
1.920000000000e+02 -3.287062105695e-03 3.860178282117e-05 2.201456312455e+00
1.922500000000e+02 -3.313447886395e-03 3.880411417029e-05 2.225353431330e+00
1.925000000000e+02 -3.333002941441e-03 3.900019362124e-05 2.249947027500e+00
1.927500000000e+02 -3.346045025860e-03 3.919398456007e-05 2.275299120038e+00
1.930000000000e+02 -3.352963453431e-03 3.938950101484e-05 2.301472586418e+00
1.932500000000e+02 -3.354211913900e-03 3.959074483437e-05 2.328530513938e+00
1.935000000000e+02 -3.350300684743e-03 3.980162800793e-05 2.356535515182e+00
1.937500000000e+02 -3.341788382663e-03 4.002592050900e-05 2.385549013998e+00
1.940000000000e+02 -3.329273524276e-03 4.026720460440e-05 2.415630504502e+00
1.942500000000e+02 -3.313385910799e-03 4.052883512096e-05 2.446836809215e+00
1.945000000000e+02 -3.294778015907e-03 4.081390587454e-05 2.479221333064e+00
1.947500000000e+02 -3.274116449482e-03 4.112520679597e-05 2.512833343758e+00
1.950000000000e+02 -3.252073549595e-03 4.146519022991e-05 2.547717289134e+00
1.952500000000e+02 -3.229319413615e-03 4.183597191157e-05 2.583912159078e+00
1.955000000000e+02 -3.206514338012e-03 4.223931066177e-05 2.621450922268e+00
1.957500000000e+02 -3.184301813876e-03 4.267659763138e-05 2.660360038211e+00
1.960000000000e+02 -3.163302075025e-03 4.314885037068e-05 2.700659065963e+00
1.962500000000e+02 -3.144106271561e-03 4.365670216036e-05 2.742360363121e+00
1.965000000000e+02 -3.127271312648e-03 4.420044289302e-05 2.785468899055e+00
1.967500000000e+02 -3.113315428499e-03 4.478000473482e-05 2.829982169578e+00
1.970000000000e+02 -3.102714455060e-03 4.539497005338e-05 2.875890224035e+00
1.972500000000e+02 -3.095898797839e-03 4.604459491483e-05 2.923175785975e+00
1.975000000000e+02 -3.093251059364e-03 4.672782791021e-05 2.971814479021e+00
1.977500000000e+02 -3.095104294376e-03 4.744334597412e-05 3.021775136481e+00
1.980000000000e+02 -3.101740876201e-03 4.818955268862e-05 3.073020188694e+00
1.982500000000e+02 -3.113391932216e-03 4.896461667692e-05 3.125506115397e+00
1.985000000000e+02 -3.130237327531e-03 4.976651822028e-05 3.179183955327e+00
1.987500000000e+02 -3.152406090488e-03 5.059307455099e-05 3.233999848284e+00
1.990000000000e+02 -3.179977236693e-03 5.144196827758e-05 3.289895613737e+00
1.992500000000e+02 -3.212980946400e-03 5.231077972731e-05 3.346809341900e+00
1.995000000000e+02 -3.251400063081e-03 5.319701956080e-05 3.404675992101e+00
1.997500000000e+02 -3.295171869308e-03 5.409816171345e-05 3.463427987342e+00
2.000000000000e+02 -3.344190083521e-03 5.501167169811e-05 3.522995801906e+00
2.002500000000e+02 -3.398307044148e-03 5.593503131845e-05 3.583308525578e+00
2.005000000000e+02 -3.457336098951e-03 5.686576412176e-05 3.644294413638e+00
2.007500000000e+02 -3.521054083494e-03 5.780145681633e-05 3.705881408993e+00
2.010000000000e+02 -3.589203948349e-03 5.873977632662e-05 3.767997642167e+00
2.012500000000e+02 -3.661497453844e-03 5.967848848673e-05 3.830571899115e+00
2.015000000000e+02 -3.737617942684e-03 6.061546607058e-05 3.893534071471e+00
2.017500000000e+02 -3.817223060055e-03 6.154868401595e-05 3.956815573908e+00
2.020000000000e+02 -3.899947575647e-03 6.247624637437e-05 4.020349746328e+00
2.022500000000e+02 -3.985406054383e-03 6.339639998745e-05 4.084072227041e+00
2.025000000000e+02 -4.073195751387e-03 6.430749992004e-05 4.147921312494e+00
2.027500000000e+02 -4.162899377486e-03 6.520803007123e-05 4.211838290588e+00
2.030000000000e+02 -4.254087995184e-03 6.609658361456e-05 4.275767759888e+00
2.032500000000e+02 -4.346323977947e-03 6.697183846080e-05 4.339657921904e+00
2.035000000000e+02 -4.439163863371e-03 6.783259207993e-05 4.403460854694e+00
2.037500000000e+02 -4.532161349267e-03 6.867774334940e-05 4.467132754736e+00
2.040000000000e+02 -4.624870315790e-03 6.950628177563e-05 4.530634151273e+00
2.042500000000e+02 -4.716847810664e-03 7.031728101450e-05 4.593930080325e+00
2.045000000000e+02 -4.807657174964e-03 7.110989263773e-05 4.656990219391e+00
2.047500000000e+02 -4.896871119339e-03 7.188334029268e-05 4.719788971098e+00
2.050000000000e+02 -4.984074846585e-03 7.263691309142e-05 4.782305495098e+00
2.052500000000e+02 -5.068869083376e-03 7.336995419865e-05 4.844523679774e+00
2.055000000000e+02 -5.150873049554e-03 7.408186161156e-05 4.906432051955e+00
2.057500000000e+02 -5.229727348663e-03 7.477208738144e-05 4.968023623032e+00
2.060000000000e+02 -5.305096759604e-03 7.544011729860e-05 5.029295670057e+00
2.062500000000e+02 -5.376672823051e-03 7.608546431767e-05 5.090249455297e+00
2.065000000000e+02 -5.444176293577e-03 7.670766471166e-05 5.150889887723e+00
2.067500000000e+02 -5.507359424014e-03 7.730627141650e-05 5.211225132779e+00
2.070000000000e+02 -5.566008189686e-03 7.788084926430e-05 5.271266179341e+00
2.072500000000e+02 -5.619944247813e-03 7.843097285287e-05 5.331026372362e+00
2.075000000000e+02 -5.669026853045e-03 7.895622121229e-05 5.390520924261e+00
2.077500000000e+02 -5.713154510978e-03 7.945617602365e-05 5.449766414862e+00
2.080000000000e+02 -5.752266423218e-03 7.993042467894e-05 5.508780291989e+00
2.082500000000e+02 -5.786343849347e-03 8.037857270435e-05 5.567580386077e+00
2.085000000000e+02 -5.815411081369e-03 8.080025230464e-05 5.626184444669e+00
2.087500000000e+02 -5.839536344018e-03 8.119513392876e-05 5.684609701259e+00
2.090000000000e+02 -5.858832276897e-03 8.156294175324e-05 5.742872480613e+00
2.092500000000e+02 -5.873456064119e-03 8.190347173725e-05 5.800987847585e+00
2.095000000000e+02 -5.883609287435e-03 8.221661249094e-05 5.858969305588e+00
2.097500000000e+02 -5.889537114286e-03 8.250236593310e-05 5.916828538988e+00
2.100000000000e+02 -5.891527130575e-03 8.276086985395e-05 5.974575207701e+00
2.102500000000e+02 -5.889907426378e-03 8.299241808304e-05 6.032216784133e+00
2.105000000000e+02 -5.885044079565e-03 8.319748035901e-05 6.089758434666e+00
2.107500000000e+02 -5.877337870003e-03 8.337672029932e-05 6.147202937774e+00
2.110000000000e+02 -5.867220341872e-03 8.353100902739e-05 6.204550640006e+00
2.112500000000e+02 -5.855149030209e-03 8.366142228658e-05 6.261799438159e+00
2.115000000000e+02 -5.841602002090e-03 8.376924985964e-05 6.318944788780e+00
2.117500000000e+02 -5.827071685288e-03 8.385599731234e-05 6.375979736039e+00
2.120000000000e+02 -5.812058105926e-03 8.392337222263e-05 6.432894960749e+00
2.122500000000e+02 -5.797061545691e-03 8.397326683271e-05 6.489678839751e+00
2.125000000000e+02 -5.782574794193e-03 8.400773494835e-05 6.546317518332e+00
2.127500000000e+02 -5.769075080974e-03 8.402896267048e-05 6.602794993492e+00
2.130000000000e+02 -5.757015898966e-03 8.403923409517e-05 6.659093203875e+00
2.132500000000e+02 -5.746818783723e-03 8.404089165451e-05 6.715192133608e+00
2.135000000000e+02 -5.738865365020e-03 8.403629383649e-05 6.771069921433e+00
2.137500000000e+02 -5.733489783911e-03 8.402777043789e-05 6.826702983082e+00
2.140000000000e+02 -5.730971711333e-03 8.401757645507e-05 6.882066145312e+00
2.142500000000e+02 -5.731530278388e-03 8.400785094259e-05 6.937132793548e+00
2.145000000000e+02 -5.735318939636e-03 8.400057468427e-05 6.991875034961e+00
2.147500000000e+02 -5.742421516189e-03 8.399753211341e-05 7.046263876018e+00
2.150000000000e+02 -5.752849468850e-03 8.400027666833e-05 7.100269420179e+00
2.152500000000e+02 -5.766540653380e-03 8.401010066664e-05 7.153861079690e+00
2.155000000000e+02 -5.783359564676e-03 8.402802204668e-05 7.207007805863e+00
2.157500000000e+02 -5.803099174020e-03 8.405479354062e-05 7.259678333438e+00
2.160000000000e+02 -5.825484086018e-03 8.409087021358e-05 7.311841441866e+00
2.162500000000e+02 -5.850175262067e-03 8.413640908367e-05 7.363466225078e+00
2.165000000000e+02 -5.876776094881e-03 8.419128670031e-05 7.414522369118e+00
2.167500000000e+02 -5.904839607675e-03 8.425509953444e-05 7.464980435265e+00
2.170000000000e+02 -5.933876754725e-03 8.432720297880e-05 7.514812137736e+00
2.172500000000e+02 -5.963365439435e-03 8.440674164428e-05 7.563990616473e+00
2.175000000000e+02 -5.992760312169e-03 8.449267624677e-05 7.612490692515e+00
2.177500000000e+02 -6.021503097079e-03 8.458376842513e-05 7.660289104481e+00
2.180000000000e+02 -6.049032812632e-03 8.467867740231e-05 7.707364715202e+00
2.182500000000e+02 -6.074796222393e-03 8.477601429152e-05 7.753698685521e+00
2.185000000000e+02 -6.098258009956e-03 8.487429407630e-05 7.799274607153e+00
2.187500000000e+02 -6.118910663379e-03 8.497199103860e-05 7.844078591285e+00
2.190000000000e+02 -6.136283792134e-03 8.506757702750e-05 7.888099307785e+00
2.192500000000e+02 -6.149952934133e-03 8.515959017563e-05 7.931327972806e+00
2.195000000000e+02 -6.159547421764e-03 8.524657439166e-05 7.973758284056e+00
2.197500000000e+02 -6.164757569331e-03 8.532710605583e-05 8.015386302798e+00
2.200000000000e+02 -6.165340821191e-03 8.539989052248e-05 8.056210286296e+00
2.202500000000e+02 -6.161127112962e-03 8.546375818480e-05 8.096230471455e+00
2.205000000000e+02 -6.152022976302e-03 8.551767580592e-05 8.135448817222e+00
2.207500000000e+02 -6.138014800720e-03 8.556076034894e-05 8.173868707472e+00
2.210000000000e+02 -6.119170773721e-03 8.559229055025e-05 8.211494625821e+00
2.212500000000e+02 -6.095641983840e-03 8.561171710567e-05 8.248331803841e+00
2.215000000000e+02 -6.067662196135e-03 8.561867059464e-05 8.284385857013e+00
2.217500000000e+02 -6.035546767798e-03 8.561296867043e-05 8.319662408735e+00
2.220000000000e+02 -5.999690206022e-03 8.559462114649e-05 8.354166718130e+00
2.222500000000e+02 -5.960562782003e-03 8.556383346039e-05 8.387903309370e+00
2.225000000000e+02 -5.918705786077e-03 8.552100837500e-05 8.420875619020e+00
2.227500000000e+02 -5.874725800171e-03 8.546674693782e-05 8.453085656284e+00
2.230000000000e+02 -5.829287704129e-03 8.540184725775e-05 8.484533692904e+00
2.232500000000e+02 -5.783106729284e-03 8.532730259411e-05 8.515217976074e+00
2.235000000000e+02 -5.736939439921e-03 8.524429833370e-05 8.545134477814e+00
2.237500000000e+02 -5.691573849951e-03 8.515420691210e-05 8.574276679765e+00
2.240000000000e+02 -5.647818751585e-03 8.505858140992e-05 8.602635393465e+00
2.242500000000e+02 -5.606492362316e-03 8.495914752196e-05 8.630198623117e+00
2.245000000000e+02 -5.568410477413e-03 8.485779193274e-05 8.656951468005e+00
2.247500000000e+02 -5.534374175632e-03 8.475654855100e-05 8.682876062567e+00
2.250000000000e+02 -5.505157335815e-03 8.465758071105e-05 8.707951558318e+00
2.252500000000e+02 -5.481494118281e-03 8.456315334054e-05 8.732154144022e+00
2.255000000000e+02 -5.464066405331e-03 8.447560276278e-05 8.755457101201e+00
2.257500000000e+02 -5.453491709881e-03 8.439734743845e-05 8.777830898717e+00
2.260000000000e+02 -5.450311508584e-03 8.433081446316e-05 8.799243321715e+00
2.262500000000e+02 -5.454980321630e-03 8.427839517641e-05 8.819659635984e+00
2.265000000000e+02 -5.467855501394e-03 8.424242339655e-05 8.839042785919e+00
2.267500000000e+02 -5.489188286072e-03 8.422507442868e-05 8.857353626707e+00
2.270000000000e+02 -5.519116005144e-03 8.422831564997e-05 8.874551188741e+00
2.272500000000e+02 -5.557655835756e-03 8.425396525694e-05 8.890592973160e+00
2.275000000000e+02 -5.604699956919e-03 8.430355307321e-05 8.905435278593e+00
2.277500000000e+02 -5.660012771773e-03 8.437826850180e-05 8.919033555636e+00
2.280000000000e+02 -5.723229866323e-03 8.447895222125e-05 8.931342788035e+00
2.282500000000e+02 -5.793859017400e-03 8.460597535132e-05 8.942317897432e+00
2.285000000000e+02 -5.871283308607e-03 8.475921146134e-05 8.951914169479e+00
2.287500000000e+02 -5.954766417168e-03 8.493813766733e-05 8.960087694481e+00
2.290000000000e+02 -6.043459885592e-03 8.514178865010e-05 8.966795824841e+00
2.292500000000e+02 -6.136412621562e-03 8.536869641881e-05 8.971997636541e+00
2.295000000000e+02 -6.232582160149e-03 8.561684938047e-05 8.975654395069e+00
2.297500000000e+02 -6.330847805609e-03 8.588377420249e-05 8.977730017503e+00
2.300000000000e+02 -6.430025357295e-03 8.616660398619e-05 8.978191525617e+00
2.302500000000e+02 -6.528883314978e-03 8.646209102936e-05 8.977009479597e+00
2.305000000000e+02 -6.626160267854e-03 8.676666861948e-05 8.974158393239e+00
2.307500000000e+02 -6.720583184053e-03 8.707649475856e-05 8.969617112571e+00
2.310000000000e+02 -6.810886288240e-03 8.738752233575e-05 8.963369158224e+00
2.312500000000e+02 -6.895830159225e-03 8.769558907165e-05 8.955403017566e+00
2.315000000000e+02 -6.974220891533e-03 8.799649832331e-05 8.945712387912e+00
2.317500000000e+02 -7.044928699336e-03 8.828609144410e-05 8.934296349653e+00
2.320000000000e+02 -7.106905971672e-03 8.856032490043e-05 8.921159479630e+00
2.322500000000e+02 -7.159204016963e-03 8.881534490029e-05 8.906311881935e+00
2.325000000000e+02 -7.200988694754e-03 8.904755616118e-05 8.889769150135e+00
2.327500000000e+02 -7.231554102589e-03 8.925368092777e-05 8.871552240733e+00
2.330000000000e+02 -7.250334633271e-03 8.943083354132e-05 8.851687276735e+00
2.332500000000e+02 -7.256914560150e-03 8.957657601413e-05 8.830205264615e+00
2.335000000000e+02 -7.251035702841e-03 8.968894360945e-05 8.807141749121e+00
2.337500000000e+02 -7.232602283119e-03 8.976645390296e-05 8.782536393357e+00
2.340000000000e+02 -7.201683629191e-03 8.980817027016e-05 8.756432513328e+00
2.342500000000e+02 -7.158513922796e-03 8.981376835154e-05 8.728876558266e+00
2.345000000000e+02 -7.103489761015e-03 8.978340544138e-05 8.699917568609e+00
2.347500000000e+02 -7.037164776498e-03 8.971789126164e-05 8.669606605702e+00
2.350000000000e+02 -6.960242407093e-03 8.961852800801e-05 8.637996185107e+00
2.352500000000e+02 -6.873566232282e-03 8.948708681064e-05 8.605139709396e+00
2.355000000000e+02 -6.778108567572e-03 8.932586221908e-05 8.571090929382e+00
2.357500000000e+02 -6.674956751482e-03 8.913765250254e-05 8.535903428944e+00
2.360000000000e+02 -6.565298572156e-03 8.892561463819e-05 8.499630158054e+00
2.362500000000e+02 -6.450406198613e-03 8.869330982855e-05 8.462323007616e+00
2.365000000000e+02 -6.331619013250e-03 8.844458286938e-05 8.424032445098e+00
2.367500000000e+02 -6.210325516601e-03 8.818353025872e-05 8.384807202071e+00
2.370000000000e+02 -6.087945054269e-03 8.791446747655e-05 8.344694026475e+00
2.372500000000e+02 -5.965909480683e-03 8.764183757534e-05 8.303737489081e+00
2.375000000000e+02 -5.845644881406e-03 8.737018589805e-05 8.261979851672e+00
2.377500000000e+02 -5.728553768907e-03 8.710406669865e-05 8.219460986715e+00
2.380000000000e+02 -5.615998012691e-03 8.684796468439e-05 8.176218348383e+00
2.382500000000e+02 -5.509282546513e-03 8.660625661527e-05 8.132286989507e+00
2.385000000000e+02 -5.409640300726e-03 8.638316076126e-05 8.087699616531e+00
2.387500000000e+02 -5.318218101139e-03 8.618266881810e-05 8.042486679394e+00
2.390000000000e+02 -5.236064095979e-03 8.600847953255e-05 7.996676486979e+00
2.392500000000e+02 -5.164116711982e-03 8.586397865201e-05 7.950295343684e+00
2.395000000000e+02 -5.103194908691e-03 8.575219106596e-05 7.903367699485e+00
2.397500000000e+02 -5.053990184324e-03 8.567573752000e-05 7.855916307829e+00
2.400000000000e+02 -5.017060219054e-03 8.563679941270e-05 7.807962386142e+00
2.402500000000e+02 -4.992823844475e-03 8.563708790124e-05 7.759525772623e+00
2.405000000000e+02 -4.981557854045e-03 8.567781808946e-05 7.710625076700e+00
2.407500000000e+02 -4.983395415006e-03 8.575968791333e-05 7.661277819410e+00
2.410000000000e+02 -4.998325742738e-03 8.588286055528e-05 7.611500560354e+00
2.412500000000e+02 -5.026195569578e-03 8.604695536221e-05 7.561309011547e+00
2.415000000000e+02 -5.066711941954e-03 8.625102971263e-05 7.510718136431e+00
2.417500000000e+02 -5.119446513679e-03 8.649360538546e-05 7.459742236234e+00
2.420000000000e+02 -5.183840977129e-03 8.677265373286e-05 7.408395022033e+00
2.422500000000e+02 -5.259214040469e-03 8.708561729256e-05 7.356689678138e+00
2.425000000000e+02 -5.344769513188e-03 8.742941277939e-05 7.304638916710e+00
2.427500000000e+02 -5.439605539375e-03 8.780046067788e-05 7.252255026629e+00
2.430000000000e+02 -5.542725022361e-03 8.819472945518e-05 7.199549921184e+00
2.432500000000e+02 -5.653046888397e-03 8.860776848857e-05 7.146535182803e+00
2.435000000000e+02 -5.769418363596e-03 8.903475338887e-05 7.093222111967e+00
2.437500000000e+02 -5.890627923088e-03 8.947053714436e-05 7.039621778332e+00
2.440000000000e+02 -6.015418850944e-03 8.990970708656e-05 6.985745075865e+00
2.442500000000e+02 -6.142503213612e-03 9.034664790938e-05 6.931602783868e+00
2.445000000000e+02 -6.270576084257e-03 9.077561029733e-05 6.877205628934e+00
2.447500000000e+02 -6.398329819411e-03 9.119077949385e-05 6.822564352545e+00
2.450000000000e+02 -6.524468224379e-03 9.158634741002e-05 6.767689778124e+00
2.452500000000e+02 -6.647720401508e-03 9.195658676020e-05 6.712592877131e+00
2.455000000000e+02 -6.766854003789e-03 9.229592313270e-05 6.657284833245e+00
2.457500000000e+02 -6.880687889386e-03 9.259900578198e-05 6.601777097013e+00
2.460000000000e+02 -6.988103746698e-03 9.286077424403e-05 6.546081434916e+00
2.462500000000e+02 -7.088056599138e-03 9.307651975088e-05 6.490209967738e+00
2.465000000000e+02 -7.179584264580e-03 9.324193402946e-05 6.434175191718e+00
2.467500000000e+02 -7.261815365772e-03 9.335317190348e-05 6.377989988041e+00
2.470000000000e+02 -7.333975950073e-03 9.340689661108e-05 6.321667616041e+00
2.472500000000e+02 -7.395394977959e-03 9.340029386998e-05 6.265221683485e+00
2.475000000000e+02 -7.445508172289e-03 9.333109897350e-05 6.208666106296e+00
2.477500000000e+02 -7.483860910172e-03 9.319761469645e-05 6.152015041705e+00
2.480000000000e+02 -7.510109435936e-03 9.299871352716e-05 6.095282813280e+00
2.482500000000e+02 -7.524021117375e-03 9.273384490563e-05 6.038483811053e+00
2.485000000000e+02 -7.525473146308e-03 9.240301843749e-05 5.981632388426e+00
2.487500000000e+02 -7.514450469853e-03 9.200678491750e-05 5.924742738954e+00
2.490000000000e+02 -7.491042037733e-03 9.154621513893e-05 5.867828777457e+00
2.492500000000e+02 -7.455436515326e-03 9.102286535792e-05 5.810904007950e+00
2.495000000000e+02 -7.407916755018e-03 9.043871918357e-05 5.753981405417e+00
2.497500000000e+02 -7.348853931119e-03 8.979622614869e-05 5.697073293064e+00
2.500000000000e+02 -7.278700714149e-03 8.909820941308e-05 5.640191243372e+00
2.502500000000e+02 -7.197984174579e-03 8.834780328529e-05 5.583345982828e+00
2.505000000000e+02 -7.107298077119e-03 8.754841928793e-05 5.526547329442e+00
2.507500000000e+02 -7.007295224195e-03 8.670371258857e-05 5.469804140650e+00
2.510000000000e+02 -6.898679501957e-03 8.581754349501e-05 5.413124300430e+00
2.512500000000e+02 -6.782198118731e-03 8.489393629843e-05 5.356514721004e+00
2.515000000000e+02 -6.658633741550e-03 8.393698287013e-05 5.299981386207e+00
2.517500000000e+02 -6.528796913962e-03 8.295086279603e-05 5.243529410066e+00
2.520000000000e+02 -6.393518628462e-03 8.193979853102e-05 5.187163135204e+00
2.522500000000e+02 -6.253643202181e-03 8.090801450411e-05 5.130886243041e+00
2.525000000000e+02 -6.110021439263e-03 7.985970626576e-05 5.074701897688e+00
2.527500000000e+02 -5.963504130398e-03 7.879900898086e-05 5.018612895692e+00
2.530000000000e+02 -5.814935912600e-03 7.772996647865e-05 4.962621835685e+00
2.532500000000e+02 -5.665149536889e-03 7.665651845473e-05 4.906731294806e+00
2.535000000000e+02 -5.514960457578e-03 7.558246913417e-05 4.850944000205e+00
2.537500000000e+02 -5.365161908713e-03 7.451145955487e-05 4.795263005938e+00
2.540000000000e+02 -5.216520254365e-03 7.344694944883e-05 4.739691851074e+00
2.542500000000e+02 -5.069770810296e-03 7.239219733424e-05 4.684234708681e+00
2.545000000000e+02 -4.925614074989e-03 7.135024145136e-05 4.628896514272e+00
2.547500000000e+02 -4.784712258092e-03 7.032387015779e-05 4.573683065999e+00
2.550000000000e+02 -4.647686268719e-03 6.931561905110e-05 4.518601101597e+00
2.552500000000e+02 -4.515113084064e-03 6.832778116400e-05 4.463658344488e+00
2.555000000000e+02 -4.387523406250e-03 6.736235567784e-05 4.408863515266e+00
2.557500000000e+02 -4.265399807714e-03 6.642104252116e-05 4.354226314308e+00
2.560000000000e+02 -4.149175247684e-03 6.550523824114e-05 4.299757373201e+00
2.562500000000e+02 -4.039231839199e-03 6.461602964181e-05 4.245468173816e+00
2.565000000000e+02 -3.935900063943e-03 6.375419797652e-05 4.191370944291e+00
2.567500000000e+02 -3.839458245770e-03 6.292021614249e-05 4.137478530771e+00
2.570000000000e+02 -3.750132423869e-03 6.211425446806e-05 4.083804252497e+00
2.572500000000e+02 -3.668096450976e-03 6.133618879794e-05 4.030361741882e+00
2.575000000000e+02 -3.593472488407e-03 6.058561469485e-05 3.977164779505e+00
2.577500000000e+02 -3.526331697394e-03 5.986186354323e-05 3.924227126004e+00
2.580000000000e+02 -3.466695168250e-03 5.916402131770e-05 3.871562356914e+00
2.582500000000e+02 -3.414535090178e-03 5.849095013119e-05 3.819183706341e+00
2.585000000000e+02 -3.369776008708e-03 5.784131950412e-05 3.767103920992e+00
2.587500000000e+02 -3.332296244560e-03 5.721362944053e-05 3.715335131322e+00
2.590000000000e+02 -3.301929308630e-03 5.660620097883e-05 3.663888740358e+00
2.592500000000e+02 -3.278465387633e-03 5.601724264206e-05 3.612775332435e+00
2.595000000000e+02 -3.261652876849e-03 5.544486785433e-05 3.562004603003e+00
2.597500000000e+02 -3.251199894132e-03 5.488712067594e-05 3.511585308140e+00
2.600000000000e+02 -3.246775665026e-03 5.434199699178e-05 3.461525233890e+00
2.602500000000e+02 -3.248011906220e-03 5.380746328315e-05 3.411831182736e+00
2.605000000000e+02 -3.254504293609e-03 5.328147299966e-05 3.362508975314e+00
2.607500000000e+02 -3.265814008960e-03 5.276197387674e-05 3.313563465472e+00
2.610000000000e+02 -3.281469121074e-03 5.224697184236e-05 3.264998565944e+00
2.612500000000e+02 -3.300966125950e-03 5.173451828905e-05 3.216817282190e+00
2.615000000000e+02 -3.323771834178e-03 5.122268199079e-05 3.169021754169e+00
2.617500000000e+02 -3.349325348505e-03 5.070959196196e-05 3.121613302425e+00
2.620000000000e+02 -3.377040148871e-03 5.019345530732e-05 3.074592478234e+00
2.622500000000e+02 -3.406306637637e-03 4.967255959634e-05 3.027959119889e+00
2.625000000000e+02 -3.436494870707e-03 4.914527732924e-05 2.981712410454e+00
2.627500000000e+02 -3.466957773456e-03 4.861007454113e-05 2.935850945137e+00
2.630000000000e+02 -3.497034815141e-03 4.806551623676e-05 2.890372801742e+00
2.632500000000e+02 -3.526056247967e-03 4.751027292774e-05 2.845275625747e+00
2.635000000000e+02 -3.553347815230e-03 4.694312958109e-05 2.800556722559e+00
2.637500000000e+02 -3.578235977714e-03 4.636299265418e-05 2.756213170628e+00
2.640000000000e+02 -3.600053653005e-03 4.576889749805e-05 2.712241946526e+00
2.642500000000e+02 -3.618146405649e-03 4.516001638832e-05 2.668640076585e+00
2.645000000000e+02 -3.631878984649e-03 4.453566629767e-05 2.625404804524e+00
2.647500000000e+02 -3.640642215797e-03 4.389531622734e-05 2.582533789451e+00
2.650000000000e+02 -3.643860014450e-03 4.323859412714e-05 2.540025321273e+00
2.652500000000e+02 -3.640996479778e-03 4.256529271987e-05 2.497878566868e+00
2.655000000000e+02 -3.631562899671e-03 4.187537523123e-05 2.456093831311e+00
2.657500000000e+02 -3.615124629726e-03 4.116897857273e-05 2.414672846221e+00
2.660000000000e+02 -3.591307666818e-03 4.044641759360e-05 2.373619066488e+00
2.662500000000e+02 -3.559804884595e-03 3.970818201668e-05 2.332937985982e+00
2.665000000000e+02 -3.520381752068e-03 3.895493295311e-05 2.292637450661e+00
2.667500000000e+02 -3.472881383770e-03 3.818754209869e-05 2.252727978387e+00
2.670000000000e+02 -3.417228937897e-03 3.740705335389e-05 2.213223061366e+00
2.672500000000e+02 -3.353435315648e-03 3.661468874921e-05 2.174139459359e+00
2.675000000000e+02 -3.281599878387e-03 3.581185709209e-05 2.135497458101e+00
2.677500000000e+02 -3.201912314046e-03 3.500013817695e-05 2.097321100938e+00
2.680000000000e+02 -3.114653497617e-03 3.418127773769e-05 2.059638366992e+00
2.682500000000e+02 -3.020195158751e-03 3.335720544806e-05 2.022481304013e+00
2.685000000000e+02 -2.918998418694e-03 3.253002583023e-05 1.985886094020e+00
2.687500000000e+02 -2.811611210099e-03 3.170201317088e-05 1.949893050866e+00
2.690000000000e+02 -2.698664572140e-03 3.087560651252e-05 1.914546548477e+00
2.692500000000e+02 -2.580867769622e-03 3.005340351001e-05 1.879894864729e+00
2.695000000000e+02 -2.459002321222e-03 2.923815114081e-05 1.845989953664e+00
2.697500000000e+02 -2.333914871113e-03 2.843273754155e-05 1.812887135953e+00
2.700000000000e+02 -2.206508987840e-03 2.764017726428e-05 1.780644717358e+00
2.702500000000e+02 -2.077735976955e-03 2.686359552434e-05 1.749323544159e+00
2.705000000000e+02 -1.948584764741e-03 2.610620915966e-05 1.718986498738e+00
2.707500000000e+02 -1.820070979895e-03 2.537130520805e-05 1.689697950410e+00
2.710000000000e+02 -1.693225353582e-03 2.466221635461e-05 1.661523176178e+00
2.712500000000e+02 -1.569081567036e-03 2.398229266354e-05 1.634527760409e+00
2.715000000000e+02 -1.448663727239e-03 2.333487112896e-05 1.608776990642e+00
2.717500000000e+02 -1.332973672977e-03 2.272324307892e-05 1.584335264821e+00
2.720000000000e+02 -1.222978366933e-03 2.215062214503e-05 1.561265518656e+00
2.722500000000e+02 -1.119597603166e-03 2.162010761278e-05 1.539628687800e+00
2.725000000000e+02 -1.023692271157e-03 2.113464881856e-05 1.519483211975e+00
2.727500000000e+02 -9.360533542654e-04 2.069701139107e-05 1.500884590243e+00
2.730000000000e+02 -8.573919170306e-04 2.030974420680e-05 1.483884989403e+00
2.732500000000e+02 -7.883302225513e-04 1.997514846286e-05 1.468532910433e+00
2.735000000000e+02 -7.293941821280e-04 1.969524822304e-05 1.454872912413e+00
2.737500000000e+02 -6.810072181920e-04 1.947176619738e-05 1.442945394018e+00
2.740000000000e+02 -6.434857272581e-04 1.930610283601e-05 1.432786428958e+00
2.742500000000e+02 -6.170361024021e-04 1.919932045918e-05 1.424427653007e+00
2.745000000000e+02 -6.017534424814e-04 1.915213156467e-05 1.417896198075e+00
2.747500000000e+02 -5.976218872331e-04 1.916489320325e-05 1.413214668929e+00
2.750000000000e+02 -6.045166270237e-04 1.923760658906e-05 1.410401157853e+00
2.752500000000e+02 -6.222074956856e-04 1.936992196688e-05 1.409469292901e+00
2.755000000000e+02 -6.503640739550e-04 1.956115059137e-05 1.410428315681e+00
2.757500000000e+02 -6.885621394949e-04 1.981027982234e-05 1.413283184252e+00
2.760000000000e+02 -7.362914084076e-04 2.011599359042e-05 1.418034698505e+00
2.762500000000e+02 -7.929643457361e-04 2.047669674632e-05 1.424679644323e+00
2.765000000000e+02 -8.579259171727e-04 2.089054178644e-05 1.433210954755e+00
2.767500000000e+02 -9.304640071232e-04 2.135545470006e-05 1.443617883847e+00
2.770000000000e+02 -1.009820373773e-03 2.186917413782e-05 1.455886193896e+00
2.772500000000e+02 -1.095201826048e-03 2.242927972956e-05 1.469998350351e+00
2.775000000000e+02 -1.185791463520e-03 2.303321531327e-05 1.485933725145e+00
2.777500000000e+02 -1.280759811528e-03 2.367832126754e-05 1.503668805110e+00
2.780000000000e+02 -1.379275664627e-03 2.436186230606e-05 1.523177401441e+00
2.782500000000e+02 -1.480516505374e-03 2.508105232393e-05 1.544430861123e+00
2.785000000000e+02 -1.583678320226e-03 2.583307612988e-05 1.567398273161e+00
2.787500000000e+02 -1.687984712169e-03 2.661510923213e-05 1.592046671736e+00
2.790000000000e+02 -1.792695174172e-03 2.742433436306e-05 1.618341229127e+00
2.792500000000e+02 -1.897112459655e-03 2.825795603983e-05 1.646245441194e+00
2.795000000000e+02 -2.000589018586e-03 2.911321399915e-05 1.675721298773e+00
2.797500000000e+02 -2.102532428438e-03 2.998739132098e-05 1.706729448223e+00
2.800000000000e+02 -2.202409845652e-03 3.087782486791e-05 1.739229335459e+00
2.802500000000e+02 -2.299751395296e-03 3.178191082195e-05 1.773179337331e+00
2.805000000000e+02 -2.394152635449e-03 3.269711204737e-05 1.808536876283e+00
2.807500000000e+02 -2.485276058961e-03 3.362096437798e-05 1.845258522869e+00
2.810000000000e+02 -2.572851718338e-03 3.455108323985e-05 1.883300083900e+00
2.812500000000e+02 -2.656676981924e-03 3.548516981317e-05 1.922616681520e+00
2.815000000000e+02 -2.736615490107e-03 3.642101822718e-05 1.963162822603e+00
2.817500000000e+02 -2.812595377732e-03 3.735652360082e-05 2.004892463972e+00
2.820000000000e+02 -2.884606839983e-03 3.828969144365e-05 2.047759074269e+00
2.822500000000e+02 -2.952699012993e-03 3.921864695008e-05 2.091715697570e+00
2.825000000000e+02 -3.016976360665e-03 4.014164644545e-05 2.136715020645e+00
2.827500000000e+02 -3.077594510466e-03 4.105708832053e-05 2.182709448028e+00
2.830000000000e+02 -3.134755636117e-03 4.196352455202e-05 2.229651186893e+00
2.832500000000e+02 -3.188703485239e-03 4.285967227027e-05 2.277492345031e+00
2.835000000000e+02 -3.239718023551e-03 4.374442418117e-05 2.326185042494e+00
2.837500000000e+02 -3.288109857185e-03 4.461685839344e-05 2.375681539329e+00
2.840000000000e+02 -3.334214380216e-03 4.547624105578e-05 2.425934377779e+00
2.842500000000e+02 -3.378385789145e-03 4.632203727642e-05 2.476896540179e+00
2.845000000000e+02 -3.420991050829e-03 4.715393657981e-05 2.528521619199e+00
2.847500000000e+02 -3.462403740482e-03 4.797181577301e-05 2.580763998366e+00
2.850000000000e+02 -3.502997905341e-03 4.877576840603e-05 2.633579041021e+00
2.852500000000e+02 -3.543141938228e-03 4.956606075562e-05 2.686923281693e+00
2.855000000000e+02 -3.583192556521e-03 5.034313336000e-05 2.740754615996e+00
2.857500000000e+02 -3.623489098719e-03 5.110760811072e-05 2.795032486168e+00
2.860000000000e+02 -3.664348064437e-03 5.186027265425e-05 2.849718053775e+00
2.862500000000e+02 -3.706057973872e-03 5.260205927274e-05 2.904774357145e+00
2.865000000000e+02 -3.748874677892e-03 5.333401071039e-05 2.960166445598e+00
2.867500000000e+02 -3.793017164588e-03 5.405726536031e-05 3.015861490053e+00
2.870000000000e+02 -3.838663837968e-03 5.477302908133e-05 3.071828860090e+00
2.872500000000e+02 -3.885949504876e-03 5.548254979126e-05 3.128040165912e+00
2.875000000000e+02 -3.934963053101e-03 5.618709140787e-05 3.184469265122e+00
2.877500000000e+02 -3.985745948626e-03 5.688790786670e-05 3.241092226066e+00
2.880000000000e+02 -4.038291591158e-03 5.758622339239e-05 3.297887250959e+00
2.882500000000e+02 -4.092545525996e-03 5.828320903098e-05 3.354834557997e+00
2.885000000000e+02 -4.148406502071e-03 5.897991798184e-05 3.411916220319e+00
2.887500000000e+02 -4.205728448743e-03 5.967730997741e-05 3.469115971827e+00
2.890000000000e+02 -4.264323429090e-03 6.037622786870e-05 3.526418974336e+00
2.892500000000e+02 -4.323965227377e-03 6.107737561281e-05 3.583811557458e+00
2.895000000000e+02 -4.384393697198e-03 6.178130494630e-05 3.641280935827e+00
2.897500000000e+02 -4.445319781123e-03 6.248840640058e-05 3.698814906897e+00
2.900000000000e+02 -4.506430971077e-03 6.319890315365e-05 3.756401546546e+00
2.902500000000e+02 -4.567397148539e-03 6.391284845630e-05 3.814028898766e+00
2.905000000000e+02 -4.627876698450e-03 6.463012603425e-05 3.871684677567e+00
2.907500000000e+02 -4.687522718486e-03 6.535045331577e-05 3.929355981509e+00
2.910000000000e+02 -4.745989132141e-03 6.607338758693e-05 3.987029041422e+00
2.912500000000e+02 -4.802936625062e-03 6.679833533704e-05 4.044688993476e+00
2.915000000000e+02 -4.858038313356e-03 6.752456175266e-05 4.102319696886e+00
2.917500000000e+02 -4.910984985812e-03 6.825120644713e-05 4.159903592051e+00
2.920000000000e+02 -4.961490049308e-03 6.897729991695e-05 4.217421618576e+00
2.922500000000e+02 -5.009293824823e-03 6.970177914675e-05 4.274853173317e+00
2.925000000000e+02 -5.054167328692e-03 7.042349837821e-05 4.332176136653e+00
2.927500000000e+02 -5.095915353523e-03 7.114125052116e-05 4.389366945239e+00
2.930000000000e+02 -5.134379066532e-03 7.185378704080e-05 4.446400718544e+00
2.932500000000e+02 -5.169438191057e-03 7.255983514345e-05 4.503251446004e+00
2.935000000000e+02 -5.201012579512e-03 7.325811587222e-05 4.559892208400e+00
2.937500000000e+02 -5.229063409338e-03 7.394736185193e-05 4.616295456498e+00
2.940000000000e+02 -5.253593829874e-03 7.462633478555e-05 4.672433313099e+00
2.942500000000e+02 -5.274649319182e-03 7.529384243946e-05 4.728277919010e+00
2.945000000000e+02 -5.292317583273e-03 7.594875483635e-05 4.783801789681e+00
2.947500000000e+02 -5.306728246493e-03 7.659002046720e-05 4.838978199610e+00
2.950000000000e+02 -5.318052161550e-03 7.721668138830e-05 4.893781562704e+00
2.952500000000e+02 -5.326500535827e-03 7.782788857172e-05 4.948187822212e+00
2.955000000000e+02 -5.332323720801e-03 7.842291585292e-05 5.002174824809e+00
2.957500000000e+02 -5.335809718405e-03 7.900117366472e-05 5.055722678632e+00
2.960000000000e+02 -5.337282407544e-03 7.956222141289e-05 5.108814091843e+00
2.962500000000e+02 -5.337099373602e-03 8.010577858988e-05 5.161434672819e+00
2.965000000000e+02 -5.335649391483e-03 8.063173454836e-05 5.213573200315e+00
2.967500000000e+02 -5.333349439671e-03 8.114014889882e-05 5.265221845121e+00
2.970000000000e+02 -5.330641249291e-03 8.163126316915e-05 5.316376351090e+00
2.972500000000e+02 -5.327987346693e-03 8.210552270166e-05 5.367036162215e+00
2.975000000000e+02 -5.325866504832e-03 8.256355141759e-05 5.417204502699e+00
2.977500000000e+02 -5.324768627096e-03 8.300615013623e-05 5.466888402780e+00
2.980000000000e+02 -5.325189091207e-03 8.343428988325e-05 5.516098674585e+00
2.982500000000e+02 -5.327622474837e-03 8.384910196019e-05 5.564849838353e+00
2.985000000000e+02 -5.332555771836e-03 8.425184621083e-05 5.613160000667e+00
2.987500000000e+02 -5.340461140932e-03 8.464390213250e-05 5.661050690369e+00
2.990000000000e+02 -5.351788258481e-03 8.502671070049e-05 5.708546652053e+00
2.992500000000e+02 -5.366956443852e-03 8.540179706368e-05 5.755675605644e+00
2.995000000000e+02 -5.386346627169e-03 8.577075196503e-05 5.802467976835e+00
2.997500000000e+02 -5.410293430842e-03 8.613512364228e-05 5.848956597581e+00
3.000000000000e+02 -5.439077577048e-03 8.649640061961e-05 5.895176390419e+00
3.002500000000e+02 -5.472918660261e-03 8.685598343772e-05 5.941164035985e+00
3.005000000000e+02 -5.511968522262e-03 8.721516673602e-05 5.986957628652e+00
3.007500000000e+02 -5.556305575801e-03 8.757500838988e-05 6.032596331609e+00
3.010000000000e+02 -5.605929938819e-03 8.793636517948e-05 6.078120020642e+00
3.012500000000e+02 -5.660759406390e-03 8.829986451950e-05 6.123568938357e+00
3.015000000000e+02 -5.720625147599e-03 8.866585253181e-05 6.168983348183e+00
3.017500000000e+02 -5.785270010194e-03 8.903437238980e-05 6.214403196896e+00
3.020000000000e+02 -5.854349616513e-03 8.940514922681e-05 6.259867784892e+00
3.022500000000e+02 -5.927435017964e-03 8.977757632003e-05 6.305415446829e+00
3.025000000000e+02 -6.004016916427e-03 9.015071646509e-05 6.351083246652e+00
3.027500000000e+02 -6.083511303289e-03 9.052330488193e-05 6.396906675671e+00
3.030000000000e+02 -6.165266299521e-03 9.089376349808e-05 6.442919371064e+00
3.032500000000e+02 -6.248570145781e-03 9.126021160236e-05 6.489152841416e+00
3.035000000000e+02 -6.332660194671e-03 9.162049101880e-05 6.535636204781e+00
3.037500000000e+02 -6.416732730379e-03 9.197220341423e-05 6.582395938439e+00
3.040000000000e+02 -6.499953454567e-03 9.231274997601e-05 6.629455639155e+00
3.042500000000e+02 -6.581468407411e-03 9.263936728846e-05 6.676835800076e+00
3.045000000000e+02 -6.660415170430e-03 9.294916883731e-05 6.724553591824e+00
3.047500000000e+02 -6.735934085481e-03 9.323919573601e-05 6.772622666489e+00
3.050000000000e+02 -6.807179335685e-03 9.350646166242e-05 6.821052972533e+00
3.052500000000e+02 -6.873329721984e-03 9.374800066020e-05 6.869850587853e+00
3.055000000000e+02 -6.933598931887e-03 9.396091042890e-05 6.919017575550e+00
3.057500000000e+02 -6.987245275071e-03 9.414239386329e-05 6.968551854473e+00
3.060000000000e+02 -7.033580632734e-03 9.428980044351e-05 7.018447100711e+00
3.062500000000e+02 -7.071978679854e-03 9.440066518185e-05 7.068692671009e+00
3.065000000000e+02 -7.101882222392e-03 9.447274381313e-05 7.119273557438e+00
3.067500000000e+02 -7.122809787945e-03 9.450404529432e-05 7.170170365559e+00
3.070000000000e+02 -7.134361274795e-03 9.449285989971e-05 7.221359328435e+00
3.072500000000e+02 -7.136222744056e-03 9.443778505996e-05 7.272812351014e+00
3.075000000000e+02 -7.128170474878e-03 9.433774711273e-05 7.324497081225e+00
3.077500000000e+02 -7.110074064496e-03 9.419201485233e-05 7.376377018791e+00
3.080000000000e+02 -7.081898856511e-03 9.400021949593e-05 7.428411647486e+00
3.082500000000e+02 -7.043707440431e-03 9.376238686024e-05 7.480556602727e+00
3.085000000000e+02 -6.995660489429e-03 9.347892481701e-05 7.532763860911e+00
3.087500000000e+02 -6.938016651684e-03 9.315062340440e-05 7.584981959410e+00
3.090000000000e+02 -6.871131751358e-03 9.277865015803e-05 7.637156235117e+00
3.092500000000e+02 -6.795456964019e-03 9.236462396250e-05 7.689229087600e+00
3.095000000000e+02 -6.711536124789e-03 9.191054775251e-05 7.741140256092e+00
3.097500000000e+02 -6.620002081588e-03 9.141879863747e-05 7.792827113622e+00
3.100000000000e+02 -6.521572082783e-03 9.089213744792e-05 7.844224969031e+00
3.102500000000e+02 -6.417042044314e-03 9.033367757080e-05 7.895267377469e+00
3.105000000000e+02 -6.307279839938e-03 8.974679779425e-05 7.945886451754e+00
3.107500000000e+02 -6.193217672461e-03 8.913527448995e-05 7.996013172539e+00
3.110000000000e+02 -6.075843162575e-03 8.850317353717e-05 8.045577691695e+00
3.112500000000e+02 -5.956189416341e-03 8.785478660620e-05 8.094509625233e+00
3.115000000000e+02 -5.835324102149e-03 8.719460707407e-05 8.142738331663e+00
3.117500000000e+02 -5.714338034873e-03 8.652728898462e-05 8.190193170973e+00
3.120000000000e+02 -5.594333113149e-03 8.585759287766e-05 8.236803743196e+00
3.122500000000e+02 -5.476409936964e-03 8.519034309987e-05 8.282500102251e+00
3.125000000000e+02 -5.361655281815e-03 8.453039263689e-05 8.327212942949e+00
3.127500000000e+02 -5.251129487847e-03 8.388253796601e-05 8.370873765348e+00
3.130000000000e+02 -5.145854255415e-03 8.325149689750e-05 8.413415008885e+00
3.132500000000e+02 -5.046800773174e-03 8.264184768408e-05 8.454770167579e+00
3.135000000000e+02 -4.954878696425e-03 8.205796062463e-05 8.494873880870e+00
3.137500000000e+02 -4.870926004673e-03 8.150396587878e-05 8.533662005939e+00
3.140000000000e+02 -4.795699739551e-03 8.098369690790e-05 8.571071681303e+00
3.142500000000e+02 -4.729868018879e-03 8.050063957230e-05 8.607041377578e+00
3.145000000000e+02 -4.674003270175e-03 8.005791912613e-05 8.641510944857e+00
3.147500000000e+02 -4.628576633288e-03 7.965827093506e-05 8.674421666959e+00
3.150000000000e+02 -4.593953780055e-03 7.930398148059e-05 8.705716318391e+00
3.152500000000e+02 -4.570392140311e-03 7.899690165306e-05 8.735339232388e+00
3.155000000000e+02 -4.558039301766e-03 7.873844976392e-05 8.763236391472e+00
3.157500000000e+02 -4.556932804757e-03 7.852959760957e-05 8.789355531005e+00
3.160000000000e+02 -4.567001074928e-03 7.837085272508e-05 8.813646268549e+00
3.162500000000e+02 -4.588065607881e-03 7.826225815633e-05 8.836060252517e+00
3.165000000000e+02 -4.619844194335e-03 7.820339392822e-05 8.856551341287e+00
3.167500000000e+02 -4.661955148139e-03 7.819336043324e-05 8.875075798138e+00
3.170000000000e+02 -4.713922507124e-03 7.823087902620e-05 8.891592510653e+00
3.172500000000e+02 -4.775182097639e-03 7.831432816546e-05 8.906063223447e+00
3.175000000000e+02 -4.845088399338e-03 7.844170329277e-05 8.918452790535e+00
3.177500000000e+02 -4.922922000567e-03 7.861068498330e-05 8.928729429421e+00
3.180000000000e+02 -5.007897558741e-03 7.881857830233e-05 8.936864980295e+00
3.182500000000e+02 -5.099172198926e-03 7.906240018413e-05 8.942835161749e+00
3.185000000000e+02 -5.195854237791e-03 7.933895221729e-05 8.946619812738e+00
3.187500000000e+02 -5.297012204980e-03 7.964483507045e-05 8.948203124185e+00
3.190000000000e+02 -5.401683923397e-03 7.997647745192e-05 8.947573841701e+00
3.192500000000e+02 -5.508885594083e-03 8.033018947212e-05 8.944725442923e+00
3.195000000000e+02 -5.617620831237e-03 8.070219432829e-05 8.939656282277e+00
3.197500000000e+02 -5.726889483441e-03 8.108859565500e-05 8.932369695826e+00
3.200000000000e+02 -5.835696265961e-03 8.148543180875e-05 8.922874073645e+00
3.202500000000e+02 -5.943058975269e-03 8.188876638682e-05 8.911182885661e+00
3.205000000000e+02 -6.048016356849e-03 8.229470301704e-05 8.897314670614e+00
3.207500000000e+02 -6.149635526693e-03 8.269940651812e-05 8.881292986705e+00
3.210000000000e+02 -6.247018893158e-03 8.309913225032e-05 8.863146323256e+00
3.212500000000e+02 -6.339310616412e-03 8.349025468588e-05 8.842907986784e+00
3.215000000000e+02 -6.425702525098e-03 8.386929479876e-05 8.820615953185e+00
3.217500000000e+02 -6.505439542782e-03 8.423294645243e-05 8.796312697268e+00
3.220000000000e+02 -6.577824665334e-03 8.457810326581e-05 8.770045009787e+00
3.222500000000e+02 -6.642223441913e-03 8.490187981877e-05 8.741863794685e+00
3.225000000000e+02 -6.698068001385e-03 8.520163436521e-05 8.711823857264e+00
3.227500000000e+02 -6.744860672958e-03 8.547498182171e-05 8.679983690928e+00
3.230000000000e+02 -6.782177253693e-03 8.571981466790e-05 8.646405251456e+00
3.232500000000e+02 -6.809669994147e-03 8.593431601686e-05 8.611153737010e+00
3.235000000000e+02 -6.827070355647e-03 8.611696371696e-05 8.574297357441e+00
3.237500000000e+02 -6.834191501942e-03 8.626650374158e-05 8.535907109064e+00
3.240000000000e+02 -6.830930433400e-03 8.638207780734e-05 8.496056538691e+00
3.242500000000e+02 -6.817269438853e-03 8.646319705502e-05 8.454821509815e+00
3.245000000000e+02 -6.793277125612e-03 8.650958650669e-05 8.412279955667e+00
3.247500000000e+02 -6.759108833913e-03 8.652127077785e-05 8.368511628950e+00
3.250000000000e+02 -6.715006203930e-03 8.649860850515e-05 8.323597835127e+00
3.252500000000e+02 -6.661295778026e-03 8.644226543414e-05 8.277621156572e+00
3.255000000000e+02 -6.598386866370e-03 8.635318470593e-05 8.230665158072e+00
3.257500000000e+02 -6.526768611741e-03 8.623255392770e-05 8.182814077774e+00
3.260000000000e+02 -6.447006186311e-03 8.608182270173e-05 8.134152500498e+00
3.262500000000e+02 -6.359736234432e-03 8.590268681644e-05 8.084765015784e+00
3.265000000000e+02 -6.265661449413e-03 8.569701854594e-05 8.034735859863e+00
3.267500000000e+02 -6.165544680530e-03 8.546686612482e-05 7.984148547823e+00
3.270000000000e+02 -6.060202545500e-03 8.521444922679e-05 7.933085494677e+00
3.272500000000e+02 -5.950498520979e-03 8.494211566387e-05 7.881627635374e+00
3.275000000000e+02 -5.837335441564e-03 8.465231735605e-05 7.829854042273e+00
3.277500000000e+02 -5.721647599802e-03 8.434751509345e-05 7.777841550617e+00
3.280000000000e+02 -5.604392513335e-03 8.403024050482e-05 7.725664396306e+00
3.282500000000e+02 -5.486542521281e-03 8.370301214392e-05 7.673393867037e+00
3.285000000000e+02 -5.369076097204e-03 8.336838718392e-05 7.621097978088e+00
3.287500000000e+02 -5.252968932048e-03 8.302896785081e-05 7.568841174796e+00
3.290000000000e+02 -5.139185150277e-03 8.268726444854e-05 7.516684061126e+00
3.292500000000e+02 -5.028668636581e-03 8.234571082757e-05 7.464683167405e+00
3.295000000000e+02 -4.922334391922e-03 8.200671452402e-05 7.412890747877e+00
3.297500000000e+02 -4.821060181152e-03 8.167249147695e-05 7.361354619225e+00
3.300000000000e+02 -4.725678435060e-03 8.134511985880e-05 7.310118034475e+00
3.302500000000e+02 -4.636968090111e-03 8.102658068088e-05 7.259219597576e+00
3.305000000000e+02 -4.555647009770e-03 8.071871444068e-05 7.208693210506e+00
3.307500000000e+02 -4.482365149554e-03 8.042319936208e-05 7.158568060845e+00
3.310000000000e+02 -4.417698118759e-03 8.014154297709e-05 7.108868643617e+00
3.312500000000e+02 -4.362141412298e-03 7.987508011117e-05 7.059614811858e+00
3.315000000000e+02 -4.316105362282e-03 7.962495987471e-05 7.010821862275e+00
3.317500000000e+02 -4.279910869606e-03 7.939213074942e-05 6.962500646163e+00
3.320000000000e+02 -4.253785965425e-03 7.917735250482e-05 6.914657709244e+00
3.322500000000e+02 -4.237863336795e-03 7.898119451763e-05 6.867295448475e+00
3.325000000000e+02 -4.232178739897e-03 7.880403387581e-05 6.820412294376e+00
3.327500000000e+02 -4.236670387755e-03 7.864605747568e-05 6.774002908042e+00
3.330000000000e+02 -4.251179330552e-03 7.850726607053e-05 6.728058391692e+00
3.332500000000e+02 -4.275450740242e-03 7.838747839156e-05 6.682566513693e+00
3.335000000000e+02 -4.309136133910e-03 7.828633682253e-05 6.637511937107e+00
3.337500000000e+02 -4.351796440917e-03 7.820331303560e-05 6.592876459566e+00
3.340000000000e+02 -4.402905956616e-03 7.813771410337e-05 6.548639255415e+00
3.342500000000e+02 -4.461857107371e-03 7.808869168496e-05 6.504777119409e+00
3.345000000000e+02 -4.527965957639e-03 7.805524819413e-05 6.461264714085e+00
3.347500000000e+02 -4.600478413060e-03 7.803622270472e-05 6.418074810550e+00
3.350000000000e+02 -4.678577124120e-03 7.803031135231e-05 6.375178532380e+00
3.352500000000e+02 -4.761389055555e-03 7.803609003018e-05 6.332545593614e+00
3.355000000000e+02 -4.847993755750e-03 7.805200037103e-05 6.290144533543e+00
3.357500000000e+02 -4.937432252974e-03 7.807635281484e-05 6.247942946983e+00
3.360000000000e+02 -5.028716500670e-03 7.810732706834e-05 6.205907711064e+00
3.362500000000e+02 -5.120839270926e-03 7.814298382824e-05 6.164005203370e+00
3.365000000000e+02 -5.212784331823e-03 7.818130617210e-05 6.122201516125e+00
3.367500000000e+02 -5.303536872361e-03 7.822016246856e-05 6.080462660685e+00
3.370000000000e+02 -5.392094186471e-03 7.825733556821e-05 6.038754763320e+00
3.372500000000e+02 -5.477476355889e-03 7.829050882346e-05 5.997044248295e+00
3.375000000000e+02 -5.558737001266e-03 7.831729643148e-05 5.955298010307e+00
3.377500000000e+02 -5.634973811978e-03 7.833526926182e-05 5.913483571916e+00
3.380000000000e+02 -5.705338647265e-03 7.834196532996e-05 5.871569225911e+00
3.382500000000e+02 -5.769047231570e-03 7.833490850723e-05 5.829524160392e+00
3.385000000000e+02 -5.825387935777e-03 7.831163044042e-05 5.787318566586e+00
3.387500000000e+02 -5.873729698273e-03 7.826969447963e-05 5.744923725254e+00
3.390000000000e+02 -5.913528640605e-03 7.820671615277e-05 5.702312075004e+00
3.392500000000e+02 -5.944333504961e-03 7.812039213526e-05 5.659457256425e+00
3.395000000000e+02 -5.965789673332e-03 7.800854468490e-05 5.616334139476e+00
3.397500000000e+02 -5.977641961297e-03 7.786912571778e-05 5.572918825808e+00
3.400000000000e+02 -5.979735954993e-03 7.770024813147e-05 5.529188638695e+00
3.402500000000e+02 -5.972017961500e-03 7.750021302314e-05 5.485122090164e+00
3.405000000000e+02 -5.954533687812e-03 7.726754450255e-05 5.440698842110e+00
3.407500000000e+02 -5.927425822810e-03 7.700101050970e-05 5.395899649812e+00
3.410000000000e+02 -5.890930463957e-03 7.669962692855e-05 5.350706307494e+00
3.412500000000e+02 -5.845372569426e-03 7.636268331448e-05 5.305101583212e+00
3.415000000000e+02 -5.791160432317e-03 7.598977326423e-05 5.259069163986e+00
3.417500000000e+02 -5.728779295546e-03 7.558080959102e-05 5.212593597622e+00
3.420000000000e+02 -5.658784319313e-03 7.513601265788e-05 5.165660252276e+00
3.422500000000e+02 -5.581792838395e-03 7.465593055703e-05 5.118255278701e+00
3.425000000000e+02 -5.498476114916e-03 7.414141675069e-05 5.070365595520e+00
3.427500000000e+02 -5.409550713474e-03 7.359366663526e-05 5.021978884732e+00
3.430000000000e+02 -5.315769696455e-03 7.301418960123e-05 4.973083604458e+00
3.432500000000e+02 -5.217913657263e-03 7.240476817233e-05 4.923669025290e+00
3.435000000000e+02 -5.116781631677e-03 7.176745427087e-05 4.873725279564e+00
3.437500000000e+02 -5.013182035485e-03 7.110454885600e-05 4.823243427797e+00
3.440000000000e+02 -4.907923926770e-03 7.041854611001e-05 4.772215549156e+00
3.442500000000e+02 -4.801808487020e-03 6.971213085899e-05 4.720634837655e+00
3.445000000000e+02 -4.695620924712e-03 6.898814073059e-05 4.668495722775e+00
3.447500000000e+02 -4.590122766132e-03 6.824953473955e-05 4.615793996152e+00
3.450000000000e+02 -4.486044915552e-03 6.749935781739e-05 4.562526949028e+00
3.452500000000e+02 -4.384081271435e-03 6.674064275983e-05 4.508693523710e+00
3.455000000000e+02 -4.284882987774e-03 6.597641417205e-05 4.454294464713e+00
3.457500000000e+02 -4.189053573730e-03 6.520966981724e-05 4.399332477232e+00
3.460000000000e+02 -4.097144740182e-03 6.444332632327e-05 4.343812383306e+00
3.462500000000e+02 -4.009653196037e-03 6.368018399816e-05 4.287741281643e+00
3.465000000000e+02 -3.927018077778e-03 6.292288745413e-05 4.231128698129e+00
3.467500000000e+02 -3.849619184269e-03 6.217389429788e-05 4.173986730145e+00
3.470000000000e+02 -3.777775989799e-03 6.143545868773e-05 4.116330184606e+00
3.472500000000e+02 -3.711747447379e-03 6.070960640164e-05 4.058176699990e+00
3.475000000000e+02 -3.651732663214e-03 5.999811685639e-05 3.999546854428e+00
3.477500000000e+02 -3.597872400568e-03 5.930251028868e-05 3.940464259813e+00
3.480000000000e+02 -3.550251134799e-03 5.862403848431e-05 3.880955634694e+00
3.482500000000e+02 -3.508899617426e-03 5.796367974356e-05 3.821050858947e+00
3.485000000000e+02 -3.473797737478e-03 5.732213720011e-05 3.760783006080e+00
3.487500000000e+02 -3.444877664247e-03 5.669984151491e-05 3.700188354452e+00
3.490000000000e+02 -3.422027127285e-03 5.609695622716e-05 3.639306372876e+00
3.492500000000e+02 -3.405092863212e-03 5.551338674722e-05 3.578179681902e+00
3.495000000000e+02 -3.393884171894e-03 5.494879145332e-05 3.516853988466e+00
3.497500000000e+02 -3.388176606427e-03 5.440259370265e-05 3.455377993870e+00
3.500000000000e+02 -3.387715766552e-03 5.387399897788e-05 3.393803273254e+00
3.502500000000e+02 -3.392221212733e-03 5.336201288933e-05 3.332184126884e+00
3.505000000000e+02 -3.401390447237e-03 5.286546029210e-05 3.270577403005e+00
3.507500000000e+02 -3.414902938444e-03 5.238300662649e-05 3.209042291940e+00
3.510000000000e+02 -3.432424121911e-03 5.191318020756e-05 3.147640092835e+00
3.512500000000e+02 -3.453609332025e-03 5.145439556428e-05 3.086433953734e+00
3.515000000000e+02 -3.478107606051e-03 5.100497795388e-05 3.025488587795e+00
3.517500000000e+02 -3.505565327998e-03 5.056318765170e-05 2.964869966472e+00
3.520000000000e+02 -3.535629651419e-03 5.012724494685e-05 2.904644995267e+00
3.522500000000e+02 -3.567951656992e-03 4.969535467089e-05 2.844881175522e+00
3.525000000000e+02 -3.602189186505e-03 4.926573048475e-05 2.785646254900e+00
3.527500000000e+02 -3.638009296599e-03 4.883661723790e-05 2.727007876286e+00
3.530000000000e+02 -3.675090260147e-03 4.840631620345e-05 2.669033225230e+00
3.532500000000e+02 -3.713123063433e-03 4.797320688793e-05 2.611788686232e+00
3.535000000000e+02 -3.751812352299e-03 4.753576359851e-05 2.555339512457e+00
3.537500000000e+02 -3.790876810656e-03 4.709257553059e-05 2.499749510298e+00
3.540000000000e+02 -3.830048983704e-03 4.664236342189e-05 2.445080751518e+00
3.542500000000e+02 -3.869074564910e-03 4.618399439071e-05 2.391393306867e+00
3.545000000000e+02 -3.907711241445e-03 4.571649552806e-05 2.338745015655e+00
3.547500000000e+02 -3.945727158536e-03 4.523906591539e-05 2.287191281302e+00
3.550000000000e+02 -3.982899073965e-03 4.475108088242e-05 2.236784907386e+00
3.552500000000e+02 -4.019010329775e-03 4.425209533132e-05 2.187575960380e+00
3.555000000000e+02 -4.053848630596e-03 4.374188729483e-05 2.139611673718e+00
3.557500000000e+02 -4.087203820031e-03 4.322042458996e-05 2.092936376083e+00
3.560000000000e+02 -4.118865834044e-03 4.268788008652e-05 2.047591458443e+00
3.562500000000e+02 -4.148622754032e-03 4.214462191671e-05 2.003615360588e+00
3.565000000000e+02 -4.176259264373e-03 4.159119812916e-05 1.961043592211e+00
3.567500000000e+02 -4.201555417100e-03 4.102836214137e-05 1.919908767648e+00
3.570000000000e+02 -4.224285927265e-03 4.045705608469e-05 1.880240670416e+00
3.572500000000e+02 -4.244220102018e-03 3.987839919598e-05 1.842066325985e+00
3.575000000000e+02 -4.261122483178e-03 3.929367703140e-05 1.805410100084e+00
3.577500000000e+02 -4.274754291456e-03 3.870432806496e-05 1.770293801667e+00
3.580000000000e+02 -4.284875719906e-03 3.811192711822e-05 1.736736804382e+00
3.582500000000e+02 -4.291249095920e-03 3.751816932482e-05 1.704756179296e+00
3.585000000000e+02 -4.293642930425e-03 3.692485284393e-05 1.674366831973e+00
3.587500000000e+02 -4.291836899766e-03 3.633386033197e-05 1.645581654465e+00
3.590000000000e+02 -4.285627710640e-03 3.574714083235e-05 1.618411685295e+00
3.592500000000e+02 -4.274835853561e-03 3.516669212739e-05 1.592866270306e+00
3.595000000000e+02 -4.259313014174e-03 3.459454477731e-05 1.568953238575e+00
3.597500000000e+02 -4.238950131981e-03 3.403274495942e-05 1.546679072823e+00
3.600000000000e+02 -4.213685778979e-03 3.348334697290e-05 1.526049087945e+00
3.602500000000e+02 -4.183514669910e-03 3.294840303233e-05 1.507067608610e+00
3.605000000000e+02 -4.148496140917e-03 3.242995353966e-05 1.489738137214e+00
3.607500000000e+02 -4.108762186495e-03 3.193002471016e-05 1.474063519408e+00
3.610000000000e+02 -4.064524847895e-03 3.145062877449e-05 1.460046097473e+00
3.612500000000e+02 -4.016082791546e-03 3.099376721599e-05 1.447687841435e+00
3.615000000000e+02 -3.963826650099e-03 3.056143815119e-05 1.436990463996e+00
3.617500000000e+02 -3.908242951229e-03 3.015564209605e-05 1.427955508568e+00
3.620000000000e+02 -3.849916520588e-03 2.977839009269e-05 1.420584400290e+00
3.622500000000e+02 -3.789530940013e-03 2.943171698361e-05 1.414878466485e+00
3.625000000000e+02 -3.727867064677e-03 2.911769044353e-05 1.410838912926e+00
3.627500000000e+02 -3.665799334748e-03 2.883841866061e-05 1.408466759280e+00
3.630000000000e+02 -3.604289994792e-03 2.859605553265e-05 1.407762722699e+00
3.632500000000e+02 -3.544380949430e-03 2.839280181130e-05 1.408727058787e+00
3.635000000000e+02 -3.487183372590e-03 2.823090191922e-05 1.411359354667e+00
3.637500000000e+02 -3.433865210483e-03 2.811263426372e-05 1.415658272392e+00
3.640000000000e+02 -3.385636461095e-03 2.804029575856e-05 1.421621254892e+00
3.642500000000e+02 -3.343732537826e-03 2.801617850778e-05 1.429244192330e+00
3.645000000000e+02 -3.309395797318e-03 2.804253973865e-05 1.438521060162e+00
3.647500000000e+02 -3.283855576795e-03 2.812156480356e-05 1.449443532342e+00
3.650000000000e+02 -3.268306890483e-03 2.825532258358e-05 1.462000585252e+00
3.652500000000e+02 -3.263888224692e-03 2.844571703792e-05 1.476178099762e+00
3.655000000000e+02 -3.271658818392e-03 2.869443228717e-05 1.491958471839e+00
3.657500000000e+02 -3.292575832213e-03 2.900287664429e-05 1.509320247605e+00
3.660000000000e+02 -3.327471935588e-03 2.937212487381e-05 1.528237791473e+00
3.662500000000e+02 -3.377033817032e-03 2.980286223223e-05 1.548681000640e+00
3.665000000000e+02 -3.441782134114e-03 3.029533103560e-05 1.570615075295e+00
3.667500000000e+02 -3.522053455509e-03 3.084928308136e-05 1.594000355753e+00
3.670000000000e+02 -3.617984727872e-03 3.146393903375e-05 1.618792233402e+00
3.672500000000e+02 -3.729500767939e-03 3.213795723286e-05 1.644941141993e+00
3.675000000000e+02 -3.856305317426e-03 3.286941397812e-05 1.672392633562e+00
3.677500000000e+02 -3.997876092275e-03 3.365579599421e-05 1.701087540301e+00
3.680000000000e+02 -4.153464167159e-03 3.449400592789e-05 1.730962222617e+00
3.682500000000e+02 -4.322097996835e-03 3.538038212322e-05 1.761948900074e+00
3.685000000000e+02 -4.502592160752e-03 3.631073075150e-05 1.793976061958e+00
3.687500000000e+02 -4.693560888321e-03 3.728037174999e-05 1.826968950200e+00
3.690000000000e+02 -4.893436209606e-03 3.828419558735e-05 1.860850107089e+00
3.692500000000e+02 -5.100490488202e-03 3.931673062221e-05 1.895539979233e+00
3.695000000000e+02 -5.312862948858e-03 4.037221847319e-05 1.930957567564e+00
3.697500000000e+02 -5.528589678164e-03 4.144469573011e-05 1.967021111314e+00
3.700000000000e+02 -5.745636541761e-03 4.252808034844e-05 2.003648797930e+00
3.702500000000e+02 -5.961934282328e-03 4.361625973562e-05 2.040759484155e+00
3.705000000000e+02 -6.175415144738e-03 4.470317988495e-05 2.078273421651e+00
3.707500000000e+02 -6.384050163155e-03 4.578293212587e-05 2.116112973578e+00
3.710000000000e+02 -6.585886284035e-03 4.684983720371e-05 2.154203313684e+00
3.712500000000e+02 -6.779082554344e-03 4.789852354944e-05 2.192473100813e+00
3.715000000000e+02 -6.961944387314e-03 4.892399119802e-05 2.230855116344e+00
3.717500000000e+02 -7.132955385601e-03 4.992170273094e-05 2.269286862100e+00
3.720000000000e+02 -7.290805656130e-03 5.088762181013e-05 2.307711106406e+00
3.722500000000e+02 -7.434416266086e-03 5.181826822664e-05 2.346076377381e+00
3.725000000000e+02 -7.562959004090e-03 5.271073776839e-05 2.384337392153e+00
3.727500000000e+02 -7.675871399484e-03 5.356273382010e-05 2.422455422554e+00
3.730000000000e+02 -7.772866543700e-03 5.437259818161e-05 2.460398588038e+00
3.732500000000e+02 -7.853937564342e-03 5.513931264350e-05 2.498142073712e+00
3.735000000000e+02 -7.919356935153e-03 5.586249543413e-05 2.535668272843e+00
3.737500000000e+02 -7.969670239063e-03 5.654238782643e-05 2.572966845355e+00
3.740000000000e+02 -8.005685136950e-03 5.717983476836e-05 2.610034698253e+00
3.742500000000e+02 -8.028455355038e-03 5.777625763193e-05 2.646875880998e+00
3.745000000000e+02 -8.039260225094e-03 5.833361297111e-05 2.683501399163e+00
3.747500000000e+02 -8.039580476845e-03 5.885434886452e-05 2.719928951284e+00
3.750000000000e+02 -8.031070255675e-03 5.934135408073e-05 2.756182584885e+00
3.752500000000e+02 -8.015526645264e-03 5.979790133823e-05 2.792292285737e+00
3.755000000000e+02 -7.994856768445e-03 6.022758614060e-05 2.828293498246e+00
3.757500000000e+02 -7.971043527994e-03 6.063426156813e-05 2.864226589946e+00
3.760000000000e+02 -7.946110412040e-03 6.102197103003e-05 2.900136265077e+00
3.762500000000e+02 -7.922086433308e-03 6.139488041912e-05 2.936070941254e+00
3.765000000000e+02 -7.900971419457e-03 6.175721075974e-05 2.972082093922e+00
3.767500000000e+02 -7.884702673318e-03 6.211317332874e-05 3.008223581937e+00
3.770000000000e+02 -7.875123568614e-03 6.246690790829e-05 3.044550967133e+00
3.772500000000e+02 -7.873954357042e-03 6.282242765956e-05 3.081120832657e+00
3.775000000000e+02 -7.882765946158e-03 6.318356366450e-05 3.117990113126e+00
3.777500000000e+02 -7.902957136928e-03 6.355392497881e-05 3.155215446455e+00
3.780000000000e+02 -7.935735356903e-03 6.393686273895e-05 3.192852551214e+00
3.782500000000e+02 -7.982101324140e-03 6.433543984155e-05 3.230955639327e+00
3.785000000000e+02 -8.042837636322e-03 6.475241317974e-05 3.269576867668e+00
3.787500000000e+02 -8.118501721299e-03 6.519022084239e-05 3.308765833712e+00
3.790000000000e+02 -8.209422662494e-03 6.565097288794e-05 3.348569116194e+00
3.792500000000e+02 -8.315701840270e-03 6.613644877468e-05 3.389029863594e+00
3.795000000000e+02 -8.437217368069e-03 6.664810612883e-05 3.430187430332e+00
3.797500000000e+02 -8.573632000894e-03 6.718708893977e-05 3.472077061074e+00
3.800000000000e+02 -8.724404198084e-03 6.775423717092e-05 3.514729621022e+00
3.802500000000e+02 -8.888801766777e-03 6.835009879458e-05 3.558171372718e+00
3.805000000000e+02 -9.065917801492e-03 6.897494130356e-05 3.602423796473e+00
3.807500000000e+02 -9.254688359036e-03 6.962876288391e-05 3.647503454437e+00
3.810000000000e+02 -9.453911506549e-03 7.031130146137e-05 3.693421893729e+00
3.812500000000e+02 -9.662267114961e-03 7.102204192549e-05 3.740185590607e+00
3.815000000000e+02 -9.878337026639e-03 7.176022138292e-05 3.787795931299e+00
3.817500000000e+02 -1.010062505377e-02 7.252482804307e-05 3.836249230985e+00
3.820000000000e+02 -1.032757650760e-02 7.331460393550e-05 3.885536785258e+00
3.822500000000e+02 -1.055759671530e-02 7.412804429380e-05 3.935644958567e+00
3.825000000000e+02 -1.078906827353e-02 7.496339466570e-05 3.986555306857e+00
3.827500000000e+02 -1.102036686083e-02 7.581864993803e-05 4.038244730140e+00
3.830000000000e+02 -1.124987533460e-02 7.669155349654e-05 4.090685660764e+00
3.832500000000e+02 -1.147599613004e-02 7.757960166238e-05 4.143846284043e+00
3.835000000000e+02 -1.169716216529e-02 7.848005066946e-05 4.197690785883e+00
3.837500000000e+02 -1.191184621976e-02 7.938992646706e-05 4.252179637130e+00
3.840000000000e+02 -1.211856936046e-02 8.030604128864e-05 4.307269899913e+00
3.842500000000e+02 -1.231590841409e-02 8.122501564684e-05 4.362915568853e+00
3.845000000000e+02 -1.250250317681e-02 8.214330524250e-05 4.419067930169e+00
3.847500000000e+02 -1.267706324667e-02 8.305723448593e-05 4.475675951875e+00
3.850000000000e+02 -1.283837515794e-02 8.396302850067e-05 4.532686686593e+00
3.852500000000e+02 -1.298530960816e-02 8.485685344387e-05 4.590045696508e+00
3.855000000000e+02 -1.311682892835e-02 8.573485898433e-05 4.647697491236e+00
3.857500000000e+02 -1.323199501178e-02 8.659322018120e-05 4.705585969431e+00
3.860000000000e+02 -1.332997706808e-02 8.742817892918e-05 4.763654872304e+00
3.862500000000e+02 -1.341005970951e-02 8.823608494493e-05 4.821848228065e+00
3.865000000000e+02 -1.347165046169e-02 8.901342958081e-05 4.880110799112e+00
3.867500000000e+02 -1.351428723827e-02 8.975687733723e-05 4.938388510213e+00
3.870000000000e+02 -1.353764484006e-02 9.046330010051e-05 4.996628868523e+00
3.872500000000e+02 -1.354154109882e-02 9.112980015599e-05 5.054781355903e+00
3.875000000000e+02 -1.352594197254e-02 9.175371948969e-05 5.112797800408e+00
3.877500000000e+02 -1.349096575292e-02 9.233265113248e-05 5.170632716832e+00
3.880000000000e+02 -1.343688660650e-02 9.286444364937e-05 5.228243611339e+00
3.882500000000e+02 -1.336413704956e-02 9.334719896081e-05 5.285591251398e+00
3.885000000000e+02 -1.327330961036e-02 9.377925742721e-05 5.342639894542e+00
3.887500000000e+02 -1.316515785692e-02 9.415919053432e-05 5.399357473674e+00
3.890000000000e+02 -1.304059666507e-02 9.448577831020e-05 5.455715739093e+00
3.892500000000e+02 -1.290070168678e-02 9.475807630352e-05 5.511690353367e+00
3.895000000000e+02 -1.274670823784e-02 9.497531844094e-05 5.567260940607e+00
3.897500000000e+02 -1.258000946349e-02 9.513690754412e-05 5.622411088753e+00
3.900000000000e+02 -1.240215364613e-02 9.524247379442e-05 5.677128303360e+00
3.902500000000e+02 -1.221484083066e-02 9.529172680856e-05 5.731403919994e+00
3.905000000000e+02 -1.201991817649e-02 9.528456419705e-05 5.785232970033e+00
3.907500000000e+02 -1.181937406283e-02 9.522111244620e-05 5.838614004659e+00
3.910000000000e+02 -1.161533115359e-02 9.510167311813e-05 5.891548884075e+00
3.912500000000e+02 -1.141003757441e-02 9.492678227294e-05 5.944042527542e+00
3.915000000000e+02 -1.120585681835e-02 9.469723825178e-05 5.996102634587e+00
3.917500000000e+02 -1.100525592367e-02 9.441413194680e-05 6.047739374865e+00
3.920000000000e+02 -1.081079177705e-02 9.407888736365e-05 6.098965061496e+00
3.922500000000e+02 -1.062509537195e-02 9.369330637563e-05 6.149793800801e+00
3.925000000000e+02 -1.045085381123e-02 9.325961501169e-05 6.200241128014e+00
3.927500000000e+02 -1.029079000928e-02 9.278051070841e-05 6.250323641292e+00
3.930000000000e+02 -1.014763972845e-02 9.225920491124e-05 6.300058625596e+00
3.932500000000e+02 -1.002412602878e-02 9.169946578058e-05 6.349463682362e+00
3.935000000000e+02 -9.922930765254e-03 9.110565015130e-05 6.398556360839e+00
3.937500000000e+02 -9.846663550085e-03 9.048272713416e-05 6.447353808191e+00
3.940000000000e+02 -9.797827767185e-03 8.983629191170e-05 6.495872426368e+00
3.942500000000e+02 -9.778784164845e-03 8.917256491495e-05 6.544127550458e+00
3.945000000000e+02 -9.791712427744e-03 8.849837499847e-05 6.592133148490e+00
3.947500000000e+02 -9.838571048281e-03 8.782112613581e-05 6.639901540243e+00
3.950000000000e+02 -9.921056643888e-03 8.714874599744e-05 6.687443148101e+00
3.952500000000e+02 -1.004056285084e-02 8.648961396804e-05 6.734766267121e+00
3.955000000000e+02 -1.019814000184e-02 8.585247057236e-05 6.781876864874e+00
3.957500000000e+02 -1.039445628392e-02 8.524630727097e-05 6.828778408858e+00
3.960000000000e+02 -1.062976090707e-02 8.468023075900e-05 6.875471717815e+00
3.962500000000e+02 -1.090385055758e-02 8.416334629477e-05 6.921954846085e+00
3.965000000000e+02 -1.121603909391e-02 8.370458683854e-05 6.968222989219e+00
3.967500000000e+02 -1.156513178982e-02 8.331253771371e-05 7.014268419535e+00
3.970000000000e+02 -1.194940436230e-02 8.299526871022e-05 7.060080445612e+00
3.972500000000e+02 -1.236658797367e-02 8.276017187395e-05 7.105645402741e+00
3.975000000000e+02 -1.281386036449e-02 8.261377918517e-05 7.150946665857e+00
3.977500000000e+02 -1.328784415386e-02 8.256160874259e-05 7.195964690220e+00
3.980000000000e+02 -1.378461317238e-02 8.260800075180e-05 7.240677081329e+00
3.982500000000e+02 -1.429970714374e-02 8.275598230592e-05 7.285058689378e+00
3.985000000000e+02 -1.482815565819e-02 8.300714996606e-05 7.329081731430e+00
3.987500000000e+02 -1.536451221369e-02 8.336156106264e-05 7.372715942454e+00
3.990000000000e+02 -1.590289829916e-02 8.381767248969e-05 7.415928750632e+00
3.992500000000e+02 -1.643705840993e-02 8.437230133895e-05 7.458685480896e+00
3.995000000000e+02 -1.696042559412e-02 8.502060039264e-05 7.500949581888e+00
3.997500000000e+02 -1.746619794901e-02 8.575607799149e-05 7.542682877385e+00
4.000000000000e+02 -1.794742514272e-02 8.657064207127e-05 7.583845838634e+00
4.002500000000e+02 -1.839710466289e-02 8.745466448024e-05 7.624397875945e+00
4.005000000000e+02 -1.880828635668e-02 8.839707126579e-05 7.664297646473e+00
4.007500000000e+02 -1.917418396273e-02 8.938546522735e-05 7.703503374830e+00
4.010000000000e+02 -1.948829191632e-02 9.040628201115e-05 7.741973182739e+00
4.012500000000e+02 -1.974450508243e-02 9.144494995744e-05 7.779665424874e+00
4.015000000000e+02 -1.993723928148e-02 9.248605802339e-05 7.816539024569e+00
4.017500000000e+02 -2.006154992814e-02 9.351353035880e-05 7.852553808285e+00
4.020000000000e+02 -2.011324587496e-02 9.451095795462e-05 7.887670830969e+00
4.022500000000e+02 -2.008899535358e-02 9.546170222938e-05 7.921852691559e+00
4.025000000000e+02 -1.998642178082e-02 9.634912480844e-05 7.955063833293e+00
4.027500000000e+02 -1.980418655453e-02 9.715683418007e-05 7.987270823135e+00
4.030000000000e+02 -1.954205632279e-02 9.786896060437e-05 8.018442610400e+00
4.032500000000e+02 -1.920095254665e-02 9.847023860710e-05 8.048550755631e+00
4.035000000000e+02 -1.878298156856e-02 9.894631684448e-05 8.077569631519e+00
4.037500000000e+02 -1.829144389849e-02 9.928399695300e-05 8.105476589302e+00
4.040000000000e+02 -1.773082167352e-02 9.947142044325e-05 8.132252090123e+00
4.042500000000e+02 -1.710674395452e-02 9.949826175851e-05 8.157879794577e+00
4.045000000000e+02 -1.642592987094e-02 9.935593057991e-05 8.182346614623e+00
4.047500000000e+02 -1.569611038181e-02 9.903774234701e-05 8.205642717888e+00
4.050000000000e+02 -1.492592967202e-02 9.853908949886e-05 8.227761490156e+00
4.052500000000e+02 -1.412482784550e-02 9.785758673075e-05 8.248699451870e+00
4.055000000000e+02 -1.330290707764e-02 9.699319772710e-05 8.268456126015e+00
4.057500000000e+02 -1.247078345165e-02 9.594835219701e-05 8.287033863502e+00
4.060000000000e+02 -1.163942721908e-02 9.472805591437e-05 8.304437624878e+00
4.062500000000e+02 -1.081999471954e-02 9.333995565647e-05 8.320674717717e+00
4.065000000000e+02 -1.002365471276e-02 9.179437323495e-05 8.335754499781e+00
4.067500000000e+02 -9.261412674473e-03 9.010430823361e-05 8.349688047134e+00
4.070000000000e+02 -8.543936053813e-03 8.828540218825e-05 8.362487797110e+00
4.072500000000e+02 -7.881384192752e-03 8.635586018454e-05 8.374167166880e+00
4.075000000000e+02 -7.283245487143e-03 8.433632531232e-05 8.384740162037e+00
4.077500000000e+02 -6.758184935794e-03 8.224970486251e-05 8.394220980176e+00
4.080000000000e+02 -6.313905080746e-03 8.012094536761e-05 8.402623613982e+00
4.082500000000e+02 -5.957022029993e-03 7.797675563725e-05 8.409961470421e+00
4.085000000000e+02 -5.692959004108e-03 7.584528031404e-05 8.416247007970e+00
4.087500000000e+02 -5.525858530628e-03 7.375572630305e-05 8.421491405592e+00
4.090000000000e+02 -5.458514919410e-03 7.173794006449e-05 8.425704263224e+00
4.092500000000e+02 -5.492327038298e-03 6.982195234476e-05 8.428893350476e+00
4.095000000000e+02 -5.627272220657e-03 6.803749449810e-05 8.431064402426e+00
4.097500000000e+02 -5.861901163664e-03 6.641349203629e-05 8.432220968670e+00
4.100000000000e+02 -6.193353588636e-03 6.497753827309e-05 8.432364322781e+00
4.102500000000e+02 -6.617394416637e-03 6.375537207051e-05 8.431493424761e+00
4.105000000000e+02 -7.128469660601e-03 6.277036615066e-05 8.429604948725e+00
4.107500000000e+02 -7.719781603631e-03 6.204303781454e-05 8.426693365676e+00
4.110000000000e+02 -8.383382445759e-03 6.159059411634e-05 8.422751085264e+00
4.112500000000e+02 -9.110285407665e-03 6.142652279975e-05 8.417768644566e+00
4.115000000000e+02 -9.890592583228e-03 6.156022612497e-05 8.411734949607e+00
4.117500000000e+02 -1.071363811995e-02 6.199675599680e-05 8.404637555170e+00
4.120000000000e+02 -1.156814563989e-02 6.273665143960e-05 8.396462982266e+00
4.122500000000e+02 -1.244239771120e-02 6.377577281735e-05 8.387197058268e+00
4.125000000000e+02 -1.332441603897e-02 6.510526558620e-05 8.376825281177e+00
4.127500000000e+02 -1.420214980192e-02 6.671163924007e-05 8.365333195519e+00
4.130000000000e+02 -1.506366891621e-02 6.857690264031e-05 8.352706768129e+00
4.132500000000e+02 -1.589735995519e-02 7.067881002926e-05 8.338932764405e+00
4.135000000000e+02 -1.669212085011e-02 7.299121678409e-05 8.323999113366e+00
4.137500000000e+02 -1.743755026049e-02 7.548450416936e-05 8.307895250777e+00
4.140000000000e+02 -1.812412870051e-02 7.812602270599e-05 8.290612444809e+00
4.142500000000e+02 -1.874338616340e-02 8.088062399328e-05 8.272144085886e+00
4.145000000000e+02 -1.928805337987e-02 8.371130096102e-05 8.252485949445e+00
4.147500000000e+02 -1.975219180272e-02 8.657981229271e-05 8.231636415079e+00
4.150000000000e+02 -2.013129963430e-02 8.944733422481e-05 8.209596651798e+00
4.152500000000e+02 -2.042239001405e-02 9.227513045493e-05 8.186370755307e+00
4.155000000000e+02 -2.062403922242e-02 9.502522164512e-05 8.161965848219e+00
4.157500000000e+02 -2.073640255253e-02 9.766104114828e-05 8.136392131258e+00
4.160000000000e+02 -2.076119672864e-02 1.001480636246e-04 8.109662895023e+00
4.162500000000e+02 -2.070164817753e-02 1.024543955743e-04 8.081794489713e+00
4.165000000000e+02 -2.056240789015e-02 1.045513115027e-04 8.052806250353e+00
4.167500000000e+02 -2.034943357872e-02 1.064137333612e-04 8.022720389600e+00
4.170000000000e+02 -2.006984242714e-02 1.080206634750e-04 7.991561848258e+00
4.172500000000e+02 -1.973173643646e-02 1.093554951210e-04 7.959358120156e+00
4.175000000000e+02 -1.934400611795e-02 1.104062294053e-04 7.926139041708e+00
4.177500000000e+02 -1.891611611773e-02 1.111657808729e-04 7.891936561010e+00
4.180000000000e+02 -1.845787898446e-02 1.116319216519e-04 7.856784486903e+00
4.182500000000e+02 -1.797922401219e-02 1.118072805041e-04 7.820718217923e+00
4.185000000000e+02 -1.748996577704e-02 1.116993010357e-04 7.783774465208e+00
4.187500000000e+02 -1.699957986762e-02 1.113198830284e-04 7.745990965743e+00
4.190000000000e+02 -1.651699082458e-02 1.106852070520e-04 7.707406197272e+00
4.192500000000e+02 -1.605037923081e-02 1.098153330655e-04 7.668059090469e+00
4.195000000000e+02 -1.560701092247e-02 1.087337729681e-04 7.627988753509e+00
4.197500000000e+02 -1.519309357706e-02 1.074669917595e-04 7.587234207493e+00
4.200000000000e+02 -1.481366451022e-02 1.060438043908e-04 7.545834129612e+00
4.202500000000e+02 -1.447251020255e-02 1.044947832708e-04 7.503826622406e+00
4.205000000000e+02 -1.417212097372e-02 1.028516559470e-04 7.461248993284e+00
4.207500000000e+02 -1.391367945956e-02 1.011466574956e-04 7.418137561501e+00
4.210000000000e+02 -1.369708332571e-02 9.941188081003e-05 7.374527483517e+00
4.212500000000e+02 -1.352100027878e-02 9.767864418500e-05 7.330452604520e+00
4.215000000000e+02 -1.338295325188e-02 9.597689217752e-05 7.285945326169e+00
4.217500000000e+02 -1.327943242170e-02 9.433462831784e-05 7.241036501851e+00
4.220000000000e+02 -1.320603080490e-02 9.277737966329e-05 7.195755350129e+00
4.222500000000e+02 -1.315759891968e-02 9.132776657236e-05 7.150129386894e+00
4.225000000000e+02 -1.312841443743e-02 9.000511373541e-05 7.104184378553e+00
4.227500000000e+02 -1.311236141624e-02 8.882513924649e-05 7.057944305063e+00
4.230000000000e+02 -1.310311529492e-02 8.779972805203e-05 7.011431342538e+00
4.232500000000e+02 -1.309432823665e-02 8.693679358374e-05 6.964665854586e+00
4.235000000000e+02 -1.307981104445e-02 8.624022058157e-05 6.917666397388e+00
4.237500000000e+02 -1.305370585951e-02 8.570988705656e-05 6.870449727039e+00
4.240000000000e+02 -1.301064768874e-02 8.534177642280e-05 6.823030819739e+00
4.242500000000e+02 -1.294590989698e-02 8.512817597886e-05 6.775422894098e+00
4.245000000000e+02 -1.285553110567e-02 8.505797723374e-05 6.727637438350e+00
4.247500000000e+02 -1.273642106587e-02 8.511699729277e-05 6.679684240157e+00
4.250000000000e+02 -1.258644361265e-02 8.528838367824e-05 6.631571418194e+00
4.252500000000e+02 -1.240447534297e-02 8.555307486871e-05 6.583305455236e+00
4.255000000000e+02 -1.219043970909e-02 8.589026127589e-05 6.534891234450e+00
4.257500000000e+02 -1.194531538776e-02 8.627799476668e-05 6.486332070749e+00
4.260000000000e+02 -1.167112080685e-02 8.669369659375e-05 6.437629748816e+00
4.262500000000e+02 -1.137087432086e-02 8.711473390810e-05 6.388784558789e+00
4.265000000000e+02 -1.104853200409e-02 8.751889153766e-05 6.339795334429e+00
4.267500000000e+02 -1.070890484374e-02 8.788498067919e-05 6.290659492291e+00
4.270000000000e+02 -1.035755768930e-02 8.819335155807e-05 6.241373076585e+00
4.272500000000e+02 -1.000069177478e-02 8.842639575052e-05 6.191930802498e+00
4.275000000000e+02 -9.645013999069e-03 8.856895649967e-05 6.142326109213e+00
4.277500000000e+02 -9.297595262667e-03 8.860868476154e-05 6.092551216243e+00
4.280000000000e+02 -8.965720843123e-03 8.853635325831e-05 6.042597189474e+00
4.282500000000e+02 -8.656736251313e-03 8.834609593997e-05 5.992454011995e+00
4.285000000000e+02 -8.377890904835e-03 8.803550854605e-05 5.942110670211e+00
4.287500000000e+02 -8.136183521249e-03 8.760574779118e-05 5.891555247644e+00
4.290000000000e+02 -7.938211166981e-03 8.706151947432e-05 5.840775034663e+00
4.292500000000e+02 -7.790025172589e-03 8.641096045617e-05 5.789756652535e+00
4.295000000000e+02 -7.696996834739e-03 8.566544281557e-05 5.738486192144e+00
4.297500000000e+02 -7.663694692735e-03 8.483930070505e-05 5.686949370832e+00
4.300000000000e+02 -7.693775295732e-03 8.394948304308e-05 5.635131706207e+00
4.302500000000e+02 -7.789889470862e-03 8.301514084025e-05 5.583018707475e+00
4.305000000000e+02 -7.953606027248e-03 8.205715477019e-05 5.530596085656e+00
4.307500000000e+02 -8.185352958659e-03 8.109763662109e-05 5.477849978451e+00
4.310000000000e+02 -8.484378511750e-03 8.015937843039e-05 5.424767194694e+00
4.312500000000e+02 -8.848731872729e-03 7.926528496724e-05 5.371335470414e+00
4.315000000000e+02 -9.275264462433e-03 7.843781082284e-05 5.317543736675e+00
4.317500000000e+02 -9.759651752399e-03 7.769840325603e-05 5.263382401163e+00
4.320000000000e+02 -1.029643534050e-02 7.706696761939e-05 5.208843629727e+00
4.322500000000e+02 -1.087908412493e-02 7.656137315576e-05 5.153921637906e+00
4.325000000000e+02 -1.150007451376e-02 7.619700451184e-05 5.098612972647e+00
4.327500000000e+02 -1.215098677008e-02 7.598636935965e-05 5.042916795901e+00
4.330000000000e+02 -1.282261726782e-02 7.593877359630e-05 4.986835151105e+00
4.332500000000e+02 -1.350510377253e-02 7.606006814656e-05 4.930373216387e+00
4.335000000000e+02 -1.418806298496e-02 7.635247349747e-05 4.873539533645e+00
4.337500000000e+02 -1.486073644069e-02 7.681448024124e-05 4.816346215136e+00
4.340000000000e+02 -1.551214515388e-02 7.744083117964e-05 4.758809114045e+00
4.342500000000e+02 -1.613125048748e-02 7.822257705442e-05 4.700947956910e+00
4.345000000000e+02 -1.670711727268e-02 7.914719368615e-05 4.642786439617e+00
4.347500000000e+02 -1.722908027959e-02 8.019885331145e-05 4.584352271197e+00
4.350000000000e+02 -1.768691031831e-02 8.135863631759e-05 4.525677168623e+00
4.352500000000e+02 -1.807097593466e-02 8.260486494213e-05 4.466796803224e+00
4.355000000000e+02 -1.837240166992e-02 8.391345290923e-05 4.407750687097e+00
4.357500000000e+02 -1.858321751746e-02 8.525831640077e-05 4.348582006955e+00
4.360000000000e+02 -1.869649877657e-02 8.661183991993e-05 4.289337401010e+00
4.362500000000e+02 -1.870649095948e-02 8.794532369025e-05 4.230066684624e+00
4.365000000000e+02 -1.860872100200e-02 8.922945085010e-05 4.170822521640e+00
4.367500000000e+02 -1.840008954846e-02 9.043475349566e-05 4.111660049883e+00
4.370000000000e+02 -1.807894431682e-02 9.153207606552e-05 4.052636463121e+00
4.372500000000e+02 -1.764513079810e-02 9.249302872064e-05 3.993810557210e+00
4.375000000000e+02 -1.710002158306e-02 9.329041731002e-05 3.935242244722e+00
4.377500000000e+02 -1.644652159601e-02 9.389864641335e-05 3.876992047582e+00
4.380000000000e+02 -1.568904992216e-02 9.429409290085e-05 3.819120575008e+00
4.382500000000e+02 -1.483349753067e-02 9.445544548345e-05 3.761687994608e+00
4.385000000000e+02 -1.388716244076e-02 9.436400706433e-05 3.704753505494e+00
4.387500000000e+02 -1.285866263132e-02 9.400395943343e-05 3.648374821264e+00
4.390000000000e+02 -1.175782834646e-02 9.336258983511e-05 3.592607671940e+00
4.392500000000e+02 -1.059557559077e-02 9.243047637136e-05 3.537505329131e+00
4.395000000000e+02 -9.383762980011e-03 9.120163109064e-05 3.483118165177e+00
4.397500000000e+02 -8.135034163167e-03 8.967361031365e-05 3.429493249136e+00
4.400000000000e+02 -6.862648409230e-03 8.784758397168e-05 3.376673985948e+00
4.402500000000e+02 -5.580302130713e-03 8.572836731371e-05 3.324699802497e+00
4.405000000000e+02 -4.301944142721e-03 8.332441740608e-05 3.273605883266e+00
4.407500000000e+02 -3.041587206536e-03 8.064779224998e-05 3.223422960333e+00
4.410000000000e+02 -1.813119507820e-03 7.771407877927e-05 3.174177153117e+00
4.412500000000e+02 -6.301176553044e-04 7.454228114989e-05 3.125889865725e+00
4.415000000000e+02 4.943354161696e-04 7.115468856619e-05 3.078577736148e+00
4.417500000000e+02 1.547826065318e-03 6.757668954024e-05 3.032252640491e+00
4.420000000000e+02 2.518775682696e-03 6.383656325756e-05 2.986921745559e+00
4.422500000000e+02 3.396595877218e-03 5.996523450702e-05 2.942587614192e+00
4.425000000000e+02 4.171830463134e-03 5.599598726613e-05 2.899248358087e+00
4.427500000000e+02 4.836282218137e-03 5.196415919398e-05 2.856897832880e+00
4.430000000000e+02 5.383124048047e-03 4.790679197381e-05 2.815525877926e+00
4.432500000000e+02 5.806992571271e-03 4.386225019523e-05 2.775118594126e+00
4.435000000000e+02 6.104063418265e-03 3.986981205442e-05 2.735658654264e+00
4.437500000000e+02 6.272107491347e-03 3.596922763421e-05 2.697125647725e+00
4.440000000000e+02 6.310528032135e-03 3.220025323417e-05 2.659496447920e+00
4.442500000000e+02 6.220377404252e-03 2.860214844275e-05 2.622745604276e+00
4.445000000000e+02 6.004354825200e-03 2.521317895887e-05 2.586845748941e+00
4.447500000000e+02 5.666783695993e-03 2.207012868943e-05 2.551768015746e+00
4.450000000000e+02 5.213569865197e-03 1.920772483871e-05 2.517482465377e+00
4.452500000000e+02 4.652141292859e-03 1.665809446885e-05 2.483958511074e+00
4.455000000000e+02 3.991368684816e-03 1.445023070290e-05 2.451165340734e+00
4.457500000000e+02 3.241468362671e-03 1.260951842824e-05 2.419072327644e+00
4.460000000000e+02 2.413889836262e-03 1.115723248690e-05 2.387649430267e+00
4.462500000000e+02 1.521184779382e-03 1.011008777296e-05 2.356867568802e+00
4.465000000000e+02 5.768635842420e-04 9.479830664599e-06 2.326698983610e+00
4.467500000000e+02 -4.047657106352e-04 9.272897746521e-06 2.297117561148e+00
4.470000000000e+02 -1.408768249827e-03 9.490131958556e-06 2.268099136249e+00
4.472500000000e+02 -2.419768552365e-03 1.012658802346e-05 2.239621754269e+00
4.475000000000e+02 -3.422143331124e-03 1.117141323281e-05 2.211665906855e+00
4.477500000000e+02 -4.400226108320e-03 1.260783353010e-05 2.184214722985e+00
4.480000000000e+02 -5.338514585927e-03 1.441323051807e-05 2.157254132327e+00
4.482500000000e+02 -6.221884083086e-03 1.655932768266e-05 2.130772986710e+00
4.485000000000e+02 -7.035802147962e-03 1.901248580646e-05 2.104763145486e+00
4.487500000000e+02 -7.766539630653e-03 2.173409520734e-05 2.079219534622e+00
4.490000000000e+02 -8.401380508913e-03 2.468107569345e-05 2.054140163273e+00
4.492500000000e+02 -8.928821323777e-03 2.780646555026e-05 2.029526122685e+00
4.495000000000e+02 -9.338761822671e-03 3.106010031931e-05 2.005381552069e+00
4.497500000000e+02 -9.622681093842e-03 3.438936308328e-05 1.981713582027e+00
4.500000000000e+02 -9.773794423799e-03 3.773999376452e-05 1.958532267959e+00
4.502500000000e+02 -9.787190514463e-03 4.105694171880e-05 1.935850496383e+00
4.505000000000e+02 -9.659941491926e-03 4.428524180339e-05 1.913683892815e+00
4.507500000000e+02 -9.391185142528e-03 4.737090475593e-05 1.892050713629e+00
4.510000000000e+02 -8.982174632619e-03 5.026179219378e-05 1.870971733114e+00
4.512500000000e+02 -8.436292376434e-03 5.290846697034e-05 1.850470135895e+00
4.515000000000e+02 -7.759026914884e-03 5.526499557418e-05 1.830571401001e+00
4.517500000000e+02 -6.957910203291e-03 5.728969041746e-05 1.811303186838e+00
4.520000000000e+02 -6.042414362928e-03 5.894577843205e-05 1.792695223906e+00
4.522500000000e+02 -5.023808537827e-03 6.020198017875e-05 1.774779200736e+00
4.525000000000e+02 -3.914976610018e-03 6.103298895654e-05 1.757588649676e+00
4.527500000000e+02 -2.730198041176e-03 6.141984940394e-05 1.741158836394e+00
4.530000000000e+02 -1.484895567991e-03 6.135022051829e-05 1.725526638343e+00
4.532500000000e+02 -1.953542936176e-04 6.081852556342e-05 1.710730416800e+00
4.535000000000e+02 1.121582295652e-03 5.982599107857e-05 1.696809883701e+00
4.537500000000e+02 2.448832425513e-03 5.838057088650e-05 1.683805950198e+00
4.540000000000e+02 3.769404799883e-03 5.649676265782e-05 1.671760560203e+00
4.542500000000e+02 5.066728519865e-03 5.419532534803e-05 1.660716509131e+00
4.545000000000e+02 6.324975184396e-03 5.150289870892e-05 1.650717237745e+00
4.547500000000e+02 7.529365464584e-03 4.845153828356e-05 1.641806606228e+00
4.550000000000e+02 8.666451598433e-03 4.507817190127e-05 1.634028643472e+00
4.552500000000e+02 9.724369382774e-03 4.142399056264e-05 1.627427275639e+00
4.555000000000e+02 1.069305185340e-02 3.753378127797e-05 1.622046029702e+00
4.557500000000e+02 1.156440010542e-02 3.345521516335e-05 1.617927717715e+00
4.560000000000e+02 1.233240611334e-02 2.923810219632e-05 1.615114102421e+00
4.562500000000e+02 1.299322608390e-02 2.493362400821e-05 1.613645549755e+00
4.565000000000e+02 1.354520127666e-02 2.059355729658e-05 1.613560670653e+00
4.567500000000e+02 1.398882705546e-02 1.626950146549e-05 1.614895959360e+00
4.570000000000e+02 1.432667301447e-02 1.201212068686e-05 1.617685433580e+00
4.572500000000e+02 1.456325437028e-02 7.870415974248e-06 1.621960283241e+00
4.575000000000e+02 1.470486221329e-02 3.891035516512e-06 1.627748534098e+00
4.577500000000e+02 1.475935514241e-02 1.176374480327e-07 1.635074733617e+00
4.580000000000e+02 1.473591958866e-02 -3.409685178452e-06 1.643959666022e+00
4.582500000000e+02 1.464480697746e-02 -6.654909853077e-06 1.654420100593e+00
4.585000000000e+02 1.449705288588e-02 -9.586510183679e-06 1.666468581319e+00
4.587500000000e+02 1.430418696174e-02 -1.217779621202e-05 1.680113261777e+00
4.590000000000e+02 1.407794174825e-02 -1.440716564460e-05 1.695357787697e+00
4.592500000000e+02 1.382996722137e-02 -1.625826128374e-05 1.712201230136e+00
4.595000000000e+02 1.357155651026e-02 -1.772003367587e-05 1.730638074818e+00
4.597500000000e+02 1.331339224802e-02 -1.878671071709e-05 1.750658259918e+00
4.600000000000e+02 1.306531496953e-02 -1.945767403164e-05 1.772247272267e+00
4.602500000000e+02 1.283612208422e-02 -1.973724987683e-05 1.795386288993e+00
4.605000000000e+02 1.263339787486e-02 -1.963441811756e-05 1.820052371461e+00
4.607500000000e+02 1.246337859847e-02 -1.916245337222e-05 1.846218704827e+00
4.610000000000e+02 1.233085556215e-02 -1.833849866886e-05 1.873854873705e+00
4.612500000000e+02 1.223911434614e-02 -1.718307248508e-05 1.902927181903e+00
4.615000000000e+02 1.218991361870e-02 -1.571957422306e-05 1.933398995486e+00
4.617500000000e+02 1.218349963749e-02 -1.397374580087e-05 1.965231120985e+00
4.620000000000e+02 1.221865841886e-02 -1.197312094456e-05 1.998382195890e+00
4.622500000000e+02 1.229280040999e-02 -9.746481323514e-06 2.032809104480e+00
4.625000000000e+02 1.240207850766e-02 -7.323329358183e-06 2.068467394919e+00
4.627500000000e+02 1.254153322261e-02 -4.733390527673e-06 2.105311711931e+00
4.630000000000e+02 1.270526483909e-02 -2.006157209133e-06 2.143296221056e+00
4.632500000000e+02 1.288662617246e-02 8.295220375598e-07 2.182375035262e+00
4.635000000000e+02 1.307843266321e-02 3.745796412324e-06 2.222502633214e+00
4.637500000000e+02 1.327318637986e-02 6.716105015431e-06 2.263634258481e+00
4.640000000000e+02 1.346330710980e-02 9.715407798566e-06 2.305726306978e+00
4.642500000000e+02 1.364136625178e-02 1.272035389674e-05 2.348736692398e+00
4.645000000000e+02 1.380031960637e-02 1.570938333711e-05 2.392625178661e+00
4.647500000000e+02 1.393373113561e-02 1.866277923993e-05 2.437353687205e+00
4.650000000000e+02 1.403598327055e-02 2.156265066836e-05 2.482886568374e+00
4.652500000000e+02 1.410246986651e-02 2.439286088837e-05 2.529190825702e+00
4.655000000000e+02 1.412976250524e-02 2.713898133752e-05 2.576236305985e+00
4.657500000000e+02 1.411574976828e-02 2.978814763294e-05 2.623995830704e+00
4.660000000000e+02 1.405974080933e-02 3.232890548979e-05 2.672445282737e+00
4.662500000000e+02 1.396253074899e-02 3.475106282658e-05 2.721563638606e+00
4.665000000000e+02 1.382642640349e-02 3.704553229908e-05 2.771332938741e+00
4.667500000000e+02 1.365522722132e-02 3.920419278847e-05 2.821738206886e+00
4.670000000000e+02 1.345416238006e-02 4.121973041118e-05 2.872767312424e+00
4.672500000000e+02 1.322978582975e-02 4.308550970161e-05 2.924410771833e+00
4.675000000000e+02 1.298982834252e-02 4.479550027947e-05 2.976661503804e+00
4.677500000000e+02 1.274301235794e-02 4.634419288274e-05 3.029514531711e+00
4.680000000000e+02 1.249883256074e-02 4.772654805196e-05 3.082966645719e+00
4.682500000000e+02 1.226731007556e-02 4.893796943586e-05 3.137016021277e+00
4.685000000000e+02 1.205872445020e-02 4.997430422637e-05 3.191661812180e+00
4.687500000000e+02 1.188333231726e-02 5.083186455485e-05 3.246903720265e+00
4.690000000000e+02 1.175108135023e-02 5.150746936669e-05 3.302741545588e+00
4.692500000000e+02 1.167132589367e-02 5.199850421544e-05 3.359174735850e+00
4.695000000000e+02 1.165255353842e-02 5.230299794531e-05 3.416201938289e+00
4.697500000000e+02 1.170213076265e-02 5.241970595807e-05 3.473820558713e+00
4.700000000000e+02 1.182607381792e-02 5.234820419955e-05 3.532026345717e+00
4.702500000000e+02 1.202885232250e-02 5.208898944359e-05 3.590812999563e+00
4.705000000000e+02 1.231323051392e-02 5.164358046983e-05 3.650171818708e+00
4.707500000000e+02 1.268015121035e-02 5.101462204504e-05 3.710091383114e+00
4.710000000000e+02 1.312866493687e-02 5.020597229952e-05 3.770557287927e+00
4.712500000000e+02 1.365590650183e-02 4.922283048511e-05 3.831551927305e+00
4.715000000000e+02 1.425711983871e-02 4.807181043656e-05 3.893054328529e+00
4.717500000000e+02 1.492572991472e-02 4.676101021428e-05 3.955040045377e+00
4.720000000000e+02 1.565346011410e-02 4.530009058340e-05 4.017481105678e+00
4.722500000000e+02 1.643049187033e-02 4.370033049636e-05 4.080346016511e+00
4.725000000000e+02 1.724566304199e-02 4.197466979716e-05 4.143599821590e+00
4.727500000000e+02 1.808669940020e-02 4.013772774283e-05 4.207204214015e+00
4.730000000000e+02 1.894047379869e-02 3.820579908032e-05 4.271117698153e+00
4.732500000000e+02 1.979328739661e-02 3.619682557254e-05 4.335295796372e+00
4.735000000000e+02 2.063116483690e-02 3.413033333496e-05 4.399691300223e+00
4.737500000000e+02 2.144015845256e-02 3.202734282381e-05 4.464254557260e+00
4.740000000000e+02 2.220665223638e-02 2.991024444224e-05 4.528933791957e+00
4.742500000000e+02 2.291766147423e-02 2.780261131949e-05 4.593675453682e+00
4.745000000000e+02 2.356111840321e-02 2.572899111372e-05 4.658424586826e+00
4.747500000000e+02 2.412614117835e-02 2.371467309703e-05 4.723125218835e+00
4.750000000000e+02 2.460327672855e-02 2.178540220404e-05 4.787720758293e+00
4.752500000000e+02 2.498471615521e-02 1.996705557600e-05 4.852154401636e+00
4.755000000000e+02 2.526447470270e-02 1.828528915720e-05 4.916369539663e+00
4.757500000000e+02 2.543853325814e-02 1.676515936089e-05 4.980310159448e+00
4.760000000000e+02 2.550493998350e-02 1.543073320087e-05 5.043921241410e+00
4.762500000000e+02 2.546386494537e-02 1.430468773034e-05 5.107149138800e+00
4.765000000000e+02 2.531761209896e-02 1.340788191145e-05 5.169941947572e+00
4.767500000000e+02 2.507058150115e-02 1.275897108866e-05 5.232249850330e+00
4.770000000000e+02 2.472918895327e-02 1.237402698104e-05 5.294025446336e+00
4.772500000000e+02 2.430173750460e-02 1.226619197386e-05 5.355224049324e+00
4.775000000000e+02 2.379825035977e-02 1.244536191838e-05 5.415803968021e+00
4.777500000000e+02 2.323026146395e-02 1.291792213326e-05 5.475726749822e+00
4.780000000000e+02 2.261057499190e-02 1.368653929470e-05 5.534957403880e+00
4.782500000000e+02 2.195299325907e-02 1.475001649326e-05 5.593464587779e+00
4.785000000000e+02 2.127202094437e-02 1.610315185194e-05 5.651220762183e+00
4.787500000000e+02 2.058255393473e-02 1.773676839334e-05 5.708202319193e+00
4.790000000000e+02 1.989955515440e-02 1.963775842190e-05 5.764389670866e+00
4.792500000000e+02 1.923772754904e-02 2.178920693086e-05 5.819767308340e+00
4.795000000000e+02 1.861118846123e-02 2.417060043708e-05 5.874323823428e+00
4.797500000000e+02 1.803315579858e-02 2.675803510979e-05 5.928051904755e+00
4.800000000000e+02 1.751564809568e-02 2.952459525227e-05 5.980948290091e+00
4.802500000000e+02 1.706921042325e-02 3.244075925177e-05 6.033013697798e+00
4.805000000000e+02 1.670266830281e-02 3.547484035943e-05 6.084252718985e+00
4.807500000000e+02 1.642291757936e-02 3.859348334959e-05 6.134673680210e+00
4.810000000000e+02 1.623475697703e-02 4.176220081561e-05 6.184288484290e+00
4.812500000000e+02 1.614076452582e-02 4.494593796442e-05 6.233112413051e+00
4.815000000000e+02 1.614122569417e-02 4.810965390981e-05 6.281163916722e+00
4.817500000000e+02 1.623411266003e-02 5.121889993207e-05 6.328464371385e+00
4.820000000000e+02 1.641511824760e-02 5.424043050328e-05 6.375037820725e+00
4.822500000000e+02 1.667774342713e-02 5.714272802035e-05 6.420910696594e+00
4.825000000000e+02 1.701343877700e-02 5.989654292241e-05 6.466111530912e+00
4.827500000000e+02 1.741179553724e-02 6.247540204249e-05 6.510670649820e+00
4.830000000000e+02 1.786078369206e-02 6.485604706374e-05 6.554619863545e+00
4.832500000000e+02 1.834703117951e-02 6.701885404289e-05 6.597992148639e+00
4.835000000000e+02 1.885613882284e-02 6.894813919189e-05 6.640821333583e+00
4.837500000000e+02 1.937302245212e-02 7.063239587060e-05 6.683141782233e+00
4.840000000000e+02 1.988227466805e-02 7.206446058827e-05 6.724988084794e+00
4.842500000000e+02 2.036853777903e-02 7.324160688824e-05 6.766394759755e+00
4.845000000000e+02 2.081687767990e-02 7.416554705522e-05 6.807395965931e+00
4.847500000000e+02 2.121314956547e-02 7.484232113361e-05 6.848025230604e+00
4.850000000000e+02 2.154434682422e-02 7.528211626151e-05 6.888315197295e+00
4.852500000000e+02 2.179892275169e-02 7.549897442055e-05 6.928297391964e+00
4.855000000000e+02 2.196707710692e-02 7.551043682713e-05 6.968002013071e+00
4.857500000000e+02 2.204100080744e-02 7.533710211718e-05 7.007457744623e+00
4.860000000000e+02 2.201507041126e-02 7.500210722153e-05 7.046691594202e+00
4.862500000000e+02 2.188598850909e-02 7.453054928594e-05 7.085728755554e+00
4.865000000000e+02 2.165286497378e-02 7.394886174239e-05 7.124592497790e+00
4.867500000000e+02 2.131723889378e-02 7.328416108518e-05 7.163304075576e+00
4.870000000000e+02 2.088303831097e-02 7.256355184093e-05 7.201882665399e+00
4.872500000000e+02 2.035648109791e-02 7.181344832993e-05 7.240345321418e+00
4.875000000000e+02 1.974591846459e-02 7.105893789719e-05 7.278706953527e+00
4.877500000000e+02 1.906162806716e-02 7.032318122391e-05 7.316980317855e+00
4.880000000000e+02 1.831555910559e-02 6.962686009798e-05 7.355176028723e+00
4.882500000000e+02 1.752104123491e-02 6.898770707120e-05 7.393302575730e+00
4.885000000000e+02 1.669246095998e-02 6.842013218106e-05 7.431366357700e+00
4.887500000000e+02 1.584491921613e-02 6.793495171026e-05 7.469371715782e+00
4.890000000000e+02 1.499387514456e-02 6.753923093461e-05 7.507320978607e+00
4.892500000000e+02 1.415479062129e-02 6.723624044727e-05 7.545214501335e+00
4.895000000000e+02 1.334278085026e-02 6.702549687113e-05 7.583050712945e+00
4.897500000000e+02 1.257228468573e-02 6.690299536277e-05 7.620826152823e+00
4.900000000000e+02 1.185675968966e-02 6.686156851871e-05 7.658535512710e+00
4.902500000000e+02 1.120841341051e-02 6.689116266093e-05 7.696171666093e+00
4.905000000000e+02 1.063797512999e-02 6.697930408575e-05 7.733725698226e+00
4.907500000000e+02 1.015451483834e-02 6.711170091539e-05 7.771186930727e+00
4.910000000000e+02 9.765313966997e-03 6.727282845667e-05 7.808542934665e+00
4.912500000000e+02 9.475788355200e-03 6.744653560103e-05 7.845779547188e+00
4.915000000000e+02 9.289465792536e-03 6.761655279924e-05 7.882880873276e+00
4.917500000000e+02 9.208014997170e-03 6.776710260581e-05 7.919829292367e+00
4.920000000000e+02 9.231324062090e-03 6.788356146833e-05 7.956605451131e+00
4.922500000000e+02 9.357622496212e-03 6.795293695366e-05 7.993188262113e+00
4.925000000000e+02 9.583640967796e-03 6.796428482475e-05 8.029554889794e+00
4.927500000000e+02 9.904800701493e-03 6.790904322729e-05 8.065680743816e+00
4.930000000000e+02 1.031542390373e-02 6.778127075679e-05 8.101539462058e+00
4.932500000000e+02 1.080895608036e-02 6.757777652697e-05 8.137102899147e+00
4.935000000000e+02 1.137819091214e-02 6.729810805645e-05 8.172341114907e+00
4.937500000000e+02 1.201548814348e-02 6.694444194061e-05 8.207222360477e+00
4.940000000000e+02 1.271297613557e-02 6.652138659943e-05 8.241713071728e+00
4.942500000000e+02 1.346273105942e-02 6.603566111271e-05 8.275777865983e+00
4.945000000000e+02 1.425692610111e-02 6.549568451722e-05 8.309379540324e+00
4.947500000000e+02 1.508794621346e-02 6.491109139881e-05 8.342479082041e+00
4.950000000000e+02 1.594846551906e-02 6.429220144694e-05 8.375035680971e+00
4.952500000000e+02 1.683148694777e-02 6.364945754753e-05 8.407006754832e+00
4.955000000000e+02 1.773034537982e-02 6.299286038125e-05 8.438347983303e+00
4.957500000000e+02 1.863867857905e-02 6.233142319492e-05 8.469013352306e+00
4.960000000000e+02 1.955036989154e-02 6.167267176349e-05 8.498955212608e+00
4.962500000000e+02 2.045947096138e-02 6.102223655116e-05 8.528124349450e+00
4.965000000000e+02 2.136010955485e-02 6.038353808172e-05 8.556470067737e+00
4.967500000000e+02 2.224639337113e-02 5.975757052343e-05 8.583940290003e+00
4.970000000000e+02 2.311231540469e-02 5.914280474001e-05 8.610481669962e+00
4.972500000000e+02 2.395166965596e-02 5.853523584318e-05 8.636039719521e+00
4.975000000000e+02 2.475798620914e-02 5.792857191894e-05 8.660558951668e+00
4.977500000000e+02 2.552448924132e-02 5.731456351737e-05 8.683983037045e+00
4.980000000000e+02 2.624408568764e-02 5.668345211615e-05 8.706254975875e+00
4.982500000000e+02 2.690938653248e-02 5.602453339515e-05 8.727317281979e+00
4.985000000000e+02 2.751276582422e-02 5.532680555970e-05 8.747112184866e+00
4.987500000000e+02 2.804645459425e-02 5.457968521108e-05 8.765581842528e+00
4.990000000000e+02 2.850267009828e-02 5.377376183444e-05 8.782668566049e+00
4.992500000000e+02 2.887377919325e-02 5.290155514612e-05 8.798315062979e+00
4.995000000000e+02 2.915248675092e-02 5.195826122661e-05 8.812464683344e+00
4.997500000000e+02 2.933204828743e-02 5.094240465739e-05 8.825061685403e+00
5.000000000000e+02 2.940649457163e-02 4.985645474617e-05 8.836051503724e+00
5.002500000000e+02 2.937086259901e-02 4.870731783929e-05 8.845381029043e+00
5.005000000000e+02 2.922142170350e-02 4.750669284073e-05 8.852998887735e+00
5.007500000000e+02 2.895588706858e-02 4.627120179862e-05 8.858855735568e+00
5.010000000000e+02 2.857360844108e-02 4.502239931856e-05 8.862904543744e+00
5.012500000000e+02 2.807572636369e-02 4.378659564655e-05 8.865100882141e+00
5.015000000000e+02 2.746528801840e-02 4.259447790256e-05 8.865403210801e+00
5.017500000000e+02 2.674731412027e-02 4.148057544065e-05 8.863773151492e+00
5.020000000000e+02 2.592881276922e-02 4.048253935882e-05 8.860175758175e+00
5.022500000000e+02 2.501873618768e-02 3.964015481089e-05 8.854579765163e+00
5.025000000000e+02 2.402787904885e-02 3.899430334964e-05 8.846957835276e+00
5.027500000000e+02 2.296871864347e-02 3.858591681283e-05 8.837286775044e+00
5.030000000000e+02 2.185520029259e-02 3.845473858363e-05 8.825547728526e+00
5.032500000000e+02 2.070247265779e-02 3.863806357055e-05 8.811726362965e+00
5.035000000000e+02 1.952658034517e-02 3.916945041688e-05 8.795813003288e+00
5.037500000000e+02 1.834412191485e-02 4.007749577695e-05 8.777802764828e+00
5.040000000000e+02 1.717188435594e-02 4.138469223394e-05 8.757695629643e+00
5.042500000000e+02 1.602646453116e-02 4.310640206007e-05 8.735496518090e+00
5.045000000000e+02 1.492389057791e-02 4.524997934643e-05 8.711215302511e+00
5.047500000000e+02 1.387925491054e-02 4.781408157259e-05 8.684866815246e+00
5.050000000000e+02 1.290637170327e-02 5.078817804596e-05 8.656470799443e+00
5.052500000000e+02 1.201746982688e-02 5.415232001232e-05 8.626051852939e+00
5.055000000000e+02 1.122293216947e-02 5.787718372399e-05 8.593639326608e+00
5.057500000000e+02 1.053108995125e-02 6.192436022809e-05 8.559267194584e+00
5.060000000000e+02 9.948079309416e-03 6.624678156253e-05 8.522973913016e+00
5.062500000000e+02 9.477764657323e-03 7.078946508776e-05 8.484802231153e+00
5.065000000000e+02 9.121731603517e-03 7.549050663971e-05 8.444799003744e+00
5.067500000000e+02 8.879348931991e-03 8.028224459747e-05 8.403014959316e+00
5.070000000000e+02 8.747897566686e-03 8.509259441469e-05 8.359504473175e+00
5.072500000000e+02 8.722760751766e-03 8.984651901486e-05 8.314325301801e+00
5.075000000000e+02 8.797668652685e-03 9.446758053844e-05 8.267538325706e+00
5.077500000000e+02 8.964986971404e-03 9.887953634308e-05 8.219207259223e+00
5.080000000000e+02 9.216038786633e-03 1.030079489930e-04 8.169398371452e+00
5.082500000000e+02 9.541446508905e-03 1.067817303412e-04 8.118180186605e+00
5.085000000000e+02 9.931480653918e-03 1.101346461425e-04 8.065623180529e+00
5.087500000000e+02 1.037640087604e-02 1.130067239636e-04 8.011799484997e+00
5.090000000000e+02 1.086677570415e-02 1.153454051366e-04 7.956782579969e+00
5.092500000000e+02 1.139376822302e-02 1.171065769220e-04 7.900646987743e+00
5.095000000000e+02 1.194937569105e-02 1.182553390040e-04 7.843467978600e+00
5.097500000000e+02 1.252661385022e-02 1.187665885443e-04 7.785321271023e+00
5.100000000000e+02 1.311963845967e-02 1.186253827160e-04 7.726282737972e+00
5.102500000000e+02 1.372379937883e-02 1.178270478181e-04 7.666428127937e+00
5.105000000000e+02 1.433562639549e-02 1.163770388858e-04 7.605832785894e+00
5.107500000000e+02 1.495274840049e-02 1.142906388115e-04 7.544571385252e+00
5.110000000000e+02 1.557375067706e-02 1.115924615603e-04 7.482717676182e+00
5.112500000000e+02 1.619797856908e-02 1.083157748382e-04 7.420344239443e+00
5.115000000000e+02 1.682529782848e-02 1.045016994053e-04 7.357522254402e+00
5.117500000000e+02 1.745582465528e-02 1.001983154837e-04 7.294321284598e+00
5.120000000000e+02 1.808964021385e-02 9.545970464994e-05 7.230809073463e+00
5.122500000000e+02 1.872650516362e-02 9.034496295016e-05 7.167051357140e+00
5.125000000000e+02 1.936559046070e-02 8.491723905044e-05 7.103111695778e+00
5.127500000000e+02 2.000523965022e-02 7.924276179250e-05 7.039051319550e+00
5.130000000000e+02 2.064277689027e-02 7.338994324932e-05 6.974928993405e+00
5.132500000000e+02 2.127437272843e-02 6.742854433853e-05 6.910800899754e+00
5.135000000000e+02 2.189497671927e-02 6.142891318836e-05 6.846720538839e+00
5.137500000000e+02 2.249832296297e-02 5.546130166492e-05 6.782738647426e+00
5.140000000000e+02 2.307701024620e-02 4.959525362225e-05 6.718903134797e+00
5.142500000000e+02 2.362265523587e-02 4.389905793192e-05 6.655259036156e+00
5.145000000000e+02 2.412611302988e-02 3.843925031405e-05 6.591848483448e+00
5.147500000000e+02 2.457775580679e-02 3.328014854451e-05 6.528710690972e+00
5.150000000000e+02 2.496779735387e-02 2.848340165473e-05 6.465881957339e+00
5.152500000000e+02 2.528664878179e-02 2.410753538731e-05 6.403395682362e+00
5.155000000000e+02 2.552528854876e-02 2.020747681170e-05 6.341282395735e+00
5.157500000000e+02 2.567562960965e-02 1.683404501002e-05 6.279569800792e+00
5.160000000000e+02 2.573086572327e-02 1.403339867823e-05 6.218282829179e+00
5.162500000000e+02 2.568578050505e-02 1.184643787444e-05 6.157443709104e+00
5.165000000000e+02 2.553700308379e-02 1.030816190989e-05 6.097072041570e+00
5.167500000000e+02 2.528319859875e-02 9.446993418427e-06 6.037184889745e+00
5.170000000000e+02 2.492518302560e-02 9.284084528272e-06 5.977796876932e+00
5.172500000000e+02 2.446595619295e-02 9.832626476941e-06 5.918920292748e+00
5.175000000000e+02 2.391065112129e-02 1.109719040121e-05 5.860565209346e+00
5.177500000000e+02 2.326640030492e-02 1.307312941773e-05 5.802739599241e+00
5.180000000000e+02 2.254212592623e-02 1.574607604093e-05 5.745449462042e+00
5.182500000000e+02 2.174826266604e-02 1.909156823349e-05 5.688698954533e+00
5.185000000000e+02 2.089642526580e-02 2.307483582253e-05 5.632490516207e+00
5.187500000000e+02 1.999903707996e-02 2.765078506331e-05 5.576825002105e+00
5.190000000000e+02 1.906893534745e-02 3.276419348860e-05 5.521701802961e+00
5.192500000000e+02 1.811897213097e-02 3.835013352804e-05 5.467118969051e+00
5.195000000000e+02 1.716162813572e-02 4.433465360137e-05 5.413073320764e+00
5.197500000000e+02 1.620865719732e-02 5.063570506317e-05 5.359560549751e+00
5.200000000000e+02 1.527077667367e-02 5.716427239827e-05 5.306575312386e+00
5.202500000000e+02 1.435741658828e-02 6.382581042122e-05 5.254111311688e+00
5.205000000000e+02 1.347653703927e-02 7.052176780936e-05 5.202161359588e+00
5.207500000000e+02 1.263451988683e-02 7.715132328323e-05 5.150717436420e+00
5.210000000000e+02 1.183613629328e-02 8.361323048536e-05 5.099770727167e+00
5.212500000000e+02 1.108458802811e-02 8.980772052644e-05 5.049311653131e+00
5.215000000000e+02 1.038161689415e-02 9.563841439533e-05 4.999329891376e+00
5.217500000000e+02 9.727673016572e-03 1.010141959776e-04 4.949814383074e+00
5.220000000000e+02 9.122130481699e-03 1.058509793569e-04 4.900753333809e+00
5.222500000000e+02 8.563537388466e-03 1.100733331459e-04 4.852134215095e+00
5.225000000000e+02 8.049884512644e-03 1.136159111527e-04 4.803943754324e+00
5.227500000000e+02 7.578879286558e-03 1.164245939483e-04 4.756167933341e+00
5.230000000000e+02 7.148208495714e-03 1.184574517635e-04 4.708791981218e+00
5.232500000000e+02 6.755778586012e-03 1.196853983489e-04 4.661800378065e+00
5.235000000000e+02 6.399919177018e-03 1.200925304063e-04 4.615176859074e+00
5.237500000000e+02 6.079543335262e-03 1.196761838145e-04 4.568904432363e+00
5.240000000000e+02 5.794254678119e-03 1.184466956052e-04 4.522965400492e+00
5.242500000000e+02 5.544400041426e-03 1.164268989438e-04 4.477341396161e+00
5.245000000000e+02 5.331065850901e-03 1.136513769461e-04 4.432013427431e+00
5.247500000000e+02 5.156019021108e-03 1.101654952407e-04 4.386961932221e+00
5.250000000000e+02 5.021599396612e-03 1.060242648669e-04 4.342166845348e+00
5.252500000000e+02 4.930569826459e-03 1.012910664216e-04 4.297607673697e+00
5.255000000000e+02 4.885931607411e-03 9.603627390503e-05 4.253263580796e+00
5.257500000000e+02 4.890719000346e-03 9.033582525950e-05 4.209113477302e+00
5.260000000000e+02 4.947780117295e-03 8.426976408119e-05 4.165136119010e+00
5.262500000000e+02 5.059559409859e-03 7.792080594260e-05 4.121310205722e+00
5.265000000000e+02 5.227888966847e-03 7.137295397627e-05 4.077614485647e+00
5.267500000000e+02 5.453802409917e-03 6.471018508647e-05 4.034027855631e+00
5.270000000000e+02 5.737376118847e-03 5.801523527160e-05 3.990529465090e+00
5.272500000000e+02 6.077608132943e-03 5.136849244639e-05 3.947098811550e+00
5.275000000000e+02 6.472335803159e-03 4.484701299143e-05 3.903715838061e+00
5.277500000000e+02 6.918197399772e-03 3.852366108603e-05 3.860361022200e+00
5.280000000000e+02 7.410636738900e-03 3.246637220899e-05 3.817015459437e+00
5.282500000000e+02 7.943948043562e-03 2.673753817370e-05 3.773660946393e+00
5.285000000000e+02 8.511359425711e-03 2.139350270511e-05 3.730280055166e+00
5.287500000000e+02 9.105148954684e-03 1.648415969449e-05 3.686856203723e+00
5.290000000000e+02 9.716786037003e-03 1.205264588749e-05 3.643373730085e+00
5.292500000000e+02 1.033709426134e-02 8.135113120117e-06 3.599817957536e+00
5.295000000000e+02 1.095642533115e-02 4.760576348378e-06 3.556175270419e+00
5.297500000000e+02 1.156484010549e-02 1.950823262237e-06 3.512433188526e+00
5.300000000000e+02 1.215228978182e-02 -2.796166802543e-07 3.468580448183e+00
5.302500000000e+02 1.270879058861e-02 -1.923447773750e-06 3.424607099005e+00
5.305000000000e+02 1.322459052377e-02 -2.980534454466e-06 3.380504603781e+00
5.307500000000e+02 1.369032152608e-02 -3.457774587712e-06 3.336265961899e+00
5.310000000000e+02 1.409713831233e-02 -3.368909618356e-06 3.291885839331e+00
5.312500000000e+02 1.443683953771e-02 -2.734283086309e-06 3.247360724588e+00
5.315000000000e+02 1.470197398378e-02 -1.580516257149e-06 3.202689092107e+00
5.317500000000e+02 1.488592947181e-02 5.983210640825e-08 3.157871589935e+00
5.320000000000e+02 1.498300749131e-02 2.148715233075e-06 3.112911235349e+00
5.322500000000e+02 1.498848379854e-02 4.643119912134e-06 3.067813621277e+00
5.325000000000e+02 1.489865581609e-02 7.495652708911e-06 3.022587133362e+00
5.327500000000e+02 1.471087899915e-02 1.065519811239e-05 2.977243163077e+00
5.330000000000e+02 1.442359230517e-02 1.406764913622e-05 2.931796315762e+00
5.332500000000e+02 1.403633319068e-02 1.767669451153e-05 2.886264610522e+00
5.335000000000e+02 1.354974322913e-02 2.142463962357e-05 2.840669653828e+00
5.337500000000e+02 1.296556328669e-02 2.525328982614e-05 2.795036792406e+00
5.340000000000e+02 1.228661880035e-02 2.910483563759e-05 2.749395225632e+00
5.342500000000e+02 1.151679393375e-02 3.292275835268e-05 2.703778080286e+00
5.345000000000e+02 1.066099436155e-02 3.665269358202e-05 2.658222437999e+00
5.347500000000e+02 9.725097869913e-03 4.024326860272e-05 2.612769307523e+00
5.350000000000e+02 8.715892254547e-03 4.364690251585e-05 2.567463544712e+00
5.352500000000e+02 7.641000360192e-03 4.682051093233e-05 2.522353715091e+00
5.355000000000e+02 6.508792234977e-03 4.972612343118e-05 2.477491897919e+00
5.357500000000e+02 5.328284991614e-03 5.233139567026e-05 2.432933435087e+00
5.360000000000e+02 4.109031395774e-03 5.461000071172e-05 2.388736630947e+00
5.362500000000e+02 2.860998574355e-03 5.654189553783e-05 2.344962401939e+00
5.365000000000e+02 1.594438763326e-03 5.811345221160e-05 2.301673890394e+00
5.367500000000e+02 3.197544882570e-04 5.931745903195e-05 2.258936043373e+00
5.370000000000e+02 -9.526392903421e-04 6.015298994083e-05 2.216815170674e+00
5.372500000000e+02 -2.212453389272e-03 6.062515153221e-05 2.175378489474e+00
5.375000000000e+02 -3.449659897284e-03 6.074471892395e-05 2.134693663651e+00
5.377500000000e+02 -4.654622565944e-03 6.052767177259e-05 2.094828350375e+00
5.380000000000e+02 -5.818219679756e-03 5.999464791087e-05 2.055849761354e+00
5.382500000000e+02 -6.931956484603e-03 5.917033156572e-05 2.017824246058e+00
5.385000000000e+02 -7.988066753700e-03 5.808279452066e-05 1.980816906596e+00
5.387500000000e+02 -8.979600261653e-03 5.676280853906e-05 1.944891247766e+00
5.390000000000e+02 -9.900497276365e-03 5.524314825806e-05 1.910108868468e+00
5.392500000000e+02 -1.074564774957e-02 5.355789828931e-05 1.876529196516e+00
5.395000000000e+02 -1.151093562241e-02 5.174178672304e-05 1.844209269662e+00
5.397500000000e+02 -1.219326964276e-02 4.982955370300e-05 1.813203561138e+00
5.400000000000e+02 -1.279059856817e-02 4.785536754298e-05 1.783563851244e+00
5.402500000000e+02 -1.330191469315e-02 4.585230099949e-05 1.755339139830e+00
5.405000000000e+02 -1.372724386149e-02 4.385187226644e-05 1.728575598805e+00
5.407500000000e+02 -1.406762405115e-02 4.188365604396e-05 1.703316560148e+00
5.410000000000e+02 -1.432507487033e-02 3.997497091945e-05 1.679602532866e+00
5.412500000000e+02 -1.450255609629e-02 3.815063760149e-05 1.657471247788e+00
5.415000000000e+02 -1.460391921388e-02 3.643281285887e-05 1.636957721382e+00
5.417500000000e+02 -1.463385152085e-02 3.484089356109e-05 1.618094335254e+00
5.420000000000e+02 -1.459781329567e-02 3.339148544743e-05 1.600910926676e+00
5.422500000000e+02 -1.450196911962e-02 3.209843058002e-05 1.585434885206e+00
5.425000000000e+02 -1.435311543043e-02 3.097289204482e-05 1.571691248883e+00
5.427500000000e+02 -1.415860186572e-02 3.002348029485e-05 1.559702800382e+00
5.430000000000e+02 -1.392625063276e-02 2.925642114995e-05 1.549490154426e+00
5.432500000000e+02 -1.366427137411e-02 2.867575089435e-05 1.541071837777e+00
5.435000000000e+02 -1.338117416909e-02 2.828353514234e-05 1.534464356259e+00
5.437500000000e+02 -1.308567988604e-02 2.808009972910e-05 1.529682248876e+00
5.440000000000e+02 -1.278663031761e-02 2.806427100902e-05 1.526738124192e+00
5.442500000000e+02 -1.249289661531e-02 2.823361194546e-05 1.525642681502e+00
5.445000000000e+02 -1.221328778954e-02 2.858465204755e-05 1.526404714293e+00
5.447500000000e+02 -1.195646072703e-02 2.911310351641e-05 1.529031093456e+00
5.450000000000e+02 -1.173083017260e-02 2.981405698577e-05 1.533526735593e+00
5.452500000000e+02 -1.154448176248e-02 3.068215463534e-05 1.539894550634e+00
5.455000000000e+02 -1.140508673732e-02 3.171173470026e-05 1.548135374902e+00
5.457500000000e+02 -1.131981977261e-02 3.289694561848e-05 1.558247888987e+00
5.460000000000e+02 -1.129528079086e-02 3.423182841578e-05 1.570228519888e+00
5.462500000000e+02 -1.133742026315e-02 3.571036594821e-05 1.584071335105e+00
5.465000000000e+02 -1.145146955153e-02 3.732649854266e-05 1.599767924806e+00
5.467500000000e+02 -1.164187614450e-02 3.907410834120e-05 1.617307280428e+00
5.470000000000e+02 -1.191224479945e-02 4.094697034074e-05 1.636675670882e+00
5.472500000000e+02 -1.226528492833e-02 4.293869396563e-05 1.657856518167e+00
5.475000000000e+02 -1.270276514352e-02 4.504262604318e-05 1.680830280215e+00
5.477500000000e+02 -1.322547553246e-02 4.725174115761e-05 1.705574341772e+00
5.480000000000e+02 -1.383319868208e-02 4.955850721136e-05 1.732062919758e+00
5.482500000000e+02 -1.452468976457e-02 5.195477490533e-05 1.760266984154e+00
5.485000000000e+02 -1.529766780213e-02 5.443165858265e-05 1.790154203078e+00
5.487500000000e+02 -1.614881753481e-02 5.697941947722e-05 1.821688910397e+00
5.490000000000e+02 -1.707380453906e-02 5.958737470643e-05 1.854832104681e+00
5.492500000000e+02 -1.806730274674e-02 6.224382590406e-05 1.889541477394e+00
5.495000000000e+02 -1.912303712414e-02 6.493602384317e-05 1.925771477463e+00
5.497500000000e+02 -2.023384040251e-02 6.765016541063e-05 1.963473409629e+00
5.500000000000e+02 -2.139172623756e-02 7.037143913427e-05 2.002595571558e+00
5.502500000000e+02 -2.258797743266e-02 7.308411079562e-05 2.043083426683e+00
5.505000000000e+02 -2.381325057536e-02 7.577166318651e-05 2.084879815182e+00
5.507500000000e+02 -2.505769532427e-02 7.841698021735e-05 2.127925199572e+00
5.510000000000e+02 -2.631108829609e-02 8.100258122368e-05 2.172157944702e+00
5.512500000000e+02 -2.756297945398e-02 8.351089964895e-05 2.217514628367e+00
5.515000000000e+02 -2.880284907225e-02 8.592459719031e-05 2.263930379848e+00
5.517500000000e+02 -3.002027273109e-02 8.822691576052e-05 2.311339242145e+00
5.520000000000e+02 -3.120509135989e-02 9.040204492047e-05 2.359674554061e+00
5.522500000000e+02 -3.234758238800e-02 9.243552951749e-05 2.408869346488e+00
5.525000000000e+02 -3.343862906449e-02 9.431462925907e-05 2.458856749172e+00
5.527500000000e+02 -3.446988293667e-02 9.602869711323e-05 2.509570400814e+00
5.530000000000e+02 -3.543391626307e-02 9.756953299581e-05 2.560944858680e+00
5.532500000000e+02 -3.632436008295e-02 9.893169769998e-05 2.612916001495e+00
5.535000000000e+02 -3.713602353995e-02 1.001127814548e-04 2.665421419704e+00
5.537500000000e+02 -3.786499073954e-02 1.011135807119e-04 2.718400787516e+00
5.540000000000e+02 -3.850869344478e-02 1.019382640104e-04 2.771796213738e+00
5.542500000000e+02 -3.906595498133e-02 1.025944313069e-04 2.825552563649e+00
5.545000000000e+02 -3.953700406619e-02 1.030930901137e-04 2.879617748372e+00
5.547500000000e+02 -3.992345914631e-02 1.034485543870e-04 2.933942980733e+00
5.550000000000e+02 -4.022828023611e-02 1.036782569378e-04 2.988482989741e+00
5.552500000000e+02 -4.045569019371e-02 1.038024800440e-04 3.043196192918e+00
5.555000000000e+02 -4.061106898694e-02 1.038440129946e-04 3.098044827825e+00
5.557500000000e+02 -4.070082015728e-02 1.038277351383e-04 3.152995036056e+00
5.560000000000e+02 -4.073221438635e-02 1.037801364990e-04 3.208016901271e+00
5.562500000000e+02 -4.071321679151e-02 1.037287928519e-04 3.263084446818e+00
5.565000000000e+02 -4.065229703393e-02 1.037017933810e-04 3.318175583005e+00
5.567500000000e+02 -4.055823431367e-02 1.037271493503e-04 3.373272019592e+00
5.570000000000e+02 -4.043991556910e-02 1.038321821792e-04 3.428359131156e+00
5.572500000000e+02 -4.030613933672e-02 1.040429193645e-04 3.483425793632e+00
5.575000000000e+02 -4.016542475138e-02 1.043834991796e-04 3.538464182641e+00
5.577500000000e+02 -4.002583355882e-02 1.048756040283e-04 3.593469543091e+00
5.580000000000e+02 -3.989481094553e-02 1.055379369998e-04 3.648439938900e+00
5.582500000000e+02 -3.977904574916e-02 1.063857463391e-04 3.703375977439e+00
5.585000000000e+02 -3.968435598868e-02 1.074304146209e-04 3.758280520784e+00
5.587500000000e+02 -3.961560148853e-02 1.086791193108e-04 3.813158387063e+00
5.590000000000e+02 -3.957662426605e-02 1.101345715824e-04 3.868016041836e+00
5.592500000000e+02 -3.957021961250e-02 1.117948413074e-04 3.922861294231e+00
5.595000000000e+02 -3.959813493616e-02 1.136532724396e-04 3.977702989141e+00
5.597500000000e+02 -3.966109764165e-02 1.156984933767e-04 4.032550709611e+00
5.600000000000e+02 -3.975886899853e-02 1.179145149829e-04 4.087414485674e+00
5.602500000000e+02 -3.989032231169e-02 1.202809259060e-04 4.142304521267e+00
5.605000000000e+02 -4.005354158964e-02 1.227731798868e-04 4.197230931735e+00
5.607500000000e+02 -4.024593776095e-02 1.253629696577e-04 4.252203502197e+00
5.610000000000e+02 -4.046437816177e-02 1.280186875837e-04 4.307231463094e+00
5.612500000000e+02 -4.070532476767e-02 1.307059471269e-04 4.362323290737e+00
5.615000000000e+02 -4.096497660468e-02 1.333881774778e-04 4.417486525660e+00
5.617500000000e+02 -4.123941172155e-02 1.360272894657e-04 4.472727615676e+00
5.620000000000e+02 -4.152472441925e-02 1.385843786635e-04 4.528051779730e+00
5.622500000000e+02 -4.181715297054e-02 1.410204583446e-04 4.583462896412e+00
5.625000000000e+02 -4.211319498829e-02 1.432972170478e-04 4.638963411899e+00
5.627500000000e+02 -4.240970661327e-02 1.453777785116e-04 4.694554270229e+00
5.630000000000e+02 -4.270398311382e-02 1.472274633201e-04 4.750234863354e+00
5.632500000000e+02 -4.299381907330e-02 1.488145223496e-04 4.806003000542e+00
5.635000000000e+02 -4.327754571761e-02 1.501108303835e-04 4.861854895240e+00
5.637500000000e+02 -4.355404538356e-02 1.510925296128e-04 4.917785168557e+00
5.640000000000e+02 -4.382274190432e-02 1.517406054015e-04 4.973786868566e+00
5.642500000000e+02 -4.408356662505e-02 1.520413789687e-04 5.029851501575e+00
5.645000000000e+02 -4.433690147489e-02 1.519869091118e-04 5.085969078293e+00
5.647500000000e+02 -4.458349940653e-02 1.515752873721e-04 5.142128168026e+00
5.650000000000e+02 -4.482438498090e-02 1.508108203159e-04 5.198315964470e+00
5.652500000000e+02 -4.506073756902e-02 1.497040901704e-04 5.254518360212e+00
5.655000000000e+02 -4.529376114784e-02 1.482718868284e-04 5.310720026182e+00
5.657500000000e+02 -4.552454541325e-02 1.465370122850e-04 5.366904500032e+00
5.660000000000e+02 -4.575392388876e-02 1.445279596911e-04 5.423054278300e+00
5.662500000000e+02 -4.598233525725e-02 1.422784576056e-04 5.479150915263e+00
5.665000000000e+02 -4.620969552923e-02 1.398268888047e-04 5.535175122326e+00
5.667500000000e+02 -4.643528742061e-02 1.372155968530e-04 5.591106875850e+00
5.670000000000e+02 -4.665767573231e-02 1.344900901305e-04 5.646925522437e+00
5.672500000000e+02 -4.687465382238e-02 1.316981536196e-04 5.702609892440e+00
5.675000000000e+02 -4.708322931047e-02 1.288888872514e-04 5.758138409644e+00
5.677500000000e+02 -4.727965118377e-02 1.261116849043e-04 5.813489208660e+00
5.680000000000e+02 -4.745948391726e-02 1.234151856082e-04 5.868640247391e+00
5.682500000000e+02 -4.761772690937e-02 1.208462258386e-04 5.923569424083e+00
5.685000000000e+02 -4.774897801464e-02 1.184488098564e-04 5.978254694877e+00
5.687500000000e+02 -4.784763831870e-02 1.162631301479e-04 6.032674186431e+00
5.690000000000e+02 -4.790814830881e-02 1.143246691843e-04 6.086806311890e+00
5.692500000000e+02 -4.792524685095e-02 1.126634097703e-04 6.140629885504e+00
5.695000000000e+02 -4.789424304519e-02 1.113031836249e-04 6.194124230920e+00
5.697500000000e+02 -4.781128441292e-02 1.102611770081e-04 6.247269291317e+00
5.700000000000e+02 -4.767360954390e-02 1.095475830118e-04 6.300045734309e+00
5.702500000000e+02 -4.747976925832e-02 1.091655454732e-04 6.352435055290e+00
5.705000000000e+02 -4.722980602558e-02 1.091112381131e-04 6.404419671290e+00
5.707500000000e+02 -4.692537719525e-02 1.093741131195e-04 6.455983013645e+00
5.710000000000e+02 -4.656981568391e-02 1.099374061195e-04 6.507109613289e+00
5.712500000000e+02 -4.616812577675e-02 1.107786932585e-04 6.557785173113e+00
5.715000000000e+02 -4.572690873489e-02 1.118707062872e-04 6.607996637183e+00
5.717500000000e+02 -4.525422728446e-02 1.131823199747e-04 6.657732241326e+00
5.720000000000e+02 -4.475941182472e-02 1.146795052773e-04 6.706981554114e+00
5.722500000000e+02 -4.425282031144e-02 1.163263907825e-04 6.755735501562e+00
5.725000000000e+02 -4.374556523662e-02 1.180862767117e-04 6.803986370981e+00
5.727500000000e+02 -4.324921899740e-02 1.199226327983e-04 6.851727798054e+00
5.730000000000e+02 -4.277551319156e-02 1.218000332635e-04 6.898954730351e+00
5.732500000000e+02 -4.233604314464e-02 1.236849843065e-04 6.945663369376e+00
5.735000000000e+02 -4.194198989106e-02 1.255466354258e-04 6.991851086588e+00
5.737500000000e+02 -4.160386578215e-02 1.273573572146e-04 7.037516317746e+00
5.740000000000e+02 -4.133129035390e-02 1.290931552703e-04 7.082658432656e+00
5.742500000000e+02 -4.113279813830e-02 1.307339749791e-04 7.127277583428e+00
5.745000000000e+02 -4.101567842774e-02 1.322638851070e-04 7.171374533027e+00
5.747500000000e+02 -4.098584468190e-02 1.336711199899e-04 7.214950467952e+00
5.750000000000e+02 -4.104773108396e-02 1.349480241667e-04 7.258006797194e+00
5.752500000000e+02 -4.120421262867e-02 1.360909078201e-04 7.300544943973e+00
5.755000000000e+02 -4.145654710607e-02 1.370998265074e-04 7.342566133428e+00
5.757500000000e+02 -4.180433834810e-02 1.379782947623e-04 7.384071182320e+00
5.760000000000e+02 -4.224552262862e-02 1.387329422245e-04 7.425060294923e+00
5.762500000000e+02 -4.277638200242e-02 1.393731197669e-04 7.465532871292e+00
5.765000000000e+02 -4.339159054470e-02 1.399104616826e-04 7.505487331934e+00
5.767500000000e+02 -4.408430040728e-02 1.403583947387e-04 7.544920962955e+00
5.770000000000e+02 -4.484627431769e-02 1.407316055759e-04 7.583829785880e+00
5.772500000000e+02 -4.566806952128e-02 1.410454690256e-04 7.622208454329e+00
5.775000000000e+02 -4.653927457484e-02 1.413154485383e-04 7.660050179536e+00
5.777500000000e+02 -4.744879593329e-02 1.415564627562e-04 7.697346685521e+00
5.780000000000e+02 -4.838518526367e-02 1.417822591968e-04 7.734088193909e+00
5.782500000000e+02 -4.933699378881e-02 1.420048185943e-04 7.770263437346e+00
5.785000000000e+02 -5.029313322486e-02 1.422338408329e-04 7.805859700089e+00
5.787500000000e+02 -5.124321959001e-02 1.424762753297e-04 7.840862883639e+00
5.790000000000e+02 -5.217787510594e-02 1.427359479177e-04 7.875257594733e+00
5.792500000000e+02 -5.308896079382e-02 1.430133556677e-04 7.909027252860e+00
5.795000000000e+02 -5.396971699991e-02 1.433056318431e-04 7.942154214057e+00
5.797500000000e+02 -5.481479568268e-02 1.436066797133e-04 7.974619907471e+00
5.800000000000e+02 -5.562017248746e-02 1.439074774515e-04 8.006404981362e+00
5.802500000000e+02 -5.638293981994e-02 1.441965417100e-04 8.037489454913e+00
5.805000000000e+02 -5.710099470522e-02 1.444605180811e-04 8.067852872124e+00
5.807500000000e+02 -5.777264096122e-02 1.446848656758e-04 8.097474454467e+00
5.810000000000e+02 -5.839614178468e-02 1.448545920327e-04 8.126333248752e+00
5.812500000000e+02 -5.896926156004e-02 1.449549035017e-04 8.154408267200e+00
5.815000000000e+02 -5.948884636112e-02 1.449718506164e-04 8.181678616629e+00
5.817500000000e+02 -5.995048404446e-02 1.448929095124e-04 8.208123614438e+00
5.820000000000e+02 -6.034828786254e-02 1.447073618638e-04 8.233722889064e+00
5.822500000000e+02 -6.067483943326e-02 1.444063996923e-04 8.258456462925e+00
5.825000000000e+02 -6.092130418207e-02 1.439831673880e-04 8.282304817103e+00
5.827500000000e+02 -6.107773317005e-02 1.434326133062e-04 8.305248936378e+00
5.830000000000e+02 -6.113353050220e-02 1.427511892996e-04 8.327270335375e+00
5.832500000000e+02 -6.107806668896e-02 1.419364530313e-04 8.348351065784e+00
5.835000000000e+02 -6.090138867195e-02 1.409866652021e-04 8.368473706981e+00
5.837500000000e+02 -6.059497636171e-02 1.399004208877e-04 8.387621342230e+00
5.840000000000e+02 -6.015248785878e-02 1.386763808522e-04 8.405777523536e+00
5.842500000000e+02 -5.957043003151e-02 1.373131547229e-04 8.422926229758e+00
5.845000000000e+02 -5.884870317026e-02 1.358093756151e-04 8.439051822009e+00
5.847500000000e+02 -5.799097482939e-02 1.341639824643e-04 8.454139001230e+00
5.850000000000e+02 -5.700485310152e-02 1.323767156690e-04 8.468172772623e+00
5.852500000000e+02 -5.590184901579e-02 1.304487677310e-04 8.481138420829e+00
5.855000000000e+02 -5.469713172271e-02 1.283835508070e-04 8.493021499426e+00
5.857500000000e+02 -5.340910040827e-02 1.261874944303e-04 8.503807836662e+00
5.860000000000e+02 -5.205880980225e-02 1.238708645376e-04 8.513483558179e+00
5.862500000000e+02 -5.066929361172e-02 1.214484764691e-04 8.522035126314e+00
5.865000000000e+02 -4.926483660013e-02 1.189400957038e-04 8.529449393688e+00
5.867500000000e+02 -4.787024438595e-02 1.163706580609e-04 8.535713668244e+00
5.870000000000e+02 -4.651015140571e-02 1.137701952750e-04 8.540815785311e+00
5.872500000000e+02 -4.520840079815e-02 1.111734349564e-04 8.544744183115e+00
5.875000000000e+02 -4.398751404411e-02 1.086191048714e-04 8.547487976568e+00
5.877500000000e+02 -4.286825731642e-02 1.061489705933e-04 8.549037026135e+00
5.880000000000e+02 -4.186929914800e-02 1.038066700605e-04 8.549381998029e+00
5.882500000000e+02 -4.100694534156e-02 1.016364153662e-04 8.548514416025e+00
5.885000000000e+02 -4.029493211134e-02 9.968164559307e-05 8.546426702240e+00
5.887500000000e+02 -3.974425854882e-02 9.798370052028e-05 8.543112208924e+00
5.890000000000e+02 -3.936304304625e-02 9.658064360576e-05 8.538565243463e+00
5.892500000000e+02 -3.915639563200e-02 9.550612434098e-05 8.532781089355e+00
5.895000000000e+02 -3.912630794633e-02 9.478846324681e-05 8.525756024853e+00
5.897500000000e+02 -3.927157053954e-02 9.445003744674e-05 8.517487347006e+00
5.900000000000e+02 -3.958773758552e-02 9.450680094406e-05 8.507973398455e+00
5.902500000000e+02 -4.006716166424e-02 9.496797130196e-05 8.497213603342e+00
5.905000000000e+02 -4.069912363816e-02 9.583582786532e-05 8.485208509591e+00
5.907500000000e+02 -4.147007702894e-02 9.710562901716e-05 8.471959843228e+00
5.910000000000e+02 -4.236401924516e-02 9.876578128362e-05 8.457470566048e+00
5.912500000000e+02 -4.336298727558e-02 1.007979917640e-04 8.441744936761e+00
5.915000000000e+02 -4.444766163082e-02 1.031775003537e-04 8.424788576571e+00
5.917500000000e+02 -4.559804685726e-02 1.058733836707e-04 8.406608526167e+00
5.920000000000e+02 -4.679418312753e-02 1.088489918068e-04 8.387213296347e+00
5.922500000000e+02 -4.801683452998e-02 1.120625133861e-04 8.366612906052e+00
5.925000000000e+02 -4.924809526411e-02 1.154676911198e-04 8.344818901921e+00
5.927500000000e+02 -5.047186001952e-02 1.190147169567e-04 8.321844363096e+00
5.930000000000e+02 -5.167411248381e-02 1.226512351997e-04 8.297703882534e+00
5.932500000000e+02 -5.284300418544e-02 1.263235167850e-04 8.272413528471e+00
5.935000000000e+02 -5.396871897863e-02 1.299777764225e-04 8.245990790793e+00
5.937500000000e+02 -5.504313782548e-02 1.335615067224e-04 8.218454508074e+00
5.940000000000e+02 -5.605934588425e-02 1.370247753528e-04 8.189824782917e+00
5.942500000000e+02 -5.701104536773e-02 1.403214129486e-04 8.160122891341e+00
5.945000000000e+02 -5.789194456676e-02 1.434100170099e-04 8.129371183764e+00
5.947500000000e+02 -5.869521147230e-02 1.462546701034e-04 8.097592988725e+00
5.950000000000e+02 -5.941306477626e-02 1.488253298202e-04 8.064812515393e+00
5.952500000000e+02 -6.003656933779e-02 1.510979109944e-04 8.031054759418e+00
5.955000000000e+02 -6.055568245171e-02 1.530540020243e-04 7.996345413781e+00
5.957500000000e+02 -6.095956059940e-02 1.546802851617e-04 7.960710780515e+00
5.960000000000e+02 -6.123711275056e-02 1.559677382380e-04 7.924177683929e+00
5.962500000000e+02 -6.137775856605e-02 1.569107228879e-04 7.886773384513e+00
5.965000000000e+02 -6.137231190612e-02 1.575060636414e-04 7.848525488099e+00
5.967500000000e+02 -6.121390237668e-02 1.577522334754e-04 7.809461850162e+00
5.970000000000e+02 -6.089884221910e-02 1.576487216859e-04 7.769610474126e+00
5.972500000000e+02 -6.042732913713e-02 1.571958478893e-04 7.728999401299e+00
5.975000000000e+02 -5.980391824396e-02 1.563948505908e-04 7.687656594735e+00
5.977500000000e+02 -5.903768694895e-02 1.552481984960e-04 7.645609819084e+00
5.980000000000e+02 -5.814207799804e-02 1.537603754356e-04 7.602886518949e+00
5.982500000000e+02 -5.713440858463e-02 1.519388529088e-04 7.559513702904e+00
5.985000000000e+02 -5.603509603103e-02 1.497952170894e-04 7.515517835042e+00
5.987500000000e+02 -5.486665479656e-02 1.473462906789e-04 7.470924742959e+00
5.990000000000e+02 -5.365255828368e-02 1.446149086104e-04 7.425759546681e+00
5.992500000000e+02 -5.241606964445e-02 1.416306790384e-04 7.380046609068e+00
5.995000000000e+02 -5.117913868098e-02 1.384302047446e-04 7.333809515397e+00
5.997500000000e+02 -4.996146647767e-02 1.350567890110e-04 7.287071077437e+00
6.000000000000e+02 -4.877981012909e-02 1.315596367606e-04 7.239853364183e+00
6.002500000000e+02 -4.764758230269e-02 1.279925530784e-04 7.192177747594e+00
6.005000000000e+02 -4.657475995488e-02 1.244121989839e-04 7.144064965087e+00
6.007500000000e+02 -4.556809196375e-02 1.208760594418e-04 7.095535188488e+00
6.010000000000e+02 -4.463156193631e-02 1.174402150866e-04 7.046608086490e+00
6.012500000000e+02 -4.376703585422e-02 1.141571353936e-04 6.997302882828e+00
6.015000000000e+02 -4.297501152584e-02 1.110736337799e-04 6.947638399842e+00
6.017500000000e+02 -4.225537682028e-02 1.082291638562e-04 6.897633077875e+00
6.020000000000e+02 -4.160808961142e-02 1.056546021347e-04 6.847304981233e+00
6.022500000000e+02 -4.103370264946e-02 1.033715728578e-04 6.796671775273e+00
6.025000000000e+02 -4.053368166712e-02 1.013923588495e-04 6.745750692638e+00
6.027500000000e+02 -4.011048561663e-02 9.972036588335e-05 6.694558477768e+00
6.030000000000e+02 -3.976741193694e-02 9.835109036455e-05 6.643111327471e+00
6.032500000000e+02 -3.950823233036e-02 9.727349266328e-05 6.591424825942e+00
6.035000000000e+02 -3.933667087458e-02 9.647155719578e-05 6.539513886244e+00
6.037500000000e+02 -3.925578984184e-02 9.592591887883e-05 6.487392696932e+00
6.040000000000e+02 -3.926736132028e-02 9.561543530837e-05 6.435074687901e+00
6.042500000000e+02 -3.937129845716e-02 9.551852084327e-05 6.382572512142e+00
6.045000000000e+02 -3.956521437010e-02 9.561413712039e-05 6.329898049644e+00
6.047500000000e+02 -3.984415898238e-02 9.588239579714e-05 6.277062427574e+00
6.050000000000e+02 -4.020056538122e-02 9.630476347244e-05 6.224076061736e+00
6.052500000000e+02 -4.062441151617e-02 9.686389598618e-05 6.170948712170e+00
6.055000000000e+02 -4.110358010428e-02 9.754315320717e-05 6.117689544836e+00
6.057500000000e+02 -4.162437956417e-02 9.832592083989e-05 6.064307200155e+00
6.060000000000e+02 -4.217217152795e-02 9.919488578217e-05 6.010809858936e+00
6.062500000000e+02 -4.273204133183e-02 1.001313255341e-04 5.957205296566e+00
6.065000000000e+02 -4.328944646922e-02 1.011145849986e-04 5.903500928321e+00
6.067500000000e+02 -4.383078243572e-02 1.021218048139e-04 5.849703831788e+00
6.070000000000e+02 -4.434381688913e-02 1.031279686686e-04 5.795820751051e+00
6.072500000000e+02 -4.481795973589e-02 1.041062853099e-04 5.741858077711e+00
6.075000000000e+02 -4.524435716997e-02 1.050288751142e-04 5.687821806378e+00
6.077500000000e+02 -4.561581496283e-02 1.058677156496e-04 5.633717472545e+00
6.080000000000e+02 -4.592657940523e-02 1.065957514835e-04 5.579550069018e+00
6.082500000000e+02 -4.617201299021e-02 1.071880586329e-04 5.525323952506e+00
6.085000000000e+02 -4.634821988250e-02 1.076230495651e-04 5.471042740948e+00
6.087500000000e+02 -4.645167029683e-02 1.078834102437e-04 5.416709212955e+00
6.090000000000e+02 -4.647887968033e-02 1.079568527458e-04 5.362325213867e+00
6.092500000000e+02 -4.642618554518e-02 1.078365846738e-04 5.307891578421e+00
6.095000000000e+02 -4.628964894681e-02 1.075214553764e-04 5.253408075235e+00
6.097500000000e+02 -4.606510295665e-02 1.070156942727e-04 5.198873381829e+00
6.100000000000e+02 -4.574833671133e-02 1.063284608172e-04 5.144285090885e+00
6.102500000000e+02 -4.533540639650e-02 1.054731040588e-04 5.089639756204e+00
6.105000000000e+02 -4.482303032587e-02 1.044662217698e-04 5.034932972034e+00
6.107500000000e+02 -4.420903519957e-02 1.033266832435e-04 4.980159493005e+00
6.110000000000e+02 -4.349279763118e-02 1.020746292985e-04 4.925313384362e+00
6.112500000000e+02 -4.267563646747e-02 1.007305479917e-04 4.870388200226e+00
6.115000000000e+02 -4.176111311118e-02 9.931449430561e-05 4.815377185644e+00
6.117500000000e+02 -4.075520490898e-02 9.784554618239e-05 4.760273493910e+00
6.120000000000e+02 -3.966632816132e-02 9.634140151898e-05 4.705070406145e+00
6.122500000000e+02 -3.850520860784e-02 9.481822292223e-05 4.649761556515e+00
6.125000000000e+02 -3.728460129009e-02 9.329067590161e-05 4.594341142485e+00
6.127500000000e+02 -3.601888548507e-02 9.177212092973e-05 4.538804124527e+00
6.130000000000e+02 -3.472356394093e-02 9.027490713964e-05 4.483146405307e+00
6.132500000000e+02 -3.341470572703e-02 8.881070739492e-05 4.427364981373e+00
6.135000000000e+02 -3.210837643603e-02 8.739086271062e-05 4.371458074627e+00
6.137500000000e+02 -3.082009622300e-02 8.602664347551e-05 4.315425232753e+00
6.140000000000e+02 -2.956436332172e-02 8.472940953519e-05 4.259267410430e+00
6.142500000000e+02 -2.835427233201e-02 8.351063274303e-05 4.202987025499e+00
6.145000000000e+02 -2.720124541843e-02 8.238179211773e-05 4.146588003219e+00
6.147500000000e+02 -2.611488522100e-02 8.135411166021e-05 4.090075807951e+00
6.150000000000e+02 -2.510294604332e-02 8.043817429124e-05 4.033457471774e+00
6.152500000000e+02 -2.417140832672e-02 7.964343664360e-05 3.976741628146e+00
6.155000000000e+02 -2.332463782092e-02 7.897769393864e-05 3.919938552393e+00
6.157500000000e+02 -2.256559867960e-02 7.844652578132e-05 3.863060219620e+00
6.160000000000e+02 -2.189609423953e-02 7.805278062831e-05 3.806120379573e+00
6.162500000000e+02 -2.131700538186e-02 7.779613807121e-05 3.749134652379e+00
6.165000000000e+02 -2.082849833163e-02 7.767277945250e-05 3.692120646031e+00
6.167500000000e+02 -2.043018608279e-02 7.767521644678e-05 3.635098090263e+00
6.170000000000e+02 -2.012122516318e-02 7.779225884916e-05 3.578088984999e+00
6.172500000000e+02 -1.990034420007e-02 7.800913724676e-05 3.521117755159e+00
6.175000000000e+02 -1.976580663636e-02 7.830783720741e-05 3.464211403337e+00
6.177500000000e+02 -1.971531595384e-02 7.866754328192e-05 3.407399651638e+00
6.180000000000e+02 -1.974587576627e-02 7.906520015935e-05 3.350715062481e+00
6.182500000000e+02 -1.985362861579e-02 7.947617429269e-05 3.294193128549e+00
6.185000000000e+02 -2.003368859800e-02 7.987496073475e-05 3.237872323287e+00
6.187500000000e+02 -2.027999382133e-02 8.023591471595e-05 3.181794104809e+00
6.190000000000e+02 -2.058519516058e-02 8.053396266106e-05 3.126002867739e+00
6.192500000000e+02 -2.094059934936e-02 8.074526838106e-05 3.070545841223e+00
6.195000000000e+02 -2.133617622370e-02 8.084782333814e-05 3.015472930203e+00
6.197500000000e+02 -2.176063906520e-02 8.082194949574e-05 2.960836504966e+00
6.200000000000e+02 -2.220159726900e-02 8.065069789778e-05 2.906691142406e+00
6.202500000000e+02 -2.264577758210e-02 8.032014239001e-05 2.853093322450e+00
6.205000000000e+02 -2.307930494885e-02 7.981957071868e-05 2.800101091601e+00
6.207500000000e+02 -2.348802916878e-02 7.914157973302e-05 2.747773700677e+00
6.210000000000e+02 -2.385788226408e-02 7.828209091967e-05 2.696171222013e+00
6.212500000000e+02 -2.417524803938e-02 7.724029700726e-05 2.645354161130e+00
6.215000000000e+02 -2.442732590571e-02 7.601855563136e-05 2.595383068674e+00
6.217500000000e+02 -2.460247323176e-02 7.462225093224e-05 2.546318155897e+00
6.220000000000e+02 -2.469050901744e-02 7.305962966461e-05 2.498218927222e+00
6.222500000000e+02 -2.468296725345e-02 7.134162497668e-05 2.451143831214e+00
6.225000000000e+02 -2.457329200709e-02 6.948168136467e-05 2.405149929550e+00
6.227500000000e+02 -2.435696626097e-02 6.749557769109e-05 2.360292593513e+00
6.230000000000e+02 -2.403157389027e-02 6.540124977783e-05 2.316625224812e+00
6.232500000000e+02 -2.359679734203e-02 6.321862070005e-05 2.274198996433e+00
6.235000000000e+02 -2.305435257246e-02 6.096942154046e-05 2.233062621912e+00
6.237500000000e+02 -2.240787182075e-02 5.867700965337e-05 2.193262139246e+00
6.240000000000e+02 -2.166274018388e-02 5.636616712271e-05 2.154840716551e+00
6.242500000000e+02 -2.082589724362e-02 5.406287574278e-05 2.117838472874e+00
6.245000000000e+02 -1.990561479526e-02 5.179405554456e-05 2.082292308415e+00
6.247500000000e+02 -1.891125921444e-02 4.958733823518e-05 2.048235748609e+00
6.250000000000e+02 -1.785304894214e-02 4.747069808042e-05 2.015698797304e+00
6.252500000000e+02 -1.674181562544e-02 4.547209518979e-05 1.984707794871e+00
6.255000000000e+02 -1.558877446204e-02 4.361908502037e-05 1.955285288143e+00
6.257500000000e+02 -1.440530952737e-02 4.193838362357e-05 1.927449910319e+00
6.260000000000e+02 -1.320277736038e-02 4.045541006048e-05 1.901216268313e+00
6.262500000000e+02 -1.199233032364e-02 3.919378661199e-05 1.876594851169e+00
6.265000000000e+02 -1.078476033818e-02 3.817480240914e-05 1.853591950042e+00
6.267500000000e+02 -9.590362260998e-03 3.741693865822e-05 1.832209604729e+00
6.270000000000e+02 -8.418815593599e-03 3.693535399482e-05 1.812445575763e+00
6.272500000000e+02 -7.279082324708e-03 3.674139563636e-05 1.794293344852e+00
6.275000000000e+02 -6.179318537159e-03 3.684214901611e-05 1.777742148186e+00
6.277500000000e+02 -5.126799400595e-03 3.724004397562e-05 1.762777050310e+00
6.280000000000e+02 -4.127853052495e-03 3.793252206261e-05 1.749379049456e+00
6.282500000000e+02 -3.187806189843e-03 3.891179165119e-05 1.737525228262e+00
6.285000000000e+02 -2.310936315643e-03 4.016466927026e-05 1.727188936432e+00
6.287500000000e+02 -1.500435271467e-03 4.167253432363e-05 1.718340016191e+00
6.290000000000e+02 -7.583798865144e-04 4.341138915498e-05 1.710945056598e+00
6.292500000000e+02 -8.571460418222e-05 4.535204204706e-05 1.704967682133e+00
6.295000000000e+02 5.177543382724e-04 4.746040864542e-05 1.700368866868e+00
6.297500000000e+02 1.053353344642e-03 4.969792693077e-05 1.697107268358e+00
6.300000000000e+02 1.523520365580e-03 5.202208632896e-05 1.695139579852e+00
6.302500000000e+02 1.931768901824e-03 5.438706193894e-05 1.694420892701e+00
6.305000000000e+02 2.282637513909e-03 5.674443231085e-05 1.694905063518e+00
6.307500000000e+02 2.581622088687e-03 5.904397755604e-05 1.696545082854e+00
6.310000000000e+02 2.835092647974e-03 6.123453398366e-05 1.699293439115e+00
6.312500000000e+02 3.050196141043e-03 6.326488633346e-05 1.703102473810e+00
6.315000000000e+02 3.234744284184e-03 6.508468288074e-05 1.707924724817e+00
6.317500000000e+02 3.397090667878e-03 6.664534908365e-05 1.713713254132e+00
6.320000000000e+02 3.545997033376e-03 6.790098413892e-05 1.720421957560e+00
6.322500000000e+02 3.690492824142e-03 6.880921932279e-05 1.728005854769e+00
6.325000000000e+02 3.839729176052e-03 6.933202466425e-05 1.736421357563e+00
6.327500000000e+02 4.002831027910e-03 6.943644558505e-05 1.745626516384e+00
6.330000000000e+02 4.188749296880e-03 6.909525845872e-05 1.755581243375e+00
6.332500000000e+02 4.406115988821e-03 6.828753445129e-05 1.766247513001e+00
6.335000000000e+02 4.663104644591e-03 6.699910103489e-05 1.777589539299e+00
6.337500000000e+02 4.967298433727e-03 6.522289445521e-05 1.789573930376e+00
6.340000000000e+02 5.325567720828e-03 6.295920078830e-05 1.802169820920e+00
6.342500000000e+02 5.743959350519e-03 6.021577802084e-05 1.815348982227e+00
6.345000000000e+02 6.227599207152e-03 5.700785953541e-05 1.829085910423e+00
6.347500000000e+02 6.780609118716e-03 5.335803962755e-05 1.843357893503e+00
6.350000000000e+02 7.406040063198e-03 4.929603942408e-05 1.858145056370e+00
6.352500000000e+02 8.105822158444e-03 4.485835693191e-05 1.873430384527e+00
6.355000000000e+02 8.880732822359e-03 4.008780381801e-05 1.889199725669e+00
6.357500000000e+02 9.730382983912e-03 3.503293662599e-05 1.905441769759e+00
6.360000000000e+02 1.065322271925e-02 2.974738435549e-05 1.922148006323e+00
6.362500000000e+02 1.164656603651e-02 2.428908326998e-05 1.939312659255e+00
6.365000000000e+02 1.270663420044e-02 1.871943085618e-05 1.956932599634e+00
6.367500000000e+02 1.382861836868e-02 1.310236357252e-05 1.975007235325e+00
6.370000000000e+02 1.500675933791e-02 7.503380845847e-06 1.993538379635e+00
6.372500000000e+02 1.623444437881e-02 1.988521870916e-06 2.012530098390e+00
6.375000000000e+02 1.750431902631e-02 -3.376684215101e-06 2.031988537359e+00
6.377500000000e+02 1.880841180998e-02 -8.528276197489e-06 2.051921732455e+00
6.380000000000e+02 2.013827008955e-02 -1.340491159874e-05 2.072339403328e+00
6.382500000000e+02 2.148510401171e-02 -1.794888761478e-05 2.093252734992e+00
6.385000000000e+02 2.283993604864e-02 -2.210711608364e-05 2.114674148896e+00
6.387500000000e+02 2.419375293059e-02 -2.583203138370e-05 2.136617067660e+00
6.390000000000e+02 2.553765729687e-02 -2.908241381991e-05 2.159095677509e+00
6.392500000000e+02 2.686301542487e-02 -3.182411084909e-05 2.182124690924e+00
6.395000000000e+02 2.816159911346e-02 -3.403064297930e-05 2.205719115148e+00
6.397500000000e+02 2.942571791721e-02 -3.568368145085e-05 2.229894028745e+00
6.400000000000e+02 3.064833945267e-02 -3.677337968594e-05 2.254664370711e+00
6.402500000000e+02 3.182319686984e-02 -3.729856404402e-05 2.280044745819e+00
6.405000000000e+02 3.294487969413e-02 -3.726676693441e-05 2.306049248131e+00
6.407500000000e+02 3.400890819065e-02 -3.669412658611e-05 2.332691306132e+00
6.410000000000e+02 3.501178858947e-02 -3.560509148987e-05 2.359983550936e+00
6.412500000000e+02 3.595105101450e-02 -3.403201423458e-05 2.387937709396e+00
6.415000000000e+02 3.682526582935e-02 -3.201459036767e-05 2.416564522228e+00
6.417500000000e+02 3.763404321831e-02 -2.959917085488e-05 2.445873687935e+00
6.420000000000e+02 3.837801098029e-02 -2.683794945907e-05 2.475873831332e+00
6.422500000000e+02 3.905877654400e-02 -2.378805392581e-05 2.506572495883e+00
6.425000000000e+02 3.967886850513e-02 -2.051054296956e-05 2.537976157983e+00
6.427500000000e+02 4.024166413404e-02 -1.706934166035e-05 2.570090260762e+00
6.430000000000e+02 4.075129868758e-02 -1.353011933897e-05 2.602919265364e+00
6.432500000000e+02 4.121256307602e-02 -9.959144889687e-06 2.636466715783e+00
6.435000000000e+02 4.163078654013e-02 -6.422126350797e-06 2.670735315483e+00
6.437500000000e+02 4.201171070537e-02 -2.983067194762e-06 2.705727010883e+00
6.440000000000e+02 4.236135273924e-02 2.968508084622e-07 2.741443080573e+00
6.442500000000e+02 4.268586360381e-02 3.360329609514e-06 2.777884225036e+00
6.445000000000e+02 4.299138086655e-02 6.154949823062e-06 2.815050655809e+00
6.447500000000e+02 4.328387983433e-02 8.634076720831e-06 2.852942181350e+00
6.450000000000e+02 4.356902627502e-02 1.075766257713e-05 2.891558285624e+00
6.452500000000e+02 4.385203206659e-02 1.249293126715e-05 2.930898199919e+00
6.455000000000e+02 4.413751777636e-02 1.381492915600e-05 2.970960967238e+00
6.457500000000e+02 4.442938600381e-02 1.470693867114e-05 3.011745492867e+00
6.460000000000e+02 4.473070760947e-02 1.516074151384e-05 3.053250586969e+00
6.462500000000e+02 4.504362502186e-02 1.517671901566e-05 3.095475000687e+00
6.465000000000e+02 4.536927587880e-02 1.476381265395e-05 3.138417439429e+00
6.467500000000e+02 4.570773920165e-02 1.393930315868e-05 3.182076583485e+00
6.470000000000e+02 4.605800677678e-02 1.272846798936e-05 3.226451077388e+00
6.472500000000e+02 4.641798183314e-02 1.116405880563e-05 3.271539533024e+00
6.475000000000e+02 4.678450549250e-02 9.285672344067e-06 3.317340498009e+00
6.477500000000e+02 4.715341298751e-02 7.138969315812e-06 3.363852442280e+00
6.480000000000e+02 4.751961838661e-02 4.774816157238e-06 3.411073709962e+00
6.482500000000e+02 4.787722837212e-02 2.248311365305e-06 3.459002480497e+00
6.485000000000e+02 4.821968240071e-02 -3.822535631359e-07 3.507636722740e+00
6.487500000000e+02 4.853991822852e-02 -3.056479150249e-06 3.556974123796e+00
6.490000000000e+02 4.883055857584e-02 -5.712986033135e-06 3.607012029157e+00
6.492500000000e+02 4.908411615947e-02 -8.290544084077e-06 3.657747363708e+00
6.495000000000e+02 4.929321041457e-02 -1.072919180375e-05 3.709176556170e+00
6.497500000000e+02 4.945079561556e-02 -1.297132012079e-05 3.761295437462e+00
6.500000000000e+02 4.955038891317e-02 -1.496270721324e-05 3.814099150425e+00
6.502500000000e+02 4.958629740048e-02 -1.665348157459e-05 3.867582041775e+00
6.505000000000e+02 4.955383335470e-02 -1.799899337024e-05 3.921737557334e+00
6.507500000000e+02 4.944951979432e-02 -1.896059567161e-05 3.976558116981e+00
6.510000000000e+02 4.927127000263e-02 -1.950630368802e-05 4.032035001089e+00
6.512500000000e+02 4.901854368430e-02 -1.961134011305e-05 4.088158225870e+00
6.515000000000e+02 4.869246777975e-02 -1.925854386245e-05 4.144916425469e+00
6.517500000000e+02 4.829592704725e-02 -1.843866650689e-05 4.202296724889e+00
6.520000000000e+02 4.783360880289e-02 -1.715052216392e-05 4.260284627857e+00
6.522500000000e+02 4.731200441443e-02 -1.540100624092e-05 4.318863909907e+00
6.525000000000e+02 4.673937120615e-02 -1.320500676033e-05 4.378016513854e+00
6.527500000000e+02 4.612563939558e-02 -1.058516568631e-05 4.437722468784e+00
6.530000000000e+02 4.548228164407e-02 -7.571552405355e-06 4.497959813732e+00
6.532500000000e+02 4.482212937920e-02 -4.201202577658e-06 4.558704547597e+00
6.535000000000e+02 4.415915403144e-02 -5.175815418479e-07 4.619930591588e+00
6.537500000000e+02 4.350820431387e-02 3.430062682191e-06 4.681609777576e+00
6.540000000000e+02 4.288471034207e-02 7.587423573319e-06 4.743711856882e+00
6.542500000000e+02 4.230436302200e-02 1.189592366568e-05 4.806204532243e+00
6.545000000000e+02 4.178276828617e-02 1.629357975932e-05 4.869053513303e+00
6.547500000000e+02 4.133509343561e-02 2.071590992431e-05 4.932222596238e+00
6.550000000000e+02 4.097570746388e-02 2.509689223731e-05 4.995673765323e+00
6.552500000000e+02 4.071782832840e-02 2.936995458253e-05 5.059367313484e+00
6.555000000000e+02 4.057318703611e-02 3.346898736442e-05 5.123261987356e+00
6.557500000000e+02 4.055171550474e-02 3.732936827053e-05 5.187315144757e+00
6.560000000000e+02 4.066126936346e-02 4.088898633431e-05 5.251482930314e+00
6.562500000000e+02 4.090739320225e-02 4.408924796029e-05 5.315720456516e+00
6.565000000000e+02 4.129313601243e-02 4.687606199549e-05 5.379982007022e+00
6.567500000000e+02 4.181892350557e-02 4.920076978795e-05 5.444221226336e+00
6.570000000000e+02 4.248249193000e-02 5.102103156016e-05 5.508391334877e+00
6.572500000000e+02 4.327888802579e-02 5.230162247968e-05 5.572445320040e+00
6.575000000000e+02 4.420053630043e-02 5.301515229233e-05 5.636336139726e+00
6.577500000000e+02 4.523737520990e-02 5.314268383541e-05 5.700016922483e+00
6.580000000000e+02 4.637706204654e-02 5.267421194693e-05 5.763441139004e+00
6.582500000000e+02 4.760524209661e-02 5.160899965634e-05 5.826562782022e+00
6.585000000000e+02 4.890587719274e-02 4.995589985543e-05 5.889336536154e+00
6.587500000000e+02 5.026162497563e-02 4.773334374730e-05 5.951717907201e+00
6.590000000000e+02 5.165425859151e-02 4.496924507297e-05 6.013663377006e+00
6.592500000000e+02 5.306511445877e-02 4.170073894011e-05 6.075130497269e+00
6.595000000000e+02 5.447555628937e-02 3.797378123127e-05 6.136078015382e+00
6.597500000000e+02 5.586743866121e-02 3.384247193688e-05 6.196465934416e+00
6.600000000000e+02 5.722355909749e-02 2.936831808248e-05 6.256255606898e+00
6.602500000000e+02 5.852808032127e-02 2.461929162478e-05 6.315409781350e+00
6.605000000000e+02 5.976690836929e-02 1.966873841847e-05 6.373892632389e+00
6.607500000000e+02 6.092801672954e-02 1.459413825616e-05 6.431669818878e+00
6.610000000000e+02 6.200169653012e-02 9.475747397819e-06 6.488708471588e+00
6.612500000000e+02 6.298073242365e-02 4.395150306896e-06 6.544977237246e+00
6.615000000000e+02 6.386048462610e-02 -5.662497163661e-07 6.600446248361e+00
6.617500000000e+02 6.463888584031e-02 -5.328827134388e-06 6.655087156443e+00
6.620000000000e+02 6.531633778189e-02 -9.816275862246e-06 6.708873091860e+00
6.622500000000e+02 6.589552570049e-02 -1.395713485572e-05 6.761778692993e+00
6.625000000000e+02 6.638114223416e-02 -1.768621876216e-05 6.813780068758e+00
6.627500000000e+02 6.677954437699e-02 -2.094599783217e-05 6.864854807193e+00
6.630000000000e+02 6.709835271962e-02 -2.368778509548e-05 6.914981986295e+00
6.632500000000e+02 6.734600362374e-02 -2.587272383595e-05 6.964142143442e+00
6.635000000000e+02 6.753128777115e-02 -2.747258378155e-05 7.012317313616e+00
6.637500000000e+02 6.766287737850e-02 -2.847028522365e-05 7.059491000030e+00
6.640000000000e+02 6.774888068267e-02 -2.886018331538e-05 7.105648210867e+00
6.642500000000e+02 6.779642970907e-02 -2.864805726754e-05 7.150775453003e+00
6.645000000000e+02 6.781132636629e-02 -2.785081421322e-05 7.194860724005e+00
6.647500000000e+02 6.779776954184e-02 -2.649593043047e-05 7.237893539739e+00
6.650000000000e+02 6.775816745900e-02 -2.462064844222e-05 7.279864918385e+00
6.652500000000e+02 6.769305197426e-02 -2.227091518389e-05 7.320767359049e+00
6.655000000000e+02 6.760110739923e-02 -1.950009607987e-05 7.360594850332e+00
6.657500000000e+02 6.747930756872e-02 -1.636752088147e-05 7.399342828856e+00
6.660000000000e+02 6.732316856101e-02 -1.293692624016e-05 7.437008153307e+00
6.662500000000e+02 6.712710302722e-02 -9.274815718718e-06 7.473589045246e+00
6.665000000000e+02 6.688486907706e-02 -5.448761570603e-06 7.509085060495e+00
6.667500000000e+02 6.659008323095e-02 -1.525759232623e-06 7.543497016629e+00
6.670000000000e+02 6.623677591262e-02 2.429300952345e-06 7.576826916189e+00
6.672500000000e+02 6.581996250645e-02 6.355050864243e-06 7.609077898822e+00
6.675000000000e+02 6.533618759908e-02 1.019487867748e-05 7.640254138469e+00
6.677500000000e+02 6.478402031103e-02 1.389790638437e-05 7.670360790597e+00
6.680000000000e+02 6.416445712941e-02 1.741970683974e-05 7.699403890636e+00
6.682500000000e+02 6.348121169517e-02 2.072273688852e-05 7.727390298054e+00
6.685000000000e+02 6.274085965317e-02 2.377645950441e-05 7.754327616075e+00
6.687500000000e+02 6.195282318040e-02 2.655716022038e-05 7.780224123864e+00
6.690000000000e+02 6.112918602267e-02 2.904767092773e-05 7.805088737079e+00
6.692500000000e+02 6.028433668456e-02 3.123661124782e-05 7.828930952579e+00
6.695000000000e+02 5.943445433833e-02 3.311762119454e-05 7.851760833471e+00
6.697500000000e+02 5.859685696721e-02 3.468832742248e-05 7.873588992111e+00
6.700000000000e+02 5.778924497173e-02 3.594937550377e-05 7.894426592962e+00
6.702500000000e+02 5.702887957712e-02 3.690351654717e-05 7.914285378183e+00
6.705000000000e+02 5.633174250222e-02 3.755475439648e-05 7.933177698923e+00
6.707500000000e+02 5.571172587650e-02 3.790763518349e-05 7.951116564093e+00
6.710000000000e+02 5.517990171285e-02 3.796673303408e-05 7.968115698479e+00
6.712500000000e+02 5.474391683173e-02 3.773638714824e-05 7.984189607314e+00
6.715000000000e+02 5.440755401549e-02 3.722069710432e-05 7.999353646549e+00
6.717500000000e+02 5.417048963224e-02 3.642379252763e-05 8.013624087836e+00
6.720000000000e+02 5.402827221944e-02 3.535033038768e-05 8.027018185767e+00
6.722500000000e+02 5.397252970144e-02 3.400621605421e-05 8.039554226190e+00
6.725000000000e+02 5.399140643086e-02 3.239946459899e-05 8.051251573192e+00
6.727500000000e+02 5.407021269905e-02 3.054117213933e-05 8.062130683661e+00
6.730000000000e+02 5.419226055406e-02 2.844646044886e-05 8.072213115618e+00
6.732500000000e+02 5.433984296998e-02 2.613538712037e-05 8.081521500665e+00
6.735000000000e+02 5.449530450722e-02 2.363371272032e-05 8.090079486361e+00
6.737500000000e+02 5.464214092061e-02 2.097341791132e-05 8.097911663082e+00
6.740000000000e+02 5.476605998238e-02 1.819288206784e-05 8.105043438011e+00
6.742500000000e+02 5.485593260329e-02 1.533671612405e-05 8.111500890909e+00
6.745000000000e+02 5.490456489471e-02 1.245518247198e-05 8.117310598460e+00
6.747500000000e+02 5.490922907326e-02 9.603178521500e-06 8.122499410915e+00
6.750000000000e+02 5.487189966877e-02 6.838794784525e-06 8.127094217053e+00
6.752500000000e+02 5.479916040788e-02 4.221489470962e-06 8.131121673220e+00
6.755000000000e+02 5.470176613926e-02 1.809956303334e-06 8.134607924283e+00
6.757500000000e+02 5.459387354324e-02 -3.402151687038e-07 8.137578291389e+00
6.760000000000e+02 5.449197766197e-02 -2.178944152692e-06 8.140056974379e+00
6.762500000000e+02 5.441362493099e-02 -3.663979826762e-06 8.142066745400e+00
6.765000000000e+02 5.437599423438e-02 -4.762965909233e-06 8.143628667790e+00
6.767500000000e+02 5.439446271971e-02 -5.455102036034e-06 8.144761812279e+00
6.770000000000e+02 5.448127341659e-02 -5.732236067701e-06 8.145483033929e+00
6.772500000000e+02 5.464443349543e-02 -5.599306469983e-06 8.145806749405e+00
6.775000000000e+02 5.488694140624e-02 -5.074043530201e-06 8.145744786356e+00
6.777500000000e+02 5.520642951325e-02 -4.185956060276e-06 8.145306237627e+00
6.780000000000e+02 5.559525291169e-02 -2.974629486119e-06 8.144497386395e+00
6.782500000000e+02 5.604102881748e-02 -1.487481323698e-06 8.143321632510e+00
6.785000000000e+02 5.652757035309e-02 2.228842558294e-07 8.141779466870e+00
6.787500000000e+02 5.703612958382e-02 2.101515867381e-06 8.139868465097e+00
6.790000000000e+02 5.754683521885e-02 4.093928293203e-06 8.137583275524e+00
6.792500000000e+02 5.804018519492e-02 6.148678909412e-06 8.134915634156e+00
6.795000000000e+02 5.849846322380e-02 8.219537910054e-06 8.131854369865e+00
6.797500000000e+02 5.890695193146e-02 1.026713792590e-05 8.128385422042e+00
6.800000000000e+02 5.925484808717e-02 1.225996352899e-05 8.124491841087e+00
6.802500000000e+02 5.953580657176e-02 1.417468740805e-05 8.120153814520e+00
6.805000000000e+02 5.974808733390e-02 1.599588041334e-05 8.115348695590e+00
6.807500000000e+02 5.989430951618e-02 1.771517949695e-05 8.110051053417e+00
6.810000000000e+02 5.998085196261e-02 1.933003395341e-05 8.104232750214e+00
6.812500000000e+02 6.001696578253e-02 2.084217618298e-05 8.097863050928e+00
6.815000000000e+02 6.001368167434e-02 2.225597426275e-05 8.090908778337e+00
6.817500000000e+02 5.998261159074e-02 2.357681767451e-05 8.083334496299e+00
6.820000000000e+02 5.993473853633e-02 2.480966985638e-05 8.075102748370e+00
6.822500000000e+02 5.987929470371e-02 2.595791370094e-05 8.066174334680e+00
6.825000000000e+02 5.982282169093e-02 2.702256206857e-05 8.056508618492e+00
6.827500000000e+02 5.976849023639e-02 2.800195928965e-05 8.046063874587e+00
6.830000000000e+02 5.971574781542e-02 2.889181673271e-05 8.034797661226e+00
6.832500000000e+02 5.966033893213e-02 2.968566520634e-05 8.022667208754e+00
6.835000000000e+02 5.959470921869e-02 3.037574045880e-05 8.009629825324e+00
6.837500000000e+02 5.950878212775e-02 3.095413844315e-05 7.995643304307e+00
6.840000000000e+02 5.939105376300e-02 3.141417680047e-05 7.980666331124e+00
6.842500000000e+02 5.922992403980e-02 3.175179834222e-05 7.964658876722e+00
6.845000000000e+02 5.901515025494e-02 3.196691220270e-05 7.947582576983e+00
6.847500000000e+02 5.873928340741e-02 3.206437486877e-05 7.929401083781e+00
6.850000000000e+02 5.839893849362e-02 3.205460916808e-05 7.910080381560e+00
6.852500000000e+02 5.799575027877e-02 3.195387254692e-05 7.889589073016e+00
6.855000000000e+02 5.753688381326e-02 3.178380909702e-05 7.867898615287e+00
6.857500000000e+02 5.703500607023e-02 3.157039879795e-05 7.844983515714e+00
6.860000000000e+02 5.650767582661e-02 3.134233886445e-05 7.820821482672e+00
6.862500000000e+02 5.597617175338e-02 3.112895529112e-05 7.795393537009e+00
6.865000000000e+02 5.546384646774e-02 3.095781896265e-05 7.768684078862e+00
6.867500000000e+02 5.499415843896e-02 3.085228300426e-05 7.740680937642e+00
6.870000000000e+02 5.458858456705e-02 3.082921103217e-05 7.711375385448e+00
6.872500000000e+02 5.426464548759e-02 3.089716595292e-05 7.680762133088e+00
6.875000000000e+02 5.403427810809e-02 3.105528170275e-05 7.648839320762e+00
6.877500000000e+02 5.390276101972e-02 3.129299644886e-05 7.615608503013e+00
6.880000000000e+02 5.386833881841e-02 3.159072562015e-05 7.581074612419e+00
6.882500000000e+02 5.392260841527e-02 3.192144763545e-05 7.545245941466e+00
6.885000000000e+02 5.405162952074e-02 3.225304775797e-05 7.508134092590e+00
6.887500000000e+02 5.423762659932e-02 3.255117683665e-05 7.469753939868e+00
6.890000000000e+02 5.446106748944e-02 3.278229332210e-05 7.430123549815e+00
6.892500000000e+02 5.470285442506e-02 3.291658037730e-05 7.389264098377e+00
6.895000000000e+02 5.494634708513e-02 3.293039183133e-05 7.347199733248e+00
6.897500000000e+02 5.517896105216e-02 3.280794045477e-05 7.303957415175e+00
6.900000000000e+02 5.539314210870e-02 3.254213942938e-05 7.259566700251e+00
6.902500000000e+02 5.558660200231e-02 3.213443845301e-05 7.214059483156e+00
6.905000000000e+02 5.576180115701e-02 3.159391834076e-05 7.167469690220e+00
6.907500000000e+02 5.592476645290e-02 3.093564776432e-05 7.119832949192e+00
6.910000000000e+02 5.608342106277e-02 3.017863243662e-05 7.071186223941e+00
6.912500000000e+02 5.624566918018e-02 2.934370186822e-05 7.021567448126e+00
6.915000000000e+02 5.641750815662e-02 2.845159657971e-05 6.971015160792e+00
6.917500000000e+02 5.660143518631e-02 2.752149033408e-05 6.919568177020e+00
6.920000000000e+02 5.679536636046e-02 2.657020374267e-05 6.867265286291e+00
6.922500000000e+02 5.699221269146e-02 2.561215734348e-05 6.814144998577e+00
6.925000000000e+02 5.718016324380e-02 2.465999016854e-05 6.760245353850e+00
6.927500000000e+02 5.734361979476e-02 2.372571958412e-05 6.705603768394e+00
6.930000000000e+02 5.746464610780e-02 2.282216602489e-05 6.650256945663e+00
6.932500000000e+02 5.752471822521e-02 2.196447849251e-05 6.594240808253e+00
6.935000000000e+02 5.750653804703e-02 2.117131958421e-05 6.537590472315e+00
6.937500000000e+02 5.739566464203e-02 2.046563814453e-05 6.480340224678e+00
6.940000000000e+02 5.718175869309e-02 1.987486753627e-05 6.422523500190e+00
6.942500000000e+02 5.685929921912e-02 1.943036882060e-05 6.364172862712e+00
6.945000000000e+02 5.642770436294e-02 1.916624527906e-05 6.305319962924e+00
6.947500000000e+02 5.589087665017e-02 1.911764911691e-05 6.245995482089e+00
6.950000000000e+02 5.525627241375e-02 1.931876453376e-05 6.186229081948e+00
6.952500000000e+02 5.453364264356e-02 1.980071506880e-05 6.126049340078e+00
6.955000000000e+02 5.373363867145e-02 2.058962036702e-05 6.065483703174e+00
6.957500000000e+02 5.286647519922e-02 2.170501184398e-05 6.004558459531e+00
6.960000000000e+02 5.194082581296e-02 2.315875600092e-05 5.943298742637e+00
6.962500000000e+02 5.096307768886e-02 2.495457006549e-05 5.881728560031e+00
6.965000000000e+02 4.993702962472e-02 2.708811119920e-05 5.819870876195e+00
6.967500000000e+02 4.886402761510e-02 2.954758911741e-05 5.757747709421e+00
6.970000000000e+02 4.774349809240e-02 3.231474954363e-05 5.695380265347e+00
6.972500000000e+02 4.657377011135e-02 3.536607634236e-05 5.632789077173e+00
6.975000000000e+02 4.535306567013e-02 3.867401296603e-05 5.569994168549e+00
6.977500000000e+02 4.408050377131e-02 4.220807053973e-05 5.507015198681e+00
6.980000000000e+02 4.275699325113e-02 4.593568510330e-05 5.443871598770e+00
6.982500000000e+02 4.138591181763e-02 4.982274617835e-05 5.380582707012e+00
6.985000000000e+02 3.997349269366e-02 5.383380922147e-05 5.317167869373e+00
6.987500000000e+02 3.852890571026e-02 5.793200579912e-05 5.253646547183e+00
6.990000000000e+02 3.706403818291e-02 6.207875911374e-05 5.190038400076e+00
6.992500000000e+02 3.559303511613e-02 6.623340192530e-05 5.126363383455e+00
6.995000000000e+02 3.413166697069e-02 7.035282815437e-05 5.062641841459e+00
6.997500000000e+02 3.269661443778e-02 7.439128401751e-05 4.998894611913e+00
7.000000000000e+02 3.130475417489e-02 7.830039382831e-05 4.935143148878e+00
7.002500000000e+02 2.997251652106e-02 8.202946771471e-05 4.871409649346e+00
7.005000000000e+02 2.871536777880e-02 8.552610926085e-05 4.807717189493e+00
7.007500000000e+02 2.754744452909e-02 8.873708998991e-05 4.744089856825e+00
7.010000000000e+02 2.648134085265e-02 9.160944740605e-05 4.680552874033e+00
7.012500000000e+02 2.552803228331e-02 9.409170135524e-05 4.617132697808e+00
7.015000000000e+02 2.469690088908e-02 9.613511756892e-05 4.553857088319e+00
7.017500000000e+02 2.399582212562e-02 9.769490985317e-05 4.490755139565e+00
7.020000000000e+02 2.343126741668e-02 9.873132459964e-05 4.427857267413e+00
7.022500000000e+02 2.300839116958e-02 9.921052453996e-05 4.365195152867e+00
7.025000000000e+02 2.273107444912e-02 9.910525492812e-05 4.302801644591e+00
7.027500000000e+02 2.260191154565e-02 9.839529170286e-05 4.240710624890e+00
7.030000000000e+02 2.262214103903e-02 9.706768477141e-05 4.178956846170e+00
7.032500000000e+02 2.279153674014e-02 9.511681543609e-05 4.117575748822e+00
7.035000000000e+02 2.310827134762e-02 9.254434891443e-05 4.056603264277e+00
7.037500000000e+02 2.356878624451e-02 8.935908456703e-05 3.996075616562e+00
7.040000000000e+02 2.416768307954e-02 8.557678802801e-05 3.936029121182e+00
7.042500000000e+02 2.489766672577e-02 8.121999343921e-05 3.876499992762e+00
7.045000000000e+02 2.574954678583e-02 7.631783071396e-05 3.817524155324e+00
7.047500000000e+02 2.671231107111e-02 7.090584762146e-05 3.759137062087e+00
7.050000000000e+02 2.777326759482e-02 6.502582907514e-05 3.701373521447e+00
7.052500000000e+02 2.891824636006e-02 5.872559542650e-05 3.644267524681e+00
7.055000000000e+02 3.013185099601e-02 5.205873672151e-05 3.587852080046e+00
7.057500000000e+02 3.139774138282e-02 4.508426557964e-05 3.532159047551e+00
7.060000000000e+02 3.269893158564e-02 3.786615791096e-05 3.477218978496e+00
7.062500000000e+02 3.401808607002e-02 3.047276816781e-05 3.423060955723e+00
7.065000000000e+02 3.533780286188e-02 2.297610853511e-05 3.369712443261e+00
7.067500000000e+02 3.664087332511e-02 1.545099670527e-05 3.317199145490e+00
7.070000000000e+02 3.791051455342e-02 7.974075704603e-06 3.265544876134e+00
7.072500000000e+02 3.913057281226e-02 6.227557014238e-07 3.214771449253e+00
7.075000000000e+02 4.028570152333e-02 -6.525917173289e-06 3.164898585331e+00
7.077500000000e+02 4.136151577352e-02 -1.339642313089e-05 3.115943845938e+00
7.080000000000e+02 4.234473089572e-02 -1.991593366271e-05 3.067922588830e+00
7.082500000000e+02 4.322328574712e-02 -2.601543681735e-05 3.020847954427e+00
7.085000000000e+02 4.398645749574e-02 -3.163080929650e-05 2.974730874535e+00
7.087500000000e+02 4.462496529614e-02 -3.670380122964e-05 2.929580109780e+00
7.090000000000e+02 4.513106262435e-02 -4.118291998279e-05 2.885402311132e+00
7.092500000000e+02 4.549861763345e-02 -4.502421038094e-05 2.842202101088e+00
7.095000000000e+02 4.572317328378e-02 -4.819191067279e-05 2.799982176582e+00
7.097500000000e+02 4.580198385838e-02 -5.065898543177e-05 2.758743428226e+00
7.100000000000e+02 4.573402612787e-02 -5.240754368882e-05 2.718485070943e+00
7.102500000000e+02 4.551997634817e-02 -5.342912414755e-05 2.679204787571e+00
7.105000000000e+02 4.516215585577e-02 -5.372486184285e-05 2.640898878676e+00
7.107500000000e+02 4.466444151270e-02 -5.330551865385e-05 2.603562418748e+00
7.110000000000e+02 4.403214961009e-02 -5.219139755752e-05 2.567189412486e+00
7.112500000000e+02 4.327189047598e-02 -5.041211895263e-05 2.531772953056e+00
7.115000000000e+02 4.239140570787e-02 -4.800626560802e-05 2.497305376366e+00
7.117500000000e+02 4.139939078113e-02 -4.502088438399e-05 2.463778411124e+00
7.120000000000e+02 4.030531758486e-02 -4.151086493370e-05 2.431183319542e+00
7.122500000000e+02 3.911925570274e-02 -3.753816598090e-05 2.399511029883e+00
7.125000000000e+02 3.785170310819e-02 -3.317092229752e-05 2.368752255828e+00
7.127500000000e+02 3.651343450578e-02 -2.848243866677e-05 2.338897601995e+00
7.130000000000e+02 3.511536123190e-02 -2.355006725085e-05 2.309937653228e+00
7.132500000000e+02 3.366841422839e-02 -1.845397284800e-05 2.281863048786e+00
7.135000000000e+02 3.218344044999e-02 -1.327587178715e-05 2.254664536652e+00
7.137500000000e+02 3.067111723011e-02 -8.097703777216e-06 2.228333015599e+00
7.140000000000e+02 2.914187705907e-02 -3.000266341591e-06 2.202859555796e+00
7.142500000000e+02 2.760584151158e-02 1.938131805351e-06 2.178235412794e+00
7.145000000000e+02 2.607275914090e-02 6.642985967781e-06 2.154452026142e+00
7.147500000000e+02 2.455194596464e-02 1.104484411540e-05 2.131501008195e+00
7.150000000000e+02 2.305222155946e-02 1.508048816951e-05 2.109374137054e+00
7.152500000000e+02 2.158184405439e-02 1.869399297985e-05 2.088063341545e+00
7.155000000000e+02 2.014844278213e-02 2.183765167224e-05 2.067560687237e+00
7.157500000000e+02 1.875894330450e-02 2.447277528803e-05 2.047858379585e+00
7.160000000000e+02 1.741949605554e-02 2.657030699080e-05 2.028948764153e+00
7.162500000000e+02 1.613540326451e-02 2.811127796912e-05 2.010824344687e+00
7.165000000000e+02 1.491105402810e-02 2.908706581473e-05 1.993477804219e+00
7.167500000000e+02 1.374986036325e-02 2.949949657585e-05 1.976902053731e+00
7.170000000000e+02 1.265421002337e-02 2.936073681531e-05 1.961090279246e+00
7.172500000000e+02 1.162543292244e-02 2.869300638661e-05 1.946035999504e+00
7.175000000000e+02 1.066377694312e-02 2.752813974777e-05 1.931733149587e+00
7.177500000000e+02 9.768410170707e-03 2.590695010354e-05 1.918176149934e+00
7.180000000000e+02 8.937434708239e-03 2.387846525062e-05 1.905359997674e+00
7.182500000000e+02 8.167919540311e-03 2.149902255646e-05 1.893280361740e+00
7.185000000000e+02 7.455955368650e-03 1.883123120336e-05 1.881933664407e+00
7.187500000000e+02 6.796718833339e-03 1.594285520964e-05 1.871317186231e+00
7.190000000000e+02 6.184557526099e-03 1.290560064424e-05 1.861429144938e+00
7.192500000000e+02 5.613081646079e-03 9.793858215618e-06 1.852268794718e+00
7.195000000000e+02 5.075270167160e-03 6.683405536001e-06 1.843836497581e+00
7.197500000000e+02 4.563580925156e-03 3.650105297959e-06 1.836133809614e+00
7.200000000000e+02 4.070068419309e-03 7.686130365503e-07 1.829163545725e+00
7.202500000000e+02 3.586503853094e-03 -1.888874550299e-06 1.822929836359e+00
7.205000000000e+02 3.104496508698e-03 -4.253819702232e-06 1.817438186018e+00
7.207500000000e+02 2.615615433376e-03 -6.262461198808e-06 1.812695509449e+00
7.210000000000e+02 2.111508777572e-03 -7.856834190856e-06 1.808710157322e+00
7.212500000000e+02 1.584021661058e-03 -8.985688687430e-06 1.805491940131e+00
7.215000000000e+02 1.025309616077e-03 -9.605270934271e-06 1.803052128903e+00
7.217500000000e+02 4.279469427512e-04 -9.679965446596e-06 1.801403443732e+00
7.220000000000e+02 -2.149682258047e-04 -9.182807934660e-06 1.800560037887e+00
7.222500000000e+02 -9.097167778708e-04 -8.095824202969e-06 1.800537458716e+00
7.225000000000e+02 -1.661868685235e-03 -6.410202293111e-06 1.801352595698e+00
7.227500000000e+02 -2.476198360834e-03 -4.126356316025e-06 1.803023622028e+00
7.230000000000e+02 -3.356612777107e-03 -1.253795130635e-06 1.805569910373e+00
7.232500000000e+02 -4.306087001448e-03 2.189128424840e-06 1.809011941846e+00
7.235000000000e+02 -5.326610940022e-03 6.175639454292e-06 1.813371198653e+00
7.237500000000e+02 -6.419150880280e-03 1.067108787023e-05 1.818670035958e+00
7.240000000000e+02 -7.583620656586e-03 1.563359359993e-05 1.824931545965e+00
7.242500000000e+02 -8.818870610428e-03 2.101481945530e-05 1.832179398735e+00
7.245000000000e+02 -1.012268828724e-02 2.676081687827e-05 1.840437673575e+00
7.247500000000e+02 -1.149181663344e-02 3.281295676805e-05 1.849730670926e+00
7.250000000000e+02 -1.292198714763e-02 3.910891320311e-05 1.860082710665e+00
7.252500000000e+02 -1.440796778831e-02 4.558368041926e-05 1.871517917760e+00
7.255000000000e+02 -1.594362704054e-02 5.217061520510e-05 1.884059993447e+00
7.257500000000e+02 -1.752201169263e-02 5.880247769538e-05 1.897731976477e+00
7.260000000000e+02 -1.913543844253e-02 6.541245652072e-05 1.912555994828e+00
7.262500000000e+02 -2.077559740382e-02 7.193516148923e-05 1.928553010682e+00
7.265000000000e+02 -2.243366633665e-02 7.830756950267e-05 1.945742561081e+00
7.267500000000e+02 -2.410043234474e-02 8.446990391536e-05 1.964142498818e+00
7.270000000000e+02 -2.576642232184e-02 9.036644798593e-05 1.983768732756e+00
7.272500000000e+02 -2.742203413569e-02 9.594626158269e-05 2.004634978287e+00
7.275000000000e+02 -2.905767352711e-02 1.011638174662e-04 2.026752513047e+00
7.277500000000e+02 -3.066388796054e-02 1.059795290205e-04 2.050129949664e+00
7.280000000000e+02 -3.223149763492e-02 1.103601723579e-04 2.074773026913e+00
7.282500000000e+02 -3.375172331104e-02 1.142792073816e-04 2.100684421287e+00
7.285000000000e+02 -3.521630823819e-02 1.177169917254e-04 2.127863584097e+00
7.287500000000e+02 -3.661762732083e-02 1.206608745398e-04 2.156306614321e+00
7.290000000000e+02 -3.794879273802e-02 1.231051962131e-04 2.186006157355e+00
7.292500000000e+02 -3.920374194739e-02 1.250512092519e-04 2.216951349166e+00
7.295000000000e+02 -4.037731790301e-02 1.265068654784e-04 2.249127794808e+00
7.297500000000e+02 -4.146533636277e-02 1.274865373391e-04 2.282517588715e+00
7.300000000000e+02 -4.246463585196e-02 1.280106552249e-04 2.317099384048e+00
7.302500000000e+02 -4.337312008651e-02 1.281052604952e-04 2.352848497874e+00
7.305000000000e+02 -4.418978285217e-02 1.278015236004e-04 2.389737065881e+00
7.307500000000e+02 -4.491471971679e-02 1.271351840146e-04 2.427734239899e+00
7.310000000000e+02 -4.554912939550e-02 1.261459552523e-04 2.466806421567e+00
7.312500000000e+02 -4.609529805105e-02 1.248768822353e-04 2.506917539871e+00
7.315000000000e+02 -4.655657020591e-02 1.233736712582e-04 2.548029364061e+00
7.317500000000e+02 -4.693730876580e-02 1.216840050063e-04 2.590101842372e+00
7.320000000000e+02 -4.724283714827e-02 1.198568349938e-04 2.633093475658e+00
7.322500000000e+02 -4.747937231802e-02 1.179416776303e-04 2.676961703459e+00
7.325000000000e+02 -4.765394134494e-02 1.159879083545e-04 2.721663313890e+00
7.327500000000e+02 -4.777428924821e-02 1.140440710022e-04 2.767154854080e+00
7.330000000000e+02 -4.784877311701e-02 1.121572061599e-04 2.813393050487e+00
7.332500000000e+02 -4.788624810666e-02 1.103722088026e-04 2.860335219157e+00
7.335000000000e+02 -4.789594380607e-02 1.087312205845e-04 2.907939667668e+00
7.337500000000e+02 -4.788733349399e-02 1.072730645194e-04 2.956166076752e+00
7.340000000000e+02 -4.786999703680e-02 1.060327346495e-04 3.004975861932e+00
7.342500000000e+02 -4.785347982195e-02 1.050409403423e-04 3.054332501500e+00
7.345000000000e+02 -4.784714852730e-02 1.043237097591e-04 3.104201829512e+00
7.347500000000e+02 -4.786004655964e-02 1.039020724049e-04 3.154552292552e+00
7.350000000000e+02 -4.790074999494e-02 1.037918036651e-04 3.205355157232e+00
7.352500000000e+02 -4.797722784515e-02 1.040032575521e-04 3.256584676425e+00
7.355000000000e+02 -4.809670668641e-02 1.045412662809e-04 3.308218200515e+00
7.357500000000e+02 -4.826554465951e-02 1.054051342112e-04 3.360236243327e+00
7.360000000000e+02 -4.848911416702e-02 1.065887010541e-04 3.412622491270e+00
7.362500000000e+02 -4.877169818863e-02 1.080804934030e-04 3.465363764529e+00
7.365000000000e+02 -4.911640152444e-02 1.098639560458e-04 3.518449928136e+00
7.367500000000e+02 -4.952507784875e-02 1.119177539396e-04 3.571873750842e+00
7.370000000000e+02 -4.999827782504e-02 1.142161459189e-04 3.625630724153e+00
7.372500000000e+02 -5.053521653548e-02 1.167294063787e-04 3.679718832837e+00
7.375000000000e+02 -5.113376549098e-02 1.194243557347e-04 3.734138294108e+00
7.377500000000e+02 -5.179046744037e-02 1.222648909792e-04 3.788891256571e+00
7.380000000000e+02 -5.250057773522e-02 1.252125782711e-04 3.843981477855e+00
7.382500000000e+02 -5.325813076416e-02 1.282272719681e-04 3.899413975393e+00
7.385000000000e+02 -5.405603293948e-02 1.312677594361e-04 3.955194660306e+00
7.387500000000e+02 -5.488618096156e-02 1.342924207317e-04 4.011329966434e+00
7.390000000000e+02 -5.573960502891e-02 1.372598904116e-04 4.067826467260e+00
7.392500000000e+02 -5.660663380514e-02 1.401297156549e-04 4.124690504221e+00
7.395000000000e+02 -5.747708087825e-02 1.428630032242e-04 4.181927814383e+00
7.397500000000e+02 -5.834044614760e-02 1.454230414005e-04 4.239543182557e+00
7.400000000000e+02 -5.918613229627e-02 1.477758959469e-04 4.297540104656e+00
7.402500000000e+02 -6.000366791206e-02 1.498909665597e-04 4.355920483146e+00
7.405000000000e+02 -6.078293303289e-02 1.517414956606e-04 4.414684353513e+00
7.407500000000e+02 -6.151438528600e-02 1.533050316303e-04 4.473829639320e+00
7.410000000000e+02 -6.218927727654e-02 1.545638256370e-04 4.533351952499e+00
7.412500000000e+02 -6.279986461702e-02 1.555051643752e-04 4.593244431646e+00
7.415000000000e+02 -6.333959752991e-02 1.561216271168e-04 4.653497623357e+00
7.417500000000e+02 -6.380328698986e-02 1.564112599950e-04 4.714099412191e+00
7.420000000000e+02 -6.418724618387e-02 1.563776925834e-04 4.775034987294e+00
7.422500000000e+02 -6.448939474067e-02 1.560301344019e-04 4.836286860344e+00
7.425000000000e+02 -6.470933008857e-02 1.553832828754e-04 4.897834920387e+00
7.427500000000e+02 -6.484835976393e-02 1.544571518187e-04 4.959656531795e+00
7.430000000000e+02 -6.490950213411e-02 1.532767991603e-04 5.021726660198e+00
7.432500000000e+02 -6.489744383230e-02 1.518719300031e-04 5.084018040804e+00
7.435000000000e+02 -6.481846782696e-02 1.502764799427e-04 5.146501364528e+00
7.437500000000e+02 -6.468033846688e-02 1.485280213117e-04 5.209145497314e+00
7.440000000000e+02 -6.449215714940e-02 1.466671277721e-04 5.271917709810e+00
7.442500000000e+02 -6.426417947207e-02 1.447366804303e-04 5.334783926347e+00
7.445000000000e+02 -6.400760056430e-02 1.427811157333e-04 5.397708981305e+00
7.447500000000e+02 -6.373431361653e-02 1.408456359362e-04 5.460656876163e+00
7.450000000000e+02 -6.345663992876e-02 1.389753881547e-04 5.523591038394e+00
7.452500000000e+02 -6.318703908193e-02 1.372146353545e-04 5.586474573438e+00
7.455000000000e+02 -6.293780698619e-02 1.356059314268e-04 5.649270505539e+00
7.457500000000e+02 -6.272076541289e-02 1.341893115506e-04 5.711942006774e+00
7.460000000000e+02 -6.254695525061e-02 1.330015127029e-04 5.774452608733e+00
7.462500000000e+02 -6.242634177361e-02 1.320752367835e-04 5.836766395528e+00
7.465000000000e+02 -6.236754226591e-02 1.314384666561e-04 5.898848176267e+00
7.467500000000e+02 -6.237758597500e-02 1.311138480622e-04 5.960663635871e+00
7.470000000000e+02 -6.246171563289e-02 1.311181422704e-04 6.022179464337e+00
7.472500000000e+02 -6.262323898604e-02 1.314617845985e-04 6.083363461581e+00
7.475000000000e+02 -6.286343598426e-02 1.321485268289e-04 6.144184625773e+00
7.477500000000e+02 -6.318152680443e-02 1.331751392597e-04 6.204613217685e+00
7.480000000000e+02 -6.357470263405e-02 1.345313319608e-04 6.264620805862e+00
7.482500000000e+02 -6.403821769025e-02 1.361997266442e-04 6.324180297706e+00
7.485000000000e+02 -6.456553975270e-02 1.381560076236e-04 6.383265957239e+00
7.487500000000e+02 -6.514855534456e-02 1.403692003411e-04 6.441853401933e+00
7.490000000000e+02 -6.577781813382e-02 1.428021115999e-04 6.499919601165e+00
7.492500000000e+02 -6.644283523109e-02 1.454119128386e-04 6.557442852326e+00
7.495000000000e+02 -6.713237726118e-02 1.481508621362e-04 6.614402763198e+00
7.497500000000e+02 -6.783480475294e-02 1.509671884198e-04 6.670780220149e+00
7.500000000000e+02 -6.853839825249e-02 1.538060969268e-04 6.726557351534e+00
7.502500000000e+02 -6.923168172157e-02 1.566108885808e-04 6.781717497282e+00
7.505000000000e+02 -6.990373066540e-02 1.593241800434e-04 6.836245166047e+00
7.507500000000e+02 -7.054445597262e-02 1.618891777238e-04 6.890125995155e+00
7.510000000000e+02 -7.114485733705e-02 1.642509897100e-04 6.943346707509e+00
7.512500000000e+02 -7.169724106813e-02 1.663579530241e-04 6.995895066033e+00
7.515000000000e+02 -7.219539853411e-02 1.681628959541e-04 7.047759826324e+00
7.517500000000e+02 -7.263474071889e-02 1.696243732056e-04 7.098930680049e+00
7.520000000000e+02 -7.301238910410e-02 1.707078065484e-04 7.149398206708e+00
7.522500000000e+02 -7.332721570638e-02 1.713864936369e-04 7.199153809208e+00
7.525000000000e+02 -7.357983278344e-02 1.716424582332e-04 7.248189652557e+00
7.527500000000e+02 -7.377252626362e-02 1.714671242158e-04 7.296498591376e+00
7.530000000000e+02 -7.390913717724e-02 1.708618064519e-04 7.344074106845e+00
7.532500000000e+02 -7.399488146551e-02 1.698379723633e-04 7.390910222942e+00
7.535000000000e+02 -7.403612186380e-02 1.684172917196e-04 7.437001439124e+00
7.537500000000e+02 -7.404008423568e-02 1.666314605548e-04 7.482342643653e+00
7.540000000000e+02 -7.401453964866e-02 1.645217739586e-04 7.526929043213e+00
7.542500000000e+02 -7.396745508828e-02 1.621384385753e-04 7.570756081912e+00
7.545000000000e+02 -7.390663440060e-02 1.595396229159e-04 7.613819361655e+00
7.547500000000e+02 -7.383937523400e-02 1.567902781627e-04 7.656114573539e+00
7.550000000000e+02 -7.377215674994e-02 1.539607157269e-04 7.697637420662e+00
7.552500000000e+02 -7.371038834212e-02 1.511249399470e-04 7.738383547992e+00
7.555000000000e+02 -7.365823756770e-02 1.483588369326e-04 7.778348472743e+00
7.557500000000e+02 -7.361855262446e-02 1.457383000326e-04 7.817527516421e+00
7.560000000000e+02 -7.359288556673e-02 1.433370541696e-04 7.855915738515e+00
7.562500000000e+02 -7.358161252367e-02 1.412246144530e-04 7.893507872156e+00
7.565000000000e+02 -7.358413684608e-02 1.394643065471e-04 7.930298262520e+00
7.567500000000e+02 -7.359915230079e-02 1.381114413745e-04 7.966280809128e+00
7.570000000000e+02 -7.362493763686e-02 1.372117179664e-04 8.001448914138e+00
7.572500000000e+02 -7.365965184096e-02 1.367999472985e-04 8.035795440351e+00
7.575000000000e+02 -7.370159800500e-02 1.368991590175e-04 8.069312676074e+00
7.577500000000e+02 -7.374943624142e-02 1.375201033941e-04 8.101992324956e+00
7.580000000000e+02 -7.380232128116e-02 1.386611840225e-04 8.133825504637e+00
7.582500000000e+02 -7.385996073448e-02 1.403088098210e-04 8.164802765978e+00
7.585000000000e+02 -7.392259852177e-02 1.424381123980e-04 8.194914141496e+00
7.587500000000e+02 -7.399092759079e-02 1.450138914136e-04 8.224149201057e+00
7.590000000000e+02 -7.406595750845e-02 1.479918810962e-04 8.252497137048e+00
7.592500000000e+02 -7.414885095082e-02 1.513202383218e-04 8.279946854610e+00
7.595000000000e+02 -7.424075174943e-02 1.549410392095e-04 8.306487070644e+00
7.597500000000e+02 -7.434262164773e-02 1.587917999323e-04 8.332106419439e+00
7.600000000000e+02 -7.445509149261e-02 1.628070019315e-04 8.356793547200e+00
7.602500000000e+02 -7.457833277285e-02 1.669195539427e-04 8.380537199222e+00
7.605000000000e+02 -7.471194426437e-02 1.710621456179e-04 8.403326289142e+00
7.607500000000e+02 -7.485485158696e-02 1.751684998544e-04 8.425149954711e+00
7.610000000000e+02 -7.500521165888e-02 1.791745262671e-04 8.445997591065e+00
7.612500000000e+02 -7.516032620279e-02 1.830193424180e-04 8.465858870264e+00
7.615000000000e+02 -7.531657275064e-02 1.866461468460e-04 8.484723748079e+00
7.617500000000e+02 -7.546937230365e-02 1.900029226729e-04 8.502582463534e+00
7.620000000000e+02 -7.561322033582e-02 1.930429452781e-04 8.519425536606e+00
7.622500000000e+02 -7.574180835786e-02 1.957250689124e-04 8.535243766989e+00
7.625000000000e+02 -7.584826615974e-02 1.980137967857e-04 8.550028240480e+00
7.627500000000e+02 -7.592553245855e-02 1.998791299299e-04 8.563770339117e+00
7.630000000000e+02 -7.596685279895e-02 2.012962422449e-04 8.576461756630e+00
7.632500000000e+02 -7.596638018901e-02 2.022450552394e-04 8.588094516576e+00
7.635000000000e+02 -7.591982909122e-02 2.027098033604e-04 8.598660988621e+00
7.637500000000e+02 -7.582511094457e-02 2.026786610675e-04 8.608153896595e+00
7.640000000000e+02 -7.568288390749e-02 2.021436075192e-04 8.616566320112e+00
7.642500000000e+02 -7.549692567140e-02 2.011005947593e-04 8.623891681512e+00
7.645000000000e+02 -7.527427602610e-02 1.995500049316e-04 8.630123725305e+00
7.647500000000e+02 -7.502509457826e-02 1.974973930249e-04 8.635256487516e+00
7.650000000000e+02 -7.476222552912e-02 1.949545648030e-04 8.639284261579e+00
7.652500000000e+02 -7.450049605417e-02 1.919408211781e-04 8.642201569344e+00
7.655000000000e+02 -7.425579743980e-02 1.884841872160e-04 8.644003136660e+00
7.657500000000e+02 -7.404404082159e-02 1.846224910066e-04 8.644683881024e+00
7.660000000000e+02 -7.388008747086e-02 1.804040825811e-04 8.644238909886e+00
7.662500000000e+02 -7.377676105598e-02 1.758880365217e-04 8.642663528399e+00
7.665000000000e+02 -7.374403527311e-02 1.711437163924e-04 8.639953247631e+00
7.667500000000e+02 -7.378847601153e-02 1.662496603282e-04 8.636103796332e+00
7.670000000000e+02 -7.391297058004e-02 1.612917833952e-04 8.631111116947e+00
7.672500000000e+02 -7.411675591071e-02 1.563610029259e-04 8.624971350404e+00
7.675000000000e+02 -7.439571206940e-02 1.515503557273e-04 8.617680797063e+00
7.677500000000e+02 -7.474287122218e-02 1.469519239009e-04 8.609235869482e+00
7.680000000000e+02 -7.514906277742e-02 1.426538256357e-04 8.599633023692e+00
7.682500000000e+02 -7.560362149763e-02 1.387370262120e-04 8.588868683689e+00
7.685000000000e+02 -7.609509255928e-02 1.352726669187e-04 8.576939186289e+00
7.687500000000e+02 -7.661187042089e-02 1.323198964825e-04 8.563840724698e+00
7.690000000000e+02 -7.714274805077e-02 1.299241528786e-04 8.549569344687e+00
7.692500000000e+02 -7.767735180810e-02 1.281160498367e-04 8.534120967043e+00
7.695000000000e+02 -7.820646467086e-02 1.269108633795e-04 8.517491453944e+00
7.697500000000e+02 -7.872224868367e-02 1.263085810972e-04 8.499676738433e+00
7.700000000000e+02 -7.921836712167e-02 1.262945061516e-04 8.480672977638e+00
7.702500000000e+02 -7.969001602729e-02 1.268403501290e-04 8.460476747750e+00
7.705000000000e+02 -8.013386018060e-02 1.279057712809e-04 8.439085259191e+00
7.707500000000e+02 -8.054786684650e-02 1.294403109650e-04 8.416496580693e+00
7.710000000000e+02 -8.093103152182e-02 1.313856249554e-04 8.392709863848e+00
7.712500000000e+02 -8.128299428833e-02 1.336778990272e-04 8.367725543494e+00
7.715000000000e+02 -8.160357090023e-02 1.362503892451e-04 8.341545544032e+00
7.717500000000e+02 -8.189222581698e-02 1.390359712997e-04 8.314173439235e+00
7.720000000000e+02 -8.214755275731e-02 1.419694320718e-04 8.285614600628e+00
7.722500000000e+02 -8.236683523158e-02 1.449893995188e-04 8.255876319918e+00
7.725000000000e+02 -8.254577056541e-02 1.480397730871e-04 8.224967911240e+00
7.727500000000e+02 -8.267842909474e-02 1.510705485172e-04 8.192900776693e+00
7.730000000000e+02 -8.275750829643e-02 1.540379895778e-04 8.159688473973e+00
7.732500000000e+02 -8.277488504997e-02 1.569041866486e-04 8.125346733280e+00
7.735000000000e+02 -8.272243858792e-02 1.596361116381e-04 8.089893443770e+00
7.737500000000e+02 -8.259307105601e-02 1.622043442077e-04 8.053348633395e+00
7.740000000000e+02 -8.238179395097e-02 1.645816997548e-04 8.015734375255e+00
7.742500000000e+02 -8.208675388091e-02 1.667419815609e-04 7.977074699496e+00
7.745000000000e+02 -8.171003525009e-02 1.686590340650e-04 7.937395449331e+00
7.747500000000e+02 -8.125811256225e-02 1.703064998958e-04 7.896724115583e+00
7.750000000000e+02 -8.074186027560e-02 1.716581514744e-04 7.855089677756e+00
7.752500000000e+02 -8.017607141739e-02 1.726889213763e-04 7.812522416095e+00
7.755000000000e+02 -7.957851718696e-02 1.733765278736e-04 7.769053739642e+00
7.757500000000e+02 -7.896863496085e-02 1.737035212391e-04 7.724716024600e+00
7.760000000000e+02 -7.836598723543e-02 1.736595108025e-04 7.679542455509e+00
7.762500000000e+02 -7.778867694219e-02 1.732433146635e-04 7.633566901441e+00
7.765000000000e+02 -7.725190176947e-02 1.724645846848e-04 7.586823780255e+00
7.767500000000e+02 -7.676682700323e-02 1.713448212765e-04 7.539347937407e+00
7.770000000000e+02 -7.633990822848e-02 1.699175073053e-04 7.491174521092e+00
7.772500000000e+02 -7.597273711384e-02 1.682272816081e-04 7.442338840410e+00
7.775000000000e+02 -7.566241805502e-02 1.663281997719e-04 7.392876229828e+00
7.777500000000e+02 -7.540240491877e-02 1.642811948044e-04 7.342821876727e+00
7.780000000000e+02 -7.518367889734e-02 1.621508751680e-04 7.292210665311e+00
7.782500000000e+02 -7.499609471718e-02 1.600020748470e-04 7.241076996347e+00
7.785000000000e+02 -7.482971419451e-02 1.578964342036e-04 7.189454635915e+00
7.787500000000e+02 -7.467594561035e-02 1.558892492896e-04 7.137376564016e+00
7.790000000000e+02 -7.452834707856e-02 1.540268888127e-04 7.084874867541e+00
7.792500000000e+02 -7.438299948354e-02 1.523449949963e-04 7.031980652080e+00
7.795000000000e+02 -7.423842479868e-02 1.508675267703e-04 6.978724002358e+00
7.797500000000e+02 -7.409508767308e-02 1.496067001492e-04 6.925133967095e+00
7.800000000000e+02 -7.395457899840e-02 1.485636908639e-04 6.871238570937e+00
7.802500000000e+02 -7.381862350954e-02 1.477299455949e-04 6.817064845512e+00
7.805000000000e+02 -7.368806926682e-02 1.470889212536e-04 6.762638858902e+00
7.807500000000e+02 -7.356201843073e-02 1.466179930851e-04 6.707985741454e+00
7.810000000000e+02 -7.343722807354e-02 1.462903254479e-04 6.653129697256e+00
7.812500000000e+02 -7.330787391664e-02 1.460765121042e-04 6.598094003040e+00
7.815000000000e+02 -7.316570586811e-02 1.459458673819e-04 6.542900994329e+00
7.817500000000e+02 -7.300057854853e-02 1.458672700277e-04 6.487572050634e+00
7.820000000000e+02 -7.280127976267e-02 1.458096469097e-04 6.432127590654e+00
7.822500000000e+02 -7.255655152536e-02 1.457420720701e-04 6.376587088989e+00
7.825000000000e+02 -7.225615955542e-02 1.456336355296e-04 6.320969126510e+00
7.827500000000e+02 -7.189187553295e-02 1.454532047888e-04 6.265291481707e+00
7.830000000000e+02 -7.145825598681e-02 1.451692304290e-04 6.209571258734e+00
7.832500000000e+02 -7.095311789805e-02 1.447497606396e-04 6.153825050673e+00
7.835000000000e+02 -7.037766962831e-02 1.441627102231e-04 6.098069123459e+00
7.837500000000e+02 -6.973630723797e-02 1.433764772277e-04 6.042319595109e+00
7.840000000000e+02 -6.903610562353e-02 1.423608766504e-04 5.986592603932e+00
7.842500000000e+02 -6.828610898264e-02 1.410883710496e-04 5.930904429204e+00
7.845000000000e+02 -6.749650772417e-02 1.395354984096e-04 5.875271564214e+00
7.847500000000e+02 -6.667782074335e-02 1.376843625278e-04 5.819710728441e+00
7.850000000000e+02 -6.584019324853e-02 1.355240493454e-04 5.764238810035e+00
7.852500000000e+02 -6.499287606740e-02 1.330518481220e-04 5.708872760938e+00
7.855000000000e+02 -6.414394213213e-02 1.302741529419e-04 5.653629452975e+00
7.857500000000e+02 -6.330025891019e-02 1.272069778120e-04 5.598525503938e+00
7.860000000000e+02 -6.246767912172e-02 1.238760096078e-04 5.543577112419e+00
7.862500000000e+02 -6.165140815449e-02 1.203162222458e-04 5.488799905316e+00
7.865000000000e+02 -6.085646939179e-02 1.165710811803e-04 5.434208817858e+00
7.867500000000e+02 -6.008818627579e-02 1.126914127823e-04 5.379818011142e+00
7.870000000000e+02 -5.935259928538e-02 1.087340327948e-04 5.325640835444e+00
7.872500000000e+02 -5.865676115048e-02 1.047602486051e-04 5.271689813424e+00
7.875000000000e+02 -5.800885808361e-02 1.008343223036e-04 5.217976657116e+00
7.877500000000e+02 -5.741814934871e-02 9.702200029116e-05 5.164512283318e+00
7.880000000000e+02 -5.689473116427e-02 9.338917516286e-05 5.111306828735e+00
7.882500000000e+02 -5.644916240350e-02 9.000067026588e-05 5.058369626889e+00
7.885000000000e+02 -5.609199588001e-02 8.691924426371e-05 5.005709177047e+00
7.887500000000e+02 -5.583327797767e-02 8.420469378348e-05 4.953333056905e+00
7.890000000000e+02 -5.568206921289e-02 8.191306906641e-05 4.901247819869e+00
7.892500000000e+02 -5.564603672055e-02 8.009598361558e-05 4.849458870219e+00
7.895000000000e+02 -5.573115024504e-02 7.879990826201e-05 4.797970311295e+00
7.897500000000e+02 -5.594150098518e-02 7.806550654879e-05 4.746784820613e+00
7.900000000000e+02 -5.627923726209e-02 7.792690202990e-05 4.695903517416e+00
7.902500000000e+02 -5.674460312919e-02 7.841094685013e-05 4.645325874187e+00
7.905000000000e+02 -5.733604953837e-02 7.953649212009e-05 4.595049663370e+00
7.907500000000e+02 -5.805037903364e-02 8.131365918387e-05 4.545070930448e+00
7.910000000000e+02 -5.888289458460e-02 8.374322783750e-05 4.495384020934e+00
7.912500000000e+02 -5.982751797031e-02 8.681614937728e-05 4.445981634209e+00
7.915000000000e+02 -6.087685893997e-02 9.051317976966e-05 4.396854905030e+00
7.917500000000e+02 -6.202222818162e-02 9.480478357077e-05 4.347993508017e+00
7.920000000000e+02 -6.325359386284e-02 9.965124926725e-05 4.299385761455e+00
7.922500000000e+02 -6.455950249630e-02 1.050030445572e-04 4.251018742777e+00
7.925000000000e+02 -6.592698358848e-02 1.108014017319e-04 4.202878397785e+00
7.927500000000e+02 -6.734146551420e-02 1.169790833492e-04 4.154949639196e+00
7.930000000000e+02 -6.878673261615e-02 1.234613606961e-04 4.107216446522e+00
7.932500000000e+02 -7.024494566927e-02 1.301670997920e-04 4.059661957615e+00
7.935000000000e+02 -7.169674281156e-02 1.370099724632e-04 4.012268565486e+00
7.937500000000e+02 -7.312142992556e-02 1.438997016135e-04 3.965018020536e+00
7.940000000000e+02 -7.449726064847e-02 1.507433531724e-04 3.917891548268e+00
7.942500000000e+02 -7.580179048548e-02 1.574466447982e-04 3.870869981175e+00
7.945000000000e+02 -7.701229813733e-02 1.639152416015e-04 3.823933916882e+00
7.947500000000e+02 -7.810623837983e-02 1.700560385058e-04 3.777063891288e+00
7.950000000000e+02 -7.906171885396e-02 1.757784292134e-04 3.730240580928e+00
7.952500000000e+02 -7.985796294351e-02 1.809955504714e-04 3.683445017933e+00
7.955000000000e+02 -8.047574912390e-02 1.856255086161e-04 3.636658823713e+00
7.957500000000e+02 -8.089780173354e-02 1.895925678681e-04 3.589864447865e+00
7.960000000000e+02 -8.110913804613e-02 1.928283244547e-04 3.543045422085e+00
7.962500000000e+02 -8.109734863144e-02 1.952728115431e-04 3.496186607924e+00
7.965000000000e+02 -8.085281764671e-02 1.968755255851e-04 3.449274442191e+00
7.967500000000e+02 -8.036889774918e-02 1.975963905169e-04 3.402297188926e+00
7.970000000000e+02 -7.964202329081e-02 1.974065829099e-04 3.355245177700e+00
7.972500000000e+02 -7.867177679174e-02 1.962891766928e-04 3.308111037075e+00
7.975000000000e+02 -7.746092521659e-02 1.942396573874e-04 3.260889935271e+00
7.977500000000e+02 -7.601540576449e-02 1.912662037502e-04 3.213579807277e+00
7.980000000000e+02 -7.434427361096e-02 1.873897910387e-04 3.166181579099e+00
7.982500000000e+02 -7.245962252451e-02 1.826440265719e-04 3.118699400659e+00
7.985000000000e+02 -7.037644556480e-02 1.770747419604e-04 3.071140855531e+00
7.987500000000e+02 -6.811246878488e-02 1.707394231325e-04 3.023517181345e+00
7.990000000000e+02 -6.568791925601e-02 1.637063656074e-04 2.975843458762e+00
7.992500000000e+02 -6.312525917814e-02 1.560536853459e-04 2.928138800572e+00
7.995000000000e+02 -6.044885545916e-02 1.478681193065e-04 2.880426498470e+00
7.997500000000e+02 -5.768461497060e-02 1.392437155603e-04 2.832734154958e+00
8.000000000000e+02 -5.485957020368e-02 1.302803899599e-04 2.785093766893e+00
8.002500000000e+02 -5.200143446362e-02 1.210824033824e-04 2.737541766559e+00
8.005000000000e+02 -4.913813836734e-02 1.117567869306e-04 2.690119022277e+00
8.007500000000e+02 -4.629735274545e-02 1.024117290170e-04 2.642870778943e+00
8.010000000000e+02 -4.350601799377e-02 9.315496752299e-05 2.595846546147e+00
8.012500000000e+02 -4.078989030685e-02 8.409219263769e-05 2.549099937570e+00
8.015000000000e+02 -3.817311758178e-02 7.532549908892e-05 2.502688450653e+00
8.017500000000e+02 -3.567785593737e-02 6.695189566397e-05 2.456673199246e+00
8.020000000000e+02 -3.332393874746e-02 5.906191737837e-05 2.411118597856e+00
8.022500000000e+02 -3.112859727072e-02 5.173830609664e-05 2.366092006196e+00
8.025000000000e+02 -2.910624607482e-02 4.505482319453e-05 2.321663334780e+00
8.027500000000e+02 -2.726833268833e-02 3.907524080776e-05 2.277904622715e+00
8.030000000000e+02 -2.562324193795e-02 3.385243271189e-05 2.234889589685e+00
8.032500000000e+02 -2.417626674836e-02 2.942766553532e-05 2.192693171474e+00
8.035000000000e+02 -2.292963590701e-02 2.583007652135e-05 2.151391047400e+00
8.037500000000e+02 -2.188258333641e-02 2.307630068968e-05 2.111059156139e+00
8.040000000000e+02 -2.103147713028e-02 2.117035584173e-05 2.071773223785e+00
8.042500000000e+02 -2.036997409909e-02 2.010366862087e-05 2.033608286890e+00
8.045000000000e+02 -1.988921785267e-02 1.985534194912e-05 1.996638235956e+00
8.047500000000e+02 -1.957806466099e-02 2.039261775053e-05 1.960935379268e+00
8.050000000000e+02 -1.942332379823e-02 2.167149757620e-05 1.926570015042e+00
8.052500000000e+02 -1.941002375218e-02 2.363757550469e-05 1.893610041444e+00
8.055000000000e+02 -1.952168999858e-02 2.622703157437e-05 1.862120599068e+00
8.057500000000e+02 -1.974062457419e-02 2.936774763307e-05 1.832163728100e+00
8.060000000000e+02 -2.004819667362e-02 3.298057647177e-05 1.803798077193e+00
8.062500000000e+02 -2.042513185081e-02 3.698070659819e-05 1.777078652206e+00
8.065000000000e+02 -2.085179415953e-02 4.127909359897e-05 1.752056581846e+00
8.067500000000e+02 -2.130846644744e-02 4.578395978100e-05 1.728778946009e+00
8.070000000000e+02 -2.177561864418e-02 5.040231050782e-05 1.707288629436e+00
8.072500000000e+02 -2.223416426250e-02 5.504144953133e-05 1.687624230541e+00
8.075000000000e+02 -2.266570207524e-02 5.961047157391e-05 1.669819977407e+00
8.077500000000e+02 -2.305274013891e-02 6.402169134614e-05 1.653905721843e+00
8.080000000000e+02 -2.337890268453e-02 6.819201124206e-05 1.639906921469e+00
8.082500000000e+02 -2.362911331381e-02 7.204416934253e-05 1.627844695875e+00
8.085000000000e+02 -2.378975808818e-02 7.550788070543e-05 1.617735881397e+00
8.087500000000e+02 -2.384882675343e-02 7.852084634427e-05 1.609593109934e+00
8.090000000000e+02 -2.379602430756e-02 8.102958058753e-05 1.603424937997e+00
8.092500000000e+02 -2.362286575888e-02 8.299011344617e-05 1.599235948979e+00
8.095000000000e+02 -2.332273668288e-02 8.436847130799e-05 1.597026916067e+00
8.097500000000e+02 -2.289093740480e-02 8.514102186399e-05 1.596794932145e+00
8.100000000000e+02 -2.232469567826e-02 8.529460345869e-05 1.598533576591e+00
8.102500000000e+02 -2.162315434343e-02 8.482647024458e-05 1.602233086290e+00
8.105000000000e+02 -2.078733974246e-02 8.374409770615e-05 1.607880504502e+00
8.107500000000e+02 -1.982010036134e-02 8.206477626466e-05 1.615459855431e+00
8.110000000000e+02 -1.872602315660e-02 7.981504665022e-05 1.624952316307e+00
8.112500000000e+02 -1.751133216414e-02 7.703002001855e-05 1.636336363771e+00
8.115000000000e+02 -1.618376209974e-02 7.375254091016e-05 1.649587939753e+00
8.117500000000e+02 -1.475241489060e-02 7.003223910196e-05 1.664680610622e+00
8.120000000000e+02 -1.322760193834e-02 6.592450376233e-05 1.681585700037e+00
8.122500000000e+02 -1.162066959363e-02 6.148936685099e-05 1.700272436468e+00
8.125000000000e+02 -9.943814849306e-03 5.679034247352e-05 1.720708091633e+00
8.127500000000e+02 -8.209891332057e-03 5.189324056340e-05 1.742858092624e+00
8.130000000000e+02 -6.432210267412e-03 4.686496925294e-05 1.766686154912e+00
8.132500000000e+02 -4.624335677542e-03 4.177235641975e-05 1.792154379141e+00
8.135000000000e+02 -2.799882907364e-03 3.668101142132e-05 1.819223367433e+00
8.137500000000e+02 -9.723144921305e-04 3.165423729223e-05 1.847852308041e+00
8.140000000000e+02 8.452520357804e-04 2.675203126887e-05 1.877999076292e+00
8.142500000000e+02 2.640235179713e-03 2.203016264105e-05 1.909620309156e+00
8.145000000000e+02 4.400760395444e-03 1.753937655746e-05 1.942671493287e+00
8.147500000000e+02 6.115825827354e-03 1.332469150428e-05 1.977107032346e+00
8.150000000000e+02 7.775440784207e-03 9.424855251600e-06 2.012880325659e+00
8.152500000000e+02 9.370755613813e-03 5.871907538951e-06 2.049943831929e+00
8.155000000000e+02 1.089415948037e-02 2.690906805214e-06 2.088249142352e+00
8.157500000000e+02 1.233936726778e-02 -1.002350890900e-07 2.127747044035e+00
8.160000000000e+02 1.370147169618e-02 -2.490750001471e-06 2.168387591311e+00
8.162500000000e+02 1.497698218878e-02 -4.476909317680e-06 2.210120172697e+00
8.165000000000e+02 1.616383198077e-02 -6.061775843030e-06 2.252893584166e+00
8.167500000000e+02 1.726136119793e-02 -7.254844503396e-06 2.296656104069e+00
8.170000000000e+02 1.827028279065e-02 -8.071604145427e-06 2.341355572128e+00
8.172500000000e+02 1.919261620628e-02 -8.532936337735e-06 2.386939472456e+00
8.175000000000e+02 2.003161022134e-02 -8.664526387869e-06 2.433355022328e+00
8.177500000000e+02 2.079163794623e-02 -8.496160143756e-06 2.480549263268e+00
8.180000000000e+02 2.147808408295e-02 -8.060973037433e-06 2.528469160719e+00
8.182500000000e+02 2.209721077111e-02 -7.394701555613e-06 2.577061704080e+00
8.185000000000e+02 2.265601922397e-02 -6.534878669140e-06 2.626274017696e+00
8.187500000000e+02 2.316209643113e-02 -5.520022550304e-06 2.676053470101e+00
8.190000000000e+02 2.362346094776e-02 -4.388865445876e-06 2.726347795981e+00
8.192500000000e+02 2.404840044892e-02 -3.179597205305e-06 2.777105214071e+00
8.195000000000e+02 2.444531190301e-02 -1.929152690511e-06 2.828274558780e+00
8.197500000000e+02 2.482254039732e-02 -6.725499474836e-07 2.879805405019e+00
8.200000000000e+02 2.518822455876e-02 5.577114430277e-07 2.931648206979e+00
8.202500000000e+02 2.555014740915e-02 1.732177261154e-06 2.983754427235e+00
8.205000000000e+02 2.591559768191e-02 2.824893946596e-06 3.036076679637e+00
8.207500000000e+02 2.629124224744e-02 3.813770577871e-06 3.088568859440e+00
8.210000000000e+02 2.668301157201e-02 4.680875537955e-06 3.141186286779e+00
8.212500000000e+02 2.709600008287e-02 5.412621663509e-06 3.193885834072e+00
8.215000000000e+02 2.753438075632e-02 5.999876956431e-06 3.246626066086e+00
8.217500000000e+02 2.800133681345e-02 6.437979205548e-06 3.299367360379e+00
8.220000000000e+02 2.849900814960e-02 6.726683639602e-06 3.352072039527e+00
8.222500000000e+02 2.902845617432e-02 6.870006854731e-06 3.404704480243e+00
8.225000000000e+02 2.958964372227e-02 6.876018520618e-06 3.457231233299e+00
8.227500000000e+02 3.018143368234e-02 6.756559794568e-06 3.509621117089e+00
8.230000000000e+02 3.080160245489e-02 6.526908146148e-06 3.561845320940e+00
8.232500000000e+02 3.144687091450e-02 6.205381383795e-06 3.613877480838e+00
8.235000000000e+02 3.211294939964e-02 5.812910723990e-06 3.665693757376e+00
8.237500000000e+02 3.279459737778e-02 5.372580108992e-06 3.717272896352e+00
8.240000000000e+02 3.348569615523e-02 4.909144676657e-06 3.768596277185e+00
8.242500000000e+02 3.417933415076e-02 4.448541843866e-06 3.819647953650e+00
8.245000000000e+02 3.486790394057e-02 4.017393979067e-06 3.870414670648e+00
8.247500000000e+02 3.554321068667e-02 3.642527653891e-06 3.920885876975e+00
8.250000000000e+02 3.619659161016e-02 3.350510061700e-06 3.971053723204e+00
8.252500000000e+02 3.681904446037e-02 3.167206427734e-06 4.020913036227e+00
8.255000000000e+02 3.740136594224e-02 3.117368328087e-06 4.070461292935e+00
8.257500000000e+02 3.793429577249e-02 3.224258437906e-06 4.119698565437e+00
8.260000000000e+02 3.840866794787e-02 3.509311392952e-06 4.168627464346e+00
8.262500000000e+02 3.881556460180e-02 3.991838185419e-06 4.217253059415e+00
8.265000000000e+02 3.914647144320e-02 4.688773971473e-06 4.265582786350e+00
8.267500000000e+02 3.939343521086e-02 5.614465230036e-06 4.313626347878e+00
8.270000000000e+02 3.954921667410e-02 6.780506524862e-06 4.361395590796e+00
8.272500000000e+02 3.960744305593e-02 8.195610987888e-06 4.408904382751e+00
8.275000000000e+02 3.956275298517e-02 9.865528386943e-06 4.456168471433e+00
8.277500000000e+02 3.941093287620e-02 1.179300008575e-05 4.503205334222e+00
8.280000000000e+02 3.914904569119e-02 1.397773719480e-05 4.550034028018e+00
8.282500000000e+02 3.877554177649e-02 1.641644212608e-05 4.596675021352e+00
8.285000000000e+02 3.829035654072e-02 1.910285158918e-05 4.643150029077e+00
8.287500000000e+02 3.769499096001e-02 2.202781843297e-05 4.689481842826e+00
8.290000000000e+02 3.699256920525e-02 2.517939346267e-05 4.735694151472e+00
8.292500000000e+02 3.618788223133e-02 2.854292778767e-05 4.781811370590e+00
8.295000000000e+02 3.528740274190e-02 3.210120611075e-05 4.827858461869e+00
8.297500000000e+02 3.429928305120e-02 3.583457588577e-05 4.873860761616e+00
8.300000000000e+02 3.323331962058e-02 3.972110422806e-05 4.919843805497e+00
8.302500000000e+02 3.210089615793e-02 4.373672843727e-05 4.965833158961e+00
8.305000000000e+02 3.091489018397e-02 4.785542518326e-05 5.011854251464e+00
8.307500000000e+02 2.968955501433e-02 5.204939226777e-05 5.057932211968e+00
8.310000000000e+02 2.844036702917e-02 5.628922954906e-05 5.104091710550e+00
8.312500000000e+02 2.718384408859e-02 6.054413019901e-05 5.150356810560e+00
8.315000000000e+02 2.593733853005e-02 6.478207691474e-05 5.196750814029e+00
8.317500000000e+02 2.471880214940e-02 6.897004991002e-05 5.243296124558e+00
8.320000000000e+02 2.354653077919e-02 7.307424246256e-05 5.290014111145e+00
8.322500000000e+02 2.243889051743e-02 7.706028975765e-05 5.336924975547e+00
8.325000000000e+02 2.141403092242e-02 8.089350645502e-05 5.384047641034e+00
8.327500000000e+02 2.048958905099e-02 8.453914924536e-05 5.431399618324e+00
8.330000000000e+02 1.968239108912e-02 8.796269320446e-05 5.478996906229e+00
8.332500000000e+02 1.900815656181e-02 9.113012092427e-05 5.526853881670e+00
8.335000000000e+02 1.848121384876e-02 9.400822542197e-05 5.574983217343e+00
8.337500000000e+02 1.811422849549e-02 9.656496760357e-05 5.623395771758e+00
8.340000000000e+02 1.791795776306e-02 9.876981972426e-05 5.672100522911e+00
8.342500000000e+02 1.790103222806e-02 1.005941392008e-04 5.721104490200e+00
8.345000000000e+02 1.806977487542e-02 1.020115454141e-04 5.770412687355e+00
8.347500000000e+02 1.842805482398e-02 1.029983276634e-04 5.820028050081e+00
8.350000000000e+02 1.897718897330e-02 1.035338340654e-04 5.869951410518e+00
8.352500000000e+02 1.971588627792e-02 1.036008685304e-04 5.920181461910e+00
8.355000000000e+02 2.064024177148e-02 1.031860604747e-04 5.970714755088e+00
8.357500000000e+02 2.174377324622e-02 1.022802339988e-04 6.021545673570e+00
8.360000000000e+02 2.301750953718e-02 1.008787206217e-04 6.072666453773e+00
8.362500000000e+02 2.445012209893e-02 9.898163936206e-05 6.124067200208e+00
8.365000000000e+02 2.602810068285e-02 9.659412264629e-05 6.175735914993e+00
8.367500000000e+02 2.773596981503e-02 9.372648219505e-05 6.227658535178e+00
8.370000000000e+02 2.955654389035e-02 9.039429801821e-05 6.279818993089e+00
8.372500000000e+02 3.147121370778e-02 8.661845044944e-05 6.332199257569e+00
8.375000000000e+02 3.346026415325e-02 8.242505347883e-05 6.384779410238e+00
8.377500000000e+02 3.550321425662e-02 7.784531292046e-05 6.437537711206e+00
8.380000000000e+02 3.757917452543e-02 7.291528465356e-05 6.490450683168e+00
8.382500000000e+02 3.966721556332e-02 6.767558440735e-05 6.543493174761e+00
8.385000000000e+02 4.174673968401e-02 6.217096109748e-05 6.596638455723e+00
8.387500000000e+02 4.379784976064e-02 5.644981641614e-05 6.649858291505e+00
8.390000000000e+02 4.580170795400e-02 5.056358274227e-05 6.703123020678e+00
8.392500000000e+02 4.774087190849e-02 4.456607747527e-05 6.756401645173e+00
8.395000000000e+02 4.959960603772e-02 3.851279885028e-05 6.809661898604e+00
8.397500000000e+02 5.136415176880e-02 3.246011293748e-05 6.862870327234e+00
8.400000000000e+02 5.302295001357e-02 2.646440491716e-05 6.915992365513e+00
8.402500000000e+02 5.456681307111e-02 2.058118588380e-05 6.968992401529e+00
8.405000000000e+02 5.598903245404e-02 1.486419077631e-05 7.021833849787e+00
8.407500000000e+02 5.728542566831e-02 9.364475543727e-06 7.074479216814e+00
8.410000000000e+02 5.845431917259e-02 4.129540186609e-06 7.126890165981e+00
8.412500000000e+02 5.949646972131e-02 -7.975085143663e-07 7.179027580860e+00
8.415000000000e+02 6.041492819869e-02 -5.378681559282e-06 7.230851627162e+00
8.417500000000e+02 6.121485202177e-02 -9.581765567951e-06 7.282321813157e+00
8.420000000000e+02 6.190327366724e-02 -1.338088209610e-05 7.333397048366e+00
8.422500000000e+02 6.248883393270e-02 -1.675686930175e-05 7.384035700403e+00
8.425000000000e+02 6.298148918529e-02 -1.969750679093e-05 7.434195649815e+00
8.427500000000e+02 6.339220217697e-02 -2.219765331354e-05 7.483834343488e+00
8.430000000000e+02 6.373262281665e-02 -2.425912025783e-05 7.532908843336e+00
8.432500000000e+02 6.401477335758e-02 -2.589039083462e-05 7.581375878334e+00
8.435000000000e+02 6.425073668399e-02 -2.710622497179e-05 7.629191891318e+00
8.437500000000e+02 6.445235777871e-02 -2.792708178995e-05 7.676313083631e+00
8.440000000000e+02 6.463096540028e-02 -2.837842445735e-05 7.722695467392e+00
8.442500000000e+02 6.479711157966e-02 -2.848989534943e-05 7.768294912953e+00
8.445000000000e+02 6.496033532495e-02 -2.829438382995e-05 7.813067197911e+00
8.447500000000e+02 6.512895467233e-02 -2.782708120064e-05 7.856968069306e+00
8.450000000000e+02 6.530988465513e-02 -2.712452954237e-05 7.899953302172e+00
8.452500000000e+02 6.550848785382e-02 -2.622362849317e-05 7.941978770761e+00
8.455000000000e+02 6.572845794965e-02 -2.516066163349e-05 7.983000520620e+00
8.457500000000e+02 6.597174299165e-02 -2.397041271104e-05 8.022974862120e+00
8.460000000000e+02 6.623850837475e-02 -2.268536740266e-05 8.061858460829e+00
8.462500000000e+02 6.652714614665e-02 -2.133501909060e-05 8.099608443013e+00
8.465000000000e+02 6.683433228538e-02 -1.994527868690e-05 8.136182508407e+00
8.467500000000e+02 6.715513363660e-02 -1.853803188173e-05 8.171539050514e+00
8.470000000000e+02 6.748316400265e-02 -1.713084292607e-05 8.205637282707e+00
8.472500000000e+02 6.781078659568e-02 -1.573680637529e-05 8.238437368990e+00
8.475000000000e+02 6.812935725561e-02 -1.436452990974e-05 8.269900556746e+00
8.477500000000e+02 6.842950049806e-02 -1.301825737227e-05 8.299989310284e+00
8.480000000000e+02 6.870140812711e-02 -1.169818018895e-05 8.328667442618e+00
8.482500000000e+02 6.893514883050e-02 -1.040085525730e-05 8.355900244118e+00
8.485000000000e+02 6.912097705024e-02 -9.119739812324e-06 8.381654610759e+00
8.487500000000e+02 6.924962624256e-02 -7.845827254271e-06 8.405899143850e+00
8.490000000000e+02 6.931258466180e-02 -6.568380001598e-06 8.428604286975e+00
8.492500000000e+02 6.930233580922e-02 -5.275729303644e-06 8.449742411559e+00
8.495000000000e+02 6.921256713930e-02 -3.956084792867e-06 8.469287915968e+00
8.497500000000e+02 6.903834342993e-02 -2.598354458400e-06 8.487217313107e+00
8.500000000000e+02 6.877624775202e-02 -1.192862433830e-06 8.503509315766e+00
8.502500000000e+02 6.842449017910e-02 2.679744660339e-07 8.518144891346e+00
8.505000000000e+02 6.798299817313e-02 1.789049030948e-06 8.531107360004e+00
8.507500000000e+02 6.745347919240e-02 3.372159044002e-06 8.542382440017e+00
8.510000000000e+02 6.683946588016e-02 5.015753180682e-06 8.551958314185e+00
8.512500000000e+02 6.614633728595e-02 6.714842176958e-06 8.559825688793e+00
8.515000000000e+02 6.538131040885e-02 8.461098380097e-06 8.565977850947e+00
8.517500000000e+02 6.455339249755e-02 1.024306341765e-05 8.570410723839e+00
8.520000000000e+02 6.367328333973e-02 1.204647808320e-05 8.573122924704e+00
8.522500000000e+02 6.275321483467e-02 1.385474995996e-05 8.574115801028e+00
8.525000000000e+02 6.180672537536e-02 1.564950090530e-05 8.573393503837e+00
8.527500000000e+02 6.084835950415e-02 1.741108068368e-05 8.570963020977e+00
8.530000000000e+02 5.989330158624e-02 1.911911274843e-05 8.566834209355e+00
8.532500000000e+02 5.895695619391e-02 2.075302282190e-05 8.561019853820e+00
8.535000000000e+02 5.805449100658e-02 2.229252527997e-05 8.553535669507e+00
8.537500000000e+02 5.720037242242e-02 2.371807915688e-05 8.544400344337e+00
8.540000000000e+02 5.640792032532e-02 2.501130772561e-05 8.533635522584e+00
8.542500000000e+02 5.568891337509e-02 2.615535709566e-05 8.521265818097e+00
8.545000000000e+02 5.505327052086e-02 2.713524060530e-05 8.507318768821e+00
8.547500000000e+02 5.450882722071e-02 2.793821185437e-05 8.491824808164e+00
8.550000000000e+02 5.406121691967e-02 2.855406467045e-05 8.474817189087e+00
8.552500000000e+02 5.371385681517e-02 2.897539923191e-05 8.456331886295e+00
8.555000000000e+02 5.346802526466e-02 2.919785535394e-05 8.436407488837e+00
8.557500000000e+02 5.332301460591e-02 2.922027254518e-05 8.415085047033e+00
8.560000000000e+02 5.327633441996e-02 2.904477461826e-05 8.392407903788e+00
8.562500000000e+02 5.332394235972e-02 2.867676127505e-05 8.368421500487e+00
8.565000000000e+02 5.346048191937e-02 2.812480449199e-05 8.343173162573e+00
8.567500000000e+02 5.367951237746e-02 2.740046517019e-05 8.316711869115e+00
8.570000000000e+02 5.397372344057e-02 2.651803701076e-05 8.289088010591e+00
8.572500000000e+02 5.433513411132e-02 2.549417452302e-05 8.260353140070e+00
8.575000000000e+02 5.475528043674e-02 2.434761003053e-05 8.230559719197e+00
8.577500000000e+02 5.522539840570e-02 2.309887053076e-05 8.199760868850e+00
8.580000000000e+02 5.573660760406e-02 2.177002385714e-05 8.168010117288e+00
8.582500000000e+02 5.628009563373e-02 2.038441468299e-05 8.135361154000e+00
8.585000000000e+02 5.684729623137e-02 1.896649711200e-05 8.101867586332e+00
8.587500000000e+02 5.743004915896e-02 1.754170535170e-05 8.067582697103e+00
8.590000000000e+02 5.802072047143e-02 1.613630663172e-05 8.032559202656e+00
8.592500000000e+02 5.861226205980e-02 1.477725894611e-05 7.996849011736e+00
8.595000000000e+02 5.919819491946e-02 1.349194806141e-05 7.960502978950e+00
8.597500000000e+02 5.977250125915e-02 1.230781548933e-05 7.923570660183e+00
8.600000000000e+02 6.032942858123e-02 1.125188911777e-05 7.886100070248e+00
8.602500000000e+02 6.086322706563e-02 1.035018439810e-05 7.848137438781e+00
8.605000000000e+02 6.136784618833e-02 9.627017976688e-06 7.809726980353e+00
8.607500000000e+02 6.183664182297e-02 9.104272285260e-06 7.770910673917e+00
8.610000000000e+02 6.226214111288e-02 8.800684682647e-06 7.731728065243e+00
8.612500000000e+02 6.263592512029e-02 8.731203312268e-06 7.692216083303e+00
8.615000000000e+02 6.294866157769e-02 8.906483207449e-06 7.652408891368e+00
8.617500000000e+02 6.319032035133e-02 9.332731039341e-06 7.612337762512e+00
8.620000000000e+02 6.335057012244e-02 1.001160985026e-05 7.572030986092e+00
8.622500000000e+02 6.341933269343e-02 1.094037137186e-05 7.531513804668e+00
8.625000000000e+02 6.338744757227e-02 1.211226545653e-05 7.490808379780e+00
8.627500000000e+02 6.324737695182e-02 1.351708040534e-05 7.449933792490e+00
8.630000000000e+02 6.299388487939e-02 1.514174502670e-05 7.408906060672e+00
8.632500000000e+02 6.262460365021e-02 1.697094631348e-05 7.367738194807e+00
8.635000000000e+02 6.214043368992e-02 1.898767297895e-05 7.326440275024e+00
8.637500000000e+02 6.154573074626e-02 2.117367612769e-05 7.285019554636e+00
8.640000000000e+02 6.084826014549e-02 2.350974736096e-05 7.243480595513e+00
8.642500000000e+02 6.005893410341e-02 2.597576508534e-05 7.201825418336e+00
8.645000000000e+02 5.919135465711e-02 2.855084564904e-05 7.160053688512e+00
8.647500000000e+02 5.826121961365e-02 3.121326574060e-05 7.118162918587e+00
8.650000000000e+02 5.728564710457e-02 3.394035044813e-05 7.076148690227e+00
8.652500000000e+02 5.628247852633e-02 3.670838328584e-05 7.034004888619e+00
8.655000000000e+02 5.526960947451e-02 3.949257351510e-05 6.991723949010e+00
8.657500000000e+02 5.426439048160e-02 4.226711114755e-05 6.949297095941e+00
8.660000000000e+02 5.328311516953e-02 4.500531648768e-05 6.906714587612e+00
8.662500000000e+02 5.234060726085e-02 4.767988424792e-05 6.863965946637e+00
8.665000000000e+02 5.144990181953e-02 5.026320517554e-05 6.821040179091e+00
8.667500000000e+02 5.062201196300e-02 5.272774217138e-05 6.777925979031e+00
8.670000000000e+02 4.986577154850e-02 5.504643683638e-05 6.734611917147e+00
8.672500000000e+02 4.918774935389e-02 5.719311959948e-05 6.691086618013e+00
8.675000000000e+02 4.859223431906e-02 5.914293147530e-05 6.647338917609e+00
8.677500000000e+02 4.808130110468e-02 6.087273019326e-05 6.603358018257e+00
8.680000000000e+02 4.765495937460e-02 6.236151795141e-05 6.559133625128e+00
8.682500000000e+02 4.731139653191e-02 6.359081739024e-05 6.514656082125e+00
8.685000000000e+02 4.704730738473e-02 6.454520068186e-05 6.469916491567e+00
8.687500000000e+02 4.685830495710e-02 6.521272223506e-05 6.424906830614e+00
8.690000000000e+02 4.673938109602e-02 6.558539334131e-05 6.379620049315e+00
8.692500000000e+02 4.668538462220e-02 6.565963191002e-05 6.334050160269e+00
8.695000000000e+02 4.669146222849e-02 6.543666625047e-05 6.288192307284e+00
8.697500000000e+02 4.675341466727e-02 6.492280288209e-05 6.242042820464e+00
8.700000000000e+02 4.686791765265e-02 6.412953599572e-05 6.195599253851e+00
8.702500000000e+02 4.703257091331e-02 6.307342360887e-05 6.148860404885e+00
8.705000000000e+02 4.724576319908e-02 6.177567252680e-05 6.101826321799e+00
8.707500000000e+02 4.750636141973e-02 6.026156711220e-05 6.054498297165e+00
8.710000000000e+02 4.781326199437e-02 5.855959124579e-05 6.006878850923e+00
8.712500000000e+02 4.816486407804e-02 5.670032249125e-05 5.958971703785e+00
8.715000000000e+02 4.855854060790e-02 5.471524002171e-05 5.910781742114e+00
8.717500000000e+02 4.899019109488e-02 5.263549919754e-05 5.862314971513e+00
8.720000000000e+02 4.945395208671e-02 5.049077291860e-05 5.813578460430e+00
8.722500000000e+02 4.994212521497e-02 4.830835659109e-05 5.764580269660e+00
8.725000000000e+02 5.044535336882e-02 4.611238259236e-05 5.715329366954e+00
8.727500000000e+02 5.095304158613e-02 4.392343882306e-05 5.665835525668e+00
8.730000000000e+02 5.145398311878e-02 4.175842681231e-05 5.616109207634e+00
8.732500000000e+02 5.193712769388e-02 3.963071930621e-05 5.566161432546e+00
8.735000000000e+02 5.239239955986e-02 3.755062170011e-05 5.516003636212e+00
8.737500000000e+02 5.281147117351e-02 3.552591029152e-05 5.465647521224e+00
8.740000000000e+02 5.318840292290e-02 3.356240173499e-05 5.415104908319e+00
8.742500000000e+02 5.352006498773e-02 3.166448889869e-05 5.364387589331e+00
8.745000000000e+02 5.380629898897e-02 2.983554997957e-05 5.313507194305e+00
8.747500000000e+02 5.404979379117e-02 2.807817942951e-05 5.262475072089e+00
8.750000000000e+02 5.425569424369e-02 2.639421857109e-05 5.211302188976e+00
8.752500000000e+02 5.443099320691e-02 2.478459751390e-05 5.159999052349e+00
8.755000000000e+02 5.458377455003e-02 2.324904088896e-05 5.108575649661e+00
8.757500000000e+02 5.472240000572e-02 2.178570303815e-05 5.057041407283e+00
8.760000000000e+02 5.485472883081e-02 2.039081983415e-05 5.005405157585e+00
8.762500000000e+02 5.498745825798e-02 1.905846067513e-05 4.953675121096e+00
8.765000000000e+02 5.512564436345e-02 1.778045596557e-05 4.901858884143e+00
8.767500000000e+02 5.527244568307e-02 1.654654991040e-05 4.849963380514e+00
8.770000000000e+02 5.542909533661e-02 1.534479699464e-05 4.797994864332e+00
8.772500000000e+02 5.559508396430e-02 1.416218459344e-05 4.745958891327e+00
8.775000000000e+02 5.576850423465e-02 1.298543203684e-05 4.693860289448e+00
8.777500000000e+02 5.594649742416e-02 1.180189725294e-05 4.641703139516e+00
8.780000000000e+02 5.612572999767e-02 1.060049271243e-05 4.589490756722e+00
8.782500000000e+02 5.630283319272e-02 9.372535511587e-06 4.537225698688e+00
8.785000000000e+02 5.647474570171e-02 8.112457402953e-06 4.484909778843e+00
8.787500000000e+02 5.663892092234e-02 6.818291934996e-06 4.432544109735e+00
8.790000000000e+02 5.679337927698e-02 5.491914267186e-06 4.380129162134e+00
8.792500000000e+02 5.693661083609e-02 4.139028290800e-06 4.327664863066e+00
8.795000000000e+02 5.706735165366e-02 2.768906367162e-06 4.275150703347e+00
8.797500000000e+02 5.718427587547e-02 1.393928934723e-06 4.222585874478e+00
8.800000000000e+02 5.728565343761e-02 2.897646045330e-08 4.169969413878e+00
8.802500000000e+02 5.736902847438e-02 -1.309256267845e-06 4.117300376811e+00
8.805000000000e+02 5.743096491124e-02 -2.602962821147e-06 4.064578001550e+00
8.807500000000e+02 5.746689867050e-02 -3.833882704724e-06 4.011801884852e+00
8.810000000000e+02 5.747111900206e-02 -4.983867794045e-06 3.958972156619e+00
8.812500000000e+02 5.743688336054e-02 -6.035347036776e-06 3.906089644718e+00
8.815000000000e+02 5.735665901440e-02 -6.971672682876e-06 3.853156047378e+00
8.817500000000e+02 5.722246199020e-02 -7.777361064609e-06 3.800174086313e+00
8.820000000000e+02 5.702626270484e-02 -8.438263626342e-06 3.747147660774e+00
8.822500000000e+02 5.676041519029e-02 -8.941694365688e-06 3.694081988303e+00
8.825000000000e+02 5.641807622190e-02 -9.276559343602e-06 3.640983750874e+00
8.827500000000e+02 5.599357028394e-02 -9.433509755991e-06 3.587861219081e+00
8.830000000000e+02 5.548268478497e-02 -9.405161871701e-06 3.534724386264e+00
8.832500000000e+02 5.488286758036e-02 -9.186368402886e-06 3.481585081814e+00
8.835000000000e+02 5.419333100111e-02 -8.774559647207e-06 3.428457086961e+00
8.837500000000e+02 5.341506361642e-02 -8.170126430229e-06 3.375356240979e+00
8.840000000000e+02 5.255075899532e-02 -7.376803282277e-06 3.322300530532e+00
8.842500000000e+02 5.160469045771e-02 -6.402037828701e-06 3.269310176564e+00
8.845000000000e+02 5.058254396799e-02 -5.257278730825e-06 3.216407699643e+00
8.847500000000e+02 4.949123497288e-02 -3.958153241862e-06 3.163617969626e+00
8.850000000000e+02 4.833873057320e-02 -2.524506126922e-06 3.110968239822e+00
8.852500000000e+02 4.713388378464e-02 -9.802623507082e-07 3.058488155241e+00
8.855000000000e+02 4.588629152928e-02 6.468886591393e-07 3.006209738817e+00
8.857500000000e+02 4.460617966050e-02 2.325979164913e-06 2.954167354670e+00
8.860000000000e+02 4.330430631861e-02 4.023413804816e-06 2.902397643458e+00
8.862500000000e+02 4.199188009504e-02 5.703744529961e-06 2.850939433533e+00
8.865000000000e+02 4.068048122952e-02 7.330537348971e-06 2.799833626750e+00
8.867500000000e+02 3.938197570024e-02 8.867284206626e-06 2.749123061948e+00
8.870000000000e+02 3.810841238973e-02 1.027832332534e-05 2.698852355037e+00
8.872500000000e+02 3.687189633829e-02 1.152972016111e-05 2.649067722066e+00
8.875000000000e+02 3.568443405305e-02 1.259008063842e-05 2.599816785038e+00
8.877500000000e+02 3.455775236438e-02 1.343126342798e-05 2.551148368020e+00
8.880000000000e+02 3.350309082453e-02 1.402899119762e-05 2.503112278282e+00
8.882500000000e+02 3.253097907298e-02 1.436333280005e-05 2.455759085653e+00
8.885000000000e+02 3.165100741582e-02 1.441906424673e-05 2.409139899895e+00
8.887500000000e+02 3.087159692970e-02 1.418593061053e-05 2.363306138518e+00
8.890000000000e+02 3.019978979593e-02 1.365878541573e-05 2.318309308463e+00
8.892500000000e+02 2.964105895276e-02 1.283766327034e-05 2.274200776825e+00
8.895000000000e+02 2.919915581591e-02 1.172775851022e-05 2.231031554333e+00
8.897500000000e+02 2.887599895739e-02 1.033933765204e-05 2.188852084868e+00
8.900000000000e+02 2.867160378090e-02 8.687603075791e-06 2.147712028688e+00
8.902500000000e+02 2.858406242584e-02 6.792486531321e-06 2.107660061629e+00
8.905000000000e+02 2.860956863814e-02 4.678385049334e-06 2.068743681793e+00
8.907500000000e+02 2.874248095437e-02 2.373847596243e-06 2.031009008714e+00
8.910000000000e+02 2.897542654307e-02 -8.881566090913e-08 1.994500602504e+00
8.912500000000e+02 2.929943548793e-02 -2.673990024044e-06 1.959261292574e+00
8.915000000000e+02 2.970409707354e-02 -5.343276740233e-06 1.925331998975e+00
8.917500000000e+02 3.017773749904e-02 -8.056092726055e-06 1.892751579526e+00
8.920000000000e+02 3.070760947621e-02 -1.077033213920e-05 1.861556690171e+00
8.922500000000e+02 3.128008867252e-02 -1.344308287085e-05 1.831781639554e+00
8.925000000000e+02 3.188087603970e-02 -1.603139013412e-05 1.803458277919e+00
8.927500000000e+02 3.249520096285e-02 -1.849304421106e-05 1.776615888740e+00
8.930000000000e+02 3.310802356764e-02 -2.078737186090e-05 1.751281109614e+00
8.932500000000e+02 3.370423684262e-02 -2.287601346335e-05 1.727477845802e+00
8.935000000000e+02 3.426886579913e-02 -2.472366212417e-05 1.705227219962e+00
8.937500000000e+02 3.478726234415e-02 -2.629876872171e-05 1.684547537789e+00
8.940000000000e+02 3.524530013537e-02 -2.757408505397e-05 1.665454245763e+00
8.942500000000e+02 3.562956134540e-02 -2.852719847030e-05 1.647959926218e+00
8.945000000000e+02 3.592751931878e-02 -2.914092288192e-05 1.632074289925e+00
8.947500000000e+02 3.612770942708e-02 -2.940356050182e-05 1.617804194067e+00
8.950000000000e+02 3.621989483119e-02 -2.930906623255e-05 1.605153645322e+00
8.952500000000e+02 3.619521199198e-02 -2.885707032238e-05 1.594123836575e+00
8.955000000000e+02 3.604630143478e-02 -2.805279519671e-05 1.584713179652e+00
8.957500000000e+02 3.576741794499e-02 -2.690686223930e-05 1.576917346041e+00
8.960000000000e+02 3.535451291807e-02 -2.543498745244e-05 1.570729327158e+00
8.962500000000e+02 3.480529759435e-02 -2.365761019488e-05 1.566139479595e+00
8.965000000000e+02 3.411926994190e-02 -2.159942235733e-05 1.563135601597e+00
8.967500000000e+02 3.329771596191e-02 -1.928884476526e-05 1.561703004374e+00
8.970000000000e+02 3.234367660756e-02 -1.675743924054e-05 1.561824603804e+00
8.972500000000e+02 3.126189198468e-02 -1.403929580537e-05 1.563480999795e+00
8.975000000000e+02 3.005870781460e-02 -1.117036540330e-05 1.566650591677e+00
8.977500000000e+02 2.874196469553e-02 -8.187791882386e-06 1.571309673729e+00
8.980000000000e+02 2.732085585880e-02 -5.129213941385e-06 1.577432564160e+00
8.982500000000e+02 2.580577164730e-02 -2.032078733644e-06 1.584991717410e+00
8.985000000000e+02 2.420812208886e-02 1.067047451231e-06 1.593957863341e+00
8.987500000000e+02 2.254015052120e-02 4.133144874574e-06 1.604300138600e+00
8.990000000000e+02 2.081473696288e-02 7.133383062824e-06 1.615986225356e+00
8.992500000000e+02 1.904519650593e-02 1.003772255262e-05 1.628982502877e+00
8.995000000000e+02 1.724507638007e-02 1.281947205869e-05 1.643254191874e+00
8.997500000000e+02 1.542795449585e-02 1.545578384551e-05 1.658765511704e+00
9.000000000000e+02 1.360724425992e-02 1.792807498519e-05 1.675479839486e+00
9.002500000000e+02 1.179600389123e-02 2.022237933261e-05 1.693359870446e+00
9.005000000000e+02 1.000675781188e-02 2.232960124943e-05 1.712367786612e+00
9.007500000000e+02 8.251331245340e-03 2.424566721165e-05 1.732465427965e+00
9.010000000000e+02 6.540694159198e-03 2.597159290121e-05 1.753614467214e+00
9.012500000000e+02 4.884825642651e-03 2.751342545429e-05 1.775776589431e+00
9.015000000000e+02 3.292592671565e-03 2.888208416535e-05 1.798913674304e+00
9.017500000000e+02 1.771651297325e-03 3.009308671054e-05 1.822987979306e+00
9.020000000000e+02 3.283615012963e-04 3.116618903029e-05 1.847962325943e+00
9.022500000000e+02 -1.032270442829e-03 3.212491090826e-05 1.873800282783e+00
9.025000000000e+02 -2.306631339433e-03 3.299598456685e-05 1.900466347073e+00
9.027500000000e+02 -3.492513989118e-03 3.380871775635e-05 1.927926118595e+00
9.030000000000e+02 -4.589113474952e-03 3.459431152955e-05 1.956146470872e+00
9.032500000000e+02 -5.596994568231e-03 3.538511592793e-05 1.985095708406e+00
9.035000000000e+02 -6.518037154385e-03 3.621385812422e-05 2.014743710926e+00
9.037500000000e+02 -7.355365032864e-03 3.711286940927e-05 2.045062069347e+00
9.040000000000e+02 -8.113246798607e-03 3.811329691569e-05 2.076024195771e+00
9.042500000000e+02 -8.796985063846e-03 3.924435790284e-05 2.107605424451e+00
9.045000000000e+02 -9.412784462127e-03 4.053262137732e-05 2.139783086060e+00
9.047500000000e+02 -9.967606807901e-03 4.200134813620e-05 2.172536560215e+00
9.050000000000e+02 -1.046901708109e-02 4.366989950277e-05 2.205847312359e+00
9.052500000000e+02 -1.092501841821e-02 4.555322968897e-05 2.239698896950e+00
9.055000000000e+02 -1.134388447001e-02 4.766146742813e-05 2.274076947505e+00
9.057500000000e+02 -1.173398859398e-02 4.999960066496e-05 2.308969135993e+00
9.060000000000e+02 -1.210363568890e-02 5.256727176259e-05 2.344365109249e+00
9.062500000000e+02 -1.246089772580e-02 5.535867414733e-05 2.380256408913e+00
9.065000000000e+02 -1.281345750337e-02 5.836256843714e-05 2.416636363959e+00
9.067500000000e+02 -1.316846379791e-02 6.156241104399e-05 2.453499963734e+00
9.070000000000e+02 -1.353239739315e-02 6.493657490145e-05 2.490843718327e+00
9.072500000000e+02 -1.391095441812e-02 6.845868208549e-05 2.528665497345e+00
9.075000000000e+02 -1.430894747778e-02 7.209805650552e-05 2.566964355679e+00
9.077500000000e+02 -1.473022249833e-02 7.582020419791e-05 2.605740352779e+00
9.080000000000e+02 -1.517759849412e-02 7.958740569916e-05 2.644994358441e+00
9.082500000000e+02 -1.565282577671e-02 8.335936212489e-05 2.684727856276e+00
9.085000000000e+02 -1.615656695676e-02 8.709389478184e-05 2.724942742374e+00
9.087500000000e+02 -1.668839515668e-02 9.074766804290e-05 2.765641128289e+00
9.090000000000e+02 -1.724681546706e-02 9.427694473427e-05 2.806825143968e+00
9.092500000000e+02 -1.782930539912e-02 9.763835079593e-05 2.848496747607e+00
9.095000000000e+02 -1.843237168266e-02 1.007896217776e-04 2.890657546716e+00
9.097500000000e+02 -1.905162704542e-02 1.036903117154e-04 2.933308627667e+00
9.100000000000e+02 -1.968188175163e-02 1.063025187024e-04 2.976450400300e+00
9.102500000000e+02 -2.031725017054e-02 1.085915326523e-04 3.020082456573e+00
9.105000000000e+02 -2.095126935901e-02 1.105264305474e-04 3.064203447659e+00
9.107500000000e+02 -2.157702913253e-02 1.120806094303e-04 3.108810977023e+00
9.110000000000e+02 -2.218731031234e-02 1.132322479873e-04 3.153901513140e+00
9.112500000000e+02 -2.277472831004e-02 1.139646852584e-04 3.199470320433e+00
9.115000000000e+02 -2.333188201175e-02 1.142667259781e-04 3.245511410838e+00
9.117500000000e+02 -2.385150257720e-02 1.141328495565e-04 3.292017513437e+00
9.120000000000e+02 -2.432659988107e-02 1.135633299353e-04 3.338980063052e+00
9.122500000000e+02 -2.475060832468e-02 1.125642780685e-04 3.386389208448e+00
9.125000000000e+02 -2.511752141286e-02 1.111475787573e-04 3.434233836364e+00
9.127500000000e+02 -2.542202309691e-02 1.093307622441e-04 3.482501614233e+00
9.130000000000e+02 -2.565960273009e-02 1.071367709113e-04 3.531179046794e+00
9.132500000000e+02 -2.582666080950e-02 1.045936583400e-04 3.580251548540e+00
9.135000000000e+02 -2.592059985450e-02 1.017342248240e-04 3.629703529558e+00
9.137500000000e+02 -2.593989537986e-02 9.859556907951e-05 3.679518492560e+00
9.140000000000e+02 -2.588415283724e-02 9.521859194109e-05 3.729679141760e+00
9.142500000000e+02 -2.575414596665e-02 9.164744746681e-05 3.780167500999e+00
9.145000000000e+02 -2.555183328856e-02 8.792894205434e-05 3.830965038828e+00
9.147500000000e+02 -2.528036081510e-02 8.411191154098e-05 3.882052801281e+00
9.150000000000e+02 -2.494404138026e-02 8.024655915928e-05 3.933411548109e+00
9.152500000000e+02 -2.454832039826e-02 7.638378795599e-05 3.985021893627e+00
9.155000000000e+02 -2.409971963098e-02 7.257451513060e-05 4.036864448377e+00
9.157500000000e+02 -2.360576743938e-02 6.886899588027e-05 4.088919962255e+00
9.160000000000e+02 -2.307491016650e-02 6.531615422767e-05 4.141169466078e+00
9.162500000000e+02 -2.251640849823e-02 6.196293510730e-05 4.193594410813e+00
9.165000000000e+02 -2.194022112836e-02 5.885368602185e-05 4.246176803308e+00
9.167500000000e+02 -2.135687440286e-02 5.602958053272e-05 4.298899336183e+00
9.170000000000e+02 -2.077732169203e-02 5.352808717168e-05 4.351745510789e+00
9.172500000000e+02 -2.021279489874e-02 5.138249102229e-05 4.404699751869e+00
9.175000000000e+02 -1.967464855045e-02 4.962147766016e-05 4.457747511829e+00
9.177500000000e+02 -1.917420014569e-02 4.826878517267e-05 4.510875363419e+00
9.180000000000e+02 -1.872256826901e-02 4.734292405240e-05 4.564071079300e+00
9.182500000000e+02 -1.833051116293e-02 4.685697691159e-05 4.617323696856e+00
9.185000000000e+02 -1.800826699562e-02 4.681844845930e-05 4.670623567049e+00
9.187500000000e+02 -1.776539972782e-02 4.722929856746e-05 4.723962386320e+00
9.190000000000e+02 -1.761065012897e-02 4.808592227742e-05 4.777333210314e+00
9.192500000000e+02 -1.755179770045e-02 4.937926298540e-05 4.830730449117e+00
9.195000000000e+02 -1.759553123927e-02 5.109500658693e-05 4.884149843020e+00
9.197500000000e+02 -1.774733499776e-02 5.321385282966e-05 4.937588419406e+00
9.200000000000e+02 -1.801138704264e-02 5.571183601316e-05 4.991044430057e+00
9.202500000000e+02 -1.839047744892e-02 5.856071985941e-05 5.044517270213e+00
9.205000000000e+02 -1.888594190591e-02 6.172843244365e-05 5.098007378994e+00
9.207500000000e+02 -1.949761846524e-02 6.517956649241e-05 5.151516123352e+00
9.210000000000e+02 -2.022382261368e-02 6.887591148103e-05 5.205045665497e+00
9.212500000000e+02 -2.106134791905e-02 7.277695986038e-05 5.258598816651e+00
9.215000000000e+02 -2.200548653704e-02 7.684052780910e-05 5.312178877464e+00
9.217500000000e+02 -2.305007607629e-02 8.102335241697e-05 5.365789468518e+00
9.220000000000e+02 -2.418756678752e-02 8.528167250105e-05 5.419434351490e+00
9.222500000000e+02 -2.540911305801e-02 8.957182034083e-05 5.473117244480e+00
9.225000000000e+02 -2.670468585469e-02 9.385080154903e-05 5.526841633351e+00
9.227500000000e+02 -2.806320407870e-02 9.807685009586e-05 5.580610581034e+00
9.230000000000e+02 -2.947268530541e-02 1.022099625795e-04 5.634426538565e+00
9.232500000000e+02 -3.092041144855e-02 1.062123924934e-04 5.688291158787e+00
9.235000000000e+02 -3.239310884023e-02 1.100491083520e-04 5.742205116515e+00
9.237500000000e+02 -3.387713837671e-02 1.136882014462e-04 5.796167936821e+00
9.240000000000e+02 -3.535869545268e-02 1.171012466246e-04 5.850177833869e+00
9.242500000000e+02 -3.682401417339e-02 1.202636059437e-04 5.904231562572e+00
9.245000000000e+02 -3.825957227157e-02 1.231546697600e-04 5.958324284445e+00
9.247500000000e+02 -3.965229854406e-02 1.257580467869e-04 6.012449450179e+00
9.250000000000e+02 -4.098977376153e-02 1.280616784159e-04 6.066598699727e+00
9.252500000000e+02 -4.226042652287e-02 1.300578981471e-04 6.120761781910e+00
9.255000000000e+02 -4.345371448913e-02 1.317434221234e-04 6.174926493544e+00
9.257500000000e+02 -4.456029451846e-02 1.331192983474e-04 6.229078640843e+00
9.260000000000e+02 -4.557216728815e-02 1.341907577037e-04 6.283202020710e+00
9.262500000000e+02 -4.648280155789e-02 1.349670474877e-04 6.337278424019e+00
9.265000000000e+02 -4.728722959138e-02 1.354611937305e-04 6.391287658436e+00
9.267500000000e+02 -4.798212190065e-02 1.356897200447e-04 6.445207594167e+00
9.270000000000e+02 -4.856582598463e-02 1.356723061109e-04 6.499014225836e+00
9.272500000000e+02 -4.903838538657e-02 1.354314267574e-04 6.552681757216e+00
9.275000000000e+02 -4.940152201714e-02 1.349919267625e-04 6.606182699404e+00
9.277500000000e+02 -4.965859753888e-02 1.343806097121e-04 6.659487989820e+00
9.280000000000e+02 -4.981453923599e-02 1.336258044521e-04 6.712567121512e+00
9.282500000000e+02 -4.987574277267e-02 1.327568671127e-04 6.765388288735e+00
9.285000000000e+02 -4.984994728717e-02 1.318037213101e-04 6.817918543586e+00
9.287500000000e+02 -4.974608288593e-02 1.307964035931e-04 6.870123959404e+00
9.290000000000e+02 -4.957409800179e-02 1.297646116015e-04 6.921969804426e+00
9.292500000000e+02 -4.934476577357e-02 1.287372598050e-04 6.973420720834e+00
9.295000000000e+02 -4.906947207410e-02 1.277420549610e-04 7.024440904125e+00
9.297500000000e+02 -4.875999287333e-02 1.268050980718e-04 7.074994288736e+00
9.300000000000e+02 -4.842826086048e-02 1.259505387955e-04 7.125044727311e+00
9.302500000000e+02 -4.808612994668e-02 1.252002099341e-04 7.174556172974e+00
9.305000000000e+02 -4.774513973079e-02 1.245733048547e-04 7.223492851165e+00
9.307500000000e+02 -4.741628736269e-02 1.240861305701e-04 7.271819429961e+00
9.310000000000e+02 -4.710981106084e-02 1.237518803127e-04 7.319501178381e+00
9.312500000000e+02 -4.683499125135e-02 1.235804460661e-04 7.366504116634e+00
9.315000000000e+02 -4.659997462681e-02 1.235782655580e-04 7.412795152561e+00
9.317500000000e+02 -4.641162529295e-02 1.237482141760e-04 7.458342209053e+00
9.320000000000e+02 -4.627540793976e-02 1.240895496541e-04 7.503114333655e+00
9.322500000000e+02 -4.619530580562e-02 1.245978997346e-04 7.547081794779e+00
9.325000000000e+02 -4.617377580134e-02 1.252653213469e-04 7.590216162370e+00
9.327500000000e+02 -4.621174254337e-02 1.260803849937e-04 7.632490369679e+00
9.330000000000e+02 -4.630863023259e-02 1.270283330469e-04 7.673878762288e+00
9.332500000000e+02 -4.646243271453e-02 1.280912784218e-04 7.714357126432e+00
9.335000000000e+02 -4.666981843539e-02 1.292484703497e-04 7.753902700337e+00
9.337500000000e+02 -4.692626673671e-02 1.304766494523e-04 7.792494172391e+00
9.340000000000e+02 -4.722623363747e-02 1.317504390939e-04 7.830111660055e+00
9.342500000000e+02 -4.756334227831e-02 1.330427897525e-04 7.866736673640e+00
9.345000000000e+02 -4.793059190935e-02 1.343254753764e-04 7.902352070684e+00
9.347500000000e+02 -4.832057825108e-02 1.355696257543e-04 7.936941991591e+00
9.350000000000e+02 -4.872571618775e-02 1.367462925138e-04 7.970491790961e+00
9.352500000000e+02 -4.913845620375e-02 1.378271630170e-04 8.002987952839e+00
9.355000000000e+02 -4.955148791863e-02 1.387851350556e-04 8.034418005362e+00
9.357500000000e+02 -4.995792245071e-02 1.395949395294e-04 8.064770423330e+00
9.360000000000e+02 -5.035145195032e-02 1.402337924657e-04 8.094034534436e+00
9.362500000000e+02 -5.072648034540e-02 1.406820053260e-04 8.122200420366e+00
9.365000000000e+02 -5.107822281763e-02 1.409235439724e-04 8.149258819487e+00
9.367500000000e+02 -5.140277730406e-02 1.409465341815e-04 8.175201038459e+00
9.370000000000e+02 -5.169715852515e-02 1.407436706890e-04 8.200018863525e+00
9.372500000000e+02 -5.195930592399e-02 1.403125476766e-04 8.223704487059e+00
9.375000000000e+02 -5.218805554249e-02 1.396558680108e-04 8.246250439781e+00
9.377500000000e+02 -5.238308464591e-02 1.387815431430e-04 8.267649537435e+00
9.380000000000e+02 -5.254482423998e-02 1.377026592180e-04 8.287894839972e+00
9.382500000000e+02 -5.267435364558e-02 1.364373380764e-04 8.306979626898e+00
9.385000000000e+02 -5.277326711707e-02 1.350084792077e-04 8.324897386328e+00
9.387500000000e+02 -5.284352269306e-02 1.334433060010e-04 8.341641821578e+00
9.390000000000e+02 -5.288728723943e-02 1.317728243880e-04 8.357206872215e+00
9.392500000000e+02 -5.290676804694e-02 1.300312511155e-04 8.371586751851e+00
9.395000000000e+02 -5.290405104081e-02 1.282552884143e-04 8.384776000502e+00
9.397500000000e+02 -5.288094832274e-02 1.264832964408e-04 8.396769550736e+00
9.400000000000e+02 -5.283886519807e-02 1.247544140884e-04 8.407562805308e+00
9.402500000000e+02 -5.277869048824e-02 1.231076323216e-04 8.417151729214e+00
9.405000000000e+02 -5.270072907023e-02 1.215808377928e-04 8.425532942009e+00
9.407500000000e+02 -5.260466790304e-02 1.202098228984e-04 8.432703823298e+00
9.410000000000e+02 -5.248959207696e-02 1.190273109927e-04 8.438662617186e+00
9.412500000000e+02 -5.235405011948e-02 1.180620315765e-04 8.443408535861e+00
9.415000000000e+02 -5.219616841174e-02 1.173378524036e-04 8.446941866107e+00
9.417500000000e+02 -5.201381890637e-02 1.168730007277e-04 8.449264057031e+00
9.420000000000e+02 -5.180482571993e-02 1.166794083416e-04 8.450377809048e+00
9.422500000000e+02 -5.156720533382e-02 1.167621964070e-04 8.450287150728e+00
9.425000000000e+02 -5.129942587644e-02 1.171193246629e-04 8.448997486101e+00
9.427500000000e+02 -5.100066502273e-02 1.177414283052e-04 8.446515643550e+00
9.430000000000e+02 -5.067105243592e-02 1.186118701171e-04 8.442849882502e+00
9.432500000000e+02 -5.031187687045e-02 1.197070311261e-04 8.438009897838e+00
9.435000000000e+02 -4.992574353374e-02 1.209968133744e-04 8.432006788161e+00
9.437500000000e+02 -4.951666766458e-02 1.224453642591e-04 8.424853001397e+00
9.440000000000e+02 -4.909009608208e-02 1.240120155183e-04 8.416562270474e+00
9.442500000000e+02 -4.865284909515e-02 1.256523897467e-04 8.407149509359e+00
9.445000000000e+02 -4.821298393111e-02 1.273196685710e-04 8.396630709120e+00
9.447500000000e+02 -4.777958004979e-02 1.289659535651e-04 8.385022797161e+00
9.450000000000e+02 -4.736245681771e-02 1.305436981665e-04 8.372343500252e+00
9.452500000000e+02 -4.697183200151e-02 1.320071354088e-04 8.358611176817e+00
9.455000000000e+02 -4.661793842251e-02 1.333136626765e-04 8.343844652004e+00
9.457500000000e+02 -4.631061438403e-02 1.344251302389e-04 8.328063037680e+00
9.460000000000e+02 -4.605888768739e-02 1.353089787477e-04 8.311285555301e+00
9.462500000000e+02 -4.587057136763e-02 1.359391895752e-04 8.293531343518e+00
9.465000000000e+02 -4.575189144796e-02 1.362970069838e-04 8.274819279725e+00
9.467500000000e+02 -4.570716284543e-02 1.363713769456e-04 8.255167798986e+00
9.470000000000e+02 -4.573852893563e-02 1.361591148643e-04 8.234594721542e+00
9.472500000000e+02 -4.584577695382e-02 1.356648617364e-04 8.213117090706e+00
9.475000000000e+02 -4.602623826016e-02 1.349007294506e-04 8.190751024403e+00
9.477500000000e+02 -4.627477922407e-02 1.338856374416e-04 8.167511582039e+00
9.480000000000e+02 -4.658388447737e-02 1.326445358455e-04 8.143412659162e+00
9.482500000000e+02 -4.694383267823e-02 1.312073704749e-04 8.118466888792e+00
9.485000000000e+02 -4.734295935689e-02 1.296077983991e-04 8.092685583220e+00
9.487500000000e+02 -4.776800046633e-02 1.278818961832e-04 8.066078694284e+00
9.490000000000e+02 -4.820450683733e-02 1.260667866669e-04 8.038654800600e+00
9.492500000000e+02 -4.863731689585e-02 1.241992502100e-04 8.010421128241e+00
9.495000000000e+02 -4.905107589021e-02 1.223144254141e-04 7.981383583769e+00
9.497500000000e+02 -4.943077992442e-02 1.204444461942e-04 7.951546824940e+00
9.500000000000e+02 -4.976232386721e-02 1.186174145675e-04 7.920914352909e+00
9.502500000000e+02 -5.003303102902e-02 1.168565356429e-04 7.889488614866e+00
9.505000000000e+02 -5.023213532243e-02 1.151794325060e-04 7.857271134539e+00
9.507500000000e+02 -5.035119533636e-02 1.135977497508e-04 7.824262649496e+00
9.510000000000e+02 -5.038441788809e-02 1.121170327446e-04 7.790463256754e+00
9.512500000000e+02 -5.032887124644e-02 1.107369099305e-04 7.755872565742e+00
9.515000000000e+02 -5.018457851610e-02 1.094515226421e-04 7.720489844866e+00
9.517500000000e+02 -4.995447655112e-02 1.082502232383e-04 7.684314172976e+00
9.520000000000e+02 -4.964424172267e-02 1.071184997198e-04 7.647344583169e+00
9.522500000000e+02 -4.926198489892e-02 1.060390803658e-04 7.609580201337e+00
9.525000000000e+02 -4.881782682428e-02 1.049932270094e-04 7.571020377764e+00
9.527500000000e+02 -4.832337244380e-02 1.039619925043e-04 7.531664810601e+00
9.530000000000e+02 -4.779110955348e-02 1.029275171537e-04 7.491513660098e+00
9.532500000000e+02 -4.723376334385e-02 1.018742829552e-04 7.450567652882e+00
9.535000000000e+02 -4.666364312299e-02 1.007901965217e-04 7.408828175134e+00
9.537500000000e+02 -4.609202026584e-02 9.966751314533e-05 7.366297353708e+00
9.540000000000e+02 -4.552857600558e-02 9.850350236004e-05 7.322978124409e+00
9.542500000000e+02 -4.498095681631e-02 9.730081684245e-05 7.278874287983e+00
9.545000000000e+02 -4.445446344792e-02 9.606756105657e-05 7.233990550551e+00
9.547500000000e+02 -4.395190146093e-02 9.481705865252e-05 7.188332552263e+00
9.550000000000e+02 -4.347360040959e-02 9.356732497875e-05 7.141906881960e+00
9.552500000000e+02 -4.301760329632e-02 9.234027929625e-05 7.094721079132e+00
9.555000000000e+02 -4.258001412670e-02 9.116074490825e-05 7.046783624362e+00
9.557500000000e+02 -4.215548032588e-02 9.005529237976e-05 6.998103919275e+00
9.560000000000e+02 -4.173777720957e-02 8.905100081200e-05 6.948692257583e+00
9.562500000000e+02 -4.132045462279e-02 8.817420591542e-05 6.898559788897e+00
9.565000000000e+02 -4.089750175152e-02 8.744930678836e-05 6.847718478049e+00
9.567500000000e+02 -4.046398467412e-02 8.689770504269e-05 6.796181058103e+00
9.570000000000e+02 -4.001661556385e-02 8.653690574240e-05 6.743960988733e+00
9.572500000000e+02 -3.955421483552e-02 8.637988952728e-05 6.691072406772e+00
9.575000000000e+02 -3.907803901283e-02 8.643472586936e-05 6.637530088277e+00
9.577500000000e+02 -3.859195416642e-02 8.670447116976e-05 6.583349405867e+00
9.580000000000e+02 -3.810244659613e-02 8.718732756391e-05 6.528546299540e+00
9.582500000000e+02 -3.761847310061e-02 8.787702946181e-05 6.473137245859e+00
9.585000000000e+02 -3.715116196655e-02 8.876349278655e-05 6.417139238278e+00
9.587500000000e+02 -3.671338559312e-02 8.983366794763e-05 6.360569771207e+00
9.590000000000e+02 -3.631923065714e-02 9.107237084230e-05 6.303446831837e+00
9.592500000000e+02 -3.598339858235e-02 9.246327984613e-05 6.245788893543e+00
9.595000000000e+02 -3.572056724460e-02 9.398987029188e-05 6.187614918654e+00
9.597500000000e+02 -3.554475067813e-02 9.563628783249e-05 6.128944360031e+00
9.600000000000e+02 -3.546868558071e-02 9.738809325652e-05 6.069797169814e+00
9.602500000000e+02 -3.550327636470e-02 9.923283472837e-05 6.010193807020e+00
9.605000000000e+02 -3.565712090647e-02 1.011604175824e-04 5.950155247926e+00
9.607500000000e+02 -3.593613712689e-02 1.031632513823e-04 5.889702995698e+00
9.610000000000e+02 -3.634330095652e-02 1.052360846102e-04 5.828859091876e+00
9.612500000000e+02 -3.687850540858e-02 1.073756874887e-04 5.767646125652e+00
9.615000000000e+02 -3.753854064661e-02 1.095803650945e-04 5.706087242913e+00
9.617500000000e+02 -3.831719186762e-02 1.118492280457e-04 5.644206153980e+00
9.620000000000e+02 -3.920544666273e-02 1.141813511815e-04 5.582027139759e+00
9.622500000000e+02 -4.019179925075e-02 1.165748595078e-04 5.519575056186e+00
9.625000000000e+02 -4.126263652297e-02 1.190259980164e-04 5.456875335728e+00
9.627500000000e+02 -4.240268384826e-02 1.215282342889e-04 5.393953988706e+00
9.630000000000e+02 -4.359549253531e-02 1.240714650281e-04 5.330837600384e+00
9.632500000000e+02 -4.482394294855e-02 1.266413703152e-04 5.267553326850e+00
9.635000000000e+02 -4.607073991454e-02 1.292189624671e-04 5.204128888895e+00
9.637500000000e+02 -4.731887818296e-02 1.317803686490e-04 5.140592563250e+00
9.640000000000e+02 -4.855205174741e-02 1.342968609244e-04 5.076973174160e+00
9.642500000000e+02 -4.975499298308e-02 1.367351579845e-04 5.013300081767e+00
9.645000000000e+02 -5.091372343007e-02 1.390579843579e-04 4.949603170566e+00
9.647500000000e+02 -5.201570589598e-02 1.412248737363e-04 4.885912836636e+00
9.650000000000e+02 -5.304989707841e-02 1.431931938971e-04 4.822259975202e+00
9.652500000000e+02 -5.400670239759e-02 1.449193113365e-04 4.758675966369e+00
9.655000000000e+02 -5.487784515297e-02 1.463599048122e-04 4.695192661778e+00
9.657500000000e+02 -5.565616556932e-02 1.474733426516e-04 4.631842372526e+00
9.660000000000e+02 -5.633537841661e-02 1.482210488477e-04 4.568657852813e+00
9.662500000000e+02 -5.690980811344e-02 1.485687920834e-04 4.505672289991e+00
9.665000000000e+02 -5.737414285672e-02 1.484878727079e-04 4.442919287437e+00
9.667500000000e+02 -5.772322756284e-02 1.479561209219e-04 4.380432851641e+00
9.670000000000e+02 -5.795192617700e-02 1.469586740616e-04 4.318247379006e+00
9.672500000000e+02 -5.805508220175e-02 1.454885221626e-04 4.256397634386e+00
9.675000000000e+02 -5.802757928020e-02 1.435467696569e-04 4.194918732402e+00
9.677500000000e+02 -5.786451145015e-02 1.411426288141e-04 4.133846114971e+00
9.680000000000e+02 -5.756146328200e-02 1.382931744640e-04 4.073215515994e+00
9.682500000000e+02 -5.711487034593e-02 1.350228495473e-04 4.013062925794e+00
9.685000000000e+02 -5.652244483748e-02 1.313627898612e-04 3.953424542136e+00
9.687500000000e+02 -5.578363055224e-02 1.273500036130e-04 3.894336708963e+00
9.690000000000e+02 -5.490004751302e-02 1.230264499816e-04 3.835835845481e+00
9.692500000000e+02 -5.387589659351e-02 1.184380946328e-04 3.777958350587e+00
9.695000000000e+02 -5.271827626525e-02 1.136339593106e-04 3.720740498715e+00
9.697500000000e+02 -5.143738851923e-02 1.086652349819e-04 3.664218313868e+00
9.700000000000e+02 -5.004660638818e-02 1.035844825217e-04 3.608427427373e+00
9.702500000000e+02 -4.856238913514e-02 9.844495680661e-05 3.553402920087e+00
9.705000000000e+02 -4.700404137533e-02 9.330005539285e-05 3.499179150970e+00
9.707500000000e+02 -4.539332222938e-02 8.820288210185e-05 3.445789581527e+00
9.710000000000e+02 -4.375392595229e-02 8.320593875483e-05 3.393266585197e+00
9.712500000000e+02 -4.211085616647e-02 7.836089540775e-05 3.341641267001e+00
9.715000000000e+02 -4.048973168071e-02 7.371841950296e-05 3.290943281928e+00
9.717500000000e+02 -3.891606081965e-02 6.932802065537e-05 3.241200669133e+00
9.720000000000e+02 -3.741452453526e-02 6.523787296328e-05 3.192439689705e+00
9.722500000000e+02 -3.600830594594e-02 6.149457912619e-05 3.144684690816e+00
9.725000000000e+02 -3.471850132638e-02 5.814285016517e-05 3.097957989002e+00
9.727500000000e+02 -3.356363623811e-02 5.522506789596e-05 3.052279764464e+00
9.730000000000e+02 -3.255930912532e-02 5.278073987894e-05 3.007667989218e+00
9.732500000000e+02 -3.171796627761e-02 5.084583109535e-05 2.964138365131e+00
9.735000000000e+02 -3.104880728135e-02 4.945199176701e-05 2.921704279596e+00
9.737500000000e+02 -3.055781484945e-02 4.862572517311e-05 2.880376784143e+00
9.740000000000e+02 -3.024788135396e-02 4.838749603889e-05 2.840164571939e+00
9.742500000000e+02 -3.011902006133e-02 4.875086614015e-05 2.801073975985e+00
9.745000000000e+02 -3.016862138455e-02 4.972165817002e-05 2.763108960272e+00
9.747500000000e+02 -3.039174062729e-02 5.129723724154e-05 2.726271124734e+00
9.750000000000e+02 -3.078137756099e-02 5.346591777566e-05 2.690559700072e+00
9.752500000000e+02 -3.132874195686e-02 5.620657528510e-05 2.655971552471e+00
9.755000000000e+02 -3.202347452110e-02 5.948844764503e-05 2.622501179179e+00
9.757500000000e+02 -3.285382758744e-02 6.327118876293e-05 2.590140712042e+00
9.760000000000e+02 -3.380679534635e-02 6.750516025616e-05 2.558879921547e+00
9.762500000000e+02 -3.486820426084e-02 7.213197704395e-05 2.528706230361e+00
9.765000000000e+02 -3.602276574834e-02 7.708527722719e-05 2.499604734391e+00
9.767500000000e+02 -3.725411523979e-02 8.229170805479e-05 2.471558243508e+00
9.770000000000e+02 -3.854484595905e-02 8.767214062153e-05 2.444547340931e+00
9.772500000000e+02 -3.987655890779e-02 9.314298227014e-05 2.418550468243e+00
9.775000000000e+02 -4.122993818039e-02 9.861761429930e-05 2.393544039225e+00
9.777500000000e+02 -4.258487080262e-02 1.040079261663e-04 2.369502586798e+00
9.780000000000e+02 -4.392061298162e-02 1.092258721940e-04 2.346398944504e+00
9.782500000000e+02 -4.521600837074e-02 1.141850208356e-04 2.324204461229e+00
9.785000000000e+02 -4.644975447675e-02 1.188020609614e-04 2.302889254962e+00
9.787500000000e+02 -4.760071272438e-02 1.229982323894e-04 2.282422495427e+00
9.790000000000e+02 -4.864824908440e-02 1.267006244188e-04 2.262772712741e+00
9.792500000000e+02 -4.957259467603e-02 1.298433878094e-04 2.243908136695e+00
9.795000000000e+02 -5.035520895319e-02 1.323687685759e-04 2.225797045052e+00
9.797500000000e+02 -5.097912942659e-02 1.342279751203e-04 2.208408117872e+00
9.800000000000e+02 -5.142929848622e-02 1.353818917935e-04 2.191710803245e+00
9.802500000000e+02 -5.169284503320e-02 1.358015928607e-04 2.175675656079e+00
9.805000000000e+02 -5.175932322424e-02 1.354687106028e-04 2.160274679169e+00
9.807500000000e+02 -5.162088711419e-02 1.343756049242e-04 2.145481618249e+00
9.810000000000e+02 -5.127241331136e-02 1.325253919229e-04 2.131272248013e+00
9.812500000000e+02 -5.071155451083e-02 1.299317857945e-04 2.117624599188e+00
9.815000000000e+02 -4.993874374996e-02 1.266188214619e-04 2.104519169836e+00
9.817500000000e+02 -4.895714002276e-02 1.226204274588e-04 2.091939082294e+00
9.820000000000e+02 -4.777252799948e-02 1.179798637453e-04 2.079870201394e+00
9.822500000000e+02 -4.639318503803e-02 1.127490630157e-04 2.068301234333e+00
9.825000000000e+02 -4.482970941352e-02 1.069878329557e-04 2.057223773682e+00
9.827500000000e+02 -4.309483383656e-02 1.007629902529e-04 2.046632339353e+00
9.830000000000e+02 -4.120321722460e-02 9.414738497332e-05 2.036524381585e+00
9.832500000000e+02 -3.917122666722e-02 8.721884718155e-05 2.026900266511e+00
9.835000000000e+02 -3.701671601658e-02 8.005908715955e-05 2.017763264651e+00
9.837500000000e+02 -3.475879682042e-02 7.275252324998e-05 2.009119512853e+00
9.840000000000e+02 -3.241760818567e-02 6.538507111284e-05 2.000977967252e+00
9.842500000000e+02 -3.001408617956e-02 5.804291408251e-05 1.993350363275e+00
9.845000000000e+02 -2.756972948066e-02 5.081125386433e-05 1.986251147353e+00
9.847500000000e+02 -2.510636382388e-02 4.377308049489e-05 1.979697404601e+00
9.850000000000e+02 -2.264590344829e-02 3.700796742409e-05 1.973708770076e+00
9.852500000000e+02 -2.021011116703e-02 3.059091783339e-05 1.968307311891e+00
9.855000000000e+02 -1.782035457948e-02 2.459127270144e-05 1.963517407508e+00
9.857500000000e+02 -1.549736397343e-02 1.907171125520e-05 1.959365577154e+00
9.860000000000e+02 -1.326099128449e-02 1.408735432498e-05 1.955880297544e+00
9.862500000000e+02 -1.112997368168e-02 9.684989564218e-06 1.953091786902e+00
9.865000000000e+02 -9.121708271326e-03 5.902441165828e-06 1.951031755941e+00
9.867500000000e+02 -7.252034603351e-03 2.768075795301e-06 1.949733148372e+00
9.870000000000e+02 -5.535038657328e-03 3.004802418549e-07 1.949229848646e+00
9.872500000000e+02 -3.982878907792e-03 -1.491692639771e-06 1.949556376804e+00
9.875000000000e+02 -2.605632012425e-03 -2.609723876945e-06 1.950747586953e+00
9.877500000000e+02 -1.411175841399e-03 -3.064635339084e-06 1.952838349537e+00
9.880000000000e+02 -4.050985662689e-04 -2.876848906985e-06 1.955863251948e+00
9.882500000000e+02 4.093582374622e-04 -2.075676971747e-06 1.959856311530e+00
9.885000000000e+02 1.031315442830e-03 -6.986532879172e-07 1.964850700558e+00
9.887500000000e+02 1.462245612951e-03 1.209246455497e-06 1.970878507833e+00
9.890000000000e+02 1.705918529931e-03 3.596533497852e-06 1.977970517587e+00
9.892500000000e+02 1.768322277871e-03 6.406212244570e-06 1.986156028903e+00
9.895000000000e+02 1.657545170745e-03 9.576885639712e-06 1.995462698284e+00
9.897500000000e+02 1.383637391960e-03 1.304389902307e-05 2.005916419842e+00
9.900000000000e+02 9.584406097690e-04 1.674053183323e-05 2.017541228956e+00
9.902500000000e+02 3.954029416462e-04 2.059918113109e-05 2.030359235943e+00
9.905000000000e+02 -2.906295401011e-04 2.455253935954e-05 2.044390579543e+00
9.907500000000e+02 -1.083630037962e-03 2.853472111120e-05 2.059653400426e+00
9.910000000000e+02 -1.966621950425e-03 3.248233168732e-05 2.076163828474e+00
9.912500000000e+02 -2.921914695057e-03 3.633544760448e-05 2.093935980813e+00
9.915000000000e+02 -3.931343796254e-03 4.003849663964e-05 2.112981968778e+00
9.917500000000e+02 -4.976509878655e-03 4.354102228388e-05 2.133311906330e+00
9.920000000000e+02 -6.039016333402e-03 4.679832067261e-05 2.154933923882e+00
9.922500000000e+02 -7.100700957957e-03 4.977194596445e-05 2.177854181135e+00
9.925000000000e+02 -8.143859623212e-03 5.243007514924e-05 2.202076883957e+00
9.927500000000e+02 -9.151460070374e-03 5.474774117367e-05 2.227604295341e+00
9.930000000000e+02 -1.010734313476e-02 5.670692717183e-05 2.254436753424e+00
9.932500000000e+02 -1.099640961255e-02 5.829653603714e-05 2.282572687531e+00
9.935000000000e+02 -1.180478981735e-02 5.951223503223e-05 2.312008642591e+00
9.937500000000e+02 -1.251999647027e-02 6.035620032052e-05 2.342739298466e+00
9.940000000000e+02 -1.313105616118e-02 6.083674159424e-05 2.374757502761e+00
9.942500000000e+02 -1.362861903433e-02 6.096788477614e-05 2.408054311293e+00
9.945000000000e+02 -1.400504792092e-02 6.076885286990e-05 2.442619024240e+00
9.947500000000e+02 -1.425448024494e-02 6.026346612531e-05 2.478439247121e+00
9.950000000000e+02 -1.437286883845e-02 5.947954947561e-05 2.515500940781e+00
9.952500000000e+02 -1.435799433103e-02 5.844822982104e-05 2.553788497920e+00
9.955000000000e+02 -1.420945586004e-02 5.720328873246e-05 2.593284806992e+00
9.957500000000e+02 -1.392863411460e-02 5.578048147820e-05 2.633971341303e+00
9.960000000000e+02 -1.351863343259e-02 5.421685262319e-05 2.675828234282e+00
9.962500000000e+02 -1.298419942633e-02 5.255006213875e-05 2.718834370170e+00
9.965000000000e+02 -1.233161611044e-02 5.081773655294e-05 2.762967476186e+00
9.967500000000e+02 -1.156858502067e-02 4.905685667003e-05 2.808204202812e+00
9.970000000000e+02 -1.070408638493e-02 4.730317949952e-05 2.854520220406e+00
9.972500000000e+02 -9.748227424448e-03 4.559071249841e-05 2.901890294141e+00
9.975000000000e+02 -8.712078744441e-03 4.395123848497e-05 2.950288373280e+00
9.977500000000e+02 -7.607502756362e-03 4.241390255322e-05 2.999687658259e+00
9.980000000000e+02 -6.446976593247e-03 4.100486148387e-05 3.050060673062e+00
9.982500000000e+02 -5.243413195316e-03 3.974700207698e-05 3.101379330390e+00
9.985000000000e+02 -4.009982080261e-03 3.865972743305e-05 3.153614980995e+00
9.987500000000e+02 -2.759934052059e-03 3.775881426257e-05 3.206738466037e+00
9.990000000000e+02 -1.506430877444e-03 3.705633954856e-05 3.260720156572e+00
9.992500000000e+02 -2.623835286372e-04 3.656067701355e-05 3.315529991576e+00
9.995000000000e+02 9.597019262720e-04 3.627655545069e-05 3.371137501559e+00
9.997500000000e+02 2.147865671648e-03 3.620518228512e-05 3.427511835746e+00
1.000000000000e+03 3.290823909418e-03 3.634442221784e-05 3.484621780932e+00
1.000250000000e+03 4.378084982868e-03 3.668902719303e-05 3.542435778309e+00
1.000500000000e+03 5.400051426913e-03 3.723090968827e-05 3.600921937780e+00
1.000750000000e+03 6.348105882616e-03 3.795945534096e-05 3.660048054149e+00
1.001000000000e+03 7.214684357312e-03 3.886185988672e-05 3.719781617485e+00
1.001250000000e+03 7.993331759050e-03 3.992349058068e-05 3.780089830232e+00
1.001500000000e+03 8.678743844226e-03 4.112825657115e-05 3.840939622678e+00
1.001750000000e+03 9.266792917848e-03 4.245898916144e-05 3.902297673237e+00
1.002000000000e+03 9.754541963994e-03 4.389781072128e-05 3.964130427794e+00
1.002250000000e+03 1.014024140703e-02 4.542650215233e-05 4.026404127556e+00
1.002500000000e+03 1.042331659405e-02 4.702684684868e-05 4.089084835734e+00
1.002750000000e+03 1.060433942177e-02 4.868094961011e-05 4.152138471957e+00
1.003000000000e+03 1.068499193239e-02 5.037152892967e-05 4.215530846980e+00
1.003250000000e+03 1.066801638017e-02 5.208218309019e-05 4.279227703206e+00
1.003500000000e+03 1.055715776745e-02 5.379761508592e-05 4.343194756446e+00
1.003750000000e+03 1.035709748844e-02 5.550381979080e-05 4.407397740750e+00
1.004000000000e+03 1.007337804841e-02 5.718823306214e-05 4.471802455084e+00
1.004250000000e+03 9.712323124579e-03 5.883983846922e-05 4.536374811227e+00
1.004500000000e+03 9.280950065653e-03 6.044923753465e-05 4.601080882044e+00
1.004750000000e+03 8.786879428420e-03 6.200867342407e-05 4.665886950773e+00
1.005000000000e+03 8.238239303313e-03 6.351202798652e-05 4.730759558918e+00
1.005250000000e+03 7.643568133874e-03 6.495478008545e-05 4.795665555086e+00
1.005500000000e+03 7.011714693538e-03 6.633393601843e-05 4.860572141103e+00
1.005750000000e+03 6.351738052701e-03 6.764792847197e-05 4.925446919008e+00
1.006000000000e+03 5.672807037733e-03 6.889648377667e-05 4.990257935431e+00
1.006250000000e+03 4.984100865768e-03 7.008048303936e-05 5.054973725727e+00
1.006500000000e+03 4.294711359084e-03 7.120180206430e-05 5.119563355520e+00
1.006750000000e+03 3.613547985737e-03 7.226313836067e-05 5.183996463312e+00
1.007000000000e+03 2.949246086169e-03 7.326783641737e-05 5.248243299616e+00
1.007250000000e+03 2.310079414572e-03 7.421971546362e-05 5.312274766477e+00
1.007500000000e+03 1.703877623347e-03 7.512287839420e-05 5.376062454032e+00
1.007750000000e+03 1.137949235282e-03 7.598154305880e-05 5.439578678566e+00
1.008000000000e+03 6.190109083514e-04 7.679987381787e-05 5.502796516670e+00
1.008250000000e+03 1.531235000907e-04 7.758184431936e-05 5.565689839255e+00
1.008500000000e+03 -2.543643011526e-04 7.833104898214e-05 5.628233342466e+00
1.008750000000e+03 -5.988646075863e-04 7.905062139538e-05 5.690402579333e+00
1.009000000000e+03 -8.765902433924e-04 7.974313513667e-05 5.752173986769e+00
1.009250000000e+03 -1.084585779450e-03 8.041051281610e-05 5.813524910093e+00
1.009500000000e+03 -1.220749634723e-03 8.105396530053e-05 5.874433627655e+00
1.009750000000e+03 -1.283846311454e-03 8.167395284034e-05 5.934879368329e+00
1.010000000000e+03 -1.273509416177e-03 8.227017194465e-05 5.994842330198e+00
1.010250000000e+03 -1.190234411069e-03 8.284156133612e-05 6.054303691387e+00
1.010500000000e+03 -1.035362012303e-03 8.338633233110e-05 6.113245621511e+00
1.010750000000e+03 -8.110517462687e-04 8.390201674488e-05 6.171651286668e+00
1.011000000000e+03 -5.202460421944e-04 8.438553383408e-05 6.229504850514e+00
1.011250000000e+03 -1.666255177059e-04 8.483327471079e-05 6.286791474609e+00
1.011500000000e+03 2.454444983086e-04 8.524119784895e-05 6.343497310534e+00
1.011750000000e+03 7.109751296355e-04 8.560493473245e-05 6.399609493331e+00
1.012000000000e+03 1.224422768101e-03 8.591991565488e-05 6.455116126382e+00
1.012250000000e+03 1.779764657148e-03 8.618149161593e-05 6.510006267863e+00
1.012500000000e+03 2.370580900702e-03 8.638506087122e-05 6.564269910977e+00
1.012750000000e+03 2.990142046602e-03 8.652618531590e-05 6.617897961060e+00
1.013000000000e+03 3.631501463003e-03 8.660071010866e-05 6.670882213302e+00
1.013250000000e+03 4.287591220777e-03 8.660486552878e-05 6.723215324778e+00
1.013500000000e+03 4.951320071297e-03 8.653538742004e-05 6.774890784266e+00
1.013750000000e+03 5.615672499994e-03 8.638960040921e-05 6.825902882844e+00
1.014000000000e+03 6.273806879396e-03 8.616552232771e-05 6.876246679515e+00
1.014250000000e+03 6.919151552142e-03 8.586191816964e-05 6.925917966265e+00
1.014500000000e+03 7.545497561914e-03 8.547836156131e-05 6.974913231625e+00
1.014750000000e+03 8.147086676065e-03 8.501523530627e-05 7.023229622490e+00
1.015000000000e+03 8.718693011972e-03 8.447376115731e-05 7.070864903855e+00
1.015250000000e+03 9.255698458525e-03 8.385601451819e-05 7.117817418839e+00
1.015500000000e+03 9.754158833006e-03 8.316491516960e-05 7.164086045238e+00
1.015750000000e+03 1.021086131111e-02 8.240418435168e-05 7.209670151573e+00
1.016000000000e+03 1.062337156259e-02 8.157829114591e-05 7.254569551216e+00
1.016250000000e+03 1.099006991699e-02 8.069238346986e-05 7.298784454672e+00
1.016500000000e+03 1.131017591744e-02 7.975220601872e-05 7.342315419853e+00
1.016750000000e+03 1.158376027940e-02 7.876400406903e-05 7.385163300954e+00
1.017000000000e+03 1.181174546339e-02 7.773441633740e-05 7.427329194176e+00
1.017250000000e+03 1.199589258097e-02 7.667035912962e-05 7.468814382266e+00
1.017500000000e+03 1.213877580251e-02 7.557890418075e-05 7.509620277769e+00
1.017750000000e+03 1.224374557880e-02 7.446714780876e-05 7.549748362144e+00
1.018000000000e+03 1.231487863090e-02 7.334208487250e-05 7.589200126418e+00
1.018250000000e+03 1.235691791587e-02 7.221049379708e-05 7.627977008382e+00
1.018500000000e+03 1.237520228559e-02 7.107881265506e-05 7.666080328622e+00
1.018750000000e+03 1.237558612466e-02 6.995300514259e-05 7.703511228727e+00
1.019000000000e+03 1.236435201861e-02 6.883845806227e-05 7.740270605417e+00
1.019250000000e+03 1.234811544263e-02 6.773987886477e-05 7.776359049211e+00
1.019500000000e+03 1.233372448807e-02 6.666120099497e-05 7.811776781301e+00
1.019750000000e+03 1.232815508383e-02 6.560551396337e-05 7.846523592071e+00
1.020000000000e+03 1.233840309334e-02 6.457499644560e-05 7.880598782889e+00
1.020250000000e+03 1.237137463568e-02 6.357086688455e-05 7.914001110565e+00
1.020500000000e+03 1.243377639762e-02 6.259334890418e-05 7.946728732112e+00
1.020750000000e+03 1.253200660116e-02 6.164165421302e-05 7.978779155760e+00
1.021000000000e+03 1.267204832881e-02 6.071398246940e-05 8.010149195869e+00
1.021250000000e+03 1.285936691910e-02 5.980752907006e-05 8.040834928615e+00
1.021500000000e+03 1.309881195277e-02 5.891850480513e-05 8.070831655703e+00
1.021750000000e+03 1.339452584714e-02 5.804227965076e-05 8.100133870021e+00
1.022000000000e+03 1.374985989786e-02 5.717340763170e-05 8.128735228832e+00
1.022250000000e+03 1.416729961114e-02 5.630571954057e-05 8.156628527419e+00
1.022500000000e+03 1.464839991777e-02 5.543243573938e-05 8.183805681864e+00
1.022750000000e+03 1.519373189960e-02 5.454624624116e-05 8.210257714486e+00
1.023000000000e+03 1.580284208646e-02 5.363954263690e-05 8.235974745124e+00
1.023250000000e+03 1.647422559382e-02 5.270459338932e-05 8.260945986956e+00
1.023500000000e+03 1.720531411560e-02 5.173372563375e-05 8.285159749742e+00
1.023750000000e+03 1.799248000075e-02 5.071952983776e-05 8.308603444553e+00
1.024000000000e+03 1.883105660501e-02 4.965507751445e-05 8.331263597761e+00
1.024250000000e+03 1.971537535077e-02 4.853413943598e-05 8.353125870260e+00
1.024500000000e+03 2.063881939831e-02 4.735140966045e-05 8.374175079079e+00
1.024750000000e+03 2.159389310570e-02 4.610276826583e-05 8.394395230282e+00
1.025000000000e+03 2.257230690020e-02 4.478551126827e-05 8.413769552511e+00
1.025250000000e+03 2.356507604531e-02 4.339855328619e-05 8.432280540340e+00
1.025500000000e+03 2.456263208715e-02 4.194258233350e-05 8.449910003780e+00
1.025750000000e+03 2.555494565259e-02 4.042028784487e-05 8.466639121246e+00
1.026000000000e+03 2.653165811471e-02 3.883653926670e-05 8.482448503755e+00
1.026250000000e+03 2.748222078416e-02 3.719848441525e-05 8.497318260988e+00
1.026500000000e+03 2.839603853778e-02 3.551562009974e-05 8.511228078341e+00
1.026750000000e+03 2.926261644675e-02 3.379987937419e-05 8.524157296055e+00
1.027000000000e+03 3.007170563285e-02 3.206562296215e-05 8.536084998398e+00
1.027250000000e+03 3.081344724474e-02 3.032957944796e-05 8.546990104228e+00
1.027500000000e+03 3.147851025766e-02 2.861074185662e-05 8.556851466347e+00
1.027750000000e+03 3.205822255683e-02 2.693020531880e-05 8.565647971369e+00
1.028000000000e+03 3.254469129269e-02 2.531095198638e-05 8.573358645342e+00
1.028250000000e+03 3.293091171049e-02 2.377758221586e-05 8.579962760403e+00
1.028500000000e+03 3.321086179903e-02 2.235599640316e-05 8.585439943596e+00
1.028750000000e+03 3.337958332508e-02 2.107302843779e-05 8.589770284379e+00
1.029000000000e+03 3.343324620398e-02 1.995604058788e-05 8.592934442705e+00
1.029250000000e+03 3.336919788397e-02 1.903248208660e-05 8.594913754098e+00
1.029500000000e+03 3.318599578468e-02 1.832942206920e-05 8.595690332181e+00
1.029750000000e+03 3.288342626358e-02 1.787305876863e-05 8.595247166122e+00
1.030000000000e+03 3.246250690917e-02 1.768822115558e-05 8.593568213815e+00
1.030250000000e+03 3.192547570367e-02 1.779786619738e-05 8.590638488630e+00
1.030500000000e+03 3.127576672444e-02 1.822257570627e-05 8.586444139622e+00
1.030750000000e+03 3.051797326243e-02 1.898004881512e-05 8.580972524530e+00
1.031000000000e+03 2.965779919665e-02 2.008473776791e-05 8.574212275226e+00
1.031250000000e+03 2.870199944701e-02 2.154737105534e-05 8.566153355654e+00
1.031500000000e+03 2.765830766647e-02 2.337454201551e-05 8.556787110988e+00
1.031750000000e+03 2.653535725533e-02 2.556839590701e-05 8.546106311232e+00
1.032000000000e+03 2.534258904888e-02 2.812635261737e-05 8.534105185818e+00
1.032250000000e+03 2.409014949262e-02 3.104089116773e-05 8.520779450582e+00
1.032500000000e+03 2.278878360260e-02 3.429942132296e-05 8.506126331592e+00
1.032750000000e+03 2.144971468119e-02 3.788420922912e-05 8.490144578173e+00
1.033000000000e+03 2.008452249940e-02 4.177233435962e-05 8.472834476287e+00
1.033250000000e+03 1.870501166031e-02 4.593585440985e-05 8.454197851901e+00
1.033500000000e+03 1.732307996285e-02 5.034199089271e-05 8.434238074098e+00
1.033750000000e+03 1.595058514883e-02 5.495339075590e-05 8.412960054702e+00
1.034000000000e+03 1.459921173863e-02 5.972849605898e-05 8.390370242032e+00
1.034250000000e+03 1.328034370558e-02 6.462200681751e-05 8.366476615263e+00
1.034500000000e+03 1.200494336847e-02 6.958540471888e-05 8.341288676767e+00
1.034750000000e+03 1.078343881339e-02 7.456756906019e-05 8.314817439129e+00
1.035000000000e+03 9.625623820040e-03 7.951546139626e-05 8.287075415704e+00
1.035250000000e+03 8.540570236877e-03 8.437486749235e-05 8.258076603459e+00
1.035500000000e+03 7.536555275461e-03 8.909118733716e-05 8.227836469476e+00
1.035750000000e+03 6.621003646071e-03 9.361025744634e-05 8.196371931310e+00
1.036000000000e+03 5.800445142714e-03 9.787918893131e-05 8.163701334260e+00
1.036250000000e+03 5.080485901031e-03 1.018472103271e-04 8.129844429152e+00
1.036500000000e+03 4.465793029252e-03 1.054664915151e-04 8.094822342206e+00
1.036750000000e+03 3.960089773947e-03 1.086929361702e-04 8.058657542583e+00
1.037000000000e+03 3.566160272221e-03 1.114869218779e-04 8.021373801993e+00
1.037250000000e+03 3.285858425318e-03 1.138139823628e-04 7.982996153101e+00
1.037500000000e+03 3.120121881301e-03 1.156454149232e-04 7.943550836957e+00
1.037750000000e+03 3.068985936337e-03 1.169587444690e-04 7.903065245981e+00
1.038000000000e+03 3.131597647401e-03 1.177381560641e-04 7.861567856813e+00
1.038250000000e+03 3.306224551759e-03 1.179748183859e-04 7.819088160914e+00
1.038500000000e+03 3.590262841797e-03 1.176670407922e-04 7.775656582263e+00
1.038750000000e+03 3.980240490613e-03 1.168203355700e-04 7.731304390636e+00
1.039000000000e+03 4.471819404054e-03 1.154474081405e-04 7.686063605208e+00
1.039250000000e+03 5.059793658412e-03 1.135679592201e-04 7.639966896074e+00
1.039500000000e+03 5.738091729057e-03 1.112084146564e-04 7.593047475599e+00
1.039750000000e+03 6.499782296131e-03 1.084015486110e-04 7.545338985681e+00
1.040000000000e+03 7.337085863012e-03 1.051860547812e-04 7.496875382246e+00
1.040250000000e+03 8.241396759519e-03 1.016059344394e-04 7.447690817146e+00
1.040500000000e+03 9.203320034071e-03 9.770989487834e-05 7.397819514752e+00
1.040750000000e+03 1.021272143036e-02 9.355066121150e-05 7.347295652878e+00
1.041000000000e+03 1.125879712851e-02 8.918421227372e-05 7.296153239412e+00
1.041250000000e+03 1.233016056226e-02 8.466898365267e-05 7.244425995216e+00
1.041500000000e+03 1.341494921997e-02 8.006503273653e-05 7.192147236199e+00
1.041750000000e+03 1.450094903990e-02 7.543318658007e-05 7.139349763028e+00
1.042000000000e+03 1.557573525073e-02 7.083417694820e-05 7.086065753161e+00
1.042250000000e+03 1.662682761501e-02 6.632777820337e-05 7.032326661928e+00
1.042500000000e+03 1.764185534137e-02 6.197196037303e-05 6.978163128830e+00
1.042750000000e+03 1.860873019643e-02 5.782206648469e-05 6.923604894108e+00
1.043000000000e+03 1.951582159589e-02 5.393002946225e-05 6.868680723344e+00
1.043250000000e+03 2.035213007543e-02 5.034364097864e-05 6.813418342716e+00
1.043500000000e+03 2.110745708059e-02 4.710587859363e-05 6.757844385068e+00
1.043750000000e+03 2.177256449167e-02 4.425430957061e-05 6.701984347269e+00
1.044000000000e+03 2.233932168372e-02 4.182057819777e-05 6.645862559807e+00
1.044250000000e+03 2.280083959415e-02 3.982998129415e-05 6.589502168284e+00
1.044500000000e+03 2.315158584743e-02 3.830115093675e-05 6.532925127736e+00
1.044750000000e+03 2.338748108708e-02 3.724584205139e-05 6.476152209697e+00
1.045000000000e+03 2.350597711257e-02 3.666882620851e-05 6.419203021070e+00
1.045250000000e+03 2.350611199669e-02 3.656790304415e-05 6.362096035738e+00
1.045500000000e+03 2.338854488738e-02 3.693401709398e-05 6.304848637380e+00
1.045750000000e+03 2.315556849796e-02 3.775149812207e-05 6.247477173207e+00
1.046000000000e+03 2.281109975396e-02 3.899838423044e-05 6.189997017246e+00
1.046250000000e+03 2.236064663169e-02 4.064684914154e-05 6.132422643377e+00
1.046500000000e+03 2.181125422873e-02 4.266371009568e-05 6.074767703789e+00
1.046750000000e+03 2.117142560368e-02 4.501101209053e-05 6.017045114886e+00
1.047000000000e+03 2.045101943319e-02 4.764666990859e-05 5.959267147911e+00
1.047250000000e+03 1.966112549492e-02 5.052515259410e-05 5.901445519604e+00
1.047500000000e+03 1.881391488262e-02 5.359820396875e-05 5.843591487588e+00
1.047750000000e+03 1.792246938325e-02 5.681557685794e-05 5.785715940831e+00
1.048000000000e+03 1.700058820478e-02 6.012577463055e-05 5.727829491909e+00
1.048250000000e+03 1.606257634501e-02 6.347678371910e-05 5.669942562574e+00
1.048500000000e+03 1.512301581707e-02 6.681679057172e-05 5.612065464189e+00
1.048750000000e+03 1.419652432842e-02 7.009486887471e-05 5.554208474602e+00
1.049000000000e+03 1.329750548579e-02 7.326163432617e-05 5.496381905163e+00
1.049250000000e+03 1.243989522945e-02 7.626985995965e-05 5.438596159949e+00
1.049500000000e+03 1.163691218586e-02 7.907504166713e-05 5.380861789923e+00
1.049750000000e+03 1.090081526833e-02 8.163592173449e-05 5.323189533703e+00
1.050000000000e+03 1.024267909426e-02 8.391495250915e-05 5.265590355303e+00
1.050250000000e+03 9.672189000479e-03 8.587871517349e-05 5.208075467720e+00
1.050500000000e+03 9.197467198436e-03 8.749827284713e-05 5.150656354260e+00
1.050750000000e+03 8.824929837884e-03 8.874947617427e-05 5.093344776375e+00
1.051000000000e+03 8.559184253689e-03 8.961320295961e-05 5.036152777822e+00
1.051250000000e+03 8.402967990356e-03 9.007553605769e-05 4.979092682184e+00
1.051500000000e+03 8.357129115476e-03 9.012788548690e-05 4.922177079962e+00
1.051750000000e+03 8.420652430941e-03 8.976704010957e-05 4.865418813492e+00
1.052000000000e+03 8.590728228561e-03 8.899514990260e-05 4.808830956375e+00
1.052250000000e+03 8.862859234539e-03 8.781963834859e-05 4.752426784006e+00
1.052500000000e+03 9.231005688949e-03 8.625303931542e-05 4.696219743365e+00
1.052750000000e+03 9.687760201304e-03 8.431282884283e-05 4.640223416353e+00
1.053000000000e+03 1.022454838773e-02 8.202108656563e-05 4.584451481450e+00
1.053250000000e+03 1.083184633886e-02 7.940414101004e-05 4.528917667923e+00
1.053500000000e+03 1.149941097414e-02 7.649215031794e-05 4.473635710835e+00
1.053750000000e+03 1.221651411056e-02 7.331862174270e-05 4.418619301348e+00
1.054000000000e+03 1.297217475196e-02 6.991987498933e-05 4.363882037061e+00
1.054250000000e+03 1.375538273678e-02 6.633447124713e-05 4.309437367041e+00
1.054500000000e+03 1.455530939514e-02 6.260259676291e-05 4.255298541174e+00
1.054750000000e+03 1.536150022635e-02 5.876542014607e-05 4.201478554222e+00
1.055000000000e+03 1.616404604266e-02 5.486445029826e-05 4.147990095484e+00
1.055250000000e+03 1.695373112571e-02 5.094088090002e-05 4.094845495462e+00
1.055500000000e+03 1.772215531119e-02 4.703491779795e-05 4.042056679167e+00
1.055750000000e+03 1.846183165374e-02 4.318519268892e-05 3.989635118756e+00
1.056000000000e+03 1.916625700370e-02 3.942818084055e-05 3.937591793919e+00
1.056250000000e+03 1.982995978959e-02 3.579766089273e-05 3.885937153746e+00
1.056500000000e+03 2.044852264702e-02 3.232423979782e-05 3.834681087253e+00
1.056750000000e+03 2.101858552618e-02 2.903493917480e-05 3.783832897321e+00
1.057000000000e+03 2.153782712405e-02 2.595286296331e-05 3.733401283919e+00
1.057250000000e+03 2.200493074976e-02 2.309693896643e-05 3.683394332096e+00
1.057500000000e+03 2.241953255247e-02 2.048175226171e-05 3.633819509300e+00
1.057750000000e+03 2.278215803309e-02 1.811746065500e-05 3.584683668206e+00
1.058000000000e+03 2.309414495916e-02 1.600980312866e-05 3.535993058396e+00
1.058250000000e+03 2.335755791638e-02 1.416018843653e-05 3.487753343546e+00
1.058500000000e+03 2.357509333861e-02 1.256587114501e-05 3.439969625955e+00
1.058750000000e+03 2.374997797124e-02 1.122020505659e-05 3.392646476729e+00
1.059000000000e+03 2.388586272639e-02 1.011296599976e-05 3.345787970865e+00
1.059250000000e+03 2.398671222520e-02 9.230735020821e-06 3.299397727191e+00
1.059500000000e+03 2.405669276288e-02 8.557352785710e-06 3.253478951856e+00
1.059750000000e+03 2.410006006130e-02 8.074395158819e-06 3.208034484797e+00
1.060000000000e+03 2.412104852789e-02 7.761677264156e-06 3.163066848823e+00
1.060250000000e+03 2.412376396565e-02 7.597800676773e-06 3.118578300388e+00
1.060500000000e+03 2.411208181160e-02 7.560692665803e-06 3.074570881977e+00
1.060750000000e+03 2.408955277763e-02 7.628141585808e-06 3.031046475995e+00
1.061000000000e+03 2.405931798518e-02 7.778313979245e-06 2.988006859441e+00
1.061250000000e+03 2.402403449864e-02 7.990243694467e-06 2.945453761190e+00
1.061500000000e+03 2.398581402990e-02 8.244278700775e-06 2.903388920222e+00
1.061750000000e+03 2.394617518758e-02 8.522477115108e-06 2.861814146786e+00
1.062000000000e+03 2.390601105789e-02 8.808943247729e-06 2.820731385870e+00
1.062250000000e+03 2.386557160667e-02 9.090099512360e-06 2.780142785482e+00
1.062500000000e+03 2.382446316013e-02 9.354881505774e-06 2.740050766974e+00
1.062750000000e+03 2.378166258654e-02 9.594861744677e-06 2.700458101739e+00
1.063000000000e+03 2.373554807652e-02 9.804292496862e-06 2.661367990333e+00
1.063250000000e+03 2.368394361239e-02 9.980074587385e-06 2.622784148134e+00
1.063500000000e+03 2.362417811035e-02 1.012164867967e-05 2.584710893389e+00
1.063750000000e+03 2.355315625998e-02 1.023081879206e-05 2.547153239993e+00
1.064000000000e+03 2.346744041942e-02 1.031151077571e-05 2.510116993254e+00
1.064250000000e+03 2.336334180893e-02 1.036947461736e-05 2.473608846100e+00
1.064500000000e+03 2.323701873814e-02 1.041194074519e-05 2.437636476710e+00
1.064750000000e+03 2.308458042639e-02 1.044723936841e-05 2.402208644726e+00
1.065000000000e+03 2.290219429157e-02 1.048439614168e-05 2.367335283286e+00
1.065250000000e+03 2.268619473818e-02 1.053271472698e-05 2.333027587597e+00
1.065500000000e+03 2.243319135987e-02 1.060136024111e-05 2.299298094906e+00
1.065750000000e+03 2.214017481473e-02 1.069895198424e-05 2.266160756942e+00
1.066000000000e+03 2.180461806532e-02 1.083318989450e-05 2.233631000575e+00
1.066250000000e+03 2.142457101976e-02 1.101050845509e-05 2.201725776030e+00
1.066500000000e+03 2.099874688250e-02 1.123577774947e-05 2.170463591696e+00
1.066750000000e+03 2.052659764501e-02 1.151206355529e-05 2.139864532898e+00
1.067000000000e+03 2.000837691494e-02 1.184044781180e-05 2.109950264387e+00
1.067250000000e+03 1.944518859908e-02 1.221991662964e-05 2.080744016602e+00
1.067500000000e+03 1.883901880296e-02 1.264733848502e-05 2.052270553826e+00
1.067750000000e+03 1.819274998869e-02 1.311749656166e-05 2.024556125559e+00
1.068000000000e+03 1.751015547221e-02 1.362318732451e-05 1.997628400304e+00
1.068250000000e+03 1.679587406469e-02 1.415540528013e-05 1.971516383952e+00
1.068500000000e+03 1.605536312226e-02 1.470358868766e-05 1.946250321601e+00
1.068750000000e+03 1.529483064704e-02 1.525591889212e-05 1.921861585375e+00
1.069000000000e+03 1.452114630011e-02 1.579966886561e-05 1.898382548438e+00
1.069250000000e+03 1.374173288874e-02 1.632158733830e-05 1.875846447946e+00
1.069500000000e+03 1.296443914150e-02 1.680830759976e-05 1.854287236402e+00
1.069750000000e+03 1.219739650873e-02 1.724676904971e-05 1.833739423989e+00
1.070000000000e+03 1.144886291943e-02 1.762463718394e-05 1.814237913800e+00
1.070250000000e+03 1.072705641556e-02 1.793071032180e-05 1.795817829433e+00
1.070500000000e+03 1.003998294489e-02 1.815530049304e-05 1.778514338794e+00
1.070750000000e+03 9.395262600114e-03 1.829057686781e-05 1.762362472834e+00
1.071000000000e+03 8.799958429336e-03 1.833086464156e-05 1.747396942880e+00
1.071250000000e+03 8.260413019438e-03 1.827288705572e-05 1.733651955714e+00
1.071500000000e+03 7.782096443962e-03 1.811594754197e-05 1.721161029260e+00
1.071750000000e+03 7.369470867995e-03 1.786204384566e-05 1.709956808819e+00
1.072000000000e+03 7.025874323086e-03 1.751591696325e-05 1.700070885799e+00
1.072250000000e+03 6.753428274158e-03 1.708502776504e-05 1.691533619656e+00
1.072500000000e+03 6.552970017238e-03 1.657946718617e-05 1.684373964344e+00
1.072750000000e+03 6.424013577445e-03 1.601179857322e-05 1.678619300298e+00
1.073000000000e+03 6.364738030254e-03 1.539684098609e-05 1.674295272912e+00
1.073250000000e+03 6.372005313980e-03 1.475139341242e-05 1.671425638513e+00
1.073500000000e+03 6.441406313165e-03 1.409390946555e-05 1.670032118881e+00
1.073750000000e+03 6.567333313445e-03 1.344413057289e-05 1.670134264589e+00
1.074000000000e+03 6.743078311649e-03 1.282268285471e-05 1.671749328334e+00
1.074250000000e+03 6.960954046144e-03 1.225064788704e-05 1.674892148769e+00
1.074500000000e+03 7.212434404535e-03 1.174911782362e-05 1.679575044612e+00
1.074750000000e+03 7.488312191664e-03 1.133874440110e-05 1.685807720446e+00
1.075000000000e+03 7.778869919199e-03 1.103927486606e-05 1.693597183617e+00
1.075250000000e+03 8.074060551639e-03 1.086912711137e-05 1.702947673620e+00
1.075500000000e+03 8.363694103132e-03 1.084498448917e-05 1.713860602274e+00
1.075750000000e+03 8.637627063509e-03 1.098139592220e-05 1.726334507487e+00
1.076000000000e+03 8.885950668174e-03 1.129043164461e-05 1.740365019176e+00
1.076250000000e+03 9.099174763906e-03 1.178136506652e-05 1.755944838566e+00
1.076500000000e+03 9.268404039526e-03 1.246046471171e-05 1.773063731038e+00
1.076750000000e+03 9.385502976218e-03 1.333081329766e-05 1.791708534210e+00
1.077000000000e+03 9.443248226591e-03 1.439219393690e-05 1.811863179265e+00
1.077250000000e+03 9.435463867862e-03 1.564105332627e-05 1.833508729717e+00
1.077500000000e+03 9.357137828195e-03 1.707053952454e-05 1.856623436613e+00
1.077750000000e+03 9.204518978627e-03 1.867060502594e-05 1.881182809386e+00
1.078000000000e+03 8.975189493261e-03 2.042819074816e-05 1.907159706863e+00
1.078250000000e+03 8.668115405409e-03 2.232746508929e-05 1.934524444277e+00
1.078500000000e+03 8.283669894552e-03 2.435013357002e-05 1.963244920944e+00
1.078750000000e+03 7.823632096788e-03 2.647579600726e-05 1.993286765157e+00
1.079000000000e+03 7.291159545221e-03 2.868234854733e-05 2.024613497511e+00
1.079250000000e+03 6.690734094085e-03 3.094642498636e-05 2.057186712656e+00
1.079500000000e+03 6.028083655981e-03 3.324385773487e-05 2.090966276623e+00
1.079750000000e+03 5.310079925238e-03 3.555015367826e-05 2.125910539448e+00
1.080000000000e+03 4.544614112427e-03 3.784097400472e-05 2.161976561673e+00
1.080250000000e+03 3.740453324863e-03 4.009260220983e-05 2.199120351027e+00
1.080500000000e+03 2.907080175750e-03 4.228239604492e-05 2.237297108447e+00
1.080750000000e+03 2.054518500231e-03 4.438920871347e-05 2.276461479264e+00
1.081000000000e+03 1.193149054871e-03 4.639377391119e-05 2.316567807500e+00
1.081250000000e+03 3.335188964250e-04 4.827904646007e-05 2.357570389511e+00
1.081500000000e+03 -5.138525401407e-04 5.003049233307e-05 2.399423724005e+00
1.081750000000e+03 -1.338665710148e-03 5.163632281074e-05 2.442082755103e+00
1.082000000000e+03 -2.131028002338e-03 5.308766962109e-05 2.485503105077e+00
1.082250000000e+03 -2.881633046332e-03 5.437870144939e-05 2.529641294316e+00
1.082500000000e+03 -3.581926872781e-03 5.550667738227e-05 2.574454945038e+00
1.082750000000e+03 -4.224259281473e-03 5.647194082561e-05 2.619902966929e+00
1.083000000000e+03 -4.802016258128e-03 5.727785338214e-05 2.665945721887e+00
1.083250000000e+03 -5.309732813759e-03 5.793067597212e-05 2.712545167565e+00
1.083500000000e+03 -5.743181827589e-03 5.843939457920e-05 2.759664976809e+00
1.083750000000e+03 -6.099439198116e-03 5.881550046477e-05 2.807270633641e+00
1.084000000000e+03 -6.376922881689e-03 5.907272609376e-05 2.855329504292e+00
1.084250000000e+03 -6.575406815464e-03 5.922674743208e-05 2.903810885222e+00
1.084500000000e+03 -6.696007831180e-03 5.929485304837e-05 2.952686026674e+00
1.084750000000e+03 -6.741147095182e-03 5.929558949286e-05 3.001928133451e+00
1.085000000000e+03 -6.714487604995e-03 5.924838906554e-05 3.051512345752e+00
1.085250000000e+03 -6.620847539514e-03 5.917318937532e-05 3.101415698112e+00
1.085500000000e+03 -6.466093389847e-03 5.909004680210e-05 3.151617062577e+00
1.085750000000e+03 -6.257013455654e-03 5.901874873107e-05 3.202097073199e+00
1.086000000000e+03 -6.001175932051e-03 5.897843898178e-05 3.252838038893e+00
1.086250000000e+03 -5.706773609383e-03 5.898725590189e-05 3.303823841154e+00
1.086500000000e+03 -5.382459209564e-03 5.906199203232e-05 3.355039824665e+00
1.086750000000e+03 -5.037174631846e-03 5.921778102308e-05 3.406472676191e+00
1.087000000000e+03 -4.679977534364e-03 5.946780554669e-05 3.458110300829e+00
1.087250000000e+03 -4.319869479642e-03 5.982305356603e-05 3.509941689769e+00
1.087500000000e+03 -3.965628123218e-03 6.029210686292e-05 3.561956789516e+00
1.087750000000e+03 -3.625648252210e-03 6.088097356069e-05 3.614146365469e+00
1.088000000000e+03 -3.307792910375e-03 6.159296253841e-05 3.666501870382e+00
1.088250000000e+03 -3.019259053518e-03 6.242860750424e-05 3.719015311775e+00
1.088500000000e+03 -2.766459433730e-03 6.338563881483e-05 3.771679122366e+00
1.088750000000e+03 -2.554921556061e-03 6.445900199401e-05 3.824486038118e+00
1.089000000000e+03 -2.389206981312e-03 6.564092640457e-05 3.877428979130e+00
1.089250000000e+03 -2.272851161900e-03 6.692104552156e-05 3.930500936621e+00
1.089500000000e+03 -2.208322767123e-03 6.828655522451e-05 3.983694871494e+00
1.089750000000e+03 -2.197005132474e-03 6.972242196940e-05 4.037003617414e+00
1.090000000000e+03 -2.239197377450e-03 7.121163098239e-05 4.090419794991e+00
1.090250000000e+03 -2.334134823559e-03 7.273547010528e-05 4.143935736247e+00
1.090500000000e+03 -2.480028285379e-03 7.427385057687e-05 4.197543417260e+00
1.090750000000e+03 -2.674118727862e-03 7.580565080778e-05 4.251234405839e+00
1.091000000000e+03 -2.912748063731e-03 7.730908808387e-05 4.304999816416e+00
1.091250000000e+03 -3.191442297407e-03 7.876210406127e-05 4.358830278356e+00
1.091500000000e+03 -3.505005768281e-03 8.014276244778e-05 4.412715915100e+00
1.091750000000e+03 -3.847624139633e-03 8.142964931576e-05 4.466646335306e+00
1.092000000000e+03 -4.212974390881e-03 8.260226699700e-05 4.520610633311e+00
1.092250000000e+03 -4.594339069474e-03 8.364142335462e-05 4.574597403807e+00
1.092500000000e+03 -4.984723912070e-03 8.452960087890e-05 4.628594763811e+00
1.092750000000e+03 -5.376976209090e-03 8.525129974624e-05 4.682590385115e+00
1.093000000000e+03 -5.763902457957e-03 8.579334978367e-05 4.736571537057e+00
1.093250000000e+03 -6.138384149227e-03 8.614518603176e-05 4.790525137360e+00
1.093500000000e+03 -6.493489428608e-03 8.629907905622e-05 4.844437809190e+00
1.093750000000e+03 -6.822580287677e-03 8.625031887571e-05 4.898295946457e+00
1.094000000000e+03 -7.119414080509e-03 8.599734952028e-05 4.952085784206e+00
1.094250000000e+03 -7.378237159781e-03 8.554183789974e-05 5.005793472967e+00
1.094500000000e+03 -7.593872178091e-03 8.488869241069e-05 5.059405157517e+00
1.094750000000e+03 -7.761795280683e-03 8.404602354026e-05 5.112907057033e+00
1.095000000000e+03 -7.878205899882e-03 8.302505528759e-05 5.166285547077e+00
1.095250000000e+03 -7.940084967827e-03 8.183996755437e-05 5.219527241054e+00
1.095500000000e+03 -7.945245100693e-03 8.050769343065e-05 5.272619070462e+00
1.095750000000e+03 -7.892367889721e-03 7.904766019190e-05 5.325548363162e+00
1.096000000000e+03 -7.781032921527e-03 7.748149507320e-05 5.378302917132e+00
1.096250000000e+03 -7.611732857201e-03 7.583268698452e-05 5.430871071372e+00
1.096500000000e+03 -7.385880092143e-03 7.412621629607e-05 5.483241768875e+00
1.096750000000e+03 -7.105799810293e-03 7.238815913649e-05 5.535404615023e+00
1.097000000000e+03 -6.774712771801e-03 7.064527712136e-05 5.587349927279e+00
1.097250000000e+03 -6.396705321905e-03 6.892459467642e-05 5.639068778799e+00
1.097500000000e+03 -5.976690283789e-03 6.725298203750e-05 5.690553029507e+00
1.097750000000e+03 -5.520354362088e-03 6.565671924524e-05 5.741795351689e+00
1.098000000000e+03 -5.034096134489e-03 6.416110833934e-05 5.792789243062e+00
1.098250000000e+03 -4.524952576537e-03 6.279008723661e-05 5.843529033116e+00
1.098500000000e+03 -4.000517353488e-03 6.156586961595e-05 5.894009874082e+00
1.098750000000e+03 -3.468848622859e-03 6.050860781784e-05 5.944227726127e+00
1.099000000000e+03 -2.938369309142e-03 5.963617873675e-05 5.994179329806e+00
1.099250000000e+03 -2.417760181012e-03 5.896390311413e-05 6.043862171526e+00
1.099500000000e+03 -1.915847445244e-03 5.850432462531e-05 6.093274432861e+00
1.099750000000e+03 -1.441485498892e-03 5.826708404660e-05 6.142414935886e+00
1.100000000000e+03 -1.003437338502e-03 5.825883129143e-05 6.191283079480e+00
1.100250000000e+03 -6.102528782623e-04 5.848319760510e-05 6.239878760273e+00
1.100500000000e+03 -2.701491668368e-04 5.894078114727e-05 6.288202295689e+00
1.100750000000e+03 9.108750819165e-06 5.962917132737e-05 6.336254328599e+00
1.101000000000e+03 2.203206982586e-04 6.054311112902e-05 6.384035736273e+00
1.101250000000e+03 3.569607755654e-04 6.167462439169e-05 6.431547522544e+00
1.101500000000e+03 4.132756128926e-04 6.301320740693e-05 6.478790715534e+00
1.101750000000e+03 3.843764775540e-04 6.454601942041e-05 6.525766250739e+00
1.102000000000e+03 2.663162933572e-04 6.625814790734e-05 6.572474861482e+00
1.102250000000e+03 5.615820807547e-05 6.813288168595e-05 6.618916956722e+00
1.102500000000e+03 -2.479739390070e-04 7.015200460989e-05 6.665092507800e+00
1.102750000000e+03 -6.468555460437e-04 7.229608830145e-05 6.711000924975e+00
1.103000000000e+03 -1.140141109453e-03 7.454480090896e-05 6.756640944692e+00
1.103250000000e+03 -1.726355779315e-03 7.687720008798e-05 6.802010509676e+00
1.103500000000e+03 -2.402905737375e-03 7.927205776034e-05 6.847106658071e+00
1.103750000000e+03 -3.166104149159e-03 8.170814298011e-05 6.891925415868e+00
1.104000000000e+03 -4.011210254866e-03 8.416447086054e-05 6.936461689886e+00
1.104250000000e+03 -4.932485427884e-03 8.662057335052e-05 6.980709171674e+00
1.104500000000e+03 -5.923261312164e-03 8.905672746612e-05 7.024660245138e+00
1.104750000000e+03 -6.976021317098e-03 9.145415857365e-05 7.068305904092e+00
1.105000000000e+03 -8.082491281890e-03 9.379521101602e-05 7.111635674399e+00
1.105250000000e+03 -9.233741062727e-03 9.606349537497e-05 7.154637548675e+00
1.105500000000e+03 -1.042029289704e-02 9.824400299316e-05 7.197297929027e+00
1.105750000000e+03 -1.163223570086e-02 1.003231911958e-04 7.239601579971e+00
1.106000000000e+03 -1.285934335980e-02 1.022890402473e-04 7.281531592029e+00
1.106250000000e+03 -1.409119577951e-02 1.041310831887e-04 7.323069357345e+00
1.106500000000e+03 -1.531730000939e-02 1.058404088080e-04 7.364194554276e+00
1.106750000000e+03 -1.652721077938e-02 1.074096388931e-04 7.404885146399e+00
1.107000000000e+03 -1.771064837760e-02 1.088328576267e-04 7.445117392117e+00
1.107250000000e+03 -1.885761292829e-02 1.101056574377e-04 7.484865866415e+00
1.107500000000e+03 -1.995849334880e-02 1.112250103910e-04 7.524103496112e+00
1.107750000000e+03 -2.100417061961e-02 1.121891648597e-04 7.562801605090e+00
1.108000000000e+03 -2.198611306458e-02 1.129975730886e-04 7.600929975571e+00
1.108250000000e+03 -2.289646506463e-02 1.136508048866e-04 7.638456918319e+00
1.108500000000e+03 -2.372812579934e-02 1.141504529913e-04 7.675349358865e+00
1.108750000000e+03 -2.447481993878e-02 1.144990429997e-04 7.711572933942e+00
1.109000000000e+03 -2.513115806573e-02 1.146999439991e-04 7.747092101704e+00
1.109250000000e+03 -2.569268841895e-02 1.147572877553e-04 7.781870262668e+00
1.109500000000e+03 -2.615593578841e-02 1.146758843377e-04 7.815869895586e+00
1.109750000000e+03 -2.651843356823e-02 1.144611564568e-04 7.849052701012e+00
1.110000000000e+03 -2.677874108351e-02 1.141190592310e-04 7.881379759871e+00
1.110250000000e+03 -2.693645450004e-02 1.136560796953e-04 7.912811698510e+00
1.110500000000e+03 -2.699220233084e-02 1.130791483391e-04 7.943308866669e+00
1.110750000000e+03 -2.694763494638e-02 1.123955962090e-04 7.972831520256e+00
1.111000000000e+03 -2.680539845778e-02 1.116131234892e-04 8.001340014416e+00
1.111250000000e+03 -2.656910288561e-02 1.107397818490e-04 8.028794998735e+00
1.111500000000e+03 -2.624327684615e-02 1.097839469621e-04 8.055157618441e+00
1.111750000000e+03 -2.583331241411e-02 1.087542942015e-04 8.080389717038e+00
1.112000000000e+03 -2.534540365068e-02 1.076597896162e-04 8.104454037071e+00
1.112250000000e+03 -2.478647316834e-02 1.065096727526e-04 8.127314420157e+00
1.112500000000e+03 -2.416409137177e-02 1.053133974941e-04 8.148936002254e+00
1.112750000000e+03 -2.348639083706e-02 1.040806405770e-04 8.169285400269e+00
1.113000000000e+03 -2.276197184323e-02 1.028212677718e-04 8.188330891245e+00
1.113250000000e+03 -2.199980413996e-02 1.015453004129e-04 8.206042579310e+00
1.113500000000e+03 -2.120912507934e-02 1.002628710485e-04 8.222392549149e+00
1.113750000000e+03 -2.039933412658e-02 9.898417067342e-05 8.237355004927e+00
1.114000000000e+03 -1.957988804251e-02 9.771939314845e-05 8.250906390735e+00
1.114250000000e+03 -1.876019445704e-02 9.647866682966e-05 8.263025494299e+00
1.114500000000e+03 -1.794950766538e-02 9.527198104328e-05 8.273693531340e+00
1.114750000000e+03 -1.715682763733e-02 9.410909588004e-05 8.282894208764e+00
1.115000000000e+03 -1.639080247894e-02 9.299945085134e-05 8.290613769172e+00
1.115250000000e+03 -1.565963664613e-02 9.195209442506e-05 8.296841015297e+00
1.115500000000e+03 -1.497100521904e-02 9.097557482038e-05 8.301567313418e+00
1.115750000000e+03 -1.433197583829e-02 9.007784732049e-05 8.304786580279e+00
1.116000000000e+03 -1.374893803965e-02 8.926614362725e-05 8.306495250246e+00
1.116250000000e+03 -1.322754215955e-02 8.854685282059e-05 8.306692228473e+00
1.116500000000e+03 -1.277264629341e-02 8.792546604219e-05 8.305378827694e+00
1.116750000000e+03 -1.238827381248e-02 8.740651416861e-05 8.302558694269e+00
1.117000000000e+03 -1.207757964744e-02 8.699343808916e-05 8.298237722672e+00
1.117250000000e+03 -1.184282614922e-02 8.668850726232e-05 8.292423961820e+00
1.117500000000e+03 -1.168536924954e-02 8.649277746883e-05 8.285127516130e+00
1.117750000000e+03 -1.160565285238e-02 8.640605317209e-05 8.276360441458e+00
1.118000000000e+03 -1.160321299321e-02 8.642686594998e-05 8.266136640031e+00
1.118250000000e+03 -1.167669086194e-02 8.655247367803e-05 8.254471755607e+00
1.118500000000e+03 -1.182385333520e-02 8.677887415978e-05 8.241383069644e+00
1.118750000000e+03 -1.204162297688e-02 8.710084075661e-05 8.226889402578e+00
1.119000000000e+03 -1.232611439624e-02 8.751197904616e-05 8.211011018477e+00
1.119250000000e+03 -1.267267908595e-02 8.800480605048e-05 8.193769536953e+00
1.119500000000e+03 -1.307595676325e-02 8.857084474148e-05 8.175187851279e+00
1.119750000000e+03 -1.352993408295e-02 8.920073893912e-05 8.155290054894e+00
1.120000000000e+03 -1.402800865210e-02 8.988438200905e-05 8.134101373811e+00
1.120250000000e+03 -1.456305999035e-02 9.061107464406e-05 8.111648108154e+00
1.120500000000e+03 -1.512752567357e-02 9.136963541642e-05 8.087957580233e+00
1.120750000000e+03 -1.571348240630e-02 9.214853988909e-05 8.063058088762e+00
1.121000000000e+03 -1.631273192915e-02 9.293613042807e-05 8.036978870183e+00
1.121250000000e+03 -1.691689041901e-02 9.372076576805e-05 8.009750062047e+00
1.121500000000e+03 -1.751748139348e-02 9.449096410324e-05 7.981402672002e+00
1.121750000000e+03 -1.810603074056e-02 9.523554829485e-05 7.951968547485e+00
1.122000000000e+03 -1.867416330306e-02 9.594379140440e-05 7.921480346034e+00
1.122250000000e+03 -1.921369912977e-02 9.660551934101e-05 7.889971505801e+00
1.122500000000e+03 -1.971675018220e-02 9.721121611156e-05 7.857476210853e+00
1.122750000000e+03 -2.017581385117e-02 9.775210440785e-05 7.824029355063e+00
1.123000000000e+03 -2.058386290987e-02 9.822024663458e-05 7.789666501483e+00
1.123250000000e+03 -2.093443245285e-02 9.860862999486e-05 7.754423831484e+00
1.123500000000e+03 -2.122169827171e-02 9.891115161878e-05 7.718338092359e+00
1.123750000000e+03 -2.144054962643e-02 9.912264994349e-05 7.681446533101e+00
1.124000000000e+03 -2.158665366691e-02 9.923891932490e-05 7.643786831983e+00
1.124250000000e+03 -2.165650795276e-02 9.925670371905e-05 7.605397019583e+00
1.124500000000e+03 -2.164748421661e-02 9.917372338392e-05 7.566315389493e+00
1.124750000000e+03 -2.155786083166e-02 9.898861367560e-05 7.526580400964e+00
1.125000000000e+03 -2.138684046672e-02 9.870084438696e-05 7.486230578820e+00
1.125250000000e+03 -2.113455863549e-02 9.831072110178e-05 7.445304399336e+00
1.125500000000e+03 -2.080207594058e-02 9.781937512848e-05 7.403840178382e+00
1.125750000000e+03 -2.039136107268e-02 9.722868720125e-05 7.361875946726e+00
1.126000000000e+03 -1.990525814855e-02 9.654120520144e-05 7.319449330261e+00
1.126250000000e+03 -1.934744516814e-02 9.576016140989e-05 7.276597420380e+00
1.126500000000e+03 -1.872237985952e-02 9.488941489050e-05 7.233356648735e+00
1.126750000000e+03 -1.803523583765e-02 9.393340543651e-05 7.189762663047e+00
1.127000000000e+03 -1.729183123776e-02 9.289711795354e-05 7.145850200225e+00
1.127250000000e+03 -1.649854890455e-02 9.178604415885e-05 7.101652967883e+00
1.127500000000e+03 -1.566225124643e-02 9.060615092710e-05 7.057203530890e+00
1.127750000000e+03 -1.479019140599e-02 8.936385749828e-05 7.012533199249e+00
1.128000000000e+03 -1.388992118681e-02 8.806600574465e-05 6.967671928713e+00
1.128250000000e+03 -1.296919826544e-02 8.671982655062e-05 6.922648226624e+00
1.128500000000e+03 -1.203589391379e-02 8.533289261337e-05 6.877489070484e+00
1.128750000000e+03 -1.109790237468e-02 8.391308609321e-05 6.832219831063e+00
1.129000000000e+03 -1.016305354887e-02 8.246857540736e-05 6.786864211961e+00
1.129250000000e+03 -9.239029799771e-03 8.100777193923e-05 6.741444197512e+00
1.129500000000e+03 -8.333287742814e-03 7.953927782878e-05 6.695980012512e+00
1.129750000000e+03 -7.452986412711e-03 7.807182984576e-05 6.650490096714e+00
1.130000000000e+03 -6.604920680387e-03 7.661425280966e-05 6.604991084841e+00
1.130250000000e+03 -5.795463141416e-03 7.517540109067e-05 6.559497807374e+00
1.130500000000e+03 -5.030510795875e-03 7.376408949919e-05 6.514023293296e+00
1.130750000000e+03 -4.315441145790e-03 7.238902986081e-05 6.468578793948e+00
1.131000000000e+03 -3.655072513731e-03 7.105875604585e-05 6.423173807715e+00
1.131250000000e+03 -3.053633920602e-03 6.978156636983e-05 6.377816124919e+00
1.131500000000e+03 -2.514738445906e-03 6.856543847544e-05 6.332511871670e+00
1.131750000000e+03 -2.041365842052e-03 6.741795889287e-05 6.287265572830e+00
1.132000000000e+03 -1.635847707632e-03 6.634624142499e-05 6.242080211511e+00
1.132250000000e+03 -1.299861461171e-03 6.535689220899e-05 6.196957306092e+00
1.132500000000e+03 -1.034426192465e-03 6.445591646839e-05 6.151896981327e+00
1.132750000000e+03 -8.399066925174e-04 6.364866237890e-05 6.106898054965e+00
1.133000000000e+03 -7.160190644148e-04 6.293975899793e-05 6.061958115863e+00
1.133250000000e+03 -6.618440880419e-04 6.233306626530e-05 6.017073615409e+00
1.133500000000e+03 -6.758424865114e-04 6.183162217002e-05 5.972239948736e+00
1.133750000000e+03 -7.558767941901e-04 6.143758580127e-05 5.927451542732e+00
1.134000000000e+03 -8.992378906119e-04 6.115222196598e-05 5.882701942617e+00
1.134250000000e+03 -1.102675402686e-03 6.097589245616e-05 5.837983889664e+00
1.134500000000e+03 -1.362434511363e-03 6.090798861194e-05 5.793289401832e+00
1.134750000000e+03 -1.674297734271e-03 6.094692799868e-05 5.748609850408e+00
1.135000000000e+03 -2.033631528158e-03 6.109015142428e-05 5.703936026124e+00
1.135250000000e+03 -2.435438825307e-03 6.133413319054e-05 5.659258206717e+00
1.135500000000e+03 -2.874416375362e-03 6.167438531185e-05 5.614566216317e+00
1.135750000000e+03 -3.345017062618e-03 6.210549877786e-05 5.569849478834e+00
1.136000000000e+03 -3.841516262311e-03 6.262116566760e-05 5.525097069344e+00
1.136250000000e+03 -4.358082407071e-03 6.321421938943e-05 5.480297754505e+00
1.136500000000e+03 -4.888850070810e-03 6.387672811292e-05 5.435440033776e+00
1.136750000000e+03 -5.427995500631e-03 6.460005776027e-05 5.390512173070e+00
1.137000000000e+03 -5.969812884999e-03 6.537496651643e-05 5.345502235663e+00
1.137250000000e+03 -6.508790577373e-03 6.619170522459e-05 5.300398109238e+00
1.137500000000e+03 -7.039685114965e-03 6.704012808406e-05 5.255187532012e+00
1.137750000000e+03 -7.557593588002e-03 6.790981918828e-05 5.209858114750e+00
1.138000000000e+03 -8.058019725529e-03 6.879022182199e-05 5.164397365207e+00
1.138250000000e+03 -8.536936178321e-03 6.967078227813e-05 5.118792710233e+00
1.138500000000e+03 -8.990837503334e-03 7.054109060792e-05 5.073031521080e+00
1.138750000000e+03 -9.416785874310e-03 7.139102752604e-05 5.027101139520e+00
1.139000000000e+03 -9.812447069226e-03 7.221090754139e-05 4.980988908016e+00
1.139250000000e+03 -1.017611443580e-02 7.299162260532e-05 4.934682203234e+00
1.139500000000e+03 -1.050672253128e-02 7.372477853690e-05 4.888168474409e+00
1.139750000000e+03 -1.080384861555e-02 7.440281675708e-05 4.841435288237e+00
1.140000000000e+03 -1.106770048204e-02 7.501911786614e-05 4.794470377675e+00
1.140250000000e+03 -1.129909375748e-02 7.556810050013e-05 4.747261700492e+00
1.140500000000e+03 -1.149941525807e-02 7.604529579666e-05 4.699797501453e+00
1.140750000000e+03 -1.167057607192e-02 7.644740476762e-05 4.652066383898e+00
1.141000000000e+03 -1.181495363983e-02 7.677233428124e-05 4.604057389147e+00
1.141250000000e+03 -1.193532395992e-02 7.701920475203e-05 4.555760081431e+00
1.141500000000e+03 -1.203478569546e-02 7.718833704973e-05 4.507164639404e+00
1.141750000000e+03 -1.211667837143e-02 7.728121791689e-05 4.458261958283e+00
1.142000000000e+03 -1.218449507377e-02 7.730044065687e-05 4.409043751932e+00
1.142250000000e+03 -1.224179292561e-02 7.724962406458e-05 4.359502667102e+00
1.142500000000e+03 -1.229210250623e-02 7.713330918072e-05 4.309632397848e+00
1.142750000000e+03 -1.233883877686e-02 7.695684350800e-05 4.259427803764e+00
1.143000000000e+03 -1.238521500613e-02 7.672624667110e-05 4.208885035519e+00
1.143250000000e+03 -1.243416217430e-02 7.644806330448e-05 4.158001657383e+00
1.143500000000e+03 -1.248825511112e-02 7.612920551511e-05 4.106776773608e+00
1.143750000000e+03 -1.254964778694e-02 7.577679121587e-05 4.055211151808e+00
1.144000000000e+03 -1.262001780997e-02 7.539797547304e-05 4.003307349449e+00
1.144250000000e+03 -1.270052290723e-02 7.499978478598e-05 3.951069833573e+00
1.144500000000e+03 -1.279176974521e-02 7.458895488890e-05 3.898505097465e+00
1.144750000000e+03 -1.289379433250e-02 7.417177005412e-05 3.845621776262e+00
1.145000000000e+03 -1.300605670085e-02 7.375391565592e-05 3.792430753160e+00
1.145250000000e+03 -1.312744884987e-02 7.334034890649e-05 3.738945259463e+00
1.145500000000e+03 -1.325631401863e-02 7.293516804380e-05 3.685180970685e+00
1.145750000000e+03 -1.339048080740e-02 7.254151220099e-05 3.631156088987e+00
1.146000000000e+03 -1.352730620122e-02 7.216147342096e-05 3.576891421928e+00
1.146250000000e+03 -1.366373183526e-02 7.179602895210e-05 3.522410446314e+00
1.146500000000e+03 -1.379634684568e-02 7.144499524939e-05 3.467739366262e+00
1.146750000000e+03 -1.392146101294e-02 7.110700909882e-05 3.412907155780e+00
1.147000000000e+03 -1.403518244965e-02 7.077952486764e-05 3.357945592137e+00
1.147250000000e+03 -1.413350000364e-02 7.045883592224e-05 3.302889276323e+00
1.147500000000e+03 -1.421236986085e-02 7.014012307133e-05 3.247775638009e+00
1.147750000000e+03 -1.426780125458e-02 6.981752055552e-05 3.192644929556e+00
1.148000000000e+03 -1.429594354967e-02 6.948420963931e-05 3.137540201876e+00
1.148250000000e+03 -1.429316931038e-02 6.913253047008e-05 3.082507267666e+00
1.148500000000e+03 -1.425615515142e-02 6.875411750948e-05 3.027594645206e+00
1.148750000000e+03 -1.418195612004e-02 6.834005261308e-05 2.972853487316e+00
1.149000000000e+03 -1.406807448819e-02 6.788103817171e-05 2.918337490404e+00
1.149250000000e+03 -1.391252075830e-02 6.736758456996e-05 2.864102784724e+00
1.149500000000e+03 -1.371386607232e-02 6.679021325662e-05 2.810207806091e+00
1.149750000000e+03 -1.347128575165e-02 6.613967024180e-05 2.756713146162e+00
1.150000000000e+03 -1.318459275661e-02 6.540714635916e-05 2.703681382255e+00
1.150250000000e+03 -1.285426145601e-02 6.458450548100e-05 2.651176887263e+00
1.150500000000e+03 -1.248144070788e-02 6.366451016229e-05 2.599265617895e+00
1.150750000000e+03 -1.206795684234e-02 6.264104570369e-05 2.548014883245e+00
1.151000000000e+03 -1.161630564121e-02 6.150933378860e-05 2.497493093481e+00
1.151250000000e+03 -1.112963544244e-02 6.026613732521e-05 2.447769491023e+00
1.151500000000e+03 -1.061171921933e-02 5.890994291602e-05 2.398913864262e+00
1.151750000000e+03 -1.006691769202e-02 5.744112297393e-05 2.350996246912e+00
1.152000000000e+03 -9.500133623021e-03 5.586207047931e-05 2.304086605047e+00
1.152250000000e+03 -8.916756567423e-03 5.417729911655e-05 2.258254514170e+00
1.152500000000e+03 -8.322601724240e-03 5.239351270650e-05 2.213568830471e+00
1.152750000000e+03 -7.723839687237e-03 5.051963074190e-05 2.170097358220e+00
1.153000000000e+03 -7.126919521028e-03 4.856677281731e-05 2.127906517453e+00
1.153250000000e+03 -6.538488104094e-03 4.654820322655e-05 2.087061016493e+00
1.153500000000e+03 -5.965301375318e-03 4.447922577067e-05 2.047623531136e+00
1.153750000000e+03 -5.414133432499e-03 4.237703783894e-05 2.009654396022e+00
1.154000000000e+03 -4.891682097202e-03 4.026054172751e-05 1.973211311087e+00
1.154250000000e+03 -4.404470622631e-03 3.815010116176e-05 1.938349065584e+00
1.154500000000e+03 -3.958749871787e-03 3.606728494865e-05 1.905119284356e+00
1.154750000000e+03 -3.560400176784e-03 3.403458984402e-05 1.873570198470e+00
1.155000000000e+03 -3.214833554809e-03 3.207507002309e-05 1.843746441467e+00
1.155250000000e+03 -2.926899926300e-03 3.021199238601e-05 1.815688874962e+00
1.155500000000e+03 -2.700797255187e-03 2.846846949428e-05 1.789434444190e+00
1.155750000000e+03 -2.539987214422e-03 2.686707855643e-05 1.765016063143e+00
1.156000000000e+03 -2.447119065433e-03 2.542947740283e-05 1.742462532552e+00
1.156250000000e+03 -2.423962486540e-03 2.417602450194e-05 1.721798487009e+00
1.156500000000e+03 -2.471351340892e-03 2.312540883945e-05 1.703044374171e+00
1.156750000000e+03 -2.589139938583e-03 2.229429785630e-05 1.686216462031e+00
1.157000000000e+03 -2.776173591556e-03 2.169701073468e-05 1.671326873821e+00
1.157250000000e+03 -3.030273482672e-03 2.134521819763e-05 1.658383649741e+00
1.157500000000e+03 -3.348239174216e-03 2.124768322717e-05 1.647390830425e+00
1.157750000000e+03 -3.725866352703e-03 2.141003670478e-05 1.638348562798e+00
1.158000000000e+03 -4.157983157561e-03 2.183461219499e-05 1.631253222784e+00
1.158250000000e+03 -4.638503059259e-03 2.252029638961e-05 1.626097553556e+00
1.158500000000e+03 -5.160495910184e-03 2.346244867069e-05 1.622870815337e+00
1.158750000000e+03 -5.716273569295e-03 2.465289705006e-05 1.621558944661e+00
1.159000000000e+03 -6.297492689935e-03 2.607996262188e-05 1.622144718788e+00
1.159250000000e+03 -6.895271764054e-03 2.772854333408e-05 1.624607923067e+00
1.159500000000e+03 -7.500318565549e-03 2.958024939145e-05 1.628925518801e+00
1.159750000000e+03 -8.103069545411e-03 3.161359644741e-05 1.635071808164e+00
1.160000000000e+03 -8.693836880755e-03 3.380424931632e-05 1.643018594535e+00
1.160250000000e+03 -9.262958517872e-03 3.612531019437e-05 1.652735336506e+00
1.160500000000e+03 -9.800952050545e-03 3.854765455166e-05 1.664189293589e+00
1.160750000000e+03 -1.029866753389e-02 4.104031023730e-05 1.677345662514e+00
1.161000000000e+03 -1.074743463407e-02 4.357086628287e-05 1.692167704364e+00
1.161250000000e+03 -1.113920530148e-02 4.610591835227e-05 1.708616860676e+00
1.161500000000e+03 -1.146668517504e-02 4.861153494656e-05 1.726652860424e+00
1.161750000000e+03 -1.172345335936e-02 5.105374404762e-05 1.746233817936e+00
1.162000000000e+03 -1.190406855366e-02 5.339903150312e-05 1.767316321741e+00
1.162250000000e+03 -1.200415806211e-02 5.561484226091e-05 1.789855518571e+00
1.162500000000e+03 -1.202048994607e-02 5.767007958177e-05 1.813805190570e+00
1.162750000000e+03 -1.195102584631e-02 5.953559194577e-05 1.839117832155e+00
1.163000000000e+03 -1.179495427204e-02 6.118464006116e-05 1.865744723957e+00
1.163250000000e+03 -1.155270422890e-02 6.259333733410e-05 1.893636011442e+00
1.163500000000e+03 -1.122593815452e-02 6.374105309201e-05 1.922740785071e+00
1.163750000000e+03 -1.081752638404e-02 6.461077445216e-05 1.953007170058e+00
1.164000000000e+03 -1.033150136280e-02 6.518941506983e-05 1.984382421985e+00
1.164250000000e+03 -9.772995812252e-03 6.546807086086e-05 2.016813036197e+00
1.164500000000e+03 -9.148162400541e-03 6.544220769031e-05 2.050244866527e+00
1.164750000000e+03 -8.464080694286e-03 6.511178688914e-05 2.084623260374e+00
1.165000000000e+03 -7.728649346341e-03 6.448131566833e-05 2.119893206045e+00
1.165250000000e+03 -6.950468053467e-03 6.355982586506e-05 2.155999495760e+00
1.165500000000e+03 -6.138709359370e-03 6.236077526534e-05 2.192886902071e+00
1.165750000000e+03 -5.302985079581e-03 6.090187870286e-05 2.230500369589e+00
1.166000000000e+03 -4.453206088218e-03 5.920486191560e-05 2.268785217553e+00
1.166250000000e+03 -3.599440346085e-03 5.729514795785e-05 2.307687354242e+00
1.166500000000e+03 -2.751769373825e-03 5.520147728061e-05 2.347153499320e+00
1.166750000000e+03 -1.920147539864e-03 5.295547059159e-05 2.387131413737e+00
1.167000000000e+03 -1.114263449460e-03 5.059113789815e-05 2.427570131929e+00
1.167250000000e+03 -3.434074818821e-04 4.814434517053e-05 2.468420195352e+00
1.167500000000e+03 3.836540114461e-04 4.565224655118e-05 2.509633882878e+00
1.167750000000e+03 1.058794748797e-03 4.315269400440e-05 2.551165436475e+00
1.168000000000e+03 1.674634934012e-03 4.068363307000e-05 2.592971277222e+00
1.168250000000e+03 2.224635627146e-03 3.828249667726e-05 2.635010209383e+00
1.168500000000e+03 2.703179687341e-03 3.598560701748e-05 2.677243610549e+00
1.168750000000e+03 3.105639160076e-03 3.382760775830e-05 2.719635602936e+00
1.169000000000e+03 3.428427251843e-03 3.184091566721e-05 2.762153205537e+00
1.169250000000e+03 3.669035108773e-03 3.005522158675e-05 2.804766463989e+00
1.169500000000e+03 3.826052249838e-03 2.849703078628e-05 2.847448555570e+00
1.169750000000e+03 3.899170892469e-03 2.718927762643e-05 2.890175869433e+00
1.170000000000e+03 3.889174508239e-03 2.615100009884e-05 2.932928060125e+00
1.170250000000e+03 3.797909609096e-03 2.539708687563e-05 2.975688072747e+00
1.170500000000e+03 3.628243548173e-03 2.493809705287e-05 3.018442141774e+00
1.170750000000e+03 3.384006502999e-03 2.478016281299e-05 3.061179760571e+00
1.171000000000e+03 3.069920696346e-03 2.492497051543e-05 3.103893624664e+00
1.171250000000e+03 2.691517254571e-03 2.536981485779e-05 3.146579548271e+00
1.171500000000e+03 2.255041610054e-03 2.610772544773e-05 3.189236355138e+00
1.171750000000e+03 1.767348999909e-03 2.712767926821e-05 3.231865744873e+00
1.172000000000e+03 1.235793503704e-03 2.841487328778e-05 3.274472138640e+00
1.172250000000e+03 6.681089203332e-04 2.995105906392e-05 3.317062502242e+00
1.172500000000e+03 7.228791075206e-05 3.171491435028e-05 3.359646153696e+00
1.172750000000e+03 -5.435423673268e-04 3.368247280056e-05 3.402234553667e+00
1.173000000000e+03 -1.171244547129e-03 3.582758442569e-05 3.444841082745e+00
1.173250000000e+03 -1.802791983258e-03 3.812239318701e-05 3.487480810540e+00
1.173500000000e+03 -2.430386993322e-03 4.053785304414e-05 3.530170255607e+00
1.173750000000e+03 -3.046573049457e-03 4.304423885487e-05 3.572927140788e+00
1.174000000000e+03 -3.644338390003e-03 4.561163129566e-05 3.615770149098e+00
1.174250000000e+03 -4.217211556589e-03 4.821041049458e-05 3.658718678720e+00
1.174500000000e+03 -4.759345884151e-03 5.081172785237e-05 3.701792603263e+00
1.174750000000e+03 -5.265592603569e-03 5.338794597409e-05 3.745012037208e+00
1.175000000000e+03 -5.731560774493e-03 5.591304150485e-05 3.788397113053e+00
1.175250000000e+03 -6.153664520090e-03 5.836296587930e-05 3.831967765988e+00
1.175500000000e+03 -6.529155981704e-03 6.071595825141e-05 3.875743535326e+00
1.175750000000e+03 -6.856144471322e-03 6.295280704585e-05 3.919743378317e+00
1.176000000000e+03 -7.133601301706e-03 6.505705624235e-05 3.963985500342e+00
1.176250000000e+03 -7.361350934404e-03 6.701515639410e-05 4.008487204257e+00
1.176500000000e+03 -7.540048240022e-03 6.881655660979e-05 4.053264754880e+00
1.176750000000e+03 -7.671143443915e-03 7.045374100043e-05 4.098333264738e+00
1.177000000000e+03 -7.756834367536e-03 7.192220905419e-05 4.143706596021e+00
1.177250000000e+03 -7.800008015780e-03 7.322040445545e-05 4.189397282490e+00
1.177500000000e+03 -7.804172482702e-03 7.434959472116e-05 4.235416469074e+00
1.177750000000e+03 -7.773379313841e-03 7.531370204911e-05 4.281773867999e+00
1.178000000000e+03 -7.712140008780e-03 7.611909909055e-05 4.328477732578e+00
1.178250000000e+03 -7.625335327637e-03 7.677437092657e-05 4.375534845524e+00
1.178500000000e+03 -7.518122227255e-03 7.729003186091e-05 4.422950522064e+00
1.178750000000e+03 -7.395836509352e-03 7.767823554314e-05 4.470728625912e+00
1.179000000000e+03 -7.263896579234e-03 7.795247116790e-05 4.518871596633e+00
1.179250000000e+03 -7.127706893891e-03 7.812724162604e-05 4.567380487423e+00
1.179500000000e+03 -6.992563893542e-03 7.821774636216e-05 4.616255012114e+00
1.179750000000e+03 -6.863567339400e-03 7.823956077785e-05 4.665493598433e+00
1.180000000000e+03 -6.745535864191e-03 7.820832360900e-05 4.715093448312e+00
1.180250000000e+03 -6.642929445353e-03 7.813945180674e-05 4.765050603222e+00
1.180500000000e+03 -6.559781102996e-03 7.804787175639e-05 4.815360011029e+00
1.180750000000e+03 -6.499636151324e-03 7.794776057266e-05 4.866015597075e+00
1.181000000000e+03 -6.465501996525e-03 7.785233442428e-05 4.917010335384e+00
1.181250000000e+03 -6.459808570359e-03 7.777366417333e-05 4.968336319658e+00
1.181500000000e+03 -6.484379005253e-03 7.772252740143e-05 5.019984834957e+00
1.181750000000e+03 -6.540413088612e-03 7.770829192227e-05 5.071946424385e+00
1.182000000000e+03 -6.628480823621e-03 7.773883036724e-05 5.124210955868e+00
1.182250000000e+03 -6.748527857860e-03 7.782048305771e-05 5.176767684432e+00
1.182500000000e+03 -6.899892034539e-03 7.795805320351e-05 5.229605309770e+00
1.182750000000e+03 -7.081329698768e-03 7.815483362689e-05 5.282712031593e+00
1.183000000000e+03 -7.291052842786e-03 7.841266627698e-05 5.336075595450e+00
1.183250000000e+03 -7.526773933192e-03 7.873203929495e-05 5.389683336906e+00
1.183500000000e+03 -7.785758691055e-03 7.911216285919e-05 5.443522219572e+00
1.183750000000e+03 -8.064885891373e-03 7.955111094307e-05 5.497578863315e+00
1.184000000000e+03 -8.360711325657e-03 8.004597611466e-05 5.551839571369e+00
1.184250000000e+03 -8.669536065576e-03 8.059301403829e-05 5.606290347187e+00
1.184500000000e+03 -8.987476715577e-03 8.118779756375e-05 5.660916905051e+00
1.184750000000e+03 -9.310536245413e-03 8.182537233259e-05 5.715704677270e+00
1.185000000000e+03 -9.634674247569e-03 8.250040951965e-05 5.770638812075e+00
1.185250000000e+03 -9.955874858139e-03 8.320734938211e-05 5.825704165436e+00
1.185500000000e+03 -1.027021165192e-02 8.394053288840e-05 5.880885290428e+00
1.185750000000e+03 -1.057390751638e-02 8.469431872762e-05 5.936166416561e+00
1.186000000000e+03 -1.086338970404e-02 8.546318534378e-05 5.991531429146e+00
1.186250000000e+03 -1.113533780050e-02 8.624179861913e-05 6.046963839813e+00
1.186500000000e+03 -1.138672582120e-02 8.702508419020e-05 6.102446757967e+00
1.186750000000e+03 -1.161485597817e-02 8.780826386665e-05 6.157962855333e+00
1.187000000000e+03 -1.181738563674e-02 8.858686433913e-05 6.213494331498e+00
1.187250000000e+03 -1.199234687358e-02 8.935674181260e-05 6.269022877807e+00
1.187500000000e+03 -1.213815739833e-02 9.011405865941e-05 6.324529639525e+00
1.187750000000e+03 -1.225362599306e-02 9.085523834304e-05 6.379995181373e+00
1.188000000000e+03 -1.233794931341e-02 9.157692679956e-05 6.435399452049e+00
1.188250000000e+03 -1.239070370213e-02 9.227594329483e-05 6.490721753438e+00
1.188500000000e+03 -1.241183037258e-02 9.294921601141e-05 6.545940712215e+00
1.188750000000e+03 -1.240161628750e-02 9.359373024090e-05 6.601034256062e+00
1.189000000000e+03 -1.236066902891e-02 9.420646153460e-05 6.655979594277e+00
1.189250000000e+03 -1.228988923823e-02 9.478431374743e-05 6.710753204343e+00
1.189500000000e+03 -1.219043900678e-02 9.532406805057e-05 6.765330824001e+00
1.189750000000e+03 -1.206370864347e-02 9.582234159913e-05 6.819687449162e+00
1.190000000000e+03 -1.191128012732e-02 9.627555134936e-05 6.873797338611e+00
1.190250000000e+03 -1.173489080926e-02 9.667987724632e-05 6.927634024351e+00
1.190500000000e+03 -1.153639625480e-02 9.703130248218e-05 6.981170327736e+00
1.190750000000e+03 -1.131773223847e-02 9.732557778569e-05 7.034378381963e+00
1.191000000000e+03 -1.108087849906e-02 9.755825683949e-05 7.087229659243e+00
1.191250000000e+03 -1.082782348633e-02 9.772471651115e-05 7.139695001905e+00
1.191500000000e+03 -1.056053033222e-02 9.782020103155e-05 7.191744659823e+00
1.191750000000e+03 -1.028090592920e-02 9.783992074935e-05 7.243348328263e+00
1.192000000000e+03 -9.990771913002e-03 9.777910512368e-05 7.294475192013e+00
1.192250000000e+03 -9.691839282815e-03 9.763309010466e-05 7.345093968507e+00
1.192500000000e+03 -9.385686325394e-03 9.739741370932e-05 7.395172955126e+00
1.192750000000e+03 -9.073741080261e-03 9.706791866279e-05 7.444680077408e+00
1.193000000000e+03 -8.757267545853e-03 9.664085907460e-05 7.493582936704e+00
1.193250000000e+03 -8.437357689286e-03 9.611301843909e-05 7.541848861229e+00
1.193500000000e+03 -8.114927030664e-03 9.548179452856e-05 7.589444955156e+00
1.193750000000e+03 -7.790716793350e-03 9.474534311146e-05 7.636338151196e+00
1.194000000000e+03 -7.465299027972e-03 9.390267125134e-05 7.682495261707e+00
1.194250000000e+03 -7.139088268446e-03 9.295373250406e-05 7.727883033599e+00
1.194500000000e+03 -6.812356021913e-03 9.189951876565e-05 7.772468203479e+00
1.194750000000e+03 -6.485248732316e-03 9.074213265770e-05 7.816217555072e+00
1.195000000000e+03 -6.157810524792e-03 8.948486963226e-05 7.859097980581e+00
1.195250000000e+03 -5.830006673980e-03 8.813223869986e-05 7.901076543911e+00
1.195500000000e+03 -5.501749858355e-03 8.668997920291e-05 7.942120548288e+00
1.195750000000e+03 -5.172926203164e-03 8.516508122178e-05 7.982197607051e+00
1.196000000000e+03 -4.843423810204e-03 8.356579045682e-05 8.021275719886e+00
1.196250000000e+03 -4.513158572693e-03 8.190156091434e-05 8.059323352142e+00
1.196500000000e+03 -4.182099981248e-03 8.018299314727e-05 8.096309519097e+00
1.196750000000e+03 -3.850294686955e-03 7.842175184125e-05 8.132203874113e+00
1.197000000000e+03 -3.517887701261e-03 7.663046100861e-05 8.166976800553e+00
1.197250000000e+03 -3.185140610633e-03 7.482257706060e-05 8.200599507084e+00
1.197500000000e+03 -2.852445386105e-03 7.301223810624e-05 8.233044124746e+00
1.197750000000e+03 -2.520335896269e-03 7.121409967298e-05 8.264283806635e+00
1.198000000000e+03 -2.189493525176e-03 6.944314883234e-05 8.294292827205e+00
1.198250000000e+03 -1.860749204307e-03 6.771450577042e-05 8.323046681431e+00
1.198500000000e+03 -1.535080257001e-03 6.604321289397e-05 8.350522181693e+00
1.198750000000e+03 -1.213603765443e-03 6.444402020789e-05 8.376697552118e+00
1.199000000000e+03 -8.975642256375e-04 6.293116213851e-05 8.401552517647e+00
1.199250000000e+03 -5.883180348039e-04 6.151813827374e-05 8.425068387703e+00
1.199500000000e+03 -2.873136325802e-04 6.021747930324e-05 8.447228132296e+00
1.199750000000e+03 3.931484394926e-06 5.904055408484e-05 8.468016449727e+00
1.200000000000e+03 2.838570302329e-04 5.799742577198e-05 8.487419824293e+00
1.200250000000e+03 5.508880390974e-04 5.709660930986e-05 8.505426573591e+00
1.200500000000e+03 8.034649406034e-04 5.634493081191e-05 8.522026884176e+00
1.200750000000e+03 1.040075147439e-03 5.574738276579e-05 8.537212834142e+00
1.201000000000e+03 1.259283407724e-03 5.530704035403e-05 8.550978403700e+00
1.201250000000e+03 1.459763650624e-03 5.502501339341e-05 8.563319471176e+00
1.201500000000e+03 1.640328269083e-03 5.490037061293e-05 8.574233796479e+00
1.201750000000e+03 1.799955233483e-03 5.493016705196e-05 8.583720991295e+00
1.202000000000e+03 1.937814498147e-03 5.510946945816e-05 8.591782475203e+00
1.202250000000e+03 2.053288272151e-03 5.543137562783e-05 8.598421421063e+00
1.202500000000e+03 2.145990453716e-03 5.588716989774e-05 8.603642686890e+00
1.202750000000e+03 2.215779613489e-03 5.646646443008e-05 8.607452738325e+00
1.203000000000e+03 2.262767099048e-03 5.715736412784e-05 8.609859561630e+00
1.203250000000e+03 2.287322232125e-03 5.794666307737e-05 8.610872566752e+00
1.203500000000e+03 2.290069872739e-03 5.882007112276e-05 8.610502485011e+00
1.203750000000e+03 2.271884078175e-03 5.976245870948e-05 8.608761260107e+00
1.204000000000e+03 2.233874930052e-03 6.075812100925e-05 8.605661936182e+00
1.204250000000e+03 2.177372771584e-03 6.179104633583e-05 8.601218541146e+00
1.204500000000e+03 2.103905035420e-03 6.284519681729e-05 8.595445970781e+00
1.204750000000e+03 2.015169748183e-03 6.390478620724e-05 8.588359872220e+00
1.205000000000e+03 1.913005218976e-03 6.495455577724e-05 8.579976528817e+00
1.205250000000e+03 1.799355357416e-03 6.598004132488e-05 8.570312749251e+00
1.205500000000e+03 1.676234389540e-03 6.696779742485e-05 8.559385758514e+00
1.205750000000e+03 1.545688096027e-03 6.790562586706e-05 8.547213096166e+00
1.206000000000e+03 1.409754598931e-03 6.878277458677e-05 8.533812520953e+00
1.206250000000e+03 1.270426199673e-03 6.959011453839e-05 8.519201920118e+00
1.206500000000e+03 1.129610698096e-03 7.032028102771e-05 8.503399230254e+00
1.206750000000e+03 9.890957195632e-04 7.096776646992e-05 8.486422362681e+00
1.207000000000e+03 8.505148300833e-04 7.152898343479e-05 8.468289141588e+00
1.207250000000e+03 7.153172632949e-04 7.200228919521e-05 8.449017247504e+00
1.207500000000e+03 5.847415667427e-04 7.238797349599e-05 8.428624173839e+00
1.207750000000e+03 4.597932782524e-04 7.268821017442e-05 8.407127189071e+00
1.208000000000e+03 3.412280093320e-04 7.290697237344e-05 8.384543311656e+00
1.208250000000e+03 2.295387666351e-04 7.304991642210e-05 8.360889290422e+00
1.208500000000e+03 1.249494858139e-04 7.312423471958e-05 8.336181596823e+00
1.208750000000e+03 2.741259758765e-05 7.313848475538e-05 8.310436421984e+00
1.209000000000e+03 -6.338695090916e-05 7.310239400526e-05 8.283669684270e+00
1.209250000000e+03 -1.480241362183e-04 7.302665039410e-05 8.255897040842e+00
1.209500000000e+03 -2.273208283517e-04 7.292267947370e-05 8.227133907045e+00
1.209750000000e+03 -3.023286868079e-04 7.280240844826e-05 8.197395480761e+00
1.210000000000e+03 -3.743092498038e-04 7.267803838854e-05 8.166696769804e+00
1.210250000000e+03 -4.447100576205e-04 7.256181286558e-05 8.135052624201e+00
1.210500000000e+03 -5.151388900664e-04 7.246579400977e-05 8.102477770032e+00
1.210750000000e+03 -5.873355239120e-04 7.240162181002e-05 8.068986845833e+00
1.211000000000e+03 -6.631431532273e-04 7.238035455745e-05 8.034594438140e+00
1.211250000000e+03 -7.444779556163e-04 7.241233447444e-05 7.999315118430e+00
1.211500000000e+03 -8.332990443955e-04 7.250694367467e-05 7.963163478275e+00
1.211750000000e+03 -9.315783158499e-04 7.267251858287e-05 7.926154163337e+00
1.212000000000e+03 -1.041270884236e-03 7.291618128918e-05 7.888301904942e+00
1.212250000000e+03 -1.164286408752e-03 7.324375051107e-05 7.849621548390e+00
1.212500000000e+03 -1.302460671723e-03 7.365973215567e-05 7.810128079739e+00
1.212750000000e+03 -1.457529202341e-03 7.416726029430e-05 7.769836646064e+00
1.213000000000e+03 -1.631101241823e-03 7.476807175968e-05 7.728762574764e+00
1.213250000000e+03 -1.824635603925e-03 7.546250995644e-05 7.686921387256e+00
1.213500000000e+03 -2.039417385884e-03 7.624954705354e-05 7.644328810936e+00
1.213750000000e+03 -2.276536694245e-03 7.712682727670e-05 7.601000783672e+00
1.214000000000e+03 -2.536868238769e-03 7.809072267445e-05 7.556953459517e+00
1.214250000000e+03 -2.821052892596e-03 7.913640527196e-05 7.512203205710e+00
1.214500000000e+03 -3.129480763637e-03 8.025792564598e-05 7.466766601856e+00
1.214750000000e+03 -3.462276352352e-03 8.144830649098e-05 7.420660433118e+00
1.215000000000e+03 -3.819285454578e-03 8.269967552776e-05 7.373901681183e+00
1.215250000000e+03 -4.200064987903e-03 8.400334878964e-05 7.326507517199e+00
1.215500000000e+03 -4.603874584565e-03 8.534994127124e-05 7.278495287964e+00
1.215750000000e+03 -5.029671992193e-03 8.672949504690e-05 7.229882507362e+00
1.216000000000e+03 -5.476110434195e-03 8.813160041726e-05 7.180686841174e+00
1.216250000000e+03 -5.941540650038e-03 8.954553234003e-05 7.130926098156e+00
1.216500000000e+03 -6.424015048851e-03 9.096035537010e-05 7.080618214922e+00
1.216750000000e+03 -6.921297705229e-03 9.236502225990e-05 7.029781247736e+00
1.217000000000e+03 -7.430876457176e-03 9.374853368799e-05 6.978433358315e+00
1.217250000000e+03 -7.949981612008e-03 9.510004813035e-05 6.926592806972e+00
1.217500000000e+03 -8.475606802331e-03 9.640898562022e-05 6.874277940015e+00
1.217750000000e+03 -9.004535678666e-03 9.766513488985e-05 6.821507181797e+00
1.218000000000e+03 -9.533372652376e-03 9.885875650417e-05 6.768299027074e+00
1.218250000000e+03 -1.005857595129e-02 9.998066537467e-05 6.714672029497e+00
1.218500000000e+03 -1.057649546482e-02 1.010223274278e-04 6.660644793931e+00
1.218750000000e+03 -1.108341249767e-02 1.019759315589e-04 6.606235965702e+00
1.219000000000e+03 -1.157558244253e-02 1.028344549311e-04 6.551464221338e+00
1.219250000000e+03 -1.204927748114e-02 1.035916949325e-04 6.496348253830e+00
1.219500000000e+03 -1.250083113067e-02 1.042423208057e-04 6.440906759898e+00
1.219750000000e+03 -1.292668259210e-02 1.047819251042e-04 6.385158425252e+00
1.220000000000e+03 -1.332341927273e-02 1.052070245620e-04 6.329121904134e+00
1.220250000000e+03 -1.368781856062e-02 1.055150625992e-04 6.272815800308e+00
1.220500000000e+03 -1.401688672171e-02 1.057044053275e-04 6.216258643150e+00
1.220750000000e+03 -1.430789514812e-02 1.057743251279e-04 6.159468863207e+00
1.221000000000e+03 -1.455841226935e-02 1.057249595263e-04 6.102464761528e+00
1.221250000000e+03 -1.476633190670e-02 1.055572917698e-04 6.045264479924e+00
1.221500000000e+03 -1.492989693855e-02 1.052731269900e-04 5.987885969410e+00
1.221750000000e+03 -1.504771734679e-02 1.048750020133e-04 5.930346952277e+00
1.222000000000e+03 -1.511878379100e-02 1.043661317905e-04 5.872664889240e+00
1.222250000000e+03 -1.514247523327e-02 1.037503638744e-04 5.814856938707e+00
1.222500000000e+03 -1.511856174062e-02 1.030320905580e-04 5.756939922210e+00
1.222750000000e+03 -1.504720159534e-02 1.022161665437e-04 5.698930285587e+00
1.223000000000e+03 -1.492893391608e-02 1.013078695484e-04 5.640844061581e+00
1.223250000000e+03 -1.476466594562e-02 1.003128222467e-04 5.582696837400e+00
1.223500000000e+03 -1.455565675646e-02 9.923693284905e-05 5.524503719515e+00
1.223750000000e+03 -1.430349609436e-02 9.808633418362e-05 5.466279306897e+00
1.224000000000e+03 -1.401008120004e-02 9.686731899960e-05 5.408037663076e+00
1.224250000000e+03 -1.367758942244e-02 9.558628552903e-05 5.349792297540e+00
1.224500000000e+03 -1.330845033969e-02 9.424969293226e-05 5.291556148185e+00
1.224750000000e+03 -1.290531547206e-02 9.286400782027e-05 5.233341572407e+00
1.225000000000e+03 -1.247102702556e-02 9.143568269182e-05 5.175160344335e+00
1.225250000000e+03 -1.200858787442e-02 8.997112267203e-05 5.117023657305e+00
1.225500000000e+03 -1.152113075320e-02 8.847665810921e-05 5.058942135420e+00
1.225750000000e+03 -1.101188835284e-02 8.695852433546e-05 5.000925852299e+00
1.226000000000e+03 -1.048416642949e-02 8.542284951474e-05 4.942984356835e+00
1.226250000000e+03 -9.941317054806e-03 8.387564075105e-05 4.885126707768e+00
1.226500000000e+03 -9.386714820568e-03 8.232277540435e-05 4.827361515599e+00
1.226750000000e+03 -8.823735177149e-03 8.076999377782e-05 4.769696992429e+00
1.227000000000e+03 -8.255734478401e-03 7.922289023243e-05 4.712141008545e+00
1.227250000000e+03 -7.686034595916e-03 7.768690740501e-05 4.654701156777e+00
1.227500000000e+03 -7.117909136557e-03 7.616732474325e-05 4.597384822467e+00
1.227750000000e+03 -6.554570839452e-03 7.466924714042e-05 4.540199259423e+00
1.228000000000e+03 -5.999159621702e-03 7.319758941321e-05 4.483151670848e+00
1.228250000000e+03 -5.454731280512e-03 7.175705585091e-05 4.426249293783e+00
1.228500000000e+03 -4.924248247071e-03 7.035212215298e-05 4.369499487687e+00
1.228750000000e+03 -4.410569214701e-03 6.898700420213e-05 4.312909823298e+00
1.229000000000e+03 -3.916440346030e-03 6.766563045529e-05 4.256488174411e+00
1.229250000000e+03 -3.444484824741e-03 6.639160739264e-05 4.200242806963e+00
1.229500000000e+03 -2.997192688599e-03 6.516818528995e-05 4.144182469469e+00
1.229750000000e+03 -2.576908789198e-03 6.399821996905e-05 4.088316478522e+00
1.230000000000e+03 -2.185820019739e-03 6.288413488947e-05 4.032654802494e+00
1.230250000000e+03 -1.825940884370e-03 6.182788359754e-05 3.977208140751e+00
1.230500000000e+03 -1.499097704940e-03 6.083091387454e-05 3.921987995627e+00
1.230750000000e+03 -1.206911467178e-03 5.989413402707e-05 3.867006740503e+00
1.231000000000e+03 -9.507796377691e-04 5.901788576390e-05 3.812277678097e+00
1.231250000000e+03 -7.318567036483e-04 5.820192014910e-05 3.757815093196e+00
1.231500000000e+03 -5.510348030107e-04 5.744538164165e-05 3.703634294330e+00
1.231750000000e+03 -4.089234801150e-04 5.674679925749e-05 3.649751648673e+00
1.232000000000e+03 -3.058310089813e-04 5.610408473061e-05 3.596184604760e+00
1.232250000000e+03 -2.417456852547e-04 5.551454071240e-05 3.542951707567e+00
1.232500000000e+03 -2.163195848174e-04 5.497487984668e-05 3.490072601459e+00
1.232750000000e+03 -2.288547744346e-04 5.448125234700e-05 3.437568022815e+00
1.233000000000e+03 -2.782912019815e-04 5.402927990814e-05 3.385459783009e+00
1.233250000000e+03 -3.631998136888e-04 5.361410301877e-05 3.333770738704e+00
1.233500000000e+03 -4.817777509369e-04 5.323042912678e-05 3.282524753254e+00
1.233750000000e+03 -6.318494207835e-04 5.287258856343e-05 3.231746645803e+00
1.234000000000e+03 -8.108715009796e-04 5.253462963387e-05 3.181462130596e+00
1.234250000000e+03 -1.015943948252e-03 5.221036678418e-05 3.131697745349e+00
1.234500000000e+03 -1.243824829872e-03 5.189345502371e-05 3.082480770224e+00
1.234750000000e+03 -1.490951853052e-03 5.157747275208e-05 3.033839136362e+00
1.235000000000e+03 -1.753469245020e-03 5.125600291730e-05 2.985801325415e+00
1.235250000000e+03 -2.027258727332e-03 5.092271073062e-05 2.938396260794e+00
1.235500000000e+03 -2.307976778736e-03 5.057142368858e-05 2.891653190583e+00
1.235750000000e+03 -2.591096686084e-03 5.019620795030e-05 2.845601563425e+00
1.236000000000e+03 -2.871954191330e-03 4.979143949238e-05 2.800270898522e+00
1.236250000000e+03 -3.145798153690e-03 4.935187204455e-05 2.755690650191e+00
1.236500000000e+03 -3.407844569674e-03 4.887269971562e-05 2.711890068656e+00
1.236750000000e+03 -3.653333019165e-03 4.834961186584e-05 2.668898058335e+00
1.237000000000e+03 -3.877586328779e-03 4.777884346782e-05 2.626743034685e+00
1.237250000000e+03 -4.076071402246e-03 4.715721675014e-05 2.585452781548e+00
1.237500000000e+03 -4.244461389310e-03 4.648217700257e-05 2.545054310014e+00
1.237750000000e+03 -4.378698079267e-03 4.575182185101e-05 2.505573720908e+00
1.238000000000e+03 -4.475053608077e-03 4.496492188166e-05 2.467036071964e+00
1.238250000000e+03 -4.530191170646e-03 4.412093637210e-05 2.429465251855e+00
1.238500000000e+03 -4.541223020971e-03 4.322002398219e-05 2.392883862126e+00
1.238750000000e+03 -4.505766069843e-03 4.226304783703e-05 2.357313109022e+00
1.239000000000e+03 -4.421992507608e-03 4.125157209972e-05 2.322772706014e+00
1.239250000000e+03 -4.288676550653e-03 4.018786692706e-05 2.289280789132e+00
1.239500000000e+03 -4.105234090734e-03 3.907485928997e-05 2.256853845166e+00
1.239750000000e+03 -3.871756926456e-03 3.791615561771e-05 2.225506655126e+00
1.240000000000e+03 -3.589037440737e-03 3.671603662880e-05 2.195252252092e+00
1.240250000000e+03 -3.258586578950e-03 3.547940473958e-05 2.166101895983e+00
1.240500000000e+03 -2.882641213810e-03 3.421176860838e-05 2.138065064001e+00
1.240750000000e+03 -2.464161365431e-03 3.291921610135e-05 2.111149457358e+00
1.241000000000e+03 -2.006818153491e-03 3.160838413263e-05 2.085361025589e+00
1.241250000000e+03 -1.514969308600e-03 3.028642059133e-05 2.060704005986e+00
1.241500000000e+03 -9.936240546133e-04 2.896094425658e-05 2.037180979557e+00
1.241750000000e+03 -4.483959544797e-04 2.763999769023e-05 2.014792941100e+00
1.242000000000e+03 1.145542194730e-04 2.633199713020e-05 1.993539385254e+00
1.242250000000e+03 6.885878949071e-04 2.504567379810e-05 1.973418403943e+00
1.242500000000e+03 1.266667535978e-03 2.379000989483e-05 1.954426796593e+00
1.242750000000e+03 1.841445049451e-03 2.257416589066e-05 1.936560190743e+00
1.243000000000e+03 2.405358944380e-03 2.140740260742e-05 1.919813170215e+00
1.243250000000e+03 2.950737694410e-03 2.029899523526e-05 1.904179412827e+00
1.243500000000e+03 3.469909385762e-03 1.925813959358e-05 1.889651831257e+00
1.243750000000e+03 3.955314843461e-03 1.829385324154e-05 1.876222716703e+00
1.244000000000e+03 4.399622378423e-03 1.741487043311e-05 1.863883886981e+00
1.244250000000e+03 4.795842747786e-03 1.662953296303e-05 1.852626829149e+00
1.244500000000e+03 5.137441789873e-03 1.594567772950e-05 1.842442844317e+00
1.244750000000e+03 5.418448818862e-03 1.537052255288e-05 1.833323182871e+00
1.245000000000e+03 5.633558659985e-03 1.491055285902e-05 1.825259175994e+00
1.245250000000e+03 5.778225790953e-03 1.457140979183e-05 1.818242358785e+00
1.245500000000e+03 5.848747378508e-03 1.435778570408e-05 1.812264579583e+00
1.245750000000e+03 5.842335653457e-03 1.427332306639e-05 1.807318102615e+00
1.246000000000e+03 5.757175570789e-03 1.432052696776e-05 1.803395692304e+00
1.246250000000e+03 5.592469265232e-03 1.450068548101e-05 1.800490688675e+00
1.246500000000e+03 5.348463385007e-03 1.481380838947e-05 1.798597062963e+00
1.246750000000e+03 5.026461888130e-03 1.525857668505e-05 1.797709463056e+00
1.247000000000e+03 4.628820367133e-03 1.583231566521e-05 1.797823238704e+00
1.247250000000e+03 4.158925567507e-03 1.653098191276e-05 1.798934456357e+00
1.247500000000e+03 3.621156612906e-03 1.734918092097e-05 1.801039894856e+00
1.247750000000e+03 3.020832114599e-03 1.828018649763e-05 1.804137031490e+00
1.248000000000e+03 2.364141066118e-03 1.931599117255e-05 1.808224012526e+00
1.248250000000e+03 1.658059936896e-03 2.044739317866e-05 1.813299612746e+00
1.248500000000e+03 9.102579769555e-04 2.166408639795e-05 1.819363186934e+00
1.248750000000e+03 1.289903256943e-04 2.295477530143e-05 1.826414610389e+00
1.249000000000e+03 -6.770171551717e-04 2.430730675523e-05 1.834454215749e+00
1.249250000000e+03 -1.498691193617e-03 2.570881994773e-05 1.843482723404e+00
1.249500000000e+03 -2.326739537486e-03 2.714590930031e-05 1.853501170235e+00
1.249750000000e+03 -3.151783069394e-03 2.860479934022e-05 1.864510836648e+00
1.250000000000e+03 -3.964488974829e-03 3.007152796788e-05 1.876513175869e+00
1.250250000000e+03 -4.755703511224e-03 3.153213587159e-05 1.889509744424e+00
1.250500000000e+03 -5.516581950487e-03 3.297285776868e-05 1.903502136319e+00
1.250750000000e+03 -6.238713730310e-03 3.438031392927e-05 1.918491923555e+00
1.251000000000e+03 -6.914241162736e-03 3.574169760354e-05 1.934480600995e+00
1.251250000000e+03 -7.535969698679e-03 3.704495593726e-05 1.951469537493e+00
1.251500000000e+03 -8.097468580144e-03 3.827896241185e-05 1.969459935487e+00
1.251750000000e+03 -8.593159666623e-03 3.943367541515e-05 1.988452794415e+00
1.252000000000e+03 -9.018394452075e-03 4.050028548108e-05 2.008448883429e+00
1.252250000000e+03 -9.369516992706e-03 4.147134474519e-05 2.029448717956e+00
1.252500000000e+03 -9.643912336656e-03 4.234087833441e-05 2.051452541588e+00
1.252750000000e+03 -9.840040217747e-03 4.310447755168e-05 2.074460312822e+00
1.253000000000e+03 -9.957453713720e-03 4.375937423043e-05 2.098471695128e+00
1.253250000000e+03 -9.996800766680e-03 4.430448932574e-05 2.123486046866e+00
1.253500000000e+03 -9.959812194275e-03 4.474046606642e-05 2.149502414675e+00
1.253750000000e+03 -9.849271765860e-03 4.506967457624e-05 2.176519523179e+00
1.254000000000e+03 -9.668973907364e-03 4.529620071142e-05 2.204535765672e+00
1.254250000000e+03 -9.423664183813e-03 4.542580519368e-05 2.233549188944e+00
1.254500000000e+03 -9.118969040597e-03 4.546586804191e-05 2.263557476640e+00
1.254750000000e+03 -8.761310007675e-03 4.542530385276e-05 2.294557925190e+00
1.255000000000e+03 -8.357809239368e-03 4.531446209366e-05 2.326547416251e+00
1.255250000000e+03 -7.916183237103e-03 4.514500221320e-05 2.359522381609e+00
1.255500000000e+03 -7.444628136869e-03 4.492974033699e-05 2.393478761970e+00
1.255750000000e+03 -6.951699627260e-03 4.468250919848e-05 2.428411960281e+00
1.256000000000e+03 -6.446186163678e-03 4.441796695570e-05 2.464316788255e+00
1.256250000000e+03 -5.936979238368e-03 4.415139492220e-05 2.501187407723e+00
1.256500000000e+03 -5.432943438785e-03 4.389849284822e-05 2.539017267971e+00
1.256750000000e+03 -4.942786228026e-03 4.367516537937e-05 2.577799038971e+00
1.257000000000e+03 -4.474930928238e-03 4.349727718722e-05 2.617524542781e+00
1.257250000000e+03 -4.037394001339e-03 4.338041362353e-05 2.658184684286e+00
1.257500000000e+03 -3.637669400976e-03 4.333965885239e-05 2.699769382509e+00
1.257750000000e+03 -3.282620680265e-03 4.338935085840e-05 2.742267505192e+00
1.258000000000e+03 -2.978383373126e-03 4.354284753233e-05 2.785666807447e+00
1.258250000000e+03 -2.730278413308e-03 4.381229980960e-05 2.829953877055e+00
1.258500000000e+03 -2.542738955053e-03 4.420844044745e-05 2.875114087489e+00
1.258750000000e+03 -2.419249239690e-03 4.474038499458e-05 2.921131561484e+00
1.259000000000e+03 -2.362299316054e-03 4.541545466841e-05 2.967989145514e+00
1.259250000000e+03 -2.373354879269e-03 4.623902366130e-05 3.015668397070e+00
1.259500000000e+03 -2.452841570343e-03 4.721439112923e-05 3.064149586461e+00
1.259750000000e+03 -2.600144389338e-03 4.834268248197e-05 3.113411713688e+00
1.260000000000e+03 -2.813624647674e-03 4.962278728740e-05 3.163432540044e+00
1.260250000000e+03 -3.090648454638e-03 5.105132408439e-05 3.214188637110e+00
1.260500000000e+03 -3.427632719427e-03 5.262264663888e-05 3.265655450111e+00
1.260750000000e+03 -3.820101296338e-03 5.432887971130e-05 3.317807378478e+00
1.261000000000e+03 -4.262756354187e-03 5.615999543834e-05 3.370617869645e+00
1.261250000000e+03 -4.749557980404e-03 5.810391910185e-05 3.424059528353e+00
1.261500000000e+03 -5.273816011310e-03 6.014667311768e-05 3.478104236772e+00
1.261750000000e+03 -5.828287497255e-03 6.227254055224e-05 3.532723287171e+00
1.262000000000e+03 -6.405282876463e-03 6.446426992959e-05 3.587887521953e+00
1.262250000000e+03 -6.996774905435e-03 6.670329632849e-05 3.643567482115e+00
1.262500000000e+03 -7.594512402976e-03 6.896998653319e-05 3.699733558766e+00
1.262750000000e+03 -8.190133883164e-03 7.124389636409e-05 3.756356148230e+00
1.263000000000e+03 -8.775281720171e-03 7.350404269374e-05 3.813405805997e+00
1.263250000000e+03 -9.341713964764e-03 7.572918295226e-05 3.870853397798e+00
1.263500000000e+03 -9.881412347160e-03 7.789809768124e-05 3.928670246220e+00
1.263750000000e+03 -1.038668547707e-02 7.998987153074e-05 3.986828268883e+00
1.264000000000e+03 -1.085026536047e-02 8.198416872057e-05 4.045300106407e+00
1.264250000000e+03 -1.126539652274e-02 8.386149980785e-05 4.104059239271e+00
1.264500000000e+03 -1.162591635996e-02 8.560347472641e-05 4.163080089598e+00
1.264750000000e+03 -1.192632567688e-02 8.719303839844e-05 4.222338107118e+00
1.265000000000e+03 -1.216184980836e-02 8.861468953592e-05 4.281809838595e+00
1.265250000000e+03 -1.232848833007e-02 8.985467238024e-05 4.341472977995e+00
1.265500000000e+03 -1.242305425843e-02 9.090113938398e-05 4.401306397652e+00
1.265750000000e+03 -1.244320153021e-02 9.174433064291e-05 4.461290159155e+00
1.266000000000e+03 -1.238744258404e-02 9.237666776135e-05 4.521405504698e+00
1.266250000000e+03 -1.225515411736e-02 9.279283969754e-05 4.581634827700e+00
1.266500000000e+03 -1.204657233191e-02 9.298986980114e-05 4.641961623805e+00
1.266750000000e+03 -1.176277921446e-02 9.296715222598e-05 4.702370423522e+00
1.267000000000e+03 -1.140567830423e-02 9.272645609754e-05 4.762846706505e+00
1.267250000000e+03 -1.097796173716e-02 9.227190292047e-05 4.823376799377e+00
1.267500000000e+03 -1.048307025754e-02 9.160991683538e-05 4.883947759344e+00
1.267750000000e+03 -9.925144367421e-03 9.074914768797e-05 4.944547244253e+00
1.268000000000e+03 -9.308970628551e-03 8.970037360329e-05 5.005163372655e+00
1.268250000000e+03 -8.639920786501e-03 8.847637056333e-05 5.065784574930e+00
1.268500000000e+03 -7.923887545966e-03 8.709176991575e-05 5.126399439306e+00
1.268750000000e+03 -7.167214933078e-03 8.556289041259e-05 5.186996553961e+00
1.269000000000e+03 -6.376626889438e-03 8.390755394910e-05 5.247564349642e+00
1.269250000000e+03 -5.559152198694e-03 8.214488240604e-05 5.308090943495e+00
1.269500000000e+03 -4.722049101852e-03 8.029508346966e-05 5.368563989073e+00
1.269750000000e+03 -3.872728022275e-03 7.837922233445e-05 5.428970532715e+00
1.270000000000e+03 -3.018675185589e-03 7.641898652239e-05 5.489296881221e+00
1.270250000000e+03 -2.167376330724e-03 7.443644203153e-05 5.549528481131e+00
1.270500000000e+03 -1.326242042050e-03 7.245378657514e-05 5.609649812477e+00
1.270750000000e+03 -5.025349314693e-04 7.049310182905e-05 5.669644299770e+00
1.271000000000e+03 2.967005122042e-04 6.857610674038e-05 5.729494239875e+00
1.271250000000e+03 1.064704906132e-03 6.672391538567e-05 5.789180749596e+00
1.271500000000e+03 1.795066941846e-03 6.495680188698e-05 5.848683732390e+00
1.271750000000e+03 2.481782565969e-03 6.329397438309e-05 5.907981867396e+00
1.272000000000e+03 3.119309104533e-03 6.175336238970e-05 5.967052617609e+00
1.272250000000e+03 3.702614546634e-03 6.035141743754e-05 6.025872259582e+00
1.272500000000e+03 4.227221338754e-03 5.910293177752e-05 6.084415932944e+00
1.272750000000e+03 4.689244722922e-03 5.802087498211e-05 6.142657709880e+00
1.273000000000e+03 5.085424139831e-03 5.711625354454e-05 6.200570681808e+00
1.273250000000e+03 5.413150177653e-03 5.639798979795e-05 6.258127064828e+00
1.273500000000e+03 5.670483333944e-03 5.587282638722e-05 6.315298318823e+00
1.273750000000e+03 5.856167343672e-03 5.554525247081e-05 6.372055281046e+00
1.274000000000e+03 5.969634697690e-03 5.541748173915e-05 6.428368310313e+00
1.274250000000e+03 6.011007722149e-03 5.548942174660e-05 6.484207442074e+00
1.274500000000e+03 5.981090201160e-03 5.575869824148e-05 6.539542549194e+00
1.274750000000e+03 5.881355474314e-03 5.622063643515e-05 6.594343509594e+00
1.275000000000e+03 5.713925317216e-03 5.686837768384e-05 6.648580375421e+00
1.275250000000e+03 5.481545791733e-03 5.769296800406e-05 6.702223544391e+00
1.275500000000e+03 5.187554442475e-03 5.868347010365e-05 6.755243928274e+00
1.275750000000e+03 4.835844537183e-03 5.982711729380e-05 6.807613119166e+00
1.276000000000e+03 4.430821434635e-03 6.110944146212e-05 6.859303548673e+00
1.276250000000e+03 3.977356541477e-03 6.251447076300e-05 6.910288640825e+00
1.276500000000e+03 3.480734418896e-03 6.402493500493e-05 6.960542953805e+00
1.276750000000e+03 2.946597628915e-03 6.562247165248e-05 7.010042311507e+00
1.277000000000e+03 2.380886012300e-03 6.728786978774e-05 7.058763921058e+00
1.277250000000e+03 1.789774184489e-03 6.900130246937e-05 7.106686476761e+00
1.277500000000e+03 1.179605171044e-03 7.074257133288e-05 7.153790248001e+00
1.277750000000e+03 5.568219974824e-04 7.249136407572e-05 7.200057150737e+00
1.278000000000e+03 -7.210203641531e-05 7.422750968408e-05 7.245470801911e+00
1.278250000000e+03 -7.007344543923e-04 7.593123565133e-05 7.290016555979e+00
1.278500000000e+03 -1.322754784806e-03 7.758342498876e-05 7.333681523561e+00
1.278750000000e+03 -1.932025157369e-03 7.916585064213e-05 7.376454572263e+00
1.279000000000e+03 -2.522659699631e-03 8.066142067298e-05 7.418326309585e+00
1.279250000000e+03 -3.089091712145e-03 8.205440778994e-05 7.459289048794e+00
1.279500000000e+03 -3.626138055811e-03 8.333064087759e-05 7.499336758052e+00
1.279750000000e+03 -4.129059353938e-03 8.447769550041e-05 7.538464994299e+00
1.280000000000e+03 -4.593616337475e-03 8.548506298520e-05 7.576670821768e+00
1.280250000000e+03 -5.016120242325e-03 8.634429075727e-05 7.613952717915e+00
1.280500000000e+03 -5.393477316301e-03 8.704909113960e-05 7.650310467223e+00
1.280750000000e+03 -5.723226781395e-03 8.759543956341e-05 7.685745044445e+00
1.281000000000e+03 -6.003570642626e-03 8.798162403509e-05 7.720258490225e+00
1.281250000000e+03 -6.233396872338e-03 8.820828743694e-05 7.753853778176e+00
1.281500000000e+03 -6.412293082830e-03 8.827840962219e-05 7.786534678584e+00
1.281750000000e+03 -6.540552085360e-03 8.819725301135e-05 7.818305618107e+00
1.282000000000e+03 -6.619167678524e-03 8.797229650842e-05 7.849171539560e+00
1.282250000000e+03 -6.649822838436e-03 8.761313386318e-05 7.879137760059e+00
1.282500000000e+03 -6.634867491500e-03 8.713133598498e-05 7.908209833753e+00
1.282750000000e+03 -6.577287474273e-03 8.654028315316e-05 7.936393419031e+00
1.283000000000e+03 -6.480666065927e-03 8.585497277330e-05 7.963694148792e+00
1.283250000000e+03 -6.349135528308e-03 8.509179712252e-05 7.990117512213e+00
1.283500000000e+03 -6.187322732974e-03 8.426830316993e-05 8.015668740825e+00
1.283750000000e+03 -6.000286232942e-03 8.340293029643e-05 8.040352708855e+00
1.284000000000e+03 -5.793448490995e-03 8.251473632129e-05 8.064173840027e+00
1.284250000000e+03 -5.572521783723e-03 8.162309054816e-05 8.087136030151e+00
1.284500000000e+03 -5.343430455140e-03 8.074739733613e-05 8.109242577779e+00
1.284750000000e+03 -5.112229497064e-03 7.990685844375e-05 8.130496131314e+00
1.285000000000e+03 -4.885021719427e-03 7.912010541350e-05 8.150898644933e+00
1.285250000000e+03 -4.667874051639e-03 7.840493252892e-05 8.170451349937e+00
1.285500000000e+03 -4.466734463142e-03 7.777803415451e-05 8.189154738191e+00
1.285750000000e+03 -4.287350173492e-03 7.725475318848e-05 8.207008555194e+00
1.286000000000e+03 -4.135188628734e-03 7.684885196751e-05 8.224011806732e+00
1.286250000000e+03 -4.015362071312e-03 7.657230910255e-05 8.240162774071e+00
1.286500000000e+03 -3.932557220275e-03 7.643515991743e-05 8.255459039817e+00
1.286750000000e+03 -3.890970380781e-03 7.644535571880e-05 8.269897519451e+00
1.287000000000e+03 -3.894249851178e-03 7.660859000402e-05 8.283474501898e+00
1.287250000000e+03 -3.945445892732e-03 7.692831177469e-05 8.296185695015e+00
1.287500000000e+03 -4.046969179328e-03 7.740563447090e-05 8.308026275926e+00
1.287750000000e+03 -4.200558106945e-03 7.803936256751e-05 8.318990944544e+00
1.288000000000e+03 -4.407255949238e-03 7.882605662587e-05 8.329073981153e+00
1.288250000000e+03 -4.667396485872e-03 7.976009781230e-05 8.338269302025e+00
1.288500000000e+03 -4.980600290117e-03 8.083379658552e-05 8.346570518274e+00
1.288750000000e+03 -5.345779885270e-03 8.203753131561e-05 8.353970991787e+00
1.289000000000e+03 -5.761154972222e-03 8.335991996464e-05 8.360463891541e+00
1.289250000000e+03 -6.224275071588e-03 8.478801133743e-05 8.366042242707e+00
1.289500000000e+03 -6.732052572618e-03 8.630750135102e-05 8.370698978298e+00
1.289750000000e+03 -7.280801382414e-03 8.790295763597e-05 8.374426979854e+00
1.290000000000e+03 -7.866284794785e-03 8.955806194033e-05 8.377219120608e+00
1.290250000000e+03 -8.483767541434e-03 9.125585163630e-05 8.379068296527e+00
1.290500000000e+03 -9.128075287792e-03 9.297896796312e-05 8.379967459605e+00
1.290750000000e+03 -9.793656901999e-03 9.470989685018e-05 8.379909638871e+00
1.291000000000e+03 -1.047465206443e-02 9.643120651431e-05 8.378887963725e+00
1.291250000000e+03 -1.116496028754e-02 9.812576977822e-05 8.376895675397e+00
1.291500000000e+03 -1.185831302400e-02 9.977697615063e-05 8.373926141052e+00
1.291750000000e+03 -1.254834593609e-02 1.013689236801e-04 8.369972857117e+00
1.292000000000e+03 -1.322867204598e-02 1.028865939399e-04 8.365029455441e+00
1.292250000000e+03 -1.389295394570e-02 1.043160047265e-04 8.359089700703e+00
1.292500000000e+03 -1.453497491938e-02 1.056443489187e-04 8.352147489063e+00
1.292750000000e+03 -1.514870784997e-02 1.068600788887e-04 8.344196844355e+00
1.293000000000e+03 -1.572838171801e-02 1.079529798131e-04 8.335231910546e+00
1.293250000000e+03 -1.626854458668e-02 1.089143057776e-04 8.325246946006e+00
1.293500000000e+03 -1.676412259808e-02 1.097367921910e-04 8.314236317244e+00
1.293750000000e+03 -1.721047509359e-02 1.104146666368e-04 8.302194491558e+00
1.294000000000e+03 -1.760344434041e-02 1.109436407536e-04 8.289116032910e+00
1.294250000000e+03 -1.793940023514e-02 1.113209093543e-04 8.274995598476e+00
1.294500000000e+03 -1.821527883074e-02 1.115451253182e-04 8.259827938886e+00
1.294750000000e+03 -1.842861555426e-02 1.116163601625e-04 8.243607899869e+00
1.295000000000e+03 -1.857757119277e-02 1.115360486577e-04 8.226330429641e+00
1.295250000000e+03 -1.866095171676e-02 1.113069502748e-04 8.207990589560e+00
1.295500000000e+03 -1.867822044387e-02 1.109330783627e-04 8.188583570864e+00
1.295750000000e+03 -1.862950410936e-02 1.104196149463e-04 8.168104715283e+00
1.296000000000e+03 -1.851559055511e-02 1.097728380042e-04 8.146549543121e+00
1.296250000000e+03 -1.833791974576e-02 1.090000448143e-04 8.123913786616e+00
1.296500000000e+03 -1.809856650362e-02 1.081094688708e-04 8.100193430506e+00
1.296750000000e+03 -1.780021721409e-02 1.071101968386e-04 8.075384757777e+00
1.297000000000e+03 -1.744613810305e-02 1.060120784489e-04 8.049484403069e+00
1.297250000000e+03 -1.704013614850e-02 1.048256385578e-04 8.022489412099e+00
1.297500000000e+03 -1.658651441704e-02 1.035619863429e-04 7.994397306184e+00
1.297750000000e+03 -1.609001934800e-02 1.022327197361e-04 7.965206152780e+00
1.298000000000e+03 -1.555578186363e-02 1.008498264425e-04 7.934914640289e+00
1.298250000000e+03 -1.498925424907e-02 9.942560577508e-05 7.903522156315e+00
1.298500000000e+03 -1.439614017471e-02 9.797251528476e-05 7.871028868843e+00
1.298750000000e+03 -1.378232276440e-02 9.650305016012e-05 7.837435809019e+00
1.299000000000e+03 -1.315378773649e-02 9.502968397118e-05 7.802744954032e+00
1.299250000000e+03 -1.251654629707e-02 9.356473965608e-05 7.766959309922e+00
1.299500000000e+03 -1.187655594343e-02 9.212025532951e-05 7.730082991127e+00
1.299750000000e+03 -1.123964267960e-02 9.070786940646e-05 7.692121298100e+00
1.300000000000e+03 -1.061142417623e-02 8.933868782732e-05 7.653080788506e+00
1.300250000000e+03 -9.997236433197e-03 8.802313178713e-05 7.612969344329e+00
1.300500000000e+03 -9.402064363286e-03 8.677084477807e-05 7.571796230417e+00
1.300750000000e+03 -8.830478055133e-03 8.559057060481e-05 7.529572144540e+00
1.301000000000e+03 -8.286575116151e-03 8.449003589039e-05 7.486309259843e+00
1.301250000000e+03 -7.773930929701e-03 8.347584430907e-05 7.442021255291e+00
1.301500000000e+03 -7.295557181558e-03 8.255338561797e-05 7.396723336031e+00
1.301750000000e+03 -6.853869478938e-03 8.172675379078e-05 7.350432242459e+00
1.302000000000e+03 -6.450664653265e-03 8.099867473771e-05 7.303166247426e+00
1.302250000000e+03 -6.087108713614e-03 8.037046250872e-05 7.254945140864e+00
[truncated: 62,251 more chars]
