# Supplementary material for: Tracking Charge Migration with Frequency-Matched Strobo-Spectroscopy
Source: J Phys Chem A. 2024 Jan 2;128(1):20–7. doi: 10.1021/acs.jpca.3c04234 (PMC10788909; doi:10.1021/acs.jpca.3c04234)
Supplement: Supplementary file 2 — jp3c04234_si_002.zip [file jp3c04234_si_002.zip › supplemental data/Data/dipoles/CM-orbital/tau=4.1875.txt]

# CM-orbital-resolved dipole moment for tau = 4.1875 o.c.
0.000000000000e+00 -1.706603541705e-03 2.359602496194e-05 1.638377480866e+00
2.500000000000e-01 -1.707058410154e-03 2.360298516163e-05 1.638690852022e+00
5.000000000000e-01 -1.708427054077e-03 2.362398085320e-05 1.639631853240e+00
7.500000000000e-01 -1.710734664764e-03 2.365931203480e-05 1.641200881791e+00
1.000000000000e+00 -1.713994232439e-03 2.370911855842e-05 1.643385805427e+00
1.250000000000e+00 -1.718185805339e-03 2.377328459352e-05 1.646161435104e+00
1.500000000000e+00 -1.723263313597e-03 2.385154274270e-05 1.649497207234e+00
1.750000000000e+00 -1.729177102568e-03 2.394371716874e-05 1.653368363658e+00
2.000000000000e+00 -1.735890830536e-03 2.404990082600e-05 1.657761696072e+00
2.250000000000e+00 -1.743388068027e-03 2.417047291758e-05 1.662673762270e+00
2.500000000000e+00 -1.751671222286e-03 2.430600704009e-05 1.668105651638e+00
2.750000000000e+00 -1.760754264243e-03 2.445719062025e-05 1.674061467156e+00
3.000000000000e+00 -1.770659452054e-03 2.462480633728e-05 1.680552094367e+00
3.250000000000e+00 -1.781420752671e-03 2.480975580330e-05 1.687600307548e+00
3.500000000000e+00 -1.793094526410e-03 2.501310019404e-05 1.695242858455e+00
3.750000000000e+00 -1.805768717624e-03 2.523604927165e-05 1.703527487229e+00
4.000000000000e+00 -1.819564890949e-03 2.547994751942e-05 1.712508132777e+00
4.250000000000e+00 -1.834626475572e-03 2.574617215895e-05 1.722240862521e+00
4.500000000000e+00 -1.851098533217e-03 2.603600833112e-05 1.732783090298e+00
4.750000000000e+00 -1.869109315307e-03 2.635050757965e-05 1.744193542668e+00
5.000000000000e+00 -1.888762339297e-03 2.669044012926e-05 1.756531573698e+00
5.250000000000e+00 -1.910135076429e-03 2.705628194391e-05 1.769854175218e+00
5.500000000000e+00 -1.933278135867e-03 2.744825435444e-05 1.784212680112e+00
5.750000000000e+00 -1.958211651196e-03 2.786637050037e-05 1.799649889368e+00
6.000000000000e+00 -1.984923023475e-03 2.831048427429e-05 1.816198734520e+00
6.250000000000e+00 -2.013373315449e-03 2.878035522746e-05 1.833882680942e+00
6.500000000000e+00 -2.043513015763e-03 2.927572060632e-05 1.852716901501e+00
6.750000000000e+00 -2.075301751755e-03 2.979636203848e-05 1.872709987320e+00
7.000000000000e+00 -2.108725000054e-03 3.034214543268e-05 1.893866010974e+00
7.250000000000e+00 -2.143801248471e-03 3.091302026464e-05 1.916186235298e+00
7.500000000000e+00 -2.180578416061e-03 3.150897958495e-05 1.939670813741e+00
7.750000000000e+00 -2.219122215194e-03 3.212998882771e-05 1.964320162892e+00
8.000000000000e+00 -2.259501213878e-03 3.277591143494e-05 1.990136327433e+00
8.250000000000e+00 -2.301772177995e-03 3.344647037842e-05 2.017123860167e+00
8.500000000000e+00 -2.345969577435e-03 3.414123654538e-05 2.045290662404e+00
8.750000000000e+00 -2.392101643602e-03 3.485964594752e-05 2.074648316564e+00
9.000000000000e+00 -2.440154455001e-03 3.560104876188e-05 2.105212256705e+00
9.250000000000e+00 -2.490101972516e-03 3.636478002716e-05 2.137001469653e+00
9.500000000000e+00 -2.541917775586e-03 3.715022009748e-05 2.170037938867e+00
9.750000000000e+00 -2.595584108883e-03 3.795681663321e-05 2.204346232609e+00
1.000000000000e+01 -2.651094540112e-03 3.878408954916e-05 2.239952492288e+00
1.025000000000e+01 -2.708451405606e-03 3.963160663412e-05 2.276883626640e+00
1.050000000000e+01 -2.767660627538e-03 4.049895607433e-05 2.315166343851e+00
1.075000000000e+01 -2.828727523487e-03 4.138572336881e-05 2.354826163441e+00
1.100000000000e+01 -2.891654873714e-03 4.229147356638e-05 2.395886041492e+00
1.125000000000e+01 -2.956444195182e-03 4.321573363864e-05 2.438365654565e+00
1.150000000000e+01 -3.023097240136e-03 4.415804229058e-05 2.482280195319e+00
1.175000000000e+01 -3.091616518401e-03 4.511794125805e-05 2.527639338371e+00
1.200000000000e+01 -3.162003437467e-03 4.609488156904e-05 2.574446929472e+00
1.225000000000e+01 -3.234252984392e-03 4.708825894900e-05 2.622700445130e+00
1.250000000000e+01 -3.308346424648e-03 4.809739306857e-05 2.672390609705e+00
1.275000000000e+01 -3.384244123997e-03 4.912149660102e-05 2.723501920864e+00
1.300000000000e+01 -3.461877577685e-03 5.015962284724e-05 2.776012130397e+00
1.325000000000e+01 -3.541145021913e-03 5.121067754005e-05 2.829892544976e+00
1.350000000000e+01 -3.621910242435e-03 5.227339929287e-05 2.885108636386e+00
1.375000000000e+01 -3.704002706399e-03 5.334634581269e-05 2.941619399233e+00
1.400000000000e+01 -3.787223048884e-03 5.442791237975e-05 2.999378820484e+00
1.425000000000e+01 -3.871347560759e-03 5.551632669201e-05 3.058335697497e+00
1.450000000000e+01 -3.956132393277e-03 5.660964151946e-05 3.118433085661e+00
1.475000000000e+01 -4.041318879831e-03 5.770575061020e-05 3.179609124697e+00
1.500000000000e+01 -4.126637549467e-03 5.880240298575e-05 3.241797484071e+00
1.525000000000e+01 -4.211811687106e-03 5.989722019648e-05 3.304927911031e+00
1.550000000000e+01 -4.296560869657e-03 6.098772651217e-05 3.368926855018e+00
1.575000000000e+01 -4.380604927122e-03 6.207138646994e-05 3.433718211656e+00
1.600000000000e+01 -4.463668295655e-03 6.314564884993e-05 3.499223873929e+00
1.625000000000e+01 -4.545484994745e-03 6.420800149678e-05 3.565364834530e+00
1.650000000000e+01 -4.625803284039e-03 6.525601516563e-05 3.632061787548e+00
1.675000000000e+01 -4.704389934551e-03 6.628739163056e-05 3.699236021123e+00
1.700000000000e+01 -4.781033399405e-03 6.730000237548e-05 3.766810110223e+00
1.725000000000e+01 -4.855545950592e-03 6.829192009908e-05 3.834708749535e+00
1.750000000000e+01 -4.927764729722e-03 6.926143879735e-05 3.902859362455e+00
1.775000000000e+01 -4.997551495766e-03 7.020708496819e-05 3.971192656570e+00
1.800000000000e+01 -5.064792464239e-03 7.112762110900e-05 4.039643074032e+00
1.825000000000e+01 -5.129397361281e-03 7.202204208506e-05 4.108149139568e+00
1.850000000000e+01 -5.191298981683e-03 7.288956579862e-05 4.176653714685e+00
1.875000000000e+01 -5.250452805704e-03 7.372963213784e-05 4.245104152330e+00
1.900000000000e+01 -5.306836374040e-03 7.454188674658e-05 4.313452410384e+00
1.925000000000e+01 -5.360449137808e-03 7.532616691033e-05 4.381655057011e+00
1.950000000000e+01 -5.411311769619e-03 7.608248705779e-05 4.449673248668e+00
1.975000000000e+01 -5.459465596830e-03 7.681103211862e-05 4.517472627282e+00
2.000000000000e+01 -5.504971264017e-03 7.751214189017e-05 4.585023165035e+00
2.025000000000e+01 -5.547907391362e-03 7.818629791559e-05 4.652298944569e+00
2.050000000000e+01 -5.588369073727e-03 7.883410968362e-05 4.719277875125e+00
2.075000000000e+01 -5.626466048058e-03 7.945629948686e-05 4.785941343847e+00
2.100000000000e+01 -5.662321346216e-03 8.005368824662e-05 4.852273806406e+00
2.125000000000e+01 -5.696069189395e-03 8.062718080995e-05 4.918262321156e+00
2.150000000000e+01 -5.727853448213e-03 8.117774904773e-05 4.983896038108e+00
2.175000000000e+01 -5.757825190752e-03 8.170641276661e-05 5.049165657360e+00
2.200000000000e+01 -5.786140329150e-03 8.221422101184e-05 5.114062875211e+00
2.225000000000e+01 -5.812956937825e-03 8.270223271209e-05 5.178579841680e+00
2.250000000000e+01 -5.838432048646e-03 8.317148194578e-05 5.242708658188e+00
2.275000000000e+01 -5.862719069309e-03 8.362298680178e-05 5.306440929993e+00
2.300000000000e+01 -5.885964522459e-03 8.405770807512e-05 5.369767407576e+00
2.325000000000e+01 -5.908305464427e-03 8.447654353966e-05 5.432677724622e+00
2.350000000000e+01 -5.929867779434e-03 8.488028801748e-05 5.495160246113e+00
2.375000000000e+01 -5.950763755516e-03 8.526962279051e-05 5.557202027864e+00
2.400000000000e+01 -5.971090938617e-03 8.564510322279e-05 5.618788889657e+00
2.425000000000e+01 -5.990931811277e-03 8.600722875110e-05 5.679905587710e+00
2.450000000000e+01 -6.010352652429e-03 8.635640882321e-05 5.740536075810e+00
2.475000000000e+01 -6.029403514006e-03 8.669292607794e-05 5.800663843779e+00
2.500000000000e+01 -6.048119264700e-03 8.701697022215e-05 5.860272306476e+00
2.525000000000e+01 -6.066519832797e-03 8.732866946412e-05 5.919345231204e+00
2.550000000000e+01 -6.084610843958e-03 8.762800777254e-05 5.977867187126e+00
2.575000000000e+01 -6.102385650620e-03 8.791494389410e-05 6.035823993796e+00
2.600000000000e+01 -6.119826999170e-03 8.818936841692e-05 6.093203154909e+00
2.625000000000e+01 -6.136907696008e-03 8.845113861450e-05 6.149994265493e+00
2.650000000000e+01 -6.153592227909e-03 8.870008605585e-05 6.206189378756e+00
2.675000000000e+01 -6.169839180735e-03 8.893605332916e-05 6.261783319710e+00
2.700000000000e+01 -6.185602468551e-03 8.915888617339e-05 6.316773935050e+00
2.725000000000e+01 -6.200832076830e-03 8.936843776738e-05 6.371162274387e+00
2.750000000000e+01 -6.215475624518e-03 8.956458333767e-05 6.424952694952e+00
2.775000000000e+01 -6.229480257239e-03 8.974722776589e-05 6.478152879076e+00
2.800000000000e+01 -6.242793659192e-03 8.991631148500e-05 6.530773762433e+00
2.825000000000e+01 -6.255364409325e-03 9.007182039519e-05 6.582829375342e+00
2.850000000000e+01 -6.267143018322e-03 9.021378940915e-05 6.634336598236e+00
2.875000000000e+01 -6.278083543225e-03 9.034228104512e-05 6.685314831672e+00
2.900000000000e+01 -6.288144638290e-03 9.045741507385e-05 6.735785589079e+00
2.925000000000e+01 -6.297289880748e-03 9.055936716013e-05 6.785772027728e+00
2.950000000000e+01 -6.305488258031e-03 9.064836783679e-05 6.835298433143e+00
2.975000000000e+01 -6.312715315005e-03 9.072470087473e-05 6.884389668832e+00
3.000000000000e+01 -6.318954374294e-03 9.078869708165e-05 6.933070607135e+00
3.025000000000e+01 -6.324197098507e-03 9.084076843696e-05 6.981365559296e+00
3.050000000000e+01 -6.328443611007e-03 9.088138595700e-05 7.029297724499e+00
3.075000000000e+01 -6.331702898397e-03 9.091107938608e-05 7.076888675295e+00
3.100000000000e+01 -6.333993546525e-03 9.093043929870e-05 7.124157893105e+00
3.125000000000e+01 -6.335344242828e-03 9.094010137400e-05 7.171122367421e+00
3.150000000000e+01 -6.335793709317e-03 9.094075897981e-05 7.217796270117e+00
3.175000000000e+01 -6.335390086151e-03 9.093316489070e-05 7.264190712946e+00
3.200000000000e+01 -6.334190223684e-03 9.091812075174e-05 7.310313594092e+00
3.225000000000e+01 -6.332259069650e-03 9.089646852375e-05 7.356169533707e+00
3.250000000000e+01 -6.329668842627e-03 9.086908068390e-05 7.401759900006e+00
3.275000000000e+01 -6.326497714060e-03 9.083684524727e-05 7.447082923728e+00
3.300000000000e+01 -6.322827993591e-03 9.080065108655e-05 7.492133896697e+00
3.325000000000e+01 -6.318744092059e-03 9.076137036651e-05 7.536905448615e+00
3.350000000000e+01 -6.314330541136e-03 9.071984075906e-05 7.581387889333e+00
3.375000000000e+01 -6.309670127258e-03 9.067684476488e-05 7.625569604182e+00
3.400000000000e+01 -6.304842044232e-03 9.063308994856e-05 7.669437490304e+00
3.425000000000e+01 -6.299920020884e-03 9.058918542074e-05 7.712977414684e+00
3.450000000000e+01 -6.294970431595e-03 9.054561389954e-05 7.756174679168e+00
3.475000000000e+01 -6.290050604863e-03 9.050273260572e-05 7.799014474051e+00
3.500000000000e+01 -6.285207565934e-03 9.046078000283e-05 7.841482303463e+00
3.525000000000e+01 -6.280477273646e-03 9.041983870725e-05 7.883564365926e+00
3.550000000000e+01 -6.275884319729e-03 9.037981435539e-05 7.925247874041e+00
3.575000000000e+01 -6.271441727479e-03 9.034039774070e-05 7.966521299096e+00
3.600000000000e+01 -6.267151031833e-03 9.030120282238e-05 8.007374527210e+00
3.625000000000e+01 -6.263002757447e-03 9.026168419390e-05 8.047798918508e+00
3.650000000000e+01 -6.258977176704e-03 9.022111395099e-05 8.087787266615e+00
3.675000000000e+01 -6.255045441057e-03 9.017863700139e-05 8.127333654855e+00
3.700000000000e+01 -6.251170886502e-03 9.013327605456e-05 8.166433215555e+00
3.725000000000e+01 -6.247310689990e-03 9.008395109666e-05 8.205081793138e+00
3.750000000000e+01 -6.243417609353e-03 9.002955038834e-05 8.243275524254e+00
3.775000000000e+01 -6.239441618344e-03 8.996884284490e-05 8.281010342917e+00
3.800000000000e+01 -6.235331568703e-03 8.990055839750e-05 8.318281431710e+00
3.825000000000e+01 -6.231036887396e-03 8.982346647210e-05 8.355082635173e+00
3.850000000000e+01 -6.226509255964e-03 8.973638612056e-05 8.391405856850e+00
3.875000000000e+01 -6.221704219884e-03 8.963821402086e-05 8.427240458807e+00
3.900000000000e+01 -6.216582640874e-03 8.952795541325e-05 8.462572684055e+00
3.925000000000e+01 -6.211111906759e-03 8.940475396876e-05 8.497385121996e+00
3.950000000000e+01 -6.205266856571e-03 8.926791921676e-05 8.531656237418e+00
3.975000000000e+01 -6.199030409029e-03 8.911695154654e-05 8.565359980102e+00
4.000000000000e+01 -6.192393916036e-03 8.895156341998e-05 8.598465491535e+00
4.025000000000e+01 -6.185357228480e-03 8.877169549557e-05 8.630936920155e+00
4.050000000000e+01 -6.177928494474e-03 8.857752323185e-05 8.662733352579e+00
4.075000000000e+01 -6.170123661145e-03 8.836946439905e-05 8.693808863896e+00
4.100000000000e+01 -6.161965689911e-03 8.814817709760e-05 8.724112687601e+00
4.125000000000e+01 -6.153483471001e-03 8.791453556831e-05 8.753589499448e+00
4.150000000000e+01 -6.144710462069e-03 8.766964548745e-05 8.782179810905e+00
4.175000000000e+01 -6.135683403429e-03 8.741482406935e-05 8.809820457385e+00
4.200000000000e+01 -6.126440954834e-03 8.715154199612e-05 8.836445174456e+00
4.225000000000e+01 -6.117021991118e-03 8.688143184943e-05 8.861985239300e+00
4.250000000000e+01 -6.107464027254e-03 8.660623555601e-05 8.886370169967e+00
4.275000000000e+01 -6.097801946547e-03 8.632777444603e-05 8.909528454517e+00
4.300000000000e+01 -6.088066772561e-03 8.604789861788e-05 8.931388305206e+00
4.325000000000e+01 -6.078285392854e-03 8.576855233644e-05 8.951878411268e+00
4.350000000000e+01 -6.068480022116e-03 8.549154618392e-05 8.970928678022e+00
4.375000000000e+01 -6.058667736336e-03 8.521878191439e-05 8.988470945121e+00
4.400000000000e+01 -6.048860707360e-03 8.495205393869e-05 9.004439660082e+00
4.425000000000e+01 -6.039066819945e-03 8.469303911471e-05 9.018772500587e+00
4.450000000000e+01 -6.029290391107e-03 8.444334705562e-05 9.031410943907e+00
4.475000000000e+01 -6.019533206208e-03 8.420448710728e-05 9.042300764046e+00
4.500000000000e+01 -6.009795778900e-03 8.397785505646e-05 9.051392459619e+00
4.525000000000e+01 -6.000078772177e-03 8.376472568444e-05 9.058641618119e+00
4.550000000000e+01 -5.990384475218e-03 8.356625009362e-05 9.064009204832e+00
4.575000000000e+01 -5.980718249827e-03 8.338345501790e-05 9.067461791793e+00
4.600000000000e+01 -5.971089861576e-03 8.321724241886e-05 9.068971724658e+00
4.625000000000e+01 -5.961514622677e-03 8.306839020533e-05 9.068517243272e+00
4.650000000000e+01 -5.952014291378e-03 8.293755327732e-05 9.066082551818e+00
4.675000000000e+01 -5.942617697388e-03 8.282526361847e-05 9.061657853116e+00
4.700000000000e+01 -5.933361046775e-03 8.273192978944e-05 9.055239353149e+00
4.725000000000e+01 -5.924287882398e-03 8.265783487219e-05 9.046829232798e+00
4.750000000000e+01 -5.915448688643e-03 8.260313479722e-05 9.036435600251e+00
4.775000000000e+01 -5.906900128310e-03 8.256785476171e-05 9.024072421292e+00
4.800000000000e+01 -5.898703967526e-03 8.255188454337e-05 9.009759419095e+00
4.825000000000e+01 -5.890925743531e-03 8.255497203863e-05 8.993521958967e+00
4.850000000000e+01 -5.883633236075e-03 8.257672137330e-05 8.975390892066e+00
4.875000000000e+01 -5.876894785407e-03 8.261658763012e-05 8.955402372487e+00
4.900000000000e+01 -5.870777526955e-03 8.267387307914e-05 8.933597635817e+00
4.925000000000e+01 -5.865345597427e-03 8.274772479233e-05 8.910022719416e+00
4.950000000000e+01 -5.860658383809e-03 8.283713462942e-05 8.884728151324e+00
4.975000000000e+01 -5.856768891067e-03 8.294092347047e-05 8.857768571784e+00
5.000000000000e+01 -5.853722284139e-03 8.305774832368e-05 8.829202304869e+00
5.025000000000e+01 -5.851554716223e-03 8.318616537467e-05 8.799090874608e+00
5.050000000000e+01 -5.850292256457e-03 8.332471309158e-05 8.767498463574e+00
5.075000000000e+01 -5.849949786250e-03 8.347166964964e-05 8.734491332008e+00
5.100000000000e+01 -5.850531088520e-03 8.362517691679e-05 8.700137186530e+00
5.125000000000e+01 -5.852028782880e-03 8.378335018142e-05 8.664504522582e+00
5.150000000000e+01 -5.854424721389e-03 8.394428329381e-05 8.627661943530e+00
5.175000000000e+01 -5.857690796963e-03 8.410604470493e-05 8.589677480962e+00
5.200000000000e+01 -5.861789749816e-03 8.426670267150e-05 8.550617917724e+00
5.225000000000e+01 -5.866675916641e-03 8.442434688452e-05 8.510548137678e+00
5.250000000000e+01 -5.872296491013e-03 8.457710939394e-05 8.469530523004e+00
5.275000000000e+01 -5.878592852396e-03 8.472323303149e-05 8.427624400796e+00
5.300000000000e+01 -5.885501577443e-03 8.486109588110e-05 8.384885572134e+00
5.325000000000e+01 -5.892955418097e-03 8.498923286082e-05 8.341365919506e+00
5.350000000000e+01 -5.900884179215e-03 8.510635497982e-05 8.297113121157e+00
5.375000000000e+01 -5.909215516188e-03 8.521134158018e-05 8.252170465815e+00
5.400000000000e+01 -5.917875401827e-03 8.530332089976e-05 8.206576788299e+00
5.425000000000e+01 -5.926788429452e-03 8.538171143119e-05 8.160366515862e+00
5.450000000000e+01 -5.935877855801e-03 8.544613315353e-05 8.113569833204e+00
5.475000000000e+01 -5.945065561320e-03 8.549643255426e-05 8.066212958052e+00
5.500000000000e+01 -5.954271865272e-03 8.553268917297e-05 8.018318513415e+00
5.525000000000e+01 -5.963415128147e-03 8.555519968007e-05 7.969905993182e+00
5.550000000000e+01 -5.972411291673e-03 8.556446350177e-05 7.920992294698e+00
5.575000000000e+01 -5.981173380163e-03 8.556115810546e-05 7.871592307170e+00
5.600000000000e+01 -5.989611020319e-03 8.554610427947e-05 7.821719533494e+00
5.625000000000e+01 -5.997630081623e-03 8.552025270567e-05 7.771386720661e+00
5.650000000000e+01 -6.005132491762e-03 8.548465445604e-05 7.720606485699e+00
5.675000000000e+01 -6.012016370794e-03 8.544040561143e-05 7.669391908112e+00
5.700000000000e+01 -6.018176360696e-03 8.538857313098e-05 7.617757078771e+00
5.725000000000e+01 -6.023504288389e-03 8.533021465895e-05 7.565717581566e+00
5.750000000000e+01 -6.027889998324e-03 8.526635869968e-05 7.513290900432e+00
5.775000000000e+01 -6.031222598901e-03 8.519796108733e-05 7.460496735744e+00
5.800000000000e+01 -6.033391983884e-03 8.512587705134e-05 7.407357226559e+00
5.825000000000e+01 -6.034290580562e-03 8.505084209559e-05 7.353897070722e+00
5.850000000000e+01 -6.033815387671e-03 8.497345731664e-05 7.300143543695e+00
5.875000000000e+01 -6.031870220273e-03 8.489417886703e-05 7.246126416043e+00
5.900000000000e+01 -6.028367906015e-03 8.481331247598e-05 7.191877775524e+00
5.925000000000e+01 -6.023232559691e-03 8.473101278630e-05 7.137431759991e+00
5.950000000000e+01 -6.016401755507e-03 8.464728630253e-05 7.082824211495e+00
5.975000000000e+01 -6.007828555745e-03 8.456199977047e-05 7.028092263767e+00
6.000000000000e+01 -5.997483375593e-03 8.447489075003e-05 6.973273874915e+00
6.025000000000e+01 -5.985355521858e-03 8.438558025831e-05 6.918407322013e+00
6.050000000000e+01 -5.971454346184e-03 8.429358755130e-05 6.863530671808e+00
6.075000000000e+01 -5.955810008596e-03 8.419834758241e-05 6.808681241313e+00
6.100000000000e+01 -5.938473730141e-03 8.409922703950e-05 6.753895064965e+00
6.125000000000e+01 -5.919517565388e-03 8.399553991340e-05 6.699206379763e+00
6.150000000000e+01 -5.899033664935e-03 8.388656285621e-05 6.644647140802e+00
6.175000000000e+01 -5.877133044746e-03 8.377154837561e-05 6.590246576849e+00
6.200000000000e+01 -5.853943871875e-03 8.364973586464e-05 6.536030793843e+00
6.225000000000e+01 -5.829609332130e-03 8.352036151937e-05 6.482022431454e+00
6.250000000000e+01 -5.804285028016e-03 8.338266675567e-05 6.428240377872e+00
6.275000000000e+01 -5.778136077126e-03 8.323590028261e-05 6.374699542962e+00
6.300000000000e+01 -5.751333933371e-03 8.307932076032e-05 6.321410692908e+00
6.325000000000e+01 -5.724053065705e-03 8.291219744441e-05 6.268380344809e+00
6.350000000000e+01 -5.696467554922e-03 8.273380964041e-05 6.215610721691e+00
6.375000000000e+01 -5.668747708552e-03 8.254344462466e-05 6.163099766944e+00
6.400000000000e+01 -5.641056795219e-03 8.234039584801e-05 6.110841216373e+00
6.425000000000e+01 -5.613547966084e-03 8.212396099097e-05 6.058824727378e+00
6.450000000000e+01 -5.586361435301e-03 8.189344100201e-05 6.007036062676e+00
6.475000000000e+01 -5.559621972091e-03 8.164813999006e-05 5.955457326233e+00
6.500000000000e+01 -5.533436688338e-03 8.138736867735e-05 5.904067250811e+00
6.525000000000e+01 -5.507893200944e-03 8.111044523074e-05 5.852841530443e+00
6.550000000000e+01 -5.483058165748e-03 8.081668796495e-05 5.801753198539e+00
6.575000000000e+01 -5.458976205239e-03 8.050544966579e-05 5.750773041102e+00
6.600000000000e+01 -5.435669097063e-03 8.017610888311e-05 5.699870045139e+00
6.625000000000e+01 -5.413135387672e-03 7.982807356349e-05 5.649011868480e+00
6.650000000000e+01 -5.391350304122e-03 7.946079620072e-05 5.598165329520e+00
6.675000000000e+01 -5.370266058919e-03 7.907378455363e-05 5.547296903133e+00
6.700000000000e+01 -5.349812492866e-03 7.866661734834e-05 5.496373215252e+00
6.725000000000e+01 -5.329897987580e-03 7.823894503300e-05 5.445361531287e+00
6.750000000000e+01 -5.310410777734e-03 7.779049438170e-05 5.394230223038e+00
6.775000000000e+01 -5.291220489630e-03 7.732109191472e-05 5.342949215701e+00
6.800000000000e+01 -5.272180027891e-03 7.683066849121e-05 5.291490401457e+00
6.825000000000e+01 -5.253127663295e-03 7.631926451787e-05 5.239828022933e+00
6.850000000000e+01 -5.233889427167e-03 7.578703426483e-05 5.187939016675e+00
6.875000000000e+01 -5.214281670583e-03 7.523424534098e-05 5.135803322111e+00
6.900000000000e+01 -5.194113888526e-03 7.466128157574e-05 5.083404148360e+00
6.925000000000e+01 -5.173191608511e-03 7.406867216841e-05 5.030728205563e+00
6.950000000000e+01 -5.151319407240e-03 7.345704853057e-05 4.977765893828e+00
6.975000000000e+01 -5.128303905110e-03 7.282714716722e-05 4.924511456103e+00
7.000000000000e+01 -5.103956890691e-03 7.217983786689e-05 4.870963087644e+00
7.025000000000e+01 -5.078098328800e-03 7.151608691380e-05 4.817123007317e+00
7.050000000000e+01 -5.050559105852e-03 7.083694904098e-05 4.762997482319e+00
7.075000000000e+01 -5.021183902760e-03 7.014362153152e-05 4.708596810803e+00
7.100000000000e+01 -4.989833666273e-03 6.943737724827e-05 4.653935253840e+00
7.125000000000e+01 -4.956387792358e-03 6.871956409638e-05 4.599030921385e+00
7.150000000000e+01 -4.920746008400e-03 6.799161196930e-05 4.543905604740e+00
7.175000000000e+01 -4.882829989625e-03 6.725501494514e-05 4.488584561469e+00
7.200000000000e+01 -4.842584515592e-03 6.651127972909e-05 4.433096248877e+00
7.225000000000e+01 -4.799978411509e-03 6.576196769051e-05 4.377472009962e+00
7.250000000000e+01 -4.755005196536e-03 6.500867075460e-05 4.321745717808e+00
7.275000000000e+01 -4.707683295856e-03 6.425299357660e-05 4.265953378501e+00
7.300000000000e+01 -4.658056013653e-03 6.349653793736e-05 4.210132704954e+00
7.325000000000e+01 -4.606191093671e-03 6.274088729902e-05 4.154322663653e+00
7.350000000000e+01 -4.552180090971e-03 6.198759201165e-05 4.098563008136e+00
7.375000000000e+01 -4.496137595691e-03 6.123815420572e-05 4.042893804749e+00
7.400000000000e+01 -4.438200236830e-03 6.049401409935e-05 3.987354961924e+00
7.425000000000e+01 -4.378525505580e-03 5.975653675663e-05 3.931985774687e+00
7.450000000000e+01 -4.317290366461e-03 5.902700045918e-05 3.876824490579e+00
7.475000000000e+01 -4.254689783528e-03 5.830658646072e-05 3.821907910133e+00
7.500000000000e+01 -4.190935105121e-03 5.759637103944e-05 3.767271027164e+00
7.525000000000e+01 -4.126252252085e-03 5.689732090178e-05 3.712946717573e+00
7.550000000000e+01 -4.060879737340e-03 5.621028578237e-05 3.658965480710e+00
7.575000000000e+01 -3.995066681872e-03 5.553599413383e-05 3.605355237680e+00
7.600000000000e+01 -3.929070716837e-03 5.487504191562e-05 3.552141186036e+00
7.625000000000e+01 -3.863155591469e-03 5.422792573945e-05 3.499345710886e+00
7.650000000000e+01 -3.797588610909e-03 5.359502205857e-05 3.446988348743e+00
7.675000000000e+01 -3.732637949889e-03 5.297658996078e-05 3.395085798758e+00
7.700000000000e+01 -3.668569873682e-03 5.237274590658e-05 3.343651975318e+00
7.725000000000e+01 -3.605645788969e-03 5.178349315096e-05 3.292698093669e+00
7.750000000000e+01 -3.544119176883e-03 5.120871930275e-05 3.242232780620e+00
7.775000000000e+01 -3.484232468416e-03 5.064819168205e-05 3.192262201724e+00
7.800000000000e+01 -3.426213966454e-03 5.010155553659e-05 3.142790197183e+00
7.825000000000e+01 -3.370274733480e-03 4.956833199612e-05 3.093818417705e+00
7.850000000000e+01 -3.316605667087e-03 4.904791777588e-05 3.045346454839e+00
7.875000000000e+01 -3.265374753126e-03 4.853958425741e-05 2.997371958643e+00
7.900000000000e+01 -3.216724516650e-03 4.804247806164e-05 2.949890739851e+00
7.925000000000e+01 -3.170769674301e-03 4.755562208389e-05 2.902896854501e+00
7.950000000000e+01 -3.127595139095e-03 4.707792069966e-05 2.856382672214e+00
7.975000000000e+01 -3.087254338989e-03 4.660816622509e-05 2.810338931511e+00
8.000000000000e+01 -3.049768015790e-03 4.614504961528e-05 2.764754787222e+00
8.025000000000e+01 -3.015123438886e-03 4.568717250614e-05 2.719617858225e+00
8.050000000000e+01 -2.983274135656e-03 4.523306539808e-05 2.674914283056e+00
8.075000000000e+01 -2.954140091463e-03 4.478120677245e-05 2.630628794533e+00
8.100000000000e+01 -2.927608446284e-03 4.433004605778e-05 2.586744823571e+00
8.125000000000e+01 -2.903534699186e-03 4.387802725056e-05 2.543244642291e+00
8.150000000000e+01 -2.881744405938e-03 4.342361545234e-05 2.500109556532e+00
8.175000000000e+01 -2.862035354319e-03 4.296532190315e-05 2.457320158754e+00
8.200000000000e+01 -2.844180214113e-03 4.250173122419e-05 2.414856645460e+00
8.225000000000e+01 -2.827929599915e-03 4.203152621976e-05 2.372699209695e+00
8.250000000000e+01 -2.813015540115e-03 4.155349266666e-05 2.330828507290e+00
8.275000000000e+01 -2.799155280693e-03 4.106658510064e-05 2.289226203413e+00
8.300000000000e+01 -2.786055413958e-03 4.056992078252e-05 2.247875591962e+00
8.325000000000e+01 -2.773416405895e-03 4.006277977661e-05 2.206762287629e+00
8.350000000000e+01 -2.760937346317e-03 3.954462557659e-05 2.165874977012e+00
8.375000000000e+01 -2.748320806196e-03 3.901512942733e-05 2.125206217301e+00
8.400000000000e+01 -2.735277827457e-03 3.847415680369e-05 2.084753265041e+00
8.425000000000e+01 -2.721532816667e-03 3.792176314715e-05 2.044518910017e+00
8.450000000000e+01 -2.706828420245e-03 3.735822809206e-05 2.004512290537e+00
8.475000000000e+01 -2.690930068684e-03 3.678405047056e-05 1.964749656926e+00
8.500000000000e+01 -2.673630235668e-03 3.619994900445e-05 1.925255053376e+00
8.525000000000e+01 -2.654752205691e-03 3.560686446125e-05 1.886060881947e+00
8.550000000000e+01 -2.634153311170e-03 3.500596162775e-05 1.847208317723e+00
8.575000000000e+01 -2.611727435286e-03 3.439862969318e-05 1.808747542784e+00
8.600000000000e+01 -2.587406817721e-03 3.378648281896e-05 1.770737774201e+00
8.625000000000e+01 -2.561163021792e-03 3.317135794412e-05 1.733247066167e+00
8.650000000000e+01 -2.533007125238e-03 3.255531154484e-05 1.696351875294e+00
8.675000000000e+01 -2.502989101825e-03 3.194061206263e-05 1.660136388006e+00
8.700000000000e+01 -2.471196449654e-03 3.132973026543e-05 1.624691620325e+00
8.725000000000e+01 -2.437752120942e-03 3.072532435866e-05 1.590114307546e+00
8.750000000000e+01 -2.402811785687e-03 3.013021574547e-05 1.556505618505e+00
8.775000000000e+01 -2.366560564476e-03 2.954737464134e-05 1.523969728273e+00
8.800000000000e+01 -2.329209395305e-03 2.897990548859e-05 1.492612301685e+00
8.825000000000e+01 -2.290990942988e-03 2.843099276098e-05 1.462538931821e+00
8.850000000000e+01 -2.252155239731e-03 2.790387360127e-05 1.433853591480e+00
8.875000000000e+01 -2.212965321972e-03 2.740180569608e-05 1.406657148163e+00
8.900000000000e+01 -2.173692645241e-03 2.692800253676e-05 1.381045985903e+00
8.925000000000e+01 -2.134612690323e-03 2.648561172452e-05 1.357110785208e+00
8.950000000000e+01 -2.096000784482e-03 2.607766942336e-05 1.334935483935e+00
8.975000000000e+01 -2.058128157165e-03 2.570705429233e-05 1.314596453158e+00
9.000000000000e+01 -2.021258304580e-03 2.537644409067e-05 1.296161895622e+00
9.025000000000e+01 -1.985643773957e-03 2.508827546088e-05 1.279691474770e+00
9.050000000000e+01 -1.951523379656e-03 2.484470588698e-05 1.265236160356e+00
9.075000000000e+01 -1.919119978407e-03 2.464757957704e-05 1.252838282277e+00
9.100000000000e+01 -1.888638810472e-03 2.449840549279e-05 1.242531761233e+00
9.125000000000e+01 -1.860266409639e-03 2.439833265061e-05 1.234342487054e+00
9.150000000000e+01 -1.834170057187e-03 2.434813671076e-05 1.228288807999e+00
9.175000000000e+01 -1.810497764722e-03 2.434821345382e-05 1.224382092629e+00
9.200000000000e+01 -1.789378772861e-03 2.439858063391e-05 1.222627322833e+00
9.225000000000e+01 -1.770924553415e-03 2.449888693723e-05 1.223023687055e+00
9.250000000000e+01 -1.755230242504e-03 2.464842917782e-05 1.225565132215e+00
9.275000000000e+01 -1.742376452431e-03 2.484617574477e-05 1.230240853179e+00
9.300000000000e+01 -1.732431374396e-03 2.509079651886e-05 1.237035694110e+00
9.325000000000e+01 -1.725453106377e-03 2.538069778579e-05 1.245930454533e+00
9.350000000000e+01 -1.721492106956e-03 2.571406378882e-05 1.256902087214e+00
9.375000000000e+01 -1.720593702287e-03 2.608889326328e-05 1.269923795817e+00
9.400000000000e+01 -1.722800554160e-03 2.650304551177e-05 1.284965041973e+00
9.425000000000e+01 -1.728154978974e-03 2.695428643129e-05 1.301991472659e+00
9.450000000000e+01 -1.736701021513e-03 2.744033223312e-05 1.320964797385e+00
9.475000000000e+01 -1.748486186894e-03 2.795889052681e-05 1.341842631324e+00
9.500000000000e+01 -1.763562752932e-03 2.850770030519e-05 1.364578333856e+00
9.525000000000e+01 -1.781988602144e-03 2.908456667136e-05 1.389120872398e+00
9.550000000000e+01 -1.803827519216e-03 2.968739320325e-05 1.415414727787e+00
9.575000000000e+01 -1.829148936032e-03 3.031420768893e-05 1.443399874272e+00
9.600000000000e+01 -1.858027102309e-03 3.096318391124e-05 1.473011841562e+00
9.625000000000e+01 -1.890539701397e-03 3.163265751463e-05 1.504181883223e+00
9.650000000000e+01 -1.926765920093e-03 3.232113545296e-05 1.536837249210e+00
9.675000000000e+01 -1.966784023301e-03 3.302729999846e-05 1.570901574612e+00
9.700000000000e+01 -2.010668446073e-03 3.375000752248e-05 1.606295371067e+00
9.725000000000e+01 -2.058486575804e-03 3.448828084476e-05 1.642936620665e+00
9.750000000000e+01 -2.110295153410e-03 3.524129691926e-05 1.680741448166e+00
9.775000000000e+01 -2.166136466913e-03 3.600836942869e-05 1.719624860565e+00
9.800000000000e+01 -2.226034396701e-03 3.678892770545e-05 1.759501523619e+00
9.825000000000e+01 -2.289990430165e-03 3.758248264768e-05 1.800286556094e+00
9.850000000000e+01 -2.357979767060e-03 3.838861503871e-05 1.841896313323e+00
9.875000000000e+01 -2.429947672028e-03 3.920695490400e-05 1.884249135231e+00
9.900000000000e+01 -2.505806057921e-03 4.003713117687e-05 1.927266038952e+00
9.925000000000e+01 -2.585430480009e-03 4.087875133954e-05 1.970871335205e+00
9.950000000000e+01 -2.668657608269e-03 4.173133990282e-05 2.014993156833e+00
9.975000000000e+01 -2.755283407386e-03 4.259434337775e-05 2.059563890501e+00
1.000000000000e+02 -2.845062122139e-03 4.346709860334e-05 2.104520509737e+00
1.002500000000e+02 -2.937706044662e-03 4.434880611132e-05 2.149804813194e+00
1.005000000000e+02 -3.032886185872e-03 4.523851019983e-05 2.195363575497e+00
1.007500000000e+02 -3.130233862934e-03 4.613508365800e-05 2.241148624509e+00
1.010000000000e+02 -3.229343262403e-03 4.703721943161e-05 2.287116857400e+00
1.012500000000e+02 -3.329774944322e-03 4.794342770706e-05 2.333230213863e+00
1.015000000000e+02 -3.431060278143e-03 4.885204051491e-05 2.379455619067e+00
1.017500000000e+02 -3.532706723870e-03 4.976122357395e-05 2.425764909941e+00
1.020000000000e+02 -3.634203875235e-03 5.066899482628e-05 2.472134756867e+00
1.022500000000e+02 -3.735030148505e-03 5.157325061927e-05 2.518546582430e+00
1.025000000000e+02 -3.834659978592e-03 5.247179817383e-05 2.564986484807e+00
1.027500000000e+02 -3.932571340234e-03 5.336239358797e-05 2.611445157509e+00
1.030000000000e+02 -4.028253414064e-03 5.424278402574e-05 2.657917806432e+00
1.032500000000e+02 -4.121214203105e-03 5.511075324557e-05 2.704404048494e+00
1.035000000000e+02 -4.210987935743e-03 5.596417015752e-05 2.750907788763e+00
1.037500000000e+02 -4.297141997137e-03 5.680103266209e-05 2.797437058787e+00
1.040000000000e+02 -4.379283246256e-03 5.761951277752e-05 2.844003807416e+00
1.042500000000e+02 -4.457063582001e-03 5.841799779782e-05 2.890623637350e+00
1.045000000000e+02 -4.530184564305e-03 5.919512545094e-05 2.937315474553e+00
1.047500000000e+02 -4.598401064441e-03 5.994981215968e-05 2.984101170825e+00
1.050000000000e+02 -4.661523799889e-03 6.068127471284e-05 3.031005034762e+00
1.052500000000e+02 -4.719420769672e-03 6.138904311448e-05 3.078053299585e+00
1.055000000000e+02 -4.772017597575e-03 6.207296429575e-05 3.125273527621e+00
1.057500000000e+02 -4.819296810596e-03 6.273319735256e-05 3.172693966616e+00
1.060000000000e+02 -4.861296134061e-03 6.337019977659e-05 3.220342869862e+00
1.062500000000e+02 -4.898105857553e-03 6.398470510841e-05 3.268247796076e+00
1.065000000000e+02 -4.929865565383e-03 6.457769378440e-05 3.316434907916e+00
1.067500000000e+02 -4.956760156050e-03 6.515036210880e-05 3.364928287064e+00
1.070000000000e+02 -4.979015433089e-03 6.570408293954e-05 3.413749289419e+00
1.072500000000e+02 -4.996893454554e-03 6.624036487199e-05 3.462915949397e+00
1.075000000000e+02 -5.010687792158e-03 6.676081009607e-05 3.512442463975e+00
1.077500000000e+02 -5.020718785200e-03 6.726707238869e-05 3.562338760202e+00
1.080000000000e+02 -5.027328891853e-03 6.776081860171e-05 3.612610163584e+00
1.082500000000e+02 -5.030878459835e-03 6.824369799871e-05 3.663257172627e+00
1.085000000000e+02 -5.031741909301e-03 6.871730434654e-05 3.714275344981e+00
1.087500000000e+02 -5.030304016163e-03 6.918315241178e-05 3.765655294680e+00
1.090000000000e+02 -5.026956765677e-03 6.964266186418e-05 3.817382797566e+00
1.092500000000e+02 -5.022096710738e-03 7.009714585351e-05 3.869438994024e+00
1.095000000000e+02 -5.016122695132e-03 7.054780219254e-05 3.921800686138e+00
1.097500000000e+02 -5.009433897096e-03 7.099571462724e-05 3.974440713462e+00
1.100000000000e+02 -5.002428105827e-03 7.144185676811e-05 4.027328385570e+00
1.102500000000e+02 -4.995500159057e-03 7.188710154027e-05 4.080429974064e+00
1.105000000000e+02 -4.989040508739e-03 7.233223592787e-05 4.133709226842e+00
1.107500000000e+02 -4.983433705755e-03 7.277797544555e-05 4.187127910593e+00
1.110000000000e+02 -4.979056744845e-03 7.322497933154e-05 4.240646346686e+00
1.112500000000e+02 -4.976277188996e-03 7.367386555157e-05 4.294223946856e+00
1.115000000000e+02 -4.975451020901e-03 7.412522390271e-05 4.347819718728e+00
1.117500000000e+02 -4.976920165591e-03 7.457962562613e-05 4.401392750365e+00
1.120000000000e+02 -4.981009692618e-03 7.503762987962e-05 4.454902649900e+00
1.122500000000e+02 -4.988024679423e-03 7.549978477561e-05 4.508309953044e+00
1.125000000000e+02 -4.998246776563e-03 7.596662359768e-05 4.561576480701e+00
1.127500000000e+02 -5.011930506380e-03 7.643865584411e-05 4.614665662502e+00
1.130000000000e+02 -5.029299431361e-03 7.691635278906e-05 4.667542813794e+00
1.132500000000e+02 -5.050542245282e-03 7.740012936513e-05 4.720175383737e+00
1.135000000000e+02 -5.075808982309e-03 7.789032008326e-05 4.772533166033e+00
1.137500000000e+02 -5.105207335621e-03 7.838715403663e-05 4.824588489652e+00
1.140000000000e+02 -5.138799382471e-03 7.889072823034e-05 4.876316383903e+00
1.142500000000e+02 -5.176598706616e-03 7.940098107156e-05 4.927694732746e+00
1.145000000000e+02 -5.218568161934e-03 7.991766153062e-05 4.978704414336e+00
1.147500000000e+02 -5.264618263258e-03 8.044030621127e-05 5.029329436400e+00
1.150000000000e+02 -5.314606399637e-03 8.096820505354e-05 5.079557064142e+00
1.152500000000e+02 -5.368336847064e-03 8.150042208044e-05 5.129377945597e+00
1.155000000000e+02 -5.425561806117e-03 8.203578068772e-05 5.178786231438e+00
1.157500000000e+02 -5.485983284743e-03 8.257283360444e-05 5.227779688015e+00
1.160000000000e+02 -5.549255917499e-03 8.310987952706e-05 5.276359799946e+00
1.162500000000e+02 -5.614990691975e-03 8.364498117330e-05 5.324531858431e+00
1.165000000000e+02 -5.682759488801e-03 8.417598789973e-05 5.372305026301e+00
1.167500000000e+02 -5.752100408813e-03 8.470057652771e-05 5.419692378755e+00
1.170000000000e+02 -5.822523672946e-03 8.521626899541e-05 5.466710905629e+00
1.172500000000e+02 -5.893518062376e-03 8.572040982116e-05 5.513381476892e+00
1.175000000000e+02 -5.964557599583e-03 8.621035099265e-05 5.559728754882e+00
1.177500000000e+02 -6.035108443284e-03 8.668345464882e-05 5.605781059153e+00
1.180000000000e+02 -6.104635995283e-03 8.713708639879e-05 5.651570166901e+00
1.182500000000e+02 -6.172611838961e-03 8.756868353396e-05 5.697131057425e+00
1.185000000000e+02 -6.238520354152e-03 8.797583501952e-05 5.742501595879e+00
1.187500000000e+02 -6.301865017828e-03 8.835628361820e-05 5.787722152221e+00
1.190000000000e+02 -6.362174178990e-03 8.870789830720e-05 5.832835172101e+00
1.192500000000e+02 -6.419006138793e-03 8.902879024963e-05 5.877884688664e+00
1.195000000000e+02 -6.471953502031e-03 8.931732670331e-05 5.922915796621e+00
1.197500000000e+02 -6.520646867786e-03 8.957212804275e-05 5.967974087233e+00
1.200000000000e+02 -6.564757738019e-03 8.979207039395e-05 6.013105059779e+00
1.202500000000e+02 -6.604000757920e-03 8.997628543894e-05 6.058353510692e+00
1.205000000000e+02 -6.638135199579e-03 9.012415473636e-05 6.103762921536e+00
1.207500000000e+02 -6.666965820330e-03 9.023529480406e-05 6.149374847779e+00
1.210000000000e+02 -6.690343131994e-03 9.030953628714e-05 6.195228322381e+00
1.212500000000e+02 -6.708163114269e-03 9.034694021531e-05 6.241359282998e+00
1.215000000000e+02 -6.720366390721e-03 9.034774957484e-05 6.287800032169e+00
1.217500000000e+02 -6.726937108078e-03 9.031237479717e-05 6.334578738207e+00
1.220000000000e+02 -6.727901523140e-03 9.024138546226e-05 6.381718984056e+00
1.222500000000e+02 -6.723326249268e-03 9.013549867254e-05 6.429239367407e+00
1.225000000000e+02 -6.713316265261e-03 8.999553457931e-05 6.477153162674e+00
1.227500000000e+02 -6.698012877214e-03 8.982243317052e-05 6.525468039951e+00
1.230000000000e+02 -6.677591444728e-03 8.961724941406e-05 6.574185850136e+00
1.232500000000e+02 -6.652258995920e-03 8.938114425994e-05 6.623302474869e+00
1.235000000000e+02 -6.622251764540e-03 8.911538168041e-05 6.672807742311e+00
1.237500000000e+02 -6.587832607804e-03 8.882132850616e-05 6.722685410759e+00
1.240000000000e+02 -6.549288346792e-03 8.850045611594e-05 6.772913213764e+00
1.242500000000e+02 -6.506926899649e-03 8.815434391868e-05 6.823462973349e+00
1.245000000000e+02 -6.461074368713e-03 8.778466396331e-05 6.874300769370e+00
1.247500000000e+02 -6.412071980433e-03 8.739318904849e-05 6.925387170091e+00
1.250000000000e+02 -6.360272966709e-03 8.698179200520e-05 6.976677513515e+00
1.252500000000e+02 -6.306039386385e-03 8.655243775180e-05 7.028122237560e+00
1.255000000000e+02 -6.249738847459e-03 8.610717367641e-05 7.079667254801e+00
1.257500000000e+02 -6.191741245932e-03 8.564811696760e-05 7.131254363123e+00
1.260000000000e+02 -6.132415546003e-03 8.517744051148e-05 7.182821688870e+00
1.262500000000e+02 -6.072126606287e-03 8.469735685585e-05 7.234304154372e+00
1.265000000000e+02 -6.011232216594e-03 8.421009938764e-05 7.285633962775e+00
1.267500000000e+02 -5.950080340555e-03 8.371790263809e-05 7.336741095329e+00
1.270000000000e+02 -5.889006777070e-03 8.322297688085e-05 7.387553811688e+00
1.272500000000e+02 -5.828333121350e-03 8.272747689733e-05 7.437999152530e+00
1.275000000000e+02 -5.768365090726e-03 8.223352250145e-05 7.488003433454e+00
1.277500000000e+02 -5.709391094048e-03 8.174317183834e-05 7.537492732694e+00
1.280000000000e+02 -5.651681438290e-03 8.125834902203e-05 7.586393359217e+00
1.282500000000e+02 -5.595487881505e-03 8.078095641378e-05 7.634632306070e+00
1.285000000000e+02 -5.541043156163e-03 8.031277716677e-05 7.682137673264e+00
1.287500000000e+02 -5.488560790643e-03 7.985545166489e-05 7.728839067670e+00
1.290000000000e+02 -5.438235419134e-03 7.941049048549e-05 7.774667962314e+00
1.292500000000e+02 -5.390243216332e-03 7.897928311082e-05 7.819558025604e+00
1.295000000000e+02 -5.344742573606e-03 7.856312901261e-05 7.863445401295e+00
1.297500000000e+02 -5.301874754993e-03 7.816315639420e-05 7.906268954743e+00
1.300000000000e+02 -5.261764690474e-03 7.778034924033e-05 7.947970464677e+00
1.302500000000e+02 -5.224521735793e-03 7.741557486174e-05 7.988494781019e+00
1.305000000000e+02 -5.190240448622e-03 7.706960256948e-05 8.027789927125e+00
1.307500000000e+02 -5.159001224209e-03 7.674311221589e-05 8.065807171852e+00
1.310000000000e+02 -5.130870869271e-03 7.643668083129e-05 8.102501049735e+00
1.312500000000e+02 -5.105902976931e-03 7.615080730788e-05 8.137829359004e+00
1.315000000000e+02 -5.084138237578e-03 7.588592230465e-05 8.171753115890e+00
1.317500000000e+02 -5.065604591849e-03 7.564236710267e-05 8.204236497949e+00
1.320000000000e+02 -5.050317240054e-03 7.542040491598e-05 8.235246755203e+00
1.322500000000e+02 -5.038278537963e-03 7.522023847706e-05 8.264754122939e+00
1.325000000000e+02 -5.029477751253e-03 7.504195645799e-05 8.292731714120e+00
1.327500000000e+02 -5.023890683902e-03 7.488555600890e-05 8.319155424103e+00
1.330000000000e+02 -5.021479306102e-03 7.475097599677e-05 8.344003830029e+00
1.332500000000e+02 -5.022191429085e-03 7.463808546140e-05 8.367258096240e+00
1.335000000000e+02 -5.025960423393e-03 7.454665457077e-05 8.388901898281e+00
1.337500000000e+02 -5.032704986722e-03 7.447636290281e-05 8.408921341565e+00
1.340000000000e+02 -5.042329202412e-03 7.442675477401e-05 8.427304904038e+00
1.342500000000e+02 -5.054722700205e-03 7.439721134131e-05 8.444043375893e+00
1.345000000000e+02 -5.069761137425e-03 7.438710502319e-05 8.459129811392e+00
1.347500000000e+02 -5.087307182656e-03 7.439574809853e-05 8.472559478227e+00
1.350000000000e+02 -5.107211797392e-03 7.442229556071e-05 8.484329817939e+00
1.352500000000e+02 -5.129315683484e-03 7.446571039041e-05 8.494440394349e+00
1.355000000000e+02 -5.153451169626e-03 7.452491250312e-05 8.502892842344e+00
1.357500000000e+02 -5.179444509879e-03 7.459880846469e-05 8.509690809419e+00
1.360000000000e+02 -5.207118432428e-03 7.468623681350e-05 8.514839889543e+00
1.362500000000e+02 -5.236294915556e-03 7.478600483249e-05 8.518347549789e+00
1.365000000000e+02 -5.266798040523e-03 7.489693200269e-05 8.520223050383e+00
1.367500000000e+02 -5.298456914146e-03 7.501780962735e-05 8.520477360346e+00
1.370000000000e+02 -5.331108520603e-03 7.514748662416e-05 8.519123072007e+00
1.372500000000e+02 -5.364600230291e-03 7.528489767816e-05 8.516174318659e+00
1.375000000000e+02 -5.398791903495e-03 7.542907963842e-05 8.511646700761e+00
1.377500000000e+02 -5.433557480280e-03 7.557919412152e-05 8.505557226117e+00
1.380000000000e+02 -5.468785896994e-03 7.573454773721e-05 8.497924270085e+00
1.382500000000e+02 -5.504381231349e-03 7.589460853133e-05 8.488767560867e+00
1.385000000000e+02 -5.540261992856e-03 7.605901555219e-05 8.478108194477e+00
1.387500000000e+02 -5.576359532083e-03 7.622758284703e-05 8.465968678999e+00
1.390000000000e+02 -5.612615525810e-03 7.640029496128e-05 8.452373016479e+00
1.392500000000e+02 -5.648978661553e-03 7.657729780056e-05 8.437346807740e+00
1.395000000000e+02 -5.685400534907e-03 7.675887909289e-05 8.420917391397e+00
1.397500000000e+02 -5.721831071102e-03 7.694544129239e-05 8.403113996823e+00
1.400000000000e+02 -5.758213526995e-03 7.713746867177e-05 8.383967916338e+00
1.402500000000e+02 -5.794479458961e-03 7.733548939662e-05 8.363512677001e+00
1.405000000000e+02 -5.830543758375e-03 7.754003292701e-05 8.341784209068e+00
1.407500000000e+02 -5.866300015782e-03 7.775158541945e-05 8.318820996643e+00
1.410000000000e+02 -5.901616529804e-03 7.797054501751e-05 8.294664198263e+00
1.412500000000e+02 -5.936332960588e-03 7.819717240687e-05 8.269357729434e+00
1.415000000000e+02 -5.970258079422e-03 7.843154377080e-05 8.242948295581e+00
1.417500000000e+02 -6.003168452256e-03 7.867355029845e-05 8.215485367656e+00
1.420000000000e+02 -6.034808673784e-03 7.892282400068e-05 8.187021099478e+00
1.422500000000e+02 -6.064892497764e-03 7.917882445052e-05 8.157610178451e+00
1.425000000000e+02 -6.093105498755e-03 7.944067345991e-05 8.127309621693e+00
1.427500000000e+02 -6.119109386096e-03 7.970716639830e-05 8.096178508697e+00
1.430000000000e+02 -6.142547577272e-03 7.997685823546e-05 8.064277674307e+00
1.432500000000e+02 -6.163051855000e-03 8.024805489176e-05 8.031669351284e+00
1.435000000000e+02 -6.180250206237e-03 8.051882208601e-05 7.998416794488e+00
1.437500000000e+02 -6.193775484964e-03 8.078701304684e-05 7.964583872192e+00
1.440000000000e+02 -6.203274888083e-03 8.105038164072e-05 7.930234660691e+00
1.442500000000e+02 -6.208419998357e-03 8.130659478611e-05 7.895433022609e+00
1.445000000000e+02 -6.208916606218e-03 8.155326510997e-05 7.860242205468e+00
1.447500000000e+02 -6.204514182946e-03 8.178798460498e-05 7.824724435594e+00
1.450000000000e+02 -6.195015148379e-03 8.200842755685e-05 7.788940542463e+00
1.452500000000e+02 -6.180283494519e-03 8.221243200704e-05 7.752949583896e+00
1.455000000000e+02 -6.160251942730e-03 8.239805202195e-05 7.716808505993e+00
1.457500000000e+02 -6.134927836923e-03 8.256360796546e-05 7.680571805317e+00
1.460000000000e+02 -6.104397346541e-03 8.270770901050e-05 7.644291227000e+00
1.462500000000e+02 -6.068828040126e-03 8.282930085321e-05 7.608015465538e+00
1.465000000000e+02 -6.028469230818e-03 8.292783162975e-05 7.571789902865e+00
1.467500000000e+02 -5.983650666026e-03 8.300311744200e-05 7.535656350963e+00
1.470000000000e+02 -5.934779114684e-03 8.305538553197e-05 7.499652835186e+00
1.472500000000e+02 -5.882333150679e-03 8.308533442750e-05 7.463813386848e+00
1.475000000000e+02 -5.826856219692e-03 8.309396999712e-05 7.428167873457e+00
1.477500000000e+02 -5.768948225719e-03 8.308266340276e-05 7.392741858298e+00
1.480000000000e+02 -5.709255687043e-03 8.305315691429e-05 7.357556478971e+00
1.482500000000e+02 -5.648460790309e-03 8.300749977691e-05 7.322628373110e+00
1.485000000000e+02 -5.587270537348e-03 8.294799140501e-05 7.287969617994e+00
1.487500000000e+02 -5.526405378025e-03 8.287712688274e-05 7.253587711158e+00
1.490000000000e+02 -5.466587924671e-03 8.279754355636e-05 7.219485579751e+00
1.492500000000e+02 -5.408532294039e-03 8.271196787590e-05 7.185661607484e+00
1.495000000000e+02 -5.352934125362e-03 8.262316369712e-05 7.152109698940e+00
1.497500000000e+02 -5.300461627452e-03 8.253388413662e-05 7.118819369809e+00
1.500000000000e+02 -5.251747860202e-03 8.244683075023e-05 7.085775856184e+00
1.502500000000e+02 -5.207384274853e-03 8.236461771061e-05 7.052960261520e+00
1.505000000000e+02 -5.167915682270e-03 8.228974945138e-05 7.020349729965e+00
1.507500000000e+02 -5.133836523145e-03 8.222459019600e-05 6.987917650123e+00
1.510000000000e+02 -5.105588348847e-03 8.217134054855e-05 6.955633891518e+00
1.512500000000e+02 -5.083558341397e-03 8.213204613605e-05 6.923465071160e+00
1.515000000000e+02 -5.068078636320e-03 8.210858990512e-05 6.891374849838e+00
1.517500000000e+02 -5.059426239245e-03 8.210269731915e-05 6.859324255351e+00
1.520000000000e+02 -5.057823236719e-03 8.211591087814e-05 6.827272028843e+00
1.522500000000e+02 -5.063437131636e-03 8.214959306313e-05 6.795174989970e+00
1.525000000000e+02 -5.076381042364e-03 8.220495103828e-05 6.762988413061e+00
1.527500000000e+02 -5.096713636910e-03 8.228303062660e-05 6.730666407408e+00
1.530000000000e+02 -5.124438744000e-03 8.238469356731e-05 6.698162292709e+00
1.532500000000e+02 -5.159504644717e-03 8.251060608516e-05 6.665428963253e+00
1.535000000000e+02 -5.201802892832e-03 8.266122729841e-05 6.632419229647e+00
1.537500000000e+02 -5.251166991787e-03 8.283677933943e-05 6.599086137964e+00
1.540000000000e+02 -5.307370811474e-03 8.303724253231e-05 6.565383257536e+00
1.542500000000e+02 -5.370127088599e-03 8.326235263925e-05 6.531264935901e+00
1.545000000000e+02 -5.439085886516e-03 8.351155655076e-05 6.496686520419e+00
1.547500000000e+02 -5.513833548078e-03 8.378396739075e-05 6.461604544108e+00
1.550000000000e+02 -5.593892116014e-03 8.407832981544e-05 6.425976878723e+00
1.552500000000e+02 -5.678719416665e-03 8.439303943547e-05 6.389762856905e+00
1.555000000000e+02 -5.767710072458e-03 8.472614136154e-05 6.352923362309e+00
1.557500000000e+02 -5.860197220381e-03 8.507528044566e-05 6.315420898384e+00
1.560000000000e+02 -5.955455474532e-03 8.543769788727e-05 6.277219629299e+00
1.562500000000e+02 -6.052704847200e-03 8.581025702309e-05 6.238285409829e+00
1.565000000000e+02 -6.151115951133e-03 8.618947138295e-05 6.198585794499e+00
1.567500000000e+02 -6.249816203659e-03 8.657151838601e-05 6.158090047413e+00
1.570000000000e+02 -6.347897178217e-03 8.695216964846e-05 6.116769140506e+00
1.572500000000e+02 -6.444422878493e-03 8.732691428165e-05 6.074595765030e+00
1.575000000000e+02 -6.538439068716e-03 8.769102975809e-05 6.031544341410e+00
1.577500000000e+02 -6.628983346451e-03 8.803961223866e-05 5.987591054547e+00
1.580000000000e+02 -6.715095854127e-03 8.836761982425e-05 5.942713895799e+00
1.582500000000e+02 -6.795830364547e-03 8.866995254875e-05 5.896892739467e+00
1.585000000000e+02 -6.870265722577e-03 8.894153604130e-05 5.850109430155e+00
1.587500000000e+02 -6.937517440394e-03 8.917739236802e-05 5.802347907358e+00
1.590000000000e+02 -6.996749105505e-03 8.937272109413e-05 5.753594337925e+00
1.592500000000e+02 -7.047183468665e-03 8.952297868531e-05 5.703837281238e+00
1.595000000000e+02 -7.088112818023e-03 8.962395593956e-05 5.653067852842e+00
1.597500000000e+02 -7.118908850474e-03 8.967185228378e-05 5.601279909467e+00
1.600000000000e+02 -7.139031398418e-03 8.966334167868e-05 5.548470219158e+00
1.602500000000e+02 -7.148035987596e-03 8.959563049757e-05 5.494638638686e+00
1.605000000000e+02 -7.145579881143e-03 8.946650569677e-05 5.439788262368e+00
1.607500000000e+02 -7.131426684733e-03 8.927436484954e-05 5.383925566211e+00
1.610000000000e+02 -7.105449131158e-03 8.901825377966e-05 5.327060513686e+00
1.612500000000e+02 -7.067630328744e-03 8.869785629140e-05 5.269206648760e+00
1.615000000000e+02 -7.018063180443e-03 8.831348722310e-05 5.210381147064e+00
1.617500000000e+02 -6.956948284036e-03 8.786607127403e-05 5.150604852440e+00
1.620000000000e+02 -6.884590139565e-03 8.735709227872e-05 5.089902273211e+00
1.622500000000e+02 -6.801392119928e-03 8.678856347100e-05 5.028301567185e+00
1.625000000000e+02 -6.707849998588e-03 8.616299914804e-05 4.965834491117e+00
1.627500000000e+02 -6.604544640103e-03 8.548329644834e-05 4.902536344207e+00
1.630000000000e+02 -6.492133856071e-03 8.475267958358e-05 4.838445882254e+00
1.632500000000e+02 -6.371343909695e-03 8.397464071047e-05 4.773605229407e+00
1.635000000000e+02 -6.242960661270e-03 8.315286640401e-05 4.708059770231e+00
1.637500000000e+02 -6.107820774698e-03 8.229113230476e-05 4.641858031960e+00
1.640000000000e+02 -5.966803170443e-03 8.139329105727e-05 4.575051562978e+00
1.642500000000e+02 -5.820820670643e-03 8.046321344293e-05 4.507694796576e+00
1.645000000000e+02 -5.670812096668e-03 7.950473866578e-05 4.439844906789e+00
1.647500000000e+02 -5.517734897505e-03 7.852163970393e-05 4.371561660552e+00
1.650000000000e+02 -5.362558209348e-03 7.751759946242e-05 4.302907255257e+00
1.652500000000e+02 -5.206256367078e-03 7.649619570249e-05 4.233946150283e+00
1.655000000000e+02 -5.049802742947e-03 7.546089496424e-05 4.164744884961e+00
1.657500000000e+02 -4.894163872808e-03 7.441505271022e-05 4.095371889781e+00
1.660000000000e+02 -4.740293685897e-03 7.336191900451e-05 4.025897280390e+00
1.662500000000e+02 -4.589127739784e-03 7.230464652702e-05 3.956392641428e+00
1.665000000000e+02 -4.441577322697e-03 7.124629901928e-05 3.886930796724e+00
1.667500000000e+02 -4.298523369536e-03 7.018986426893e-05 3.817585565661e+00
1.670000000000e+02 -4.160810092066e-03 6.913825688082e-05 3.748431504870e+00
1.672500000000e+02 -4.029238312849e-03 6.809431901969e-05 3.679543633549e+00
1.675000000000e+02 -3.904558533350e-03 6.706081679278e-05 3.610997141380e+00
1.677500000000e+02 -3.787463801528e-03 6.604043079006e-05 3.542867078049e+00
1.680000000000e+02 -3.678582464689e-03 6.503573833663e-05 3.475228024509e+00
1.682500000000e+02 -3.578470910738e-03 6.404919115341e-05 3.408153746989e+00
1.685000000000e+02 -3.487606539678e-03 6.308308743960e-05 3.341716835334e+00
1.687500000000e+02 -3.406381019783e-03 6.213954248596e-05 3.275988330542e+00
1.690000000000e+02 -3.335094160663e-03 6.122045068874e-05 3.211037344255e+00
1.692500000000e+02 -3.273948559636e-03 6.032744996615e-05 3.146930678026e+00
1.695000000000e+02 -3.223045136525e-03 5.946188654130e-05 3.083732448842e+00
1.697500000000e+02 -3.182379901391e-03 5.862478348376e-05 3.021503729764e+00
1.700000000000e+02 -3.151841879430e-03 5.781680941350e-05 2.960302213673e+00
1.702500000000e+02 -3.131212586461e-03 5.703825468495e-05 2.900181911158e+00
1.705000000000e+02 -3.120166910234e-03 5.628902025639e-05 2.841192888838e+00
1.707500000000e+02 -3.118275572040e-03 5.556860889139e-05 2.783381060058e+00
1.710000000000e+02 -3.125009006844e-03 5.487612264307e-05 2.726788030602e+00
1.712500000000e+02 -3.139742847877e-03 5.421026948810e-05 2.671451009862e+00
1.715000000000e+02 -3.161764873584e-03 5.356938122714e-05 2.617402785347e+00
1.717500000000e+02 -3.190283300811e-03 5.295144316270e-05 2.564671767699e+00
1.720000000000e+02 -3.224436186156e-03 5.235412738111e-05 2.513282097864e+00
1.722500000000e+02 -3.263301915771e-03 5.177483328050e-05 2.463253820157e+00
1.725000000000e+02 -3.305910500296e-03 5.121073391159e-05 2.414603106712e+00
1.727500000000e+02 -3.351255561321e-03 5.065882744593e-05 2.367342533948e+00
1.730000000000e+02 -3.398306736698e-03 5.011599270235e-05 2.321481391407e+00
1.732500000000e+02 -3.446022325971e-03 4.957904639241e-05 2.277026022514e+00
1.735000000000e+02 -3.493361991914e-03 4.904480181311e-05 2.233980174299e+00
1.737500000000e+02 -3.539299221532e-03 4.851012711241e-05 2.192345356757e+00
1.740000000000e+02 -3.582833456594e-03 4.797200059778e-05 2.152121188228e+00
1.742500000000e+02 -3.623001741317e-03 4.742756636425e-05 2.113305730144e+00
1.745000000000e+02 -3.658889670783e-03 4.687418507007e-05 2.075895789373e+00
1.747500000000e+02 -3.689641440683e-03 4.630947995540e-05 2.039887195705e+00
1.750000000000e+02 -3.714469004035e-03 4.573137401015e-05 2.005275035667e+00
1.752500000000e+02 -3.732660150238e-03 4.513811034518e-05 1.972053855032e+00
1.755000000000e+02 -3.743585453252e-03 4.452834520849e-05 1.940217814515e+00
1.757500000000e+02 -3.746704061847e-03 4.390111788136e-05 1.909760815487e+00
1.760000000000e+02 -3.741568483799e-03 4.325588392834e-05 1.880676582877e+00
1.762500000000e+02 -3.727828211294e-03 4.259247902585e-05 1.852958725303e+00
1.765000000000e+02 -3.705232321424e-03 4.191116716812e-05 1.826600761716e+00
1.767500000000e+02 -3.673630809062e-03 4.121263898996e-05 1.801596135803e+00
1.770000000000e+02 -3.632975102561e-03 4.049799428166e-05 1.777938208019e+00
1.772500000000e+02 -3.583317557521e-03 3.976872578992e-05 1.755620246547e+00
1.775000000000e+02 -3.524810309796e-03 3.902670024275e-05 1.734635406305e+00
1.777500000000e+02 -3.457703193573e-03 3.827413491464e-05 1.714976714980e+00
1.780000000000e+02 -3.382341135431e-03 3.751356861836e-05 1.696637055128e+00
1.782500000000e+02 -3.299160816696e-03 3.674783120081e-05 1.679609154607e+00
1.785000000000e+02 -3.208686756338e-03 3.598000989050e-05 1.663885579997e+00
1.787500000000e+02 -3.111526854752e-03 3.521341436763e-05 1.649458730110e+00
1.790000000000e+02 -3.008367354331e-03 3.445154085066e-05 1.636320831284e+00
1.792500000000e+02 -2.899967269106e-03 3.369803590114e-05 1.624463926647e+00
1.795000000000e+02 -2.787152259971e-03 3.295666029485e-05 1.613879854497e+00
1.797500000000e+02 -2.670807862286e-03 3.223125417479e-05 1.604560212332e+00
1.800000000000e+02 -2.551872056626e-03 3.152570220430e-05 1.596496299271e+00
1.802500000000e+02 -2.431327147438e-03 3.084389997962e-05 1.589679031591e+00
1.805000000000e+02 -2.310190942454e-03 3.018972084895e-05 1.584098828437e+00
1.807500000000e+02 -2.189507238764e-03 2.956698373241e-05 1.579745463820e+00
1.810000000000e+02 -2.070335642613e-03 2.897942045321e-05 1.576607884286e+00
1.812500000000e+02 -1.953740771815e-03 2.843064361616e-05 1.574673992798e+00
1.815000000000e+02 -1.840780880566e-03 2.792411330418e-05 1.573930403568e+00
1.817500000000e+02 -1.732496055627e-03 2.746310286203e-05 1.574362172552e+00
1.820000000000e+02 -1.629896089026e-03 2.705066345449e-05 1.575952513248e+00
1.822500000000e+02 -1.533948196089e-03 2.668958621055e-05 1.578682508344e+00
1.825000000000e+02 -1.445564768950e-03 2.638236365557e-05 1.582530829946e+00
1.827500000000e+02 -1.365591356577e-03 2.613114854497e-05 1.587473482329e+00
1.830000000000e+02 -1.294795099795e-03 2.593771280732e-05 1.593483581880e+00
1.832500000000e+02 -1.233853853236e-03 2.580340554062e-05 1.600531188985e+00
1.835000000000e+02 -1.183346255392e-03 2.572911285650e-05 1.608583204020e+00
1.837500000000e+02 -1.143742939312e-03 2.571521953376e-05 1.617603342852e+00
1.840000000000e+02 -1.115399173805e-03 2.576157514875e-05 1.627552196915e+00
1.842500000000e+02 -1.098549104906e-03 2.586746656863e-05 1.638387386036e+00
1.845000000000e+02 -1.093301746183e-03 2.603159754944e-05 1.650063809283e+00
1.847500000000e+02 -1.099638897850e-03 2.625207858670e-05 1.662533988400e+00
1.850000000000e+02 -1.117415045433e-03 2.652642790044e-05 1.675748501004e+00
1.852500000000e+02 -1.146359253749e-03 2.685158421090e-05 1.689656498302e+00
1.855000000000e+02 -1.186079079329e-03 2.722393366328e-05 1.704206288116e+00
1.857500000000e+02 -1.236066370672e-03 2.763934968056e-05 1.719345977733e+00
1.860000000000e+02 -1.295704884499e-03 2.809324623707e-05 1.735024150058e+00
1.862500000000e+02 -1.364279502856e-03 2.858064429712e-05 1.751190564726e+00
1.865000000000e+02 -1.440986880675e-03 2.909624811429e-05 1.767796855298e+00
1.867500000000e+02 -1.524947268660e-03 2.963453269944e-05 1.784797214496e+00
1.870000000000e+02 -1.615217287784e-03 3.018983679343e-05 1.802149039938e+00
1.872500000000e+02 -1.710803395818e-03 3.075645855186e-05 1.819813535447e+00
1.875000000000e+02 -1.810675803162e-03 3.132874904088e-05 1.837756245040e+00
1.877500000000e+02 -1.913782524865e-03 3.190124593899e-05 1.855947519997e+00
1.880000000000e+02 -2.019063434642e-03 3.246873889123e-05 1.874362902370e+00
1.882500000000e+02 -2.125464048013e-03 3.302636273783e-05 1.892983431452e+00
1.885000000000e+02 -2.231948911252e-03 3.356968340293e-05 1.911795863183e+00
1.887500000000e+02 -2.337514262720e-03 3.409477836344e-05 1.930792814121e+00
1.890000000000e+02 -2.441199899614e-03 3.459828791219e-05 1.949972825601e+00
1.892500000000e+02 -2.542100146109e-03 3.507744900860e-05 1.969340362826e+00
1.895000000000e+02 -2.639373679675e-03 3.553015492105e-05 1.988905747925e+00
1.897500000000e+02 -2.732252219342e-03 3.595496915612e-05 2.008685042092e+00
1.900000000000e+02 -2.820047992309e-03 3.635112902575e-05 2.028699877037e+00
1.902500000000e+02 -2.902159924397e-03 3.671853849335e-05 2.048977248745e+00
1.905000000000e+02 -2.978078478782e-03 3.705774794338e-05 2.069549272877e+00
1.907500000000e+02 -3.047389148797e-03 3.736992169737e-05 2.090452910748e+00
1.910000000000e+02 -3.109774597992e-03 3.765679503356e-05 2.111729663400e+00
1.912500000000e+02 -3.165015466788e-03 3.792062197414e-05 2.133425237956e+00
1.915000000000e+02 -3.212989874963e-03 3.816411541027e-05 2.155589182228e+00
1.917500000000e+02 -3.253671701264e-03 3.839038147593e-05 2.178274487269e+00
1.920000000000e+02 -3.287127688475e-03 3.860285008295e-05 2.201537153781e+00
1.922500000000e+02 -3.313513494058e-03 3.880520394584e-05 2.225435718654e+00
1.925000000000e+02 -3.333068742644e-03 3.900130610368e-05 2.250030740434e+00
1.927500000000e+02 -3.346111201095e-03 3.919511997341e-05 2.275384238311e+00
1.930000000000e+02 -3.353030191791e-03 3.939065945507e-05 2.301559089665e+00
1.932500000000e+02 -3.354279408976e-03 3.959192622210e-05 2.328618381454e+00
1.935000000000e+02 -3.350369130912e-03 3.980283215252e-05 2.356624725763e+00
1.937500000000e+02 -3.341857970362e-03 4.002714711904e-05 2.385639545661e+00
1.940000000000e+02 -3.329344435767e-03 4.026845340385e-05 2.415722334949e+00
1.942500000000e+02 -3.313458324736e-03 4.053010541380e-05 2.446929912973e+00
1.945000000000e+02 -3.294852090573e-03 4.081519691879e-05 2.479315685391e+00
1.947500000000e+02 -3.274192327275e-03 4.112651782809e-05 2.512928918587e+00
1.950000000000e+02 -3.252151359354e-03 4.146652022230e-05 2.547814057281e+00
1.952500000000e+02 -3.229399264064e-03 4.183731966531e-05 2.584010089458e+00
1.955000000000e+02 -3.206596310562e-03 4.224067493439e-05 2.621549983989e+00
1.957500000000e+02 -3.184385967290e-03 4.267797688753e-05 2.660460198842e+00
1.960000000000e+02 -3.163388448869e-03 4.315024303334e-05 2.700760289567e+00
1.962500000000e+02 -3.144194878300e-03 4.365810659712e-05 2.742462613302e+00
1.965000000000e+02 -3.127362140920e-03 4.420185739001e-05 2.785572137969e+00
1.967500000000e+02 -3.113408441639e-03 4.478142744824e-05 2.830086359166e+00
1.970000000000e+02 -3.102809597697e-03 4.539639918794e-05 2.875995322533e+00
1.972500000000e+02 -3.095995988700e-03 4.604602855007e-05 2.923281753460e+00
1.975000000000e+02 -3.093350197820e-03 4.672926411428e-05 2.971921274176e+00
1.977500000000e+02 -3.095205260642e-03 4.744478279092e-05 3.021882717594e+00
1.980000000000e+02 -3.101843533036e-03 4.819098832207e-05 3.073128513961e+00
1.982500000000e+02 -3.113496127218e-03 4.896604934548e-05 3.125615143939e+00
1.985000000000e+02 -3.130342893321e-03 4.976794611380e-05 3.179293645001e+00
1.987500000000e+02 -3.152512846766e-03 5.059449590766e-05 3.234110157587e+00
1.990000000000e+02 -3.180084995482e-03 5.144338163246e-05 3.290006503365e+00
1.992500000000e+02 -3.213089507823e-03 5.231218368293e-05 3.346920772040e+00
1.995000000000e+02 -3.251509225145e-03 5.319841265652e-05 3.404787925357e+00
1.997500000000e+02 -3.295281426731e-03 5.409954282662e-05 3.463540387474e+00
2.000000000000e+02 -3.344299817121e-03 5.501303972158e-05 3.523108631982e+00
2.002500000000e+02 -3.398416743465e-03 5.593638527698e-05 3.583421751953e+00
2.005000000000e+02 -3.457445544626e-03 5.686710321917e-05 3.644408002869e+00
2.007500000000e+02 -3.521163071734e-03 5.780278036258e-05 3.705995330800e+00
2.010000000000e+02 -3.589312257396e-03 5.874108377724e-05 3.768111865468e+00
2.012500000000e+02 -3.661604886742e-03 5.967977934176e-05 3.830686396419e+00
2.015000000000e+02 -3.737724284044e-03 6.061673998484e-05 3.893648814686e+00
2.017500000000e+02 -3.817328123864e-03 6.154994071483e-05 3.956930538268e+00
2.020000000000e+02 -3.900051157924e-03 6.247748567551e-05 4.020464906619e+00
2.022500000000e+02 -3.985507982724e-03 6.339762179142e-05 4.084187561024e+00
2.025000000000e+02 -4.073295837918e-03 6.430870415342e-05 4.148036797621e+00
2.027500000000e+02 -4.162997466425e-03 6.520921669473e-05 4.211953906915e+00
2.030000000000e+02 -4.254183923151e-03 6.609775267502e-05 4.275883487541e+00
2.032500000000e+02 -4.346417597550e-03 6.697298987848e-05 4.339773742369e+00
2.035000000000e+02 -4.439255038308e-03 6.783372594660e-05 4.403576750388e+00
2.037500000000e+02 -4.532249954896e-03 6.867885968048e-05 4.467248708944e+00
2.040000000000e+02 -4.624956239410e-03 6.950738056716e-05 4.530750148035e+00
2.042500000000e+02 -4.716930952755e-03 7.031836218582e-05 4.594046104361e+00
2.045000000000e+02 -4.807737448503e-03 7.111095608300e-05 4.657106256010e+00
2.047500000000e+02 -4.896948451058e-03 7.188438593642e-05 4.719905006121e+00
2.050000000000e+02 -4.984149177149e-03 7.263794072185e-05 4.782421514834e+00
2.052500000000e+02 -5.068940367125e-03 7.337096365070e-05 4.844639670637e+00
2.055000000000e+02 -5.150941253958e-03 7.408285263810e-05 4.906548000868e+00
2.057500000000e+02 -5.229792461695e-03 7.477305974224e-05 4.968139516917e+00
2.060000000000e+02 -5.305158774427e-03 7.544107049362e-05 5.029411496016e+00
2.062500000000e+02 -5.376731762035e-03 7.608639810447e-05 5.090365200461e+00
2.065000000000e+02 -5.444232175428e-03 7.670857855202e-05 5.151005539097e+00
2.067500000000e+02 -5.507412306933e-03 7.730716499491e-05 5.211340677449e+00
2.070000000000e+02 -5.566058118194e-03 7.788172202697e-05 5.271381603979e+00
2.072500000000e+02 -5.619991315158e-03 7.843182432696e-05 5.331141663819e+00
2.075000000000e+02 -5.669071139559e-03 7.895705084607e-05 5.390636068847e+00
2.077500000000e+02 -5.713196110849e-03 7.945698328074e-05 5.449881398587e+00
2.080000000000e+02 -5.752305477872e-03 7.993120920768e-05 5.508895101114e+00
2.082500000000e+02 -5.786380467398e-03 8.037933393823e-05 5.567695005852e+00
2.085000000000e+02 -5.815445433907e-03 8.080098987787e-05 5.626298860926e+00
2.087500000000e+02 -5.839568576091e-03 8.119584734698e-05 5.684723898881e+00
2.090000000000e+02 -5.858862544876e-03 8.156363053971e-05 5.742986444201e+00
2.092500000000e+02 -5.873484572538e-03 8.190413575540e-05 5.801101562309e+00
2.095000000000e+02 -5.883636198943e-03 8.221725134280e-05 5.859082755206e+00
2.097500000000e+02 -5.889562636011e-03 8.250297950588e-05 5.916941707946e+00
2.100000000000e+02 -5.891551463879e-03 8.276145792319e-05 5.974688079954e+00
2.102500000000e+02 -5.889930785923e-03 8.299298077044e-05 6.032329343804e+00
2.105000000000e+02 -5.885066652379e-03 8.319801753334e-05 6.089870664528e+00
2.107500000000e+02 -5.877359871409e-03 8.337723218982e-05 6.147314821489e+00
2.110000000000e+02 -5.867241975404e-03 8.353149585977e-05 6.204662160615e+00
2.112500000000e+02 -5.855170493211e-03 8.366188423614e-05 6.261910578534e+00
2.115000000000e+02 -5.841623481608e-03 8.376968738388e-05 6.319055530966e+00
2.117500000000e+02 -5.827093364201e-03 8.385641080486e-05 6.376090062578e+00
2.120000000000e+02 -5.812080145804e-03 8.392376218402e-05 6.433004853883e+00
2.122500000000e+02 -5.797084096638e-03 8.397363384505e-05 6.489788280243e+00
2.125000000000e+02 -5.782597984001e-03 8.400807958850e-05 6.546426487008e+00
2.127500000000e+02 -5.769099024907e-03 8.402928559836e-05 6.602903470005e+00
2.130000000000e+02 -5.757040674040e-03 8.403953590869e-05 6.659201168150e+00
2.132500000000e+02 -5.746844448826e-03 8.404117305241e-05 6.715299564268e+00
2.135000000000e+02 -5.738891939873e-03 8.403655549480e-05 6.771176796713e+00
2.137500000000e+02 -5.733517277713e-03 8.402801298626e-05 6.826809279496e+00
2.140000000000e+02 -5.731000095247e-03 8.401780050568e-05 6.882171838755e+00
2.142500000000e+02 -5.731559481984e-03 8.400805715245e-05 6.937237859207e+00
2.145000000000e+02 -5.735348894105e-03 8.400076358475e-05 6.991979445904e+00
2.147500000000e+02 -5.742452091780e-03 8.399770423695e-05 7.046367605140e+00
2.150000000000e+02 -5.752880505436e-03 8.400043242304e-05 7.100372439199e+00
2.152500000000e+02 -5.766571986557e-03 8.401024046342e-05 7.153963358472e+00
2.155000000000e+02 -5.783390994277e-03 8.402814631089e-05 7.207109313374e+00
2.157500000000e+02 -5.803130476638e-03 8.405490271898e-05 7.259779037474e+00
2.160000000000e+02 -5.825515010739e-03 8.409096439016e-05 7.311941309306e+00
2.162500000000e+02 -5.850205566141e-03 8.413648873173e-05 7.363565220935e+00
2.165000000000e+02 -5.876805493468e-03 8.419135197760e-05 7.414620458268e+00
2.167500000000e+02 -5.904867831593e-03 8.425515069713e-05 7.465077580782e+00
2.170000000000e+02 -5.933903512387e-03 8.432724019450e-05 7.514908302529e+00
2.172500000000e+02 -5.963390450975e-03 8.440676506519e-05 7.564085761993e+00
2.175000000000e+02 -5.992783296394e-03 8.449268623642e-05 7.612584780079e+00
2.177500000000e+02 -6.021523781091e-03 8.458376505990e-05 7.660382094366e+00
2.180000000000e+02 -6.049050940315e-03 8.467866099207e-05 7.707456567512e+00
2.182500000000e+02 -6.074811550946e-03 8.477598514781e-05 7.753789359985e+00
2.185000000000e+02 -6.098270321477e-03 8.487425252598e-05 7.799364063237e+00
2.187500000000e+02 -6.118919761269e-03 8.497193741944e-05 7.844166788442e+00
2.190000000000e+02 -6.136289511495e-03 8.506751178036e-05 7.888186205443e+00
2.192500000000e+02 -6.149955138375e-03 8.515951384913e-05 7.931413530625e+00
2.195000000000e+02 -6.159546010711e-03 8.524648722927e-05 7.973842461912e+00
2.197500000000e+02 -6.164752478989e-03 8.532700867234e-05 8.015469060952e+00
2.200000000000e+02 -6.165332025549e-03 8.539978333794e-05 8.056291585465e+00
2.202500000000e+02 -6.161114625848e-03 8.546364182624e-05 8.096310272885e+00
2.205000000000e+02 -6.152006852676e-03 8.551755091354e-05 8.135527082758e+00
2.207500000000e+02 -6.137995137077e-03 8.556062767107e-05 8.173945399535e+00
2.210000000000e+02 -6.119147707590e-03 8.559215071349e-05 8.211569707543e+00
2.212500000000e+02 -6.095615694133e-03 8.561157091647e-05 8.248405238885e+00
2.215000000000e+02 -6.067632900844e-03 8.561851877056e-05 8.284457609783e+00
2.217500000000e+02 -6.035514723252e-03 8.561281217687e-05 8.319732444126e+00
2.220000000000e+02 -5.999655705041e-03 8.559446079329e-05 8.354235001595e+00
2.222500000000e+02 -5.960526141350e-03 8.556367008336e-05 8.387969807112e+00
2.225000000000e+02 -5.918667381997e-03 8.552084313138e-05 8.420940296528e+00
2.227500000000e+02 -5.874686001514e-03 8.546658074959e-05 8.453148480623e+00
2.230000000000e+02 -5.829246929953e-03 8.540168115956e-05 8.484594629788e+00
2.232500000000e+02 -5.783065401116e-03 8.532713778425e-05 8.515276992224e+00
2.235000000000e+02 -5.736897998279e-03 8.524413595293e-05 8.545191539574e+00
2.237500000000e+02 -5.691532745353e-03 8.515404803461e-05 8.574331752160e+00
2.240000000000e+02 -5.647778440857e-03 8.505842744128e-05 8.602688441907e+00
2.242500000000e+02 -5.606453307764e-03 8.495899967634e-05 8.630249612148e+00
2.245000000000e+02 -5.568373114902e-03 8.485765152350e-05 8.657000360429e+00
2.247500000000e+02 -5.534338953366e-03 8.475641706296e-05 8.682922820988e+00
2.250000000000e+02 -5.505124692174e-03 8.465745962227e-05 8.707996144047e+00
2.252500000000e+02 -5.481464443322e-03 8.456304398885e-05 8.732196516540e+00
2.255000000000e+02 -5.464040077423e-03 8.447550660978e-05 8.755497218850e+00
2.257500000000e+02 -5.453469057649e-03 8.439726601805e-05 8.777868718284e+00
2.260000000000e+02 -5.450292882076e-03 8.433074935471e-05 8.799278798770e+00
2.262500000000e+02 -5.454965977131e-03 8.427834783736e-05 8.819692724301e+00
2.265000000000e+02 -5.467845673708e-03 8.424239527935e-05 8.839073437984e+00
2.267500000000e+02 -5.489183161271e-03 8.422506695283e-05 8.857381793672e+00
2.270000000000e+02 -5.519115748017e-03 8.422833020991e-05 8.874576820438e+00
2.272500000000e+02 -5.557660514296e-03 8.425400316983e-05 8.890616018554e+00
2.275000000000e+02 -5.604709589422e-03 8.430361530704e-05 8.905455686130e+00
2.277500000000e+02 -5.660027370402e-03 8.437835620978e-05 8.919051272894e+00
2.280000000000e+02 -5.723249369477e-03 8.447906629613e-05 8.931357762529e+00
2.282500000000e+02 -5.793883312784e-03 8.460611652825e-05 8.942330076894e+00
2.285000000000e+02 -5.871312250498e-03 8.475938026201e-05 8.951923501760e+00
2.287500000000e+02 -5.954799768795e-03 8.493833445961e-05 8.960094129541e+00
2.290000000000e+02 -6.043497409569e-03 8.514201364410e-05 8.966799312908e+00
2.292500000000e+02 -6.136454027543e-03 8.536894958089e-05 8.971998130001e+00
2.295000000000e+02 -6.232627117533e-03 8.561713050731e-05 8.975651848988e+00
2.297500000000e+02 -6.330895963176e-03 8.588408273311e-05 8.977724388683e+00
2.300000000000e+02 -6.430076330159e-03 8.616693938099e-05 8.978182773801e+00
2.302500000000e+02 -6.528936702813e-03 8.646245252938e-05 8.976997569527e+00
2.305000000000e+02 -6.626215650430e-03 8.676705513649e-05 8.974143291939e+00
2.307500000000e+02 -6.720640143535e-03 8.707690525100e-05 8.969598792213e+00
2.310000000000e+02 -6.810944377401e-03 8.738795528651e-05 8.963347593817e+00
2.312500000000e+02 -6.895888972389e-03 8.769604316147e-05 8.955378190886e+00
2.315000000000e+02 -6.974279984197e-03 8.799697186640e-05 8.945684283433e+00
2.317500000000e+02 -7.044987696185e-03 8.828658280965e-05 8.934264959017e+00
2.320000000000e+02 -7.106964452937e-03 8.856083229022e-05 8.921124797327e+00
2.322500000000e+02 -7.159261655068e-03 8.881586665402e-05 8.906273909864e+00
2.325000000000e+02 -7.201045113050e-03 8.904809014629e-05 8.889727892954e+00
2.327500000000e+02 -7.231609012897e-03 8.925422537220e-05 8.871507709911e+00
2.330000000000e+02 -7.250387761145e-03 8.943138647730e-05 8.851639488088e+00
2.332500000000e+02 -7.256965664723e-03 8.957713549088e-05 8.830154238718e+00
2.335000000000e+02 -7.251084578271e-03 8.968950767560e-05 8.807087511088e+00
2.337500000000e+02 -7.232648761896e-03 8.976702063149e-05 8.782478972709e+00
2.340000000000e+02 -7.201727578290e-03 8.980873780903e-05 8.756371943566e+00
2.342500000000e+02 -7.158555246030e-03 8.981433484936e-05 8.728812876781e+00
2.345000000000e+02 -7.103528397564e-03 8.978396917775e-05 8.699850816220e+00
2.347500000000e+02 -7.037200696854e-03 8.971845063047e-05 8.669536826429e+00
2.350000000000e+02 -6.960275615520e-03 8.961908137148e-05 8.637923425850e+00
2.352500000000e+02 -6.873596759873e-03 8.948763253488e-05 8.605064019614e+00
2.355000000000e+02 -6.778136473460e-03 8.932639890333e-05 8.571012360799e+00
2.357500000000e+02 -6.674982117543e-03 8.913817874684e-05 8.535822035253e+00
2.360000000000e+02 -6.565321500716e-03 8.892612910177e-05 8.499545994635e+00
2.362500000000e+02 -6.450426809127e-03 8.869381130394e-05 8.462236131270e+00
2.365000000000e+02 -6.331637439263e-03 8.844507018890e-05 8.423942913786e+00
2.367500000000e+02 -6.210341900496e-03 8.818400241270e-05 8.384715074717e+00
2.370000000000e+02 -6.087959549731e-03 8.791492347759e-05 8.344599362509e+00
2.372500000000e+02 -5.965922232331e-03 8.764227648750e-05 8.303640349100e+00
2.375000000000e+02 -5.845656044997e-03 8.737060696634e-05 8.261880295981e+00
2.377500000000e+02 -5.728563489951e-03 8.710446909577e-05 8.219359076137e+00
2.380000000000e+02 -5.616006434175e-03 8.684834771688e-05 8.176114143673e+00
2.382500000000e+02 -5.509289817780e-03 8.660661959889e-05 8.132180551354e+00
2.385000000000e+02 -5.409646502423e-03 8.638350305570e-05 8.087591005626e+00
2.387500000000e+02 -5.318223358066e-03 8.618298972232e-05 8.042375955899e+00
2.390000000000e+02 -5.236068522182e-03 8.600877850234e-05 7.996563710801e+00
2.392500000000e+02 -5.164120331609e-03 8.586425485743e-05 7.950180574182e+00
2.395000000000e+02 -5.103197799544e-03 8.575244399003e-05 7.903250995455e+00
2.397500000000e+02 -5.053992410023e-03 8.567596654341e-05 7.855797727587e+00
2.400000000000e+02 -5.017061768059e-03 8.563700381034e-05 7.807841987181e+00
2.402500000000e+02 -4.992824680636e-03 8.563726684657e-05 7.759403611636e+00
2.405000000000e+02 -4.981558012566e-03 8.567797109213e-05 7.710501209910e+00
2.407500000000e+02 -4.983394821129e-03 8.575981413614e-05 7.661152301982e+00
2.410000000000e+02 -4.998324336524e-03 8.588295910525e-05 7.611373446691e+00
2.412500000000e+02 -5.026193271413e-03 8.604702545098e-05 7.561180355165e+00
2.415000000000e+02 -5.066708685900e-03 8.625107053298e-05 7.510587990225e+00
2.417500000000e+02 -5.119442140600e-03 8.649361583041e-05 7.459610651620e+00
2.420000000000e+02 -5.183835390793e-03 8.677263292267e-05 7.408262050114e+00
2.422500000000e+02 -5.259207108802e-03 8.708556415579e-05 7.356555369007e+00
2.425000000000e+02 -5.344761093616e-03 8.742932626193e-05 7.304503319596e+00
2.427500000000e+02 -5.439595494787e-03 8.780033983599e-05 7.252118190219e+00
2.430000000000e+02 -5.542713181878e-03 8.819457292222e-05 7.199411892933e+00
2.432500000000e+02 -5.653033081783e-03 8.860757516976e-05 7.146396009309e+00
2.435000000000e+02 -5.769402438073e-03 8.903452214543e-05 7.093081839704e+00
2.437500000000e+02 -5.890609713871e-03 8.947026664227e-05 7.039480452840e+00
2.440000000000e+02 -6.015398191725e-03 8.990939618367e-05 6.985602742329e+00
2.442500000000e+02 -6.142479946118e-03 9.034629526217e-05 6.931459485930e+00
2.445000000000e+02 -6.270550049862e-03 9.077521472931e-05 6.877061410649e+00
2.447500000000e+02 -6.398300867849e-03 9.119033981408e-05 6.822419257078e+00
2.450000000000e+02 -6.524436222336e-03 9.158586250177e-05 6.767543847756e+00
2.452500000000e+02 -6.647685193154e-03 9.195605539888e-05 6.712446154738e+00
2.455000000000e+02 -6.766815493152e-03 9.229534434915e-05 6.657137359736e+00
2.457500000000e+02 -6.880645951483e-03 9.259837851949e-05 6.601628913920e+00
2.460000000000e+02 -6.988058283331e-03 9.286009762385e-05 6.545932582938e+00
2.462500000000e+02 -7.088007526081e-03 9.307579300688e-05 6.490060487062e+00
2.465000000000e+02 -7.179531532559e-03 9.324115651865e-05 6.434025121564e+00
2.467500000000e+02 -7.261758878822e-03 9.335234281163e-05 6.377839368522e+00
2.470000000000e+02 -7.333915690350e-03 9.340601578242e-05 6.321516485359e+00
2.472500000000e+02 -7.395330921208e-03 9.339936083147e-05 6.265070079718e+00
2.475000000000e+02 -7.445440310750e-03 9.333011368542e-05 6.208514067051e+00
2.477500000000e+02 -7.483789250047e-03 9.319657712034e-05 6.151862603954e+00
2.480000000000e+02 -7.510033997970e-03 9.299762381626e-05 6.095130013486e+00
2.482500000000e+02 -7.523941935744e-03 9.273270331647e-05 6.038330685104e+00
2.485000000000e+02 -7.525390266755e-03 9.240182544321e-05 5.981478971669e+00
2.487500000000e+02 -7.514363950068e-03 9.200554112959e-05 5.924589066174e+00
2.490000000000e+02 -7.490951944259e-03 9.154492116134e-05 5.867674882927e+00
2.492500000000e+02 -7.455342923404e-03 9.102152198270e-05 5.810749925425e+00
2.495000000000e+02 -7.407819745960e-03 9.043732733152e-05 5.753827168205e+00
2.497500000000e+02 -7.348753591305e-03 8.979478693874e-05 5.696918934010e+00
2.500000000000e+02 -7.278597134713e-03 8.909672388940e-05 5.640036794918e+00
2.502500000000e+02 -7.197877446616e-03 8.834627268237e-05 5.583191477120e+00
2.505000000000e+02 -7.107188294104e-03 8.754684493176e-05 5.526392798243e+00
2.507500000000e+02 -7.007182468119e-03 8.670209557718e-05 5.469649616372e+00
2.510000000000e+02 -6.898563881828e-03 8.581588532855e-05 5.412969812756e+00
2.512500000000e+02 -6.782079707017e-03 8.489223826477e-05 5.356360302782e+00
2.515000000000e+02 -6.658512633445e-03 8.393524636718e-05 5.299827066908e+00
2.517500000000e+02 -6.528673183215e-03 8.294908913542e-05 5.243375222357e+00
2.520000000000e+02 -6.393392354291e-03 8.193798925946e-05 5.187009108581e+00
2.522500000000e+02 -6.253514458698e-03 8.090617091674e-05 5.130732410104e+00
2.525000000000e+02 -6.109890294770e-03 7.985782971556e-05 5.074548288889e+00
2.527500000000e+02 -5.963370646105e-03 7.879710095332e-05 5.018459541604e+00
2.530000000000e+02 -5.814800161884e-03 7.772802828679e-05 4.962468769097e+00
2.532500000000e+02 -5.665011568319e-03 7.665455150241e-05 4.906578546023e+00
2.535000000000e+02 -5.514820346491e-03 7.558047481690e-05 4.850791602165e+00
2.537500000000e+02 -5.365019707439e-03 7.450943926199e-05 4.795110990012e+00
2.540000000000e+02 -5.216376023495e-03 7.344490448596e-05 4.739540249407e+00
2.542500000000e+02 -5.069624611837e-03 7.239012904414e-05 4.684083553571e+00
2.545000000000e+02 -4.925465973841e-03 7.134815116561e-05 4.628745838253e+00
2.547500000000e+02 -4.784562323347e-03 7.032175911062e-05 4.573532901784e+00
2.550000000000e+02 -4.647534571094e-03 6.931348867700e-05 4.518451481959e+00
2.552500000000e+02 -4.514959702733e-03 6.832563269296e-05 4.463509302460e+00
2.555000000000e+02 -4.387368424654e-03 6.736019037734e-05 4.408715083912e+00
2.557500000000e+02 -4.265243327563e-03 6.641886170569e-05 4.354078527097e+00
2.560000000000e+02 -4.149017356022e-03 6.550304313307e-05 4.299610263056e+00
2.562500000000e+02 -4.039072628149e-03 6.461382132389e-05 4.245321773670e+00
2.565000000000e+02 -3.935739659752e-03 6.375197779585e-05 4.191225287712e+00
2.567500000000e+02 -3.839296780235e-03 6.291798533950e-05 4.137333651225e+00
2.570000000000e+02 -3.749970015133e-03 6.211201417136e-05 4.083660182886e+00
2.572500000000e+02 -3.667933237549e-03 6.133394011809e-05 4.030218515339e+00
2.575000000000e+02 -3.593308608190e-03 6.058335872169e-05 3.977022428899e+00
2.577500000000e+02 -3.526167310810e-03 5.985960147703e-05 3.924085684486e+00
2.580000000000e+02 -3.466530441101e-03 5.916175422022e-05 3.871421857569e+00
2.582500000000e+02 -3.414370181029e-03 5.848867912897e-05 3.819044181846e+00
2.585000000000e+02 -3.369611088369e-03 5.783904560802e-05 3.766965404175e+00
2.587500000000e+02 -3.332131484918e-03 5.721135365430e-05 3.715197654918e+00
2.590000000000e+02 -3.301764889087e-03 5.660392438722e-05 3.663752337318e+00
2.592500000000e+02 -3.278301486382e-03 5.601496627380e-05 3.612640035749e+00
2.595000000000e+02 -3.261489671288e-03 5.544259265641e-05 3.561870445635e+00
2.597500000000e+02 -3.251037559999e-03 5.488484772451e-05 3.511452323390e+00
2.600000000000e+02 -3.246614373961e-03 5.433972717875e-05 3.461393455260e+00
2.602500000000e+02 -3.247851824166e-03 5.380519755255e-05 3.411700644024e+00
2.605000000000e+02 -3.254345579416e-03 5.327921219170e-05 3.362379710686e+00
2.607500000000e+02 -3.265656815239e-03 5.275971896998e-05 3.313435509601e+00
2.610000000000e+02 -3.281313580219e-03 5.224472371104e-05 3.264871953663e+00
2.612500000000e+02 -3.300812369024e-03 5.173227777008e-05 3.216692049312e+00
2.615000000000e+02 -3.323619969055e-03 5.122044994649e-05 3.168897936627e+00
2.617500000000e+02 -3.349175468705e-03 5.070736905727e-05 3.121490936895e+00
2.620000000000e+02 -3.376892332029e-03 5.019124253430e-05 3.074471601915e+00
2.622500000000e+02 -3.406160941904e-03 4.967035758141e-05 3.027839770564e+00
2.625000000000e+02 -3.436351334387e-03 4.914308681564e-05 2.981594626453e+00
2.627500000000e+02 -3.466816414369e-03 4.860789631142e-05 2.935734765313e+00
2.630000000000e+02 -3.496895630038e-03 4.806335095497e-05 2.890258265448e+00
2.632500000000e+02 -3.525919212844e-03 4.750812131071e-05 2.845162772763e+00
2.635000000000e+02 -3.553212884781e-03 4.694099231745e-05 2.800445593074e+00
2.637500000000e+02 -3.578103084881e-03 4.636087045531e-05 2.756103804763e+00
2.640000000000e+02 -3.599922718652e-03 4.576679114143e-05 2.712134385873e+00
2.642500000000e+02 -3.618017323273e-03 4.515792647897e-05 2.668534361372e+00
2.645000000000e+02 -3.631751641431e-03 4.453359373705e-05 2.625300976822e+00
2.647500000000e+02 -3.640516476285e-03 4.389326178844e-05 2.582431889781e+00
2.650000000000e+02 -3.643735741433e-03 4.323655857211e-05 2.539925392053e+00
2.652500000000e+02 -3.640873518841e-03 4.256327705243e-05 2.497780648842e+00
2.655000000000e+02 -3.631441101012e-03 4.187338017908e-05 2.455997967234e+00
2.657500000000e+02 -3.615003833163e-03 4.116700537912e-05 2.414579077126e+00
2.660000000000e+02 -3.591187724020e-03 4.044446725068e-05 2.373527435607e+00
2.662500000000e+02 -3.559685644422e-03 3.970625566829e-05 2.332848534851e+00
2.665000000000e+02 -3.520263084346e-03 3.895303192997e-05 2.292550223284e+00
2.667500000000e+02 -3.472763163000e-03 3.818566773300e-05 2.252643017170e+00
2.670000000000e+02 -3.417111068606e-03 3.740520719187e-05 2.213140411512e+00
2.672500000000e+02 -3.353317715940e-03 3.661287237322e-05 2.174059164701e+00
2.675000000000e+02 -3.281482502186e-03 3.581007219380e-05 2.135419565034e+00
2.677500000000e+02 -3.201795144690e-03 3.499838681051e-05 2.097245656312e+00
2.680000000000e+02 -3.114536554562e-03 3.417956171980e-05 2.059565418919e+00
2.682500000000e+02 -3.020078502783e-03 3.335552703210e-05 2.022410902377e+00
2.685000000000e+02 -2.918882145401e-03 3.252838731840e-05 1.985818288609e+00
2.687500000000e+02 -2.811495466465e-03 3.170041709108e-05 1.949827894425e+00
2.690000000000e+02 -2.698549548667e-03 3.087405555968e-05 1.914484094762e+00
2.692500000000e+02 -2.580753703971e-03 3.005190040881e-05 1.879835169003e+00
2.695000000000e+02 -2.458889497421e-03 2.923669883725e-05 1.845933072590e+00
2.697500000000e+02 -2.333803618731e-03 2.843133915470e-05 1.812833127247e+00
2.700000000000e+02 -2.206399683778e-03 2.763883615214e-05 1.780593640895e+00
2.702500000000e+02 -2.077629037654e-03 2.686231488302e-05 1.749275459792e+00
2.705000000000e+02 -1.948480645981e-03 2.610499254690e-05 1.718941467151e+00
2.707500000000e+02 -1.819970171665e-03 2.537015620191e-05 1.689656033479e+00
2.710000000000e+02 -1.693128375187e-03 2.466113871724e-05 1.661484435044e+00
2.712500000000e+02 -1.568988962075e-03 2.398128993589e-05 1.634492255951e+00
2.715000000000e+02 -1.448576053336e-03 2.333394705678e-05 1.608744783471e+00
2.717500000000e+02 -1.332891497922e-03 2.272240124618e-05 1.584306414121e+00
2.720000000000e+02 -1.222902257490e-03 2.214986616722e-05 1.561240082087e+00
2.722500000000e+02 -1.119528125947e-03 2.161944099380e-05 1.539606720507e+00
2.725000000000e+02 -1.023629971623e-03 2.113407484772e-05 1.519464766948e+00
2.727500000000e+02 -9.359987573644e-04 2.069653326275e-05 1.500869717274e+00
2.730000000000e+02 -8.573455139617e-04 2.030936485004e-05 1.483873734877e+00
2.732500000000e+02 -7.882924757857e-04 1.997487062444e-05 1.468525316602e+00
2.735000000000e+02 -7.293655001826e-04 1.969507414135e-05 1.454869017449e+00
2.737500000000e+02 -6.809879611225e-04 1.947169803906e-05 1.442945231367e+00
2.740000000000e+02 -6.434761951189e-04 1.930614231488e-05 1.432790027081e+00
2.742500000000e+02 -6.170365460020e-04 1.919946892293e-05 1.424435035058e+00
2.745000000000e+02 -6.017640358306e-04 1.915238989708e-05 1.417907381755e+00
2.747500000000e+02 -5.976427368002e-04 1.916526210050e-05 1.413229666194e+00
2.750000000000e+02 -6.045477793673e-04 1.923808593596e-05 1.410419974834e+00
2.752500000000e+02 -6.222489279933e-04 1.937051156836e-05 1.409491929830e+00
2.755000000000e+02 -6.504156823415e-04 1.956184957752e-05 1.410454766600e+00
2.757500000000e+02 -6.886237648568e-04 1.981108702293e-05 1.413313437364e+00
2.760000000000e+02 -7.363628199837e-04 2.011690738785e-05 1.418068735864e+00
2.762500000000e+02 -7.930452624174e-04 2.047771505714e-05 1.424717442375e+00
2.765000000000e+02 -8.580159876422e-04 2.089166217473e-05 1.433252483723e+00
2.767500000000e+02 -9.305628401848e-04 2.135667438619e-05 1.443663108767e+00
2.770000000000e+02 -1.009927523632e-03 2.187049000096e-05 1.455935074005e+00
2.772500000000e+02 -1.095316807274e-03 2.243068835645e-05 1.470050839608e+00
2.775000000000e+02 -1.185913762944e-03 2.303471295922e-05 1.485989772956e+00
2.777500000000e+02 -1.280888881314e-03 2.367990390911e-05 1.503728355597e+00
2.780000000000e+02 -1.379410942453e-03 2.436352581647e-05 1.523240394894e+00
2.782500000000e+02 -1.480657410970e-03 2.508279228872e-05 1.544497233161e+00
2.785000000000e+02 -1.583824269196e-03 2.583488803806e-05 1.567467956258e+00
2.787500000000e+02 -1.688135118540e-03 2.661698847703e-05 1.592119594348e+00
2.790000000000e+02 -1.792849457912e-03 2.742627634497e-05 1.618417317285e+00
2.792500000000e+02 -1.897270054381e-03 2.825995620276e-05 1.646324617673e+00
2.795000000000e+02 -2.000749373159e-03 2.911526742824e-05 1.675803484632e+00
2.797500000000e+02 -2.102695019169e-03 2.998949351793e-05 1.706814562072e+00
2.800000000000e+02 -2.202574170982e-03 3.087997141782e-05 1.739317294907e+00
2.802500000000e+02 -2.299916991126e-03 3.178409725085e-05 1.773270058482e+00
2.805000000000e+02 -2.394319071717e-03 3.269933421754e-05 1.808630274638e+00
2.807500000000e+02 -2.485442945513e-03 3.362321817352e-05 1.845354513560e+00
2.810000000000e+02 -2.573018706510e-03 3.455336493882e-05 1.883398582117e+00
2.812500000000e+02 -2.656843767373e-03 3.548747581264e-05 1.922717602854e+00
2.815000000000e+02 -2.736781813297e-03 3.642334512463e-05 1.963266083453e+00
2.817500000000e+02 -2.812761024996e-03 3.735886848441e-05 2.004997981881e+00
2.820000000000e+02 -2.884771643946e-03 3.829205144798e-05 2.047866768302e+00
2.822500000000e+02 -2.952862851869e-03 3.922101964526e-05 2.091825488647e+00
2.825000000000e+02 -3.017139156640e-03 4.014402969671e-05 2.136826831865e+00
2.827500000000e+02 -3.077756228570e-03 4.105948022268e-05 2.182823204981e+00
2.830000000000e+02 -3.134916281665e-03 4.196592347855e-05 2.229766817949e+00
2.832500000000e+02 -3.188863100885e-03 4.286207693041e-05 2.277609781589e+00
2.835000000000e+02 -3.239876686213e-03 4.374683350353e-05 2.326304219221e+00
2.837500000000e+02 -3.288267671513e-03 4.461927162563e-05 2.375802394278e+00
2.840000000000e+02 -3.334371484672e-03 4.547865744917e-05 2.426056852904e+00
2.842500000000e+02 -3.378542336464e-03 4.632445646674e-05 2.477020580954e+00
2.845000000000e+02 -3.421147211918e-03 4.715635847158e-05 2.528647174915e+00
2.847500000000e+02 -3.462559701902e-03 4.797424029260e-05 2.580891022476e+00
2.850000000000e+02 -3.503153859762e-03 4.877819573060e-05 2.633707491008e+00
2.852500000000e+02 -3.543298078294e-03 4.956849086279e-05 2.687053118439e+00
2.855000000000e+02 -3.583349073521e-03 5.034556652728e-05 2.740885804736e+00
2.857500000000e+02 -3.623646175316e-03 5.111004452488e-05 2.795164995739e+00
2.860000000000e+02 -3.664505869906e-03 5.186271258240e-05 2.849851856913e+00
2.862500000000e+02 -3.706216664847e-03 5.260450292205e-05 2.904909429228e+00
2.865000000000e+02 -3.749034385961e-03 5.333645828773e-05 2.960302766009e+00
2.867500000000e+02 -3.793177999501e-03 5.405971691486e-05 3.015999040853e+00
2.870000000000e+02 -3.838825885580e-03 5.477548459160e-05 3.071967625769e+00
2.872500000000e+02 -3.886112811075e-03 5.548500911423e-05 3.128180134327e+00
2.875000000000e+02 -3.935127642453e-03 5.618955428563e-05 3.184610425167e+00
2.877500000000e+02 -3.985911810951e-03 5.689037389064e-05 3.241234568620e+00
2.880000000000e+02 -4.038458682761e-03 5.758869200517e-05 3.298030768285e+00
2.882500000000e+02 -4.092713770495e-03 5.828567941799e-05 3.354979243287e+00
2.885000000000e+02 -4.148575791428e-03 5.898238927232e-05 3.412062067308e+00
2.887500000000e+02 -4.205898644287e-03 5.967978096588e-05 3.469262974408e+00
2.890000000000e+02 -4.264494364757e-03 6.037869735881e-05 3.526567126098e+00
2.892500000000e+02 -4.324136706986e-03 6.107984210441e-05 3.583960852024e+00
2.895000000000e+02 -4.384565512329e-03 6.178376696167e-05 3.641431364032e+00
2.897500000000e+02 -4.445491694221e-03 6.249086212623e-05 3.698966459881e+00
2.900000000000e+02 -4.506602730565e-03 6.320135084534e-05 3.756554213898e+00
2.902500000000e+02 -4.567568493753e-03 6.391528607516e-05 3.814182666716e+00
2.905000000000e+02 -4.628047358646e-03 6.463255157102e-05 3.871839529827e+00
2.907500000000e+02 -4.687692418273e-03 6.535286464981e-05 3.929511901594e+00
2.910000000000e+02 -4.746157595165e-03 6.607578258311e-05 3.987186007784e+00
2.912500000000e+02 -4.803103579966e-03 6.680071176274e-05 4.044846983233e+00
2.915000000000e+02 -4.858203486555e-03 6.752691738512e-05 4.102478681547e+00
2.917500000000e+02 -4.911148119934e-03 6.825353907072e-05 4.160063542414e+00
2.920000000000e+02 -4.961650894601e-03 6.897960746738e-05 4.217582501375e+00
2.922500000000e+02 -5.009452146799e-03 6.970405946832e-05 4.275014952021e+00
2.925000000000e+02 -5.054322912623e-03 7.042574956334e-05 4.332338772393e+00
2.927500000000e+02 -5.096067984786e-03 7.114347051607e-05 4.389530393308e+00
2.930000000000e+02 -5.134528573840e-03 7.185597405954e-05 4.446564934748e+00
2.932500000000e+02 -5.169584395404e-03 7.256198744013e-05 4.503416379559e+00
2.935000000000e+02 -5.201155350878e-03 7.326023183940e-05 4.560057809242e+00
2.937500000000e+02 -5.229202611064e-03 7.394944005279e-05 4.616461668496e+00
2.940000000000e+02 -5.253729368420e-03 7.462837397931e-05 4.672600080135e+00
2.942500000000e+02 -5.274781116664e-03 7.529584147295e-05 4.728445181868e+00
2.945000000000e+02 -5.292445584789e-03 7.595071264885e-05 4.783969487078e+00
2.947500000000e+02 -5.306852420674e-03 7.659193628620e-05 4.839146268397e+00
2.950000000000e+02 -5.318172500345e-03 7.721855451379e-05 4.893949938112e+00
2.952500000000e+02 -5.326617059340e-03 7.782971846884e-05 4.948356438657e+00
2.955000000000e+02 -5.332436460371e-03 7.842470220487e-05 5.002343613874e+00
2.957500000000e+02 -5.335918741011e-03 7.900291619381e-05 5.055891572581e+00
2.960000000000e+02 -5.337387799326e-03 7.956392002301e-05 5.108983021689e+00
2.962500000000e+02 -5.337201242721e-03 8.010743338882e-05 5.161603569065e+00
2.965000000000e+02 -5.335747868032e-03 8.063334556821e-05 5.213741993134e+00
2.967500000000e+02 -5.333444672154e-03 8.114171636636e-05 5.265390464619e+00
2.970000000000e+02 -5.330733405876e-03 8.163278741197e-05 5.316544727468e+00
2.972500000000e+02 -5.328076612371e-03 8.210700410108e-05 5.367204225962e+00
2.975000000000e+02 -5.325953078495e-03 8.256499040343e-05 5.417372184795e+00
2.977500000000e+02 -5.324852719518e-03 8.300754722898e-05 5.467055634876e+00
2.980000000000e+02 -5.325270921885e-03 8.343564553664e-05 5.516265389188e+00
2.982500000000e+02 -5.327702268966e-03 8.385041657702e-05 5.565015968980e+00
2.985000000000e+02 -5.332633765424e-03 8.425312034446e-05 5.613325482324e+00
2.987500000000e+02 -5.340537542211e-03 8.464513594195e-05 5.661215458619e+00
2.990000000000e+02 -5.351863296242e-03 8.502790453485e-05 5.708710644745e+00
2.992500000000e+02 -5.367030337767e-03 8.540295120427e-05 5.755838762429e+00
2.995000000000e+02 -5.386419563505e-03 8.577186660344e-05 5.802630238346e+00
2.997500000000e+02 -5.410365586780e-03 8.613619882811e-05 5.849117906617e+00
3.000000000000e+02 -5.439149100940e-03 8.649743618672e-05 5.895336691279e+00
3.002500000000e+02 -5.472989695723e-03 8.685697934743e-05 5.941323276199e+00
3.005000000000e+02 -5.512039188855e-03 8.721612268198e-05 5.987115758343e+00
3.007500000000e+02 -5.556375938515e-03 8.757592377368e-05 6.032753301398e+00
3.010000000000e+02 -5.606000043008e-03 8.793723951481e-05 6.078275784160e+00
3.012500000000e+02 -5.660829650399e-03 8.830069710958e-05 6.123723451467e+00
3.015000000000e+02 -5.720698584084e-03 8.866664348992e-05 6.169136569155e+00
3.017500000000e+02 -5.785355374302e-03 8.903512336783e-05 6.214555085978e+00
3.020000000000e+02 -5.854463787109e-03 8.940586388964e-05 6.260018304676e+00
3.022500000000e+02 -5.927604771467e-03 8.977826068129e-05 6.305564561885e+00
3.025000000000e+02 -6.004280000481e-03 9.015137876453e-05 6.351230923482e+00
3.027500000000e+02 -6.083916899741e-03 9.052395552714e-05 6.397052882596e+00
3.030000000000e+02 -6.165874973914e-03 9.089441486076e-05 6.443064078111e+00
3.032500000000e+02 -6.249453387737e-03 9.126087834038e-05 6.489296019895e+00
3.035000000000e+02 -6.333899641221e-03 9.162118999465e-05 6.535777827500e+00
3.037500000000e+02 -6.418419159816e-03 9.197295430621e-05 6.582535978242e+00
3.040000000000e+02 -6.502185607757e-03 9.231357563749e-05 6.629594072382e+00
3.042500000000e+02 -6.584351751037e-03 9.264029481393e-05 6.676972601122e+00
3.045000000000e+02 -6.664060604627e-03 9.295023034123e-05 6.724688736355e+00
3.047500000000e+02 -6.740456698116e-03 9.324042964406e-05 6.772756129445e+00
3.050000000000e+02 -6.812697187626e-03 9.350791364271e-05 6.821184730418e+00
3.052500000000e+02 -6.879962770727e-03 9.374972537637e-05 6.869980616705e+00
3.055000000000e+02 -6.941468099287e-03 9.396297272179e-05 6.919145848824e+00
3.057500000000e+02 -6.996471593685e-03 9.414487006312e-05 6.968678346935e+00
3.060000000000e+02 -7.044284667489e-03 9.429278012940e-05 7.018571784888e+00
3.062500000000e+02 -7.084280049072e-03 9.440425229379e-05 7.068815520116e+00
3.065000000000e+02 -7.115899443929e-03 9.447705862325e-05 7.119394541036e+00
3.067500000000e+02 -7.138660180363e-03 9.450922515913e-05 7.170289453494e+00
3.070000000000e+02 -7.152161170554e-03 9.449906095818e-05 7.221476488393e+00
3.072500000000e+02 -7.156087830106e-03 9.444518315219e-05 7.272927549047e+00
3.075000000000e+02 -7.150216316688e-03 9.434653878451e-05 7.324610281583e+00
3.077500000000e+02 -7.134416776013e-03 9.420241799887e-05 7.376488183928e+00
3.080000000000e+02 -7.108655901840e-03 9.401247379112e-05 7.428520737986e+00
3.082500000000e+02 -7.072998534006e-03 9.377675392225e-05 7.480663577302e+00
3.085000000000e+02 -7.027608560806e-03 9.349568777497e-05 7.532868676640e+00
3.087500000000e+02 -6.972748876214e-03 9.317008675636e-05 7.585084570827e+00
3.090000000000e+02 -6.908780503849e-03 9.280113844326e-05 7.637256595890e+00
3.092500000000e+02 -6.836160817516e-03 9.239048095783e-05 7.689327148936e+00
3.095000000000e+02 -6.755440672700e-03 9.194013417244e-05 7.741235968271e+00
3.097500000000e+02 -6.667260699488e-03 9.145249073575e-05 7.792920424989e+00
3.100000000000e+02 -6.572346456798e-03 9.093032391211e-05 7.844315827023e+00
3.102500000000e+02 -6.471502524681e-03 9.037675718623e-05 7.895355728120e+00
3.105000000000e+02 -6.365605520545e-03 8.979517619023e-05 7.945972240370e+00
3.107500000000e+02 -6.255596190279e-03 8.918936129193e-05 7.996096343552e+00
3.110000000000e+02 -6.142470191671e-03 8.856337812899e-05 8.045658189135e+00
3.112500000000e+02 -6.027267822318e-03 8.792151439233e-05 8.094587392721e+00
3.115000000000e+02 -5.911062763183e-03 8.726825569877e-05 8.142813312868e+00
3.117500000000e+02 -5.794950301963e-03 8.660824434117e-05 8.190265309590e+00
3.120000000000e+02 -5.680034929044e-03 8.594622491628e-05 8.236872983606e+00
3.122500000000e+02 -5.567417660512e-03 8.528700264937e-05 8.282566388640e+00
3.125000000000e+02 -5.458183117493e-03 8.463540703468e-05 8.327276221032e+00
3.127500000000e+02 -5.353386594543e-03 8.399620756885e-05 8.370933981555e+00
3.130000000000e+02 -5.254040022795e-03 8.337409130083e-05 8.413472110705e+00
3.132500000000e+02 -5.161098538656e-03 8.277360170850e-05 8.454824103832e+00
3.135000000000e+02 -5.075449750160e-03 8.219907049906e-05 8.494924601715e+00
3.137500000000e+02 -4.997904222987e-03 8.165458693857e-05 8.533709463035e+00
3.140000000000e+02 -4.929186917219e-03 8.114394207356e-05 8.571115827934e+00
3.142500000000e+02 -4.869929883960e-03 8.067057815986e-05 8.607082168696e+00
3.145000000000e+02 -4.820666151074e-03 8.023757498937e-05 8.641548337079e+00
3.147500000000e+02 -4.781824750187e-03 7.984762240246e-05 8.674455618712e+00
3.150000000000e+02 -4.753727147964e-03 7.950296151918e-05 8.705746789246e+00
3.152500000000e+02 -4.736585022374e-03 7.920539743575e-05 8.735366185667e+00
3.155000000000e+02 -4.730499344691e-03 7.895630291052e-05 8.763259790285e+00
3.157500000000e+02 -4.735460678858e-03 7.875660503651e-05 8.789375340946e+00
3.160000000000e+02 -4.751350753410e-03 7.860676681820e-05 8.813662456213e+00
3.162500000000e+02 -4.777945198993e-03 7.850678796936e-05 8.836072787653e+00
3.165000000000e+02 -4.814917390417e-03 7.845620532354e-05 8.856560195466e+00
3.167500000000e+02 -4.861843240679e-03 7.845407715826e-05 8.875080943340e+00
3.170000000000e+02 -4.918206967947e-03 7.849908471549e-05 8.891593920601e+00
3.172500000000e+02 -4.983407730328e-03 7.858956558873e-05 8.906060875003e+00
3.175000000000e+02 -5.056767036524e-03 7.872347441698e-05 8.918446661768e+00
3.177500000000e+02 -5.137536717591e-03 7.889845306286e-05 8.928719500842e+00
3.180000000000e+02 -5.224907374525e-03 7.911176840444e-05 8.936851233119e+00
3.182500000000e+02 -5.318017247450e-03 7.936039816478e-05 8.942817579146e+00
3.185000000000e+02 -5.415961366297e-03 7.964110546987e-05 8.946598381275e+00
3.187500000000e+02 -5.517800937153e-03 7.995045306197e-05 8.948177832681e+00
3.190000000000e+02 -5.622572738143e-03 8.028483248912e-05 8.947544679891e+00
3.192500000000e+02 -5.729298494911e-03 8.064051713716e-05 8.944692403629e+00
3.195000000000e+02 -5.836994092742e-03 8.101369489993e-05 8.939619360299e+00
3.197500000000e+02 -5.944678558257e-03 8.140043730076e-05 8.932328890648e+00
3.200000000000e+02 -6.051382711258e-03 8.179675136497e-05 8.922829385586e+00
3.202500000000e+02 -6.156157423407e-03 8.219867243806e-05 8.911134318725e+00
3.205000000000e+02 -6.258081388440e-03 8.260228013748e-05 8.897262232651e+00
3.207500000000e+02 -6.356268371850e-03 8.300372039277e-05 8.881236686849e+00
3.210000000000e+02 -6.449873942037e-03 8.339923543815e-05 8.863086176117e+00
3.212500000000e+02 -6.538101564179e-03 8.378519398930e-05 8.842844010354e+00
3.215000000000e+02 -6.620208101722e-03 8.415811968990e-05 8.820548167281e+00
3.217500000000e+02 -6.695508748159e-03 8.451471849794e-05 8.796241128042e+00
3.220000000000e+02 -6.763381338227e-03 8.485190665170e-05 8.769969685265e+00
3.222500000000e+02 -6.823270117597e-03 8.516683281620e-05 8.741784747454e+00
3.225000000000e+02 -6.874688913221e-03 8.545690194514e-05 8.711741123654e+00
3.227500000000e+02 -6.917223801682e-03 8.571978833138e-05 8.679897311231e+00
3.230000000000e+02 -6.950535311975e-03 8.595345793339e-05 8.646315269763e+00
3.232500000000e+02 -6.974360237938e-03 8.615618078464e-05 8.611060200735e+00
3.235000000000e+02 -6.988513088489e-03 8.632653491031e-05 8.574200318998e+00
3.237500000000e+02 -6.992887223253e-03 8.646338050550e-05 8.535806622721e+00
3.240000000000e+02 -6.987455471568e-03 8.656598733373e-05 8.495952663613e+00
3.242500000000e+02 -6.972270145917e-03 8.663400379383e-05 8.454714306978e+00
3.245000000000e+02 -6.947462498745e-03 8.666730450696e-05 8.412169490144e+00
3.247500000000e+02 -6.913241764783e-03 8.666607101177e-05 8.368397967485e+00
3.250000000000e+02 -6.869893259049e-03 8.663082566390e-05 8.323481047758e+00
3.252500000000e+02 -6.817775821278e-03 8.656240286484e-05 8.277501314717e+00
3.255000000000e+02 -6.757318499298e-03 8.646191720726e-05 8.230542335244e+00
3.257500000000e+02 -6.689016661880e-03 8.633072751474e-05 8.182688348690e+00
3.260000000000e+02 -6.613427523113e-03 8.617045456641e-05 8.134023941183e+00
3.262500000000e+02 -6.531164899057e-03 8.598295869058e-05 8.084633702467e+00
3.265000000000e+02 -6.442893579487e-03 8.577026894271e-05 8.034601869602e+00
3.267500000000e+02 -6.349323184224e-03 8.553458252383e-05 7.984011956868e+00
3.270000000000e+02 -6.251202010028e-03 8.527825333124e-05 7.932946379617e+00
3.272500000000e+02 -6.149310359363e-03 8.500374743503e-05 7.881486071323e+00
3.275000000000e+02 -6.044453696551e-03 8.471361706858e-05 7.829710103025e+00
3.277500000000e+02 -5.937455559850e-03 8.441040187551e-05 7.777695309439e+00
3.280000000000e+02 -5.829150341773e-03 8.409668776285e-05 7.725515923712e+00
3.282500000000e+02 -5.720376216642e-03 8.377502089460e-05 7.673243231398e+00
3.285000000000e+02 -5.611967940571e-03 8.344795801421e-05 7.620945246594e+00
3.287500000000e+02 -5.504749618813e-03 8.311806902242e-05 7.568686411031e+00
3.290000000000e+02 -5.399527841010e-03 8.278779914794e-05 7.516527326387e+00
3.292500000000e+02 -5.297085052524e-03 8.245948321073e-05 7.464524520235e+00
3.295000000000e+02 -5.198173121145e-03 8.213539500904e-05 7.412730243984e+00
3.297500000000e+02 -5.103507308306e-03 8.181758104006e-05 7.361192311397e+00
3.300000000000e+02 -5.013760589974e-03 8.150791539155e-05 7.309953973220e+00
3.302500000000e+02 -4.929557987865e-03 8.120814069726e-05 7.259053829143e+00
3.305000000000e+02 -4.851471494165e-03 8.091982644820e-05 7.208525779882e+00
3.307500000000e+02 -4.780015765404e-03 8.064434990129e-05 7.158399010461e+00
3.310000000000e+02 -4.715644166837e-03 8.038289002649e-05 7.108698012574e+00
3.312500000000e+02 -4.658745392856e-03 8.013642988366e-05 7.059442636955e+00
3.315000000000e+02 -4.609640701425e-03 7.990574721439e-05 7.010648179397e+00
3.317500000000e+02 -4.568581790148e-03 7.969140482814e-05 6.962325489658e+00
3.320000000000e+02 -4.535749294217e-03 7.949376896027e-05 6.914481110878e+00
3.322500000000e+02 -4.511251968835e-03 7.931301287761e-05 6.867117439357e+00
3.325000000000e+02 -4.495126531386e-03 7.914912170995e-05 6.820232904450e+00
3.327500000000e+02 -4.487338109558e-03 7.900190174501e-05 6.773822167690e+00
3.330000000000e+02 -4.487781368224e-03 7.887099102991e-05 6.727876331273e+00
3.332500000000e+02 -4.496282132746e-03 7.875587131004e-05 6.682383162609e+00
3.335000000000e+02 -4.512599509049e-03 7.865588014491e-05 6.637327325812e+00
3.337500000000e+02 -4.536428455384e-03 7.857022391314e-05 6.592690618912e+00
3.340000000000e+02 -4.567402750323e-03 7.849799025950e-05 6.548452218233e+00
3.342500000000e+02 -4.605098343416e-03 7.843816378608e-05 6.504588920092e+00
3.345000000000e+02 -4.649036968875e-03 7.838963706075e-05 6.461075387596e+00
3.347500000000e+02 -4.698689986379e-03 7.835120047212e-05 6.417884393803e+00
3.350000000000e+02 -4.753482475318e-03 7.832156797563e-05 6.374987065349e+00
3.352500000000e+02 -4.812797495697e-03 7.829940205320e-05 6.332353118050e+00
3.355000000000e+02 -4.875980617714e-03 7.828330159848e-05 6.289951093602e+00
3.357500000000e+02 -4.942344677376e-03 7.827180441189e-05 6.247748589273e+00
3.360000000000e+02 -5.011174786125e-03 7.826338661288e-05 6.205712484819e+00
3.362500000000e+02 -5.081733540643e-03 7.825647261303e-05 6.163809160059e+00
3.365000000000e+02 -5.153266444116e-03 7.824947244495e-05 6.122004710432e+00
3.367500000000e+02 -5.225007459281e-03 7.824073961296e-05 6.080265149678e+00
3.370000000000e+02 -5.296184902912e-03 7.822859410908e-05 6.038556606232e+00
3.372500000000e+02 -5.366027557461e-03 7.821130128782e-05 5.996845507195e+00
3.375000000000e+02 -5.433770955862e-03 7.818709361987e-05 5.955098749457e+00
3.377500000000e+02 -5.498663918820e-03 7.815418704044e-05 5.913283857764e+00
3.380000000000e+02 -5.559975062328e-03 7.811078140582e-05 5.871369126856e+00
3.382500000000e+02 -5.616999503547e-03 7.805506840261e-05 5.829323746667e+00
3.385000000000e+02 -5.669065310031e-03 7.798524245292e-05 5.787117909874e+00
3.387500000000e+02 -5.715539872726e-03 7.789951318268e-05 5.744722898509e+00
3.390000000000e+02 -5.755835778947e-03 7.779611416434e-05 5.702111152120e+00
3.392500000000e+02 -5.789416380194e-03 7.767332161798e-05 5.659256312043e+00
3.395000000000e+02 -5.815800776794e-03 7.752948724254e-05 5.616133248076e+00
3.397500000000e+02 -5.834568375569e-03 7.736303258679e-05 5.572718063212e+00
3.400000000000e+02 -5.845362842885e-03 7.717247123309e-05 5.528988078698e+00
3.402500000000e+02 -5.847895219290e-03 7.695642748165e-05 5.484921807790e+00
3.405000000000e+02 -5.841946539764e-03 7.671366465331e-05 5.440498909519e+00
3.407500000000e+02 -5.827369749224e-03 7.644310022481e-05 5.395700139900e+00
3.410000000000e+02 -5.804090996225e-03 7.614380493448e-05 5.350507289485e+00
3.412500000000e+02 -5.772110218906e-03 7.581502670967e-05 5.304903125989e+00
3.415000000000e+02 -5.731501024695e-03 7.545621989746e-05 5.258871333758e+00
3.417500000000e+02 -5.682409841994e-03 7.506706090729e-05 5.212396458018e+00
3.420000000000e+02 -5.625054445306e-03 7.464743877622e-05 5.165463864190e+00
3.422500000000e+02 -5.559721736848e-03 7.419747923931e-05 5.118059699933e+00
3.425000000000e+02 -5.486764845238e-03 7.371752902821e-05 5.070170880526e+00
3.427500000000e+02 -5.406599615522e-03 7.320819688506e-05 5.021785084459e+00
3.430000000000e+02 -5.319700588082e-03 7.267033748529e-05 4.972890766064e+00
3.432500000000e+02 -5.226596404728e-03 7.210501806776e-05 4.923477192113e+00
3.435000000000e+02 -5.127864618768e-03 7.151352608206e-05 4.873534490846e+00
3.437500000000e+02 -5.024125997376e-03 7.089735896909e-05 4.823053718658e+00
3.440000000000e+02 -4.916038542446e-03 7.025818203599e-05 4.772026949735e+00
3.442500000000e+02 -4.804291164593e-03 6.959783825722e-05 4.720447375776e+00
3.445000000000e+02 -4.689596974990e-03 6.891832293490e-05 4.668309420088e+00
3.447500000000e+02 -4.572686447843e-03 6.822176682825e-05 4.615608870057e+00
3.450000000000e+02 -4.454300585233e-03 6.751040920408e-05 4.562343014079e+00
3.452500000000e+02 -4.335183905285e-03 6.678651546066e-05 4.508510790473e+00
3.455000000000e+02 -4.216077451427e-03 6.605239503371e-05 4.454112938712e+00
3.457500000000e+02 -4.097712015486e-03 6.531039066379e-05 4.399152160513e+00
3.460000000000e+02 -3.980801474920e-03 6.456283510983e-05 4.343633275676e+00
3.462500000000e+02 -3.866036480128e-03 6.381202509118e-05 4.287563379824e+00
3.465000000000e+02 -3.754078338367e-03 6.306018971586e-05 4.230951994930e+00
3.467500000000e+02 -3.645553331333e-03 6.230946654504e-05 4.173811217442e+00
3.470000000000e+02 -3.541047294745e-03 6.156188913389e-05 4.116155852467e+00
3.472500000000e+02 -3.441100725119e-03 6.081936612271e-05 4.058003536302e+00
3.475000000000e+02 -3.346204506945e-03 6.008366544658e-05 3.999374847318e+00
3.477500000000e+02 -3.256796224823e-03 5.935640090360e-05 3.940293396996e+00
3.480000000000e+02 -3.173257082303e-03 5.863902132885e-05 3.880785904354e+00
3.482500000000e+02 -3.095909399524e-03 5.793280220470e-05 3.820882250397e+00
3.485000000000e+02 -3.025014639763e-03 5.723883949171e-05 3.760615510442e+00
3.487500000000e+02 -2.960771988169e-03 5.655804585283e-05 3.700021965314e+00
3.490000000000e+02 -2.903317448965e-03 5.589114863025e-05 3.639141086981e+00
3.492500000000e+02 -2.852723497253e-03 5.523869004179e-05 3.578015499842e+00
3.495000000000e+02 -2.808999295924e-03 5.460102862656e-05 3.516690915370e+00
3.497500000000e+02 -2.772091506351e-03 5.397834064866e-05 3.455216040046e+00
3.500000000000e+02 -2.741885737057e-03 5.337062584895e-05 3.393642454773e+00
3.502500000000e+02 -2.718208650552e-03 5.277771332921e-05 3.332024466257e+00
3.505000000000e+02 -2.700830704299e-03 5.219926869193e-05 3.270418929546e+00
3.507500000000e+02 -2.689469533663e-03 5.163480261847e-05 3.208885042203e+00
3.510000000000e+02 -2.683793948406e-03 5.108368084231e-05 3.147484111155e+00
3.512500000000e+02 -2.683428478033e-03 5.054513558653e-05 3.086279292299e+00
3.515000000000e+02 -2.687958455520e-03 5.001827783402e-05 3.025335306808e+00
3.517500000000e+02 -2.696935532611e-03 4.950211157198e-05 2.964718134229e+00
3.520000000000e+02 -2.709883604738e-03 4.899554804552e-05 2.904494688012e+00
3.522500000000e+02 -2.726305053366e-03 4.849742181964e-05 2.844732477259e+00
3.525000000000e+02 -2.745687216732e-03 4.800650705938e-05 2.785499257010e+00
3.527500000000e+02 -2.767509027635e-03 4.752153318036e-05 2.726862677100e+00
3.530000000000e+02 -2.791247657649e-03 4.704120558224e-05 2.668889929109e+00
3.532500000000e+02 -2.816385079855e-03 4.656422324328e-05 2.611647404013e+00
3.535000000000e+02 -2.842414364182e-03 4.608929349531e-05 2.555200358653e+00
3.537500000000e+02 -2.868845617168e-03 4.561515085807e-05 2.499612604657e+00
3.540000000000e+02 -2.895211382240e-03 4.514057447910e-05 2.444946215412e+00
3.542500000000e+02 -2.921071440967e-03 4.466440446949e-05 2.391261265219e+00
3.545000000000e+02 -2.946016885020e-03 4.418555893609e-05 2.338615592771e+00
3.547500000000e+02 -2.969673458162e-03 4.370304961610e-05 2.287064603231e+00
3.550000000000e+02 -2.991704025281e-03 4.321599129797e-05 2.236661097847e+00
3.552500000000e+02 -3.011810250296e-03 4.272361054852e-05 2.187455141578e+00
3.555000000000e+02 -3.029733333455e-03 4.222529691628e-05 2.139493964980e+00
3.557500000000e+02 -3.045253902854e-03 4.172057644630e-05 2.092821893014e+00
3.560000000000e+02 -3.058191221593e-03 4.120913551753e-05 2.047480312177e+00
3.562500000000e+02 -3.068401525879e-03 4.069081871255e-05 2.003507657182e+00
3.565000000000e+02 -3.075775842913e-03 4.016562353160e-05 1.960939432037e+00
3.567500000000e+02 -3.080237113035e-03 3.963373487950e-05 1.919808245670e+00
3.570000000000e+02 -3.081736915495e-03 3.909551778955e-05 1.880143873393e+00
3.572500000000e+02 -3.080251912175e-03 3.855151537177e-05 1.841973336682e+00
3.575000000000e+02 -3.075780119596e-03 3.800244713259e-05 1.805320992909e+00
3.577500000000e+02 -3.068337216952e-03 3.744920452389e-05 1.770208644603e+00
3.580000000000e+02 -3.057953008173e-03 3.689284316741e-05 1.736655661214e+00
3.582500000000e+02 -3.044668152551e-03 3.633457363331e-05 1.704679106093e+00
3.585000000000e+02 -3.028531303828e-03 3.577575138797e-05 1.674293879525e+00
3.587500000000e+02 -3.009596841396e-03 3.521786397670e-05 1.645512870763e+00
3.590000000000e+02 -2.987923273820e-03 3.466251610632e-05 1.618347111766e+00
3.592500000000e+02 -2.963572429378e-03 3.411141556975e-05 1.592805947606e+00
3.595000000000e+02 -2.936609478929e-03 3.356635739171e-05 1.568897202957e+00
3.597500000000e+02 -2.907103800335e-03 3.302920640810e-05 1.546627359513e+00
3.600000000000e+02 -2.875130649810e-03 3.250188794485e-05 1.526001731318e+00
3.602500000000e+02 -2.840773532055e-03 3.198637191915e-05 1.507024643052e+00
3.605000000000e+02 -2.804127184579e-03 3.148465778940e-05 1.489699597847e+00
3.607500000000e+02 -2.765300993459e-03 3.099876471876e-05 1.474029443615e+00
3.610000000000e+02 -2.724422770297e-03 3.053072318721e-05 1.460016523097e+00
3.612500000000e+02 -2.681642720979e-03 3.008256897596e-05 1.447662811009e+00
3.615000000000e+02 -2.637137575601e-03 2.965633965615e-05 1.436970023387e+00
3.617500000000e+02 -2.591114643159e-03 2.925407286219e-05 1.427939705639e+00
3.620000000000e+02 -2.543815682755e-03 2.887780299696e-05 1.420573288603e+00
3.622500000000e+02 -2.495520509231e-03 2.852956659655e-05 1.414872103072e+00
3.625000000000e+02 -2.446550046354e-03 2.821140519987e-05 1.410837358766e+00
3.627500000000e+02 -2.397268735631e-03 2.792536761084e-05 1.408470079041e+00
3.630000000000e+02 -2.348086255856e-03 2.767351241081e-05 1.407770984349e+00
3.632500000000e+02 -2.299458278645e-03 2.745790855405e-05 1.408740333383e+00
3.635000000000e+02 -2.251886279231e-03 2.728063459248e-05 1.411377714273e+00
3.637500000000e+02 -2.205916283206e-03 2.714377347240e-05 1.415681790228e+00
3.640000000000e+02 -2.162136426888e-03 2.704940449194e-05 1.421650004962e+00
3.642500000000e+02 -2.121173414218e-03 2.699959016772e-05 1.429278247373e+00
3.645000000000e+02 -2.083687660942e-03 2.699635799039e-05 1.438560489701e+00
3.647500000000e+02 -2.050367202197e-03 2.704167655801e-05 1.449488403116e+00
3.650000000000e+02 -2.021920399548e-03 2.713742646313e-05 1.462050958871e+00
3.652500000000e+02 -1.999067367484e-03 2.728536565472e-05 1.476234030891e+00
3.655000000000e+02 -1.982530252368e-03 2.748709002934e-05 1.492020007978e+00
3.657500000000e+02 -1.973022475637e-03 2.774399064329e-05 1.509387427015e+00
3.660000000000e+02 -1.971237014781e-03 2.805720783119e-05 1.528310642146e+00
3.662500000000e+02 -1.977833948401e-03 2.842758428781e-05 1.548759539135e+00
3.665000000000e+02 -1.993427463729e-03 2.885561897692e-05 1.570699305745e+00
3.667500000000e+02 -2.018572565519e-03 2.934142216715e-05 1.594090269126e+00
3.670000000000e+02 -2.053751757816e-03 2.988467489817e-05 1.618887806707e+00
3.672500000000e+02 -2.099362046108e-03 3.048459381744e-05 1.645042337922e+00
3.675000000000e+02 -2.155702551487e-03 3.113990297951e-05 1.672499400243e+00
3.677500000000e+02 -2.222963190323e-03 3.184881473475e-05 1.701199811327e+00
3.680000000000e+02 -2.301214693272e-03 3.260901994129e-05 1.731079917273e+00
3.682500000000e+02 -2.390400403379e-03 3.341768919668e-05 1.762071924127e+00
3.685000000000e+02 -2.490330141694e-03 3.427148545077e-05 1.794104308093e+00
3.687500000000e+02 -2.600676369803e-03 3.516658693251e-05 1.827102299328e+00
3.690000000000e+02 -2.720972996392e-03 3.609872245813e-05 1.860988429453e+00
3.692500000000e+02 -2.850616844157e-03 3.706321511254e-05 1.895683136339e+00
3.695000000000e+02 -2.988872036995e-03 3.805503745100e-05 1.931105413073e+00
3.697500000000e+02 -3.134877159823e-03 3.906887296548e-05 1.967173493815e+00
3.700000000000e+02 -3.287655309769e-03 4.009918552475e-05 2.003805561833e+00
3.702500000000e+02 -3.446126749560e-03 4.114029326707e-05 2.040920472641e+00
3.705000000000e+02 -3.609124105388e-03 4.218644687029e-05 2.078438478291e+00
3.707500000000e+02 -3.775409779847e-03 4.323190925437e-05 2.116281943764e+00
3.710000000000e+02 -3.943695227184e-03 4.427103611510e-05 2.154376047677e+00
3.712500000000e+02 -4.112661734388e-03 4.529835480427e-05 2.192649454185e+00
3.715000000000e+02 -4.280982231520e-03 4.630863241342e-05 2.231034952927e+00
3.717500000000e+02 -4.447343696514e-03 4.729697356742e-05 2.269470053939e+00
3.720000000000e+02 -4.610469584392e-03 4.825887232421e-05 2.307897536344e+00
3.722500000000e+02 -4.769141673836e-03 4.919028029965e-05 2.346265938363e+00
3.725000000000e+02 -4.922220934902e-03 5.008764225112e-05 2.384529989138e+00
3.727500000000e+02 -5.068666849369e-03 5.094794960595e-05 2.422650972056e+00
3.730000000000e+02 -5.207554909021e-03 5.176879017216e-05 2.460597017284e+00
3.732500000000e+02 -5.338091934468e-03 5.254837181065e-05 2.498343321527e+00
3.735000000000e+02 -5.459628783541e-03 5.328554077527e-05 2.535872287869e+00
3.737500000000e+02 -5.571670283172e-03 5.397978969787e-05 2.573173585142e+00
3.740000000000e+02 -5.673882419846e-03 5.463126097674e-05 2.610244127805e+00
3.742500000000e+02 -5.766096459198e-03 5.524073572125e-05 2.647087971074e+00
3.745000000000e+02 -5.848310063132e-03 5.580961196622e-05 2.683716124447e+00
3.747500000000e+02 -5.920685671271e-03 5.633987580100e-05 2.720146288000e+00
3.750000000000e+02 -5.983545894899e-03 5.683406344958e-05 2.756402509935e+00
3.752500000000e+02 -6.037366234927e-03 5.729521380504e-05 2.792514772815e+00
3.755000000000e+02 -6.082765557739e-03 5.772681425784e-05 2.828518516804e+00
3.757500000000e+02 -6.120494136076e-03 5.813273817837e-05 2.864454102745e+00
3.760000000000e+02 -6.151419860286e-03 5.851717810976e-05 2.900366227431e+00
3.762500000000e+02 -6.176512623807e-03 5.888457239908e-05 2.936303297607e+00
3.765000000000e+02 -6.196827623224e-03 5.923953127554e-05 2.972316777426e+00
3.767500000000e+02 -6.213487439215e-03 5.958675972542e-05 3.008460513974e+00
3.770000000000e+02 -6.227663508804e-03 5.993098106788e-05 3.044790055753e+00
3.772500000000e+02 -6.240557040737e-03 6.027686195043e-05 3.081361971791e+00
3.775000000000e+02 -6.253380156362e-03 6.062894096784e-05 3.118233183762e+00
3.777500000000e+02 -6.267337032448e-03 6.099155752701e-05 3.155460316270e+00
3.780000000000e+02 -6.283605620469e-03 6.136879333765e-05 3.193099075050e+00
3.782500000000e+02 -6.303320279970e-03 6.176441577863e-05 3.231203660871e+00
3.785000000000e+02 -6.327555219118e-03 6.218183140716e-05 3.269826220953e+00
3.787500000000e+02 -6.357309421800e-03 6.262404745039e-05 3.309016344733e+00
3.790000000000e+02 -6.393492917758e-03 6.309363575333e-05 3.348820605243e+00
3.792500000000e+02 -6.436914376562e-03 6.359270693590e-05 3.389282147750e+00
3.795000000000e+02 -6.488270544623e-03 6.412289955132e-05 3.430440326436e+00
3.797500000000e+02 -6.548137426589e-03 6.468537112977e-05 3.472330388372e+00
3.800000000000e+02 -6.616963272582e-03 6.528079642124e-05 3.514983204386e+00
3.802500000000e+02 -6.695063351856e-03 6.590937280671e-05 3.558425046112e+00
3.805000000000e+02 -6.782616548961e-03 6.657083113781e-05 3.602677406074e+00
3.807500000000e+02 -6.879663709200e-03 6.726445198371e-05 3.647756861096e+00
3.810000000000e+02 -6.986107724012e-03 6.798908562852e-05 3.693674977128e+00
3.812500000000e+02 -7.101715246148e-03 6.874317529976e-05 3.740438251400e+00
3.815000000000e+02 -7.226119968409e-03 6.952478465130e-05 3.788048093900e+00
3.817500000000e+02 -7.358827355756e-03 7.033162446585e-05 3.836500845867e+00
3.820000000000e+02 -7.499220698430e-03 7.116108192604e-05 3.885787830592e+00
3.822500000000e+02 -7.646568435263e-03 7.201025476589e-05 3.935895443134e+00
3.825000000000e+02 -7.800032505110e-03 7.287598312417e-05 3.986805268711e+00
3.827500000000e+02 -7.958677756017e-03 7.375488293332e-05 4.038494239713e+00
3.830000000000e+02 -8.121482140524e-03 7.464338035781e-05 4.090934819892e+00
3.832500000000e+02 -8.287347727455e-03 7.553774724492e-05 4.144095224187e+00
3.835000000000e+02 -8.455112375604e-03 7.643413948519e-05 4.197939669997e+00
3.837500000000e+02 -8.623562026687e-03 7.732863395651e-05 4.252428654580e+00
3.840000000000e+02 -8.791443593073e-03 7.821726667978e-05 4.307519267788e+00
3.842500000000e+02 -8.957478370121e-03 7.909607439496e-05 4.363165525446e+00
3.845000000000e+02 -9.120375944916e-03 7.996113539782e-05 4.419318735453e+00
3.847500000000e+02 -9.278848572187e-03 8.080860927143e-05 4.475927879529e+00
3.850000000000e+02 -9.431625867608e-03 8.163477733050e-05 4.532940023415e+00
3.852500000000e+02 -9.577469871895e-03 8.243608471414e-05 4.590300735969e+00
3.855000000000e+02 -9.715190206592e-03 8.320918013185e-05 4.647954526938e+00
3.857500000000e+02 -9.843659162230e-03 8.395095297764e-05 4.705845293456e+00
3.860000000000e+02 -9.961826670382e-03 8.465856792200e-05 4.763916765903e+00
3.862500000000e+02 -1.006873472591e-02 8.532949686263e-05 4.822112958322e+00
3.865000000000e+02 -1.016353107093e-02 8.596154229298e-05 4.880378612430e+00
3.867500000000e+02 -1.024548210648e-02 8.655285734205e-05 4.938659626718e+00
3.870000000000e+02 -1.031398433627e-02 8.710197166437e-05 4.996903476198e+00
3.872500000000e+02 -1.036857472419e-02 8.760779574057e-05 5.055059604924e+00
3.875000000000e+02 -1.040893925907e-02 8.806962081317e-05 5.113079797694e+00
3.877500000000e+02 -1.043491977117e-02 8.848711662907e-05 5.170918520522e+00
3.880000000000e+02 -1.044651913093e-02 8.886032155686e-05 5.228533225845e+00
3.882500000000e+02 -1.044390433081e-02 8.918962553753e-05 5.285884622779e+00
3.885000000000e+02 -1.042740762202e-02 8.947573977003e-05 5.342936906406e+00
3.887500000000e+02 -1.039752590261e-02 8.971967074195e-05 5.399657943662e+00
3.890000000000e+02 -1.035491815800e-02 8.992267944338e-05 5.456019416156e+00
3.892500000000e+02 -1.030040098931e-02 9.008631672411e-05 5.511996915980e+00
3.895000000000e+02 -1.023494258812e-02 9.021231851969e-05 5.567569995971e+00
3.897500000000e+02 -1.015965508050e-02 9.030256224898e-05 5.622722172556e+00
3.900000000000e+02 -1.007578547628e-02 9.035908652597e-05 5.677440882795e+00
3.902500000000e+02 -9.984705265168e-03 9.038391180088e-05 5.731717394094e+00
3.905000000000e+02 -9.887898882085e-03 9.037912295712e-05 5.785546674607e+00
3.907500000000e+02 -9.786950768657e-03 9.034686084541e-05 5.838927218082e+00
3.910000000000e+02 -9.683531830958e-03 9.028922871238e-05 5.891860833052e+00
3.912500000000e+02 -9.579384588767e-03 9.020830759168e-05 5.944352392964e+00
3.915000000000e+02 -9.476308094340e-03 9.010614065849e-05 5.996409560663e+00
3.917500000000e+02 -9.376142191453e-03 8.998471945224e-05 6.048042479777e+00
3.920000000000e+02 -9.280751327694e-03 8.984598002804e-05 6.099263446110e+00
3.922500000000e+02 -9.192007945409e-03 8.969180609361e-05 6.150086556631e+00
3.925000000000e+02 -9.111775717942e-03 8.952403733864e-05 6.200527352073e+00
3.927500000000e+02 -9.041892288562e-03 8.934448156792e-05 6.250602445145e+00
3.930000000000e+02 -8.984151715580e-03 8.915492884248e-05 6.300329144710e+00
3.932500000000e+02 -8.940286786321e-03 8.895717187246e-05 6.349725088273e+00
3.935000000000e+02 -8.911950820362e-03 8.875302304887e-05 6.398807873594e+00
3.937500000000e+02 -8.900699205883e-03 8.854433306035e-05 6.447594704017e+00
3.940000000000e+02 -8.907970599178e-03 8.833300815764e-05 6.496102049082e+00
3.942500000000e+02 -8.935067639132e-03 8.812102545472e-05 6.544345318436e+00
3.945000000000e+02 -8.983137683051e-03 8.791044235670e-05 6.592338564668e+00
3.947500000000e+02 -9.053153327783e-03 8.770340313527e-05 6.640094201194e+00
3.950000000000e+02 -9.145893241309e-03 8.750213858763e-05 6.687622749034e+00
3.952500000000e+02 -9.261923487948e-03 8.730895889406e-05 6.734932609180e+00
3.955000000000e+02 -9.401579546819e-03 8.712623940038e-05 6.782029858604e+00
3.957500000000e+02 -9.564949718930e-03 8.695639829032e-05 6.828918080392e+00
3.960000000000e+02 -9.751859615223e-03 8.680185909116e-05 6.875598211892e+00
3.962500000000e+02 -9.961858705651e-03 8.666503729157e-05 6.922068428753e+00
3.965000000000e+02 -1.019420859176e-02 8.654828872384e-05 6.968324050149e+00
3.967500000000e+02 -1.044787356458e-02 8.645384933401e-05 7.014357471170e+00
3.970000000000e+02 -1.072151393531e-02 8.638379138221e-05 7.060158126213e+00
3.972500000000e+02 -1.101348178251e-02 8.633996533131e-05 7.105712472376e+00
3.975000000000e+02 -1.132182025901e-02 8.632393907299e-05 7.151004005318e+00
3.977500000000e+02 -1.164426612072e-02 8.633696573720e-05 7.196013297868e+00
3.980000000000e+02 -1.197825603997e-02 8.637991954183e-05 7.240718065866e+00
3.982500000000e+02 -1.232093737026e-02 8.645323600881e-05 7.285093263570e+00
3.985000000000e+02 -1.266918311561e-02 8.655687449222e-05 7.329111202447e+00
3.987500000000e+02 -1.301961219104e-02 8.669027982269e-05 7.372741700174e+00
3.990000000000e+02 -1.336861450847e-02 8.685236118075e-05 7.415952253710e+00
3.992500000000e+02 -1.371238185379e-02 8.704147202193e-05 7.458708240352e+00
3.995000000000e+02 -1.404694416451e-02 8.725539627197e-05 7.500973142580e+00
3.997500000000e+02 -1.436821153121e-02 8.749135911126e-05 7.542708796602e+00
4.000000000000e+02 -1.467202198986e-02 8.774604250986e-05 7.583875663085e+00
4.002500000000e+02 -1.495419447190e-02 8.801559629323e-05 7.624433116602e+00
4.005000000000e+02 -1.521058669800e-02 8.829567018762e-05 7.664339751740e+00
4.007500000000e+02 -1.543715752241e-02 8.858145547769e-05 7.703553702422e+00
4.010000000000e+02 -1.563003242535e-02 8.886774081368e-05 7.742032971405e+00
4.012500000000e+02 -1.578557173722e-02 8.914897323703e-05 7.779735764660e+00
4.015000000000e+02 -1.590043973435e-02 8.941930121112e-05 7.816620829279e+00
4.017500000000e+02 -1.597167403613e-02 8.967262562906e-05 7.852647787112e+00
4.020000000000e+02 -1.599675294264e-02 8.990279649310e-05 7.887777463499e+00
4.022500000000e+02 -1.597365927375e-02 9.010357534911e-05 7.921972205277e+00
4.025000000000e+02 -1.590093965759e-02 9.026872678655e-05 7.955196183383e+00
4.027500000000e+02 -1.577775722411e-02 9.039212162840e-05 7.987415678030e+00
4.030000000000e+02 -1.560393634612e-02 9.046786914071e-05 8.018599341403e+00
4.032500000000e+02 -1.537999798313e-02 9.049026062971e-05 8.048718432644e+00
4.035000000000e+02 -1.510718433238e-02 9.045394359558e-05 8.077747024544e+00
4.037500000000e+02 -1.478747188042e-02 9.035403098689e-05 8.105662177911e+00
4.040000000000e+02 -1.442357210756e-02 9.018616523807e-05 8.132444077374e+00
4.042500000000e+02 -1.401891916196e-02 8.994659475250e-05 8.158076130455e+00
4.045000000000e+02 -1.357764441945e-02 8.963226467687e-05 8.182545025224e+00
4.047500000000e+02 -1.310453809466e-02 8.924090012880e-05 8.205840741494e+00
4.050000000000e+02 -1.260499810928e-02 8.877108141259e-05 8.227956519348e+00
4.052500000000e+02 -1.208496703068e-02 8.822232958308e-05 8.248888781039e+00
4.055000000000e+02 -1.155085810552e-02 8.759516659113e-05 8.268637003260e+00
4.057500000000e+02 -1.100947134675e-02 8.689118541860e-05 8.287203545881e+00
4.060000000000e+02 -1.046790123460e-02 8.611313568321e-05 8.304593433709e+00
4.062500000000e+02 -9.933437384526e-03 8.526497992178e-05 8.320814097536e+00
4.065000000000e+02 -9.413460216441e-03 8.435193790585e-05 8.335875072287e+00
4.067500000000e+02 -8.915332928104e-03 8.338052114495e-05 8.349787664092e+00
4.070000000000e+02 -8.446291925139e-03 8.235855068328e-05 8.362564586129e+00
4.072500000000e+02 -8.013337292697e-03 8.129515517405e-05 8.374219574361e+00
4.075000000000e+02 -7.623125485589e-03 8.020074471718e-05 8.384766984774e+00
4.077500000000e+02 -7.281865557569e-03 7.908696019360e-05 8.394221387890e+00
4.080000000000e+02 -6.995221050688e-03 7.796659240467e-05 8.402597163410e+00
4.082500000000e+02 -6.768218810956e-03 7.685347252945e-05 8.409908108679e+00
4.085000000000e+02 -6.605166676183e-03 7.576232021739e-05 8.416167063436e+00
4.087500000000e+02 -6.509580700426e-03 7.470856888497e-05 8.421385567675e+00
4.090000000000e+02 -6.484123329883e-03 7.370816352903e-05 8.425573554867e+00
4.092500000000e+02 -6.530553245474e-03 7.277732647207e-05 8.428739089404e+00
4.095000000000e+02 -6.649687249471e-03 7.193229783797e-05 8.430888157268e+00
4.097500000000e+02 -6.841375048794e-03 7.118905463660e-05 8.432024507248e+00
4.100000000000e+02 -7.104486584019e-03 7.056301911731e-05 8.432149556115e+00
4.102500000000e+02 -7.436912515769e-03 7.006874628351e-05 8.431262351972e+00
4.105000000000e+02 -7.835577687300e-03 6.971960927493e-05 8.429359602181e+00
4.107500000000e+02 -8.296467836234e-03 6.952749595318e-05 8.426435755686e+00
4.110000000000e+02 -8.814669300829e-03 6.950251641757e-05 8.422483151223e+00
4.112500000000e+02 -9.384421974603e-03 6.965272856871e-05 8.417492211198e+00
4.115000000000e+02 -9.999185288666e-03 6.998387795684e-05 8.411451689582e+00
4.117500000000e+02 -1.065171720130e-02 7.049919410576e-05 8.404348961879e+00
4.120000000000e+02 -1.133416571602e-02 7.119927106730e-05 8.396170345497e+00
4.122500000000e+02 -1.203817267671e-02 7.208190540126e-05 8.386901454826e+00
4.125000000000e+02 -1.275498881325e-02 7.314201643863e-05 8.376527568177e+00
4.127500000000e+02 -1.347559937211e-02 7.437165022320e-05 8.365034013373e+00
4.130000000000e+02 -1.419085849785e-02 7.576000640408e-05 8.352406549383e+00
4.132500000000e+02 -1.489163101486e-02 7.729355092995e-05 8.338631747751e+00
4.135000000000e+02 -1.556893932355e-02 7.895620807824e-05 8.323697361610e+00
4.137500000000e+02 -1.621411281627e-02 8.072958026040e-05 8.307592671388e+00
4.140000000000e+02 -1.681893741976e-02 8.259316536283e-05 8.290308811707e+00
4.142500000000e+02 -1.737580172583e-02 8.452469442893e-05 8.271839061375e+00
4.145000000000e+02 -1.787783690072e-02 8.650051298065e-05 8.252179105061e+00
4.147500000000e+02 -1.831904667872e-02 8.849595542509e-05 8.231327251003e+00
4.150000000000e+02 -1.869442439610e-02 9.048575241027e-05 8.209284612019e+00
4.152500000000e+02 -1.900005370081e-02 9.244445939155e-05 8.186055244026e+00
4.155000000000e+02 -1.923319004659e-02 9.434689269444e-05 8.161646238243e+00
4.157500000000e+02 -1.939232027952e-02 9.616856588315e-05 8.136067773323e+00
4.160000000000e+02 -1.947719803083e-02 9.788611620112e-05 8.109333124779e+00
4.162500000000e+02 -1.948885335549e-02 9.947771526439e-05 8.081458628981e+00
4.165000000000e+02 -1.942957505621e-02 1.009234520455e-04 8.052463612853e+00
4.167500000000e+02 -1.930286570862e-02 1.022056822990e-04 8.022370279521e+00
4.170000000000e+02 -1.911336879737e-02 1.033093604860e-04 7.991203565198e+00
4.172500000000e+02 -1.886676996371e-02 1.042222919965e-04 7.958990957850e+00
4.175000000000e+02 -1.856967317901e-02 1.049353265130e-04 7.925762291669e+00
4.177500000000e+02 -1.822945479757e-02 1.054426512031e-04 7.891549517099e+00
4.180000000000e+02 -1.785409954111e-02 1.057417631956e-04 7.856386446332e+00
4.182500000000e+02 -1.745202134668e-02 1.058335659455e-04 7.820308487999e+00
4.185000000000e+02 -1.703187447434e-02 1.057224164955e-04 7.783352367745e+00
4.187500000000e+02 -1.660235893314e-02 1.054158788160e-04 7.745555845509e+00
4.190000000000e+02 -1.617202676242e-02 1.049247076119e-04 7.706957424740e+00
4.192500000000e+02 -1.574909262013e-02 1.042626244880e-04 7.667596069843e+00
4.195000000000e+02 -1.534125441572e-02 1.034460735706e-04 7.627510930294e+00
4.197500000000e+02 -1.495552920862e-02 1.024939173992e-04 7.586741070402e+00
4.200000000000e+02 -1.459810738096e-02 1.014270298371e-04 7.545325217364e+00
4.202500000000e+02 -1.427422924279e-02 1.002679182043e-04 7.503301527175e+00
4.205000000000e+02 -1.398808753693e-02 9.904030606397e-05 7.460707363661e+00
4.207500000000e+02 -1.374275669875e-02 9.776867201994e-05 7.417579105049e+00
4.210000000000e+02 -1.354015114385e-02 9.647777012306e-05 7.373951969915e+00
4.212500000000e+02 -1.338101276716e-02 9.519214859785e-05 7.329859865352e+00
4.215000000000e+02 -1.326492728310e-02 9.393567867066e-05 7.285335261513e+00
4.217500000000e+02 -1.319036880463e-02 9.273108298577e-05 7.240409081734e+00
4.220000000000e+02 -1.315477067972e-02 9.159948332410e-05 7.195110620080e+00
4.222500000000e+02 -1.315462056136e-02 9.056001363034e-05 7.149467475019e+00
4.225000000000e+02 -1.318557675674e-02 8.962944709828e-05 7.103505501403e+00
4.227500000000e+02 -1.324260287363e-02 8.882187652998e-05 7.057248780426e+00
4.230000000000e+02 -1.332011681921e-02 8.814844995542e-05 7.010719598313e+00
4.232500000000e+02 -1.341215079342e-02 8.761717026393e-05 6.963938441711e+00
4.235000000000e+02 -1.351251800253e-02 8.723275659800e-05 6.916924000322e+00
4.237500000000e+02 -1.361498190650e-02 8.699656367114e-05 6.869693176655e+00
4.240000000000e+02 -1.371342449858e-02 8.690657963051e-05 6.822261105165e+00
4.242500000000e+02 -1.380200886721e-02 8.695748711332e-05 6.774641169822e+00
4.245000000000e+02 -1.387533329572e-02 8.714083538150e-05 6.726845030748e+00
4.247500000000e+02 -1.392857278597e-02 8.744521294263e-05 6.678882650098e+00
4.250000000000e+02 -1.395760534015e-02 8.785652558110e-05 6.630762319761e+00
4.252500000000e+02 -1.395912017884e-02 8.835831986823e-05 6.582490690496e+00
4.255000000000e+02 -1.393070565786e-02 8.893213387923e-05 6.534072800630e+00
4.257500000000e+02 -1.387091562006e-02 8.955797358740e-05 6.485512108659e+00
4.260000000000e+02 -1.377931212843e-02 9.021475171947e-05 6.436810520666e+00
4.262500000000e+02 -1.365648459367e-02 9.088077264130e-05 6.387968424094e+00
4.265000000000e+02 -1.350404469370e-02 9.153418296401e-05 6.338984723522e+00
4.267500000000e+02 -1.332459711229e-02 9.215349292174e-05 6.289856873619e+00
4.270000000000e+02 -1.312168782637e-02 9.271811810652e-05 6.240580923473e+00
4.272500000000e+02 -1.289973019682e-02 9.320889525999e-05 6.191151558146e+00
4.275000000000e+02 -1.266391102066e-02 9.360851897716e-05 6.141562150727e+00
4.277500000000e+02 -1.242007805816e-02 9.390196317408e-05 6.091804820953e+00
4.280000000000e+02 -1.217461179983e-02 9.407686790658e-05 6.041870498842e+00
4.282500000000e+02 -1.193428398977e-02 9.412387872304e-05 5.991749001235e+00
4.285000000000e+02 -1.170610583015e-02 9.403687322790e-05 5.941429119132e+00
4.287500000000e+02 -1.149716965175e-02 9.381313609494e-05 5.890898714274e+00
4.290000000000e+02 -1.131448617728e-02 9.345349893092e-05 5.840144833763e+00
4.292500000000e+02 -1.116482255096e-02 9.296235113146e-05 5.789153835982e+00
4.295000000000e+02 -1.105454277019e-02 9.234756641213e-05 5.737911534614e+00
4.297500000000e+02 -1.098945554064e-02 9.162035072827e-05 5.686403358559e+00
4.300000000000e+02 -1.097467127022e-02 9.079500566023e-05 5.634614529538e+00
4.302500000000e+02 -1.101447220663e-02 8.988861362130e-05 5.582530257361e+00
4.305000000000e+02 -1.111219754414e-02 8.892064564756e-05 5.530135952094e+00
4.307500000000e+02 -1.127014709853e-02 8.791252990797e-05 5.477417454980e+00
4.310000000000e+02 -1.148950386709e-02 8.688713349386e-05 5.424361281825e+00
4.312500000000e+02 -1.177027912873e-02 8.586821997136e-05 5.370954884895e+00
4.315000000000e+02 -1.211127970973e-02 8.487988100134e-05 5.317186923561e+00
4.317500000000e+02 -1.251009896801e-02 8.394595445008e-05 5.263047544499e+00
4.320000000000e+02 -1.296313174976e-02 8.308944054586e-05 5.208528671751e+00
4.322500000000e+02 -1.346561216727e-02 8.233194110319e-05 5.153624293233e+00
4.325000000000e+02 -1.401167398746e-02 8.169312600154e-05 5.098330752656e+00
4.327500000000e+02 -1.459443171120e-02 8.119024222550e-05 5.042647029661e+00
4.330000000000e+02 -1.520608060823e-02 8.083767794040e-05 4.986575011985e+00
4.332500000000e+02 -1.583801377072e-02 8.064659196483e-05 4.930119747766e+00
4.335000000000e+02 -1.648095294000e-02 8.062461299607e-05 4.873289682827e+00
4.337500000000e+02 -1.712509181384e-02 8.077561928860e-05 4.816096864318e+00
4.340000000000e+02 -1.776024854401e-02 8.109959891997e-05 4.758557115617e+00
4.342500000000e+02 -1.837602594838e-02 8.159259117510e-05 4.700690170557e+00
4.345000000000e+02 -1.896197559282e-02 8.224669846940e-05 4.642519770924e+00
4.347500000000e+02 -1.950776545804e-02 8.305026566346e-05 4.584073711527e+00
4.350000000000e+02 -2.000334796294e-02 8.398801446446e-05 4.525383835412e+00
4.352500000000e+02 -2.043912481697e-02 8.504131263012e-05 4.466485980616e+00
4.355000000000e+02 -2.080610863590e-02 8.618849256342e-05 4.407419865664e+00
4.357500000000e+02 -2.109607682732e-02 8.740521923131e-05 4.348228922203e+00
4.360000000000e+02 -2.130171652048e-02 8.866495813986e-05 4.288960069252e+00
4.362500000000e+02 -2.141675562680e-02 8.993943317431e-05 4.229663436190e+00
4.365000000000e+02 -2.143608058550e-02 9.119911488370e-05 4.170392029985e+00
4.367500000000e+02 -2.135583620665e-02 9.241372983920e-05 4.111201356218e+00
4.370000000000e+02 -2.117350656545e-02 9.355278242884e-05 4.052148996166e+00
4.372500000000e+02 -2.088797491744e-02 9.458606943324e-05 3.993294146595e+00
4.375000000000e+02 -2.049956190486e-02 9.548418453115e-05 3.934697129143e+00
4.377500000000e+02 -2.001004003348e-02 9.621900201309e-05 3.876418876858e+00
4.380000000000e+02 -1.942262561179e-02 9.676413584325e-05 3.818520405761e+00
4.382500000000e+02 -1.874194704292e-02 9.709536408134e-05 3.761062279986e+00
4.385000000000e+02 -1.797399065129e-02 9.719101586270e-05 3.704104080128e+00
4.387500000000e+02 -1.712602467293e-02 9.703231468228e-05 3.647703880190e+00
4.390000000000e+02 -1.620650330606e-02 9.660367874492e-05 3.591917744668e+00
4.392500000000e+02 -1.522495212281e-02 9.589296941495e-05 3.536799250897e+00
4.395000000000e+02 -1.419183735920e-02 9.489168701216e-05 3.482399043563e+00
4.397500000000e+02 -1.311842104800e-02 9.359512047563e-05 3.428764429699e+00
4.400000000000e+02 -1.201660510727e-02 9.200244427857e-05 3.375939013709e+00
4.402500000000e+02 -1.089876649782e-02 9.011676255030e-05 3.323962382986e+00
4.405000000000e+02 -9.777586800246e-03 8.794510480847e-05 3.272869842428e+00
4.407500000000e+02 -8.665878365230e-03 8.549837172439e-05 3.222692203293e+00
4.410000000000e+02 -7.576411177752e-03 8.279123681462e-05 3.173455622689e+00
4.412500000000e+02 -6.521741484659e-03 7.984200540931e-05 3.125181500188e+00
4.415000000000e+02 -5.514045191745e-03 7.667243365200e-05 3.077886428581e+00
4.417500000000e+02 -4.564959467586e-03 7.330750133519e-05 3.031582194520e+00
4.420000000000e+02 -3.685432048633e-03 6.977515118761e-05 2.986275835610e+00
4.422500000000e+02 -2.885582966665e-03 6.610599873566e-05 2.941969742777e+00
4.425000000000e+02 -2.174577796078e-03 6.233300474384e-05 2.898661813712e+00
4.427500000000e+02 -1.560514703919e-03 5.849112830636e-05 2.856345650691e+00
4.430000000000e+02 -1.050326992184e-03 5.461695297959e-05 2.815010798572e+00
4.432500000000e+02 -6.496998143514e-04 5.074828695453e-05 2.774643024401e+00
4.435000000000e+02 -3.630037740176e-04 4.692374916068e-05 2.735224629655e+00
4.437500000000e+02 -1.932434382346e-04 4.318233534598e-05 2.696734795702e+00
4.440000000000e+02 -1.420223833223e-04 3.956297335636e-05 2.659149954601e+00
4.442500000000e+02 -2.095231900269e-04 3.610404571824e-05 2.622444183203e+00
4.445000000000e+02 -3.945026960184e-04 3.284295890452e-05 2.586589613834e+00
4.447500000000e+02 -6.943016890323e-04 2.981567470162e-05 2.551556857748e+00
4.450000000000e+02 -1.104868202349e-03 2.705620621540e-05 2.517315434894e+00
4.452500000000e+02 -1.620794207718e-03 2.459613036648e-05 2.483834206118e+00
4.455000000000e+02 -2.235365068597e-03 2.246411386606e-05 2.451081799957e+00
4.457500000000e+02 -2.940619632550e-03 2.068548211834e-05 2.419027033338e+00
4.460000000000e+02 -3.727422953093e-03 1.928176252200e-05 2.387639314611e+00
4.462500000000e+02 -4.585547898732e-03 1.827025450596e-05 2.356889032951e+00
4.465000000000e+02 -5.503769265054e-03 1.766363857436e-05 2.326747919437e+00
4.467500000000e+02 -6.469966105613e-03 1.746961742902e-05 2.297189387971e+00
4.470000000000e+02 -7.471237176813e-03 1.769061327009e-05 2.268188839242e+00
4.472500000000e+02 -8.494024506501e-03 1.832351551154e-05 2.239723939585e+00
4.475000000000e+02 -9.524251278786e-03 1.935950599788e-05 2.211774856851e+00
4.477500000000e+02 -1.054746798023e-02 2.078395330990e-05 2.184324467982e+00
4.480000000000e+02 -1.154901180932e-02 2.257640129733e-05 2.157358524409e+00
4.482500000000e+02 -1.251417666685e-02 2.471065333301e-05 2.130865779909e+00
4.485000000000e+02 -1.342839100361e-02 2.715495033243e-05 2.104838088543e+00
4.487500000000e+02 -1.427740603381e-02 2.987226390999e-05 2.079270462191e+00
4.490000000000e+02 -1.504749058554e-02 3.282069426577e-05 2.054161095027e+00
4.492500000000e+02 -1.572562884149e-02 3.595396654357e-05 2.029511365119e+00
4.495000000000e+02 -1.629972192994e-02 3.922203678253e-05 2.005325802645e+00
4.497500000000e+02 -1.675878834463e-02 4.257179018971e-05 1.981612034247e+00
4.500000000000e+02 -1.709315830099e-02 4.594782115783e-05 1.958380716051e+00
4.502500000000e+02 -1.729466184715e-02 4.929328300760e-05 1.935645438048e+00
4.505000000000e+02 -1.735680225184e-02 5.255079580485e-05 1.913422628246e+00
4.507500000000e+02 -1.727491343438e-02 5.566339021787e-05 1.891731438835e+00
4.510000000000e+02 -1.704629515383e-02 5.857546716254e-05 1.870593625552e+00
4.512500000000e+02 -1.667032136013e-02 6.123375667319e-05 1.850033429971e+00
4.515000000000e+02 -1.614851826713e-02 6.358825290012e-05 1.830077450449e+00
4.517500000000e+02 -1.548460731189e-02 6.559310798834e-05 1.810754515972e+00
4.520000000000e+02 -1.468450978499e-02 6.720746057437e-05 1.792095553721e+00
4.522500000000e+02 -1.375631064547e-02 6.839618973822e-05 1.774133462226e+00
4.525000000000e+02 -1.271017934036e-02 6.913056666422e-05 1.756902974003e+00
4.527500000000e+02 -1.155824721627e-02 6.938880064350e-05 1.740440518272e+00
4.530000000000e+02 -1.031444157672e-02 6.915645922267e-05 1.724784073949e+00
4.532500000000e+02 -8.994279018260e-03 6.842676503799e-05 1.709973020428e+00
4.535000000000e+02 -7.614619944148e-03 6.720075203323e-05 1.696047972463e+00
4.537500000000e+02 -6.193389043786e-03 6.548728479547e-05 1.683050603339e+00
4.540000000000e+02 -4.749267666676e-03 6.330294539769e-05 1.671023457535e+00
4.542500000000e+02 -3.301363424773e-03 6.067178045269e-05 1.660009742703e+00
4.545000000000e+02 -1.868864950365e-03 5.762492188421e-05 1.650053104894e+00
4.547500000000e+02 -4.706901046844e-04 5.420008878931e-05 1.641197388268e+00
4.550000000000e+02 8.748648123189e-04 5.044097665630e-05 1.633486372809e+00
4.552500000000e+02 2.150465550499e-03 4.639654924057e-05 1.626963496000e+00
4.555000000000e+02 3.340061950544e-03 4.212024552680e-05 1.621671556557e+00
4.557500000000e+02 4.429183403374e-03 3.766911916747e-05 1.617652405481e+00
4.560000000000e+02 5.405200508408e-03 3.310292258130e-05 1.614946623526e+00
4.562500000000e+02 6.257546268090e-03 2.848315442494e-05 1.613593191186e+00
4.565000000000e+02 6.977892270323e-03 2.387208831275e-05 1.613629155761e+00
4.567500000000e+02 7.560275005468e-03 1.933179696920e-05 1.615089298424e+00
4.570000000000e+02 8.001171440167e-03 1.492319105298e-05 1.618005808777e+00
4.572500000000e+02 8.299521094940e-03 1.070508675757e-05 1.622407971245e+00
4.575000000000e+02 8.456697617782e-03 6.733317357566e-06 1.628321869510e+00
4.577500000000e+02 8.476429109451e-03 3.059905256203e-06 1.635770115172e+00
4.580000000000e+02 8.364673689696e-03 -2.676973115123e-07 1.644771604624e+00
4.582500000000e+02 8.129451123662e-03 -3.207281594059e-06 1.655341311436e+00
4.585000000000e+02 7.780639696254e-03 -5.722466866781e-06 1.667490115173e+00
4.587500000000e+02 7.329739983245e-03 -7.783179797133e-06 1.681224674534e+00
4.590000000000e+02 6.789616451337e-03 -9.366031522962e-06 1.696547342076e+00
4.592500000000e+02 6.174218578312e-03 -1.045457777191e-05 1.713456128632e+00
4.595000000000e+02 5.498293008386e-03 -1.103946967809e-05 1.731944711172e+00
4.597500000000e+02 4.777089104453e-03 -1.111848470428e-05 1.752002489988e+00
4.600000000000e+02 4.026065565829e-03 -1.069644433493e-05 1.773614692311e+00
4.602500000000e+02 3.260605462466e-03 -9.785022295483e-06 1.796762516689e+00
4.605000000000e+02 2.495741649378e-03 -8.402443498451e-06 1.821423322011e+00
4.607500000000e+02 1.745898739432e-03 -6.573083231737e-06 1.847570855449e+00
4.610000000000e+02 1.024657251566e-03 -4.326982731645e-06 1.875175510808e+00
4.612500000000e+02 3.445391642671e-04 -1.699270457317e-06 1.904204624729e+00
4.615000000000e+02 -2.831773673403e-04 1.270490861571e-06 1.934622792171e+00
4.617500000000e+02 -8.486168310659e-04 4.538986277391e-06 1.966392212707e+00
4.620000000000e+02 -1.343432209092e-03 8.059889198248e-06 1.999473046785e+00
4.622500000000e+02 -1.760901180070e-03 1.178463524171e-05 2.033823795035e+00
4.625000000000e+02 -2.095987704584e-03 1.566320421320e-05 2.069401679207e+00
4.627500000000e+02 -2.345372038543e-03 1.964490372941e-05 2.106163035330e+00
4.630000000000e+02 -2.507447177135e-03 2.367913824913e-05 2.144063705365e+00
4.632500000000e+02 -2.582283675185e-03 2.771615258376e-05 2.183059430603e+00
4.635000000000e+02 -2.571562347764e-03 3.170773795064e-05 2.223106232737e+00
4.637500000000e+02 -2.478478290633e-03 3.560788945531e-05 2.264160790577e+00
4.640000000000e+02 -2.307617116523e-03 3.937340795498e-05 2.306180802749e+00
4.642500000000e+02 -2.064805353398e-03 4.296443128102e-05 2.349125325898e+00
4.645000000000e+02 -1.756939337829e-03 4.634490550809e-05 2.392955096024e+00
4.647500000000e+02 -1.391795428658e-03 4.948296518670e-05 2.437632822522e+00
4.650000000000e+02 -9.778246098136e-04 5.235121991423e-05 2.483123443510e+00
4.652500000000e+02 -5.239377174267e-04 5.492701163728e-05 2.529394354963e+00
4.655000000000e+02 -3.928376761544e-05 5.719255979178e-05 2.576415588756e+00
4.657500000000e+02 4.669718129673e-04 5.913500115201e-05 2.624159953736e+00
4.660000000000e+02 9.858650588990e-04 6.074637356468e-05 2.672603124539e+00
4.662500000000e+02 1.508841411825e-03 6.202352473797e-05 2.721723683461e+00
4.665000000000e+02 2.027949554776e-03 6.296794856439e-05 2.771503103017e+00
4.667500000000e+02 2.536014988321e-03 6.358556003525e-05 2.821925681217e+00
4.670000000000e+02 3.026789774844e-03 6.388642155955e-05 2.872978419032e+00
4.672500000000e+02 3.495073900487e-03 6.388437043431e-05 2.924650848969e+00
4.675000000000e+02 3.936805870923e-03 6.359667099001e-05 2.976934807090e+00
4.677500000000e+02 4.349119236231e-03 6.304361100515e-05 3.029824164034e+00
4.680000000000e+02 4.730364638108e-03 6.224806233868e-05 3.083314510035e+00
4.682500000000e+02 5.080096665913e-03 6.123502782884e-05 3.137402806337e+00
4.685000000000e+02 5.399027118811e-03 6.003117989797e-05 3.192087000418e+00
4.687500000000e+02 5.688945821442e-03 5.866439525892e-05 3.247365623061e+00
4.690000000000e+02 5.952612306686e-03 5.716329351257e-05 3.303237369480e+00
4.692500000000e+02 6.193622489869e-03 5.555678609084e-05 3.359700668321e+00
4.695000000000e+02 6.416253980832e-03 5.387364120510e-05 3.416753256839e+00
4.697500000000e+02 6.625295604863e-03 5.214207452367e-05 3.474391761924e+00
4.700000000000e+02 6.825865882032e-03 5.038935820781e-05 3.532611300767e+00
4.702500000000e+02 7.023226611979e-03 4.864146740455e-05 3.591405101472e+00
4.705000000000e+02 7.222595995157e-03 4.692276018173e-05 3.650764159008e+00
4.707500000000e+02 7.428966805185e-03 4.525569429598e-05 3.710676927873e+00
4.710000000000e+02 7.646935059183e-03 4.366057836633e-05 3.771129053720e+00
4.712500000000e+02 7.880542480050e-03 4.215540713248e-05 3.832103155033e+00
4.715000000000e+02 8.133136944077e-03 4.075569048903e-05 3.893578653798e+00
4.717500000000e+02 8.407255242747e-03 3.947434498816e-05 3.955531655011e+00
4.720000000000e+02 8.704528311058e-03 3.832164263642e-05 4.017934883151e+00
4.722500000000e+02 9.025613808773e-03 3.730520486125e-05 4.080757667361e+00
4.725000000000e+02 9.370154844809e-03 3.643004116835e-05 4.143965981516e+00
4.727500000000e+02 9.736766050307e-03 3.569863341341e-05 4.207522533807e+00
4.730000000000e+02 1.012304855113e-02 3.511106326806e-05 4.271386903478e+00
4.732500000000e+02 1.052562981297e-02 3.466518083745e-05 4.335515723920e+00
4.735000000000e+02 1.094023131021e-02 3.435681379832e-05 4.399862906222e+00
4.737500000000e+02 1.136175772635e-02 3.418000812674e-05 4.464379900487e+00
4.740000000000e+02 1.178441039049e-02 3.412725809263e-05 4.529015990462e+00
4.742500000000e+02 1.220181710199e-02 3.418981277845e-05 4.593718615657e+00
4.745000000000e+02 1.260718063071e-02 3.435798411139e-05 4.658433718862e+00
4.747500000000e+02 1.299343712869e-02 3.462144721733e-05 4.723106110196e+00
4.750000000000e+02 1.335342650276e-02 3.496954004761e-05 4.787679847834e+00
4.752500000000e+02 1.368006670342e-02 3.539156699933e-05 4.852098626238e+00
4.755000000000e+02 1.396653013180e-02 3.587709877112e-05 4.916306168000e+00
4.757500000000e+02 1.420642020488e-02 3.641622004477e-05 4.980246618886e+00
4.760000000000e+02 1.439394097887e-02 3.699977289853e-05 5.043864935448e+00
4.762500000000e+02 1.452405782800e-02 3.761960688387e-05 5.107107263376e+00
4.765000000000e+02 1.459264752866e-02 3.826873857024e-05 5.169921307960e+00
4.767500000000e+02 1.459662981965e-02 3.894148022626e-05 5.232256681506e+00
4.770000000000e+02 1.453408284691e-02 3.963354651793e-05 5.294065239692e+00
4.772500000000e+02 1.440433389236e-02 4.034211605183e-05 5.355301387585e+00
4.775000000000e+02 1.420802823423e-02 4.106583816801e-05 5.415922370484e+00
4.777500000000e+02 1.394716953474e-02 4.180479387803e-05 5.475888533073e+00
4.780000000000e+02 1.362513190120e-02 4.256044408762e-05 5.535163551502e+00
4.782500000000e+02 1.324664358435e-02 4.333543457335e-05 5.593714642777e+00
4.785000000000e+02 1.281773892897e-02 4.413346919874e-05 5.651512738603e+00
4.787500000000e+02 1.234568117056e-02 4.495911193106e-05 5.708532632681e+00
4.790000000000e+02 1.183885499855e-02 4.581754505523e-05 5.764753093023e+00
4.792500000000e+02 1.130663244515e-02 4.671431200334e-05 5.820156950100e+00
4.795000000000e+02 1.075921123611e-02 4.765504170040e-05 5.874731146229e+00
4.797500000000e+02 1.020742986759e-02 4.864513385000e-05 5.928466753550e+00
4.800000000000e+02 9.662563361115e-03 4.968948576461e-05 5.981358966579e+00
4.802500000000e+02 9.136100478658e-03 5.079222289422e-05 6.033407051792e+00
4.805000000000e+02 8.639509739781e-03 5.195643367578e-05 6.084614277460e+00
4.807500000000e+02 8.183996096850e-03 5.318392376413e-05 6.134987804069e+00
4.810000000000e+02 7.780254803819e-03 5.447500666791e-05 6.184538549944e+00
4.812500000000e+02 7.438226563416e-03 5.582833213452e-05 6.233281024043e+00
4.815000000000e+02 7.166860820958e-03 5.724075991528e-05 6.281233139236e+00
4.817500000000e+02 6.973890966686e-03 5.870727305718e-05 6.328415993046e+00
4.820000000000e+02 6.865628438924e-03 6.022095737601e-05 6.374853630590e+00
4.822500000000e+02 6.846779818927e-03 6.177303607702e-05 6.420572782393e+00
4.825000000000e+02 6.920293362208e-03 6.335289391601e-05 6.465602591321e+00
4.827500000000e+02 7.087238018019e-03 6.494825610387e-05 6.509974317453e+00
4.830000000000e+02 7.346719857206e-03 6.654534651712e-05 6.553721034295e+00
4.832500000000e+02 7.695838481791e-03 6.812910806633e-05 6.596877313207e+00
4.835000000000e+02 8.129686717873e-03 6.968346592492e-05 6.639478906118e+00
4.837500000000e+02 8.641393950523e-03 7.119162669622e-05 6.681562420038e+00
4.840000000000e+02 9.222214622413e-03 7.263643429961e-05 6.723164994286e+00
4.842500000000e+02 9.861660652532e-03 7.400071786909e-05 6.764323979802e+00
4.845000000000e+02 1.054767744590e-02 7.526769404789e-05 6.805076625402e+00
4.847500000000e+02 1.126685972749e-02 7.642134483307e-05 6.845459771282e+00
4.850000000000e+02 1.200470421492e-02 7.744680079383e-05 6.885509555487e+00
4.852500000000e+02 1.274589552406e-02 7.833072087468e-05 6.925261133399e+00
4.855000000000e+02 1.347461844515e-02 7.906165467034e-05 6.964748413763e+00
4.857500000000e+02 1.417489114779e-02 7.963038286524e-05 7.004003814273e+00
4.860000000000e+02 1.483091353266e-02 8.003020918956e-05 7.043058035332e+00
4.862500000000e+02 1.542742140732e-02 8.025720534871e-05 7.081939856805e+00
4.865000000000e+02 1.595003983982e-02 8.031040606002e-05 7.120675958805e+00
4.867500000000e+02 1.638562860347e-02 8.019193871336e-05 7.159290762929e+00
4.870000000000e+02 1.672261002967e-02 7.990706894007e-05 7.197806300502e+00
4.872500000000e+02 1.695127211093e-02 7.946418296723e-05 7.236242106092e+00
4.875000000000e+02 1.706403969183e-02 7.887468028542e-05 7.274615130646e+00
4.877500000000e+02 1.705570246682e-02 7.815280131127e-05 7.312939684572e+00
4.880000000000e+02 1.692359578697e-02 7.731535194896e-05 7.351227395380e+00
4.882500000000e+02 1.666772427238e-02 7.638135649118e-05 7.389487192690e+00
4.885000000000e+02 1.629082650423e-02 7.537164689789e-05 7.427725307032e+00
4.887500000000e+02 1.579837672708e-02 7.430839938044e-05 7.465945285525e+00
4.890000000000e+02 1.519852126969e-02 7.321463409019e-05 7.504148028196e+00
4.892500000000e+02 1.450195325564e-02 7.211368374843e-05 7.542331830327e+00
4.895000000000e+02 1.372172439195e-02 7.102865040928e-05 7.580492445786e+00
4.897500000000e+02 1.287300108418e-02 6.998181522835e-05 7.618623153000e+00
4.900000000000e+02 1.197276686770e-02 6.899420413864e-05 7.656714835198e+00
4.902500000000e+02 1.103947871804e-02 6.808505864248e-05 7.694756067716e+00
4.905000000000e+02 1.009268567257e-02 6.727130059545e-05 7.732733205399e+00
4.907500000000e+02 9.152616005520e-03 6.656718909237e-05 7.770630478753e+00
4.910000000000e+02 8.239743350936e-03 6.598389334844e-05 7.808430091542e+00
4.912500000000e+02 7.374342541765e-03 6.552922915162e-05 7.846112313225e+00
4.915000000000e+02 6.576043346923e-03 6.520743789223e-05 7.883655577977e+00
4.917500000000e+02 5.863395604625e-03 6.501902493850e-05 7.921036572986e+00
4.920000000000e+02 5.253453764044e-03 6.496069904255e-05 7.958230331481e+00
4.922500000000e+02 4.761393767082e-03 6.502552865612e-05 7.995210313239e+00
4.925000000000e+02 4.400169779744e-03 6.520307603122e-05 8.031948488552e+00
4.927500000000e+02 4.180222070362e-03 6.547964244208e-05 8.068415408679e+00
4.930000000000e+02 4.109242319741e-03 6.583861883713e-05 8.104580275859e+00
4.932500000000e+02 4.192003656426e-03 6.626090839912e-05 8.140411006414e+00
4.935000000000e+02 4.430260678944e-03 6.672539883115e-05 8.175874283306e+00
4.937500000000e+02 4.822721579064e-03 6.720954714334e-05 8.210935606457e+00
4.940000000000e+02 5.365093882994e-03 6.768998499920e-05 8.245559335874e+00
4.942500000000e+02 6.050202911561e-03 6.814313934883e-05 8.279708724539e+00
4.945000000000e+02 6.868179068880e-03 6.854586381186e-05 8.313345949116e+00
4.947500000000e+02 7.806708960209e-03 6.887605877687e-05 8.346432133717e+00
4.950000000000e+02 8.851343386186e-03 6.911326470163e-05 8.378927365655e+00
4.952500000000e+02 9.985852511471e-03 6.923920217841e-05 8.410790710765e+00
4.955000000000e+02 1.119261866185e-02 6.923824678473e-05 8.441980220456e+00
4.957500000000e+02 1.245305408559e-02 6.909783407377e-05 8.472452939362e+00
4.960000000000e+02 1.374803103402e-02 6.880877466137e-05 8.502164909918e+00
4.962500000000e+02 1.505831107690e-02 6.836547211472e-05 8.531071176410e+00
4.965000000000e+02 1.636495977721e-02 6.776601283595e-05 8.559125791402e+00
4.967500000000e+02 1.764973469939e-02 6.701218873287e-05 8.586281823990e+00
4.970000000000e+02 1.889543658660e-02 6.610940554599e-05 8.612491374173e+00
4.972500000000e+02 2.008621403180e-02 6.506646788904e-05 8.637705593854e+00
4.975000000000e+02 2.120781571384e-02 6.389530233175e-05 8.661874718086e+00
4.977500000000e+02 2.224778509408e-02 6.261060795323e-05 8.684948108098e+00
4.980000000000e+02 2.319559648232e-02 6.122943413384e-05 8.706874311107e+00
4.982500000000e+02 2.404273060702e-02 5.977075407718e-05 8.727601136504e+00
4.985000000000e+02 2.478269255959e-02 5.825498724460e-05 8.747075753547e+00
4.987500000000e+02 2.541097448854e-02 5.670351864065e-05 8.765244809054e+00
4.990000000000e+02 2.592496959827e-02 5.513823230224e-05 8.782054573085e+00
4.992500000000e+02 2.632384198695e-02 5.358106353717e-05 8.797451106532e+00
4.995000000000e+02 2.660836053166e-02 5.205358204563e-05 8.811380452727e+00
4.997500000000e+02 2.678070642797e-02 5.057663100974e-05 8.823788860245e+00
5.000000000000e+02 2.684426121251e-02 4.917002123436e-05 8.834623025751e+00
5.002500000000e+02 2.680338530696e-02 4.785229834001e-05 8.843830357923e+00
5.005000000000e+02 2.666319775192e-02 4.664059242884e-05 8.851359271530e+00
5.007500000000e+02 2.642936330792e-02 4.555047423505e-05 8.857159492892e+00
5.010000000000e+02 2.610789624269e-02 4.459593238007e-05 8.861182379935e+00
5.012500000000e+02 2.570498920962e-02 4.378934861191e-05 8.863381264987e+00
5.015000000000e+02 2.522687027527e-02 4.314156302535e-05 8.863711796730e+00
5.017500000000e+02 2.467969386244e-02 4.266197941563e-05 8.862132285045e+00
5.020000000000e+02 2.406946940313e-02 4.235873339131e-05 8.858604058024e+00
5.022500000000e+02 2.340202614081e-02 4.223875208398e-05 8.853091802624e+00
5.025000000000e+02 2.268301472065e-02 4.230785311304e-05 8.845563894083e+00
5.027500000000e+02 2.191794402839e-02 4.257094057691e-05 8.835992726308e+00
5.030000000000e+02 2.111224646452e-02 4.303215417109e-05 8.824354999987e+00
5.032500000000e+02 2.027136930726e-02 4.369496407847e-05 8.810632011257e+00
5.035000000000e+02 1.940088260972e-02 4.456217423962e-05 8.794809888477e+00
5.037500000000e+02 1.850659807249e-02 4.563589577694e-05 8.776879812105e+00
5.040000000000e+02 1.759468944685e-02 4.691744942875e-05 8.756838198729e+00
5.042500000000e+02 1.667180595291e-02 4.840723369212e-05 8.734686829472e+00
5.045000000000e+02 1.574517127986e-02 5.010452758614e-05 8.710432959070e+00
5.047500000000e+02 1.482266002267e-02 5.200724430196e-05 8.684089364777e+00
5.050000000000e+02 1.391284508576e-02 5.411161190338e-05 8.655674349975e+00
5.052500000000e+02 1.302500937251e-02 5.641180424876e-05 8.625211715848e+00
5.055000000000e+02 1.216911616936e-02 5.889951240040e-05 8.592730672992e+00
5.057500000000e+02 1.135573399084e-02 6.156364199814e-05 8.558265708014e+00
5.060000000000e+02 1.059591404962e-02 6.438999914857e-05 8.521856421803e+00
5.062500000000e+02 9.901021755200e-03 6.736084115591e-05 8.483547303901e+00
5.065000000000e+02 9.282525798630e-03 7.045459627830e-05 8.443387492635e+00
5.067500000000e+02 8.751751874394e-03 7.364565725909e-05 8.401430476627e+00
5.070000000000e+02 8.319609544422e-03 7.690425883780e-05 8.357733788446e+00
5.072500000000e+02 7.996302349821e-03 8.019645821206e-05 8.312358649118e+00
5.075000000000e+02 7.791032051309e-03 8.348427157981e-05 8.265369613537e+00
5.077500000000e+02 7.711707606180e-03 8.672586759043e-05 8.216834177312e+00
5.080000000000e+02 7.764669833021e-03 8.987589147894e-05 8.166822393230e+00
5.082500000000e+02 7.954441626628e-03 9.288610755806e-05 8.115406467242e+00
5.085000000000e+02 8.283513253681e-03 9.570601481737e-05 8.062660361923e+00
5.087500000000e+02 8.752170066280e-03 9.828363139400e-05 8.008659397744e+00
5.090000000000e+02 9.358370227852e-03 1.005665048470e-04 7.953479874778e+00
5.092500000000e+02 1.009767681906e-02 1.025026888317e-04 7.897198697838e+00
5.095000000000e+02 1.096324853976e-02 1.040417720184e-04 7.839893019762e+00
5.097500000000e+02 1.194589153634e-02 1.051361124066e-04 7.781639913974e+00
5.100000000000e+02 1.303417137409e-02 1.057420368331e-04 7.722516060466e+00
5.102500000000e+02 1.421458443701e-02 1.058210354563e-04 7.662597458077e+00
5.105000000000e+02 1.547178603320e-02 1.053409066976e-04 7.601959169908e+00
5.107500000000e+02 1.678886872208e-02 1.042768619874e-04 7.540675083975e+00
5.110000000000e+02 1.814768574463e-02 1.026125318878e-04 7.478817710449e+00
5.112500000000e+02 1.952921006525e-02 1.003408273732e-04 7.416457996526e+00
5.115000000000e+02 2.091392028248e-02 9.746464836724e-05 7.353665166245e+00
5.117500000000e+02 2.228220337266e-02 9.399741068850e-05 7.290506585175e+00
5.120000000000e+02 2.361476283433e-02 8.996336295983e-05 7.227047640238e+00
5.122500000000e+02 2.489302154390e-02 8.539769890942e-05 7.163351638222e+00
5.125000000000e+02 2.609950800906e-02 8.034642536092e-05 7.099479718786e+00
5.127500000000e+02 2.721821507556e-02 7.486597313811e-05 7.035490779174e+00
5.130000000000e+02 2.823492089610e-02 6.902258448985e-05 6.971441408392e+00
5.132500000000e+02 2.913746323175e-02 6.289145575442e-05 6.907385830236e+00
5.135000000000e+02 2.991595924297e-02 5.655565257318e-05 6.843375851543e+00
5.137500000000e+02 3.056296501036e-02 5.010481337384e-05 6.779460816249e+00
5.140000000000e+02 3.107357063153e-02 4.363366570878e-05 6.715687564403e+00
5.142500000000e+02 3.144542916075e-02 3.724038071190e-05 6.652100395456e+00
5.145000000000e+02 3.167871914002e-02 3.102480089778e-05 6.588741036808e+00
5.147500000000e+02 3.177604287903e-02 2.508657706599e-05 6.525648618769e+00
5.150000000000e+02 3.174226496185e-02 1.952325414264e-05 6.462859654572e+00
5.152500000000e+02 3.158429635509e-02 1.442835018728e-05 6.400408029274e+00
5.155000000000e+02 3.131083194027e-02 9.889472919883e-06 6.338324997758e+00
5.157500000000e+02 3.093205119487e-02 5.986516026679e-06 6.276639190121e+00
5.160000000000e+02 3.045929150800e-02 2.789982552265e-06 6.215376629159e+00
5.162500000000e+02 2.990470556282e-02 3.594743949731e-07 6.154560759342e+00
5.165000000000e+02 2.928091547500e-02 -1.257613872707e-06 6.094212483473e+00
5.167500000000e+02 2.860067395166e-02 -2.027162738616e-06 6.034350213469e+00
5.170000000000e+02 2.787654508567e-02 -1.929130157313e-06 5.974989929614e+00
5.172500000000e+02 2.712061454459e-02 -9.580676986476e-07 5.916145251607e+00
5.175000000000e+02 2.634423999686e-02 8.766620600287e-07 5.857827513354e+00
5.177500000000e+02 2.555784708079e-02 3.550973240424e-06 5.800045852193e+00
5.180000000000e+02 2.477077962194e-02 7.026448774677e-06 5.742807296133e+00
5.182500000000e+02 2.399120459552e-02 1.125102531488e-05 5.686116864144e+00
5.185000000000e+02 2.322607569795e-02 1.615994722606e-05 5.629977660753e+00
5.187500000000e+02 2.248115138788e-02 2.167696998057e-05 5.574390981672e+00
5.190000000000e+02 2.176106576073e-02 2.771577058255e-05 5.519356410635e+00
5.192500000000e+02 2.106944380472e-02 3.418156226298e-05 5.464871925653e+00
5.195000000000e+02 2.040905435794e-02 4.097283179372e-05 5.410933994185e+00
5.197500000000e+02 1.978198929492e-02 4.798315023113e-05 5.357537672931e+00
5.200000000000e+02 1.918985835537e-02 5.510303048936e-05 5.304676704547e+00
5.202500000000e+02 1.863398719347e-02 6.222181427759e-05 5.252343605356e+00
5.205000000000e+02 1.811560682724e-02 6.922956136843e-05 5.200529755444e+00
5.207500000000e+02 1.763602315347e-02 7.601877983740e-05 5.149225484745e+00
5.210000000000e+02 1.719675545917e-02 8.248606391864e-05 5.098420148632e+00
5.212500000000e+02 1.679963675540e-02 8.853361563427e-05 5.048102209708e+00
5.215000000000e+02 1.644686793678e-02 9.407060055047e-05 4.998259304252e+00
5.217500000000e+02 1.614102410375e-02 9.901432155243e-05 4.948878316029e+00
5.220000000000e+02 1.588501017739e-02 1.032912123090e-04 4.899945434870e+00
5.222500000000e+02 1.568197014898e-02 1.068376442338e-04 4.851446222121e+00
5.225000000000e+02 1.553515287695e-02 1.096005664066e-04 4.803365662172e+00
5.227500000000e+02 1.544774383993e-02 1.115379086680e-04 4.755688217010e+00
5.230000000000e+02 1.542267182292e-02 1.126188755018e-04 4.708397875651e+00
5.232500000000e+02 1.546240153951e-02 1.128241138350e-04 4.661478196028e+00
5.235000000000e+02 1.556872568170e-02 1.121457068615e-04 4.614912347528e+00
5.237500000000e+02 1.574256847835e-02 1.105870649271e-04 4.568683149399e+00
5.240000000000e+02 1.598381282982e-02 1.081627191835e-04 4.522773102404e+00
5.242500000000e+02 1.629116286229e-02 1.048980220293e-04 4.477164421124e+00
5.245000000000e+02 1.666205077918e-02 1.008287646614e-04 4.431839062274e+00
5.247500000000e+02 1.709259479824e-02 9.600074023769e-05 4.386778748757e+00
5.250000000000e+02 1.757761259588e-02 9.046922580369e-05 4.341964993762e+00
5.252500000000e+02 1.811069109476e-02 8.429839205912e-05 4.297379121843e+00
5.255000000000e+02 1.868431038585e-02 7.756064669087e-05 4.253002289302e+00
5.257500000000e+02 1.929001729248e-02 7.033588891217e-05 4.208815503847e+00
5.260000000000e+02 1.991864013850e-02 6.271067359723e-05 4.164799645672e+00
5.262500000000e+02 2.056053528132e-02 5.477728838582e-05 4.120935489811e+00
5.265000000000e+02 2.120585396973e-02 4.663272841901e-05 4.077203729739e+00
5.267500000000e+02 2.184481659192e-02 3.837756769479e-05 4.033585008645e+00
5.270000000000e+02 2.246798214925e-02 3.011472947365e-05 3.990059953624e+00
5.272500000000e+02 2.306650057364e-02 2.194816179835e-05 3.946609215924e+00
5.275000000000e+02 2.363233625246e-02 1.398142891976e-05 3.903213524413e+00
5.277500000000e+02 2.415845426230e-02 6.316233977954e-06 3.859853744370e+00
5.280000000000e+02 2.463896158457e-02 -9.491050711186e-07 3.816510949790e+00
5.282500000000e+02 2.506919886599e-02 -7.721197652882e-06 3.773166508870e+00
5.285000000000e+02 2.544578127104e-02 -1.391311040802e-05 3.729802179613e+00
5.287500000000e+02 2.576658824079e-02 -1.944585219213e-05 3.686400226995e+00
5.290000000000e+02 2.603070726710e-02 -2.424977573187e-05 3.642943545495e+00
5.292500000000e+02 2.623833537201e-02 -2.826585950833e-05 3.599415806090e+00
5.295000000000e+02 2.639064727438e-02 -3.144683431852e-05 3.555801611475e+00
5.297500000000e+02 2.648963831498e-02 -3.375812103085e-05 3.512086664912e+00
5.300000000000e+02 2.653795085829e-02 -3.517854880122e-05 3.468257958199e+00
5.302500000000e+02 2.653869522869e-02 -3.570083270718e-05 3.424303960348e+00
5.305000000000e+02 2.649527204153e-02 -3.533179183557e-05 3.380214825087e+00
5.307500000000e+02 2.641120602543e-02 -3.409227309356e-05 3.335982593458e+00
5.310000000000e+02 2.628999588853e-02 -3.201683235918e-05 3.291601408579e+00
5.312500000000e+02 2.613498672315e-02 -2.915313915203e-05 3.247067722700e+00
5.315000000000e+02 2.594926763980e-02 -2.556109842397e-05 3.202380499915e+00
5.317500000000e+02 2.573559544428e-02 -2.131172371633e-05 3.157541415257e+00
5.320000000000e+02 2.549634503360e-02 -1.648584966465e-05 3.112555036361e+00
5.322500000000e+02 2.523348439358e-02 -1.117261984307e-05 3.067428989165e+00
5.325000000000e+02 2.494857072914e-02 -5.467832173423e-06 3.022174109289e+00
5.327500000000e+02 2.464276549280e-02 5.278216278770e-07 2.976804563149e+00
5.330000000000e+02 2.431686283622e-02 6.710601693494e-06 2.931337951712e+00
5.332500000000e+02 2.397132893608e-02 1.297555591609e-05 2.885795379429e+00
5.335000000000e+02 2.360634754454e-02 1.921839103489e-05 2.840201498572e+00
5.337500000000e+02 2.322186952194e-02 2.533728402479e-05 2.794584523117e+00
5.340000000000e+02 2.281766410258e-02 3.123459187979e-05 2.748976207008e+00
5.342500000000e+02 2.239336980466e-02 3.681846715403e-05 2.703411797803e+00
5.345000000000e+02 2.194854502812e-02 4.200430036569e-05 2.657929953105e+00
5.347500000000e+02 2.148271723513e-02 4.671601943826e-05 2.612572633391e+00
5.350000000000e+02 2.099543177833e-02 5.088720413265e-05 2.567384960268e+00
5.352500000000e+02 2.048630011274e-02 5.446198318279e-05 2.522415053775e+00
5.355000000000e+02 1.995504818132e-02 5.739572447219e-05 2.477713838352e+00
5.357500000000e+02 1.940156500037e-02 5.965550569692e-05 2.433334831535e+00
5.360000000000e+02 1.882595134137e-02 6.122036885001e-05 2.389333905614e+00
5.362500000000e+02 1.822856804725e-02 6.208135493263e-05 2.345769035388e+00
5.365000000000e+02 1.761008286465e-02 6.224133295615e-05 2.302700023698e+00
5.367500000000e+02 1.697151472826e-02 6.171462553139e-05 2.260188216654e+00
5.370000000000e+02 1.631427342836e-02 6.052645346977e-05 2.218296201457e+00
5.372500000000e+02 1.564019303023e-02 5.871220732487e-05 2.177087497641e+00
5.375000000000e+02 1.495155670624e-02 5.631656702823e-05 2.136626236551e+00
5.377500000000e+02 1.425111115015e-02 5.339249358208e-05 2.096976838227e+00
5.380000000000e+02 1.354206861360e-02 5.000011516612e-05 2.058203683070e+00
5.382500000000e+02 1.282809505088e-02 4.620552287693e-05 2.020370785982e+00
5.385000000000e+02 1.211328330402e-02 4.207950943125e-05 1.983541472912e+00
5.387500000000e+02 1.140211089307e-02 3.769627055050e-05 1.947778065696e+00
5.390000000000e+02 1.069938212375e-02 3.313209016936e-05 1.913141578351e+00
5.392500000000e+02 1.001015569085e-02 2.846403747844e-05 1.879691428590e+00
5.395000000000e+02 9.339659076631e-03 2.376869586826e-05 1.847485169447e+00
5.397500000000e+02 8.693191101362e-03 1.912094086071e-05 1.816578243715e+00
5.400000000000e+02 8.076016393895e-03 1.459278876040e-05 1.787023766490e+00
5.402500000000e+02 7.493253021883e-03 1.025233105567e-05 1.758872337293e+00
5.405000000000e+02 6.949758502185e-03 6.162768971807e-06 1.732171886411e+00
5.407500000000e+02 6.450015357600e-03 2.381561240494e-06 1.706967555189e+00
5.410000000000e+02 5.998022029900e-03 -1.040306511019e-06 1.683301613974e+00
5.412500000000e+02 5.597189943617e-03 -4.058922073752e-06 1.661213414919e+00
5.415000000000e+02 5.250252384838e-03 -6.637907875667e-06 1.640739381975e+00
5.417500000000e+02 4.959185097039e-03 -8.748745553039e-06 1.621913032841e+00
5.420000000000e+02 4.725143652565e-03 -1.037096328044e-05 1.604765033385e+00
5.422500000000e+02 4.548416350904e-03 -1.149217821989e-05 1.589323277321e+00
5.425000000000e+02 4.428396103980e-03 -1.210800575452e-05 1.575612989261e+00
5.427500000000e+02 4.363570085876e-03 -1.222183575603e-05 1.563656843886e+00
5.430000000000e+02 4.351528136969e-03 -1.184448676128e-05 1.553475096844e+00
5.432500000000e+02 4.388987448164e-03 -1.099374187460e-05 1.545085718925e+00
5.435000000000e+02 4.471834153755e-03 -9.693783391357e-06 1.538504529784e+00
5.437500000000e+02 4.595179267048e-03 -7.974535146116e-06 1.533745323947e+00
5.440000000000e+02 4.753425840206e-03 -5.870926382545e-06 1.530819981725e+00
5.442500000000e+02 4.940347079032e-03 -3.422095371547e-06 1.529738562414e+00
5.445000000000e+02 5.149172147850e-03 -6.705471969903e-07 1.530509374072e+00
5.447500000000e+02 5.372676295501e-03 2.338715461542e-06 1.533139014292e+00
5.450000000000e+02 5.603275862087e-03 5.559068294025e-06 1.537632383684e+00
5.452500000000e+02 5.833123077393e-03 8.943140194811e-06 1.543992665135e+00
5.455000000000e+02 6.054202281348e-03 1.244365730496e-05 1.552221274228e+00
5.457500000000e+02 6.258423387385e-03 1.601424838141e-05 1.562317775739e+00
5.460000000000e+02 6.437714522187e-03 1.961019121738e-05 1.574279774338e+00
5.462500000000e+02 6.584110907537e-03 2.318909205612e-05 1.588102776373e+00
5.465000000000e+02 6.689841999858e-03 2.671148277175e-05 1.603780033091e+00
5.467500000000e+02 6.747415295010e-03 3.014132852097e-05 1.621302364095e+00
5.470000000000e+02 6.749698373056e-03 3.344645922376e-05 1.640657973000e+00
5.472500000000e+02 6.689998861430e-03 3.659887679747e-05 1.661832255560e+00
5.475000000000e+02 6.562143199998e-03 3.957497932525e-05 1.684807611790e+00
5.477500000000e+02 6.360554219202e-03 4.235569138161e-05 1.709563266890e+00
5.480000000000e+02 6.080328105573e-03 4.492650589388e-05 1.736075106298e+00
5.482500000000e+02 5.717310113832e-03 4.727742232766e-05 1.764315535505e+00
5.485000000000e+02 5.268169002804e-03 4.940282593172e-05 1.794253366927e+00
5.487500000000e+02 4.730469571877e-03 5.130130006847e-05 1.825853741103e+00
5.490000000000e+02 4.102741079312e-03 5.297537213494e-05 1.859078088685e+00
5.492500000000e+02 3.384541829455e-03 5.443120802051e-05 1.893884133906e+00
5.495000000000e+02 2.576515907704e-03 5.567827473169e-05 1.930225946546e+00
5.497500000000e+02 1.680442170183e-03 5.672896584483e-05 1.968054041011e+00
5.500000000000e+02 6.992709046353e-04 5.759821329376e-05 2.007315526292e+00
5.502500000000e+02 -3.628519957355e-04 5.830308208557e-05 2.047954304202e+00
5.505000000000e+02 -1.500577858058e-03 5.886236612196e-05 2.089911316592e+00
5.507500000000e+02 -2.707365291308e-03 5.929618285480e-05 2.133124837390e+00
5.510000000000e+02 -3.975511036017e-03 5.962557964706e-05 2.177530807375e+00
5.512500000000e+02 -5.296202338024e-03 5.987215596237e-05 2.223063206349e+00
5.515000000000e+02 -6.659591996482e-03 6.005770711826e-05 2.269654458018e+00
5.517500000000e+02 -8.054896898251e-03 6.020388221792e-05 2.317235861665e+00
5.520000000000e+02 -9.470519660323e-03 6.033187040433e-05 2.365738043517e+00
5.522500000000e+02 -1.089419281081e-02 6.046211481051e-05 2.415091422124e+00
5.525000000000e+02 -1.231314355132e-02 6.061408346814e-05 2.465226678727e+00
5.527500000000e+02 -1.371427767986e-02 6.080601329833e-05 2.516075227777e+00
5.530000000000e+02 -1.508437846354e-02 6.105472432771e-05 2.567569677243e+00
5.532500000000e+02 -1.641031881734e-02 6.137546204163e-05 2.619644275161e+00
5.535000000000e+02 -1.767928096953e-02 6.178172331739e-05 2.672235332782e+00
5.537500000000e+02 -1.887897980627e-02 6.228518590298e-05 2.725281618753e+00
5.540000000000e+02 -1.999788639908e-02 6.289562955888e-05 2.778724721271e+00
5.542500000000e+02 -2.102544462594e-02 6.362088259790e-05 2.832509369680e+00
5.545000000000e+02 -2.195227629453e-02 6.446679824587e-05 2.886583712562e+00
5.547500000000e+02 -2.277037205969e-02 6.543726021513e-05 2.940899552522e+00
5.550000000000e+02 -2.347325989928e-02 6.653420901578e-05 2.995412530230e+00
5.552500000000e+02 -2.405614802823e-02 6.775769033310e-05 3.050082258154e+00
5.555000000000e+02 -2.451604128141e-02 6.910592797418e-05 3.104872408722e+00
5.557500000000e+02 -2.485182114630e-02 7.057540771943e-05 3.159750746601e+00
5.560000000000e+02 -2.506429512257e-02 7.216098572216e-05 3.214689120507e+00
5.562500000000e+02 -2.515620482317e-02 7.385600190135e-05 3.269663401352e+00
5.565000000000e+02 -2.513220109490e-02 7.565241441204e-05 3.324653386110e+00
5.567500000000e+02 -2.499877670873e-02 7.754093406495e-05 3.379642653422e+00
5.570000000000e+02 -2.476416687824e-02 7.951117598715e-05 3.434618392652e+00
5.572500000000e+02 -2.443821168641e-02 8.155180985833e-05 3.489571195677e+00
5.575000000000e+02 -2.403218825778e-02 8.365071814231e-05 3.544494826142e+00
5.577500000000e+02 -2.355861271166e-02 8.579515310758e-05 3.599385962938e+00
5.580000000000e+02 -2.303102049283e-02 8.797190116577e-05 3.654243933545e+00
5.582500000000e+02 -2.246372460549e-02 9.016744001303e-05 3.709070429214e+00
5.585000000000e+02 -2.187156046659e-02 9.236809634169e-05 3.763869214526e+00
5.587500000000e+02 -2.126962207491e-02 9.456020074636e-05 3.818645834642e+00
5.590000000000e+02 -2.067299370337e-02 9.673023592563e-05 3.873407318365e+00
5.592500000000e+02 -2.009648567542e-02 9.886498210918e-05 3.928161891987e+00
5.595000000000e+02 -1.955437615347e-02 1.009516509137e-04 3.982918693826e+00
5.597500000000e+02 -1.906016610355e-02 1.029780150854e-04 4.037687497681e+00
5.600000000000e+02 -1.862635277765e-02 1.049325280996e-04 4.092478454812e+00
5.602500000000e+02 -1.826422401499e-02 1.068044287973e-04 4.147301839033e+00
5.605000000000e+02 -1.798367888125e-02 1.085838379337e-04 4.202167816208e+00
5.607500000000e+02 -1.779307683847e-02 1.102618437562e-04 4.257086223276e+00
5.610000000000e+02 -1.769911846382e-02 1.118305658034e-04 4.312066364415e+00
5.612500000000e+02 -1.770675891301e-02 1.132832149248e-04 4.367116829183e+00
5.615000000000e+02 -1.781915572256e-02 1.146141373215e-04 4.422245323333e+00
5.617500000000e+02 -1.803765132572e-02 1.158188437573e-04 4.477458518298e+00
5.620000000000e+02 -1.836178876996e-02 1.168940232500e-04 4.532761921592e+00
5.622500000000e+02 -1.878936095710e-02 1.178375428980e-04 4.588159761357e+00
5.625000000000e+02 -1.931649103314e-02 1.186484463862e-04 4.643654889506e+00
5.627500000000e+02 -1.993774040616e-02 1.193269163960e-04 4.699248703141e+00
5.630000000000e+02 -2.064624344925e-02 1.198742518780e-04 4.754941080796e+00
5.632500000000e+02 -2.143386437705e-02 1.202928324439e-04 4.810730336016e+00
5.635000000000e+02 -2.229137132495e-02 1.205860636478e-04 4.866613185366e+00
5.637500000000e+02 -2.320862615228e-02 1.207583242590e-04 4.922584732770e+00
5.640000000000e+02 -2.417478232627e-02 1.208149021296e-04 4.978638465644e+00
5.642500000000e+02 -2.517848945420e-02 1.207619324343e-04 5.034766267499e+00
5.645000000000e+02 -2.620809732401e-02 1.206063266603e-04 5.090958439348e+00
5.647500000000e+02 -2.725185744865e-02 1.203557014736e-04 5.147203737886e+00
5.650000000000e+02 -2.829811608893e-02 1.200183119899e-04 5.203489419520e+00
5.652500000000e+02 -2.933549656363e-02 1.196029850616e-04 5.259801299430e+00
5.655000000000e+02 -3.035306683181e-02 1.191190353937e-04 5.316123817872e+00
5.657500000000e+02 -3.134048998409e-02 1.185761958696e-04 5.372440118955e+00
5.660000000000e+02 -3.228815596445e-02 1.179845428822e-04 5.428732132237e+00
5.662500000000e+02 -3.318729249423e-02 1.173544230033e-04 5.484980670258e+00
5.665000000000e+02 -3.403005563813e-02 1.166963743912e-04 5.541165524291e+00
5.667500000000e+02 -3.480959799380e-02 1.160210471835e-04 5.597265576197e+00
5.670000000000e+02 -3.552011724382e-02 1.153391193330e-04 5.653258906169e+00
5.672500000000e+02 -3.615688280751e-02 1.146612078234e-04 5.709122915890e+00
5.675000000000e+02 -3.671624530091e-02 1.139977751327e-04 5.764834446357e+00
5.677500000000e+02 -3.719562740696e-02 1.133590299832e-04 5.820369906170e+00
5.680000000000e+02 -3.759349888897e-02 1.127548223141e-04 5.875705403137e+00
5.682500000000e+02 -3.790933998025e-02 1.121945385079e-04 5.930816872392e+00
5.685000000000e+02 -3.814359194042e-02 1.116869736374e-04 5.985680212741e+00
5.687500000000e+02 -3.829759967194e-02 1.112402171408e-04 6.040271420976e+00
5.690000000000e+02 -3.837354787071e-02 1.108615421408e-04 6.094566726772e+00
5.692500000000e+02 -3.837439179481e-02 1.105572818056e-04 6.148542730039e+00
5.695000000000e+02 -3.830378832806e-02 1.103327179343e-04 6.202176530541e+00
5.697500000000e+02 -3.816602431529e-02 1.101919733222e-04 6.255445861521e+00
5.700000000000e+02 -3.796594745739e-02 1.101378953736e-04 6.308329216806e+00
5.702500000000e+02 -3.770889832341e-02 1.101719940357e-04 6.360805976976e+00
5.705000000000e+02 -3.740064875695e-02 1.102944599180e-04 6.412856523503e+00
5.707500000000e+02 -3.704734225628e-02 1.105040703614e-04 6.464462352320e+00
5.710000000000e+02 -3.665543924467e-02 1.107981888706e-04 6.515606178414e+00
5.712500000000e+02 -3.623167029096e-02 1.111726873447e-04 6.566272025585e+00
5.715000000000e+02 -3.578298969662e-02 1.116221540192e-04 6.616445313008e+00
5.717500000000e+02 -3.531653742352e-02 1.121399749152e-04 6.666112921077e+00
5.720000000000e+02 -3.483960172166e-02 1.127184495800e-04 6.715263248577e+00
5.722500000000e+02 -3.435958565098e-02 1.133490016999e-04 6.763886250806e+00
5.725000000000e+02 -3.388397397457e-02 1.140223572769e-04 6.811973462117e+00
5.727500000000e+02 -3.342030239957e-02 1.147287848609e-04 6.859517996405e+00
5.730000000000e+02 -3.297612434049e-02 1.154583691283e-04 6.906514530291e+00
5.732500000000e+02 -3.255897691016e-02 1.162012779344e-04 6.952959263521e+00
5.735000000000e+02 -3.217634398197e-02 1.169480285292e-04 6.998849857737e+00
5.737500000000e+02 -3.183561570649e-02 1.176897603070e-04 7.044185352602e+00
5.740000000000e+02 -3.154404333519e-02 1.184184963459e-04 7.088966059533e+00
5.742500000000e+02 -3.130868841661e-02 1.191273744720e-04 7.133193433110e+00
5.745000000000e+02 -3.113636493113e-02 1.198108325966e-04 7.176869921778e+00
5.747500000000e+02 -3.103357436094e-02 1.204647826956e-04 7.219998797478e+00
5.750000000000e+02 -3.100643221582e-02 1.210867247216e-04 7.262583968305e+00
5.752500000000e+02 -3.106058656467e-02 1.216758151781e-04 7.304629775364e+00
5.755000000000e+02 -3.120112888133e-02 1.222328641716e-04 7.346140776327e+00
5.757500000000e+02 -3.143249741165e-02 1.227602902097e-04 7.387121520741e+00
5.760000000000e+02 -3.175837414010e-02 1.232620169132e-04 7.427576318737e+00
5.762500000000e+02 -3.218157643037e-02 1.237433409885e-04 7.467509008792e+00
5.765000000000e+02 -3.270394468262e-02 1.242107396427e-04 7.506922727508e+00
5.767500000000e+02 -3.332622796819e-02 1.246716412149e-04 7.545819686284e+00
5.770000000000e+02 -3.404797011458e-02 1.251341659503e-04 7.584200958288e+00
5.772500000000e+02 -3.486739947039e-02 1.256068486016e-04 7.622066280691e+00
5.775000000000e+02 -3.578132620535e-02 1.260983372686e-04 7.659413875671e+00
5.777500000000e+02 -3.678505208957e-02 1.266170771319e-04 7.696240293401e+00
5.780000000000e+02 -3.787229811225e-02 1.271710079344e-04 7.732540281092e+00
5.782500000000e+02 -3.903515559493e-02 1.277672436593e-04 7.768306680571e+00
5.785000000000e+02 -4.026406812939e-02 1.284118326488e-04 7.803530355956e+00
5.787500000000e+02 -4.154784900500e-02 1.291094456663e-04 7.838200154384e+00
5.790000000000e+02 -4.287374205793e-02 1.298630596606e-04 7.872302899146e+00
5.792500000000e+02 -4.422752790037e-02 1.306737215864e-04 7.905823417223e+00
5.795000000000e+02 -4.559368249897e-02 1.315403302636e-04 7.938744598839e+00
5.797500000000e+02 -4.695558630057e-02 1.324594444233e-04 7.971047489552e+00
5.800000000000e+02 -4.829578545968e-02 1.334251159843e-04 8.002711411970e+00
5.802500000000e+02 -4.959629941018e-02 1.344287765124e-04 8.033714115491e+00
5.805000000000e+02 -5.083897230609e-02 1.354591752389e-04 8.064031950151e+00
5.807500000000e+02 -5.200585488447e-02 1.365023933176e-04 8.093640062480e+00
5.810000000000e+02 -5.307960711404e-02 1.375418602897e-04 8.122512609005e+00
5.812500000000e+02 -5.404391167781e-02 1.385585174885e-04 8.150622983105e+00
5.815000000000e+02 -5.488387582892e-02 1.395310522584e-04 8.177944052325e+00
5.817500000000e+02 -5.558641594358e-02 1.404362160241e-04 8.204448400473e+00
5.820000000000e+02 -5.614060012383e-02 1.412492515803e-04 8.230108571620e+00
5.822500000000e+02 -5.653794492461e-02 1.419443359108e-04 8.254897310546e+00
5.825000000000e+02 -5.677264512415e-02 1.424951601249e-04 8.278787796599e+00
5.827500000000e+02 -5.684173671294e-02 1.428755759685e-04 8.301753866026e+00
5.830000000000e+02 -5.674518020951e-02 1.430602930281e-04 8.323770219490e+00
5.832500000000e+02 -5.648586551549e-02 1.430256154136e-04 8.344812610779e+00
5.835000000000e+02 -5.606954158261e-02 1.427501724662e-04 8.364858013536e+00
5.837500000000e+02 -5.550467183222e-02 1.422156563066e-04 8.383884762986e+00
5.840000000000e+02 -5.480222740548e-02 1.414075226540e-04 8.401872670194e+00
5.842500000000e+02 -5.397542720285e-02 1.403156234943e-04 8.418803106919e+00
5.845000000000e+02 -5.303943737846e-02 1.389347557260e-04 8.434659059720e+00
5.847500000000e+02 -5.201104264099e-02 1.372651027695e-04 8.449425152623e+00
5.850000000000e+02 -5.090830068891e-02 1.353125521784e-04 8.463087638317e+00
5.852500000000e+02 -4.975019134396e-02 1.330888757553e-04 8.475634358840e+00
5.855000000000e+02 -4.855626686761e-02 1.306117479456e-04 8.487054677236e+00
5.857500000000e+02 -4.734631043675e-02 1.279047127639e-04 8.497339382680e+00
5.860000000000e+02 -4.614000689560e-02 1.249969709804e-04 8.506480572700e+00
5.862500000000e+02 -4.495662618654e-02 1.219229676687e-04 8.514471516199e+00
5.865000000000e+02 -4.381472233688e-02 1.187219441000e-04 8.521306502698e+00
5.867500000000e+02 -4.273184672487e-02 1.154373858287e-04 8.526980682849e+00
5.870000000000e+02 -4.172427784757e-02 1.121163805611e-04 8.531489906272e+00
5.872500000000e+02 -4.080676917331e-02 1.088088981451e-04 8.534830562089e+00
5.875000000000e+02 -3.999232008976e-02 1.055670101721e-04 8.536999429371e+00
5.877500000000e+02 -3.929197478306e-02 1.024440589916e-04 8.537993541775e+00
5.880000000000e+02 -3.871465752819e-02 9.949377658861e-05 8.537810072174e+00
5.882500000000e+02 -3.826705313790e-02 9.676935321415e-05 8.536446241631e+00
5.885000000000e+02 -3.795354176699e-02 9.432248940611e-05 8.533899255902e+00
5.887500000000e+02 -3.777619643209e-02 9.220244757374e-05 8.530166271772e+00
5.890000000000e+02 -3.773484922805e-02 9.045501904861e-05 8.525244394137e+00
5.892500000000e+02 -3.782722865179e-02 8.912152305357e-05 8.519130703552e+00
5.895000000000e+02 -3.804916576471e-02 8.823785320247e-05 8.511822312881e+00
5.897500000000e+02 -3.839486151853e-02 8.783352616659e-05 8.503316448133e+00
5.900000000000e+02 -3.885720168810e-02 8.793082544584e-05 8.493610554733e+00
5.902500000000e+02 -3.942810142550e-02 8.854403918881e-05 8.482702418158e+00
5.905000000000e+02 -4.009885684899e-02 8.967884427982e-05 8.470590296757e+00
5.907500000000e+02 -4.086047900111e-02 9.133194595931e-05 8.457273064643e+00
5.910000000000e+02 -4.170398612489e-02 9.349086548580e-05 8.442750353154e+00
5.912500000000e+02 -4.262063197445e-02 9.613396453118e-05 8.427022688414e+00
5.915000000000e+02 -4.360205300060e-02 9.923072614734e-05 8.410091625334e+00
5.917500000000e+02 -4.464032400792e-02 1.027422982486e-04 8.391959866674e+00
5.920000000000e+02 -4.572791953762e-02 1.066222394332e-04 8.372631371174e+00
5.922500000000e+02 -4.685758692381e-02 1.108175102523e-04 8.352111444915e+00
5.925000000000e+02 -4.802214634646e-02 1.152696264521e-04 8.330406821506e+00
5.927500000000e+02 -4.921423921245e-02 1.199159025837e-04 8.307525723561e+00
5.930000000000e+02 -5.042605310431e-02 1.246908087021e-04 8.283477910241e+00
5.932500000000e+02 -5.164905620334e-02 1.295273235344e-04 8.258274714097e+00
5.935000000000e+02 -5.287377199598e-02 1.343582617387e-04 8.231929061573e+00
5.937500000000e+02 -5.408962511335e-02 1.391174936917e-04 8.204455481311e+00
5.940000000000e+02 -5.528488494591e-02 1.437410401150e-04 8.175870101990e+00
5.942500000000e+02 -5.644672211858e-02 1.481680246588e-04 8.146190634635e+00
5.945000000000e+02 -5.756138676830e-02 1.523414650288e-04 8.115436341605e+00
5.947500000000e+02 -5.861450729291e-02 1.562089145232e-04 8.083627992380e+00
5.950000000000e+02 -5.959149340418e-02 1.597229247729e-04 8.050787801952e+00
5.952500000000e+02 -6.047802294371e-02 1.628414074254e-04 8.016939354011e+00
5.955000000000e+02 -6.126057973779e-02 1.655279151046e-04 7.982107506972e+00
5.957500000000e+02 -6.192700937803e-02 1.677518356679e-04 7.946318285046e+00
5.960000000000e+02 -6.246705242645e-02 1.694885502417e-04 7.909598753446e+00
5.962500000000e+02 -6.287282040547e-02 1.707195801236e-04 7.871976881072e+00
5.965000000000e+02 -6.313918478835e-02 1.714327394134e-04 7.833481393757e+00
5.967500000000e+02 -6.326405048120e-02 1.716222834977e-04 7.794141620258e+00
5.970000000000e+02 -6.324850338603e-02 1.712890221090e-04 7.753987336460e+00
5.972500000000e+02 -6.309682044990e-02 1.704405905202e-04 7.713048610525e+00
5.975000000000e+02 -6.281635096034e-02 1.690915454182e-04 7.671355653876e+00
5.977500000000e+02 -6.241727618044e-02 1.672633275993e-04 7.628938680843e+00
5.980000000000e+02 -6.191226655770e-02 1.649842570589e-04 7.585827780320e+00
5.982500000000e+02 -6.131605957010e-02 1.622893751656e-04 7.542052800426e+00
5.985000000000e+02 -6.064497850756e-02 1.592201526014e-04 7.497643247503e+00
5.987500000000e+02 -5.991641755472e-02 1.558240853633e-04 7.452628198916e+00
5.990000000000e+02 -5.914831416669e-02 1.521539235190e-04 7.407036228483e+00
5.992500000000e+02 -5.835862680038e-02 1.482669848538e-04 7.360895342669e+00
5.995000000000e+02 -5.756483362140e-02 1.442242618871e-04 7.314232926256e+00
5.997500000000e+02 -5.678346594185e-02 1.400893462971e-04 7.267075693572e+00
6.000000000000e+02 -5.602968379321e-02 1.359272686875e-04 7.219449645713e+00
6.002500000000e+02 -5.531690409600e-02 1.318032696434e-04 7.171380030268e+00
6.005000000000e+02 -5.465648816204e-02 1.277815648810e-04 7.122891304335e+00
6.007500000000e+02 -5.405749779519e-02 1.239240869116e-04 7.074007098086e+00
6.010000000000e+02 -5.352652699910e-02 1.202892607592e-04 7.024750182682e+00
6.012500000000e+02 -5.306761927291e-02 1.169308167641e-04 6.975142442574e+00
6.015000000000e+02 -5.268227929562e-02 1.138967278249e-04 6.925204850082e+00
6.017500000000e+02 -5.236958447132e-02 1.112282283038e-04 6.874957450462e+00
6.020000000000e+02 -5.212640082565e-02 1.089589539540e-04 6.824419350159e+00
6.022500000000e+02 -5.194770027441e-02 1.071142399026e-04 6.773608716229e+00
6.025000000000e+02 -5.182697099569e-02 1.057105666983e-04 6.722542782688e+00
6.027500000000e+02 -5.175670404969e-02 1.047551873612e-04 6.671237864448e+00
6.030000000000e+02 -5.172893159917e-02 1.042459525697e-04 6.619709377663e+00
6.032500000000e+02 -5.173578489862e-02 1.041713463386e-04 6.567971867309e+00
6.035000000000e+02 -5.177003461854e-02 1.045107803518e-04 6.516039033348e+00
6.037500000000e+02 -5.182557350008e-02 1.052351316201e-04 6.463923763042e+00
6.040000000000e+02 -5.189780208809e-02 1.063074739771e-04 6.411638160588e+00
6.042500000000e+02 -5.198388298786e-02 1.076840999086e-04 6.359193575841e+00
6.045000000000e+02 -5.208283756898e-02 1.093157651555e-04 6.306600629356e+00
6.047500000000e+02 -5.219547074826e-02 1.111491383252e-04 6.253869238552e+00
6.050000000000e+02 -5.232412397650e-02 1.131283636484e-04 6.201008632081e+00
6.052500000000e+02 -5.247227141288e-02 1.151967224354e-04 6.148027373093e+00
6.055000000000e+02 -5.264398987538e-02 1.172982810463e-04 6.094933368573e+00
6.057500000000e+02 -5.284334501560e-02 1.193794987343e-04 6.041733885173e+00
6.060000000000e+02 -5.307374546517e-02 1.213906620907e-04 5.988435563752e+00
6.062500000000e+02 -5.333732398865e-02 1.232870919089e-04 5.935044426707e+00
6.065000000000e+02 -5.363439921234e-02 1.250300754367e-04 5.881565895778e+00
6.067500000000e+02 -5.396307352454e-02 1.265874660666e-04 5.828004799686e+00
6.070000000000e+02 -5.431900252914e-02 1.279339627641e-04 5.774365391570e+00
6.072500000000e+02 -5.469536925332e-02 1.290510367623e-04 5.720651357502e+00
6.075000000000e+02 -5.508306492689e-02 1.299265515244e-04 5.666865831749e+00
6.077500000000e+02 -5.547107641119e-02 1.305541297019e-04 5.613011404172e+00
6.080000000000e+02 -5.584704422243e-02 1.309323095279e-04 5.559090130705e+00
6.082500000000e+02 -5.619795657254e-02 1.310636691525e-04 5.505103538004e+00
6.085000000000e+02 -5.651092091864e-02 1.309538789317e-04 5.451052626712e+00
6.087500000000e+02 -5.677394591625e-02 1.306107869665e-04 5.396937872208e+00
6.090000000000e+02 -5.697667755491e-02 1.300436846472e-04 5.342759223629e+00
6.092500000000e+02 -5.711101695971e-02 1.292627828598e-04 5.288516101326e+00
6.095000000000e+02 -5.717157876752e-02 1.282788257902e-04 5.234207397267e+00
6.097500000000e+02 -5.715594182692e-02 1.271030427972e-04 5.179831475528e+00
6.100000000000e+02 -5.706468262240e-02 1.257473313180e-04 5.125386180804e+00
6.102500000000e+02 -5.690118333396e-02 1.242245831963e-04 5.070868852332e+00
6.105000000000e+02 -5.667123769314e-02 1.225491409643e-04 5.016276347300e+00
6.107500000000e+02 -5.638249441027e-02 1.207373392764e-04 4.961605080367e+00
6.110000000000e+02 -5.604378288244e-02 1.188080027987e-04 4.906851073118e+00
6.112500000000e+02 -5.566438988266e-02 1.167828885088e-04 4.852010026516e+00
6.115000000000e+02 -5.525334267939e-02 1.146869484178e-04 4.797077406182e+00
6.117500000000e+02 -5.481876636730e-02 1.125484118745e-04 4.742048550939e+00
6.120000000000e+02 -5.436736532244e-02 1.103985543517e-04 4.686918800682e+00
6.122500000000e+02 -5.390406720883e-02 1.082712338672e-04 4.631683638055e+00
6.125000000000e+02 -5.343185805937e-02 1.062021671459e-04 4.576338849572e+00
6.127500000000e+02 -5.295181264014e-02 1.042279656772e-04 4.520880698514e+00
6.130000000000e+02 -5.246330858033e-02 1.023849797281e-04 4.465306101575e+00
6.132500000000e+02 -5.196440092133e-02 1.007080146241e-04 4.409612813595e+00
6.135000000000e+02 -5.145231430434e-02 9.922898864856e-05 4.353799606100e+00
6.137500000000e+02 -5.092400610721e-02 9.797563987549e-05 4.297866438536e+00
6.140000000000e+02 -5.037674796400e-02 9.697030238118e-05 4.241814619883e+00
6.142500000000e+02 -4.980867267648e-02 9.622888231842e-05 4.185646949314e+00
6.145000000000e+02 -4.921923998306e-02 9.576009760739e-05 4.129367840915e+00
6.147500000000e+02 -4.860958281159e-02 9.556500803579e-05 4.072983423688e+00
6.150000000000e+02 -4.798270811102e-02 9.563688239578e-05 4.016501619212e+00
6.152500000000e+02 -4.734353797655e-02 9.596140574225e-05 3.959932199411e+00
6.155000000000e+02 -4.669879396066e-02 9.651722638335e-05 3.903286821538e+00
6.157500000000e+02 -4.605673525844e-02 9.727679300617e-05 3.846579050084e+00
6.160000000000e+02 -4.542677880061e-02 9.820744633579e-05 3.789824364218e+00
6.162500000000e+02 -4.481902993337e-02 9.927267885329e-05 3.733040161901e+00
6.165000000000e+02 -4.424376547093e-02 1.004335058684e-04 3.676245761550e+00
6.167500000000e+02 -4.371090437058e-02 1.016498611137e-04 3.619462411132e+00
6.170000000000e+02 -4.322950442742e-02 1.028819085430e-04 3.562713308062e+00
6.172500000000e+02 -4.280731934175e-02 1.040912514120e-04 3.506023633302e+00
6.175000000000e+02 -4.245043722408e-02 1.052419801970e-04 3.449420604284e+00
6.177500000000e+02 -4.216302200963e-02 1.063014800652e-04 3.392933544470e+00
6.180000000000e+02 -4.194716470261e-02 1.072410061093e-04 3.336593968853e+00
6.182500000000e+02 -4.180284264176e-02 1.080360116687e-04 3.280435679675e+00
6.185000000000e+02 -4.172798372493e-02 1.086662612129e-04 3.224494865811e+00
6.187500000000e+02 -4.171861720665e-02 1.091157347458e-04 3.168810195346e+00
6.190000000000e+02 -4.176909706863e-02 1.093723787336e-04 3.113422891478e+00
6.192500000000e+02 -4.187237569165e-02 1.094277402965e-04 3.058376780540e+00
6.195000000000e+02 -4.202030653022e-02 1.092765321725e-04 3.003718297914e+00
6.197500000000e+02 -4.220395735412e-02 1.089161798705e-04 2.949496444752e+00
6.200000000000e+02 -4.241391531788e-02 1.083463878755e-04 2.895762686344e+00
6.202500000000e+02 -4.264057034658e-02 1.075687620862e-04 2.842570781861e+00
6.205000000000e+02 -4.287436657722e-02 1.065865140974e-04 2.789976552156e+00
6.207500000000e+02 -4.310601677135e-02 1.054042664893e-04 2.738037575330e+00
6.210000000000e+02 -4.332667605247e-02 1.040279595971e-04 2.686812828688e+00
6.212500000000e+02 -4.352807866254e-02 1.024648681408e-04 2.636362271966e+00
6.215000000000e+02 -4.370263829653e-02 1.007237032804e-04 2.586746399649e+00
6.217500000000e+02 -4.384352104282e-02 9.881479646576e-05 2.538025760962e+00
6.220000000000e+02 -4.394469296870e-02 9.675032729620e-05 2.490260480429e+00
6.222500000000e+02 -4.400095144748e-02 9.454457663324e-05 2.443509781839e+00
6.225000000000e+02 -4.400794433520e-02 9.221417294308e-05 2.397831536603e+00
6.227500000000e+02 -4.396217867775e-02 8.977829349205e-05 2.353281856280e+00
6.230000000000e+02 -4.386102611129e-02 8.725880509808e-05 2.309914724627e+00
6.232500000000e+02 -4.370272072857e-02 8.468029786338e-05 2.267781694555e+00
6.235000000000e+02 -4.348635514882e-02 8.207001363492e-05 2.226931633048e+00
6.237500000000e+02 -4.321186875666e-02 7.945763652276e-05 2.187410531082e+00
6.240000000000e+02 -4.288003121242e-02 7.687495209971e-05 2.149261357812e+00
6.242500000000e+02 -4.249241788852e-02 7.435535805267e-05 2.112523956880e+00
6.245000000000e+02 -4.205137563096e-02 7.193329831420e-05 2.077234975499e+00
6.247500000000e+02 -4.155997868828e-02 6.964357464492e-05 2.043427812447e+00
6.250000000000e+02 -4.102197578333e-02 6.752054002232e-05 2.011132565759e+00
6.252500000000e+02 -4.044172584862e-02 6.559729707326e-05 1.980375984601e+00
6.255000000000e+02 -3.982412644056e-02 6.390488173347e-05 1.951181397281e+00
6.257500000000e+02 -3.917453334169e-02 6.247146473704e-05 1.923568630049e+00
6.260000000000e+02 -3.849867494464e-02 6.132161389424e-05 1.897553893957e+00
6.262500000000e+02 -3.780256128623e-02 6.047565153802e-05 1.873149662354e+00
6.265000000000e+02 -3.709238994998e-02 5.994909007428e-05 1.850364523358e+00
6.267500000000e+02 -3.637444949146e-02 5.975219884863e-05 1.829203036790e+00
6.270000000000e+02 -3.565502104724e-02 5.988974642721e-05 1.809665590033e+00
6.272500000000e+02 -3.494027797187e-02 6.036083482183e-05 1.791748272034e+00
6.275000000000e+02 -3.423618502796e-02 6.115887501004e-05 1.775442785598e+00
6.277500000000e+02 -3.354839480788e-02 6.227168217265e-05 1.760736394037e+00
6.280000000000e+02 -3.288214447755e-02 6.368168723514e-05 1.747611932808e+00
6.282500000000e+02 -3.224214993482e-02 6.536623668751e-05 1.736047875072e+00
6.285000000000e+02 -3.163250221625e-02 6.729797971389e-05 1.726018474545e+00
6.287500000000e+02 -3.105656315861e-02 6.944530935651e-05 1.717493969621e+00
6.290000000000e+02 -3.051686635269e-02 7.177286272900e-05 1.710440860426e+00
6.292500000000e+02 -3.001502479192e-02 7.424205532705e-05 1.704822245727e+00
6.295000000000e+02 -2.955164702845e-02 7.681163332268e-05 1.700598208102e+00
6.297500000000e+02 -2.912626907554e-02 7.943824796020e-05 1.697726242790e+00
6.300000000000e+02 -2.873730460193e-02 8.207703586527e-05 1.696161711932e+00
6.302500000000e+02 -2.838201629877e-02 8.468219601745e-05 1.695858309268e+00
6.305000000000e+02 -2.805651532589e-02 8.720756801928e-05 1.696768525742e+00
6.307500000000e+02 -2.775579065496e-02 8.960720376547e-05 1.698844100437e+00
6.310000000000e+02 -2.747376967387e-02 9.183592711620e-05 1.702036445938e+00
6.312500000000e+02 -2.720341446356e-02 9.384988938207e-05 1.706297042186e+00
6.315000000000e+02 -2.693685019325e-02 9.560710954465e-05 1.711577790859e+00
6.317500000000e+02 -2.666552724731e-02 9.706800691156e-05 1.717831329567e+00
6.320000000000e+02 -2.638041131715e-02 9.819591873050e-05 1.725011304962e+00
6.322500000000e+02 -2.607219899993e-02 9.895760461970e-05 1.733072607759e+00
6.325000000000e+02 -2.573155125228e-02 9.932373211557e-05 1.741971574411e+00
6.327500000000e+02 -2.534933871316e-02 9.926933940660e-05 1.751666160583e+00
6.330000000000e+02 -2.491689027979e-02 9.877427025404e-05 1.762116093986e+00
6.332500000000e+02 -2.442623678382e-02 9.782357156304e-05 1.773283012154e+00
6.335000000000e+02 -2.387034103575e-02 9.640784528758e-05 1.785130591282e+00
6.337500000000e+02 -2.324330652380e-02 9.452354690268e-05 1.797624671618e+00
6.340000000000e+02 -2.254055685744e-02 9.217321612257e-05 1.810733381254e+00
6.342500000000e+02 -2.175898006038e-02 8.936563303127e-05 1.824427260545e+00
6.345000000000e+02 -2.089703281893e-02 8.611588909013e-05 1.838679386220e+00
6.347500000000e+02 -1.995480119165e-02 8.244536306470e-05 1.853465492166e+00
6.350000000000e+02 -1.893401706846e-02 7.838159960588e-05 1.868764083852e+00
6.352500000000e+02 -1.783802977123e-02 7.395808292859e-05 1.884556539435e+00
6.355000000000e+02 -1.667173514617e-02 6.921390468509e-05 1.900827191866e+00
6.357500000000e+02 -1.544146623858e-02 6.419333260269e-05 1.917563386190e+00
6.360000000000e+02 -1.415484915606e-02 5.894527695932e-05 1.934755504352e+00
6.362500000000e+02 -1.282063036558e-02 5.352266683203e-05 1.952396952872e+00
6.365000000000e+02 -1.144848226134e-02 4.798174700038e-05 1.970484110210e+00
6.367500000000e+02 -1.004879221220e-02 4.238130112263e-05 1.989016229547e+00
6.370000000000e+02 -8.632443378876e-03 3.678182186012e-05 2.007995299376e+00
6.372500000000e+02 -7.210592013265e-03 3.124463479451e-05 2.027425861130e+00
6.375000000000e+02 -5.794448546529e-03 2.583099983886e-05 2.047314790460e+00
6.377500000000e+02 -4.395066353187e-03 2.060119796771e-05 2.067671045298e+00
6.380000000000e+02 -3.023143620685e-03 1.561362523003e-05 2.088505390533e+00
6.382500000000e+02 -1.688841036628e-03 1.092390556673e-05 2.109830104968e+00
6.385000000000e+02 -4.016184587886e-04 6.584040829594e-06 2.131658681747e+00
6.387500000000e+02 8.299079580750e-04 2.641610869158e-06 2.154005528880e+00
6.390000000000e+02 1.998086823292e-03 -8.609614801092e-07 2.176885679007e+00
6.392500000000e+02 3.096330770849e-03 -3.887068434794e-06 2.200314515718e+00
6.395000000000e+02 4.119193746379e-03 -6.406485267035e-06 2.224307521311e+00
6.397500000000e+02 5.062426556141e-03 -8.395838627273e-06 2.248880051001e+00
6.400000000000e+02 5.923012531482e-03 -9.838972851367e-06 2.274047136245e+00
6.402500000000e+02 6.699183162530e-03 -1.072719769135e-05 2.299823317677e+00
6.405000000000e+02 7.390414952119e-03 -1.105939086918e-05 2.326222507935e+00
6.407500000000e+02 7.997409822862e-03 -1.084201980497e-05 2.353257882776e+00
6.410000000000e+02 8.522058395902e-03 -1.008904613439e-05 2.380941797711e+00
6.412500000000e+02 8.967387868360e-03 -8.821675768322e-06 2.409285727951e+00
6.415000000000e+02 9.337496595361e-03 -7.067996184551e-06 2.438300227717e+00
6.417500000000e+02 9.637473762565e-03 -4.862518754339e-06 2.467994906537e+00
6.420000000000e+02 9.873307810022e-03 -2.245622710700e-06 2.498378418864e+00
6.422500000000e+02 1.005178345270e-02 7.370954689667e-07 2.529458464836e+00
6.425000000000e+02 1.018036728463e-02 4.035554071663e-06 2.561241800110e+00
6.427500000000e+02 1.026708599985e-02 7.595977307789e-06 2.593734252635e+00
6.430000000000e+02 1.032039525063e-02 1.136174241861e-05 2.626940745967e+00
6.432500000000e+02 1.034904395779e-02 1.527425879611e-05 2.660865327272e+00
6.435000000000e+02 1.036193268315e-02 1.927387404738e-05 2.695511200631e+00
6.437500000000e+02 1.036797073267e-02 2.330077969379e-05 2.730880763987e+00
6.440000000000e+02 1.037593174656e-02 2.729591538819e-05 2.766975650549e+00
6.442500000000e+02 1.039431131028e-02 3.120185170413e-05 2.803796773495e+00
6.445000000000e+02 1.043118796888e-02 3.496364010716e-05 2.841344374348e+00
6.447500000000e+02 1.049409080515e-02 3.852961366646e-05 2.879618073219e+00
6.450000000000e+02 1.058987473116e-02 4.185213189695e-05 2.918616921743e+00
6.452500000000e+02 1.072460649582e-02 4.488825671259e-05 2.958339456789e+00
6.455000000000e+02 1.090346305632e-02 4.760035290927e-05 2.998783754862e+00
6.457500000000e+02 1.113064457299e-02 4.995660312435e-05 3.039947484746e+00
6.460000000000e+02 1.140930327644e-02 5.193142764814e-05 3.081827959498e+00
6.462500000000e+02 1.174149000719e-02 5.350580583102e-05 3.124422184149e+00
6.465000000000e+02 1.212811947595e-02 5.466749439839e-05 3.167726900579e+00
6.467500000000e+02 1.256895493560e-02 5.541113885502e-05 3.211738625959e+00
6.470000000000e+02 1.306261313742e-02 5.573827458866e-05 3.256453686324e+00
6.472500000000e+02 1.360658923986e-02 5.565722141829e-05 3.301868242000e+00
6.475000000000e+02 1.419730197455e-02 5.518286260389e-05 3.347978305935e+00
6.477500000000e+02 1.483015830689e-02 5.433632416210e-05 3.394779753754e+00
6.480000000000e+02 1.549963667177e-02 5.314454776320e-05 3.442268324111e+00
6.482500000000e+02 1.619938802850e-02 5.163976937816e-05 3.490439610506e+00
6.485000000000e+02 1.692235301930e-02 4.985890407516e-05 3.539289043679e+00
6.487500000000e+02 1.766089346948e-02 4.784286417958e-05 3.588811863468e+00
6.490000000000e+02 1.840693639647e-02 4.563580529471e-05 3.639003082018e+00
6.492500000000e+02 1.915212821375e-02 4.328431758366e-05 3.689857437189e+00
6.495000000000e+02 1.988799684914e-02 4.083658036322e-05 3.741369337020e+00
6.497500000000e+02 2.060611914613e-02 3.834149176854e-05 3.793532796363e+00
6.500000000000e+02 2.129829104852e-02 3.584779419580e-05 3.846341364894e+00
6.502500000000e+02 2.195669750247e-02 3.340320478987e-05 3.899788049463e+00
6.505000000000e+02 2.257407929638e-02 3.105357369515e-05 3.953865230039e+00
6.507500000000e+02 2.314389331793e-02 2.884208418705e-05 4.008564571473e+00
6.510000000000e+02 2.366046376416e-02 2.680850904777e-05 4.063876930143e+00
6.512500000000e+02 2.411911996154e-02 2.498853716357e-05 4.119792258978e+00
6.515000000000e+02 2.451631764892e-02 2.341318494845e-05 4.176299511021e+00
6.517500000000e+02 2.484974195559e-02 2.210829766822e-05 4.233386541275e+00
6.520000000000e+02 2.511838650314e-02 2.109415734625e-05 4.291040012142e+00
6.522500000000e+02 2.532260994954e-02 2.038519412567e-05 4.349245299233e+00
6.525000000000e+02 2.546416364862e-02 1.998981614038e-05 4.407986404338e+00
6.527500000000e+02 2.554619435708e-02 1.991034681770e-05 4.467245871870e+00
6.530000000000e+02 2.557321519342e-02 2.014308527559e-05 4.527004715943e+00
6.532500000000e+02 2.555105200560e-02 2.067846546436e-05 4.587242353995e+00
6.535000000000e+02 2.548675753621e-02 2.150133320500e-05 4.647936553860e+00
6.537500000000e+02 2.538850364631e-02 2.259131223564e-05 4.709063390471e+00
6.540000000000e+02 2.526544575472e-02 2.392326517295e-05 4.770597217459e+00
6.542500000000e+02 2.512756455530e-02 2.546783494636e-05 4.832510651233e+00
6.545000000000e+02 2.498549223767e-02 2.719204271551e-05 4.894774570640e+00
6.547500000000e+02 2.485031836138e-02 2.905995171026e-05 4.957358130790e+00
6.550000000000e+02 2.473338566521e-02 3.103336422158e-05 5.020228792820e+00
6.552500000000e+02 2.464607496278e-02 3.307255062282e-05 5.083352364341e+00
6.555000000000e+02 2.459958904017e-02 3.513698500218e-05 5.146693061738e+00
6.557500000000e+02 2.460473241695e-02 3.718608812986e-05 5.210213580261e+00
6.560000000000e+02 2.467169561453e-02 3.917994556726e-05 5.273875173166e+00
6.562500000000e+02 2.480984910783e-02 4.108001153499e-05 5.337637757174e+00
6.565000000000e+02 2.502754614851e-02 4.284976771360e-05 5.401460006358e+00
6.567500000000e+02 2.533194356735e-02 4.445533901795e-05 5.465299480736e+00
6.570000000000e+02 2.572883999745e-02 4.586604269100e-05 5.529112734607e+00
6.572500000000e+02 2.622253751705e-02 4.705488270976e-05 5.592855461787e+00
6.575000000000e+02 2.681572786801e-02 4.799895912533e-05 5.656482613793e+00
6.577500000000e+02 2.750940621134e-02 4.867978463124e-05 5.719948556733e+00
6.580000000000e+02 2.830281437980e-02 4.908358198186e-05 5.783207194994e+00
6.582500000000e+02 2.919341452623e-02 4.920147505705e-05 5.846212135538e+00
6.585000000000e+02 3.017689409107e-02 4.902950045638e-05 5.908916814524e+00
6.587500000000e+02 3.124720183682e-02 4.856863228386e-05 5.971274663018e+00
6.590000000000e+02 3.239661467681e-02 4.782469779768e-05 6.033239247771e+00
6.592500000000e+02 3.361583341844e-02 4.680823507996e-05 6.094764411791e+00
6.595000000000e+02 3.489410707797e-02 4.553421467418e-05 6.155804439655e+00
6.597500000000e+02 3.621938262904e-02 4.402170960396e-05 6.216314195354e+00
6.600000000000e+02 3.757847883351e-02 4.229357489766e-05 6.276249273273e+00
6.602500000000e+02 3.895728174853e-02 4.037604222853e-05 6.335566148563e+00
6.605000000000e+02 4.034095777267e-02 3.829824550977e-05 6.394222311801e+00
6.607500000000e+02 4.171418476442e-02 3.609166603988e-05 6.452176430421e+00
6.610000000000e+02 4.306139372216e-02 3.378966106354e-05 6.509388481135e+00
6.612500000000e+02 4.436701897015e-02 3.142692508437e-05 6.565819880371e+00
6.615000000000e+02 4.561575648977e-02 2.903893690293e-05 6.621433635328e+00
6.617500000000e+02 4.679281785025e-02 2.666140206661e-05 6.676194449366e+00
6.620000000000e+02 4.788418602028e-02 2.432973299507e-05 6.730068861803e+00
6.622500000000e+02 4.887685690373e-02 2.207854389721e-05 6.783025337501e+00
6.625000000000e+02 4.975907418289e-02 1.994117823248e-05 6.835034386257e+00
6.627500000000e+02 5.052054084626e-02 1.794926426471e-05 6.886068630198e+00
6.630000000000e+02 5.115261597117e-02 1.613226841402e-05 6.936102895523e+00
6.632500000000e+02 5.164848293515e-02 1.451712745618e-05 6.985114264900e+00
6.635000000000e+02 5.200328947300e-02 1.312791640845e-05 7.033082111726e+00
6.637500000000e+02 5.221426218141e-02 1.198554990184e-05 7.079988143774e+00
6.640000000000e+02 5.228078368395e-02 1.110753107586e-05 7.125816400587e+00
6.642500000000e+02 5.220443831483e-02 1.050774684938e-05 7.170553246146e+00
6.645000000000e+02 5.198902246090e-02 1.019629528098e-05 7.214187340775e+00
6.647500000000e+02 5.164052009695e-02 1.017933758396e-05 7.256709598763e+00
6.650000000000e+02 5.116703872048e-02 1.045903171520e-05 7.298113104265e+00
6.652500000000e+02 5.057871762743e-02 1.103346062020e-05 7.338393058116e+00
6.655000000000e+02 4.988759357906e-02 1.189661653522e-05 7.377546662434e+00
6.657500000000e+02 4.910743700674e-02 1.303842506675e-05 7.415573020084e+00
6.660000000000e+02 4.825355139367e-02 1.444478294943e-05 7.452472992679e+00
6.662500000000e+02 4.734254862796e-02 1.609761175458e-05 7.488249103068e+00
6.665000000000e+02 4.639208873753e-02 1.797500821663e-05 7.522905384878e+00
6.667500000000e+02 4.542059439213e-02 2.005140571990e-05 7.556447232171e+00
6.670000000000e+02 4.444694646304e-02 2.229780286478e-05 7.588881297963e+00
6.672500000000e+02 4.349015330550e-02 2.468196421429e-05 7.620215326872e+00
6.675000000000e+02 4.256901066394e-02 2.716870900599e-05 7.650458065660e+00
6.677500000000e+02 4.170174676530e-02 2.972026646339e-05 7.679619120843e+00
6.680000000000e+02 4.090566609542e-02 3.229666401283e-05 7.707708869091e+00
6.682500000000e+02 4.019679508208e-02 3.485617230720e-05 7.734738375114e+00
6.685000000000e+02 3.958953866993e-02 3.735579640241e-05 7.760719296446e+00
6.687500000000e+02 3.909635647201e-02 3.975198593151e-05 7.785663843067e+00
6.690000000000e+02 3.872746886391e-02 4.200116375799e-05 7.809584712410e+00
6.692500000000e+02 3.849060072260e-02 4.406041945812e-05 7.832495072015e+00
6.695000000000e+02 3.839077532658e-02 4.588827515559e-05 7.854408525845e+00
6.697500000000e+02 3.843016316015e-02 4.744545016433e-05 7.875339114809e+00
6.700000000000e+02 3.860799695657e-02 4.869565071200e-05 7.895301310514e+00
6.702500000000e+02 3.892055640821e-02 4.960630981254e-05 7.914310023003e+00
6.705000000000e+02 3.936122841940e-02 5.014943012022e-05 7.932380611247e+00
6.707500000000e+02 3.992064260810e-02 5.030236007025e-05 7.949528897480e+00
6.710000000000e+02 4.058688494625e-02 5.004844720391e-05 7.965771178436e+00
6.712500000000e+02 4.134578511735e-02 4.937762401672e-05 7.981124239314e+00
6.715000000000e+02 4.218127253784e-02 4.828690269126e-05 7.995605356099e+00
6.717500000000e+02 4.307579565333e-02 4.678072325964e-05 8.009232301369e+00
6.720000000000e+02 4.401079350239e-02 4.487116949320e-05 8.022023334972e+00
6.722500000000e+02 4.496720912381e-02 4.257801789542e-05 8.033997191233e+00
6.725000000000e+02 4.592603168470e-02 3.992862189917e-05 8.045173049145e+00
6.727500000000e+02 4.686885118954e-02 3.695761150405e-05 8.055570506579e+00
6.730000000000e+02 4.777841080195e-02 3.370641663880e-05 8.065209532621e+00
6.732500000000e+02 4.863913922575e-02 3.022262481955e-05 8.074110408295e+00
6.735000000000e+02 4.943764286551e-02 2.655919368469e-05 8.082293674664e+00
6.737500000000e+02 5.016314344299e-02 2.277343341897e-05 8.089780046463e+00
6.740000000000e+02 5.080783778584e-02 1.892589753391e-05 8.096590345091e+00
6.742500000000e+02 5.136716837288e-02 1.507916105595e-05 8.102745396559e+00
6.745000000000e+02 5.183998438926e-02 1.129648089621e-05 8.108265940216e+00
6.747500000000e+02 5.222858218748e-02 7.640392460317e-06 8.113172532095e+00
6.750000000000e+02 5.253861810373e-02 4.171264918196e-06 8.117485422984e+00
6.752500000000e+02 5.277888433540e-02 9.458569933951e-07 8.121224449430e+00
6.755000000000e+02 5.296095030601e-02 -1.984087419582e-06 8.124408920940e+00
6.757500000000e+02 5.309867861093e-02 -4.573167461497e-06 8.127057481624e+00
6.760000000000e+02 5.320762440022e-02 -6.783523558290e-06 8.129187988445e+00
6.762500000000e+02 5.330434110721e-02 -8.585861072552e-06 8.130817387383e+00
6.765000000000e+02 5.340562280190e-02 -9.960265385883e-06 8.131961562070e+00
6.767500000000e+02 5.352771032988e-02 -1.089674584176e-05 8.132635217915e+00
6.770000000000e+02 5.368550788936e-02 -1.139549907975e-05 8.132851725897e+00
6.772500000000e+02 5.389184331954e-02 -1.146683883402e-05 8.132623003089e+00
6.775000000000e+02 5.415682010907e-02 -1.113079912010e-05 8.131959369420e+00
6.777500000000e+02 5.448729745073e-02 -1.041640139895e-05 8.130869406309e+00
6.780000000000e+02 5.488652894915e-02 -9.360593476226e-06 8.129359841106e+00
6.782500000000e+02 5.535399067289e-02 -8.006911753428e-06 8.127435402022e+00
6.785000000000e+02 5.588540596360e-02 -6.403896249813e-06 8.125098700625e+00
6.787500000000e+02 5.647297034785e-02 -4.603330608227e-06 8.122350118975e+00
6.790000000000e+02 5.710576681050e-02 -2.658388637444e-06 8.119187684005e+00
6.792500000000e+02 5.777034135892e-02 -6.217584424262e-07 8.115606972396e+00
6.795000000000e+02 5.845140724411e-02 1.456161549340e-06 8.111601015167e+00
6.797500000000e+02 5.913263289513e-02 3.528914299861e-06 8.107160215924e+00
6.800000000000e+02 5.979746391683e-02 5.555416505515e-06 8.102272295522e+00
6.802500000000e+02 6.042993567222e-02 7.501071900951e-06 8.096922236858e+00
6.805000000000e+02 6.101542483555e-02 9.338583451146e-06 8.091092273408e+00
6.807500000000e+02 6.154130602001e-02 1.104841214111e-05 8.084761895138e+00
6.810000000000e+02 6.199748120830e-02 1.261885349882e-05 8.077907887594e+00
6.812500000000e+02 6.237676166338e-02 1.404576870509e-05 8.070504403737e+00
6.815000000000e+02 6.267508808080e-02 1.533199858383e-05 8.062523079467e+00
6.817500000000e+02 6.289159093134e-02 1.648649728098e-05 8.053933172133e+00
6.820000000000e+02 6.302848410082e-02 1.752321882001e-05 8.044701757650e+00
6.822500000000e+02 6.309081060357e-02 1.845987611984e-05 8.034793946352e+00
6.825000000000e+02 6.308604067687e-02 1.931664847585e-05 8.024173151922e+00
6.827500000000e+02 6.302354864106e-02 2.011471636021e-05 8.012801379020e+00
6.830000000000e+02 6.291397793621e-02 2.087484200214e-05 8.000639551556e+00
6.832500000000e+02 6.276852783664e-02 2.161606756876e-05 7.987647857282e+00
6.835000000000e+02 6.259819051624e-02 2.235456130914e-05 7.973786113623e+00
6.837500000000e+02 6.241297675011e-02 2.310263073074e-05 7.959014146590e+00
6.840000000000e+02 6.222118533518e-02 2.386799867121e-05 7.943292174209e+00
6.842500000000e+02 6.202876598416e-02 2.465339870858e-05 7.926581191234e+00
6.845000000000e+02 6.183883785323e-02 2.545648331906e-05 7.908843345021e+00
6.847500000000e+02 6.165142175339e-02 2.626997694616e-05 7.890042303653e+00
6.850000000000e+02 6.146342885197e-02 2.708235004412e-05 7.870143602716e+00
6.852500000000e+02 6.126893861355e-02 2.787875266363e-05 7.849114972208e+00
6.855000000000e+02 6.105976806804e-02 2.864219785170e-05 7.826926630514e+00
6.857500000000e+02 6.082631127270e-02 2.935494237752e-05 7.803551555016e+00
6.860000000000e+02 6.055859108768e-02 2.999994926151e-05 7.778965709834e+00
6.862500000000e+02 6.024744247135e-02 3.056230658813e-05 7.753148232706e+00
6.865000000000e+02 5.988572446100e-02 3.103047621933e-05 7.726081591736e+00
6.867500000000e+02 5.946944298053e-02 3.139725086179e-05 7.697751690133e+00
6.870000000000e+02 5.899867161265e-02 3.166028973026e-05 7.668147929199e+00
6.872500000000e+02 5.847816977854e-02 3.182224330894e-05 7.637263236527e+00
6.875000000000e+02 5.791762326774e-02 3.189035660187e-05 7.605094057035e+00
6.877500000000e+02 5.733146858640e-02 3.187561035803e-05 7.571640297403e+00
6.880000000000e+02 5.673830489334e-02 3.179147656357e-05 7.536905259316e+00
6.882500000000e+02 5.615993759097e-02 3.165238762926e-05 7.500895528950e+00
6.885000000000e+02 5.562013669369e-02 3.147206867848e-05 7.463620866397e+00
6.887500000000e+02 5.514322059112e-02 3.126188553892e-05 7.425094063282e+00
6.890000000000e+02 5.475259131050e-02 3.102937217203e-05 7.385330808378e+00
6.892500000000e+02 5.446934872547e-02 3.077706583987e-05 7.344349536866e+00
6.895000000000e+02 5.431109756469e-02 3.050181154979e-05 7.302171276987e+00
6.897500000000e+02 5.429103531134e-02 3.019451397987e-05 7.258819504989e+00
6.900000000000e+02 5.441737720149e-02 2.984039827192e-05 7.214319987928e+00
6.902500000000e+02 5.469313624894e-02 2.941978901075e-05 7.168700628076e+00
6.905000000000e+02 5.511624128428e-02 2.890934601182e-05 7.121991303005e+00
6.907500000000e+02 5.567994627940e-02 2.828353531306e-05 7.074223691469e+00
6.910000000000e+02 5.637346195851e-02 2.751637246670e-05 7.025431101319e+00
6.912500000000e+02 5.718273406730e-02 2.658332336075e-05 6.975648274876e+00
6.915000000000e+02 5.809129276394e-02 2.546301321177e-05 6.924911180924e+00
6.917500000000e+02 5.908110734133e-02 2.413887059524e-05 6.873256805139e+00
6.920000000000e+02 6.013339707895e-02 2.260056117651e-05 6.820722917408e+00
6.922500000000e+02 6.122936250597e-02 2.084513124043e-05 6.767347830083e+00
6.925000000000e+02 6.235081495310e-02 1.887786538371e-05 6.713170163744e+00
6.927500000000e+02 6.348069153975e-02 1.671266616793e-05 6.658228593737e+00
6.930000000000e+02 6.460344520049e-02 1.437211079947e-05 6.602561622876e+00
6.932500000000e+02 6.570529860342e-02 1.188716161168e-05 6.546207344166e+00
6.935000000000e+02 6.677435044547e-02 9.296354047894e-06 6.489203241440e+00
6.937500000000e+02 6.780052018642e-02 6.644774009190e-06 6.431585998835e+00
6.940000000000e+02 6.877532186779e-02 3.982657441531e-06 6.373391334659e+00
6.942500000000e+02 6.969147330758e-02 1.363696856160e-06 6.314653881205e+00
6.945000000000e+02 7.054235494492e-02 -1.156829745608e-06 6.255407079522e+00
6.947500000000e+02 7.132136403281e-02 -3.524009772216e-06 6.195683115999e+00
6.950000000000e+02 7.202122871617e-02 -5.685205040018e-06 6.135512891348e+00
6.952500000000e+02 7.263336946559e-02 -7.591785294359e-06 6.074926023490e+00
6.955000000000e+02 7.314740849514e-02 -9.200556728373e-06 6.013950883661e+00
6.957500000000e+02 7.355092939645e-02 -1.047477778077e-05 5.952614666445e+00
6.960000000000e+02 7.382956281876e-02 -1.138467264877e-05 5.890943478863e+00
6.962500000000e+02 7.396746823688e-02 -1.190745677423e-05 5.828962477860e+00
6.965000000000e+02 7.394818652523e-02 -1.202686171189e-05 5.766696008406e+00
6.967500000000e+02 7.375583120029e-02 -1.173229688700e-05 5.704167770885e+00
6.970000000000e+02 7.337649507839e-02 -1.101776112891e-05 5.641400987089e+00
6.972500000000e+02 7.279974640993e-02 -9.880740518747e-06 5.578418585739e+00
6.975000000000e+02 7.202000334407e-02 -8.321200832745e-06 5.515243355146e+00
6.977500000000e+02 7.103764301543e-02 -6.340927906967e-06 5.451898094097e+00
6.980000000000e+02 6.985967436222e-02 -3.943315804666e-06 5.388405732646e+00
6.982500000000e+02 6.849985489020e-02 -1.133643607598e-06 5.324789407231e+00
6.985000000000e+02 6.697823457791e-02 2.080085739126e-06 5.261072516247e+00
6.987500000000e+02 6.532012072793e-02 5.685915636378e-06 5.197278722960e+00
6.990000000000e+02 6.355459762145e-02 9.666380221679e-06 5.133431943573e+00
6.992500000000e+02 6.171273387419e-02 1.399690463930e-05 5.069556301164e+00
6.995000000000e+02 5.982571005979e-02 1.864432424223e-05 5.005676081928e+00
6.997500000000e+02 5.792306617094e-02 2.356580297927e-05 4.941815687722e+00
7.000000000000e+02 5.603128769694e-02 2.870831201571e-05 4.877999609022e+00
7.002500000000e+02 5.417288282072e-02 3.400881075910e-05 4.814252422806e+00
7.005000000000e+02 5.236604711299e-02 3.939516263238e-05 4.750598828149e+00
7.007500000000e+02 5.062491311120e-02 4.478774775732e-05 4.687063716177e+00
7.010000000000e+02 4.896031317234e-02 5.010162818156e-05 4.623672277641e+00
7.012500000000e+02 4.738090331586e-02 5.524907216609e-05 4.560450139030e+00
7.015000000000e+02 4.589445164715e-02 6.014219961689e-05 4.497423516054e+00
7.017500000000e+02 4.450907477291e-02 6.469553138555e-05 4.434619368763e+00
7.020000000000e+02 4.323422373703e-02 6.882821956120e-05 4.372065542183e+00
7.022500000000e+02 4.208125988996e-02 7.246583813897e-05 4.309790874854e+00
7.025000000000e+02 4.106352880243e-02 7.554165775683e-05 4.247825260540e+00
7.027500000000e+02 4.019592204024e-02 7.799738847380e-05 4.186199656783e+00
7.030000000000e+02 3.949398030044e-02 7.978350584456e-05 4.124946029480e+00
7.032500000000e+02 3.897267641831e-02 8.085922813961e-05 4.064097243144e+00
7.035000000000e+02 3.864503955620e-02 8.119235337767e-05 4.003686893543e+00
7.037500000000e+02 3.852082485224e-02 8.075904316512e-05 3.943749104486e+00
7.040000000000e+02 3.860539976438e-02 7.954373991154e-05 3.884318290302e+00
7.042500000000e+02 3.889900633088e-02 7.753924660148e-05 3.825428908841e+00
7.045000000000e+02 3.939648714510e-02 7.474702841226e-05 3.767115211447e+00
7.047500000000e+02 4.008750798172e-02 7.117768157738e-05 3.709411007392e+00
7.050000000000e+02 4.095723141533e-02 6.685151574312e-05 3.652349442763e+00
7.052500000000e+02 4.198734951450e-02 6.179908694667e-05 3.595962810133e+00
7.055000000000e+02 4.315732779352e-02 5.606157720855e-05 3.540282382149e+00
7.057500000000e+02 4.444570298470e-02 4.969086804216e-05 3.485338275102e+00
7.060000000000e+02 4.583127289468e-02 4.274924245928e-05 3.431159328241e+00
7.062500000000e+02 4.729405405692e-02 3.530861880044e-05 3.377773005918e+00
7.065000000000e+02 4.881591605538e-02 2.744936461213e-05 3.325205311344e+00
7.067500000000e+02 5.038085539472e-02 1.925874036296e-05 3.273480700410e+00
7.070000000000e+02 5.197492768417e-02 1.082905074162e-05 3.222622005141e+00
7.072500000000e+02 5.358589508667e-02 2.255650981803e-06 3.172650359684e+00
7.075000000000e+02 5.520268207001e-02 -6.365052666546e-06 3.123585123038e+00
7.077500000000e+02 5.681474741765e-02 -1.493749549311e-05 3.075443818673e+00
7.080000000000e+02 5.841148158278e-02 -2.336862927782e-05 3.028242073110e+00
7.082500000000e+02 5.998171929536e-02 -3.156931793072e-05 2.981993578899e+00
7.085000000000e+02 6.151343867367e-02 -3.945543740094e-05 2.936710062962e+00
7.087500000000e+02 6.299367359720e-02 -4.694868398605e-05 2.892401283533e+00
7.090000000000e+02 6.440864759513e-02 -5.397716152530e-05 2.849075035590e+00
7.092500000000e+02 6.574409167952e-02 -6.047579859722e-05 2.806737181537e+00
7.095000000000e+02 6.698569941648e-02 -6.638668580708e-05 2.765391695684e+00
7.097500000000e+02 6.811965439702e-02 -7.165940184806e-05 2.725040724524e+00
7.100000000000e+02 6.913316103340e-02 -7.625136850670e-05 2.685684664845e+00
7.102500000000e+02 7.001492969228e-02 -8.012828966705e-05 2.647322250225e+00
7.105000000000e+02 7.075556019321e-02 -8.326463052483e-05 2.609950657504e+00
7.107500000000e+02 7.134780643357e-02 -8.564413105436e-05 2.573565624557e+00
7.110000000000e+02 7.178671103974e-02 -8.726028308800e-05 2.538161582975e+00
7.112500000000e+02 7.206962036785e-02 -8.811671932160e-05 2.503731804050e+00
7.115000000000e+02 7.219609546732e-02 -8.822741437109e-05 2.470268558586e+00
7.117500000000e+02 7.216775887148e-02 -8.761668070864e-05 2.437763282211e+00
7.120000000000e+02 7.198809100929e-02 -8.631886898386e-05 2.406206749229e+00
7.122500000000e+02 7.166221021732e-02 -8.437777914863e-05 2.375589244302e+00
7.125000000000e+02 7.119666312339e-02 -8.184580278534e-05 2.345900726509e+00
7.127500000000e+02 7.059922073015e-02 -7.878279709742e-05 2.317130981820e+00
7.130000000000e+02 6.987870196096e-02 -7.525477926146e-05 2.289269756132e+00
7.132500000000e+02 6.904481426195e-02 -7.133251571526e-05 2.262306867472e+00
7.135000000000e+02 6.810800149728e-02 -6.709000274538e-05 2.236232292304e+00
7.137500000000e+02 6.707930231087e-02 -6.260302401753e-05 2.211036231637e+00
7.140000000000e+02 6.597019751803e-02 -5.794776537485e-05 2.186709152108e+00
7.142500000000e+02 6.479245363648e-02 -5.319956276506e-05 2.163241816489e+00
7.145000000000e+02 6.355794956759e-02 -4.843179958772e-05 2.140625296947e+00
7.147500000000e+02 6.227849632054e-02 -4.371496818245e-05 2.118850990451e+00
7.150000000000e+02 6.096564851476e-02 -3.911587804958e-05 2.097910629064e+00
7.152500000000e+02 5.963051783029e-02 -3.469699027897e-05 2.077796297512e+00
7.155000000000e+02 5.828359511057e-02 -3.051585181166e-05 2.058500452468e+00
7.157500000000e+02 5.693458827812e-02 -2.662458279118e-05 2.040015955321e+00
7.160000000000e+02 5.559228236368e-02 -2.306940743499e-05 2.022336101804e+00
7.162500000000e+02 5.426442517557e-02 -1.989019237936e-05 2.005454657451e+00
7.165000000000e+02 5.295764117125e-02 -1.711999985715e-05 1.989365884912e+00
7.167500000000e+02 5.167737048871e-02 -1.478463268895e-05 1.974064575972e+00
7.170000000000e+02 5.042783565476e-02 -1.290222679717e-05 1.959546060254e+00
7.172500000000e+02 4.921202805148e-02 -1.148286877029e-05 1.945806220113e+00
7.175000000000e+02 4.803171739207e-02 -1.052831772475e-05 1.932841480891e+00
7.177500000000e+02 4.688747756269e-02 -1.003182349210e-05 1.920648804441e+00
7.180000000000e+02 4.577873007111e-02 -9.978090411283e-06 1.909225679266e+00
7.182500000000e+02 4.470380692254e-02 -1.034342213665e-05 1.898570101205e+00
7.185000000000e+02 4.366002971899e-02 -1.109603083532e-05 1.888680575657e+00
7.187500000000e+02 4.264381137426e-02 -1.219655534021e-05 1.879556112808e+00
7.190000000000e+02 4.165077720063e-02 -1.359874702353e-05 1.871196251727e+00
7.192500000000e+02 4.067590933064e-02 -1.525033629798e-05 1.863601088140e+00
7.195000000000e+02 3.971371183824e-02 -1.709404087930e-05 1.856771316300e+00
7.197500000000e+02 3.875839444138e-02 -1.906868558230e-05 1.850708292403e+00
7.200000000000e+02 3.780407134856e-02 -2.111040970873e-05 1.845414095899e+00
7.202500000000e+02 3.684496893091e-02 -2.315391692387e-05 1.840891601532e+00
7.205000000000e+02 3.587563465061e-02 -2.513373830243e-05 1.837144544431e+00
7.207500000000e+02 3.489114072429e-02 -2.698547680563e-05 1.834177591060e+00
7.210000000000e+02 3.388727206911e-02 -2.864700508023e-05 1.831996390744e+00
7.212500000000e+02 3.286069205630e-02 -3.005959450395e-05 1.830607622111e+00
7.215000000000e+02 3.180907673097e-02 -3.116895099975e-05 1.830019020386e+00
7.217500000000e+02 3.073121570714e-02 -3.192616026718e-05 1.830239402095e+00
7.220000000000e+02 2.962706894468e-02 -3.228850704348e-05 1.831278661735e+00
7.222500000000e+02 2.849778577643e-02 -3.222016228238e-05 1.833147771413e+00
7.225000000000e+02 2.734567672220e-02 -3.169276549819e-05 1.835858754486e+00
7.227500000000e+02 2.617415009899e-02 -3.068587549723e-05 1.839424662857e+00
7.230000000000e+02 2.498760652167e-02 -2.918726064655e-05 1.843859531002e+00
7.232500000000e+02 2.379130748461e-02 -2.719307743138e-05 1.849178332357e+00
7.235000000000e+02 2.259121261596e-02 -2.470788588202e-05 1.855396913264e+00
7.237500000000e+02 2.139380349001e-02 -2.174454793416e-05 1.862531924922e+00
7.240000000000e+02 2.020589156679e-02 -1.832396804177e-05 1.870600734565e+00
7.242500000000e+02 1.903442076062e-02 -1.447471562435e-05 1.879621322145e+00
7.245000000000e+02 1.788627346476e-02 -1.023250974139e-05 1.889612163349e+00
7.247500000000e+02 1.676807927589e-02 -5.639566876409e-06 1.900592089649e+00
7.250000000000e+02 1.568603602828e-02 -7.438543480898e-07 1.912580131693e+00
7.252500000000e+02 1.464574522451e-02 4.401770829610e-06 1.925595343463e+00
7.255000000000e+02 1.365206432170e-02 9.740510188011e-06 1.939656608915e+00
7.257500000000e+02 1.270898083927e-02 1.521263683540e-05 1.954782433285e+00
7.260000000000e+02 1.181950664718e-02 2.075656615316e-05 1.970990721372e+00
7.262500000000e+02 1.098559648671e-02 2.630995423830e-05 1.988298546827e+00
7.265000000000e+02 1.020809053033e-02 3.181080870834e-05 2.006721916187e+00
7.267500000000e+02 9.486681593844e-03 3.719858498952e-05 2.026275531452e+00
7.270000000000e+02 8.819907853024e-03 4.241524313370e-05 2.046972558698e+00
7.272500000000e+02 8.205169026271e-03 4.740625480895e-05 2.068824399327e+00
7.275000000000e+02 7.638768652445e-03 5.212152236100e-05 2.091840480738e+00
7.277500000000e+02 7.115978464110e-03 5.651620797301e-05 2.116028058609e+00
7.280000000000e+02 6.631124113272e-03 6.055145537207e-05 2.141392038612e+00
7.282500000000e+02 6.177693821678e-03 6.419496922716e-05 2.167934829125e+00
7.285000000000e+02 5.748461126246e-03 6.742148249322e-05 2.195656209971e+00
7.287500000000e+02 5.335627645555e-03 7.021304889721e-05 2.224553242310e+00
7.290000000000e+02 4.930973482425e-03 7.255924161106e-05 2.254620197215e+00
7.292500000000e+02 4.526022009442e-03 7.445716901347e-05 2.285848529729e+00
7.295000000000e+02 4.112205688769e-03 7.591136123916e-05 2.318226873912e+00
7.297500000000e+02 3.681037598174e-03 7.693351032595e-05 2.351741079807e+00
7.300000000000e+02 3.224281878221e-03 7.754207808480e-05 2.386374283962e+00
7.302500000000e+02 2.734116529231e-03 7.776186274797e-05 2.422107004432e+00
7.305000000000e+02 2.203291807721e-03 7.762339271558e-05 2.458917275571e+00
7.307500000000e+02 1.625276012616e-03 7.716225604223e-05 2.496780806776e+00
7.310000000000e+02 9.943897058539e-04 7.641835980790e-05 2.535671173352e+00
7.312500000000e+02 3.059216511760e-04 7.543515027303e-05 2.575560022866e+00
7.315000000000e+02 -4.437700116384e-04 7.425878001838e-05 2.616417310577e+00
7.317500000000e+02 -1.257175902674e-03 7.293725693117e-05 2.658211552438e+00
7.320000000000e+02 -2.135575525682e-03 7.151959528057e-05 2.700910084252e+00
7.322500000000e+02 -3.078995419148e-03 7.005496186399e-05 2.744479343477e+00
7.325000000000e+02 -4.086191549352e-03 6.859185541624e-05 2.788885145017e+00
7.327500000000e+02 -5.154651135521e-03 6.717731224598e-05 2.834092971074e+00
7.330000000000e+02 -6.280617783259e-03 6.585616422000e-05 2.880068251744e+00
7.332500000000e+02 -7.459137729485e-03 6.467035128901e-05 2.926776640307e+00
7.335000000000e+02 -8.684126487194e-03 6.365830203048e-05 2.974184285045e+00
7.337500000000e+02 -9.948456594730e-03 6.285438796297e-05 3.022258077350e+00
7.340000000000e+02 -1.124406350068e-02 6.228846170070e-05 3.070965892267e+00
7.342500000000e+02 -1.256206981585e-02 6.198547776670e-05 3.120276798808e+00
7.345000000000e+02 -1.389292525016e-02 6.196520603766e-05 3.170161252413e+00
7.347500000000e+02 -1.522656085161e-02 6.224203840094e-05 3.220591260830e+00
7.350000000000e+02 -1.655255548964e-02 6.282488446516e-05 3.271540516984e+00
7.352500000000e+02 -1.786031194301e-02 6.371716392972e-05 3.322984507314e+00
7.355000000000e+02 -1.913924000742e-02 6.491688988483e-05 3.374900589632e+00
7.357500000000e+02 -2.037894391323e-02 6.641683400202e-05 3.427268035958e+00
7.360000000000e+02 -2.156941040289e-02 6.820478168298e-05 3.480068050304e+00
7.362500000000e+02 -2.270119433909e-02 7.026386095413e-05 3.533283754036e+00
7.365000000000e+02 -2.376559763486e-02 7.257293829671e-05 3.586900146010e+00
7.367500000000e+02 -2.475483892453e-02 7.510708163164e-05 3.640904030876e+00
7.370000000000e+02 -2.566220842611e-02 7.783807455658e-05 3.695283930205e+00
7.372500000000e+02 -2.648220685011e-02 8.073496288952e-05 3.750029963672e+00
7.375000000000e+02 -2.721066243803e-02 8.376461128076e-05 3.805133717801e+00
7.377500000000e+02 -2.784482556812e-02 8.689232429343e-05 3.860588092992e+00
7.380000000000e+02 -2.838343775174e-02 9.008245188227e-05 3.916387136462e+00
7.382500000000e+02 -2.882677144255e-02 9.329898495652e-05 3.972525868325e+00
7.385000000000e+02 -2.917664298283e-02 9.650613882720e-05 4.029000092268e+00
7.387500000000e+02 -2.943639330485e-02 9.966891500174e-05 4.085806207461e+00
7.390000000000e+02 -2.961084137141e-02 1.027536301106e-04 4.142941010143e+00
7.392500000000e+02 -2.970620560713e-02 1.057284038648e-04 4.200401501497e+00
7.395000000000e+02 -2.973000026157e-02 1.085636022691e-04 4.258184690279e+00
7.397500000000e+02 -2.969090284312e-02 1.112322268255e-04 4.316287406355e+00
7.400000000000e+02 -2.959860110847e-02 1.137102512334e-04 4.374706113962e+00
7.402500000000e+02 -2.946361803647e-02 1.159768977900e-04 4.433436738035e+00
7.405000000000e+02 -2.929712173806e-02 1.180148547054e-04 4.492474498133e+00
7.407500000000e+02 -2.911072223887e-02 1.198104307333e-04 4.551813756829e+00
7.410000000000e+02 -2.891626248749e-02 1.213536527908e-04 4.611447876899e+00
7.412500000000e+02 -2.872560423012e-02 1.226383015497e-04 4.671369097480e+00
7.415000000000e+02 -2.855041626006e-02 1.236618938519e-04 4.731568423091e+00
7.417500000000e+02 -2.840196708091e-02 1.244256050535e-04 4.792035531545e+00
7.420000000000e+02 -2.829092883010e-02 1.249341468682e-04 4.852758693520e+00
7.422500000000e+02 -2.822719184985e-02 1.251956012691e-04 4.913724716010e+00
7.425000000000e+02 -2.821969823613e-02 1.252212213710e-04 4.974918895704e+00
7.427500000000e+02 -2.827629233825e-02 1.250251771010e-04 5.036324996007e+00
7.430000000000e+02 -2.840359431951e-02 1.246242838934e-04 5.097925236296e+00
7.432500000000e+02 -2.860689684503e-02 1.240376958210e-04 5.159700298002e+00
7.435000000000e+02 -2.889008542087e-02 1.232865953801e-04 5.221629349216e+00
7.437500000000e+02 -2.925558524039e-02 1.223938580156e-04 5.283690080865e+00
7.440000000000e+02 -2.970433376013e-02 1.213837044264e-04 5.345858757441e+00
7.442500000000e+02 -3.023577828571e-02 1.202813451496e-04 5.408110282513e+00
7.445000000000e+02 -3.084789993719e-02 1.191126288486e-04 5.470418273634e+00
7.447500000000e+02 -3.153726321312e-02 1.179036792733e-04 5.532755148407e+00
7.450000000000e+02 -3.229909098415e-02 1.166805354647e-04 5.595092220491e+00
7.452500000000e+02 -3.312736342290e-02 1.154688069595e-04 5.657399803539e+00
7.455000000000e+02 -3.401493810067e-02 1.142933464501e-04 5.719647321564e+00
7.457500000000e+02 -3.495368573875e-02 1.131779161808e-04 5.781803425733e+00
7.460000000000e+02 -3.593463829624e-02 1.121448637988e-04 5.843836114980e+00
7.462500000000e+02 -3.694814720926e-02 1.112148240431e-04 5.905712859605e+00
7.465000000000e+02 -3.798404799917e-02 1.104064391342e-04 5.967400726436e+00
7.467500000000e+02 -3.903183208220e-02 1.097361058139e-04 6.028866505151e+00
7.470000000000e+02 -4.008082254185e-02 1.092177533427e-04 6.090076834492e+00
7.472500000000e+02 -4.112035281805e-02 1.088626573676e-04 6.150998327668e+00
7.475000000000e+02 -4.213994636029e-02 1.086792971375e-04 6.211597697133e+00
7.477500000000e+02 -4.312949401503e-02 1.086732440033e-04 6.271841878208e+00
7.480000000000e+02 -4.407942436973e-02 1.088470755768e-04 6.331698148753e+00
7.482500000000e+02 -4.498086521207e-02 1.092003793385e-04 6.391134247286e+00
7.485000000000e+02 -4.582579131322e-02 1.097297980724e-04 6.450118488112e+00
7.487500000000e+02 -4.660715352931e-02 1.104290853168e-04 6.508619869899e+00
7.490000000000e+02 -4.731898901672e-02 1.112892220982e-04 6.566608184134e+00
7.492500000000e+02 -4.795650612922e-02 1.122986003777e-04 6.624054114477e+00
7.495000000000e+02 -4.851614634412e-02 1.134432444356e-04 6.680929336777e+00
7.497500000000e+02 -4.899561832095e-02 1.147070511433e-04 6.737206608486e+00
7.500000000000e+02 -4.939390817273e-02 1.160720786732e-04 6.792859858781e+00
7.502500000000e+02 -4.971126330180e-02 1.175188599767e-04 6.847864268728e+00
7.505000000000e+02 -4.994915364772e-02 1.190267556360e-04 6.902196347951e+00
7.507500000000e+02 -5.011021079277e-02 1.205743183233e-04 6.955834000764e+00
7.510000000000e+02 -5.019815010957e-02 1.221396511622e-04 7.008756591060e+00
7.512500000000e+02 -5.021767593579e-02 1.237007752040e-04 7.060944992455e+00
7.515000000000e+02 -5.017437557110e-02 1.252360098859e-04 7.112381632746e+00
7.517500000000e+02 -5.007460362184e-02 1.267243440551e-04 7.163050523233e+00
7.520000000000e+02 -4.992536236677e-02 1.281457809051e-04 7.212937286090e+00
7.522500000000e+02 -4.973417732730e-02 1.294816700200e-04 7.262029156411e+00
7.525000000000e+02 -4.950897503016e-02 1.307150015565e-04 7.310314985353e+00
7.527500000000e+02 -4.925796107918e-02 1.318307171661e-04 7.357785214514e+00
7.530000000000e+02 -4.898950486572e-02 1.328159418159e-04 7.404431850373e+00
7.532500000000e+02 -4.871202925918e-02 1.336601960020e-04 7.450248408140e+00
7.535000000000e+02 -4.843391081937e-02 1.343555669092e-04 7.495229854534e+00
7.537500000000e+02 -4.816338925505e-02 1.348968553277e-04 7.539372519529e+00
7.540000000000e+02 -4.790849085712e-02 1.352816749269e-04 7.582674006504e+00
7.542500000000e+02 -4.767696297408e-02 1.355105291896e-04 7.625133072272e+00
7.545000000000e+02 -4.747622104851e-02 1.355868323281e-04 7.666749505016e+00
7.547500000000e+02 -4.731330827458e-02 1.355168852874e-04 7.707523978223e+00
7.550000000000e+02 -4.719487222238e-02 1.353098163731e-04 7.747457896469e+00
7.552500000000e+02 -4.712715601873e-02 1.349774850516e-04 7.786553230260e+00
7.555000000000e+02 -4.711599638399e-02 1.345343005816e-04 7.824812337273e+00
7.557500000000e+02 -4.716682078494e-02 1.339971575545e-04 7.862237785192e+00
7.560000000000e+02 -4.728463504852e-02 1.333852504315e-04 7.898832161233e+00
7.562500000000e+02 -4.747399891449e-02 1.327197949389e-04 7.934597884494e+00
7.565000000000e+02 -4.773898792245e-02 1.320238054112e-04 7.969537018959e+00
7.567500000000e+02 -4.808314264143e-02 1.313218131929e-04 8.003651091448e+00
7.570000000000e+02 -4.850940692014e-02 1.306395966192e-04 8.036940918105e+00
7.572500000000e+02 -4.902005688713e-02 1.300038800149e-04 8.069406443921e+00
7.575000000000e+02 -4.961662021609e-02 1.294420076718e-04 8.101046594523e+00
7.577500000000e+02 -5.029979081032e-02 1.289816186261e-04 8.131859154208e+00
7.580000000000e+02 -5.106933299692e-02 1.286502772475e-04 8.161840655806e+00
7.582500000000e+02 -5.192398530469e-02 1.284750367596e-04 8.190986303804e+00
7.585000000000e+02 -5.286135757982e-02 1.284820478310e-04 8.219289915362e+00
7.587500000000e+02 -5.387783179841e-02 1.286961846365e-04 8.246743893868e+00
7.590000000000e+02 -5.496846827491e-02 1.291405891441e-04 8.273339230053e+00
7.592500000000e+02 -5.612691955617e-02 1.298362180352e-04 8.299065529084e+00
7.595000000000e+02 -5.734536625292e-02 1.308013845652e-04 8.323911070739e+00
7.597500000000e+02 -5.861447331322e-02 1.320512865658e-04 8.347862893196e+00
7.600000000000e+02 -5.992338454335e-02 1.335975250598e-04 8.370906906458e+00
7.602500000000e+02 -6.125975631995e-02 1.354476176619e-04 8.393028027175e+00
7.605000000000e+02 -6.260984375797e-02 1.376045491447e-04 8.414210335495e+00
7.607500000000e+02 -6.395864508661e-02 1.400663822745e-04 8.434437249332e+00
7.610000000000e+02 -6.529010768879e-02 1.428258435673e-04 8.453691711631e+00
7.612500000000e+02 -6.658740327561e-02 1.458699815231e-04 8.471956388561e+00
7.615000000000e+02 -6.783326510677e-02 1.491799108006e-04 8.489213871645e+00
7.617500000000e+02 -6.901038839481e-02 1.527306348484e-04 8.505446881557e+00
7.620000000000e+02 -7.010188184864e-02 1.564909740332e-04 8.520638467556e+00
7.622500000000e+02 -7.109176370680e-02 1.604236010710e-04 8.534772200359e+00
7.625000000000e+02 -7.196547732573e-02 1.644852525762e-04 8.547832351066e+00
7.627500000000e+02 -7.271042134385e-02 1.686270699814e-04 8.559804056878e+00
7.630000000000e+02 -7.331646536481e-02 1.727951100920e-04 8.570673465971e+00
7.632500000000e+02 -7.377644062427e-02 1.769310332550e-04 8.580427863630e+00
7.635000000000e+02 -7.408656698016e-02 1.809729567306e-04 8.589055771398e+00
7.637500000000e+02 -7.424679967463e-02 1.848564715225e-04 8.596547023304e+00
7.640000000000e+02 -7.426105858264e-02 1.885158553746e-04 8.602892811328e+00
7.642500000000e+02 -7.413733134359e-02 1.918854342274e-04 8.608085706799e+00
7.645000000000e+02 -7.388762862121e-02 1.949010821764e-04 8.612119651916e+00
7.647500000000e+02 -7.352779261560e-02 1.975018072474e-04 8.614989926203e+00
7.650000000000e+02 -7.307715918900e-02 1.996313925771e-04 8.616693088585e+00
7.652500000000e+02 -7.255808037342e-02 2.012400441229e-04 8.617226894942e+00
7.655000000000e+02 -7.199532488235e-02 2.022859959228e-04 8.616590200313e+00
7.657500000000e+02 -7.141536697238e-02 2.027369999651e-04 8.614782840584e+00
7.660000000000e+02 -7.084558843460e-02 2.025716616952e-04 8.611805503572e+00
7.662500000000e+02 -7.031341466425e-02 2.017805564049e-04 8.607659591052e+00
7.665000000000e+02 -6.984541075396e-02 2.003670644664e-04 8.602347076323e+00
7.667500000000e+02 -6.946636618365e-02 1.983479157946e-04 8.595870362836e+00
7.670000000000e+02 -6.919839786081e-02 1.957533992362e-04 8.588232143178e+00
7.672500000000e+02 -6.906010801104e-02 1.926272001992e-04 8.579435275827e+00
7.675000000000e+02 -6.906582763149e-02 1.890258222326e-04 8.569482668386e+00
7.677500000000e+02 -6.922498310304e-02 1.850174806846e-04 8.558377176719e+00
7.680000000000e+02 -6.954162277646e-02 1.806808367852e-04 8.546121535959e+00
7.682500000000e+02 -7.001413040679e-02 1.761032573378e-04 8.532718297513e+00
7.685000000000e+02 -7.063515874447e-02 1.713785891622e-04 8.518169808870e+00
7.687500000000e+02 -7.139179500863e-02 1.666047113354e-04 8.502478197360e+00
7.690000000000e+02 -7.226597291066e-02 1.618808623565e-04 8.485645397137e+00
7.692500000000e+02 -7.323512021791e-02 1.573047872143e-04 8.467673182509e+00
7.695000000000e+02 -7.427302910999e-02 1.529698210630e-04 8.448563228896e+00
7.697500000000e+02 -7.535091531399e-02 1.489620180243e-04 8.428317179642e+00
7.700000000000e+02 -7.643862558358e-02 1.453574480778e-04 8.406936744569e+00
7.702500000000e+02 -7.750592481522e-02 1.422197844100e-04 8.384423792679e+00
7.705000000000e+02 -7.852379658790e-02 1.395982967437e-04 8.360780463154e+00
7.707500000000e+02 -7.946568011266e-02 1.375263545138e-04 8.336009281718e+00
7.710000000000e+02 -8.030857309449e-02 1.360205335154e-04 8.310113281752e+00
7.712500000000e+02 -8.103393949734e-02 1.350803559682e-04 8.283096127532e+00
7.715000000000e+02 -8.162837507767e-02 1.346886945065e-04 8.254962237212e+00
7.717500000000e+02 -8.208400005096e-02 1.348128626323e-04 8.225716903296e+00
7.720000000000e+02 -8.239856526349e-02 1.354063290591e-04 8.195366408644e+00
7.722500000000e+02 -8.257527507693e-02 1.364109931001e-04 8.163918135958e+00
7.725000000000e+02 -8.262234637767e-02 1.377598661274e-04 8.131380671488e+00
7.727500000000e+02 -8.255233209397e-02 1.393800717668e-04 8.097763886478e+00
7.730000000000e+02 -8.238126076847e-02 1.411960089733e-04 8.063079032667e+00
7.732500000000e+02 -8.212762748673e-02 1.431325391915e-04 8.027338788078e+00
7.735000000000e+02 -8.181130737830e-02 1.451180342151e-04 7.990557324504e+00
7.737500000000e+02 -8.145243137149e-02 1.470871748012e-04 7.952750320769e+00
7.740000000000e+02 -8.107029608034e-02 1.489833233572e-04 7.913934995044e+00
7.742500000000e+02 -8.068234760420e-02 1.507603606581e-04 7.874130082908e+00
7.745000000000e+02 -8.030330432337e-02 1.523840824217e-04 7.833355831766e+00
7.747500000000e+02 -7.994445557321e-02 1.538328819992e-04 7.791633956722e+00
7.750000000000e+02 -7.961318294807e-02 1.550978036159e-04 7.748987581706e+00
7.752500000000e+02 -7.931274116833e-02 1.561819562588e-04 7.705441186046e+00
7.755000000000e+02 -7.904231746608e-02 1.570992976401e-04 7.661020518212e+00
7.757500000000e+02 -7.879738596636e-02 1.578729413312e-04 7.615752509555e+00
7.760000000000e+02 -7.857035008717e-02 1.585329359883e-04 7.569665177982e+00
7.762500000000e+02 -7.835144671222e-02 1.591136824823e-04 7.522787527061e+00
7.765000000000e+02 -7.812986050762e-02 1.596511819278e-04 7.475149431673e+00
7.767500000000e+02 -7.789497590232e-02 1.601802205866e-04 7.426781542174e+00
7.770000000000e+02 -7.763766811654e-02 1.607316697411e-04 7.377715173560e+00
7.772500000000e+02 -7.735152662238e-02 1.613301254094e-04 7.327982202475e+00
7.775000000000e+02 -7.703389911507e-02 1.619920127559e-04 7.277614988753e+00
7.777500000000e+02 -7.668665054857e-02 1.627243168710e-04 7.226646283322e+00
7.780000000000e+02 -7.631655346700e-02 1.635239758874e-04 7.175109168830e+00
7.782500000000e+02 -7.593525260257e-02 1.643782034725e-04 7.123036985874e+00
7.785000000000e+02 -7.555878399073e-02 1.652655297950e-04 7.070463282882e+00
7.787500000000e+02 -7.520666988134e-02 1.661575733662e-04 7.017421748194e+00
7.790000000000e+02 -7.490065009923e-02 1.670213989627e-04 6.963946153758e+00
7.792500000000e+02 -7.466315003950e-02 1.678223009645e-04 6.910070280109e+00
7.795000000000e+02 -7.451561244865e-02 1.685267372886e-04 6.855827835722e+00
7.797500000000e+02 -7.447683849204e-02 1.691051437103e-04 6.801252363754e+00
7.800000000000e+02 -7.456148600982e-02 1.695344063399e-04 6.746377135070e+00
7.802500000000e+02 -7.477885837661e-02 1.697997423125e-04 6.691235037141e+00
7.805000000000e+02 -7.513209116555e-02 1.698958147877e-04 6.635858454101e+00
7.807500000000e+02 -7.561780224710e-02 1.698269752496e-04 6.580279151588e+00
7.810000000000e+02 -7.622622648411e-02 1.696066293348e-04 6.524528170225e+00
7.812500000000e+02 -7.694180936306e-02 1.692557784531e-04 6.468635734566e+00
7.815000000000e+02 -7.774419279972e-02 1.688008868128e-04 6.412631182015e+00
7.817500000000e+02 -7.860949327187e-02 1.682713399001e-04 6.356542915657e+00
7.820000000000e+02 -7.951175805733e-02 1.676966636021e-04 6.300398376353e+00
7.822500000000e+02 -8.042447295708e-02 1.671037909973e-04 6.244224034986e+00
7.825000000000e+02 -8.132200627137e-02 1.665146109253e-04 6.188045399123e+00
7.827500000000e+02 -8.218089610660e-02 1.659439712822e-04 6.131887019073e+00
7.830000000000e+02 -8.298089428652e-02 1.653983367824e-04 6.075772501461e+00
7.832500000000e+02 -8.370573040111e-02 1.648751321666e-04 6.019724505232e+00
7.835000000000e+02 -8.434355755274e-02 1.643628082634e-04 5.963764732564e+00
7.837500000000e+02 -8.488707836194e-02 1.638416326373e-04 5.907913908107e+00
7.840000000000e+02 -8.533337133372e-02 1.632850809052e-04 5.852191736165e+00
7.842500000000e+02 -8.568342559045e-02 1.626617580524e-04 5.796616864272e+00
7.845000000000e+02 -8.594144501812e-02 1.619377276448e-04 5.741206827377e+00
7.847500000000e+02 -8.611395381861e-02 1.610790717028e-04 5.685978005089e+00
7.850000000000e+02 -8.620878160978e-02 1.600545354618e-04 5.630945579443e+00
7.852500000000e+02 -8.623400465677e-02 1.588380766453e-04 5.576123502927e+00
7.855000000000e+02 -8.619694011496e-02 1.574111430709e-04 5.521524476823e+00
7.857500000000e+02 -8.610329791432e-02 1.557645034378e-04 5.467159939831e+00
7.860000000000e+02 -8.595659338722e-02 1.538994740040e-04 5.413040066127e+00
7.862500000000e+02 -8.575790839260e-02 1.518284196342e-04 5.359173772509e+00
7.865000000000e+02 -8.550606025511e-02 1.495744579132e-04 5.305568733056e+00
7.867500000000e+02 -8.519818974494e-02 1.471703558335e-04 5.252231411693e+00
7.870000000000e+02 -8.483074468276e-02 1.446567007380e-04 5.199167091604e+00
7.872500000000e+02 -8.440075361974e-02 1.420794750505e-04 5.146379931921e+00
7.875000000000e+02 -8.390725748256e-02 1.394872647261e-04 5.093873040247e+00
7.877500000000e+02 -8.335272560537e-02 1.369283718347e-04 5.041648546150e+00
7.880000000000e+02 -8.274424877065e-02 1.344481132804e-04 4.989707701903e+00
7.882500000000e+02 -8.209432881834e-02 1.320866439802e-04 4.938050991652e+00
7.885000000000e+02 -8.142111509208e-02 1.298775139758e-04 4.886678225473e+00
7.887500000000e+02 -8.074798721971e-02 1.278470915221e-04 4.835588647967e+00
7.890000000000e+02 -8.010248327684e-02 1.260149642441e-04 4.784781001839e+00
7.892500000000e+02 -7.951464105625e-02 1.243952458072e-04 4.734253585764e+00
7.895000000000e+02 -7.901491963689e-02 1.229985634641e-04 4.684004249363e+00
7.897500000000e+02 -7.863192366622e-02 1.218344643274e-04 4.634030369661e+00
7.900000000000e+02 -7.839019768242e-02 1.209138356361e-04 4.584328765152e+00
7.902500000000e+02 -7.830835517089e-02 1.202510091234e-04 4.534895591909e+00
7.905000000000e+02 -7.839777294872e-02 1.198651965819e-04 4.485726219778e+00
7.907500000000e+02 -7.866200619331e-02 1.197809409459e-04 4.436815097362e+00
7.910000000000e+02 -7.909698943312e-02 1.200274996990e-04 4.388155648723e+00
7.912500000000e+02 -7.969197753109e-02 1.206372249426e-04 4.339740201498e+00
7.915000000000e+02 -8.043108583621e-02 1.216430350376e-04 4.291559972677e+00
7.917500000000e+02 -8.129520259818e-02 1.230752525683e-04 4.243605107792e+00
7.920000000000e+02 -8.226401140572e-02 1.249582384531e-04 4.195864787231e+00
7.922500000000e+02 -8.331784720205e-02 1.273071992209e-04 4.148327380188e+00
7.925000000000e+02 -8.443914263336e-02 1.301255211658e-04 4.100980631099e+00
7.927500000000e+02 -8.561330135215e-02 1.334030019361e-04 4.053811860615e+00
7.930000000000e+02 -8.682891039216e-02 1.371150930687e-04 4.006808156512e+00
7.932500000000e+02 -8.807732151336e-02 1.412232835006e-04 3.959956532084e+00
7.935000000000e+02 -8.935171021779e-02 1.456764790631e-04 3.913244041106e+00
7.937500000000e+02 -9.064580355549e-02 1.504131989246e-04 3.866657842686e+00
7.940000000000e+02 -9.195250473600e-02 1.553643041941e-04 3.820185215225e+00
7.942500000000e+02 -9.326264665709e-02 1.604559108267e-04 3.773813530010e+00
7.945000000000e+02 -9.456408043877e-02 1.656121513103e-04 3.727530213090e+00
7.947500000000e+02 -9.584124110818e-02 1.707575346563e-04 3.681322700138e+00
7.950000000000e+02 -9.707525930571e-02 1.758186979701e-04 3.635178420108e+00
7.952500000000e+02 -9.824459942526e-02 1.807254790943e-04 3.589084814759e+00
7.955000000000e+02 -9.932613760010e-02 1.854113405656e-04 3.543029427758e+00
7.957500000000e+02 -1.002965199366e-01 1.898132753820e-04 3.497000046631e+00
7.960000000000e+02 -1.011336230765e-01 1.938713999315e-04 3.450984917613e+00
7.962500000000e+02 -1.018179216425e-01 1.975284474613e-04 3.404973010962e+00
7.965000000000e+02 -1.023336073527e-01 2.007293804431e-04 3.358954348626e+00
7.967500000000e+02 -1.026693256538e-01 2.034213322193e-04 3.312920350321e+00
7.970000000000e+02 -1.028184717640e-01 2.055539725825e-04 3.266864193632e+00
7.972500000000e+02 -1.027790545338e-01 2.070803647596e-04 3.220781186755e+00
7.975000000000e+02 -1.025531702642e-01 2.079582302600e-04 3.174669109870e+00
7.977500000000e+02 -1.021461943453e-01 2.081515268891e-04 3.128528527219e+00
7.980000000000e+02 -1.015658297486e-01 2.076321825465e-04 3.082363079185e+00
7.982500000000e+02 -1.008211220114e-01 2.063817582868e-04 3.036179707467e+00
7.985000000000e+02 -9.992159364170e-02 2.043929539247e-04 2.989988864473e+00
7.987500000000e+02 -9.887655996585e-02 2.016706275935e-04 2.943804654702e+00
7.990000000000e+02 -9.769471583719e-02 1.982323576947e-04 2.897644965201e+00
7.992500000000e+02 -9.638397670739e-02 1.941084202934e-04 2.851531536885e+00
7.995000000000e+02 -9.495158252057e-02 1.893412519915e-04 2.805490032467e+00
7.997500000000e+02 -9.340438543081e-02 1.839843913910e-04 2.759550063250e+00
8.000000000000e+02 -9.174926500734e-02 1.781010536401e-04 2.713745205297e+00
8.002500000000e+02 -8.999358008253e-02 1.717624184370e-04 2.668112988193e+00
8.005000000000e+02 -8.814559410628e-02 1.650458297232e-04 2.622694878294e+00
8.007500000000e+02 -8.621479644546e-02 1.580329722876e-04 2.577536224932e+00
8.010000000000e+02 -8.421209045718e-02 1.508081395155e-04 2.532686185838e+00
8.012500000000e+02 -8.214982565744e-02 1.434566569722e-04 2.488197616371e+00
8.015000000000e+02 -8.004167972201e-02 1.360634965175e-04 2.444126917113e+00
8.017500000000e+02 -7.790241177918e-02 1.287120747141e-04 2.400533828090e+00
8.020000000000e+02 -7.574752718711e-02 1.214832117999e-04 2.357481176059e+00
8.022500000000e+02 -7.359288951394e-02 1.144542157158e-04 2.315034555917e+00
8.025000000000e+02 -7.145432587206e-02 1.076980322743e-04 2.273261957322e+00
8.027500000000e+02 -6.934725965047e-02 1.012824351906e-04 2.232233340976e+00
8.030000000000e+02 -6.728639733332e-02 9.526927029449e-05 2.192020166138e+00
8.032500000000e+02 -6.528548323339e-02 8.971366985278e-05 2.152694887102e+00
8.035000000000e+02 -6.335712970588e-02 8.466332320858e-05 2.114330431115e+00
8.037500000000e+02 -6.151271179026e-02 8.015777155099e-05 2.076999670127e+00
8.040000000000e+02 -5.976231862689e-02 7.622780841712e-05 2.040774905333e+00
8.042500000000e+02 -5.811474334091e-02 7.289501052035e-05 2.005727379756e+00
8.045000000000e+02 -5.657748835216e-02 7.017140817517e-05 1.971926816173e+00
8.047500000000e+02 -5.515677994220e-02 6.805938931506e-05 1.939441011526e+00
8.050000000000e+02 -5.385756711655e-02 6.655177877291e-05 1.908335460140e+00
8.052500000000e+02 -5.268350773089e-02 6.563216126729e-05 1.878673032012e+00
8.055000000000e+02 -5.163693533112e-02 6.527541206452e-05 1.850513695266e+00
8.057500000000e+02 -5.071880583054e-02 6.544839528699e-05 1.823914257389e+00
8.060000000000e+02 -4.992863886911e-02 6.611084054678e-05 1.798928151045e+00
8.062500000000e+02 -4.926445928027e-02 6.721633820025e-05 1.775605246935e+00
8.065000000000e+02 -4.872274760769e-02 6.871340260101e-05 1.753991665474e+00
8.067500000000e+02 -4.829841707157e-02 7.054659540928e-05 1.734129626310e+00
8.070000000000e+02 -4.798482266965e-02 7.265765992065e-05 1.716057319046e+00
8.072500000000e+02 -4.777380953237e-02 7.498663091310e-05 1.699808766627e+00
8.075000000000e+02 -4.765580830887e-02 7.747291736565e-05 1.685413755678e+00
8.077500000000e+02 -4.761997549813e-02 8.005632396169e-05 1.672897749968e+00
8.080000000000e+02 -4.765437787187e-02 8.267801502931e-05 1.662281885975e+00
8.082500000000e+02 -4.774621633254e-02 8.528139425351e-05 1.653582956247e+00
8.085000000000e+02 -4.788207849289e-02 8.781291346574e-05 1.646813482964e+00
8.087500000000e+02 -4.804821512646e-02 9.022281255719e-05 1.641981778009e+00
8.090000000000e+02 -4.823082268493e-02 9.246575171629e-05 1.639092092654e+00
8.092500000000e+02 -4.841632949210e-02 9.450137641312e-05 1.638144744689e+00
8.095000000000e+02 -4.859166400840e-02 9.629477694192e-05 1.639136326348e+00
8.097500000000e+02 -4.874450723144e-02 9.781685250707e-05 1.642059878711e+00
8.100000000000e+02 -4.886350990465e-02 9.904456528703e-05 1.646905116187e+00
8.102500000000e+02 -4.893847538374e-02 9.996109943730e-05 1.653658634736e+00
8.105000000000e+02 -4.896049741449e-02 1.005558969081e-04 1.662304140740e+00
8.107500000000e+02 -4.892205968551e-02 1.008246054866e-04 1.672822638211e+00
8.110000000000e+02 -4.881708488025e-02 1.007688987879e-04 1.685192643554e+00
8.112500000000e+02 -4.864094395729e-02 1.003962061210e-04 1.699390368442e+00
8.115000000000e+02 -4.839042137762e-02 9.971933536354e-05 1.715389912923e+00
8.117500000000e+02 -4.806365009964e-02 9.875602700929e-05 1.733163412247e+00
8.120000000000e+02 -4.766000967618e-02 9.752841575089e-05 1.752681205399e+00
8.122500000000e+02 -4.717999918030e-02 9.606242742788e-05 1.773911992467e+00
8.125000000000e+02 -4.662509520149e-02 9.438713881216e-05 1.796822952262e+00
8.127500000000e+02 -4.599759131166e-02 9.253408151494e-05 1.821379880391e+00
8.130000000000e+02 -4.530043083992e-02 9.053652420804e-05 1.847547314621e+00
8.132500000000e+02 -4.453704161276e-02 8.842875047183e-05 1.875288618181e+00
8.135000000000e+02 -4.371116882916e-02 8.624532495288e-05 1.904566094049e+00
8.137500000000e+02 -4.282672148652e-02 8.402038449457e-05 1.935341038166e+00
8.140000000000e+02 -4.188762719542e-02 8.178694935504e-05 1.967573820439e+00
8.142500000000e+02 -4.089770660505e-02 7.957627908403e-05 2.001223907335e+00
8.145000000000e+02 -3.986056455730e-02 7.741727964014e-05 2.036249907760e+00
8.147500000000e+02 -3.877950424590e-02 7.533597363427e-05 2.072609568629e+00
8.150000000000e+02 -3.765746337175e-02 7.335504567008e-05 2.110259781329e+00
8.152500000000e+02 -3.649697514376e-02 7.149347266064e-05 2.149156575982e+00
8.155000000000e+02 -3.530015240040e-02 6.976622512656e-05 2.189255094512e+00
8.157500000000e+02 -3.406869628174e-02 6.818411571671e-05 2.230509580583e+00
8.160000000000e+02 -3.280392712038e-02 6.675369072015e-05 2.272873363415e+00
8.162500000000e+02 -3.150683593596e-02 6.547722363753e-05 2.316298849948e+00
8.165000000000e+02 -3.017815591347e-02 6.435282609146e-05 2.360737533012e+00
8.167500000000e+02 -2.881844674430e-02 6.337462928252e-05 2.406140004272e+00
8.170000000000e+02 -2.742819412850e-02 6.253306032350e-05 2.452455994048e+00
8.172500000000e+02 -2.600791622529e-02 6.181518879364e-05 2.499634424074e+00
8.175000000000e+02 -2.455827689962e-02 6.120515126168e-05 2.547623481396e+00
8.177500000000e+02 -2.308019543505e-02 6.068456323591e-05 2.596370708355e+00
8.180000000000e+02 -2.157495810932e-02 6.023307741279e-05 2.645823112887e+00
8.182500000000e+02 -2.004431618246e-02 5.982890995845e-05 2.695927294454e+00
8.185000000000e+02 -1.849057809535e-02 5.944940733618e-05 2.746629582483e+00
8.187500000000e+02 -1.691668073451e-02 5.907160872265e-05 2.797876192019e+00
8.190000000000e+02 -1.532624834810e-02 5.867282410918e-05 2.849613383255e+00
8.192500000000e+02 -1.372362579111e-02 5.823118905907e-05 2.901787638404e+00
8.195000000000e+02 -1.211389314004e-02 5.772620694977e-05 2.954345840120e+00
8.197500000000e+02 -1.050285690144e-02 5.713925968895e-05 3.007235452684e+00
8.200000000000e+02 -8.897014800942e-03 5.645407495619e-05 3.060404718294e+00
8.202500000000e+02 -7.303502143836e-03 5.565715188235e-05 3.113802837814e+00
8.205000000000e+02 -5.730012411190e-03 5.473812469722e-05 3.167380169892e+00
8.207500000000e+02 -4.184701106034e-03 5.369007644929e-05 3.221088416234e+00
8.210000000000e+02 -2.676072320268e-03 5.250977934737e-05 3.274880801816e+00
8.212500000000e+02 -1.212849436932e-03 5.119785216395e-05 3.328712264552e+00
8.215000000000e+02 1.961628571933e-04 4.975886419775e-05 3.382539623900e+00
8.217500000000e+02 1.542224096338e-03 4.820135325326e-05 3.436321738906e+00
8.220000000000e+02 2.816808668499e-03 4.653777077726e-05 3.490019671700e+00
8.222500000000e+02 4.011755094742e-03 4.478435004854e-05 3.543596821907e+00
8.225000000000e+02 5.119412191119e-03 4.296089780761e-05 3.597019047359e+00
8.227500000000e+02 6.132779060896e-03 4.109051918189e-05 3.650254776321e+00
8.230000000000e+02 7.045635198356e-03 3.919927497975e-05 3.703275104466e+00
8.232500000000e+02 7.852656824385e-03 3.731577417659e-05 3.756053853565e+00
8.235000000000e+02 8.549520033211e-03 3.547071785323e-05 3.808567641271e+00
8.237500000000e+02 9.132985202144e-03 3.369639133716e-05 3.860795900468e+00
8.240000000000e+02 9.600965037495e-03 3.202612274722e-05 3.912720912180e+00
8.242500000000e+02 9.952571579373e-03 3.049371068070e-05 3.964327789288e+00
8.245000000000e+02 1.018814549498e-02 2.913283808451e-05 4.015604475438e+00
8.247500000000e+02 1.030926336432e-02 2.797646959116e-05 4.066541697300e+00
8.250000000000e+02 1.031872738122e-02 2.705626143670e-05 4.117132932412e+00
8.252500000000e+02 1.022053434397e-02 2.640198021736e-05 4.167374344650e+00
8.255000000000e+02 1.001982594890e-02 2.604094509592e-05 4.217264708694e+00
8.257500000000e+02 9.722823487255e-03 2.599750031365e-05 4.266805341274e+00
8.260000000000e+02 9.336745139181e-03 2.629253118105e-05 4.316000005935e+00
8.262500000000e+02 8.869708964308e-03 2.694303145162e-05 4.364854810102e+00
8.265000000000e+02 8.330625784196e-03 2.796172270564e-05 4.413378110539e+00
8.267500000000e+02 7.729080122092e-03 2.935674520266e-05 4.461580395346e+00
8.270000000000e+02 7.075202998429e-03 3.113141767835e-05 4.509474160437e+00
8.272500000000e+02 6.379541404114e-03 3.328406190409e-05 4.557073795659e+00
8.275000000000e+02 5.652920265107e-03 3.580791858959e-05 4.604395441395e+00
8.277500000000e+02 4.906306431678e-03 3.869112959878e-05 4.651456863502e+00
8.280000000000e+02 4.150668695975e-03 4.191681190072e-05 4.698277300408e+00
8.282500000000e+02 3.396843588165e-03 4.546319696627e-05 4.744877325674e+00
8.285000000000e+02 2.655401285907e-03 4.930385857341e-05 4.791278687847e+00
8.287500000000e+02 1.936519704292e-03 5.340800485507e-05 4.837504157884e+00
8.290000000000e+02 1.249865957624e-03 5.774083902424e-05 4.883577369947e+00
8.292500000000e+02 6.044853031503e-04 6.226398926254e-05 4.929522653283e+00
8.295000000000e+02 8.704097549966e-06 6.693598350066e-05 4.975364869159e+00
8.297500000000e+02 -5.299576297836e-04 7.171277693294e-05 5.021129239355e+00
8.300000000000e+02 -1.004857106099e-03 7.654833262963e-05 5.066841176482e+00
8.302500000000e+02 -1.410287440809e-03 8.139521349226e-05 5.112526112553e+00
8.305000000000e+02 -1.741518489331e-03 8.620519558425e-05 5.158209325990e+00
8.307500000000e+02 -1.994823597617e-03 9.092990402088e-05 5.203915773267e+00
8.310000000000e+02 -2.167488175910e-03 9.552144511013e-05 5.249669917245e+00
8.312500000000e+02 -2.257802721198e-03 9.993303189856e-05 5.295495561937e+00
8.315000000000e+02 -2.265039067231e-03 1.041195916193e-04 5.341415693573e+00
8.317500000000e+02 -2.189409822266e-03 1.080383481577e-04 5.387452318903e+00
8.320000000000e+02 -2.032012784199e-03 1.116493705189e-04 5.433626316552e+00
8.322500000000e+02 -1.794760526952e-03 1.149160792706e-04 5.479957297549e+00
8.325000000000e+02 -1.480296280201e-03 1.178057092363e-04 5.526463462278e+00
8.327500000000e+02 -1.091898450411e-03 1.202897131591e-04 5.573161484234e+00
8.330000000000e+02 -6.333740858451e-04 1.223441089268e-04 5.620066384110e+00
8.332500000000e+02 -1.089435031490e-04 1.239497514654e-04 5.667191435276e+00
8.335000000000e+02 4.768822540158e-04 1.250925454848e-04 5.714548058742e+00
8.337500000000e+02 1.119427548069e-03 1.257635624638e-04 5.762145753157e+00
8.340000000000e+02 1.813977971382e-03 1.259591035651e-04 5.809992013917e+00
8.342500000000e+02 2.555901474739e-03 1.256806985354e-04 5.858092289726e+00
8.345000000000e+02 3.340760346825e-03 1.249350284492e-04 5.906449927902e+00
8.347500000000e+02 4.164410410600e-03 1.237337714037e-04 5.955066157872e+00
8.350000000000e+02 5.023084291345e-03 1.220933884281e-04 6.003940062984e+00
8.352500000000e+02 5.913457026417e-03 1.200348317933e-04 6.053068588662e+00
8.355000000000e+02 6.832692843337e-03 1.175831913131e-04 6.102446547852e+00
8.357500000000e+02 7.778472686304e-03 1.147672790057e-04 6.152066638783e+00
8.360000000000e+02 8.749002736807e-03 1.116191511913e-04 6.201919489669e+00
8.362500000000e+02 9.743004034180e-03 1.081735903392e-04 6.251993692968e+00
8.365000000000e+02 1.075968417241e-02 1.044675422615e-04 6.302275864808e+00
8.367500000000e+02 1.179869181200e-02 1.005395231887e-04 6.352750712280e+00
8.370000000000e+02 1.286005549842e-02 9.642901329290e-05 6.403401093881e+00
8.372500000000e+02 1.394410839072e-02 9.217583607460e-05 6.454208105591e+00
8.375000000000e+02 1.505140143445e-02 8.781954160905e-05 6.505151157045e+00
8.377500000000e+02 1.618260779178e-02 8.339879895192e-05 6.556208051972e+00
8.380000000000e+02 1.733842136669e-02 7.895091306548e-05 6.607355080765e+00
8.382500000000e+02 1.851945282718e-02 7.451121064958e-05 6.658567102532e+00
8.385000000000e+02 1.972612603563e-02 7.011254587178e-05 6.709817628202e+00
8.387500000000e+02 2.095857683769e-02 6.578490360309e-05 6.761078908527e+00
8.390000000000e+02 2.221655707905e-02 6.155507438949e-05 6.812322011192e+00
8.392500000000e+02 2.349934546470e-02 5.744635319241e-05 6.863516895511e+00
8.395000000000e+02 2.480566644278e-02 5.347834142649e-05 6.914632487727e+00
8.397500000000e+02 2.613362124777e-02 4.966679427285e-05 6.965636743437e+00
8.400000000000e+02 2.748063177538e-02 4.602356524705e-05 7.016496709715e+00
8.402500000000e+02 2.884340026155e-02 4.255663555819e-05 7.067178580481e+00
8.405000000000e+02 3.021788838442e-02 3.927022224287e-05 7.117647743097e+00
8.407500000000e+02 3.159931624840e-02 3.616495579675e-05 7.167868822749e+00
8.410000000000e+02 3.298218385864e-02 3.323818097575e-05 7.217805719329e+00
8.412500000000e+02 3.436031553655e-02 3.048427608313e-05 7.267421639283e+00
8.415000000000e+02 3.572692651634e-02 2.789503874573e-05 7.316679122952e+00
8.417500000000e+02 3.707471305764e-02 2.546014467333e-05 7.365540066527e+00
8.420000000000e+02 3.839596256990e-02 2.316764241553e-05 7.413965741429e+00
8.422500000000e+02 3.968268409741e-02 2.100446272615e-05 7.461916810470e+00
8.425000000000e+02 4.092675548085e-02 1.895698525642e-05 7.509353341627e+00
8.427500000000e+02 4.212008710670e-02 1.701157406087e-05 7.556234822542e+00
8.430000000000e+02 4.325479391988e-02 1.515510475827e-05 7.602520173460e+00
8.432500000000e+02 4.432337634977e-02 1.337548639016e-05 7.648167765097e+00
8.435000000000e+02 4.531890012859e-02 1.166213475798e-05 7.693135436548e+00
8.437500000000e+02 4.623517607789e-02 1.000633244225e-05 7.737380522604e+00
8.440000000000e+02 4.706692921262e-02 8.401603793090e-06 7.780859882525e+00
8.442500000000e+02 4.780995700993e-02 6.844043040688e-06 7.823529942264e+00
8.445000000000e+02 4.846126510786e-02 5.332455361884e-06 7.865346739333e+00
8.447500000000e+02 4.901917999442e-02 3.868420876879e-06 7.906265984666e+00
8.450000000000e+02 4.948342851470e-02 2.456300546849e-06 7.946243128629e+00
8.452500000000e+02 4.985518591278e-02 1.103146226450e-06 7.985233446278e+00
8.455000000000e+02 5.013708631053e-02 -1.815012665718e-07 8.023192130502e+00
8.457500000000e+02 5.033319781125e-02 -1.385927683478e-06 8.060074400618e+00
8.460000000000e+02 5.044896199132e-02 -2.496548840769e-06 8.095835624098e+00
8.462500000000e+02 5.049109956955e-02 -3.498342339342e-06 8.130431451009e+00
8.465000000000e+02 5.046748414503e-02 -4.375372144039e-06 8.163817956708e+00
8.467500000000e+02 5.038698961182e-02 -5.111337503749e-06 8.195951801558e+00
8.470000000000e+02 5.025931136259e-02 -5.690125830626e-06 8.226790391520e+00
8.472500000000e+02 5.009476767491e-02 -6.096404067429e-06 8.256292048928e+00
8.475000000000e+02 4.990408398532e-02 -6.316197775080e-06 8.284416186590e+00
8.477500000000e+02 4.969816414532e-02 -6.337457545552e-06 8.311123484841e+00
8.480000000000e+02 4.948785244547e-02 -6.150588618886e-06 8.336376068666e+00
8.482500000000e+02 4.928369112610e-02 -5.748917984549e-06 8.360137685909e+00
8.485000000000e+02 4.909567698062e-02 -5.129095650397e-06 8.382373875008e+00
8.487500000000e+02 4.893302575986e-02 -4.291419515523e-06 8.403052142874e+00
8.490000000000e+02 4.880394733198e-02 -3.240050118813e-06 8.422142125375e+00
8.492500000000e+02 4.871544036643e-02 -1.983144966522e-06 8.439615736216e+00
8.495000000000e+02 4.867311623611e-02 -5.329222705353e-07 8.455447327559e+00
8.497500000000e+02 4.868105537513e-02 1.094451504369e-06 8.469613823469e+00
8.500000000000e+02 4.874170487899e-02 2.879097770830e-06 8.482094837139e+00
8.502500000000e+02 4.885582550736e-02 4.797740171897e-06 8.492872805447e+00
8.505000000000e+02 4.902248768454e-02 6.824140433181e-06 8.501933081373e+00
8.507500000000e+02 4.923912258443e-02 8.929589378759e-06 8.509264031830e+00
8.510000000000e+02 4.950162659136e-02 1.108347376044e-05 8.514857099536e+00
8.512500000000e+02 4.980452184749e-02 1.325397305738e-05 8.518706890101e+00
8.515000000000e+02 5.014116562582e-02 1.540873813685e-05 8.520811205987e+00
8.517500000000e+02 5.050400585226e-02 1.751560992774e-05 8.521171089045e+00
8.520000000000e+02 5.088487101044e-02 1.954335234189e-05 8.519790824193e+00
8.522500000000e+02 5.127528518848e-02 2.146234084263e-05 8.516677968100e+00
8.525000000000e+02 5.166679123409e-02 2.324522170058e-05 8.511843324248e+00
8.527500000000e+02 5.205126948547e-02 2.486753230335e-05 8.505300904723e+00
8.530000000000e+02 5.242123937593e-02 2.630821360589e-05 8.497067911088e+00
8.532500000000e+02 5.277012783587e-02 2.754993911480e-05 8.487164646856e+00
8.535000000000e+02 5.309249805072e-02 2.857941374163e-05 8.475614468421e+00
8.537500000000e+02 5.338422543930e-02 2.938754702986e-05 8.462443671358e+00
8.540000000000e+02 5.364261930661e-02 2.996949624154e-05 8.447681410070e+00
8.542500000000e+02 5.386648176196e-02 3.032454765553e-05 8.431359560233e+00
8.545000000000e+02 5.405610702525e-02 3.045590315887e-05 8.413512608314e+00
8.547500000000e+02 5.421321830082e-02 3.037041195450e-05 8.394177501237e+00
8.550000000000e+02 5.434084781694e-02 3.007817896439e-05 8.373393498224e+00
8.552500000000e+02 5.444316429791e-02 2.959209704140e-05 8.351202009381e+00
8.555000000000e+02 5.452525497039e-02 2.892733692603e-05 8.327646425201e+00
8.557500000000e+02 5.459287042628e-02 2.810081264853e-05 8.302771937061e+00
8.560000000000e+02 5.465214193549e-02 2.713064329238e-05 8.276625350044e+00
8.562500000000e+02 5.470928167015e-02 2.603562260831e-05 8.249254888991e+00
8.565000000000e+02 5.477027691113e-02 2.483476162132e-05 8.220709998796e+00
8.567500000000e+02 5.484058996743e-02 2.354691367110e-05 8.191041140083e+00
8.570000000000e+02 5.492487588956e-02 2.219032738157e-05 8.160299581687e+00
8.572500000000e+02 5.502673023351e-02 2.078241016795e-05 8.128537190938e+00
8.575000000000e+02 5.514847903408e-02 1.933964105855e-05 8.095806223210e+00
8.577500000000e+02 5.529102284975e-02 1.787747109638e-05 8.062159111759e+00
8.580000000000e+02 5.545374318230e-02 1.641034291033e-05 8.027648258317e+00
8.582500000000e+02 5.563448649665e-02 1.495182168684e-05 7.992325827644e+00
8.585000000000e+02 5.582962402658e-02 1.351480953388e-05 7.956243542777e+00
8.587500000000e+02 5.603419459829e-02 1.211182517677e-05 7.919452486137e+00
8.590000000000e+02 5.624213477796e-02 1.075532182246e-05 7.882002901952e+00
8.592500000000e+02 5.644658200126e-02 9.458039101795e-06 7.843944007347e+00
8.595000000000e+02 5.664025307323e-02 8.233334758412e-06 7.805323803517e+00
8.597500000000e+02 5.681586898902e-02 7.095482594727e-06 7.766188895217e+00
8.600000000000e+02 5.696660791033e-02 6.059890380633e-06 7.726584311165e+00
8.602500000000e+02 5.708655151764e-02 5.143215199094e-06 7.686553331197e+00
8.605000000000e+02 5.717109990094e-02 4.363335049301e-06 7.646137308556e+00
8.607500000000e+02 5.721731767311e-02 3.739151310134e-06 7.605375502318e+00
8.610000000000e+02 5.722419183601e-02 3.290300104347e-06 7.564304910972e+00
8.612500000000e+02 5.719277973812e-02 3.036694532332e-06 7.522960113599e+00
8.615000000000e+02 5.712623555753e-02 2.997802094090e-06 7.481373121033e+00
8.617500000000e+02 5.702971140263e-02 3.191858410245e-06 7.439573240466e+00
8.620000000000e+02 5.691013750986e-02 3.635004276553e-06 7.397586957354e+00
8.622500000000e+02 5.677589391030e-02 4.340358378485e-06 7.355437838551e+00
8.625000000000e+02 5.663639286049e-02 5.317089881690e-06 7.313146460802e+00
8.627500000000e+02 5.650159684285e-02 6.569576735588e-06 7.270730367966e+00
8.630000000000e+02 5.638150074295e-02 8.096572105210e-06 7.228204058766e+00
8.632500000000e+02 5.628560511191e-02 9.890597118339e-06 7.185579017127e+00
8.635000000000e+02 5.622241556692e-02 1.193763962282e-05 7.142863762381e+00
8.637500000000e+02 5.619898542951e-02 1.421700193749e-05 7.100063952231e+00
8.640000000000e+02 5.622052936678e-02 1.670141797561e-05 7.057182513874e+00
8.642500000000e+02 5.629012237275e-02 1.935745319120e-05 7.014219811183e+00
8.645000000000e+02 5.640849670021e-02 2.214616763557e-05 6.971173841884e+00
8.647500000000e+02 5.657394240906e-02 2.502401862670e-05 6.928040469403e+00
8.650000000000e+02 5.678232095302e-02 2.794395648226e-05 6.884813663884e+00
8.652500000000e+02 5.702718644333e-02 3.085667985622e-05 6.841485775306e+00
8.655000000000e+02 5.730001833604e-02 3.371200477928e-05 6.798047811672e+00
8.657500000000e+02 5.759056013251e-02 3.646028953666e-05 6.754489723708e+00
8.660000000000e+02 5.788725633845e-02 3.905385602840e-05 6.710800694893e+00
8.662500000000e+02 5.817778048765e-02 4.144837077344e-05 6.666969416100e+00
8.665000000000e+02 5.844963394864e-02 4.360411864265e-05 6.622984359672e+00
8.667500000000e+02 5.869079559698e-02 4.548713306293e-05 6.578834032137e+00
8.670000000000e+02 5.889038846500e-02 4.707012271310e-05 6.534507211372e+00
8.672500000000e+02 5.903932629474e-02 4.833316435726e-05 6.489993152427e+00
8.675000000000e+02 5.913089209062e-02 4.926413666489e-05 6.445281776637e+00
8.677500000000e+02 5.916120719699e-02 4.985887129161e-05 6.400363822743e+00
8.680000000000e+02 5.912954692198e-02 5.012095081880e-05 6.355230974435e+00
8.682500000000e+02 5.903847199852e-02 5.006121261072e-05 6.309875957359e+00
8.685000000000e+02 5.889375794954e-02 4.969702076957e-05 6.264292603664e+00
8.687500000000e+02 5.870411913364e-02 4.905127525262e-05 6.218475896132e+00
8.690000000000e+02 5.848074562948e-02 4.815123016111e-05 6.172421983816e+00
8.692500000000e+02 5.823668586631e-02 4.702719108421e-05 6.126128182452e+00
8.695000000000e+02 5.798612488068e-02 4.571115379948e-05 6.079592960245e+00
8.697500000000e+02 5.774361774888e-02 4.423552550550e-05 6.032815911963e+00
8.700000000000e+02 5.752334051532e-02 4.263195304247e-05 5.985797730547e+00
8.702500000000e+02 5.733841829530e-02 4.093035305600e-05 5.938540175766e+00
8.705000000000e+02 5.720037950724e-02 3.915817789324e-05 5.891046043407e+00
8.707500000000e+02 5.711876895722e-02 3.733992763913e-05 5.843319135322e+00
8.710000000000e+02 5.710093317227e-02 3.549699276112e-05 5.795364229238e+00
8.712500000000e+02 5.715197160249e-02 3.364768110742e-05 5.747187045583e+00
8.715000000000e+02 5.727483080374e-02 3.180736746283e-05 5.698794207750e+00
8.717500000000e+02 5.747050560492e-02 2.998881420396e-05 5.650193191938e+00
8.720000000000e+02 5.773830542027e-02 2.820253944738e-05 5.601392262827e+00
8.722500000000e+02 5.807614509814e-02 2.645702604973e-05 5.552400392404e+00
8.725000000000e+02 5.848082593146e-02 2.475903753724e-05 5.503227160664e+00
8.727500000000e+02 5.894828379086e-02 2.311376294339e-05 5.453882637854e+00
8.730000000000e+02 5.947379454257e-02 2.152484667053e-05 5.404377252274e+00
8.732500000000e+02 6.005213815201e-02 1.999434539671e-05 5.354721646290e+00
8.735000000000e+02 6.067773149277e-02 1.852265588123e-05 5.304926525372e+00
8.737500000000e+02 6.134474527301e-02 1.710843960753e-05 5.255002510260e+00
8.740000000000e+02 6.204721626235e-02 1.574858818318e-05 5.204959990417e+00
8.742500000000e+02 6.277916581747e-02 1.443827710368e-05 5.154808993702e+00
8.745000000000e+02 6.353472230400e-02 1.317111612034e-05 5.104559067492e+00
8.747500000000e+02 6.430823981057e-02 1.193939788358e-05 5.054219175374e+00
8.750000000000e+02 6.509440042971e-02 1.073442444272e-05 5.003797617233e+00
8.752500000000e+02 6.588827850173e-02 9.546885169520e-06 4.953301960268e+00
8.755000000000e+02 6.668535294620e-02 8.367247040425e-06 4.902738988237e+00
8.757500000000e+02 6.748145768586e-02 7.186119706071e-06 4.852114665224e+00
8.760000000000e+02 6.827266991074e-02 5.994573621576e-06 4.801434106688e+00
8.762500000000e+02 6.905515331273e-02 4.784385912310e-06 4.750701573448e+00
8.765000000000e+02 6.982497445648e-02 3.548219913357e-06 4.699920468774e+00
8.767500000000e+02 7.057792766170e-02 2.279744799882e-06 4.649093355830e+00
8.770000000000e+02 7.130940108316e-02 9.737168509272e-07 4.598221993580e+00
8.772500000000e+02 7.201431293653e-02 -3.739562660643e-07 4.547307386817e+00
8.775000000000e+02 7.268714358047e-02 -1.766146343285e-06 4.496349874315e+00
8.777500000000e+02 7.332206432907e-02 -3.204429552678e-06 4.445349228441e+00
8.780000000000e+02 7.391315891680e-02 -4.689007075787e-06 4.394304788222e+00
8.782500000000e+02 7.445470990787e-02 -6.218637311067e-06 4.343215605808e+00
8.785000000000e+02 7.494151796555e-02 -7.790605654173e-06 4.292080625390e+00
8.787500000000e+02 7.536920602223e-02 -9.400759834577e-06 4.240898856754e+00
8.790000000000e+02 7.573447080183e-02 -1.104362592128e-05 4.189669559772e+00
8.792500000000e+02 7.603524443143e-02 -1.271261686145e-05 4.138392413124e+00
8.795000000000e+02 7.627074846632e-02 -1.440030510924e-05 4.087067683428e+00
8.797500000000e+02 7.644143164055e-02 -1.609873020694e-05 4.035696358457e+00
8.800000000000e+02 7.654880761153e-02 -1.779969219670e-05 3.984280264577e+00
8.802500000000e+02 7.659521794848e-02 -1.949497202267e-05 3.932822150075e+00
8.805000000000e+02 7.658356023175e-02 -2.117640930605e-05 3.881325757691e+00
8.807500000000e+02 7.651701793473e-02 -2.283582364082e-05 3.829795862987e+00
8.810000000000e+02 7.639883016138e-02 -2.446475375895e-05 3.778238305440e+00
8.812500000000e+02 7.623212412481e-02 -2.605404156736e-05 3.726660003434e+00
8.815000000000e+02 7.601982319697e-02 -2.759332110031e-05 3.675068977920e+00
8.817500000000e+02 7.576462265986e-02 -2.907050611642e-05 3.623474360841e+00
8.820000000000e+02 7.546901997634e-02 -3.047138153914e-05 3.571886423110e+00
8.822500000000e+02 7.513537001673e-02 -3.177940826735e-05 3.520316597133e+00
8.825000000000e+02 7.476593741417e-02 -3.297583070902e-05 3.468777505373e+00
8.827500000000e+02 7.436292080516e-02 -3.404013977232e-05 3.417283000086e+00
8.830000000000e+02 7.392842894014e-02 -3.495089998040e-05 3.365848194257e+00
8.832500000000e+02 7.346440757790e-02 -3.568688598884e-05 3.314489505271e+00
8.835000000000e+02 7.297252335675e-02 -3.622843062348e-05 3.263224690136e+00
8.837500000000e+02 7.245403080349e-02 -3.655884520973e-05 3.212072892873e+00
8.840000000000e+02 7.190965004510e-02 -3.666574760713e-05 3.161054689139e+00
8.842500000000e+02 7.133949335048e-02 -3.654213544882e-05 3.110192146402e+00
8.845000000000e+02 7.074306720141e-02 -3.618706266686e-05 3.059508890875e+00
8.847500000000e+02 7.011937017566e-02 -3.560582139228e-05 3.009030188917e+00
8.850000000000e+02 6.946709200066e-02 -3.480959616650e-05 2.958783043592e+00
8.852500000000e+02 6.878489603045e-02 -3.381461600355e-05 2.908796299264e+00
8.855000000000e+02 6.807175657463e-02 -3.264090669169e-05 2.859100752316e+00
8.857500000000e+02 6.732730644707e-02 -3.131079530022e-05 2.809729257731e+00
8.860000000000e+02 6.655214579054e-02 -2.984735543890e-05 2.760716820808e+00
8.862500000000e+02 6.574806584442e-02 -2.827298932351e-05 2.712100661307e+00
8.865000000000e+02 6.491815009311e-02 -2.660831994794e-05 2.663920239812e+00
8.867500000000e+02 6.406673641782e-02 -2.487153447694e-05 2.616217231308e+00
8.870000000000e+02 6.319923611986e-02 -2.307823387337e-05 2.569035444584e+00
8.872500000000e+02 6.232183391562e-02 -2.124179703739e-05 2.522420680525e+00
8.875000000000e+02 6.144110603925e-02 -1.937418177106e-05 2.476420532291e+00
8.877500000000e+02 6.056360577588e-02 -1.748703123489e-05 2.431084138865e+00
8.880000000000e+02 5.969547442957e-02 -1.559291638759e-05 2.386461891497e+00
8.882500000000e+02 5.884212438160e-02 -1.370651878088e-05 2.342605127307e+00
8.885000000000e+02 5.800804014536e-02 -1.184558311501e-05 2.299565801742e+00
8.887500000000e+02 5.719671713368e-02 -1.003148536111e-05 2.257396175390e+00
8.890000000000e+02 5.641074466973e-02 -8.289321223959e-06 2.216148520830e+00
8.892500000000e+02 5.565201755004e-02 -6.647479059790e-06 2.175874844568e+00
8.895000000000e+02 5.492203987048e-02 -5.136730257205e-06 2.136626657542e+00
8.897500000000e+02 5.422227613586e-02 -3.788923574194e-06 2.098454756509e+00
8.900000000000e+02 5.355449488784e-02 -2.635425092379e-06 2.061409041444e+00
8.902500000000e+02 5.292105446685e-02 -1.705467794072e-06 2.025538348923e+00
8.905000000000e+02 5.232508724827e-02 -1.024576592984e-06 1.990890274894e+00
8.907500000000e+02 5.177055505321e-02 -6.132325784391e-07 1.957511005752e+00
8.910000000000e+02 5.126216498021e-02 -4.858896182069e-07 1.925445124305e+00
8.912500000000e+02 5.080515503172e-02 -6.504243601213e-07 1.894735405770e+00
8.915000000000e+02 5.040497235969e-02 -1.108028350044e-06 1.865422573508e+00
8.917500000000e+02 5.006688426259e-02 -1.853524281586e-06 1.837545055758e+00
8.920000000000e+02 4.979556477863e-02 -2.876020935155e-06 1.811138722138e+00
8.922500000000e+02 4.959470513714e-02 -4.159809982557e-06 1.786236635753e+00
8.925000000000e+02 4.946668682924e-02 -5.685371171849e-06 1.762868801204e+00
8.927500000000e+02 4.941235283690e-02 -7.430384903973e-06 1.741061962803e+00
8.930000000000e+02 4.943089421900e-02 -9.370644189127e-06 1.720839447250e+00
8.932500000000e+02 4.951985447820e-02 -1.148078189042e-05 1.702221038870e+00
8.935000000000e+02 4.967524560175e-02 -1.373477788830e-05 1.685222934623e+00
8.937500000000e+02 4.989175096634e-02 -1.610628587034e-05 1.669857743012e+00
8.940000000000e+02 5.016298704468e-02 -1.856871634129e-05 1.656134548599e+00
8.942500000000e+02 5.048178741223e-02 -2.109512893972e-05 1.644058997574e+00
8.945000000000e+02 5.084047798793e-02 -2.365813221930e-05 1.633633436972e+00
8.947500000000e+02 5.123111192715e-02 -2.622971486138e-05 1.624857059349e+00
8.950000000000e+02 5.164564371242e-02 -2.878113099453e-05 1.617726066069e+00
8.952500000000e+02 5.207603046658e-02 -3.128289278445e-05 1.612233805217e+00
8.955000000000e+02 5.251426068565e-02 -3.370490423760e-05 1.608370916494e+00
8.957500000000e+02 5.295231851135e-02 -3.601674786413e-05 1.606125458901e+00
8.960000000000e+02 5.338210354902e-02 -3.818812454240e-05 1.605483005478e+00
8.962500000000e+02 5.379532769980e-02 -4.018941303846e-05 1.606426742518e+00
8.965000000000e+02 5.418341468746e-02 -4.199231173196e-05 1.608937559164e+00
8.967500000000e+02 5.453743015155e-02 -4.357052243315e-05 1.612994120649e+00
8.970000000000e+02 5.484805587470e-02 -4.490040631944e-05 1.618572970531e+00
8.972500000000e+02 5.510563070539e-02 -4.596158975156e-05 1.625648620301e+00
8.975000000000e+02 5.530025379541e-02 -4.673744812164e-05 1.634193676092e+00
8.977500000000e+02 5.542195860407e-02 -4.721547059930e-05 1.644178960753e+00
8.980000000000e+02 5.546093533957e-02 -4.738745295463e-05 1.655573669854e+00
8.982500000000e+02 5.540779790311e-02 -4.724954954227e-05 1.668345521712e+00
8.985000000000e+02 5.525386165341e-02 -4.680215385702e-05 1.682460930487e+00
8.987500000000e+02 5.499142340720e-02 -4.604966090124e-05 1.697885166531e+00
8.990000000000e+02 5.461400903148e-02 -4.500010033176e-05 1.714582527179e+00
8.992500000000e+02 5.411658425565e-02 -4.366470220407e-05 1.732516489831e+00
8.995000000000e+02 5.349570528713e-02 -4.205739813065e-05 1.751649864274e+00
8.997500000000e+02 5.274960694221e-02 -4.019429915902e-05 1.771944935442e+00
9.000000000000e+02 5.187823087973e-02 -3.809318535189e-05 1.793363595897e+00
9.002500000000e+02 5.088319111262e-02 -3.577300724650e-05 1.815867479918e+00
9.005000000000e+02 4.976769173142e-02 -3.325343633867e-05 1.839418096027e+00
9.007500000000e+02 4.853640641190e-02 -3.055446931008e-05 1.863976964919e+00
9.010000000000e+02 4.719533140951e-02 -2.769608635775e-05 1.889505766453e+00
9.012500000000e+02 4.575162844073e-02 -2.469797644078e-05 1.915966496103e+00
9.015000000000e+02 4.421346285934e-02 -2.157931429150e-05 1.943321634080e+00
9.017500000000e+02 4.258984945339e-02 -1.835859469676e-05 1.971534323762e+00
9.020000000000e+02 4.089050946198e-02 -1.505351061321e-05 2.000568557472e+00
9.022500000000e+02 3.912574101699e-02 -1.168086897343e-05 2.030389364085e+00
9.025000000000e+02 3.730630355302e-02 -8.256535003609e-06 2.060962995241e+00
9.027500000000e+02 3.544331236381e-02 -4.795401083280e-06 2.092257101692e+00
9.030000000000e+02 3.354814116739e-02 -1.311366174594e-06 2.124240894384e+00
9.032500000000e+02 3.163232731467e-02 2.182677872525e-06 2.156885288449e+00
9.035000000000e+02 2.970747678219e-02 5.674848203602e-06 2.190163021140e+00
9.037500000000e+02 2.778516632074e-02 9.154267539835e-06 2.224048742685e+00
9.040000000000e+02 2.587683895480e-02 1.261106037831e-05 2.258519082613e+00
9.042500000000e+02 2.399369654363e-02 1.603633064762e-05 2.293552682407e+00
9.045000000000e+02 2.214658573232e-02 1.942213578995e-05 2.329130205977e+00
9.047500000000e+02 2.034588385173e-02 2.276143857169e-05 2.365234320324e+00
9.050000000000e+02 1.860138649007e-02 2.604803722803e-05 2.401849652111e+00
9.052500000000e+02 1.692219806327e-02 2.927647901338e-05 2.438962725775e+00
9.055000000000e+02 1.531663321378e-02 3.244194427413e-05 2.476561878382e+00
9.057500000000e+02 1.379213056872e-02 3.554010656651e-05 2.514637156662e+00
9.060000000000e+02 1.235517953000e-02 3.856698022497e-05 2.553180201280e+00
9.062500000000e+02 1.101126648491e-02 4.151874763073e-05 2.592184112996e+00
9.065000000000e+02 9.764839408289e-03 4.439157862032e-05 2.631643305805e+00
9.067500000000e+02 8.619289197833e-03 4.718145262925e-05 2.671553351324e+00
9.070000000000e+02 7.576951352056e-03 4.988401803399e-05 2.711910809780e+00
9.072500000000e+02 6.639124577515e-03 5.249442647087e-05 2.752713053173e+00
9.075000000000e+02 5.806103070569e-03 5.500722466251e-05 2.793958085047e+00
9.077500000000e+02 5.077223674807e-03 5.741627936803e-05 2.835644354313e+00
9.080000000000e+02 4.450923532026e-03 5.971474311589e-05 2.877770569306e+00
9.082500000000e+02 3.924804968560e-03 6.189506951160e-05 2.920335516823e+00
9.085000000000e+02 3.495707900442e-03 6.394907545279e-05 2.963337885481e+00
9.087500000000e+02 3.159785556956e-03 6.586801340228e-05 3.006776100223e+00
9.090000000000e+02 2.912582737496e-03 6.764273433243e-05 3.050648169076e+00
9.092500000000e+02 2.749113843889e-03 6.926385867603e-05 3.094951546974e+00
9.095000000000e+02 2.663940799574e-03 7.072196916061e-05 3.139683016334e+00
9.097500000000e+02 2.651248736085e-03 7.200782448932e-05 3.184838588080e+00
9.100000000000e+02 2.704919068578e-03 7.311258101692e-05 3.230413422813e+00
9.102500000000e+02 2.818599240398e-03 7.402801582454e-05 3.276401773686e+00
9.105000000000e+02 2.985768854037e-03 7.474674263014e-05 3.322796949316e+00
9.107500000000e+02 3.199801704740e-03 7.526241520908e-05 3.369591296671e+00
9.110000000000e+02 3.454024039034e-03 7.556991536764e-05 3.416776203225e+00
9.112500000000e+02 3.741768327818e-03 7.566551995913e-05 3.464342115702e+00
9.115000000000e+02 4.056422689260e-03 7.554704725549e-05 3.512278574099e+00
9.117500000000e+02 4.391476373595e-03 7.521398473317e-05 3.560574260070e+00
9.120000000000e+02 4.740560174177e-03 7.466759201541e-05 3.609217055712e+00
9.122500000000e+02 5.097483046450e-03 7.391098742862e-05 3.658194113548e+00
9.125000000000e+02 5.456263585692e-03 7.294921515558e-05 3.707491933088e+00
9.127500000000e+02 5.811157486052e-03 7.178929837692e-05 3.757096445517e+00
9.130000000000e+02 6.156680070326e-03 7.044027331352e-05 3.806993101682e+00
9.132500000000e+02 6.487624746235e-03 6.891321230040e-05 3.857166965585e+00
9.135000000000e+02 6.799077080923e-03 6.722122645048e-05 3.907602808591e+00
9.137500000000e+02 7.086425067605e-03 6.537945600979e-05 3.958285206839e+00
9.140000000000e+02 7.345365861682e-03 6.340503787100e-05 4.009198637246e+00
9.142500000000e+02 7.571909205482e-03 6.131705553167e-05 4.060327574690e+00
9.145000000000e+02 7.762378456642e-03 5.913645799446e-05 4.111656586046e+00
9.147500000000e+02 7.913409098935e-03 5.688596193848e-05 4.163170423314e+00
9.150000000000e+02 8.021945864438e-03 5.458991089091e-05 4.214854112346e+00
9.152500000000e+02 8.085238593502e-03 5.227410946554e-05 4.266693037916e+00
9.155000000000e+02 8.100837824754e-03 4.996562621928e-05 4.318673023336e+00
9.157500000000e+02 8.066589930481e-03 4.769255837558e-05 4.370780404674e+00
9.160000000000e+02 7.980633242204e-03 4.548376209168e-05 4.423002097651e+00
9.162500000000e+02 7.841394936657e-03 4.336855333878e-05 4.475325657302e+00
9.165000000000e+02 7.647589337050e-03 4.137637888008e-05 4.527739329393e+00
9.167500000000e+02 7.398217735555e-03 3.953646387111e-05 4.580232093058e+00
9.170000000000e+02 7.092570213847e-03 3.787743992173e-05 4.632793694357e+00
9.172500000000e+02 6.730228567665e-03 3.642695969866e-05 4.685414670117e+00
9.175000000000e+02 6.311071266034e-03 3.521128435952e-05 4.738086362227e+00
9.177500000000e+02 5.835279374751e-03 3.425493406237e-05 4.790800922082e+00
9.180000000000e+02 5.303343683006e-03 3.358030499981e-05 4.843551305677e+00
9.182500000000e+02 4.716071810976e-03 3.320726110576e-05 4.896331258625e+00
9.185000000000e+02 4.074595751611e-03 3.315280284372e-05 4.949135292421e+00
9.187500000000e+02 3.380378863158e-03 3.343075555601e-05 5.001958651965e+00
9.190000000000e+02 2.635221532994e-03 3.405148771757e-05 5.054797274030e+00
9.192500000000e+02 1.841265423892e-03 3.502169238628e-05 5.107647738985e+00
9.195000000000e+02 1.000994995579e-03 3.634415016154e-05 5.160507214155e+00
9.197500000000e+02 1.172359886565e-04 3.801759133201e-05 5.213373391480e+00
9.200000000000e+02 -8.068501002950e-04 4.003663988048e-05 5.266244419048e+00
9.202500000000e+02 -1.767776483395e-03 4.239176291962e-05 5.319118826713e+00
9.205000000000e+02 -2.761746752986e-03 4.506928897757e-05 5.371995447656e+00
9.207500000000e+02 -3.784676228925e-03 4.805148863118e-05 5.424873335738e+00
9.210000000000e+02 -4.832219196025e-03 5.131671080139e-05 5.477751678788e+00
9.212500000000e+02 -5.899801810886e-03 5.483958053831e-05 5.530629709594e+00
9.215000000000e+02 -6.982660253576e-03 5.859125319246e-05 5.583506614527e+00
9.217500000000e+02 -8.075883675318e-03 6.253972292067e-05 5.636381440166e+00
9.220000000000e+02 -9.174461138165e-03 6.665018661881e-05 5.689252999616e+00
9.222500000000e+02 -1.027333178039e-02 7.088545645195e-05 5.742119778698e+00
9.225000000000e+02 -1.136743771399e-02 7.520641565270e-05 5.794979842777e+00
9.227500000000e+02 -1.245177855843e-02 7.957251549659e-05 5.847830745460e+00
9.230000000000e+02 -1.352146690366e-02 8.394230365075e-05 5.900669439509e+00
9.232500000000e+02 -1.457178464323e-02 8.827397779182e-05 5.953492190958e+00
9.235000000000e+02 -1.559823837082e-02 9.252595756379e-05 6.006294497255e+00
9.237500000000e+02 -1.659661384167e-02 9.665746571896e-05 6.059071009889e+00
9.240000000000e+02 -1.756302772012e-02 1.006291087228e-04 6.111815461927e+00
9.242500000000e+02 -1.849397730063e-02 1.044034557516e-04 6.164520601413e+00
9.245000000000e+02 -1.938638520159e-02 1.079455800080e-04 6.217178130366e+00
9.247500000000e+02 -2.023763947939e-02 1.112235881033e-04 6.269778650080e+00
9.250000000000e+02 -2.104562796712e-02 1.142091204334e-04 6.322311612977e+00
9.252500000000e+02 -2.180876469783e-02 1.168777865596e-04 6.374765280225e+00
9.255000000000e+02 -2.252601048384e-02 1.192095529256e-04 6.427126687261e+00
9.257500000000e+02 -2.319688208734e-02 1.211890642887e-04 6.479381613839e+00
9.260000000000e+02 -2.382145494606e-02 1.228059017620e-04 6.531514562442e+00
9.262500000000e+02 -2.440035426039e-02 1.240547605015e-04 6.583508741740e+00
9.265000000000e+02 -2.493473610489e-02 1.249355459121e-04 6.635346055589e+00
9.267500000000e+02 -2.542626087836e-02 1.254533917417e-04 6.687007100566e+00
9.270000000000e+02 -2.587705454666e-02 1.256185841166e-04 6.738471166174e+00
9.272500000000e+02 -2.628966348017e-02 1.254464055003e-04 6.789716243523e+00
9.275000000000e+02 -2.666700159382e-02 1.249568899338e-04 6.840719039974e+00
9.277500000000e+02 -2.701228920978e-02 1.241744817911e-04 6.891454997717e+00
9.280000000000e+02 -2.732898860044e-02 1.231276575728e-04 6.941898320963e+00
9.282500000000e+02 -2.762073530756e-02 1.218484690309e-04 6.992022009427e+00
9.285000000000e+02 -2.789126545722e-02 1.203719640930e-04 7.041797895868e+00
9.287500000000e+02 -2.814434465003e-02 1.187356078531e-04 7.091196695156e+00
9.290000000000e+02 -2.838369508428e-02 1.169786518563e-04 7.140188055370e+00
9.292500000000e+02 -2.861292686633e-02 1.151414623586e-04 7.188740620367e+00
9.295000000000e+02 -2.883547305373e-02 1.132648325661e-04 7.236822099502e+00
9.297500000000e+02 -2.905453012563e-02 1.113892858343e-04 7.284399344503e+00
9.300000000000e+02 -2.927300583179e-02 1.095544191410e-04 7.331438433782e+00
9.302500000000e+02 -2.949347625744e-02 1.077982084997e-04 7.377904769403e+00
9.305000000000e+02 -2.971815132934e-02 1.061563450826e-04 7.423763178903e+00
9.307500000000e+02 -2.994885049854e-02 1.046616585451e-04 7.468978025324e+00
9.310000000000e+02 -3.018698913721e-02 1.033435849094e-04 7.513513329582e+00
9.312500000000e+02 -3.043357507748e-02 1.022276831566e-04 7.557332896207e+00
9.315000000000e+02 -3.068921592094e-02 1.013352461358e-04 7.600400448413e+00
9.317500000000e+02 -3.095413664926e-02 1.006829771463e-04 7.642679767170e+00
9.320000000000e+02 -3.122820695209e-02 1.002827156225e-04 7.684134839712e+00
9.322500000000e+02 -3.151097733648e-02 1.001413480347e-04 7.724730007911e+00
9.325000000000e+02 -3.180172283010e-02 1.002607618397e-04 7.764430122155e+00
9.327500000000e+02 -3.209949257267e-02 1.006378839100e-04 7.803200693931e+00
9.330000000000e+02 -3.240316342007e-02 1.012648285502e-04 7.841008053433e+00
9.332500000000e+02 -3.271149547151e-02 1.021291400789e-04 7.877819498605e+00
9.335000000000e+02 -3.302318761889e-02 1.032141117367e-04 7.913603447760e+00
9.337500000000e+02 -3.333693102919e-02 1.044991776127e-04 7.948329580384e+00
9.340000000000e+02 -3.365145924036e-02 1.059604090473e-04 7.981968977450e+00
9.342500000000e+02 -3.396559296823e-02 1.075710584014e-04 8.014494247003e+00
9.345000000000e+02 -3.427827908801e-02 1.093021163730e-04 8.045879645461e+00
9.347500000000e+02 -3.458862223617e-02 1.111228970679e-04 8.076101181827e+00
9.350000000000e+02 -3.489590910541e-02 1.130017816105e-04 8.105136712214e+00
9.352500000000e+02 -3.519962481372e-02 1.149067710829e-04 8.132966019221e+00
9.355000000000e+02 -3.549946034631e-02 1.168061315821e-04 8.159570873227e+00
9.357500000000e+02 -3.579531272485e-02 1.186690266433e-04 8.184935080753e+00
9.360000000000e+02 -3.608727660009e-02 1.204661066957e-04 8.209044511316e+00
9.362500000000e+02 -3.637562991213e-02 1.221700564874e-04 8.231887109875e+00
9.365000000000e+02 -3.666081245822e-02 1.237560874286e-04 8.253452887616e+00
9.367500000000e+02 -3.694340084890e-02 1.252023695310e-04 8.273733897975e+00
9.370000000000e+02 -3.722407877909e-02 1.264903887298e-04 8.292724192239e+00
9.372500000000e+02 -3.750360628457e-02 1.276052306612e-04 8.310419761412e+00
9.375000000000e+02 -3.778278642598e-02 1.285357794913e-04 8.326818459710e+00
9.377500000000e+02 -3.806243323648e-02 1.292748427934e-04 8.341919916606e+00
9.380000000000e+02 -3.834333946886e-02 1.298191911550e-04 8.355725434866e+00
9.382500000000e+02 -3.862624531614e-02 1.301695056812e-04 8.368237877872e+00
9.385000000000e+02 -3.891181094997e-02 1.303302166382e-04 8.379461550593e+00
9.387500000000e+02 -3.920059062781e-02 1.303092750277e-04 8.389402072658e+00
9.390000000000e+02 -3.949300911175e-02 1.301179298716e-04 8.398066247551e+00
9.392500000000e+02 -3.978934614820e-02 1.297704155699e-04 8.405461932790e+00
9.395000000000e+02 -4.008972270577e-02 1.292835390816e-04 8.411597908650e+00
9.397500000000e+02 -4.039409124160e-02 1.286762338890e-04 8.416483751910e+00
9.400000000000e+02 -4.070223720608e-02 1.279690901561e-04 8.420129714567e+00
9.402500000000e+02 -4.101378082170e-02 1.271838566918e-04 8.422546609414e+00
9.405000000000e+02 -4.132818376748e-02 1.263429647212e-04 8.423745707591e+00
9.407500000000e+02 -4.164476742387e-02 1.254690017078e-04 8.423738640061e+00
9.410000000000e+02 -4.196272599194e-02 1.245841860248e-04 8.422537319839e+00
9.412500000000e+02 -4.228115344023e-02 1.237099226192e-04 8.420153863811e+00
9.415000000000e+02 -4.259906398538e-02 1.228663815940e-04 8.416600541253e+00
9.417500000000e+02 -4.291542393496e-02 1.220720997713e-04 8.411889717262e+00
9.420000000000e+02 -4.322917591912e-02 1.213436216342e-04 8.406033826810e+00
9.422500000000e+02 -4.353927076004e-02 1.206952341484e-04 8.399045338465e+00
9.425000000000e+02 -4.384469027967e-02 1.201387599915e-04 8.390936748838e+00
9.427500000000e+02 -4.414447101407e-02 1.196834231635e-04 8.381720571442e+00
9.430000000000e+02 -4.443772178391e-02 1.193357849444e-04 8.371409331665e+00
9.432500000000e+02 -4.472363134812e-02 1.190997580537e-04 8.360015582618e+00
9.435000000000e+02 -4.500147095754e-02 1.189766889569e-04 8.347551910425e+00
9.437500000000e+02 -4.527058734488e-02 1.189655051961e-04 8.334030942455e+00
9.440000000000e+02 -4.553038464774e-02 1.190629272244e-04 8.319465372894e+00
9.442500000000e+02 -4.578030128077e-02 1.192637198692e-04 8.303867964344e+00
9.445000000000e+02 -4.601977685336e-02 1.195609903533e-04 8.287251572798e+00
9.447500000000e+02 -4.624821729962e-02 1.199465014038e-04 8.269629145409e+00
9.450000000000e+02 -4.646495559090e-02 1.204110105666e-04 8.251013738274e+00
9.452500000000e+02 -4.666921613936e-02 1.209445827184e-04 8.231418507296e+00
9.455000000000e+02 -4.686008270947e-02 1.215368915243e-04 8.210856709571e+00
9.457500000000e+02 -4.703647574512e-02 1.221775024230e-04 8.189341691193e+00
9.460000000000e+02 -4.719714181808e-02 1.228560839391e-04 8.166886868880e+00
9.462500000000e+02 -4.734065749276e-02 1.235625903937e-04 8.143505712638e+00
9.465000000000e+02 -4.746545191188e-02 1.242874203893e-04 8.119211707643e+00
9.467500000000e+02 -4.756984643706e-02 1.250215150767e-04 8.094018325472e+00
9.470000000000e+02 -4.765211328002e-02 1.257563298456e-04 8.067938983066e+00
9.472500000000e+02 -4.771055071822e-02 1.264837654648e-04 8.040986999855e+00
9.475000000000e+02 -4.774357214748e-02 1.271960955806e-04 8.013175552069e+00
9.477500000000e+02 -4.774980514449e-02 1.278858458500e-04 7.984517624380e+00
9.480000000000e+02 -4.772819444725e-02 1.285456472895e-04 7.955025969330e+00
9.482500000000e+02 -4.767810654256e-02 1.291680791612e-04 7.924713052386e+00
9.485000000000e+02 -4.759942539297e-02 1.297455449971e-04 7.893591014111e+00
9.487500000000e+02 -4.749263431837e-02 1.302701243351e-04 7.861671636036e+00
9.490000000000e+02 -4.735887995444e-02 1.307333855594e-04 7.828966298980e+00
9.492500000000e+02 -4.720000814799e-02 1.311264564431e-04 7.795485961236e+00
9.495000000000e+02 -4.701857073747e-02 1.314399824535e-04 7.761241142684e+00
9.497500000000e+02 -4.681780321459e-02 1.316641640964e-04 7.726241906225e+00
9.500000000000e+02 -4.660156941063e-02 1.317888743910e-04 7.690497858016e+00
9.502500000000e+02 -4.637427736177e-02 1.318038197909e-04 7.654018153717e+00
9.505000000000e+02 -4.614077211950e-02 1.316987597936e-04 7.616811503305e+00
9.507500000000e+02 -4.590620518989e-02 1.314637662711e-04 7.578886192332e+00
9.510000000000e+02 -4.567588948534e-02 1.310895238857e-04 7.540250103675e+00
9.512500000000e+02 -4.545514177845e-02 1.305676543536e-04 7.500910748740e+00
9.515000000000e+02 -4.524912173029e-02 1.298910667985e-04 7.460875296304e+00
9.517500000000e+02 -4.506266671013e-02 1.290542732241e-04 7.420150611664e+00
9.520000000000e+02 -4.490013009738e-02 1.280537621675e-04 7.378743294659e+00
9.522500000000e+02 -4.476522521066e-02 1.268883461405e-04 7.336659719882e+00
9.525000000000e+02 -4.466087824035e-02 1.255594174596e-04 7.293906077374e+00
9.527500000000e+02 -4.458909399149e-02 1.240712192712e-04 7.250488412761e+00
9.530000000000e+02 -4.455083614008e-02 1.224310470862e-04 7.206412666981e+00
9.532500000000e+02 -4.454593108783e-02 1.206493685875e-04 7.161684712723e+00
9.535000000000e+02 -4.457299642550e-02 1.187399116054e-04 7.116310390368e+00
9.537500000000e+02 -4.462939975820e-02 1.167196570644e-04 7.070295541075e+00
9.540000000000e+02 -4.471125991398e-02 1.146087222814e-04 7.023646037299e+00
9.542500000000e+02 -4.481349284791e-02 1.124301403489e-04 6.976367811466e+00
9.545000000000e+02 -4.492991095572e-02 1.102095393114e-04 6.928466882768e+00
9.547500000000e+02 -4.505338071973e-02 1.079747104438e-04 6.879949382742e+00
9.550000000000e+02 -4.517604160289e-02 1.057550711707e-04 6.830821580016e+00
9.552500000000e+02 -4.528958616972e-02 1.035810347711e-04 6.781089905818e+00
9.555000000000e+02 -4.538559361650e-02 1.014833012824e-04 6.730760976391e+00
9.557500000000e+02 -4.545591482126e-02 9.949210278803e-05 6.679841623566e+00
9.560000000000e+02 -4.549308478531e-02 9.763640756885e-05 6.628338920289e+00
9.562500000000e+02 -4.549075162827e-02 9.594314887346e-05 6.576260212410e+00
9.565000000000e+02 -4.544409379640e-02 9.443649887483e-05 6.523613147313e+00
9.567500000000e+02 -4.535020604105e-02 9.313726231797e-05 6.470405716068e+00
9.570000000000e+02 -4.520841768707e-02 9.206234472045e-05 6.416646284795e+00
9.572500000000e+02 -4.502052751715e-02 9.122439622136e-05 6.362343638745e+00
9.575000000000e+02 -4.479092984827e-02 9.063161497327e-05 6.307507028520e+00
9.577500000000e+02 -4.452661752050e-02 9.028782271156e-05 6.252146208811e+00
9.580000000000e+02 -4.423705920002e-02 9.019267450733e-05 6.196271486732e+00
9.582500000000e+02 -4.393395018828e-02 9.034199308858e-05 6.139893768947e+00
9.585000000000e+02 -4.363084811203e-02 9.072832162971e-05 6.083024598744e+00
9.587500000000e+02 -4.334271124467e-02 9.134157305712e-05 6.025676204011e+00
9.590000000000e+02 -4.308536293342e-02 9.216979801652e-05 5.967861529166e+00
9.592500000000e+02 -4.287490832639e-02 9.319990001189e-05 5.909594276945e+00
9.595000000000e+02 -4.272713425355e-02 9.441837792679e-05 5.850888934236e+00
9.597500000000e+02 -4.265691830803e-02 9.581201416464e-05 5.791760805299e+00
9.600000000000e+02 -4.267767607440e-02 9.736843987351e-05 5.732226032292e+00
9.602500000000e+02 -4.280086712020e-02 9.907651454277e-05 5.672301614796e+00
9.605000000000e+02 -4.303557771548e-02 1.009266574081e-04 5.612005423786e+00
9.607500000000e+02 -4.338819324293e-02 1.029109715453e-04 5.551356206555e+00
9.610000000000e+02 -4.386216400867e-02 1.050231790919e-04 5.490373592724e+00
9.612500000000e+02 -4.445787023266e-02 1.072584072551e-04 5.429078087609e+00
9.615000000000e+02 -4.517258163517e-02 1.096128295444e-04 5.367491063672e+00
9.617500000000e+02 -4.600050856671e-02 1.120831872718e-04 5.305634746509e+00
9.620000000000e+02 -4.693293908134e-02 1.146662149767e-04 5.243532197058e+00
9.622500000000e+02 -4.795845572801e-02 1.173579983439e-04 5.181207291228e+00
9.625000000000e+02 -4.906322602623e-02 1.201532933107e-04 5.118684698299e+00
9.627500000000e+02 -5.023136093991e-02 1.230448351350e-04 5.055989859822e+00
9.630000000000e+02 -5.144533534384e-02 1.260226615453e-04 4.993148971290e+00
9.632500000000e+02 -5.268646386728e-02 1.290734856542e-04 4.930188964299e+00
9.635000000000e+02 -5.393542057128e-02 1.321801341841e-04 4.867137500829e+00
9.637500000000e+02 -5.517279157004e-02 1.353210965453e-04 4.804022968133e+00
9.640000000000e+02 -5.637964082438e-02 1.384702063630e-04 4.740874483126e+00
9.642500000000e+02 -5.753806950380e-02 1.415964886593e-04 4.677721909536e+00
9.645000000000e+02 -5.863174305264e-02 1.446641883047e-04 4.614595878072e+00
9.647500000000e+02 -5.964636352310e-02 1.476329986695e-04 4.551527819151e+00
9.650000000000e+02 -6.057005953925e-02 1.504585611788e-04 4.488549998007e+00
9.652500000000e+02 -6.139367162633e-02 1.530931666073e-04 4.425695554339e+00
9.655000000000e+02 -6.211091932477e-02 1.554866976145e-04 4.362998540599e+00
9.657500000000e+02 -6.271842998148e-02 1.575877755930e-04 4.300493957144e+00
9.660000000000e+02 -6.321563587221e-02 1.593451084429e-04 4.238217777242e+00
9.662500000000e+02 -6.360453563469e-02 1.607089709473e-04 4.176206961442e+00
9.665000000000e+02 -6.388933738230e-02 1.616327719559e-04 4.114499457809e+00
9.667500000000e+02 -6.407601161673e-02 1.620746581000e-04 4.053134179359e+00
9.670000000000e+02 -6.417177565400e-02 1.619990572081e-04 3.992150964078e+00
9.672500000000e+02 -6.418454946152e-02 1.613780970638e-04 3.931590513680e+00
9.675000000000e+02 -6.412242625330e-02 1.601928422903e-04 3.871494303159e+00
9.677500000000e+02 -6.399318507631e-02 1.584342529801e-04 3.811904473856e+00
9.680000000000e+02 -6.380388734130e-02 1.561038371577e-04 3.752863700803e+00
9.682500000000e+02 -6.356057752340e-02 1.532139423674e-04 3.694415045229e+00
9.685000000000e+02 -6.326811358037e-02 1.497877009925e-04 3.636601781257e+00
9.687500000000e+02 -6.293012357813e-02 1.458585822390e-04 3.579467216647e+00
9.690000000000e+02 -6.254909208152e-02 1.414696201409e-04 3.523054498153e+00
9.692500000000e+02 -6.212655849012e-02 1.366723451137e-04 3.467406409256e+00
9.695000000000e+02 -6.166340427856e-02 1.315254797942e-04 3.412565162211e+00
9.697500000000e+02 -6.116019895086e-02 1.260934674417e-04 3.358572186750e+00
9.700000000000e+02 -6.061757136761e-02 1.204449078038e-04 3.305467916205e+00
9.702500000000e+02 -6.003657075024e-02 1.146509701745e-04 3.253291579830e+00
9.705000000000e+02 -5.941899070351e-02 1.087838585757e-04 3.202080984759e+00
9.707500000000e+02 -5.876762465499e-02 1.029153746301e-04 3.151872313149e+00
9.710000000000e+02 -5.808643938518e-02 9.711562887965e-05 3.102699917076e+00
9.712500000000e+02 -5.738065442881e-02 9.145192798157e-05 3.054596128252e+00
9.715000000000e+02 -5.665672885507e-02 8.598785037889e-05 3.007591062818e+00
9.717500000000e+02 -5.592225878565e-02 8.078251434138e-05 2.961712459099e+00
9.720000000000e+02 -5.518580201200e-02 7.589002301508e-05 2.916985510094e+00
9.722500000000e+02 -5.445664421784e-02 7.135907685568e-05 2.873432737854e+00
9.725000000000e+02 -5.374452737251e-02 6.723271801937e-05 2.831073869906e+00
9.727500000000e+02 -5.305935878739e-02 6.354819771051e-05 2.789925764527e+00
9.730000000000e+02 -5.241091748376e-02 6.033691930191e-05 2.750002344158e+00
9.732500000000e+02 -5.180857353379e-02 5.762445904089e-05 2.711314581872e+00
9.735000000000e+02 -5.126102890878e-02 5.543062187624e-05 2.673870498017e+00
9.737500000000e+02 -5.077609020630e-02 5.376954073597e-05 2.637675208956e+00
9.740000000000e+02 -5.036047389327e-02 5.264977564701e-05 2.602730983379e+00
9.742500000000e+02 -5.001965058950e-02 5.207443963667e-05 2.569037344275e+00
9.745000000000e+02 -4.975772436994e-02 5.204130776001e-05 2.536591172442e+00
9.747500000000e+02 -4.957735130283e-02 5.254293452242e-05 2.505386838124e+00
9.750000000000e+02 -4.947969582417e-02 5.356676289339e-05 2.475416341906e+00
9.752500000000e+02 -4.946442279861e-02 5.509520153202e-05 2.446669449686e+00
9.755000000000e+02 -4.952972943978e-02 5.710576769000e-05 2.419133838939e+00
9.757500000000e+02 -4.967241341915e-02 5.957113010971e-05 2.392795233586e+00
9.760000000000e+02 -4.988797862144e-02 6.245920090769e-05 2.367637536950e+00
9.762500000000e+02 -5.017077164278e-02 6.573323315534e-05 2.343642947010e+00
9.765000000000e+02 -5.051414837354e-02 6.935194759336e-05 2.320792071379e+00
9.767500000000e+02 -5.091065928101e-02 7.326969202229e-05 2.299064029953e+00
9.770000000000e+02 -5.135224465984e-02 7.743666053608e-05 2.278436553201e+00
9.772500000000e+02 -5.183042779078e-02 8.179919606768e-05 2.258886078693e+00
9.775000000000e+02 -5.233649370644e-02 8.630016771244e-05 2.240387850344e+00
9.777500000000e+02 -5.286164261426e-02 9.087946255637e-05 2.222916023492e+00
9.780000000000e+02 -5.339710759033e-02 9.547461984427e-05 2.206443783209e+00
9.782500000000e+02 -5.393423297152e-02 1.000215718150e-04 2.190943476198e+00
9.785000000000e+02 -5.446451113370e-02 1.044555057598e-04 2.176386762291e+00
9.787500000000e+02 -5.497958181856e-02 1.087118380624e-04 2.162744781442e+00
9.790000000000e+02 -5.547120452912e-02 1.127272792499e-04 2.149988350919e+00
9.792500000000e+02 -5.593121424452e-02 1.164409498426e-04 2.138088168327e+00
9.795000000000e+02 -5.635147995515e-02 1.197955268959e-04 2.127015048370e+00
9.797500000000e+02 -5.672387712180e-02 1.227383578976e-04 2.116740155541e+00
9.800000000000e+02 -5.704029505477e-02 1.252225209675e-04 2.107235266349e+00
9.802500000000e+02 -5.729268386067e-02 1.272077603281e-04 2.098473014736e+00
9.805000000000e+02 -5.747315592421e-02 1.286612856261e-04 2.090427157369e+00
9.807500000000e+02 -5.757413644022e-02 1.295583758470e-04 2.083072818277e+00
9.810000000000e+02 -5.758855989052e-02 1.298827774020e-04 2.076386720659e+00
9.812500000000e+02 -5.751010333855e-02 1.296268904023e-04 2.070347419096e+00
9.815000000000e+02 -5.733343118164e-02 1.287917184482e-04 2.064935486114e+00
9.817500000000e+02 -5.705443989109e-02 1.273866367533e-04 2.060133701974e+00
9.820000000000e+02 -5.667047092576e-02 1.254289558164e-04 2.055927189783e+00
9.822500000000e+02 -5.618048104533e-02 1.229433519711e-04 2.052303548219e+00
9.825000000000e+02 -5.558514604850e-02 1.199611981004e-04 2.049252936433e+00
9.827500000000e+02 -5.488689036347e-02 1.165197899752e-04 2.046768127501e+00
9.830000000000e+02 -5.408984043564e-02 1.126615535799e-04 2.044844547500e+00
9.832500000000e+02 -5.319969916273e-02 1.084332488055e-04 2.043480264893e+00
9.835000000000e+02 -5.222355467110e-02 1.038851995402e-04 2.042675960561e+00
9.837500000000e+02 -5.116963488371e-02 9.907055877309e-05 2.042434856949e+00
9.840000000000e+02 -5.004703037399e-02 9.404463210924e-05 2.042762638278e+00
9.842500000000e+02 -4.886540194872e-02 8.886424587243e-05 2.043667326078e+00
9.845000000000e+02 -4.763469801786e-02 8.358716613324e-05 2.045159141545e+00
9.847500000000e+02 -4.636490027487e-02 7.827155361631e-05 2.047250349015e+00
9.850000000000e+02 -4.506581328105e-02 7.297543945214e-05 2.049955075868e+00
9.852500000000e+02 -4.374691187219e-02 6.775621310337e-05 2.053289141245e+00
9.855000000000e+02 -4.241724865936e-02 6.267010092753e-05 2.057269861767e+00
9.857500000000e+02 -4.108542370473e-02 5.777162942833e-05 2.061915868187e+00
9.860000000000e+02 -3.975960830443e-02 5.311307764158e-05 2.067246916048e+00
9.862500000000e+02 -3.844761221710e-02 4.874390399767e-05 2.073283719789e+00
9.865000000000e+02 -3.715697680026e-02 4.471014977203e-05 2.080047780289e+00
9.867500000000e+02 -3.589507711299e-02 4.105386408307e-05 2.087561222522e+00
9.870000000000e+02 -3.466921358056e-02 3.781253695417e-05 2.095846654850e+00
9.872500000000e+02 -3.348667669254e-02 3.501856957938e-05 2.104927014228e+00
9.875000000000e+02 -3.235477062385e-02 3.269879764997e-05 2.114825427991e+00
9.877500000000e+02 -3.128078653148e-02 3.087409027255e-05 2.125565073209e+00
9.880000000000e+02 -3.027192363210e-02 2.955905133470e-05 2.137169021414e+00
9.882500000000e+02 -2.933515759548e-02 2.876181325798e-05 2.149660092094e+00
9.885000000000e+02 -2.847706781106e-02 2.848394772362e-05 2.163060682684e+00
9.887500000000e+02 -2.770363177645e-02 2.872047926122e-05 2.177392604025e+00
9.890000000000e+02 -2.702000719664e-02 2.946002143348e-05 2.192676897014e+00
9.892500000000e+02 -2.643031441539e-02 3.068500594181e-05 2.208933656484e+00
9.895000000000e+02 -2.593744238301e-02 3.237202020287e-05 2.226181847315e+00
9.897500000000e+02 -2.554288892923e-02 3.449221950133e-05 2.244439135081e+00
9.900000000000e+02 -2.524665307020e-02 3.701181995561e-05 2.263721725497e+00
9.902500000000e+02 -2.504718668237e-02 3.989265207466e-05 2.284044226058e+00
9.905000000000e+02 -2.494140778979e-02 4.309275527339e-05 2.305419534775e+00
9.907500000000e+02 -2.492477836234e-02 4.656701423811e-05 2.327858759102e+00
9.910000000000e+02 -2.499143792258e-02 5.026781426934e-05 2.351371170753e+00
9.912500000000e+02 -2.513438402086e-02 5.414570686160e-05 2.375964196473e+00
9.915000000000e+02 -2.534568793582e-02 5.815007884966e-05 2.401643447146e+00
9.917500000000e+02 -2.561672742426e-02 6.222980646670e-05 2.428412776519e+00
9.920000000000e+02 -2.593842553412e-02 6.633389108660e-05 2.456274372701e+00
9.922500000000e+02 -2.630147761153e-02 7.041208274627e-05 2.485228870825e+00
9.925000000000e+02 -2.669655513598e-02 7.441548841569e-05 2.515275481951e+00
9.927500000000e+02 -2.711447566468e-02 7.829710070706e-05 2.546412128432e+00
9.930000000000e+02 -2.754633344035e-02 8.201232770397e-05 2.578635584387e+00
9.932500000000e+02 -2.798358534646e-02 8.551948879315e-05 2.611941598535e+00
9.935000000000e+02 -2.841809641487e-02 8.878021480546e-05 2.646325011339e+00
9.937500000000e+02 -2.884214737633e-02 9.175988875892e-05 2.681779853866e+00
9.940000000000e+02 -2.924841149322e-02 9.442800903028e-05 2.718299412914e+00
9.942500000000e+02 -2.962991191128e-02 9.675849915408e-05 2.755876281556e+00
9.945000000000e+02 -2.997996886760e-02 9.872996858981e-05 2.794502385791e+00
9.947500000000e+02 -3.029214813256e-02 1.003259307560e-04 2.834168974924e+00
9.950000000000e+02 -3.056022044541e-02 1.015349610701e-04 2.874866611796e+00
9.952500000000e+02 -3.077814061249e-02 1.023508029401e-04 2.916585126096e+00
9.955000000000e+02 -3.094005062138e-02 1.027724016695e-04 2.959313579304e+00
9.957500000000e+02 -3.104031188236e-02 1.028038828172e-04 3.003040202719e+00
9.960000000000e+02 -3.107356379245e-02 1.024544517373e-04 3.047752358794e+00
9.962500000000e+02 -3.103480925804e-02 1.017382334950e-04 3.093436487473e+00
9.965000000000e+02 -3.091951937479e-02 1.006740363010e-04 3.140078076925e+00
9.967500000000e+02 -3.072375160720e-02 9.928504550738e-05 3.187661648102e+00
9.970000000000e+02 -3.044427570535e-02 9.759845948548e-05 3.236170740923e+00
9.972500000000e+02 -3.007869528138e-02 9.564505087228e-05 3.285587937894e+00
9.975000000000e+02 -2.962556244560e-02 9.345868717220e-05 3.335894882354e+00
9.977500000000e+02 -2.908447457334e-02 9.107579691053e-05 3.387072324261e+00
9.980000000000e+02 -2.845614960810e-02 8.853479389961e-05 3.439100176127e+00
9.982500000000e+02 -2.774247739906e-02 8.587548213931e-05 3.491957563245e+00
9.985000000000e+02 -2.694654178550e-02 8.313844025204e-05 3.545622889282e+00
9.987500000000e+02 -2.607261540057e-02 8.036440047937e-05 3.600073891150e+00
9.990000000000e+02 -2.512612631069e-02 7.759363814755e-05 3.655287694300e+00
9.992500000000e+02 -2.411360021618e-02 7.486538507964e-05 3.711240844760e+00
9.995000000000e+02 -2.304257865914e-02 7.221727164861e-05 3.767909339857e+00
9.997500000000e+02 -2.192151821107e-02 6.968481290276e-05 3.825268637125e+00
1.000000000000e+03 -2.075967331396e-02 6.730094757668e-05 3.883293648357e+00
1.000250000000e+03 -1.956696624120e-02 6.509563595997e-05 3.941958717155e+00
1.000500000000e+03 -1.835384755421e-02 6.309552427117e-05 4.001237587943e+00
1.000750000000e+03 -1.713114954998e-02 6.132368075853e-05 4.061103354641e+00
1.001000000000e+03 -1.590993545987e-02 5.979940239384e-05 4.121528412077e+00
1.001250000000e+03 -1.470134688349e-02 5.853809567788e-05 4.182484404363e+00
1.001500000000e+03 -1.351644976869e-02 5.755122454121e-05 4.243942168901e+00
1.001750000000e+03 -1.236608229631e-02 5.684632731534e-05 4.305871695386e+00
1.002000000000e+03 -1.126070568944e-02 5.642709611592e-05 4.368242094491e+00
1.002250000000e+03 -1.021025860390e-02 5.629350771452e-05 4.431021579169e+00
1.002500000000e+03 -9.224017057385e-03 5.644200420377e-05 4.494177464086e+00
1.002750000000e+03 -8.310464483566e-03 5.686571362273e-05 4.557676189219e+00
1.003000000000e+03 -7.477168590612e-03 5.755469534455e-05 4.621483357317e+00
1.003250000000e+03 -6.730673962081e-03 5.849622087392e-05 4.685563797943e+00
1.003500000000e+03 -6.076405327782e-03 5.967506035290e-05 4.749881645513e+00
1.003750000000e+03 -5.518591196507e-03 6.107377966269e-05 4.814400438771e+00
1.004000000000e+03 -5.060201917259e-03 6.267304192964e-05 4.879083231375e+00
1.004250000000e+03 -4.702911612130e-03 6.445191501969e-05 4.943892716360e+00
1.004500000000e+03 -4.447076865952e-03 6.638816575080e-05 5.008791356626e+00
1.004750000000e+03 -4.291740905003e-03 6.845855390711e-05 5.073741520472e+00
1.005000000000e+03 -4.234655279227e-03 7.063910979496e-05 5.138705617323e+00
1.005250000000e+03 -4.272324728724e-03 7.290540685698e-05 5.203646230951e+00
1.005500000000e+03 -4.400071355800e-03 7.523282218183e-05 5.268526246309e+00
1.005750000000e+03 -4.612114474601e-03 7.759678296118e-05 5.333308969730e+00
1.006000000000e+03 -4.901668441061e-03 7.997300396034e-05 5.397958237927e+00
1.006250000000e+03 -5.261052378431e-03 8.233771241861e-05 5.462438516949e+00
1.006500000000e+03 -5.681811793025e-03 8.466788086575e-05 5.526714987849e+00
1.006750000000e+03 -6.154846330537e-03 8.694141679375e-05 5.590753623791e+00
1.007000000000e+03 -6.670544912154e-03 8.913736599109e-05 5.654521253069e+00
1.007250000000e+03 -7.218922724436e-03 9.123611209869e-05 5.717985613389e+00
1.007500000000e+03 -7.789759083703e-03 9.321947714311e-05 5.781115396644e+00
1.007750000000e+03 -8.372733698449e-03 9.507093673883e-05 5.843880285973e+00
1.008000000000e+03 -8.957559416941e-03 9.677576019917e-05 5.906250986900e+00
1.008250000000e+03 -9.534110361763e-03 9.832112184135e-05 5.968199250284e+00
1.008500000000e+03 -1.009254322922e-02 9.969620107331e-05 6.029697897026e+00
1.008750000000e+03 -1.062341205551e-02 1.008922620626e-04 6.090720834567e+00
1.009000000000e+03 -1.111777466525e-02 1.019027088231e-04 6.151243070169e+00
1.009250000000e+03 -1.156729079941e-02 1.027231191810e-04 6.211240728972e+00
1.009500000000e+03 -1.196431110301e-02 1.033512476702e-04 6.270691059362e+00
1.009750000000e+03 -1.230195743827e-02 1.037870090498e-04 6.329572447155e+00
1.010000000000e+03 -1.257419294229e-02 1.040324346489e-04 6.387864415400e+00
1.010250000000e+03 -1.277588353096e-02 1.040915943605e-04 6.445547632333e+00
1.010500000000e+03 -1.290284819908e-02 1.039704943099e-04 6.502603903314e+00
1.010750000000e+03 -1.295190060610e-02 1.036769760056e-04 6.559016168795e+00
1.011000000000e+03 -1.292087925584e-02 1.032205717439e-04 6.614768489124e+00
1.011250000000e+03 -1.280866670853e-02 1.026123442250e-04 6.669846023023e+00
1.011500000000e+03 -1.261519879971e-02 1.018647098578e-04 6.724235006794e+00
1.011750000000e+03 -1.234146019351e-02 1.009912604142e-04 6.777922715243e+00
1.012000000000e+03 -1.198946975101e-02 1.000065747617e-04 6.830897426925e+00
1.012250000000e+03 -1.156225199683e-02 9.892600919481e-05 6.883148375094e+00
1.012500000000e+03 -1.106379569543e-02 9.776547498616e-05 6.934665692501e+00
1.012750000000e+03 -1.049900058791e-02 9.654123610797e-05 6.985440357416e+00
1.013000000000e+03 -9.873609893234e-03 9.526969342641e-05 7.035464128455e+00
1.013250000000e+03 -9.194130066846e-03 9.396718670421e-05 7.084729476204e+00
1.013500000000e+03 -8.467739230133e-03 9.264980740931e-05 7.133229519077e+00
1.013750000000e+03 -7.702182955016e-03 9.133318051874e-05 7.180957951714e+00
1.014000000000e+03 -6.905660067857e-03 9.003229207027e-05 7.227908977119e+00
1.014250000000e+03 -6.086699304463e-03 8.876131456012e-05 7.274077240627e+00
1.014500000000e+03 -5.254028471801e-03 8.753342276296e-05 7.319457767000e+00
1.014750000000e+03 -4.416438049140e-03 8.636067240589e-05 7.364045901968e+00
1.015000000000e+03 -3.582641396163e-03 8.525384690017e-05 7.407837259819e+00
1.015250000000e+03 -2.761133976166e-03 8.422232884356e-05 7.450827674886e+00
1.015500000000e+03 -1.960053710294e-03 8.327400971414e-05 7.493013164359e+00
1.015750000000e+03 -1.187045601584e-03 8.241519852731e-05 7.534389893510e+00
1.016000000000e+03 -4.491328112113e-04 8.165054238266e-05 7.574954150560e+00
1.016250000000e+03 2.474022803437e-04 8.098297079076e-05 7.614702326890e+00
1.016500000000e+03 8.971262969214e-04 8.041365659062e-05 7.653630905750e+00
1.016750000000e+03 1.495547878023e-03 7.994200245284e-05 7.691736454354e+00
1.017000000000e+03 2.039194442483e-03 7.956565109313e-05 7.729015621901e+00
1.017250000000e+03 2.525671742393e-03 7.928050427222e-05 7.765465141407e+00
1.017500000000e+03 2.953704612634e-03 7.908077778315e-05 7.801081833587e+00
1.017750000000e+03 3.323156306678e-03 7.895906624658e-05 7.835862612932e+00
1.018000000000e+03 3.635030113660e-03 7.890642491598e-05 7.869804492920e+00
1.018250000000e+03 3.891448510950e-03 7.891248485001e-05 7.902904591967e+00
1.018500000000e+03 4.095615421489e-03 7.896558329401e-05 7.935160135288e+00
1.018750000000e+03 4.251757547836e-03 7.905290707561e-05 7.966568456271e+00
1.019000000000e+03 4.365050929179e-03 7.916065625743e-05 7.997126991109e+00
1.019250000000e+03 4.441529959114e-03 7.927422666174e-05 8.026833272109e+00
1.019500000000e+03 4.487984494735e-03 7.937837550470e-05 8.055684912720e+00
1.019750000000e+03 4.511843206171e-03 7.945753874725e-05 8.083679590727e+00
1.020000000000e+03 4.521048904553e-03 7.949597744158e-05 8.110815022381e+00
1.020250000000e+03 4.523925191051e-03 7.947798913630e-05 8.137088933556e+00
1.020500000000e+03 4.529037775116e-03 7.938815603956e-05 8.162499025991e+00
1.020750000000e+03 4.545053119943e-03 7.921158954999e-05 8.187042936242e+00
1.021000000000e+03 4.580594927819e-03 7.893418688296e-05 8.210718193350e+00
1.021250000000e+03 4.644101708764e-03 7.854277220729e-05 8.233522171893e+00
1.021500000000e+03 4.743686906685e-03 7.802535931245e-05 8.255452042446e+00
1.021750000000e+03 4.887003166605e-03 7.737139746866e-05 8.276504722888e+00
1.022000000000e+03 5.081113321664e-03 7.657194490596e-05 8.296676825208e+00
1.022250000000e+03 5.332368723556e-03 7.561984644011e-05 8.315964607242e+00
1.022500000000e+03 5.646297277441e-03 7.450988303889e-05 8.334363924128e+00
1.022750000000e+03 6.027502365018e-03 7.323890260563e-05 8.351870183004e+00
1.023000000000e+03 6.479574084053e-03 7.180592528999e-05 8.368478301975e+00
1.023250000000e+03 7.005014065135e-03 7.021221073836e-05 8.384182672961e+00
1.023500000000e+03 7.605175133153e-03 6.846130910548e-05 8.398977133049e+00
1.023750000000e+03 8.280216623475e-03 6.655910973347e-05 8.412854937246e+00
1.024000000000e+03 9.029076341982e-03 6.451383472852e-05 8.425808742684e+00
1.024250000000e+03 9.849459800536e-03 6.233594802887e-05 8.437830600136e+00
1.024500000000e+03 1.073784682964e-02 6.003809407623e-05 8.448911949288e+00
1.024750000000e+03 1.168951620914e-02 5.763500132414e-05 8.459043628471e+00
1.025000000000e+03 1.269858752100e-02 5.514336192861e-05 8.468215886435e+00
1.025250000000e+03 1.375808044354e-02 5.258165385033e-05 8.476418408432e+00
1.025500000000e+03 1.485999030501e-02 4.996994689285e-05 8.483640345334e+00
1.025750000000e+03 1.599537946385e-02 4.732971826285e-05 8.489870356072e+00
1.026000000000e+03 1.715448303865e-02 4.468363449381e-05 8.495096653501e+00
1.026250000000e+03 1.832682788881e-02 4.205525859574e-05 8.499307062427e+00
1.026500000000e+03 1.950136325105e-02 3.946880355452e-05 8.502489081066e+00
1.026750000000e+03 2.066660106510e-02 3.694888065534e-05 8.504629953372e+00
1.027000000000e+03 2.181076444961e-02 3.452020962416e-05 8.505716744220e+00
1.027250000000e+03 2.292194151900e-02 3.220732993975e-05 8.505736424085e+00
1.027500000000e+03 2.398824332970e-02 3.003431627435e-05 8.504675955927e+00
1.027750000000e+03 2.499796277623e-02 2.802449916864e-05 8.502522388816e+00
1.028000000000e+03 2.593973231158e-02 2.620019440822e-05 8.499262955186e+00
1.028250000000e+03 2.680267913398e-02 2.458244185333e-05 8.494885169944e+00
1.028500000000e+03 2.757657416552e-02 2.319075986187e-05 8.489376933243e+00
1.028750000000e+03 2.825197377616e-02 2.204291570876e-05 8.482726633772e+00
1.029000000000e+03 2.882035209601e-02 2.115471440053e-05 8.474923252281e+00
1.029250000000e+03 2.927422076179e-02 2.053981135208e-05 8.465956464653e+00
1.029500000000e+03 2.960723758994e-02 2.020954206738e-05 8.455816742233e+00
1.029750000000e+03 2.981429877308e-02 2.017278081817e-05 8.444495449896e+00
1.030000000000e+03 2.989161636730e-02 2.043580478955e-05 8.431984939567e+00
1.030250000000e+03 2.983677906990e-02 2.100221204726e-05 8.418278638634e+00
1.030500000000e+03 2.964879585317e-02 2.187291747144e-05 8.403371132140e+00
1.030750000000e+03 2.932812282321e-02 2.304605821896e-05 8.387258238209e+00
1.031000000000e+03 2.887666970270e-02 2.451697851369e-05 8.369937074145e+00
1.031250000000e+03 2.829779477844e-02 2.627826609283e-05 8.351406116605e+00
1.031500000000e+03 2.759627776099e-02 2.831980422846e-05 8.331665250424e+00
1.031750000000e+03 2.677827615543e-02 3.062879410409e-05 8.310715806730e+00
1.032000000000e+03 2.585127127114e-02 3.318987711706e-05 8.288560595636e+00
1.032250000000e+03 2.482399125096e-02 3.598529053939e-05 8.265203922371e+00
1.032500000000e+03 2.370632504356e-02 3.899499218440e-05 8.240651597803e+00
1.032750000000e+03 2.250922158810e-02 4.219681904849e-05 8.214910939110e+00
1.033000000000e+03 2.124457236336e-02 4.556667481417e-05 8.187990755643e+00
1.033250000000e+03 1.992508701455e-02 4.907872317236e-05 8.159901332519e+00
1.033500000000e+03 1.856415301681e-02 5.270560472823e-05 8.130654397812e+00
1.033750000000e+03 1.717568969357e-02 5.641865819375e-05 8.100263088817e+00
1.034000000000e+03 1.577399052516e-02 6.018815906345e-05 8.068741903837e+00
1.034250000000e+03 1.437356169355e-02 6.398356268542e-05 8.036106654026e+00
1.034500000000e+03 1.298895389492e-02 6.777375883851e-05 8.002374403101e+00
1.034750000000e+03 1.163459342583e-02 7.152733124827e-05 7.967563408452e+00
1.035000000000e+03 1.032461223086e-02 7.521282333714e-05 7.931693052077e+00
1.035250000000e+03 9.072681155616e-03 7.879900897714e-05 7.894783774696e+00
1.035500000000e+03 7.891848068843e-03 8.225516655203e-05 7.856857003271e+00
1.035750000000e+03 6.794383655785e-03 8.555135559749e-05 7.817935080081e+00
1.036000000000e+03 5.791637741003e-03 8.865869175645e-05 7.778041188758e+00
1.036250000000e+03 4.893907068229e-03 9.154962526109e-05 7.737199284851e+00
1.036500000000e+03 4.110318032774e-03 9.419821209622e-05 7.695434023444e+00
1.036750000000e+03 3.448725042533e-03 9.658039049859e-05 7.652770689889e+00
1.037000000000e+03 2.915625816317e-03 9.867419455184e-05 7.609235132510e+00
1.037250000000e+03 2.516095827000e-03 1.004600449603e-04 7.564853694950e+00
1.037500000000e+03 2.253739724440e-03 1.019209779269e-04 7.519653154742e+00
1.037750000000e+03 2.130663804323e-03 1.030428257061e-04 7.473660659638e+00
1.038000000000e+03 2.147466545719e-03 1.038144131355e-04 7.426903668109e+00
1.038250000000e+03 2.303248235252e-03 1.042277179111e-04 7.379409890910e+00
1.038500000000e+03 2.595639875768e-03 1.042779959946e-04 7.331207232438e+00
1.038750000000e+03 3.020847392152e-03 1.039638648090e-04 7.282323737583e+00
1.039000000000e+03 3.573714661158e-03 1.032873753481e-04 7.232787534927e+00
1.039250000000e+03 4.247801732026e-03 1.022540181655e-04 7.182626781103e+00
1.039500000000e+03 5.035474947230e-03 1.008727652326e-04 7.131869609451e+00
1.039750000000e+03 5.928012386847e-03 9.915594720697e-05 7.080544072438e+00
1.040000000000e+03 6.915717297261e-03 9.711917122929e-05 7.028678090494e+00
1.040250000000e+03 7.988042889505e-03 9.478120836484e-05 6.976299394652e+00
1.040500000000e+03 9.133721999960e-03 9.216382239194e-05 6.923435474263e+00
1.040750000000e+03 1.034090361867e-02 8.929156032275e-05 6.870113520259e+00
1.041000000000e+03 1.159729161909e-02 8.619151667388e-05 6.816360370907e+00
1.041250000000e+03 1.289028565199e-02 8.289306502135e-05 6.762202457895e+00
1.041500000000e+03 1.420712172226e-02 7.942756134227e-05 6.707665750588e+00
1.041750000000e+03 1.553501154962e-02 7.582802373302e-05 6.652775704581e+00
1.042000000000e+03 1.686127840965e-02 7.212879272600e-05 6.597557208554e+00
1.042250000000e+03 1.817348983472e-02 6.836517010725e-05 6.542034535693e+00
1.042500000000e+03 1.945958460697e-02 6.457304343041e-05 6.486231295986e+00
1.042750000000e+03 2.070799342788e-02 6.078851741667e-05 6.430170392473e+00
1.043000000000e+03 2.190775389301e-02 5.704751669994e-05 6.373873981830e+00
1.043250000000e+03 2.304861566506e-02 5.338540216468e-05 6.317363438999e+00
1.043500000000e+03 2.412113885896e-02 4.983658431068e-05 6.260659327986e+00
1.043750000000e+03 2.511678110772e-02 4.643414743982e-05 6.203781378286e+00
1.044000000000e+03 2.602797476527e-02 4.320948498862e-05 6.146748468417e+00
1.044250000000e+03 2.684819159601e-02 4.019194914456e-05 6.089578616911e+00
1.044500000000e+03 2.757199612112e-02 3.740851726552e-05 6.032288981021e+00
1.044750000000e+03 2.819508404154e-02 3.488348319916e-05 5.974895864009e+00
1.045000000000e+03 2.871430684149e-02 3.263817542035e-05 5.917414731041e+00
1.045250000000e+03 2.912768141427e-02 3.069070487005e-05 5.859860233743e+00
1.045500000000e+03 2.943438378210e-02 2.905574959347e-05 5.802246243945e+00
1.045750000000e+03 2.963472899513e-02 2.774437495831e-05 5.744585895481e+00
1.046000000000e+03 2.973013545676e-02 2.676389895687e-05 5.686891634965e+00
1.046250000000e+03 2.972307564690e-02 2.611780308620e-05 5.629175280755e+00
1.046500000000e+03 2.961701570497e-02 2.580568988214e-05 5.571448088212e+00
1.046750000000e+03 2.941634285640e-02 2.582329385756e-05 5.513720822974e+00
1.047000000000e+03 2.912628581219e-02 2.616254263238e-05 5.456003838041e+00
1.047250000000e+03 2.875282726820e-02 2.681167152008e-05 5.398307157172e+00
1.047500000000e+03 2.830261342907e-02 2.775538964542e-05 5.340640559543e+00
1.047750000000e+03 2.778286026633e-02 2.897509657790e-05 5.283013668462e+00
1.048000000000e+03 2.720126027069e-02 3.044914589795e-05 5.225436039241e+00
1.048250000000e+03 2.656589029932e-02 3.215315200730e-05 5.167917246239e+00
1.048500000000e+03 2.588512159055e-02 3.406033522296e-05 5.110466969255e+00
1.048750000000e+03 2.516753329400e-02 3.614189818552e-05 5.053095074704e+00
1.049000000000e+03 2.442182917138e-02 3.836742815197e-05 4.995811691659e+00
1.049250000000e+03 2.365675744788e-02 4.070531474248e-05 4.938627283444e+00
1.049500000000e+03 2.288103336944e-02 4.312317866215e-05 4.881552708492e+00
1.049750000000e+03 2.210326368910e-02 4.558829912876e-05 4.824599275676e+00
1.050000000000e+03 2.133187214799e-02 4.806803649549e-05 4.767778786508e+00
1.050250000000e+03 2.057502541801e-02 5.053023837792e-05 4.711103568700e+00
1.050500000000e+03 1.984055903119e-02 5.294362438615e-05 4.654586498661e+00
1.050750000000e+03 1.913590286110e-02 5.527814672374e-05 4.598241009465e+00
1.051000000000e+03 1.846800711228e-02 5.750531157625e-05 4.542081090711e+00
1.051250000000e+03 1.784326898362e-02 5.959846624762e-05 4.486121272506e+00
1.051500000000e+03 1.726746204451e-02 6.153305304468e-05 4.430376600535e+00
1.051750000000e+03 1.674566972852e-02 6.328682005377e-05 4.374862598436e+00
1.052000000000e+03 1.628222534614e-02 6.483998158971e-05 4.319595221555e+00
1.052250000000e+03 1.588066078637e-02 6.617535163478e-05 4.264590798143e+00
1.052500000000e+03 1.554366662107e-02 6.727846846846e-05 4.209865965296e+00
1.052750000000e+03 1.527306578553e-02 6.813760924212e-05 4.155437596611e+00
1.053000000000e+03 1.506980277674e-02 6.874381630403e-05 4.101322724007e+00
1.053250000000e+03 1.493394990060e-02 6.909089751139e-05 4.047538457245e+00
1.053500000000e+03 1.486473135421e-02 6.917537923751e-05 3.994101898189e+00
1.053750000000e+03 1.486056538228e-02 6.899644168662e-05 3.941030056744e+00
1.054000000000e+03 1.491912382544e-02 6.855583136417e-05 3.888339767675e+00
1.054250000000e+03 1.503740783202e-02 6.785775234422e-05 3.836047607087e+00
1.054500000000e+03 1.521183747719e-02 6.690874520757e-05 3.784169816492e+00
1.054750000000e+03 1.543835256572e-02 6.571752497000e-05 3.732722228061e+00
1.055000000000e+03 1.571252128303e-02 6.429480410858e-05 3.681720199917e+00
1.055250000000e+03 1.602965314033e-02 6.265315027076e-05 3.631178555168e+00
1.055500000000e+03 1.638491267737e-02 6.080679193263e-05 3.581111532051e+00
1.055750000000e+03 1.677343036005e-02 5.877142306884e-05 3.531532740779e+00
1.056000000000e+03 1.719040740017e-02 5.656400460005e-05 3.482455129592e+00
1.056250000000e+03 1.763121179368e-02 5.420255846705e-05 3.433890961885e+00
1.056500000000e+03 1.809146304790e-02 5.170596622919e-05 3.385851800118e+00
1.056750000000e+03 1.856710416350e-02 4.909376541151e-05 3.338348501580e+00
1.057000000000e+03 1.905445927595e-02 4.638595047532e-05 3.291391220449e+00
1.057250000000e+03 1.955027689143e-02 4.360277799767e-05 3.244989420760e+00
1.057500000000e+03 2.005175791754e-02 4.076458341928e-05 3.199151894880e+00
1.057750000000e+03 2.055656944169e-02 3.789160034390e-05 3.153886791298e+00
1.058000000000e+03 2.106284381890e-02 3.500378348589e-05 3.109201646962e+00
1.058250000000e+03 2.156916471425e-02 3.212068054859e-05 3.065103426481e+00
1.058500000000e+03 2.207454016883e-02 2.926127112371e-05 3.021598565770e+00
1.058750000000e+03 2.257836324744e-02 2.644383962122e-05 2.978693018778e+00
1.059000000000e+03 2.308036191151e-02 2.368585878018e-05 2.936392307813e+00
1.059250000000e+03 2.358053829891e-02 2.100388378085e-05 2.894701575322e+00
1.059500000000e+03 2.407909789790e-02 1.841345866690e-05 2.853625636378e+00
1.059750000000e+03 2.457637047627e-02 1.592903134867e-05 2.813169031324e+00
1.060000000000e+03 2.507272335666e-02 1.356387890761e-05 2.773336077351e+00
1.060250000000e+03 2.556846881277e-02 1.133004244211e-05 2.734130918484e+00
1.060500000000e+03 2.606376784187e-02 9.238269809336e-06 2.695557573002e+00
1.060750000000e+03 2.655853223365e-02 7.297967304920e-06 2.657619978870e+00
1.061000000000e+03 2.705232867847e-02 5.517161687729e-06 2.620322035683e+00
1.061250000000e+03 2.754428775592e-02 3.902470743639e-06 2.583667644309e+00
1.061500000000e+03 2.803302192855e-02 2.459082219630e-06 2.547660743504e+00
1.061750000000e+03 2.851655616319e-02 1.190747077884e-06 2.512305345936e+00
1.062000000000e+03 2.899227599926e-02 9.978210477324e-08 2.477605571721e+00
1.062250000000e+03 2.945689661397e-02 -8.129138878155e-07 2.443565683035e+00
1.062500000000e+03 2.990645703162e-02 -1.547833063442e-06 2.410190120036e+00
1.062750000000e+03 3.033634222069e-02 -2.106819259190e-06 2.377483538260e+00
1.063000000000e+03 3.074133499938e-02 -2.493019826633e-06 2.345450851041e+00
1.063250000000e+03 3.111569847487e-02 -2.710828328284e-06 2.314097277255e+00
1.063500000000e+03 3.145328790658e-02 -2.765820965173e-06 2.283428394516e+00
1.063750000000e+03 3.174768984649e-02 -2.664689528475e-06 2.253450201220e+00
1.064000000000e+03 3.199238439176e-02 -2.415170956171e-06 2.224169185061e+00
1.064250000000e+03 3.218092546113e-02 -2.025977550030e-06 2.195592400277e+00
1.064500000000e+03 3.230713288051e-02 -1.506728721623e-06 2.167727552380e+00
1.064750000000e+03 3.236528892678e-02 -8.678859280409e-07 2.140583088373e+00
1.065000000000e+03 3.235033252457e-02 -1.206917046304e-07 2.114168292889e+00
1.065250000000e+03 3.225804318990e-02 7.228856518937e-07 2.088493386016e+00
1.065500000000e+03 3.208520793569e-02 1.650207287485e-06 2.063569620995e+00
1.065750000000e+03 3.182976511464e-02 2.648017576629e-06 2.039409379273e+00
1.066000000000e+03 3.149091915780e-02 3.702493225760e-06 2.016026257617e+00
1.066250000000e+03 3.106922300838e-02 4.799299744979e-06 1.993435146015e+00
1.066500000000e+03 3.056662466352e-02 5.923656502788e-06 1.971652290655e+00
1.066750000000e+03 2.998647703814e-02 7.060411865739e-06 1.950695339844e+00
1.067000000000e+03 2.933351077992e-02 8.194134047818e-06 1.930583368744e+00
1.067250000000e+03 2.861377206984e-02 9.309218796189e-06 1.911336881552e+00
1.067500000000e+03 2.783452718037e-02 1.039001946274e-05 1.892977787474e+00
1.067750000000e+03 2.700413785176e-02 1.142099857199e-05 1.875529350096e+00
1.068000000000e+03 2.613191167460e-02 1.238690313254e-05 1.859016109434e+00
1.068250000000e+03 2.522793201074e-02 1.327296297360e-05 1.843463776295e+00
1.068500000000e+03 2.430287309606e-02 1.406510834684e-05 1.828899101358e+00
1.068750000000e+03 2.336780472902e-02 1.475020749006e-05 1.815349719193e+00
1.069000000000e+03 2.243399197756e-02 1.531631249227e-05 1.802843970995e+00
1.069250000000e+03 2.151269435567e-02 1.575291684952e-05 1.791410708534e+00
1.069500000000e+03 2.061496870820e-02 1.605121193771e-05 1.781079083941e+00
1.069750000000e+03 1.975147961275e-02 1.620433621749e-05 1.771878327821e+00
1.070000000000e+03 1.893232021894e-02 1.620760840229e-05 1.763837521489e+00
1.070250000000e+03 1.816684678086e-02 1.605873851193e-05 1.756985366044e+00
1.070500000000e+03 1.746352865524e-02 1.575800596701e-05 1.751349953126e+00
1.070750000000e+03 1.682981553894e-02 1.530840018335e-05 1.746958540780e+00
1.071000000000e+03 1.627202447048e-02 1.471571141881e-05 1.743837337267e+00
1.071250000000e+03 1.579524602496e-02 1.398857341509e-05 1.742011296128e+00
1.071500000000e+03 1.540327274102e-02 1.313844223197e-05 1.741503924310e+00
1.071750000000e+03 1.509854822033e-02 1.217952000537e-05 1.742337104997e+00
1.072000000000e+03 1.488213963585e-02 1.112861064231e-05 1.744530936679e+00
1.072250000000e+03 1.475373140985e-02 1.000491553196e-05 1.748103588227e+00
1.072500000000e+03 1.471164239592e-02 8.829763400969e-06 1.753071171294e+00
1.072750000000e+03 1.475286363442e-02 7.626286116585e-06 1.759447628450e+00
1.073000000000e+03 1.487311832346e-02 6.419036089916e-06 1.767244638174e+00
1.073250000000e+03 1.506694060366e-02 5.233561544304e-06 1.776471534304e+00
1.073500000000e+03 1.532777352090e-02 4.095940368265e-06 1.787135240494e+00
1.073750000000e+03 1.564808344488e-02 3.032286198912e-06 1.799240218533e+00
1.074000000000e+03 1.601948868634e-02 2.068226333085e-06 1.812788428516e+00
1.074250000000e+03 1.643290064690e-02 1.228410357657e-06 1.827779301842e+00
1.074500000000e+03 1.687867427561e-02 5.359995056686e-07 1.844209724792e+00
1.074750000000e+03 1.734676526869e-02 1.212217601299e-08 1.862074033557e+00
1.075000000000e+03 1.782689144252e-02 -3.245442674327e-07 1.881364017783e+00
1.075250000000e+03 1.830869478480e-02 -4.581971922712e-07 1.902068935368e+00
1.075500000000e+03 1.878190191441e-02 -3.762735470147e-07 1.924175535999e+00
1.075750000000e+03 1.923648000138e-02 -6.974672150939e-08 1.947668094305e+00
1.076000000000e+03 1.966278597286e-02 4.666501107198e-07 1.972528452255e+00
1.076250000000e+03 2.005170552914e-02 1.234285339435e-06 1.998736072114e+00
1.076500000000e+03 2.039478291767e-02 2.230570146422e-06 2.026268097534e+00
1.076750000000e+03 2.068433609396e-02 3.448993987493e-06 2.055099426621e+00
1.077000000000e+03 2.091355759340e-02 4.879247801542e-06 2.085202795361e+00
1.077250000000e+03 2.107660076775e-02 6.507430539010e-06 2.116548871569e+00
1.077500000000e+03 2.116864970616e-02 8.316334950659e-06 2.149106360480e+00
1.077750000000e+03 2.118597016188e-02 1.028581229831e-05 2.182842123309e+00
1.078000000000e+03 2.112594574058e-02 1.239319234006e-05 2.217721306472e+00
1.078250000000e+03 2.098709397542e-02 1.461376233647e-05 2.253707484556e+00
1.078500000000e+03 2.076906654982e-02 1.692127919495e-05 2.290762814688e+00
1.078750000000e+03 2.047263180606e-02 1.928850890398e-05 2.328848203244e+00
1.079000000000e+03 2.009963977198e-02 2.168777900016e-05 2.367923484410e+00
1.079250000000e+03 1.965297199437e-02 2.409152568378e-05 2.407947609094e+00
1.079500000000e+03 1.913647523177e-02 2.647282813337e-05 2.448878843837e+00
1.079750000000e+03 1.855488120623e-02 2.880591411655e-05 2.490674977963e+00
1.080000000000e+03 1.791371307742e-02 3.106662817309e-05 2.533293537224e+00
1.080250000000e+03 1.721918002857e-02 3.323285364029e-05 2.576692002374e+00
1.080500000000e+03 1.647806217420e-02 3.528488041563e-05 2.620828029558e+00
1.080750000000e+03 1.569758668462e-02 3.720571495286e-05 2.665659671099e+00
1.081000000000e+03 1.488529827584e-02 3.898132888860e-05 2.711145592937e+00
1.081250000000e+03 1.404892620684e-02 4.060084346547e-05 2.757245286003e+00
1.081500000000e+03 1.319624931456e-02 4.205665439835e-05 2.803919269630e+00
1.081750000000e+03 1.233496354265e-02 4.334449260524e-05 2.851129282361e+00
1.082000000000e+03 1.147255337700e-02 4.446342972983e-05 2.898838458644e+00
1.082250000000e+03 1.061617116885e-02 4.541582708542e-05 2.947011487380e+00
1.082500000000e+03 9.772525433488e-03 4.620723727083e-05 2.995614751667e+00
1.082750000000e+03 8.947782719824e-03 4.684625786008e-05 3.044616445226e+00
1.083000000000e+03 8.147484051568e-03 4.734434474496e-05 3.093986665154e+00
1.083250000000e+03 7.376478323700e-03 4.771558932845e-05 3.143697479159e+00
1.083500000000e+03 6.638874012084e-03 4.797646279436e-05 3.193722966478e+00
1.083750000000e+03 5.938010555914e-03 4.814553042823e-05 3.244039230930e+00
1.084000000000e+03 5.276447990262e-03 4.824314187996e-05 3.294624389107e+00
1.084250000000e+03 4.655976258304e-03 4.829109671470e-05 3.345458530799e+00
1.084500000000e+03 4.077641879006e-03 4.831228738855e-05 3.396523654481e+00
1.084750000000e+03 3.541789684321e-03 4.833033175372e-05 3.447803581817e+00
1.085000000000e+03 3.048119213632e-03 4.836918027121e-05 3.499283847949e+00
1.085250000000e+03 2.595751093401e-03 4.845271469739e-05 3.550951577177e+00
1.085500000000e+03 2.183302505055e-03 4.860433597567e-05 3.602795339436e+00
1.085750000000e+03 1.808967301082e-03 4.884654701384e-05 3.654804996926e+00
1.086000000000e+03 1.470598873606e-03 4.920053385329e-05 3.706971541816e+00
1.086250000000e+03 1.165792611453e-03 4.968575333814e-05 3.759286925128e+00
1.086500000000e+03 8.919657250129e-04 5.031952160769e-05 3.811743887484e+00
1.086750000000e+03 6.464319905910e-04 5.111663127469e-05 3.864335785252e+00
1.087000000000e+03 4.264705463764e-04 5.208899062245e-05 3.917056425305e+00
1.087250000000e+03 2.293863623945e-04 5.324529758632e-05 3.969899899985e+00
1.087500000000e+03 5.256325566066e-05 5.459075222819e-05 4.022860436253e+00
1.087750000000e+03 -1.064927795205e-04 5.612682531095e-05 4.075932248715e+00
1.088000000000e+03 -2.501173092112e-04 5.785108325360e-05 4.129109410172e+00
1.088250000000e+03 -3.804599449249e-04 5.975708236922e-05 4.182385731227e+00
1.088500000000e+03 -4.994639181307e-04 6.183433888710e-05 4.235754653447e+00
1.088750000000e+03 -6.088505176089e-04 6.406837495584e-05 4.289209160643e+00
1.089000000000e+03 -7.101094581112e-04 6.644085460161e-05 4.342741700638e+00
1.089250000000e+03 -8.044922102380e-04 6.892979581730e-05 4.396344123833e+00
1.089500000000e+03 -8.930087115243e-04 7.150987298646e-05 4.450007633809e+00
1.089750000000e+03 -9.764247491033e-04 7.415279337816e-05 4.503722755767e+00
1.090000000000e+03 -1.055262015102e-03 7.682775447482e-05 4.557479314642e+00
1.090250000000e+03 -1.129798939722e-03 7.950196198095e-05 4.611266427773e+00
1.090500000000e+03 -1.200072910154e-03 8.214120567485e-05 4.665072510095e+00
1.090750000000e+03 -1.265884906952e-03 8.471048179062e-05 4.718885288913e+00
1.091000000000e+03 -1.326805797434e-03 8.717463851060e-05 4.772691832988e+00
1.091250000000e+03 -1.382186814193e-03 8.949903970640e-05 4.826478588256e+00
1.091500000000e+03 -1.431173603030e-03 9.165022577956e-05 4.880231424920e+00
1.091750000000e+03 -1.472725186459e-03 9.359655800581e-05 4.933935691634e+00
1.092000000000e+03 -1.505638070685e-03 9.530882973730e-05 4.987576279910e+00
1.092250000000e+03 -1.528576047283e-03 9.676083053980e-05 5.041137692664e+00
1.092500000000e+03 -1.540105950617e-03 9.792985031809e-05 5.094604121843e+00
1.092750000000e+03 -1.538738630136e-03 9.879711132124e-05 5.147959529133e+00
1.093000000000e+03 -1.522975822157e-03 9.934812159462e-05 5.201187733083e+00
1.093250000000e+03 -1.491360703207e-03 9.957294357058e-05 5.254272498067e+00
1.093500000000e+03 -1.442532169318e-03 9.946636355118e-05 5.307197626858e+00
1.093750000000e+03 -1.375281413517e-03 9.902797511036e-05 5.359947053607e+00
1.094000000000e+03 -1.288607335640e-03 9.826216978878e-05 5.412504937086e+00
1.094250000000e+03 -1.181772122066e-03 9.717805278142e-05 5.464855752442e+00
1.094500000000e+03 -1.054351085425e-03 9.578926212292e-05 5.516984380613e+00
1.094750000000e+03 -9.062791185667e-04 9.411371985019e-05 5.568876193298e+00
1.095000000000e+03 -7.378872694035e-04 9.217330943315e-05 5.620517133765e+00
1.095250000000e+03 -5.499327899213e-04 8.999351078987e-05 5.671893789928e+00
1.095500000000e+03 -3.436158635969e-04 8.760297550306e-05 5.722993462145e+00
1.095750000000e+03 -1.205875821547e-04 8.503306855326e-05 5.773804220075e+00
1.096000000000e+03 1.170562890235e-04 8.231738241693e-05 5.824314952229e+00
1.096250000000e+03 3.667941946596e-04 7.949122672882e-05 5.874515406092e+00
1.096500000000e+03 6.257079334788e-04 7.659114657085e-05 5.924396214859e+00
1.096750000000e+03 8.905257895530e-04 7.365436561338e-05 5.973948916464e+00
1.097000000000e+03 1.157675233204e-03 7.071836374881e-05 6.023165959453e+00
1.097250000000e+03 1.423346150918e-03 6.782031820562e-05 6.072040700196e+00
1.097500000000e+03 1.683559717644e-03 6.499662692341e-05 6.120567384988e+00
1.097750000000e+03 1.934244871098e-03 6.228248512402e-05 6.168741125248e+00
1.098000000000e+03 2.171317325328e-03 5.971148243594e-05 6.216557860378e+00
1.098250000000e+03 2.390760012803e-03 5.731517129876e-05 6.264014311574e+00
1.098500000000e+03 2.588701877218e-03 5.512267907279e-05 6.311107925606e+00
1.098750000000e+03 2.761493752631e-03 5.316040642947e-05 6.357836813660e+00
1.099000000000e+03 2.905777588908e-03 5.145174807628e-05 6.404199676276e+00
1.099250000000e+03 3.018548498427e-03 5.001682488356e-05 6.450195728024e+00
1.099500000000e+03 3.097206540970e-03 4.887226237640e-05 6.495824612798e+00
1.099750000000e+03 3.139596779248e-03 4.803101045106e-05 6.541086318034e+00
1.100000000000e+03 3.144037728781e-03 4.750220212438e-05 6.585981078384e+00
1.100250000000e+03 3.109335588086e-03 4.729106394047e-05 6.630509284882e+00
1.100500000000e+03 3.034785696355e-03 4.739886777783e-05 6.674671385747e+00
1.100750000000e+03 2.920161358053e-03 4.782292273123e-05 6.718467785816e+00
1.101000000000e+03 2.765688314059e-03 4.855663717168e-05 6.761898750988e+00
1.101250000000e+03 2.572010592495e-03 4.958961406010e-05 6.804964303728e+00
1.101500000000e+03 2.340143429660e-03 5.090778768227e-05 6.847664128104e+00
1.101750000000e+03 2.071421797180e-03 5.249362638157e-05 6.889997466489e+00
1.102000000000e+03 1.767439695904e-03 5.432638399294e-05 6.931963026624e+00
1.102250000000e+03 1.429990070423e-03 5.638238701264e-05 6.973558881599e+00
1.102500000000e+03 1.061000247670e-03 5.863538145043e-05 7.014782380530e+00
1.102750000000e+03 6.624731463512e-04 6.105690797417e-05 7.055630053518e+00
1.103000000000e+03 2.364290276198e-04 6.361672635052e-05 7.096097527926e+00
1.103250000000e+03 -2.151425669753e-04 6.628324727553e-05 7.136179440631e+00
1.103500000000e+03 -6.903248849569e-04 6.902400933606e-05 7.175869359959e+00
1.103750000000e+03 -1.187304627081e-03 7.180616677829e-05 7.215159709305e+00
1.104000000000e+03 -1.704392570929e-03 7.459698144846e-05 7.254041698671e+00
1.104250000000e+03 -2.240030766001e-03 7.736431025585e-05 7.292505258309e+00
1.104500000000e+03 -2.792789543321e-03 8.007708708432e-05 7.330538983133e+00
1.104750000000e+03 -3.361352223398e-03 8.270578110536e-05 7.368130081979e+00
1.105000000000e+03 -3.944489831950e-03 8.522282751827e-05 7.405264337323e+00
1.105250000000e+03 -4.541025902963e-03 8.760300160249e-05 7.441926070632e+00
1.105500000000e+03 -5.149795302057e-03 8.982376924666e-05 7.478098120582e+00
1.105750000000e+03 -5.769598179705e-03 9.186567512837e-05 7.513761829662e+00
1.106000000000e+03 -6.399151870204e-03 9.371248745346e-05 7.548897042329e+00
1.106250000000e+03 -7.037043309417e-03 9.535138823732e-05 7.583482113807e+00
1.106500000000e+03 -7.681684338536e-03 9.677310056896e-05 7.617493932555e+00
1.106750000000e+03 -8.331272619523e-03 9.797194105762e-05 7.650907951275e+00
1.107000000000e+03 -8.983759842383e-03 9.894580652375e-05 7.683698233293e+00
1.107250000000e+03 -9.636828856795e-03 9.969609648292e-05 7.715837511061e+00
1.107500000000e+03 -1.028788206861e-02 1.002275736171e-04 7.747297254282e+00
1.107750000000e+03 -1.093404007196e-02 1.005481655905e-04 7.778047754568e+00
1.108000000000e+03 -1.157215279171e-02 1.006687140647e-04 7.808058219470e+00
1.108250000000e+03 -1.219882295190e-02 1.006026779704e-04 7.837296878198e+00
1.108500000000e+03 -1.281043929398e-02 1.003657944193e-04 7.865731102061e+00
1.108750000000e+03 -1.340322165400e-02 9.997570663042e-05 7.893327533466e+00
1.109000000000e+03 -1.397327601136e-02 9.945155685409e-05 7.920052224814e+00
1.109250000000e+03 -1.451665481611e-02 9.881362053005e-05 7.945870791430e+00
1.109500000000e+03 -1.502942715431e-02 9.808287109325e-05 7.970748567941e+00
1.109750000000e+03 -1.550774924534e-02 9.728053782601e-05 7.994650778368e+00
1.110000000000e+03 -1.594794143918e-02 9.642771962509e-05 8.017542707408e+00
1.110250000000e+03 -1.634656121903e-02 9.554499060715e-05 8.039389882863e+00
1.110500000000e+03 -1.670047890160e-02 9.465204166093e-05 8.060158256261e+00
1.110750000000e+03 -1.700694530176e-02 9.376734350697e-05 8.079814391391e+00
1.111000000000e+03 -1.726365805884e-02 9.290785628857e-05 8.098325648046e+00
1.111250000000e+03 -1.746881799956e-02 9.208878414341e-05 8.115660367867e+00
1.111500000000e+03 -1.762117861018e-02 9.132333098685e-05 8.131788054643e+00
1.111750000000e+03 -1.772008462343e-02 9.062257546610e-05 8.146679550438e+00
1.112000000000e+03 -1.776550245159e-02 8.999535290080e-05 8.160307201114e+00
1.112250000000e+03 -1.775803700144e-02 8.944818454881e-05 8.172645014514e+00
1.112500000000e+03 -1.769893867765e-02 8.898528872825e-05 8.183668805050e+00
1.112750000000e+03 -1.759009771896e-02 8.860861728885e-05 8.193356325633e+00
1.113000000000e+03 -1.743402877395e-02 8.831794584371e-05 8.201687381936e+00
1.113250000000e+03 -1.723384302067e-02 8.811100601316e-05 8.208643931409e+00
1.113500000000e+03 -1.699321064694e-02 8.798365943405e-05 8.214210163160e+00
1.113750000000e+03 -1.671631387900e-02 8.793010679095e-05 8.218372558553e+00
1.114000000000e+03 -1.640779132746e-02 8.794312564797e-05 8.221119932935e+00
1.114250000000e+03 -1.607267548732e-02 8.801433339367e-05 8.222443456113e+00
1.114500000000e+03 -1.571632358829e-02 8.813446521444e-05 8.222336654575e+00
1.114750000000e+03 -1.534434372462e-02 8.829365013777e-05 8.220795394344e+00
1.115000000000e+03 -1.496251725362e-02 8.848172090223e-05 8.217817844855e+00
1.115250000000e+03 -1.457671876819e-02 8.868852952978e-05 8.213404427224e+00
1.115500000000e+03 -1.419283481982e-02 8.890419152580e-05 8.207557745878e+00
1.115750000000e+03 -1.381668298229e-02 8.911933109890e-05 8.200282507823e+00
1.116000000000e+03 -1.345393216407e-02 8.932533393030e-05 8.191585429703e+00
1.116250000000e+03 -1.311002596509e-02 8.951456782139e-05 8.181475136410e+00
1.116500000000e+03 -1.279010978874e-02 8.968055706257e-05 8.169962052550e+00
1.116750000000e+03 -1.249896293781e-02 8.981812531292e-05 8.157058289669e+00
1.117000000000e+03 -1.224093708961e-02 8.992350265735e-05 8.142777531846e+00
1.117250000000e+03 -1.201990095260e-02 8.999439043147e-05 8.127134921350e+00
1.117500000000e+03 -1.183919298664e-02 9.002999001068e-05 8.110146947277e+00
1.117750000000e+03 -1.170158134907e-02 9.003098964330e-05 8.091831338450e+00
1.118000000000e+03 -1.160923245702e-02 8.999951563141e-05 8.072206962803e+00
1.118250000000e+03 -1.156368808064e-02 8.993904811713e-05 8.051293734615e+00
1.118500000000e+03 -1.156585036467e-02 8.985430503211e-05 8.029112530331e+00
1.118750000000e+03 -1.161597581889e-02 8.975109870263e-05 8.005685114326e+00
1.119000000000e+03 -1.171367767068e-02 8.963616906768e-05 7.981034074882e+00
1.119250000000e+03 -1.185793568892e-02 8.951699347420e-05 7.955182770002e+00
1.119500000000e+03 -1.204711448370e-02 8.940158662166e-05 7.928155283649e+00
1.119750000000e+03 -1.227898876041e-02 8.929828615886e-05 7.899976391008e+00
1.120000000000e+03 -1.255077598314e-02 8.921553715036e-05 7.870671532920e+00
1.120250000000e+03 -1.285917502646e-02 8.916167114970e-05 7.840266796871e+00
1.120500000000e+03 -1.320041140575e-02 8.914469335139e-05 7.808788904881e+00
1.120750000000e+03 -1.357028777225e-02 8.917207722034e-05 7.776265205690e+00
1.121000000000e+03 -1.396423938466e-02 8.925056957965e-05 7.742723670118e+00
1.121250000000e+03 -1.437739385962e-02 8.938600444547e-05 7.708192887568e+00
1.121500000000e+03 -1.480463450447e-02 8.958317916949e-05 7.672702063391e+00
1.121750000000e+03 -1.524066648271e-02 8.984570313880e-05 7.636281012844e+00
1.122000000000e+03 -1.568008507904e-02 9.017588134635e-05 7.598960153125e+00
1.122250000000e+03 -1.611744490388e-02 9.057464573745e-05 7.560770491694e+00
1.122500000000e+03 -1.654732990642e-02 9.104149485753e-05 7.521743606547e+00
1.122750000000e+03 -1.696442182304e-02 9.157445136154e-05 7.481911623391e+00
1.123000000000e+03 -1.736356769520e-02 9.217007425058e-05 7.441307183553e+00
1.123250000000e+03 -1.773984495354e-02 9.282349597267e-05 7.399963404350e+00
1.123500000000e+03 -1.808862169564e-02 9.352851482011e-05 7.357913834332e+00
1.123750000000e+03 -1.840561375616e-02 9.427764936293e-05 7.315192398551e+00
1.124000000000e+03 -1.868693668531e-02 9.506225588976e-05 7.271833336331e+00
1.124250000000e+03 -1.892914981402e-02 9.587265465336e-05 7.227871135491e+00
1.124500000000e+03 -1.912929645991e-02 9.669830214143e-05 7.183340455147e+00
1.124750000000e+03 -1.928493391752e-02 9.752789578385e-05 7.138276048802e+00
1.125000000000e+03 -1.939415901802e-02 9.834959615601e-05 7.092712676563e+00
1.125250000000e+03 -1.945562280797e-02 9.915122880338e-05 7.046685019984e+00
1.125500000000e+03 -1.946854052580e-02 9.992046368504e-05 7.000227587866e+00
1.125750000000e+03 -1.943269178185e-02 1.006450008423e-04 6.953374624318e+00
1.126000000000e+03 -1.934841338224e-02 1.013127833548e-04 6.906160016339e+00
1.126250000000e+03 -1.921658663643e-02 1.019121921103e-04 6.858617197113e+00
1.126500000000e+03 -1.903861612176e-02 1.024322298010e-04 6.810779054692e+00
1.126750000000e+03 -1.881640230643e-02 1.028626960665e-04 6.762677842740e+00
1.127000000000e+03 -1.855230984370e-02 1.031943533916e-04 6.714345089565e+00
1.127250000000e+03 -1.824912915340e-02 1.034190734031e-04 6.665811515287e+00
1.127500000000e+03 -1.791003440822e-02 1.035299668044e-04 6.617106950216e+00
1.127750000000e+03 -1.753853694858e-02 1.035214888910e-04 6.568260261023e+00
1.128000000000e+03 -1.713843668528e-02 1.033895283832e-04 6.519299276566e+00
1.128250000000e+03 -1.671376974529e-02 1.031314803814e-04 6.470250724425e+00
1.128500000000e+03 -1.626875483560e-02 1.027462740591e-04 6.421140170441e+00
1.128750000000e+03 -1.580773809263e-02 1.022343838613e-04 6.371991965323e+00
1.129000000000e+03 -1.533513725748e-02 1.015978115411e-04 6.322829195951e+00
1.129250000000e+03 -1.485538571485e-02 1.008400467451e-04 6.273673647622e+00
1.129500000000e+03 -1.437287714577e-02 9.996602477852e-05 6.224545765362e+00
1.129750000000e+03 -1.389191059232e-02 9.898201574055e-05 6.175464628414e+00
1.130000000000e+03 -1.341663752702e-02 9.789550932207e-05 6.126447931522e+00
1.130250000000e+03 -1.295101030000e-02 9.671513310702e-05 6.077511965907e+00
1.130500000000e+03 -1.249873401472e-02 9.545047236448e-05 6.028671617854e+00
1.130750000000e+03 -1.206322002492e-02 9.411190711164e-05 5.979940362523e+00
1.131000000000e+03 -1.164754444089e-02 9.271044985532e-05 5.931330275050e+00
1.131250000000e+03 -1.125440990021e-02 9.125757051209e-05 5.882852041067e+00
1.131500000000e+03 -1.088611159917e-02 8.976502856115e-05 5.834514973189e+00
1.131750000000e+03 -1.054451039828e-02 8.824462703819e-05 5.786327040732e+00
1.132000000000e+03 -1.023100916753e-02 8.670807867114e-05 5.738294893896e+00
1.132250000000e+03 -9.946538365475e-03 8.516683662493e-05 5.690423904143e+00
1.132500000000e+03 -9.691545337485e-03 8.363191421287e-05 5.642718197465e+00
1.132750000000e+03 -9.465993871326e-03 8.211373335490e-05 5.595180702700e+00
1.133000000000e+03 -9.269367959408e-03 8.062197687492e-05 5.547813191217e+00
1.133250000000e+03 -9.100686427748e-03 7.916546845516e-05 5.500616330169e+00
1.133500000000e+03 -8.958522254498e-03 7.775206139091e-05 5.453589726518e+00
1.133750000000e+03 -8.841031611014e-03 7.638855500763e-05 5.406731978730e+00
1.134000000000e+03 -8.745990153841e-03 7.508063340597e-05 5.360040727911e+00
1.134250000000e+03 -8.670835022983e-03 7.383282251050e-05 5.313512702697e+00
1.134500000000e+03 -8.612715105715e-03 7.264846117927e-05 5.267143768808e+00
1.134750000000e+03 -8.568546581039e-03 7.152971753216e-05 5.220928973933e+00
1.135000000000e+03 -8.535073779731e-03 7.047761684048e-05 5.174862590037e+00
1.135250000000e+03 -8.508934890957e-03 6.949208750920e-05 5.128938155698e+00
1.135500000000e+03 -8.486730353796e-03 6.857203913424e-05 5.083148511258e+00
1.135750000000e+03 -8.465094179125e-03 6.771545318762e-05 5.037485835604e+00
1.136000000000e+03 -8.440765964117e-03 6.691948744716e-05 4.991941678527e+00
1.136250000000e+03 -8.410662805347e-03 6.618060054858e-05 4.946506990660e+00
1.136500000000e+03 -8.371949362540e-03 6.549468725281e-05 4.901172153061e+00
1.136750000000e+03 -8.322105380917e-03 6.485722841570e-05 4.855927002909e+00
1.137000000000e+03 -8.258988534329e-03 6.426344011354e-05 4.810760860941e+00
1.137250000000e+03 -8.180891365159e-03 6.370842597980e-05 4.765662558090e+00
1.137500000000e+03 -8.086592246595e-03 6.318733140456e-05 4.720620462298e+00
1.137750000000e+03 -7.975396805923e-03 6.269548785845e-05 4.675622508034e+00
1.138000000000e+03 -7.847171822649e-03 6.222855359408e-05 4.630656227692e+00
1.138250000000e+03 -7.702367451802e-03 6.178263673162e-05 4.585708786704e+00
1.138500000000e+03 -7.542029825539e-03 6.135440445773e-05 4.540767022893e+00
1.138750000000e+03 -7.367801679209e-03 6.094118015793e-05 4.495817490848e+00
1.139000000000e+03 -7.181912113405e-03 6.054102003267e-05 4.450846513245e+00
1.139250000000e+03 -6.987152919205e-03 6.015275302193e-05 4.405840236676e+00
1.139500000000e+03 -6.786845406154e-03 5.977601154952e-05 4.360784697980e+00
1.139750000000e+03 -6.584793316109e-03 5.941123196901e-05 4.315665894468e+00
1.140000000000e+03 -6.385227259687e-03 5.905963636157e-05 4.270469866975e+00
1.140250000000e+03 -6.192736437765e-03 5.872318476244e-05 4.225182786159e+00
1.140500000000e+03 -6.012193466569e-03 5.840451347233e-05 4.179791053267e+00
1.140750000000e+03 -5.848668480713e-03 5.810684219343e-05 4.134281403105e+00
1.141000000000e+03 -5.707338408022e-03 5.783387105274e-05 4.088641021739e+00
1.141250000000e+03 -5.593389170412e-03 5.758965641517e-05 4.042857668014e+00
1.141500000000e+03 -5.511913937910e-03 5.737847911191e-05 3.996919802313e+00
1.141750000000e+03 -5.467809872156e-03 5.720470107701e-05 3.950816726732e+00
1.142000000000e+03 -5.465673020314e-03 5.707261709784e-05 3.904538727060e+00
1.142250000000e+03 -5.509694571596e-03 5.698630417680e-05 3.858077219868e+00
1.142500000000e+03 -5.603560436973e-03 5.694947287180e-05 3.811424908306e+00
1.142750000000e+03 -5.750355087613e-03 5.696532285074e-05 3.764575936326e+00
1.143000000000e+03 -5.952472404828e-03 5.703640825791e-05 3.717526044613e+00
1.143250000000e+03 -6.211534828498e-03 5.716451254836e-05 3.670272731238e+00
1.143500000000e+03 -6.528322932803e-03 5.735053949849e-05 3.622815406216e+00
1.143750000000e+03 -6.902717048474e-03 5.759441947784e-05 3.575155545650e+00
1.144000000000e+03 -7.333652422272e-03 5.789503399650e-05 3.527296841668e+00
1.144250000000e+03 -7.819089969753e-03 5.825015981650e-05 3.479245344543e+00
1.144500000000e+03 -8.356002275144e-03 5.865643777572e-05 3.431009600831e+00
1.144750000000e+03 -8.940377802435e-03 5.910935775616e-05 3.382600779008e+00
1.145000000000e+03 -9.567243124506e-03 5.960326707052e-05 3.334032785012e+00
1.145250000000e+03 -1.023070199719e-02 6.013139830979e-05 3.285322368005e+00
1.145500000000e+03 -1.092399478812e-02 6.068592410738e-05 3.236489208473e+00
1.145750000000e+03 -1.163957328862e-02 6.125801840812e-05 3.187555995351e+00
1.146000000000e+03 -1.236919487021e-02 6.183795384446e-05 3.138548483075e+00
1.146250000000e+03 -1.310403088562e-02 6.241520439501e-05 3.089495533380e+00
1.146500000000e+03 -1.383478935606e-02 6.297856528087e-05 3.040429138162e+00
1.146750000000e+03 -1.455185153087e-02 6.351629017173e-05 2.991384420900e+00
1.147000000000e+03 -1.524541715110e-02 6.401623729138e-05 2.942399619215e+00
1.147250000000e+03 -1.590565759365e-02 6.446602612356e-05 2.893516045848e+00
1.147500000000e+03 -1.652287544923e-02 6.485320666938e-05 2.844778025884e+00
1.147750000000e+03 -1.708766429717e-02 6.516543096038e-05 2.796232813796e+00
1.148000000000e+03 -1.759106981491e-02 6.539063445882e-05 2.747930484874e+00
1.148250000000e+03 -1.802474549301e-02 6.551721783030e-05 2.699923805710e+00
1.148500000000e+03 -1.838110293555e-02 6.553423250613e-05 2.652268079868e+00
1.148750000000e+03 -1.865345257505e-02 6.543156496391e-05 2.605020970501e+00
1.149000000000e+03 -1.883613181119e-02 6.520011954739e-05 2.558242301533e+00
1.149250000000e+03 -1.892461931172e-02 6.483199655349e-05 2.511993835604e+00
1.149500000000e+03 -1.891563227829e-02 6.432066273615e-05 2.466339031145e+00
1.149750000000e+03 -1.880720518770e-02 6.366111410211e-05 2.421342780985e+00
1.150000000000e+03 -1.859874850708e-02 6.285002423115e-05 2.377071131896e+00
1.150250000000e+03 -1.829108560806e-02 6.188587765729e-05 2.333590988388e+00
1.150500000000e+03 -1.788646835469e-02 6.076908770478e-05 2.290969804008e+00
1.150750000000e+03 -1.738856928675e-02 5.950208975539e-05 2.249275260734e+00
1.151000000000e+03 -1.680245154375e-02 5.808941171959e-05 2.208574941248e+00
1.151250000000e+03 -1.613451656434e-02 5.653771838107e-05 2.168935996722e+00
1.151500000000e+03 -1.539242939789e-02 5.485582300535e-05 2.130424813054e+00
1.151750000000e+03 -1.458502522014e-02 5.305467313055e-05 2.093106680644e+00
1.152000000000e+03 -1.372219530222e-02 5.114729458056e-05 2.057045469444e+00
1.152250000000e+03 -1.281475548400e-02 4.914869793593e-05 2.022303313829e+00
1.152500000000e+03 -1.187430125810e-02 4.707580156948e-05 1.988940311690e+00
1.152750000000e+03 -1.091304686261e-02 4.494723840148e-05 1.957014238756e+00
1.153000000000e+03 -9.943656838082e-03 4.278317575071e-05 1.926580283910e+00
1.153250000000e+03 -8.979066606293e-03 4.060509921891e-05 1.897690805571e+00
1.153500000000e+03 -8.032299689857e-03 3.843556881525e-05 1.870395113573e+00
1.153750000000e+03 -7.116282185535e-03 3.629794820825e-05 1.844739277502e+00
1.154000000000e+03 -6.243655916480e-03 3.421611090348e-05 1.820765962163e+00
1.154250000000e+03 -5.426597029343e-03 3.221413397456e-05 1.798514292945e+00
1.154500000000e+03 -4.676638066965e-03 3.031597595532e-05 1.778019749188e+00
1.154750000000e+03 -4.004500122047e-03 2.854515225198e-05 1.759314087326e+00
1.155000000000e+03 -3.419935531474e-03 2.692440797669e-05 1.742425292291e+00
1.155250000000e+03 -2.931583183039e-03 2.547539646489e-05 1.727377555549e+00
1.155500000000e+03 -2.546840298869e-03 2.421836760377e-05 1.714191279778e+00
1.155750000000e+03 -2.271750635836e-03 2.317187215523e-05 1.702883106350e+00
1.156000000000e+03 -2.110912152062e-03 2.235248403523e-05 1.693465965275e+00
1.156250000000e+03 -2.067404515886e-03 2.177454907951e-05 1.685949143526e+00
1.156500000000e+03 -2.142738065776e-03 2.144997127793e-05 1.680338369677e+00
1.156750000000e+03 -2.336824298154e-03 2.138798903623e-05 1.676635912491e+00
1.157000000000e+03 -2.647968700852e-03 2.159502133145e-05 1.674840689505e+00
1.157250000000e+03 -3.072886025631e-03 2.207455722231e-05 1.674948383261e+00
1.157500000000e+03 -3.606736456820e-03 2.282705351908e-05 1.676951562615e+00
1.157750000000e+03 -4.243183673077e-03 2.384987809184e-05 1.680839805694e+00
1.158000000000e+03 -4.974473413124e-03 2.513729026474e-05 1.686599822337e+00
1.158250000000e+03 -5.791529742454e-03 2.668045398674e-05 1.694215573981e+00
1.158500000000e+03 -6.684070228227e-03 2.846749078644e-05 1.703668388481e+00
1.158750000000e+03 -7.640736161656e-03 3.048356562688e-05 1.714937068644e+00
1.159000000000e+03 -8.649238017011e-03 3.271101120167e-05 1.727997992883e+00
1.159250000000e+03 -9.696511428818e-03 3.512947915435e-05 1.742825207715e+00
1.159500000000e+03 -1.076888501395e-02 3.771612969328e-05 1.759390511012e+00
1.159750000000e+03 -1.185225646095e-02 4.044585304483e-05 1.777663526343e+00
1.160000000000e+03 -1.293227332590e-02 4.329151862068e-05 1.797611769151e+00
1.160250000000e+03 -1.399451932404e-02 4.622425825260e-05 1.819200705153e+00
1.160500000000e+03 -1.502470220895e-02 4.921377576117e-05 1.842393802066e+00
1.160750000000e+03 -1.600884003042e-02 5.222868196533e-05 1.867152577744e+00
1.161000000000e+03 -1.693344632437e-02 5.523685574901e-05 1.893436644290e+00
1.161250000000e+03 -1.778570903005e-02 5.820582346736e-05 1.921203752619e+00
1.161500000000e+03 -1.855366259256e-02 6.110315614719e-05 1.950409839263e+00
1.161750000000e+03 -1.922635095411e-02 6.389687900979e-05 1.981009076229e+00
1.162000000000e+03 -1.979397842329e-02 6.655588809645e-05 2.012953930340e+00
1.162250000000e+03 -2.024804728303e-02 6.905036771299e-05 2.046195229693e+00
1.162500000000e+03 -2.058147930473e-02 7.135220304150e-05 2.080682244167e+00
1.162750000000e+03 -2.078872013099e-02 7.343538148022e-05 2.116362780361e+00
1.163000000000e+03 -2.086582348170e-02 7.527637227417e-05 2.153183290959e+00
1.163250000000e+03 -2.081051532938e-02 7.685448338479e-05 2.191089005080e+00
1.163500000000e+03 -2.062223433758e-02 7.815218017115e-05 2.230024074432e+00
1.163750000000e+03 -2.030215000506e-02 7.915536726844e-05 2.269931742307e+00
1.164000000000e+03 -1.985315536945e-02 7.985362057211e-05 2.310754530264e+00
1.164250000000e+03 -1.927983458410e-02 8.024036611523e-05 2.352434444090e+00
1.164500000000e+03 -1.858840638393e-02 8.031300472366e-05 2.394913199808e+00
1.164750000000e+03 -1.778664159691e-02 8.007297204415e-05 2.438132464184e+00
1.165000000000e+03 -1.688375651080e-02 7.952573588751e-05 2.482034109641e+00
1.165250000000e+03 -1.589028440869e-02 7.868073189138e-05 2.526560482166e+00
1.165500000000e+03 -1.481792461980e-02 7.755123184369e-05 2.571654675571e+00
1.165750000000e+03 -1.367937318961e-02 7.615415313195e-05 2.617260811347e+00
1.166000000000e+03 -1.248813643902e-02 7.450980666218e-05 2.663324318291e+00
1.166250000000e+03 -1.125833205932e-02 7.264159434722e-05 2.709792210166e+00
1.166500000000e+03 -1.000447898207e-02 7.057565521687e-05 2.756613354176e+00
1.166750000000e+03 -8.741281263748e-03 6.834046855236e-05 2.803738728394e+00
1.167000000000e+03 -7.483409205416e-03 6.596643092219e-05 2.851121663277e+00
1.167250000000e+03 -6.245281334184e-03 6.348540069925e-05 2.898718062767e+00
1.167500000000e+03 -5.040852306219e-03 6.093022424492e-05 2.946486603712e+00
1.167750000000e+03 -3.883408867905e-03 5.833425481755e-05 2.994388906818e+00
1.168000000000e+03 -2.785379375859e-03 5.573086745633e-05 3.042389680871e+00
1.168250000000e+03 -1.758158797457e-03 5.315299314010e-05 3.090456833730e+00
1.168500000000e+03 -8.119533797781e-04 5.063266209157e-05 3.138561552061e+00
1.168750000000e+03 4.435311118750e-05 4.820056426724e-05 3.186678347449e+00
1.169000000000e+03 8.033091509300e-04 4.588565794975e-05 3.234785067305e+00
1.169250000000e+03 1.458979483626e-03 4.371481767118e-05 3.282862873428e+00
1.169500000000e+03 2.007002661520e-03 4.171249083060e-05 3.330896187828e+00
1.169750000000e+03 2.444621165800e-03 3.990040974353e-05 3.378872605503e+00
1.170000000000e+03 2.770684801774e-03 3.829738377478e-05 3.426782780586e+00
1.170250000000e+03 2.985626892578e-03 3.691912075471e-05 3.474620282401e+00
1.170500000000e+03 3.091415934097e-03 3.577809461375e-05 3.522381430757e+00
1.170750000000e+03 3.091482396669e-03 3.488347739969e-05 3.570065106860e+00
1.171000000000e+03 2.990624729656e-03 3.424111767555e-05 3.617672550526e+00
1.171250000000e+03 2.794894416931e-03 3.385357374916e-05 3.665207139593e+00
1.171500000000e+03 2.511465278180e-03 3.372019141770e-05 3.712674163105e+00
1.171750000000e+03 2.148487604831e-03 3.383722911326e-05 3.760080585656e+00
1.172000000000e+03 1.714930913893e-03 3.419802497759e-05 3.807434808650e+00
1.172250000000e+03 1.220419570870e-03 3.479319894426e-05 3.854746435781e+00
1.172500000000e+03 6.750615426638e-04 3.561089134516e-05 3.902026037964e+00
1.172750000000e+03 8.927657594279e-05 3.663702515144e-05 3.949284930360e+00
1.173000000000e+03 -5.263761268130e-04 3.785559383956e-05 3.996534955863e+00
1.173250000000e+03 -1.161366132954e-03 3.924896486074e-05 4.043788283047e+00
1.173500000000e+03 -1.805354619945e-03 4.079819628755e-05 4.091057216530e+00
1.173750000000e+03 -2.448347822532e-03 4.248335652213e-05 4.138354026705e+00
1.174000000000e+03 -3.080840988960e-03 4.428384815081e-05 4.185690793536e+00
1.174250000000e+03 -3.693949438017e-03 4.617872460158e-05 4.233079270226e+00
1.174500000000e+03 -4.279526170170e-03 4.814699953540e-05 4.280530763321e+00
1.174750000000e+03 -4.830263503453e-03 5.016794015972e-05 4.328056034343e+00
1.175000000000e+03 -5.339779168113e-03 5.222134340716e-05 4.375665216326e+00
1.175250000000e+03 -5.802685179705e-03 5.428778855712e-05 4.423367747974e+00
1.175500000000e+03 -6.214638858554e-03 5.634886638281e-05 4.471172326202e+00
1.175750000000e+03 -6.572376656504e-03 5.838738254701e-05 4.519086870231e+00
1.176000000000e+03 -6.873729925753e-03 6.038752641849e-05 4.567118502453e+00
1.176250000000e+03 -7.117623419733e-03 6.233501052003e-05 4.615273538427e+00
1.176500000000e+03 -7.304056666393e-03 6.421717907842e-05 4.663557489552e+00
1.176750000000e+03 -7.434069183666e-03 6.602308753401e-05 4.711975072687e+00
1.177000000000e+03 -7.509690205327e-03 6.774354336511e-05 4.760530228131e+00
1.177250000000e+03 -7.533874251527e-03 6.937112120539e-05 4.809226142498e+00
1.177500000000e+03 -7.510423304434e-03 7.090014896713e-05 4.858065276222e+00
1.177750000000e+03 -7.443897722824e-03 7.232666715490e-05 4.907049393184e+00
1.178000000000e+03 -7.339516420733e-03 7.364835319953e-05 4.956179593373e+00
1.178250000000e+03 -7.203049211428e-03 7.486443239199e-05 5.005456344234e+00
1.178500000000e+03 -7.040701699248e-03 7.597557384145e-05 5.054879514520e+00
1.178750000000e+03 -6.858996079397e-03 7.698378327550e-05 5.104448404272e+00
1.179000000000e+03 -6.664648343921e-03 7.789225468333e-05 5.154161775350e+00
1.179250000000e+03 -6.464444221594e-03 7.870519076247e-05 5.204017880686e+00
1.179500000000e+03 -6.265116712123e-03 7.942768266000e-05 5.254014488194e+00
1.179750000000e+03 -6.073225697535e-03 8.006555112772e-05 5.304148905047e+00
1.180000000000e+03 -5.895042293639e-03 8.062518324889e-05 5.354417999991e+00
1.180250000000e+03 -5.736441160456e-03 8.111337992289e-05 5.404818218673e+00
1.180500000000e+03 -5.602800402624e-03 8.153720815493e-05 5.455345600305e+00
1.180750000000e+03 -5.498912417806e-03 8.190386380777e-05 5.505995789410e+00
1.181000000000e+03 -5.428906914677e-03 8.222054573079e-05 5.556764043640e+00
1.181250000000e+03 -5.396186194729e-03 8.249434122010e-05 5.607645241325e+00
1.181500000000e+03 -5.403376340891e-03 8.273212851681e-05 5.658633879978e+00
1.181750000000e+03 -5.452291775293e-03 8.294049207686e-05 5.709724076631e+00
1.182000000000e+03 -5.543916147491e-03 8.312565480256e-05 5.760909561574e+00
1.182250000000e+03 -5.678398843570e-03 8.329342669153e-05 5.812183668645e+00
1.182500000000e+03 -5.855066467106e-03 8.344916782069e-05 5.863539323842e+00
1.182750000000e+03 -6.072451150941e-03 8.359777039466e-05 5.914969025272e+00
1.183000000000e+03 -6.328331474426e-03 8.374365169250e-05 5.966464826140e+00
1.183250000000e+03 -6.619789237897e-03 8.389076452303e-05 6.018018307101e+00
1.183500000000e+03 -6.943276932673e-03 8.404262009121e-05 6.069620551850e+00
1.183750000000e+03 -7.294697573482e-03 8.420230919856e-05 6.121262115525e+00
1.184000000000e+03 -7.669493702899e-03 8.437254951216e-05 6.172932990731e+00
1.184250000000e+03 -8.062743162291e-03 8.455573064589e-05 6.224622575294e+00
1.184500000000e+03 -8.469261452750e-03 8.475396272403e-05 6.276319633178e+00
1.184750000000e+03 -8.883706253788e-03 8.496912439038e-05 6.328012259689e+00
1.185000000000e+03 -9.300683619853e-03 8.520291286387e-05 6.379687843455e+00
1.185250000000e+03 -9.714852655185e-03 8.545688932582e-05 6.431333028811e+00
1.185500000000e+03 -1.012102655146e-02 8.573251074470e-05 6.482933682812e+00
1.185750000000e+03 -1.051426823137e-02 8.603117366948e-05 6.534474859791e+00
1.186000000000e+03 -1.088997825199e-02 8.635423170450e-05 6.585940772071e+00
1.186250000000e+03 -1.124397365697e-02 8.670299894306e-05 6.637314763309e+00
1.186500000000e+03 -1.157255576015e-02 8.707875210728e-05 6.688579283810e+00
1.186750000000e+03 -1.187256653859e-02 8.748271953257e-05 6.739715873738e+00
1.187000000000e+03 -1.214143142489e-02 8.791605843772e-05 6.790705147599e+00
1.187250000000e+03 -1.237718917216e-02 8.837981201304e-05 6.841526786535e+00
1.187500000000e+03 -1.257850822836e-02 8.887487051579e-05 6.892159535532e+00
1.187750000000e+03 -1.274468836610e-02 8.940190660101e-05 6.942581204702e+00
1.188000000000e+03 -1.287564979035e-02 8.996133017539e-05 6.992768677978e+00
1.188250000000e+03 -1.297190959674e-02 9.055322999743e-05 7.042697926745e+00
1.188500000000e+03 -1.303454491836e-02 9.117728306335e-05 7.092344027934e+00
1.188750000000e+03 -1.306514650855e-02 9.183268602134e-05 7.141681188458e+00
1.189000000000e+03 -1.306576183873e-02 9.251808674751e-05 7.190682773736e+00
1.189250000000e+03 -1.303882991891e-02 9.323149928511e-05 7.239321340787e+00
1.189500000000e+03 -1.298711014815e-02 9.397031034203e-05 7.287568675204e+00
1.189750000000e+03 -1.291360424265e-02 9.473118347220e-05 7.335395832035e+00
1.190000000000e+03 -1.282147645439e-02 9.551000387278e-05 7.382773179570e+00
1.190250000000e+03 -1.271397119895e-02 9.630186971332e-05 7.429670446132e+00
1.190500000000e+03 -1.259433151361e-02 9.710106237928e-05 7.476056768526e+00
1.190750000000e+03 -1.246571805753e-02 9.790103113783e-05 7.521900743966e+00
1.191000000000e+03 -1.233113339956e-02 9.869443473312e-05 7.567170482022e+00
1.191250000000e+03 -1.219334952177e-02 9.947316751077e-05 7.611833660031e+00
1.191500000000e+03 -1.205484338584e-02 1.002284061282e-04 7.655857578112e+00
1.191750000000e+03 -1.191773898314e-02 1.009506722810e-04 7.699209218025e+00
1.192000000000e+03 -1.178375952977e-02 1.016299323789e-04 7.741855301075e+00
1.192250000000e+03 -1.165418895169e-02 1.022556825724e-04 7.783762349741e+00
1.192500000000e+03 -1.152984467135e-02 1.028170827880e-04 7.824896750955e+00
1.192750000000e+03 -1.141106175277e-02 1.033030980928e-04 7.865224820265e+00
1.193000000000e+03 -1.129768918436e-02 1.037026548196e-04 7.904712871004e+00
1.193250000000e+03 -1.118909752214e-02 1.040048103315e-04 7.943327283638e+00
1.193500000000e+03 -1.108419906736e-02 1.041989366687e-04 7.981034581106e+00
1.193750000000e+03 -1.098147805027e-02 1.042749103000e-04 8.017801505067e+00
1.194000000000e+03 -1.087903261367e-02 1.042233101611e-04 8.053595098298e+00
1.194250000000e+03 -1.077462531327e-02 1.040356156400e-04 8.088382789442e+00
1.194500000000e+03 -1.066574172653e-02 1.037044071983e-04 8.122132481752e+00
1.194750000000e+03 -1.054965750437e-02 1.032235604602e-04 8.154812646783e+00
1.195000000000e+03 -1.042350942906e-02 1.025884122858e-04 8.186392420247e+00
1.195250000000e+03 -1.028437156595e-02 1.017959342903e-04 8.216841701687e+00
1.195500000000e+03 -1.012933257878e-02 1.008448716158e-04 8.246131255921e+00
1.195750000000e+03 -9.955575533846e-03 9.973588530721e-05 8.274232817026e+00
1.196000000000e+03 -9.760454956463e-03 9.847165408097e-05 8.301119192268e+00
1.196250000000e+03 -9.541571787959e-03 9.705694334142e-05 8.326764366106e+00
1.196500000000e+03 -9.296843893620e-03 9.549864525490e-05 8.351143602619e+00
1.196750000000e+03 -9.024570603792e-03 9.380578159029e-05 8.374233545501e+00
1.197000000000e+03 -8.723488881108e-03 9.198946960659e-05 8.396012313703e+00
1.197250000000e+03 -8.392822320830e-03 9.006285272947e-05 8.416459592471e+00
1.197500000000e+03 -8.032318700476e-03 8.804098973808e-05 8.435556717482e+00
1.197750000000e+03 -7.642276676575e-03 8.594070507995e-05 8.453286751368e+00
1.198000000000e+03 -7.223562436793e-03 8.378040442944e-05 8.469634551519e+00
1.198250000000e+03 -6.777612230367e-03 8.157985034443e-05 8.484586827807e+00
1.198500000000e+03 -6.306424928072e-03 7.935990925600e-05 8.498132189554e+00
1.198750000000e+03 -5.812540664414e-03 7.714226417133e-05 8.510261180728e+00
1.199000000000e+03 -5.299009688842e-03 7.494910509973e-05 8.520966303101e+00
1.199250000000e+03 -4.769348697415e-03 7.280280559765e-05 8.530242026337e+00
1.199500000000e+03 -4.227488375743e-03 7.072557556564e-05 8.538084785509e+00
1.199750000000e+03 -3.677711317476e-03 6.873910103131e-05 8.544492965188e+00
1.200000000000e+03 -3.124582635404e-03 6.686418529819e-05 8.549466871018e+00
1.200250000000e+03 -2.572874122583e-03 6.512044738857e-05 8.553008688295e+00
1.200500000000e+03 -2.027484344379e-03 6.352597297993e-05 8.555122429244e+00
1.200750000000e+03 -1.493354841423e-03 6.209695507572e-05 8.555813868189e+00
1.201000000000e+03 -9.753866496285e-04 6.084746688889e-05 8.555090467387e+00
1.201250000000e+03 -4.783553643585e-04 5.978919661961e-05 8.552961292254e+00
1.201500000000e+03 -6.829754667426e-06 5.893120513981e-05 8.549436919264e+00
1.201750000000e+03 4.349054256058e-04 5.827977221495e-05 8.544529337049e+00
1.202000000000e+03 8.429232452783e-04 5.783830030429e-05 8.538251840746e+00
1.202250000000e+03 1.213719945164e-03 5.760722105227e-05 8.530618923077e+00
1.202500000000e+03 1.544272163234e-03 5.758398073885e-05 8.521646162688e+00
1.202750000000e+03 1.832087774879e-03 5.776308047906e-05 8.511350109574e+00
1.203000000000e+03 2.075244931965e-03 5.813616878014e-05 8.499748171715e+00
1.203250000000e+03 2.272420747616e-03 5.869218649815e-05 8.486858503104e+00
1.203500000000e+03 2.422912258453e-03 5.941755438052e-05 8.472699892410e+00
1.203750000000e+03 2.526643491973e-03 6.029641292132e-05 8.457291657051e+00
1.204000000000e+03 2.584163017030e-03 6.131090315606e-05 8.440653541002e+00
1.204250000000e+03 2.596630907698e-03 6.244148793519e-05 8.422805617974e+00
1.204500000000e+03 2.565793942590e-03 6.366728205592e-05 8.403768201838e+00
1.204750000000e+03 2.493953807633e-03 6.496641468004e-05 8.383561762139e+00
1.205000000000e+03 2.383924331640e-03 6.631642054761e-05 8.362206848698e+00
1.205250000000e+03 2.238982431805e-03 6.769462169243e-05 8.339724023025e+00
1.205500000000e+03 2.062811884739e-03 6.907850997970e-05 8.316133798591e+00
1.205750000000e+03 1.859443564271e-03 7.044613097043e-05 8.291456587212e+00
1.206000000000e+03 1.633190359081e-03 7.177645608242e-05 8.265712654968e+00
1.206250000000e+03 1.388579978956e-03 7.304971365069e-05 8.238922085817e+00
1.206500000000e+03 1.130287242001e-03 7.424769295566e-05 8.211104750539e+00
1.206750000000e+03 8.630649864823e-04 7.535401889641e-05 8.182280285265e+00
1.207000000000e+03 5.916767980703e-04 7.635438378287e-05 8.152468074496e+00
1.207250000000e+03 3.208308632968e-04 7.723673646012e-05 8.121687239996e+00
1.207500000000e+03 5.511682860715e-05 7.799142138643e-05 8.089956636704e+00
1.207750000000e+03 -2.010546186148e-04 7.861126024059e-05 8.057294850716e+00
1.208000000000e+03 -4.435077664262e-04 7.909162714398e-05 8.023720203937e+00
1.208250000000e+03 -6.683545449157e-04 7.943047448974e-05 7.989250759655e+00
1.208500000000e+03 -8.720417437438e-04 7.962825362440e-05 7.953904333463e+00
1.208750000000e+03 -1.051394840689e-03 7.968776217973e-05 7.917698504056e+00
1.209000000000e+03 -1.203655785735e-03 7.961404858886e-05 7.880650628248e+00
1.209250000000e+03 -1.326517377541e-03 7.941427611455e-05 7.842777855238e+00
1.209500000000e+03 -1.418152036510e-03 7.909750162780e-05 7.804097143183e+00
1.209750000000e+03 -1.477235856901e-03 7.867444353321e-05 7.764625276359e+00
1.210000000000e+03 -1.502969053526e-03 7.815724017637e-05 7.724378881275e+00
1.210250000000e+03 -1.495090781390e-03 7.755918733293e-05 7.683374444065e+00
1.210500000000e+03 -1.453889952151e-03 7.689446848763e-05 7.641628326971e+00
1.210750000000e+03 -1.380211395028e-03 7.617788314640e-05 7.599156783994e+00
1.211000000000e+03 -1.275456257801e-03 7.542457831738e-05 7.555975977081e+00
1.211250000000e+03 -1.141579051392e-03 7.464979241500e-05 7.512101989503e+00
1.211500000000e+03 -9.810778830721e-04 7.386860938738e-05 7.467550840369e+00
1.211750000000e+03 -7.969797835190e-04 7.309573286182e-05 7.422338497058e+00
1.212000000000e+03 -5.928197364923e-04 7.234528136621e-05 7.376480887212e+00
1.212250000000e+03 -3.726136442694e-04 7.163060885909e-05 7.329993909077e+00
1.212500000000e+03 -1.408235496625e-04 7.096414771302e-05 7.282893443268e+00
1.212750000000e+03 9.768252159767e-05 7.035728498345e-05 7.235195359835e+00
1.213000000000e+03 3.376801285866e-04 6.982025974914e-05 7.186915530246e+00
1.213250000000e+03 5.736433891982e-04 6.936209927072e-05 7.138069833082e+00
1.213500000000e+03 7.998089834531e-04 6.899055442847e-05 7.088674165720e+00
1.213750000000e+03 1.010245890822e-03 6.871207782366e-05 7.038744449716e+00
1.214000000000e+03 1.198932810893e-03 6.853183625052e-05 6.988296642404e+00
1.214250000000e+03 1.359840870663e-03 6.845372506240e-05 6.937346744681e+00
1.214500000000e+03 1.487021900762e-03 6.848040169957e-05 6.885910809023e+00
1.214750000000e+03 1.574700308256e-03 6.861333213901e-05 6.834004952369e+00
1.215000000000e+03 1.617368153333e-03 6.885284267902e-05 6.781645362640e+00
1.215250000000e+03 1.609880515698e-03 6.919820615475e-05 6.728848313024e+00
1.215500000000e+03 1.547551472034e-03 6.964770701748e-05 6.675630168797e+00
1.215750000000e+03 1.426246394602e-03 7.019871818170e-05 6.622007402077e+00
1.216000000000e+03 1.242471737813e-03 7.084775790256e-05 6.567996598256e+00
1.216250000000e+03 9.934568217462e-04 7.159057569148e-05 6.513614470080e+00
1.216500000000e+03 6.772296767302e-04 7.242220949691e-05 6.458877863165e+00
1.216750000000e+03 2.926816651367e-04 7.333706239704e-05 6.403803765253e+00
1.217000000000e+03 -1.603794474522e-04 7.432897950432e-05 6.348409313833e+00
1.217250000000e+03 -6.811878332897e-04 7.539127889050e-05 6.292711796937e+00
1.217500000000e+03 -1.267993879080e-03 7.651680262832e-05 6.236728655914e+00
1.217750000000e+03 -1.918053994126e-03 7.769796527707e-05 6.180477485082e+00
1.218000000000e+03 -2.627635072322e-03 7.892678984722e-05 6.123976023598e+00
1.218250000000e+03 -3.392037211346e-03 8.019494126835e-05 6.067242147867e+00
1.218500000000e+03 -4.205633238893e-03 8.149375760258e-05 6.010293859564e+00
1.218750000000e+03 -5.061923539016e-03 8.281426648704e-05 5.953149265750e+00
1.219000000000e+03 -5.953608744190e-03 8.414722025130e-05 5.895826558730e+00
1.219250000000e+03 -6.872676719473e-03 8.548315715212e-05 5.838343988974e+00
1.219500000000e+03 -7.810504352029e-03 8.681238940236e-05 5.780719836294e+00
1.219750000000e+03 -8.757970258121e-03 8.812503705180e-05 5.722972372568e+00
1.220000000000e+03 -9.705579481538e-03 8.941106863919e-05 5.665119824814e+00
1.220250000000e+03 -1.064359581233e-02 9.066034105368e-05 5.607180332328e+00
1.220500000000e+03 -1.156218091445e-02 9.186264555577e-05 5.549171903255e+00
1.220750000000e+03 -1.245153611694e-02 9.300775752319e-05 5.491112364815e+00
1.221000000000e+03 -1.330204626804e-02 9.408550029677e-05 5.433019315238e+00
1.221250000000e+03 -1.410442202640e-02 9.508581639225e-05 5.374910074823e+00
1.221500000000e+03 -1.484983747124e-02 9.599878433075e-05 5.316801633083e+00
1.221750000000e+03 -1.553006226135e-02 9.681473288384e-05 5.258710601784e+00
1.222000000000e+03 -1.613758435104e-02 9.752433387361e-05 5.200653165750e+00
1.222250000000e+03 -1.666572242590e-02 9.811867956341e-05 5.142645037086e+00
1.222500000000e+03 -1.710872515957e-02 9.858937100099e-05 5.084701415138e+00
1.222750000000e+03 -1.746185660364e-02 9.892861330360e-05 5.026836947581e+00
1.223000000000e+03 -1.772146506023e-02 9.912930855552e-05 4.969065700520e+00
1.223250000000e+03 -1.788503620605e-02 9.918515663132e-05 4.911401131502e+00
1.223500000000e+03 -1.795122744552e-02 9.909075425849e-05 4.853856073240e+00
1.223750000000e+03 -1.791988586051e-02 9.884168784260e-05 4.796442721859e+00
1.224000000000e+03 -1.779204648335e-02 9.843462130746e-05 4.739172636659e+00
1.224250000000e+03 -1.756991477180e-02 9.786739042694e-05 4.682056746360e+00
1.224500000000e+03 -1.725682960783e-02 9.713907188874e-05 4.625105366765e+00
1.224750000000e+03 -1.685721217380e-02 9.625005920341e-05 4.568328226533e+00
1.225000000000e+03 -1.637649778427e-02 9.520212473385e-05 4.511734503541e+00
1.225250000000e+03 -1.582105357542e-02 9.399846285588e-05 4.455332870054e+00
1.225500000000e+03 -1.519808518458e-02 9.264372525675e-05 4.399131547639e+00
1.225750000000e+03 -1.451553058271e-02 9.114403467445e-05 4.343138370464e+00
1.226000000000e+03 -1.378194549766e-02 8.950698358706e-05 4.287360856866e+00
1.226250000000e+03 -1.300638147484e-02 8.774161342467e-05 4.231806288210e+00
1.226500000000e+03 -1.219825749372e-02 8.585837161815e-05 4.176481793998e+00
1.226750000000e+03 -1.136722988131e-02 8.386905054145e-05 4.121394442787e+00
1.227000000000e+03 -1.052305880166e-02 8.178670034770e-05 4.066551336660e+00
1.227250000000e+03 -9.675475835973e-03 7.962552198462e-05 4.011959709092e+00
1.227500000000e+03 -8.834052975655e-03 7.740073591886e-05 3.957627023474e+00
1.227750000000e+03 -8.008076514033e-03 7.512843198040e-05 3.903561073699e+00
1.228000000000e+03 -7.206425319291e-03 7.282539416570e-05 3.849770082024e+00
1.228250000000e+03 -6.437456227192e-03 7.050891322749e-05 3.796262794917e+00
1.228500000000e+03 -5.708898747855e-03 6.819657684975e-05 3.743048576398e+00
1.228750000000e+03 -5.027758339134e-03 6.590604644635e-05 3.690137494651e+00
1.229000000000e+03 -4.400231558715e-03 6.365482535203e-05 3.637540403811e+00
1.229250000000e+03 -3.831632776035e-03 6.146001867824e-05 3.585269019252e+00
1.229500000000e+03 -3.326333718621e-03 5.933808997571e-05 3.533335983019e+00
1.229750000000e+03 -2.887716903971e-03 5.730461941206e-05 3.481754922117e+00
1.230000000000e+03 -2.518142971408e-03 5.537406737058e-05 3.430540497502e+00
1.230250000000e+03 -2.218932985561e-03 5.355954973962e-05 3.379708441097e+00
1.230500000000e+03 -1.990365079143e-03 5.187262515541e-05 3.329275585115e+00
1.230750000000e+03 -1.831686708925e-03 5.032310656630e-05 3.279259877654e+00
1.231000000000e+03 -1.741140788209e-03 4.891889254754e-05 3.229680390028e+00
1.231250000000e+03 -1.716006806635e-03 4.766581942567e-05 3.180557311062e+00
1.231500000000e+03 -1.752655829702e-03 4.656758232410e-05 3.131911930569e+00
1.231750000000e+03 -1.846617519356e-03 4.562564311705e-05 3.083766613191e+00
1.232000000000e+03 -1.992660542540e-03 4.483919018419e-05 3.036144759032e+00
1.232250000000e+03 -2.184882040142e-03 4.420514091624e-05 2.989070756167e+00
1.232500000000e+03 -2.416807320503e-03 4.371818102586e-05 2.942569921104e+00
1.232750000000e+03 -2.681497121071e-03 4.337084117984e-05 2.896668429731e+00
1.233000000000e+03 -2.971659427449e-03 4.315360755486e-05 2.851393239972e+00
1.233250000000e+03 -3.279766285004e-03 4.305506971797e-05 2.806772004368e+00
1.233500000000e+03 -3.598172591427e-03 4.306210043606e-05 2.762832974680e+00
1.233750000000e+03 -3.919233727644e-03 4.316006107172e-05 2.719604899866e+00
1.234000000000e+03 -4.235422232139e-03 4.333303624299e-05 2.677116916344e+00
1.234250000000e+03 -4.539440435792e-03 4.356408698225e-05 2.635398432431e+00
1.234500000000e+03 -4.824326466553e-03 4.383552034115e-05 2.594479008737e+00
1.234750000000e+03 -5.083553730762e-03 4.412917106228e-05 2.554388233525e+00
1.235000000000e+03 -5.311120834482e-03 4.442668977861e-05 2.515155595668e+00
1.235250000000e+03 -5.501631446722e-03 4.470983251567e-05 2.476810355231e+00
1.235500000000e+03 -5.650362046625e-03 4.496074928251e-05 2.439381414042e+00
1.235750000000e+03 -5.753317768100e-03 4.516225740916e-05 2.402897185900e+00
1.236000000000e+03 -5.807274890918e-03 4.529810102658e-05 2.367385468304e+00
1.236250000000e+03 -5.809809929556e-03 4.535320945373e-05 2.332873317513e+00
1.236500000000e+03 -5.759315093173e-03 4.531392223128e-05 2.299386926097e+00
1.236750000000e+03 -5.655000655284e-03 4.516819295314e-05 2.266951506481e+00
1.237000000000e+03 -5.496883887826e-03 4.490576363153e-05 2.235591178853e+00
1.237250000000e+03 -5.285766343559e-03 4.451831917096e-05 2.205328866942e+00
1.237500000000e+03 -5.023198800581e-03 4.399960221965e-05 2.176186199826e+00
1.237750000000e+03 -4.711436848068e-03 4.334549876245e-05 2.148183423235e+00
1.238000000000e+03 -4.353386058499e-03 4.255409330167e-05 2.121339318178e+00
1.238250000000e+03 -3.952540027570e-03 4.162569198154e-05 2.095671129707e+00
1.238500000000e+03 -3.512911975223e-03 4.056281351561e-05 2.071194505494e+00
1.238750000000e+03 -3.038960532187e-03 3.937014680130e-05 2.047923443335e+00
1.239000000000e+03 -2.535514960619e-03 3.805448255551e-05 2.025870250712e+00
1.239250000000e+03 -2.007695708214e-03 3.662461274601e-05 2.005045513049e+00
1.239500000000e+03 -1.460834692574e-03 3.509120747308e-05 1.985458074535e+00
1.239750000000e+03 -9.003951372700e-04 3.346666469084e-05 1.967115028633e+00
1.240000000000e+03 -3.318933466572e-04 3.176494145923e-05 1.950021719372e+00
1.240250000000e+03 2.391753918832e-04 3.000136689893e-05 1.934181754824e+00
1.240500000000e+03 8.074076994493e-04 2.819243392302e-05 1.919597029809e+00
1.240750000000e+03 1.367557290309e-03 2.635558194766e-05 1.906267760142e+00
1.241000000000e+03 1.914594806540e-03 2.450896670131e-05 1.894192525997e+00
1.241250000000e+03 2.443760402935e-03 2.267122378383e-05 1.883368326904e+00
1.241500000000e+03 2.950610397126e-03 2.086122467945e-05 1.873790644399e+00
1.241750000000e+03 3.431056542938e-03 1.909783164178e-05 1.865453514390e+00
1.242000000000e+03 3.881398420420e-03 1.739964949077e-05 1.858349606158e+00
1.242250000000e+03 4.298348604461e-03 1.578477694772e-05 1.852470310946e+00
1.242500000000e+03 4.679051333495e-03 1.427057541867e-05 1.847805834227e+00
1.242750000000e+03 5.021094546408e-03 1.287343914894e-05 1.844345294438e+00
1.243000000000e+03 5.322515759925e-03 1.160856460103e-05 1.842076824102e+00
1.243250000000e+03 5.581802711317e-03 1.048974357923e-05 1.840987676971e+00
1.243500000000e+03 5.797888335893e-03 9.529170565209e-06 1.841064331895e+00
1.243750000000e+03 5.970142114056e-03 8.737265383363e-06 1.842292602329e+00
1.244000000000e+03 6.098356321398e-03 8.122519121884e-06 1.844657739407e+00
1.244250000000e+03 6.182730126102e-03 7.691360608464e-06 1.848144538565e+00
1.244500000000e+03 6.223849374648e-03 7.448051478981e-06 1.852737437810e+00
1.244750000000e+03 6.222664607488e-03 7.394607213052e-06 1.858420615357e+00
1.245000000000e+03 6.180467195031e-03 7.530748684981e-06 1.865178082778e+00
1.245250000000e+03 6.098862101005e-03 7.853888690013e-06 1.872993768834e+00
1.245500000000e+03 5.979741105424e-03 8.359148100351e-06 1.881851603210e+00
1.245750000000e+03 5.825252539748e-03 9.039412639744e-06 1.891735588069e+00
1.246000000000e+03 5.637772203988e-03 9.885419925137e-06 1.902629869517e+00
1.246250000000e+03 5.419871184975e-03 1.088588754530e-05 1.914518797091e+00
1.246500000000e+03 5.174285188180e-03 1.202767152400e-05 1.927386982913e+00
1.246750000000e+03 4.903882056181e-03 1.329596129285e-05 1.941219351791e+00
1.247000000000e+03 4.611629212177e-03 1.467450507844e-05 1.956001186594e+00
1.247250000000e+03 4.300562159221e-03 1.614586087448e-05 1.971718172112e+00
1.247500000000e+03 3.973751750159e-03 1.769168048374e-05 1.988356430599e+00
1.247750000000e+03 3.634273276703e-03 1.929299282058e-05 2.005902558142e+00
1.248000000000e+03 3.285175408568e-03 2.093051075375e-05 2.024343655205e+00
1.248250000000e+03 2.929450219872e-03 2.258496143770e-05 2.043667354832e+00
1.248500000000e+03 2.570004849801e-03 2.423739916563e-05 2.063861850437e+00
1.248750000000e+03 2.209634151008e-03 2.586951839817e-05 2.084915919335e+00
1.249000000000e+03 1.850995213966e-03 2.746395580636e-05 2.106818944216e+00
1.249250000000e+03 1.496584066700e-03 2.900457365096e-05 2.129560934147e+00
1.249500000000e+03 1.148714322341e-03 3.047672034789e-05 2.153132541127e+00
1.249750000000e+03 8.094982803190e-04 3.186746179554e-05 2.177525073834e+00
1.250000000000e+03 4.808305040768e-04 3.316577809109e-05 2.202730509849e+00
1.250250000000e+03 1.643739230124e-04 3.436272440610e-05 2.228741502045e+00
1.250500000000e+03 -1.384515252065e-04 3.545155053344e-05 2.255551381859e+00
1.250750000000e+03 -4.264775427676e-04 3.642777858909e-05 2.283154156305e+00
1.251000000000e+03 -6.987940927369e-04 3.728923919707e-05 2.311544501884e+00
1.251250000000e+03 -9.547530084837e-04 3.803606423414e-05 2.340717749029e+00
1.251500000000e+03 -1.193970273491e-03 3.867064020338e-05 2.370669863464e+00
1.251750000000e+03 -1.416325699294e-03 3.919752310799e-05 2.401397418167e+00
1.252000000000e+03 -1.621960612575e-03 3.962331654991e-05 2.432897558042e+00
1.252250000000e+03 -1.811274785031e-03 3.995652141944e-05 2.465167959167e+00
1.252500000000e+03 -1.984920407351e-03 4.020735546625e-05 2.498206777252e+00
1.252750000000e+03 -2.143795441224e-03 4.038755184016e-05 2.532012590368e+00
1.253000000000e+03 -2.289035605857e-03 4.051014097325e-05 2.566584334131e+00
1.253250000000e+03 -2.422003620528e-03 4.058920856839e-05 2.601921227231e+00
1.253500000000e+03 -2.544278881207e-03 4.063967765860e-05 2.638022693107e+00
1.253750000000e+03 -2.657642872456e-03 4.067704682728e-05 2.674888271865e+00
1.254000000000e+03 -2.764064976769e-03 4.071714787957e-05 2.712517529503e+00
1.254250000000e+03 -2.865683980769e-03 4.077590832255e-05 2.750909959143e+00
1.254500000000e+03 -2.964789486866e-03 4.086911922702e-05 2.790064881067e+00
1.254750000000e+03 -3.063798404246e-03 4.101219187308e-05 2.829981337041e+00
1.255000000000e+03 -3.165230855210e-03 4.121996832401e-05 2.870657985251e+00
1.255250000000e+03 -3.271681937200e-03 4.150651817189e-05 2.912092993013e+00
1.255500000000e+03 -3.385790745982e-03 4.188495439306e-05 2.954283930513e+00
1.255750000000e+03 -3.510207215303e-03 4.236726776158e-05 2.997227668167e+00
1.256000000000e+03 -3.647555307081e-03 4.296417670735e-05 3.040920276274e+00
1.256250000000e+03 -3.800394093928e-03 4.368499575591e-05 3.085356930543e+00
1.256500000000e+03 -3.971176588612e-03 4.453752219347e-05 3.130531824426e+00
1.256750000000e+03 -4.162207064077e-03 4.552794126580e-05 3.176438088897e+00
1.257000000000e+03 -4.375597247112e-03 4.666074882573e-05 3.223067723129e+00
1.257250000000e+03 -4.613222204427e-03 4.793869292000e-05 3.270411534619e+00
1.257500000000e+03 -4.876676743562e-03 4.936273386799e-05 3.318459091927e+00
1.257750000000e+03 -5.167233739412e-03 5.093202468057e-05 3.367198689553e+00
1.258000000000e+03 -5.485803905479e-03 5.264390789489e-05 3.416617327968e+00
1.258250000000e+03 -5.832899798279e-03 5.449393087820e-05 3.466700706612e+00
1.258500000000e+03 -6.208604311338e-03 5.647587975613e-05 3.517433231595e+00
1.258750000000e+03 -6.612543001482e-03 5.858183409643e-05 3.568798039780e+00
1.259000000000e+03 -7.043864728383e-03 6.080223986460e-05 3.620777035332e+00
1.259250000000e+03 -7.501226774793e-03 6.312599340352e-05 3.673350943114e+00
1.259500000000e+03 -7.982789670707e-03 6.554054733010e-05 3.726499373778e+00
1.259750000000e+03 -8.486218397727e-03 6.803203197428e-05 3.780200903449e+00
1.260000000000e+03 -9.008691886651e-03 7.058538926755e-05 3.834433165193e+00
1.260250000000e+03 -9.546922176581e-03 7.318452337887e-05 3.889172950347e+00
1.260500000000e+03 -1.009717981176e-02 7.581245927216e-05 3.944396320738e+00
1.260750000000e+03 -1.065532921718e-02 7.845151562877e-05 4.000078727268e+00
1.261000000000e+03 -1.121686971356e-02 8.108348275199e-05 4.056195135852e+00
1.261250000000e+03 -1.177698459430e-02 8.368980925735e-05 4.112720156883e+00
1.261500000000e+03 -1.233059610916e-02 8.625179328947e-05 4.169628177070e+00
1.261750000000e+03 -1.287242470014e-02 8.875077325254e-05 4.226893492482e+00
1.262000000000e+03 -1.339705365582e-02 9.116832149733e-05 4.284490439223e+00
1.262250000000e+03 -1.389899562173e-02 9.348643309481e-05 4.342393521357e+00
1.262500000000e+03 -1.437276177281e-02 9.568771134894e-05 4.400577533149e+00
1.262750000000e+03 -1.481293153445e-02 9.775554587860e-05 4.459017674362e+00
1.263000000000e+03 -1.521422169325e-02 9.967428190913e-05 4.517689656623e+00
1.263250000000e+03 -1.557155434563e-02 1.014293787729e-04 4.576569799513e+00
1.263500000000e+03 -1.588012227295e-02 1.030075564333e-04 4.635635114551e+00
1.263750000000e+03 -1.613545077620e-02 1.043969273592e-04 4.694863376252e+00
1.264000000000e+03 -1.633345549401e-02 1.055871145598e-04 4.754233178493e+00
1.264250000000e+03 -1.647049510195e-02 1.065693526714e-04 4.813723975940e+00
1.264500000000e+03 -1.654341825851e-02 1.073365719441e-04 4.873316109508e+00
1.264750000000e+03 -1.654960499106e-02 1.078834663109e-04 4.932990815018e+00
1.265000000000e+03 -1.648700121577e-02 1.082065437936e-04 4.992730215473e+00
1.265250000000e+03 -1.635414692051e-02 1.083041556645e-04 5.052517296383e+00
1.265500000000e+03 -1.615019705505e-02 1.081765101241e-04 5.112335864999e+00
1.265750000000e+03 -1.587493655811e-02 1.078256718004e-04 5.172170492714e+00
1.266000000000e+03 -1.552878771198e-02 1.072555395870e-04 5.232006443132e+00
1.266250000000e+03 -1.511281137587e-02 1.064718073368e-04 5.291829585342e+00
1.266500000000e+03 -1.462870123361e-02 1.054818974480e-04 5.351626294906e+00
1.266750000000e+03 -1.407877274638e-02 1.042949289173e-04 5.411383342380e+00
1.267000000000e+03 -1.346594528341e-02 1.029216172675e-04 5.471087773208e+00
1.267250000000e+03 -1.279371854747e-02 1.013741600798e-04 5.530726779561e+00
1.267500000000e+03 -1.206614465974e-02 9.966613722009e-05 5.590287566086e+00
1.267750000000e+03 -1.128779375737e-02 9.781238941681e-05 5.649757212887e+00
1.268000000000e+03 -1.046371592125e-02 9.582888659737e-05 5.709122537194e+00
1.268250000000e+03 -9.599398746342e-03 9.373258476950e-05 5.768369955854e+00
1.268500000000e+03 -8.700719831553e-03 9.154127757841e-05 5.827485352645e+00
1.268750000000e+03 -7.773897006140e-03 8.927344276072e-05 5.886453950131e+00
1.269000000000e+03 -6.825433779243e-03 8.694807542281e-05 5.945260191347e+00
1.269250000000e+03 -5.862063379806e-03 8.458452517912e-05 6.003887630329e+00
1.269500000000e+03 -4.890688898735e-03 8.220232699122e-05 6.062318836472e+00
1.269750000000e+03 -3.918322581107e-03 7.982103353166e-05 6.120535311665e+00
1.270000000000e+03 -2.952022621607e-03 7.746004543063e-05 6.178517423950e+00
1.270250000000e+03 -1.998828918493e-03 7.513844453938e-05 6.236244357607e+00
1.270500000000e+03 -1.065698548470e-03 7.287482970411e-05 6.293694080655e+00
1.270750000000e+03 -1.594406036015e-04 7.068715669598e-05 6.350843331132e+00
1.271000000000e+03 7.133483085907e-04 6.859259636130e-05 6.407667621693e+00
1.271250000000e+03 1.546347647748e-03 6.660736601827e-05 6.464141262811e+00
1.271500000000e+03 2.333574880491e-03 6.474657101407e-05 6.520237404500e+00
1.271750000000e+03 3.069445152828e-03 6.302411050610e-05 6.575928095351e+00
1.272000000000e+03 3.748828489928e-03 6.145254255507e-05 6.631184358894e+00
1.272250000000e+03 4.367102957322e-03 6.004296637049e-05 6.685976285423e+00
1.272500000000e+03 4.920203905647e-03 5.880491856325e-05 6.740273138383e+00
1.272750000000e+03 5.404668156490e-03 5.774627953400e-05 6.794043473784e+00
1.273000000000e+03 5.817672846454e-03 5.687319817907e-05 6.847255270879e+00
1.273250000000e+03 6.157067465690e-03 5.619003934504e-05 6.899876071813e+00
1.273500000000e+03 6.421400653936e-03 5.569931617852e-05 6.951873129810e+00
1.273750000000e+03 6.609937576330e-03 5.540165761073e-05 7.003213561901e+00
1.274000000000e+03 6.722671884133e-03 5.529577480973e-05 7.053864506686e+00
1.274250000000e+03 6.760327315852e-03 5.537849029422e-05 7.103793282859e+00
1.274500000000e+03 6.724353348950e-03 5.564474525202e-05 7.152967548942e+00
1.274750000000e+03 6.616910015744e-03 5.608763661677e-05 7.201355459999e+00
1.275000000000e+03 6.440846855395e-03 5.669846853382e-05 7.248925822221e+00
1.275250000000e+03 6.199671078767e-03 5.746682966265e-05 7.295648240826e+00
1.275500000000e+03 5.897510130877e-03 5.838067984743e-05 7.341493262716e+00
1.275750000000e+03 5.539064174302e-03 5.942648466464e-05 7.386432509236e+00
1.276000000000e+03 5.129553743937e-03 6.058934386285e-05 7.430438800859e+00
1.276250000000e+03 4.674658576545e-03 6.185313694493e-05 7.473486269634e+00
1.276500000000e+03 4.180452646644e-03 6.320069333343e-05 7.515550461000e+00
1.276750000000e+03 3.653332808871e-03 6.461400008492e-05 7.556608422148e+00
1.277000000000e+03 3.099943478327e-03 6.607441477677e-05 7.596638777178e+00
1.277250000000e+03 2.527098988655e-03 6.756286474238e-05 7.635621788840e+00
1.277500000000e+03 1.941702911306e-03 6.906007677351e-05 7.673539405684e+00
1.277750000000e+03 1.350666567461e-03 7.054682654126e-05 7.710375295209e+00
1.278000000000e+03 7.608280048843e-04 7.200418493541e-05 7.746114862834e+00
1.278250000000e+03 1.788714724835e-04 7.341376398232e-05 7.780745256805e+00
1.278500000000e+03 -3.887506636742e-04 7.475796143938e-05 7.814255359425e+00
1.278750000000e+03 -9.358929534982e-04 7.602020126959e-05 7.846635765352e+00
1.279000000000e+03 -1.456787781784e-03 7.718516519278e-05 7.877878746889e+00
1.279250000000e+03 -1.946111417181e-03 7.823901098436e-05 7.907978207921e+00
1.279500000000e+03 -2.399044365313e-03 7.916957222451e-05 7.936929626599e+00
1.279750000000e+03 -2.811325043681e-03 7.996653439807e-05 7.964729988748e+00
1.280000000000e+03 -3.179296957387e-03 8.062160493721e-05 7.991377711321e+00
1.280250000000e+03 -3.499947907219e-03 8.112864162307e-05 8.016872559240e+00
1.280500000000e+03 -3.770941697952e-03 8.148375452552e-05 8.041215555190e+00
1.280750000000e+03 -3.990641094081e-03 8.168536751704e-05 8.064408885371e+00
1.281000000000e+03 -4.158123611437e-03 8.173426526639e-05 8.086455799772e+00
1.281250000000e+03 -4.273187919503e-03 8.163359273478e-05 8.107360511927e+00
1.281500000000e+03 -4.336352572672e-03 8.138880785438e-05 8.127128096764e+00
1.281750000000e+03 -4.348845888131e-03 8.100761225524e-05 8.145764390235e+00
1.282000000000e+03 -4.312589192873e-03 8.049985214093e-05 8.163275888415e+00
1.282250000000e+03 -4.230170675108e-03 7.987737741016e-05 8.179669653189e+00
1.282500000000e+03 -4.104813765312e-03 7.915387095320e-05 8.194953218700e+00
1.282750000000e+03 -3.940336951013e-03 7.834464897924e-05 8.209134506978e+00
1.283000000000e+03 -3.741108893851e-03 7.746640580786e-05 8.222221746306e+00
1.283250000000e+03 -3.511996084942e-03 7.653703873667e-05 8.234223400576e+00
1.283500000000e+03 -3.258306531533e-03 7.557533977620e-05 8.245148103080e+00
1.283750000000e+03 -2.985727563511e-03 7.460068783074e-05 8.255004602322e+00
1.284000000000e+03 -2.700260589090e-03 7.363277077982e-05 8.263801713140e+00
1.284250000000e+03 -2.408151727036e-03 7.269129608053e-05 8.271548280004e+00
1.284500000000e+03 -2.115820351074e-03 7.179568266372e-05 8.278253145698e+00
1.284750000000e+03 -1.829784937637e-03 7.096475691065e-05 8.283925131845e+00
1.285000000000e+03 -1.556587611823e-03 7.021649375580e-05 8.288573024387e+00
1.285250000000e+03 -1.302717444562e-03 6.956774870681e-05 8.292205568402e+00
1.285500000000e+03 -1.074533603144e-03 6.903401634137e-05 8.294831469569e+00
1.285750000000e+03 -8.781887992970e-04 6.862921918624e-05 8.296459399186e+00
1.286000000000e+03 -7.195540977095e-04 6.836544586078e-05 8.297098005913e+00
1.286250000000e+03 -6.041455733811e-04 6.825283342901e-05 8.296755929369e+00
1.286500000000e+03 -5.370540600629e-04 6.829944923456e-05 8.295441817843e+00
1.286750000000e+03 -5.228777826216e-04 6.851118075210e-05 8.293164344513e+00
1.287000000000e+03 -5.656597714238e-04 6.889167089522e-05 8.289932226390e+00
1.287250000000e+03 -6.688298498667e-04 6.944229029365e-05 8.285754240843e+00
1.287500000000e+03 -8.351524024091e-04 7.016214360617e-05 8.280639240717e+00
1.287750000000e+03 -1.066680287403e-03 7.104811244504e-05 8.274596165785e+00
1.288000000000e+03 -1.364716574226e-03 7.209492827326e-05 8.267634052649e+00
1.288250000000e+03 -1.729782642355e-03 7.329527435576e-05 8.259762036000e+00
1.288500000000e+03 -2.161595821866e-03 7.463991845338e-05 8.250989348172e+00
1.288750000000e+03 -2.659056099729e-03 7.611786972081e-05 8.241325313432e+00
1.289000000000e+03 -3.220240699337e-03 7.771655353525e-05 8.230779331797e+00
1.289250000000e+03 -3.842410638598e-03 7.942200847280e-05 8.219360863118e+00
1.289500000000e+03 -4.522025853656e-03 8.121909381756e-05 8.207079400618e+00
1.289750000000e+03 -5.254770744136e-03 8.309170599574e-05 8.193944438807e+00
1.290000000000e+03 -6.035591417317e-03 8.502300551821e-05 8.179965440491e+00
1.290250000000e+03 -6.858741187753e-03 8.699563927148e-05 8.165151792291e+00
1.290500000000e+03 -7.717837961436e-03 8.899196747439e-05 8.149512762968e+00
1.290750000000e+03 -8.605929369173e-03 9.099427999160e-05 8.133057451354e+00
1.291000000000e+03 -9.515568251234e-03 9.298501654703e-05 8.115794738529e+00
1.291250000000e+03 -1.043889492269e-02 9.494695075773e-05 8.097733231813e+00
1.291500000000e+03 -1.136772736087e-02 9.686334636086e-05 8.078881212152e+00
1.291750000000e+03 -1.229365715920e-02 9.871817244578e-05 8.059246581462e+00
1.292000000000e+03 -1.320814988404e-02 1.004963004763e-04 8.038836807546e+00
1.292250000000e+03 -1.410264912031e-02 1.021836073965e-04 8.017658874766e+00
1.292500000000e+03 -1.496868211634e-02 1.037670506563e-04 7.995719237385e+00
1.292750000000e+03 -1.579796609515e-02 1.052347907129e-04 7.973023774129e+00
1.293000000000e+03 -1.658251330779e-02 1.065762856077e-04 7.949577750792e+00
1.293250000000e+03 -1.731473308956e-02 1.077823121082e-04 7.925385788577e+00
1.293500000000e+03 -1.798753026329e-02 1.088450399098e-04 7.900451836545e+00
1.293750000000e+03 -1.859439734093e-02 1.097580693392e-04 7.874779154465e+00
1.294000000000e+03 -1.912949946841e-02 1.105164330201e-04 7.848370303770e+00
1.294250000000e+03 -1.958775185304e-02 1.111165938700e-04 7.821227144955e+00
1.294500000000e+03 -1.996488672599e-02 1.115564286014e-04 7.793350847107e+00
1.294750000000e+03 -2.025751030482e-02 1.118352011455e-04 7.764741905514e+00
1.295000000000e+03 -2.046314743921e-02 1.119535238660e-04 7.735400170800e+00
1.295250000000e+03 -2.058027563009e-02 1.119133140953e-04 7.705324885267e+00
1.295500000000e+03 -2.060834503795e-02 1.117177645504e-04 7.674514731924e+00
1.295750000000e+03 -2.054778634295e-02 1.113712279540e-04 7.642967891467e+00
1.296000000000e+03 -2.040000457792e-02 1.108791518426e-04 7.610682109638e+00
1.296250000000e+03 -2.016736158758e-02 1.102480563235e-04 7.577654770762e+00
1.296500000000e+03 -1.985314398009e-02 1.094854400854e-04 7.543882981438e+00
1.296750000000e+03 -1.946151988502e-02 1.085996983107e-04 7.509363659507e+00
1.297000000000e+03 -1.899748294960e-02 1.076000372200e-04 7.474093629867e+00
1.297250000000e+03 -1.846678754166e-02 1.064963931957e-04 7.438069722507e+00
1.297500000000e+03 -1.787587091210e-02 1.052993400345e-04 7.401288876686e+00
1.297750000000e+03 -1.723176946613e-02 1.040199973220e-04 7.363748243980e+00
1.298000000000e+03 -1.654202411509e-02 1.026699406037e-04 7.325445294093e+00
1.298250000000e+03 -1.581458180854e-02 1.012610981230e-04 7.286377917453e+00
1.298500000000e+03 -1.505768916258e-02 9.980568282283e-05 7.246544526885e+00
1.298750000000e+03 -1.427978453645e-02 9.831607310837e-05 7.205944154200e+00
1.299000000000e+03 -1.348938581457e-02 9.680468624204e-05 7.164576542305e+00
1.299250000000e+03 -1.269497913845e-02 9.528387580141e-05 7.122442230572e+00
1.299500000000e+03 -1.190490716667e-02 9.376582996454e-05 7.079542632650e+00
1.299750000000e+03 -1.112726071639e-02 9.226246514199e-05 7.035880106320e+00
1.300000000000e+03 -1.036977377020e-02 9.078528462506e-05 6.991458013375e+00
1.300250000000e+03 -9.639724189253e-03 8.934528200508e-05 6.946280770822e+00
1.300500000000e+03 -8.943841065452e-03 8.795283023696e-05 6.900353890955e+00
1.300750000000e+03 -8.288219919908e-03 8.661756136849e-05 6.853684011698e+00
1.301000000000e+03 -7.678247442208e-03 8.534825534576e-05 6.806278915694e+00
1.301250000000e+03 -7.118535412661e-03 8.415274240717e-05 6.758147540402e+00
1.301500000000e+03 -6.612866276516e-03 8.303779628979e-05 6.709299977095e+00
1.301750000000e+03 -6.164150124248e-03 8.200904730038e-05 6.659747460802e+00
1.302000000000e+03 -5.774393684988e-03 8.107090380380e-05 6.609502351650e+00
1.302250000000e+03 -5.444683036138e-03 8.022649625530e-05 6.558578107068e+00
[truncated: 65,939 more chars]
