# Supplementary material for: Tracking Charge Migration with Frequency-Matched Strobo-Spectroscopy
Source: J Phys Chem A. 2024 Jan 2;128(1):20–7. doi: 10.1021/acs.jpca.3c04234 (PMC10788909; doi:10.1021/acs.jpca.3c04234)
Supplement: Supplementary file 2 — jp3c04234_si_002.zip [file jp3c04234_si_002.zip › supplemental data/Data/dipoles/CM-orbital/tau=4.2500.txt]

# CM-orbital-resolved dipole moment for tau = 4.2500 o.c.
0.000000000000e+00 -1.706603541705e-03 2.359602496194e-05 1.638377480866e+00
2.500000000000e-01 -1.707058410154e-03 2.360298516163e-05 1.638690852022e+00
5.000000000000e-01 -1.708427054077e-03 2.362398085320e-05 1.639631853240e+00
7.500000000000e-01 -1.710734664765e-03 2.365931203480e-05 1.641200881791e+00
1.000000000000e+00 -1.713994232439e-03 2.370911855842e-05 1.643385805427e+00
1.250000000000e+00 -1.718185805339e-03 2.377328461778e-05 1.646161435104e+00
1.500000000000e+00 -1.723263313596e-03 2.385154274342e-05 1.649497207234e+00
1.750000000000e+00 -1.729177102577e-03 2.394371716874e-05 1.653368363658e+00
2.000000000000e+00 -1.735890830536e-03 2.404990082600e-05 1.657761696072e+00
2.250000000000e+00 -1.743388068034e-03 2.417047292244e-05 1.662673762270e+00
2.500000000000e+00 -1.751671222286e-03 2.430600703562e-05 1.668105651638e+00
2.750000000000e+00 -1.760754264257e-03 2.445719061539e-05 1.674061467156e+00
3.000000000000e+00 -1.770659451975e-03 2.462480634766e-05 1.680552094367e+00
3.250000000000e+00 -1.781420752702e-03 2.480975584943e-05 1.687600307548e+00
3.500000000000e+00 -1.793094526376e-03 2.501310023548e-05 1.695242858455e+00
3.750000000000e+00 -1.805768717582e-03 2.523604922580e-05 1.703527487230e+00
4.000000000000e+00 -1.819564891045e-03 2.547994752594e-05 1.712508132781e+00
4.250000000000e+00 -1.834626475547e-03 2.574617213294e-05 1.722240862529e+00
4.500000000000e+00 -1.851098533255e-03 2.603600828421e-05 1.732783090310e+00
4.750000000000e+00 -1.869109315315e-03 2.635050762059e-05 1.744193542683e+00
5.000000000000e+00 -1.888762339290e-03 2.669044012429e-05 1.756531573715e+00
5.250000000000e+00 -1.910135076410e-03 2.705628196997e-05 1.769854175236e+00
5.500000000000e+00 -1.933278135819e-03 2.744825438833e-05 1.784212680129e+00
5.750000000000e+00 -1.958211651225e-03 2.786637046626e-05 1.799649889382e+00
6.000000000000e+00 -1.984923023560e-03 2.831048423460e-05 1.816198734531e+00
6.250000000000e+00 -2.013373315557e-03 2.878035522574e-05 1.833882680950e+00
6.500000000000e+00 -2.043513015830e-03 2.927572064257e-05 1.852716901506e+00
6.750000000000e+00 -2.075301751786e-03 2.979636203965e-05 1.872709987324e+00
7.000000000000e+00 -2.108724999937e-03 3.034214541811e-05 1.893866010978e+00
7.250000000000e+00 -2.143801248543e-03 3.091302032091e-05 1.916186235304e+00
7.500000000000e+00 -2.180578416059e-03 3.150897962970e-05 1.939670813752e+00
7.750000000000e+00 -2.219122215232e-03 3.212998878685e-05 1.964320162909e+00
8.000000000000e+00 -2.259501213835e-03 3.277591148354e-05 1.990136327458e+00
8.250000000000e+00 -2.301772178108e-03 3.344647046363e-05 2.017123860202e+00
8.500000000000e+00 -2.345969577465e-03 3.414123653606e-05 2.045290662451e+00
8.750000000000e+00 -2.392101643677e-03 3.485964593836e-05 2.074648316621e+00
9.000000000000e+00 -2.440154455085e-03 3.560104877504e-05 2.105212256769e+00
9.250000000000e+00 -2.490101972644e-03 3.636478005958e-05 2.137001469657e+00
9.500000000000e+00 -2.541917775709e-03 3.715022008915e-05 2.170037938871e+00
9.750000000000e+00 -2.595584108856e-03 3.795681663249e-05 2.204346232614e+00
1.000000000000e+01 -2.651094540097e-03 3.878408955721e-05 2.239952492296e+00
1.025000000000e+01 -2.708451405661e-03 3.963160657927e-05 2.276883626652e+00
1.050000000000e+01 -2.767660627660e-03 4.049895602681e-05 2.315166343868e+00
1.075000000000e+01 -2.828727523378e-03 4.138572330337e-05 2.354826163373e+00
1.100000000000e+01 -2.891654873654e-03 4.229147359314e-05 2.395886041432e+00
1.125000000000e+01 -2.956444195117e-03 4.321573365623e-05 2.438365654513e+00
1.150000000000e+01 -3.023097240085e-03 4.415804227675e-05 2.482280195214e+00
1.175000000000e+01 -3.091616518233e-03 4.511794117024e-05 2.527639338234e+00
1.200000000000e+01 -3.162003437249e-03 4.609488151902e-05 2.574446929277e+00
1.225000000000e+01 -3.234252984167e-03 4.708825893068e-05 2.622700444896e+00
1.250000000000e+01 -3.308346424391e-03 4.809739302006e-05 2.672390609458e+00
1.275000000000e+01 -3.384244123705e-03 4.912149654013e-05 2.723501920573e+00
1.300000000000e+01 -3.461877577277e-03 5.015962281338e-05 2.776012129988e+00
1.325000000000e+01 -3.541145021371e-03 5.121067753602e-05 2.829892544433e+00
1.350000000000e+01 -3.621910241830e-03 5.227339933248e-05 2.885108635711e+00
1.375000000000e+01 -3.704002705642e-03 5.334634581733e-05 2.941619398435e+00
1.400000000000e+01 -3.787223047953e-03 5.442791234678e-05 2.999378819559e+00
1.425000000000e+01 -3.871347559782e-03 5.551632669878e-05 3.058335696436e+00
1.450000000000e+01 -3.956132392264e-03 5.660964148413e-05 3.118433084454e+00
1.475000000000e+01 -4.041318877666e-03 5.770575054151e-05 3.179609122630e+00
1.500000000000e+01 -4.126637547209e-03 5.880240297521e-05 3.241797481861e+00
1.525000000000e+01 -4.211811684855e-03 5.989722013100e-05 3.304927908674e+00
1.550000000000e+01 -4.296560867433e-03 6.098772646643e-05 3.368926852520e+00
1.575000000000e+01 -4.380604924864e-03 6.207138639786e-05 3.433718209016e+00
1.600000000000e+01 -4.463668293430e-03 6.314564876236e-05 3.499223871176e+00
1.625000000000e+01 -4.545484992312e-03 6.420800146889e-05 3.565364831684e+00
1.650000000000e+01 -4.625803281679e-03 6.525601512650e-05 3.632061784630e+00
1.675000000000e+01 -4.704389932117e-03 6.628739162015e-05 3.699236018133e+00
1.700000000000e+01 -4.781033396899e-03 6.730000238955e-05 3.766810107172e+00
1.725000000000e+01 -4.855545948047e-03 6.829192006930e-05 3.834708746439e+00
1.750000000000e+01 -4.927764727143e-03 6.926143879699e-05 3.902859359328e+00
1.775000000000e+01 -4.997551493078e-03 7.020708491695e-05 3.971192653424e+00
1.800000000000e+01 -5.064792461460e-03 7.112762106598e-05 4.039643070876e+00
1.825000000000e+01 -5.129397358532e-03 7.202204209447e-05 4.108149136406e+00
1.850000000000e+01 -5.191298978955e-03 7.288956577411e-05 4.176653711514e+00
1.875000000000e+01 -5.250452802935e-03 7.372963210101e-05 4.245104149153e+00
1.900000000000e+01 -5.306836371255e-03 7.454188673181e-05 4.313452407196e+00
1.925000000000e+01 -5.360449135010e-03 7.532616683265e-05 4.381655053806e+00
1.950000000000e+01 -5.411311766740e-03 7.608248702062e-05 4.449673245440e+00
1.975000000000e+01 -5.459465594071e-03 7.681103207888e-05 4.517472624021e+00
2.000000000000e+01 -5.504971261391e-03 7.751214186144e-05 4.585023161729e+00
2.025000000000e+01 -5.547907388687e-03 7.818629784295e-05 4.652298941208e+00
2.050000000000e+01 -5.588369071145e-03 7.883410966858e-05 4.719277871695e+00
2.075000000000e+01 -5.626466045402e-03 7.945629947559e-05 4.785941340337e+00
2.100000000000e+01 -5.662321343740e-03 8.005368823602e-05 4.852273802807e+00
2.125000000000e+01 -5.696069186892e-03 8.062718079319e-05 4.918262317459e+00
2.150000000000e+01 -5.727853445818e-03 8.117774898880e-05 4.983896034308e+00
2.175000000000e+01 -5.757825188316e-03 8.170641268115e-05 5.049165653455e+00
2.200000000000e+01 -5.786140326714e-03 8.221422097585e-05 5.114062871204e+00
2.225000000000e+01 -5.812956935346e-03 8.270223268284e-05 5.178579837576e+00
2.250000000000e+01 -5.838432046179e-03 8.317148191450e-05 5.242708653999e+00
2.275000000000e+01 -5.862719066813e-03 8.362298672551e-05 5.306440925735e+00
2.300000000000e+01 -5.885964519884e-03 8.405770801903e-05 5.369767403267e+00
2.325000000000e+01 -5.908305461787e-03 8.447654350277e-05 5.432677720286e+00
2.350000000000e+01 -5.929867776715e-03 8.488028799630e-05 5.495160241775e+00
2.375000000000e+01 -5.950763752859e-03 8.526962277480e-05 5.557202023548e+00
2.400000000000e+01 -5.971090935953e-03 8.564510320530e-05 5.618788885397e+00
2.425000000000e+01 -5.990931808790e-03 8.600722872645e-05 5.679905583534e+00
2.450000000000e+01 -6.010352649751e-03 8.635640881646e-05 5.740536071745e+00
2.475000000000e+01 -6.029403511439e-03 8.669292602265e-05 5.800663839857e+00
2.500000000000e+01 -6.048119262088e-03 8.701697025054e-05 5.860272302719e+00
2.525000000000e+01 -6.066519830274e-03 8.732866945058e-05 5.919345227640e+00
2.550000000000e+01 -6.084610841420e-03 8.762800774134e-05 5.977867183774e+00
2.575000000000e+01 -6.102385648255e-03 8.791494393037e-05 6.035823990673e+00
2.600000000000e+01 -6.119826996891e-03 8.818936846178e-05 6.093203152028e+00
2.625000000000e+01 -6.136907693842e-03 8.845113861122e-05 6.149994262866e+00
2.650000000000e+01 -6.153592225909e-03 8.870008609374e-05 6.206189376387e+00
2.675000000000e+01 -6.169839178965e-03 8.893605338273e-05 6.261783317596e+00
2.700000000000e+01 -6.185602466895e-03 8.915888621888e-05 6.316773933178e+00
2.725000000000e+01 -6.200832075344e-03 8.936843779761e-05 6.371162272754e+00
2.750000000000e+01 -6.215475623215e-03 8.956458340206e-05 6.424952693533e+00
2.775000000000e+01 -6.229480256286e-03 8.974722785565e-05 6.478152877889e+00
2.800000000000e+01 -6.242793658596e-03 8.991631157379e-05 6.530773761437e+00
2.825000000000e+01 -6.255364408898e-03 9.007182052417e-05 6.582829374514e+00
2.850000000000e+01 -6.267143018467e-03 9.021378948579e-05 6.634336597562e+00
2.875000000000e+01 -6.278083544015e-03 9.034228112384e-05 6.685314831131e+00
2.900000000000e+01 -6.288144639710e-03 9.045741517699e-05 6.735785588655e+00
2.925000000000e+01 -6.297289883024e-03 9.055936725325e-05 6.785772027409e+00
2.950000000000e+01 -6.305488261275e-03 9.064836797415e-05 6.835298432906e+00
2.975000000000e+01 -6.312715319393e-03 9.072470097024e-05 6.884389668662e+00
3.000000000000e+01 -6.318954379730e-03 9.078869718429e-05 6.933070607020e+00
3.025000000000e+01 -6.324197105274e-03 9.084076857116e-05 6.981365559223e+00
3.050000000000e+01 -6.328443619278e-03 9.088138605329e-05 7.029297724472e+00
3.075000000000e+01 -6.331702908383e-03 9.091107953368e-05 7.076888675312e+00
3.100000000000e+01 -6.333993558301e-03 9.093043948996e-05 7.124157893171e+00
3.125000000000e+01 -6.335344256698e-03 9.094010152069e-05 7.171122367540e+00
3.150000000000e+01 -6.335793725100e-03 9.094075918539e-05 7.217796270300e+00
3.175000000000e+01 -6.335390103985e-03 9.093316507355e-05 7.264190713205e+00
3.200000000000e+01 -6.334190243818e-03 9.091812092252e-05 7.310313594445e+00
3.225000000000e+01 -6.332259091905e-03 9.089646870927e-05 7.356169534177e+00
3.250000000000e+01 -6.329668867103e-03 9.086908086803e-05 7.401759900618e+00
3.275000000000e+01 -6.326497740584e-03 9.083684551831e-05 7.447082924494e+00
3.300000000000e+01 -6.322828022046e-03 9.080065131067e-05 7.492133897648e+00
3.325000000000e+01 -6.318744122281e-03 9.076137069736e-05 7.536905449761e+00
3.350000000000e+01 -6.314330573093e-03 9.071984104933e-05 7.581387890669e+00
3.375000000000e+01 -6.309670160668e-03 9.067684507674e-05 7.625569605719e+00
3.400000000000e+01 -6.304842078961e-03 9.063309026047e-05 7.669437492054e+00
3.425000000000e+01 -6.299920056696e-03 9.058918571850e-05 7.712977416661e+00
3.450000000000e+01 -6.294970468250e-03 9.054561422339e-05 7.756174681386e+00
3.475000000000e+01 -6.290050642052e-03 9.050273294836e-05 7.799014476521e+00
3.500000000000e+01 -6.285207603628e-03 9.046078037198e-05 7.841482306200e+00
3.525000000000e+01 -6.280477311519e-03 9.041983904501e-05 7.883564368937e+00
3.550000000000e+01 -6.275884357552e-03 9.037981468576e-05 7.925247877334e+00
3.575000000000e+01 -6.271441765050e-03 9.034039809147e-05 7.966521302681e+00
3.600000000000e+01 -6.267151068979e-03 9.030120315209e-05 8.007374531086e+00
3.625000000000e+01 -6.263002793842e-03 9.026168451642e-05 8.047798922690e+00
3.650000000000e+01 -6.258977212374e-03 9.022111429269e-05 8.087787271108e+00
3.675000000000e+01 -6.255045475647e-03 9.017863734867e-05 8.127333659665e+00
3.700000000000e+01 -6.251170919961e-03 9.013327642715e-05 8.166433220686e+00
3.725000000000e+01 -6.247310722165e-03 9.008395145479e-05 8.205081798600e+00
3.750000000000e+01 -6.243417640150e-03 9.002955073775e-05 8.243275530057e+00
3.775000000000e+01 -6.239441647591e-03 8.996884318449e-05 8.281010349072e+00
3.800000000000e+01 -6.235331596131e-03 8.990055871913e-05 8.318281438232e+00
3.825000000000e+01 -6.231036913242e-03 8.982346677647e-05 8.355082642080e+00
3.850000000000e+01 -6.226509280138e-03 8.973638646362e-05 8.391405864159e+00
3.875000000000e+01 -6.221704242289e-03 8.963821439437e-05 8.427240466540e+00
3.900000000000e+01 -6.216582661408e-03 8.952795577577e-05 8.462572692179e+00
3.925000000000e+01 -6.211111925797e-03 8.940475432376e-05 8.497385130649e+00
3.950000000000e+01 -6.205266873940e-03 8.926791955410e-05 8.531656246570e+00
3.975000000000e+01 -6.199030424801e-03 8.911695185551e-05 8.565359989781e+00
4.000000000000e+01 -6.192393930258e-03 8.895156371172e-05 8.598465501762e+00
4.025000000000e+01 -6.185357241359e-03 8.877169585167e-05 8.630936930956e+00
4.050000000000e+01 -6.177928506079e-03 8.857752357683e-05 8.662733363974e+00
4.075000000000e+01 -6.170123671160e-03 8.836946472865e-05 8.693808876005e+00
4.100000000000e+01 -6.161965699466e-03 8.814817741828e-05 8.724112700247e+00
4.125000000000e+01 -6.153483479171e-03 8.791453595763e-05 8.753589512940e+00
4.150000000000e+01 -6.144710470291e-03 8.766964584114e-05 8.782179824880e+00
4.175000000000e+01 -6.135683411296e-03 8.741482443944e-05 8.809820472051e+00
4.200000000000e+01 -6.126440962707e-03 8.715154233599e-05 8.836445189827e+00
4.225000000000e+01 -6.117021999043e-03 8.688143219673e-05 8.861985255390e+00
4.250000000000e+01 -6.107464035527e-03 8.660623593751e-05 8.886370186786e+00
4.275000000000e+01 -6.097801955211e-03 8.632777479872e-05 8.909528472076e+00
4.300000000000e+01 -6.088066782087e-03 8.604789899125e-05 8.931388323515e+00
4.325000000000e+01 -6.078285403302e-03 8.576855276221e-05 8.951878430332e+00
4.350000000000e+01 -6.068480033681e-03 8.549154652376e-05 8.970928697851e+00
4.375000000000e+01 -6.058667749299e-03 8.521878225737e-05 8.988470965720e+00
4.400000000000e+01 -6.048860721797e-03 8.495205431000e-05 9.004439681455e+00
4.425000000000e+01 -6.039066835939e-03 8.469303949032e-05 9.018772522742e+00
4.450000000000e+01 -6.029290408888e-03 8.444334741631e-05 9.031410966850e+00
4.475000000000e+01 -6.019533225742e-03 8.420448752583e-05 9.042300787782e+00
4.500000000000e+01 -6.009795800230e-03 8.397785540976e-05 9.051392484156e+00
4.525000000000e+01 -6.000078795251e-03 8.376472609867e-05 9.058641643449e+00
4.550000000000e+01 -5.990384500091e-03 8.356625046421e-05 9.064009230960e+00
4.575000000000e+01 -5.980718276468e-03 8.338345534173e-05 9.067461818737e+00
4.600000000000e+01 -5.971089889884e-03 8.321724278995e-05 9.068971752422e+00
4.625000000000e+01 -5.961514652681e-03 8.306839056166e-05 9.068517271859e+00
4.650000000000e+01 -5.952014322811e-03 8.293755363148e-05 9.066082581222e+00
4.675000000000e+01 -5.942617730071e-03 8.282526400974e-05 9.061657883352e+00
4.700000000000e+01 -5.933361080882e-03 8.273193012376e-05 9.055239384197e+00
4.725000000000e+01 -5.924287917581e-03 8.265783521164e-05 9.046829264674e+00
4.750000000000e+01 -5.915448724511e-03 8.260313512870e-05 9.036435632953e+00
4.775000000000e+01 -5.906900164425e-03 8.256785509478e-05 9.024072454014e+00
4.800000000000e+01 -5.898704004745e-03 8.255188484005e-05 9.009759453370e+00
4.825000000000e+01 -5.890925781162e-03 8.255497231854e-05 8.993521994038e+00
4.850000000000e+01 -5.883633273446e-03 8.257672165227e-05 8.975390926982e+00
4.875000000000e+01 -5.876894823064e-03 8.261658792863e-05 8.955402409082e+00
4.900000000000e+01 -5.870777564260e-03 8.267387333510e-05 8.933597672228e+00
4.925000000000e+01 -5.865345634623e-03 8.274772504460e-05 8.910022757477e+00
4.950000000000e+01 -5.860658420318e-03 8.283713482707e-05 8.884728190100e+00
4.975000000000e+01 -5.856768926828e-03 8.294092367223e-05 8.857768611192e+00
5.000000000000e+01 -5.853722318922e-03 8.305774847625e-05 8.829202344930e+00
5.025000000000e+01 -5.851554750560e-03 8.318616551722e-05 8.799090914362e+00
5.050000000000e+01 -5.850292288840e-03 8.332471325373e-05 8.767498504803e+00
5.075000000000e+01 -5.849949817159e-03 8.347166976819e-05 8.734491373789e+00
5.100000000000e+01 -5.850531117899e-03 8.362517702745e-05 8.700137228749e+00
5.125000000000e+01 -5.852028812130e-03 8.378335027623e-05 8.664504564544e+00
5.150000000000e+01 -5.854424747432e-03 8.394428341019e-05 8.627661986545e+00
5.175000000000e+01 -5.857690820907e-03 8.410604479406e-05 8.589677524340e+00
5.200000000000e+01 -5.861789771510e-03 8.426670278472e-05 8.550617961463e+00
5.225000000000e+01 -5.866675935839e-03 8.442434698219e-05 8.510548181752e+00
5.250000000000e+01 -5.872296510142e-03 8.457710946774e-05 8.469530566875e+00
5.275000000000e+01 -5.878592866424e-03 8.472323308534e-05 8.427624445421e+00
5.300000000000e+01 -5.885501588663e-03 8.486109595099e-05 8.384885616994e+00
5.325000000000e+01 -5.892955426441e-03 8.498923290193e-05 8.341365964557e+00
5.350000000000e+01 -5.900884184630e-03 8.510635500367e-05 8.297113166398e+00
5.375000000000e+01 -5.909215518539e-03 8.521134160971e-05 8.252170511156e+00
5.400000000000e+01 -5.917875401042e-03 8.530332093723e-05 8.206576833802e+00
5.425000000000e+01 -5.926788428765e-03 8.538171147385e-05 8.160366561131e+00
5.450000000000e+01 -5.935877848782e-03 8.544613318573e-05 8.113569878940e+00
5.475000000000e+01 -5.945065551454e-03 8.549643256975e-05 8.066213003887e+00
5.500000000000e+01 -5.954271852224e-03 8.553268913131e-05 8.018318559268e+00
5.525000000000e+01 -5.963415112281e-03 8.555519968786e-05 7.969906039112e+00
5.550000000000e+01 -5.972411275298e-03 8.556446350327e-05 7.920992340360e+00
5.575000000000e+01 -5.981173359118e-03 8.556115809716e-05 7.871592353164e+00
5.600000000000e+01 -5.989610998423e-03 8.554610425457e-05 7.821719579266e+00
5.625000000000e+01 -5.997630056164e-03 8.552025269656e-05 7.771386766634e+00
5.650000000000e+01 -6.005132465134e-03 8.548465439095e-05 7.720606531451e+00
5.675000000000e+01 -6.012016341895e-03 8.544040556294e-05 7.669391953950e+00
5.700000000000e+01 -6.018176329996e-03 8.538857309651e-05 7.617757124428e+00
5.725000000000e+01 -6.023504257184e-03 8.533021459478e-05 7.565717627260e+00
5.750000000000e+01 -6.027889965266e-03 8.526635865846e-05 7.513290945983e+00
5.775000000000e+01 -6.031222566908e-03 8.519796100406e-05 7.460496781279e+00
5.800000000000e+01 -6.033391951655e-03 8.512587698306e-05 7.407357271961e+00
5.825000000000e+01 -6.034290548944e-03 8.505084205537e-05 7.353897116044e+00
5.850000000000e+01 -6.033815356550e-03 8.497345727365e-05 7.300143588887e+00
5.875000000000e+01 -6.031870186645e-03 8.489417880217e-05 7.246126461182e+00
5.900000000000e+01 -6.028367877146e-03 8.481331247784e-05 7.191877820476e+00
5.925000000000e+01 -6.023232532328e-03 8.473101269332e-05 7.137431804816e+00
5.950000000000e+01 -6.016401729917e-03 8.464728623250e-05 7.082824256217e+00
5.975000000000e+01 -6.007828532032e-03 8.456199973314e-05 7.028092308363e+00
6.000000000000e+01 -5.997483354204e-03 8.447489067984e-05 6.973273919388e+00
6.025000000000e+01 -5.985355499100e-03 8.438558012630e-05 6.918407366491e+00
6.050000000000e+01 -5.971454329497e-03 8.429358747697e-05 6.863530716058e+00
6.075000000000e+01 -5.955809994404e-03 8.419834752668e-05 6.808681285455e+00
6.100000000000e+01 -5.938473718570e-03 8.409922696509e-05 6.753895109003e+00
6.125000000000e+01 -5.919517556556e-03 8.399553984001e-05 6.699206423703e+00
6.150000000000e+01 -5.899033658794e-03 8.388656280459e-05 6.644647184650e+00
6.175000000000e+01 -5.877133038821e-03 8.377154831377e-05 6.590246620706e+00
6.200000000000e+01 -5.853943871342e-03 8.364973580147e-05 6.536030837542e+00
6.225000000000e+01 -5.829609334129e-03 8.352036147161e-05 6.482022475089e+00
6.250000000000e+01 -5.804285032671e-03 8.338266670835e-05 6.428240421456e+00
6.275000000000e+01 -5.778136084121e-03 8.323590021442e-05 6.374699586504e+00
6.300000000000e+01 -5.751333941779e-03 8.307932063514e-05 6.321410736444e+00
6.325000000000e+01 -5.724053077563e-03 8.291219735274e-05 6.268380388326e+00
6.350000000000e+01 -5.696467568811e-03 8.273380953541e-05 6.215610765219e+00
6.375000000000e+01 -5.668747724729e-03 8.254344456063e-05 6.163099810446e+00
6.400000000000e+01 -5.641056812151e-03 8.234039577273e-05 6.110841259962e+00
6.425000000000e+01 -5.613547984535e-03 8.212396088902e-05 6.058824771050e+00
6.450000000000e+01 -5.586361454734e-03 8.189344087250e-05 6.007036106427e+00
6.475000000000e+01 -5.559621992625e-03 8.164813987438e-05 5.955457370113e+00
6.500000000000e+01 -5.533436709356e-03 8.138736856508e-05 5.904067294807e+00
6.525000000000e+01 -5.507893222433e-03 8.111044508449e-05 5.852841574608e+00
6.550000000000e+01 -5.483058191355e-03 8.081668786492e-05 5.801753242633e+00
6.575000000000e+01 -5.458976226375e-03 8.050544954266e-05 5.750773085613e+00
6.600000000000e+01 -5.435669122308e-03 8.017610872180e-05 5.699870089604e+00
6.625000000000e+01 -5.413135407126e-03 7.982807341306e-05 5.649011913382e+00
6.650000000000e+01 -5.391350322474e-03 7.946079601789e-05 5.598165374635e+00
6.675000000000e+01 -5.370266075600e-03 7.907378437472e-05 5.547296948409e+00
6.700000000000e+01 -5.349812507844e-03 7.866661711725e-05 5.496373260748e+00
6.725000000000e+01 -5.329898005135e-03 7.823894479977e-05 5.445361576719e+00
6.750000000000e+01 -5.310410788289e-03 7.779049412399e-05 5.394230268932e+00
6.775000000000e+01 -5.291220501561e-03 7.732109163835e-05 5.342949261537e+00
6.800000000000e+01 -5.272180033010e-03 7.683066820832e-05 5.291490447720e+00
6.825000000000e+01 -5.253127668304e-03 7.631926422180e-05 5.239828069133e+00
6.850000000000e+01 -5.233889426117e-03 7.578703394126e-05 5.187939063270e+00
6.875000000000e+01 -5.214281667830e-03 7.523424499464e-05 5.135803368638e+00
6.900000000000e+01 -5.194113880711e-03 7.466128120906e-05 5.083404195245e+00
6.925000000000e+01 -5.173191597605e-03 7.406867178508e-05 5.030728252356e+00
6.950000000000e+01 -5.151319392642e-03 7.345704812206e-05 4.977765940945e+00
6.975000000000e+01 -5.128303886040e-03 7.282714673554e-05 4.924511503109e+00
7.000000000000e+01 -5.103956869284e-03 7.217983737764e-05 4.870963134936e+00
7.025000000000e+01 -5.078098301850e-03 7.151608642250e-05 4.817123054460e+00
7.050000000000e+01 -5.050559077743e-03 7.083694858778e-05 4.762997529718e+00
7.075000000000e+01 -5.021183868611e-03 7.014362100360e-05 4.708596858029e+00
7.100000000000e+01 -4.989833632552e-03 6.943737669993e-05 4.653935301286e+00
7.125000000000e+01 -4.956387752060e-03 6.871956353641e-05 4.599030968639e+00
7.150000000000e+01 -4.920745969722e-03 6.799161146914e-05 4.543905652168e+00
7.175000000000e+01 -4.882829948545e-03 6.725501442056e-05 4.488584608874e+00
7.200000000000e+01 -4.842584472678e-03 6.651127915769e-05 4.433096296199e+00
7.225000000000e+01 -4.799978366872e-03 6.576196713889e-05 4.377472057201e+00
7.250000000000e+01 -4.755005145578e-03 6.500867017595e-05 4.321745764748e+00
7.275000000000e+01 -4.707683248603e-03 6.425299305138e-05 4.265953425488e+00
7.300000000000e+01 -4.658055960864e-03 6.349653737048e-05 4.210132751623e+00
7.325000000000e+01 -4.606191045260e-03 6.274088672745e-05 4.154322710267e+00
7.350000000000e+01 -4.552180042218e-03 6.198759145129e-05 4.098563054547e+00
7.375000000000e+01 -4.496137546860e-03 6.123815373785e-05 4.042893850881e+00
7.400000000000e+01 -4.438200188177e-03 6.049401364727e-05 3.987355007774e+00
7.425000000000e+01 -4.378525453938e-03 5.975653618523e-05 3.931985820112e+00
7.450000000000e+01 -4.317290318736e-03 5.902699993948e-05 3.876824535733e+00
7.475000000000e+01 -4.254689736729e-03 5.830658602191e-05 3.821907954889e+00
7.500000000000e+01 -4.190935059339e-03 5.759637058100e-05 3.767271071487e+00
7.525000000000e+01 -4.126252206198e-03 5.689732038877e-05 3.712946761361e+00
7.550000000000e+01 -4.060879693092e-03 5.621028532557e-05 3.658965523987e+00
7.575000000000e+01 -3.995066639611e-03 5.553599370919e-05 3.605355280415e+00
7.600000000000e+01 -3.929070676715e-03 5.487504149185e-05 3.552141228190e+00
7.625000000000e+01 -3.863155553439e-03 5.422792533222e-05 3.499345752440e+00
7.650000000000e+01 -3.797588573274e-03 5.359502167698e-05 3.446988389612e+00
7.675000000000e+01 -3.732637913498e-03 5.297658956135e-05 3.395085838905e+00
7.700000000000e+01 -3.668569841482e-03 5.237274560579e-05 3.343652014786e+00
7.725000000000e+01 -3.605645758388e-03 5.178349277973e-05 3.292698132348e+00
7.750000000000e+01 -3.544119144670e-03 5.120871889966e-05 3.242232818438e+00
7.775000000000e+01 -3.484232441203e-03 5.064819134379e-05 3.192262238765e+00
7.800000000000e+01 -3.426213937003e-03 5.010155519694e-05 3.142790233302e+00
7.825000000000e+01 -3.370274705181e-03 4.956833162337e-05 3.093818452930e+00
7.850000000000e+01 -3.316605639502e-03 4.904791736235e-05 3.045346489148e+00
7.875000000000e+01 -3.265374729850e-03 4.853958396675e-05 2.997371992021e+00
7.900000000000e+01 -3.216724490310e-03 4.804247763107e-05 2.949890772265e+00
7.925000000000e+01 -3.170769651709e-03 4.755562171430e-05 2.902896885920e+00
7.950000000000e+01 -3.127595113787e-03 4.707792026307e-05 2.856382702665e+00
7.975000000000e+01 -3.087254313807e-03 4.660816586835e-05 2.810338960959e+00
8.000000000000e+01 -3.049767990728e-03 4.614504918204e-05 2.764754815654e+00
8.025000000000e+01 -3.015123413415e-03 4.568717210945e-05 2.719617885635e+00
8.050000000000e+01 -2.983274111684e-03 4.523306494461e-05 2.674914309334e+00
8.075000000000e+01 -2.954140065147e-03 4.478120634430e-05 2.630628819874e+00
8.100000000000e+01 -2.927608419300e-03 4.433004553991e-05 2.586744847869e+00
8.125000000000e+01 -2.903534671226e-03 4.387802666520e-05 2.543244665540e+00
8.150000000000e+01 -2.881744376947e-03 4.342361495654e-05 2.500109578725e+00
8.175000000000e+01 -2.862035324429e-03 4.296532133824e-05 2.457320179721e+00
8.200000000000e+01 -2.844180182749e-03 4.250173065587e-05 2.414856665517e+00
8.225000000000e+01 -2.827929566453e-03 4.203152559792e-05 2.372699228490e+00
8.250000000000e+01 -2.813015505894e-03 4.155349199653e-05 2.330828525145e+00
8.275000000000e+01 -2.799155243498e-03 4.106658439140e-05 2.289226219968e+00
8.300000000000e+01 -2.786055376606e-03 4.056992006560e-05 2.247875607539e+00
8.325000000000e+01 -2.773416366567e-03 4.006277899485e-05 2.206762302015e+00
8.350000000000e+01 -2.760937305276e-03 3.954462482772e-05 2.165874990207e+00
8.375000000000e+01 -2.748320763122e-03 3.901512865007e-05 2.125206229234e+00
8.400000000000e+01 -2.735277779704e-03 3.847415597708e-05 2.084753275599e+00
8.425000000000e+01 -2.721532769375e-03 3.792176233294e-05 2.044518919323e+00
8.450000000000e+01 -2.706828367766e-03 3.735822719550e-05 2.004512298379e+00
8.475000000000e+01 -2.690930016712e-03 3.678404953913e-05 1.964749663358e+00
8.500000000000e+01 -2.673630178098e-03 3.619994810025e-05 1.925255058228e+00
8.525000000000e+01 -2.654752148220e-03 3.560686356868e-05 1.886060885190e+00
8.550000000000e+01 -2.634153247958e-03 3.500596063113e-05 1.847208319229e+00
8.575000000000e+01 -2.611727371565e-03 3.439862871848e-05 1.808747542453e+00
8.600000000000e+01 -2.587406748211e-03 3.378648173097e-05 1.770737771951e+00
8.625000000000e+01 -2.561162950798e-03 3.317135693975e-05 1.733247061804e+00
8.650000000000e+01 -2.533007050098e-03 3.255531061089e-05 1.696351868709e+00
8.675000000000e+01 -2.502989022211e-03 3.194061098793e-05 1.660136379125e+00
8.700000000000e+01 -2.471196365455e-03 3.132972920605e-05 1.624691608985e+00
8.725000000000e+01 -2.437752031174e-03 3.072532320356e-05 1.590114293848e+00
8.750000000000e+01 -2.402811691187e-03 3.013021457168e-05 1.556505601874e+00
8.775000000000e+01 -2.366560464876e-03 2.954737347916e-05 1.523969709072e+00
8.800000000000e+01 -2.329209289402e-03 2.897990424508e-05 1.492612279272e+00
8.825000000000e+01 -2.290990831236e-03 2.843099142891e-05 1.462538906305e+00
8.850000000000e+01 -2.252155121786e-03 2.790387226159e-05 1.433853562777e+00
8.875000000000e+01 -2.212965197896e-03 2.740180431410e-05 1.406657116128e+00
8.900000000000e+01 -2.173692516714e-03 2.692800109633e-05 1.381045950808e+00
8.925000000000e+01 -2.134612553216e-03 2.648561021662e-05 1.357110746165e+00
8.950000000000e+01 -2.096000640738e-03 2.607766786134e-05 1.334935441204e+00
8.975000000000e+01 -2.058128006879e-03 2.570705265376e-05 1.314596406615e+00
9.000000000000e+01 -2.021258149978e-03 2.537644241574e-05 1.296161845556e+00
9.025000000000e+01 -1.985643612585e-03 2.508827369996e-05 1.279691420633e+00
9.050000000000e+01 -1.951523209474e-03 2.484470395597e-05 1.265236101595e+00
9.075000000000e+01 -1.919119801657e-03 2.464757760434e-05 1.252838219167e+00
9.100000000000e+01 -1.888638628800e-03 2.449840338420e-05 1.242531694048e+00
9.125000000000e+01 -1.860266221431e-03 2.439833050777e-05 1.234342415246e+00
9.150000000000e+01 -1.834169862522e-03 2.434813446717e-05 1.228288731419e+00
9.175000000000e+01 -1.810497562754e-03 2.434821117264e-05 1.224382010736e+00
9.200000000000e+01 -1.789378564894e-03 2.439857818259e-05 1.222627235903e+00
9.225000000000e+01 -1.770924340725e-03 2.449888446654e-05 1.223023595370e+00
9.250000000000e+01 -1.755230024174e-03 2.464842662153e-05 1.225565035233e+00
9.275000000000e+01 -1.742376228244e-03 2.484617306414e-05 1.230240750420e+00
9.300000000000e+01 -1.732431145244e-03 2.509079372781e-05 1.237035585866e+00
9.325000000000e+01 -1.725452872681e-03 2.538069495273e-05 1.245930340723e+00
9.350000000000e+01 -1.721491868916e-03 2.571406086527e-05 1.256901967784e+00
9.375000000000e+01 -1.720593460293e-03 2.608889024991e-05 1.269923670711e+00
9.400000000000e+01 -1.722800308327e-03 2.650304238594e-05 1.284964911169e+00
9.425000000000e+01 -1.728154729880e-03 2.695428335014e-05 1.301991336154e+00
9.450000000000e+01 -1.736700769510e-03 2.744032902796e-05 1.320964655570e+00
9.475000000000e+01 -1.748485931921e-03 2.795888730575e-05 1.341842483548e+00
9.500000000000e+01 -1.763562495897e-03 2.850769696411e-05 1.364578180901e+00
9.525000000000e+01 -1.781988342677e-03 2.908456336395e-05 1.389120713656e+00
9.550000000000e+01 -1.803827257966e-03 2.968738978371e-05 1.415414563723e+00
9.575000000000e+01 -1.829148673368e-03 3.031420425761e-05 1.443399705033e+00
9.600000000000e+01 -1.858026838377e-03 3.096318046153e-05 1.473011667280e+00
9.625000000000e+01 -1.890539436379e-03 3.163265402134e-05 1.504181704083e+00
9.650000000000e+01 -1.926765655609e-03 3.232113186571e-05 1.536837065670e+00
9.675000000000e+01 -1.966783757181e-03 3.302729640511e-05 1.570901386296e+00
9.700000000000e+01 -2.010668181054e-03 3.375000390266e-05 1.606295178686e+00
9.725000000000e+01 -2.058486309455e-03 3.448827725194e-05 1.642936423937e+00
9.750000000000e+01 -2.110294888960e-03 3.524129330035e-05 1.680741247714e+00
9.775000000000e+01 -2.166136201085e-03 3.600836576470e-05 1.719624656192e+00
9.800000000000e+01 -2.226034131321e-03 3.678892405509e-05 1.759501315707e+00
9.825000000000e+01 -2.289990165284e-03 3.758247899494e-05 1.800286344793e+00
9.850000000000e+01 -2.357979503079e-03 3.838861135336e-05 1.841896098818e+00
9.875000000000e+01 -2.429947408867e-03 3.920695128090e-05 1.884248917652e+00
9.900000000000e+01 -2.505805795742e-03 4.003712750991e-05 1.927265818453e+00
9.925000000000e+01 -2.585430218959e-03 4.087874770253e-05 1.970871111897e+00
9.950000000000e+01 -2.668657348487e-03 4.173133627250e-05 2.014992930838e+00
9.975000000000e+01 -2.755283150532e-03 4.259433976642e-05 2.059563661870e+00
1.000000000000e+02 -2.845061865430e-03 4.346709496664e-05 2.104520278649e+00
1.002500000000e+02 -2.937705790809e-03 4.434880247065e-05 2.149804579600e+00
1.005000000000e+02 -3.032885933060e-03 4.523850655622e-05 2.195363339627e+00
1.007500000000e+02 -3.130233613057e-03 4.613508008960e-05 2.241148386215e+00
1.010000000000e+02 -3.229343014202e-03 4.703721588556e-05 2.287116616969e+00
1.012500000000e+02 -3.329774698811e-03 4.794342414310e-05 2.333229971219e+00
1.015000000000e+02 -3.431060035695e-03 4.885203701599e-05 2.379455374245e+00
1.017500000000e+02 -3.532706484803e-03 4.976122012249e-05 2.425764662973e+00
1.020000000000e+02 -3.634203639928e-03 5.066899142242e-05 2.472134507775e+00
1.022500000000e+02 -3.735029917094e-03 5.157324727162e-05 2.518546331229e+00
1.025000000000e+02 -3.834659750444e-03 5.247179483944e-05 2.564986231277e+00
1.027500000000e+02 -3.932571117508e-03 5.336239026946e-05 2.611444902121e+00
1.030000000000e+02 -4.028253194587e-03 5.424278070912e-05 2.657917548710e+00
1.032500000000e+02 -4.121213990261e-03 5.511074997308e-05 2.704403788953e+00
1.035000000000e+02 -4.210987728109e-03 5.596416700493e-05 2.750907527147e+00
1.037500000000e+02 -4.297141792800e-03 5.680102951006e-05 2.797436794796e+00
1.040000000000e+02 -4.379283049565e-03 5.761950967040e-05 2.844003541642e+00
1.042500000000e+02 -4.457063390948e-03 5.841799483403e-05 2.890623369495e+00
1.045000000000e+02 -4.530184379022e-03 5.919512249583e-05 2.937315204607e+00
1.047500000000e+02 -4.598400882155e-03 5.994980920548e-05 2.984100898404e+00
1.050000000000e+02 -4.661523623240e-03 6.068127180822e-05 3.031004760200e+00
1.052500000000e+02 -4.719420601575e-03 6.138904029385e-05 3.078053023314e+00
1.055000000000e+02 -4.772017435169e-03 6.207296156355e-05 3.125273249218e+00
1.057500000000e+02 -4.819296653506e-03 6.273319464722e-05 3.172693686073e+00
1.060000000000e+02 -4.861295982336e-03 6.337019719743e-05 3.220342587132e+00
1.062500000000e+02 -4.898105707533e-03 6.398470249608e-05 3.268247510602e+00
1.065000000000e+02 -4.929865420298e-03 6.457769123605e-05 3.316434620257e+00
1.067500000000e+02 -4.956760018881e-03 6.515035960944e-05 3.364927997861e+00
1.070000000000e+02 -4.979015300191e-03 6.570408050632e-05 3.413748998028e+00
1.072500000000e+02 -4.996893325708e-03 6.624036246689e-05 3.462915655904e+00
1.075000000000e+02 -5.010687663890e-03 6.676080774759e-05 3.512442167546e+00
1.077500000000e+02 -5.020718660901e-03 6.726707009172e-05 3.562338461703e+00
1.080000000000e+02 -5.027328770605e-03 6.776081641491e-05 3.612609862976e+00
1.082500000000e+02 -5.030878341181e-03 6.824369579375e-05 3.663256869883e+00
1.085000000000e+02 -5.031741795662e-03 6.871730220734e-05 3.714275041004e+00
1.087500000000e+02 -5.030303904344e-03 6.918315033108e-05 3.765654988685e+00
1.090000000000e+02 -5.026956655352e-03 6.964265978113e-05 3.817382489620e+00
1.092500000000e+02 -5.022096599738e-03 7.009714377532e-05 3.869438683396e+00
1.095000000000e+02 -5.016122586437e-03 7.054780021637e-05 3.921800374368e+00
1.097500000000e+02 -5.009433788758e-03 7.099571265526e-05 3.974440399867e+00
1.100000000000e+02 -5.002427997357e-03 7.144185482197e-05 4.027328070184e+00
1.102500000000e+02 -4.995500050291e-03 7.188709957318e-05 4.080429656981e+00
1.105000000000e+02 -4.989040399255e-03 7.233223404440e-05 4.133708908101e+00
1.107500000000e+02 -4.983433595215e-03 7.277797356342e-05 4.187127590290e+00
1.110000000000e+02 -4.979056632927e-03 7.322497746140e-05 4.240646024871e+00
1.112500000000e+02 -4.976277075371e-03 7.367386373802e-05 4.294223623628e+00
1.115000000000e+02 -4.975450905280e-03 7.412522209305e-05 4.347819394157e+00
1.117500000000e+02 -4.976920047897e-03 7.457962381308e-05 4.401392424537e+00
1.120000000000e+02 -4.981009572747e-03 7.503762810754e-05 4.454902322893e+00
1.122500000000e+02 -4.988024559635e-03 7.549978304383e-05 4.508309624485e+00
1.125000000000e+02 -4.998246652126e-03 7.596662190326e-05 4.561576151587e+00
1.127500000000e+02 -5.011930382921e-03 7.643865410670e-05 4.614665332069e+00
1.130000000000e+02 -5.029299302664e-03 7.691635112408e-05 4.667542482932e+00
1.132500000000e+02 -5.050542118194e-03 7.740012774485e-05 4.720175051814e+00
1.135000000000e+02 -5.075808850063e-03 7.789031845992e-05 4.772532833799e+00
1.137500000000e+02 -5.105207206129e-03 7.838715240208e-05 4.824588156627e+00
1.140000000000e+02 -5.138799248164e-03 7.889072668599e-05 4.876316050665e+00
1.142500000000e+02 -5.176598576151e-03 7.940097955375e-05 4.927694398989e+00
1.145000000000e+02 -5.218568027625e-03 7.991766001011e-05 4.978704080451e+00
1.147500000000e+02 -5.264618133514e-03 8.044030476337e-05 5.029329102266e+00
1.150000000000e+02 -5.314606267274e-03 8.096820360504e-05 5.079556729934e+00
1.152500000000e+02 -5.368336720150e-03 8.150042066807e-05 5.129377611387e+00
1.155000000000e+02 -5.425561678197e-03 8.203577933882e-05 5.178785897173e+00
1.157500000000e+02 -5.485983160151e-03 8.257283234611e-05 5.227779353805e+00
1.160000000000e+02 -5.549255796962e-03 8.310987830254e-05 5.276359465826e+00
1.162500000000e+02 -5.614990576015e-03 8.364498000998e-05 5.324531524447e+00
1.165000000000e+02 -5.682759378252e-03 8.417598686047e-05 5.372304692457e+00
1.167500000000e+02 -5.752100303916e-03 8.470057545579e-05 5.419692045085e+00
1.170000000000e+02 -5.822523575040e-03 8.521626805830e-05 5.466710572504e+00
1.172500000000e+02 -5.893517970862e-03 8.572040897337e-05 5.513381143527e+00
1.175000000000e+02 -5.964557514752e-03 8.621035018821e-05 5.559728422106e+00
1.177500000000e+02 -6.035108366693e-03 8.668345393872e-05 5.605780726026e+00
1.180000000000e+02 -6.104635926713e-03 8.713708569619e-05 5.651569833865e+00
1.182500000000e+02 -6.172611778704e-03 8.756868298107e-05 5.697130724408e+00
1.185000000000e+02 -6.238520302189e-03 8.797583453421e-05 5.742501262867e+00
1.187500000000e+02 -6.301864970589e-03 8.835628316708e-05 5.787721819711e+00
1.190000000000e+02 -6.362174140005e-03 8.870789789542e-05 5.832834839450e+00
1.192500000000e+02 -6.419006112704e-03 8.902878994860e-05 5.877884355301e+00
1.195000000000e+02 -6.471953484363e-03 8.931732647030e-05 5.922915463064e+00
1.197500000000e+02 -6.520646852743e-03 8.957212784810e-05 5.967973753928e+00
1.200000000000e+02 -6.564757730695e-03 8.979207021995e-05 6.013104726118e+00
1.202500000000e+02 -6.604000758215e-03 8.997628528640e-05 6.058353176658e+00
1.205000000000e+02 -6.638135213603e-03 9.012415465326e-05 6.103762586597e+00
1.207500000000e+02 -6.666965841025e-03 9.023529479002e-05 6.149374512412e+00
1.210000000000e+02 -6.690343159450e-03 9.030953632860e-05 6.195227986546e+00
1.212500000000e+02 -6.708163141323e-03 9.034694018209e-05 6.241358947125e+00
1.215000000000e+02 -6.720366423492e-03 9.034774958863e-05 6.287799695785e+00
1.217500000000e+02 -6.726937146248e-03 9.031237488286e-05 6.334578401306e+00
1.220000000000e+02 -6.727901572554e-03 9.024138553404e-05 6.381718646237e+00
1.222500000000e+02 -6.723326302703e-03 9.013549884843e-05 6.429239029113e+00
1.225000000000e+02 -6.713316322297e-03 8.999553475120e-05 6.477152823891e+00
1.227500000000e+02 -6.698012937292e-03 8.982243337663e-05 6.525467700743e+00
1.230000000000e+02 -6.677591507008e-03 8.961724963144e-05 6.574185510552e+00
1.232500000000e+02 -6.652259059838e-03 8.938114439888e-05 6.623302134944e+00
1.235000000000e+02 -6.622251824991e-03 8.911538187725e-05 6.672807402404e+00
1.237500000000e+02 -6.587832673359e-03 8.882132866830e-05 6.722685070313e+00
1.240000000000e+02 -6.549288408690e-03 8.850045632208e-05 6.772912873397e+00
1.242500000000e+02 -6.506926963979e-03 8.815434413154e-05 6.823462632639e+00
1.245000000000e+02 -6.461074431728e-03 8.778466414128e-05 6.874300428626e+00
1.247500000000e+02 -6.412072040199e-03 8.739318927431e-05 6.925386829582e+00
1.250000000000e+02 -6.360273025500e-03 8.698179221373e-05 6.976677173036e+00
1.252500000000e+02 -6.306039442506e-03 8.655243794758e-05 7.028121897385e+00
1.255000000000e+02 -6.249738900454e-03 8.610717392235e-05 7.079666914968e+00
1.257500000000e+02 -6.191741296655e-03 8.564811717321e-05 7.131254023707e+00
1.260000000000e+02 -6.132415591607e-03 8.517744077569e-05 7.182821350109e+00
1.262500000000e+02 -6.072126650131e-03 8.469735709413e-05 7.234303816172e+00
1.265000000000e+02 -6.011232253423e-03 8.421009963100e-05 7.285633625588e+00
1.267500000000e+02 -5.950080376166e-03 8.371790284867e-05 7.336740758889e+00
1.270000000000e+02 -5.889006804179e-03 8.322297711716e-05 7.387553476598e+00
1.272500000000e+02 -5.828333147612e-03 8.272747707649e-05 7.437998818382e+00
1.275000000000e+02 -5.768365107411e-03 8.223352276726e-05 7.488003101025e+00
1.277500000000e+02 -5.709391110108e-03 8.174317209614e-05 7.537492401422e+00
1.280000000000e+02 -5.651681444246e-03 8.125834920442e-05 7.586393030049e+00
1.282500000000e+02 -5.595487887032e-03 8.078095663183e-05 7.634631978301e+00
1.285000000000e+02 -5.541043151124e-03 8.031277735518e-05 7.682137347980e+00
1.287500000000e+02 -5.488560785083e-03 7.985545184963e-05 7.728838744001e+00
1.290000000000e+02 -5.438235402778e-03 7.941049066607e-05 7.774667641549e+00
1.292500000000e+02 -5.390243199629e-03 7.897928324072e-05 7.819557706671e+00
1.295000000000e+02 -5.344742546185e-03 7.856312913998e-05 7.863445085670e+00
1.297500000000e+02 -5.301874726588e-03 7.816315651032e-05 7.906268641174e+00
1.300000000000e+02 -5.261764652066e-03 7.778034926434e-05 7.947970154791e+00
1.302500000000e+02 -5.224521696010e-03 7.741557487873e-05 7.988494473406e+00
1.305000000000e+02 -5.190240399675e-03 7.706960255763e-05 8.027789623530e+00
1.307500000000e+02 -5.159001172946e-03 7.674311214667e-05 8.065806870729e+00
1.310000000000e+02 -5.130870810253e-03 7.643668068869e-05 8.102500752902e+00
1.312500000000e+02 -5.105902914759e-03 7.615080713150e-05 8.137829064820e+00
1.315000000000e+02 -5.084138169099e-03 7.588592205598e-05 8.171752826179e+00
1.317500000000e+02 -5.065604519067e-03 7.564236671842e-05 8.204236211002e+00
1.320000000000e+02 -5.050317163053e-03 7.542040453196e-05 8.235246472851e+00
1.322500000000e+02 -5.038278455674e-03 7.522023800272e-05 8.264753843380e+00
1.325000000000e+02 -5.029477666658e-03 7.504195584357e-05 8.292731439219e+00
1.327500000000e+02 -5.023890595773e-03 7.488555542329e-05 8.319155152975e+00
1.330000000000e+02 -5.021479212249e-03 7.475097531434e-05 8.344003561644e+00
1.332500000000e+02 -5.022191335264e-03 7.463808463798e-05 8.367257832545e+00
1.335000000000e+02 -5.025960323188e-03 7.454665367937e-05 8.388901637279e+00
1.337500000000e+02 -5.032704884068e-03 7.447636193558e-05 8.408921084187e+00
1.340000000000e+02 -5.042329102935e-03 7.442675372663e-05 8.427304651246e+00
1.342500000000e+02 -5.054722599327e-03 7.439721019623e-05 8.444043126625e+00
1.345000000000e+02 -5.069761029565e-03 7.438710380842e-05 8.459129564562e+00
1.347500000000e+02 -5.087307080254e-03 7.439574688028e-05 8.472559235829e+00
1.350000000000e+02 -5.107211694551e-03 7.442229415641e-05 8.484329578855e+00
1.352500000000e+02 -5.129315580514e-03 7.446570896974e-05 8.494440158533e+00
1.355000000000e+02 -5.153451066846e-03 7.452491102128e-05 8.502892609733e+00
1.357500000000e+02 -5.179444407287e-03 7.459880689867e-05 8.509690579945e+00
1.360000000000e+02 -5.207118330316e-03 7.468623516568e-05 8.514839663147e+00
1.362500000000e+02 -5.236294813854e-03 7.478600310273e-05 8.518347326423e+00
1.365000000000e+02 -5.266797939141e-03 7.489693025095e-05 8.520222830001e+00
1.367500000000e+02 -5.298456813233e-03 7.501780784583e-05 8.520477142920e+00
1.370000000000e+02 -5.331108420171e-03 7.514748472595e-05 8.519122857503e+00
1.372500000000e+02 -5.364600130090e-03 7.528489576264e-05 8.516174107073e+00
1.375000000000e+02 -5.398791803577e-03 7.542907770888e-05 8.511646492057e+00
1.377500000000e+02 -5.433557380349e-03 7.557919211812e-05 8.505557020285e+00
1.380000000000e+02 -5.468785797302e-03 7.573454573503e-05 8.497924067119e+00
1.382500000000e+02 -5.504381131782e-03 7.589460649929e-05 8.488767360743e+00
1.385000000000e+02 -5.540261895643e-03 7.605901347996e-05 8.478107996718e+00
1.387500000000e+02 -5.576359431452e-03 7.622758072598e-05 8.465968484603e+00
1.390000000000e+02 -5.612615428846e-03 7.640029285078e-05 8.452372824505e+00
1.392500000000e+02 -5.648978558591e-03 7.657729569066e-05 8.437346619049e+00
1.395000000000e+02 -5.685400430435e-03 7.675887697450e-05 8.420917205575e+00
1.397500000000e+02 -5.721830965248e-03 7.694543913608e-05 8.403113813798e+00
1.400000000000e+02 -5.758213418315e-03 7.713746647331e-05 8.383967736193e+00
1.402500000000e+02 -5.794479355605e-03 7.733548724045e-05 8.363512499478e+00
1.405000000000e+02 -5.830543644560e-03 7.754003063301e-05 8.341784034533e+00
1.407500000000e+02 -5.866299907502e-03 7.775158319581e-05 8.318820824851e+00
1.410000000000e+02 -5.901616409991e-03 7.797054271702e-05 8.294664029239e+00
1.412500000000e+02 -5.936332846272e-03 7.819717012694e-05 8.269357563320e+00
1.415000000000e+02 -5.970257953274e-03 7.843154142806e-05 8.242948131989e+00
1.417500000000e+02 -6.003168330431e-03 7.867354792965e-05 8.215485207136e+00
1.420000000000e+02 -6.034808541099e-03 7.892282161071e-05 8.187020941213e+00
1.422500000000e+02 -6.064892367260e-03 7.917882199407e-05 8.157610023414e+00
1.425000000000e+02 -6.093105359360e-03 7.944067104135e-05 8.127309468679e+00
1.427500000000e+02 -6.119109245963e-03 7.970716391326e-05 8.096178359036e+00
1.430000000000e+02 -6.142547431596e-03 7.997685571917e-05 8.064277526461e+00
1.432500000000e+02 -6.163051705065e-03 8.024805235302e-05 8.031669206853e+00
1.435000000000e+02 -6.180250052527e-03 8.051881949517e-05 7.998416651726e+00
1.437500000000e+02 -6.193775324212e-03 8.078701043499e-05 7.964583732915e+00
1.440000000000e+02 -6.203274726567e-03 8.105037894029e-05 7.930234522967e+00
1.442500000000e+02 -6.208419826793e-03 8.130659202660e-05 7.895432888380e+00
1.445000000000e+02 -6.208916435668e-03 8.155326236109e-05 7.860242072723e+00
1.447500000000e+02 -6.204514000439e-03 8.178798173683e-05 7.824724306316e+00
1.450000000000e+02 -6.195014968722e-03 8.200842467143e-05 7.788940414594e+00
1.452500000000e+02 -6.180283301191e-03 8.221242910830e-05 7.752949459468e+00
1.455000000000e+02 -6.160251753323e-03 8.239804908450e-05 7.716808382917e+00
1.457500000000e+02 -6.134927632745e-03 8.256360488373e-05 7.680571685657e+00
1.460000000000e+02 -6.104397147253e-03 8.270770585794e-05 7.644291108628e+00
1.462500000000e+02 -6.068827825565e-03 8.282929766631e-05 7.608015350561e+00
1.465000000000e+02 -6.028469021835e-03 8.292782837230e-05 7.571789789113e+00
1.467500000000e+02 -5.983650442006e-03 8.300311414897e-05 7.535656240551e+00
1.470000000000e+02 -5.934778896779e-03 8.305538224479e-05 7.499652725910e+00
1.472500000000e+02 -5.882332928956e-03 8.308533105386e-05 7.463813279759e+00
1.475000000000e+02 -5.826855994034e-03 8.309396664261e-05 7.428167768562e+00
1.477500000000e+02 -5.768947996453e-03 8.308265993628e-05 7.392741755618e+00
1.480000000000e+02 -5.709255445327e-03 8.305315338031e-05 7.357556379555e+00
1.482500000000e+02 -5.648460556145e-03 8.300749627707e-05 7.322628274637e+00
1.485000000000e+02 -5.587270301639e-03 8.294798790617e-05 7.287969521646e+00
1.487500000000e+02 -5.526405133642e-03 8.287712332594e-05 7.253587618007e+00
1.490000000000e+02 -5.466587687168e-03 8.279754003399e-05 7.219485487585e+00
1.492500000000e+02 -5.408532056992e-03 8.271196443380e-05 7.185661517340e+00
1.495000000000e+02 -5.352933885120e-03 8.262316019209e-05 7.152109611898e+00
1.497500000000e+02 -5.300461389806e-03 8.253388071258e-05 7.118819284964e+00
1.500000000000e+02 -5.251747627326e-03 8.244682737241e-05 7.085775772571e+00
1.502500000000e+02 -5.207384044997e-03 8.236461436545e-05 7.052960180204e+00
1.505000000000e+02 -5.167915456180e-03 8.228974621208e-05 7.020349650913e+00
1.507500000000e+02 -5.133836300780e-03 8.222458698462e-05 6.987917573495e+00
1.510000000000e+02 -5.105588130913e-03 8.217133749877e-05 6.955633817344e+00
1.512500000000e+02 -5.083558128227e-03 8.213204309687e-05 6.923464999529e+00
1.515000000000e+02 -5.068078428341e-03 8.210858693025e-05 6.891374780823e+00
1.517500000000e+02 -5.059426035579e-03 8.210269446238e-05 6.859324188991e+00
1.520000000000e+02 -5.057823038306e-03 8.211590815571e-05 6.827271965293e+00
1.522500000000e+02 -5.063436938546e-03 8.214959043143e-05 6.795174929328e+00
1.525000000000e+02 -5.076380854356e-03 8.220494852257e-05 6.762988355427e+00
1.527500000000e+02 -5.096713453962e-03 8.228302819399e-05 6.730666352885e+00
1.530000000000e+02 -5.124438578082e-03 8.238469132540e-05 6.698162241642e+00
1.532500000000e+02 -5.159504483388e-03 8.251060390138e-05 6.665428915423e+00
1.535000000000e+02 -5.201802723247e-03 8.266122517211e-05 6.632419185034e+00
1.537500000000e+02 -5.251166826240e-03 8.283677730769e-05 6.599086096891e+00
1.540000000000e+02 -5.307370661855e-03 8.303724067657e-05 6.565383219988e+00
1.542500000000e+02 -5.370126931418e-03 8.326235082814e-05 6.531264902117e+00
1.545000000000e+02 -5.439085733156e-03 8.351155482855e-05 6.496686490368e+00
1.547500000000e+02 -5.513833409433e-03 8.378396573680e-05 6.461604517648e+00
1.550000000000e+02 -5.593891970392e-03 8.407832820176e-05 6.425976856384e+00
1.552500000000e+02 -5.678719284237e-03 8.439303797317e-05 6.389762838154e+00
1.555000000000e+02 -5.767709934577e-03 8.472613991387e-05 6.352923347916e+00
1.557500000000e+02 -5.860197094301e-03 8.507527911975e-05 6.315420887529e+00
1.560000000000e+02 -5.955455344706e-03 8.543769657768e-05 6.277219622994e+00
1.562500000000e+02 -6.052704727883e-03 8.581025579266e-05 6.238285407018e+00
1.565000000000e+02 -6.151115830660e-03 8.618947018774e-05 6.198585796360e+00
1.567500000000e+02 -6.249816092083e-03 8.657151730015e-05 6.158090052711e+00
1.570000000000e+02 -6.347897068215e-03 8.695216862364e-05 6.116769150547e+00
1.572500000000e+02 -6.444422775810e-03 8.732691328087e-05 6.074595778427e+00
1.575000000000e+02 -6.538438970955e-03 8.769102878947e-05 6.031544359619e+00
1.577500000000e+02 -6.628983254765e-03 8.803961138704e-05 5.987591076017e+00
1.580000000000e+02 -6.715095770445e-03 8.836761898481e-05 5.942713922104e+00
1.582500000000e+02 -6.795830285479e-03 8.866995182602e-05 5.896892768922e+00
1.585000000000e+02 -6.870265654820e-03 8.894153535893e-05 5.850109464458e+00
1.587500000000e+02 -6.937517375916e-03 8.917739175729e-05 5.802347944687e+00
1.590000000000e+02 -6.996749054790e-03 8.937272056889e-05 5.753594380036e+00
1.592500000000e+02 -7.047183420041e-03 8.952297819867e-05 5.703837326246e+00
1.595000000000e+02 -7.088112784531e-03 8.962395562148e-05 5.653067902531e+00
1.597500000000e+02 -7.118908818308e-03 8.967185201128e-05 5.601279961941e+00
1.600000000000e+02 -7.139031383444e-03 8.966334149349e-05 5.548470276216e+00
1.602500000000e+02 -7.148035981672e-03 8.959563039249e-05 5.494638699330e+00
1.605000000000e+02 -7.145579883610e-03 8.946650562960e-05 5.439788326481e+00
1.607500000000e+02 -7.131426687238e-03 8.927436485059e-05 5.383925632870e+00
1.610000000000e+02 -7.105449151086e-03 8.901825389207e-05 5.327060584552e+00
1.612500000000e+02 -7.067630348150e-03 8.869785642021e-05 5.269206722045e+00
1.615000000000e+02 -7.018063217490e-03 8.831348753377e-05 5.210381224357e+00
1.617500000000e+02 -6.956948320111e-03 8.786607158806e-05 5.150604931986e+00
1.620000000000e+02 -6.884590192587e-03 8.735709269181e-05 5.089902356554e+00
1.622500000000e+02 -6.801392172143e-03 8.678856396380e-05 5.028301652609e+00
1.625000000000e+02 -6.707850066818e-03 8.616299975350e-05 4.965834580109e+00
1.627500000000e+02 -6.604544707628e-03 8.548329710020e-05 4.902536435114e+00
1.630000000000e+02 -6.492133938566e-03 8.475268035854e-05 4.838445976464e+00
1.632500000000e+02 -6.371343998998e-03 8.397464162005e-05 4.773605326054e+00
1.635000000000e+02 -6.242960751060e-03 8.315286732508e-05 4.708059868584e+00
1.637500000000e+02 -6.107820877322e-03 8.229113333555e-05 4.641858133167e+00
1.640000000000e+02 -5.966803279476e-03 8.139329216642e-05 4.575051666267e+00
1.642500000000e+02 -5.820820781678e-03 8.046321456032e-05 4.507694901318e+00
1.645000000000e+02 -5.670812214565e-03 7.950473987031e-05 4.439845013465e+00
1.647500000000e+02 -5.517735025882e-03 7.852164112948e-05 4.371561769495e+00
1.650000000000e+02 -5.362558344373e-03 7.751760094085e-05 4.302907365882e+00
1.652500000000e+02 -5.206256505519e-03 7.649619725325e-05 4.233946262016e+00
1.655000000000e+02 -5.049802887678e-03 7.546089662430e-05 4.164744998158e+00
1.657500000000e+02 -4.894164023449e-03 7.441505443825e-05 4.095372004302e+00
1.660000000000e+02 -4.740293842461e-03 7.336192089080e-05 4.025897396493e+00
1.662500000000e+02 -4.589127900985e-03 7.230464851990e-05 3.956392758590e+00
1.665000000000e+02 -4.441577487871e-03 7.124630106145e-05 3.886930914809e+00
1.667500000000e+02 -4.298523538428e-03 7.018986640489e-05 3.817585684534e+00
1.670000000000e+02 -4.160810264213e-03 6.913825914978e-05 3.748431624383e+00
1.672500000000e+02 -4.029238487483e-03 6.809432135915e-05 3.679543753571e+00
1.675000000000e+02 -3.904558709825e-03 6.706081924471e-05 3.610997261768e+00
1.677500000000e+02 -3.787463979276e-03 6.604043334604e-05 3.542867198659e+00
1.680000000000e+02 -3.678582642993e-03 6.503574096905e-05 3.475228145194e+00
1.682500000000e+02 -3.578471096051e-03 6.404919381092e-05 3.408153867520e+00
1.685000000000e+02 -3.487606725278e-03 6.308309018338e-05 3.341716955679e+00
1.687500000000e+02 -3.406381197759e-03 6.213954524939e-05 3.275988450549e+00
1.690000000000e+02 -3.335094344980e-03 6.122045354151e-05 3.211037463741e+00
1.692500000000e+02 -3.273948734625e-03 6.032745283965e-05 3.146930796805e+00
1.695000000000e+02 -3.223045316900e-03 5.946188948949e-05 3.083732566846e+00
1.697500000000e+02 -3.182380071967e-03 5.862478645341e-05 3.021503846695e+00
1.700000000000e+02 -3.151842054245e-03 5.781681237682e-05 2.960302329569e+00
1.702500000000e+02 -3.131212751591e-03 5.703825767397e-05 2.900182025620e+00
1.705000000000e+02 -3.120167078656e-03 5.628902324567e-05 2.841193001987e+00
1.707500000000e+02 -3.118275731192e-03 5.556861189737e-05 2.783381171416e+00
1.710000000000e+02 -3.125009168578e-03 5.487612564856e-05 2.726788140373e+00
1.712500000000e+02 -3.139743001341e-03 5.421027249544e-05 2.671451117488e+00
1.715000000000e+02 -3.161765028874e-03 5.356938427986e-05 2.617402891110e+00
1.717500000000e+02 -3.190283449554e-03 5.295144617973e-05 2.564671870970e+00
1.720000000000e+02 -3.224436335972e-03 5.235413039945e-05 2.513282199000e+00
1.722500000000e+02 -3.263302060711e-03 5.177483628346e-05 2.463253918471e+00
1.725000000000e+02 -3.305910645201e-03 5.121073693423e-05 2.414603202646e+00
1.727500000000e+02 -3.351255703829e-03 5.065883047331e-05 2.367342626687e+00
1.730000000000e+02 -3.398306878435e-03 5.011599568674e-05 2.321481481503e+00
1.732500000000e+02 -3.446022467691e-03 4.957904935740e-05 2.277026109082e+00
1.735000000000e+02 -3.493362131879e-03 4.904480482537e-05 2.233980257963e+00
1.737500000000e+02 -3.539299363444e-03 4.851013012069e-05 2.192345436576e+00
1.740000000000e+02 -3.582833596246e-03 4.797200353898e-05 2.152121264853e+00
1.742500000000e+02 -3.623001884601e-03 4.742756930398e-05 2.113305802633e+00
1.745000000000e+02 -3.658889810848e-03 4.687418805488e-05 2.075895858410e+00
1.747500000000e+02 -3.689641586505e-03 4.630948294060e-05 2.039887260277e+00
1.750000000000e+02 -3.714469145854e-03 4.573137684194e-05 2.005275096521e+00
1.752500000000e+02 -3.732660299692e-03 4.513811322013e-05 1.972053911135e+00
1.755000000000e+02 -3.743585598117e-03 4.452834801502e-05 1.940217866656e+00
1.757500000000e+02 -3.746704215940e-03 4.390112061692e-05 1.909760862620e+00
1.760000000000e+02 -3.741568632773e-03 4.325588667389e-05 1.880676625845e+00
1.762500000000e+02 -3.727828370472e-03 4.259248169960e-05 1.852958763045e+00
1.765000000000e+02 -3.705232475542e-03 4.191116978924e-05 1.826600795045e+00
1.767500000000e+02 -3.673630973629e-03 4.121264171889e-05 1.801596163764e+00
1.770000000000e+02 -3.632975262671e-03 4.049799690933e-05 1.777938231410e+00
1.772500000000e+02 -3.583317727402e-03 3.976872828682e-05 1.755620264413e+00
1.775000000000e+02 -3.524810475947e-03 3.902670274589e-05 1.734635419423e+00
1.777500000000e+02 -3.457703367861e-03 3.827413732271e-05 1.714976722514e+00
1.780000000000e+02 -3.382341311596e-03 3.751357099901e-05 1.696637057443e+00
1.782500000000e+02 -3.299160990453e-03 3.674783344709e-05 1.679609151857e+00
1.785000000000e+02 -3.208686935496e-03 3.598001207683e-05 1.663885571694e+00
1.787500000000e+02 -3.111527034806e-03 3.521341648022e-05 1.649458716462e+00
1.790000000000e+02 -3.008367532850e-03 3.445154289111e-05 1.636320812330e+00
1.792500000000e+02 -2.899967449124e-03 3.369803782916e-05 1.624463902146e+00
1.795000000000e+02 -2.787152439069e-03 3.295666217240e-05 1.613879824556e+00
1.797500000000e+02 -2.670808040014e-03 3.223125586274e-05 1.604560176995e+00
1.800000000000e+02 -2.551872232406e-03 3.152570382761e-05 1.596496258442e+00
1.802500000000e+02 -2.431327319093e-03 3.084390142827e-05 1.589678985302e+00
1.805000000000e+02 -2.310191109763e-03 3.018972222366e-05 1.584098776710e+00
1.807500000000e+02 -2.189507400941e-03 2.956698504369e-05 1.579745406676e+00
1.810000000000e+02 -2.070335800711e-03 2.897942158372e-05 1.576607821664e+00
1.812500000000e+02 -1.953740922824e-03 2.843064462663e-05 1.574673924794e+00
1.815000000000e+02 -1.840781023324e-03 2.792411419344e-05 1.573930330219e+00
1.817500000000e+02 -1.732496189122e-03 2.746310360638e-05 1.574362093918e+00
1.820000000000e+02 -1.629896208900e-03 2.705066399150e-05 1.575952429550e+00
1.822500000000e+02 -1.533948304244e-03 2.668958662441e-05 1.578682419524e+00
1.825000000000e+02 -1.445564864602e-03 2.638236388186e-05 1.582530736098e+00
1.827500000000e+02 -1.365591438657e-03 2.613114861152e-05 1.587473383563e+00
1.830000000000e+02 -1.294795167288e-03 2.593771273041e-05 1.593483478322e+00
1.832500000000e+02 -1.233853908597e-03 2.580340529784e-05 1.600531080539e+00
1.835000000000e+02 -1.183346291790e-03 2.572911248430e-05 1.608583091290e+00
1.837500000000e+02 -1.143742959397e-03 2.571521898365e-05 1.617603225773e+00
1.840000000000e+02 -1.115399179639e-03 2.576157452072e-05 1.627552075401e+00
1.842500000000e+02 -1.098549091180e-03 2.586746578648e-05 1.638387260781e+00
1.845000000000e+02 -1.093301715262e-03 2.603159662748e-05 1.650063680225e+00
1.847500000000e+02 -1.099638849777e-03 2.625207751725e-05 1.662533855722e+00
1.850000000000e+02 -1.117414980421e-03 2.652642666467e-05 1.675748364915e+00
1.852500000000e+02 -1.146359172051e-03 2.685158291996e-05 1.689656358985e+00
1.855000000000e+02 -1.186078981305e-03 2.722393224852e-05 1.704206145774e+00
1.857500000000e+02 -1.236066257066e-03 2.763934815847e-05 1.719345832547e+00
1.860000000000e+02 -1.295704755716e-03 2.809324470573e-05 1.735024002227e+00
1.862500000000e+02 -1.364279360006e-03 2.858064256261e-05 1.751190414405e+00
1.865000000000e+02 -1.440986724435e-03 2.909624646161e-05 1.767796702650e+00
1.867500000000e+02 -1.524947100027e-03 2.963453087598e-05 1.784797059669e+00
1.870000000000e+02 -1.615217107946e-03 3.018983499117e-05 1.802148883067e+00
1.872500000000e+02 -1.710803205702e-03 3.075645669798e-05 1.819813376642e+00
1.875000000000e+02 -1.810675604098e-03 3.132874715575e-05 1.837756084401e+00
1.877500000000e+02 -1.913782318044e-03 3.190124406940e-05 1.855947357601e+00
1.880000000000e+02 -2.019063221330e-03 3.246873702387e-05 1.874362738279e+00
1.882500000000e+02 -2.125463829076e-03 3.302636083444e-05 1.892983265418e+00
1.885000000000e+02 -2.231948688793e-03 3.356968154949e-05 1.911795695778e+00
1.887500000000e+02 -2.337514037554e-03 3.409477657826e-05 1.930792645068e+00
1.890000000000e+02 -2.441199672922e-03 3.459828602767e-05 1.949972654879e+00
1.892500000000e+02 -2.542099919151e-03 3.507744718290e-05 1.969340190394e+00
1.895000000000e+02 -2.639373453332e-03 3.553015312902e-05 1.988905573724e+00
1.897500000000e+02 -2.732251994851e-03 3.595496733466e-05 2.008684866043e+00
1.900000000000e+02 -2.820047770486e-03 3.635112718156e-05 2.028699699037e+00
1.902500000000e+02 -2.902159706094e-03 3.671853666221e-05 2.048977068684e+00
1.905000000000e+02 -2.978078264662e-03 3.705774614596e-05 2.069549090611e+00
1.907500000000e+02 -3.047388939589e-03 3.736991978162e-05 2.090452726142e+00
1.910000000000e+02 -3.109774394214e-03 3.765679314419e-05 2.111729476284e+00
1.912500000000e+02 -3.165015268616e-03 3.792062004032e-05 2.133425048166e+00
1.915000000000e+02 -3.212989682698e-03 3.816411346277e-05 2.155588989574e+00
1.917500000000e+02 -3.253671514252e-03 3.839037939005e-05 2.178274291651e+00
1.920000000000e+02 -3.287127508114e-03 3.860284802584e-05 2.201536954839e+00
1.922500000000e+02 -3.313513318360e-03 3.880520181918e-05 2.225435516474e+00
1.925000000000e+02 -3.333068573377e-03 3.900130387255e-05 2.250030534427e+00
1.927500000000e+02 -3.346111035185e-03 3.919511768116e-05 2.275384028804e+00
1.930000000000e+02 -3.353030031578e-03 3.939065702463e-05 2.301558875831e+00
1.932500000000e+02 -3.354279252169e-03 3.959192370956e-05 2.328618163454e+00
1.935000000000e+02 -3.350368974657e-03 3.980282954796e-05 2.356624503985e+00
1.937500000000e+02 -3.341857817768e-03 4.002714447252e-05 2.385639318882e+00
1.940000000000e+02 -3.329344283791e-03 4.026845057531e-05 2.415722103558e+00
1.942500000000e+02 -3.313458170178e-03 4.053010244570e-05 2.446929677571e+00
1.945000000000e+02 -3.294851936969e-03 4.081519385718e-05 2.479315444477e+00
1.947500000000e+02 -3.274192170882e-03 4.112651457377e-05 2.512928672804e+00
1.950000000000e+02 -3.252151199142e-03 4.146651685635e-05 2.547813806554e+00
1.952500000000e+02 -3.229399096184e-03 4.183731612015e-05 2.584009834664e+00
1.955000000000e+02 -3.206596136761e-03 4.224067119291e-05 2.621549724268e+00
1.957500000000e+02 -3.184385788491e-03 4.267797298341e-05 2.660459933247e+00
1.960000000000e+02 -3.163388261628e-03 4.315023904053e-05 2.700760019030e+00
1.962500000000e+02 -3.144194681513e-03 4.365810245976e-05 2.742462337891e+00
1.965000000000e+02 -3.127361933567e-03 4.420185307669e-05 2.785571857770e+00
1.967500000000e+02 -3.113408222933e-03 4.478142298689e-05 2.830086074227e+00
1.970000000000e+02 -3.102809365752e-03 4.539639455339e-05 2.875995033840e+00
1.972500000000e+02 -3.095995744386e-03 4.604602385463e-05 2.923281460242e+00
1.975000000000e+02 -3.093349940506e-03 4.672925925869e-05 2.971920976575e+00
1.977500000000e+02 -3.095204990164e-03 4.744477787594e-05 3.021882415737e+00
1.980000000000e+02 -3.101843249073e-03 4.819098322995e-05 3.073128207203e+00
1.982500000000e+02 -3.113495829311e-03 4.896604414220e-05 3.125614833228e+00
1.985000000000e+02 -3.130342581748e-03 4.976794084832e-05 3.179293330498e+00
1.987500000000e+02 -3.152512523446e-03 5.059449064668e-05 3.234109840192e+00
1.990000000000e+02 -3.180084657721e-03 5.144337624369e-05 3.290006181756e+00
1.992500000000e+02 -3.213089160404e-03 5.231217825485e-05 3.346920447794e+00
1.995000000000e+02 -3.251508863535e-03 5.319840717205e-05 3.404787597249e+00
1.997500000000e+02 -3.295281054425e-03 5.409953731375e-05 3.463540056339e+00
2.000000000000e+02 -3.344299438991e-03 5.501303417466e-05 3.523108298589e+00
2.002500000000e+02 -3.398416352480e-03 5.593637969706e-05 3.583421415191e+00
2.005000000000e+02 -3.457445150951e-03 5.686709769728e-05 3.644407664068e+00
2.007500000000e+02 -3.521162666591e-03 5.780277487852e-05 3.705994988934e+00
2.010000000000e+02 -3.589311852738e-03 5.874107825624e-05 3.768111521753e+00
2.012500000000e+02 -3.661604472652e-03 5.967977387367e-05 3.830686049925e+00
2.015000000000e+02 -3.737723873391e-03 6.061673457849e-05 3.893648466493e+00
2.017500000000e+02 -3.817327706275e-03 6.154993526578e-05 3.956930187553e+00
2.020000000000e+02 -3.900050746583e-03 6.247748032290e-05 4.020464554324e+00
2.022500000000e+02 -3.985507567052e-03 6.339761649987e-05 4.084187206436e+00
2.025000000000e+02 -4.073295431006e-03 6.430869892343e-05 4.148036441551e+00
2.027500000000e+02 -4.162997057976e-03 6.520921158623e-05 4.211953548750e+00
2.030000000000e+02 -4.254183520150e-03 6.609774760405e-05 4.275883127684e+00
2.032500000000e+02 -4.346417201351e-03 6.697298498523e-05 4.339773380866e+00
2.035000000000e+02 -4.439254649706e-03 6.783372109984e-05 4.403576387298e+00
2.037500000000e+02 -4.532249575068e-03 6.867885490872e-05 4.467248344299e+00
2.040000000000e+02 -4.624955869082e-03 6.950737588302e-05 4.530749781887e+00
2.042500000000e+02 -4.716930592753e-03 7.031835757840e-05 4.594045736730e+00
2.045000000000e+02 -4.807737099179e-03 7.111095159640e-05 4.657105886945e+00
2.047500000000e+02 -4.896948113320e-03 7.188438154751e-05 4.719904635633e+00
2.050000000000e+02 -4.984148850817e-03 7.263793641685e-05 4.782421142969e+00
2.052500000000e+02 -5.068940053237e-03 7.337095945617e-05 4.844639297410e+00
2.055000000000e+02 -5.150940951903e-03 7.408284846405e-05 4.906547626323e+00
2.057500000000e+02 -5.229792172438e-03 7.477305565651e-05 4.968139141075e+00
2.060000000000e+02 -5.305158496842e-03 7.544106652177e-05 5.029411118920e+00
2.062500000000e+02 -5.376731497343e-03 7.608639415232e-05 5.090364822143e+00
2.065000000000e+02 -5.444231922342e-03 7.670857474623e-05 5.151005159601e+00
2.067500000000e+02 -5.507412065558e-03 7.730716125726e-05 5.211340296817e+00
2.070000000000e+02 -5.566057887789e-03 7.788171830372e-05 5.271381222261e+00
2.072500000000e+02 -5.619991085589e-03 7.843182062517e-05 5.331141280938e+00
2.075000000000e+02 -5.669070929905e-03 7.895704721383e-05 5.390635685117e+00
2.077500000000e+02 -5.713195910471e-03 7.945697974251e-05 5.449881013946e+00
2.080000000000e+02 -5.752305286340e-03 7.993120573721e-05 5.508894715639e+00
2.082500000000e+02 -5.786380283423e-03 8.037933046537e-05 5.567694619614e+00
2.085000000000e+02 -5.815445244070e-03 8.080098640084e-05 5.626298473769e+00
2.087500000000e+02 -5.839568405095e-03 8.119584400612e-05 5.684723511374e+00
2.090000000000e+02 -5.858862379215e-03 8.156362725828e-05 5.742986056206e+00
2.092500000000e+02 -5.873484398282e-03 8.190413239739e-05 5.801101173613e+00
2.095000000000e+02 -5.883636039933e-03 8.221724810784e-05 5.859082366518e+00
2.097500000000e+02 -5.889562479358e-03 8.250297624129e-05 5.916941319084e+00
2.100000000000e+02 -5.891551307921e-03 8.276145476374e-05 5.974687691002e+00
2.102500000000e+02 -5.889930620432e-03 8.299297756109e-05 6.032328954528e+00
2.105000000000e+02 -5.885066486644e-03 8.319801436063e-05 6.089870275416e+00
2.107500000000e+02 -5.877359711405e-03 8.337722907523e-05 6.147314433047e+00
2.110000000000e+02 -5.867241812389e-03 8.353149278659e-05 6.204661772579e+00
2.112500000000e+02 -5.855170326602e-03 8.366188121020e-05 6.261910191006e+00
2.115000000000e+02 -5.841623310684e-03 8.376968434987e-05 6.319055144091e+00
2.117500000000e+02 -5.827093187779e-03 8.385640781208e-05 6.376089676500e+00
2.120000000000e+02 -5.812079966459e-03 8.392375919944e-05 6.433004468268e+00
2.122500000000e+02 -5.797083912588e-03 8.397363089890e-05 6.489787895677e+00
2.125000000000e+02 -5.782597796164e-03 8.400807666836e-05 6.546426103595e+00
2.127500000000e+02 -5.769098826411e-03 8.402928269730e-05 6.602903088300e+00
2.130000000000e+02 -5.757040469907e-03 8.403953304612e-05 6.659200787870e+00
2.132500000000e+02 -5.746844240118e-03 8.404117024688e-05 6.715299185526e+00
2.135000000000e+02 -5.738891735638e-03 8.403655272618e-05 6.771176419279e+00
2.137500000000e+02 -5.733517070192e-03 8.402801022767e-05 6.826808903883e+00
2.140000000000e+02 -5.730999875177e-03 8.401779779699e-05 6.882171465435e+00
2.142500000000e+02 -5.731559270512e-03 8.400805446779e-05 6.937237487620e+00
2.145000000000e+02 -5.735348670693e-03 8.400076094747e-05 6.991979076860e+00
2.147500000000e+02 -5.742451868111e-03 8.399770163034e-05 7.046367238426e+00
2.150000000000e+02 -5.752880293754e-03 8.400042992326e-05 7.100372074635e+00
2.152500000000e+02 -5.766571766064e-03 8.401023803525e-05 7.153962996809e+00
2.155000000000e+02 -5.783390786795e-03 8.402814395742e-05 7.207108954153e+00
2.157500000000e+02 -5.803130264089e-03 8.405490030669e-05 7.259778681367e+00
2.160000000000e+02 -5.825514812097e-03 8.409096213363e-05 7.311940955924e+00
2.162500000000e+02 -5.850205366329e-03 8.413648648103e-05 7.363564870875e+00
2.165000000000e+02 -5.876805307666e-03 8.419134979887e-05 7.414620111216e+00
2.167500000000e+02 -5.904867649110e-03 8.425514860355e-05 7.465077237245e+00
2.170000000000e+02 -5.933903342953e-03 8.432723816915e-05 7.514907962261e+00
2.172500000000e+02 -5.963390289466e-03 8.440676310736e-05 7.564085425415e+00
2.175000000000e+02 -5.992783145526e-03 8.449268434624e-05 7.612584447033e+00
2.177500000000e+02 -6.021523642901e-03 8.458376321618e-05 7.660381765167e+00
2.180000000000e+02 -6.049050813039e-03 8.467865917366e-05 7.707456242172e+00
2.182500000000e+02 -6.074811437058e-03 8.477598340415e-05 7.753789038564e+00
2.185000000000e+02 -6.098270218955e-03 8.487425084799e-05 7.799363745851e+00
2.187500000000e+02 -6.118919672285e-03 8.497193573734e-05 7.844166475127e+00
2.190000000000e+02 -6.136289433839e-03 8.506751014234e-05 7.888185896322e+00
2.192500000000e+02 -6.149955073765e-03 8.515951222504e-05 7.931413225721e+00
2.195000000000e+02 -6.159545956687e-03 8.524648566641e-05 7.973842161349e+00
2.197500000000e+02 -6.164752436468e-03 8.532700706021e-05 8.015468764733e+00
2.200000000000e+02 -6.165331992484e-03 8.539978176497e-05 8.056291293711e+00
2.202500000000e+02 -6.161114602364e-03 8.546364030101e-05 8.096309985587e+00
2.205000000000e+02 -6.152006836931e-03 8.551754936290e-05 8.135526800014e+00
2.207500000000e+02 -6.137995112269e-03 8.556062606371e-05 8.173945121633e+00
2.210000000000e+02 -6.119147704065e-03 8.559214913562e-05 8.211569434025e+00
2.212500000000e+02 -6.095615679846e-03 8.561156923642e-05 8.248404970359e+00
2.215000000000e+02 -6.067632904065e-03 8.561851715572e-05 8.284457345686e+00
2.217500000000e+02 -6.035514715593e-03 8.561281045574e-05 8.319732185138e+00
2.220000000000e+02 -5.999655709887e-03 8.559445909836e-05 8.354234747070e+00
2.222500000000e+02 -5.960526145194e-03 8.556366840323e-05 8.387969557446e+00
2.225000000000e+02 -5.918667382402e-03 8.552084134258e-05 8.420940051719e+00
2.227500000000e+02 -5.874685997652e-03 8.546657894345e-05 8.453148240762e+00
2.230000000000e+02 -5.829246916471e-03 8.540167934523e-05 8.484594395257e+00
2.232500000000e+02 -5.783065384188e-03 8.532713591333e-05 8.515276762395e+00
2.235000000000e+02 -5.736897972710e-03 8.524413400160e-05 8.545191314851e+00
2.237500000000e+02 -5.691532712498e-03 8.515404609763e-05 8.574331532899e+00
2.240000000000e+02 -5.647778393221e-03 8.505842545514e-05 8.602688227512e+00
2.242500000000e+02 -5.606453247488e-03 8.495899765565e-05 8.630249403024e+00
2.245000000000e+02 -5.568373050297e-03 8.485764953134e-05 8.657000156907e+00
2.247500000000e+02 -5.534338875410e-03 8.475641496508e-05 8.682922622816e+00
2.250000000000e+02 -5.505124587361e-03 8.465745748837e-05 8.707995951132e+00
2.252500000000e+02 -5.481464322747e-03 8.456304184140e-05 8.732196329204e+00
2.255000000000e+02 -5.464039940045e-03 8.447550448415e-05 8.755497037194e+00
2.257500000000e+02 -5.453468922026e-03 8.439726386161e-05 8.777868542515e+00
2.260000000000e+02 -5.450292730432e-03 8.433074719658e-05 8.799278628811e+00
2.262500000000e+02 -5.454965789043e-03 8.427834557975e-05 8.819692560263e+00
2.265000000000e+02 -5.467845468817e-03 8.424239301946e-05 8.839073280072e+00
2.267500000000e+02 -5.489182939945e-03 8.422506466041e-05 8.857381642008e+00
2.270000000000e+02 -5.519115511622e-03 8.422832791721e-05 8.874576675173e+00
2.272500000000e+02 -5.557660264204e-03 8.425400081211e-05 8.890615879867e+00
2.275000000000e+02 -5.604709348595e-03 8.430361302389e-05 8.905455553948e+00
2.277500000000e+02 -5.660027117983e-03 8.437835393757e-05 8.919051147494e+00
2.280000000000e+02 -5.723249086855e-03 8.447906396311e-05 8.931357644417e+00
2.282500000000e+02 -5.793883022474e-03 8.460611414063e-05 8.942329966004e+00
2.285000000000e+02 -5.871311954905e-03 8.475937795357e-05 8.951923398258e+00
2.287500000000e+02 -5.954799481647e-03 8.493833218901e-05 8.960094033211e+00
2.290000000000e+02 -6.043497118620e-03 8.514201139020e-05 8.966799224281e+00
2.292500000000e+02 -6.136453727568e-03 8.536894729502e-05 8.971998049759e+00
2.295000000000e+02 -6.232626823937e-03 8.561712822586e-05 8.975651776381e+00
2.297500000000e+02 -6.330895670811e-03 8.588408050181e-05 8.977724324844e+00
2.300000000000e+02 -6.430076044481e-03 8.616693718488e-05 8.978182718443e+00
2.302500000000e+02 -6.528936421166e-03 8.646245033536e-05 8.976997522289e+00
2.305000000000e+02 -6.626215383806e-03 8.676705297328e-05 8.974143254023e+00
2.307500000000e+02 -6.720639880360e-03 8.707690308313e-05 8.969598762729e+00
2.310000000000e+02 -6.810944136454e-03 8.738795320579e-05 8.963347573950e+00
2.312500000000e+02 -6.895888733926e-03 8.769604106887e-05 8.955378179700e+00
2.315000000000e+02 -6.974279774721e-03 8.799696983294e-05 8.945684282119e+00
2.317500000000e+02 -7.044987487964e-03 8.828658078897e-05 8.934264966570e+00
2.320000000000e+02 -7.106964279785e-03 8.856083036810e-05 8.921124814963e+00
2.322500000000e+02 -7.159261480828e-03 8.881586465875e-05 8.906273936484e+00
2.325000000000e+02 -7.201044978238e-03 8.904808827628e-05 8.889727929800e+00
2.327500000000e+02 -7.231608897928e-03 8.925422356615e-05 8.871507756425e+00
2.330000000000e+02 -7.250387665907e-03 8.943138464682e-05 8.851639544287e+00
2.332500000000e+02 -7.256965588808e-03 8.957713376065e-05 8.830154304597e+00
2.335000000000e+02 -7.251084521645e-03 8.968950598340e-05 8.807087586656e+00
2.337500000000e+02 -7.232648722777e-03 8.976701895530e-05 8.782479057891e+00
2.340000000000e+02 -7.201727556086e-03 8.980873615161e-05 8.756372038356e+00
2.342500000000e+02 -7.158555239737e-03 8.981433324987e-05 8.728812981087e+00
2.345000000000e+02 -7.103528405865e-03 8.978396758733e-05 8.699850930001e+00
2.347500000000e+02 -7.037200719017e-03 8.971844906500e-05 8.669536949604e+00
2.350000000000e+02 -6.960275649569e-03 8.961907984328e-05 8.637923558348e+00
2.352500000000e+02 -6.873596804980e-03 8.948763104255e-05 8.605064161339e+00
2.355000000000e+02 -6.778136515453e-03 8.932639740300e-05 8.571012511260e+00
2.357500000000e+02 -6.674982179778e-03 8.913817735015e-05 8.535822195158e+00
2.360000000000e+02 -6.565321561762e-03 8.892612766148e-05 8.499546163134e+00
2.362500000000e+02 -6.450426882572e-03 8.869380998969e-05 8.462236308915e+00
2.365000000000e+02 -6.331637513730e-03 8.844506887895e-05 8.423943099844e+00
2.367500000000e+02 -6.210341977761e-03 8.818400112948e-05 8.384715269649e+00
2.370000000000e+02 -6.087959628088e-03 8.791492223911e-05 8.344599565861e+00
2.372500000000e+02 -5.965922308060e-03 8.764227524979e-05 8.303640560811e+00
2.375000000000e+02 -5.845656117666e-03 8.737060578137e-05 8.261880515893e+00
2.377500000000e+02 -5.728563572171e-03 8.710446799168e-05 8.219359303974e+00
2.380000000000e+02 -5.616006497716e-03 8.684834663161e-05 8.176114379585e+00
2.382500000000e+02 -5.509289876469e-03 8.660661854584e-05 8.132180795031e+00
2.385000000000e+02 -5.409646576177e-03 8.638350214940e-05 8.087591256923e+00
2.387500000000e+02 -5.318223402342e-03 8.618298879726e-05 8.042376214760e+00
2.390000000000e+02 -5.236068556575e-03 8.600877762330e-05 7.996563977037e+00
2.392500000000e+02 -5.164120383635e-03 8.586425408680e-05 7.950180847690e+00
2.395000000000e+02 -5.103197814981e-03 8.575244315237e-05 7.903251276077e+00
2.397500000000e+02 -5.053992415286e-03 8.567596583778e-05 7.855798015175e+00
2.400000000000e+02 -5.017061764733e-03 8.563700316530e-05 7.807842281576e+00
2.402500000000e+02 -4.992824698503e-03 8.563726637886e-05 7.759403912793e+00
2.405000000000e+02 -4.981558021509e-03 8.567797062886e-05 7.710501517638e+00
2.407500000000e+02 -4.983394794718e-03 8.575981369269e-05 7.661152615973e+00
2.410000000000e+02 -4.998324301607e-03 8.588295875234e-05 7.611373766910e+00
2.412500000000e+02 -5.026193232328e-03 8.604702521822e-05 7.561180681486e+00
2.415000000000e+02 -5.066708640624e-03 8.625107043442e-05 7.510588322463e+00
2.417500000000e+02 -5.119442115458e-03 8.649361585292e-05 7.459610989834e+00
2.420000000000e+02 -5.183835362608e-03 8.677263311072e-05 7.408262394004e+00
2.422500000000e+02 -5.259207060284e-03 8.708556436005e-05 7.356555718177e+00
2.425000000000e+02 -5.344761045872e-03 8.742932661859e-05 7.304503674082e+00
2.427500000000e+02 -5.439595450892e-03 8.780034039324e-05 7.252118549882e+00
2.430000000000e+02 -5.542713142529e-03 8.819457362499e-05 7.199412257597e+00
2.432500000000e+02 -5.653033057600e-03 8.860757605053e-05 7.146396379121e+00
2.435000000000e+02 -5.769402414632e-03 8.903452315928e-05 7.093082213932e+00
2.437500000000e+02 -5.890609700458e-03 8.947026790471e-05 7.039480831593e+00
2.440000000000e+02 -6.015398189810e-03 8.990939757472e-05 6.985603125446e+00
2.442500000000e+02 -6.142479954230e-03 9.034629687563e-05 6.931459873609e+00
2.445000000000e+02 -6.270550076363e-03 9.077521663767e-05 6.877061802030e+00
2.447500000000e+02 -6.398300910430e-03 9.119034190236e-05 6.822419652321e+00
2.450000000000e+02 -6.524436283496e-03 9.158586480790e-05 6.767544246720e+00
2.452500000000e+02 -6.647685272715e-03 9.195605791676e-05 6.712446557225e+00
2.455000000000e+02 -6.766815577453e-03 9.229534707220e-05 6.657137765986e+00
2.457500000000e+02 -6.880646070577e-03 9.259838148004e-05 6.601629322955e+00
2.460000000000e+02 -6.988058405660e-03 9.286010078086e-05 6.545932995415e+00
2.462500000000e+02 -7.088007687569e-03 9.307579648116e-05 6.490060901928e+00
2.465000000000e+02 -7.179531695442e-03 9.324116008327e-05 6.434025539538e+00
2.467500000000e+02 -7.261759085102e-03 9.335234680441e-05 6.377839788479e+00
2.470000000000e+02 -7.333915919275e-03 9.340601987817e-05 6.321516907561e+00
2.472500000000e+02 -7.395331173236e-03 9.339936520603e-05 6.265070504009e+00
2.475000000000e+02 -7.445440584846e-03 9.333011826868e-05 6.208514493212e+00
2.477500000000e+02 -7.483789546480e-03 9.319658192006e-05 6.151863031816e+00
2.480000000000e+02 -7.510034317037e-03 9.299762881854e-05 6.095130442843e+00
2.482500000000e+02 -7.523942276343e-03 9.273270850862e-05 6.038331115768e+00
2.485000000000e+02 -7.525390629154e-03 9.240183084194e-05 5.981479403414e+00
2.487500000000e+02 -7.514364312079e-03 9.200554661373e-05 5.924589499556e+00
2.490000000000e+02 -7.490952350061e-03 9.154492696559e-05 5.867675316281e+00
2.492500000000e+02 -7.455343330803e-03 9.102152788523e-05 5.810750360066e+00
2.495000000000e+02 -7.407820194249e-03 9.043733351871e-05 5.753827602381e+00
2.497500000000e+02 -7.348754043342e-03 8.979479321772e-05 5.696919369093e+00
2.500000000000e+02 -7.278597623887e-03 8.909673047516e-05 5.640037229138e+00
2.502500000000e+02 -7.197877942726e-03 8.834627931190e-05 5.583191911858e+00
2.505000000000e+02 -7.107188822822e-03 8.754685177448e-05 5.526393231707e+00
2.507500000000e+02 -7.007183016459e-03 8.670210259237e-05 5.469650049154e+00
2.510000000000e+02 -6.898564448493e-03 8.581589254919e-05 5.412970244710e+00
2.512500000000e+02 -6.782080292134e-03 8.489224563754e-05 5.356360733712e+00
2.515000000000e+02 -6.658513235674e-03 8.393525384584e-05 5.299827496636e+00
2.517500000000e+02 -6.528673802412e-03 8.294909679363e-05 5.243375650706e+00
2.520000000000e+02 -6.393392989764e-03 8.193799700096e-05 5.187009536155e+00
2.522500000000e+02 -6.253515108964e-03 8.090617879469e-05 5.130732835202e+00
2.525000000000e+02 -6.109890959371e-03 7.985783778833e-05 5.074548712094e+00
2.527500000000e+02 -5.963371323942e-03 7.879710909853e-05 5.018459962777e+00
2.530000000000e+02 -5.814800852159e-03 7.772803656372e-05 4.962469188072e+00
2.532500000000e+02 -5.665012277094e-03 7.665455989897e-05 4.906578963258e+00
2.535000000000e+02 -5.514821057577e-03 7.558048327330e-05 4.850792016322e+00
2.537500000000e+02 -5.365020426846e-03 7.450944778620e-05 4.795111401533e+00
2.540000000000e+02 -5.216376749917e-03 7.344491313824e-05 4.739540658167e+00
2.542500000000e+02 -5.069625343948e-03 7.239013772023e-05 4.684083959477e+00
2.545000000000e+02 -4.925466709955e-03 7.134815994125e-05 4.628746241170e+00
2.547500000000e+02 -4.784563061752e-03 7.032176794253e-05 4.573533301607e+00
2.550000000000e+02 -4.647535323594e-03 6.931349756972e-05 4.518451879019e+00
2.552500000000e+02 -4.514960442649e-03 6.832564161313e-05 4.463509695851e+00
2.555000000000e+02 -4.387369161819e-03 6.736019932524e-05 4.408715473924e+00
2.557500000000e+02 -4.265244062020e-03 6.641887066272e-05 4.354078913706e+00
2.560000000000e+02 -4.149018084039e-03 6.550305211731e-05 4.299610646146e+00
2.562500000000e+02 -4.039073362168e-03 6.461383040740e-05 4.245322153533e+00
2.565000000000e+02 -3.935740373670e-03 6.375198682873e-05 4.191225663713e+00
2.567500000000e+02 -3.839297484174e-03 6.291799433963e-05 4.137334023615e+00
2.570000000000e+02 -3.749970708839e-03 6.211202317100e-05 4.083660551678e+00
2.572500000000e+02 -3.667933917897e-03 6.133394909139e-05 4.030218880473e+00
2.575000000000e+02 -3.593309283018e-03 6.058336770856e-05 3.977022790600e+00
2.577500000000e+02 -3.526167963007e-03 5.985961034416e-05 3.924086042372e+00
2.580000000000e+02 -3.466531077040e-03 5.916176309365e-05 3.871422211842e+00
2.582500000000e+02 -3.414370799823e-03 5.848868796093e-05 3.819044532542e+00
2.585000000000e+02 -3.369611688549e-03 5.783905439410e-05 3.766965751318e+00
2.587500000000e+02 -3.332132068179e-03 5.721136241413e-05 3.715197998657e+00
2.590000000000e+02 -3.301765450162e-03 5.660393304330e-05 3.663752677511e+00
2.592500000000e+02 -3.278302026720e-03 5.601497479418e-05 3.612640372542e+00
2.595000000000e+02 -3.261490190265e-03 5.544260113977e-05 3.561870779095e+00
2.597500000000e+02 -3.251038057074e-03 5.488485608954e-05 3.511452653569e+00
2.600000000000e+02 -3.246614848977e-03 5.433973543462e-05 3.461393782232e+00
2.602500000000e+02 -3.247852276967e-03 5.380520569265e-05 3.411700967877e+00
2.605000000000e+02 -3.254346010466e-03 5.327922027917e-05 3.362380031488e+00
2.607500000000e+02 -3.265657224998e-03 5.275972692378e-05 3.313435827427e+00
2.610000000000e+02 -3.281313968855e-03 5.224473147700e-05 3.264872268584e+00
2.612500000000e+02 -3.300812737864e-03 5.173228550265e-05 3.216692361411e+00
2.615000000000e+02 -3.323620318715e-03 5.122045755443e-05 3.168898245979e+00
2.617500000000e+02 -3.349175797191e-03 5.070737659479e-05 3.121491243350e+00
2.620000000000e+02 -3.376892647660e-03 5.019124984873e-05 3.074471905955e+00
2.622500000000e+02 -3.406161239874e-03 4.967036479281e-05 3.027840071764e+00
2.625000000000e+02 -3.436351622913e-03 4.914309397364e-05 2.981594925395e+00
2.627500000000e+02 -3.466816689481e-03 4.860790334135e-05 2.935735061465e+00
2.630000000000e+02 -3.496895899678e-03 4.806335789032e-05 2.890258559461e+00
2.632500000000e+02 -3.525919473852e-03 4.750812809012e-05 2.845163063989e+00
2.635000000000e+02 -3.553213144982e-03 4.694099910243e-05 2.800445882251e+00
2.637500000000e+02 -3.578103344004e-03 4.636087712578e-05 2.756104091536e+00
2.640000000000e+02 -3.599922979061e-03 4.576679772408e-05 2.712134670261e+00
2.642500000000e+02 -3.618017587745e-03 4.515793311941e-05 2.668534643346e+00
2.645000000000e+02 -3.631751912163e-03 4.453360022563e-05 2.625301256384e+00
2.647500000000e+02 -3.640516755938e-03 4.389326824972e-05 2.582432166894e+00
2.650000000000e+02 -3.643736031963e-03 4.323656506861e-05 2.539925666698e+00
2.652500000000e+02 -3.640873822639e-03 4.256328349836e-05 2.497780920962e+00
2.655000000000e+02 -3.631441419711e-03 4.187338666137e-05 2.455998236795e+00
2.657500000000e+02 -3.615004168538e-03 4.116701184412e-05 2.414579344054e+00
2.660000000000e+02 -3.591188077680e-03 4.044447376397e-05 2.373527699838e+00
2.662500000000e+02 -3.559686017496e-03 3.970626216607e-05 2.332848796310e+00
2.665000000000e+02 -3.520263477562e-03 3.895303847043e-05 2.292550481871e+00
2.667500000000e+02 -3.472763577377e-03 3.818567424219e-05 2.252643272812e+00
2.670000000000e+02 -3.417111501592e-03 3.740521367784e-05 2.213140663552e+00
2.672500000000e+02 -3.353318172627e-03 3.661287891432e-05 2.174059414083e+00
2.675000000000e+02 -3.281482979607e-03 3.581007875461e-05 2.135419811084e+00
2.677500000000e+02 -3.201795642109e-03 3.499839330190e-05 2.097245898939e+00
2.680000000000e+02 -3.114537070993e-03 3.417956831253e-05 2.059565657959e+00
2.682500000000e+02 -3.020079034434e-03 3.335553355377e-05 2.022411137173e+00
2.685000000000e+02 -2.918882695369e-03 3.252839389059e-05 1.985818519966e+00
2.687500000000e+02 -2.811496030415e-03 3.170042356382e-05 1.949828121672e+00
2.690000000000e+02 -2.698550122546e-03 3.087406201785e-05 1.914484317307e+00
2.692500000000e+02 -2.580754288656e-03 3.005190676206e-05 1.879835387478e+00
2.695000000000e+02 -2.458890088801e-03 2.923670513816e-05 1.845933286417e+00
2.697500000000e+02 -2.333804213598e-03 2.843134530514e-05 1.812833336207e+00
2.700000000000e+02 -2.206400279006e-03 2.763884214393e-05 1.780593844796e+00
2.702500000000e+02 -2.077629629951e-03 2.686232073387e-05 1.749275658386e+00
2.705000000000e+02 -1.948481231902e-03 2.610499823835e-05 1.718941660186e+00
2.707500000000e+02 -1.819970748068e-03 2.537016176898e-05 1.689656220475e+00
2.710000000000e+02 -1.693128937845e-03 2.466114400537e-05 1.661484616233e+00
2.712500000000e+02 -1.568989507705e-03 2.398129497097e-05 1.634492430878e+00
2.715000000000e+02 -1.448576578652e-03 2.333395182605e-05 1.608744951856e+00
2.717500000000e+02 -1.332891999422e-03 2.272240579770e-05 1.584306575732e+00
2.720000000000e+02 -1.222902734054e-03 2.214987043439e-05 1.561240236555e+00
2.722500000000e+02 -1.119528570331e-03 2.161944481324e-05 1.539606867862e+00
2.725000000000e+02 -1.023630382980e-03 2.113407839202e-05 1.519464906825e+00
2.727500000000e+02 -9.359991331296e-04 2.069653647507e-05 1.500869849432e+00
2.730000000000e+02 -8.573458548340e-04 2.030936762559e-05 1.483873859017e+00
2.732500000000e+02 -7.882927735723e-04 1.997487297417e-05 1.468525432666e+00
2.735000000000e+02 -7.293657557872e-04 1.969507617361e-05 1.454869125164e+00
2.737500000000e+02 -6.809881733871e-04 1.947169966704e-05 1.442945330517e+00
2.740000000000e+02 -6.434763669102e-04 1.930614354256e-05 1.432790117475e+00
2.742500000000e+02 -6.170366686655e-04 1.919946969975e-05 1.424435116549e+00
2.745000000000e+02 -6.017641128552e-04 1.915239033062e-05 1.417907454159e+00
2.747500000000e+02 -5.976427722544e-04 1.916526200191e-05 1.413229729392e+00
2.750000000000e+02 -6.045477653588e-04 1.923808544368e-05 1.410420028632e+00
2.752500000000e+02 -6.222488688510e-04 1.937051067452e-05 1.409491974123e+00
2.755000000000e+02 -6.504155789472e-04 1.956184826868e-05 1.410454801296e+00
2.757500000000e+02 -6.886236184505e-04 1.981108524252e-05 1.413313462353e+00
2.760000000000e+02 -7.363626359000e-04 2.011690524067e-05 1.418068751171e+00
2.762500000000e+02 -7.930450349650e-04 2.047771254904e-05 1.424717447724e+00
2.765000000000e+02 -8.580157251670e-04 2.089165933417e-05 1.433252479275e+00
2.767500000000e+02 -9.305625387348e-04 2.135667122993e-05 1.443663094232e+00
2.770000000000e+02 -1.009927188574e-03 2.187048651042e-05 1.455935049461e+00
2.772500000000e+02 -1.095316440749e-03 2.243068447633e-05 1.470050805033e+00
2.775000000000e+02 -1.185913367046e-03 2.303470880721e-05 1.485989728332e+00
2.777500000000e+02 -1.280888458575e-03 2.367989956176e-05 1.503728300910e+00
2.780000000000e+02 -1.379410495051e-03 2.436352112464e-05 1.523240330155e+00
2.782500000000e+02 -1.480656941258e-03 2.508278740299e-05 1.544497158372e+00
2.785000000000e+02 -1.583823779407e-03 2.583488287314e-05 1.567467871435e+00
2.787500000000e+02 -1.688134610854e-03 2.661698316281e-05 1.592119499679e+00
2.790000000000e+02 -1.792848934657e-03 2.742627079083e-05 1.618417212512e+00
2.792500000000e+02 -1.897269516566e-03 2.825995044767e-05 1.646324503127e+00
2.795000000000e+02 -2.000748824293e-03 2.911526145172e-05 1.675803360103e+00
2.797500000000e+02 -2.102694458785e-03 2.998948743538e-05 1.706814427885e+00
2.800000000000e+02 -2.202573603755e-03 3.087996517639e-05 1.739317150906e+00
2.802500000000e+02 -2.299916417190e-03 3.178409082771e-05 1.773269904874e+00
2.805000000000e+02 -2.394318492471e-03 3.269932763167e-05 1.808630111514e+00
2.807500000000e+02 -2.485442362246e-03 3.362321154610e-05 1.845354341045e+00
2.810000000000e+02 -2.573018120543e-03 3.455335817659e-05 1.883398400319e+00
2.812500000000e+02 -2.656843179515e-03 3.548746889070e-05 1.922717411911e+00
2.815000000000e+02 -2.736781224814e-03 3.642333809831e-05 1.963265883493e+00
2.817500000000e+02 -2.812760436843e-03 3.735886136488e-05 2.004997773056e+00
2.820000000000e+02 -2.884771053010e-03 3.829204414596e-05 2.047866550784e+00
2.822500000000e+02 -2.952862266143e-03 3.922101234138e-05 2.091825262590e+00
2.825000000000e+02 -3.017138573057e-03 4.014402223620e-05 2.136826597459e+00
2.827500000000e+02 -3.077755647684e-03 4.105947262673e-05 2.182822962397e+00
2.830000000000e+02 -3.134915703799e-03 4.196591585398e-05 2.229766567393e+00
2.832500000000e+02 -3.188862523112e-03 4.286206920151e-05 2.277609523197e+00
2.835000000000e+02 -3.239876115156e-03 4.374682573877e-05 2.326303953343e+00
2.837500000000e+02 -3.288267103933e-03 4.461926373567e-05 2.375802121068e+00
2.840000000000e+02 -3.334370918384e-03 4.547864944504e-05 2.426056572477e+00
2.842500000000e+02 -3.378541775786e-03 4.632444841443e-05 2.477020293749e+00
2.845000000000e+02 -3.421146654667e-03 4.715635030358e-05 2.528646881059e+00
2.847500000000e+02 -3.462559147904e-03 4.797423201183e-05 2.580890722210e+00
2.850000000000e+02 -3.503153307866e-03 4.877818733892e-05 2.633707184380e+00
2.852500000000e+02 -3.543297529797e-03 4.956848245469e-05 2.687052806041e+00
2.855000000000e+02 -3.583348527431e-03 5.034555802602e-05 2.740885486630e+00
2.857500000000e+02 -3.623645631401e-03 5.111003585845e-05 2.795164672163e+00
2.860000000000e+02 -3.664505327508e-03 5.186270386801e-05 2.849851528112e+00
2.862500000000e+02 -3.706216123829e-03 5.260449416597e-05 2.904909095428e+00
2.865000000000e+02 -3.749033846130e-03 5.333644941422e-05 2.960302427440e+00
2.867500000000e+02 -3.793177460181e-03 5.405970803549e-05 3.015998697778e+00
2.870000000000e+02 -3.838825346590e-03 5.477547558419e-05 3.071967278354e+00
2.872500000000e+02 -3.886112271616e-03 5.548500007371e-05 3.128179782843e+00
2.875000000000e+02 -3.935127102697e-03 5.618954515837e-05 3.184610069813e+00
2.877500000000e+02 -3.985911270339e-03 5.689036466425e-05 3.241234209642e+00
2.880000000000e+02 -4.038458140808e-03 5.758868274838e-05 3.298030405898e+00
2.882500000000e+02 -4.092713231569e-03 5.828567013344e-05 3.354978877199e+00
2.885000000000e+02 -4.148575246419e-03 5.898237987970e-05 3.412061698675e+00
2.887500000000e+02 -4.205898096819e-03 5.967977157076e-05 3.469262602980e+00
2.890000000000e+02 -4.264493814384e-03 6.037868792383e-05 3.526566752079e+00
2.892500000000e+02 -4.324136156758e-03 6.107983268347e-05 3.583960474996e+00
2.895000000000e+02 -4.384564955320e-03 6.178375743951e-05 3.641430985325e+00
2.897500000000e+02 -4.445491132972e-03 6.249085267560e-05 3.698966079097e+00
2.900000000000e+02 -4.506602164784e-03 6.320134129051e-05 3.756553831219e+00
2.902500000000e+02 -4.567567923213e-03 6.391527655825e-05 3.814182282330e+00
2.905000000000e+02 -4.628046782735e-03 6.463254208797e-05 3.871839143950e+00
2.907500000000e+02 -4.687691837324e-03 6.535285519743e-05 3.929511514375e+00
2.910000000000e+02 -4.746157008447e-03 6.607577310735e-05 3.987185619390e+00
2.912500000000e+02 -4.803102987595e-03 6.680070227216e-05 4.044846593803e+00
2.915000000000e+02 -4.858202888341e-03 6.752690794112e-05 4.102478291255e+00
2.917500000000e+02 -4.911147515930e-03 6.825352973772e-05 4.160063151450e+00
2.920000000000e+02 -4.961650284581e-03 6.897959812671e-05 4.217582109845e+00
2.922500000000e+02 -5.009451530669e-03 6.970405024501e-05 4.275014560083e+00
2.925000000000e+02 -5.054322291236e-03 7.042574030994e-05 4.332338380215e+00
2.927500000000e+02 -5.096067357591e-03 7.114346130968e-05 4.389530000995e+00
2.930000000000e+02 -5.134527941486e-03 7.185596492354e-05 4.446564542442e+00
2.932500000000e+02 -5.169583758570e-03 7.256197837804e-05 4.503415987412e+00
2.935000000000e+02 -5.201154702849e-03 7.326022284027e-05 4.560057416507e+00
2.937500000000e+02 -5.229201966323e-03 7.394943115899e-05 4.616461276941e+00
2.940000000000e+02 -5.253728720805e-03 7.462836516409e-05 4.672599689042e+00
2.942500000000e+02 -5.274780466882e-03 7.529583269908e-05 4.728444791348e+00
2.945000000000e+02 -5.292444933882e-03 7.595070401464e-05 4.783969097191e+00
2.947500000000e+02 -5.306851769556e-03 7.659192772294e-05 4.839145879261e+00
2.950000000000e+02 -5.318171849965e-03 7.721854606382e-05 4.893949549795e+00
2.952500000000e+02 -5.326616406239e-03 7.782971008330e-05 4.948356050652e+00
2.955000000000e+02 -5.332435813662e-03 7.842469392197e-05 5.002343227339e+00
2.957500000000e+02 -5.335918097551e-03 7.900290802693e-05 5.055891187037e+00
2.960000000000e+02 -5.337387160055e-03 7.956391194266e-05 5.108982637145e+00
2.962500000000e+02 -5.337200608714e-03 8.010742542264e-05 5.161603185536e+00
2.965000000000e+02 -5.335747239678e-03 8.063333770744e-05 5.213741610667e+00
2.967500000000e+02 -5.333444051087e-03 8.114170862508e-05 5.265390083213e+00
2.970000000000e+02 -5.330732794920e-03 8.163277975096e-05 5.316544346923e+00
2.972500000000e+02 -5.328076008315e-03 8.210699659428e-05 5.367203846650e+00
2.975000000000e+02 -5.325952483868e-03 8.256498302173e-05 5.417371806519e+00
2.977500000000e+02 -5.324852139697e-03 8.300753994941e-05 5.467055257617e+00
2.980000000000e+02 -5.325270347372e-03 8.343563834981e-05 5.516265012916e+00
2.982500000000e+02 -5.327701705240e-03 8.385040952968e-05 5.565015593657e+00
2.985000000000e+02 -5.332633212319e-03 8.425311332100e-05 5.613325107908e+00
2.987500000000e+02 -5.340536999947e-03 8.464512907599e-05 5.661215085080e+00
2.990000000000e+02 -5.351862765535e-03 8.502789777484e-05 5.708710272048e+00
2.992500000000e+02 -5.367029821120e-03 8.540294457313e-05 5.755838390622e+00
2.995000000000e+02 -5.386419058650e-03 8.577186010900e-05 5.802629867296e+00
2.997500000000e+02 -5.410365095524e-03 8.613619248654e-05 5.849117536409e+00
3.000000000000e+02 -5.439148633676e-03 8.649742995856e-05 5.895336322506e+00
3.002500000000e+02 -5.472989230208e-03 8.685697325503e-05 5.941322907489e+00
3.005000000000e+02 -5.512038736067e-03 8.721611671758e-05 5.987115390328e+00
3.007500000000e+02 -5.556375497937e-03 8.757591790728e-05 6.032752934017e+00
3.010000000000e+02 -5.605999616360e-03 8.793723377673e-05 6.078275417510e+00
3.012500000000e+02 -5.660829236862e-03 8.830069155893e-05 6.123723085462e+00
3.015000000000e+02 -5.720698183475e-03 8.866663811558e-05 6.169136203761e+00
3.017500000000e+02 -5.785354987499e-03 8.903511813579e-05 6.214554721232e+00
3.020000000000e+02 -5.854463415186e-03 8.940585884087e-05 6.260017940662e+00
3.022500000000e+02 -5.927604418180e-03 8.977825580611e-05 6.305564199421e+00
3.025000000000e+02 -6.004279660671e-03 9.015137403931e-05 6.351230561688e+00
3.027500000000e+02 -6.083916571945e-03 9.052395106107e-05 6.397052520646e+00
3.030000000000e+02 -6.165874662396e-03 9.089441061474e-05 6.443063716786e+00
3.032500000000e+02 -6.249453092491e-03 9.126087431971e-05 6.489295659389e+00
3.035000000000e+02 -6.333899362941e-03 9.162118617345e-05 6.535777467718e+00
3.037500000000e+02 -6.418418895118e-03 9.197295069338e-05 6.582535620186e+00
3.040000000000e+02 -6.502185362942e-03 9.231357231634e-05 6.629593714416e+00
3.042500000000e+02 -6.584351524903e-03 9.264029174133e-05 6.676972244066e+00
3.045000000000e+02 -6.664060397336e-03 9.295022749656e-05 6.724688380291e+00
3.047500000000e+02 -6.740456502317e-03 9.324042702408e-05 6.772755775246e+00
3.050000000000e+02 -6.812697018259e-03 9.350791137289e-05 6.821184376673e+00
3.052500000000e+02 -6.879962620921e-03 9.374972336906e-05 6.869980264262e+00
3.055000000000e+02 -6.941467970168e-03 9.396297095066e-05 6.919145497762e+00
3.057500000000e+02 -6.996471485220e-03 9.414486862427e-05 6.968677997358e+00
3.060000000000e+02 -7.044284579892e-03 9.429277895978e-05 7.018571436948e+00
3.062500000000e+02 -7.084279983248e-03 9.440425143553e-05 7.068815173936e+00
3.065000000000e+02 -7.115899399741e-03 9.447705801130e-05 7.119394196774e+00
3.067500000000e+02 -7.138660158253e-03 9.450922481880e-05 7.170289111291e+00
3.070000000000e+02 -7.152161170507e-03 9.449906092659e-05 7.221476148418e+00
3.072500000000e+02 -7.156087852259e-03 9.444518341478e-05 7.272927211455e+00
3.075000000000e+02 -7.150216361135e-03 9.434653927812e-05 7.324609946541e+00
3.077500000000e+02 -7.134416842736e-03 9.420241873459e-05 7.376487851605e+00
3.080000000000e+02 -7.108655982331e-03 9.401247480606e-05 7.428520408864e+00
3.082500000000e+02 -7.072998645290e-03 9.377675521557e-05 7.480663250931e+00
3.085000000000e+02 -7.027608694217e-03 9.349568930611e-05 7.532868353524e+00
3.087500000000e+02 -6.972749031295e-03 9.317008853868e-05 7.585084251134e+00
3.090000000000e+02 -6.908780680497e-03 9.280114044768e-05 7.637256279833e+00
3.092500000000e+02 -6.836161014843e-03 9.239048318671e-05 7.689326836687e+00
3.095000000000e+02 -6.755440890003e-03 9.194013665603e-05 7.741235660050e+00
3.097500000000e+02 -6.667260935323e-03 9.145249332709e-05 7.792920120951e+00
3.100000000000e+02 -6.572346710856e-03 9.093032671798e-05 7.844315527393e+00
3.102500000000e+02 -6.471502795433e-03 9.037676015333e-05 7.895355433088e+00
3.105000000000e+02 -6.365605806897e-03 8.979517935639e-05 7.945971950132e+00
3.107500000000e+02 -6.255596490956e-03 8.918936459179e-05 7.996096058311e+00
3.110000000000e+02 -6.142470506237e-03 8.856338160618e-05 8.045657909098e+00
3.112500000000e+02 -6.027268149236e-03 8.792151797485e-05 8.094587118114e+00
3.115000000000e+02 -5.911063100632e-03 8.726825943786e-05 8.142813043861e+00
3.117500000000e+02 -5.794950649115e-03 8.660824817100e-05 8.190265046440e+00
3.120000000000e+02 -5.680035283480e-03 8.594622879740e-05 8.236872726507e+00
3.122500000000e+02 -5.567418020156e-03 8.528700663771e-05 8.282566137804e+00
3.125000000000e+02 -5.458183481717e-03 8.463541111883e-05 8.327275976663e+00
3.127500000000e+02 -5.353387099146e-03 8.399621179514e-05 8.370933743839e+00
3.130000000000e+02 -5.254042623750e-03 8.337409628467e-05 8.413471879891e+00
3.132500000000e+02 -5.161110085415e-03 8.277360972958e-05 8.454823880096e+00
3.135000000000e+02 -5.075484635636e-03 8.219908635715e-05 8.494924385303e+00
3.137500000000e+02 -4.997986335562e-03 8.165461810256e-05 8.533709254179e+00
3.140000000000e+02 -4.929350899398e-03 8.114399888537e-05 8.571115626766e+00
3.142500000000e+02 -4.870221781019e-03 8.067067392928e-05 8.607081974821e+00
3.145000000000e+02 -4.821143497735e-03 8.023772574550e-05 8.641548151930e+00
3.147500000000e+02 -4.782556358102e-03 7.984784731579e-05 8.674455441916e+00
3.150000000000e+02 -4.754792471146e-03 7.950328297898e-05 8.705746620870e+00
3.152500000000e+02 -4.738073339476e-03 7.920584138985e-05 8.735366025176e+00
3.155000000000e+02 -4.732508729742e-03 7.895689963394e-05 8.763259639296e+00
3.157500000000e+02 -4.738096936082e-03 7.875738978785e-05 8.789375198786e+00
3.160000000000e+02 -4.754726224123e-03 7.860778062507e-05 8.813662322957e+00
3.162500000000e+02 -4.782177606926e-03 7.850807888821e-05 8.836072663414e+00
3.165000000000e+02 -4.820128717307e-03 7.845782958893e-05 8.856560080265e+00
3.167500000000e+02 -4.868158663851e-03 7.845610036897e-05 8.875080837126e+00
3.170000000000e+02 -4.925753898120e-03 7.850158339781e-05 8.891593823383e+00
3.172500000000e+02 -4.992314955384e-03 7.859262871385e-05 8.906060786673e+00
3.175000000000e+02 -5.067163992397e-03 7.872720486138e-05 8.918446582226e+00
3.177500000000e+02 -5.149552892974e-03 7.890296923213e-05 8.928719429267e+00
3.180000000000e+02 -5.238671864762e-03 7.911720570675e-05 8.936851170557e+00
3.182500000000e+02 -5.333658416273e-03 7.936691040439e-05 8.942817524733e+00
3.185000000000e+02 -5.433606661560e-03 7.964886619027e-05 8.946598334650e+00
3.187500000000e+02 -5.537576807980e-03 7.995965654048e-05 8.948177792797e+00
3.190000000000e+02 -5.644604689454e-03 8.029569464502e-05 8.947544647657e+00
3.192500000000e+02 -5.753711195673e-03 8.065327572582e-05 8.944692377978e+00
3.195000000000e+02 -5.863911626528e-03 8.102861010548e-05 8.939619340661e+00
3.197500000000e+02 -5.974224727550e-03 8.141779135409e-05 8.932328875752e+00
3.200000000000e+02 -6.083681440669e-03 8.181684810116e-05 8.922829376191e+00
3.202500000000e+02 -6.191333162848e-03 8.222183581932e-05 8.911134313493e+00
3.205000000000e+02 -6.296259610218e-03 8.262885314395e-05 8.897262230252e+00
3.207500000000e+02 -6.397576090182e-03 8.303406281363e-05 8.881236687998e+00
3.210000000000e+02 -6.494440203158e-03 8.343372190286e-05 8.863086179438e+00
3.212500000000e+02 -6.586057989748e-03 8.382421102629e-05 8.842844015223e+00
3.215000000000e+02 -6.671689392952e-03 8.420206263268e-05 8.820548172982e+00
3.217500000000e+02 -6.750653171306e-03 8.456398809950e-05 8.796241133973e+00
3.220000000000e+02 -6.822331166756e-03 8.490690544363e-05 8.769969690797e+00
3.222500000000e+02 -6.886172021094e-03 8.522796134366e-05 8.741784752071e+00
3.225000000000e+02 -6.941694270030e-03 8.552455452832e-05 8.711741126894e+00
3.227500000000e+02 -6.988488926637e-03 8.579434926650e-05 8.679897312678e+00
3.230000000000e+02 -7.026221569793e-03 8.603529695694e-05 8.646315269143e+00
3.232500000000e+02 -7.054634033819e-03 8.624564951792e-05 8.611060197887e+00
3.235000000000e+02 -7.073545710761e-03 8.642396243499e-05 8.574200313803e+00
3.237500000000e+02 -7.082854517518e-03 8.656906978574e-05 8.535806615229e+00
3.240000000000e+02 -7.082537336018e-03 8.668021230837e-05 8.495952654057e+00
3.242500000000e+02 -7.072649788832e-03 8.675700541697e-05 8.454714295622e+00
3.245000000000e+02 -7.053324476860e-03 8.679928815591e-05 8.412169477546e+00
3.247500000000e+02 -7.024767930745e-03 8.680720275123e-05 8.368397954140e+00
3.250000000000e+02 -6.987258534484e-03 8.678122958178e-05 8.323481034442e+00
3.252500000000e+02 -6.941144403025e-03 8.672215942598e-05 8.277501302260e+00
3.255000000000e+02 -6.886840518525e-03 8.663106223952e-05 8.230542324561e+00
3.257500000000e+02 -6.824825238907e-03 8.650925163151e-05 8.182688340870e+00
3.260000000000e+02 -6.755636126599e-03 8.635830427930e-05 8.134023937315e+00
3.262500000000e+02 -6.679864935500e-03 8.618003685754e-05 8.084633703755e+00
3.265000000000e+02 -6.598152130120e-03 8.597643578087e-05 8.034601877203e+00
3.267500000000e+02 -6.511180859783e-03 8.574965838523e-05 7.984011972240e+00
3.270000000000e+02 -6.419670841331e-03 8.550202022359e-05 7.932946403429e+00
3.272500000000e+02 -6.324371808104e-03 8.523595138871e-05 7.881486104884e+00
3.275000000000e+02 -6.226056650079e-03 8.495397130343e-05 7.829710147605e+00
3.277500000000e+02 -6.125514381868e-03 8.465858935106e-05 7.777695365197e+00
3.280000000000e+02 -6.023543025670e-03 8.435236438006e-05 7.725515991560e+00
3.282500000000e+02 -5.920942592049e-03 8.403781764149e-05 7.673243312051e+00
3.285000000000e+02 -5.818508023845e-03 8.371748530495e-05 7.620945339363e+00
3.287500000000e+02 -5.717022165133e-03 8.339391776424e-05 7.568686515991e+00
3.290000000000e+02 -5.617249109004e-03 8.306954337323e-05 7.516527443263e+00
3.292500000000e+02 -5.519927870299e-03 8.274668123395e-05 7.464524647103e+00
3.295000000000e+02 -5.425766309894e-03 8.242759069904e-05 7.412730379662e+00
3.297500000000e+02 -5.335435534065e-03 8.211430464453e-05 7.361192453789e+00
3.300000000000e+02 -5.249564713447e-03 8.180868260430e-05 7.309954119710e+00
3.302500000000e+02 -5.168735990053e-03 8.151245174673e-05 7.259053976496e+00
3.305000000000e+02 -5.093480030379e-03 8.122716450118e-05 7.208525924365e+00
3.307500000000e+02 -5.024272428032e-03 8.095417894075e-05 7.158399147705e+00
3.310000000000e+02 -4.961530496431e-03 8.069465222468e-05 7.108698137526e+00
3.312500000000e+02 -4.905610687465e-03 8.044954237146e-05 7.059442744083e+00
3.315000000000e+02 -4.856806661003e-03 8.021959898871e-05 7.010648262574e+00
3.317500000000e+02 -4.815348033716e-03 8.000535313579e-05 6.962325542145e+00
3.320000000000e+02 -4.781399744146e-03 7.980713684977e-05 6.914481125329e+00
3.322500000000e+02 -4.755062103301e-03 7.962508625320e-05 6.867117408073e+00
3.325000000000e+02 -4.736371476575e-03 7.945914786925e-05 6.820232819757e+00
3.327500000000e+02 -4.725301547777e-03 7.930908813616e-05 6.773822019971e+00
3.330000000000e+02 -4.721765123495e-03 7.917450593026e-05 6.727876112048e+00
3.332500000000e+02 -4.725616437129e-03 7.905484516985e-05 6.682382862850e+00
3.335000000000e+02 -4.736653763142e-03 7.894940945358e-05 6.637326936147e+00
3.337500000000e+02 -4.754622366411e-03 7.885737594829e-05 6.592690130475e+00
3.340000000000e+02 -4.779217705053e-03 7.877781027837e-05 6.548451620760e+00
3.342500000000e+02 -4.810088793217e-03 7.870968410245e-05 6.504588204825e+00
3.345000000000e+02 -4.846841682763e-03 7.865188824252e-05 6.461074545585e+00
3.347500000000e+02 -4.889042918899e-03 7.860322334699e-05 6.417883416947e+00
3.350000000000e+02 -4.936223008376e-03 7.856242906937e-05 6.374985944626e+00
3.352500000000e+02 -4.987879809050e-03 7.852821027626e-05 6.332351846316e+00
3.355000000000e+02 -5.043481878746e-03 7.849922687608e-05 6.289949663881e+00
3.357500000000e+02 -5.102471797008e-03 7.847409637141e-05 6.247746995394e+00
3.360000000000e+02 -5.164269466522e-03 7.845139472465e-05 6.205710721501e+00
3.362500000000e+02 -5.228275380104e-03 7.842966661162e-05 6.163807223165e+00
3.365000000000e+02 -5.293873844251e-03 7.840746256702e-05 6.122002596081e+00
3.367500000000e+02 -5.360436249329e-03 7.838329627061e-05 6.080262855814e+00
3.370000000000e+02 -5.427324384271e-03 7.835566637504e-05 6.038554131646e+00
3.372500000000e+02 -5.493893955455e-03 7.832303459690e-05 5.996842851945e+00
3.375000000000e+02 -5.559498157784e-03 7.828384437977e-05 5.955095914771e+00
3.377500000000e+02 -5.623491494754e-03 7.823653532135e-05 5.913280846198e+00
3.380000000000e+02 -5.685233609837e-03 7.817954059319e-05 5.871365942182e+00
3.382500000000e+02 -5.744093438713e-03 7.811129129640e-05 5.829320393948e+00
3.385000000000e+02 -5.799453304228e-03 7.803022342570e-05 5.787114395461e+00
3.387500000000e+02 -5.850713206981e-03 7.793478643162e-05 5.744719229979e+00
3.390000000000e+02 -5.897294961132e-03 7.782344720850e-05 5.702107337951e+00
3.392500000000e+02 -5.938646368610e-03 7.769470452140e-05 5.659252362769e+00
3.395000000000e+02 -5.974245363212e-03 7.754711694602e-05 5.616129174405e+00
3.397500000000e+02 -6.003604015566e-03 7.737929230645e-05 5.572713877148e+00
3.400000000000e+02 -6.026272520048e-03 7.718990558470e-05 5.528983793151e+00
3.402500000000e+02 -6.041842766974e-03 7.697771282172e-05 5.484917436490e+00
3.405000000000e+02 -6.049951886883e-03 7.674157573923e-05 5.440494466889e+00
3.407500000000e+02 -6.050285550073e-03 7.648047299144e-05 5.395695640412e+00
3.410000000000e+02 -6.042581062551e-03 7.619349561319e-05 5.350502749639e+00
3.412500000000e+02 -6.026630193588e-03 7.587986855823e-05 5.304898560954e+00
3.415000000000e+02 -6.002281646892e-03 7.553897699980e-05 5.258866759364e+00
3.417500000000e+02 -5.969443167974e-03 7.517038177485e-05 5.212391890056e+00
3.420000000000e+02 -5.928083330623e-03 7.477380883777e-05 5.165459318226e+00
3.422500000000e+02 -5.878232827479e-03 7.434917381469e-05 5.118055191142e+00
3.425000000000e+02 -5.819985298960e-03 7.389656673470e-05 5.070166423514e+00
3.427500000000e+02 -5.753497689394e-03 7.341629454696e-05 5.021780692388e+00
3.430000000000e+02 -5.678990215714e-03 7.290886930172e-05 4.972886453127e+00
3.432500000000e+02 -5.596745711857e-03 7.237497697540e-05 4.923472969370e+00
3.435000000000e+02 -5.507108450106e-03 7.181548985580e-05 4.873530368690e+00
3.437500000000e+02 -5.410482265383e-03 7.123146126400e-05 4.823049705987e+00
3.440000000000e+02 -5.307328272860e-03 7.062408871186e-05 4.772023053837e+00
3.442500000000e+02 -5.198161983976e-03 6.999473043287e-05 4.720443601497e+00
3.445000000000e+02 -5.083549805091e-03 6.934488638388e-05 4.668305772270e+00
3.447500000000e+02 -4.964104933938e-03 6.867618914755e-05 4.615605349631e+00
3.450000000000e+02 -4.840483013888e-03 6.799038242192e-05 4.562339620567e+00
3.452500000000e+02 -4.713377032788e-03 6.728924756297e-05 4.508507520548e+00
3.455000000000e+02 -4.583511854337e-03 6.657463046941e-05 4.454109788702e+00
3.457500000000e+02 -4.451638309732e-03 6.584843605248e-05 4.399149122813e+00
3.460000000000e+02 -4.318527019072e-03 6.511259363337e-05 4.343630341159e+00
3.462500000000e+02 -4.184961898337e-03 6.436903731064e-05 4.287560537212e+00
3.465000000000e+02 -4.051733382985e-03 6.361968169480e-05 4.230949230961e+00
3.467500000000e+02 -3.919631535706e-03 6.286640381470e-05 4.173808517000e+00
3.470000000000e+02 -3.789438857187e-03 6.211103685722e-05 4.116153198373e+00
3.472500000000e+02 -3.661923068134e-03 6.135535414079e-05 4.058000910788e+00
3.475000000000e+02 -3.537829880656e-03 6.060105685146e-05 3.999372230322e+00
3.477500000000e+02 -3.417875905042e-03 5.984976416354e-05 3.940290767583e+00
3.480000000000e+02 -3.302741678946e-03 5.910300399395e-05 3.880783240735e+00
3.482500000000e+02 -3.193064956851e-03 5.836220526323e-05 3.820879530115e+00
3.485000000000e+02 -3.089434288861e-03 5.762869171375e-05 3.760612710652e+00
3.487500000000e+02 -2.992382961126e-03 5.690367604921e-05 3.700019063083e+00
3.490000000000e+02 -2.902383348561e-03 5.618825620943e-05 3.639138059578e+00
3.492500000000e+02 -2.819841752719e-03 5.548341104297e-05 3.578012325031e+00
3.495000000000e+02 -2.745093800643e-03 5.478999794523e-05 3.516687571702e+00
3.497500000000e+02 -2.678400467389e-03 5.410874783213e-05 3.455212507183e+00
3.500000000000e+02 -2.619944848784e-03 5.344026458831e-05 3.393638713798e+00
3.502500000000e+02 -2.569829747452e-03 5.278502314013e-05 3.332020499956e+00
3.505000000000e+02 -2.528076091146e-03 5.214336783582e-05 3.270414722709e+00
3.507500000000e+02 -2.494622274261e-03 5.151551203592e-05 3.208880581897e+00
3.510000000000e+02 -2.469324453364e-03 5.090153753326e-05 3.147479386982e+00
3.512500000000e+02 -2.451957791198e-03 5.030139558590e-05 3.086274296769e+00
3.515000000000e+02 -2.442218717569e-03 4.971490847883e-05 3.025330035066e+00
3.517500000000e+02 -2.439728165975e-03 4.914177218812e-05 2.964712584954e+00
3.520000000000e+02 -2.444035730612e-03 4.858156015441e-05 2.904488863098e+00
3.522500000000e+02 -2.454624791317e-03 4.803372848664e-05 2.844726382035e+00
3.525000000000e+02 -2.470918474739e-03 4.749762198994e-05 2.785492900303e+00
3.527500000000e+02 -2.492286505705e-03 4.697248046104e-05 2.726856071244e+00
3.530000000000e+02 -2.518052781572e-03 4.645745105641e-05 2.668883089906e+00
3.532500000000e+02 -2.547503671972e-03 4.595159757262e-05 2.611640350635e+00
3.535000000000e+02 -2.579896832883e-03 4.545390972766e-05 2.555193113478e+00
3.537500000000e+02 -2.614470489598e-03 4.496331676787e-05 2.499605193043e+00
3.540000000000e+02 -2.650452934349e-03 4.447870152877e-05 2.444938665450e+00
3.542500000000e+02 -2.687072157740e-03 4.399891489848e-05 2.391253607366e+00
3.545000000000e+02 -2.723565365774e-03 4.352279258107e-05 2.338607859503e+00
3.547500000000e+02 -2.759188302657e-03 4.304917157172e-05 2.287056828586e+00
3.550000000000e+02 -2.793224100829e-03 4.257690273879e-05 2.236653316963e+00
3.552500000000e+02 -2.824991625945e-03 4.210486309197e-05 2.187447390235e+00
3.555000000000e+02 -2.853853037077e-03 4.163201255059e-05 2.139486279027e+00
3.557500000000e+02 -2.879220512147e-03 4.115737435473e-05 2.092814307888e+00
3.560000000000e+02 -2.900562167271e-03 4.068006580274e-05 2.047472862332e+00
3.562500000000e+02 -2.917406851533e-03 4.019930544988e-05 2.003500376183e+00
3.565000000000e+02 -2.929348001940e-03 3.971441731465e-05 1.960932349703e+00
3.567500000000e+02 -2.936046333600e-03 3.922487534713e-05 1.919801391114e+00
3.570000000000e+02 -2.937231436668e-03 3.873030706875e-05 1.880137272299e+00
3.572500000000e+02 -2.932702398770e-03 3.823050271229e-05 1.841967011444e+00
3.575000000000e+02 -2.922327416275e-03 3.772542473279e-05 1.805314962378e+00
3.577500000000e+02 -2.906042541030e-03 3.721521571817e-05 1.770202923885e+00
3.580000000000e+02 -2.883849628155e-03 3.670020084490e-05 1.736650261359e+00
3.582500000000e+02 -2.855813558259e-03 3.618089095286e-05 1.704674034041e+00
3.585000000000e+02 -2.822058854061e-03 3.565798308172e-05 1.674289138181e+00
3.587500000000e+02 -2.782765880042e-03 3.513235720609e-05 1.645508458933e+00
3.590000000000e+02 -2.738166718162e-03 3.460507140260e-05 1.618343024956e+00
3.592500000000e+02 -2.688540873890e-03 3.407735617186e-05 1.592802175684e+00
3.595000000000e+02 -2.634210904570e-03 3.355060541438e-05 1.568893734254e+00
3.597500000000e+02 -2.575538065234e-03 3.302636554892e-05 1.546624178580e+00
3.600000000000e+02 -2.512918052492e-03 3.250633050669e-05 1.525998820032e+00
3.602500000000e+02 -2.446776879211e-03 3.199232855428e-05 1.507021980991e+00
3.605000000000e+02 -2.377566897393e-03 3.148630897987e-05 1.489697162970e+00
3.607500000000e+02 -2.305762972081e-03 3.099033138240e-05 1.474027212549e+00
3.610000000000e+02 -2.231858821794e-03 3.050655526621e-05 1.460014471781e+00
3.612500000000e+02 -2.156363539694e-03 3.003722918590e-05 1.447660915198e+00
3.615000000000e+02 -2.079798349785e-03 2.958468153522e-05 1.436968259308e+00
3.617500000000e+02 -2.002693574703e-03 2.915131150050e-05 1.427938050416e+00
3.620000000000e+02 -1.925585825065e-03 2.873957598468e-05 1.420571720826e+00
3.622500000000e+02 -1.849015439332e-03 2.835198484202e-05 1.414870603204e+00
3.625000000000e+02 -1.773524080772e-03 2.799109181917e-05 1.410835910146e+00
3.627500000000e+02 -1.699652526830e-03 2.765948579042e-05 1.408468666135e+00
3.630000000000e+02 -1.627938574309e-03 2.735978016133e-05 1.407769596198e+00
3.632500000000e+02 -1.558915113188e-03 2.709460202960e-05 1.408738961922e+00
3.635000000000e+02 -1.493108249155e-03 2.686657893247e-05 1.411376354936e+00
3.637500000000e+02 -1.431035511605e-03 2.667832360570e-05 1.415680442113e+00
3.640000000000e+02 -1.373204056404e-03 2.653241567180e-05 1.421648670999e+00
3.642500000000e+02 -1.320108894470e-03 2.643138064817e-05 1.429276934319e+00
3.645000000000e+02 -1.272231006686e-03 2.637766464841e-05 1.438559208070e+00
3.647500000000e+02 -1.230035335587e-03 2.637360608312e-05 1.449487167121e+00
3.650000000000e+02 -1.193968611751e-03 2.642140343026e-05 1.462049786274e+00
3.652500000000e+02 -1.164456900121e-03 2.652307952425e-05 1.476232942774e+00
3.655000000000e+02 -1.141902847056e-03 2.668044276055e-05 1.492019028485e+00
3.657500000000e+02 -1.126682595164e-03 2.689504664824e-05 1.509386583019e+00
3.660000000000e+02 -1.119142308648e-03 2.716814763268e-05 1.528309962862e+00
3.662500000000e+02 -1.119594335132e-03 2.750066290860e-05 1.548759055716e+00
3.665000000000e+02 -1.128312999235e-03 2.789312970347e-05 1.570699050786e+00
3.667500000000e+02 -1.145530083013e-03 2.834566682763e-05 1.594090276158e+00
3.670000000000e+02 -1.171430018912e-03 2.885794001053e-05 1.618888109661e+00
3.672500000000e+02 -1.206144935814e-03 2.942913283374e-05 1.645042970557e+00
3.675000000000e+02 -1.249749617048e-03 3.005792464400e-05 1.672500395528e+00
3.677500000000e+02 -1.302256590224e-03 3.074247536913e-05 1.701201201008e+00
3.680000000000e+02 -1.363611511306e-03 3.148041988263e-05 1.731081731083e+00
3.682500000000e+02 -1.433688984408e-03 3.226887169350e-05 1.762074189380e+00
3.685000000000e+02 -1.512289105060e-03 3.310443641741e-05 1.794107049140e+00
3.687500000000e+02 -1.599134773436e-03 3.398323526602e-05 1.827105537088e+00
3.690000000000e+02 -1.693870100751e-03 3.490093853067e-05 1.860992181017e+00
3.692500000000e+02 -1.796059898757e-03 3.585280831581e-05 1.895687414629e+00
3.695000000000e+02 -1.905190565370e-03 3.683374956825e-05 1.931110226600e+00
3.697500000000e+02 -2.020672275763e-03 3.783836906085e-05 1.967178846522e+00
3.700000000000e+02 -2.141842746444e-03 3.886104037618e-05 2.003811453029e+00
3.702500000000e+02 -2.267972401916e-03 3.989597494095e-05 2.040926897030e+00
3.705000000000e+02 -2.398271108448e-03 4.093729579127e-05 2.078445426120e+00
3.707500000000e+02 -2.531896354990e-03 4.197911506873e-05 2.116289401091e+00
3.710000000000e+02 -2.667962743208e-03 4.301561134204e-05 2.154383996713e+00
3.712500000000e+02 -2.805552743678e-03 4.404110774520e-05 2.192657873690e+00
3.715000000000e+02 -2.943728453271e-03 4.505013878242e-05 2.231043818800e+00
3.717500000000e+02 -3.081544245778e-03 4.603754830143e-05 2.269479339743e+00
3.720000000000e+02 -3.218059932425e-03 4.699854461729e-05 2.307907213991e+00
3.722500000000e+02 -3.352354152649e-03 4.792877111498e-05 2.346275978755e+00
3.725000000000e+02 -3.483537684817e-03 4.882434348527e-05 2.384540362821e+00
3.727500000000e+02 -3.610766411210e-03 4.968191294866e-05 2.422661649963e+00
3.730000000000e+02 -3.733253734520e-03 5.049871985566e-05 2.460607971343e+00
3.732500000000e+02 -3.850282154725e-03 5.127262458712e-05 2.498354525259e+00
3.735000000000e+02 -3.961213737460e-03 5.200213434850e-05 2.535883716978e+00
3.737500000000e+02 -4.065499285824e-03 5.268641888956e-05 2.573185217914e+00
3.740000000000e+02 -4.162686213907e-03 5.332532357652e-05 2.610255945492e+00
3.742500000000e+02 -4.252424843817e-03 5.391936449717e-05 2.647099958189e+00
3.745000000000e+02 -4.334473093916e-03 5.446971569900e-05 2.683728268820e+00
3.747500000000e+02 -4.408699673367e-03 5.497818832984e-05 2.720158580945e+00
3.750000000000e+02 -4.475085503166e-03 5.544719833708e-05 2.756414946088e+00
3.752500000000e+02 -4.533723498817e-03 5.587972575596e-05 2.792527349876e+00
3.755000000000e+02 -4.584816905663e-03 5.627926465823e-05 2.828531235492e+00
3.757500000000e+02 -4.628675904692e-03 5.664976491021e-05 2.864466966407e+00
3.760000000000e+02 -4.665712790718e-03 5.699556657601e-05 2.900379241227e+00
3.762500000000e+02 -4.696435768291e-03 5.732132851785e-05 2.936316469270e+00
3.765000000000e+02 -4.721441283786e-03 5.763195194389e-05 2.972330115168e+00
3.767500000000e+02 -4.741405483382e-03 5.793250201755e-05 3.008474027015e+00
3.770000000000e+02 -4.757074329777e-03 5.822812606343e-05 3.044803753679e+00
3.772500000000e+02 -4.769252781351e-03 5.852397208303e-05 3.081375863887e+00
3.775000000000e+02 -4.778793380888e-03 5.882511024638e-05 3.118247278780e+00
3.777500000000e+02 -4.786584009342e-03 5.913645261860e-05 3.155474621822e+00
3.780000000000e+02 -4.793535290209e-03 5.946267974721e-05 3.193113597931e+00
3.782500000000e+02 -4.800567565352e-03 5.980817337475e-05 3.231218405908e+00
3.785000000000e+02 -4.808597870782e-03 6.017695598554e-05 3.269841191382e+00
3.787500000000e+02 -4.818526927901e-03 6.057263760673e-05 3.309031542010e+00
3.790000000000e+02 -4.831226375229e-03 6.099836337886e-05 3.348836028946e+00
3.792500000000e+02 -4.847526154216e-03 6.145677461383e-05 3.389297795634e+00
3.795000000000e+02 -4.868202489365e-03 6.194998184492e-05 3.430456194625e+00
3.797500000000e+02 -4.893966716051e-03 6.247954314439e-05 3.472346471484e+00
3.800000000000e+02 -4.925454838514e-03 6.304644997293e-05 3.514999495816e+00
3.802500000000e+02 -4.963218107010e-03 6.365112262097e-05 3.558441538366e+00
3.805000000000e+02 -5.007714704094e-03 6.429341356165e-05 3.602694091139e+00
3.807500000000e+02 -5.059302662131e-03 6.497261806049e-05 3.647773730875e+00
3.810000000000e+02 -5.118234152432e-03 6.568749198241e-05 3.693692023911e+00
3.812500000000e+02 -5.184651158847e-03 6.643627561939e-05 3.740455468356e+00
3.815000000000e+02 -5.258582697057e-03 6.721672392995e-05 3.788065475620e+00
3.817500000000e+02 -5.339943595832e-03 6.802614176937e-05 3.836518388865e+00
3.820000000000e+02 -5.428534800867e-03 6.886141923051e-05 3.885805533828e+00
3.822500000000e+02 -5.524045421605e-03 6.971907840628e-05 3.935913308531e+00
3.825000000000e+02 -5.626056229700e-03 7.059531842721e-05 3.986823302047e+00
3.827500000000e+02 -5.734044831993e-03 7.148606329360e-05 4.038512449535e+00
3.830000000000e+02 -5.847392342402e-03 7.238701209838e-05 4.090953220264e+00
3.832500000000e+02 -5.965391374854e-03 7.329369013048e-05 4.144113833513e+00
3.835000000000e+02 -6.087255478476e-03 7.420150313042e-05 4.197958511804e+00
3.837500000000e+02 -6.212129594433e-03 7.510578917413e-05 4.252447757693e+00
3.840000000000e+02 -6.339101649857e-03 7.600187357112e-05 4.307538666646e+00
3.842500000000e+02 -6.467214853799e-03 7.688512093404e-05 4.363185260044e+00
3.845000000000e+02 -6.595480768283e-03 7.775098770241e-05 4.419338851541e+00
3.847500000000e+02 -6.722892771403e-03 7.859507339092e-05 4.475948428952e+00
3.850000000000e+02 -6.848439881039e-03 7.941317075963e-05 4.532961061783e+00
3.852500000000e+02 -6.971120724487e-03 8.020131359340e-05 4.590322325502e+00
3.855000000000e+02 -7.089957507475e-03 8.095582420009e-05 4.647976733846e+00
3.857500000000e+02 -7.204009791572e-03 8.167335579037e-05 4.705868187929e+00
3.860000000000e+02 -7.312387965584e-03 8.235093163056e-05 4.763940421321e+00
3.862500000000e+02 -7.414266195118e-03 8.298598097414e-05 4.822137450390e+00
3.865000000000e+02 -7.508894662777e-03 8.357636502995e-05 4.880404018073e+00
3.867500000000e+02 -7.595611040690e-03 8.412040271497e-05 4.938686022945e+00
3.870000000000e+02 -7.673850784612e-03 8.461689980005e-05 4.996930938819e+00
3.872500000000e+02 -7.743156437680e-03 8.506515118492e-05 5.055088207047e+00
3.875000000000e+02 -7.803185428160e-03 8.546494740375e-05 5.113109608154e+00
3.877500000000e+02 -7.853716349633e-03 8.581657389664e-05 5.170949602255e+00
3.880000000000e+02 -7.894653792452e-03 8.612080209594e-05 5.228565634037e+00
3.882500000000e+02 -7.926031266125e-03 8.637887283289e-05 5.285918403073e+00
3.885000000000e+02 -7.948012417673e-03 8.659246656345e-05 5.342972092827e+00
3.887500000000e+02 -7.960890249973e-03 8.676367149482e-05 5.399694556952e+00
3.890000000000e+02 -7.965084860339e-03 8.689494281189e-05 5.456057461586e+00
3.892500000000e+02 -7.961139067157e-03 8.698912605923e-05 5.512036382125e+00
3.895000000000e+02 -7.949712198495e-03 8.704934963619e-05 5.567610852101e+00
3.897500000000e+02 -7.931572660338e-03 8.707896596161e-05 5.622764367598e+00
3.900000000000e+02 -7.907588717183e-03 8.708154959911e-05 5.677484343777e+00
3.902500000000e+02 -7.878718047512e-03 8.706069943859e-05 5.731762024966e+00
3.905000000000e+02 -7.845996183322e-03 8.702010889328e-05 5.785592355140e+00
3.907500000000e+02 -7.810523654503e-03 8.696352301127e-05 5.838973803374e+00
3.910000000000e+02 -7.773452655396e-03 8.689461646300e-05 5.891908153105e+00
3.912500000000e+02 -7.735972613218e-03 8.681697520041e-05 5.944400252668e+00
3.915000000000e+02 -7.699295837147e-03 8.673404945839e-05 5.996457740408e+00
3.917500000000e+02 -7.664642818388e-03 8.664910289824e-05 6.048090736114e+00
3.920000000000e+02 -7.633227593299e-03 8.656517231062e-05 6.099311513086e+00
3.922500000000e+02 -7.606243214756e-03 8.648503314526e-05 6.150134147608e+00
3.925000000000e+02 -7.584847739957e-03 8.641117167965e-05 6.200574161888e+00
3.927500000000e+02 -7.570150453655e-03 8.634576234839e-05 6.250648151937e+00
3.930000000000e+02 -7.563198804855e-03 8.629064987989e-05 6.300373416025e+00
3.932500000000e+02 -7.564965962245e-03 8.624733979276e-05 6.349767579963e+00
3.935000000000e+02 -7.576339303361e-03 8.621699289413e-05 6.398848236629e+00
3.937500000000e+02 -7.598109609479e-03 8.620042363616e-05 6.447632588256e+00
3.940000000000e+02 -7.630961212778e-03 8.619810545238e-05 6.496137106672e+00
3.942500000000e+02 -7.675463055514e-03 8.621018010907e-05 6.544377212031e+00
3.945000000000e+02 -7.732060622961e-03 8.623646941675e-05 6.592366967950e+00
3.947500000000e+02 -7.801069031410e-03 8.627649276663e-05 6.640118807155e+00
3.950000000000e+02 -7.882667015186e-03 8.632948606160e-05 6.687643274781e+00
3.952500000000e+02 -7.976892050574e-03 8.639442335107e-05 6.734948801481e+00
3.955000000000e+02 -8.083636522596e-03 8.647004034834e-05 6.782041499476e+00
3.957500000000e+02 -8.202645137459e-03 8.655485907530e-05 6.828924992124e+00
3.960000000000e+02 -8.333513391026e-03 8.664720570453e-05 6.875600264705e+00
3.962500000000e+02 -8.475687180417e-03 8.674525626373e-05 6.922065542752e+00
3.965000000000e+02 -8.628463633471e-03 8.684706061457e-05 6.968316202508e+00
3.967500000000e+02 -8.790992926353e-03 8.695055358943e-05 7.014344700252e+00
3.970000000000e+02 -8.962281411170e-03 8.705359156130e-05 7.060140535713e+00
3.972500000000e+02 -9.141195633822e-03 8.715397692019e-05 7.105690234882e+00
3.975000000000e+02 -9.326467735671e-03 8.724946627869e-05 7.150977365157e+00
3.977500000000e+02 -9.516701928253e-03 8.733782207337e-05 7.195982573063e+00
3.980000000000e+02 -9.710382130594e-03 8.741684406993e-05 7.240683649178e+00
3.982500000000e+02 -9.905881127884e-03 8.748437081674e-05 7.285055622303e+00
3.985000000000e+02 -1.010147093308e-02 8.753829520763e-05 7.329070877041e+00
3.987500000000e+02 -1.029533492373e-02 8.757659657074e-05 7.372699301456e+00
3.990000000000e+02 -1.048558136762e-02 8.759737000902e-05 7.415908458657e+00
3.992500000000e+02 -1.067025895163e-02 8.759883440787e-05 7.458663786346e+00
3.995000000000e+02 -1.084737401814e-02 8.757934773951e-05 7.500928820130e+00
3.997500000000e+02 -1.101490977907e-02 8.753743190265e-05 7.542665440499e+00
4.000000000000e+02 -1.117084769543e-02 8.747179272861e-05 7.583834142136e+00
4.002500000000e+02 -1.131319068539e-02 8.738132103128e-05 7.624394321750e+00
4.005000000000e+02 -1.143998822032e-02 8.726510665896e-05 7.664304583238e+00
4.007500000000e+02 -1.154936334087e-02 8.712244654446e-05 7.703523055496e+00
4.010000000000e+02 -1.163954094684e-02 8.695285756014e-05 7.742007720783e+00
4.012500000000e+02 -1.170887725387e-02 8.675608803579e-05 7.779716749196e+00
4.015000000000e+02 -1.175589015478e-02 8.653209082771e-05 7.816608834707e+00
4.017500000000e+02 -1.177928967069e-02 8.628100259050e-05 7.852643530074e+00
4.020000000000e+02 -1.177800816538e-02 8.600327338495e-05 7.887781574428e+00
4.022500000000e+02 -1.175122891809e-02 8.569954051185e-05 7.921985212473e+00
4.025000000000e+02 -1.169841347356e-02 8.537063380282e-05 7.955218497509e+00
4.027500000000e+02 -1.161932632521e-02 8.501758845303e-05 7.987447577989e+00
4.030000000000e+02 -1.151405650808e-02 8.464167715516e-05 8.018640961911e+00
4.032500000000e+02 -1.138303541835e-02 8.424425909989e-05 8.048769753496e+00
4.035000000000e+02 -1.122704998904e-02 8.382685440186e-05 8.077807862723e+00
4.037500000000e+02 -1.104725099157e-02 8.339115893755e-05 8.105732181119e+00
4.040000000000e+02 -1.084515568720e-02 8.293901185064e-05 8.132522723046e+00
4.042500000000e+02 -1.062264478703e-02 8.247238115144e-05 8.158162725529e+00
4.045000000000e+02 -1.038195304773e-02 8.199335673567e-05 8.182638710675e+00
4.047500000000e+02 -1.012565388731e-02 8.150414101268e-05 8.205940500140e+00
4.050000000000e+02 -9.856637625983e-03 8.100704785360e-05 8.228061187192e+00
4.052500000000e+02 -9.578083761448e-03 8.050450949645e-05 8.248997062323e+00
4.055000000000e+02 -9.293427696487e-03 7.999907645104e-05 8.268747488554e+00
4.057500000000e+02 -9.006321981865e-03 7.949341094149e-05 8.287314733451e+00
4.060000000000e+02 -8.720592858733e-03 7.899031896455e-05 8.304703753912e+00
4.062500000000e+02 -8.440192686469e-03 7.849276369401e-05 8.320921937574e+00
4.065000000000e+02 -8.169148808460e-03 7.800387954771e-05 8.335978806161e+00
4.067500000000e+02 -7.911509874269e-03 7.752698971150e-05 8.349885679915e+00
4.070000000000e+02 -7.671290083456e-03 7.706562189527e-05 8.362655315821e+00
4.072500000000e+02 -7.452412407254e-03 7.662352233209e-05 8.374301520519e+00
4.075000000000e+02 -7.258651439915e-03 7.620466294203e-05 8.384838750023e+00
4.077500000000e+02 -7.093576972905e-03 7.581324811645e-05 8.394281698291e+00
4.080000000000e+02 -6.960498852258e-03 7.545370244522e-05 8.402644891327e+00
4.082500000000e+02 -6.862414231959e-03 7.513064267417e-05 8.409942289649e+00
4.085000000000e+02 -6.801957798822e-03 7.484885173231e-05 8.416186913214e+00
4.087500000000e+02 -6.781356067447e-03 7.461323660740e-05 8.421390490786e+00
4.090000000000e+02 -6.802386052979e-03 7.442877086947e-05 8.425563150461e+00
4.092500000000e+02 -6.866339172692e-03 7.430042269610e-05 8.428713152686e+00
4.095000000000e+02 -6.973990815485e-03 7.423307015336e-05 8.430846673840e+00
4.097500000000e+02 -7.125575866026e-03 7.423140514010e-05 8.431967648371e+00
4.100000000000e+02 -7.320770858546e-03 7.429982726503e-05 8.432077665148e+00
4.102500000000e+02 -7.558682692377e-03 7.444233599399e-05 8.431175930164e+00
4.105000000000e+02 -7.837844420811e-03 7.466240721618e-05 8.429259291509e+00
4.107500000000e+02 -8.156218495970e-03 7.496286393191e-05 8.426322320374e+00
4.110000000000e+02 -8.511207492737e-03 7.534576112050e-05 8.422357455614e+00
4.112500000000e+02 -8.899672750440e-03 7.581227473358e-05 8.417355202509e+00
4.115000000000e+02 -9.317961236051e-03 7.636258892071e-05 8.411304375825e+00
4.117500000000e+02 -9.761940644746e-03 7.699579692075e-05 8.404192393217e+00
4.120000000000e+02 -1.022704303060e-02 7.770988310879e-05 8.396005596498e+00
4.122500000000e+02 -1.070831682321e-02 7.850164609757e-05 8.386729608534e+00
4.125000000000e+02 -1.120048719590e-02 7.936664437250e-05 8.376349702579e+00
4.127500000000e+02 -1.169802438116e-02 8.029919309033e-05 8.364851187722e+00
4.130000000000e+02 -1.219521939335e-02 8.129237533808e-05 8.352219797181e+00
4.132500000000e+02 -1.268626641440e-02 8.233811583280e-05 8.338442067217e+00
4.135000000000e+02 -1.316535069456e-02 8.342728071034e-05 8.323505710171e+00
4.137500000000e+02 -1.362674085800e-02 8.454976151459e-05 8.307399961252e+00
4.140000000000e+02 -1.406488391434e-02 8.569456631685e-05 8.290115906689e+00
4.142500000000e+02 -1.447450138710e-02 8.685001546396e-05 8.271646774539e+00
4.145000000000e+02 -1.485068441416e-02 8.800392192512e-05 8.251988196994e+00
4.147500000000e+02 -1.518898597683e-02 8.914376976024e-05 8.231138428311e+00
4.150000000000e+02 -1.548550790527e-02 9.025691497588e-05 8.209098525836e+00
4.152500000000e+02 -1.573698049178e-02 9.133079726950e-05 8.185872488349e+00
4.155000000000e+02 -1.594083274360e-02 9.235315544165e-05 8.161467347959e+00
4.157500000000e+02 -1.609525097430e-02 9.331224350928e-05 8.135893221906e+00
4.160000000000e+02 -1.619922396803e-02 9.419704150054e-05 8.109163321695e+00
4.162500000000e+02 -1.625257335277e-02 9.499745904404e-05 8.081293916995e+00
4.165000000000e+02 -1.625596723427e-02 9.570452401220e-05 8.052304265320e+00
4.167500000000e+02 -1.621091681261e-02 9.631055019416e-05 8.022216498310e+00
4.170000000000e+02 -1.611975471400e-02 9.680929465306e-05 7.991055476755e+00
4.172500000000e+02 -1.598559504987e-02 9.719608881636e-05 7.958848614050e+00
4.175000000000e+02 -1.581227593526e-02 9.746793338519e-05 7.925625667114e+00
4.177500000000e+02 -1.560428460836e-02 9.762366472749e-05 7.891418506660e+00
4.180000000000e+02 -1.536666705888e-02 9.766387114149e-05 7.856260867561e+00
4.182500000000e+02 -1.510492445510e-02 9.759097632220e-05 7.820188079076e+00
4.185000000000e+02 -1.482489785565e-02 9.740927708624e-05 7.783236788637e+00
4.187500000000e+02 -1.453264459388e-02 9.712472861523e-05 7.745444675902e+00
4.190000000000e+02 -1.423430906212e-02 9.674496928452e-05 7.706850168078e+00
4.192500000000e+02 -1.393599182688e-02 9.627921119446e-05 7.667492152144e+00
4.195000000000e+02 -1.364361927728e-02 9.573810595553e-05 7.627409699112e+00
4.197500000000e+02 -1.336281782641e-02 9.513357460703e-05 7.586641798944e+00
4.200000000000e+02 -1.309879623065e-02 9.447856167008e-05 7.545227103657e+00
4.202500000000e+02 -1.285623812791e-02 9.378684344766e-05 7.503203692876e+00
4.205000000000e+02 -1.263920790850e-02 9.307280069729e-05 7.460608858919e+00
4.207500000000e+02 -1.245107240606e-02 9.235116040768e-05 7.417478907809e+00
4.210000000000e+02 -1.229443938551e-02 9.163672377602e-05 7.373848988559e+00
4.212500000000e+02 -1.217111463817e-02 9.094409316454e-05 7.329752943059e+00
4.215000000000e+02 -1.208207822774e-02 9.028740578351e-05 7.285223179245e+00
4.217500000000e+02 -1.202748023178e-02 8.968005177104e-05 7.240290566117e+00
4.220000000000e+02 -1.200665585049e-02 8.913440939606e-05 7.194984353391e+00
4.222500000000e+02 -1.201815935797e-02 8.866161789256e-05 7.149332104778e+00
4.225000000000e+02 -1.205981560831e-02 8.827134830638e-05 7.103359655131e+00
4.227500000000e+02 -1.212878797378e-02 8.797160264704e-05 7.057091080773e+00
4.230000000000e+02 -1.222166086894e-02 8.776854272585e-05 7.010548683032e+00
4.232500000000e+02 -1.233453491545e-02 8.766635408963e-05 6.963752986398e+00
4.235000000000e+02 -1.246313234848e-02 8.766714539624e-05 6.916722740275e+00
4.237500000000e+02 -1.260291020825e-02 8.777087547415e-05 6.869474933164e+00
4.240000000000e+02 -1.274917865220e-02 8.797532754959e-05 6.822024809854e+00
4.242500000000e+02 -1.289722176168e-02 8.827612140588e-05 6.774385892677e+00
4.245000000000e+02 -1.304241793810e-02 8.866680653841e-05 6.726570004589e+00
4.247500000000e+02 -1.318035742683e-02 8.913893884316e-05 6.678587296862e+00
4.250000000000e+02 -1.330695404188e-02 8.968222875955e-05 6.630446271322e+00
4.252500000000e+02 -1.341854904569e-02 9.028473315792e-05 6.582153808924e+00
4.255000000000e+02 -1.351200458106e-02 9.093305130053e-05 6.533715195372e+00
4.257500000000e+02 -1.358478486784e-02 9.161262637780e-05 6.485134146816e+00
4.260000000000e+02 -1.363502357870e-02 9.230803023075e-05 6.436412838971e+00
4.262500000000e+02 -1.366157529777e-02 9.300324696926e-05 6.387551930767e+00
4.265000000000e+02 -1.366405065524e-02 9.368201681384e-05 6.338550597991e+00
4.267500000000e+02 -1.364283372754e-02 9.432811023061e-05 6.289406561788e+00
4.270000000000e+02 -1.359908193490e-02 9.492575868786e-05 6.240116126021e+00
4.272500000000e+02 -1.353470796598e-02 9.546003256072e-05 6.190674219157e+00
4.275000000000e+02 -1.345234404040e-02 9.591714789620e-05 6.141074438476e+00
4.277500000000e+02 -1.335528893151e-02 9.628479490259e-05 6.091309105357e+00
4.280000000000e+02 -1.324743866926e-02 9.655244746992e-05 6.041369329560e+00
4.282500000000e+02 -1.313320258821e-02 9.671164874220e-05 5.991245079554e+00
4.285000000000e+02 -1.301740577136e-02 9.675623485728e-05 5.940925269424e+00
4.287500000000e+02 -1.290518063685e-02 9.668248735131e-05 5.890397854240e+00
4.290000000000e+02 -1.280184899824e-02 9.648931414202e-05 5.839649942058e+00
4.292500000000e+02 -1.271279757585e-02 9.617832191242e-05 5.788667920906e+00
4.295000000000e+02 -1.264334999861e-02 9.575382435889e-05 5.737437600495e+00
4.297500000000e+02 -1.259863701263e-02 9.522279247756e-05 5.685944372597e+00
4.300000000000e+02 -1.258346818100e-02 9.459474061105e-05 5.634173388129e+00
4.302500000000e+02 -1.260220857231e-02 9.388154805545e-05 5.582109752661e+00
4.305000000000e+02 -1.265866197542e-02 9.309722212500e-05 5.529738739349e+00
4.307500000000e+02 -1.275596389797e-02 9.225761619205e-05 5.477046018332e+00
4.310000000000e+02 -1.289648767054e-02 9.138007118878e-05 5.424017904444e+00
4.312500000000e+02 -1.308176425008e-02 9.048303057960e-05 5.370641615295e+00
4.315000000000e+02 -1.331241966803e-02 8.958562299491e-05 5.316905546610e+00
4.317500000000e+02 -1.358813018188e-02 8.870721992008e-05 5.262799553686e+00
4.320000000000e+02 -1.390759680621e-02 8.786697887292e-05 5.208315239503e+00
4.322500000000e+02 -1.426854028001e-02 8.708339000404e-05 5.153446249355e+00
4.325000000000e+02 -1.466771562068e-02 8.637382442817e-05 5.098188560855e+00
4.327500000000e+02 -1.510094646860e-02 8.575411842310e-05 5.042540767936e+00
4.330000000000e+02 -1.556317847323e-02 8.523818001788e-05 4.986504358736e+00
4.332500000000e+02 -1.604854990276e-02 8.483763560319e-05 4.930083973189e+00
4.335000000000e+02 -1.655047836148e-02 8.456153030800e-05 4.873287642621e+00
4.337500000000e+02 -1.706176179665e-02 8.441608554716e-05 4.816126999441e+00
4.340000000000e+02 -1.757469161960e-02 8.440450748620e-05 4.758617460766e+00
4.342500000000e+02 -1.808117642972e-02 8.452686624347e-05 4.700778368991e+00
4.345000000000e+02 -1.857287419569e-02 8.478002340168e-05 4.642633093103e+00
4.347500000000e+02 -1.904133133468e-02 8.515771704082e-05 4.584209080875e+00
4.350000000000e+02 -1.947812568386e-02 8.565059552013e-05 4.525537864640e+00
4.352500000000e+02 -1.987501259457e-02 8.624636568186e-05 4.466655008913e+00
4.355000000000e+02 -2.022407131797e-02 8.692999714929e-05 4.407600002895e+00
4.357500000000e+02 -2.051784863274e-02 8.768396135339e-05 4.348416098652e+00
4.360000000000e+02 -2.074949839365e-02 8.848858189944e-05 4.289150089029e+00
4.362500000000e+02 -2.091291320093e-02 8.932237066978e-05 4.229852031376e+00
4.365000000000e+02 -2.100284606962e-02 9.016240401816e-05 4.170574917844e+00
4.367500000000e+02 -2.101501951899e-02 9.098473076311e-05 4.111374296447e+00
4.370000000000e+02 -2.094621995939e-02 9.176479392831e-05 4.052307846899e+00
4.372500000000e+02 -2.079437443440e-02 9.247786091859e-05 3.993434919318e+00
4.375000000000e+02 -2.055860922387e-02 9.309945584626e-05 3.934816040242e+00
4.377500000000e+02 -2.023928795052e-02 9.360578464487e-05 3.876512395426e+00
4.380000000000e+02 -1.983802882627e-02 9.397414749232e-05 3.818585297235e+00
4.382500000000e+02 -1.935770008751e-02 9.418333100525e-05 3.761095645027e+00
4.385000000000e+02 -1.880239413380e-02 9.421397512521e-05 3.704103387303e+00
4.387500000000e+02 -1.817738046052e-02 9.404890888356e-05 3.647666994143e+00
4.390000000000e+02 -1.748903836906e-02 9.367345246808e-05 3.591842949050e+00
4.392500000000e+02 -1.674477072134e-02 9.307567970490e-05 3.536685264941e+00
4.395000000000e+02 -1.595290047183e-02 9.224663351898e-05 3.482245034938e+00
4.397500000000e+02 -1.512255191374e-02 9.118050226509e-05 3.428570021012e+00
4.400000000000e+02 -1.426351885836e-02 8.987474789299e-05 3.375704286859e+00
4.402500000000e+02 -1.338612237823e-02 8.833018540824e-05 3.323687877963e+00
4.405000000000e+02 -1.250106044518e-02 8.655101469643e-05 3.272556554635e+00
4.407500000000e+02 -1.161925307821e-02 8.454480605405e-05 3.222341573838e+00
4.410000000000e+02 -1.075168430168e-02 8.232243495768e-05 3.173069530314e+00
4.412500000000e+02 -9.909245613142e-03 7.989798387398e-05 3.124762246933e+00
4.415000000000e+02 -9.102581655767e-03 7.728859238715e-05 3.077436722519e+00
4.417500000000e+02 -8.341941350897e-03 7.451426375946e-05 3.031105132528e+00
4.420000000000e+02 -7.637037553083e-03 7.159764470316e-05 2.985774878420e+00
4.422500000000e+02 -6.996914987603e-03 6.856376134126e-05 2.941448691180e+00
4.425000000000e+02 -6.429830950991e-03 6.543973478090e-05 2.898124778001e+00
4.427500000000e+02 -5.943147764373e-03 6.225446951963e-05 2.855797016760e+00
4.430000000000e+02 -5.543239080793e-03 5.903831718684e-05 2.814455191712e+00
4.432500000000e+02 -5.235411572640e-03 5.582272511639e-05 2.774085266201e+00
4.435000000000e+02 -5.023840427441e-03 5.263986787024e-05 2.734669692772e+00
4.437500000000e+02 -4.911521150186e-03 4.952227242749e-05 2.696187752354e+00
4.440000000000e+02 -4.900235258411e-03 4.650242978735e-05 2.658615921957e+00
4.442500000000e+02 -4.990531535801e-03 4.361238434522e-05 2.621928263740e+00
4.445000000000e+02 -5.181720371281e-03 4.088340321229e-05 2.586096832123e+00
4.447500000000e+02 -5.471881944671e-03 3.834554497928e-05 2.551092093600e+00
4.450000000000e+02 -5.857886466102e-03 3.602726837174e-05 2.516883353899e+00
4.452500000000e+02 -6.335425861389e-03 3.395502438230e-05 2.483439187412e+00
4.455000000000e+02 -6.899055793775e-03 3.215287961741e-05 2.450727864476e+00
4.457500000000e+02 -7.542247009116e-03 3.064217092613e-05 2.418717769079e+00
4.460000000000e+02 -8.257444687783e-03 2.944113116060e-05 2.387377807248e+00
4.462500000000e+02 -9.036136110144e-03 2.856454138064e-05 2.356677794184e+00
4.465000000000e+02 -9.868924477651e-03 2.802340280184e-05 2.326588825238e+00
4.467500000000e+02 -1.074561109418e-02 2.782463773099e-05 2.297083616235e+00
4.470000000000e+02 -1.165528321590e-02 2.797081779157e-05 2.268136822352e+00
4.472500000000e+02 -1.258641130698e-02 2.845993849698e-05 2.239725318491e+00
4.475000000000e+02 -1.352695286921e-02 2.928523594459e-05 2.211828454534e+00
4.477500000000e+02 -1.446446757613e-02 3.043506835715e-05 2.184428267238e+00
4.480000000000e+02 -1.538623998742e-02 3.189285724264e-05 2.157509664810e+00
4.482500000000e+02 -1.627941394546e-02 3.363710991744e-05 2.131060569503e+00
4.485000000000e+02 -1.713113609013e-02 3.564152189506e-05 2.105072028399e+00
4.487500000000e+02 -1.792870999995e-02 3.787517050535e-05 2.079538285850e+00
4.490000000000e+02 -1.865975733312e-02 4.030279978914e-05 2.054456831756e+00
4.492500000000e+02 -1.931238899860e-02 4.288520479462e-05 2.029828408721e+00
4.495000000000e+02 -1.987537990513e-02 4.557970300215e-05 2.005657003248e+00
4.497500000000e+02 -2.033834903532e-02 4.834070412207e-05 1.981949805273e+00
4.500000000000e+02 -2.069194044076e-02 5.112036415986e-05 1.958717146330e+00
4.502500000000e+02 -2.092800089059e-02 5.386930623993e-05 1.935972428371e+00
4.505000000000e+02 -2.103975337267e-02 5.653741719375e-05 1.913732025541e+00
4.507500000000e+02 -2.102195912004e-02 5.907468414657e-05 1.892015186573e+00
4.510000000000e+02 -2.087106637707e-02 6.143206476855e-05 1.870843918728e+00
4.512500000000e+02 -2.058533981276e-02 6.356237013680e-05 1.850242869196e+00
4.515000000000e+02 -2.016496663983e-02 6.542114105043e-05 1.830239195710e+00
4.517500000000e+02 -1.961213469366e-02 6.696749935625e-05 1.810862439663e+00
4.520000000000e+02 -1.893107859377e-02 6.816495330536e-05 1.792144386294e+00
4.522500000000e+02 -1.812809007919e-02 6.898213889522e-05 1.774118923841e+00
4.525000000000e+02 -1.721148927909e-02 6.939347727880e-05 1.756821892242e+00
4.527500000000e+02 -1.619155568306e-02 6.937973966276e-05 1.740290930675e+00
4.530000000000e+02 -1.508041660769e-02 6.892849683740e-05 1.724565309587e+00
4.532500000000e+02 -1.389189352444e-02 6.803444826287e-05 1.709685752386e+00
4.535000000000e+02 -1.264130855398e-02 6.669962588349e-05 1.695694248843e+00
4.537500000000e+02 -1.134525192247e-02 6.493346062447e-05 1.682633848909e+00
4.540000000000e+02 -1.002131491615e-02 6.275271223677e-05 1.670548441221e+00
4.542500000000e+02 -8.687794194957e-03 6.018126962246e-05 1.659482518166e+00
4.545000000000e+02 -7.363371742963e-03 5.724981517061e-05 1.649480919380e+00
4.547500000000e+02 -6.066778496255e-03 5.399536599310e-05 1.640588558370e+00
4.550000000000e+02 -4.816450199815e-03 5.046070393466e-05 1.632850134821e+00
4.552500000000e+02 -3.630182281966e-03 4.669369921406e-05 1.626309828544e+00
4.555000000000e+02 -2.524793361325e-03 4.274654362951e-05 1.621010980697e+00
4.557500000000e+02 -1.515806294488e-03 3.867491385565e-05 1.616995766248e+00
4.560000000000e+02 -6.171538125359e-04 3.453707107615e-05 1.614304857618e+00
4.562500000000e+02 1.590829963337e-04 3.039291959159e-05 1.612977086268e+00
4.565000000000e+02 8.028970047159e-04 2.630304015280e-05 1.613049107395e+00
4.567500000000e+02 1.306533264322e-03 2.232771258220e-05 1.614555070636e+00
4.570000000000e+02 1.664619146966e-03 1.852594649354e-05 1.617526304837e+00
4.572500000000e+02 1.874243831370e-03 1.495453362288e-05 1.621991020546e+00
4.575000000000e+02 1.934986979036e-03 1.166713819742e-05 1.627974036846e+00
4.577500000000e+02 1.848896622336e-03 8.713438920005e-06 1.635496537109e+00
4.580000000000e+02 1.620418327991e-03 6.138337687478e-06 1.644575859044e+00
4.582500000000e+02 1.256279364658e-03 3.981244912243e-06 1.655225322507e+00
4.585000000000e+02 7.653320314370e-04 2.275453435008e-06 1.667454098089e+00
4.587500000000e+02 1.583594086635e-04 1.047614989091e-06 1.681267121040e+00
4.590000000000e+02 -5.521479651594e-04 3.173207731300e-07 1.696665048270e+00
4.592500000000e+02 -1.352241739064e-03 9.679975856991e-08 1.713644262561e+00
4.595000000000e+02 -2.226784838878e-03 3.907393371361e-07 1.732196922612e+00
4.597500000000e+02 -3.159732033627e-03 1.196224823780e-06 1.752311054316e+00
4.600000000000e+02 -4.134420753117e-03 2.502812220084e-06 1.773970688133e+00
4.602500000000e+02 -5.133861362167e-03 4.292718499527e-06 1.797156031171e+00
4.605000000000e+02 -6.141026268597e-03 6.541138357102e-06 1.821843678138e+00
4.607500000000e+02 -7.139131375694e-03 9.216677584467e-06 1.848006855058e+00
4.610000000000e+02 -8.111903778471e-03 1.228188920430e-05 1.875615687066e+00
4.612500000000e+02 -9.043836373770e-03 1.569391052281e-05 1.904637496965e+00
4.615000000000e+02 -9.920420621992e-03 1.940520263963e-05 1.935037116981e+00
4.617500000000e+02 -1.072835978488e-02 2.336433746017e-05 1.966777224467e+00
4.620000000000e+02 -1.145575511615e-02 2.751684926924e-05 1.999818682458e+00
4.622500000000e+02 -1.209226743394e-02 3.180613168438e-05 2.034120897445e+00
4.625000000000e+02 -1.262924801395e-02 3.617435358994e-05 2.069642175062e+00
4.627500000000e+02 -1.305984067368e-02 4.056338423500e-05 2.106340084037e+00
4.630000000000e+02 -1.337905183617e-02 4.491570667128e-05 2.144171816339e+00
4.632500000000e+02 -1.358378906855e-02 4.917530471096e-05 2.183094547157e+00
4.635000000000e+02 -1.367286655759e-02 5.328850848604e-05 2.223065782306e+00
4.637500000000e+02 -1.364697916000e-02 5.720478443755e-05 2.264043701020e+00
4.640000000000e+02 -1.350864460090e-02 6.087746243788e-05 2.305987485639e+00
4.642500000000e+02 -1.326211493607e-02 6.426438674934e-05 2.348857628951e+00
4.645000000000e+02 -1.291325931347e-02 6.732848059210e-05 2.392616226416e+00
4.647500000000e+02 -1.246941976383e-02 7.003818737431e-05 2.437227243904e+00
4.650000000000e+02 -1.193924265256e-02 7.236787159937e-05 2.482656750292e+00
4.652500000000e+02 -1.133248896691e-02 7.429809211912e-05 2.528873126624e+00
4.655000000000e+02 -1.065982713050e-02 7.581575223853e-05 2.575847228486e+00
4.657500000000e+02 -9.932612217252e-03 7.691415544925e-05 2.623552514009e+00
4.660000000000e+02 -9.162656032940e-03 7.759296310553e-05 2.671965127474e+00
4.662500000000e+02 -8.361993074203e-03 7.785805130439e-05 2.721063929982e+00
4.665000000000e+02 -7.542646871349e-03 7.772126943856e-05 2.770830487376e+00
4.667500000000e+02 -6.716402064574e-03 7.720011052118e-05 2.821249004770e+00
4.670000000000e+02 -5.894587055390e-03 7.631730846536e-05 2.872306210513e+00
4.672500000000e+02 -5.087871883384e-03 7.510034634972e-05 2.923991193494e+00
4.675000000000e+02 -4.306086058115e-03 7.358088845721e-05 2.976295187479e+00
4.677500000000e+02 -3.558059796085e-03 7.179421733028e-05 3.029211316630e+00
4.680000000000e+02 -2.851492284800e-03 6.977859135937e-05 3.082734297741e+00
4.682500000000e+02 -2.192849232878e-03 6.757457795253e-05 3.136860110667e+00
4.685000000000e+02 -1.587291471809e-03 6.522437442730e-05 3.191585634862e+00
4.687500000000e+02 -1.038635080510e-03 6.277112184291e-05 3.246908268680e+00
4.690000000000e+02 -5.493431196730e-04 6.025822555630e-05 3.302825533571e+00
4.692500000000e+02 -1.205477820514e-04 5.772869271883e-05 3.359334667346e+00
4.695000000000e+02 2.478988404732e-04 5.522449208242e-05 3.416432222863e+00
4.697500000000e+02 5.573478862834e-04 5.278595383995e-05 3.474113672665e+00
4.700000000000e+02 8.102535995606e-04 5.045120675784e-05 3.532373031944e+00
4.702500000000e+02 1.010053974595e-03 4.825566402733e-05 3.591202500787e+00
4.705000000000e+02 1.161035282885e-03 4.623156526112e-05 3.650592139436e+00
4.707500000000e+02 1.268184458954e-03 4.440757603469e-05 3.710529578075e+00
4.710000000000e+02 1.337034073557e-03 4.280844528931e-05 3.770999763779e+00
4.712500000000e+02 1.373502573727e-03 4.145476470790e-05 3.831984754115e+00
4.715000000000e+02 1.383733797059e-03 4.036274830077e-05 3.893463556622e+00
4.717500000000e+02 1.373940514293e-03 3.954409507353e-05 3.955412014750e+00
4.720000000000e+02 1.350252377949e-03 3.900593185988e-05 4.017802746335e+00
4.722500000000e+02 1.318574660421e-03 3.875081987964e-05 4.080605128679e+00
4.725000000000e+02 1.284457307669e-03 3.877682810002e-05 4.143785334574e+00
4.727500000000e+02 1.252977311735e-03 3.907767149500e-05 4.207306414727e+00
4.730000000000e+02 1.228638138057e-03 3.964290941907e-05 4.271128425333e+00
4.732500000000e+02 1.215283659878e-03 4.045820853305e-05 4.335208598321e+00
4.735000000000e+02 1.216031528412e-03 4.150566658839e-05 4.399501550726e+00
4.737500000000e+02 1.233224925259e-03 4.276414177282e-05 4.463959529980e+00
4.740000000000e+02 1.268402600883e-03 4.420967115071e-05 4.528532690715e+00
4.742500000000e+02 1.322287623412e-03 4.581593924236e-05 4.593169398010e+00
4.745000000000e+02 1.394796733834e-03 4.755474618634e-05 4.657816556193e+00
4.747500000000e+02 1.485065022328e-03 4.939651139746e-05 4.722419952770e+00
4.750000000000e+02 1.591490762242e-03 5.131079130402e-05 4.786924620404e+00
4.752500000000e+02 1.711794518955e-03 5.326681274900e-05 4.851275206207e+00
4.755000000000e+02 1.843093236247e-03 5.523402127433e-05 4.915416345721e+00
4.757500000000e+02 1.981989143164e-03 5.718259087586e-05 4.979293041866e+00
4.760000000000e+02 2.124668619028e-03 5.908392786202e-05 5.042851037567e+00
4.762500000000e+02 2.267010826326e-03 6.091118361576e-05 5.106037180994e+00
4.765000000000e+02 2.404705477918e-03 6.263972263451e-05 5.168799785512e+00
4.767500000000e+02 2.533373695251e-03 6.424750487591e-05 5.231088968155e+00
4.770000000000e+02 2.648694180369e-03 6.571545900694e-05 5.292856979661e+00
4.772500000000e+02 2.746527586345e-03 6.702780261589e-05 5.354058506132e+00
4.775000000000e+02 2.823040560959e-03 6.817229140679e-05 5.414650957649e+00
4.777500000000e+02 2.874823518817e-03 6.914041944303e-05 5.474594727230e+00
4.780000000000e+02 2.899000772390e-03 6.992750648668e-05 5.533853424140e+00
4.782500000000e+02 2.893331147332e-03 7.053272979188e-05 5.592394086578e+00
4.785000000000e+02 2.856294833681e-03 7.095911662700e-05 5.650187360045e+00
4.787500000000e+02 2.787165605403e-03 7.121342057900e-05 5.707207650800e+00
4.790000000000e+02 2.686065440375e-03 7.130593261823e-05 5.763433245782e+00
4.792500000000e+02 2.554000901381e-03 7.125022831786e-05 5.818846409755e+00
4.795000000000e+02 2.392878252323e-03 7.106281221766e-05 5.873433445396e+00
4.797500000000e+02 2.205497445112e-03 7.076275984214e-05 5.927184722575e+00
4.800000000000e+02 1.995524759415e-03 7.037127465023e-05 5.980094683283e+00
4.802500000000e+02 1.767442899941e-03 6.991119667768e-05 6.032161808829e+00
4.805000000000e+02 1.526479600848e-03 6.940649460052e-05 6.083388556908e+00
4.807500000000e+02 1.278516160405e-03 6.888173571118e-05 6.133781274597e+00
4.810000000000e+02 1.029976185184e-03 6.836154385825e-05 6.183350075338e+00
4.812500000000e+02 7.876969779419e-04 6.787005356859e-05 6.232108688122e+00
4.815000000000e+02 5.587864539235e-04 6.743038230972e-05 6.280074284840e+00
4.817500000000e+02 3.504672893430e-04 6.706412365950e-05 6.327267276206e+00
4.820000000000e+02 1.699122915101e-04 6.679088987432e-05 6.373711086810e+00
4.822500000000e+02 2.407414641115e-05 6.662791430548e-05 6.419431908567e+00
4.825000000000e+02 -8.048694747595e-05 6.658961689995e-05 6.464458433137e+00
4.827500000000e+02 -1.377729091425e-04 6.668731951681e-05 6.508821572186e+00
4.830000000000e+02 -1.425118740000e-04 6.692901524394e-05 6.552554159730e+00
4.832500000000e+02 -9.031195233447e-05 6.731918750125e-05 6.595690645997e+00
4.835000000000e+02 2.219868538708e-05 6.785871091752e-05 6.638266782321e+00
4.837500000000e+02 1.972498526996e-04 6.854482285121e-05 6.680319303742e+00
4.840000000000e+02 4.358279379380e-04 6.937116781194e-05 6.721885607401e+00
4.842500000000e+02 7.375984926647e-04 7.032793053682e-05 6.763003433244e+00
4.845000000000e+02 1.100855907626e-03 7.140205012476e-05 6.803710549889e+00
4.847500000000e+02 1.522501408476e-03 7.257747408834e-05 6.844044445586e+00
4.850000000000e+02 1.998051157236e-03 7.383549519308e-05 6.884042030050e+00
4.852500000000e+02 2.521676002776e-03 7.515513910480e-05 6.923739347321e+00
4.855000000000e+02 3.086272054020e-03 7.651360292457e-05 6.963171302718e+00
4.857500000000e+02 3.683562189851e-03 7.788674650419e-05 7.002371407001e+00
4.860000000000e+02 4.304228140357e-03 7.924960489336e-05 7.041371536291e+00
4.862500000000e+02 4.938070177578e-03 8.057691086341e-05 7.080201713015e+00
4.865000000000e+02 5.574192624152e-03 8.184363834532e-05 7.118889908578e+00
4.867500000000e+02 6.201213057983e-03 8.302554816050e-05 7.157461864626e+00
4.870000000000e+02 6.807490215899e-03 8.409971150780e-05 7.195940939644e+00
4.872500000000e+02 7.381367140681e-03 8.504501506093e-05 7.234347979243e+00
4.875000000000e+02 7.911426067455e-03 8.584263449293e-05 7.272701205037e+00
4.877500000000e+02 8.386747510972e-03 8.647645152324e-05 7.311016133037e+00
4.880000000000e+02 8.797171469778e-03 8.693341584726e-05 7.349305507101e+00
4.882500000000e+02 9.133551940489e-03 8.720384160119e-05 7.387579261940e+00
4.885000000000e+02 9.388002317157e-03 8.728162518071e-05 7.425844498617e+00
4.887500000000e+02 9.554121904043e-03 8.716438212919e-05 7.464105488088e+00
4.890000000000e+02 9.627200151191e-03 8.685349556001e-05 7.502363683758e+00
4.892500000000e+02 9.604388345867e-03 8.635408270713e-05 7.540617759068e+00
4.895000000000e+02 9.484836005903e-03 8.567487436900e-05 7.578863649941e+00
4.897500000000e+02 9.269783681287e-03 8.482799612503e-05 7.617094618930e+00
4.900000000000e+02 8.962611643562e-03 8.382870498364e-05 7.655301321186e+00
4.902500000000e+02 8.568839307154e-03 8.269514345169e-05 7.693471885348e+00
4.905000000000e+02 8.096075602013e-03 8.144786891137e-05 7.731592002457e+00
4.907500000000e+02 7.553921635785e-03 8.010943546530e-05 7.769645016052e+00
4.910000000000e+02 6.953824501595e-03 7.870385697273e-05 7.807612023074e+00
4.912500000000e+02 6.308885616119e-03 7.725611144363e-05 7.845471978038e+00
4.915000000000e+02 5.633627183071e-03 7.579159965876e-05 7.883201797665e+00
4.917500000000e+02 4.943720247113e-03 7.433553996902e-05 7.920776466543e+00
4.920000000000e+02 4.255679007573e-03 7.291250176461e-05 7.958169145163e+00
4.922500000000e+02 3.586527583248e-03 7.154573038470e-05 7.995351276658e+00
4.925000000000e+02 2.953446793054e-03 7.025668546745e-05 8.032292685614e+00
4.927500000000e+02 2.373405782911e-03 6.906459334177e-05 8.068961681243e+00
4.930000000000e+02 1.862789384884e-03 6.798598733584e-05 8.105325148084e+00
4.932500000000e+02 1.437027237993e-03 6.703432945840e-05 8.141348636675e+00
4.935000000000e+02 1.110234306225e-03 6.621971503379e-05 8.176996448551e+00
4.937500000000e+02 8.948722920899e-04 6.554863144961e-05 8.212231710753e+00
4.940000000000e+02 8.014390088574e-04 6.502380238038e-05 8.247016449396e+00
4.942500000000e+02 8.381953127019e-04 6.464416890958e-05 8.281311654638e+00
4.945000000000e+02 1.010936281686e-03 6.440493107054e-05 8.315077341825e+00
4.947500000000e+02 1.322814799342e-03 6.429768077421e-05 8.348272603560e+00
4.950000000000e+02 1.774221264987e-03 6.431063837997e-05 8.380855661672e+00
4.952500000000e+02 2.362725965674e-03 6.442896584877e-05 8.412783909183e+00
4.955000000000e+02 3.083085210164e-03 6.463516127678e-05 8.444013951900e+00
4.957500000000e+02 3.927312986139e-03 6.490951451982e-05 8.474501644742e+00
4.960000000000e+02 4.884818043269e-03 6.523063345965e-05 8.504202123928e+00
4.962500000000e+02 5.942602740068e-03 6.557601965099e-05 8.533069838205e+00
4.965000000000e+02 7.085519948416e-03 6.592265256194e-05 8.561058577348e+00
4.967500000000e+02 8.296582346720e-03 6.624763745491e-05 8.588121500028e+00
4.970000000000e+02 9.557315641450e-03 6.652884500852e-05 8.614211162311e+00
4.972500000000e+02 1.084814797200e-02 6.674550124511e-05 8.639279547883e+00
4.975000000000e+02 1.214882517536e-02 6.687875753167e-05 8.663278100850e+00
4.977500000000e+02 1.343884201875e-02 6.691223691882e-05 8.686157765516e+00
4.980000000000e+02 1.469787683945e-02 6.683251889000e-05 8.707869032070e+00
4.982500000000e+02 1.590621830910e-02 6.662954370662e-05 8.728361992651e+00
4.985000000000e+02 1.704517204212e-02 6.629699956825e-05 8.747586407530e+00
4.987500000000e+02 1.809743682589e-02 6.583256042461e-05 8.765491787950e+00
4.990000000000e+02 1.904744028565e-02 6.523796915506e-05 8.782027492776e+00
4.992500000000e+02 1.988162652844e-02 6.451908439695e-05 8.797142842198e+00
4.995000000000e+02 2.058869041949e-02 6.368583172403e-05 8.810787255626e+00
4.997500000000e+02 2.115975363572e-02 6.275200721104e-05 8.822910407540e+00
5.000000000000e+02 2.158848058948e-02 6.173499211562e-05 8.833462404519e+00
5.002500000000e+02 2.187113450916e-02 6.065537465486e-05 8.842393991946e+00
5.005000000000e+02 2.200657361070e-02 5.953652692903e-05 8.849656778332e+00
5.007500000000e+02 2.199619064324e-02 5.840408270683e-05 8.855203480125e+00
5.010000000000e+02 2.184380076709e-02 5.728531700605e-05 8.858988196348e+00
5.012500000000e+02 2.155548136225e-02 5.620849676127e-05 8.860966692178e+00
5.015000000000e+02 2.113937139809e-02 5.520223862257e-05 8.861096703851e+00
5.017500000000e+02 2.060543634522e-02 5.429481808489e-05 8.859338247201e+00
5.020000000000e+02 1.996520805920e-02 5.351346747276e-05 8.855653948566e+00
5.022500000000e+02 1.923150439404e-02 5.288375688420e-05 8.850009358087e+00
5.025000000000e+02 1.841814018725e-02 5.242891428645e-05 8.842373283019e+00
5.027500000000e+02 1.753963352667e-02 5.216922000817e-05 8.832718091400e+00
5.030000000000e+02 1.661091847905e-02 5.212161013407e-05 8.821020027187e+00
5.032500000000e+02 1.564706720266e-02 5.229925210362e-05 8.807259484895e+00
5.035000000000e+02 1.466303150906e-02 5.271116467112e-05 8.791421287522e+00
5.037500000000e+02 1.367340516086e-02 5.336194915986e-05 8.773494914594e+00
5.040000000000e+02 1.269221516663e-02 5.425165695591e-05 8.753474725558e+00
5.042500000000e+02 1.173274159242e-02 5.537575302444e-05 8.731360126188e+00
5.045000000000e+02 1.080737160789e-02 5.672517418637e-05 8.707155722513e+00
5.047500000000e+02 9.927486111415e-03 5.828649172754e-05 8.680871421566e+00
5.050000000000e+02 9.103380145226e-03 6.004216516636e-05 8.652522492502e+00
5.052500000000e+02 8.344216828430e-03 6.197088208310e-05 8.622129599668e+00
5.055000000000e+02 7.658011156174e-03 6.404790332365e-05 8.589718781542e+00
5.057500000000e+02 7.051641664893e-03 6.624550530532e-05 8.555321386467e+00
5.060000000000e+02 6.530886793965e-03 6.853363758491e-05 8.518973982055e+00
5.062500000000e+02 6.100480330129e-03 7.088038295389e-05 8.480718201054e+00
5.065000000000e+02 5.764183098545e-03 7.325247532156e-05 8.440600571586e+00
5.067500000000e+02 5.524864573294e-03 7.561587274782e-05 8.398672285736e+00
5.070000000000e+02 5.384590379877e-03 7.793630560934e-05 8.354988955558e+00
5.072500000000e+02 5.344708816251e-03 8.017980126745e-05 8.309610313169e+00
5.075000000000e+02 5.405931047123e-03 8.231319688448e-05 8.262599901723e+00
5.077500000000e+02 5.568399034677e-03 8.430450221428e-05 8.214024725663e+00
5.080000000000e+02 5.831736930048e-03 8.612328837188e-05 8.163954879199e+00
5.082500000000e+02 6.195083237526e-03 8.774115521251e-05 8.112463166651e+00
5.085000000000e+02 6.657102705897e-03 8.913194668425e-05 8.059624696016e+00
5.087500000000e+02 7.215978148336e-03 9.027199084866e-05 8.005516469547e+00
5.090000000000e+02 7.869383796497e-03 9.114037347435e-05 7.950216962051e+00
5.092500000000e+02 8.614443033978e-03 9.171898996702e-05 7.893805708540e+00
5.095000000000e+02 9.447673903919e-03 9.199271130833e-05 7.836362885123e+00
5.097500000000e+02 1.036492573497e-02 9.194941246249e-05 7.777968898712e+00
5.100000000000e+02 1.136131130890e-02 9.158003738777e-05 7.718703995975e+00
5.102500000000e+02 1.243113874631e-02 9.087865638324e-05 7.658647879923e+00
5.105000000000e+02 1.356784751850e-02 8.984247480112e-05 7.597879347190e+00
5.107500000000e+02 1.476395346999e-02 8.847184987276e-05 7.536475953637e+00
5.110000000000e+02 1.601100678386e-02 8.677032400278e-05 7.474513698996e+00
5.112500000000e+02 1.729956740306e-02 8.474464296213e-05 7.412066740567e+00
5.115000000000e+02 1.861920262932e-02 8.240478208632e-05 7.349207140750e+00
5.117500000000e+02 1.995850956164e-02 7.976397847551e-05 7.286004640640e+00
5.120000000000e+02 2.130516622412e-02 7.683876201636e-05 7.222526467655e+00
5.122500000000e+02 2.264601367681e-02 7.364900163614e-05 7.158837174899e+00
5.125000000000e+02 2.396717069689e-02 7.021793756848e-05 7.094998511798e+00
5.127500000000e+02 2.525418132068e-02 6.657218602296e-05 7.031069324560e+00
5.130000000000e+02 2.649219612017e-02 6.274173874046e-05 6.967105487536e+00
5.132500000000e+02 2.766618393226e-02 5.875992905996e-05 6.903159860111e+00
5.135000000000e+02 2.876117271273e-02 5.466335363960e-05 6.839282270032e+00
5.137500000000e+02 2.976251497780e-02 5.049174162244e-05 6.775519519416e+00
5.140000000000e+02 3.065617231269e-02 4.628776247323e-05 6.711915411541e+00
5.142500000000e+02 3.142901390884e-02 4.209675944628e-05 6.648510795228e+00
5.145000000000e+02 3.206912003326e-02 3.796640575512e-05 6.585343624644e+00
5.147500000000e+02 3.256608318909e-02 3.394627615735e-05 6.522449032642e+00
5.150000000000e+02 3.291129892395e-02 3.008732764220e-05 6.459859412938e+00
5.152500000000e+02 3.309823582383e-02 2.644129496604e-05 6.397604511594e+00
5.155000000000e+02 3.312267666585e-02 2.306000065880e-05 6.335711525198e+00
5.157500000000e+02 3.298292271256e-02 1.999458383770e-05 6.274205200734e+00
5.160000000000e+02 3.267995200352e-02 1.729466190770e-05 6.213107940274e+00
5.162500000000e+02 3.221752548713e-02 1.500743725777e-05 6.152439907426e+00
5.165000000000e+02 3.160223563669e-02 1.317676045939e-05 6.092219130373e+00
5.167500000000e+02 3.084349216690e-02 1.184217596897e-05 6.032461606921e+00
5.170000000000e+02 2.995344259447e-02 1.103796674290e-05 5.973181408097e+00
5.172500000000e+02 2.894682666645e-02 1.079221998473e-05 5.914390774664e+00
5.175000000000e+02 2.784076428291e-02 1.112594194516e-05 5.856100213935e+00
5.177500000000e+02 2.665447951015e-02 1.205225175471e-05 5.798318592570e+00
5.180000000000e+02 2.540896506526e-02 1.357566526416e-05 5.741053219349e+00
5.182500000000e+02 2.412659239198e-02 1.569150425881e-05 5.684309929426e+00
5.185000000000e+02 2.283067628844e-02 1.838545008576e-05 5.628093158021e+00
5.187500000000e+02 2.154500359145e-02 2.163325438478e-05 5.572406006734e+00
5.190000000000e+02 2.029333737034e-02 2.540064338408e-05 5.517250310096e+00
5.192500000000e+02 1.909891051890e-02 2.964343976342e-05 5.462626685310e+00
5.195000000000e+02 1.798392161443e-02 3.430783419484e-05 5.408534585542e+00
5.197500000000e+02 1.696904812999e-02 3.933088337804e-05 5.354972335916e+00
5.200000000000e+02 1.607299007920e-02 4.464120580988e-05 5.301937168965e+00
5.202500000000e+02 1.531205755356e-02 5.015995156585e-05 5.249425252956e+00
5.205000000000e+02 1.469981416491e-02 5.580186895976e-05 5.197431707484e+00
5.207500000000e+02 1.424678606924e-02 6.147655094924e-05 5.145950619313e+00
5.210000000000e+02 1.396024520077e-02 6.708986084539e-05 5.094975051856e+00
5.212500000000e+02 1.384407307295e-02 7.254548036587e-05 5.044497045250e+00
5.215000000000e+02 1.389870878311e-02 7.774655010984e-05 4.994507621400e+00
5.217500000000e+02 1.412118323379e-02 8.259738488559e-05 4.944996778583e+00
5.220000000000e+02 1.450523850575e-02 8.700523103541e-05 4.895953493845e+00
5.222500000000e+02 1.504152936978e-02 9.088199368237e-05 4.847365721467e+00
5.225000000000e+02 1.571790119601e-02 9.414592908813e-05 4.799220394402e+00
5.227500000000e+02 1.651973649198e-02 9.672331460403e-05 4.751503432750e+00
5.230000000000e+02 1.743036015177e-02 9.854997644090e-05 4.704199757502e+00
5.232500000000e+02 1.843149126573e-02 9.957267118346e-05 4.657293307516e+00
5.235000000000e+02 1.950372854455e-02 9.975029349374e-05 4.610767068770e+00
5.237500000000e+02 2.062705463596e-02 9.905488407722e-05 4.564603111498e+00
5.240000000000e+02 2.178134375566e-02 9.747239122418e-05 4.518782633668e+00
5.242500000000e+02 2.294685772730e-02 9.500319830075e-05 4.473286017611e+00
5.245000000000e+02 2.410471498757e-02 9.166237204300e-05 4.428092895120e+00
5.247500000000e+02 2.523731800439e-02 8.747962967121e-05 4.383182220208e+00
5.250000000000e+02 2.632872683203e-02 8.249902008611e-05 4.338532353119e+00
5.252500000000e+02 2.736496760238e-02 7.677831962322e-05 4.294121151022e+00
5.255000000000e+02 2.833426734027e-02 7.038815875218e-05 4.249926066823e+00
5.257500000000e+02 2.922721005624e-02 6.341088179262e-05 4.205924253602e+00
5.260000000000e+02 3.003681085580e-02 5.593916092325e-05 4.162092676236e+00
5.262500000000e+02 3.075850894051e-02 4.807440591750e-05 4.118408225055e+00
5.265000000000e+02 3.139008326244e-02 3.992499211086e-05 4.074847835620e+00
5.267500000000e+02 3.193149733784e-02 3.160434066801e-05 4.031388609016e+00
5.270000000000e+02 3.238468273558e-02 2.322889781414e-05 3.988007935159e+00
5.272500000000e+02 3.275327254522e-02 1.491605674700e-05 3.944683614354e+00
5.275000000000e+02 3.304229874883e-02 6.782064347399e-06 3.901393983248e+00
5.277500000000e+02 3.325786717073e-02 -1.060037699868e-06 3.858118035838e+00
5.280000000000e+02 3.340682537636e-02 -8.502396902421e-06 3.814835544954e+00
5.282500000000e+02 3.349643793472e-02 -1.544421427324e-05 3.771527182232e+00
5.285000000000e+02 3.353408228309e-02 -2.179345212719e-05 3.728174632444e+00
5.287500000000e+02 3.352697785207e-02 -2.746835230152e-05 3.684760711004e+00
5.290000000000e+02 3.348195713425e-02 -3.239873420488e-05 3.641269473227e+00
5.292500000000e+02 3.340528618320e-02 -3.652705472243e-05 3.597686319980e+00
5.295000000000e+02 3.330253893737e-02 -3.980921074329e-05 3.553998106770e+00
5.297500000000e+02 3.317852565269e-02 -4.221507711108e-05 3.510193240407e+00
5.300000000000e+02 3.303727430538e-02 -4.372878024592e-05 3.466261782993e+00
5.302500000000e+02 3.288205968627e-02 -4.434870854772e-05 3.422195547909e+00
5.305000000000e+02 3.271547364744e-02 -4.408727658792e-05 3.377988194861e+00
5.307500000000e+02 3.253952707482e-02 -4.297043767046e-05 3.333635331488e+00
5.310000000000e+02 3.235577398546e-02 -4.103698451915e-05 3.289134606543e+00
5.312500000000e+02 3.216544608483e-02 -3.833767538186e-05 3.244485814593e+00
5.315000000000e+02 3.196958785878e-02 -3.493416853759e-05 3.199690996493e+00
5.317500000000e+02 3.176918157130e-02 -3.089777815363e-05 3.154754546929e+00
5.320000000000e+02 3.156525391426e-02 -2.630818969998e-05 3.109683321700e+00
5.322500000000e+02 3.135895597248e-02 -2.125203784858e-05 3.064486754317e+00
5.325000000000e+02 3.115161350238e-02 -1.582142727677e-05 3.019176965880e+00
5.327500000000e+02 3.094474251790e-02 -1.011240952165e-05 2.973768884456e+00
5.330000000000e+02 3.074003226335e-02 -4.223439127010e-06 2.928280353327e+00
5.332500000000e+02 3.053929496744e-02 1.746127129970e-06 2.882732243060e+00
5.335000000000e+02 3.034438909230e-02 7.697542493301e-06 2.837148546109e+00
5.337500000000e+02 3.015711958851e-02 1.353413655483e-05 2.791556466714e+00
5.340000000000e+02 2.997912462372e-02 1.916272810973e-05 2.745986485123e+00
5.342500000000e+02 2.981175487420e-02 2.449494576143e-05 2.700472407059e+00
5.345000000000e+02 2.965595543808e-02 2.944843123637e-05 2.655051378038e+00
5.347500000000e+02 2.951215734806e-02 3.394800226197e-05 2.609763872787e+00
5.350000000000e+02 2.938018719403e-02 3.792667923455e-05 2.564653643361e+00
5.352500000000e+02 2.925920076249e-02 4.132658778552e-05 2.519767628228e+00
5.355000000000e+02 2.914764582127e-02 4.409973391251e-05 2.475155822679e+00
5.357500000000e+02 2.904325733940e-02 4.620864102384e-05 2.430871102157e+00
5.360000000000e+02 2.894308624211e-02 4.762684014942e-05 2.386969002771e+00
5.362500000000e+02 2.884356173901e-02 4.833920324013e-05 2.343507463140e+00
5.365000000000e+02 2.874058412259e-02 4.834211669094e-05 2.300546522880e+00
5.367500000000e+02 2.862964506699e-02 4.764348539318e-05 2.258147989448e+00
5.370000000000e+02 2.850597029888e-02 4.626256230469e-05 2.216375075863e+00
5.372500000000e+02 2.836467763231e-02 4.422960751729e-05 2.175292012958e+00
5.375000000000e+02 2.820094585578e-02 4.158536468091e-05 2.134963650404e+00
5.377500000000e+02 2.801018604216e-02 3.838036848502e-05 2.095455047684e+00
5.380000000000e+02 2.778820973195e-02 3.467408417898e-05 2.056831067122e+00
5.382500000000e+02 2.753138861437e-02 3.053388503324e-05 2.019155977358e+00
5.385000000000e+02 2.723679912970e-02 2.603388648514e-05 1.982493072750e+00
5.387500000000e+02 2.690234832431e-02 2.125365359468e-05 1.946904318125e+00
5.390000000000e+02 2.652687773446e-02 1.627678927199e-05 1.912450024865e+00
5.392500000000e+02 2.611024180825e-02 1.118944913309e-05 1.879188562886e+00
5.395000000000e+02 2.565335994602e-02 6.078794998032e-06 1.847176113487e+00
5.397500000000e+02 2.515824125909e-02 1.031417313252e-06 1.816466465378e+00
5.400000000000e+02 2.462798178615e-02 -3.868235056215e-06 1.787110855124e+00
5.402500000000e+02 2.406673516807e-02 -8.539388788115e-06 1.759157852810e+00
5.405000000000e+02 2.347965733123e-02 -1.290640457913e-05 1.732653289821e+00
5.407500000000e+02 2.287282741296e-02 -1.690013563954e-05 1.707640228782e+00
5.410000000000e+02 2.225314557324e-02 -2.045914950230e-05 1.684158968810e+00
5.412500000000e+02 2.162821105588e-02 -2.353078378139e-05 1.662247085138e+00
5.415000000000e+02 2.100618080246e-02 -2.607201130225e-05 1.641939493975e+00
5.417500000000e+02 2.039561292971e-02 -2.805009740650e-05 1.623268540896e+00
5.420000000000e+02 1.980529507929e-02 -2.944303154903e-05 1.606264102740e+00
5.422500000000e+02 1.924406236026e-02 -3.023972541230e-05 1.590953700197e+00
5.425000000000e+02 1.872060619727e-02 -3.043997462315e-05 1.577362612896e+00
5.427500000000e+02 1.824327844616e-02 -3.005418989127e-05 1.565513992981e+00
5.430000000000e+02 1.781989242476e-02 -2.910290328995e-05 1.555428969373e+00
5.432500000000e+02 1.745752691955e-02 -2.761607057403e-05 1.547126741141e+00
5.435000000000e+02 1.716233547585e-02 -2.563218671145e-05 1.540624653478e+00
5.437500000000e+02 1.693936686600e-02 -2.319724477409e-05 1.535938254956e+00
5.440000000000e+02 1.679239903905e-02 -2.036356057322e-05 1.533081330778e+00
5.442500000000e+02 1.672379460397e-02 -1.718850560492e-05 1.532065914663e+00
5.445000000000e+02 1.673437841609e-02 -1.373316909273e-05 1.532902273761e+00
5.447500000000e+02 1.682334474281e-02 -1.006099516021e-05 1.535598870542e+00
5.450000000000e+02 1.698819651744e-02 -6.236422368910e-06 1.540162301042e+00
5.452500000000e+02 1.722471854676e-02 -2.323554989303e-06 1.546597209150e+00
5.455000000000e+02 1.752699016911e-02 1.615095111374e-06 1.554906183449e+00
5.457500000000e+02 1.788743514060e-02 5.519781954705e-06 1.565089634153e+00
5.460000000000e+02 1.829691273095e-02 9.334574242209e-06 1.577145658776e+00
5.462500000000e+02 1.874484619268e-02 1.300827953676e-05 1.591069895069e+00
5.465000000000e+02 1.921938961794e-02 1.649521232691e-05 1.606855370363e+00
5.467500000000e+02 1.970762801550e-02 1.975582068803e-05 1.624492346768e+00
5.470000000000e+02 2.019580832149e-02 2.275713108491e-05 1.643968170548e+00
5.472500000000e+02 2.066959556664e-02 2.547302933992e-05 1.665267128448e+00
5.475000000000e+02 2.111434865386e-02 2.788438424528e-05 1.688370314100e+00
5.477500000000e+02 2.151540933218e-02 2.997901692325e-05 1.713255512197e+00
5.480000000000e+02 2.185839775231e-02 3.175152139157e-05 1.739897100224e+00
5.482500000000e+02 2.212950671039e-02 3.320295732803e-05 1.768265975472e+00
5.485000000000e+02 2.231578827527e-02 3.434043407752e-05 1.798329507422e+00
5.487500000000e+02 2.240542582077e-02 3.517656734603e-05 1.830051519820e+00
5.490000000000e+02 2.238798369360e-02 3.572889837519e-05 1.863392305411e+00
5.492500000000e+02 2.225463087591e-02 3.601924165647e-05 1.898308673167e+00
5.495000000000e+02 2.199833082437e-02 3.607299639483e-05 1.934754031780e+00
5.497500000000e+02 2.161399624944e-02 3.591843770120e-05 1.972678508169e+00
5.500000000000e+02 2.109860343169e-02 3.558601616171e-05 2.012029102932e+00
5.502500000000e+02 2.045126520056e-02 3.510767604964e-05 2.052749881595e+00
5.505000000000e+02 1.967326258003e-02 3.451620288339e-05 2.094782201365e+00
5.507500000000e+02 1.876803337074e-02 3.384462302328e-05 2.138064971940e+00
5.510000000000e+02 1.774112145815e-02 3.312565314062e-05 2.182534948842e+00
5.512500000000e+02 1.660008679940e-02 3.239122135446e-05 2.228127056450e+00
5.515000000000e+02 1.535438112391e-02 3.167203862478e-05 2.274774738768e+00
5.517500000000e+02 1.401519117768e-02 3.099724537575e-05 2.322410333473e+00
5.520000000000e+02 1.259525479540e-02 3.039411779213e-05 2.370965466717e+00
5.522500000000e+02 1.110865336763e-02 2.988782880992e-05 2.420371464213e+00
5.525000000000e+02 9.570585561860e-03 2.950126773008e-05 2.470559773048e+00
5.527500000000e+02 7.997126314122e-03 2.925493295966e-05 2.521462391498e+00
5.530000000000e+02 6.404976067982e-03 2.916681037604e-05 2.573012298646e+00
5.532500000000e+02 4.811203576487e-03 2.925228679751e-05 2.625143881499e+00
5.535000000000e+02 3.232986780582e-03 2.952413450888e-05 2.677793351190e+00
5.537500000000e+02 1.687355225880e-03 2.999248759869e-05 2.730899142972e+00
5.540000000000e+02 1.909362730740e-04 3.066483718747e-05 2.784402296409e+00
5.542500000000e+02 -1.240290281932e-03 3.154603379699e-05 2.838246806353e+00
5.545000000000e+02 -2.591227119975e-03 3.263830260278e-05 2.892379940658e+00
5.547500000000e+02 -3.847883027346e-03 3.394127158046e-05 2.946752522432e+00
5.550000000000e+02 -4.997578796607e-03 3.545200754906e-05 3.001319165053e+00
5.552500000000e+02 -6.029138955503e-03 3.716507207319e-05 3.056038465518e+00
5.555000000000e+02 -6.933060544038e-03 3.907258757205e-05 3.110873142227e+00
5.557500000000e+02 -7.701664070223e-03 4.116433201795e-05 3.165790126474e+00
5.560000000000e+02 -8.329216979787e-03 4.342784768588e-05 3.220760594075e+00
5.562500000000e+02 -8.812035683226e-03 4.584858558224e-05 3.275759950296e+00
5.565000000000e+02 -9.148555764253e-03 4.841006804035e-05 3.330767754752e+00
5.567500000000e+02 -9.339377474087e-03 5.109409033724e-05 3.385767603743e+00
5.570000000000e+02 -9.387275676858e-03 5.388093974262e-05 3.440746956839e+00
5.572500000000e+02 -9.297181995660e-03 5.674965206681e-05 3.495696928457e+00
5.575000000000e+02 -9.076130826611e-03 5.967828531450e-05 3.550612035388e+00
5.577500000000e+02 -8.733172145965e-03 6.264421453836e-05 3.605489911950e+00
5.580000000000e+02 -8.279252848292e-03 6.562444717798e-05 3.660331003845e+00
5.582500000000e+02 -7.727062805758e-03 6.859594138595e-05 3.715138236298e+00
5.585000000000e+02 -7.090850817627e-03 7.153593063308e-05 3.769916672087e+00
5.587500000000e+02 -6.386210278926e-03 7.442224124671e-05 3.824673159356e+00
5.590000000000e+02 -5.629840132152e-03 7.723360411005e-05 3.879415985308e+00
5.592500000000e+02 -4.839281217644e-03 7.994994406946e-05 3.934154529277e+00
5.595000000000e+02 -4.032634443485e-03 8.255264659995e-05 3.988898926552e+00
5.597500000000e+02 -3.228266248391e-03 8.502479538580e-05 4.043659754175e+00
5.600000000000e+02 -2.444504321450e-03 8.735137908736e-05 4.098447726382e+00
5.602500000000e+02 -1.699332077224e-03 8.951945795255e-05 4.153273422700e+00
5.605000000000e+02 -1.010085831724e-03 9.151829150794e-05 4.208147031231e+00
5.607500000000e+02 -3.931618458964e-04 9.333941855158e-05 4.263078127303e+00
5.610000000000e+02 1.362612860580e-04 9.497670573805e-05 4.318075473748e+00
5.612500000000e+02 5.644785971202e-04 9.642635521939e-05 4.373146849373e+00
5.615000000000e+02 8.794887332248e-04 9.768686894962e-05 4.428298909157e+00
5.617500000000e+02 1.071191646326e-03 9.875898037318e-05 4.483537064205e+00
5.620000000000e+02 1.131552379037e-03 9.964554692402e-05 4.538865392676e+00
5.622500000000e+02 1.054725452091e-03 1.003514241807e-04 4.594286569867e+00
5.625000000000e+02 8.371384066348e-04 1.008833115324e-04 4.649801820642e+00
5.627500000000e+02 4.775349097837e-04 1.012495735688e-04 4.705410891945e+00
5.630000000000e+02 -2.302662254908e-05 1.014600570180e-04 4.761112040668e+00
5.632500000000e+02 -6.612135967711e-04 1.015258841106e-04 4.816902036555e+00
5.635000000000e+02 -1.431502360639e-03 1.014592388564e-04 4.872776178188e+00
5.637500000000e+02 -2.326296742331e-03 1.012731712114e-04 4.928728317418e+00
5.640000000000e+02 -3.336083404546e-03 1.009813933002e-04 4.984750895258e+00
5.642500000000e+02 -4.449616117112e-03 1.005980726703e-04 5.040834980327e+00
5.645000000000e+02 -5.654128443864e-03 1.001376516540e-04 5.096970317948e+00
5.647500000000e+02 -6.935566848489e-03 9.961467067590e-05 5.153145377678e+00
5.650000000000e+02 -8.278841714217e-03 9.904359669347e-05 5.209347408097e+00
5.652500000000e+02 -9.668089716026e-03 9.843867248591e-05 5.265562494538e+00
5.655000000000e+02 -1.108694256574e-02 9.781377895707e-05 5.321775615046e+00
5.657500000000e+02 -1.251879753191e-02 9.718231284195e-05 5.377970702182e+00
5.660000000000e+02 -1.394708407687e-02 9.655707737080e-05 5.434130708367e+00
5.662500000000e+02 -1.535552307523e-02 9.595018439029e-05 5.490237667212e+00
5.665000000000e+02 -1.672837297638e-02 9.537297269083e-05 5.546272767258e+00
5.667500000000e+02 -1.805066135228e-02 9.483593620255e-05 5.602216418582e+00
5.670000000000e+02 -1.930839571158e-02 9.434866569188e-05 5.658048334132e+00
5.672500000000e+02 -2.048875452252e-02 9.391980067117e-05 5.713747604156e+00
5.675000000000e+02 -2.158025175838e-02 9.355699013980e-05 5.769292787014e+00
5.677500000000e+02 -2.257287869548e-02 9.326686251734e-05 5.824661992526e+00
5.680000000000e+02 -2.345821543667e-02 9.305500091661e-05 5.879832983540e+00
5.682500000000e+02 -2.422951852783e-02 9.292592596385e-05 5.934783269950e+00
5.685000000000e+02 -2.488177855947e-02 9.288308562358e-05 5.989490216406e+00
5.687500000000e+02 -2.541175004594e-02 9.292883303322e-05 6.043931154753e+00
5.690000000000e+02 -2.581795767124e-02 9.306442274368e-05 6.098083492937e+00
5.692500000000e+02 -2.610067404993e-02 9.329001451630e-05 6.151924835787e+00
5.695000000000e+02 -2.626187525337e-02 9.360467140648e-05 6.205433103694e+00
5.697500000000e+02 -2.630517160024e-02 9.400636122789e-05 6.258586658523e+00
5.700000000000e+02 -2.623572224907e-02 9.449193700042e-05 6.311364420246e+00
5.702500000000e+02 -2.606012762818e-02 9.505722121511e-05 6.363745991708e+00
5.705000000000e+02 -2.578630573949e-02 9.569702207721e-05 6.415711780413e+00
5.707500000000e+02 -2.542335871484e-02 9.640517847839e-05 6.467243108120e+00
5.710000000000e+02 -2.498142230792e-02 9.717457793815e-05 6.518322326956e+00
5.712500000000e+02 -2.447151233085e-02 9.799717015324e-05 6.568932915764e+00
5.715000000000e+02 -2.390535867002e-02 9.886413888865e-05 6.619059579257e+00
5.717500000000e+02 -2.329524012038e-02 9.976600403686e-05 6.668688325241e+00
5.720000000000e+02 -2.265381407664e-02 1.006927276931e-04 6.717806536866e+00
5.722500000000e+02 -2.199394696367e-02 1.016338956470e-04 6.766403028787e+00
5.725000000000e+02 -2.132854924170e-02 1.025788481560e-04 6.814468083222e+00
5.727500000000e+02 -2.067041246097e-02 1.035168514373e-04 6.861993473778e+00
5.730000000000e+02 -2.003205401900e-02 1.044373033887e-04 6.908972467682e+00
5.732500000000e+02 -1.942556948026e-02 1.053299357711e-04 6.955399808861e+00
5.735000000000e+02 -1.886249435393e-02 1.061850235177e-04 7.001271680081e+00
5.737500000000e+02 -1.835367661232e-02 1.069935932327e-04 7.046585643636e+00
5.740000000000e+02 -1.790916048608e-02 1.077476297423e-04 7.091340561568e+00
5.742500000000e+02 -1.753808363620e-02 1.084402722707e-04 7.135536492150e+00
5.745000000000e+02 -1.724858670592e-02 1.090659904130e-04 7.179174567842e+00
5.747500000000e+02 -1.704773684253e-02 1.096207551713e-04 7.222256851953e+00
5.750000000000e+02 -1.694146485928e-02 1.101021594231e-04 7.264786177600e+00
5.752500000000e+02 -1.693451632915e-02 1.105095113783e-04 7.306765968498e+00
5.755000000000e+02 -1.703041616033e-02 1.108439024320e-04 7.348200047158e+00
5.757500000000e+02 -1.723144648793e-02 1.111082285825e-04 7.389092429478e+00
5.760000000000e+02 -1.753863725655e-02 1.113071717226e-04 7.429447111759e+00
5.762500000000e+02 -1.795176887192e-02 1.114471383123e-04 7.469267852196e+00
5.765000000000e+02 -1.846938605320e-02 1.115361550399e-04 7.508557949895e+00
5.767500000000e+02 -1.908882240686e-02 1.115837257871e-04 7.547320026865e+00
5.770000000000e+02 -1.980623491510e-02 1.116006238142e-04 7.585555815622e+00
5.772500000000e+02 -2.061664761976e-02 1.115986591539e-04 7.623265957195e+00
5.775000000000e+02 -2.151400412401e-02 1.115904221724e-04 7.660449812318e+00
5.777500000000e+02 -2.249122827053e-02 1.115890170677e-04 7.697105290705e+00
5.780000000000e+02 -2.354029219269e-02 1.116077385715e-04 7.733228701124e+00
5.782500000000e+02 -2.465229235890e-02 1.116597195618e-04 7.768814624332e+00
5.785000000000e+02 -2.581753172099e-02 1.117575796558e-04 7.803855813249e+00
5.787500000000e+02 -2.702560998859e-02 1.119130506968e-04 7.838343119590e+00
5.790000000000e+02 -2.826552014492e-02 1.121367074112e-04 7.872265450338e+00
5.792500000000e+02 -2.952575146469e-02 1.124376034508e-04 7.905609753849e+00
5.795000000000e+02 -3.079440076629e-02 1.128229043997e-04 7.938361034728e+00
5.797500000000e+02 -3.205928889850e-02 1.132976077267e-04 7.970502398711e+00
5.800000000000e+02 -3.330808469821e-02 1.138642860501e-04 8.002015124797e+00
5.802500000000e+02 -3.452843365158e-02 1.145228648552e-04 8.032878764283e+00
5.805000000000e+02 -3.570809460314e-02 1.152704668032e-04 8.063071262936e+00
5.807500000000e+02 -3.683507914689e-02 1.161012885107e-04 8.092569105914e+00
5.810000000000e+02 -3.789779440629e-02 1.170065121374e-04 8.121347481781e+00
5.812500000000e+02 -3.888519108932e-02 1.179743420347e-04 8.149380461747e+00
5.815000000000e+02 -3.978690960417e-02 1.189900745501e-04 8.176641193194e+00
5.817500000000e+02 -4.059342504821e-02 1.200362686549e-04 8.203102103233e+00
5.820000000000e+02 -4.129619222884e-02 1.210929734622e-04 8.228735108842e+00
5.822500000000e+02 -4.188778048962e-02 1.221381106715e-04 8.253511832323e+00
5.825000000000e+02 -4.236200542030e-02 1.231477805841e-04 8.277403817307e+00
5.827500000000e+02 -4.271404497625e-02 1.240966982231e-04 8.300382744379e+00
5.830000000000e+02 -4.294054659446e-02 1.249587235088e-04 8.322420642322e+00
5.832500000000e+02 -4.303971535010e-02 1.257074311159e-04 8.343490093672e+00
5.835000000000e+02 -4.301138511858e-02 1.263167222217e-04 8.363564431697e+00
5.837500000000e+02 -4.285706914152e-02 1.267614586307e-04 8.382617926938e+00
5.840000000000e+02 -4.257998745841e-02 1.270181198554e-04 8.400625961169e+00
5.842500000000e+02 -4.218507240303e-02 1.270654499184e-04 8.417565187012e+00
5.845000000000e+02 -4.167894751522e-02 1.268850945176e-04 8.433413671274e+00
5.847500000000e+02 -4.106988238335e-02 1.264622049414e-04 8.448151020416e+00
5.850000000000e+02 -4.036772222039e-02 1.257859894994e-04 8.461758486595e+00
5.852500000000e+02 -3.958379244917e-02 1.248501967821e-04 8.474219052630e+00
5.855000000000e+02 -3.873078108960e-02 1.236535013756e-04 8.485517495160e+00
5.857500000000e+02 -3.782259873363e-02 1.221998148734e-04 8.495640424332e+00
5.860000000000e+02 -3.687421914927e-02 1.204985294860e-04 8.504576299379e+00
5.862500000000e+02 -3.590150276776e-02 1.185645742480e-04 8.512315420491e+00
5.865000000000e+02 -3.492100203560e-02 1.164183391617e-04 8.518849895049e+00
5.867500000000e+02 -3.394975222154e-02 1.140855324196e-04 8.524173580949e+00
5.870000000000e+02 -3.300504702943e-02 1.115968948114e-04 8.528282005929e+00
5.872500000000e+02 -3.210420255850e-02 1.089878033880e-04 8.531172265886e+00
5.875000000000e+02 -3.126431145931e-02 1.062977709367e-04 8.532842902704e+00
5.877500000000e+02 -3.050199175169e-02 1.035698418602e-04 8.533293767371e+00
5.880000000000e+02 -2.983313220583e-02 1.008499104128e-04 8.532525868041e+00
5.882500000000e+02 -2.927263887646e-02 9.818596677388e-05 8.530541209743e+00
5.885000000000e+02 -2.883418583164e-02 9.562728064777e-05 8.527342628696e+00
5.887500000000e+02 -2.852997373108e-02 9.322354820251e-05 8.522933626230e+00
5.890000000000e+02 -2.837049994602e-02 9.102405652733e-05 8.517318207018e+00
5.892500000000e+02 -2.836434409853e-02 8.907678202660e-05 8.510500726672e+00
5.895000000000e+02 -2.851797316399e-02 8.742752453134e-05 8.502485753363e+00
5.897500000000e+02 -2.883557081574e-02 8.611904658928e-05 8.493277946420e+00
5.900000000000e+02 -2.931889592591e-02 8.519019457912e-05 8.482881960690e+00
5.902500000000e+02 -2.996717550817e-02 8.467521489403e-05 8.471302373801e+00
5.905000000000e+02 -3.077703746141e-02 8.460302357433e-05 8.458543641905e+00
5.907500000000e+02 -3.174248856702e-02 8.499657724706e-05 8.444610089229e+00
5.910000000000e+02 -3.285494255456e-02 8.587231640725e-05 8.429505925337e+00
5.912500000000e+02 -3.410330193369e-02 8.723969017913e-05 8.413235293044e+00
5.915000000000e+02 -3.547409656306e-02 8.910077868515e-05 8.395802349090e+00
5.917500000000e+02 -3.695167924910e-02 9.145002601729e-05 8.377211367273e+00
5.920000000000e+02 -3.851847751996e-02 9.427408813897e-05 8.357466866862e+00
5.922500000000e+02 -4.015529745548e-02 9.755180379378e-05 8.336573756995e+00
5.925000000000e+02 -4.184167495461e-02 1.012542693422e-04 8.314537498205e+00
5.927500000000e+02 -4.355626428211e-02 1.053450804597e-04 8.291364265490e+00
5.930000000000e+02 -4.527725623181e-02 1.097806668169e-04 8.267061118358e+00
5.932500000000e+02 -4.698281218308e-02 1.145108193189e-04 8.241636162194e+00
5.935000000000e+02 -4.865150205540e-02 1.194793273397e-04 8.215098699957e+00
5.937500000000e+02 -5.026273415997e-02 1.246247523614e-04 8.187459370614e+00
5.940000000000e+02 -5.179716110318e-02 1.298813303076e-04 8.158730263364e+00
5.942500000000e+02 -5.323705306079e-02 1.351799670791e-04 8.128925011673e+00
5.945000000000e+02 -5.456662485433e-02 1.404493388591e-04 8.098058857687e+00
5.947500000000e+02 -5.577231022425e-02 1.456170641433e-04 8.066148689611e+00
5.950000000000e+02 -5.684297569344e-02 1.506108965872e-04 8.033213048753e+00
5.952500000000e+02 -5.777007196214e-02 1.553599958657e-04 7.999272108826e+00
5.955000000000e+02 -5.854771880317e-02 1.597961659532e-04 7.964347625692e+00
5.957500000000e+02 -5.917272585786e-02 1.638550572574e-04 7.928462861507e+00
5.960000000000e+02 -5.964455061798e-02 1.674773119280e-04 7.891642484804e+00
5.962500000000e+02 -5.996519964261e-02 1.706096277694e-04 7.853912450418e+00
5.965000000000e+02 -6.013907616269e-02 1.732057118873e-04 7.815299861378e+00
5.967500000000e+02 -6.017278437589e-02 1.752271109502e-04 7.775832818144e+00
5.970000000000e+02 -6.007489450615e-02 1.766438946630e-04 7.735540257088e+00
5.972500000000e+02 -5.985568026405e-02 1.774351618337e-04 7.694451783550e+00
5.975000000000e+02 -5.952683357842e-02 1.775894147011e-04 7.652597501633e+00
5.977500000000e+02 -5.910116495750e-02 1.771048838862e-04 7.610007844929e+00
5.980000000000e+02 -5.859229840991e-02 1.759894197132e-04 7.566713410898e+00
5.982500000000e+02 -5.801436405841e-02 1.742603812990e-04 7.522744802088e+00
5.985000000000e+02 -5.738169713449e-02 1.719443824729e-04 7.478132476467e+00
5.987500000000e+02 -5.670854654737e-02 1.690768990816e-04 7.432906609776e+00
5.990000000000e+02 -5.600880190397e-02 1.657016326657e-04 7.387096970470e+00
5.992500000000e+02 -5.529574015545e-02 1.618697476989e-04 7.340732810302e+00
5.995000000000e+02 -5.458180008139e-02 1.576391828060e-04 7.293842770712e+00
5.997500000000e+02 -5.387838921538e-02 1.530737027035e-04 7.246454805866e+00
6.000000000000e+02 -5.319572833207e-02 1.482418701199e-04 7.198596122746e+00
6.002500000000e+02 -5.254273826940e-02 1.432159631613e-04 7.150293137401e+00
6.005000000000e+02 -5.192697186460e-02 1.380708240866e-04 7.101571447544e+00
6.007500000000e+02 -5.135459609527e-02 1.328826478918e-04 7.052455816528e+00
6.010000000000e+02 -5.083042172327e-02 1.277277279368e-04 7.002970171161e+00
6.012500000000e+02 -5.035798070699e-02 1.226811719476e-04 6.953137609526e+00
6.015000000000e+02 -4.993964812079e-02 1.178156603358e-04 6.902980412731e+00
6.017500000000e+02 -4.957679929341e-02 1.132001844151e-04 6.852520063197e+00
6.020000000000e+02 -4.926999425124e-02 1.088988612437e-04 6.801777264469e+00
6.022500000000e+02 -4.901917830072e-02 1.049698166798e-04 6.750771955948e+00
6.025000000000e+02 -4.882388401015e-02 1.014641732989e-04 6.699523327169e+00
6.027500000000e+02 -4.868342204128e-02 9.842517359696e-05 6.648049824650e+00
6.030000000000e+02 -4.859704704747e-02 9.588746522390e-05 6.596369151545e+00
6.032500000000e+02 -4.856408685661e-02 9.387657149956e-05 6.544498259038e+00
6.035000000000e+02 -4.858402557313e-02 9.240856296505e-05 6.492453329133e+00
6.037500000000e+02 -4.865653449676e-02 9.148993907115e-05 6.440249748959e+00
6.040000000000e+02 -4.878144851880e-02 9.111775895843e-05 6.387902077482e+00
6.042500000000e+02 -4.895868965727e-02 9.127993854552e-05 6.335424004989e+00
6.045000000000e+02 -4.918814408818e-02 9.195575644202e-05 6.282828312143e+00
6.047500000000e+02 -4.946950113918e-02 9.311655533620e-05 6.230126817622e+00
6.050000000000e+02 -4.980206847245e-02 9.472659743598e-05 6.177330332715e+00
6.052500000000e+02 -5.018457800218e-02 9.674403061644e-05 6.124448617507e+00
6.055000000000e+02 -5.061499864426e-02 9.912192111258e-05 6.071490332931e+00
6.057500000000e+02 -5.109037429466e-02 1.018093526250e-04 6.018463006735e+00
6.060000000000e+02 -5.160670200769e-02 1.047525596910e-04 5.965373006285e+00
6.062500000000e+02 -5.215886496803e-02 1.078959662247e-04 5.912225513704e+00
6.065000000000e+02 -5.274063148435e-02 1.111832504583e-04 5.859024522462e+00
6.067500000000e+02 -5.334472727730e-02 1.145583045315e-04 5.805772835571e+00
6.070000000000e+02 -5.396298321393e-02 1.179661113206e-04 5.752472083417e+00
6.072500000000e+02 -5.458655526972e-02 1.213535208113e-04 5.699122753310e+00
6.075000000000e+02 -5.520621059166e-02 1.246699189437e-04 5.645724229011e+00
6.077500000000e+02 -5.581266271918e-02 1.278678000348e-04 5.592274848509e+00
6.080000000000e+02 -5.639694244464e-02 1.309032215759e-04 5.538771970875e+00
6.082500000000e+02 -5.695077744966e-02 1.337362408182e-04 5.485212058131e+00
6.085000000000e+02 -5.746696248309e-02 1.363312256035e-04 5.431590767376e+00
6.087500000000e+02 -5.793968854523e-02 1.386570794943e-04 5.377903052981e+00
6.090000000000e+02 -5.836481469227e-02 1.406874901963e-04 5.324143279147e+00
6.092500000000e+02 -5.874005492293e-02 1.424011094096e-04 5.270305337195e+00
6.095000000000e+02 -5.906507132338e-02 1.437816302909e-04 5.216382771470e+00
6.097500000000e+02 -5.934145817806e-02 1.448179850029e-04 5.162368906217e+00
6.100000000000e+02 -5.957261848306e-02 1.455044439811e-04 5.108256975552e+00
6.102500000000e+02 -5.976353527386e-02 1.458406670098e-04 5.054040250767e+00
6.105000000000e+02 -5.992045442039e-02 1.458317157494e-04 4.999712169828e+00
6.107500000000e+02 -6.005049333978e-02 1.454880059082e-04 4.945266457339e+00
6.110000000000e+02 -6.016120720158e-02 1.448251952492e-04 4.890697245928e+00
6.112500000000e+02 -6.026013448542e-02 1.438639515376e-04 4.835999184948e+00
6.115000000000e+02 -6.035435759254e-02 1.426296192290e-04 4.781167549104e+00
6.117500000000e+02 -6.045009979820e-02 1.411518209254e-04 4.726198332974e+00
6.120000000000e+02 -6.055238866458e-02 1.394638637793e-04 4.671088344687e+00
6.122500000000e+02 -6.066479817291e-02 1.376020508329e-04 4.615835285490e+00
6.125000000000e+02 -6.078928708583e-02 1.356049060714e-04 4.560437828010e+00
6.127500000000e+02 -6.092613266417e-02 1.335123047954e-04 4.504895681269e+00
6.130000000000e+02 -6.107396287165e-02 1.313645528808e-04 4.449209653902e+00
6.132500000000e+02 -6.122987491224e-02 1.292014421347e-04 4.393381707200e+00
6.135000000000e+02 -6.138962880794e-02 1.270613229731e-04 4.337415002539e+00
6.137500000000e+02 -6.154790041772e-02 1.249802270885e-04 4.281313945422e+00
6.140000000000e+02 -6.169857415751e-02 1.229910606617e-04 4.225084222658e+00
6.142500000000e+02 -6.183505854899e-02 1.211229455156e-04 4.168732836358e+00
6.145000000000e+02 -6.195060828244e-02 1.194006694693e-04 4.112268137047e+00
6.147500000000e+02 -6.203863737948e-02 1.178442862095e-04 4.055699854506e+00
6.150000000000e+02 -6.209301262335e-02 1.164688741501e-04 3.999039129989e+00
6.152500000000e+02 -6.210831836584e-02 1.152844418367e-04 3.942298552545e+00
6.155000000000e+02 -6.208008602889e-02 1.142959700534e-04 3.885492199199e+00
6.157500000000e+02 -6.200498397902e-02 1.135035746929e-04 3.828635682050e+00
6.160000000000e+02 -6.188096386680e-02 1.129027693133e-04 3.771746204447e+00
6.162500000000e+02 -6.170736052406e-02 1.124848117783e-04 3.714842625022e+00
6.165000000000e+02 -6.148494194291e-02 1.122371111548e-04 3.657945532235e+00
6.167500000000e+02 -6.121590735188e-02 1.121436929018e-04 3.601077326252e+00
6.170000000000e+02 -6.090383012582e-02 1.121856811508e-04 3.544262308205e+00
6.172500000000e+02 -6.055354614454e-02 1.123418025468e-04 3.487526771887e+00
6.175000000000e+02 -6.017098690375e-02 1.125889536838e-04 3.430899095171e+00
6.177500000000e+02 -5.976296267397e-02 1.129027538966e-04 3.374409824941e+00
6.180000000000e+02 -5.933690257191e-02 1.132581150682e-04 3.318091750817e+00
6.182500000000e+02 -5.890056170106e-02 1.136298162543e-04 3.261979961206e+00
6.185000000000e+02 -5.846171160400e-02 1.139930833023e-04 3.206111876743e+00
6.187500000000e+02 -5.802783026188e-02 1.143241530126e-04 3.150527255892e+00
6.190000000000e+02 -5.760581192610e-02 1.146008138673e-04 3.095268170070e+00
6.192500000000e+02 -5.720171498916e-02 1.148028958257e-04 3.040378943588e+00
6.195000000000e+02 -5.682056720238e-02 1.149127009515e-04 2.985906060304e+00
6.197500000000e+02 -5.646624146026e-02 1.149153480844e-04 2.931898037070e+00
6.200000000000e+02 -5.614141110026e-02 1.147990117393e-04 2.878405263167e+00
6.202500000000e+02 -5.584758783607e-02 1.145550488645e-04 2.825479813062e+00
6.205000000000e+02 -5.558523701649e-02 1.141780015287e-04 2.773175234987e+00
6.207500000000e+02 -5.535395867811e-02 1.136654787633e-04 2.721546315346e+00
6.210000000000e+02 -5.515271553798e-02 1.130179295724e-04 2.670648831696e+00
6.212500000000e+02 -5.498008578417e-02 1.122383268234e-04 2.620539286710e+00
6.215000000000e+02 -5.483451357196e-02 1.113317910711e-04 2.571274638041e+00
6.217500000000e+02 -5.471453361293e-02 1.103051898154e-04 2.522912013117e+00
6.220000000000e+02 -5.461894365663e-02 1.091667466065e-04 2.475508423592e+00
6.222500000000e+02 -5.454690907205e-02 1.079257047167e-04 2.429120465819e+00
6.225000000000e+02 -5.449798407491e-02 1.065920682840e-04 2.383804022404e+00
6.227500000000e+02 -5.447205011944e-02 1.051764552739e-04 2.339613950491e+00
6.230000000000e+02 -5.446917399843e-02 1.036900608823e-04 2.296603772433e+00
6.232500000000e+02 -5.448940423819e-02 1.021447380137e-04 2.254825358671e+00
6.235000000000e+02 -5.453252789045e-02 1.005531718493e-04 2.214328610164e+00
6.237500000000e+02 -5.459781480715e-02 9.892911299225e-05 2.175161149441e+00
6.240000000000e+02 -5.468378407328e-02 9.728764140743e-05 2.137368012201e+00
6.242500000000e+02 -5.478801776184e-02 9.564538589885e-05 2.100991361659e+00
6.245000000000e+02 -5.490705218181e-02 9.402070122291e-05 2.066070214927e+00
6.247500000000e+02 -5.503636104477e-02 9.243374606863e-05 2.032640200908e+00
6.250000000000e+02 -5.517044125873e-02 9.090632876441e-05 2.000733349646e+00
6.252500000000e+02 -5.530300137480e-02 8.946164587459e-05 1.970377910208e+00
6.255000000000e+02 -5.542723760815e-02 8.812383171705e-05 1.941598214213e+00
6.257500000000e+02 -5.553618055779e-02 8.691734623456e-05 1.914414565159e+00
6.260000000000e+02 -5.562308027684e-02 8.586621858214e-05 1.888843172315e+00
6.262500000000e+02 -5.568180033541e-02 8.499320465954e-05 1.864896102734e+00
6.265000000000e+02 -5.570718315552e-02 8.431891366348e-05 1.842581267602e+00
6.267500000000e+02 -5.569535685545e-02 8.386090838106e-05 1.821902419042e+00
6.270000000000e+02 -5.564395478351e-02 8.363292874214e-05 1.802859157235e+00
6.272500000000e+02 -5.555222810987e-02 8.364425184085e-05 1.785446950498e+00
6.275000000000e+02 -5.542104233943e-02 8.389920245411e-05 1.769657150472e+00
6.277500000000e+02 -5.525275704616e-02 8.439687179215e-05 1.755477007973e+00
6.280000000000e+02 -5.505100003380e-02 8.513105855201e-05 1.742889699062e+00
6.282500000000e+02 -5.482035446807e-02 8.609041950092e-05 1.731874347227e+00
6.285000000000e+02 -5.456598669384e-02 8.725881510802e-05 1.722406071655e+00
6.287500000000e+02 -5.429324357721e-02 8.861580702860e-05 1.714456048796e+00
6.290000000000e+02 -5.400725406096e-02 9.013727975601e-05 1.707991618987e+00
6.292500000000e+02 -5.371256298322e-02 9.179611806912e-05 1.702976429904e+00
6.295000000000e+02 -5.341282708627e-02 9.356291546794e-05 1.699370644463e+00
6.297500000000e+02 -5.311058943797e-02 9.540665017357e-05 1.697131204731e+00
6.300000000000e+02 -5.280714727634e-02 9.729531181071e-05 1.696212169279e+00
6.302500000000e+02 -5.250251497088e-02 9.919644730291e-05 1.696565117281e+00
6.305000000000e+02 -5.219547501160e-02 1.010776072820e-04 1.698139614676e+00
6.307500000000e+02 -5.188370762999e-02 1.029067066910e-04 1.700883738389e+00
6.310000000000e+02 -5.156397692238e-02 1.046522894161e-04 1.704744639902e+00
6.312500000000e+02 -5.123235334680e-02 1.062837199762e-04 1.709669134073e+00
6.315000000000e+02 -5.088445066205e-02 1.077713242181e-04 1.715604294062e+00
6.317500000000e+02 -5.051565328298e-02 1.090864898369e-04 1.722498029951e+00
6.320000000000e+02 -5.012131934525e-02 1.102017620709e-04 1.730299632687e+00
6.322500000000e+02 -4.969694403601e-02 1.110909459179e-04 1.738960264102e+00
6.325000000000e+02 -4.923827772521e-02 1.117292396831e-04 1.748433378514e+00
6.327500000000e+02 -4.874139790954e-02 1.120934147318e-04 1.758675064159e+00
6.330000000000e+02 -4.820273904226e-02 1.121620494913e-04 1.769644300136e+00
6.332500000000e+02 -4.761909020831e-02 1.119158266198e-04 1.781303126971e+00
6.335000000000e+02 -4.698757239992e-02 1.113378901679e-04 1.793616735884e+00
6.337500000000e+02 -4.630560949845e-02 1.104142595960e-04 1.806553487478e+00
6.340000000000e+02 -4.557090602465e-02 1.091342856627e-04 1.820084870824e+00
6.342500000000e+02 -4.478144318021e-02 1.074911321999e-04 1.834185419268e+00
6.345000000000e+02 -4.393550238377e-02 1.054822634279e-04 1.848832600570e+00
6.347500000000e+02 -4.303171941373e-02 1.031099051985e-04 1.864006694041e+00
6.350000000000e+02 -4.206917114994e-02 1.003814604875e-04 1.879690672089e+00
6.352500000000e+02 -4.104748922464e-02 9.730984220896e-05 1.895870093696e+00
6.355000000000e+02 -3.996699337380e-02 9.391369933889e-05 1.912533017642e+00
6.357500000000e+02 -3.882883484157e-02 9.021751521124e-05 1.929669938969e+00
6.360000000000e+02 -3.763513540781e-02 8.625154905886e-05 1.947273743268e+00
6.362500000000e+02 -3.638911209274e-02 8.205161940653e-05 1.965339676638e+00
6.365000000000e+02 -3.509517288544e-02 7.765871130899e-05 1.983865318049e+00
6.367500000000e+02 -3.375897643270e-02 7.311842236618e-05 2.002850547246e+00
6.370000000000e+02 -3.238744566846e-02 6.848024763451e-05 2.022297492471e+00
6.372500000000e+02 -3.098873418914e-02 6.379673294826e-05 2.042210451495e+00
6.375000000000e+02 -2.957214217551e-02 5.912251480916e-05 2.062595773240e+00
6.377500000000e+02 -2.814798701285e-02 5.451328544956e-05 2.083461698664e+00
6.380000000000e+02 -2.672743181012e-02 5.002471411086e-05 2.104818155472e+00
6.382500000000e+02 -2.532228117130e-02 4.571136631942e-05 2.126676512143e+00
6.385000000000e+02 -2.394475217346e-02 4.162565643515e-05 2.149049296523e+00
6.387500000000e+02 -2.260723000539e-02 3.781686507398e-05 2.171949887604e+00
6.390000000000e+02 -2.132201800997e-02 3.433025692090e-05 2.195392195737e+00
6.392500000000e+02 -2.010109010591e-02 3.120631827414e-05 2.219390341453e+00
6.395000000000e+02 -1.895585290559e-02 2.848013203324e-05 2.243958350245e+00
6.397500000000e+02 -1.789692300363e-02 2.618089475603e-05 2.269109873541e+00
6.400000000000e+02 -1.693392347183e-02 2.433161917778e-05 2.294857948434e+00
6.402500000000e+02 -1.607530247215e-02 2.294894266938e-05 2.321214803445e+00
6.405000000000e+02 -1.532817397197e-02 2.204308610931e-05 2.348191715596e+00
6.407500000000e+02 -1.469818316538e-02 2.161794797526e-05 2.375798918868e+00
6.410000000000e+02 -1.418939364051e-02 2.167130468936e-05 2.404045562970e+00
6.412500000000e+02 -1.380419961117e-02 2.219507661969e-05 2.432939715832e+00
6.415000000000e+02 -1.354325922123e-02 2.317568074617e-05 2.462488403463e+00
6.417500000000e+02 -1.340545380194e-02 2.459443717800e-05 2.492697677289e+00
6.420000000000e+02 -1.338786923920e-02 2.642799281050e-05 2.523572699993e+00
6.422500000000e+02 -1.348580536277e-02 2.864876866410e-05 2.555117840700e+00
6.425000000000e+02 -1.369281103456e-02 3.122540721806e-05 2.587336770911e+00
6.427500000000e+02 -1.400074796898e-02 3.412321809973e-05 2.620232554968e+00
6.430000000000e+02 -1.439988587686e-02 3.730462415111e-05 2.653807730671e+00
6.432500000000e+02 -1.487902580930e-02 4.072959255266e-05 2.688064376687e+00
6.435000000000e+02 -1.542565579407e-02 4.435606953648e-05 2.723004167157e+00
6.437500000000e+02 -1.602613314810e-02 4.814040869705e-05 2.758628413275e+00
6.440000000000e+02 -1.666589440192e-02 5.203781000615e-05 2.794938095052e+00
6.442500000000e+02 -1.732968698098e-02 5.600276709758e-05 2.831933885385e+00
6.445000000000e+02 -1.800181920342e-02 5.998953241326e-05 2.869616170420e+00
6.447500000000e+02 -1.866642160699e-02 6.395259798131e-05 2.907985067688e+00
6.450000000000e+02 -1.930771502741e-02 6.784719786349e-05 2.947040446229e+00
6.452500000000e+02 -1.991027773418e-02 7.162982796863e-05 2.986781949347e+00
6.455000000000e+02 -2.045930517159e-02 7.525877507922e-05 3.027209020247e+00
6.457500000000e+02 -2.094085649910e-02 7.869465116178e-05 3.068320931464e+00
6.460000000000e+02 -2.134208172581e-02 8.190091793800e-05 3.110116816505e+00
6.462500000000e+02 -2.165142480719e-02 8.484439159992e-05 3.152595701067e+00
6.465000000000e+02 -2.185879845206e-02 8.749571101474e-05 3.195756533487e+00
6.467500000000e+02 -2.195572825533e-02 8.982975488078e-05 3.239598209596e+00
6.470000000000e+02 -2.193546336722e-02 9.182598942747e-05 3.284119591795e+00
6.472500000000e+02 -2.179305415666e-02 9.346874570115e-05 3.329319517674e+00
6.475000000000e+02 -2.152539571248e-02 9.474739735041e-05 3.375196798504e+00
6.477500000000e+02 -2.113123949365e-02 9.565644663306e-05 3.421750203578e+00
6.480000000000e+02 -2.061117349850e-02 9.619550888995e-05 3.468978431453e+00
6.482500000000e+02 -1.996757361681e-02 9.636919482123e-05 3.516880066909e+00
6.485000000000e+02 -1.920452917476e-02 9.618689190341e-05 3.565453522754e+00
6.487500000000e+02 -1.832774422107e-02 9.566245502377e-05 3.614696968993e+00
6.490000000000e+02 -1.734441822456e-02 9.481382049231e-05 3.664608249169e+00
6.492500000000e+02 -1.626310858830e-02 9.366254450388e-05 3.715184785797e+00
6.495000000000e+02 -1.509357740902e-02 9.223329398944e-05 3.766423477599e+00
6.497500000000e+02 -1.384662578850e-02 9.055330306854e-05 3.818320588969e+00
6.500000000000e+02 -1.253391738709e-02 8.865180311374e-05 3.870871636031e+00
6.502500000000e+02 -1.116779423261e-02 8.655944908478e-05 3.924071270389e+00
6.505000000000e+02 -9.761087002326e-03 8.430775659515e-05 3.977913163208e+00
6.507500000000e+02 -8.326922078667e-03 8.192856093295e-05 4.032389892497e+00
6.510000000000e+02 -6.878527938355e-03 7.945351147406e-05 4.087492834447e+00
6.512500000000e+02 -5.429043030262e-03 7.691360686254e-05 4.143212062344e+00
6.515000000000e+02 -3.991327867377e-03 7.433878075386e-05 4.199536253886e+00
6.517500000000e+02 -2.577783459166e-03 7.175754093031e-05 4.256452607856e+00
6.520000000000e+02 -1.200179014955e-03 6.919666284658e-05 4.313946772781e+00
6.522500000000e+02 1.305093000600e-04 6.668093932569e-05 4.372002786741e+00
6.525000000000e+02 1.404245344691e-03 6.423298463679e-05 4.430603030473e+00
6.527500000000e+02 2.612064539854e-03 6.187308916167e-05 4.489728192850e+00
6.530000000000e+02 3.746186716264e-03 5.961912380073e-05 4.549357249896e+00
6.532500000000e+02 4.800109864191e-03 5.748648826057e-05 4.609467456482e+00
6.535000000000e+02 5.768681795260e-03 5.548809820424e-05 4.670034350963e+00
6.537500000000e+02 6.648150114235e-03 5.363441326561e-05 4.731031772017e+00
6.540000000000e+02 7.436187987677e-03 5.193349728655e-05 4.792431887207e+00
6.542500000000e+02 8.131897016149e-03 5.039110736449e-05 4.854205232643e+00
6.545000000000e+02 8.735785773279e-03 4.901081111242e-05 4.916320763007e+00
6.547500000000e+02 9.249725038600e-03 4.779412887437e-05 4.978745910914e+00
6.550000000000e+02 9.676881248917e-03 4.674069051505e-05 5.041446655466e+00
6.552500000000e+02 1.002162846975e-02 4.584841543825e-05 5.104387598453e+00
6.555000000000e+02 1.028944172499e-02 4.511370550503e-05 5.167532047967e+00
6.557500000000e+02 1.048677338926e-02 4.453164657683e-05 5.230842107969e+00
6.560000000000e+02 1.062091614342e-02 4.409621587856e-05 5.294278774364e+00
6.562500000000e+02 1.069985445572e-02 4.380049286606e-05 5.357802035274e+00
6.565000000000e+02 1.073210822386e-02 4.363686794792e-05 5.421370975062e+00
6.567500000000e+02 1.072657218430e-02 4.359724442640e-05 5.484943883378e+00
6.570000000000e+02 1.069235310124e-02 4.367323081617e-05 5.548478364753e+00
6.572500000000e+02 1.063860917587e-02 4.385631848053e-05 5.611931451844e+00
6.575000000000e+02 1.057439371952e-02 4.413804203554e-05 5.675259720304e+00
6.577500000000e+02 1.050850573486e-02 4.451008933826e-05 5.738419402284e+00
6.580000000000e+02 1.044935044738e-02 4.496447481447e-05 5.801366503750e+00
6.582500000000e+02 1.040481114216e-02 4.549363025658e-05 5.864056917507e+00
6.585000000000e+02 1.038213457397e-02 4.609041863129e-05 5.926446540078e+00
6.587500000000e+02 1.038783094530e-02 4.674820439063e-05 5.988491382084e+00
6.590000000000e+02 1.042758967281e-02 4.746078128853e-05 6.050147682323e+00
6.592500000000e+02 1.050621153021e-02 4.822243012365e-05 6.111372015644e+00
6.595000000000e+02 1.062755762218e-02 4.902787241967e-05 6.172121400754e+00
6.597500000000e+02 1.079451527769e-02 4.987219447250e-05 6.232353401744e+00
6.600000000000e+02 1.100898011250e-02 5.075076190217e-05 6.292026232158e+00
6.602500000000e+02 1.127185442796e-02 5.165912364702e-05 6.351098850319e+00
6.605000000000e+02 1.158306105046e-02 5.259290639101e-05 6.409531054377e+00
6.607500000000e+02 1.194157179949e-02 5.354770851720e-05 6.467283569634e+00
6.610000000000e+02 1.234545006227e-02 5.451899462600e-05 6.524318141051e+00
6.612500000000e+02 1.279190617147e-02 5.550198092705e-05 6.580597610749e+00
6.615000000000e+02 1.327736504686e-02 5.649157083976e-05 6.636086005236e+00
6.617500000000e+02 1.379754458176e-02 5.748223626564e-05 6.690748607011e+00
6.620000000000e+02 1.434754441321e-02 5.846796376022e-05 6.744552036607e+00
6.622500000000e+02 1.492194305582e-02 5.944222890747e-05 6.797464319411e+00
6.625000000000e+02 1.551490334088e-02 6.039797182392e-05 6.849454962757e+00
6.627500000000e+02 1.612028375315e-02 6.132763505723e-05 6.900495023008e+00
6.630000000000e+02 1.673175448521e-02 6.222316894833e-05 6.950557170244e+00
6.632500000000e+02 1.734291754966e-02 6.307609381731e-05 6.999615758808e+00
6.635000000000e+02 1.794742787904e-02 6.387759195545e-05 7.047646887851e+00
6.637500000000e+02 1.853911403453e-02 6.461861838686e-05 7.094628458709e+00
6.640000000000e+02 1.911209773401e-02 6.529002936581e-05 7.140540236916e+00
6.642500000000e+02 1.966090840598e-02 6.588272844155e-05 7.185363901757e+00
6.645000000000e+02 2.018059212013e-02 6.638782559937e-05 7.229083094469e+00
6.647500000000e+02 2.066681261615e-02 6.679680615856e-05 7.271683460553e+00
6.650000000000e+02 2.111594260793e-02 6.710169182023e-05 7.313152685386e+00
6.652500000000e+02 2.152514303274e-02 6.729521379820e-05 7.353480517513e+00
6.655000000000e+02 2.189243066074e-02 6.737097672505e-05 7.392658792178e+00
6.657500000000e+02 2.221673011599e-02 6.732360324146e-05 7.430681435829e+00
6.660000000000e+02 2.249791106761e-02 6.714885594739e-05 7.467544464143e+00
6.662500000000e+02 2.273680818944e-02 6.684375076360e-05 7.503245962955e+00
6.665000000000e+02 2.293522534071e-02 6.640663767665e-05 7.537786066955e+00
6.667500000000e+02 2.309592079554e-02 6.583726529946e-05 7.571166915279e+00
6.670000000000e+02 2.322257480991e-02 6.513681988921e-05 7.603392594754e+00
6.672500000000e+02 2.331974099655e-02 6.430791932716e-05 7.634469079455e+00
6.675000000000e+02 2.339277873603e-02 6.335457827850e-05 7.664404143174e+00
6.677500000000e+02 2.344777151388e-02 6.228211866774e-05 7.693207274677e+00
6.680000000000e+02 2.349142863292e-02 6.109707165058e-05 7.720889568265e+00
6.682500000000e+02 2.353097499322e-02 5.980705723310e-05 7.747463617507e+00
6.685000000000e+02 2.357402794312e-02 5.842062162731e-05 7.772943389656e+00
6.687500000000e+02 2.362846584249e-02 5.694702363146e-05 7.797344104624e+00
6.690000000000e+02 2.370228784437e-02 5.539618022926e-05 7.820682101435e+00
6.692500000000e+02 2.380346918948e-02 5.377837797324e-05 7.842974710700e+00
6.695000000000e+02 2.393981307973e-02 5.210406560222e-05 7.864240122894e+00
6.697500000000e+02 2.411880202471e-02 5.038366752869e-05 7.884497262202e+00
6.700000000000e+02 2.434745079878e-02 4.862740015110e-05 7.903765664130e+00
6.702500000000e+02 2.463216323202e-02 4.684500091590e-05 7.922065361912e+00
6.705000000000e+02 2.497859487566e-02 4.504567213190e-05 7.939416779308e+00
6.707500000000e+02 2.539152358075e-02 4.323798586911e-05 7.955840633985e+00
6.710000000000e+02 2.587473027655e-02 4.142976330598e-05 7.971357852057e+00
6.712500000000e+02 2.643089102995e-02 3.962801220572e-05 7.985989491376e+00
6.715000000000e+02 2.706148313779e-02 3.783890051673e-05 7.999756675840e+00
6.717500000000e+02 2.776670682618e-02 3.606776430326e-05 8.012680543913e+00
6.720000000000e+02 2.854542355826e-02 3.431915513183e-05 8.024782195678e+00
6.722500000000e+02 2.939511464609e-02 3.259691273591e-05 8.036082661969e+00
6.725000000000e+02 3.031186042853e-02 3.090427224658e-05 8.046602869925e+00
6.727500000000e+02 3.129034317012e-02 2.924399784351e-05 8.056363607934e+00
6.730000000000e+02 3.232387518423e-02 2.761853104605e-05 8.065385515080e+00
6.732500000000e+02 3.340445399912e-02 2.603015499578e-05 8.073689040978e+00
6.735000000000e+02 3.452284589764e-02 2.448117243817e-05 8.081294424564e+00
6.737500000000e+02 3.566869753140e-02 2.297409911309e-05 8.088221675480e+00
6.740000000000e+02 3.683067859159e-02 2.151183895369e-05 8.094490519397e+00
6.742500000000e+02 3.799665108929e-02 2.009784720705e-05 8.100120368701e+00
6.745000000000e+02 3.915386668691e-02 1.873622543647e-05 8.105130265076e+00
6.747500000000e+02 4.028918527626e-02 1.743183337322e-05 8.109538837879e+00
6.750000000000e+02 4.138931899597e-02 1.619039129624e-05 8.113364210183e+00
6.752500000000e+02 4.244108742217e-02 1.501851816113e-05 8.116623937473e+00
6.755000000000e+02 4.343168603523e-02 1.392371184220e-05 8.119334915825e+00
6.757500000000e+02 4.434896046311e-02 1.291428858119e-05 8.121513280500e+00
6.760000000000e+02 4.518167588902e-02 1.199928118983e-05 8.123174319448e+00
6.762500000000e+02 4.591978886379e-02 1.118827458271e-05 8.124332329455e+00
6.765000000000e+02 4.655469356585e-02 1.049121625724e-05 8.125000534062e+00
6.767500000000e+02 4.707946231064e-02 9.918162607758e-06 8.125190926777e+00
6.770000000000e+02 4.748904668856e-02 9.479015243313e-06 8.124914180824e+00
6.772500000000e+02 4.778046094199e-02 9.183204446428e-06 8.124179491774e+00
6.775000000000e+02 4.795291423620e-02 9.039379988557e-06 8.122994485866e+00
6.777500000000e+02 4.800791348813e-02 9.055066155200e-06 8.121365070478e+00
6.780000000000e+02 4.794930528601e-02 9.236343673891e-06 8.119295349596e+00
6.782500000000e+02 4.778327775943e-02 9.587517922405e-06 8.116787493138e+00
6.785000000000e+02 4.751829831493e-02 1.011082479643e-05 8.113841655109e+00
6.787500000000e+02 4.716499841069e-02 1.080615857571e-05 8.110455882530e+00
6.790000000000e+02 4.673599577417e-02 1.167085126424e-05 8.106626057450e+00
6.792500000000e+02 4.624566609374e-02 1.269948694327e-05 8.102345822094e+00
6.795000000000e+02 4.570985330824e-02 1.388379337272e-05 8.097606552797e+00
6.797500000000e+02 4.514553382002e-02 1.521259520521e-05 8.092397336065e+00
6.800000000000e+02 4.457043800321e-02 1.667184847076e-05 8.086704964296e+00
6.802500000000e+02 4.400263603802e-02 1.824474686971e-05 8.080513965242e+00
6.805000000000e+02 4.346010577405e-02 1.991191741343e-05 8.073806625638e+00
6.807500000000e+02 4.296028559728e-02 2.165171141205e-05 8.066563063435e+00
6.810000000000e+02 4.251963270565e-02 2.344056693016e-05 8.058761308108e+00
6.812500000000e+02 4.215319775156e-02 2.525344930454e-05 8.050377403904e+00
6.815000000000e+02 4.187422911599e-02 2.706435910843e-05 8.041385542458e+00
6.817500000000e+02 4.169382249832e-02 2.884689151042e-05 8.031758198127e+00
6.820000000000e+02 4.162062383421e-02 3.057481911958e-05 8.021466304788e+00
6.822500000000e+02 4.166059966682e-02 3.222268771882e-05 8.010479434746e+00
6.825000000000e+02 4.181688119405e-02 3.376657069201e-05 7.998765997671e+00
6.827500000000e+02 4.208968814526e-02 3.518456474635e-05 7.986293460466e+00
6.830000000000e+02 4.247633618551e-02 3.645732153279e-05 7.973028571470e+00
6.832500000000e+02 4.297132762981e-02 3.756857139656e-05 7.958937597911e+00
6.835000000000e+02 4.356652305033e-02 3.850555237842e-05 7.943986572800e+00
6.837500000000e+02 4.425138880449e-02 3.925936357643e-05 7.928141544135e+00
6.840000000000e+02 4.501331301470e-02 3.982506045114e-05 7.911368829098e+00
6.842500000000e+02 4.583798023007e-02 4.020183521208e-05 7.893635267579e+00
6.845000000000e+02 4.670979495653e-02 4.039303315348e-05 7.874908476230e+00
6.847500000000e+02 4.761234176506e-02 4.040598605107e-05 7.855157097828e+00
6.850000000000e+02 4.852886961984e-02 4.025173809014e-05 7.834351042888e+00
6.852500000000e+02 4.944278900538e-02 3.994465330090e-05 7.812461729329e+00
6.855000000000e+02 5.033816768253e-02 3.950194703695e-05 7.789462308675e+00
6.857500000000e+02 5.120021234262e-02 3.894312366967e-05 7.765327879923e+00
6.860000000000e+02 5.201572414613e-02 3.828934181144e-05 7.740035698087e+00
6.862500000000e+02 5.277351269406e-02 3.756272417571e-05 7.713565362153e+00
6.865000000000e+02 5.346475539881e-02 3.678563334883e-05 7.685898986772e+00
6.867500000000e+02 5.408328890200e-02 3.597993261006e-05 7.657021360425e+00
6.870000000000e+02 5.462581832871e-02 3.516624933522e-05 7.626920085070e+00
6.872500000000e+02 5.509203029458e-02 3.436323121447e-05 7.595585686130e+00
6.875000000000e+02 5.548460107124e-02 3.358689146726e-05 7.563011708578e+00
6.877500000000e+02 5.580908988329e-02 3.284996414663e-05 7.529194782934e+00
6.880000000000e+02 5.607371507441e-02 3.216134207967e-05 7.494134670405e+00
6.882500000000e+02 5.628901321525e-02 3.152560705660e-05 7.457834271330e+00
6.885000000000e+02 5.646739212392e-02 3.094266865283e-05 7.420299618870e+00
6.887500000000e+02 5.662259023215e-02 3.040752790820e-05 7.381539830618e+00
6.890000000000e+02 5.676906776405e-02 2.991019466031e-05 7.341567046213e+00
6.892500000000e+02 5.692135621186e-02 2.943580219281e-05 7.300396329535e+00
6.895000000000e+02 5.709340048002e-02 2.896486704332e-05 7.258045545589e+00
6.897500000000e+02 5.729793016203e-02 2.847374563461e-05 7.214535223473e+00
6.900000000000e+02 5.754589432153e-02 2.793529986342e-05 7.169888389063e+00
6.902500000000e+02 5.784599374341e-02 2.731981665358e-05 7.124130386741e+00
6.905000000000e+02 5.820433645817e-02 2.659605921687e-05 7.077288680900e+00
6.907500000000e+02 5.862423534686e-02 2.573242576895e-05 7.029392655591e+00
6.910000000000e+02 5.910615496737e-02 2.469839008276e-05 6.980473398561e+00
6.912500000000e+02 5.964780505530e-02 2.346584371746e-05 6.930563480506e+00
6.915000000000e+02 6.024436854239e-02 2.201047586636e-05 6.879696740113e+00
6.917500000000e+02 6.088884242997e-02 2.031312281439e-05 6.827908057575e+00
6.920000000000e+02 6.157246517094e-02 1.836102825942e-05 6.775233142227e+00
6.922500000000e+02 6.228520085588e-02 1.614884773851e-05 6.721708313636e+00
6.925000000000e+02 6.301625093084e-02 1.367956196174e-05 6.667370299969e+00
6.927500000000e+02 6.375456622576e-02 1.096496314631e-05 6.612256035878e+00
6.930000000000e+02 6.448933647824e-02 8.025951847512e-06 6.556402480731e+00
6.932500000000e+02 6.521043829892e-02 4.892556537767e-06 6.499846442645e+00
6.935000000000e+02 6.590882743671e-02 1.603527068156e-06 6.442624426446e+00
6.937500000000e+02 6.657686344350e-02 -1.794265528876e-06 6.384772495830e+00
6.940000000000e+02 6.720855670591e-02 -5.246702912048e-06 6.326326157221e+00
6.942500000000e+02 6.779972862285e-02 -8.693611175559e-06 6.267320269423e+00
6.945000000000e+02 6.834807432649e-02 -1.207018044136e-05 6.207788973253e+00
6.947500000000e+02 6.885311783708e-02 -1.530859154347e-05 6.147765646349e+00
6.950000000000e+02 6.931605014683e-02 -1.833981666904e-05 6.087282880160e+00
6.952500000000e+02 6.973944415268e-02 -2.109555176735e-05 6.026372476990e+00
6.955000000000e+02 7.012684717396e-02 -2.351023013694e-05 5.965065465007e+00
6.957500000000e+02 7.048225994230e-02 -2.552305083772e-05 5.903392122628e+00
6.960000000000e+02 7.080952825098e-02 -2.707995875004e-05 5.841382020787e+00
6.962500000000e+02 7.111167942796e-02 -2.813548212885e-05 5.779064063823e+00
6.965000000000e+02 7.139025733848e-02 -2.865434743471e-05 5.716466539374e+00
6.967500000000e+02 7.164470906461e-02 -2.861276096364e-05 5.653617159717e+00
6.970000000000e+02 7.187190364636e-02 -2.799931417391e-05 5.590543124151e+00
6.972500000000e+02 7.206582213165e-02 -2.681537291765e-05 5.527271154907e+00
6.975000000000e+02 7.221750509722e-02 -2.507499049006e-05 5.463827564016e+00
6.977500000000e+02 7.231525983419e-02 -2.280423464635e-05 5.400238296004e+00
6.980000000000e+02 7.234517003420e-02 -2.004002960634e-05 5.336528993763e+00
6.982500000000e+02 7.229188114770e-02 -1.682854275958e-05 5.272725067796e+00
6.985000000000e+02 7.213960139429e-02 -1.322318045779e-05 5.208851757796e+00
6.987500000000e+02 7.187328150433e-02 -9.282409842076e-06 5.144934219661e+00
6.990000000000e+02 7.147983657323e-02 -5.067458711427e-06 5.080997595828e+00
6.992500000000e+02 7.094934837624e-02 -6.401566209624e-07 5.017067103495e+00
6.995000000000e+02 7.027610711881e-02 3.939005218889e-06 4.953168108409e+00
6.997500000000e+02 6.945941294014e-02 8.612422084525e-06 4.889326194365e+00
7.000000000000e+02 6.850407332330e-02 1.332641878846e-05 4.825567228012e+00
7.002500000000e+02 6.742053047973e-02 1.803177401216e-05 4.761917403432e+00
7.005000000000e+02 6.622462880321e-02 2.268368923719e-05 4.698403275347e+00
7.007500000000e+02 6.493703529636e-02 2.724126910691e-05 4.635051775039e+00
7.010000000000e+02 6.358238163314e-02 3.166659463319e-05 4.571890213678e+00
7.012500000000e+02 6.218818987629e-02 3.592353732679e-05 4.508946271085e+00
7.015000000000e+02 6.078368334298e-02 3.997644998815e-05 4.446247977538e+00
7.017500000000e+02 5.939857760530e-02 4.378890621098e-05 4.383823689376e+00
7.020000000000e+02 5.806192739075e-02 4.732261901594e-05 4.321702066030e+00
7.022500000000e+02 5.680110895237e-02 5.053668663318e-05 4.259912046314e+00
7.025000000000e+02 5.564097971773e-02 5.338721780568e-05 4.198482833230e+00
7.027500000000e+02 5.460324617623e-02 5.582743321730e-05 4.137443877484e+00
7.030000000000e+02 5.370604747690e-02 5.780819966583e-05 4.076824869117e+00
7.032500000000e+02 5.296374476854e-02 5.927903354433e-05 4.016655720460e+00
7.035000000000e+02 5.238690360334e-02 6.018945728220e-05 3.956966549798e+00
7.037500000000e+02 5.198243980242e-02 6.049070309450e-05 3.897787645007e+00
7.040000000000e+02 5.175391032502e-02 6.013762402443e-05 3.839149414158e+00
7.042500000000e+02 5.170192258586e-02 5.909073720273e-05 3.781082314390e+00
7.045000000000e+02 5.182463159545e-02 5.731832710282e-05 3.723616748898e+00
7.047500000000e+02 5.211830405351e-02 5.479845711404e-05 3.666782943203e+00
7.050000000000e+02 5.257791191706e-02 5.152080528481e-05 3.610610796798e+00
7.052500000000e+02 5.319770925363e-02 4.748824185552e-05 3.555129705539e+00
7.055000000000e+02 5.397175342728e-02 4.271798317496e-05 3.500368374824e+00
7.057500000000e+02 5.489431073536e-02 3.724225697879e-05 3.446354618075e+00
7.060000000000e+02 5.596009685985e-02 3.110839142395e-05 3.393115150541e+00
7.062500000000e+02 5.716431259868e-02 2.437823399587e-05 3.340675389887e+00
7.065000000000e+02 5.850244633601e-02 1.712691086866e-05 3.289059254427e+00
7.067500000000e+02 5.996985397921e-02 9.440897067281e-06 3.238288983566e+00
7.070000000000e+02 6.156114128170e-02 1.415497215579e-06 3.188384976886e+00
7.072500000000e+02 6.326940937240e-02 -6.848122945768e-06 3.139365646652e+00
7.075000000000e+02 6.508545948165e-02 -1.524620390933e-05 3.091247312984e+00
7.077500000000e+02 6.699706131950e-02 -2.367569465317e-05 3.044044123541e+00
7.080000000000e+02 6.898840365060e-02 -3.203737018201e-05 2.997768015243e+00
7.082500000000e+02 7.103982956373e-02 -4.023852315985e-05 2.952428726858e+00
7.085000000000e+02 7.312793251510e-02 -4.819502345269e-05 2.908033863989e+00
7.087500000000e+02 7.522605407297e-02 -5.583261643138e-05 2.864589011627e+00
7.090000000000e+02 7.730516785166e-02 -6.308739423294e-05 2.822097909443e+00
7.092500000000e+02 7.933508701697e-02 -6.990546789998e-05 2.780562678300e+00
7.095000000000e+02 8.128589220580e-02 -7.624197709180e-05 2.739984083675e+00
7.097500000000e+02 8.312942800683e-02 -8.205960573709e-05 2.700361838832e+00
7.100000000000e+02 8.484071573715e-02 -8.732686979060e-05 2.661694919835e+00
7.102500000000e+02 8.639912685315e-02 -9.201644761225e-05 2.623981877042e+00
7.105000000000e+02 8.778919150496e-02 -9.610380299077e-05 2.587221120138e+00
7.107500000000e+02 8.900095467429e-02 -9.956630257621e-05 2.551411158403e+00
7.110000000000e+02 9.002986871465e-02 -1.023830154102e-04 2.516550768019e+00
7.112500000000e+02 9.087623736511e-02 -1.045351791693e-04 2.482639084291e+00
7.115000000000e+02 9.154431539379e-02 -1.060073403982e-04 2.449675601739e+00
7.117500000000e+02 9.204118112261e-02 -1.067889847384e-04 2.417660088402e+00
7.120000000000e+02 9.237555414102e-02 -1.068765111286e-04 2.386592418394e+00
7.122500000000e+02 9.255668850216e-02 -1.062752181673e-04 2.356472347153e+00
7.125000000000e+02 9.259348668035e-02 -1.050010797904e-04 2.327299247886e+00
7.127500000000e+02 9.249393253341e-02 -1.030820679548e-04 2.299071839385e+00
7.130000000000e+02 9.226488202348e-02 -1.005588331001e-04 2.271787936105e+00
7.132500000000e+02 9.191219060765e-02 -9.748460003176e-05 2.245444244306e+00
7.135000000000e+02 9.144113525553e-02 -9.392429600533e-05 2.220036230401e+00
7.137500000000e+02 9.085701734437e-02 -8.995294856959e-05 2.195558076359e+00
7.140000000000e+02 9.016582296764e-02 -8.565348445602e-05 2.172002725337e+00
7.142500000000e+02 8.937481917622e-02 -8.111412874870e-05 2.149362012841e+00
7.145000000000e+02 8.849298018199e-02 -7.642561789958e-05 2.127626880489e+00
7.147500000000e+02 8.753115365799e-02 -7.167842496297e-05 2.106787630389e+00
7.150000000000e+02 8.650194517804e-02 -6.696019075639e-05 2.086834217275e+00
7.152500000000e+02 8.541932108089e-02 -6.235350120956e-05 2.067756526135e+00
7.155000000000e+02 8.429798667275e-02 -5.793409869945e-05 2.049544621808e+00
7.157500000000e+02 8.315261901950e-02 -5.376956610800e-05 2.032188933572e+00
7.160000000000e+02 8.199705539176e-02 -4.991844553204e-05 2.015680377332e+00
7.162500000000e+02 8.084353948422e-02 -4.642975463207e-05 2.000010385121e+00
7.165000000000e+02 7.970211865900e-02 -4.334281149859e-05 1.985170854808e+00
7.167500000000e+02 7.858025791123e-02 -4.068725707077e-05 1.971154049379e+00
7.170000000000e+02 7.748270866290e-02 -3.848324238556e-05 1.957952431939e+00
7.172500000000e+02 7.641162958579e-02 -3.674166112289e-05 1.945558510025e+00
7.175000000000e+02 7.536693170816e-02 -3.546445774588e-05 1.933964672581e+00
7.177500000000e+02 7.434678507343e-02 -3.464493786348e-05 1.923163097665e+00
7.180000000000e+02 7.334821780792e-02 -3.426815566143e-05 1.913145706607e+00
7.182500000000e+02 7.236772309547e-02 -3.431133951406e-05 1.903904230439e+00
7.185000000000e+02 7.140180561007e-02 -3.474444113671e-05 1.895430345495e+00
7.187500000000e+02 7.044740464166e-02 -3.553077175611e-05 1.887715922564e+00
7.190000000000e+02 6.950216131026e-02 -3.662778596925e-05 1.880753324229e+00
7.192500000000e+02 6.856451487090e-02 -3.798796033377e-05 1.874535773450e+00
7.195000000000e+02 6.763364240248e-02 -3.955978254688e-05 1.869057724191e+00
7.197500000000e+02 6.670927234353e-02 -4.128879750975e-05 1.864315216571e+00
7.200000000000e+02 6.579141948760e-02 -4.311867487763e-05 1.860306199058e+00
7.202500000000e+02 6.488009259091e-02 -4.499226533553e-05 1.857030762972e+00
7.205000000000e+02 6.397502665087e-02 -4.685261411680e-05 1.854491294527e+00
7.207500000000e+02 6.307548307383e-02 -4.864388001316e-05 1.852692528729e+00
7.210000000000e+02 6.218014581992e-02 -5.031217429186e-05 1.851641500643e+00
7.212500000000e+02 6.128713181309e-02 -5.180634837615e-05 1.851347426345e+00
7.215000000000e+02 6.039410718702e-02 -5.307867635568e-05 1.851821505470e+00
7.217500000000e+02 5.949849334002e-02 -5.408547879537e-05 1.853076681874e+00
7.220000000000e+02 5.859773838618e-02 -5.478772146111e-05 1.855127398108e+00
7.222500000000e+02 5.768960767386e-02 -5.515156792793e-05 1.857989335661e+00
7.225000000000e+02 5.677246895971e-02 -5.514893068106e-05 1.861679195304e+00
7.227500000000e+02 5.584552445778e-02 -5.475797241314e-05 1.866214493867e+00
7.230000000000e+02 5.490897831246e-02 -5.396358462978e-05 1.871613414653e+00
7.232500000000e+02 5.396410932702e-02 -5.275776960431e-05 1.877894679404e+00
7.235000000000e+02 5.301325912548e-02 -5.113993911571e-05 1.885077460619e+00
7.237500000000e+02 5.205973072704e-02 -4.911705445720e-05 1.893181302027e+00
7.240000000000e+02 5.110761807410e-02 -4.670358972567e-05 1.902226043516e+00
7.242500000000e+02 5.016159291817e-02 -4.392130731959e-05 1.912231739412e+00
7.245000000000e+02 4.922666583683e-02 -4.079880363175e-05 1.923218550139e+00
7.247500000000e+02 4.830795393560e-02 -3.737085087449e-05 1.935206607104e+00
7.250000000000e+02 4.741047204873e-02 -3.367754273900e-05 1.948215843852e+00
7.252500000000e+02 4.653896983546e-02 -2.976329627999e-05 1.962265796336e+00
7.255000000000e+02 4.569781614598e-02 -2.567573604015e-05 1.977375375375e+00
7.257500000000e+02 4.489093790924e-02 -2.146453492105e-05 1.993562621052e+00
7.260000000000e+02 4.412180551180e-02 -1.718026387737e-05 2.010844448266e+00
7.262500000000e+02 4.339345383416e-02 -1.287330499938e-05 2.029236393548e+00
7.265000000000e+02 4.270852277319e-02 -8.592876901276e-06 2.048752376422e+00
7.267500000000e+02 4.206930306946e-02 -4.386206601814e-06 2.069404476399e+00
7.270000000000e+02 4.147776820694e-02 -2.978638883044e-07 2.091202740862e+00
7.272500000000e+02 4.093558187340e-02 3.630743740018e-06 2.114155025236e+00
7.275000000000e+02 4.044407223723e-02 7.361730401390e-06 2.138266858030e+00
7.277500000000e+02 4.000416919925e-02 1.086096013370e-05 2.163541348817e+00
7.280000000000e+02 3.961630823481e-02 1.409819958284e-05 2.189979113251e+00
7.282500000000e+02 3.928030880916e-02 1.704720296736e-05 2.217578237797e+00
7.285000000000e+02 3.899523890976e-02 1.968579395334e-05 2.246334253337e+00
7.287500000000e+02 3.875928175977e-02 2.199597801086e-05 2.276240142357e+00
7.290000000000e+02 3.856961912426e-02 2.396404472960e-05 2.307286354315e+00
7.292500000000e+02 3.842234630997e-02 2.558069221417e-05 2.339460837734e+00
7.295000000000e+02 3.831243110433e-02 2.684123336483e-05 2.372749092199e+00
7.297500000000e+02 3.823372421958e-02 2.774577992967e-05 2.407134238319e+00
7.300000000000e+02 3.817902354871e-02 2.829942385729e-05 2.442597096161e+00
7.302500000000e+02 3.814019213855e-02 2.851236332499e-05 2.479116294503e+00
7.305000000000e+02 3.810832214317e-02 2.839996627788e-05 2.516668395714e+00
7.307500000000e+02 3.807393554226e-02 2.798272767260e-05 2.555228050997e+00
7.310000000000e+02 3.802720831213e-02 2.728612033459e-05 2.594768168749e+00
7.312500000000e+02 3.795820550255e-02 2.634030383147e-05 2.635260117262e+00
7.315000000000e+02 3.785711304169e-02 2.517970011207e-05 2.676673950319e+00
7.317500000000e+02 3.771445525485e-02 2.384245372325e-05 2.718978641521e+00
7.320000000000e+02 3.752128811753e-02 2.236976457876e-05 2.762142352075e+00
7.322500000000e+02 3.726936354155e-02 2.080514666294e-05 2.806132692371e+00
7.325000000000e+02 3.695125979731e-02 1.919361186156e-05 2.850917007928e+00
7.327500000000e+02 3.656048156680e-02 1.758083190992e-05 2.896462648615e+00
7.330000000000e+02 3.609152856090e-02 1.601228899473e-05 2.942737250516e+00
7.332500000000e+02 3.553994256872e-02 1.453245824143e-05 2.989708990522e+00
7.335000000000e+02 3.490233290032e-02 1.318403477965e-05 3.037346842669e+00
7.337500000000e+02 3.417639299643e-02 1.200723300857e-05 3.085620798398e+00
7.340000000000e+02 3.336090588531e-02 1.103916926212e-05 3.134502080054e+00
7.342500000000e+02 3.245575063524e-02 1.031333446500e-05 3.183963313100e+00
7.345000000000e+02 3.146190495749e-02 9.859166159448e-06 3.233978681087e+00
7.347500000000e+02 3.038144935142e-02 9.701713117594e-06 3.284524044598e+00
7.350000000000e+02 2.921756762359e-02 9.861395158656e-06 3.335577035218e+00
7.352500000000e+02 2.797454676893e-02 1.035384166470e-05 3.387117107972e+00
7.355000000000e+02 2.665776515919e-02 1.118981113399e-05 3.439125572039e+00
7.357500000000e+02 2.527367044040e-02 1.237517620400e-05 3.491585584090e+00
7.360000000000e+02 2.382973832685e-02 1.391097108472e-05 3.544482117407e+00
7.362500000000e+02 2.233441452801e-02 1.579348868191e-05 3.597801891123e+00
7.365000000000e+02 2.079702953369e-02 1.801443336838e-05 3.651533281102e+00
7.367500000000e+02 1.922768849237e-02 2.056111679777e-05 3.705666205274e+00
7.370000000000e+02 1.763713934367e-02 2.341667898717e-05 3.760191974931e+00
7.372500000000e+02 1.603661225608e-02 2.656034588755e-05 3.815103141970e+00
7.375000000000e+02 1.443764366404e-02 2.996775888403e-05 3.870393311449e+00
7.377500000000e+02 1.285187964192e-02 3.361133027105e-05 3.926056958035e+00
7.380000000000e+02 1.129087311325e-02 3.746061616614e-05 3.982089214548e+00
7.382500000000e+02 9.765873264916e-03 4.148273879448e-05 4.038485671886e+00
7.385000000000e+02 8.287620624203e-03 4.564283234043e-05 4.095242159412e+00
7.387500000000e+02 6.866149139228e-03 4.990452055151e-05 4.152354537285e+00
7.390000000000e+02 5.510604255566e-03 5.423041224292e-05 4.209818493078e+00
7.392500000000e+02 4.229082334129e-03 5.858261002481e-05 4.267629335553e+00
7.395000000000e+02 3.028494375207e-03 6.292322542745e-05 4.325781808901e+00
7.397500000000e+02 1.914458944939e-03 6.721488656358e-05 4.384269919838e+00
7.400000000000e+02 8.912254552348e-04 7.142123488130e-05 4.443086770097e+00
7.402500000000e+02 -3.837084395356e-05 7.550739544296e-05 4.502224417430e+00
7.405000000000e+02 -8.729226360131e-04 7.944041489732e-05 4.561673750047e+00
7.407500000000e+02 -1.612434314955e-03 8.318965361129e-05 4.621424382669e+00
7.410000000000e+02 -2.258277990197e-03 8.672714202604e-05 4.681464574041e+00
7.412500000000e+02 -2.813124463178e-03 9.002787469356e-05 4.741781166517e+00
7.415000000000e+02 -3.280852701087e-03 9.307003642950e-05 4.802359547205e+00
7.417500000000e+02 -3.666440191971e-03 9.583517801745e-05 4.863183635778e+00
7.420000000000e+02 -3.975840664448e-03 9.830833507898e-05 4.924235885119e+00
7.422500000000e+02 -4.215848961668e-03 1.004780857065e-04 4.985497310951e+00
7.425000000000e+02 -4.393958043760e-03 1.023365400625e-04 5.046947539958e+00
7.427500000000e+02 -4.518213519189e-03 1.038792969596e-04 5.108564868907e+00
7.430000000000e+02 -4.597063314349e-03 1.051053486901e-04 5.170326349270e+00
7.432500000000e+02 -4.639210084745e-03 1.060169468921e-04 5.232207878474e+00
7.435000000000e+02 -4.653466327946e-03 1.066194379834e-04 5.294184303691e+00
7.437500000000e+02 -4.648612285816e-03 1.069210626034e-04 5.356229538642e+00
7.440000000000e+02 -4.633263137106e-03 1.069327511357e-04 5.418316680670e+00
7.442500000000e+02 -4.615741120375e-03 1.066678894895e-04 5.480418137666e+00
7.445000000000e+02 -4.603959566505e-03 1.061420915854e-04 5.542505752176e+00
7.447500000000e+02 -4.605315550914e-03 1.053729570877e-04 5.604550928258e+00
7.450000000000e+02 -4.626594211569e-03 1.043798311632e-04 5.666524755065e+00
7.452500000000e+02 -4.673886704924e-03 1.031835726350e-04 5.728398125903e+00
7.455000000000e+02 -4.752519970543e-03 1.018063141920e-04 5.790141852801e+00
7.457500000000e+02 -4.867001194722e-03 1.002712391061e-04 5.851726773893e+00
7.460000000000e+02 -5.020976119000e-03 9.860235626344e-05 5.913123852456e+00
7.462500000000e+02 -5.217203163446e-03 9.682428841926e-05 5.974304268233e+00
7.465000000000e+02 -5.457541670244e-03 9.496205704329e-05 6.035239498566e+00
7.467500000000e+02 -5.742955376976e-03 9.304086264944e-05 6.095901388876e+00
7.470000000000e+02 -6.073531288997e-03 9.108588185214e-05 6.156262215282e+00
7.472500000000e+02 -6.448511937507e-03 8.912206413048e-05 6.216294733396e+00
7.475000000000e+02 -6.866342051424e-03 8.717394855812e-05 6.275972221048e+00
7.477500000000e+02 -7.324726939350e-03 8.526546219503e-05 6.335268507079e+00
7.480000000000e+02 -7.820702516687e-03 8.341969669040e-05 6.394157993773e+00
7.482500000000e+02 -8.350714913027e-03 8.165876560789e-05 6.452615671317e+00
7.485000000000e+02 -8.910708140036e-03 8.000361660360e-05 6.510617121218e+00
7.487500000000e+02 -9.496218558928e-03 7.847384377632e-05 6.568138519083e+00
7.490000000000e+02 -1.010247422075e-02 7.708753115057e-05 6.625156626343e+00
7.492500000000e+02 -1.072449790451e-02 7.586110062788e-05 6.681648784315e+00
7.495000000000e+02 -1.135721204664e-02 7.480917325053e-05 6.737592901952e+00
7.497500000000e+02 -1.199554400111e-02 7.394444061823e-05 6.792967442322e+00
7.500000000000e+02 -1.263452988780e-02 7.327757071854e-05 6.847751413445e+00
7.502500000000e+02 -1.326941547240e-02 7.281710535240e-05 6.901924356254e+00
7.505000000000e+02 -1.389575264604e-02 7.256939131770e-05 6.955466334064e+00
7.507500000000e+02 -1.450948995167e-02 7.253853444475e-05 7.008357929551e+00
7.510000000000e+02 -1.510705591578e-02 7.272638359171e-05 7.060580239709e+00
7.512500000000e+02 -1.568543372686e-02 7.313252589919e-05 7.112114877633e+00
7.515000000000e+02 -1.624222609067e-02 7.375433742438e-05 7.162943974519e+00
7.517500000000e+02 -1.677570895538e-02 7.458702964433e-05 7.213050192483e+00
7.520000000000e+02 -1.728487317219e-02 7.562373728914e-05 7.262416732168e+00
7.522500000000e+02 -1.776945327640e-02 7.685561624915e-05 7.311027354254e+00
7.525000000000e+02 -1.822994275530e-02 7.827201241514e-05 7.358866395359e+00
7.527500000000e+02 -1.866759554743e-02 7.986059600976e-05 7.405918793661e+00
7.530000000000e+02 -1.908441358836e-02 8.160753063630e-05 7.452170117473e+00
7.532500000000e+02 -1.948312025258e-02 8.349767960081e-05 7.497606590740e+00
7.535000000000e+02 -1.986712017628e-02 8.551481948996e-05 7.542215125898e+00
7.537500000000e+02 -2.024044573943e-02 8.764186943905e-05 7.585983357199e+00
7.540000000000e+02 -2.060769026354e-02 8.986114036258e-05 7.628899668408e+00
7.542500000000e+02 -2.097392931895e-02 9.215458258360e-05 7.670953227179e+00
7.545000000000e+02 -2.134462975391e-02 9.450405051759e-05 7.712134008412e+00
7.547500000000e+02 -2.172554864765e-02 9.689157358644e-05 7.752432821150e+00
7.550000000000e+02 -2.212262238070e-02 9.929962273311e-05 7.791841324954e+00
7.552500000000e+02 -2.254184773164e-02 1.017113300375e-04 7.830352039717e+00
7.555000000000e+02 -2.298915745062e-02 1.041108884270e-04 7.867958351499e+00
7.557500000000e+02 -2.347029129933e-02 1.064837094865e-04 7.904654504391e+00
7.560000000000e+02 -2.399066641618e-02 1.088166209328e-04 7.940435584803e+00
7.562500000000e+02 -2.455524927023e-02 1.110980830672e-04 7.975297491761e+00
7.565000000000e+02 -2.516843373872e-02 1.133183585859e-04 8.009236899208e+00
7.567500000000e+02 -2.583392652211e-02 1.154696406808e-04 8.042251201340e+00
7.570000000000e+02 -2.655464325548e-02 1.175461416782e-04 8.074338444532e+00
7.572500000000e+02 -2.733261972496e-02 1.195441767654e-04 8.105497250623e+00
7.575000000000e+02 -2.816893612312e-02 1.214620856160e-04 8.135726720455e+00
7.577500000000e+02 -2.906366131340e-02 1.233001466259e-04 8.165026332476e+00
7.580000000000e+02 -3.001581276083e-02 1.250605606582e-04 8.193395824123e+00
7.582500000000e+02 -3.102333785914e-02 1.267472838658e-04 8.220835068631e+00
7.585000000000e+02 -3.208311556445e-02 1.283658205911e-04 8.247343944231e+00
7.587500000000e+02 -3.319097654597e-02 1.299229745049e-04 8.272922196239e+00
7.590000000000e+02 -3.434174635603e-02 1.314265675992e-04 8.297569300415e+00
7.592500000000e+02 -3.552930957675e-02 1.328851247692e-04 8.321284326837e+00
7.595000000000e+02 -3.674669213369e-02 1.343075249328e-04 8.344065806794e+00
7.597500000000e+02 -3.798616490927e-02 1.357026384447e-04 8.365911609246e+00
7.600000000000e+02 -3.923936442893e-02 1.370789529737e-04 8.386818827820e+00
7.602500000000e+02 -4.049742563701e-02 1.384441939052e-04 8.406783681509e+00
7.605000000000e+02 -4.175113005171e-02 1.398049631386e-04 8.425801433767e+00
7.607500000000e+02 -4.299106059021e-02 1.411663952292e-04 8.443866330733e+00
7.610000000000e+02 -4.420776283429e-02 1.425318446422e-04 8.460971561778e+00
7.612500000000e+02 -4.539191234867e-02 1.439026327310e-04 8.477109243186e+00
7.615000000000e+02 -4.653448063649e-02 1.452778467934e-04 8.492270426016e+00
7.617500000000e+02 -4.762689900111e-02 1.466541879160e-04 8.506445128530e+00
7.620000000000e+02 -4.866121983496e-02 1.480259440755e-04 8.519622391948e+00
7.622500000000e+02 -4.963026559628e-02 1.493850305084e-04 8.531790359650e+00
7.625000000000e+02 -5.052777019216e-02 1.507210744391e-04 8.542936376861e+00
7.627500000000e+02 -5.134850189250e-02 1.520215691223e-04 8.553047109748e+00
7.630000000000e+02 -5.208837121031e-02 1.532721734991e-04 8.562108680166e+00
7.632500000000e+02 -5.274451819083e-02 1.544570764452e-04 8.570106813568e+00
7.635000000000e+02 -5.331537484150e-02 1.555594284211e-04 8.577026996259e+00
7.637500000000e+02 -5.380070401072e-02 1.565618358559e-04 8.582854638515e+00
7.640000000000e+02 -5.420161039057e-02 1.574469056618e-04 8.587575240443e+00
7.642500000000e+02 -5.452052012160e-02 1.581978257170e-04 8.591174555565e+00
7.645000000000e+02 -5.476113264348e-02 1.587989624383e-04 8.593638751458e+00
7.647500000000e+02 -5.492834026223e-02 1.592364573243e-04 8.594954561746e+00
7.650000000000e+02 -5.502812020474e-02 1.594988021968e-04 8.595109429060e+00
7.652500000000e+02 -5.506739989195e-02 1.595773662529e-04 8.594091633909e+00
7.655000000000e+02 -5.505390249448e-02 1.594668618514e-04 8.591890413047e+00
7.657500000000e+02 -5.499597416645e-02 1.591657271963e-04 8.588496059333e+00
7.660000000000e+02 -5.490240123085e-02 1.586764028842e-04 8.583900006916e+00
7.662500000000e+02 -5.478222204099e-02 1.580054616682e-04 8.578094900422e+00
7.665000000000e+02 -5.464453793264e-02 1.571636319628e-04 8.571074642824e+00
7.667500000000e+02 -5.449833150273e-02 1.561657157114e-04 8.562834435155e+00
7.670000000000e+02 -5.435229311726e-02 1.550303510967e-04 8.553370793311e+00
7.672500000000e+02 -5.421466160818e-02 1.537796150075e-04 8.542681547271e+00
7.675000000000e+02 -5.409308546807e-02 1.524385558727e-04 8.530765839314e+00
7.677500000000e+02 -5.399450414161e-02 1.510346560305e-04 8.517624089821e+00
7.680000000000e+02 -5.392505808001e-02 1.495970746670e-04 8.503257973872e+00
7.682500000000e+02 -5.389002364733e-02 1.481559288150e-04 8.487670364390e+00
7.685000000000e+02 -5.389377836106e-02 1.467415220919e-04 8.470865292853e+00
7.687500000000e+02 -5.393978992312e-02 1.453835308994e-04 8.452847877932e+00
7.690000000000e+02 -5.403063230027e-02 1.441101957921e-04 8.433624279027e+00
7.692500000000e+02 -5.416802113213e-02 1.429475457524e-04 8.413201619972e+00
7.695000000000e+02 -5.435287051514e-02 1.419186756344e-04 8.391587942201e+00
7.697500000000e+02 -5.458536396415e-02 1.410431075021e-04 8.368792140528e+00
7.700000000000e+02 -5.486503860212e-02 1.403362492394e-04 8.344823913087e+00
7.702500000000e+02 -5.519087775438e-02 1.398089693992e-04 8.319693716044e+00
7.705000000000e+02 -5.556140765709e-02 1.394673110521e-04 8.293412725829e+00
7.707500000000e+02 -5.597479336075e-02 1.393123473310e-04 8.265992809502e+00
7.710000000000e+02 -5.642892858911e-02 1.393401777993e-04 8.237446504487e+00
7.712500000000e+02 -5.692151425266e-02 1.395420882983e-04 8.207787007042e+00
7.715000000000e+02 -5.745012058512e-02 1.399048459821e-04 8.177028169814e+00
7.717500000000e+02 -5.801222859254e-02 1.404111652376e-04 8.145184507703e+00
7.720000000000e+02 -5.860524779320e-02 1.410402916365e-04 8.112271213562e+00
7.722500000000e+02 -5.922650663521e-02 1.417687231046e-04 8.078304168308e+00
7.725000000000e+02 -5.987321999174e-02 1.425710423448e-04 8.043299982147e+00
7.727500000000e+02 -6.054242827660e-02 1.434208053657e-04 8.007276002991e+00
7.730000000000e+02 -6.123092124597e-02 1.442914931330e-04 7.970250363488e+00
7.732500000000e+02 -6.193514326925e-02 1.451573891538e-04 7.932241989777e+00
7.735000000000e+02 -6.265109844936e-02 1.459945554841e-04 7.893270642456e+00
7.737500000000e+02 -6.337425568220e-02 1.467817246584e-04 7.853356916546e+00
7.740000000000e+02 -6.409947542490e-02 1.475010636766e-04 7.812522266725e+00
7.742500000000e+02 -6.482095982980e-02 1.481388096048e-04 7.770788989225e+00
7.745000000000e+02 -6.553224828992e-02 1.486857567795e-04 7.728180222961e+00
7.747500000000e+02 -6.622625790500e-02 1.491375503841e-04 7.684719906906e+00
7.750000000000e+02 -6.689538655130e-02 1.494947943012e-04 7.640432751112e+00
7.752500000000e+02 -6.753167402376e-02 1.497629144475e-04 7.595344174516e+00
7.755000000000e+02 -6.812702601375e-02 1.499518141699e-04 7.549480239007e+00
7.757500000000e+02 -6.867349458770e-02 1.500753878111e-04 7.502867573428e+00
7.760000000000e+02 -6.916360384393e-02 1.501508173027e-04 7.455533280968e+00
7.762500000000e+02 -6.959071207662e-02 1.501977142030e-04 7.407504858423e+00
7.765000000000e+02 -6.994938718274e-02 1.502371907668e-04 7.358810097659e+00
7.767500000000e+02 -7.023578191719e-02 1.502908791634e-04 7.309476998628e+00
7.770000000000e+02 -7.044798460038e-02 1.503799626067e-04 7.259533678943e+00
7.772500000000e+02 -7.058632841061e-02 1.505242384779e-04 7.209008309584e+00
7.775000000000e+02 -7.065363091264e-02 1.507412752589e-04 7.157929039643e+00
7.777500000000e+02 -7.065535296525e-02 1.510456370315e-04 7.106323958467e+00
7.780000000000e+02 -7.059965515902e-02 1.514483919560e-04 7.054221049901e+00
7.782500000000e+02 -7.049734877671e-02 1.519567370437e-04 7.001648181751e+00
7.785000000000e+02 -7.036173215949e-02 1.525738309558e-04 6.948633088381e+00
7.787500000000e+02 -7.020831683489e-02 1.532988214095e-04 6.895203381395e+00
7.790000000000e+02 -7.005444548032e-02 1.541270778687e-04 6.841386557278e+00
7.792500000000e+02 -6.991881116756e-02 1.550506018629e-04 6.787210012261e+00
7.795000000000e+02 -6.982088668003e-02 1.560585809177e-04 6.732701067845e+00
7.797500000000e+02 -6.978027808656e-02 1.571380805424e-04 6.677886988492e+00
7.800000000000e+02 -6.981601784803e-02 1.582748295151e-04 6.622795001976e+00
7.802500000000e+02 -6.994581759647e-02 1.594540515938e-04 6.567452314663e+00
7.805000000000e+02 -7.018530478834e-02 1.606612984336e-04 6.511886120569e+00
7.807500000000e+02 -7.054727426392e-02 1.618832906594e-04 6.456123599590e+00
7.810000000000e+02 -7.104098606370e-02 1.631086442182e-04 6.400191908481e+00
7.812500000000e+02 -7.167155327467e-02 1.643284684527e-04 6.344118154736e+00
7.815000000000e+02 -7.243945807635e-02 1.655367714231e-04 6.287929358136e+00
7.817500000000e+02 -7.334023860045e-02 1.667306388464e-04 6.231652396764e+00
7.820000000000e+02 -7.436438348785e-02 1.679101166822e-04 6.175313937967e+00
7.822500000000e+02 -7.549746322265e-02 1.690778156150e-04 6.118940356487e+00
7.825000000000e+02 -7.672051399983e-02 1.702382207227e-04 6.062557639570e+00
7.827500000000e+02 -7.801067550949e-02 1.713967116234e-04 6.006191284668e+00
7.830000000000e+02 -7.934206187991e-02 1.725583559854e-04 5.949866194594e+00
7.832500000000e+02 -8.068683097238e-02 1.737265742781e-04 5.893606568320e+00
7.835000000000e+02 -8.201638953672e-02 1.749017158063e-04 5.837435804440e+00
7.837500000000e+02 -8.330267152884e-02 1.760797227531e-04 5.781376406357e+00
7.840000000000e+02 -8.451939919522e-02 1.772509788143e-04 5.725449912205e+00
7.842500000000e+02 -8.564325951251e-02 1.783994725011e-04 5.669676832501e+00
7.845000000000e+02 -8.665491044775e-02 1.795023637315e-04 5.614076615734e+00
7.847500000000e+02 -8.753976583040e-02 1.805300382329e-04 5.558667629413e+00
7.850000000000e+02 -8.828851011035e-02 1.814466736126e-04 5.503467166251e+00
7.852500000000e+02 -8.889733565073e-02 1.822113350588e-04 5.448491455963e+00
7.855000000000e+02 -8.936788827758e-02 1.827795259077e-04 5.393755700100e+00
7.857500000000e+02 -8.970695250394e-02 1.831051270096e-04 5.339274110222e+00
7.860000000000e+02 -8.992590555522e-02 1.831426314644e-04 5.285059951723e+00
7.862500000000e+02 -9.003998347893e-02 1.828495406729e-04 5.231125588761e+00
7.865000000000e+02 -9.006740571327e-02 1.821887449691e-04 5.177482527346e+00
7.867500000000e+02 -9.002840447465e-02 1.811308165837e-04 5.124141454018e+00
7.870000000000e+02 -8.994420316978e-02 1.796560810597e-04 5.071112267787e+00
7.872500000000e+02 -8.983598554430e-02 1.777563669955e-04 5.018404102848e+00
7.875000000000e+02 -8.972389632650e-02 1.754363550165e-04 4.966025337710e+00
7.877500000000e+02 -8.962610995940e-02 1.727144137604e-04 4.913983597771e+00
7.880000000000e+02 -8.955802319345e-02 1.696229489852e-04 4.862285721326e+00
7.882500000000e+02 -8.953160099039e-02 1.662081610614e-04 4.810937729774e+00
7.885000000000e+02 -8.955494674934e-02 1.625292410747e-04 4.759944747534e+00
7.887500000000e+02 -8.963212268703e-02 1.586569580269e-04 4.709310925223e+00
7.890000000000e+02 -8.976327360809e-02 1.546716964460e-04 4.659039312409e+00
7.892500000000e+02 -8.994505279683e-02 1.506609727306e-04 4.609131738766e+00
7.895000000000e+02 -9.017135293396e-02 1.467165205303e-04 4.559588656752e+00
7.897500000000e+02 -9.043428824751e-02 1.429310786566e-04 4.510408997888e+00
7.900000000000e+02 -9.072535810691e-02 1.393950367214e-04 4.461590035212e+00
7.902500000000e+02 -9.103668898856e-02 1.361931147822e-04 4.413127249123e+00
7.905000000000e+02 -9.136222782491e-02 1.334012857839e-04 4.365014236390e+00
7.907500000000e+02 -9.169876052174e-02 1.310841250629e-04 4.317242654506e+00
7.910000000000e+02 -9.204663417634e-02 1.292927765290e-04 4.269802196837e+00
7.912500000000e+02 -9.241008778260e-02 1.280637248174e-04 4.222680627781e+00
7.915000000000e+02 -9.279713667958e-02 1.274183684774e-04 4.175863855751e+00
7.917500000000e+02 -9.321900567598e-02 1.273634589737e-04 4.129336054292e+00
7.920000000000e+02 -9.368915539298e-02 1.278922874863e-04 4.083079811876e+00
7.922500000000e+02 -9.422200115619e-02 1.289865322300e-04 4.037076320628e+00
7.925000000000e+02 -9.483145789463e-02 1.306185344483e-04 3.991305585287e+00
7.927500000000e+02 -9.552946391553e-02 1.327537277857e-04 3.945746646880e+00
7.930000000000e+02 -9.632464698112e-02 1.353530485317e-04 3.900377821151e+00
7.932500000000e+02 -9.722126400691e-02 1.383749953579e-04 3.855176944150e+00
7.935000000000e+02 -9.821852417880e-02 1.417772547008e-04 3.810121621552e+00
7.937500000000e+02 -9.931034425406e-02 1.455176771933e-04 3.765189486769e+00
7.940000000000e+02 -1.004855461566e-01 1.495546592147e-04 3.720358455643e+00
7.942500000000e+02 -1.017284481341e-01 1.538468937516e-04 3.675606991741e+00
7.945000000000e+02 -1.030197696637e-01 1.583526696277e-04 3.630914366585e+00
7.947500000000e+02 -1.043377387453e-01 1.630288551017e-04 3.586260915432e+00
7.950000000000e+02 -1.056592861644e-01 1.678297588036e-04 3.541628296659e+00
7.952500000000e+02 -1.069612136268e-01 1.727060826286e-04 3.496999730841e+00
7.955000000000e+02 -1.082212452833e-01 1.776041208976e-04 3.452360230399e+00
7.957500000000e+02 -1.094188973437e-01 1.824653435847e-04 3.407696810622e+00
7.960000000000e+02 -1.105361306652e-01 1.872264646354e-04 3.362998682856e+00
7.962500000000e+02 -1.115577723879e-01 1.918199680981e-04 3.318257420214e+00
7.965000000000e+02 -1.124717264139e-01 1.961751323573e-04 3.273467121057e+00
7.967500000000e+02 -1.132689812089e-01 2.002194645194e-04 3.228624542469e+00
7.970000000000e+02 -1.139434518348e-01 2.038804746196e-04 3.183729232192e+00
7.972500000000e+02 -1.144916732301e-01 2.070876654656e-04 3.138783643019e+00
7.975000000000e+02 -1.149123866282e-01 2.097746771397e-04 3.093793261336e+00
7.977500000000e+02 -1.152060178024e-01 2.118814090059e-04 3.048766705104e+00
7.980000000000e+02 -1.153741086764e-01 2.133560983054e-04 3.003715844860e+00
7.982500000000e+02 -1.154187025429e-01 2.141571906348e-04 2.958655888662e+00
7.985000000000e+02 -1.153417647434e-01 2.142549690787e-04 2.913605484431e+00
7.987500000000e+02 -1.151446543389e-01 2.136327623261e-04 2.868586779706e+00
7.990000000000e+02 -1.148277423839e-01 2.122877968419e-04 2.823625490665e+00
7.992500000000e+02 -1.143902012657e-01 2.102314682378e-04 2.778750934676e+00
7.995000000000e+02 -1.138300212919e-01 2.074890507875e-04 2.733996044225e+00
7.997500000000e+02 -1.131442878924e-01 2.040988830521e-04 2.689397376890e+00
8.000000000000e+02 -1.123296898064e-01 2.001109719985e-04 2.644995091642e+00
8.002500000000e+02 -1.113832391775e-01 1.955851249647e-04 2.600832918213e+00
8.005000000000e+02 -1.103031199379e-01 1.905886887678e-04 2.556958100599e+00
8.007500000000e+02 -1.090895867017e-01 1.851940949698e-04 2.513421332601e+00
8.010000000000e+02 -1.077457838087e-01 1.794763141819e-04 2.470276651293e+00
8.012500000000e+02 -1.062783918538e-01 1.735104463703e-04 2.427581299369e+00
8.015000000000e+02 -1.046980012787e-01 1.673696104075e-04 2.385395536845e+00
8.017500000000e+02 -1.030191496145e-01 1.611232816814e-04 2.343782393096e+00
8.020000000000e+02 -1.012599925099e-01 1.548361813747e-04 2.302807347812e+00
8.022500000000e+02 -9.944163465347e-02 1.485677677307e-04 2.262537944485e+00
8.025000000000e+02 -9.758716873676e-02 1.423722848517e-04 2.223043327160e+00
8.027500000000e+02 -9.572052514492e-02 1.362993056815e-04 2.184393718525e+00
8.030000000000e+02 -9.386525299589e-02 1.303945789190e-04 2.146659851037e+00
8.032500000000e+02 -9.204335379529e-02 1.247010261837e-04 2.109912373043e+00
8.035000000000e+02 -9.027429216653e-02 1.192596906293e-04 2.074221260939e+00
8.037500000000e+02 -8.857427991700e-02 1.141103983282e-04 2.039655252872e+00
8.040000000000e+02 -8.695589128449e-02 1.092920415666e-04 2.006281350089e+00
8.042500000000e+02 -8.542803090935e-02 1.048423546952e-04 1.974164379667e+00
8.045000000000e+02 -8.399622775305e-02 1.007972312201e-04 1.943366667101e+00
8.047500000000e+02 -8.266319204572e-02 9.718959302499e-05 1.913947784571e+00
8.050000000000e+02 -8.142954348464e-02 9.404800351154e-05 1.885964403769e+00
8.052500000000e+02 -8.029460361358e-02 9.139518589843e-05 1.859470229600e+00
8.055000000000e+02 -7.925714318242e-02 8.924662927737e-05 1.834515968967e+00
8.057500000000e+02 -7.831599182687e-02 8.760951248854e-05 1.811149347657e+00
8.060000000000e+02 -7.747043970403e-02 8.648207797329e-05 1.789415133565e+00
8.062500000000e+02 -7.672039452975e-02 8.585352936363e-05 1.769355113082e+00
8.065000000000e+02 -7.606629499984e-02 8.570450783776e-05 1.751008051882e+00
8.067500000000e+02 -7.550881302197e-02 8.600810221862e-05 1.734409609403e+00
8.070000000000e+02 -7.504840798246e-02 8.673123914005e-05 1.719592170657e+00
8.072500000000e+02 -7.468481099052e-02 8.783633830753e-05 1.706584687638e+00
8.075000000000e+02 -7.441652926372e-02 8.928302034336e-05 1.695412443436e+00
8.077500000000e+02 -7.424044620216e-02 9.102971808664e-05 1.686096872904e+00
8.080000000000e+02 -7.415158737206e-02 9.303502691810e-05 1.678655351150e+00
8.082500000000e+02 -7.414308205878e-02 9.525870765884e-05 1.673101092421e+00
8.085000000000e+02 -7.420633948788e-02 9.766230212274e-05 1.669443059990e+00
8.087500000000e+02 -7.433140793032e-02 1.002093873451e-04 1.667686024384e+00
8.090000000000e+02 -7.450748454075e-02 1.028655182198e-04 1.667830654510e+00
8.092500000000e+02 -7.472350272615e-02 1.055979732642e-04 1.669873735924e+00
8.095000000000e+02 -7.496872977706e-02 1.083754198638e-04 1.673808464372e+00
8.097500000000e+02 -7.523331091988e-02 1.111676166728e-04 1.679624756224e+00
8.100000000000e+02 -7.550868926990e-02 1.139452237958e-04 1.687309627647e+00
8.102500000000e+02 -7.578786848579e-02 1.166797953546e-04 1.696847549516e+00
8.105000000000e+02 -7.606548999769e-02 1.193439557630e-04 1.708220800635e+00
8.107500000000e+02 -7.633773736572e-02 1.219117670589e-04 1.721409731861e+00
8.110000000000e+02 -7.660207770023e-02 1.243592056245e-04 1.736393007734e+00
8.112500000000e+02 -7.685689000673e-02 1.266647033458e-04 1.753147757572e+00
8.115000000000e+02 -7.710102791279e-02 1.288096684899e-04 1.771649658513e+00
8.117500000000e+02 -7.733336821965e-02 1.307789064716e-04 1.791872979578e+00
8.120000000000e+02 -7.755240681344e-02 1.325609043716e-04 1.813790544448e+00
8.122500000000e+02 -7.775593240994e-02 1.341479128489e-04 1.837373706493e+00
8.125000000000e+02 -7.794081430774e-02 1.355358279961e-04 1.862592319234e+00
8.127500000000e+02 -7.810292345472e-02 1.367238976491e-04 1.889414685413e+00
8.130000000000e+02 -7.823717078413e-02 1.377142521824e-04 1.917807586823e+00
8.132500000000e+02 -7.833766351981e-02 1.385113407509e-04 1.947736292019e+00
8.135000000000e+02 -7.839793524879e-02 1.391213433510e-04 1.979164651167e+00
8.137500000000e+02 -7.841123079119e-02 1.395515515008e-04 2.012055164981e+00
8.140000000000e+02 -7.837079474051e-02 1.398098089228e-04 2.046369118165e+00
8.142500000000e+02 -7.827014319594e-02 1.399040666935e-04 2.082066664382e+00
8.145000000000e+02 -7.810327888461e-02 1.398420421447e-04 2.119106941877e+00
8.147500000000e+02 -7.786484331627e-02 1.396310009640e-04 2.157448119825e+00
8.150000000000e+02 -7.755019021282e-02 1.392776461262e-04 2.197047438534e+00
8.152500000000e+02 -7.715539017456e-02 1.387880938876e-04 2.237861196060e+00
8.155000000000e+02 -7.667717655122e-02 1.381679107036e-04 2.279844713653e+00
8.157500000000e+02 -7.611285721185e-02 1.374221761524e-04 2.322952256676e+00
8.160000000000e+02 -7.546021050377e-02 1.365555507450e-04 2.367136966966e+00
8.162500000000e+02 -7.471739282190e-02 1.355723259330e-04 2.412350791808e+00
8.165000000000e+02 -7.388287623313e-02 1.344764530511e-04 2.458544438111e+00
8.167500000000e+02 -7.295542846288e-02 1.332715417887e-04 2.505667371510e+00
8.170000000000e+02 -7.193414494468e-02 1.319608027967e-04 2.553667852047e+00
8.172500000000e+02 -7.081852575009e-02 1.305470662772e-04 2.602493037295e+00
8.175000000000e+02 -6.960859202146e-02 1.290327686389e-04 2.652089131848e+00
8.177500000000e+02 -6.830502350284e-02 1.274199793342e-04 2.702401588274e+00
8.180000000000e+02 -6.690930390332e-02 1.257104794669e-04 2.753375338642e+00
8.182500000000e+02 -6.542384763448e-02 1.239058995202e-04 2.804955056339e+00
8.185000000000e+02 -6.385210068638e-02 1.220079164048e-04 2.857085420813e+00
8.187500000000e+02 -6.219859336099e-02 1.200184981026e-04 2.909711380011e+00
8.190000000000e+02 -6.046894816223e-02 1.179401860723e-04 2.962778395673e+00
8.192500000000e+02 -5.866983446018e-02 1.157763879247e-04 3.016232664974e+00
8.195000000000e+02 -5.680887861466e-02 1.135316567016e-04 3.070021311216e+00
8.197500000000e+02 -5.489454356731e-02 1.112119390811e-04 3.124092554012e+00
8.200000000000e+02 -5.293598254590e-02 1.088247606739e-04 3.178395845225e+00
8.202500000000e+02 -5.094289151167e-02 1.063793374593e-04 3.232881998941e+00
8.205000000000e+02 -4.892536495506e-02 1.038866031362e-04 3.287503302895e+00
8.207500000000e+02 -4.689376922223e-02 1.013591696441e-04 3.342213623352e+00
8.210000000000e+02 -4.485864240787e-02 9.881119329405e-05 3.396968525078e+00
8.212500000000e+02 -4.283061695184e-02 9.625818069453e-05 3.451725385365e+00
8.215000000000e+02 -4.082036580758e-02 9.371675069650e-05 3.506443512168e+00
8.217500000000e+02 -3.883856779442e-02 9.120437360130e-05 3.561084284168e+00
8.220000000000e+02 -3.689587891954e-02 8.873909289445e-05 3.615611276806e+00
8.222500000000e+02 -3.500290304173e-02 8.633925709564e-05 3.669990382211e+00
8.225000000000e+02 -3.317015350020e-02 8.402327108947e-05 3.724189941319e+00
8.227500000000e+02 -3.140799498717e-02 8.180936956406e-05 3.778180829432e+00
8.230000000000e+02 -2.972656462771e-02 7.971541776322e-05 3.831936542328e+00
8.232500000000e+02 -2.813566867215e-02 7.775873398866e-05 3.885433258909e+00
8.235000000000e+02 -2.664465783105e-02 7.595592968368e-05 3.938649852445e+00
8.237500000000e+02 -2.526228552410e-02 7.432275595484e-05 3.991567912715e+00
8.240000000000e+02 -2.399655745243e-02 7.287395496880e-05 4.044171703352e+00
8.242500000000e+02 -2.285457858030e-02 7.162310052158e-05 4.096448136750e+00
8.245000000000e+02 -2.184240819209e-02 7.058243162536e-05 4.148386706334e+00
8.247500000000e+02 -2.096493037997e-02 6.976268380782e-05 4.199979406200e+00
8.250000000000e+02 -2.022574357214e-02 6.917290325115e-05 4.251220667380e+00
8.252500000000e+02 -1.962707740249e-02 6.882026220409e-05 4.302107262931e+00
8.255000000000e+02 -1.916973550940e-02 6.870988830368e-05 4.352638227933e+00
8.257500000000e+02 -1.885306761103e-02 6.884472063085e-05 4.402814763212e+00
8.260000000000e+02 -1.867496457519e-02 6.922538156098e-05 4.452640167035e+00
8.262500000000e+02 -1.863187973650e-02 6.985010151703e-05 4.502119739423e+00
8.265000000000e+02 -1.871886865760e-02 7.071468717340e-05 4.551260698930e+00
8.267500000000e+02 -1.892964544339e-02 7.181254351615e-05 4.600072096119e+00
8.270000000000e+02 -1.925665385229e-02 7.313475748075e-05 4.648564710253e+00
8.272500000000e+02 -1.969114653038e-02 7.467021908106e-05 4.696750966168e+00
8.275000000000e+02 -2.022327768295e-02 7.640581044449e-05 4.744644808442e+00
8.277500000000e+02 -2.084220095123e-02 7.832661393664e-05 4.792261601714e+00
8.280000000000e+02 -2.153617867006e-02 8.041616243060e-05 4.839617999882e+00
8.282500000000e+02 -2.229269966551e-02 8.265670722379e-05 4.886731811616e+00
8.285000000000e+02 -2.309860618913e-02 8.502948099767e-05 4.933621874056e+00
8.287500000000e+02 -2.394023211563e-02 8.751497416476e-05 4.980307900393e+00
8.290000000000e+02 -2.480355080287e-02 9.009318179329e-05 5.026810343941e+00
8.292500000000e+02 -2.567433195419e-02 9.274384584698e-05 5.073150244996e+00
8.295000000000e+02 -2.653830745464e-02 9.544666661351e-05 5.119349089165e+00
8.297500000000e+02 -2.738134065088e-02 9.818148689630e-05 5.165428659329e+00
8.300000000000e+02 -2.818960042888e-02 1.009284435693e-04 5.211410893330e+00
8.302500000000e+02 -2.894973198011e-02 1.036681076334e-04 5.257317742290e+00
8.305000000000e+02 -2.964902379068e-02 1.063815888659e-04 5.303171031177e+00
8.307500000000e+02 -3.027556342552e-02 1.090506191213e-04 5.348992327233e+00
8.310000000000e+02 -3.081838444897e-02 1.116576131513e-04 5.394802800255e+00
8.312500000000e+02 -3.126759353712e-02 1.141857341585e-04 5.440623095016e+00
8.315000000000e+02 -3.161448085858e-02 1.166189213324e-04 5.486473200973e+00
8.317500000000e+02 -3.185160955126e-02 1.189419066898e-04 5.532372325152e+00
8.320000000000e+02 -3.197288403290e-02 1.211402352653e-04 5.578338765027e+00
8.322500000000e+02 -3.197359388968e-02 1.232002615437e-04 5.624389794932e+00
8.325000000000e+02 -3.185044111218e-02 1.251091451808e-04 5.670541535297e+00
8.327500000000e+02 -3.160154239141e-02 1.268548429804e-04 5.716808844560e+00
8.330000000000e+02 -3.122641260113e-02 1.284260901622e-04 5.763205218224e+00
8.332500000000e+02 -3.072593557543e-02 1.298123794168e-04 5.809742673826e+00
8.335000000000e+02 -3.010231573552e-02 1.310039308390e-04 5.856431664402e+00
8.337500000000e+02 -2.935901738766e-02 1.319916611318e-04 5.903281001761e+00
8.340000000000e+02 -2.850069728675e-02 1.327671635278e-04 5.950297766609e+00
8.342500000000e+02 -2.753312215123e-02 1.333226792931e-04 5.997487265255e+00
8.345000000000e+02 -2.646308407579e-02 1.336510921146e-04 6.044852963276e+00
8.347500000000e+02 -2.529830496502e-02 1.337459261707e-04 6.092396455607e+00
8.350000000000e+02 -2.404733506092e-02 1.336013609495e-04 6.140117448628e+00
8.352500000000e+02 -2.271944755780e-02 1.332122752384e-04 6.188013733087e+00
8.355000000000e+02 -2.132452336742e-02 1.325743002366e-04 6.236081202582e+00
8.357500000000e+02 -1.987293320109e-02 1.316839093101e-04 6.284313851025e+00
8.360000000000e+02 -1.837541159395e-02 1.305385108973e-04 6.332703802918e+00
8.362500000000e+02 -1.684292620617e-02 1.291365640693e-04 6.381241352311e+00
8.365000000000e+02 -1.528654314733e-02 1.274778049831e-04 6.429914992565e+00
8.367500000000e+02 -1.371728762504e-02 1.255633184538e-04 6.478711471547e+00
8.370000000000e+02 -1.214600300196e-02 1.233957034397e-04 6.527615850510e+00
8.372500000000e+02 -1.058320901742e-02 1.209792882935e-04 6.576611550403e+00
8.375000000000e+02 -9.038961931411e-03 1.183202954328e-04 6.625680424333e+00
8.377500000000e+02 -7.522718977190e-03 1.154269333372e-04 6.674802814245e+00
8.380000000000e+02 -6.043209308605e-03 1.123095858987e-04 6.723957609171e+00
8.382500000000e+02 -4.608315667743e-03 1.089809503913e-04 6.773122314110e+00
8.385000000000e+02 -3.224967726466e-03 1.054561118593e-04 6.822273103915e+00
8.387500000000e+02 -1.899049943383e-03 1.017525669126e-04 6.871384876040e+00
8.390000000000e+02 -6.353272217751e-04 9.789020487141e-05 6.920431309142e+00
8.392500000000e+02 5.626143727007e-04 9.389120067688e-05 6.969384903068e+00
8.395000000000e+02 1.692405858329e-03 8.977988511324e-05 7.018217028399e+00
8.397500000000e+02 2.752916997935e-03 8.558254908797e-05 7.066897959922e+00
8.400000000000e+02 3.744255641769e-03 8.132717324441e-05 7.115396913547e+00
8.402500000000e+02 4.667745275697e-03 7.704310510298e-05 7.163682077700e+00
8.405000000000e+02 5.525881907288e-03 7.276067980372e-05 7.211720637544e+00
8.407500000000e+02 6.322266820655e-03 6.851079936199e-05 7.259478800922e+00
8.410000000000e+02 7.061517978117e-03 6.432450264512e-05 7.306921821402e+00
8.412500000000e+02 7.749163839345e-03 6.023246634132e-05 7.354014019204e+00
8.415000000000e+02 8.391518766722e-03 5.626450230914e-05 7.400718805311e+00
8.417500000000e+02 8.995544868652e-03 5.244907027910e-05 7.446998706336e+00
8.420000000000e+02 9.568705251681e-03 4.881278484251e-05 7.492815392443e+00
8.422500000000e+02 1.011880831677e-02 4.537995177559e-05 7.538129709838e+00
8.425000000000e+02 1.065384783042e-02 4.217218333322e-05 7.582901717044e+00
8.427500000000e+02 1.118184170407e-02 3.920798701179e-05 7.627090727090e+00
8.430000000000e+02 1.171067077814e-02 3.650242266673e-05 7.670655356217e+00
8.432500000000e+02 1.224791810352e-02 3.406684568505e-05 7.713553575849e+00
8.435000000000e+02 1.280071454105e-02 3.190870058464e-05 7.755742774772e+00
8.437500000000e+02 1.337558827486e-02 3.003135796778e-05 7.797179822950e+00
8.440000000000e+02 1.397832425137e-02 2.843409757636e-05 7.837821144768e+00
8.442500000000e+02 1.461383421585e-02 2.711213472129e-05 7.877622798968e+00
8.445000000000e+02 1.528603883930e-02 2.605672122119e-05 7.916540560933e+00
8.447500000000e+02 1.599776615271e-02 2.525532625214e-05 7.954530014951e+00
8.450000000000e+02 1.675066721470e-02 2.469189441717e-05 7.991546653245e+00
8.452500000000e+02 1.754515024569e-02 2.434723585013e-05 8.027545975732e+00
8.455000000000e+02 1.838033739971e-02 2.419936961576e-05 8.062483603628e+00
8.457500000000e+02 1.925404353016e-02 2.422398406313e-05 8.096315389991e+00
8.460000000000e+02 2.016278097673e-02 2.439498108869e-05 8.128997544058e+00
8.462500000000e+02 2.110178946870e-02 2.468502143446e-05 8.160486754889e+00
8.465000000000e+02 2.206509249481e-02 2.506611040179e-05 8.190740319301e+00
8.467500000000e+02 2.304558061953e-02 2.551018623861e-05 8.219716279802e+00
8.470000000000e+02 2.403511968163e-02 2.598971653564e-05 8.247373560744e+00
8.472500000000e+02 2.502468337830e-02 2.647829438060e-05 8.273672107951e+00
8.475000000000e+02 2.600450964525e-02 2.695120169877e-05 8.298573037300e+00
8.477500000000e+02 2.696427810892e-02 2.738593638443e-05 8.322038780086e+00
8.480000000000e+02 2.789330766517e-02 2.776269369215e-05 8.344033230575e+00
8.482500000000e+02 2.878077311117e-02 2.806479038911e-05 8.364521902213e+00
8.485000000000e+02 2.961593567931e-02 2.827902313884e-05 8.383472073397e+00
8.487500000000e+02 3.038838692264e-02 2.839595162435e-05 8.400852947422e+00
8.490000000000e+02 3.108829695990e-02 2.841010107080e-05 8.416635795331e+00
8.492500000000e+02 3.170666646952e-02 2.832007571024e-05 8.430794117714e+00
8.495000000000e+02 3.223556976933e-02 2.812858352819e-05 8.443303778160e+00
8.497500000000e+02 3.266839167080e-02 2.784236335601e-05 8.454143165737e+00
8.500000000000e+02 3.300004167425e-02 2.747202369319e-05 8.463293311531e+00
8.502500000000e+02 3.322715458270e-02 2.703178504904e-05 8.470738048367e+00
8.505000000000e+02 3.334825601735e-02 2.653914896650e-05 8.476464104517e+00
8.507500000000e+02 3.336390781416e-02 2.601446792530e-05 8.480461254326e+00
8.510000000000e+02 3.327680653829e-02 2.548045713258e-05 8.482722385429e+00
8.512500000000e+02 3.309185514945e-02 2.496162826593e-05 8.483243631743e+00
8.515000000000e+02 3.281617568586e-02 2.448368093994e-05 8.482024410847e+00
8.517500000000e+02 3.245908259750e-02 2.407280406314e-05 8.479067528857e+00
8.520000000000e+02 3.203198255761e-02 2.375502110852e-05 8.474379181347e+00
8.522500000000e+02 3.154822487912e-02 2.355550095834e-05 8.467969019716e+00
8.525000000000e+02 3.102287664822e-02 2.349773449631e-05 8.459850111021e+00
8.527500000000e+02 3.047245338034e-02 2.360279542660e-05 8.450038959049e+00
8.530000000000e+02 2.991458886568e-02 2.388866624453e-05 8.438555426431e+00
8.532500000000e+02 2.936767265175e-02 2.436953349139e-05 8.425422685502e+00
8.535000000000e+02 2.885045620232e-02 2.505514107840e-05 8.410667143799e+00
8.537500000000e+02 2.838163448093e-02 2.595034613315e-05 8.394318310732e+00
8.540000000000e+02 2.797942199130e-02 2.705469646050e-05 8.376408683474e+00
8.542500000000e+02 2.766112694396e-02 2.836212213039e-05 8.356973605813e+00
8.545000000000e+02 2.744273381138e-02 2.986076713155e-05 8.336051093068e+00
8.547500000000e+02 2.733850673556e-02 3.153296188763e-05 8.313681639377e+00
8.550000000000e+02 2.736062482777e-02 3.335534235122e-05 8.289908034937e+00
8.552500000000e+02 2.751885561391e-02 3.529912928660e-05 8.264775137653e+00
8.555000000000e+02 2.782027777616e-02 3.733050161511e-05 8.238329647740e+00
8.557500000000e+02 2.826905900862e-02 3.941119980119e-05 8.210619870857e+00
8.560000000000e+02 2.886629466064e-02 4.149922905933e-05 8.181695464351e+00
8.562500000000e+02 2.960991154743e-02 4.354967336997e-05 8.151607197141e+00
8.565000000000e+02 3.049463999097e-02 4.551560193844e-05 8.120406687693e+00
8.567500000000e+02 3.151205648518e-02 4.734914965918e-05 8.088146151190e+00
8.570000000000e+02 3.265069805741e-02 4.900254092327e-05 8.054878146455e+00
8.572500000000e+02 3.389624842445e-02 5.042918927783e-05 8.020655326699e+00
8.575000000000e+02 3.523179415780e-02 5.158490341114e-05 7.985530197052e+00
8.577500000000e+02 3.663814607185e-02 5.242899015465e-05 7.949554875886e+00
8.580000000000e+02 3.809422268995e-02 5.292536715815e-05 7.912780875859e+00
8.582500000000e+02 3.957748461638e-02 5.304359143909e-05 7.875258884417e+00
8.585000000000e+02 4.106441739667e-02 5.275981925543e-05 7.837038568997e+00
8.587500000000e+02 4.253104574158e-02 5.205762150956e-05 7.798168387034e+00
8.590000000000e+02 4.395347838444e-02 5.092866223749e-05 7.758695418082e+00
8.592500000000e+02 4.530846058583e-02 4.937322340168e-05 7.718665205554e+00
8.595000000000e+02 4.657393497403e-02 4.740061420974e-05 7.678121617362e+00
8.597500000000e+02 4.772958701256e-02 4.502929079397e-05 7.637106719621e+00
8.600000000000e+02 4.875736513110e-02 4.228676119497e-05 7.595660667645e+00
8.602500000000e+02 4.964196868379e-02 3.920934785953e-05 7.553821611663e+00
8.605000000000e+02 5.037127570679e-02 3.584173567972e-05 7.511625619557e+00
8.607500000000e+02 5.093670479611e-02 3.223622642859e-05 7.469106614681e+00
8.610000000000e+02 5.133349342310e-02 2.845179201327e-05 7.426296327906e+00
8.612500000000e+02 5.156087501058e-02 2.455303892257e-05 7.383224265826e+00
8.615000000000e+02 5.162215883931e-02 2.060892426264e-05 7.339917686933e+00
8.617500000000e+02 5.152468847376e-02 1.669129846385e-05 7.296401594570e+00
8.620000000000e+02 5.127969021827e-02 1.287334427494e-05 7.252698739295e+00
8.622500000000e+02 5.090200818621e-02 9.227938457868e-06 7.208829633226e+00
8.625000000000e+02 5.040973271065e-02 5.825964998679e-06 7.164812575900e+00
8.627500000000e+02 4.982373170646e-02 2.734637941038e-06 7.120663691673e+00
8.630000000000e+02 4.916709799878e-02 1.586985470814e-08 7.076396978528e+00
8.632500000000e+02 4.846452838983e-02 -2.275269860769e-06 7.032024368406e+00
8.635000000000e+02 4.774165319632e-02 -4.091959552671e-06 6.987555798533e+00
8.637500000000e+02 4.702433708227e-02 -5.396855196016e-06 6.942999292237e+00
8.640000000000e+02 4.633796932200e-02 -6.163084566413e-06 6.898361054307e+00
8.642500000000e+02 4.570677486200e-02 -6.375021507105e-06 6.853645566384e+00
8.645000000000e+02 4.515315476504e-02 -6.028748225612e-06 6.808855699814e+00
8.647500000000e+02 4.469708659136e-02 -5.132236113065e-06 6.763992831247e+00
8.650000000000e+02 4.435559967146e-02 -3.705217103911e-06 6.719056964702e+00
8.652500000000e+02 4.414234100689e-02 -1.778735160218e-06 6.674046862712e+00
8.655000000000e+02 4.406724971355e-02 6.055757237333e-07 6.628960173142e+00
8.657500000000e+02 4.413634430704e-02 3.396519241666e-06 6.583793566668e+00
8.660000000000e+02 4.435163394293e-02 6.534603072678e-06 6.538542871211e+00
8.662500000000e+02 4.471115392777e-02 9.953524018419e-06 6.493203206368e+00
8.665000000000e+02 4.520912406370e-02 1.358183062927e-05 6.447769119402e+00
8.667500000000e+02 4.583622525721e-02 1.734470357370e-05 6.402234712944e+00
8.670000000000e+02 4.657998339320e-02 2.116581149836e-05 6.356593774661e+00
8.672500000000e+02 4.742524739526e-02 2.496918186609e-05 6.310839901834e+00
8.675000000000e+02 4.835474399699e-02 2.868103442694e-05 6.264966617113e+00
8.677500000000e+02 4.934968826583e-02 3.223155909987e-05 6.218967485035e+00
8.680000000000e+02 5.039042890426e-02 3.555647745146e-05 6.172836217447e+00
8.682500000000e+02 5.145710420652e-02 3.859843674398e-05 6.126566778229e+00
8.685000000000e+02 5.253028763719e-02 4.130821692355e-05 6.080153478050e+00
8.687500000000e+02 5.359159853246e-02 4.364563866588e-05 6.033591066482e+00
8.690000000000e+02 5.462425937671e-02 4.558023526324e-05 5.986874815016e+00
8.692500000000e+02 5.561357768863e-02 4.709156065311e-05 5.940000594947e+00
8.695000000000e+02 5.654733668039e-02 4.816921821854e-05 5.892964946982e+00
8.697500000000e+02 5.741607955768e-02 4.881258894671e-05 5.845765142967e+00
8.700000000000e+02 5.821327654741e-02 4.903026221045e-05 5.798399238800e+00
8.702500000000e+02 5.893536848802e-02 4.883919160900e-05 5.750866117527e+00
8.705000000000e+02 5.958168526334e-02 4.826359700799e-05 5.703165522013e+00
8.707500000000e+02 6.015424277615e-02 4.733377526067e-05 5.655298076336e+00
8.710000000000e+02 6.065742899970e-02 4.608461327460e-05 5.607265295268e+00
8.712500000000e+02 6.109759526131e-02 4.455408471332e-05 5.559069581418e+00
8.715000000000e+02 6.148257415814e-02 4.278175302072e-05 5.510714209775e+00
8.717500000000e+02 6.182115074582e-02 4.080719429977e-05 5.462203299789e+00
8.720000000000e+02 6.212251655085e-02 3.866866864474e-05 5.413541775047e+00
8.722500000000e+02 6.239573750831e-02 3.640190036658e-05 5.364735310712e+00
8.725000000000e+02 6.264926719884e-02 3.403905169241e-05 5.315790269251e+00
8.727500000000e+02 6.289053496386e-02 3.160795702359e-05 5.266713626016e+00
8.730000000000e+02 6.312563015631e-02 2.913161096715e-05 5.217512879549e+00
8.732500000000e+02 6.335910662196e-02 2.662797034775e-05 5.168195962977e+00
8.735000000000e+02 6.359390446168e-02 2.411002086961e-05 5.118771132118e+00
8.737500000000e+02 6.383140442392e-02 2.158608737604e-05 5.069246862158e+00
8.740000000000e+02 6.407159820548e-02 1.906037331401e-05 5.019631728736e+00
8.742500000000e+02 6.431336676941e-02 1.653368297796e-05 4.969934284869e+00
8.745000000000e+02 6.455484878895e-02 1.400427476900e-05 4.920162950157e+00
8.747500000000e+02 6.479386538342e-02 1.146879263828e-05 4.870325891984e+00
8.750000000000e+02 6.502837349171e-02 8.923225357255e-06 4.820430913122e+00
8.752500000000e+02 6.525691682529e-02 6.363845708762e-06 4.770485363238e+00
8.755000000000e+02 6.547903777572e-02 3.788084370543e-06 4.720496049956e+00
8.757500000000e+02 6.569562672224e-02 1.195300910556e-06 4.670469174516e+00
8.760000000000e+02 6.590918390945e-02 -1.412579990173e-06 4.620410286973e+00
8.762500000000e+02 6.612397539210e-02 -4.030588793780e-06 4.570324254709e+00
8.765000000000e+02 6.634607266707e-02 -6.650423592713e-06 4.520215269220e+00
8.767500000000e+02 6.658326562239e-02 -9.260362574398e-06 4.470086858509e+00
8.770000000000e+02 6.684484944633e-02 -1.184539422980e-05 4.419941928419e+00
8.772500000000e+02 6.714128850429e-02 -1.438756966010e-05 4.369782821188e+00
8.775000000000e+02 6.748376724915e-02 -1.686657475777e-05 4.319611389729e+00
8.777500000000e+02 6.788364427254e-02 -1.926050211337e-05 4.269429086140e+00
8.780000000000e+02 6.835183176652e-02 -2.154678903155e-05 4.219237050046e+00
8.782500000000e+02 6.889812887696e-02 -2.370327554113e-05 4.169036218026e+00
8.785000000000e+02 6.953054268355e-02 -2.570931306722e-05 4.118827416983e+00
8.787500000000e+02 7.025463433990e-02 -2.754685315404e-05 4.068611463676e+00
8.790000000000e+02 7.107292973263e-02 -2.920143367627e-05 4.018389259524e+00
8.792500000000e+02 7.198443369205e-02 -3.066298441903e-05 3.968161872530e+00
8.795000000000e+02 7.298428339105e-02 -3.192638573785e-05 3.917930627677e+00
8.797500000000e+02 7.406357094540e-02 -3.299172733751e-05 3.867697176715e+00
8.800000000000e+02 7.520935639451e-02 -3.386423968818e-05 3.817463570368e+00
8.802500000000e+02 7.640488198636e-02 -3.455389840221e-05 3.767232326314e+00
8.805000000000e+02 7.762998557537e-02 -3.507473862505e-05 3.717006489224e+00
8.807500000000e+02 7.886170139746e-02 -3.544392049035e-05 3.666789701559e+00
8.810000000000e+02 8.007502034665e-02 -3.568062702838e-05 3.616586264584e+00
8.812500000000e+02 8.124377344535e-02 -3.580487866212e-05 3.566401203502e+00
8.815000000000e+02 8.234159721012e-02 -3.583635194929e-05 3.516240345627e+00
8.817500000000e+02 8.334292613329e-02 -3.579328280950e-05 3.466110396588e+00
8.820000000000e+02 8.422396142641e-02 -3.569151900287e-05 3.416019026952e+00
8.822500000000e+02 8.496357104060e-02 -3.554377571033e-05 3.365974977494e+00
8.825000000000e+02 8.554406309805e-02 -3.535911024835e-05 3.315988167436e+00
8.827500000000e+02 8.595180886213e-02 -3.514263666177e-05 3.266069828652e+00
8.830000000000e+02 8.617766818097e-02 -3.489545078217e-05 3.216232646508e+00
8.832500000000e+02 8.621721649366e-02 -3.461478369912e-05 3.166490925344e+00
8.835000000000e+02 8.607074534530e-02 -3.429432967389e-05 3.116860760517e+00
8.837500000000e+02 8.574306208175e-02 -3.392475803146e-05 3.067360227125e+00
8.840000000000e+02 8.524308945410e-02 -3.349437705716e-05 3.018009568984e+00
8.842500000000e+02 8.458330091467e-02 -3.298994271816e-05 2.968831386091e+00
8.845000000000e+02 8.377903813916e-02 -3.239761223545e-05 2.919850811747e+00
8.847500000000e+02 8.284774402766e-02 -3.170399751731e-05 2.871095666824e+00
8.850000000000e+02 8.180817566173e-02 -3.089730024133e-05 2.822596584621e+00
8.852500000000e+02 8.067964676688e-02 -2.996847072403e-05 2.774387096852e+00
8.855000000000e+02 7.948135059050e-02 -2.891232133262e-05 2.726503674657e+00
8.857500000000e+02 7.823180486069e-02 -2.772851544866e-05 2.678985720730e+00
8.860000000000e+02 7.694844812352e-02 -2.642234462677e-05 2.631875511221e+00
8.862500000000e+02 7.564740218247e-02 -2.500521426121e-05 2.585218087690e+00
8.865000000000e+02 7.434339652727e-02 -2.349477012620e-05 2.539061107141e+00
8.867500000000e+02 7.304984417510e-02 -2.191463504725e-05 2.493454642754e+00
8.870000000000e+02 7.177902997433e-02 -2.029374228338e-05 2.448450956147e+00
8.872500000000e+02 7.054237839137e-02 -1.866530972325e-05 2.404104235460e+00
8.875000000000e+02 6.935075302918e-02 -1.706552261840e-05 2.360470308911e+00
8.877500000000e+02 6.821474271752e-02 -1.553202951776e-05 2.317606335819e+00
8.880000000000e+02 6.714489286235e-02 -1.410237465671e-05 2.275570488869e+00
8.882500000000e+02 6.615184758522e-02 -1.281248377211e-05 2.234421603533e+00
8.885000000000e+02 6.524638095126e-02 -1.169533900305e-05 2.194218841010e+00
8.887500000000e+02 6.443930416042e-02 -1.077990737106e-05 2.155021313560e+00
8.890000000000e+02 6.374125274632e-02 -1.009039743280e-05 2.116887719451e+00
8.892500000000e+02 6.316236569481e-02 -9.645850100798e-06 2.079875974703e+00
8.895000000000e+02 6.271187478944e-02 -9.460014110396e-06 2.044042818096e+00
8.897500000000e+02 6.239764463527e-02 -9.541476717639e-06 2.009443451674e+00
8.900000000000e+02 6.222569347704e-02 -9.893925302262e-06 1.976131148781e+00
8.902500000000e+02 6.219974273386e-02 -1.051649493444e-05 1.944156899640e+00
8.905000000000e+02 6.232082595261e-02 -1.140410169334e-05 1.913569057788e+00
8.907500000000e+02 6.258699424087e-02 -1.254773012377e-05 1.884413026510e+00
8.910000000000e+02 6.299314007294e-02 -1.393462807231e-05 1.856730943839e+00
8.912500000000e+02 6.353096740239e-02 -1.554845286578e-05 1.830561431872e+00
8.915000000000e+02 6.418911321027e-02 -1.736938362148e-05 1.805939368510e+00
8.917500000000e+02 6.495342452211e-02 -1.937427627308e-05 1.782895725379e+00
8.920000000000e+02 6.580737585302e-02 -2.153690413134e-05 1.761457423522e+00
8.922500000000e+02 6.673261070641e-02 -2.382837392897e-05 1.741647276899e+00
8.925000000000e+02 6.770957161910e-02 -2.621772749078e-05 1.723483972083e+00
8.927500000000e+02 6.871818091175e-02 -2.867274529170e-05 1.706982124432e+00
8.930000000000e+02 6.973852795579e-02 -3.116089550814e-05 1.692152351630e+00
8.932500000000e+02 7.075151751226e-02 -3.365037148567e-05 1.679001428975e+00
8.935000000000e+02 7.173943679110e-02 -3.611115468682e-05 1.667532461539e+00
8.937500000000e+02 7.268640398072e-02 -3.851587765982e-05 1.657745104263e+00
8.940000000000e+02 7.357867947928e-02 -4.084044498281e-05 1.649635762424e+00
8.942500000000e+02 7.440481992592e-02 -4.306435546050e-05 1.643197827520e+00
8.945000000000e+02 7.515568120402e-02 -4.517067191454e-05 1.638421879421e+00
8.947500000000e+02 7.582427724283e-02 -4.714560658858e-05 1.635295881520e+00
8.950000000000e+02 7.640553104674e-02 -4.897785624300e-05 1.633805309815e+00
8.952500000000e+02 7.689593964249e-02 -5.065776734439e-05 1.633933274909e+00
8.955000000000e+02 7.729320743599e-02 -5.217650002365e-05 1.635660588739e+00
8.957500000000e+02 7.759588411064e-02 -5.352531921951e-05 1.638965818815e+00
8.960000000000e+02 7.780306383503e-02 -5.469517501888e-05 1.643825299103e+00
8.962500000000e+02 7.791416195300e-02 -5.567663047731e-05 1.650213167037e+00
8.965000000000e+02 7.792879778739e-02 -5.646020123498e-05 1.658101418096e+00
8.967500000000e+02 7.784679835981e-02 -5.703710633953e-05 1.667459975321e+00
8.970000000000e+02 7.766828913528e-02 -5.740031221455e-05 1.678256845035e+00
8.972500000000e+02 7.739387525339e-02 -5.754578917433e-05 1.690458297906e+00
8.975000000000e+02 7.702485032926e-02 -5.747376022278e-05 1.704029142109e+00
8.977500000000e+02 7.656342079689e-02 -5.718979693287e-05 1.718933017176e+00
8.980000000000e+02 7.601287976255e-02 -5.670553315953e-05 1.735132749835e+00
8.982500000000e+02 7.537772324020e-02 -5.603887954375e-05 1.752590695944e+00
8.985000000000e+02 7.466366648285e-02 -5.521360410757e-05 1.771269090115e+00
8.987500000000e+02 7.387757600338e-02 -5.425829089797e-05 1.791130331790e+00
8.990000000000e+02 7.302730268243e-02 -5.320471183010e-05 1.812137225020e+00
8.992500000000e+02 7.212144868749e-02 -5.208578010144e-05 1.834253121978e+00
8.995000000000e+02 7.116907845930e-02 -5.093326798017e-05 1.857441991711e+00
8.997500000000e+02 7.017940909693e-02 -4.977553696672e-05 1.881668407138e+00
9.000000000000e+02 6.916151055585e-02 -4.863551993206e-05 1.906897463477e+00
9.002500000000e+02 6.812403606486e-02 -4.752915996331e-05 1.933094665243e+00
9.005000000000e+02 6.707500570622e-02 -4.646446918130e-05 1.960225803127e+00
9.007500000000e+02 6.602165139565e-02 -4.544129086631e-05 1.988256857706e+00
9.010000000000e+02 6.497032486043e-02 -4.445177532555e-05 2.017153958819e+00
9.012500000000e+02 6.392646084356e-02 -4.348150498229e-05 2.046883422832e+00
9.015000000000e+02 6.289457935697e-02 -4.251111986561e-05 2.077411877794e+00
9.017500000000e+02 6.187831081147e-02 -4.151827159643e-05 2.108706477038e+00
9.020000000000e+02 6.088042808948e-02 -4.047967549284e-05 2.140735186090e+00
9.022500000000e+02 5.990287477490e-02 -3.937304255447e-05 2.173467119326e+00
9.025000000000e+02 5.894678392728e-02 -3.817869577172e-05 2.206872894569e+00
9.027500000000e+02 5.801248833702e-02 -3.688072388797e-05 2.240924968795e+00
9.030000000000e+02 5.709952638402e-02 -3.546758756579e-05 2.275597924723e+00
9.032500000000e+02 5.620665634066e-02 -3.393216542347e-05 2.310868672539e+00
9.035000000000e+02 5.533188751980e-02 -3.227129241118e-05 2.346716555280e+00
9.037500000000e+02 5.447254145842e-02 -3.048491619231e-05 2.383123341769e+00
9.040000000000e+02 5.362534866702e-02 -2.857501702616e-05 2.420073113424e+00
9.042500000000e+02 5.278658352899e-02 -2.654446799497e-05 2.457552063400e+00
9.045000000000e+02 5.195223370977e-02 -2.439600681056e-05 2.495548222098e+00
9.047500000000e+02 5.111819517861e-02 -2.213146138313e-05 2.534051148839e+00
9.050000000000e+02 5.028047876109e-02 -1.975133107535e-05 2.573051610451e+00
9.052500000000e+02 4.943541145275e-02 -1.725477304060e-05 2.612541278427e+00
9.055000000000e+02 4.857981772364e-02 -1.463999041879e-05 2.652512469791e+00
9.057500000000e+02 4.771116385507e-02 -1.190496296946e-05 2.692957939397e+00
9.060000000000e+02 4.682765501701e-02 -9.048419791546e-06 2.733870732587e+00
9.062500000000e+02 4.592828282333e-02 -6.070934182117e-06 2.775244096654e+00
9.065000000000e+02 4.501282070510e-02 -2.976001658439e-06 2.817071434887e+00
9.067500000000e+02 4.408177663330e-02 2.290695073348e-07 2.859346290108e+00
9.070000000000e+02 4.313631912513e-02 3.532499068010e-06 2.902062340493e+00
9.072500000000e+02 4.217818570531e-02 6.917730126399e-06 2.945213386122e+00
9.075000000000e+02 4.120959468608e-02 1.036348290945e-05 2.988793314840e+00
9.077500000000e+02 4.023316998843e-02 1.384422508438e-05 3.032796036472e+00
9.080000000000e+02 3.925189473425e-02 1.733093939194e-05 3.077215383037e+00
9.082500000000e+02 3.826909119126e-02 2.079213800987e-05 3.122044977116e+00
9.085000000000e+02 3.728842924092e-02 2.419502126447e-05 3.167278078613e+00
9.087500000000e+02 3.631395929784e-02 2.750666776455e-05 3.212907421963e+00
9.090000000000e+02 3.535015191399e-02 3.069515949383e-05 3.258925060371e+00
9.092500000000e+02 3.440193524890e-02 3.373054858632e-05 3.305322232485e+00
9.095000000000e+02 3.347471389433e-02 3.658560384276e-05 3.352089265350e+00
9.097500000000e+02 3.257435522217e-02 3.923630349567e-05 3.399215524814e+00
9.100000000000e+02 3.170713619274e-02 4.166207174622e-05 3.446689417158e+00
9.102500000000e+02 3.087964179931e-02 4.384578056099e-05 3.494498444521e+00
9.105000000000e+02 3.009861809869e-02 4.577356046462e-05 3.542629308148e+00
9.107500000000e+02 2.937078538967e-02 4.743448822306e-05 3.591068049853e+00
9.110000000000e+02 2.870262095161e-02 4.882021345343e-05 3.639800221155e+00
9.112500000000e+02 2.810012690065e-02 4.992458776934e-05 3.688811065114e+00
9.115000000000e+02 2.756859790367e-02 5.074336626723e-05 3.738085697436e+00
9.117500000000e+02 2.711240566832e-02 5.127401388372e-05 3.787609274877e+00
9.120000000000e+02 2.673481484255e-02 5.151563985523e-05 3.837367140464e+00
9.122500000000e+02 2.643783951229e-02 5.146908339135e-05 3.887344940235e+00
9.125000000000e+02 2.622215161104e-02 5.113711013796e-05 3.937528707152e+00
9.127500000000e+02 2.608703890362e-02 5.052472289360e-05 3.987904915310e+00
9.130000000000e+02 2.603041668681e-02 4.963951169881e-05 4.038460505566e+00
9.132500000000e+02 2.604888300151e-02 4.849202860971e-05 4.089182891221e+00
9.135000000000e+02 2.613781069555e-02 4.709612670906e-05 4.140059950385e+00
9.137500000000e+02 2.629146826025e-02 4.546920770596e-05 4.191080010932e+00
9.140000000000e+02 2.650315332783e-02 4.363237290997e-05 4.242231838678e+00
9.142500000000e+02 2.676533353999e-02 4.161042449385e-05 4.293504630596e+00
9.145000000000e+02 2.706978333730e-02 3.943171841073e-05 4.344888018221e+00
9.147500000000e+02 2.740770868651e-02 3.712787808996e-05 4.396372083825e+00
9.150000000000e+02 2.776985873271e-02 3.473336255141e-05 4.447947385866e+00
9.152500000000e+02 2.814662088302e-02 3.228492692947e-05 4.499604993269e+00
9.155000000000e+02 2.852810199650e-02 2.982099765136e-05 4.551336523926e+00
9.157500000000e+02 2.890419926469e-02 2.738099412361e-05 4.603134182493e+00
9.160000000000e+02 2.926466614738e-02 2.500463528485e-05 4.654990794134e+00
9.162500000000e+02 2.959917925330e-02 2.273125260432e-05 4.706899828334e+00
9.165000000000e+02 2.989741198318e-02 2.059913697525e-05 4.758855410878e+00
9.167500000000e+02 3.014911997574e-02 1.864493535850e-05 4.810852321452e+00
9.170000000000e+02 3.034424198667e-02 1.690319293660e-05 4.862885976282e+00
9.172500000000e+02 3.047301804993e-02 1.540585012105e-05 4.914952396438e+00
9.175000000000e+02 3.052612244217e-02 1.418187526853e-05 4.967048163594e+00
9.177500000000e+02 3.049481404405e-02 1.325697095364e-05 5.019170365517e+00
9.180000000000e+02 3.037109361457e-02 1.265333845121e-05 5.071316534443e+00
9.182500000000e+02 3.014786421164e-02 1.238949651339e-05 5.123484581238e+00
9.185000000000e+02 2.981909287592e-02 1.248013673830e-05 5.175672727367e+00
9.187500000000e+02 2.937995815845e-02 1.293595298088e-05 5.227879437420e+00
9.190000000000e+02 2.882698011144e-02 1.376360743000e-05 5.280103353047e+00
9.192500000000e+02 2.815813214777e-02 1.496564327813e-05 5.332343228490e+00
9.195000000000e+02 2.737291621333e-02 1.654043133067e-05 5.384597868344e+00
9.197500000000e+02 2.647241334389e-02 1.848212356975e-05 5.436866065903e+00
9.200000000000e+02 2.545929435354e-02 2.078064831340e-05 5.489146541680e+00
9.202500000000e+02 2.433779551577e-02 2.342173854128e-05 5.541437880210e+00
9.205000000000e+02 2.311366490700e-02 2.638698880128e-05 5.593738464679e+00
9.207500000000e+02 2.179407274562e-02 2.965397459237e-05 5.646046408082e+00
9.210000000000e+02 2.038749442628e-02 3.319642665997e-05 5.698359480341e+00
9.212500000000e+02 1.890357452290e-02 3.698445930206e-05 5.750675032832e+00
9.215000000000e+02 1.735296828393e-02 4.098487636231e-05 5.802989919261e+00
9.217500000000e+02 1.574717261738e-02 4.516153779610e-05 5.855300415601e+00
9.220000000000e+02 1.409834712729e-02 4.947579380560e-05 5.907602138783e+00
9.222500000000e+02 1.241913423668e-02 5.388697282366e-05 5.959889969490e+00
9.225000000000e+02 1.072247655849e-02 5.835292440082e-05 6.012157976651e+00
9.227500000000e+02 9.021438300494e-03 6.283060225826e-05 6.064399346691e+00
9.230000000000e+02 7.329033296486e-03 6.727667782599e-05 6.116606322637e+00
9.232500000000e+02 5.658058907193e-03 7.164815258467e-05 6.168770147957e+00
9.235000000000e+02 4.020939334720e-03 7.590298696747e-05 6.220881020648e+00
9.237500000000e+02 2.429578061895e-03 8.000072025383e-05 6.272928056721e+00
9.240000000000e+02 8.952209646804e-04 8.390305201553e-05 6.324899260165e+00
9.242500000000e+02 -5.716712016602e-04 8.757439495038e-05 6.376781506934e+00
9.245000000000e+02 -1.961538358083e-03 9.098237555161e-05 6.428560532329e+00
9.247500000000e+02 -3.265825783444e-03 9.409828310167e-05 6.480220928720e+00
9.250000000000e+02 -4.477077157119e-03 9.689745282065e-05 6.531746150650e+00
9.252500000000e+02 -5.589013504115e-03 9.935957546722e-05 6.583118523152e+00
9.255000000000e+02 -6.596602053599e-03 1.014689468804e-04 6.634319262898e+00
9.257500000000e+02 -7.496108367269e-03 1.032146310022e-04 6.685328498898e+00
9.260000000000e+02 -8.285133243820e-03 1.045905495550e-04 6.736125297894e+00
9.262500000000e+02 -8.962637332851e-03 1.055955034304e-04 6.786687701275e+00
9.265000000000e+02 -9.528946008340e-03 1.062331147344e-04 6.836992759848e+00
9.267500000000e+02 -9.985737039551e-03 1.065117001925e-04 6.887016572146e+00
9.270000000000e+02 -1.033601469274e-02 1.064440871978e-04 6.936734334535e+00
9.272500000000e+02 -1.058406062465e-02 1.060473418538e-04 6.986120382257e+00
9.275000000000e+02 -1.073537338953e-02 1.053424816107e-04 7.035148246217e+00
9.277500000000e+02 -1.079658574361e-02 1.043541336291e-04 7.083790698936e+00
9.280000000000e+02 -1.077537148603e-02 1.031101108550e-04 7.132019815151e+00
9.282500000000e+02 -1.068033341405e-02 1.016409673120e-04 7.179807021643e+00
9.285000000000e+02 -1.052088152560e-02 9.997953385391e-05 7.227123155947e+00
9.287500000000e+02 -1.030709950115e-02 9.816042993838e-05 7.273938525004e+00
9.290000000000e+02 -1.004960112689e-02 9.621955485234e-05 7.320222960873e+00
9.292500000000e+02 -9.759379911776e-03 9.419356956764e-05 7.365945876413e+00
9.295000000000e+02 -9.447654750181e-03 9.211937146106e-05 7.411076328414e+00
9.297500000000e+02 -9.125711652422e-03 9.003359965637e-05 7.455583074486e+00
9.300000000000e+02 -8.804745988063e-03 8.797213715953e-05 7.499434630900e+00
9.302500000000e+02 -8.495707383293e-03 8.596960788315e-05 7.542599339243e+00
9.305000000000e+02 -8.209149234260e-03 8.405892212016e-05 7.585045426790e+00
9.307500000000e+02 -7.955085995691e-03 8.227086356241e-05 7.626741073385e+00
9.310000000000e+02 -7.742860142946e-03 8.063366644259e-05 7.667654479675e+00
9.312500000000e+02 -7.581020670703e-03 7.917268094962e-05 7.707753938485e+00
9.315000000000e+02 -7.477214606549e-03 7.791008756319e-05 7.747007909710e+00
9.317500000000e+02 -7.438093522939e-03 7.686463721213e-05 7.785385094080e+00
9.320000000000e+02 -7.469234081975e-03 7.605145425577e-05 7.822854517768e+00
9.322500000000e+02 -7.575076023792e-03 7.548189597101e-05 7.859385611443e+00
9.325000000000e+02 -7.758876553618e-03 7.516347121139e-05 7.894948295725e+00
9.327500000000e+02 -8.022682541428e-03 7.509982505174e-05 7.929513068280e+00
9.330000000000e+02 -8.367321919981e-03 7.529077812041e-05 7.963051088858e+00
9.332500000000e+02 -8.792412625773e-03 7.573242674097e-05 7.995534272191e+00
9.335000000000e+02 -9.296391870404e-03 7.641730203242e-05 8.026935374815e+00
9.337500000000e+02 -9.876563924847e-03 7.733457681086e-05 8.057228081687e+00
9.340000000000e+02 -1.052916462046e-02 7.847031146632e-05 8.086387098014e+00
9.342500000000e+02 -1.124944385894e-02 7.980778009720e-05 8.114388229823e+00
9.345000000000e+02 -1.203176135414e-02 8.132777392872e-05 8.141208471465e+00
9.347500000000e+02 -1.286969629145e-02 8.300905779127e-05 8.166826080569e+00
9.350000000000e+02 -1.375616668870e-02 8.482873700258e-05 8.191220657649e+00
9.352500000000e+02 -1.468355765582e-02 8.676261948792e-05 8.214373212663e+00
9.355000000000e+02 -1.564385525086e-02 8.878565829246e-05 8.236266234795e+00
9.357500000000e+02 -1.662878421910e-02 9.087238810943e-05 8.256883748341e+00
9.360000000000e+02 -1.762994737125e-02 9.299734542703e-05 8.276211369972e+00
9.362500000000e+02 -1.863896439222e-02 9.513547380924e-05 8.294236354738e+00
9.365000000000e+02 -1.964760759973e-02 9.726250659858e-05 8.310947635668e+00
9.367500000000e+02 -2.064793363080e-02 9.935532839614e-05 8.326335860928e+00
9.370000000000e+02 -2.163240626930e-02 1.013922957923e-04 8.340393417201e+00
9.372500000000e+02 -2.259401099333e-02 1.033535147043e-04 8.353114452116e+00
9.375000000000e+02 -2.352635547312e-02 1.052210891954e-04 8.364494882268e+00
9.377500000000e+02 -2.442375802778e-02 1.069793259449e-04 8.374532398778e+00
9.380000000000e+02 -2.528131889041e-02 1.086148866796e-04 8.383226460371e+00
9.382500000000e+02 -2.609497405190e-02 1.101169471982e-04 8.390578278022e+00
9.385000000000e+02 -2.686153303610e-02 1.114772830372e-04 8.396590793599e+00
9.387500000000e+02 -2.757869476531e-02 1.126902124557e-04 8.401268645501e+00
9.390000000000e+02 -2.824504776967e-02 1.137526239553e-04 8.404618129250e+00
9.392500000000e+02 -2.886004959408e-02 1.146639612382e-04 8.406647146652e+00
9.395000000000e+02 -2.942399014480e-02 1.154261138729e-04 8.407365147471e+00
9.397500000000e+02 -2.993793770940e-02 1.160432815124e-04 8.406783062035e+00
9.400000000000e+02 -3.040367417359e-02 1.165218131449e-04 8.404913226190e+00
9.402500000000e+02 -3.082361487853e-02 1.168700051748e-04 8.401769297833e+00
9.405000000000e+02 -3.120072348146e-02 1.170978796357e-04 8.397366166233e+00
9.407500000000e+02 -3.153841747926e-02 1.172169294002e-04 8.391719854570e+00
9.410000000000e+02 -3.184046927394e-02 1.172398333421e-04 8.384847417527e+00
9.412500000000e+02 -3.211090714460e-02 1.171802068648e-04 8.376766831516e+00
9.415000000000e+02 -3.235391192925e-02 1.170522905755e-04 8.367496883810e+00
9.417500000000e+02 -3.257371757558e-02 1.168706843542e-04 8.357057056374e+00
9.420000000000e+02 -3.277451458916e-02 1.166500089591e-04 8.345467406888e+00
9.422500000000e+02 -3.296035697332e-02 1.164046270551e-04 8.332748452282e+00
9.425000000000e+02 -3.313507836780e-02 1.161483825449e-04 8.318921049165e+00
9.427500000000e+02 -3.330221706546e-02 1.158943484976e-04 8.304006275343e+00
9.430000000000e+02 -3.346495103200e-02 1.156545887884e-04 8.288025317840e+00
9.432500000000e+02 -3.362604666652e-02 1.154399528686e-04 8.270999360874e+00
9.435000000000e+02 -3.378782080641e-02 1.152599494325e-04 8.252949478827e+00
9.437500000000e+02 -3.395211636223e-02 1.151225781510e-04 8.233896538917e+00
9.440000000000e+02 -3.412029348723e-02 1.150341827252e-04 8.213861107206e+00
9.442500000000e+02 -3.429323531680e-02 1.149994303127e-04 8.192863362536e+00
9.445000000000e+02 -3.447136777541e-02 1.150212843146e-04 8.170923022686e+00
9.447500000000e+02 -3.465469379542e-02 1.151010096602e-04 8.148059274413e+00
9.450000000000e+02 -3.484283959638e-02 1.152382117631e-04 8.124290718447e+00
9.452500000000e+02 -3.503511251050e-02 1.154309223933e-04 8.099635319513e+00
9.455000000000e+02 -3.523056735297e-02 1.156757156259e-04 8.074110369656e+00
9.457500000000e+02 -3.542807915309e-02 1.159678524912e-04 8.047732461472e+00
9.460000000000e+02 -3.562641979868e-02 1.163014523195e-04 8.020517468368e+00
9.462500000000e+02 -3.582433549074e-02 1.166696879371e-04 7.992480537241e+00
9.465000000000e+02 -3.602062291334e-02 1.170649981104e-04 7.963636088595e+00
9.467500000000e+02 -3.621420165979e-02 1.174793118909e-04 7.933997824819e+00
9.470000000000e+02 -3.640418016750e-02 1.179042802208e-04 7.903578747887e+00
9.472500000000e+02 -3.658991327776e-02 1.183315068262e-04 7.872391180797e+00
9.475000000000e+02 -3.677104819652e-02 1.187527918896e-04 7.840446797881e+00
9.477500000000e+02 -3.694755711285e-02 1.191603629871e-04 7.807756658424e+00
9.480000000000e+02 -3.711975440322e-02 1.195469517726e-04 7.774331246607e+00
9.482500000000e+02 -3.728829765020e-02 1.199060908845e-04 7.740180510001e+00
9.485000000000e+02 -3.745417127312e-02 1.202322656046e-04 7.705313903863e+00
9.487500000000e+02 -3.761865370727e-02 1.205210232999e-04 7.669740436244e+00
9.490000000000e+02 -3.778327017600e-02 1.207690763504e-04 7.633468708921e+00
9.492500000000e+02 -3.794973205389e-02 1.209743480671e-04 7.596506963937e+00
9.495000000000e+02 -3.811986768083e-02 1.211359920171e-04 7.558863121904e+00
9.497500000000e+02 -3.829554583505e-02 1.212543683492e-04 7.520544825419e+00
9.500000000000e+02 -3.847859718589e-02 1.213309783583e-04 7.481559473161e+00
9.502500000000e+02 -3.867073453321e-02 1.213683578691e-04 7.441914258507e+00
9.505000000000e+02 -3.887347655426e-02 1.213699363795e-04 7.401616198400e+00
9.507500000000e+02 -3.908807514115e-02 1.213398651548e-04 7.360672166267e+00
9.510000000000e+02 -3.931545053069e-02 1.212827987224e-04 7.319088915616e+00
9.512500000000e+02 -3.955613436797e-02 1.212037170107e-04 7.276873104889e+00
9.515000000000e+02 -3.981022328554e-02 1.211076834359e-04 7.234031319112e+00
9.517500000000e+02 -4.007734550721e-02 1.209996022522e-04 7.190570086008e+00
9.520000000000e+02 -4.035664084251e-02 1.208840017520e-04 7.146495893043e+00
9.522500000000e+02 -4.064675603233e-02 1.207648321969e-04 7.101815202239e+00
9.525000000000e+02 -4.094585716683e-02 1.206452681392e-04 7.056534461712e+00
9.527500000000e+02 -4.125165820809e-02 1.205275311136e-04 7.010660119256e+00
9.530000000000e+02 -4.156146668297e-02 1.204127949950e-04 6.964198634641e+00
9.532500000000e+02 -4.187224467300e-02 1.203010849888e-04 6.917156493359e+00
9.535000000000e+02 -4.218068575564e-02 1.201912211697e-04 6.869540220448e+00
9.537500000000e+02 -4.248330411117e-02 1.200808131939e-04 6.821356396832e+00
9.540000000000e+02 -4.277653552696e-02 1.199663211784e-04 6.772611676849e+00
9.542500000000e+02 -4.305684720477e-02 1.198431413357e-04 6.723312807705e+00
9.545000000000e+02 -4.332085362658e-02 1.197057348148e-04 6.673466650916e+00
9.547500000000e+02 -4.356543556829e-02 1.195478003683e-04 6.623080205782e+00
9.550000000000e+02 -4.378785755637e-02 1.193624825145e-04 6.572160633140e+00
9.552500000000e+02 -4.398588323571e-02 1.191426154792e-04 6.520715283201e+00
9.555000000000e+02 -4.415787954689e-02 1.188809813664e-04 6.468751722217e+00
9.557500000000e+02 -4.430290842004e-02 1.185706359011e-04 6.416277761891e+00
9.560000000000e+02 -4.442079822413e-02 1.182051971228e-04 6.363301486791e+00
9.562500000000e+02 -4.451219572824e-02 1.177791637365e-04 6.309831287383e+00
9.565000000000e+02 -4.457858847571e-02 1.172882257588e-04 6.255875885505e+00
9.567500000000e+02 -4.462230204676e-02 1.167295783168e-04 6.201444363500e+00
9.570000000000e+02 -4.464646867597e-02 1.161022878135e-04 6.146546192097e+00
9.572500000000e+02 -4.465496515005e-02 1.154074826192e-04 6.091191250583e+00
9.575000000000e+02 -4.465232636260e-02 1.146485939807e-04 6.035389849589e+00
9.577500000000e+02 -4.464363463045e-02 1.138315423953e-04 5.979152751081e+00
9.580000000000e+02 -4.463438708731e-02 1.129648521349e-04 5.922491180201e+00
9.582500000000e+02 -4.463034978471e-02 1.120597401735e-04 5.865416839802e+00
9.585000000000e+02 -4.463740174652e-02 1.111300461497e-04 5.807941922107e+00
9.587500000000e+02 -4.466137399521e-02 1.101920987600e-04 5.750079112637e+00
9.590000000000e+02 -4.470789342759e-02 1.092645855032e-04 5.691841600191e+00
9.592500000000e+02 -4.478223381682e-02 1.083682601997e-04 5.633243077060e+00
9.595000000000e+02 -4.488918320596e-02 1.075255619709e-04 5.574297745966e+00
9.597500000000e+02 -4.503292965940e-02 1.067601608883e-04 5.515020319504e+00
9.600000000000e+02 -4.521697152788e-02 1.060964464212e-04 5.455426026633e+00
9.602500000000e+02 -4.544405297956e-02 1.055589371271e-04 5.395530616233e+00
9.605000000000e+02 -4.571612660916e-02 1.051716472907e-04 5.335350362904e+00
9.607500000000e+02 -4.603434231598e-02 1.049574236831e-04 5.274902079704e+00
9.610000000000e+02 -4.639906048674e-02 1.049372743023e-04 5.214203130825e+00
9.612500000000e+02 -4.680988657945e-02 1.051297089453e-04 5.153271450899e+00
9.615000000000e+02 -4.726572305614e-02 1.055501079412e-04 5.092125569279e+00
9.617500000000e+02 -4.776483454904e-02 1.062101445715e-04 5.030784640049e+00
9.620000000000e+02 -4.830492178430e-02 1.071172784560e-04 4.969268477996e+00
9.622500000000e+02 -4.888319976245e-02 1.082743359719e-04 4.907597601567e+00
9.625000000000e+02 -4.949647804451e-02 1.096791993427e-04 4.845793276656e+00
9.627500000000e+02 -5.014123630955e-02 1.113245915554e-04 4.783877575504e+00
9.630000000000e+02 -5.081369752959e-02 1.131979945808e-04 4.721873430234e+00
9.632500000000e+02 -5.150989343736e-02 1.152816785238e-04 4.659804695544e+00
9.635000000000e+02 -5.222572499332e-02 1.175528616537e-04 4.597696208563e+00
9.637500000000e+02 -5.295701203804e-02 1.199839654851e-04 4.535573858146e+00
9.640000000000e+02 -5.369953915548e-02 1.225429959643e-04 4.473464645146e+00
9.642500000000e+02 -5.444909460154e-02 1.251940209727e-04 4.411396742048e+00
9.645000000000e+02 -5.520149951844e-02 1.278977181860e-04 4.349399552516e+00
9.647500000000e+02 -5.595263504533e-02 1.306120211362e-04 4.287503757672e+00
9.650000000000e+02 -5.669845828043e-02 1.332928023246e-04 4.225741359091e+00
9.652500000000e+02 -5.743501445345e-02 1.358946232186e-04 4.164145707610e+00
9.655000000000e+02 -5.815843851841e-02 1.383714994460e-04 4.102751520718e+00
9.657500000000e+02 -5.886495036981e-02 1.406776990400e-04 4.041594885962e+00
9.660000000000e+02 -5.955084115425e-02 1.427685383806e-04 3.980713245297e+00
9.662500000000e+02 -6.021245189651e-02 1.446011702635e-04 3.920145366138e+00
9.665000000000e+02 -6.084614723170e-02 1.461353532790e-04 3.859931287691e+00
9.667500000000e+02 -6.144828493164e-02 1.473341837980e-04 3.800112251016e+00
9.670000000000e+02 -6.201518419843e-02 1.481647663252e-04 3.740730610080e+00
9.672500000000e+02 -6.254310098932e-02 1.485988301823e-04 3.681829715049e+00
9.675000000000e+02 -6.302820972468e-02 1.486132600589e-04 3.623453781089e+00
9.677500000000e+02 -6.346659809223e-02 1.481905318172e-04 3.565647738343e+00
9.680000000000e+02 -6.385428431798e-02 1.473190573444e-04 3.508457055034e+00
9.682500000000e+02 -6.418725269858e-02 1.459934070689e-04 3.451927552474e+00
9.685000000000e+02 -6.446151619220e-02 1.442144241771e-04 3.396105201263e+00
9.687500000000e+02 -6.467320497561e-02 1.419892251282e-04 3.341035905370e+00
9.690000000000e+02 -6.481867713259e-02 1.393310818717e-04 3.286765283287e+00
9.692500000000e+02 -6.489465584149e-02 1.362592164206e-04 3.233338432910e+00
9.695000000000e+02 -6.489837750237e-02 1.327984894125e-04 3.180799705698e+00
9.697500000000e+02 -6.482775110818e-02 1.289790182484e-04 3.129192477482e+00
9.700000000000e+02 -6.468151768386e-02 1.248357323501e-04 3.078558925367e+00
9.702500000000e+02 -6.445940111573e-02 1.204078815018e-04 3.028939813198e+00
9.705000000000e+02 -6.416224148012e-02 1.157385157933e-04 2.980374288076e+00
9.707500000000e+02 -6.379210288393e-02 1.108739448334e-04 2.932899688265e+00
9.710000000000e+02 -6.335234587729e-02 1.058631836906e-04 2.886551374742e+00
9.712500000000e+02 -6.284766668713e-02 1.007574100176e-04 2.841362561102e+00
9.715000000000e+02 -6.228409091525e-02 9.560940631037e-05 2.797364175401e+00
9.717500000000e+02 -6.166892681907e-02 9.047301158022e-05 2.754584739896e+00
9.720000000000e+02 -6.101068294985e-02 8.540257363282e-05 2.713050248053e+00
9.722500000000e+02 -6.031894551146e-02 8.045238701412e-05 2.672784084890e+00
9.725000000000e+02 -5.960422908028e-02 7.567612521561e-05 2.633806944224e+00
9.727500000000e+02 -5.887780167414e-02 7.112625653655e-05 2.596136761782e+00
9.730000000000e+02 -5.815148976495e-02 6.685344738805e-05 2.559788681856e+00
9.732500000000e+02 -5.743747100238e-02 6.290594778879e-05 2.524775010891e+00
9.735000000000e+02 -5.674805667845e-02 5.932897725591e-05 2.491105214587e+00
9.737500000000e+02 -5.609546842598e-02 5.616409882356e-05 2.458785900359e+00
9.740000000000e+02 -5.549161322380e-02 5.344862046516e-05 2.427820840800e+00
9.742500000000e+02 -5.494785641107e-02 5.121500442262e-05 2.398210984021e+00
9.745000000000e+02 -5.447479989952e-02 4.949032182008e-05 2.369954501671e+00
9.747500000000e+02 -5.408206243928e-02 4.829579369772e-05 2.343046826200e+00
9.750000000000e+02 -5.377807076081e-02 4.764636490440e-05 2.317480714141e+00
9.752500000000e+02 -5.356986495494e-02 4.755035674239e-05 2.293246318567e+00
9.755000000000e+02 -5.346291860047e-02 4.800921882306e-05 2.270331259250e+00
9.757500000000e+02 -5.346098719981e-02 4.901738901117e-05 2.248720713758e+00
9.760000000000e+02 -5.356598535191e-02 5.056223949554e-05 2.228397509141e+00
9.762500000000e+02 -5.377790111304e-02 5.262412645229e-05 2.209342221796e+00
9.765000000000e+02 -5.409475213398e-02 5.517654420628e-05 2.191533283793e+00
9.767500000000e+02 -5.451258751457e-02 5.818633949659e-05 2.174947096124e+00
9.770000000000e+02 -5.502553723091e-02 6.161406316502e-05 2.159558150321e+00
9.772500000000e+02 -5.562590879101e-02 6.541438951793e-05 2.145339159893e+00
9.775000000000e+02 -5.630433208565e-02 6.953662917755e-05 2.132261202602e+00
9.777500000000e+02 -5.704993995091e-02 7.392530078529e-05 2.120293879062e+00
9.780000000000e+02 -5.785058941756e-02 7.852080863471e-05 2.109405486847e+00
9.782500000000e+02 -5.869310802676e-02 8.326018787405e-05 2.099563214566e+00
9.785000000000e+02 -5.956356018131e-02 8.807792720006e-05 2.090733358254e+00
9.787500000000e+02 -6.044752558866e-02 9.290686545513e-05 2.082881552924e+00
9.790000000000e+02 -6.133037810656e-02 9.767914266193e-05 2.075973041550e+00
9.792500000000e+02 -6.219756213856e-02 1.023272139548e-04 2.069972942687e+00
9.795000000000e+02 -6.303485581127e-02 1.067848940247e-04 2.064846561202e+00
9.797500000000e+02 -6.382861677829e-02 1.109884227009e-04 2.060559685075e+00
9.800000000000e+02 -6.456600810104e-02 1.148775294732e-04 2.057078919925e+00
9.802500000000e+02 -6.523519628290e-02 1.183964598865e-04 2.054371994882e+00
9.805000000000e+02 -6.582552664504e-02 1.214949580408e-04 2.052408093076e+00
9.807500000000e+02 -6.632766790095e-02 1.241291623618e-04 2.051158149890e+00
9.810000000000e+02 -6.673372688651e-02 1.262623777948e-04 2.050595131539e+00
9.812500000000e+02 -6.703734039037e-02 1.278657312480e-04 2.050694307510e+00
9.815000000000e+02 -6.723372961330e-02 1.289186567034e-04 2.051433459720e+00
9.817500000000e+02 -6.731973521219e-02 1.294092452425e-04 2.052793084199e+00
9.820000000000e+02 -6.729381821677e-02 1.293343998404e-04 2.054756530361e+00
9.822500000000e+02 -6.715603339642e-02 1.286998214199e-04 2.057310095724e+00
9.825000000000e+02 -6.690798266982e-02 1.275198516475e-04 2.060443091965e+00
9.827500000000e+02 -6.655273762283e-02 1.258171431296e-04 2.064147846480e+00
9.830000000000e+02 -6.609473978443e-02 1.236221930082e-04 2.068419658765e+00
9.832500000000e+02 -6.553968694986e-02 1.209727737773e-04 2.073256729897e+00
9.835000000000e+02 -6.489439714126e-02 1.179132392914e-04 2.078660032351e+00
9.837500000000e+02 -6.416666459061e-02 1.144937562444e-04 2.084633153830e+00
9.840000000000e+02 -6.336510593410e-02 1.107694505290e-04 2.091182097534e+00
9.842500000000e+02 -6.249900910258e-02 1.067995118096e-04 2.098315071856e+00
9.845000000000e+02 -6.157818020063e-02 1.026462440892e-04 2.106042239593e+00
9.847500000000e+02 -6.061279971577e-02 9.837407802157e-05 2.114375458935e+00
9.850000000000e+02 -5.961328832917e-02 9.404856636758e-05 2.123328011589e+00
9.852500000000e+02 -5.859018484871e-02 8.973536929430e-05 2.132914326375e+00
9.855000000000e+02 -5.755403691666e-02 8.549924484247e-05 2.143149706318e+00
9.857500000000e+02 -5.651530372623e-02 8.140306093224e-05 2.154050057548e+00
9.860000000000e+02 -5.548426919204e-02 7.750684352834e-05 2.165631647879e+00
9.862500000000e+02 -5.447096168921e-02 7.386688167116e-05 2.177910873775e+00
9.865000000000e+02 -5.348507842720e-02 7.053491043291e-05 2.190904055450e+00
9.867500000000e+02 -5.253590842610e-02 6.755737682199e-05 2.204627274795e+00
9.870000000000e+02 -5.163225445926e-02 6.497482308471e-05 2.219096229575e+00
9.872500000000e+02 -5.078234676716e-02 6.282137389349e-05 2.234326140398e+00
9.875000000000e+02 -4.999375355015e-02 6.112436195896e-05 2.250331675064e+00
9.877500000000e+02 -4.927328178817e-02 5.990406312018e-05 2.267126919982e+00
9.880000000000e+02 -4.862687762907e-02 5.917357043259e-05 2.284725365100e+00
9.882500000000e+02 -4.805952362879e-02 5.893877089214e-05 2.303139919496e+00
9.885000000000e+02 -4.757514033296e-02 5.919842568078e-05 2.322382940639e+00
9.887500000000e+02 -4.717650134446e-02 5.994435086049e-05 2.342466265820e+00
9.890000000000e+02 -4.686516124906e-02 6.116165792952e-05 2.363401253186e+00
9.892500000000e+02 -4.664140886108e-02 6.282907127481e-05 2.385198811713e+00
9.895000000000e+02 -4.650424727289e-02 6.491929639904e-05 2.407869422701e+00
9.897500000000e+02 -4.645140140692e-02 6.739943048642e-05 2.431423150435e+00
9.900000000000e+02 -4.647935877195e-02 7.023143883997e-05 2.455869634371e+00
9.902500000000e+02 -4.658343940059e-02 7.337268226212e-05 2.481218067315e+00
9.905000000000e+02 -4.675789043990e-02 7.677649312385e-05 2.507477160457e+00
9.907500000000e+02 -4.699600471445e-02 8.039284963121e-05 2.534655096313e+00
9.910000000000e+02 -4.729025414567e-02 8.416911794240e-05 2.562759474750e+00
9.912500000000e+02 -4.763243345460e-02 8.805085160823e-05 2.591797256780e+00
9.915000000000e+02 -4.801380629105e-02 9.198269065516e-05 2.621774707010e+00
9.917500000000e+02 -4.842525032841e-02 9.590932811923e-05 2.652697342097e+00
9.920000000000e+02 -4.885739529361e-02 9.977652469803e-05 2.684569884940e+00
9.922500000000e+02 -4.930075159460e-02 1.035321588260e-04 2.717396227204e+00
9.925000000000e+02 -4.974582786464e-02 1.071272360974e-04 2.751179400197e+00
9.927500000000e+02 -5.018323726308e-02 1.105168649676e-04 2.785921553655e+00
9.930000000000e+02 -5.060379399594e-02 1.136611716550e-04 2.821623939726e+00
9.932500000000e+02 -5.099860063578e-02 1.165260475659e-04 2.858286904574e+00
9.935000000000e+02 -5.135913124858e-02 1.190837383864e-04 2.895909874068e+00
9.937500000000e+02 -5.167730931422e-02 1.213132268534e-04 2.934491344537e+00
9.940000000000e+02 -5.194558362673e-02 1.232003924445e-04 2.974028870890e+00
9.942500000000e+02 -5.215700595999e-02 1.247379489245e-04 3.014519042111e+00
9.945000000000e+02 -5.230530709019e-02 1.259251509582e-04 3.055957458670e+00
9.947500000000e+02 -5.238497324143e-02 1.267672962970e-04 3.098338704834e+00
9.950000000000e+02 -5.239132352158e-02 1.272750660923e-04 3.141656307601e+00
9.952500000000e+02 -5.232058043455e-02 1.274637261866e-04 3.185902706623e+00
9.955000000000e+02 -5.216993578739e-02 1.273522631833e-04 3.231069209492e+00
9.957500000000e+02 -5.193760113789e-02 1.269624880265e-04 3.277145964219e+00
9.960000000000e+02 -5.162284371339e-02 1.263181804062e-04 3.324121922334e+00
9.962500000000e+02 -5.122599804789e-02 1.254442916478e-04 3.371984824931e+00
9.965000000000e+02 -5.074845476709e-02 1.243662678960e-04 3.420721184978e+00
9.967500000000e+02 -5.019262118510e-02 1.231094991330e-04 3.470316290882e+00
9.970000000000e+02 -4.956185547820e-02 1.216989108393e-04 3.520754222955e+00
9.972500000000e+02 -4.886037664837e-02 1.201586956848e-04 3.572017873649e+00
9.975000000000e+02 -4.809315190419e-02 1.185121653721e-04 3.624088993558e+00
9.977500000000e+02 -4.726576817680e-02 1.167817050566e-04 3.676948234698e+00
9.980000000000e+02 -4.638429183813e-02 1.149887959511e-04 3.730575212186e+00
9.982500000000e+02 -4.545512362053e-02 1.131540758218e-04 3.784948566800e+00
9.985000000000e+02 -4.448485471882e-02 1.112974051063e-04 3.840046036053e+00
9.987500000000e+02 -4.348012991299e-02 1.094379094296e-04 3.895844517896e+00
9.990000000000e+02 -4.244752336268e-02 1.075939773864e-04 3.952320141125e+00
9.992500000000e+02 -4.139343161396e-02 1.057831983762e-04 4.009448328106e+00
9.995000000000e+02 -4.032398737963e-02 1.040222347238e-04 4.067203853006e+00
9.997500000000e+02 -3.924499641192e-02 1.023266322604e-04 4.125560893605e+00
1.000000000000e+03 -3.816189815092e-02 1.007105796461e-04 4.184493075309e+00
1.000250000000e+03 -3.707975008812e-02 9.918663744599e-05 4.243973510984e+00
1.000500000000e+03 -3.600323185763e-02 9.776545607026e-05 4.303974826544e+00
1.000750000000e+03 -3.493666773941e-02 9.645551441340e-05 4.364469186249e+00
1.001000000000e+03 -3.388406120294e-02 9.526289676071e-05 4.425428307405e+00
1.001250000000e+03 -3.284913783187e-02 9.419115143686e-05 4.486823472537e+00
1.001500000000e+03 -3.183538883276e-02 9.324123261442e-05 4.548625530836e+00
1.001750000000e+03 -3.084611382118e-02 9.241154106127e-05 4.610804903372e+00
1.002000000000e+03 -2.988445388668e-02 9.169806389484e-05 4.673331577942e+00
1.002250000000e+03 -2.895341622612e-02 9.109462929865e-05 4.736175109226e+00
1.002500000000e+03 -2.805588332534e-02 9.059325506558e-05 4.799304612365e+00
1.002750000000e+03 -2.719461010511e-02 9.018457724477e-05 4.862688762764e+00
1.003000000000e+03 -2.637220493985e-02 8.985832964523e-05 4.926295793146e+00
1.003250000000e+03 -2.559110017716e-02 8.960385533502e-05 4.990093497857e+00
1.003500000000e+03 -2.485351152496e-02 8.941061533135e-05 5.054049239302e+00
1.003750000000e+03 -2.416139124133e-02 8.926866934156e-05 5.118129961161e+00
1.004000000000e+03 -2.351637986520e-02 8.916910293846e-05 5.182302210228e+00
1.004250000000e+03 -2.291975870201e-02 8.910437494206e-05 5.246532165668e+00
1.004500000000e+03 -2.237240939184e-02 8.906857181354e-05 5.310785679215e+00
1.004750000000e+03 -2.187478342667e-02 8.905756486441e-05 5.375028325208e+00
1.005000000000e+03 -2.142688414751e-02 8.906905511369e-05 5.439225461594e+00
1.005250000000e+03 -2.102826459592e-02 8.910250442942e-05 5.503342301323e+00
1.005500000000e+03 -2.067804147104e-02 8.915899348780e-05 5.567343992871e+00
1.005750000000e+03 -2.037492457947e-02 8.924099319743e-05 5.631195710102e+00
1.006000000000e+03 -2.011726149023e-02 8.935206053184e-05 5.694862747853e+00
1.006250000000e+03 -1.990309418289e-02 8.949651035450e-05 5.758310622449e+00
1.006500000000e+03 -1.973022457709e-02 8.967906802471e-05 5.821505174388e+00
1.006750000000e+03 -1.959628481204e-02 8.990454621918e-05 5.884412671162e+00
1.007000000000e+03 -1.949880820194e-02 9.017747279558e-05 5.946999906101e+00
1.007250000000e+03 -1.943529554130e-02 9.050180988890e-05 6.009234295303e+00
1.007500000000e+03 -1.940327348665e-02 9.088075844479e-05 6.071083965320e+00
1.007750000000e+03 -1.940034050071e-02 9.131656598033e-05 6.132517834169e+00
1.008000000000e+03 -1.942419805964e-02 9.181040480596e-05 6.193505683052e+00
1.008250000000e+03 -1.947266526054e-02 9.236231314103e-05 6.254018218546e+00
1.008500000000e+03 -1.954367630640e-02 9.297119120333e-05 6.314027125571e+00
1.008750000000e+03 -1.963526177121e-02 9.363484375366e-05 6.373505108894e+00
1.009000000000e+03 -1.974551489079e-02 9.435006038142e-05 6.432425930402e+00
1.009250000000e+03 -1.987254711014e-02 9.511272768606e-05 6.490764432087e+00
1.009500000000e+03 -2.001443530851e-02 9.591794016472e-05 6.548496558238e+00
1.009750000000e+03 -2.016916621244e-02 9.676013097065e-05 6.605599367048e+00
1.010000000000e+03 -2.033458224710e-02 9.763321317455e-05 6.662051036347e+00
1.010250000000e+03 -2.050833298191e-02 9.853068973265e-05 6.717830868859e+00
1.010500000000e+03 -2.068783727724e-02 9.944575401719e-05 6.772919285491e+00
1.010750000000e+03 -2.087025845144e-02 1.003713737718e-04 6.827297821416e+00
1.011000000000e+03 -2.105249620202e-02 1.013003553797e-04 6.880949109370e+00
1.011250000000e+03 -2.123119575515e-02 1.022253887951e-04 6.933856865559e+00
1.011500000000e+03 -2.140277554575e-02 1.031390820368e-04 6.986005861576e+00
1.011750000000e+03 -2.156347183418e-02 1.040339759991e-04 7.037381898123e+00
1.012000000000e+03 -2.170939902045e-02 1.049025602184e-04 7.087971767116e+00
1.012250000000e+03 -2.183662254235e-02 1.057372892550e-04 7.137763206905e+00
1.012500000000e+03 -2.194124069477e-02 1.065306078171e-04 7.186744856498e+00
1.012750000000e+03 -2.201947164764e-02 1.072749767917e-04 7.234906198382e+00
1.013000000000e+03 -2.206774103138e-02 1.079628870687e-04 7.282237496237e+00
1.013250000000e+03 -2.208276593262e-02 1.085869252991e-04 7.328729733721e+00
1.013500000000e+03 -2.206163126655e-02 1.091398534650e-04 7.374374544359e+00
1.013750000000e+03 -2.200185499049e-02 1.096147140066e-04 7.419164142692e+00
1.014000000000e+03 -2.190143935683e-02 1.100048954214e-04 7.463091255293e+00
1.014250000000e+03 -2.175890631423e-02 1.103042736804e-04 7.506149053485e+00
1.014500000000e+03 -2.157331600952e-02 1.105073509526e-04 7.548331089134e+00
1.014750000000e+03 -2.134426846053e-02 1.106093764092e-04 7.589631236246e+00
1.015000000000e+03 -2.107188892375e-02 1.106064863457e-04 7.630043635790e+00
1.015250000000e+03 -2.075679934160e-02 1.104958228499e-04 7.669562653083e+00
1.015500000000e+03 -2.040007724391e-02 1.102756306173e-04 7.708182837591e+00
1.015750000000e+03 -2.000320560287e-02 1.099453337261e-04 7.745898893550e+00
1.016000000000e+03 -1.956801643183e-02 1.095055865374e-04 7.782705658336e+00
1.016250000000e+03 -1.909663133128e-02 1.089582976044e-04 7.818598088863e+00
1.016500000000e+03 -1.859140161205e-02 1.083066074326e-04 7.853571254201e+00
1.016750000000e+03 -1.805485135953e-02 1.075548319027e-04 7.887620337399e+00
1.017000000000e+03 -1.748962436856e-02 1.067083829450e-04 7.920740639753e+00
1.017250000000e+03 -1.689843751589e-02 1.057736333121e-04 7.952927591904e+00
1.017500000000e+03 -1.628404088267e-02 1.047577669819e-04 7.984176767498e+00
1.017750000000e+03 -1.564918474693e-02 1.036686041327e-04 8.014483898908e+00
1.018000000000e+03 -1.499659353488e-02 1.025144093797e-04 8.043844894315e+00
1.018250000000e+03 -1.432894533127e-02 1.013036816688e-04 8.072255855098e+00
1.018500000000e+03 -1.364885555732e-02 1.000449254124e-04 8.099713091592e+00
1.018750000000e+03 -1.295886386502e-02 9.874655741399e-05 8.126213138144e+00
1.019000000000e+03 -1.226142194820e-02 9.741665459326e-05 8.151752764039e+00
1.019250000000e+03 -1.155888123262e-02 9.606277955201e-05 8.176328983073e+00
1.019500000000e+03 -1.085347837746e-02 9.469185817418e-05 8.199939056789e+00
1.019750000000e+03 -1.014731871474e-02 9.331007481381e-05 8.222580495416e+00
1.020000000000e+03 -9.442356089598e-03 9.192280135878e-05 8.244251051076e+00
1.020250000000e+03 -8.740370224708e-03 9.053458175012e-05 8.264948707017e+00
1.020500000000e+03 -8.042941869631e-03 8.914903030732e-05 8.284671661106e+00
1.020750000000e+03 -7.351426260153e-03 8.776887665510e-05 8.303418301306e+00
1.021000000000e+03 -6.666927258544e-03 8.639604996175e-05 8.321187177427e+00
1.021250000000e+03 -5.990273008418e-03 8.503172005134e-05 8.337976966387e+00
1.021500000000e+03 -5.321995057929e-03 8.367636719239e-05 8.353786432431e+00
1.021750000000e+03 -4.662312617645e-03 8.232986672840e-05 8.368614382903e+00
1.022000000000e+03 -4.011124049891e-03 8.099160338734e-05 8.382459622762e+00
1.022250000000e+03 -3.368005771196e-03 7.966056759670e-05 8.395320902600e+00
1.022500000000e+03 -2.732221505321e-03 7.833545017319e-05 8.407196869938e+00
1.022750000000e+03 -2.102741381967e-03 7.701475525740e-05 8.418086018561e+00
1.023000000000e+03 -1.478271871632e-03 7.569687887302e-05 8.427986639889e+00
1.023250000000e+03 -8.572964083309e-04 7.438018781633e-05 8.436896777091e+00
1.023500000000e+03 -2.381260255671e-04 7.306310458705e-05 8.444814182190e+00
1.023750000000e+03 3.810399605762e-04 7.174418120171e-05 8.451736282595e+00
1.024000000000e+03 1.002046844398e-03 7.042216356754e-05 8.457660143916e+00
1.024250000000e+03 1.626709075322e-03 6.909605148156e-05 8.462582452369e+00
1.024500000000e+03 2.256732645513e-03 6.776515236184e-05 8.466499490534e+00
1.024750000000e+03 2.893633405220e-03 6.642913453522e-05 8.469407134384e+00
1.025000000000e+03 3.538657631633e-03 6.508807740974e-05 8.471300844804e+00
1.025250000000e+03 4.192703607324e-03 6.374252692368e-05 8.472175679885e+00
1.025500000000e+03 4.856250112019e-03 6.239354270662e-05 8.472026303018e+00
1.025750000000e+03 5.529290949611e-03 6.104273994573e-05 8.470847010171e+00
1.026000000000e+03 6.211280717731e-03 5.969234989589e-05 8.468631754308e+00
1.026250000000e+03 6.901090889399e-03 5.834526287218e-05 8.465374187186e+00
1.026500000000e+03 7.596980575980e-03 5.700506051073e-05 8.461067699230e+00
1.026750000000e+03 8.296580570591e-03 5.567608129464e-05 8.455705474818e+00
1.027000000000e+03 8.996894090855e-03 5.436345596790e-05 8.449280546928e+00
1.027250000000e+03 9.694312632161e-03 5.307312335073e-05 8.441785863020e+00
1.027500000000e+03 1.038464771064e-02 5.181183862582e-05 8.433214356097e+00
1.027750000000e+03 1.106317910578e-02 5.058716666287e-05 8.423559018455e+00
1.028000000000e+03 1.172471708569e-02 4.940745616089e-05 8.412812983566e+00
1.028250000000e+03 1.236367819360e-02 4.828178539079e-05 8.400969611610e+00
1.028500000000e+03 1.297417443975e-02 4.721993287077e-05 8.388022576846e+00
1.028750000000e+03 1.355011177331e-02 4.623225654460e-05 8.373965960059e+00
1.029000000000e+03 1.408529773339e-02 4.532956712000e-05 8.358794341822e+00
1.029250000000e+03 1.457355548074e-02 4.452301592162e-05 8.342502896999e+00
1.029500000000e+03 1.500884226111e-02 4.382393495594e-05 8.325087489300e+00
1.029750000000e+03 1.538536858080e-02 4.324366050296e-05 8.306544764422e+00
1.030000000000e+03 1.569771926899e-02 4.279333785107e-05 8.286872241443e+00
1.030250000000e+03 1.594096957090e-02 4.248371785801e-05 8.266068400466e+00
1.030500000000e+03 1.611079739340e-02 4.232494243056e-05 8.244132765946e+00
1.030750000000e+03 1.620358842265e-02 4.232632478054e-05 8.221065984361e+00
1.031000000000e+03 1.621653267260e-02 4.249612875110e-05 8.196869895567e+00
1.031250000000e+03 1.614770906662e-02 4.284135498217e-05 8.171547594983e+00
1.031500000000e+03 1.599616137044e-02 4.336752898948e-05 8.145103491043e+00
1.031750000000e+03 1.576195581223e-02 4.407851233221e-05 8.117543348452e+00
1.032000000000e+03 1.544622843694e-02 4.497631945419e-05 8.088874327467e+00
1.032250000000e+03 1.505121163416e-02 4.606096757109e-05 8.059105006728e+00
1.032500000000e+03 1.458024782470e-02 4.733034109539e-05 8.028245401448e+00
1.032750000000e+03 1.403778149859e-02 4.878009432707e-05 7.996306964688e+00
1.033000000000e+03 1.342933578766e-02 5.040357921490e-05 7.963302581314e+00
1.033250000000e+03 1.276147075667e-02 5.219180883392e-05 7.929246550986e+00
1.033500000000e+03 1.204172229924e-02 5.413346643834e-05 7.894154556433e+00
1.033750000000e+03 1.127852695765e-02 5.621492437016e-05 7.858043627277e+00
1.034000000000e+03 1.048112805268e-02 5.842032038728e-05 7.820932087810e+00
1.034250000000e+03 9.659469670439e-03 6.073166962800e-05 7.782839502137e+00
1.034500000000e+03 8.824074915125e-03 6.312901491520e-05 7.743786604401e+00
1.034750000000e+03 7.985914466115e-03 6.559060733974e-05 7.703795227928e+00
1.035000000000e+03 7.156263825758e-03 6.809312384559e-05 7.662888223547e+00
1.035250000000e+03 6.346552721239e-03 7.061191435823e-05 7.621089372176e+00
1.035500000000e+03 5.568209424759e-03 7.312127581371e-05 7.578423296746e+00
1.035750000000e+03 4.832500620645e-03 7.559474594562e-05 7.534915366275e+00
1.036000000000e+03 4.150370737547e-03 7.800545383949e-05 7.490591597194e+00
1.036250000000e+03 3.532282851472e-03 8.032645271860e-05 7.445478557123e+00
1.036500000000e+03 2.988063592795e-03 8.253102753142e-05 7.399603263164e+00
1.036750000000e+03 2.526755011326e-03 8.459306157829e-05 7.352993082200e+00
1.037000000000e+03 2.156475884348e-03 8.648740942002e-05 7.305675632509e+00
1.037250000000e+03 1.884294933496e-03 8.819023624124e-05 7.257678686921e+00
1.037500000000e+03 1.716118834078e-03 8.967934904652e-05 7.209030076642e+00
1.037750000000e+03 1.656595336444e-03 9.093451764472e-05 7.159757603100e+00
1.038000000000e+03 1.709035705146e-03 9.193774705174e-05 7.109888948638e+00
1.038250000000e+03 1.875356020776e-03 9.267355704240e-05 7.059451594530e+00
1.038500000000e+03 2.156039312573e-03 9.312920721113e-05 7.008472743456e+00
1.038750000000e+03 2.550119840210e-03 9.329491077678e-05 6.956979245460e+00
1.039000000000e+03 3.055187642603e-03 9.316397561146e-05 6.904997533513e+00
1.039250000000e+03 3.667416650451e-03 9.273287596923e-05 6.852553561079e+00
1.039500000000e+03 4.381614322311e-03 9.200134308990e-05 6.799672746536e+00
1.039750000000e+03 5.191291577878e-03 9.097239510139e-05 6.746379924788e+00
1.040000000000e+03 6.088752646899e-03 8.965231530508e-05 6.692699305411e+00
1.040250000000e+03 7.065204770384e-03 8.805057899947e-05 6.638654433895e+00
1.040500000000e+03 8.110882986200e-03 8.617974109007e-05 6.584268163415e+00
1.040750000000e+03 9.215191298628e-03 8.405527417885e-05 6.529562628473e+00
1.041000000000e+03 1.036685497151e-02 8.169538510336e-05 6.474559228430e+00
1.041250000000e+03 1.155408370467e-02 7.912079523836e-05 6.419278613695e+00
1.041500000000e+03 1.276474136326e-02 7.635449143895e-05 6.363740680560e+00
1.041750000000e+03 1.398652029699e-02 7.342143864647e-05 6.307964569641e+00
1.042000000000e+03 1.520711703034e-02 7.034828252853e-05 6.251968671698e+00
1.042250000000e+03 1.641440586506e-02 6.716302916213e-05 6.195770637464e+00
1.042500000000e+03 1.759660869304e-02 6.389471244259e-05 6.139387394257e+00
1.042750000000e+03 1.874245628838e-02 6.057305239687e-05 6.082835166437e+00
1.043000000000e+03 1.984134092032e-02 5.722810737926e-05 6.026129501982e+00
1.043250000000e+03 2.088345568398e-02 5.388992667810e-05 5.969285303077e+00
1.043500000000e+03 2.185991917230e-02 5.058820771311e-05 5.912316861617e+00
1.043750000000e+03 2.276288509308e-02 4.735195788985e-05 5.855237899051e+00
1.044000000000e+03 2.358563292254e-02 4.420917239881e-05 5.798061610166e+00
1.044250000000e+03 2.432264017360e-02 4.118652670301e-05 5.740800710707e+00
1.044500000000e+03 2.496963499435e-02 3.830908839170e-05 5.683467488183e+00
1.044750000000e+03 2.552362778569e-02 3.560005404452e-05 5.626073856026e+00
1.045000000000e+03 2.598292375669e-02 3.308050968870e-05 5.568631409908e+00
1.045250000000e+03 2.634711371033e-02 3.076922308048e-05 5.511151486577e+00
1.045500000000e+03 2.661704539832e-02 2.868246658488e-05 5.453645224116e+00
1.045750000000e+03 2.679477536948e-02 2.683387382449e-05 5.396123623141e+00
1.046000000000e+03 2.688350137594e-02 2.523433295182e-05 5.338597608652e+00
1.046250000000e+03 2.688747867841e-02 2.389191389671e-05 5.281078090645e+00
1.046500000000e+03 2.681191879163e-02 2.281183477995e-05 5.223576024132e+00
1.046750000000e+03 2.666287400609e-02 2.199646488626e-05 5.166102467153e+00
1.047000000000e+03 2.644710997185e-02 2.144536312332e-05 5.108668635386e+00
1.047250000000e+03 2.617196798466e-02 2.115535195926e-05 5.051285952828e+00
1.047500000000e+03 2.584521883720e-02 2.112062657803e-05 4.993966098915e+00
1.047750000000e+03 2.547491304953e-02 2.133289358269e-05 4.936721048536e+00
1.048000000000e+03 2.506922817095e-02 2.178154049359e-05 4.879563107747e+00
1.048250000000e+03 2.463631812388e-02 2.245383020974e-05 4.822504941413e+00
1.048500000000e+03 2.418416668473e-02 2.333511907651e-05 4.765559593655e+00
1.048750000000e+03 2.372044849769e-02 2.440909268936e-05 4.708740502260e+00
1.049000000000e+03 2.325240069136e-02 2.565801910459e-05 4.652061502949e+00
1.049250000000e+03 2.278670779746e-02 2.706300910180e-05 4.595536828727e+00
1.049500000000e+03 2.232940206654e-02 2.860428734222e-05 4.539181098660e+00
1.049750000000e+03 2.188578196101e-02 3.026146211357e-05 4.483009302595e+00
1.050000000000e+03 2.146034921519e-02 3.201379355405e-05 4.427036775837e+00
1.050250000000e+03 2.105676706860e-02 3.384044909177e-05 4.371279171192e+00
1.050500000000e+03 2.067783850996e-02 3.572076065200e-05 4.315752422387e+00
1.050750000000e+03 2.032550607150e-02 3.763445621149e-05 4.260472705226e+00
1.051000000000e+03 2.000087200801e-02 3.956186935095e-05 4.205456395587e+00
1.051250000000e+03 1.970423733980e-02 4.148412928781e-05 4.150720022346e+00
1.051500000000e+03 1.943515957749e-02 4.338336764825e-05 4.096280221555e+00
1.051750000000e+03 1.919252633696e-02 4.524282449170e-05 4.042153688470e+00
1.052000000000e+03 1.897464318434e-02 4.704696421962e-05 3.988357131627e+00
1.052250000000e+03 1.877933278026e-02 4.878156454852e-05 3.934907225509e+00
1.052500000000e+03 1.860404340039e-02 5.043377688266e-05 3.881820567783e+00
1.052750000000e+03 1.844596350206e-02 5.199215128435e-05 3.829113638279e+00
1.053000000000e+03 1.830213984226e-02 5.344663456611e-05 3.776802760770e+00
1.053250000000e+03 1.816959590987e-02 5.478854581892e-05 3.724904070144e+00
1.053500000000e+03 1.804544875281e-02 5.601052504137e-05 3.673433480637e+00
1.053750000000e+03 1.792702072157e-02 5.710646099899e-05 3.622406660505e+00
1.054000000000e+03 1.781194364036e-02 5.807141159972e-05 3.571839010840e+00
1.054250000000e+03 1.769825441973e-02 5.890147990598e-05 3.521745645717e+00
1.054500000000e+03 1.758447762426e-02 5.959368263633e-05 3.472141379859e+00
1.054750000000e+03 1.746969619438e-02 6.014584778072e-05 3.423040715724e+00
1.055000000000e+03 1.735360547725e-02 6.055647821726e-05 3.374457837342e+00
1.055250000000e+03 1.723655287834e-02 6.082461401744e-05 3.326406603022e+00
1.055500000000e+03 1.711955858831e-02 6.094970348386e-05 3.278900543540e+00
1.055750000000e+03 1.700432033899e-02 6.093147732078e-05 3.231952858567e+00
1.056000000000e+03 1.689319846372e-02 6.076983676856e-05 3.185576417096e+00
1.056250000000e+03 1.678918410331e-02 6.046475374141e-05 3.139783756440e+00
1.056500000000e+03 1.669584966997e-02 6.001618883353e-05 3.094587081488e+00
1.056750000000e+03 1.661728165341e-02 5.942403023931e-05 3.049998265516e+00
1.057000000000e+03 1.655799896965e-02 5.868805670597e-05 3.006028847865e+00
1.057250000000e+03 1.652285602015e-02 5.780793256940e-05 2.962690033704e+00
1.057500000000e+03 1.651693428666e-02 5.678320739536e-05 2.919992690474e+00
1.057750000000e+03 1.654542327485e-02 5.561337217652e-05 2.877947346043e+00
1.058000000000e+03 1.661349438096e-02 5.429793045078e-05 2.836564183960e+00
1.058250000000e+03 1.672617022993e-02 5.283649988622e-05 2.795853039845e+00
1.058500000000e+03 1.688819275628e-02 5.122894163903e-05 2.755823397259e+00
1.058750000000e+03 1.710389303432e-02 4.947551631024e-05 2.716484383045e+00
1.059000000000e+03 1.737706664836e-02 4.757706076441e-05 2.677844764248e+00
1.059250000000e+03 1.771085804374e-02 4.553518161021e-05 2.639912945876e+00
1.059500000000e+03 1.810765551771e-02 4.335246521378e-05 2.602696970358e+00
1.059750000000e+03 1.856900126074e-02 4.103269183073e-05 2.566204519794e+00
1.060000000000e+03 1.909551709369e-02 3.858105128204e-05 2.530442921294e+00
1.060250000000e+03 1.968684885677e-02 3.600434778359e-05 2.495419155843e+00
1.060500000000e+03 2.034162831174e-02 3.331119522110e-05 2.461139872372e+00
1.060750000000e+03 2.105745581705e-02 3.051218327776e-05 2.427611406313e+00
1.061000000000e+03 2.183090143295e-02 2.762001497197e-05 2.394839804153e+00
1.061250000000e+03 2.265752544875e-02 2.464960022919e-05 2.362830853455e+00
1.061500000000e+03 2.353191521109e-02 2.161810634349e-05 2.331590120117e+00
1.061750000000e+03 2.444773924053e-02 1.854494905024e-05 2.301122990883e+00
1.062000000000e+03 2.539781551327e-02 1.545172473175e-05 2.271434722163e+00
1.062250000000e+03 2.637419188407e-02 1.236207972258e-05 2.242530494931e+00
1.062500000000e+03 2.736823725243e-02 9.301512910814e-06 2.214415475129e+00
1.062750000000e+03 2.837074207278e-02 6.297109932857e-06 2.187094877623e+00
1.063000000000e+03 2.937202523413e-02 3.377215690686e-06 2.160574034779e+00
1.063250000000e+03 3.036204668629e-02 5.710455569519e-07 2.134858467615e+00
1.063500000000e+03 3.133052459519e-02 -2.091758057626e-06 2.109953957563e+00
1.063750000000e+03 3.226705529789e-02 -4.581613358895e-06 2.085866619203e+00
1.064000000000e+03 3.316123590749e-02 -6.869523428266e-06 2.062602971760e+00
1.064250000000e+03 3.400278863837e-02 -8.927624434635e-06 2.040170007160e+00
1.064500000000e+03 3.478168649083e-02 -1.072974510577e-05 2.018575255310e+00
1.064750000000e+03 3.548827954324e-02 -1.225196470603e-05 1.997826842711e+00
1.065000000000e+03 3.611342189703e-02 -1.347315670427e-05 1.977933545779e+00
1.065250000000e+03 3.664859772425e-02 -1.437549505906e-05 1.958904835071e+00
1.065500000000e+03 3.708604668192e-02 -1.494493014803e-05 1.940750912010e+00
1.065750000000e+03 3.741888653109e-02 -1.517160283246e-05 1.923482735194e+00
1.066000000000e+03 3.764123176530e-02 -1.505019222597e-05 1.907112036405e+00
1.066250000000e+03 3.774830745035e-02 -1.458018887554e-05 1.891651326857e+00
1.066500000000e+03 3.773655483631e-02 -1.376608342699e-05 1.877113891802e+00
1.066750000000e+03 3.760372694034e-02 -1.261746327808e-05 1.863513774234e+00
1.067000000000e+03 3.734897316459e-02 -1.114901793764e-05 1.850865748912e+00
1.067250000000e+03 3.697290826621e-02 -9.380443741269e-06 1.839185284979e+00
1.067500000000e+03 3.647766567777e-02 -7.336254408657e-06 1.828488499582e+00
1.067750000000e+03 3.586693125946e-02 -5.045493012418e-06 1.818792101677e+00
1.068000000000e+03 3.514595831750e-02 -2.541357090324e-06 1.810113328586e+00
1.068250000000e+03 3.432155974108e-02 1.392649722487e-07 1.802469874200e+00
1.068500000000e+03 3.340207819862e-02 2.956333166798e-06 1.795879811068e+00
1.068750000000e+03 3.239733323365e-02 5.867263024456e-06 1.790361507024e+00
1.069000000000e+03 3.131854370939e-02 8.827590769395e-06 1.785933536759e+00
1.069250000000e+03 3.017822757619e-02 1.179168024429e-05 1.782614590181e+00
1.069500000000e+03 2.899007588998e-02 1.471346468668e-05 1.780423376640e+00
1.069750000000e+03 2.776880495736e-02 1.754720187985e-05 1.779378527326e+00
1.070000000000e+03 2.652998448237e-02 2.024823191074e-05 1.779498494549e+00
1.070250000000e+03 2.528984545532e-02 2.277372029236e-05 1.780801449390e+00
1.070500000000e+03 2.406506764828e-02 2.508337455184e-05 1.783305177004e+00
1.070750000000e+03 2.287255031042e-02 2.714011393568e-05 1.787026969649e+00
1.071000000000e+03 2.172916776519e-02 2.891068356578e-05 1.791983517146e+00
1.071250000000e+03 2.065151421285e-02 3.036619665753e-05 1.798190794657e+00
1.071500000000e+03 1.965564049186e-02 3.148260152122e-05 1.805663946658e+00
1.071750000000e+03 1.875678829560e-02 3.224105766250e-05 1.814417167998e+00
1.072000000000e+03 1.796912544453e-02 3.262822158248e-05 1.824463580574e+00
1.072250000000e+03 1.730548724843e-02 3.263643894749e-05 1.835815106003e+00
1.072500000000e+03 1.677713116461e-02 3.226383697733e-05 1.848482335143e+00
1.072750000000e+03 1.639350685215e-02 3.151434160359e-05 1.862474393226e+00
1.073000000000e+03 1.616205034631e-02 3.039755257089e-05 1.877798802918e+00
1.073250000000e+03 1.608800634571e-02 2.892859336140e-05 1.894461345880e+00
1.073500000000e+03 1.617428190312e-02 2.712789036222e-05 1.912465923130e+00
1.073750000000e+03 1.642133902615e-02 2.502082164091e-05 1.931814417804e+00
1.074000000000e+03 1.682712856315e-02 2.263734181998e-05 1.952506561748e+00
1.074250000000e+03 1.738706664288e-02 2.001155017417e-05 1.974539807324e+00
1.074500000000e+03 1.809405898943e-02 1.718120513469e-05 1.997909209354e+00
1.074750000000e+03 1.893857104536e-02 1.418720062327e-05 2.022607318387e+00
1.075000000000e+03 1.990874575456e-02 1.107300305536e-05 2.048624089866e+00
1.075250000000e+03 2.099056499000e-02 7.884063676494e-06 2.075946810577e+00
1.075500000000e+03 2.216805510488e-02 4.667201202457e-06 2.104560047566e+00
1.075750000000e+03 2.342353075841e-02 1.469967835621e-06 2.134445620928e+00
1.076000000000e+03 2.473787303895e-02 -1.660000182452e-06 2.165582603360e+00
1.076250000000e+03 2.609083662989e-02 -4.675641623902e-06 2.197947349096e+00
1.076500000000e+03 2.746137859184e-02 -7.531128354304e-06 2.231513552115e+00
1.076750000000e+03 2.882800334742e-02 -1.018252030113e-05 2.266252336320e+00
1.077000000000e+03 3.016911551412e-02 -1.258840399493e-05 2.302132376642e+00
1.077250000000e+03 3.146337377905e-02 -1.471050549232e-05 2.339120050186e+00
1.077500000000e+03 3.269003918947e-02 -1.651426870783e-05 2.377179616405e+00
1.077750000000e+03 3.382930971240e-02 -1.796938183096e-05 2.416273424330e+00
1.078000000000e+03 3.486263588949e-02 -1.905024531221e-05 2.456362143162e+00
1.078250000000e+03 3.577301136323e-02 -1.973636833552e-05 2.497405013371e+00
1.078500000000e+03 3.654523144317e-02 -2.001267906496e-05 2.539360114039e+00
1.078750000000e+03 3.716611805463e-02 -1.986974766749e-05 2.582184642035e+00
1.079000000000e+03 3.762470385667e-02 -1.930390520882e-05 2.625835198243e+00
1.079250000000e+03 3.791237547578e-02 -1.831726228091e-05 2.670268076182e+00
1.079500000000e+03 3.802297304698e-02 -1.691762269562e-05 2.715439548367e+00
1.079750000000e+03 3.795284328771e-02 -1.511828813486e-05 2.761306145173e+00
1.080000000000e+03 3.770084976007e-02 -1.293776909136e-05 2.807824922970e+00
1.080250000000e+03 3.726833765656e-02 -1.039939795375e-05 2.854953716549e+00
1.080500000000e+03 3.665905639277e-02 -7.530857903199e-06 2.902651372570e+00
1.080750000000e+03 3.587904421401e-02 -4.363645083078e-06 2.950877962254e+00
1.081000000000e+03 3.493647457889e-02 -9.324651099318e-07 2.999594968653e+00
1.081250000000e+03 3.384147277715e-02 2.725408291632e-06 3.048765449565e+00
1.081500000000e+03 3.260590398184e-02 6.570807606299e-06 3.098354172468e+00
1.081750000000e+03 3.124313959819e-02 1.056335871696e-05 3.148327721609e+00
1.082000000000e+03 2.976780809200e-02 1.466216477186e-05 3.198654578725e+00
1.082250000000e+03 2.819553416974e-02 1.882647829271e-05 3.249305175083e+00
1.082500000000e+03 2.654267359231e-02 2.301634446306e-05 3.300251917636e+00
1.082750000000e+03 2.482604865585e-02 2.719320677780e-05 3.351469189879e+00
1.083000000000e+03 2.306268978398e-02 3.132046510199e-05 3.402933329163e+00
1.083250000000e+03 2.126958809634e-02 3.536397791479e-05 3.454622580889e+00
1.083500000000e+03 1.946346343725e-02 3.929250340617e-05 3.506517034904e+00
1.083750000000e+03 1.766055136404e-02 4.307807819831e-05 3.558598542098e+00
1.084000000000e+03 1.587641221855e-02 4.669632051577e-05 3.610850616534e+00
1.084250000000e+03 1.412576471410e-02 5.012666449575e-05 3.663258322987e+00
1.084500000000e+03 1.242234414655e-02 5.335252475694e-05 3.715808156517e+00
1.084750000000e+03 1.077878786958e-02 5.636138342496e-05 3.768487909534e+00
1.085000000000e+03 9.206544895104e-03 5.914480933952e-05 3.821286537210e+00
1.085250000000e+03 7.715811867932e-03 6.169840092896e-05 3.874194014538e+00
1.085500000000e+03 6.315490169367e-03 6.402166668049e-05 3.927201196422e+00
1.085750000000e+03 5.013165878070e-03 6.611782441740e-05 3.980299673704e+00
1.086000000000e+03 3.815106938977e-03 6.799354991380e-05 4.033481634689e+00
1.086250000000e+03 2.726276076577e-03 6.965866578337e-05 4.086739730917e+00
1.086500000000e+03 1.750358443755e-03 7.112576856155e-05 4.140066945290e+00
1.086750000000e+03 8.897978173419e-04 7.240981711978e-05 4.193456472340e+00
1.087000000000e+03 1.458435020274e-04 7.352767637975e-05 4.246901601191e+00
1.087250000000e+03 -4.813984908229e-04 7.449763781980e-05 4.300395613316e+00
1.087500000000e+03 -9.929072856780e-04 7.533891476427e-05 4.353931684263e+00
1.087750000000e+03 -1.390687238289e-03 7.607113637670e-05 4.407502801507e+00
1.088000000000e+03 -1.677703273246e-03 7.671383973573e-05 4.461101686975e+00
1.088250000000e+03 -1.857815221001e-03 7.728598871637e-05 4.514720735507e+00
1.088500000000e+03 -1.935708369346e-03 7.780551082304e-05 4.568351960182e+00
1.088750000000e+03 -1.916821228539e-03 7.828887865852e-05 4.621986947970e+00
1.089000000000e+03 -1.807270405019e-03 7.875074242855e-05 4.675616828370e+00
1.089250000000e+03 -1.613771049499e-03 7.920362241357e-05 4.729232248178e+00
1.089500000000e+03 -1.343553415483e-03 7.965766825643e-05 4.782823357270e+00
1.089750000000e+03 -1.004274983980e-03 8.012048835487e-05 4.836379801007e+00
1.090000000000e+03 -6.039283678561e-04 8.059705383187e-05 4.889890723856e+00
1.090250000000e+03 -1.507453105783e-04 8.108967611303e-05 4.943344777301e+00
1.090500000000e+03 3.469024013222e-04 8.159805642291e-05 4.996730136498e+00
1.090750000000e+03 8.806040511102e-04 8.211940104128e-05 5.050034523005e+00
1.091000000000e+03 1.442011859570e-03 8.264859755353e-05 5.103245233988e+00
1.091250000000e+03 2.022941558183e-03 8.317844323430e-05 5.156349175998e+00
1.091500000000e+03 2.615470817077e-03 8.369991438661e-05 5.209332905874e+00
1.091750000000e+03 3.212032415159e-03 8.420246978508e-05 5.262182674597e+00
1.092000000000e+03 3.805500618523e-03 8.467437687104e-05 5.314884475824e+00
1.092250000000e+03 4.389269581350e-03 8.510304796547e-05 5.367424099109e+00
1.092500000000e+03 4.957320127574e-03 8.547538363696e-05 5.419787185153e+00
1.092750000000e+03 5.504275488216e-03 8.577810717417e-05 5.471959285020e+00
1.093000000000e+03 6.025442523165e-03 8.599809044063e-05 5.523925920611e+00
1.093250000000e+03 6.516839217750e-03 8.612266299104e-05 5.575672647669e+00
1.093500000000e+03 6.975207176890e-03 8.613989613968e-05 5.627185119072e+00
1.093750000000e+03 7.398008715797e-03 8.603885757238e-05 5.678449149063e+00
1.094000000000e+03 7.783409987716e-03 8.580985350246e-05 5.729450777012e+00
1.094250000000e+03 8.130250419558e-03 8.544463705107e-05 5.780176329308e+00
1.094500000000e+03 8.437999681705e-03 8.493659716508e-05 5.830612481024e+00
1.094750000000e+03 8.706704554328e-03 8.428091678722e-05 5.880746312718e+00
1.095000000000e+03 8.936926993884e-03 8.347471057227e-05 5.930565365147e+00
1.095250000000e+03 9.129676036224e-03 8.251713993881e-05 5.980057690023e+00
1.095500000000e+03 9.286335418538e-03 8.140948737498e-05 6.029211893221e+00
1.095750000000e+03 9.408589700342e-03 8.015526695562e-05 6.078017175772e+00
1.096000000000e+03 9.498350550844e-03 7.876027273898e-05 6.126463364521e+00
1.096250000000e+03 9.557685420873e-03 7.723258323181e-05 6.174540938592e+00
1.096500000000e+03 9.588750454847e-03 7.558258462123e-05 6.222241048246e+00
1.096750000000e+03 9.593728337004e-03 7.382291298952e-05 6.269555522881e+00
1.097000000000e+03 9.574773392125e-03 7.196838255982e-05 6.316476874625e+00
1.097250000000e+03 9.533964190666e-03 7.003595131957e-05 6.362998292047e+00
1.097500000000e+03 9.473264261767e-03 6.804453539885e-05 6.409113625608e+00
1.097750000000e+03 9.394491840569e-03 6.601485093408e-05 6.454817367715e+00
1.098000000000e+03 9.299296611131e-03 6.396921603991e-05 6.500104620929e+00
1.098250000000e+03 9.189144954638e-03 6.193128570706e-05 6.544971063536e+00
1.098500000000e+03 9.065311900584e-03 5.992574409591e-05 6.589412906186e+00
1.098750000000e+03 8.928879343843e-03 5.797796142068e-05 6.633426843415e+00
1.099000000000e+03 8.780739372491e-03 5.611360004698e-05 6.677009998559e+00
1.099250000000e+03 8.621602548242e-03 5.435821459956e-05 6.720159867485e+00
1.099500000000e+03 8.452008987724e-03 5.273681942103e-05 6.762874251698e+00
1.099750000000e+03 8.272342978937e-03 5.127340385341e-05 6.805151193444e+00
1.100000000000e+03 8.082849509735e-03 4.999047665108e-05 6.846988906619e+00
1.100250000000e+03 7.883652185946e-03 4.890860666573e-05 6.888385703100e+00
1.100500000000e+03 7.674772541737e-03 4.804598104338e-05 6.929339916063e+00
1.100750000000e+03 7.456150003349e-03 4.741799456023e-05 6.969849827117e+00
1.101000000000e+03 7.227662548371e-03 4.703689566937e-05 7.009913583613e+00
1.101250000000e+03 6.989147344956e-03 4.691146159036e-05 7.049529123122e+00
1.101500000000e+03 6.740421567633e-03 4.704674657646e-05 7.088694091758e+00
1.101750000000e+03 6.481303225562e-03 4.744390966438e-05 7.127405762007e+00
1.102000000000e+03 6.211630855126e-03 4.810012134293e-05 7.165660955906e+00
1.102250000000e+03 5.931283187764e-03 4.900855106330e-05 7.203455961208e+00
1.102500000000e+03 5.640196974427e-03 5.015844343367e-05 7.240786453455e+00
1.102750000000e+03 5.338383072810e-03 5.153528063831e-05 7.277647418748e+00
1.103000000000e+03 5.025940801229e-03 5.312101502514e-05 7.314033074027e+00
1.103250000000e+03 4.703068578603e-03 5.489439716647e-05 7.349936795571e+00
1.103500000000e+03 4.370071830453e-03 5.683135884796e-05 7.385351044098e+00
1.103750000000e+03 4.027366871012e-03 5.890545676765e-05 7.420267297234e+00
1.104000000000e+03 3.675480734878e-03 6.108834162236e-05 7.454675985429e+00
1.104250000000e+03 3.315046874349e-03 6.335030131727e-05 7.488566430020e+00
1.104500000000e+03 2.946796303727e-03 6.566087750051e-05 7.521926789649e+00
1.104750000000e+03 2.571545031171e-03 6.798932741861e-05 7.554744011284e+00
1.105000000000e+03 2.190178006419e-03 7.030518467549e-05 7.587003788259e+00
1.105250000000e+03 1.803630206603e-03 7.257879766692e-05 7.618690527650e+00
1.105500000000e+03 1.412865681595e-03 7.478182902132e-05 7.649787323150e+00
1.105750000000e+03 1.018855418319e-03 7.688771635667e-05 7.680275940672e+00
1.106000000000e+03 6.225550583984e-04 7.887208474697e-05 7.710136812479e+00
1.106250000000e+03 2.248835755045e-04 8.071310509142e-05 7.739349043335e+00
1.106500000000e+03 -1.732961635050e-04 8.239179976069e-05 7.767890427521e+00
1.106750000000e+03 -5.711934799815e-04 8.389226581465e-05 7.795737480971e+00
1.107000000000e+03 -9.681026003810e-04 8.520184225599e-05 7.822865481812e+00
1.107250000000e+03 -1.363409646713e-03 8.631122566038e-05 7.849248530795e+00
1.107500000000e+03 -1.756595196726e-03 8.721451919330e-05 7.874859618478e+00
1.107750000000e+03 -2.147229785146e-03 8.790921847970e-05 7.899670712952e+00
1.108000000000e+03 -2.534964092893e-03 8.839614717956e-05 7.923652856844e+00
1.108250000000e+03 -2.919513326001e-03 8.867933778425e-05 7.946776277519e+00
1.108500000000e+03 -3.300635222481e-03 8.876583237133e-05 7.969010514295e+00
1.108750000000e+03 -3.678104324558e-03 8.866549595660e-05 7.990324553755e+00
1.109000000000e+03 -4.051682719853e-03 8.839078630929e-05 8.010686976111e+00
1.109250000000e+03 -4.421087429835e-03 8.795643003867e-05 8.030066116214e+00
1.109500000000e+03 -4.785958809554e-03 8.737912512582e-05 8.048430226485e+00
1.109750000000e+03 -5.145828092331e-03 8.667721580849e-05 8.065747654163e+00
1.110000000000e+03 -5.500089275674e-03 8.587034681787e-05 8.081987017697e+00
1.110250000000e+03 -5.847974268053e-03 8.497910910499e-05 8.097117391208e+00
1.110500000000e+03 -6.188533957729e-03 8.402466830656e-05 8.111108490447e+00
1.110750000000e+03 -6.520627660675e-03 8.302843166350e-05 8.123930855443e+00
1.111000000000e+03 -6.842919549492e-03 8.201169206284e-05 8.135556035928e+00
1.111250000000e+03 -7.153885743090e-03 8.099521386434e-05 8.145956768023e+00
1.111500000000e+03 -7.451830012185e-03 7.999893909877e-05 8.155107147999e+00
1.111750000000e+03 -7.734909243912e-03 7.904169435469e-05 8.162982797395e+00
1.112000000000e+03 -8.001168865223e-03 7.814089271826e-05 8.169561016374e+00
1.112250000000e+03 -8.248586161914e-03 7.731226874721e-05 8.174820927683e+00
1.112500000000e+03 -8.475121280295e-03 7.656965055824e-05 8.178743605948e+00
1.112750000000e+03 -8.678774192000e-03 7.592476897458e-05 8.181312192173e+00
1.113000000000e+03 -8.857645740024e-03 7.538710737004e-05 8.182511992441e+00
1.113250000000e+03 -9.010001331007e-03 7.496379311606e-05 8.182330558291e+00
1.113500000000e+03 -9.134334663358e-03 7.465953476052e-05 8.180757749871e+00
1.113750000000e+03 -9.229429808012e-03 7.447660405380e-05 8.177785779778e+00
1.114000000000e+03 -9.294419372933e-03 7.441486407303e-05 8.173409237821e+00
1.114250000000e+03 -9.328836827848e-03 7.447184414208e-05 8.167625096749e+00
1.114500000000e+03 -9.332661090005e-03 7.464285851821e-05 8.160432699060e+00
1.114750000000e+03 -9.306351885583e-03 7.492116642310e-05 8.151833725726e+00
1.115000000000e+03 -9.250874410177e-03 7.529817657989e-05 8.141832147395e+00
1.115250000000e+03 -9.167712491888e-03 7.576367709466e-05 8.130434159860e+00
1.115500000000e+03 -9.058869397562e-03 7.630607121253e-05 8.117648104302e+00
1.115750000000e+03 -8.926856184220e-03 7.691270043725e-05 8.103484375351e+00
1.116000000000e+03 -8.774667508954e-03 7.757017365206e-05 8.087955317210e+00
1.116250000000e+03 -8.605745669155e-03 7.826464669383e-05 8.071075111298e+00
1.116500000000e+03 -8.423933667989e-03 7.898214983496e-05 8.052859657030e+00
1.116750000000e+03 -8.233418313495e-03 7.970891771811e-05 8.033326446989e+00
1.117000000000e+03 -8.038665284030e-03 8.043170651761e-05 8.012494440699e+00
1.117250000000e+03 -7.844347280400e-03 8.113809516447e-05 7.990383936539e+00
1.117500000000e+03 -7.655267895681e-03 8.181676660707e-05 7.967016446474e+00
1.117750000000e+03 -7.476282227450e-03 8.245776020405e-05 7.942414572568e+00
1.118000000000e+03 -7.312217318192e-03 8.305269398964e-05 7.916601889866e+00
1.118250000000e+03 -7.167792930360e-03 8.359495182034e-05 7.889602833652e+00
1.118500000000e+03 -7.047545900264e-03 8.407982801151e-05 7.861442595719e+00
1.118750000000e+03 -6.955758233140e-03 8.450462856111e-05 7.832147027245e+00
1.119000000000e+03 -6.896391218472e-03 8.486872637123e-05 7.801742550994e+00
1.119250000000e+03 -6.873025783500e-03 8.517356906620e-05 7.770256081579e+00
1.119500000000e+03 -6.888811170053e-03 8.542263902420e-05 7.737714955592e+00
1.119750000000e+03 -6.946420807247e-03 8.562136542645e-05 7.704146869161e+00
1.120000000000e+03 -7.048017064777e-03 8.577698289933e-05 7.669579824399e+00
1.120250000000e+03 -7.195223668736e-03 8.589838324460e-05 7.634042082700e+00
1.120500000000e+03 -7.389107200797e-03 8.599588397307e-05 7.597562125766e+00
1.120750000000e+03 -7.630165456676e-03 8.608095605908e-05 7.560168621612e+00
1.121000000000e+03 -7.918323716581e-03 8.616596936933e-05 7.521890396292e+00
1.121250000000e+03 -8.252937550226e-03 8.626388704042e-05 7.482756409611e+00
1.121500000000e+03 -8.632802037325e-03 8.638794437291e-05 7.442795734284e+00
1.121750000000e+03 -9.056166087071e-03 8.655130505950e-05 7.402037537809e+00
1.122000000000e+03 -9.520752633835e-03 8.676676178759e-05 7.360511065789e+00
1.122250000000e+03 -1.002378274389e-02 8.704640803683e-05 7.318245626621e+00
1.122500000000e+03 -1.056200380813e-02 8.740130013632e-05 7.275270577237e+00
1.122750000000e+03 -1.113172173942e-02 8.784118746166e-05 7.231615308360e+00
1.123000000000e+03 -1.172883664773e-02 8.837424776975e-05 7.187309229461e+00
1.123250000000e+03 -1.234888102852e-02 8.900681990540e-05 7.142381754332e+00
1.123500000000e+03 -1.298706154688e-02 8.974317585758e-05 7.096862284880e+00
1.123750000000e+03 -1.363830365392e-02 9.058545505955e-05 7.050780193885e+00
1.124000000000e+03 -1.429729821413e-02 9.153353536900e-05 7.004164808866e+00
1.124250000000e+03 -1.495855186433e-02 9.258495734829e-05 6.957045391742e+00
1.124500000000e+03 -1.561643861718e-02 9.373491163714e-05 6.909451121553e+00
1.124750000000e+03 -1.626525499865e-02 9.497627746299e-05 6.861411071788e+00
1.125000000000e+03 -1.689927600536e-02 9.629970614164e-05 6.812954191644e+00
1.125250000000e+03 -1.751281407529e-02 9.769375216737e-05 6.764109281170e+00
1.125500000000e+03 -1.810027811054e-02 9.914504510780e-05 6.714904970873e+00
1.125750000000e+03 -1.865623458779e-02 1.006385019109e-04 6.665369695224e+00
1.126000000000e+03 -1.917546809929e-02 1.021575726088e-04 6.615531668422e+00
1.126250000000e+03 -1.965304141840e-02 1.036845121554e-04 6.565418859805e+00
1.126500000000e+03 -2.008435517743e-02 1.052006775587e-04 6.515058963798e+00
1.126750000000e+03 -2.046520469811e-02 1.066868416039e-04 6.464479372811e+00
1.127000000000e+03 -2.079183400177e-02 1.081235140801e-04 6.413707148744e+00
1.127250000000e+03 -2.106098671824e-02 1.094912674311e-04 6.362768989073e+00
1.127500000000e+03 -2.126995134920e-02 1.107710559379e-04 6.311691195948e+00
1.127750000000e+03 -2.141660113919e-02 1.119445299936e-04 6.260499641850e+00
1.128000000000e+03 -2.149942722187e-02 1.129943377213e-04 6.209219733346e+00
1.128250000000e+03 -2.151756423738e-02 1.139043856276e-04 6.157876373633e+00
1.128500000000e+03 -2.147080744361e-02 1.146601063582e-04 6.106493925791e+00
1.128750000000e+03 -2.135962150781e-02 1.152486635050e-04 6.055096168608e+00
1.129000000000e+03 -2.118513917002e-02 1.156591123322e-04 6.003706256852e+00
1.129250000000e+03 -2.094915074517e-02 1.158826170638e-04 5.952346677269e+00
1.129500000000e+03 -2.065408367600e-02 1.159125071935e-04 5.901039203180e+00
1.129750000000e+03 -2.030297204329e-02 1.157443553932e-04 5.849804852074e+00
1.130000000000e+03 -1.989941728475e-02 1.153760230712e-04 5.798663833700e+00
1.130250000000e+03 -1.944753902523e-02 1.148075862037e-04 5.747635509767e+00
1.130500000000e+03 -1.895191827624e-02 1.140413474918e-04 5.696738340841e+00
1.130750000000e+03 -1.841753261389e-02 1.130817504943e-04 5.645989846181e+00
1.131000000000e+03 -1.784968489653e-02 1.119352568668e-04 5.595406551779e+00
1.131250000000e+03 -1.725392615369e-02 1.106102009746e-04 5.545003951366e+00
1.131500000000e+03 -1.663597420634e-02 1.091166177844e-04 5.494796461236e+00
1.131750000000e+03 -1.600162897705e-02 1.074660482576e-04 5.444797377604e+00
1.132000000000e+03 -1.535668666047e-02 1.056713307704e-04 5.395018843911e+00
1.132250000000e+03 -1.470685328771e-02 1.037463757483e-04 5.345471810293e+00
1.132500000000e+03 -1.405766052654e-02 1.017059368411e-04 5.296166008194e+00
1.132750000000e+03 -1.341438392844e-02 9.956537340997e-05 5.247109917875e+00
1.133000000000e+03 -1.278196682447e-02 9.734041947493e-05 5.198310751098e+00
1.133250000000e+03 -1.216494962844e-02 9.504695221904e-05 5.149774428093e+00
1.133500000000e+03 -1.156740798703e-02 9.270077674167e-05 5.101505569801e+00
1.133750000000e+03 -1.099289902408e-02 9.031741822152e-05 5.053507486035e+00
1.134000000000e+03 -1.044441860271e-02 8.791192765684e-05 5.005782175899e+00
1.134250000000e+03 -9.924369397936e-03 8.549871414923e-05 4.958330330314e+00
1.134500000000e+03 -9.434541285479e-03 8.309140070087e-05 4.911151343392e+00
1.134750000000e+03 -8.976103581436e-03 8.070269552629e-05 4.864243324511e+00
1.135000000000e+03 -8.549610617450e-03 7.834429287251e-05 4.817603121428e+00
1.135250000000e+03 -8.155019703052e-03 7.602679753360e-05 4.771226345877e+00
1.135500000000e+03 -7.791721743727e-03 7.375967586884e-05 4.725107407488e+00
1.135750000000e+03 -7.458583558350e-03 7.155123404196e-05 4.679239549543e+00
1.136000000000e+03 -7.154001621550e-03 6.940862301283e-05 4.633614893902e+00
1.136250000000e+03 -6.875965822626e-03 6.733785919874e-05 4.588224489347e+00
1.136500000000e+03 -6.622132157527e-03 6.534387331752e-05 4.543058365560e+00
1.136750000000e+03 -6.389902617039e-03 6.343057807484e-05 4.498105592545e+00
1.137000000000e+03 -6.176511009494e-03 6.160095194990e-05 4.453354344190e+00
1.137250000000e+03 -5.979112291275e-03 5.985713737522e-05 4.408791967781e+00
1.137500000000e+03 -5.794873492181e-03 5.820054803468e-05 4.364405057656e+00
1.137750000000e+03 -5.621064804890e-03 5.663198607053e-05 4.320179534163e+00
1.138000000000e+03 -5.455147394197e-03 5.515176057885e-05 4.276100726839e+00
1.138250000000e+03 -5.294856999172e-03 5.375980659134e-05 4.232153462606e+00
1.138500000000e+03 -5.138281021241e-03 5.245580063656e-05 4.188322159522e+00
1.138750000000e+03 -4.983926103957e-03 5.123927384482e-05 4.144590923537e+00
1.139000000000e+03 -4.830775932342e-03 5.010971125988e-05 4.100943651351e+00
1.139250000000e+03 -4.678337275659e-03 4.906663576534e-05 4.057364139029e+00
1.139500000000e+03 -4.526671425115e-03 4.810967863406e-05 4.013836191886e+00
1.139750000000e+03 -4.376413126119e-03 4.723863450876e-05 3.970343744268e+00
1.140000000000e+03 -4.228772567428e-03 4.645349703000e-05 3.926870978298e+00
1.140250000000e+03 -4.085523924699e-03 4.575447939506e-05 3.883402453463e+00
1.140500000000e+03 -3.948976374418e-03 4.514200481387e-05 3.839923233817e+00
1.140750000000e+03 -3.821932223272e-03 4.461668609060e-05 3.796419026744e+00
1.141000000000e+03 -3.707628406460e-03 4.417927953781e-05 3.752876317513e+00
1.141250000000e+03 -3.609666680333e-03 4.383062679034e-05 3.709282515303e+00
1.141500000000e+03 -3.531930389609e-03 4.357157404986e-05 3.665626096778e+00
1.141750000000e+03 -3.478490820188e-03 4.340288077698e-05 3.621896751839e+00
1.142000000000e+03 -3.453506166896e-03 4.332511702970e-05 3.578085536246e+00
1.142250000000e+03 -3.461112935386e-03 4.333854970437e-05 3.534185019698e+00
1.142500000000e+03 -3.505313630184e-03 4.344302393952e-05 3.490189434363e+00
1.142750000000e+03 -3.589863298491e-03 4.363784259798e-05 3.446094827024e+00
1.143000000000e+03 -3.718156336294e-03 4.392164616188e-05 3.401899203626e+00
1.143250000000e+03 -3.893117097634e-03 4.429229788222e-05 3.357602673809e+00
1.143500000000e+03 -4.117096528288e-03 4.474677566083e-05 3.313207587848e+00
1.143750000000e+03 -4.391777180473e-03 4.528108329147e-05 3.268718672290e+00
1.144000000000e+03 -4.718089172907e-03 4.589016717688e-05 3.224143153440e+00
1.144250000000e+03 -5.096139167947e-03 4.656785505752e-05 3.179490874402e+00
1.144500000000e+03 -5.525154183189e-03 4.730681667531e-05 3.134774401409e+00
1.144750000000e+03 -6.003442399827e-03 4.809854979684e-05 3.090009116908e+00
1.145000000000e+03 -6.528370964873e-03 4.893338926459e-05 3.045213301927e+00
1.145250000000e+03 -7.096363933280e-03 4.980054021506e-05 3.000408199729e+00
1.145500000000e+03 -7.702918147737e-03 5.068814377057e-05 2.955618066554e+00
1.145750000000e+03 -8.342640396937e-03 5.158337278408e-05 2.910870201042e+00
1.146000000000e+03 -9.009302218424e-03 5.247254725407e-05 2.866194957472e+00
1.146250000000e+03 -9.695915201988e-03 5.334128332463e-05 2.821625735791e+00
1.146500000000e+03 -1.039482283908e-02 5.417466315377e-05 2.777198951924e+00
1.146750000000e+03 -1.109780853699e-02 5.495742720144e-05 2.732953985652e+00
1.147000000000e+03 -1.179621933429e-02 5.567418994010e-05 2.688933104016e+00
1.147250000000e+03 -1.248110070512e-02 5.630966792738e-05 2.645181362715e+00
1.147500000000e+03 -1.314334131154e-02 5.684892040300e-05 2.601746483802e+00
1.147750000000e+03 -1.377382626030e-02 5.727760128388e-05 2.558678708406e+00
1.148000000000e+03 -1.436359303432e-02 5.758220979604e-05 2.516030628306e+00
1.148250000000e+03 -1.490399014967e-02 5.775034276084e-05 2.473856993552e+00
1.148500000000e+03 -1.538683415902e-02 5.777094131001e-05 2.432214498648e+00
1.148750000000e+03 -1.580456121801e-02 5.763452255059e-05 2.391161549687e+00
1.149000000000e+03 -1.615037248386e-02 5.733339911737e-05 2.350758010979e+00
1.149250000000e+03 -1.641836828384e-02 5.686187580059e-05 2.311064936627e+00
1.149500000000e+03 -1.660367021000e-02 5.621642378451e-05 2.272144286163e+00
1.149750000000e+03 -1.670252791477e-02 5.539582551087e-05 2.234058628654e+00
1.150000000000e+03 -1.671240879154e-02 5.440128844744e-05 2.196870836668e+00
1.150250000000e+03 -1.663206914942e-02 5.323652616887e-05 2.160643774453e+00
1.150500000000e+03 -1.646160516698e-02 5.190780246378e-05 2.125439981509e+00
1.150750000000e+03 -1.620248306562e-02 5.042392813967e-05 2.091321356263e+00
1.151000000000e+03 -1.585754711702e-02 4.879625742121e-05 2.058348842015e+00
1.151250000000e+03 -1.543100688308e-02 4.703861279881e-05 2.026582119734e+00
1.151500000000e+03 -1.492840179057e-02 4.516716635417e-05 1.996079309347e+00
1.151750000000e+03 -1.435654514879e-02 4.320030500929e-05 1.966896683925e+00
1.152000000000e+03 -1.372344686270e-02 4.115845583832e-05 1.939088398952e+00
1.152250000000e+03 -1.303821825541e-02 3.906387953864e-05 1.912706240377e+00
1.152500000000e+03 -1.231095747231e-02 3.694043107710e-05 1.887799392857e+00
1.152750000000e+03 -1.155261849552e-02 3.481329200680e-05 1.864414231045e+00
1.153000000000e+03 -1.077486604944e-02 3.270868078664e-05 1.842594135750e+00
1.153250000000e+03 -9.989917814011e-03 3.065354128268e-05 1.822379336193e+00
1.153500000000e+03 -9.210374643353e-03 2.867521092026e-05 1.803806779179e+00
1.153750000000e+03 -8.449043739055e-03 2.680107798494e-05 1.786910026196e+00
1.154000000000e+03 -7.718755603018e-03 2.505822868745e-05 1.771719178168e+00
1.154250000000e+03 -7.032176290742e-03 2.347308583983e-05 1.758260827544e+00
1.154500000000e+03 -6.401620390188e-03 2.207105092433e-05 1.746558037089e+00
1.154750000000e+03 -5.838863861153e-03 2.087614507007e-05 1.736630344032e+00
1.155000000000e+03 -5.354962688308e-03 1.991066139531e-05 1.728493788020e+00
1.155250000000e+03 -4.960077005681e-03 1.919482803178e-05 1.722160961009e+00
1.155500000000e+03 -4.663305927132e-03 1.874649932954e-05 1.717641076710e+00
1.155750000000e+03 -4.472533557206e-03 1.858083767967e-05 1.714940057390e+00
1.156000000000e+03 -4.394290223685e-03 1.871004583448e-05 1.714060634962e+00
1.156250000000e+03 -4.433630382484e-03 1.914314781082e-05 1.715002464090e+00
1.156500000000e+03 -4.594029763404e-03 1.988577869891e-05 1.717762243845e+00
1.156750000000e+03 -4.877303742182e-03 2.094002161052e-05 1.722333845553e+00
1.157000000000e+03 -5.283548930301e-03 2.230429122799e-05 1.728708443798e+00
1.157250000000e+03 -5.811108687256e-03 2.397326013009e-05 1.736874647608e+00
1.157500000000e+03 -6.456564636948e-03 2.593783760341e-05 1.746818629740e+00
1.157750000000e+03 -7.214754709914e-03 2.818520127035e-05 1.758524251486e+00
1.158000000000e+03 -8.078816908947e-03 3.069887756679e-05 1.771973180702e+00
1.158250000000e+03 -9.040260675190e-03 3.345887960998e-05 1.787145001879e+00
1.158500000000e+03 -1.008906353534e-02 3.644189542720e-05 1.804017316308e+00
1.158750000000e+03 -1.121379356096e-02 3.962153012485e-05 1.822565831772e+00
1.159000000000e+03 -1.240175382662e-02 4.296859416683e-05 1.842764440771e+00
1.159250000000e+03 -1.363914975012e-02 4.645144168353e-05 1.864585287474e+00
1.159500000000e+03 -1.491127478740e-02 5.003634893505e-05 1.887998823448e+00
1.159750000000e+03 -1.620271315281e-02 5.368793174979e-05 1.912973853014e+00
1.160000000000e+03 -1.749755440901e-02 5.736959222227e-05 1.939477569052e+00
1.160250000000e+03 -1.877961904476e-02 6.104399240886e-05 1.967475581188e+00
1.160500000000e+03 -2.003269008858e-02 6.467354749382e-05 1.996931937438e+00
1.160750000000e+03 -2.124074578304e-02 6.822092496561e-05 2.027809142582e+00
1.161000000000e+03 -2.238819231595e-02 7.164955227915e-05 2.060068173927e+00
1.161250000000e+03 -2.346008972812e-02 7.492411452564e-05 2.093668498622e+00
1.161500000000e+03 -2.444236901239e-02 7.801104015784e-05 2.128568094262e+00
1.161750000000e+03 -2.532203635485e-02 8.087896516012e-05 2.164723474830e+00
1.162000000000e+03 -2.608736054148e-02 8.349916585559e-05 2.202089725782e+00
1.162250000000e+03 -2.672804123881e-02 8.584595643815e-05 2.240620550134e+00
1.162500000000e+03 -2.723535452875e-02 8.789704040124e-05 2.280268326472e+00
1.162750000000e+03 -2.760227447255e-02 8.963381440683e-05 2.320984183599e+00
1.163000000000e+03 -2.782356733206e-02 9.104161367660e-05 2.362718089721e+00
1.163250000000e+03 -2.789585912733e-02 9.210990223957e-05 2.405418961401e+00
1.163500000000e+03 -2.781767320564e-02 9.283239570965e-05 2.449034788694e+00
1.163750000000e+03 -2.758944041219e-02 9.320712437036e-05 2.493512781029e+00
1.164000000000e+03 -2.721347953473e-02 9.323642842965e-05 2.538799530206e+00
1.164250000000e+03 -2.669394969719e-02 9.292688751142e-05 2.584841190922e+00
1.164500000000e+03 -2.603677723551e-02 9.228919120380e-05 2.631583679309e+00
1.164750000000e+03 -2.524955632329e-02 9.133794529986e-05 2.678972884937e+00
1.165000000000e+03 -2.434142644360e-02 9.009142117916e-05 2.726954895502e+00
1.165250000000e+03 -2.332293054119e-02 8.857125708706e-05 2.775476233200e+00
1.165500000000e+03 -2.220585364129e-02 8.680210631823e-05 2.824484096894e+00
1.165750000000e+03 -2.100304726699e-02 8.481125577223e-05 2.873926609563e+00
1.166000000000e+03 -1.972824089232e-02 8.262820246499e-05 2.923753065692e+00
1.166250000000e+03 -1.839584584539e-02 8.028420640435e-05 2.973914177745e+00
1.166500000000e+03 -1.702075206551e-02 7.781182813593e-05 3.024362315046e+00
1.166750000000e+03 -1.561812299271e-02 7.524444606022e-05 3.075051733973e+00
1.167000000000e+03 -1.420319030718e-02 7.261578319723e-05 3.125938794283e+00
1.167250000000e+03 -1.279105304030e-02 6.995944453769e-05 3.176982160658e+00
1.167500000000e+03 -1.139648195757e-02 6.730843965669e-05 3.228142983609e+00
1.167750000000e+03 -1.003373260735e-02 6.469477430490e-05 3.279385058060e+00
1.168000000000e+03 -8.716370261234e-03 6.214902155791e-05 3.330674959387e+00
1.168250000000e+03 -7.457106941206e-03 5.969992362936e-05 3.381982150289e+00
1.168500000000e+03 -6.267654376343e-03 5.737406205747e-05 3.433279061469e+00
1.168750000000e+03 -5.158593095557e-03 5.519555688377e-05 3.484541143126e+00
1.169000000000e+03 -4.139259412907e-03 5.318580850855e-05 3.535746884743e+00
1.169250000000e+03 -3.217651435797e-03 5.136328855099e-05 3.586877806758e+00
1.169500000000e+03 -2.400354106718e-03 4.974337904554e-05 3.637918422785e+00
1.169750000000e+03 -1.692484813516e-03 4.833826480552e-05 3.688856170893e+00
1.170000000000e+03 -1.097658018111e-03 4.715687232723e-05 3.739681321272e+00
1.170250000000e+03 -6.179708847276e-04 4.620486195375e-05 3.790386854516e+00
1.170500000000e+03 -2.540069631228e-04 4.548466394275e-05 3.840968321025e+00
1.170750000000e+03 -4.860413690105e-06 4.499556458598e-05 3.891423675422e+00
1.171000000000e+03 1.318234129803e-04 4.473382848455e-05 3.941753098003e+00
1.171250000000e+03 1.597880535858e-04 4.469286711628e-05 3.991958796782e+00
1.171500000000e+03 8.409172642659e-05 4.486343615517e-05 4.042044803002e+00
1.171750000000e+03 -8.898342758445e-05 4.523386775987e-05 4.092016755627e+00
1.172000000000e+03 -3.520361436901e-04 4.579033017332e-05 4.141881681008e+00
1.172250000000e+03 -6.966620232200e-04 4.651710513953e-05 4.191647774885e+00
1.172500000000e+03 -1.113583009127e-03 4.739688889088e-05 4.241324180881e+00
1.172750000000e+03 -1.592784539743e-03 4.841110067932e-05 4.290920779150e+00
1.173000000000e+03 -2.123662548695e-03 4.954020329695e-05 4.340447978575e+00
1.173250000000e+03 -2.695176304538e-03 5.076402505561e-05 4.389916520966e+00
1.173500000000e+03 -3.296006922377e-03 5.206208346664e-05 4.439337295108e+00
1.173750000000e+03 -3.914717918536e-03 5.341389993052e-05 4.488721168051e+00
1.174000000000e+03 -4.539918183347e-03 5.479930850763e-05 4.538078827931e+00
1.174250000000e+03 -5.160423740888e-03 5.619875009513e-05 4.587420644720e+00
1.174500000000e+03 -5.765417071742e-03 5.759354955545e-05 4.636756546032e+00
1.174750000000e+03 -6.344601294161e-03 5.896617208634e-05 4.686095912543e+00
1.175000000000e+03 -6.888347865094e-03 6.030045678818e-05 4.735447487415e+00
1.175250000000e+03 -7.387834977835e-03 6.158182311877e-05 4.784819303813e+00
1.175500000000e+03 -7.835174909548e-03 6.279745194840e-05 4.834218627123e+00
1.175750000000e+03 -8.223528140432e-03 6.393642543956e-05 4.883651913787e+00
1.176000000000e+03 -8.547202269729e-03 6.498984281178e-05 4.933124781918e+00
1.176250000000e+03 -8.801734254830e-03 6.595090141456e-05 4.982641996302e+00
1.176500000000e+03 -8.983953887129e-03 6.681494306662e-05 5.032207463522e+00
1.176750000000e+03 -9.092027584360e-03 6.757945095814e-05 5.081824237802e+00
1.177000000000e+03 -9.125481588254e-03 6.824403823386e-05 5.131494534524e+00
1.177250000000e+03 -9.085202909449e-03 6.881038662049e-05 5.181219751905e+00
1.177500000000e+03 -8.973419273341e-03 6.928216392763e-05 5.231000496713e+00
1.177750000000e+03 -8.793656262978e-03 6.966487439439e-05 5.280836616355e+00
1.178000000000e+03 -8.550673615158e-03 6.996570748921e-05 5.330727232766e+00
1.178250000000e+03 -8.250380891199e-03 7.019339664274e-05 5.380670777886e+00
1.178500000000e+03 -7.899733449510e-03 7.035799741908e-05 5.430665031172e+00
1.178750000000e+03 -7.506610527786e-03 7.047066911670e-05 5.480707157967e+00
1.179000000000e+03 -7.079677884103e-03 7.054344461627e-05 5.530793743175e+00
1.179250000000e+03 -6.628235638069e-03 7.058898471082e-05 5.580920829156e+00
1.179500000000e+03 -6.162055764565e-03 7.062032765442e-05 5.631083945651e+00
1.179750000000e+03 -5.691210702326e-03 7.065063518336e-05 5.681278141886e+00
1.180000000000e+03 -5.225897190985e-03 7.069294211798e-05 5.731498013280e+00
1.180250000000e+03 -4.776258072144e-03 7.075991290678e-05 5.781737727861e+00
1.180500000000e+03 -4.352206106398e-03 7.086361164696e-05 5.831991044754e+00
1.180750000000e+03 -3.963252202958e-03 7.101528649534e-05 5.882251333572e+00
1.181000000000e+03 -3.618341761377e-03 7.122517410604e-05 5.932511588092e+00
1.181250000000e+03 -3.325701817983e-03 7.150232671438e-05 5.982764436025e+00
1.181500000000e+03 -3.092701427779e-03 7.185446266442e-05 6.033002147487e+00
1.181750000000e+03 -2.925728114416e-03 7.228784468913e-05 6.083216635338e+00
1.182000000000e+03 -2.830081891365e-03 7.280718659980e-05 6.133399456320e+00
1.182250000000e+03 -2.809888975072e-03 7.341558898713e-05 6.183541806562e+00
1.182500000000e+03 -2.868036289821e-03 7.411449403244e-05 6.233634516194e+00
1.182750000000e+03 -3.006127917962e-03 7.490369199858e-05 6.283668036280e+00
1.183000000000e+03 -3.224463880767e-03 7.578134201724e-05 6.333632429787e+00
1.183250000000e+03 -3.522041593694e-03 7.674402204516e-05 6.383517353061e+00
1.183500000000e+03 -3.896579574085e-03 7.778680770931e-05 6.433312042210e+00
1.183750000000e+03 -4.344562952170e-03 7.890337547750e-05 6.483005291251e+00
1.184000000000e+03 -4.861309486479e-03 8.008612871696e-05 6.532585434666e+00
1.184250000000e+03 -5.441054831392e-03 8.132634125441e-05 6.582040325477e+00
1.184500000000e+03 -6.077055201794e-03 8.261431473452e-05 6.631357312639e+00
1.184750000000e+03 -6.761705223488e-03 8.393956794067e-05 6.680523221741e+00
1.185000000000e+03 -7.486668818648e-03 8.529100449942e-05 6.729524330972e+00
1.185250000000e+03 -8.243020513353e-03 8.665710156375e-05 6.778346352205e+00
1.185500000000e+03 -9.021394514482e-03 8.802610249303e-05 6.826974408650e+00
1.185750000000e+03 -9.812138806538e-03 8.938620052859e-05 6.875393017228e+00
1.186000000000e+03 -1.060547155129e-02 9.072571766461e-05 6.923586068637e+00
1.186250000000e+03 -1.139163697342e-02 9.203328368784e-05 6.971536812198e+00
1.186500000000e+03 -1.216105819365e-02 9.329799664287e-05 7.019227838877e+00
1.186750000000e+03 -1.290448432499e-02 9.450957072996e-05 7.066641068393e+00
1.187000000000e+03 -1.361312963714e-02 9.565846920234e-05 7.113757737121e+00
1.187250000000e+03 -1.427880253624e-02 9.673602087470e-05 7.160558387000e+00
1.187500000000e+03 -1.489402246542e-02 9.773451480874e-05 7.207022857258e+00
1.187750000000e+03 -1.545212306836e-02 9.864728348960e-05 7.253130277304e+00
1.188000000000e+03 -1.594734028880e-02 9.946877220265e-05 7.298859061123e+00
1.188250000000e+03 -1.637488422513e-02 1.001945686032e-04 7.344186904020e+00
1.188500000000e+03 -1.673099401831e-02 1.008214250645e-04 7.389090780534e+00
1.188750000000e+03 -1.701297535104e-02 1.013472507678e-04 7.433546944530e+00
1.189000000000e+03 -1.721922017259e-02 1.017711455282e-04 7.477530931138e+00
1.189250000000e+03 -1.734920886405e-02 1.020933500541e-04 7.521017560651e+00
1.189500000000e+03 -1.740349525571e-02 1.023151909230e-04 7.563980945140e+00
1.189750000000e+03 -1.738367503075e-02 1.024390311593e-04 7.606394496466e+00
1.190000000000e+03 -1.729233860313e-02 1.024682075861e-04 7.648230938873e+00
1.190250000000e+03 -1.713300931110e-02 1.024069634760e-04 7.689462323674e+00
1.190500000000e+03 -1.691006839874e-02 1.022603225953e-04 7.730060047347e+00
1.190750000000e+03 -1.662866848779e-02 1.020340274238e-04 7.769994875694e+00
1.191000000000e+03 -1.629463662504e-02 1.017344328719e-04 7.809236970498e+00
1.191250000000e+03 -1.591436934967e-02 1.013684229540e-04 7.847755924356e+00
1.191500000000e+03 -1.549472094695e-02 1.009432786138e-04 7.885520798801e+00
1.191750000000e+03 -1.504288727375e-02 1.004665748300e-04 7.922500172399e+00
1.192000000000e+03 -1.456628648068e-02 9.994608433259e-05 7.958662193334e+00
1.192250000000e+03 -1.407243907486e-02 9.938967163242e-05 7.993974642353e+00
1.192500000000e+03 -1.356884903819e-02 9.880519192579e-05 8.028405004211e+00
1.192750000000e+03 -1.306288760148e-02 9.820039563765e-05 8.061920546064e+00
1.193000000000e+03 -1.256168198890e-02 9.758283917086e-05 8.094488408473e+00
1.193250000000e+03 -1.207201012655e-02 9.695980269414e-05 8.126075702085e+00
1.193500000000e+03 -1.160020346986e-02 9.633821478247e-05 8.156649617447e+00
1.193750000000e+03 -1.115205842973e-02 9.572458488105e-05 8.186177539616e+00
1.194000000000e+03 -1.073275827304e-02 9.512494317168e-05 8.214627174856e+00
1.194250000000e+03 -1.034680572457e-02 9.454478792320e-05 8.241966682282e+00
1.194500000000e+03 -9.997967210232e-03 9.398904013050e-05 8.268164811762e+00
1.194750000000e+03 -9.689229591472e-03 9.346200615243e-05 8.293191049235e+00
1.195000000000e+03 -9.422769209151e-03 9.296734894743e-05 8.317015763321e+00
1.195250000000e+03 -9.199933736291e-03 9.250805838121e-05 8.339610353849e+00
1.195500000000e+03 -9.021237199468e-03 9.208643239850e-05 8.360947402508e+00
1.195750000000e+03 -8.886367491065e-03 9.170406644113e-05 8.381000819329e+00
1.196000000000e+03 -8.794206562139e-03 9.136184752317e-05 8.399745986378e+00
1.196250000000e+03 -8.742862783917e-03 9.105995522710e-05 8.417159895428e+00
1.196500000000e+03 -8.729714912285e-03 9.079786847188e-05 8.433221277713e+00
1.196750000000e+03 -8.751466735320e-03 9.057436696364e-05 8.447910723101e+00
1.197000000000e+03 -8.804212107204e-03 9.038756561131e-05 8.461210789521e+00
1.197250000000e+03 -8.883508568014e-03 9.023494154081e-05 8.473106097211e+00
1.197500000000e+03 -8.984458912475e-03 9.011336103437e-05 8.483583409422e+00
1.197750000000e+03 -9.101798949308e-03 9.001911826728e-05 8.492631695940e+00
1.198000000000e+03 -9.229990732332e-03 8.994798016476e-05 8.500242182034e+00
1.198250000000e+03 -9.363318613226e-03 8.989523814856e-05 8.506408376872e+00
1.198500000000e+03 -9.495987476695e-03 8.985576609258e-05 8.511126085940e+00
1.198750000000e+03 -9.622221174604e-03 8.982408449104e-05 8.514393405019e+00
1.199000000000e+03 -9.736358904130e-03 8.979442948795e-05 8.516210694427e+00
1.199250000000e+03 -9.832949003066e-03 8.976082801831e-05 8.516580538139e+00
1.199500000000e+03 -9.906837305736e-03 8.971717593259e-05 8.515507683252e+00
1.199750000000e+03 -9.953249444921e-03 8.965732222818e-05 8.512998965346e+00
1.200000000000e+03 -9.967865364397e-03 8.957515201652e-05 8.509063218679e+00
1.200250000000e+03 -9.946884451234e-03 8.946466961909e-05 8.503711171790e+00
1.200500000000e+03 -9.887080994876e-03 8.932008675192e-05 8.496955333130e+00
1.200750000000e+03 -9.785848382293e-03 8.913589543422e-05 8.488809865359e+00
1.201000000000e+03 -9.641231712971e-03 8.890699490632e-05 8.479290451579e+00
1.201250000000e+03 -9.451948559190e-03 8.862873866747e-05 8.468414156311e+00
1.201500000000e+03 -9.217397421879e-03 8.829699235974e-05 8.456199280943e+00
1.201750000000e+03 -8.937654384105e-03 8.790821358015e-05 8.442665218201e+00
1.202000000000e+03 -8.613458013852e-03 8.745954100842e-05 8.427832305599e+00
1.202250000000e+03 -8.246183357874e-03 8.694881302937e-05 8.411721680815e+00
1.202500000000e+03 -7.837805531390e-03 8.637461639294e-05 8.394355140772e+00
1.202750000000e+03 -7.390854242433e-03 8.573632407169e-05 8.375755005482e+00
1.203000000000e+03 -6.908360325189e-03 8.503412537331e-05 8.355943988730e+00
1.203250000000e+03 -6.393795239116e-03 8.426904684372e-05 8.334945076636e+00
1.203500000000e+03 -5.851005530499e-03 8.344289444775e-05 8.312781415297e+00
1.203750000000e+03 -5.284143671744e-03 8.255830188400e-05 8.289476208559e+00
1.204000000000e+03 -4.697595946762e-03 8.161871745557e-05 8.265052626213e+00
1.204250000000e+03 -4.095910252758e-03 8.062836448555e-05 8.239533723667e+00
1.204500000000e+03 -3.483724375122e-03 7.959220208886e-05 8.212942372928e+00
1.204750000000e+03 -2.865696276912e-03 7.851587898183e-05 8.185301204978e+00
1.205000000000e+03 -2.246438298768e-03 7.740568023740e-05 8.156632563886e+00
1.205250000000e+03 -1.630454974137e-03 7.626846429265e-05 8.126958471069e+00
1.205500000000e+03 -1.022087013025e-03 7.511159335985e-05 8.096300600571e+00
1.205750000000e+03 -4.254615221480e-04 7.394285843398e-05 8.064680264027e+00
1.206000000000e+03 1.555517674467e-04 7.277039530146e-05 8.032118403639e+00
1.206250000000e+03 7.173762320903e-04 7.160259806449e-05 7.998635593607e+00
1.206500000000e+03 1.256756788552e-03 7.044801950554e-05 7.964252048345e+00
1.206750000000e+03 1.770780985014e-03 6.931527639895e-05 7.928987635845e+00
1.207000000000e+03 2.256892716209e-03 6.821296633333e-05 7.892861895501e+00
1.207250000000e+03 2.712897915865e-03 6.714956739262e-05 7.855894060203e+00
1.207500000000e+03 3.136964360438e-03 6.613333895245e-05 7.818103079401e+00
1.207750000000e+03 3.527614090785e-03 6.517222378238e-05 7.779507644884e+00
1.208000000000e+03 3.883710645017e-03 6.427375542056e-05 7.740126216021e+00
1.208250000000e+03 4.204440981306e-03 6.344497113220e-05 7.699977044602e+00
1.208500000000e+03 4.489292597000e-03 6.269233049802e-05 7.659078199581e+00
1.208750000000e+03 4.738027646457e-03 6.202164022523e-05 7.617447588836e+00
1.209000000000e+03 4.950653793407e-03 6.143798901395e-05 7.575102979712e+00
1.209250000000e+03 5.127393308860e-03 6.094568984713e-05 7.532062017476e+00
1.209500000000e+03 5.268651537500e-03 6.054822875889e-05 7.488342239917e+00
1.209750000000e+03 5.374984716505e-03 6.024823132858e-05 7.443961090471e+00
1.210000000000e+03 5.447068527102e-03 6.004743873139e-05 7.398935929094e+00
1.210250000000e+03 5.485668308551e-03 5.994669244927e-05 7.353284038813e+00
1.210500000000e+03 5.491611182989e-03 5.994593083575e-05 7.307022631903e+00
1.210750000000e+03 5.465761099206e-03 6.004419700747e-05 7.260168852488e+00
1.211000000000e+03 5.408997190768e-03 6.023965694510e-05 7.212739779226e+00
1.211250000000e+03 5.322195980607e-03 6.052962756448e-05 7.164752423507e+00
1.211500000000e+03 5.206217650269e-03 6.091061374233e-05 7.116223729365e+00
1.211750000000e+03 5.061896589698e-03 6.137835367792e-05 7.067170570834e+00
1.212000000000e+03 4.890036309719e-03 6.192787314960e-05 7.017609749498e+00
1.212250000000e+03 4.691408595711e-03 6.255354921561e-05 6.967557991020e+00
1.212500000000e+03 4.466756785343e-03 6.324915361158e-05 6.917031944023e+00
1.212750000000e+03 4.216802524684e-03 6.400793213479e-05 6.866048175046e+00
1.213000000000e+03 3.942256156931e-03 6.482268649835e-05 6.814623170130e+00
1.213250000000e+03 3.643829376774e-03 6.568584476957e-05 6.762773330866e+00
1.213500000000e+03 3.322250526718e-03 6.658953019145e-05 6.710514978329e+00
1.213750000000e+03 2.978280756090e-03 6.752564743157e-05 6.657864351519e+00
1.214000000000e+03 2.612731386497e-03 6.848595894657e-05 6.604837613863e+00
1.214250000000e+03 2.226480926508e-03 6.946216366116e-05 6.551450856775e+00
1.214500000000e+03 1.820491320328e-03 7.044597073039e-05 6.497720104511e+00
1.214750000000e+03 1.395823122989e-03 7.142918140138e-05 6.443661325368e+00
1.215000000000e+03 9.536482093093e-04 7.240378243015e-05 6.389290436683e+00
1.215250000000e+03 4.952604997033e-04 7.336200843197e-05 6.334623318981e+00
1.215500000000e+03 2.208332727160e-05 7.429640615284e-05 6.279675822401e+00
1.215750000000e+03 -4.643259320292e-04 7.519991280391e-05 6.224463781924e+00
1.216000000000e+03 -9.622748586537e-04 7.606592162482e-05 6.169003023815e+00
1.216250000000e+03 -1.469938167184e-03 7.688833578445e-05 6.113309380241e+00
1.216500000000e+03 -1.985363656349e-03 7.766163680270e-05 6.057398694566e+00
1.216750000000e+03 -2.506481308073e-03 7.838093292017e-05 6.001286830504e+00
1.217000000000e+03 -3.031115461964e-03 7.904200349321e-05 5.944989679200e+00
1.217250000000e+03 -3.556999825874e-03 7.964132771304e-05 5.888523158782e+00
1.217500000000e+03 -4.081794700785e-03 8.017611624425e-05 5.831903215949e+00
1.217750000000e+03 -4.603106302347e-03 8.064437157035e-05 5.775145824171e+00
1.218000000000e+03 -5.118507310107e-03 8.104485263355e-05 5.718266973247e+00
1.218250000000e+03 -5.625558337589e-03 8.137707955430e-05 5.661282659913e+00
1.218500000000e+03 -6.121829888607e-03 8.164132832714e-05 5.604208874303e+00
1.218750000000e+03 -6.604924081364e-03 8.183860952715e-05 5.547061577755e+00
1.219000000000e+03 -7.072496260740e-03 8.197063234730e-05 5.489856681548e+00
1.219250000000e+03 -7.522276068386e-03 8.203976006396e-05 5.432610021183e+00
1.219500000000e+03 -7.952087393827e-03 8.204895058539e-05 5.375337323607e+00
1.219750000000e+03 -8.359867804568e-03 8.200168852329e-05 5.318054175715e+00
1.220000000000e+03 -8.743686793862e-03 8.190191433621e-05 5.260775987943e+00
1.220250000000e+03 -9.101763047746e-03 8.175394548654e-05 5.203517956039e+00
1.220500000000e+03 -9.432480970779e-03 8.156234027973e-05 5.146295023389e+00
1.220750000000e+03 -9.734405839222e-03 8.133183936579e-05 5.089121838682e+00
1.221000000000e+03 -1.000629877494e-02 8.106727676468e-05 5.032012718947e+00
1.221250000000e+03 -1.024713026594e-02 8.077347278337e-05 4.974981608802e+00
1.221500000000e+03 -1.045609325591e-02 8.045513688007e-05 4.918042044645e+00
1.221750000000e+03 -1.063261535621e-02 8.011677618444e-05 4.861207121292e+00
1.222000000000e+03 -1.077636990946e-02 7.976260899145e-05 4.804489460912e+00
1.222250000000e+03 -1.088728608715e-02 7.939648543648e-05 4.747901186961e+00
1.222500000000e+03 -1.096555801462e-02 7.902182532085e-05 4.691453904860e+00
1.222750000000e+03 -1.101165200348e-02 7.864155848564e-05 4.635158686459e+00
1.223000000000e+03 -1.102631247770e-02 7.825808435286e-05 4.579026063687e+00
1.223250000000e+03 -1.101056560327e-02 7.787324526370e-05 4.523066027864e+00
1.223500000000e+03 -1.096572073124e-02 7.748831064563e-05 4.467288038047e+00
1.223750000000e+03 -1.089336903153e-02 7.710398041894e-05 4.411701037662e+00
1.224000000000e+03 -1.079537916034e-02 7.672040425036e-05 4.356313480198e+00
1.224250000000e+03 -1.067388934463e-02 7.633721122596e-05 4.301133363535e+00
1.224500000000e+03 -1.053129592521e-02 7.595355211529e-05 4.246168274163e+00
1.224750000000e+03 -1.037023769108e-02 7.556816218710e-05 4.191425440012e+00
1.225000000000e+03 -1.019357586331e-02 7.517942702429e-05 4.136911791986e+00
1.225250000000e+03 -1.000436995069e-02 7.478545821304e-05 4.082634034942e+00
1.225500000000e+03 -9.805848743931e-03 7.438417394290e-05 4.028598725581e+00
1.225750000000e+03 -9.601377017422e-03 7.397338350376e-05 3.974812358292e+00
1.226000000000e+03 -9.394417544844e-03 7.355087208466e-05 3.921281456790e+00
1.226250000000e+03 -9.188489493944e-03 7.311448427699e-05 3.868012672162e+00
1.226500000000e+03 -8.987122697068e-03 7.266220119651e-05 3.815012884296e+00
1.226750000000e+03 -8.793808815321e-03 7.219221149443e-05 3.762289306895e+00
1.227000000000e+03 -8.611949846391e-03 7.170297325085e-05 3.709849594143e+00
1.227250000000e+03 -8.444804459245e-03 7.119326359339e-05 3.657701947218e+00
1.227500000000e+03 -8.295433755827e-03 7.066221762078e-05 3.605855221168e+00
1.227750000000e+03 -8.166646405176e-03 7.010935101623e-05 3.554319027737e+00
1.228000000000e+03 -8.060944688791e-03 6.953457187547e-05 3.503103834393e+00
1.228250000000e+03 -7.980472835765e-03 6.893817777906e-05 3.452221059301e+00
1.228500000000e+03 -7.926967777655e-03 6.832083475092e-05 3.401683156971e+00
1.228750000000e+03 -7.901714535068e-03 6.768354787851e-05 3.351503698415e+00
1.229000000000e+03 -7.905506203135e-03 6.702761853489e-05 3.301697439414e+00
1.229250000000e+03 -7.938610437678e-03 6.635459160953e-05 3.252280379828e+00
1.229500000000e+03 -8.000742954533e-03 6.566619452672e-05 3.203269811678e+00
1.229750000000e+03 -8.091048951568e-03 6.496427020072e-05 3.154684353085e+00
1.230000000000e+03 -8.208093460900e-03 6.425070620020e-05 3.106543971970e+00
1.230250000000e+03 -8.349861035830e-03 6.352735845350e-05 3.058869993664e+00
1.230500000000e+03 -8.513765460142e-03 6.279598223974e-05 3.011685097413e+00
1.230750000000e+03 -8.696669709899e-03 6.205818064922e-05 2.965013296684e+00
1.231000000000e+03 -8.894916307304e-03 6.131532141587e-05 2.918879907901e+00
1.231250000000e+03 -9.104368167795e-03 6.056848680672e-05 2.873311503167e+00
1.231500000000e+03 -9.320459335053e-03 5.981842955791e-05 2.828335851851e+00
1.231750000000e+03 -9.538255601282e-03 5.906553751980e-05 2.783981846711e+00
1.232000000000e+03 -9.752523602909e-03 5.830981056820e-05 2.740279419555e+00
1.232250000000e+03 -9.957808050314e-03 5.755084989559e-05 2.697259443246e+00
1.232500000000e+03 -1.014851577028e-02 5.678786026109e-05 2.654953622294e+00
1.232750000000e+03 -1.031900495514e-02 5.601966864616e-05 2.613394373578e+00
1.233000000000e+03 -1.046367852626e-02 5.524473603746e-05 2.572614695783e+00
1.233250000000e+03 -1.057707977455e-02 5.446120207792e-05 2.532648029735e+00
1.233500000000e+03 -1.065398832747e-02 5.366693721787e-05 2.493528110977e+00
1.233750000000e+03 -1.068951500119e-02 5.285959554374e-05 2.455288813951e+00
1.234000000000e+03 -1.067919352780e-02 5.203667765788e-05 2.417963989913e+00
1.234250000000e+03 -1.061906731158e-02 5.119559949127e-05 2.381587300174e+00
1.234500000000e+03 -1.050576963374e-02 5.033376499855e-05 2.346192044640e+00
1.234750000000e+03 -1.033659546861e-02 4.944864091694e-05 2.311810988185e+00
1.235000000000e+03 -1.010956338882e-02 4.853783194023e-05 2.278476185544e+00
1.235250000000e+03 -9.823466378528e-03 4.759915495670e-05 2.246218807457e+00
1.235500000000e+03 -9.477910252043e-03 4.663070212679e-05 2.215068968487e+00
1.235750000000e+03 -9.073338705292e-03 4.563092768001e-05 2.185055558822e+00
1.236000000000e+03 -8.611044761586e-03 4.459871425735e-05 2.156206082930e+00
1.236250000000e+03 -8.093167737704e-03 4.353340135260e-05 2.128546505204e+00
1.236500000000e+03 -7.522675770419e-03 4.243484076191e-05 2.102101105479e+00
1.236750000000e+03 -6.903334493160e-03 4.130345511966e-05 2.076892347097e+00
1.237000000000e+03 -6.239661279996e-03 4.014026631402e-05 2.052940756886e+00
1.237250000000e+03 -5.536867151572e-03 3.894692134523e-05 2.030264821823e+00
1.237500000000e+03 -4.800785810970e-03 3.772570936855e-05 2.008880900616e+00
1.237750000000e+03 -4.037792255074e-03 3.647957022332e-05 1.988803153868e+00
1.238000000000e+03 -3.254711877432e-03 3.521209459020e-05 1.970043493256e+00
1.238250000000e+03 -2.458721008946e-03 3.392751268497e-05 1.952611548526e+00
1.238500000000e+03 -1.657242027385e-03 3.263067629203e-05 1.936514656319e+00
1.238750000000e+03 -8.578330946322e-04 3.132702824760e-05 1.921757866576e+00
1.239000000000e+03 -6.807623810184e-05 3.002256478146e-05 1.908343970696e+00
1.239250000000e+03 7.045362125213e-04 2.872378597488e-05 1.896273546266e+00
1.239500000000e+03 1.452713116080e-03 2.743763760987e-05 1.885545022111e+00
1.239750000000e+03 2.169473764806e-03 2.617144243983e-05 1.876154757525e+00
1.240000000000e+03 2.848251624698e-03 2.493282302238e-05 1.868097139235e+00
1.240250000000e+03 3.482991943946e-03 2.372961467018e-05 1.861364690086e+00
1.240500000000e+03 4.068241199282e-03 2.256977004489e-05 1.855948189112e+00
1.240750000000e+03 4.599226813975e-03 2.146125700878e-05 1.851836802626e+00
1.241000000000e+03 5.071926363539e-03 2.041194953090e-05 1.849018220728e+00
1.241250000000e+03 5.483124840209e-03 1.942951339903e-05 1.847478799767e+00
1.241500000000e+03 5.830459160496e-03 1.852128954330e-05 1.847203706005e+00
1.241750000000e+03 6.112449398655e-03 1.769417348049e-05 1.848177062040e+00
1.242000000000e+03 6.328516087034e-03 1.695450055597e-05 1.850382089244e+00
1.242250000000e+03 6.478983503487e-03 1.630793853541e-05 1.853801247770e+00
1.242500000000e+03 6.565068610229e-03 1.575936886530e-05 1.858416369652e+00
1.242750000000e+03 6.588856651249e-03 1.531278762290e-05 1.864208787520e+00
1.243000000000e+03 6.553262818968e-03 1.497121597055e-05 1.871159452667e+00
1.243250000000e+03 6.461980936390e-03 1.473662357085e-05 1.879249043690e+00
1.243500000000e+03 6.319420937291e-03 1.460986391341e-05 1.888458068248e+00
1.243750000000e+03 6.130634093680e-03 1.459063066911e-05 1.898766949862e+00
1.244000000000e+03 5.901229814778e-03 1.467742835495e-05 1.910156109280e+00
1.244250000000e+03 5.637282593662e-03 1.486756584293e-05 1.922606030841e+00
1.244500000000e+03 5.345232895092e-03 1.515716877715e-05 1.936097322279e+00
1.244750000000e+03 5.031782596957e-03 1.554121309105e-05 1.950610765485e+00
1.245000000000e+03 4.703785802226e-03 1.601358090497e-05 1.966127355830e+00
1.245250000000e+03 4.368139102700e-03 1.656713525194e-05 1.982628339301e+00
1.245500000000e+03 4.031670186061e-03 1.719381665141e-05 2.000095238578e+00
1.245750000000e+03 3.701029469990e-03 1.788475582204e-05 2.018509879627e+00
1.246000000000e+03 3.382583827214e-03 1.863040517314e-05 2.037854409994e+00
1.246250000000e+03 3.082316498475e-03 1.942068340477e-05 2.058111319605e+00
1.246500000000e+03 2.805733012602e-03 2.024513271875e-05 2.079263457621e+00
1.246750000000e+03 2.557775524689e-03 2.109308755871e-05 2.101294049655e+00
1.247000000000e+03 2.342747211668e-03 2.195385122583e-05 2.124186718673e+00
1.247250000000e+03 2.164246863867e-03 2.281685568686e-05 2.147925503714e+00
1.247500000000e+03 2.025115731728e-03 2.367184633040e-05 2.172494884662e+00
1.247750000000e+03 1.927396517084e-03 2.450906112339e-05 2.197879806791e+00
1.248000000000e+03 1.872305547412e-03 2.531939562508e-05 2.224065707801e+00
1.248250000000e+03 1.860218432006e-03 2.609455925809e-05 2.251038549145e+00
1.248500000000e+03 1.890669214320e-03 2.682722162456e-05 2.278784845317e+00
1.248750000000e+03 1.962362945199e-03 2.751114313149e-05 2.307291697333e+00
1.249000000000e+03 2.073201412487e-03 2.814128857836e-05 2.336546823308e+00
1.249250000000e+03 2.220321316005e-03 2.871392158402e-05 2.366538589016e+00
1.249500000000e+03 2.400144279090e-03 2.922667809438e-05 2.397256034402e+00
1.249750000000e+03 2.608437244962e-03 2.967861787428e-05 2.428688898536e+00
1.250000000000e+03 2.840382567141e-03 3.007025306281e-05 2.460827637258e+00
1.250250000000e+03 3.090656180523e-03 3.040355345038e-05 2.493663434255e+00
1.250500000000e+03 3.353510665181e-03 3.068192928521e-05 2.527188206976e+00
1.250750000000e+03 3.622863674101e-03 3.091019117682e-05 2.561394601313e+00
1.251000000000e+03 3.892391184958e-03 3.109448836930e-05 2.596275978524e+00
1.251250000000e+03 4.155623248017e-03 3.124222637618e-05 2.631826390490e+00
1.251500000000e+03 4.406039399504e-03 3.136196710399e-05 2.668040547434e+00
1.251750000000e+03 4.637163660008e-03 3.146330447776e-05 2.704913771215e+00
1.252000000000e+03 4.842656039175e-03 3.155675106603e-05 2.742441942531e+00
1.252250000000e+03 5.016400918638e-03 3.165357965845e-05 2.780621433836e+00
1.252500000000e+03 5.152589647254e-03 3.176567286520e-05 2.819449037256e+00
1.252750000000e+03 5.245797779141e-03 3.190535059128e-05 2.858921879856e+00
1.253000000000e+03 5.291054920288e-03 3.208519663708e-05 2.899037335629e+00
1.253250000000e+03 5.283907415847e-03 3.231789574881e-05 2.939792927822e+00
1.253500000000e+03 5.220472618277e-03 3.261605333110e-05 2.981186228820e+00
1.253750000000e+03 5.097484991830e-03 3.299201611617e-05 3.023214757034e+00
1.254000000000e+03 4.912333494934e-03 3.345769736493e-05 3.065875869984e+00
1.254250000000e+03 4.663090422998e-03 3.402440456787e-05 3.109166660865e+00
1.254500000000e+03 4.348531278038e-03 3.470267351333e-05 3.153083853394e+00
1.254750000000e+03 3.968146565029e-03 3.550210873263e-05 3.197623703244e+00
1.255000000000e+03 3.522145002092e-03 3.643123329627e-05 3.242781902327e+00
1.255250000000e+03 3.011448549777e-03 3.749734989433e-05 3.288553489515e+00
1.255500000000e+03 2.437680419548e-03 3.870641237042e-05 3.334932770854e+00
1.255750000000e+03 1.803145175052e-03 4.006291240058e-05 3.381913246685e+00
1.256000000000e+03 1.110802430018e-03 4.156978195391e-05 3.429487549946e+00
1.256250000000e+03 3.642335383283e-04 4.322831217937e-05 3.477647394238e+00
1.256500000000e+03 -4.323965969390e-04 4.503808833925e-05 3.526383535112e+00
1.256750000000e+03 -1.274384001812e-03 4.699694561280e-05 3.575685741701e+00
1.257000000000e+03 -2.156534638007e-03 4.910094168134e-05 3.625542781567e+00
1.257250000000e+03 -3.073217625570e-03 5.134435726553e-05 3.675942418204e+00
1.257500000000e+03 -4.018422956441e-03 5.371971442583e-05 3.726871420126e+00
1.257750000000e+03 -4.985821514286e-03 5.621781644502e-05 3.778315583914e+00
1.258000000000e+03 -5.968828640980e-03 5.882781175268e-05 3.830259767914e+00
1.258250000000e+03 -6.960669765883e-03 6.153727992267e-05 3.882687937535e+00
1.258500000000e+03 -7.954446794652e-03 6.433233918707e-05 3.935583222438e+00
1.258750000000e+03 -8.943206039333e-03 6.719777654632e-05 3.988927982699e+00
1.259000000000e+03 -9.920006128740e-03 7.011719503877e-05 4.042703884162e+00
1.259250000000e+03 -1.087798508668e-02 7.307317887428e-05 4.096891982349e+00
1.259500000000e+03 -1.181042634285e-02 7.604747926576e-05 4.151472812694e+00
1.259750000000e+03 -1.271082289445e-02 7.902120938338e-05 4.206426486043e+00
1.260000000000e+03 -1.357293853050e-02 8.197505195218e-05 4.261732788451e+00
1.260250000000e+03 -1.439086574906e-02 8.488947373189e-05 4.317371283146e+00
1.260500000000e+03 -1.515907956782e-02 8.774494545519e-05 4.373321413470e+00
1.260750000000e+03 -1.587248634121e-02 9.052216212166e-05 4.429562605151e+00
1.261000000000e+03 -1.652646759210e-02 9.320226254023e-05 4.486074365756e+00
1.261250000000e+03 -1.711691732252e-02 9.576704134656e-05 4.542836380936e+00
1.261500000000e+03 -1.764027362252e-02 9.819915433584e-05 4.599828604118e+00
1.261750000000e+03 -1.809354315006e-02 1.004823102917e-04 4.657031339893e+00
1.262000000000e+03 -1.847431853349e-02 1.026014474952e-04 4.714425319102e+00
1.262250000000e+03 -1.878078949641e-02 1.045428954892e-04 4.771991763124e+00
1.262500000000e+03 -1.901174639029e-02 1.062945148319e-04 4.829712438353e+00
1.262750000000e+03 -1.916657692819e-02 1.078458169178e-04 4.887569698933e+00
1.263000000000e+03 -1.924525729505e-02 1.091880603900e-04 4.945546515462e+00
1.263250000000e+03 -1.924833635318e-02 1.103143243063e-04 5.003626492124e+00
1.263500000000e+03 -1.917691489764e-02 1.112195611130e-04 5.061793869218e+00
1.263750000000e+03 -1.903261951630e-02 1.119006225434e-04 5.120033512813e+00
1.264000000000e+03 -1.881757309945e-02 1.123562649798e-04 5.178330889269e+00
1.264250000000e+03 -1.853436105818e-02 1.125871312565e-04 5.236672027756e+00
1.264500000000e+03 -1.818599483575e-02 1.125957121071e-04 5.295043470055e+00
1.264750000000e+03 -1.777587404791e-02 1.123862897429e-04 5.353432206547e+00
1.265000000000e+03 -1.730774650885e-02 1.119648628846e-04 5.411825602903e+00
1.265250000000e+03 -1.678566789032e-02 1.113390556018e-04 5.470211316001e+00
1.265500000000e+03 -1.621396126771e-02 1.105180010717e-04 5.528577200938e+00
1.265750000000e+03 -1.559717675253e-02 1.095122542994e-04 5.586911211623e+00
1.266000000000e+03 -1.494005238515e-02 1.083336660114e-04 5.645201294314e+00
1.266250000000e+03 -1.424747562070e-02 1.069952276712e-04 5.703435278354e+00
1.266500000000e+03 -1.352444636040e-02 1.055109385958e-04 5.761600763825e+00
1.266750000000e+03 -1.277604124401e-02 1.038956672120e-04 5.819685009396e+00
1.267000000000e+03 -1.200737959940e-02 1.021650064014e-04 5.877674819629e+00
1.267250000000e+03 -1.122359049196e-02 1.003351268518e-04 5.935556437600e+00
1.267500000000e+03 -1.042978125986e-02 9.842263077439e-05 5.993315439146e+00
1.267750000000e+03 -9.631007168996e-03 9.644440652232e-05 6.050936636127e+00
1.268000000000e+03 -8.832241913915e-03 9.441748492825e-05 6.108403984176e+00
1.268250000000e+03 -8.038349030052e-03 9.235889896467e-05 6.165700502144e+00
1.268500000000e+03 -7.254053587958e-03 9.028554674720e-05 6.222808199032e+00
1.268750000000e+03 -6.483914486646e-03 8.821407267703e-05 6.279708014228e+00
1.269000000000e+03 -5.732296749806e-03 8.616069307696e-05 6.336379767998e+00
1.269250000000e+03 -5.003344395909e-03 8.414109776311e-05 6.392802126385e+00
1.269500000000e+03 -4.300953076806e-03 8.217033914279e-05 6.448952577817e+00
1.269750000000e+03 -3.628743659999e-03 8.026270935496e-05 6.504807425055e+00
1.270000000000e+03 -2.990035833048e-03 7.843162787963e-05 6.560341789370e+00
1.270250000000e+03 -2.387822975026e-03 7.668953916917e-05 6.615529629761e+00
1.270500000000e+03 -1.824748220964e-03 7.504781610621e-05 6.670343775761e+00
1.270750000000e+03 -1.303081571213e-03 7.351667128644e-05 6.724755972772e+00
1.271000000000e+03 -8.246994981722e-04 7.210507608540e-05 6.778736941278e+00
1.271250000000e+03 -3.910666077305e-04 7.082068893424e-05 6.832256447838e+00
1.271500000000e+03 -3.220253717878e-06 6.966979291667e-05 6.885283387789e+00
1.271750000000e+03 3.382415584061e-04 6.865724903282e-05 6.937785878660e+00
1.272000000000e+03 6.331684820783e-04 6.778643356448e-05 6.989731363453e+00
1.272250000000e+03 8.818616578079e-04 6.705923317726e-05 7.041086722237e+00
1.272500000000e+03 1.085073314196e-03 6.647603370802e-05 7.091818391550e+00
1.272750000000e+03 1.244000814060e-03 6.603569646893e-05 7.141892489834e+00
1.273000000000e+03 1.360275558537e-03 6.573558024925e-05 7.191274947857e+00
1.273250000000e+03 1.435946370571e-03 6.557155356846e-05 7.239931642714e+00
1.273500000000e+03 1.473457047363e-03 6.553803351533e-05 7.287828533574e+00
1.273750000000e+03 1.475618606843e-03 6.562805475965e-05 7.334931799109e+00
1.274000000000e+03 1.445575794721e-03 6.583333176316e-05 7.381207973040e+00
1.274250000000e+03 1.386768857471e-03 6.614433700591e-05 7.426624078989e+00
1.274500000000e+03 1.302890371736e-03 6.655040238859e-05 7.471147760636e+00
1.274750000000e+03 1.197838200850e-03 6.703983139361e-05 7.514747408311e+00
1.275000000000e+03 1.075664934034e-03 6.760001615594e-05 7.557392279616e+00
1.275250000000e+03 9.405246669123e-04 6.821759624029e-05 7.599052612560e+00
1.275500000000e+03 7.966179147196e-04 6.887861607544e-05 7.639699732038e+00
1.275750000000e+03 6.481355262338e-04 6.956866254007e-05 7.679306146573e+00
1.276000000000e+03 4.992025008485e-04 7.027303731610e-05 7.717845636856e+00
1.276250000000e+03 3.538226005498e-04 7.097695475700e-05 7.755293333878e+00
1.276500000000e+03 2.158245592741e-04 7.166571438116e-05 7.791625787004e+00
1.276750000000e+03 8.881082053896e-05 7.232488529962e-05 7.826821022175e+00
1.277000000000e+03 -2.389043423234e-05 7.294049772022e-05 7.860858589270e+00
1.277250000000e+03 -1.192692420920e-04 7.349923264821e-05 7.893719599385e+00
1.277500000000e+03 -1.946733490555e-04 7.398860843044e-05 7.925386751984e+00
1.277750000000e+03 -2.478425048422e-04 7.439715431223e-05 7.955844352228e+00
1.278000000000e+03 -2.769372105207e-04 7.471458650421e-05 7.985078319175e+00
1.278250000000e+03 -2.805617521450e-04 7.493196892325e-05 8.013076184800e+00
1.278500000000e+03 -2.577810458255e-04 7.504185980872e-05 8.039827085120e+00
1.278750000000e+03 -2.081313984463e-04 7.503844234083e-05 8.065321743471e+00
1.279000000000e+03 -1.316250070119e-04 7.491763648421e-05 8.089552447390e+00
1.279250000000e+03 -2.874849670745e-05 7.467720012513e-05 8.112513018452e+00
1.279500000000e+03 9.954465732553e-05 7.431679997261e-05 8.134198777378e+00
1.279750000000e+03 2.518474174917e-04 7.383806505201e-05 8.154606504636e+00
1.280000000000e+03 4.263178089419e-04 7.324460446689e-05 8.173734395872e+00
1.280250000000e+03 6.207027977719e-04 7.254199205944e-05 8.191582015310e+00
1.280500000000e+03 8.323668331248e-04 7.173773973962e-05 8.208150246015e+00
1.280750000000e+03 1.058324672213e-03 7.084124741252e-05 8.223441237972e+00
1.281000000000e+03 1.295278094672e-03 6.986371265449e-05 8.237458355883e+00
1.281250000000e+03 1.539655882969e-03 6.881801304109e-05 8.250206124278e+00
1.281500000000e+03 1.787656785811e-03 6.771856314852e-05 8.261690174059e+00
1.281750000000e+03 2.035294804410e-03 6.658114505148e-05 8.271917189252e+00
1.282000000000e+03 2.278446327872e-03 6.542271077398e-05 8.280894852791e+00
1.282250000000e+03 2.512898619288e-03 6.426114218458e-05 8.288631794929e+00
1.282500000000e+03 2.734399073755e-03 6.311508314041e-05 8.295137543175e+00
1.282750000000e+03 2.938704843744e-03 6.200364579168e-05 8.300422471974e+00
1.283000000000e+03 3.121632135912e-03 6.094612241933e-05 8.304497757093e+00
1.283250000000e+03 3.279104793685e-03 5.996171773678e-05 8.307375330073e+00
1.283500000000e+03 3.407201690939e-03 5.906926537672e-05 8.309067835000e+00
1.283750000000e+03 3.502202144245e-03 5.828693960369e-05 8.309588589290e+00
1.284000000000e+03 3.560629524936e-03 5.763197042447e-05 8.308951544088e+00
1.284250000000e+03 3.579291943745e-03 5.712036551228e-05 8.307171249694e+00
1.284500000000e+03 3.555320510916e-03 5.676664444515e-05 8.304262820236e+00
1.284750000000e+03 3.486203914780e-03 5.658358863228e-05 8.300241903040e+00
1.285000000000e+03 3.369820029522e-03 5.658201251793e-05 8.295124646924e+00
1.285250000000e+03 3.204463426719e-03 5.677056033368e-05 8.288927673552e+00
1.285500000000e+03 2.988868847204e-03 5.715553695657e-05 8.281668049883e+00
1.285750000000e+03 2.722230866853e-03 5.774077724863e-05 8.273363259088e+00
1.286000000000e+03 2.404218671169e-03 5.852750323054e-05 8.264031173664e+00
1.286250000000e+03 2.034986532622e-03 5.951426381037e-05 8.253690026456e+00
1.286500000000e+03 1.615179145595e-03 6.069694050417e-05 8.242358382490e+00
1.286750000000e+03 1.145932652578e-03 6.206875589165e-05 8.230055106281e+00
1.287000000000e+03 6.288701143703e-04 6.362033003354e-05 8.216799329657e+00
1.287250000000e+03 6.609223354806e-05 6.533978451834e-05 8.202610415502e+00
1.287500000000e+03 -5.398370797594e-04 6.721288669961e-05 8.187507918787e+00
1.287750000000e+03 -1.185910004740e-03 6.922323409173e-05 8.171511543216e+00
1.288000000000e+03 -1.868699508327e-03 7.135247749271e-05 8.154641096354e+00
1.288250000000e+03 -2.584388001463e-03 7.358057494805e-05 8.136916436181e+00
1.288500000000e+03 -3.328801319208e-03 7.588607326389e-05 8.118357417080e+00
1.288750000000e+03 -4.097446944835e-03 7.824643744769e-05 8.098983831757e+00
1.289000000000e+03 -4.885555494339e-03 8.063838039662e-05 8.078815344159e+00
1.289250000000e+03 -5.688126689754e-03 8.303819100738e-05 8.057871425009e+00
1.289500000000e+03 -6.499977695798e-03 8.542208886611e-05 8.036171279062e+00
1.289750000000e+03 -7.315794127384e-03 8.776657103199e-05 8.013733769372e+00
1.290000000000e+03 -8.130183250584e-03 9.004877885005e-05 7.990577343713e+00
1.290250000000e+03 -8.937728025461e-03 9.224683388115e-05 7.966719952611e+00
1.290500000000e+03 -9.733042193906e-03 9.434012500292e-05 7.942178973843e+00
1.290750000000e+03 -1.051082491479e-02 9.630961706059e-05 7.916971130208e+00
1.291000000000e+03 -1.126591461304e-02 9.813809912185e-05 7.891112415733e+00
1.291250000000e+03 -1.199334126273e-02 9.981045786198e-05 7.864618017959e+00
1.291500000000e+03 -1.268837625311e-02 1.013138303029e-04 7.837502248306e+00
1.291750000000e+03 -1.334657911390e-02 1.026377487892e-04 7.809778477273e+00
1.292000000000e+03 -1.396384080058e-02 1.037742562706e-04 7.781459072424e+00
1.292250000000e+03 -1.453642250448e-02 1.047179648764e-04 7.752555347228e+00
1.292500000000e+03 -1.506098958641e-02 1.054660717170e-04 7.723077518181e+00
1.292750000000e+03 -1.553464072110e-02 1.060183308248e-04 7.693034668200e+00
1.293000000000e+03 -1.595493125459e-02 1.063769840127e-04 7.662434723722e+00
1.293250000000e+03 -1.631989093181e-02 1.065466516444e-04 7.631284442703e+00
1.293500000000e+03 -1.662803655329e-02 1.065341892674e-04 7.599589411509e+00
1.293750000000e+03 -1.687837861069e-02 1.063485352576e-04 7.567354057206e+00
1.294000000000e+03 -1.707042298755e-02 1.060004608435e-04 7.534581670209e+00
1.294250000000e+03 -1.720416731526e-02 1.055023318201e-04 7.501274441200e+00
1.294500000000e+03 -1.728009348007e-02 1.048679219260e-04 7.467433507136e+00
1.294750000000e+03 -1.729915533074e-02 1.041121396594e-04 7.433059012004e+00
1.295000000000e+03 -1.726276250016e-02 1.032507604668e-04 7.398150178923e+00
1.295250000000e+03 -1.717276197029e-02 1.023001635362e-04 7.362705389030e+00
1.295500000000e+03 -1.703141568245e-02 1.012770696824e-04 7.326722273276e+00
1.295750000000e+03 -1.684137615111e-02 1.001982884288e-04 7.290197810529e+00
1.296000000000e+03 -1.660565935955e-02 9.908047401092e-05 7.253128434128e+00
1.296250000000e+03 -1.632761677556e-02 9.793990178425e-05 7.215510140518e+00
1.296500000000e+03 -1.601090454475e-02 9.679224760545e-05 7.177338604866e+00
1.296750000000e+03 -1.565945176726e-02 9.565239574308e-05 7.138609296858e+00
1.297000000000e+03 -1.527742657689e-02 9.453428558098e-05 7.099317598634e+00
1.297250000000e+03 -1.486920190179e-02 9.345075943637e-05 7.059458918694e+00
1.297500000000e+03 -1.443931861214e-02 9.241343599137e-05 7.019028805730e+00
1.297750000000e+03 -1.399244720208e-02 9.143259528854e-05 6.978023057652e+00
1.298000000000e+03 -1.353334891503e-02 9.051713588940e-05 6.936437823127e+00
1.298250000000e+03 -1.306683373822e-02 8.967449135497e-05 6.894269698759e+00
1.298500000000e+03 -1.259771793285e-02 8.891059802746e-05 6.851515816294e+00
1.298750000000e+03 -1.213077975185e-02 8.822989040591e-05 6.808173921605e+00
1.299000000000e+03 -1.167071310928e-02 8.763530720890e-05 6.764242444311e+00
1.299250000000e+03 -1.122208090720e-02 8.712829926008e-05 6.719720556810e+00
1.299500000000e+03 -1.078926661102e-02 8.670888850537e-05 6.674608223065e+00
1.299750000000e+03 -1.037642582613e-02 8.637572299686e-05 6.628906237251e+00
1.300000000000e+03 -9.987437297611e-03 8.612613246725e-05 6.582616251378e+00
1.300250000000e+03 -9.625854622071e-03 8.595621622282e-05 6.535740794046e+00
1.300500000000e+03 -9.294858847939e-03 8.586094002438e-05 6.488283279014e+00
1.300750000000e+03 -8.997213017868e-03 8.583422507277e-05 6.440248004821e+00
1.301000000000e+03 -8.735219060526e-03 8.586904321062e-05 6.391640147807e+00
1.301250000000e+03 -8.510678217545e-03 8.595754712695e-05 6.342465746892e+00
1.301500000000e+03 -8.324855607956e-03 8.609118813327e-05 6.292731683227e+00
1.301750000000e+03 -8.178450272751e-03 8.626083585220e-05 6.242445653806e+00
1.302000000000e+03 -8.071570578292e-03 8.645690123782e-05 6.191616143483e+00
[truncated: 69,387 more chars]
