# Supplementary material for: Tracking Charge Migration with Frequency-Matched Strobo-Spectroscopy
Source: J Phys Chem A. 2024 Jan 2;128(1):20–7. doi: 10.1021/acs.jpca.3c04234 (PMC10788909; doi:10.1021/acs.jpca.3c04234)
Supplement: Supplementary file 2 — jp3c04234_si_002.zip [file jp3c04234_si_002.zip › supplemental data/Data/dipoles/CM-orbital/tau=4.3125.txt]

# CM-orbital-resolved dipole moment for tau = 4.3125 o.c.
0.000000000000e+00 -1.706603541705e-03 2.359602496194e-05 1.638377480866e+00
2.500000000000e-01 -1.707058410154e-03 2.360298516163e-05 1.638690852022e+00
5.000000000000e-01 -1.708427054077e-03 2.362398085320e-05 1.639631853240e+00
7.500000000000e-01 -1.710734664764e-03 2.365931203480e-05 1.641200881791e+00
1.000000000000e+00 -1.713994232439e-03 2.370911855842e-05 1.643385805427e+00
1.250000000000e+00 -1.718185805339e-03 2.377328461778e-05 1.646161435104e+00
1.500000000000e+00 -1.723263313597e-03 2.385154274270e-05 1.649497207234e+00
1.750000000000e+00 -1.729177102577e-03 2.394371716874e-05 1.653368363658e+00
2.000000000000e+00 -1.735890830536e-03 2.404990082600e-05 1.657761696072e+00
2.250000000000e+00 -1.743388068011e-03 2.417047291847e-05 1.662673762270e+00
2.500000000000e+00 -1.751671222270e-03 2.430600703887e-05 1.668105651638e+00
2.750000000000e+00 -1.760754264219e-03 2.445719062272e-05 1.674061467156e+00
3.000000000000e+00 -1.770659452023e-03 2.462480633933e-05 1.680552094367e+00
3.250000000000e+00 -1.781420752698e-03 2.480975578445e-05 1.687600307546e+00
3.500000000000e+00 -1.793094526392e-03 2.501310023259e-05 1.695242858456e+00
3.750000000000e+00 -1.805768717616e-03 2.523604927418e-05 1.703527487230e+00
4.000000000000e+00 -1.819564891022e-03 2.547994752511e-05 1.712508132778e+00
4.250000000000e+00 -1.834626475501e-03 2.574617216777e-05 1.722240862520e+00
4.500000000000e+00 -1.851098533142e-03 2.603600830040e-05 1.732783090291e+00
4.750000000000e+00 -1.869109315247e-03 2.635050757466e-05 1.744193542653e+00
5.000000000000e+00 -1.888762339242e-03 2.669044011538e-05 1.756531573667e+00
5.250000000000e+00 -1.910135076293e-03 2.705628196897e-05 1.769854175167e+00
5.500000000000e+00 -1.933278135684e-03 2.744825436499e-05 1.784212680035e+00
5.750000000000e+00 -1.958211650959e-03 2.786637049063e-05 1.799649889259e+00
6.000000000000e+00 -1.984923023134e-03 2.831048428090e-05 1.816198734380e+00
6.250000000000e+00 -2.013373315109e-03 2.878035519921e-05 1.833882680772e+00
6.500000000000e+00 -2.043513015329e-03 2.927572064354e-05 1.852716901302e+00
6.750000000000e+00 -2.075301751189e-03 2.979636201875e-05 1.872709987093e+00
7.000000000000e+00 -2.108724999387e-03 3.034214544465e-05 1.893866010730e+00
7.250000000000e+00 -2.143801247851e-03 3.091302031644e-05 1.916186235046e+00
7.500000000000e+00 -2.180578415363e-03 3.150897959994e-05 1.939670813499e+00
7.750000000000e+00 -2.219122214607e-03 3.212998884353e-05 1.964320162680e+00
8.000000000000e+00 -2.259501213441e-03 3.277591144446e-05 1.990136327267e+00
8.250000000000e+00 -2.301772177507e-03 3.344647041376e-05 2.017123860052e+00
8.500000000000e+00 -2.345969576997e-03 3.414123658529e-05 2.045290662343e+00
8.750000000000e+00 -2.392101643392e-03 3.485964592292e-05 2.074648316556e+00
9.000000000000e+00 -2.440154454785e-03 3.560104871281e-05 2.105212256749e+00
9.250000000000e+00 -2.490101972475e-03 3.636478006463e-05 2.137001469684e+00
9.500000000000e+00 -2.541917775548e-03 3.715022012679e-05 2.170037938940e+00
9.750000000000e+00 -2.595584108855e-03 3.795681663910e-05 2.204346232718e+00
1.000000000000e+01 -2.651094540193e-03 3.878408956959e-05 2.239952492423e+00
1.025000000000e+01 -2.708451405828e-03 3.963160662479e-05 2.276883626792e+00
1.050000000000e+01 -2.767660627716e-03 4.049895610769e-05 2.315166344008e+00
1.075000000000e+01 -2.828727523503e-03 4.138572327078e-05 2.354826163505e+00
1.100000000000e+01 -2.891654873692e-03 4.229147354101e-05 2.395886041543e+00
1.125000000000e+01 -2.956444195097e-03 4.321573364607e-05 2.438365654580e+00
1.150000000000e+01 -3.023097239813e-03 4.415804231078e-05 2.482280195172e+00
1.175000000000e+01 -3.091616517829e-03 4.511794121020e-05 2.527639338019e+00
1.200000000000e+01 -3.162003436479e-03 4.609488157581e-05 2.574446928836e+00
1.225000000000e+01 -3.234252982940e-03 4.708825891461e-05 2.622700444159e+00
1.250000000000e+01 -3.308346422653e-03 4.809739297570e-05 2.672390608391e+00
1.275000000000e+01 -3.384244121512e-03 4.912149647948e-05 2.723501919158e+00
1.300000000000e+01 -3.461877574737e-03 5.015962274807e-05 2.776012128246e+00
1.325000000000e+01 -3.541145018470e-03 5.121067745215e-05 2.829892542367e+00
1.350000000000e+01 -3.621910238573e-03 5.227339917629e-05 2.885108633316e+00
1.375000000000e+01 -3.704002702172e-03 5.334634565404e-05 2.941619395723e+00
1.400000000000e+01 -3.787223044325e-03 5.442791223537e-05 2.999378816550e+00
1.425000000000e+01 -3.871347555921e-03 5.551632655779e-05 3.058335693143e+00
1.450000000000e+01 -3.956132388327e-03 5.660964133933e-05 3.118433080896e+00
1.475000000000e+01 -4.041318874650e-03 5.770575043806e-05 3.179609119541e+00
1.500000000000e+01 -4.126637544023e-03 5.880240287828e-05 3.241797478551e+00
1.525000000000e+01 -4.211811681430e-03 5.989722003813e-05 3.304927905178e+00
1.550000000000e+01 -4.296560863721e-03 6.098772634641e-05 3.368926848866e+00
1.575000000000e+01 -4.380604920852e-03 6.207138632272e-05 3.433718205243e+00
1.600000000000e+01 -4.463668289094e-03 6.314564866630e-05 3.499223867293e+00
1.625000000000e+01 -4.545484987798e-03 6.420800133172e-05 3.565364827699e+00
1.650000000000e+01 -4.625803276852e-03 6.525601503041e-05 3.632061780552e+00
1.675000000000e+01 -4.704389927239e-03 6.628739153469e-05 3.699236014000e+00
1.700000000000e+01 -4.781033392336e-03 6.730000232533e-05 3.766810103028e+00
1.725000000000e+01 -4.855545943982e-03 6.829192004112e-05 3.834708742344e+00
1.750000000000e+01 -4.927764724019e-03 6.926143878774e-05 3.902859355367e+00
1.775000000000e+01 -4.997551491339e-03 7.020708500097e-05 3.971192649706e+00
1.800000000000e+01 -5.064792461635e-03 7.112762124448e-05 4.039643067538e+00
1.825000000000e+01 -5.129397361088e-03 7.202204228551e-05 4.108149133615e+00
1.850000000000e+01 -5.191298984511e-03 7.288956609269e-05 4.176653709467e+00
1.875000000000e+01 -5.250452812310e-03 7.372963252639e-05 4.245104148072e+00
1.900000000000e+01 -5.306836384963e-03 7.454188720496e-05 4.313452407335e+00
1.925000000000e+01 -5.360449153996e-03 7.532616741848e-05 4.381655055457e+00
1.950000000000e+01 -5.411311791492e-03 7.608248766108e-05 4.449673248922e+00
1.975000000000e+01 -5.459465625314e-03 7.681103281701e-05 4.517472629685e+00
2.000000000000e+01 -5.504971299919e-03 7.751214267945e-05 4.585023169952e+00
2.025000000000e+01 -5.547907435065e-03 7.818629879469e-05 4.652298952383e+00
2.050000000000e+01 -5.588369125841e-03 7.883411071030e-05 4.719277886223e+00
2.075000000000e+01 -5.626466108693e-03 7.945630056486e-05 4.785941358607e+00
2.100000000000e+01 -5.662321415596e-03 8.005368939210e-05 4.852273825191e+00
2.125000000000e+01 -5.696069267244e-03 8.062718205354e-05 4.918262344291e+00
2.150000000000e+01 -5.727853534272e-03 8.117775034275e-05 4.983896065867e+00
2.175000000000e+01 -5.757825284166e-03 8.170641410932e-05 5.049165689954e+00
2.200000000000e+01 -5.786140429000e-03 8.221422243393e-05 5.114062912771e+00
2.225000000000e+01 -5.812957042652e-03 8.270223415013e-05 5.178579884252e+00
2.250000000000e+01 -5.838432156796e-03 8.317148349138e-05 5.242708705707e+00
2.275000000000e+01 -5.862719179305e-03 8.362298839021e-05 5.306440982297e+00
2.300000000000e+01 -5.885964632257e-03 8.405770966941e-05 5.369767464399e+00
2.325000000000e+01 -5.908305572053e-03 8.447654509122e-05 5.432677785601e+00
2.350000000000e+01 -5.929867882658e-03 8.488028956016e-05 5.495160310790e+00
2.375000000000e+01 -5.950763852574e-03 8.526962437830e-05 5.557202095702e+00
2.400000000000e+01 -5.971091027661e-03 8.564510472597e-05 5.618788960058e+00
2.425000000000e+01 -5.990931890884e-03 8.600723020616e-05 5.679905660034e+00
2.450000000000e+01 -6.010352721294e-03 8.635641023808e-05 5.740536149396e+00
2.475000000000e+01 -6.029403571364e-03 8.669292733143e-05 5.800663917973e+00
2.500000000000e+01 -6.048119310114e-03 8.701697137967e-05 5.860272380641e+00
2.525000000000e+01 -6.066519866612e-03 8.732867051012e-05 5.919345304758e+00
2.550000000000e+01 -6.084610866937e-03 8.762800869189e-05 5.977867259547e+00
2.575000000000e+01 -6.102385664031e-03 8.791494464366e-05 6.035824064648e+00
2.600000000000e+01 -6.119827004978e-03 8.818936899427e-05 6.093203223856e+00
2.625000000000e+01 -6.136907696594e-03 8.845113896852e-05 6.149994332298e+00
2.650000000000e+01 -6.153592226014e-03 8.870008625089e-05 6.206189443316e+00
2.675000000000e+01 -6.169839179468e-03 8.893605333529e-05 6.261783381987e+00
2.700000000000e+01 -6.185602471291e-03 8.915888598834e-05 6.316773995111e+00
2.725000000000e+01 -6.200832086999e-03 8.936843738894e-05 6.371162332380e+00
2.750000000000e+01 -6.215475645264e-03 8.956458282927e-05 6.424952751077e+00
2.775000000000e+01 -6.229480291619e-03 8.974722707325e-05 6.478152933562e+00
2.800000000000e+01 -6.242793709834e-03 8.991631051092e-05 6.530773815504e+00
2.825000000000e+01 -6.255364478156e-03 9.007181919643e-05 6.582829427193e+00
2.850000000000e+01 -6.267143106815e-03 9.021378803550e-05 6.634336648994e+00
2.875000000000e+01 -6.278083651850e-03 9.034227938379e-05 6.685314881367e+00
2.900000000000e+01 -6.288144766489e-03 9.045741317470e-05 6.735785637614e+00
2.925000000000e+01 -6.297290027128e-03 9.055936499736e-05 6.785772074857e+00
2.950000000000e+01 -6.305488419970e-03 9.064836538547e-05 6.835298478429e+00
2.975000000000e+01 -6.312715488860e-03 9.072469806612e-05 6.884389711659e+00
3.000000000000e+01 -6.318954554977e-03 9.078869393356e-05 6.933070646676e+00
3.025000000000e+01 -6.324197280351e-03 9.084076491414e-05 6.981365594522e+00
3.050000000000e+01 -6.328443786921e-03 9.088138201874e-05 7.029297754184e+00
3.075000000000e+01 -6.331703060701e-03 9.091107506179e-05 7.076888698016e+00
3.100000000000e+01 -6.333993686361e-03 9.093043455172e-05 7.124157907252e+00
3.125000000000e+01 -6.335344350546e-03 9.094009608782e-05 7.171122371303e+00
3.150000000000e+01 -6.335793775787e-03 9.094075320826e-05 7.217796261767e+00
3.175000000000e+01 -6.335390100606e-03 9.093315853995e-05 7.264190690451e+00
3.200000000000e+01 -6.334190175692e-03 9.091811382220e-05 7.310313555460e+00
3.225000000000e+01 -6.332258948710e-03 9.089646098295e-05 7.356169476915e+00
3.250000000000e+01 -6.329668638262e-03 9.086907258712e-05 7.401759823106e+00
3.275000000000e+01 -6.326497415812e-03 9.083683658526e-05 7.447082824843e+00
3.300000000000e+01 -6.322827591705e-03 9.080064181546e-05 7.492133774124e+00
3.325000000000e+01 -6.318743577205e-03 9.076136056352e-05 7.536905300897e+00
3.350000000000e+01 -6.314329904184e-03 9.071983039960e-05 7.581387714770e+00
3.375000000000e+01 -6.309669360612e-03 9.067683383024e-05 7.625569401829e+00
3.400000000000e+01 -6.304841141222e-03 9.063307855192e-05 7.669437259243e+00
3.425000000000e+01 -6.299918976346e-03 9.058917351901e-05 7.712977154260e+00
3.450000000000e+01 -6.294969241825e-03 9.054560155877e-05 7.756174389047e+00
3.475000000000e+01 -6.290049268038e-03 9.050271992075e-05 7.799014154146e+00
3.500000000000e+01 -6.285206082545e-03 9.046076703043e-05 7.841481953987e+00
3.525000000000e+01 -6.280475646118e-03 9.041982543911e-05 7.883563987339e+00
3.550000000000e+01 -6.275882553043e-03 9.037980091836e-05 7.925247467050e+00
3.575000000000e+01 -6.271439829311e-03 9.034038418451e-05 7.966520864625e+00
3.600000000000e+01 -6.267149012160e-03 9.030118922840e-05 8.007374066376e+00
3.625000000000e+01 -6.263000629635e-03 9.026167059506e-05 8.047798432760e+00
3.650000000000e+01 -6.258974954887e-03 9.022110048770e-05 8.087786757058e+00
3.675000000000e+01 -6.255043143865e-03 9.017862381439e-05 8.127333123296e+00
3.700000000000e+01 -6.251168533138e-03 9.013326322344e-05 8.166432663300e+00
3.725000000000e+01 -6.247308303115e-03 9.008393866686e-05 8.205081221955e+00
3.750000000000e+01 -6.243415212800e-03 9.002953844373e-05 8.243274935761e+00
3.775000000000e+01 -6.239439237789e-03 8.996883150306e-05 8.281009738763e+00
3.800000000000e+01 -6.235329230866e-03 8.990054786379e-05 8.318280813506e+00
3.825000000000e+01 -6.231034620168e-03 8.982345672298e-05 8.355082004502e+00
3.850000000000e+01 -6.226507087396e-03 8.973637737961e-05 8.391405215265e+00
3.875000000000e+01 -6.221702178238e-03 8.963820625918e-05 8.427239807892e+00
3.900000000000e+01 -6.216580753793e-03 8.952794877487e-05 8.462572025192e+00
3.925000000000e+01 -6.211110201015e-03 8.940474846147e-05 8.497384456736e+00
3.950000000000e+01 -6.205265358296e-03 8.926791491309e-05 8.531655567252e+00
3.975000000000e+01 -6.199029142098e-03 8.911694851618e-05 8.565359306534e+00
4.000000000000e+01 -6.192392902124e-03 8.895156170433e-05 8.598464816044e+00
4.025000000000e+01 -6.185356486892e-03 8.877169518956e-05 8.630936244265e+00
4.050000000000e+01 -6.177928042147e-03 8.857752425870e-05 8.662732677750e+00
4.075000000000e+01 -6.170123510711e-03 8.836946679311e-05 8.693808191787e+00
4.100000000000e+01 -6.161965852177e-03 8.814818084071e-05 8.724112019530e+00
4.125000000000e+01 -6.153483951082e-03 8.791454063919e-05 8.753588837225e+00
4.150000000000e+01 -6.144711263603e-03 8.766965187140e-05 8.782179155653e+00
4.175000000000e+01 -6.135684523582e-03 8.741483165994e-05 8.809819811027e+00
4.200000000000e+01 -6.126442389489e-03 8.715155078734e-05 8.836444537826e+00
4.225000000000e+01 -6.117023729950e-03 8.688144173280e-05 8.861984614032e+00
4.250000000000e+01 -6.107466056833e-03 8.660624652093e-05 8.886369557256e+00
4.275000000000e+01 -6.097804249303e-03 8.632778636480e-05 8.909527855504e+00
4.300000000000e+01 -6.088069327088e-03 8.604791138486e-05 8.931387721374e+00
4.325000000000e+01 -6.078288175408e-03 8.576856582529e-05 8.951877842295e+00
4.350000000000e+01 -6.068483004536e-03 8.549156031731e-05 8.970928125067e+00
4.375000000000e+01 -6.058670887970e-03 8.521879656448e-05 8.988470408557e+00
4.400000000000e+01 -6.048863994812e-03 8.495206901835e-05 9.004439139959e+00
4.425000000000e+01 -6.039070207959e-03 8.469305452269e-05 9.018771996875e+00
4.450000000000e+01 -6.029293842669e-03 8.444336255506e-05 9.031410456258e+00
4.475000000000e+01 -6.019536682655e-03 8.420450269900e-05 9.042300291700e+00
4.500000000000e+01 -6.009799241270e-03 8.397787062203e-05 9.051392001853e+00
4.525000000000e+01 -6.000082180880e-03 8.376474104591e-05 9.058641173854e+00
4.550000000000e+01 -5.990387791366e-03 8.356626509942e-05 9.064008773203e+00
4.575000000000e+01 -5.980721433784e-03 8.338346966166e-05 9.067461370337e+00
4.600000000000e+01 -5.971092876406e-03 8.321725649449e-05 9.068971312304e+00
4.625000000000e+01 -5.961517432473e-03 8.306840370423e-05 9.068516838301e+00
4.650000000000e+01 -5.952016861935e-03 8.293756605321e-05 9.066082152404e+00
4.675000000000e+01 -5.942619997285e-03 8.282527564557e-05 9.061657457599e+00
4.700000000000e+01 -5.933363047435e-03 8.273194096256e-05 9.055238959518e+00
4.725000000000e+01 -5.924289557900e-03 8.265784519218e-05 9.046828839277e+00
4.750000000000e+01 -5.915450017199e-03 8.260314413244e-05 9.036435205336e+00
4.775000000000e+01 -5.906901091385e-03 8.256786308419e-05 9.024072023235e+00
4.800000000000e+01 -5.898704550916e-03 8.255189182310e-05 9.009759016668e+00
4.825000000000e+01 -5.890925937045e-03 8.255497825968e-05 8.993521550792e+00
4.850000000000e+01 -5.883633034021e-03 8.257672652778e-05 8.975390477170e+00
4.875000000000e+01 -5.876894186659e-03 8.261659169706e-05 8.955401950259e+00
4.900000000000e+01 -5.870776535004e-03 8.267387607785e-05 8.933597205517e+00
4.925000000000e+01 -5.865344220303e-03 8.274772673342e-05 8.910022280974e+00
4.950000000000e+01 -5.860656634324e-03 8.283713553886e-05 8.884727704833e+00
4.975000000000e+01 -5.856766786653e-03 8.294092334793e-05 8.857768117608e+00
5.000000000000e+01 -5.853719846673e-03 8.305774726994e-05 8.829201843644e+00
5.025000000000e+01 -5.851551972334e-03 8.318616346706e-05 8.799090407198e+00
5.050000000000e+01 -5.850289236224e-03 8.332471031766e-05 8.767497991307e+00
5.075000000000e+01 -5.849946524097e-03 8.347166613809e-05 8.734490856298e+00
5.100000000000e+01 -5.850527622521e-03 8.362517280758e-05 8.700136708995e+00
5.125000000000e+01 -5.852025154308e-03 8.378334553247e-05 8.664504044998e+00
5.150000000000e+01 -5.854420973891e-03 8.394427826333e-05 8.627661468098e+00
5.175000000000e+01 -5.857686975028e-03 8.410603945519e-05 8.589677010442e+00
5.200000000000e+01 -5.861785904950e-03 8.426669727749e-05 8.550617453370e+00
5.225000000000e+01 -5.866672095698e-03 8.442434153919e-05 8.510547682666e+00
5.250000000000e+01 -5.872292744662e-03 8.457710425805e-05 8.469530079712e+00
5.275000000000e+01 -5.878589229997e-03 8.472322827738e-05 8.427623972050e+00
5.300000000000e+01 -5.885498128799e-03 8.486109170860e-05 8.384885160481e+00
5.325000000000e+01 -5.892952190837e-03 8.498922929609e-05 8.341365527787e+00
5.350000000000e+01 -5.900881220320e-03 8.510635227726e-05 8.297112751906e+00
5.375000000000e+01 -5.909212866663e-03 8.521133987574e-05 8.252170122102e+00
5.400000000000e+01 -5.917873108374e-03 8.530332030854e-05 8.206576472025e+00
5.425000000000e+01 -5.926786527233e-03 8.538171215905e-05 8.160366229843e+00
5.450000000000e+01 -5.935876378067e-03 8.544613530861e-05 8.113569579868e+00
5.475000000000e+01 -5.945064537958e-03 8.549643619907e-05 8.066212739546e+00
5.500000000000e+01 -5.954271320593e-03 8.553269437758e-05 8.018318331803e+00
5.525000000000e+01 -5.963415082231e-03 8.555520656425e-05 7.969905850346e+00
5.550000000000e+01 -5.972411761286e-03 8.556447209968e-05 7.920992191967e+00
5.575000000000e+01 -5.981174370104e-03 8.556116845249e-05 7.871592246404e+00
5.600000000000e+01 -5.989612537815e-03 8.554611638761e-05 7.821719515289e+00
5.625000000000e+01 -5.997632122345e-03 8.552026655159e-05 7.771386746241e+00
5.650000000000e+01 -6.005135050627e-03 8.548467000091e-05 7.720606555175e+00
5.675000000000e+01 -6.012019434434e-03 8.544042284991e-05 7.669392021973e+00
5.700000000000e+01 -6.018179912108e-03 8.538859199081e-05 7.617757236682e+00
5.725000000000e+01 -6.023508306333e-03 8.533023507334e-05 7.565717783312e+00
5.750000000000e+01 -6.027894454774e-03 8.526638053927e-05 7.513291145145e+00
5.775000000000e+01 -6.031227466199e-03 8.519798421078e-05 7.460497022618e+00
5.800000000000e+01 -6.033397226216e-03 8.512590144610e-05 7.407357554282e+00
5.825000000000e+01 -6.034296158044e-03 8.505086759655e-05 7.353897437956e+00
5.850000000000e+01 -6.033821264479e-03 8.497348375033e-05 7.300143948767e+00
5.875000000000e+01 -6.031876347823e-03 8.489420618385e-05 7.246126857322e+00
5.900000000000e+01 -6.028374245878e-03 8.481334060995e-05 7.191878251124e+00
5.925000000000e+01 -6.023239061782e-03 8.473104150913e-05 7.137432268101e+00
5.950000000000e+01 -6.016408368106e-03 8.464731554603e-05 7.082824750421e+00
5.975000000000e+01 -6.007835236444e-03 8.456202945112e-05 7.028092831554e+00
6.000000000000e+01 -5.997490071776e-03 8.447492080016e-05 6.973274470011e+00
6.025000000000e+01 -5.985362179563e-03 8.438561046983e-05 6.918407943087e+00
6.050000000000e+01 -5.971460919113e-03 8.429361793807e-05 6.863531317510e+00
6.075000000000e+01 -5.955816446828e-03 8.419837810336e-05 6.808681910665e+00
6.100000000000e+01 -5.938479984691e-03 8.409925756753e-05 6.753895757285e+00
6.125000000000e+01 -5.919523588036e-03 8.399557039618e-05 6.699207094699e+00
6.150000000000e+01 -5.899039409115e-03 8.388659330094e-05 6.644647878347e+00
6.175000000000e+01 -5.877138465364e-03 8.377157861492e-05 6.590247337374e+00
6.200000000000e+01 -5.853948928662e-03 8.364976599345e-05 6.536031578003e+00
6.225000000000e+01 -5.829613980601e-03 8.352039138398e-05 6.482023240495e+00
6.250000000000e+01 -5.804289234639e-03 8.338269634392e-05 6.428241213156e+00
6.275000000000e+01 -5.778139805338e-03 8.323592954876e-05 6.374700406427e+00
6.300000000000e+01 -5.751337155247e-03 8.307934960017e-05 6.321411586690e+00
6.325000000000e+01 -5.724055756935e-03 8.291222593165e-05 6.268381271393e+00
6.350000000000e+01 -5.696469695195e-03 8.273383772844e-05 6.215611683892e+00
6.375000000000e+01 -5.668749284592e-03 8.254347225939e-05 6.163100767765e+00
6.400000000000e+01 -5.641057799496e-03 8.234042298849e-05 6.110842259137e+00
6.425000000000e+01 -5.613548396449e-03 8.212398764301e-05 6.058825815678e+00
6.450000000000e+01 -5.586361301098e-03 8.189346712811e-05 6.007037200024e+00
6.475000000000e+01 -5.559621282723e-03 8.164816564776e-05 5.955458516688e+00
6.500000000000e+01 -5.533435469529e-03 8.138739388114e-05 5.904068498058e+00
6.525000000000e+01 -5.507891474876e-03 8.111047002737e-05 5.852842838840e+00
6.550000000000e+01 -5.483055974611e-03 8.081671243509e-05 5.801754571796e+00
6.575000000000e+01 -5.458973583428e-03 8.050547386834e-05 5.750774483709e+00
6.600000000000e+01 -5.435666102784e-03 8.017613293074e-05 5.699871560795e+00
6.625000000000e+01 -5.413132067247e-03 7.982809752743e-05 5.649013461596e+00
6.650000000000e+01 -5.391346722832e-03 7.946082034946e-05 5.598167003841e+00
6.675000000000e+01 -5.370262288075e-03 7.907380904237e-05 5.547298662104e+00
6.700000000000e+01 -5.349808593220e-03 7.866664245143e-05 5.496375062991e+00
6.725000000000e+01 -5.329894041533e-03 7.823897092935e-05 5.445363470617e+00
6.750000000000e+01 -5.310406852084e-03 7.779052137216e-05 5.394232257451e+00
6.775000000000e+01 -5.291216669322e-03 7.732112027958e-05 5.342951347449e+00
6.800000000000e+01 -5.272176382795e-03 7.683069854078e-05 5.291492633270e+00
6.825000000000e+01 -5.253124275765e-03 7.631929642984e-05 5.239830356311e+00
6.850000000000e+01 -5.233886367041e-03 7.578706835232e-05 5.187941453439e+00
6.875000000000e+01 -5.214279013706e-03 7.523428187384e-05 5.135805862869e+00
6.900000000000e+01 -5.194111700857e-03 7.466132089137e-05 5.083406793952e+00
6.925000000000e+01 -5.173189956067e-03 7.406871444776e-05 5.030730955654e+00
6.950000000000e+01 -5.151318349017e-03 7.345709397141e-05 4.977768748287e+00
6.975000000000e+01 -5.128303493988e-03 7.282719595531e-05 4.924514413689e+00
7.000000000000e+01 -5.103957175791e-03 7.217989007691e-05 4.870966147341e+00
7.025000000000e+01 -5.078099347996e-03 7.151614283368e-05 4.817126167074e+00
7.050000000000e+01 -5.050560895965e-03 7.083700869479e-05 4.763000740403e+00
7.075000000000e+01 -5.021186484977e-03 7.014368492392e-05 4.708600164524e+00
7.100000000000e+01 -4.989837061262e-03 6.943744435517e-05 4.653938700784e+00
7.125000000000e+01 -4.956392009144e-03 6.871963498428e-05 4.599034458730e+00
7.150000000000e+01 -4.920751050259e-03 6.799168657184e-05 4.543909229606e+00
7.175000000000e+01 -4.882835854291e-03 6.725509313682e-05 4.488588271033e+00
7.200000000000e+01 -4.842591182104e-03 6.651136142855e-05 4.433100039789e+00
7.225000000000e+01 -4.799985867530e-03 6.576205270897e-05 4.377475879614e+00
7.250000000000e+01 -4.755013405927e-03 6.500875895687e-05 4.321749663071e+00
7.275000000000e+01 -4.707692233212e-03 6.425308485350e-05 4.265957397002e+00
7.300000000000e+01 -4.658065630197e-03 6.349663209840e-05 4.210136793987e+00
7.325000000000e+01 -4.606201348744e-03 6.274098414244e-05 4.154326821186e+00
7.350000000000e+01 -4.552190937206e-03 6.198769133495e-05 4.098567232463e+00
7.375000000000e+01 -4.496148970390e-03 6.123825592139e-05 4.042898094098e+00
7.400000000000e+01 -4.438212089226e-03 6.049411802264e-05 3.987359315447e+00
7.425000000000e+01 -4.378537768277e-03 5.975664258573e-05 3.931990191549e+00
7.450000000000e+01 -4.317302980429e-03 5.902710820160e-05 3.876828970720e+00
7.475000000000e+01 -4.254702684990e-03 5.830669603513e-05 3.821912453897e+00
7.500000000000e+01 -4.190948231808e-03 5.759648232775e-05 3.767275635496e+00
7.525000000000e+01 -4.126265537458e-03 5.689743378112e-05 3.712951391794e+00
7.550000000000e+01 -4.060893121245e-03 5.621040026607e-05 3.658970222939e+00
7.575000000000e+01 -3.995080104377e-03 5.553611015832e-05 3.605360050545e+00
7.600000000000e+01 -3.929084120864e-03 5.487515957275e-05 3.552146072781e+00
7.625000000000e+01 -3.863168923030e-03 5.422804502461e-05 3.499350675387e+00
7.650000000000e+01 -3.797601818961e-03 5.359514305336e-05 3.446993395446e+00
7.675000000000e+01 -3.732650991406e-03 5.297671283661e-05 3.395090932748e+00
7.700000000000e+01 -3.668582707417e-03 5.237287075008e-05 3.343657202225e+00
7.725000000000e+01 -3.605658379145e-03 5.178362004271e-05 3.292703419577e+00
7.750000000000e+01 -3.544131493020e-03 5.120884837317e-05 3.242238212099e+00
7.775000000000e+01 -3.484244487375e-03 5.064832323529e-05 3.192267745750e+00
7.800000000000e+01 -3.426225666237e-03 5.010168964395e-05 3.142795860923e+00
7.825000000000e+01 -3.370286105220e-03 4.956846891155e-05 3.093824208625e+00
7.850000000000e+01 -3.316616704028e-03 4.904805766759e-05 3.045352380415e+00
7.875000000000e+01 -3.265385458291e-03 4.853972752117e-05 2.997378026303e+00
7.900000000000e+01 -3.216734888541e-03 4.804262459826e-05 2.949896956814e+00
7.925000000000e+01 -3.170779729060e-03 4.755577230955e-05 2.902903227657e+00
7.950000000000e+01 -3.127604886782e-03 4.707807465820e-05 2.856389208052e+00
7.975000000000e+01 -3.087263804883e-03 4.660832425929e-05 2.810345635829e+00
8.000000000000e+01 -3.049777220773e-03 4.614521187188e-05 2.764761665275e+00
8.025000000000e+01 -3.015132416316e-03 4.568733928079e-05 2.719624914265e+00
8.050000000000e+01 -2.983282917819e-03 4.523323670400e-05 2.674921520609e+00
8.075000000000e+01 -2.954148715567e-03 4.478138294875e-05 2.630636216173e+00
8.100000000000e+01 -2.927616952972e-03 4.433022710254e-05 2.586752430966e+00
8.125000000000e+01 -2.903543135387e-03 4.387821351320e-05 2.543252435841e+00
8.150000000000e+01 -2.881752818287e-03 4.342380716665e-05 2.500117536152e+00
8.175000000000e+01 -2.862043795034e-03 4.296551909691e-05 2.457328323025e+00
8.200000000000e+01 -2.844188736738e-03 4.250193421207e-05 2.414864992741e+00
8.225000000000e+01 -2.827938260937e-03 4.203173506401e-05 2.372707737174e+00
8.250000000000e+01 -2.813024399571e-03 4.155370750833e-05 2.330837212289e+00
8.275000000000e+01 -2.799164398905e-03 4.106680597477e-05 2.289235082448e+00
8.300000000000e+01 -2.786064855698e-03 4.057014787809e-05 2.247884641958e+00
8.325000000000e+01 -2.773426238559e-03 4.006301325252e-05 2.206771505571e+00
8.350000000000e+01 -2.760947635059e-03 3.954486552074e-05 2.165884360011e+00
8.375000000000e+01 -2.748331624603e-03 3.901537574255e-05 2.125215763413e+00
8.400000000000e+01 -2.735289243116e-03 3.847440960389e-05 2.084762972765e+00
8.425000000000e+01 -2.721544906876e-03 3.792202239336e-05 2.044528779067e+00
8.450000000000e+01 -2.706841254126e-03 3.735849378303e-05 2.004522321374e+00
8.475000000000e+01 -2.690943725504e-03 3.678432252310e-05 1.964759851376e+00
8.500000000000e+01 -2.673644783959e-03 3.620022746226e-05 1.925265414168e+00
8.525000000000e+01 -2.654767723506e-03 3.560714939765e-05 1.886071413115e+00
8.550000000000e+01 -2.634169864310e-03 3.500625284622e-05 1.847219024229e+00
8.575000000000e+01 -2.611745094291e-03 3.439892721280e-05 1.808758430630e+00
8.600000000000e+01 -2.587425645851e-03 3.378678663180e-05 1.770748850141e+00
8.625000000000e+01 -2.561183078163e-03 3.317166819736e-05 1.733258337661e+00
8.650000000000e+01 -2.533028463501e-03 3.255562815713e-05 1.696363350114e+00
8.675000000000e+01 -2.503011764106e-03 3.194093497957e-05 1.660148074619e+00
8.700000000000e+01 -2.471220475290e-03 3.133005967457e-05 1.624703526798e+00
8.725000000000e+01 -2.437777536104e-03 3.072566033432e-05 1.590126442533e+00
8.750000000000e+01 -2.402838608996e-03 3.013055842346e-05 1.556517989867e+00
8.775000000000e+01 -2.366588803281e-03 2.954772425043e-05 1.523982344452e+00
8.800000000000e+01 -2.329239045720e-03 2.898026219708e-05 1.492625170314e+00
8.825000000000e+01 -2.291021989398e-03 2.843135671587e-05 1.462552060241e+00
8.850000000000e+01 -2.252187657768e-03 2.790424501345e-05 1.433866987933e+00
8.875000000000e+01 -2.212999071857e-03 2.740218478783e-05 1.406670819673e+00
8.900000000000e+01 -2.173727682264e-03 2.692838953167e-05 1.381059941081e+00
8.925000000000e+01 -2.134648954376e-03 2.648600675892e-05 1.357125032122e+00
8.950000000000e+01 -2.096038206191e-03 2.607807264982e-05 1.334950031424e+00
8.975000000000e+01 -2.058166662223e-03 2.570746590747e-05 1.314611311673e+00
9.000000000000e+01 -2.021297811766e-03 2.537686422921e-05 1.296177076942e+00
9.025000000000e+01 -1.985684191058e-03 2.508870417756e-05 1.279706991248e+00
9.050000000000e+01 -1.951564611585e-03 2.484514315193e-05 1.265252026350e+00
9.075000000000e+01 -1.919161926607e-03 2.464802548463e-05 1.252854513839e+00
9.100000000000e+01 -1.888681373482e-03 2.449885981326e-05 1.242548376140e+00
9.125000000000e+01 -1.860309485166e-03 2.439879536026e-05 1.234359504764e+00
9.150000000000e+01 -1.834213542703e-03 2.434860770084e-05 1.228306249518e+00
9.175000000000e+01 -1.810541557786e-03 2.434869256346e-05 1.224399979908e+00
9.200000000000e+01 -1.789422776219e-03 2.439906754781e-05 1.222645679994e+00
9.225000000000e+01 -1.770968670259e-03 2.449938142374e-05 1.223042537900e+00
9.250000000000e+01 -1.755274380865e-03 2.464893097637e-05 1.225584501089e+00
9.275000000000e+01 -1.742420524554e-03 2.484668454267e-05 1.230260763850e+00
9.300000000000e+01 -1.732475299829e-03 2.509131198658e-05 1.237056170629e+00
9.325000000000e+01 -1.725496809410e-03 2.538121971551e-05 1.245951518784e+00
9.350000000000e+01 -1.721535518598e-03 2.571459176692e-05 1.256923759336e+00
9.375000000000e+01 -1.720636761284e-03 2.608942703608e-05 1.269946094524e+00
9.400000000000e+01 -1.722843206006e-03 2.650358472328e-05 1.284987982114e+00
9.425000000000e+01 -1.728197177315e-03 2.695483078430e-05 1.302015067182e+00
9.450000000000e+01 -1.736742727836e-03 2.744088145307e-05 1.320989055059e+00
9.475000000000e+01 -1.748527370273e-03 2.795944427564e-05 1.341867557221e+00
9.500000000000e+01 -1.763603391624e-03 2.850825831360e-05 1.364603930349e+00
9.525000000000e+01 -1.782028681441e-03 2.908512871247e-05 1.389147136926e+00
9.550000000000e+01 -1.803867033940e-03 2.968795898153e-05 1.415441655391e+00
9.575000000000e+01 -1.829187887772e-03 3.031477683454e-05 1.443427455340e+00
9.600000000000e+01 -1.858065502578e-03 3.096375635267e-05 1.473040064453e+00
9.625000000000e+01 -1.890577567145e-03 3.163323290994e-05 1.504210732302e+00
9.650000000000e+01 -1.926803278774e-03 3.232171350293e-05 1.536866707434e+00
9.675000000000e+01 -1.966820905458e-03 3.302788053947e-05 1.570931621759e+00
9.700000000000e+01 -2.010704893525e-03 3.375059025221e-05 1.606325986278e+00
9.725000000000e+01 -2.058522630794e-03 3.448886554311e-05 1.642967780861e+00
9.750000000000e+01 -2.110330868990e-03 3.524188331008e-05 1.680773130302e+00
9.775000000000e+01 -2.166171893738e-03 3.600895724018e-05 1.719657040368e+00
9.800000000000e+01 -2.226069592977e-03 3.678951671079e-05 1.759534177219e+00
9.825000000000e+01 -2.290025454772e-03 3.758307250384e-05 1.800319659622e+00
9.850000000000e+01 -2.358014678636e-03 3.838920546986e-05 1.841929843288e+00
9.875000000000e+01 -2.429982530366e-03 3.920754568726e-05 1.884283068763e+00
9.900000000000e+01 -2.505840915954e-03 4.003772185412e-05 1.927300353760e+00
9.925000000000e+01 -2.585465393511e-03 4.087934180680e-05 1.970906009876e+00
9.950000000000e+01 -2.668692622229e-03 4.173192966564e-05 2.015028170744e+00
9.975000000000e+01 -2.755318567535e-03 4.259493203954e-05 2.059599223785e+00
1.000000000000e+02 -2.845097462349e-03 4.346768574987e-05 2.104556143436e+00
1.002500000000e+02 -2.937741596942e-03 4.434939146924e-05 2.149840728917e+00
1.005000000000e+02 -3.032921970502e-03 4.523909315340e-05 2.195399755823e+00
1.007500000000e+02 -3.130269896614e-03 4.613566385681e-05 2.241185052373e+00
1.010000000000e+02 -3.229379551409e-03 4.703779634982e-05 2.287153516774e+00
1.012500000000e+02 -3.329811489823e-03 4.794400078831e-05 2.333267089087e+00
1.015000000000e+02 -3.431097073989e-03 4.885260920937e-05 2.379492695032e+00
1.017500000000e+02 -3.532743757692e-03 4.976178730262e-05 2.425802172679e+00
1.020000000000e+02 -3.634241129339e-03 5.066955302310e-05 2.472172192504e+00
1.022500000000e+02 -3.735067600858e-03 5.157380269419e-05 2.518584178491e+00
1.025000000000e+02 -3.834697601910e-03 5.247234348121e-05 2.565024228911e+00
1.027500000000e+02 -3.932609106482e-03 5.336293157132e-05 2.611483038887e+00
1.030000000000e+02 -4.028291288908e-03 5.424331400614e-05 2.657955814388e+00
1.032500000000e+02 -4.121252153668e-03 5.511127481489e-05 2.704442173909e+00
1.035000000000e+02 -4.211025927340e-03 5.596468274685e-05 2.750946023409e+00
1.037500000000e+02 -4.297179988848e-03 5.680153567489e-05 2.797475394684e+00
1.040000000000e+02 -4.379321200924e-03 5.762000581733e-05 2.844042238275e+00
1.042500000000e+02 -4.457101460505e-03 5.841848051183e-05 2.890662157717e+00
1.045000000000e+02 -4.530222321893e-03 5.919559732637e-05 2.937354079281e+00
1.047500000000e+02 -4.598438652729e-03 5.995027290384e-05 2.984139855351e+00
1.050000000000e+02 -4.661561172738e-03 6.068172399087e-05 3.031043795902e+00
1.052500000000e+02 -4.719457874322e-03 6.138948070175e-05 3.078092134321e+00
1.055000000000e+02 -4.772054377065e-03 6.207338992370e-05 3.125312433317e+00
1.057500000000e+02 -4.819333202207e-03 6.273361079437e-05 3.172732940909e+00
1.060000000000e+02 -4.861332070210e-03 6.337060096057e-05 3.220381910576e+00
1.062500000000e+02 -4.898141264148e-03 6.398509369107e-05 3.268286901140e+00
1.065000000000e+02 -4.929900362516e-03 6.457806963436e-05 3.316474075212e+00
1.067500000000e+02 -4.956794260893e-03 6.515072510696e-05 3.364967515020e+00
1.070000000000e+02 -4.979048749915e-03 6.570443283374e-05 3.413788574853e+00
1.072500000000e+02 -4.996925884101e-03 6.624070151662e-05 3.462955289157e+00
1.075000000000e+02 -5.010719235089e-03 6.676113327420e-05 3.512481855488e+00
1.077500000000e+02 -5.020749137227e-03 6.726738196622e-05 3.562378200272e+00
1.080000000000e+02 -5.027358046401e-03 6.776111436549e-05 3.612649648567e+00
1.082500000000e+02 -5.030906309751e-03 6.824397969257e-05 3.663296698465e+00
1.085000000000e+02 -5.031768348794e-03 6.871757175300e-05 3.714314907324e+00
1.087500000000e+02 -5.030328945284e-03 6.918340545817e-05 3.765694889538e+00
1.090000000000e+02 -5.026980082906e-03 6.964290023176e-05 3.817422418484e+00
1.092500000000e+02 -5.022118327363e-03 7.009736946062e-05 3.869478636224e+00
1.095000000000e+02 -5.016142530477e-03 7.054801091952e-05 3.921840344570e+00
1.097500000000e+02 -5.009451877117e-03 7.099590831380e-05 3.974480380608e+00
1.100000000000e+02 -5.002444172033e-03 7.144203539419e-05 4.027368055948e+00
1.102500000000e+02 -4.995514262724e-03 7.188726514465e-05 4.080469639329e+00
1.105000000000e+02 -4.989052617619e-03 7.233238453383e-05 4.133748880208e+00
1.107500000000e+02 -4.983443800897e-03 7.277810921935e-05 4.187167542964e+00
1.110000000000e+02 -4.979064822631e-03 7.322509845423e-05 4.240685949053e+00
1.112500000000e+02 -4.976283262191e-03 7.367397028682e-05 4.294263508660e+00
1.115000000000e+02 -4.975455115552e-03 7.412531452933e-05 4.347859229880e+00
1.117500000000e+02 -4.976922325927e-03 7.457970247302e-05 4.401432198213e+00
1.120000000000e+02 -4.981009973321e-03 7.503769332870e-05 4.454942022342e+00
1.122500000000e+02 -4.988023154146e-03 7.549983530716e-05 4.508349235502e+00
1.125000000000e+02 -4.998243525480e-03 7.596666174803e-05 4.561615658990e+00
1.127500000000e+02 -5.011925629183e-03 7.643868203175e-05 4.614704720139e+00
1.130000000000e+02 -5.029293029657e-03 7.691636759938e-05 4.667581734646e+00
1.132500000000e+02 -5.050534439606e-03 7.740013328855e-05 4.720214149687e+00
1.135000000000e+02 -5.075799891409e-03 7.789031357228e-05 4.772571759361e+00
1.137500000000e+02 -5.105197096173e-03 7.838713756228e-05 4.824626891151e+00
1.140000000000e+02 -5.138788123936e-03 7.889070240163e-05 4.876354574879e+00
1.142500000000e+02 -5.176586576024e-03 7.940094619416e-05 4.927732693673e+00
1.145000000000e+02 -5.218555295536e-03 7.991761805456e-05 4.978742126356e+00
1.147500000000e+02 -5.264604812294e-03 8.044025459358e-05 5.029366880596e+00
1.150000000000e+02 -5.314592502391e-03 8.096814553540e-05 5.079594222435e+00
1.152500000000e+02 -5.368322652932e-03 8.150035496951e-05 5.129414800694e+00
1.155000000000e+02 -5.425547450623e-03 8.203570632223e-05 5.178822767033e+00
1.157500000000e+02 -5.485968907651e-03 8.257275221324e-05 5.227815889245e+00
1.160000000000e+02 -5.549241654617e-03 8.310979132070e-05 5.276395653662e+00
1.162500000000e+02 -5.614976665660e-03 8.364488636362e-05 5.324567352654e+00
1.165000000000e+02 -5.682745822578e-03 8.417588662987e-05 5.372340151710e+00
1.167500000000e+02 -5.752087210884e-03 8.470046896858e-05 5.419727127123e+00
1.170000000000e+02 -5.822511047156e-03 8.521615544385e-05 5.466745271870e+00
1.172500000000e+02 -5.893506098973e-03 8.572029026552e-05 5.513415456842e+00
1.175000000000e+02 -5.964546377505e-03 8.621022572783e-05 5.559762347949e+00
1.177500000000e+02 -6.035098030224e-03 8.668332390085e-05 5.605814265299e+00
1.180000000000e+02 -6.104626443063e-03 8.713695027820e-05 5.651602989307e+00
1.182500000000e+02 -6.172603181969e-03 8.756854232680e-05 5.697163501440e+00
1.185000000000e+02 -6.238512617702e-03 8.797568891378e-05 5.742533667284e+00
1.187500000000e+02 -6.301858200187e-03 8.835613272512e-05 5.787753860316e+00
1.190000000000e+02 -6.362168269971e-03 8.870774266215e-05 5.832866526244e+00
1.192500000000e+02 -6.419001109553e-03 8.902863007915e-05 5.877915699796e+00
1.195000000000e+02 -6.471949299023e-03 8.931716194174e-05 5.922946477619e+00
1.197500000000e+02 -6.520643415914e-03 8.957195869796e-05 5.968004452100e+00
1.200000000000e+02 -6.564754955102e-03 8.979189637567e-05 6.013135122230e+00
1.202500000000e+02 -6.603998538529e-03 8.997610655506e-05 6.058383285608e+00
1.205000000000e+02 -6.638133421402e-03 9.012397077421e-05 6.103792424216e+00
1.207500000000e+02 -6.666964345269e-03 9.023510546341e-05 6.149404093803e+00
1.210000000000e+02 -6.690341808816e-03 9.030934108775e-05 6.195257327398e+00
1.212500000000e+02 -6.708161779488e-03 9.034673868821e-05 6.241388062624e+00
1.215000000000e+02 -6.720364871600e-03 9.034754118556e-05 6.287828601857e+00
1.217500000000e+02 -6.726935225350e-03 9.031215892882e-05 6.334607113074e+00
1.220000000000e+02 -6.727899100482e-03 9.024116145440e-05 6.381747178428e+00
1.222500000000e+02 -6.723323097076e-03 9.013526587009e-05 6.429267395942e+00
1.225000000000e+02 -6.713312199638e-03 8.999529219036e-05 6.477181039145e+00
1.227500000000e+02 -6.698007729201e-03 8.982218062009e-05 6.525495777071e+00
1.230000000000e+02 -6.677585051032e-03 8.961698601972e-05 6.574213460043e+00
1.232500000000e+02 -6.652251210569e-03 8.938086950469e-05 6.623329968602e+00
1.235000000000e+02 -6.622242446246e-03 8.911509501697e-05 6.672835130753e+00
1.237500000000e+02 -6.587821650899e-03 8.882102957067e-05 6.722712702670e+00
1.240000000000e+02 -6.549275653364e-03 8.850014475284e-05 6.772940417849e+00
1.242500000000e+02 -6.506912408040e-03 8.815402000978e-05 6.823490096183e+00
1.245000000000e+02 -6.461058033080e-03 8.778432748174e-05 6.874327817080e+00
1.247500000000e+02 -6.412053788458e-03 8.739284028531e-05 6.925414147023e+00
1.250000000000e+02 -6.360252932245e-03 8.698143136057e-05 6.976704422516e+00
1.252500000000e+02 -6.306017549187e-03 8.655206570951e-05 7.028149080365e+00
1.255000000000e+02 -6.249715275372e-03 8.610679093976e-05 7.079694031209e+00
1.257500000000e+02 -6.191716034585e-03 8.564772436509e-05 7.131281071482e+00
1.260000000000e+02 -6.132388811906e-03 8.517703911629e-05 7.182848325794e+00
1.262500000000e+02 -6.072098494890e-03 8.469694767052e-05 7.234330714555e+00
1.265000000000e+02 -6.011202886111e-03 8.420968357584e-05 7.285660439412e+00
1.267500000000e+02 -5.950049976889e-03 8.371748153443e-05 7.336767479292e+00
1.270000000000e+02 -5.888975569672e-03 8.322255187648e-05 7.387580092600e+00
1.272500000000e+02 -5.828301284901e-03 8.272704928405e-05 7.438025317409e+00
1.275000000000e+02 -5.768332834295e-03 8.223309384292e-05 7.488029468359e+00
1.277500000000e+02 -5.709358647883e-03 8.174274358841e-05 7.537518620868e+00
1.280000000000e+02 -5.651649018667e-03 8.125792256258e-05 7.586419083336e+00
1.282500000000e+02 -5.595455720601e-03 8.078053325930e-05 7.634657845878e+00
1.285000000000e+02 -5.541011464884e-03 8.031235863060e-05 7.682163008396e+00
1.287500000000e+02 -5.488529789829e-03 7.985503924582e-05 7.728864174823e+00
1.290000000000e+02 -5.438205302167e-03 7.941008547710e-05 7.774692818701e+00
1.292500000000e+02 -5.390214180698e-03 7.897888670905e-05 7.819582605476e+00
1.295000000000e+02 -5.344714784325e-03 7.856274245008e-05 7.863469680124e+00
1.297500000000e+02 -5.301848376241e-03 7.816278077905e-05 7.906292905111e+00
1.300000000000e+02 -5.261739850873e-03 7.777998557670e-05 7.947994061143e+00
1.302500000000e+02 -5.224498557142e-03 7.741522417071e-05 7.988517995385e+00
1.305000000000e+02 -5.190219017014e-03 7.706926567580e-05 8.027812733866e+00
1.307500000000e+02 -5.158981614073e-03 7.674278997019e-05 8.065829542868e+00
1.310000000000e+02 -5.130853121003e-03 7.643637385621e-05 8.102522960280e+00
1.312500000000e+02 -5.105887114090e-03 7.615051619958e-05 8.137850781932e+00
1.315000000000e+02 -5.084124254484e-03 7.588564763328e-05 8.171774027188e+00
1.317500000000e+02 -5.065592460250e-03 7.564210921976e-05 8.204256873537e+00
1.320000000000e+02 -5.050306909202e-03 7.542016420137e-05 8.235266572426e+00
1.322500000000e+02 -5.038269933650e-03 7.522001514251e-05 8.264773359935e+00
1.325000000000e+02 -5.029470779860e-03 7.504175055945e-05 8.292750350660e+00
1.327500000000e+02 -5.023885234086e-03 7.488536766745e-05 8.319173441801e+00
1.330000000000e+02 -5.021475243745e-03 7.475080499453e-05 8.344021209400e+00
1.332500000000e+02 -5.022188611307e-03 7.463793168089e-05 8.367274821674e+00
1.335000000000e+02 -5.025958692107e-03 7.454651774186e-05 8.388917954162e+00
1.337500000000e+02 -5.032704177206e-03 7.447624272530e-05 8.408936714029e+00
1.340000000000e+02 -5.042329142779e-03 7.442665081625e-05 8.427319580026e+00
1.342500000000e+02 -5.054723220793e-03 7.439712314464e-05 8.444057344090e+00
1.345000000000e+02 -5.069762055378e-03 7.438703206766e-05 8.459143058786e+00
1.347500000000e+02 -5.087308335429e-03 7.439568980974e-05 8.472571995222e+00
1.350000000000e+02 -5.107213027016e-03 7.442225134355e-05 8.484341594621e+00
1.352500000000e+02 -5.129316843487e-03 7.446567974065e-05 8.494451421136e+00
1.355000000000e+02 -5.153452131537e-03 7.452489483986e-05 8.502903110084e+00
1.357500000000e+02 -5.179445164106e-03 7.459880321270e-05 8.509700309051e+00
1.360000000000e+02 -5.207118693936e-03 7.468624346646e-05 8.514848612094e+00
1.362500000000e+02 -5.236294725539e-03 7.478602300470e-05 8.518355486344e+00
1.365000000000e+02 -5.266797368958e-03 7.489696136478e-05 8.520230192016e+00
1.367500000000e+02 -5.298455761782e-03 7.501784999703e-05 8.520483698067e+00
1.370000000000e+02 -5.331106920926e-03 7.514753777008e-05 8.519128596793e+00
1.372500000000e+02 -5.364598248445e-03 7.528495962983e-05 8.516179021470e+00
1.375000000000e+02 -5.398789637855e-03 7.542915257669e-05 8.511650572631e+00
1.377500000000e+02 -5.433555059792e-03 7.557927813787e-05 8.505560258284e+00
1.380000000000e+02 -5.468783480958e-03 7.573464334346e-05 8.497926454081e+00
1.382500000000e+02 -5.504379005374e-03 7.589471611341e-05 8.488768888678e+00
1.385000000000e+02 -5.540260167500e-03 7.605913566880e-05 8.478108658494e+00
1.387500000000e+02 -5.576358335507e-03 7.622771616100e-05 8.465968272920e+00
1.390000000000e+02 -5.612615204333e-03 7.640044229271e-05 8.452371734507e+00
1.392500000000e+02 -5.648979467525e-03 7.657745989667e-05 8.437344645676e+00
1.395000000000e+02 -5.685402730221e-03 7.675905674853e-05 8.420914345913e+00
1.397500000000e+02 -5.721834908357e-03 7.694563531574e-05 8.403110066495e+00
1.400000000000e+02 -5.758219268703e-03 7.713767989781e-05 8.383963100546e+00
1.402500000000e+02 -5.794487340890e-03 7.733571851098e-05 8.363506977300e+00
1.405000000000e+02 -5.830554002105e-03 7.754028059465e-05 8.341777628507e+00
1.407500000000e+02 -5.866312824047e-03 7.775185218711e-05 8.318813539775e+00
1.410000000000e+02 -5.901632075082e-03 7.797083126609e-05 8.294655871381e+00
1.412500000000e+02 -5.936351389171e-03 7.819747835291e-05 8.269348540219e+00
1.415000000000e+02 -5.970279500786e-03 7.843186951154e-05 8.242938253283e+00
1.417500000000e+02 -6.003192942877e-03 7.867389565627e-05 8.215474482852e+00
1.420000000000e+02 -6.034836271388e-03 7.892318872918e-05 8.187009383977e+00
1.422500000000e+02 -6.064923203233e-03 7.917920802109e-05 8.157597645231e+00
1.425000000000e+02 -6.093139274611e-03 7.944107523947e-05 8.127296284684e+00
1.427500000000e+02 -6.119146157751e-03 7.970758544448e-05 8.096164382802e+00
1.430000000000e+02 -6.142587235456e-03 7.997729358949e-05 8.064262775094e+00
1.432500000000e+02 -6.163094254925e-03 8.024850528074e-05 8.031653695161e+00
1.435000000000e+02 -6.180295173760e-03 8.051928618608e-05 7.998400398329e+00
1.437500000000e+02 -6.193822816341e-03 8.078748951368e-05 7.964566753582e+00
1.440000000000e+02 -6.203324356916e-03 8.105086887725e-05 7.930216837521e+00
1.442500000000e+02 -6.208471353765e-03 8.130709125792e-05 7.895414513488e+00
1.445000000000e+02 -6.208969582672e-03 8.155376928037e-05 7.860223029208e+00
1.447500000000e+02 -6.204568497097e-03 8.178849487347e-05 7.824704611723e+00
1.450000000000e+02 -6.195070509515e-03 8.200894231825e-05 7.788920090655e+00
1.452500000000e+02 -6.180339600310e-03 8.221294973901e-05 7.752928524578e+00
1.455000000000e+02 -6.160308489883e-03 8.239857121592e-05 7.716786859678e+00
1.457500000000e+02 -6.134984515821e-03 8.256412722676e-05 7.680549593273e+00
1.460000000000e+02 -6.104453851611e-03 8.270822686671e-05 7.644268470523e+00
1.462500000000e+02 -6.068884064361e-03 8.282981613389e-05 7.607992186586e+00
1.465000000000e+02 -6.028524474502e-03 8.292834305221e-05 7.571766123348e+00
1.467500000000e+02 -5.983704832352e-03 8.300362397981e-05 7.535632093235e+00
1.470000000000e+02 -5.934831916087e-03 8.305588616475e-05 7.499628121501e+00
1.472500000000e+02 -5.882384316449e-03 8.308582803071e-05 7.463788238529e+00
1.475000000000e+02 -5.826905459602e-03 8.309445566673e-05 7.428142314867e+00
1.477500000000e+02 -5.768995291003e-03 8.308314007213e-05 7.392715910348e+00
1.480000000000e+02 -5.709300329914e-03 8.305362368727e-05 7.357530163361e+00
1.482500000000e+02 -5.648502779339e-03 8.300795577651e-05 7.322601710825e+00
1.485000000000e+02 -5.587309664108e-03 8.294843570764e-05 7.287942628414e+00
1.487500000000e+02 -5.526441428491e-03 8.287755851497e-05 7.253560416196e+00
1.490000000000e+02 -5.466620729981e-03 8.279796169133e-05 7.219457997064e+00
1.492500000000e+02 -5.408561700616e-03 8.271237160570e-05 7.185633754854e+00
1.495000000000e+02 -5.352960005397e-03 8.262355207567e-05 7.152081593049e+00
1.497500000000e+02 -5.300483882951e-03 8.253425640403e-05 7.118791026050e+00
1.500000000000e+02 -5.251766424412e-03 8.244718613618e-05 7.085747288755e+00
1.502500000000e+02 -5.207399115531e-03 8.236495545835e-05 7.052931483343e+00
1.505000000000e+02 -5.167926804079e-03 8.229006901359e-05 7.020320752649e+00
1.507500000000e+02 -5.133843968504e-03 8.222489107929e-05 6.987888484148e+00
1.510000000000e+02 -5.105592201294e-03 8.217162245314e-05 6.955604546128e+00
1.512500000000e+02 -5.083558724677e-03 8.213230877485e-05 6.923435554519e+00
1.515000000000e+02 -5.068075714823e-03 8.210883344772e-05 6.891345169121e+00
1.517500000000e+02 -5.059420215567e-03 8.210292196750e-05 6.859294416794e+00
1.520000000000e+02 -5.057814353382e-03 8.211611712536e-05 6.827242038122e+00
1.522500000000e+02 -5.063425665197e-03 8.214978150539e-05 6.795144852084e+00
1.525000000000e+02 -5.076367300465e-03 8.220512262702e-05 6.762958132554e+00
1.527500000000e+02 -5.096697954263e-03 8.228318630832e-05 6.730635988494e+00
1.530000000000e+02 -5.124421488767e-03 8.238483464226e-05 6.698131739619e+00
1.532500000000e+02 -5.159486166337e-03 8.251073382318e-05 6.665398279466e+00
1.535000000000e+02 -5.201783582187e-03 8.266134310680e-05 6.632388419241e+00
1.537500000000e+02 -5.251147233835e-03 8.283688478611e-05 6.599055204901e+00
1.540000000000e+02 -5.307350989427e-03 8.303733917756e-05 6.565352205859e+00
1.542500000000e+02 -5.370107572809e-03 8.326244198445e-05 6.531233769789e+00
1.545000000000e+02 -5.439067034706e-03 8.351164003953e-05 6.496655244150e+00
1.547500000000e+02 -5.513815695511e-03 8.378404632109e-05 6.461573162094e+00
1.550000000000e+02 -5.593875570492e-03 8.407840535829e-05 6.425945395526e+00
1.552500000000e+02 -5.678704459544e-03 8.439311262828e-05 6.389731277075e+00
1.555000000000e+02 -5.767696949498e-03 8.472621319930e-05 6.352891690511e+00
1.557500000000e+02 -5.860186145734e-03 8.507535144733e-05 6.315389139127e+00
1.560000000000e+02 -5.955446623462e-03 8.543776847311e-05 6.277187787145e+00
1.562500000000e+02 -6.052698361561e-03 8.581032751720e-05 6.238253489034e+00
1.565000000000e+02 -6.151111935654e-03 8.618954187484e-05 6.198553799287e+00
1.567500000000e+02 -6.249814730617e-03 8.657158870645e-05 6.158057981571e+00
1.570000000000e+02 -6.347898287836e-03 8.695223935262e-05 6.116737007716e+00
1.572500000000e+02 -6.444426582899e-03 8.732698284430e-05 6.074563568427e+00
1.575000000000e+02 -6.538445355182e-03 8.769109653398e-05 6.031512083986e+00
1.577500000000e+02 -6.628992179804e-03 8.803967672258e-05 5.987558738627e+00
1.580000000000e+02 -6.715107181864e-03 8.836768112588e-05 5.942681523529e+00
1.582500000000e+02 -6.795844118394e-03 8.867001013829e-05 5.896860312304e+00
1.585000000000e+02 -6.870281824033e-03 8.894158924339e-05 5.850076949379e+00
1.587500000000e+02 -6.937535798958e-03 8.917744050813e-05 5.802315373485e+00
1.590000000000e+02 -6.996769625358e-03 8.937276367374e-05 5.753561751299e+00
1.592500000000e+02 -7.047206044695e-03 8.952301520118e-05 5.703804641451e+00
1.595000000000e+02 -7.088137347853e-03 8.962398626003e-05 5.653035160111e+00
1.597500000000e+02 -7.118935203366e-03 8.967187603742e-05 5.601247160869e+00
1.600000000000e+02 -7.139059457209e-03 8.966335880858e-05 5.548437413974e+00
1.602500000000e+02 -7.148065615586e-03 8.959564093169e-05 5.494605774662e+00
1.605000000000e+02 -7.145610941233e-03 8.946650954036e-05 5.439755337928e+00
1.607500000000e+02 -7.131458999633e-03 8.927436212286e-05 5.383892576791e+00
1.610000000000e+02 -7.105482539900e-03 8.901824454879e-05 5.327027457701e+00
1.612500000000e+02 -7.067664616980e-03 8.869784055454e-05 5.269173521073e+00
1.615000000000e+02 -7.018098138806e-03 8.831346505508e-05 5.210347944800e+00
1.617500000000e+02 -6.956983668125e-03 8.786604238936e-05 5.150571571564e+00
1.620000000000e+02 -6.884625683762e-03 8.735705646837e-05 5.089868910002e+00
1.622500000000e+02 -6.801427529780e-03 8.678852037861e-05 5.028268117596e+00
1.625000000000e+02 -6.707884957712e-03 8.616294814287e-05 4.965800951695e+00
1.627500000000e+02 -6.604578805602e-03 8.548323676594e-05 4.902502711546e+00
1.630000000000e+02 -6.492166865564e-03 8.475261031796e-05 4.838412153678e+00
1.632500000000e+02 -6.371375380328e-03 8.397456069406e-05 4.773571402750e+00
1.635000000000e+02 -6.242990194972e-03 8.315277429247e-05 4.708025844045e+00
1.637500000000e+02 -6.107847964863e-03 8.229102666935e-05 4.641824006031e+00
1.640000000000e+02 -5.966827605186e-03 8.139317027328e-05 4.575017438179e+00
1.642500000000e+02 -5.820841939975e-03 8.046307582088e-05 4.507660575084e+00
1.645000000000e+02 -5.670829799510e-03 7.950458244466e-05 4.439810592591e+00
1.647500000000e+02 -5.517748646602e-03 7.852146326706e-05 4.371527259238e+00
1.650000000000e+02 -5.362567639356e-03 7.751740095976e-05 4.302872774352e+00
1.652500000000e+02 -5.206261140417e-03 7.649597352249e-05 4.233911599349e+00
1.655000000000e+02 -5.049802557042e-03 7.546064751915e-05 4.164710275960e+00
1.657500000000e+02 -4.894158465394e-03 7.441477865902e-05 4.095337236993e+00
1.660000000000e+02 -4.740282839492e-03 7.336161715668e-05 4.025862600629e+00
1.662500000000e+02 -4.589111287068e-03 7.230431599553e-05 3.956357954179e+00
1.665000000000e+02 -4.441555148768e-03 7.124593898425e-05 3.886896124120e+00
1.667500000000e+02 -4.298495415245e-03 7.018947433374e-05 3.817550932597e+00
1.670000000000e+02 -4.160776355315e-03 6.913783694815e-05 3.748396939002e+00
1.672500000000e+02 -4.029198848166e-03 6.809386913845e-05 3.679509165304e+00
1.675000000000e+02 -3.904513452724e-03 6.706033745674e-05 3.610962803889e+00
1.677500000000e+02 -3.787413272117e-03 6.603992269855e-05 3.542832907099e+00
1.680000000000e+02 -3.678526707460e-03 6.503520250287e-05 3.475194058443e+00
1.682500000000e+02 -3.578410197577e-03 6.404862874132e-05 3.408120026583e+00
1.685000000000e+02 -3.487541189104e-03 6.308249995307e-05 3.341683403687e+00
1.687500000000e+02 -3.406311394337e-03 6.213893167964e-05 3.275955232902e+00
1.690000000000e+02 -3.335020663333e-03 6.121981836793e-05 3.211004627877e+00
1.692500000000e+02 -3.273871627203e-03 6.032679821374e-05 3.146898392017e+00
1.695000000000e+02 -3.222965238627e-03 5.946121751832e-05 3.083700644001e+00
1.697500000000e+02 -3.182297532780e-03 5.862409946292e-05 3.021472458406e+00
1.700000000000e+02 -3.151757558234e-03 5.781611276404e-05 2.960271529523e+00
1.702500000000e+02 -3.131126846958e-03 5.703754783815e-05 2.900151869149e+00
1.705000000000e+02 -3.120080301837e-03 5.628830564411e-05 2.841163545084e+00
1.707500000000e+02 -3.118188651490e-03 5.556788906655e-05 2.783352471621e+00
1.710000000000e+02 -3.124922336589e-03 5.487540018406e-05 2.726760255520e+00
1.712500000000e+02 -3.139656989245e-03 5.420954691482e-05 2.671424106913e+00
1.715000000000e+02 -3.161680384326e-03 5.356866104125e-05 2.617376814105e+00
1.717500000000e+02 -3.190200725818e-03 5.295072786807e-05 2.564646788046e+00
1.720000000000e+02 -3.224356066885e-03 5.235341946699e-05 2.513258171000e+00
1.722500000000e+02 -3.263224765513e-03 5.177413520802e-05 2.463231006927e+00
1.725000000000e+02 -3.305836812511e-03 5.121004809783e-05 2.414581468611e+00
1.727500000000e+02 -3.351185802819e-03 5.065815632838e-05 2.367322132519e+00
1.730000000000e+02 -3.398241340622e-03 5.011533863483e-05 2.321462288401e+00
1.732500000000e+02 -3.445961690091e-03 4.957841166200e-05 2.277008279402e+00
1.735000000000e+02 -3.493306470995e-03 4.904418865545e-05 2.233963852453e+00
1.737500000000e+02 -3.539249126090e-03 4.850953766028e-05 2.192330516928e+00
1.740000000000e+02 -3.582789046144e-03 4.797143696503e-05 2.152107890681e+00
1.742500000000e+02 -3.622963227228e-03 4.742703048458e-05 2.113294033763e+00
1.745000000000e+02 -3.658857196992e-03 4.687367890613e-05 2.075885753395e+00
1.747500000000e+02 -3.689615109715e-03 4.630900521668e-05 2.039878876409e+00
1.750000000000e+02 -3.714448839516e-03 4.573093219853e-05 2.005268489802e+00
1.752500000000e+02 -3.732646137446e-03 4.513770297193e-05 1.972049135999e+00
1.755000000000e+02 -3.743577493662e-03 4.452797357002e-05 1.940214975991e+00
1.757500000000e+02 -3.746702023909e-03 4.390078301109e-05 1.909759907535e+00
1.760000000000e+02 -3.741572152319e-03 4.325558675952e-05 1.880677655673e+00
1.762500000000e+02 -3.727837346167e-03 4.259222020106e-05 1.852961825281e+00
1.765000000000e+02 -3.705246603639e-03 4.191094717343e-05 1.826605935347e+00
1.767500000000e+02 -3.673649897767e-03 4.121245817132e-05 1.801603426220e+00
1.770000000000e+02 -3.632998609742e-03 4.049785270749e-05 1.777947657152e+00
1.772500000000e+02 -3.583345062785e-03 3.976862313823e-05 1.755631894345e+00
1.775000000000e+02 -3.524841365972e-03 3.902663646349e-05 1.734649291117e+00
1.777500000000e+02 -3.457737334788e-03 3.827410948992e-05 1.714992873351e+00
1.780000000000e+02 -3.382377887437e-03 3.751358098858e-05 1.696655521797e+00
1.782500000000e+02 -3.299199687483e-03 3.674788064209e-05 1.679629963515e+00
1.785000000000e+02 -3.208727269578e-03 3.598009567121e-05 1.663908762699e+00
1.787500000000e+02 -3.111568540751e-03 3.521353568128e-05 1.649484316852e+00
1.790000000000e+02 -3.008409752529e-03 3.445169684207e-05 1.636348851129e+00
1.792500000000e+02 -2.900009947783e-03 3.369822567553e-05 1.624494406709e+00
1.795000000000e+02 -2.787194812764e-03 3.295688309479e-05 1.613912820354e+00
1.797500000000e+02 -2.670849915132e-03 3.223150920234e-05 1.604595688023e+00
1.800000000000e+02 -2.551913272703e-03 3.152598872916e-05 1.596534306673e+00
1.802500000000e+02 -2.431367229903e-03 3.084421732305e-05 1.589719590557e+00
1.805000000000e+02 -2.310229637467e-03 3.019006859173e-05 1.584141956519e+00
1.807500000000e+02 -2.189544336716e-03 2.956736117218e-05 1.579791176090e+00
1.810000000000e+02 -2.070370984932e-03 2.897982723365e-05 1.576656192812e+00
1.812500000000e+02 -1.953774241248e-03 2.843107935299e-05 1.574724906729e+00
1.815000000000e+02 -1.840812409118e-03 2.792457764675e-05 1.573983928639e+00
1.817500000000e+02 -1.732525621705e-03 2.746359543387e-05 1.574418310855e+00
1.820000000000e+02 -1.629923716162e-03 2.705118387181e-05 1.576011263000e+00
1.822500000000e+02 -1.533973951755e-03 2.669013415862e-05 1.578743863665e+00
1.825000000000e+02 -1.445588762434e-03 2.638293853641e-05 1.582594780684e+00
1.827500000000e+02 -1.365613736790e-03 2.613174993368e-05 1.587540013934e+00
1.830000000000e+02 -1.294816050736e-03 2.593834004405e-05 1.593552675488e+00
1.832500000000e+02 -1.233873600913e-03 2.580405791305e-05 1.600602820769e+00
1.835000000000e+02 -1.183365048835e-03 2.572978949375e-05 1.608657346333e+00
1.837500000000e+02 -1.143761059266e-03 2.571591949616e-05 1.617679963571e+00
1.840000000000e+02 -1.115416928003e-03 2.576229742984e-05 1.627631259790e+00
1.842500000000e+02 -1.098566820843e-03 2.586820993022e-05 1.638468851247e+00
1.845000000000e+02 -1.093319769815e-03 2.603236082327e-05 1.650147633675e+00
1.847500000000e+02 -1.099657594833e-03 2.625286068550e-05 1.662620125169e+00
1.850000000000e+02 -1.117434786217e-03 2.652722757457e-05 1.675836901686e+00
1.852500000000e+02 -1.146380421429e-03 2.685240029932e-05 1.689747111419e+00
1.855000000000e+02 -1.186102055171e-03 2.722476510283e-05 1.704299061614e+00
1.857500000000e+02 -1.236091538298e-03 2.764019548773e-05 1.719440857562e+00
1.860000000000e+02 -1.295732618470e-03 2.809410566915e-05 1.735121082717e+00
1.862500000000e+02 -1.364310169105e-03 2.858151663584e-05 1.751289495756e+00
1.865000000000e+02 -1.441020828175e-03 2.909713308236e-05 1.767897731900e+00
1.867500000000e+02 -1.524984826985e-03 2.963542987847e-05 1.784899983907e+00
1.870000000000e+02 -1.615258761544e-03 3.019074632019e-05 1.802253652007e+00
1.872500000000e+02 -1.710849059700e-03 3.075738065092e-05 1.819919940950e+00
1.875000000000e+02 -1.810725899962e-03 3.132968415392e-05 1.837864398130e+00
1.877500000000e+02 -1.913837258857e-03 3.190219471713e-05 1.856057376475e+00
1.880000000000e+02 -2.019122971395e-03 3.246970228860e-05 1.874474421961e+00
1.882500000000e+02 -2.125528508948e-03 3.302734175376e-05 1.893096576058e+00
1.885000000000e+02 -2.232018374541e-03 3.357067928386e-05 1.911910598955e+00
1.887500000000e+02 -2.337588759429e-03 3.409579235611e-05 1.930909109764e+00
1.890000000000e+02 -2.441279415897e-03 3.459932142663e-05 1.950090654183e+00
1.892500000000e+02 -2.542184621011e-03 3.507850367873e-05 1.969459700184e+00
1.895000000000e+02 -2.639463009321e-03 3.553123210412e-05 1.989026574207e+00
1.897500000000e+02 -2.732346255925e-03 3.595607036216e-05 2.008807340299e+00
1.900000000000e+02 -2.820146549505e-03 3.635225573304e-05 2.028823634287e+00
1.902500000000e+02 -2.902262778259e-03 3.671969217595e-05 2.049102454990e+00
1.905000000000e+02 -2.978185374125e-03 3.705892979775e-05 2.069675921868e+00
1.907500000000e+02 -3.047499801120e-03 3.737113289334e-05 2.090580998953e+00
1.910000000000e+02 -3.109888701007e-03 3.765803681041e-05 2.111859190601e+00
1.912500000000e+02 -3.165132694229e-03 3.792189505988e-05 2.133556206442e+00
1.915000000000e+02 -3.213109889390e-03 3.816542061469e-05 2.155721596923e+00
1.917500000000e+02 -3.253794154873e-03 3.839171926423e-05 2.178408355310e+00
1.920000000000e+02 -3.287252233089e-03 3.860422091695e-05 2.201672483992e+00
1.922500000000e+02 -3.313639779860e-03 3.880660786171e-05 2.225572521692e+00
1.925000000000e+02 -3.333196428659e-03 3.900274296387e-05 2.250169027636e+00
1.927500000000e+02 -3.346239955106e-03 3.919658940185e-05 2.275524021712e+00
1.930000000000e+02 -3.353159696068e-03 3.939216100757e-05 2.301700381300e+00
1.932500000000e+02 -3.354409363848e-03 3.959345905147e-05 2.328761192452e+00
1.935000000000e+02 -3.350499251631e-03 3.980439526435e-05 2.356769067444e+00
1.937500000000e+02 -3.341987999146e-03 4.002873935385e-05 2.385785426332e+00
1.940000000000e+02 -3.329474138595e-03 4.027007314444e-05 2.415869760542e+00
1.942500000000e+02 -3.313587485964e-03 4.053175114077e-05 2.447078888545e+00
1.945000000000e+02 -3.294980526971e-03 4.081686666474e-05 2.479466210688e+00
1.947500000000e+02 -3.274319879072e-03 4.112820962585e-05 2.513080990264e+00
1.950000000000e+02 -3.252277894728e-03 4.146823171788e-05 2.547967667026e+00
1.952500000000e+02 -3.229524669668e-03 4.183904848584e-05 2.584165226850e+00
1.955000000000e+02 -3.206720504327e-03 4.224241858428e-05 2.621706631353e+00
1.957500000000e+02 -3.184508888418e-03 4.267973264682e-05 2.660618334325e+00
1.960000000000e+02 -3.163510057417e-03 4.315200810825e-05 2.700919886526e+00
1.962500000000e+02 -3.144315154963e-03 4.365987809116e-05 2.742623639917e+00
1.965000000000e+02 -3.127481086052e-03 4.420363241014e-05 2.785734556940e+00
1.967500000000e+02 -3.113526068907e-03 4.478320304513e-05 2.830250129809e+00
1.970000000000e+02 -3.102925934723e-03 4.539817233734e-05 2.876160399951e+00
1.972500000000e+02 -3.096111077153e-03 4.604779619233e-05 2.923448086857e+00
1.975000000000e+02 -3.093464086360e-03 4.673102346889e-05 2.972088809907e+00
1.977500000000e+02 -3.095318003798e-03 4.744653107280e-05 3.022051398703e+00
1.980000000000e+02 -3.101955188516e-03 4.819272256923e-05 3.073298280560e+00
1.982500000000e+02 -3.113606752269e-03 4.896776685426e-05 3.125785933760e+00
1.985000000000e+02 -3.130452541892e-03 4.976964432132e-05 3.179465393320e+00
1.987500000000e+02 -3.152621569037e-03 5.059617240352e-05 3.234282799830e+00
1.990000000000e+02 -3.180192829790e-03 5.144503420426e-05 3.290179971922e+00
1.992500000000e+02 -3.213196482770e-03 5.231381005405e-05 3.347094999731e+00
1.995000000000e+02 -3.251615353003e-03 5.320001100245e-05 3.404962844208e+00
1.997500000000e+02 -3.295386701158e-03 5.410111142395e-05 3.463715929560e+00
2.000000000000e+02 -3.344404221132e-03 5.501457696508e-05 3.523284731321e+00
2.002500000000e+02 -3.398520227017e-03 5.593788982364e-05 3.583598341404e+00
2.005000000000e+02 -3.457548049689e-03 5.686857390924e-05 3.644585018428e+00
2.007500000000e+02 -3.521264502276e-03 5.780421627877e-05 3.706172708025e+00
2.010000000000e+02 -3.589412511620e-03 5.874248410120e-05 3.768289543472e+00
2.012500000000e+02 -3.661703826437e-03 5.968114356225e-05 3.830864314846e+00
2.015000000000e+02 -3.737821757900e-03 6.061806763236e-05 3.893826916062e+00
2.017500000000e+02 -3.817423956904e-03 6.155123162982e-05 3.957108767164e+00
2.020000000000e+02 -3.900145162576e-03 6.247873980483e-05 4.020643210453e+00
2.022500000000e+02 -3.985599953222e-03 6.339883934361e-05 4.084365889639e+00
2.025000000000e+02 -4.073385561365e-03 6.430988537023e-05 4.148215103927e+00
2.027500000000e+02 -4.163084719808e-03 6.521036212817e-05 4.212132146509e+00
2.030000000000e+02 -4.254268478506e-03 6.609886275730e-05 4.276061618942e+00
2.032500000000e+02 -4.346499241999e-03 6.697406538342e-05 4.339951727766e+00
2.035000000000e+02 -4.439333546910e-03 6.783476765468e-05 4.403754554127e+00
2.037500000000e+02 -4.532325130203e-03 6.867986845452e-05 4.467426299137e+00
2.040000000000e+02 -4.625027883697e-03 6.950835740990e-05 4.530927495053e+00
2.042500000000e+02 -4.716998900984e-03 7.031930812329e-05 4.594223181981e+00
2.045000000000e+02 -4.807801547156e-03 7.111187225858e-05 4.657283040193e+00
2.047500000000e+02 -4.897008582099e-03 7.188527340513e-05 4.720081475736e+00
2.050000000000e+02 -4.984205245341e-03 7.263880063282e-05 4.782597650707e+00
2.052500000000e+02 -5.068992312127e-03 7.337179702574e-05 4.844815455893e+00
2.055000000000e+02 -5.150989048533e-03 7.408366055078e-05 4.906723420227e+00
2.057500000000e+02 -5.229836109270e-03 7.477384308996e-05 4.968314556715e+00
2.060000000000e+02 -5.305198320339e-03 7.544183031252e-05 5.029586143761e+00
2.062500000000e+02 -5.376767275619e-03 7.608713511317e-05 5.090539444570e+00
2.065000000000e+02 -5.444263774603e-03 7.670929346965e-05 5.151179368732e+00
2.067500000000e+02 -5.507440122171e-03 7.730785826410e-05 5.211514082011e+00
2.070000000000e+02 -5.566082335659e-03 7.788239415329e-05 5.271554573273e+00
2.072500000000e+02 -5.620012120995e-03 7.843247555003e-05 5.331314187288e+00
2.075000000000e+02 -5.669088772555e-03 7.895768125668e-05 5.390808136020e+00
2.077500000000e+02 -5.713210833083e-03 7.945759300548e-05 5.450052998668e+00
2.080000000000e+02 -5.752317545429e-03 7.993179803617e-05 5.509066222422e+00
2.082500000000e+02 -5.786390196808e-03 8.037990171522e-05 5.567865636833e+00
2.085000000000e+02 -5.815453116106e-03 8.080153628695e-05 5.626468988739e+00
2.087500000000e+02 -5.839574552392e-03 8.119637213402e-05 5.684893510757e+00
2.090000000000e+02 -5.858867163779e-03 8.156413343982e-05 5.743155526761e+00
2.092500000000e+02 -5.873488160425e-03 8.190461628618e-05 5.801270100931e+00
2.095000000000e+02 -5.883639123870e-03 8.221770930297e-05 5.859250735553e+00
2.097500000000e+02 -5.889565256785e-03 8.250341474167e-05 5.917109114907e+00
2.100000000000e+02 -5.891554147710e-03 8.276187038572e-05 5.974854898202e+00
2.102500000000e+02 -5.889933869511e-03 8.299337034914e-05 6.032495556650e+00
2.105000000000e+02 -5.885070494085e-03 8.319838450185e-05 6.090036255775e+00
2.107500000000e+02 -5.877364807780e-03 8.337757692348e-05 6.147479774076e+00
2.110000000000e+02 -5.867248327273e-03 8.353181886239e-05 6.204826456885e+00
2.112500000000e+02 -5.855178560963e-03 8.366218614303e-05 6.262074200152e+00
2.115000000000e+02 -5.841633541047e-03 8.376996904480e-05 6.319218459214e+00
2.117500000000e+02 -5.827105656115e-03 8.385667315436e-05 6.376252277134e+00
2.120000000000e+02 -5.812094880521e-03 8.392400632382e-05 6.433166333283e+00
2.122500000000e+02 -5.797101440698e-03 8.397386088135e-05 6.489949002715e+00
2.125000000000e+02 -5.782618059205e-03 8.400829079369e-05 6.546586428978e+00
2.127500000000e+02 -5.769121901583e-03 8.402948223690e-05 6.603062606429e+00
2.130000000000e+02 -5.757066370582e-03 8.403971928070e-05 6.659359472199e+00
2.132500000000e+02 -5.746872918707e-03 8.404134433268e-05 6.715457007690e+00
2.135000000000e+02 -5.738923099217e-03 8.403671577215e-05 6.771333348266e+00
2.137500000000e+02 -5.733550960184e-03 8.402816334790e-05 6.826964906937e+00
2.140000000000e+02 -5.731036082282e-03 8.401794198001e-05 6.882326507331e+00
2.142500000000e+02 -5.731597498671e-03 8.400819042598e-05 6.937391531937e+00
2.145000000000e+02 -5.735388606344e-03 8.400088945049e-05 6.992132083723e+00
2.147500000000e+02 -5.742493107541e-03 8.399782313556e-05 7.046519167015e+00
2.150000000000e+02 -5.752922416422e-03 8.400054489252e-05 7.100522881187e+00
2.152500000000e+02 -5.766614306913e-03 8.401034661626e-05 7.154112635771e+00
2.155000000000e+02 -5.783433245742e-03 8.402824647641e-05 7.207257378287e+00
2.157500000000e+02 -5.803172123828e-03 8.405499688546e-05 7.259925841676e+00
2.160000000000e+02 -5.825555539540e-03 8.409105280938e-05 7.312086802095e+00
2.162500000000e+02 -5.850244436535e-03 8.413657135761e-05 7.363709351139e+00
2.165000000000e+02 -5.876842182688e-03 8.419142886576e-05 7.414763173513e+00
2.167500000000e+02 -5.904901834726e-03 8.425522193728e-05 7.465218828105e+00
2.170000000000e+02 -5.933934353378e-03 8.432730594418e-05 7.515048028558e+00
2.172500000000e+02 -5.963417691177e-03 8.440682563618e-05 7.564223913308e+00
2.175000000000e+02 -5.992806542908e-03 8.449274188704e-05 7.612721303409e+00
2.177500000000e+02 -6.021542696740e-03 8.458381605225e-05 7.660516936881e+00
2.180000000000e+02 -6.049065248116e-03 8.467870808096e-05 7.707589677112e+00
2.182500000000e+02 -6.074821033899e-03 8.477602913817e-05 7.753920685191e+00
2.185000000000e+02 -6.098274843254e-03 8.487429422738e-05 7.799493553825e+00
2.187500000000e+02 -6.118919240191e-03 8.497197783694e-05 7.844294395166e+00
2.190000000000e+02 -6.136283963832e-03 8.506755198992e-05 7.888311880315e+00
2.192500000000e+02 -6.149944623795e-03 8.515955510044e-05 7.931537226985e+00
2.195000000000e+02 -6.159530698031e-03 8.524653074987e-05 7.973964134196e+00
2.197500000000e+02 -6.164732567060e-03 8.532705549796e-05 8.015588665089e+00
2.200000000000e+02 -6.165307828292e-03 8.539983491077e-05 8.056409078144e+00
2.202500000000e+02 -6.161086473098e-03 8.546369937129e-05 8.096425612334e+00
2.205000000000e+02 -6.151975188655e-03 8.551761583578e-05 8.135640227481e+00
2.207500000000e+02 -6.137960408212e-03 8.556070117921e-05 8.174056309522e+00
2.210000000000e+02 -6.119110467244e-03 8.559223421023e-05 8.211678342443e+00
2.212500000000e+02 -6.095576487301e-03 8.561166554660e-05 8.248511559683e+00
2.215000000000e+02 -6.067592363670e-03 8.561862595205e-05 8.284561576488e+00
2.217500000000e+02 -6.035473477582e-03 8.561293285095e-05 8.319834017767e+00
2.220000000000e+02 -5.999614434863e-03 8.559459617821e-05 8.354334141904e+00
2.222500000000e+02 -5.960485543173e-03 8.556382134217e-05 8.388066473388e+00
2.225000000000e+02 -5.918628140992e-03 8.552101114459e-05 8.421034447965e+00
2.227500000000e+02 -5.874648836292e-03 8.546676662757e-05 8.453240074249e+00
2.230000000000e+02 -5.829212533512e-03 8.540188586842e-05 8.484683622445e+00
2.232500000000e+02 -5.783034467388e-03 8.532736227998e-05 8.515363338223e+00
2.235000000000e+02 -5.736871197139e-03 8.524438122021e-05 8.545275191629e+00
2.237500000000e+02 -5.691510719951e-03 8.515431514017e-05 8.574412661672e+00
2.240000000000e+02 -5.647761796987e-03 8.505871741130e-05 8.602766557209e+00
2.242500000000e+02 -5.606442604308e-03 8.495931354299e-05 8.630324879321e+00
2.245000000000e+02 -5.568368880100e-03 8.485799046032e-05 8.657072723645e+00
2.247500000000e+02 -5.534341638758e-03 8.475678224998e-05 8.682992220874e+00
2.250000000000e+02 -5.505134695065e-03 8.465785224360e-05 8.708062518664e+00
2.252500000000e+02 -5.481482085834e-03 8.456346535357e-05 8.732259800829e+00
2.255000000000e+02 -5.464065630031e-03 8.447595803579e-05 8.755557345013e+00
2.257500000000e+02 -5.453502725695e-03 8.439774890531e-05 8.777925615344e+00
2.260000000000e+02 -5.450334759693e-03 8.433126505392e-05 8.799332392429e+00
2.262500000000e+02 -5.455016096365e-03 8.427889773810e-05 8.819742937403e+00
2.265000000000e+02 -5.467903987299e-03 8.424298070386e-05 8.839120190477e+00
2.267500000000e+02 -5.489249545791e-03 8.422568908559e-05 8.857425002762e+00
2.270000000000e+02 -5.519189983540e-03 8.422899014887e-05 8.874616400980e+00
2.272500000000e+02 -5.557742340777e-03 8.425470197931e-05 8.890651883193e+00
2.275000000000e+02 -5.604798678615e-03 8.430435398560e-05 8.905487745502e+00
2.277500000000e+02 -5.660123282827e-03 8.437913532972e-05 8.919079436723e+00
2.280000000000e+02 -5.723351623958e-03 8.447988633928e-05 8.931381939678e+00
2.282500000000e+02 -5.793991372485e-03 8.460697753537e-05 8.942350176047e+00
2.285000000000e+02 -5.871425518305e-03 8.476028210722e-05 8.951939432397e+00
2.287500000000e+02 -5.954917641281e-03 8.493927693939e-05 8.960105801431e+00
2.290000000000e+02 -6.043619211976e-03 8.514299604082e-05 8.966806638767e+00
2.292500000000e+02 -6.136579075963e-03 8.536997107211e-05 8.972001024917e+00
2.295000000000e+02 -6.232754715467e-03 8.561818977296e-05 8.975650231397e+00
2.297500000000e+02 -6.331025407509e-03 8.588517841185e-05 8.977718181605e+00
2.300000000000e+02 -6.430206927037e-03 8.616806981274e-05 8.978171905432e+00
2.302500000000e+02 -6.529067769310e-03 8.646361578887e-05 8.976981972712e+00
2.305000000000e+02 -6.626346539143e-03 8.676824920426e-05 8.974122907515e+00
2.307500000000e+02 -6.720770223126e-03 8.707812783704e-05 8.969573566460e+00
2.310000000000e+02 -6.811073082216e-03 8.738920413354e-05 8.963317482087e+00
2.312500000000e+02 -6.896015755771e-03 8.769731573935e-05 8.955343154974e+00
2.315000000000e+02 -6.974404387361e-03 8.799826570391e-05 8.945644294964e+00
2.317500000000e+02 -7.045109277421e-03 8.828789534693e-05 8.934219996601e+00
2.320000000000e+02 -7.107082875166e-03 8.856216092729e-05 8.921074849808e+00
2.322500000000e+02 -7.159376589087e-03 8.881720866036e-05 8.906218973076e+00
2.325000000000e+02 -7.201156347011e-03 8.904944305912e-05 8.889667973081e+00
2.327500000000e+02 -7.231716350165e-03 8.925558656306e-05 8.871442820321e+00
2.330000000000e+02 -7.250491045265e-03 8.943275316584e-05 8.851569649981e+00
2.332500000000e+02 -7.257064855350e-03 8.957850524555e-05 8.830079482887e+00
2.335000000000e+02 -7.251179598482e-03 8.969087771674e-05 8.807007873679e+00
2.337500000000e+02 -7.232739655811e-03 8.976838826188e-05 8.782394498968e+00
2.340000000000e+02 -7.201814340725e-03 8.981010035880e-05 8.756282683283e+00
2.342500000000e+02 -7.158637980714e-03 8.981569003511e-05 8.728718887867e+00
2.345000000000e+02 -7.103607145960e-03 8.978531425588e-05 8.699752160204e+00
2.347500000000e+02 -7.037275592438e-03 8.971978347516e-05 8.669433571952e+00
2.350000000000e+02 -6.960346725017e-03 8.962039924662e-05 8.637815644353e+00
2.352500000000e+02 -6.873664220487e-03 8.948893305402e-05 8.604951788597e+00
2.355000000000e+02 -6.778200360335e-03 8.932767958236e-05 8.570895759902e+00
2.357500000000e+02 -6.675042550050e-03 8.913943731079e-05 8.535701149199e+00
2.360000000000e+02 -6.565378550478e-03 8.892736318009e-05 8.499420909705e+00
2.362500000000e+02 -6.450480566636e-03 8.869501883488e-05 8.462106937928e+00
2.365000000000e+02 -6.331687962505e-03 8.844624892970e-05 8.423809703607e+00
2.367500000000e+02 -6.210389243492e-03 8.818515037079e-05 8.384577942557e+00
2.370000000000e+02 -6.088003748061e-03 8.791603875496e-05 8.344458404187e+00
2.372500000000e+02 -5.965963313512e-03 8.764335719491e-05 8.303495662080e+00
2.375000000000e+02 -5.845694002901e-03 8.737165154335e-05 8.261731979420e+00
2.377500000000e+02 -5.728598338890e-03 8.710547597973e-05 8.219207229414e+00
2.380000000000e+02 -5.616038141502e-03 8.684931530481e-05 8.175958867302e+00
2.382500000000e+02 -5.509318335769e-03 8.660754641793e-05 8.132021945965e+00
2.385000000000e+02 -5.409671822728e-03 8.638438779340e-05 8.087429171757e+00
2.387500000000e+02 -5.318245407402e-03 8.618383100034e-05 8.042210993977e+00
2.390000000000e+02 -5.236087215653e-03 8.600957468069e-05 7.996395720537e+00
2.392500000000e+02 -5.164135649326e-03 8.586500486166e-05 7.950009654429e+00
2.395000000000e+02 -5.103209640934e-03 8.575314623455e-05 7.903077243886e+00
2.397500000000e+02 -5.054000673379e-03 8.567661953202e-05 7.855621240353e+00
2.400000000000e+02 -5.017066405946e-03 8.563760620375e-05 7.807662858724e+00
2.402500000000e+02 -4.992825654290e-03 8.563781721088e-05 7.759221934504e+00
2.405000000000e+02 -4.981555222155e-03 8.567846769442e-05 7.710317074230e+00
2.407500000000e+02 -4.983388213472e-03 8.576025538790e-05 7.660965795552e+00
2.410000000000e+02 -4.998313836346e-03 8.588334314522e-05 7.611184654542e+00
2.412500000000e+02 -5.026178877042e-03 8.604735064111e-05 7.560989359903e+00
2.415000000000e+02 -5.066690379497e-03 8.625133505194e-05 7.510394871463e+00
2.417500000000e+02 -5.119419952658e-03 8.649381785883e-05 7.459415486360e+00
2.420000000000e+02 -5.183809318275e-03 8.677277062158e-05 7.408064912071e+00
2.422500000000e+02 -5.259177200966e-03 8.708563556628e-05 7.356356329305e+00
2.425000000000e+02 -5.344727402824e-03 8.742932949812e-05 7.304302446372e+00
2.427500000000e+02 -5.439558132242e-03 8.780027308025e-05 7.251915549517e+00
2.430000000000e+02 -5.542672260203e-03 8.819443451799e-05 7.199207548162e+00
2.432500000000e+02 -5.652988745826e-03 8.860736333910e-05 7.146190022087e+00
2.435000000000e+02 -5.769354830312e-03 8.903423525095e-05 7.092874269190e+00
2.437500000000e+02 -5.890559004073e-03 8.946990314884e-05 7.039271356646e+00
2.440000000000e+02 -6.015344564774e-03 8.990895459932e-05 6.985392177308e+00
2.442500000000e+02 -6.142423588785e-03 9.034577435577e-05 6.931247508141e+00
2.445000000000e+02 -6.270491161276e-03 9.077461342585e-05 6.876848074597e+00
2.447500000000e+02 -6.398239633365e-03 9.118965686361e-05 6.822204617910e+00
2.450000000000e+02 -6.524372813980e-03 9.158509705504e-05 6.767327960851e+00
2.452500000000e+02 -6.647619795247e-03 9.195520667793e-05 6.712229074810e+00
2.455000000000e+02 -6.766748227531e-03 9.229441159531e-05 6.656919143599e+00
2.457500000000e+02 -6.880576964048e-03 9.259736117961e-05 6.601409617984e+00
2.460000000000e+02 -6.987987629249e-03 9.285899516440e-05 6.545712266271e+00
2.462500000000e+02 -7.087935284518e-03 9.307460515035e-05 6.489839208727e+00
2.465000000000e+02 -7.179457671395e-03 9.323988277624e-05 6.433802943798e+00
2.467500000000e+02 -7.261683389857e-03 9.335098317292e-05 6.377616353738e+00
2.470000000000e+02 -7.333838459109e-03 9.340456978219e-05 6.321292699024e+00
2.472500000000e+02 -7.395251790891e-03 9.339782848508e-05 6.264845589077e+00
2.475000000000e+02 -7.445359075810e-03 9.332849479030e-05 6.208288941047e+00
2.477500000000e+02 -7.483705639561e-03 9.319487155529e-05 6.151636913837e+00
2.480000000000e+02 -7.509947692786e-03 9.299583152009e-05 6.094903832181e+00
2.482500000000e+02 -7.523852534002e-03 9.273082413100e-05 6.038104088264e+00
2.485000000000e+02 -7.525297383616e-03 9.239985960394e-05 5.981252034764e+00
2.487500000000e+02 -7.514267066047e-03 9.200348845881e-05 5.924361868959e+00
2.490000000000e+02 -7.490850582015e-03 9.154278188883e-05 5.867447504027e+00
2.492500000000e+02 -7.455236488835e-03 9.101929605732e-05 5.810522447604e+00
2.495000000000e+02 -7.407707692519e-03 9.043501512454e-05 5.753599672604e+00
2.497500000000e+02 -7.348635279926e-03 8.979238855347e-05 5.696691505717e+00
2.500000000000e+02 -7.278471981138e-03 8.909423990594e-05 5.639809516898e+00
2.502500000000e+02 -7.197744803177e-03 8.834370335786e-05 5.582964436021e+00
2.505000000000e+02 -7.107047573227e-03 8.754419098536e-05 5.526166078127e+00
2.507500000000e+02 -7.007033062918e-03 8.669935773500e-05 5.469423303829e+00
2.510000000000e+02 -6.898405221763e-03 8.581306436914e-05 5.412743993849e+00
2.512500000000e+02 -6.781911261932e-03 8.488933522660e-05 5.356135063269e+00
2.515000000000e+02 -6.658333916656e-03 8.393226240094e-05 5.299602492456e+00
2.517500000000e+02 -6.528483766845e-03 8.294602551789e-05 5.243151397952e+00
2.520000000000e+02 -6.393191874785e-03 8.193484752794e-05 5.186786119411e+00
2.522500000000e+02 -6.253302625308e-03 8.090295269964e-05 5.130510338276e+00
2.525000000000e+02 -6.109666899502e-03 7.985453699830e-05 5.074327217583e+00
2.527500000000e+02 -5.963135568940e-03 7.879373561812e-05 5.018239552225e+00
2.530000000000e+02 -5.814553376221e-03 7.772459258890e-05 4.962249941402e+00
2.532500000000e+02 -5.664753154451e-03 7.665104794152e-05 4.906360958884e+00
2.535000000000e+02 -5.514550466396e-03 7.557690585541e-05 4.850575331008e+00
2.537500000000e+02 -5.364738648053e-03 7.450580773399e-05 4.794896109831e+00
2.540000000000e+02 -5.216084172171e-03 7.344121330635e-05 4.739326832570e+00
2.542500000000e+02 -5.069322474082e-03 7.238638146853e-05 4.683871670624e+00
2.545000000000e+02 -4.925154130118e-03 7.134435038553e-05 4.628535555864e+00
2.547500000000e+02 -4.784241484239e-03 7.031790854506e-05 4.573324285156e+00
2.550000000000e+02 -4.647205549334e-03 6.930959200993e-05 4.518244593460e+00
2.552500000000e+02 -4.514623368961e-03 6.832169374860e-05 4.463304200350e+00
2.555000000000e+02 -4.387025766183e-03 6.735621311751e-05 4.408511824325e+00
2.557500000000e+02 -4.264895400634e-03 6.641485020065e-05 4.353877162650e+00
2.560000000000e+02 -4.148665280266e-03 6.549900165015e-05 4.299410842940e+00
2.562500000000e+02 -4.038717595508e-03 6.460975416714e-05 4.245124344101e+00
2.565000000000e+02 -3.935382879597e-03 6.374788935198e-05 4.191029890851e+00
2.567500000000e+02 -3.838939496051e-03 6.291387991836e-05 4.137140325959e+00
2.570000000000e+02 -3.749613508350e-03 6.210789637931e-05 4.083468965285e+00
2.572500000000e+02 -3.667578781600e-03 6.132981443721e-05 4.030029438015e+00
2.575000000000e+02 -3.592957472012e-03 6.057922968050e-05 3.976835521593e+00
2.577500000000e+02 -3.525820720728e-03 5.985547339607e-05 3.923900973695e+00
2.580000000000e+02 -3.466189582451e-03 5.915763143474e-05 3.871239367113e+00
2.582500000000e+02 -3.414036193201e-03 5.848456589372e-05 3.818863933423e+00
2.585000000000e+02 -3.369285031067e-03 5.783494585712e-05 3.766787417095e+00
2.587500000000e+02 -3.331814333951e-03 5.720727118905e-05 3.715021946654e+00
2.590000000000e+02 -3.301457512976e-03 5.659986278833e-05 3.663578923361e+00
2.592500000000e+02 -3.278004647040e-03 5.601092876975e-05 3.612468930431e+00
2.595000000000e+02 -3.261204004150e-03 5.543858226162e-05 3.561701662048e+00
2.597500000000e+02 -3.250763568629e-03 5.488086690009e-05 3.511285873579e+00
2.600000000000e+02 -3.246352418092e-03 5.433577813035e-05 3.461229350644e+00
2.602500000000e+02 -3.247602115561e-03 5.380128205607e-05 3.411538895501e+00
2.605000000000e+02 -3.254108177794e-03 5.327533164839e-05 3.362220328819e+00
2.607500000000e+02 -3.265431624993e-03 5.275587421921e-05 3.313278504805e+00
2.610000000000e+02 -3.281100349375e-03 5.224091533307e-05 3.264717336375e+00
2.612500000000e+02 -3.300610688878e-03 5.172850596993e-05 3.216539829969e+00
2.615000000000e+02 -3.323429290738e-03 5.121671432490e-05 3.168748126407e+00
2.617500000000e+02 -3.348995087401e-03 5.070366900914e-05 3.121343546744e+00
2.620000000000e+02 -3.376721420934e-03 5.018757697869e-05 3.074326644083e+00
2.622500000000e+02 -3.405998537194e-03 4.966672524664e-05 3.027697257149e+00
2.625000000000e+02 -3.436196371812e-03 4.913948628107e-05 2.981454571345e+00
2.627500000000e+02 -3.466667720652e-03 4.860432565226e-05 2.935597182380e+00
2.630000000000e+02 -3.496751960798e-03 4.805980839126e-05 2.890123170864e+00
2.632500000000e+02 -3.525779249140e-03 4.750460481603e-05 2.845030182916e+00
2.635000000000e+02 -3.553075272841e-03 4.693749988813e-05 2.800315527202e+00
2.637500000000e+02 -3.577966437601e-03 4.635740006961e-05 2.755976283054e+00
2.640000000000e+02 -3.599785645789e-03 4.576334071840e-05 2.712009430838e+00
2.642500000000e+02 -3.617878451467e-03 4.515449441148e-05 2.668411998026e+00
2.645000000000e+02 -3.631609632703e-03 4.453017818754e-05 2.625181232680e+00
2.647500000000e+02 -3.640370051517e-03 4.388986137632e-05 2.582314795410e+00
2.650000000000e+02 -3.643583698392e-03 4.323317225730e-05 2.539810981003e+00
2.652500000000e+02 -3.640714754130e-03 4.255990392626e-05 2.497668958204e+00
2.655000000000e+02 -3.631274626906e-03 4.187001985373e-05 2.455889037516e+00
2.657500000000e+02 -3.614828796355e-03 4.116365779469e-05 2.414472952751e+00
2.660000000000e+02 -3.591003419988e-03 4.044113282850e-05 2.373424164715e+00
2.662500000000e+02 -3.559491532749e-03 3.970293517705e-05 2.332748169731e+00
2.665000000000e+02 -3.520058798586e-03 3.894972682145e-05 2.292452820088e+00
2.667500000000e+02 -3.472548522412e-03 3.818237990816e-05 2.252548636298e+00
2.670000000000e+02 -3.416886080086e-03 3.740193909096e-05 2.213049116708e+00
2.672500000000e+02 -3.353082589892e-03 3.660962697294e-05 2.173971025187e+00
2.675000000000e+02 -3.281237639475e-03 3.580685337848e-05 2.135334652474e+00
2.677500000000e+02 -3.201541143840e-03 3.499519848868e-05 2.097164046472e+00
2.680000000000e+02 -3.114274207087e-03 3.417640892162e-05 2.059487191310e+00
2.682500000000e+02 -3.019808784554e-03 3.335241506022e-05 2.022336139794e+00
2.685000000000e+02 -2.918606208395e-03 3.252532207368e-05 1.985747077346e+00
2.687500000000e+02 -2.811214625236e-03 3.169740511313e-05 1.949760323816e+00
2.690000000000e+02 -2.698265264149e-03 3.087110390437e-05 1.914420256752e+00
2.692500000000e+02 -2.580467573687e-03 3.004901664461e-05 1.879775159566e+00
2.695000000000e+02 -2.458603226467e-03 2.923389090978e-05 1.845876989326e+00
2.697500000000e+02 -2.333519004728e-03 2.842861546751e-05 1.812781070687e+00
2.700000000000e+02 -2.206118593473e-03 2.763620535393e-05 1.780545713938e+00
2.702500000000e+02 -2.077353383056e-03 2.685978595554e-05 1.749231767730e+00
2.705000000000e+02 -1.948212360041e-03 2.610257448479e-05 1.718902117305e+00
2.707500000000e+02 -1.819711182286e-03 2.536785827009e-05 1.689621134965e+00
2.710000000000e+02 -1.692880580992e-03 2.465896980786e-05 1.661454098605e+00
2.712500000000e+02 -1.568754205615e-03 2.397925919084e-05 1.634466593515e+00
2.715000000000e+02 -1.448356096865e-03 2.333206306701e-05 1.608723907707e+00
2.717500000000e+02 -1.332687998655e-03 2.272067241316e-05 1.584290437914e+00
2.720000000000e+02 -1.222716745292e-03 2.214830025327e-05 1.561229117896e+00
2.722500000000e+02 -1.119361980502e-03 2.161804537881e-05 1.539600879691e+00
2.725000000000e+02 -1.023484404350e-03 2.113285620101e-05 1.519464158844e+00
2.727500000000e+02 -9.358747945941e-04 2.069549756656e-05 1.500874448297e+00
2.730000000000e+02 -8.572439835878e-04 2.030851701357e-05 1.483883907502e+00
2.732500000000e+02 -7.882139954757e-04 1.997421487648e-05 1.468541028287e+00
2.735000000000e+02 -7.293104713154e-04 1.969461382834e-05 1.454890359511e+00
2.737500000000e+02 -6.809565660147e-04 1.947143549580e-05 1.442972287838e+00
2.740000000000e+02 -6.434683982978e-04 1.930607886846e-05 1.432822873648e+00
2.742500000000e+02 -6.170520965224e-04 1.919960509505e-05 1.424473737951e+00
2.745000000000e+02 -6.018024784610e-04 1.915272517089e-05 1.417951996805e+00
2.747500000000e+02 -5.977034240922e-04 1.916579497324e-05 1.413280237990e+00
2.750000000000e+02 -6.046298847828e-04 1.923881433885e-05 1.410476535992e+00
2.752500000000e+02 -6.223514670931e-04 1.937143241942e-05 1.409554500480e+00
2.755000000000e+02 -6.505375338130e-04 1.956295924943e-05 1.410523354071e+00
2.757500000000e+02 -6.887636909556e-04 1.981238112053e-05 1.413388035998e+00
2.760000000000e+02 -7.365194943615e-04 2.011838117189e-05 1.418149327182e+00
2.762500000000e+02 -7.932172918801e-04 2.047936326277e-05 1.424803995294e+00
2.765000000000e+02 -8.582019406388e-04 2.089347912626e-05 1.433344955122e+00
2.767500000000e+02 -9.307612690815e-04 2.135865409864e-05 1.443761444073e+00
2.770000000000e+02 -1.010136988788e-03 2.187262641984e-05 1.456039207997e+00
2.772500000000e+02 -1.095535906294e-03 2.243297514037e-05 1.470160697833e+00
2.775000000000e+02 -1.186141139170e-03 2.303714390889e-05 1.486105272049e+00
2.777500000000e+02 -1.281123250737e-03 2.368247249418e-05 1.503849404971e+00
2.780000000000e+02 -1.379651106622e-03 2.436622574298e-05 1.523366897644e+00
2.782500000000e+02 -1.480902270297e-03 2.508561727496e-05 1.544629087374e+00
2.785000000000e+02 -1.584072833361e-03 2.583783190180e-05 1.567605055940e+00
2.787500000000e+02 -1.688386513066e-03 2.662004519924e-05 1.592261830645e+00
2.790000000000e+02 -1.793102929050e-03 2.742943992551e-05 1.618564579229e+00
2.792500000000e+02 -1.897524969846e-03 2.826322084395e-05 1.646476793167e+00
2.795000000000e+02 -2.001005221811e-03 2.911862760605e-05 1.675960460987e+00
2.797500000000e+02 -2.102951407158e-03 2.999294389289e-05 1.706976226708e+00
2.800000000000e+02 -2.202830816830e-03 3.088350665409e-05 1.739483535655e+00
2.802500000000e+02 -2.300173719504e-03 3.178771241172e-05 1.773440763894e+00
2.805000000000e+02 -2.394575797230e-03 3.270302445610e-05 1.808805334492e+00
2.807500000000e+02 -2.485699675168e-03 3.362697904755e-05 1.845533818423e+00
2.810000000000e+02 -2.573275519586e-03 3.455719203516e-05 1.883582023785e+00
2.812500000000e+02 -2.657100808824e-03 3.549136510408e-05 1.922905074151e+00
2.815000000000e+02 -2.737039279598e-03 3.642729281117e-05 1.963457478284e+00
2.817500000000e+02 -2.813019156397e-03 3.736287099038e-05 2.005193195079e+00
2.820000000000e+02 -2.885030710334e-03 3.829610546033e-05 2.048065695677e+00
2.822500000000e+02 -2.953123146274e-03 3.922512209223e-05 2.092028026884e+00
2.825000000000e+02 -3.017400986111e-03 4.014817768092e-05 2.137032878617e+00
2.827500000000e+02 -3.078019893748e-03 4.106367104639e-05 2.183032658809e+00
2.830000000000e+02 -3.135182088849e-03 4.197015481294e-05 2.229979578579e+00
2.832500000000e+02 -3.189131340012e-03 4.286634639167e-05 2.277825749959e+00
2.835000000000e+02 -3.240147630417e-03 4.375113893090e-05 2.326523297713e+00
2.837500000000e+02 -3.288541569039e-03 4.462361085866e-05 2.376024486915e+00
2.840000000000e+02 -3.334648554453e-03 4.548302851456e-05 2.426281865590e+00
2.842500000000e+02 -3.378822764231e-03 4.632885745900e-05 2.477248421721e+00
2.845000000000e+02 -3.421431145633e-03 4.716078741590e-05 2.528877754145e+00
2.847500000000e+02 -3.462847248398e-03 4.797869529083e-05 2.581124253243e+00
2.850000000000e+02 -3.503445078421e-03 4.878267490221e-05 2.633943288684e+00
2.852500000000e+02 -3.543592983081e-03 4.957299205904e-05 2.687291401668e+00
2.855000000000e+02 -3.583647626465e-03 5.035008759771e-05 2.741126494914e+00
2.857500000000e+02 -3.623948286357e-03 5.111458310439e-05 2.795408017380e+00
2.860000000000e+02 -3.664811397736e-03 5.186726639325e-05 2.850097136676e+00
2.862500000000e+02 -3.706525413931e-03 5.260906973589e-05 2.905156897125e+00
2.865000000000e+02 -3.749346110789e-03 5.334103562221e-05 2.960552354318e+00
2.867500000000e+02 -3.793492403135e-03 5.406430234384e-05 3.016250684408e+00
2.870000000000e+02 -3.839142631943e-03 5.478007560414e-05 3.072221260644e+00
2.872500000000e+02 -3.886431524915e-03 5.548960327748e-05 3.128435698113e+00
2.875000000000e+02 -3.935447909336e-03 5.619414907579e-05 3.184867857284e+00
2.877500000000e+02 -3.986233193206e-03 5.689496696082e-05 3.241493808899e+00
2.880000000000e+02 -4.038780721503e-03 5.759328111771e-05 3.298291757357e+00
2.882500000000e+02 -4.093036011639e-03 5.829026234269e-05 3.355241920295e+00
2.885000000000e+02 -4.148897770177e-03 5.898696381085e-05 3.412326372199e+00
2.887500000000e+02 -4.206219912117e-03 5.968434527523e-05 3.469528845840e+00
2.890000000000e+02 -4.264814491839e-03 6.038324953228e-05 3.526834502070e+00
2.892500000000e+02 -4.324455306228e-03 6.108438053665e-05 3.584229667269e+00
2.895000000000e+02 -4.384882226234e-03 6.178829001521e-05 3.641701553097e+00
2.897500000000e+02 -4.445806214933e-03 6.249536848948e-05 3.699237955397e+00
2.900000000000e+02 -4.506914809730e-03 6.320583916714e-05 3.756826944465e+00
2.902500000000e+02 -4.567877936160e-03 6.391975531578e-05 3.814456560516e+00
2.905000000000e+02 -4.628354031623e-03 6.463700079085e-05 3.872114512761e+00
2.907500000000e+02 -4.687996250566e-03 6.535729279813e-05 3.929787895090e+00
2.910000000000e+02 -4.746458575726e-03 6.608018872073e-05 3.987462933163e+00
2.912500000000e+02 -4.803401753864e-03 6.680509515727e-05 4.045124758803e+00
2.915000000000e+02 -4.858498951807e-03 6.753127716722e-05 4.102757223783e+00
2.917500000000e+02 -4.911441022300e-03 6.825787456927e-05 4.160342766677e+00
2.920000000000e+02 -4.961941407233e-03 6.898391783633e-05 4.217862318876e+00
2.922500000000e+02 -5.009740488500e-03 6.970834392805e-05 4.275295275974e+00
2.925000000000e+02 -5.054609303825e-03 7.043000720661e-05 4.332619511556e+00
2.927500000000e+02 -5.096352677375e-03 7.114770052227e-05 4.389811458911e+00
2.930000000000e+02 -5.134811798341e-03 7.186017556693e-05 4.446846234166e+00
2.932500000000e+02 -5.169866395188e-03 7.256615947462e-05 4.503697822514e+00
2.935000000000e+02 -5.201436346611e-03 7.326437355704e-05 4.560339304427e+00
2.937500000000e+02 -5.229482805190e-03 7.395355043213e-05 4.616743125248e+00
2.940000000000e+02 -5.254008942018e-03 7.463245203995e-05 4.672881408941e+00
2.942500000000e+02 -5.275060202637e-03 7.529988621280e-05 4.728726292019e+00
2.945000000000e+02 -5.292724307542e-03 7.595472322133e-05 4.784250291762e+00
2.947500000000e+02 -5.307130848246e-03 7.659591163456e-05 4.839426679594e+00
2.950000000000e+02 -5.318450686996e-03 7.722249394343e-05 4.894229871773e+00
2.952500000000e+02 -5.326895007834e-03 7.783362099598e-05 4.948635810198e+00
2.955000000000e+02 -5.332714155034e-03 7.842856701812e-05 5.002622342288e+00
2.957500000000e+02 -5.336196134637e-03 7.900674261219e-05 5.056169578589e+00
2.960000000000e+02 -5.337664810292e-03 7.956770729095e-05 5.109260226970e+00
2.962500000000e+02 -5.337477773553e-03 8.011118081169e-05 5.161879898981e+00
2.965000000000e+02 -5.336023793280e-03 8.063705248004e-05 5.214017373943e+00
2.967500000000e+02 -5.333719847334e-03 8.114538208531e-05 5.265664825955e+00
2.970000000000e+02 -5.331007668541e-03 8.163641113473e-05 5.316818000234e+00
2.972500000000e+02 -5.328349776193e-03 8.211058527327e-05 5.367476344020e+00
2.975000000000e+02 -5.326224939030e-03 8.256852817026e-05 5.417643083985e+00
2.977500000000e+02 -5.325123051419e-03 8.301104049002e-05 5.467325253271e+00
2.980000000000e+02 -5.325539474716e-03 8.343909331754e-05 5.516533667110e+00
2.982500000000e+02 -5.327968767872e-03 8.385381747084e-05 5.565282848956e+00
2.985000000000e+02 -5.332897899760e-03 8.425647267446e-05 5.613590908847e+00
2.987500000000e+02 -5.340798995405e-03 8.464843808156e-05 5.661479379162e+00
2.990000000000e+02 -5.352121694653e-03 8.503115418160e-05 5.708973008263e+00
2.992500000000e+02 -5.367285283168e-03 8.540614598659e-05 5.756099520421e+00
2.995000000000e+02 -5.386670611188e-03 8.577500379295e-05 5.802889344050e+00
2.997500000000e+02 -5.410612280211e-03 8.613927544723e-05 5.849375316693e+00
3.000000000000e+02 -5.439390952806e-03 8.650044881367e-05 5.895592365105e+00
3.002500000000e+02 -5.473226164464e-03 8.685992428675e-05 5.941577174211e+00
3.005000000000e+02 -5.512269717856e-03 8.721899602820e-05 5.987367844163e+00
3.007500000000e+02 -5.556599950317e-03 8.757872108189e-05 6.033003541259e+00
3.010000000000e+02 -5.606216935846e-03 8.793995632433e-05 6.078524146060e+00
3.012500000000e+02 -5.661038835310e-03 8.830332881063e-05 6.123969907765e+00
3.015000000000e+02 -5.720899459868e-03 8.866918522912e-05 6.169381093823e+00
3.017500000000e+02 -5.785547350007e-03 8.903757014919e-05 6.214797655654e+00
3.020000000000e+02 -5.854646288820e-03 8.940821072664e-05 6.260258898433e+00
3.022500000000e+02 -5.927777255454e-03 8.978050254563e-05 6.305803161908e+00
3.025000000000e+02 -6.004441948796e-03 9.015351088013e-05 6.351467512338e+00
3.027500000000e+02 -6.084067843417e-03 9.052597315018e-05 6.397287445404e+00
3.030000000000e+02 -6.166014496144e-03 9.089631347364e-05 6.443296601458e+00
3.032500000000e+02 -6.249581129998e-03 9.126265379572e-05 6.489526491702e+00
3.035000000000e+02 -6.334015310665e-03 9.162283843941e-05 6.536006235434e+00
3.037500000000e+02 -6.418522527775e-03 9.197447224021e-05 6.582762312671e+00
3.040000000000e+02 -6.502276524014e-03 9.231496016041e-05 6.629818320958e+00
3.042500000000e+02 -6.584430139690e-03 9.264154327129e-05 6.677194751520e+00
3.045000000000e+02 -6.664126470542e-03 9.295134076395e-05 6.724908774283e+00
3.047500000000e+02 -6.740510105435e-03 9.324140051456e-05 6.772974040847e+00
3.050000000000e+02 -6.812738293948e-03 9.350874411623e-05 6.821400496590e+00
3.052500000000e+02 -6.879991806382e-03 9.375041513499e-05 6.870194216155e+00
3.055000000000e+02 -6.941485340667e-03 9.396352202629e-05 6.919357258464e+00
3.057500000000e+02 -6.996477415657e-03 9.414527997145e-05 6.968887537196e+00
3.060000000000e+02 -7.044279468365e-03 9.429305201758e-05 7.018778724240e+00
3.062500000000e+02 -7.084264320970e-03 9.440438841635e-05 7.069020169899e+00
3.065000000000e+02 -7.115873687846e-03 9.447706155225e-05 7.119596859691e+00
3.067500000000e+02 -7.138624971406e-03 9.450909821393e-05 7.170489392407e+00
3.070000000000e+02 -7.152117108617e-03 9.449880802845e-05 7.221673994011e+00
3.072500000000e+02 -7.156035549061e-03 9.444480855947e-05 7.273122561817e+00
3.075000000000e+02 -7.150156472278e-03 9.434604732428e-05 7.324802736268e+00
3.077500000000e+02 -7.134350045437e-03 9.420181489181e-05 7.376678009178e+00
3.080000000000e+02 -7.108582972770e-03 9.401176471308e-05 7.428707856726e+00
3.082500000000e+02 -7.072920102123e-03 9.377594488483e-05 7.480847906480e+00
3.085000000000e+02 -7.027525327886e-03 9.349478517398e-05 7.533050127439e+00
3.087500000000e+02 -6.972661518492e-03 9.316909701212e-05 7.585263049527e+00
3.090000000000e+02 -6.908689711624e-03 9.280006831819e-05 7.637432002725e+00
3.092500000000e+02 -6.836067240770e-03 9.238933737485e-05 7.689499379868e+00
3.095000000000e+02 -6.755344955701e-03 9.193892420539e-05 7.741404914063e+00
3.097500000000e+02 -6.667163440955e-03 9.145122130980e-05 7.793085972609e+00
3.100000000000e+02 -6.572248229226e-03 9.092900212609e-05 7.844477859256e+00
3.102500000000e+02 -6.471403851023e-03 9.037538967918e-05 7.895514124660e+00
3.105000000000e+02 -6.365506876825e-03 8.979376961679e-05 7.946126877808e+00
3.107500000000e+02 -6.255497995193e-03 8.918792217488e-05 7.996247096284e+00
3.110000000000e+02 -6.142372809883e-03 8.856191269371e-05 8.045804929506e+00
3.112500000000e+02 -6.027171541545e-03 8.792002847985e-05 8.094729992119e+00
3.115000000000e+02 -5.910967815872e-03 8.726675492715e-05 8.142951641522e+00
3.117500000000e+02 -5.794856827510e-03 8.660673373972e-05 8.190399238181e+00
3.120000000000e+02 -5.679943017011e-03 8.594470908174e-05 8.237002382590e+00
3.122500000000e+02 -5.567327302615e-03 8.528548592068e-05 8.282691130049e+00
3.125000000000e+02 -5.458094232043e-03 8.463389327631e-05 8.327396178584e+00
3.127500000000e+02 -5.353299192917e-03 8.399470022669e-05 8.371049030202e+00
3.130000000000e+02 -5.253955841422e-03 8.337259372618e-05 8.413582129034e+00
3.132500000000e+02 -5.161024143895e-03 8.277211849422e-05 8.454928973748e+00
3.135000000000e+02 -5.075399233123e-03 8.219760849201e-05 8.495024207455e+00
3.137500000000e+02 -4.997901090941e-03 8.165315521672e-05 8.533803694279e+00
3.140000000000e+02 -4.929265398031e-03 8.114255215461e-05 8.571204578929e+00
3.142500000000e+02 -4.870135605390e-03 8.066924421454e-05 8.607165337087e+00
3.145000000000e+02 -4.821056221344e-03 8.023631364379e-05 8.641625827301e+00
3.147500000000e+02 -4.782467533868e-03 7.984645322542e-05 8.674527340232e+00
3.150000000000e+02 -4.754701667625e-03 7.950190705394e-05 8.705812657903e+00
3.152500000000e+02 -4.737980169134e-03 7.920448386800e-05 8.735426121470e+00
3.155000000000e+02 -4.732412842297e-03 7.895556066120e-05 8.763313721362e+00
3.157500000000e+02 -4.737998016199e-03 7.875606927465e-05 8.789423201073e+00
3.160000000000e+02 -4.754624021146e-03 7.860647873872e-05 8.813704186441e+00
3.162500000000e+02 -4.782071948022e-03 7.850679578406e-05 8.836108334084e+00
3.165000000000e+02 -4.820019502052e-03 7.845656551267e-05 8.856589510827e+00
3.167500000000e+02 -4.868045872409e-03 7.845485559838e-05 8.875103988363e+00
3.170000000000e+02 -4.925637599454e-03 7.850035862006e-05 8.891610661924e+00
3.172500000000e+02 -4.992195309680e-03 7.859142456723e-05 8.906071286463e+00
3.175000000000e+02 -5.067041248220e-03 7.872602223463e-05 8.918450722462e+00
3.177500000000e+02 -5.149427388028e-03 7.890180919934e-05 8.928717196280e+00
3.180000000000e+02 -5.238544019354e-03 7.911606945524e-05 8.936842556476e+00
3.182500000000e+02 -5.333528737702e-03 7.936579928580e-05 8.942802529172e+00
3.185000000000e+02 -5.433475731667e-03 7.964778164271e-05 8.946576963270e+00
3.187500000000e+02 -5.537445267515e-03 7.995860001417e-05 8.948150056275e+00
3.190000000000e+02 -5.644473233145e-03 8.029466766260e-05 8.947510562320e+00
3.192500000000e+02 -5.753580575193e-03 8.065228009618e-05 8.944651967129e+00
3.195000000000e+02 -5.863782628688e-03 8.102764740714e-05 8.939572633083e+00
3.197500000000e+02 -5.974098154810e-03 8.141686306637e-05 8.932275904700e+00
3.200000000000e+02 -6.083558105324e-03 8.181595556597e-05 8.922770179999e+00
3.202500000000e+02 -6.191213893949e-03 8.222098045343e-05 8.911068937551e+00
3.205000000000e+02 -6.296145211054e-03 8.262803603126e-05 8.897190723231e+00
3.207500000000e+02 -6.397467340816e-03 8.303328511444e-05 8.881159103423e+00
3.210000000000e+02 -6.494337865467e-03 8.343298441504e-05 8.863002577514e+00
3.212500000000e+02 -6.585962765687e-03 8.382351450165e-05 8.842754458666e+00
3.215000000000e+02 -6.671601947103e-03 8.420140744222e-05 8.820452731646e+00
3.217500000000e+02 -6.750574095261e-03 8.456337451535e-05 8.796139880032e+00
3.220000000000e+02 -6.822260993314e-03 8.490633353711e-05 8.769862703508e+00
3.222500000000e+02 -6.886111201690e-03 8.522743088929e-05 8.741672113096e+00
3.225000000000e+02 -6.941643179310e-03 8.552406511630e-05 8.711622924811e+00
3.227500000000e+02 -6.988447852176e-03 8.579390019955e-05 8.679773638679e+00
3.230000000000e+02 -7.026190708863e-03 8.603488746106e-05 8.646186220721e+00
3.232500000000e+02 -7.054613488940e-03 8.624527840767e-05 8.610925876989e+00
3.235000000000e+02 -7.073535492211e-03 8.642362835520e-05 8.574060826040e+00
3.237500000000e+02 -7.082854529991e-03 8.656877112831e-05 8.535662072216e+00
3.240000000000e+02 -7.082547394035e-03 8.667994766612e-05 8.495803170681e+00
3.242500000000e+02 -7.072669624537e-03 8.675677300313e-05 8.454559992396e+00
3.245000000000e+02 -7.053354809151e-03 8.679908598905e-05 8.412010478177e+00
3.247500000000e+02 -7.024813331173e-03 8.680703006900e-05 8.368234387445e+00
3.250000000000e+02 -6.987330312071e-03 8.678108763771e-05 8.323313032139e+00
3.252500000000e+02 -6.941262732109e-03 8.672205168153e-05 8.277329000329e+00
3.255000000000e+02 -6.887035938817e-03 8.663099456882e-05 8.230365861894e+00
3.257500000000e+02 -6.825139532775e-03 8.650923243400e-05 8.182507859260e+00
3.260000000000e+02 -6.756122600195e-03 8.635834439782e-05 8.133839580872e+00
3.262500000000e+02 -6.680588381660e-03 8.618014952194e-05 8.084445618845e+00
3.265000000000e+02 -6.599188353893e-03 8.597663661999e-05 8.034410211297e+00
3.267500000000e+02 -6.512616054478e-03 8.574996614633e-05 7.983816874132e+00
3.270000000000e+02 -6.421600719201e-03 8.550245697586e-05 7.932748022699e+00
3.272500000000e+02 -6.326900612309e-03 8.523654326056e-05 7.881284590212e+00
3.275000000000e+02 -6.229296143670e-03 8.495474909678e-05 7.829505647944e+00
3.277500000000e+02 -6.129582771222e-03 8.465958964379e-05 7.777488028637e+00
3.280000000000e+02 -6.028563901616e-03 8.435363061246e-05 7.725305963664e+00
3.282500000000e+02 -5.927043936321e-03 8.403940106028e-05 7.673030737313e+00
3.285000000000e+02 -5.825821245080e-03 8.371944702487e-05 7.620730360039e+00
3.287500000000e+02 -5.725681210605e-03 8.339632948778e-05 7.568469270405e+00
3.290000000000e+02 -5.627389665493e-03 8.307248879150e-05 7.516308067581e+00
3.292500000000e+02 -5.531686642806e-03 8.275025768395e-05 7.464303274141e+00
3.295000000000e+02 -5.439280388894e-03 8.243191050911e-05 7.412507137185e+00
3.297500000000e+02 -5.350841831330e-03 8.211949611159e-05 7.360967466750e+00
3.300000000000e+02 -5.266999479682e-03 8.181489172665e-05 7.309727508370e+00
3.302500000000e+02 -5.188334377881e-03 8.151984313462e-05 7.258825857366e+00
3.305000000000e+02 -5.115375725050e-03 8.123592223627e-05 7.208296408478e+00
3.307500000000e+02 -5.048597312089e-03 8.096450694153e-05 7.158168341476e+00
3.310000000000e+02 -4.988414345463e-03 8.070677458194e-05 7.108466143917e+00
3.312500000000e+02 -4.935180930756e-03 8.046370339446e-05 7.059209661520e+00
3.315000000000e+02 -4.889188181576e-03 8.023606255741e-05 7.010414184033e+00
3.317500000000e+02 -4.850662986451e-03 8.002440187671e-05 6.962090556167e+00
3.320000000000e+02 -4.819767411597e-03 7.982907080659e-05 6.914245317452e+00
3.322500000000e+02 -4.796598836650e-03 7.965022129194e-05 6.866880859133e+00
3.325000000000e+02 -4.781190664980e-03 7.948781338815e-05 6.819995606768e+00
3.327500000000e+02 -4.773513663578e-03 7.934162478634e-05 6.773584216777e+00
3.330000000000e+02 -4.773477869590e-03 7.921126253244e-05 6.727637788079e+00
3.332500000000e+02 -4.780934972340e-03 7.909617577956e-05 6.682144084189e+00
3.335000000000e+02 -4.795681046385e-03 7.899566971600e-05 6.637087766942e+00
3.337500000000e+02 -4.817459662292e-03 7.890891980242e-05 6.592450631655e+00
3.340000000000e+02 -4.845965217735e-03 7.883498625244e-05 6.548211851068e+00
3.342500000000e+02 -4.880846481419e-03 7.877283171209e-05 6.504348219342e+00
3.345000000000e+02 -4.921710231062e-03 7.872133470396e-05 6.460834398716e+00
3.347500000000e+02 -4.968124902443e-03 7.867927997163e-05 6.417643160713e+00
3.350000000000e+02 -5.019624226661e-03 7.864538862803e-05 6.374745629719e+00
3.352500000000e+02 -5.075710777864e-03 7.861834444364e-05 6.332111520825e+00
3.355000000000e+02 -5.135859488820e-03 7.859678393754e-05 6.289709375928e+00
3.357500000000e+02 -5.199521070484e-03 7.857930001734e-05 6.247506791852e+00
3.360000000000e+02 -5.266124865454e-03 7.856444276613e-05 6.205470647343e+00
3.362500000000e+02 -5.335080243734e-03 7.855073055060e-05 6.163567323709e+00
3.365000000000e+02 -5.405779264427e-03 7.853668697136e-05 6.121762915897e+00
3.367500000000e+02 -5.477600436463e-03 7.852079973625e-05 6.080023438576e+00
3.370000000000e+02 -5.549912600275e-03 7.850154369160e-05 6.038315021360e+00
3.372500000000e+02 -5.622078724714e-03 7.847735922331e-05 5.996604092023e+00
3.375000000000e+02 -5.693459834316e-03 7.844667219931e-05 5.954857548893e+00
3.377500000000e+02 -5.763418737505e-03 7.840790815114e-05 5.913042917933e+00
3.380000000000e+02 -5.831323874685e-03 7.835949091814e-05 5.871128495187e+00
3.382500000000e+02 -5.896553024675e-03 7.829984629196e-05 5.829083472225e+00
3.385000000000e+02 -5.958497111473e-03 7.822740971666e-05 5.786878042714e+00
3.387500000000e+02 -6.016563791082e-03 7.814063390513e-05 5.744483490650e+00
3.390000000000e+02 -6.070181070112e-03 7.803799315567e-05 5.701872256024e+00
3.392500000000e+02 -6.118800668307e-03 7.791799722118e-05 5.659017982257e+00
3.395000000000e+02 -6.161901445944e-03 7.777921857163e-05 5.615895539327e+00
3.397500000000e+02 -6.198992654613e-03 7.762028104025e-05 5.572481030696e+00
3.400000000000e+02 -6.229617155664e-03 7.743987710990e-05 5.528751779384e+00
3.402500000000e+02 -6.253354362674e-03 7.723678094834e-05 5.484686297112e+00
3.405000000000e+02 -6.269823106836e-03 7.700987205797e-05 5.440264244591e+00
3.407500000000e+02 -6.278684473908e-03 7.675814540828e-05 5.395466375556e+00
3.410000000000e+02 -6.279644468667e-03 7.648070599789e-05 5.350274481229e+00
3.412500000000e+02 -6.272456586427e-03 7.617678871538e-05 5.304671328262e+00
3.415000000000e+02 -6.256924182971e-03 7.584578356729e-05 5.258640597909e+00
3.417500000000e+02 -6.232902641119e-03 7.548725023934e-05 5.212166835895e+00
3.420000000000e+02 -6.200301377728e-03 7.510090699345e-05 5.165235403263e+00
3.422500000000e+02 -6.159085585955e-03 7.468665385682e-05 5.117832447677e+00
3.425000000000e+02 -6.109277617120e-03 7.424455577415e-05 5.069944880134e+00
3.427500000000e+02 -6.050958149710e-03 7.377488574817e-05 5.021560376156e+00
3.430000000000e+02 -5.984267080613e-03 7.327811137131e-05 4.972667388360e+00
3.432500000000e+02 -5.909404001893e-03 7.275486400210e-05 4.923255180344e+00
3.435000000000e+02 -5.826628199337e-03 7.220595040694e-05 4.873313875170e+00
3.437500000000e+02 -5.736258246740e-03 7.163234855900e-05 4.822834528423e+00
3.440000000000e+02 -5.638671081587e-03 7.103517022219e-05 4.771809209097e+00
3.442500000000e+02 -5.534300754639e-03 7.041567832899e-05 4.720231105453e+00
3.445000000000e+02 -5.423636479039e-03 6.977526899679e-05 4.668094638753e+00
3.447500000000e+02 -5.307220188658e-03 6.911546356722e-05 4.615395593124e+00
3.450000000000e+02 -5.185643713287e-03 6.843788747093e-05 4.562131252666e+00
3.452500000000e+02 -5.059545314631e-03 6.774419942271e-05 4.508300552572e+00
3.455000000000e+02 -4.929605649243e-03 6.703611961212e-05 4.453904230713e+00
3.457500000000e+02 -4.796543270190e-03 6.631542664393e-05 4.398944985922e+00
3.460000000000e+02 -4.661109601621e-03 6.558392399719e-05 4.343427634520e+00
3.462500000000e+02 -4.524083574122e-03 6.484342383015e-05 4.287359269757e+00
3.465000000000e+02 -4.386265714122e-03 6.409572395788e-05 4.230749412322e+00
3.467500000000e+02 -4.248471896119e-03 6.334259340943e-05 4.173610156499e+00
3.470000000000e+02 -4.111526588667e-03 6.258576830573e-05 4.115956304613e+00
3.472500000000e+02 -3.976255798755e-03 6.182693819107e-05 4.057805492391e+00
3.475000000000e+02 -3.843479678781e-03 6.106773703488e-05 3.999178296639e+00
3.477500000000e+02 -3.714004941260e-03 6.030973478194e-05 3.940098327245e+00
3.480000000000e+02 -3.588617139645e-03 5.955443090994e-05 3.880592302600e+00
3.482500000000e+02 -3.468072898104e-03 5.880324841795e-05 3.820690102947e+00
3.485000000000e+02 -3.353092185490e-03 5.805752908711e-05 3.760424803633e+00
3.487500000000e+02 -3.244350706220e-03 5.731852940896e-05 3.699832685471e+00
3.490000000000e+02 -3.142472479331e-03 5.658741732012e-05 3.638953220790e+00
3.492500000000e+02 -3.048022687607e-03 5.586526902901e-05 3.577829035004e+00
3.495000000000e+02 -2.961500889186e-03 5.515306651227e-05 3.516505841192e+00
3.497500000000e+02 -2.883334705999e-03 5.445169263865e-05 3.455032347779e+00
3.500000000000e+02 -2.813874089751e-03 5.376192939471e-05 3.393460138403e+00
3.502500000000e+02 -2.753386295953e-03 5.308445511917e-05 3.331843523074e+00
3.505000000000e+02 -2.702051618203e-03 5.241984105267e-05 3.270239360786e+00
3.507500000000e+02 -2.659959983310e-03 5.176854809863e-05 3.208706853964e+00
3.510000000000e+02 -2.627108462790e-03 5.113092385542e-05 3.147307314673e+00
3.512500000000e+02 -2.603399837888e-03 5.050719961272e-05 3.086103905142e+00
3.515000000000e+02 -2.588642203423e-03 4.989748786660e-05 3.025161352857e+00
3.517500000000e+02 -2.582549718521e-03 4.930178072901e-05 2.964545644830e+00
3.520000000000e+02 -2.584744437732e-03 4.871994884503e-05 2.904323702319e+00
3.522500000000e+02 -2.594759298184e-03 4.815174087319e-05 2.844563041978e+00
3.525000000000e+02 -2.612042244521e-03 4.759678496960e-05 2.785331427791e+00
3.527500000000e+02 -2.635961475369e-03 4.705458924728e-05 2.726696517250e+00
3.530000000000e+02 -2.665811864510e-03 4.652454895077e-05 2.668725511071e+00
3.532500000000e+02 -2.700822442749e-03 4.600595054452e-05 2.611484807467e+00
3.535000000000e+02 -2.740164967624e-03 4.549797615019e-05 2.555039672009e+00
3.537500000000e+02 -2.782963400438e-03 4.499971272917e-05 2.499453922470e+00
3.540000000000e+02 -2.828304252036e-03 4.451016253074e-05 2.444789639989e+00
3.542500000000e+02 -2.875247548821e-03 4.402825410507e-05 2.391106903305e+00
3.545000000000e+02 -2.922838345886e-03 4.355285673224e-05 2.338463557379e+00
3.547500000000e+02 -2.970118505912e-03 4.308279549176e-05 2.286915009702e+00
3.550000000000e+02 -3.016138600708e-03 4.261686250442e-05 2.236514065400e+00
3.552500000000e+02 -3.059969712347e-03 4.215382937489e-05 2.187310791339e+00
3.555000000000e+02 -3.100714877011e-03 4.169250458372e-05 2.139352417232e+00
3.557500000000e+02 -3.137520067486e-03 4.123171524756e-05 2.092683269515e+00
3.560000000000e+02 -3.169584565223e-03 4.077034054931e-05 2.047344731270e+00
3.562500000000e+02 -3.196170458711e-03 4.030732099625e-05 2.003375236918e+00
3.565000000000e+02 -3.216611229064e-03 3.984166708967e-05 1.960810285294e+00
3.567500000000e+02 -3.230319193974e-03 3.937250755384e-05 1.919682483053e+00
3.570000000000e+02 -3.236791767068e-03 3.889909787977e-05 1.880021601329e+00
3.572500000000e+02 -3.235616529287e-03 3.842083446173e-05 1.841854655220e+00
3.575000000000e+02 -3.226475046235e-03 3.793727057153e-05 1.805205998713e+00
3.577500000000e+02 -3.209145425281e-03 3.744812939344e-05 1.770097429492e+00
3.580000000000e+02 -3.183503637974e-03 3.695331351539e-05 1.736548310163e+00
3.582500000000e+02 -3.149523619884e-03 3.645291467685e-05 1.704575700768e+00
3.585000000000e+02 -3.107276158551e-03 3.594722059533e-05 1.674194497035e+00
3.587500000000e+02 -3.056926751858e-03 3.543671895875e-05 1.645417582030e+00
3.590000000000e+02 -2.998732478199e-03 3.492209955799e-05 1.618255985761e+00
3.592500000000e+02 -2.933037975217e-03 3.440425461668e-05 1.592719047788e+00
3.595000000000e+02 -2.860270613632e-03 3.388427727916e-05 1.568814589533e+00
3.597500000000e+02 -2.780934953769e-03 3.336345588861e-05 1.546549090383e+00
3.600000000000e+02 -2.695606583484e-03 3.284327488190e-05 1.525927861704e+00
3.602500000000e+02 -2.604925433178e-03 3.232540696219e-05 1.506955223831e+00
3.605000000000e+02 -2.509588629145e-03 3.181170381375e-05 1.489634678971e+00
3.607500000000e+02 -2.410342951840e-03 3.130418901845e-05 1.473969072140e+00
3.610000000000e+02 -2.307976951451e-03 3.080504958744e-05 1.459960744278e+00
3.612500000000e+02 -2.203312805184e-03 3.031662667655e-05 1.447611666026e+00
3.615000000000e+02 -2.097197993885e-03 2.984140581197e-05 1.436923552325e+00
3.617500000000e+02 -1.990496894683e-03 2.938200655611e-05 1.427897945966e+00
3.620000000000e+02 -1.884082363779e-03 2.894116604263e-05 1.420536273280e+00
3.622500000000e+02 -1.778827400253e-03 2.852172942072e-05 1.414839863147e+00
3.625000000000e+02 -1.675596973044e-03 2.812663569665e-05 1.410809921843e+00
3.627500000000e+02 -1.575240078755e-03 2.775890087747e-05 1.408447467797e+00
3.630000000000e+02 -1.478582121178e-03 2.742159969271e-05 1.407753217452e+00
3.632500000000e+02 -1.386417681492e-03 2.711784522613e-05 1.408727425810e+00
3.635000000000e+02 -1.299503761167e-03 2.685076545147e-05 1.411369675919e+00
3.637500000000e+02 -1.218553538008e-03 2.662347819124e-05 1.415678626354e+00
3.640000000000e+02 -1.144230699483e-03 2.643906148095e-05 1.421651714715e+00
3.642500000000e+02 -1.077144376623e-03 2.630052251340e-05 1.429284825506e+00
3.645000000000e+02 -1.017844714408e-03 2.621076199660e-05 1.438571925510e+00
3.647500000000e+02 -9.668190667298e-04 2.617253694812e-05 1.449504679639e+00
3.650000000000e+02 -9.244888228881e-04 2.618841924665e-05 1.462072054171e+00
3.652500000000e+02 -8.912068446129e-04 2.626075356990e-05 1.476259917330e+00
3.655000000000e+02 -8.672554899075e-04 2.639161264481e-05 1.492050651802e+00
3.657500000000e+02 -8.528452055687e-04 2.658275280926e-05 1.509422789038e+00
3.660000000000e+02 -8.481136494901e-04 2.683556888031e-05 1.528350677287e+00
3.662500000000e+02 -8.531253299712e-04 2.715105222403e-05 1.548804196207e+00
3.665000000000e+02 -8.678717330263e-04 2.752975035569e-05 1.570748527658e+00
3.667500000000e+02 -8.922718978440e-04 2.797173116498e-05 1.594143992483e+00
3.670000000000e+02 -9.261734413471e-04 2.847655256116e-05 1.618945961808e+00
3.672500000000e+02 -9.693539803052e-04 2.904323871683e-05 1.645104848533e+00
3.675000000000e+02 -1.021522991319e-03 2.967026402492e-05 1.672566183388e+00
3.677500000000e+02 -1.082324079707e-03 3.035554566025e-05 1.701270777266e+00
3.680000000000e+02 -1.151337730775e-03 3.109644490135e-05 1.731154969252e+00
3.682500000000e+02 -1.228084509907e-03 3.188977929722e-05 1.762150958348e+00
3.685000000000e+02 -1.312028782568e-03 3.273184334737e-05 1.794187213828e+00
3.687500000000e+02 -1.402582891389e-03 3.361843992672e-05 1.827188958887e+00
3.690000000000e+02 -1.499111866122e-03 3.454492026758e-05 1.861078718577e+00
3.692500000000e+02 -1.600938579697e-03 3.550623272308e-05 1.895776924311e+00
3.695000000000e+02 -1.707349408890e-03 3.649697929245e-05 1.931202563737e+00
3.697500000000e+02 -1.817600358293e-03 3.751147842210e-05 1.967273865481e+00
3.700000000000e+02 -1.930923569532e-03 3.854383375324e-05 2.003909008975e+00
3.702500000000e+02 -2.046534283064e-03 3.958800650541e-05 2.041026846065e+00
3.705000000000e+02 -2.163638082899e-03 4.063789143396e-05 2.078547626650e+00
3.707500000000e+02 -2.281438502218e-03 4.168739372828e-05 2.116393714845e+00
3.710000000000e+02 -2.399144800945e-03 4.273050691722e-05 2.154490289448e+00
3.712500000000e+02 -2.515979881690e-03 4.376138927165e-05 2.192766016898e+00
3.715000000000e+02 -2.631188297588e-03 4.477442932949e-05 2.231153689534e+00
3.717500000000e+02 -2.744044167472e-03 4.576434193318e-05 2.269590822824e+00
3.720000000000e+02 -2.853858960500e-03 4.672622158944e-05 2.308020201471e+00
3.722500000000e+02 -2.959988850018e-03 4.765561080242e-05 2.346390372069e+00
3.725000000000e+02 -3.061841613715e-03 4.854853423789e-05 2.384656072120e+00
3.727500000000e+02 -3.158882913917e-03 4.940156192529e-05 2.422778595061e+00
3.730000000000e+02 -3.250641978960e-03 5.021186011425e-05 2.460726082539e+00
3.732500000000e+02 -3.336716481959e-03 5.097722146186e-05 2.498473743061e+00
3.735000000000e+02 -3.416776538726e-03 5.169609020700e-05 2.536003991422e+00
3.737500000000e+02 -3.490567827094e-03 5.236757869020e-05 2.573306510073e+00
3.740000000000e+02 -3.557913728087e-03 5.299148020035e-05 2.610378225518e+00
3.742500000000e+02 -3.618716592619e-03 5.356826382755e-05 2.647223205544e+00
3.745000000000e+02 -3.672958029520e-03 5.409906385487e-05 2.683852472591e+00
3.747500000000e+02 -3.720698263817e-03 5.458565924268e-05 2.720283737565e+00
3.750000000000e+02 -3.762074688740e-03 5.503044397989e-05 2.756541059383e+00
3.752500000000e+02 -3.797299520604e-03 5.543638763469e-05 2.792654431188e+00
3.755000000000e+02 -3.826656641914e-03 5.580698756175e-05 2.828659301016e+00
3.757500000000e+02 -3.850497813258e-03 5.614621350156e-05 2.864596037427e+00
3.760000000000e+02 -3.869238061875e-03 5.645844395488e-05 2.900509343024e+00
3.762500000000e+02 -3.883350486340e-03 5.674839723133e-05 2.936447629950e+00
3.765000000000e+02 -3.893360447021e-03 5.702105778102e-05 2.972462365714e+00
3.767500000000e+02 -3.899839238576e-03 5.728159893520e-05 3.008607398969e+00
3.770000000000e+02 -3.903397365212e-03 5.753530333985e-05 3.044938279066e+00
3.772500000000e+02 -3.904677227051e-03 5.778748297663e-05 3.081511575051e+00
3.775000000000e+02 -3.904345481221e-03 5.804339990806e-05 3.118384206235e+00
3.777500000000e+02 -3.903085202254e-03 5.830818828295e-05 3.155612794373e+00
3.780000000000e+02 -3.901587680201e-03 5.858677755480e-05 3.193253041578e+00
3.782500000000e+02 -3.900544108136e-03 5.888382434144e-05 3.231359143507e+00
3.785000000000e+02 -3.900637094397e-03 5.920364920126e-05 3.269983241350e+00
3.787500000000e+02 -3.902532395554e-03 5.955018062445e-05 3.309174917993e+00
3.790000000000e+02 -3.906870594635e-03 5.992689687609e-05 3.348980739066e+00
3.792500000000e+02 -3.914258775410e-03 6.033678300466e-05 3.389443841926e+00
3.795000000000e+02 -3.925262555956e-03 6.078229786000e-05 3.430603572220e+00
3.797500000000e+02 -3.940398548418e-03 6.126534554152e-05 3.472495168324e+00
3.800000000000e+02 -3.960127260624e-03 6.178725508682e-05 3.515149492161e+00
3.802500000000e+02 -3.984846542733e-03 6.234876894609e-05 3.558592805954e+00
3.805000000000e+02 -4.014885727681e-03 6.295003937240e-05 3.602846593494e+00
3.807500000000e+02 -4.050500526197e-03 6.359063289543e-05 3.647927422911e+00
3.810000000000e+02 -4.091868817577e-03 6.426954175209e-05 3.693846851139e+00
3.812500000000e+02 -4.139087432436e-03 6.498520258885e-05 3.740611367886e+00
3.815000000000e+02 -4.192169934931e-03 6.573552180128e-05 3.788222375932e+00
3.817500000000e+02 -4.251045574890e-03 6.651790783874e-05 3.836676209121e+00
3.820000000000e+02 -4.315559435874e-03 6.732930378894e-05 3.885964185900e+00
3.822500000000e+02 -4.385473761859e-03 6.816623229142e-05 3.936072695387e+00
3.825000000000e+02 -4.460470632709e-03 6.902484107854e-05 3.986983320071e+00
3.827500000000e+02 -4.540155786447e-03 6.990095171566e-05 4.038672988306e+00
3.830000000000e+02 -4.624063792878e-03 7.079011170244e-05 4.091114162992e+00
3.832500000000e+02 -4.711664271178e-03 7.168764888466e-05 4.144275058387e+00
3.835000000000e+02 -4.802369306465e-03 7.258872907601e-05 4.198119892136e+00
3.837500000000e+02 -4.895541709081e-03 7.348841405547e-05 4.252609163709e+00
3.840000000000e+02 -4.990504141185e-03 7.438171974528e-05 4.307699964481e+00
3.842500000000e+02 -5.086548861677e-03 7.526367501323e-05 4.363346315450e+00
3.845000000000e+02 -5.182947866874e-03 7.612937927293e-05 4.419499527532e+00
3.847500000000e+02 -5.278963392188e-03 7.697405941329e-05 4.476108589542e+00
3.850000000000e+02 -5.373858422194e-03 7.779312825773e-05 4.533120571450e+00
3.852500000000e+02 -5.466907263665e-03 7.858223675011e-05 4.590481049984e+00
3.855000000000e+02 -5.557405880372e-03 7.933732712517e-05 4.648134541937e+00
3.857500000000e+02 -5.644681982056e-03 8.005468238326e-05 4.706024950122e+00
3.860000000000e+02 -5.728104690708e-03 8.073097173475e-05 4.764096013385e+00
3.862500000000e+02 -5.807093711980e-03 8.136329161373e-05 4.822291752371e+00
3.865000000000e+02 -5.881127894013e-03 8.194919768956e-05 4.880556915219e+00
3.867500000000e+02 -5.949753089784e-03 8.248674013484e-05 4.938837406915e+00
3.870000000000e+02 -6.012589228628e-03 8.297449482217e-05 4.997080706791e+00
3.872500000000e+02 -6.069336471100e-03 8.341157252373e-05 5.055236264266e+00
3.875000000000e+02 -6.119780409495e-03 8.379763252481e-05 5.113255867324e+00
3.877500000000e+02 -6.163796123331e-03 8.413288722034e-05 5.171093983428e+00
3.880000000000e+02 -6.201351010091e-03 8.441809849194e-05 5.228708066318e+00
3.882500000000e+02 -6.232506430353e-03 8.465456626650e-05 5.286058824080e+00
3.885000000000e+02 -6.257417871318e-03 8.484410368773e-05 5.343110449012e+00
3.887500000000e+02 -6.276333745512e-03 8.498900597573e-05 5.399830804050e+00
3.890000000000e+02 -6.289592784299e-03 8.509201405102e-05 5.456191564464e+00
3.892500000000e+02 -6.297620054145e-03 8.515633893336e-05 5.512168314781e+00
3.895000000000e+02 -6.300921252236e-03 8.518555499895e-05 5.567740597904e+00
3.897500000000e+02 -6.300076065894e-03 8.518353620715e-05 5.622891918813e+00
3.900000000000e+02 -6.295730052409e-03 8.515444731369e-05 5.677609700846e+00
3.902500000000e+02 -6.288585607654e-03 8.510254189928e-05 5.731885197770e+00
3.905000000000e+02 -6.279391679688e-03 8.503222764403e-05 5.785713360294e+00
3.907500000000e+02 -6.268932777891e-03 8.494800941727e-05 5.839092664812e+00
3.910000000000e+02 -6.258017332171e-03 8.485435415231e-05 5.892024900486e+00
3.912500000000e+02 -6.247465306697e-03 8.475565538563e-05 5.944514922179e+00
3.915000000000e+02 -6.238095765370e-03 8.465617162046e-05 5.996570372769e+00
3.917500000000e+02 -6.230714372982e-03 8.455995678328e-05 6.048201374439e+00
3.920000000000e+02 -6.226101135360e-03 8.447079971308e-05 6.099420202577e+00
3.922500000000e+02 -6.224998379559e-03 8.439216924480e-05 6.150240936693e+00
3.925000000000e+02 -6.228099266429e-03 8.432716478732e-05 6.200679097194e+00
3.927500000000e+02 -6.236037105703e-03 8.427847290385e-05 6.250751279611e+00
3.930000000000e+02 -6.249375429418e-03 8.424832907875e-05 6.300474779355e+00
3.932500000000e+02 -6.268599230095e-03 8.423848831243e-05 6.349867221293e+00
3.935000000000e+02 -6.294107347870e-03 8.425020237215e-05 6.398946192225e+00
3.937500000000e+02 -6.326206285101e-03 8.428420251030e-05 6.447728890219e+00
3.940000000000e+02 -6.365105357347e-03 8.434069195989e-05 6.496231781733e+00
3.942500000000e+02 -6.410913348108e-03 8.441934526207e-05 6.544470280323e+00
3.945000000000e+02 -6.463636664907e-03 8.451931451453e-05 6.592458444825e+00
3.947500000000e+02 -6.523179043261e-03 8.463924485724e-05 6.640208701768e+00
3.950000000000e+02 -6.589342700311e-03 8.477729580542e-05 6.687731588989e+00
3.952500000000e+02 -6.661830945110e-03 8.493117037750e-05 6.735035531460e+00
3.955000000000e+02 -6.740252117299e-03 8.509815043950e-05 6.782126638187e+00
3.957500000000e+02 -6.824124775864e-03 8.527513844253e-05 6.829008526607e+00
3.960000000000e+02 -6.912884015915e-03 8.545869760665e-05 6.875682179257e+00
3.962500000000e+02 -7.005888771139e-03 8.564511995160e-05 6.922145819928e+00
3.965000000000e+02 -7.102429886874e-03 8.583048655594e-05 6.968394823802e+00
3.967500000000e+02 -7.201738892482e-03 8.601070957445e-05 7.014421649437e+00
3.970000000000e+02 -7.302997254165e-03 8.618160613408e-05 7.060215797746e+00
3.972500000000e+02 -7.405345928881e-03 8.633896386892e-05 7.105763800541e+00
3.975000000000e+02 -7.507895120000e-03 8.647859105204e-05 7.151049230562e+00
3.977500000000e+02 -7.609734070793e-03 8.659639763203e-05 7.196052742384e+00
3.980000000000e+02 -7.709940694960e-03 8.668847772580e-05 7.240752137031e+00
3.982500000000e+02 -7.807590981761e-03 8.675116333548e-05 7.285122453776e+00
3.985000000000e+02 -7.901768197926e-03 8.678106100687e-05 7.329136090640e+00
3.987500000000e+02 -7.991571617052e-03 8.677512355212e-05 7.372762949016e+00
3.990000000000e+02 -8.076124955288e-03 8.673071079637e-05 7.415970607224e+00
3.992500000000e+02 -8.154584284837e-03 8.664562691649e-05 7.458724518076e+00
3.995000000000e+02 -8.226145685550e-03 8.651815495567e-05 7.500988232682e+00
3.997500000000e+02 -8.290052510085e-03 8.634709551583e-05 7.542723647016e+00
4.000000000000e+02 -8.345602351779e-03 8.613179756400e-05 7.583891270287e+00
4.002500000000e+02 -8.392153902161e-03 8.587216706502e-05 7.624450512876e+00
4.005000000000e+02 -8.429133546315e-03 8.556867960913e-05 7.664359990519e+00
4.007500000000e+02 -8.456041799869e-03 8.522237973929e-05 7.703577842246e+00
4.010000000000e+02 -8.472459804906e-03 8.483488608155e-05 7.742062057758e+00
4.012500000000e+02 -8.478055520791e-03 8.440837018450e-05 7.779770811854e+00
4.015000000000e+02 -8.472590068820e-03 8.394551175042e-05 7.816662799762e+00
4.017500000000e+02 -8.455923893372e-03 8.344944920047e-05 7.852697571990e+00
4.020000000000e+02 -8.428022790543e-03 8.292387193448e-05 7.887835861503e+00
4.022500000000e+02 -8.388963186535e-03 8.237286630908e-05 7.922039901983e+00
4.025000000000e+02 -8.338937159040e-03 8.180087380835e-05 7.955273732221e+00
4.027500000000e+02 -8.278257036152e-03 8.121265243274e-05 7.987503481168e+00
4.030000000000e+02 -8.207359102840e-03 8.061326285883e-05 8.018697632090e+00
4.032500000000e+02 -8.126806246955e-03 8.000786780565e-05 8.048827261248e+00
4.035000000000e+02 -8.037289657382e-03 7.940175518587e-05 8.077866245580e+00
4.037500000000e+02 -7.939629081400e-03 7.880029946258e-05 8.105791439708e+00
4.040000000000e+02 -7.834771539824e-03 7.820887454268e-05 8.132582817567e+00
4.042500000000e+02 -7.723788546095e-03 7.763278588974e-05 8.158223573027e+00
4.045000000000e+02 -7.607871391706e-03 7.707721222155e-05 8.182700181493e+00
4.047500000000e+02 -7.488324542126e-03 7.654713209285e-05 8.206002418032e+00
4.050000000000e+02 -7.366557263826e-03 7.604726841703e-05 8.228123327782e+00
4.052500000000e+02 -7.244073177600e-03 7.558205010488e-05 8.249059152349e+00
4.055000000000e+02 -7.122457980419e-03 7.515556542961e-05 8.268809208898e+00
4.057500000000e+02 -7.003365417296e-03 7.477151985924e-05 8.287375720300e+00
4.060000000000e+02 -6.888501379499e-03 7.443320770464e-05 8.304763602307e+00
4.062500000000e+02 -6.779606503353e-03 7.414348940479e-05 8.320980206173e+00
4.065000000000e+02 -6.678437341928e-03 7.390477685024e-05 8.336035021395e+00
4.067500000000e+02 -6.586746274741e-03 7.371902631245e-05 8.349939343908e+00
4.070000000000e+02 -6.506260454060e-03 7.358773840832e-05 8.362705912599e+00
4.072500000000e+02 -6.438659913014e-03 7.351196412991e-05 8.374348524317e+00
4.075000000000e+02 -6.385555152239e-03 7.349232143658e-05 8.384881632130e+00
4.077500000000e+02 -6.348464427610e-03 7.352900932645e-05 8.394319937374e+00
4.080000000000e+02 -6.328791120010e-03 7.362181557510e-05 8.402677980981e+00
4.082500000000e+02 -6.327801359785e-03 7.377014156146e-05 8.409969747442e+00
4.085000000000e+02 -6.346602334036e-03 7.397303274159e-05 8.416208287078e+00
4.087500000000e+02 -6.386121546472e-03 7.422920576108e-05 8.421405368538e+00
4.090000000000e+02 -6.447087414331e-03 7.453706553248e-05 8.425571165335e+00
4.092500000000e+02 -6.530011426236e-03 7.489472374120e-05 8.428713989058e+00
4.095000000000e+02 -6.635172216608e-03 7.530001618311e-05 8.430840072551e+00
4.097500000000e+02 -6.762601830597e-03 7.575051427297e-05 8.431953408114e+00
4.100000000000e+02 -6.912074406526e-03 7.624353789151e-05 8.432055647402e+00
4.102500000000e+02 -7.083097637335e-03 7.677617241783e-05 8.431146059347e+00
4.105000000000e+02 -7.274907137593e-03 7.734528151840e-05 8.429221553234e+00
4.107500000000e+02 -7.486464046910e-03 7.794750373175e-05 8.426276763007e+00
4.110000000000e+02 -7.716456159890e-03 7.857924759924e-05 8.422304186834e+00
4.112500000000e+02 -7.963302704023e-03 7.923670151194e-05 8.417294386124e+00
4.115000000000e+02 -8.225163120019e-03 7.991583559377e-05 8.411236229257e+00
4.117500000000e+02 -8.499949978466e-03 8.061239138196e-05 8.404117181388e+00
4.120000000000e+02 -8.785346157929e-03 8.132194179009e-05 8.395923630065e+00
4.122500000000e+02 -9.078826514037e-03 8.203990840630e-05 8.386641235986e+00
4.125000000000e+02 -9.377683872201e-03 8.276153443693e-05 8.376255307861e+00
4.127500000000e+02 -9.679059506300e-03 8.348189557622e-05 8.364751184047e+00
4.130000000000e+02 -9.979977762596e-03 8.419594572706e-05 8.352114621964e+00
4.132500000000e+02 -1.027738472331e-02 8.489857829955e-05 8.338332177925e+00
4.135000000000e+02 -1.056819032972e-02 8.558467878403e-05 8.323391579154e+00
4.137500000000e+02 -1.084931371135e-02 8.624913799690e-05 8.307282072286e+00
4.140000000000e+02 -1.111773084206e-02 8.688688837816e-05 8.289994749261e+00
4.142500000000e+02 -1.137052383842e-02 8.749301061428e-05 8.271522842307e+00
4.145000000000e+02 -1.160493111409e-02 8.806279110515e-05 8.251861981616e+00
4.147500000000e+02 -1.181839717885e-02 8.859177983092e-05 8.231010417987e+00
4.150000000000e+02 -1.200862134226e-02 8.907585724105e-05 8.208969201240e+00
4.152500000000e+02 -1.217360395241e-02 8.951130170815e-05 8.185742318242e+00
4.155000000000e+02 -1.231168911394e-02 8.989485565908e-05 8.161336787709e+00
4.157500000000e+02 -1.242160293012e-02 9.022378797094e-05 8.135762709637e+00
4.160000000000e+02 -1.250248594691e-02 9.049595242139e-05 8.109033273898e+00
4.162500000000e+02 -1.255391884610e-02 9.070983896894e-05 8.081164727823e+00
4.165000000000e+02 -1.257594072961e-02 9.086461930025e-05 8.052176300866e+00
4.167500000000e+02 -1.256905862611e-02 9.096018095520e-05 8.022090096262e+00
4.170000000000e+02 -1.253424827785e-02 9.099714415500e-05 7.990930942350e+00
4.172500000000e+02 -1.247294493945e-02 9.097686398951e-05 7.958726217701e+00
4.175000000000e+02 -1.238702476225e-02 9.090148785543e-05 7.925505642125e+00
4.177500000000e+02 -1.227877604502e-02 9.077398594293e-05 7.891301047194e+00
4.180000000000e+02 -1.215086140577e-02 9.059800815114e-05 7.856146124120e+00
4.182500000000e+02 -1.200627103285e-02 9.037792606559e-05 7.820076158713e+00
4.185000000000e+02 -1.184826834944e-02 9.011884622390e-05 7.783127750447e+00
4.187500000000e+02 -1.168032854018e-02 8.982639374050e-05 7.745338529035e+00
4.190000000000e+02 -1.150607209256e-02 8.950673149680e-05 7.706746866323e+00
4.192500000000e+02 -1.132919425382e-02 8.916651474578e-05 7.667391594127e+00
4.195000000000e+02 -1.115339245100e-02 8.881280798353e-05 7.627311722803e+00
4.197500000000e+02 -1.098229286707e-02 8.845298447044e-05 7.586546178652e+00
4.200000000000e+02 -1.081937872860e-02 8.809457891382e-05 7.545133546897e+00
4.202500000000e+02 -1.066792139348e-02 8.774521023847e-05 7.503111837715e+00
4.205000000000e+02 -1.053091630948e-02 8.741248167199e-05 7.460518268585e+00
4.207500000000e+02 -1.041102506925e-02 8.710385840538e-05 7.417389071769e+00
4.210000000000e+02 -1.031052513361e-02 8.682654401987e-05 7.373759318307e+00
4.212500000000e+02 -1.023126792296e-02 8.658736079423e-05 7.329662771599e+00
4.215000000000e+02 -1.017464641997e-02 8.639264036908e-05 7.285131760922e+00
4.217500000000e+02 -1.014157281772e-02 8.624809747454e-05 7.240197078667e+00
4.220000000000e+02 -1.013246678666e-02 8.615871704468e-05 7.194887898322e+00
4.222500000000e+02 -1.014725439961e-02 8.612867316407e-05 7.149231714983e+00
4.225000000000e+02 -1.018537773916e-02 8.616123407360e-05 7.103254299134e+00
4.227500000000e+02 -1.024581488492e-02 8.625868387899e-05 7.056979671410e+00
4.230000000000e+02 -1.032710987601e-02 8.642225855116e-05 7.010430088393e+00
4.232500000000e+02 -1.042741192836e-02 8.665209670738e-05 6.963626039968e+00
4.235000000000e+02 -1.054452306540e-02 8.694721048522e-05 6.916586258449e+00
4.237500000000e+02 -1.067595299327e-02 8.730546291380e-05 6.869327729576e+00
4.240000000000e+02 -1.081898002707e-02 8.772356344156e-05 6.821865713797e+00
4.242500000000e+02 -1.097071680632e-02 8.819709167004e-05 6.774213768331e+00
4.245000000000e+02 -1.112817923756e-02 8.872055641990e-05 6.726383772170e+00
4.247500000000e+02 -1.128835719473e-02 8.928743827186e-05 6.678385951889e+00
4.250000000000e+02 -1.144828552843e-02 8.989027512338e-05 6.630228907550e+00
4.252500000000e+02 -1.160511385174e-02 9.052076637109e-05 6.581919638538e+00
4.255000000000e+02 -1.175617347285e-02 9.116986586657e-05 6.533463571094e+00
4.257500000000e+02 -1.189904028367e-02 9.182795981849e-05 6.484864580617e+00
4.260000000000e+02 -1.203159229505e-02 9.248501800765e-05 6.436125018502e+00
4.262500000000e+02 -1.215206020637e-02 9.313072107842e-05 6.387245739522e+00
4.265000000000e+02 -1.225907027795e-02 9.375468213763e-05 6.338226125452e+00
4.267500000000e+02 -1.235167827436e-02 9.434653151760e-05 6.289064118425e+00
4.270000000000e+02 -1.242939410896e-02 9.489618485109e-05 6.239756250777e+00
4.272500000000e+02 -1.249219647158e-02 9.539407651343e-05 6.190297683972e+00
4.275000000000e+02 -1.254053684677e-02 9.583130993079e-05 6.140682253425e+00
4.277500000000e+02 -1.257533281948e-02 9.619984785675e-05 6.090902516993e+00
4.280000000000e+02 -1.259795043429e-02 9.649269501558e-05 6.040949815953e+00
4.282500000000e+02 -1.261017589320e-02 9.670407247950e-05 5.990814345531e+00
4.285000000000e+02 -1.261417736510e-02 9.682955892296e-05 5.940485234068e+00
4.287500000000e+02 -1.261245688850e-02 9.686617185900e-05 5.889950638959e+00
4.290000000000e+02 -1.260779387762e-02 9.681251095142e-05 5.839197853244e+00
4.292500000000e+02 -1.260318073318e-02 9.666881935649e-05 5.788213430093e+00
4.295000000000e+02 -1.260175249430e-02 9.643700645626e-05 5.736983321848e+00
4.297500000000e+02 -1.260671103146e-02 9.612064090625e-05 5.685493037064e+00
4.300000000000e+02 -1.262124595886e-02 9.572490699072e-05 5.633727815176e+00
4.302500000000e+02 -1.264845346617e-02 9.525651897618e-05 5.581672818781e+00
4.305000000000e+02 -1.269125542061e-02 9.472360908513e-05 5.529313344580e+00
4.307500000000e+02 -1.275231983387e-02 9.413557936797e-05 5.476635051191e+00
4.310000000000e+02 -1.283398496448e-02 9.350290075305e-05 5.423624202684e+00
4.312500000000e+02 -1.293818933712e-02 9.283690077200e-05 5.370267928836e+00
4.315000000000e+02 -1.306640838104e-02 9.214952309261e-05 5.316554494874e+00
4.317500000000e+02 -1.321960063434e-02 9.145307012817e-05 5.262473585992e+00
4.320000000000e+02 -1.339816344994e-02 9.075992699981e-05 5.208016593462e+00
4.322500000000e+02 -1.360190057711e-02 9.008227669738e-05 5.153176910265e+00
4.325000000000e+02 -1.383000131878e-02 8.943183182064e-05 5.097950221870e+00
4.327500000000e+02 -1.408103240586e-02 8.881956190415e-05 5.042334794628e+00
4.330000000000e+02 -1.435294230928e-02 8.825543506952e-05 4.986331751533e+00
4.332500000000e+02 -1.464307848869e-02 8.774817964305e-05 4.929945338794e+00
4.335000000000e+02 -1.494821648557e-02 8.730507030261e-05 4.873183166914e+00
4.337500000000e+02 -1.526460089128e-02 8.693175369040e-05 4.816056429041e+00
4.340000000000e+02 -1.558799725305e-02 8.663209624635e-05 4.758580085468e+00
4.342500000000e+02 -1.591375432183e-02 8.640807157656e-05 4.700773016525e+00
4.345000000000e+02 -1.623687565875e-02 8.625967031975e-05 4.642658128276e+00
4.347500000000e+02 -1.655209984745e-02 8.618493486881e-05 4.584262414959e+00
4.350000000000e+02 -1.685398820351e-02 8.617994192983e-05 4.525616968116e+00
4.352500000000e+02 -1.713701889122e-02 8.623884713727e-05 4.466756936311e+00
4.355000000000e+02 -1.739568613138e-02 8.635397982959e-05 4.407721424452e+00
4.357500000000e+02 -1.762460308563e-02 8.651595251064e-05 4.348553336045e+00
4.360000000000e+02 -1.781860606360e-02 8.671386710787e-05 4.289299161317e+00
4.362500000000e+02 -1.797285839278e-02 8.693549231664e-05 4.230008704694e+00
4.365000000000e+02 -1.808295164539e-02 8.716748027146e-05 4.170734760563e+00
4.367500000000e+02 -1.814500215223e-02 8.739560409354e-05 4.111532737823e+00
4.370000000000e+02 -1.815574058637e-02 8.760500984253e-05 4.052460239158e+00
4.372500000000e+02 -1.811259255639e-02 8.778048142297e-05 3.993576600440e+00
4.375000000000e+02 -1.801374844924e-02 8.790671114614e-05 3.934942397802e+00
4.377500000000e+02 -1.785822055928e-02 8.796857322721e-05 3.876618929719e+00
4.380000000000e+02 -1.764588649072e-02 8.795139467238e-05 3.818667682411e+00
4.382500000000e+02 -1.737751741606e-02 8.784121995842e-05 3.761149787444e+00
4.385000000000e+02 -1.705479056245e-02 8.762506546828e-05 3.704125480984e+00
4.387500000000e+02 -1.668028543594e-02 8.729115803316e-05 3.647653571426e+00
4.390000000000e+02 -1.625746382069e-02 8.682915948099e-05 3.591790926157e+00
4.392500000000e+02 -1.579063362444e-02 8.623036656494e-05 3.536591983702e+00
4.395000000000e+02 -1.528489740474e-02 8.548788513690e-05 3.482108298053e+00
4.397500000000e+02 -1.474608633493e-02 8.459677982370e-05 3.428388123415e+00
4.400000000000e+02 -1.418068092256e-02 8.355419596698e-05 3.375476040092e+00
4.402500000000e+02 -1.359571989641e-02 8.235944812598e-05 3.323412630712e+00
4.405000000000e+02 -1.299869908069e-02 8.101407736033e-05 3.272234206082e+00
4.407500000000e+02 -1.239746192241e-02 7.952187553908e-05 3.221972585716e+00
4.410000000000e+02 -1.180008428250e-02 7.788887488144e-05 3.172654929143e+00
4.412500000000e+02 -1.121475470375e-02 7.612331311577e-05 3.124303626076e+00
4.415000000000e+02 -1.064965325196e-02 7.423555994793e-05 3.076936236342e+00
4.417500000000e+02 -1.011283018121e-02 7.223800944409e-05 3.030565485710e+00
4.420000000000e+02 -9.612086702280e-03 7.014495084653e-05 2.985199312955e+00
4.422500000000e+02 -9.154860333054e-03 6.797240553724e-05 2.940840964321e+00
4.425000000000e+02 -8.748115311656e-03 6.573794819043e-05 2.897489138944e+00
4.427500000000e+02 -8.398241119345e-03 6.346050483497e-05 2.855138175246e+00
4.430000000000e+02 -8.110959148951e-03 6.116013068844e-05 2.813778281524e+00
4.432500000000e+02 -7.891239173581e-03 5.885777202205e-05 2.773395804573e+00
4.435000000000e+02 -7.743227032902e-03 5.657501933609e-05 2.733973531870e+00
4.437500000000e+02 -7.670182813022e-03 5.433384789763e-05 2.695491026807e+00
4.440000000000e+02 -7.674431557477e-03 5.215634776928e-05 2.657924989167e+00
4.442500000000e+02 -7.757325151457e-03 5.006444112055e-05 2.621249639411e+00
4.445000000000e+02 -7.919216757339e-03 4.807967239026e-05 2.585437119819e+00
4.447500000000e+02 -8.159446538063e-03 4.622287209230e-05 2.550457909118e+00
4.450000000000e+02 -8.476339515569e-03 4.451390339871e-05 2.516281244768e+00
4.452500000000e+02 -8.867214203807e-03 4.297135016754e-05 2.482875548399e+00
4.455000000000e+02 -9.328401961146e-03 4.161226992097e-05 2.450208848395e+00
4.457500000000e+02 -9.855276290345e-03 4.045194062535e-05 2.418249197177e+00
4.460000000000e+02 -1.044229122662e-02 3.950358806021e-05 2.386965074771e+00
4.462500000000e+02 -1.108302830803e-02 3.877812884737e-05 2.356325779518e+00
4.465000000000e+02 -1.177025149319e-02 3.828392644337e-05 2.326301795682e+00
4.467500000000e+02 -1.249596960858e-02 3.802655906729e-05 2.296865141853e+00
4.470000000000e+02 -1.325150656708e-02 3.800860548892e-05 2.267989688562e+00
4.472500000000e+02 -1.402757900389e-02 3.822945364326e-05 2.239651451552e+00
4.475000000000e+02 -1.481438276511e-02 3.868513982572e-05 2.211828848976e+00
4.477500000000e+02 -1.560168774906e-02 3.936822235096e-05 2.184502930341e+00
4.480000000000e+02 -1.637894245223e-02 4.026770133203e-05 2.157657568742e+00
4.482500000000e+02 -1.713538812414e-02 4.136899023618e-05 2.131279618820e+00
4.485000000000e+02 -1.786018198812e-02 4.265394528158e-05 2.105359044094e+00
4.487500000000e+02 -1.854253006812e-02 4.410096113641e-05 2.079889008520e+00
4.490000000000e+02 -1.917182852724e-02 4.568513841813e-05 2.054865936680e+00
4.492500000000e+02 -1.973781202189e-02 4.737852508513e-05 2.030289547941e+00
4.495000000000e+02 -2.023070863492e-02 4.915043101533e-05 2.006162860595e+00
4.497500000000e+02 -2.064139916992e-02 5.096782140479e-05 1.982492171701e+00
4.500000000000e+02 -2.096157815217e-02 5.279578129447e-05 1.959287019369e+00
4.502500000000e+02 -2.118391506572e-02 5.459804377306e-05 1.936560120928e+00
4.505000000000e+02 -2.130221151947e-02 5.633758193144e-05 1.914327301079e+00
4.507500000000e+02 -2.131155195411e-02 5.797724712628e-05 1.892607402845e+00
4.510000000000e+02 -2.120844370256e-02 5.948044215548e-05 1.871422187299e+00
4.512500000000e+02 -2.099094246390e-02 6.081181474293e-05 1.850796227058e+00
4.515000000000e+02 -2.065875948089e-02 6.193795776036e-05 1.830756787276e+00
4.517500000000e+02 -2.021334609223e-02 6.282809852071e-05 1.811333700614e+00
4.520000000000e+02 -1.965795178867e-02 6.345476009631e-05 1.792559231693e+00
4.522500000000e+02 -1.899765229087e-02 6.379437911330e-05 1.774467936033e+00
4.525000000000e+02 -1.823934426075e-02 6.382786324566e-05 1.757096505276e+00
4.527500000000e+02 -1.739170429806e-02 6.354107484519e-05 1.740483602745e+00
4.530000000000e+02 -1.646511023650e-02 6.292522724638e-05 1.724669684118e+00
4.532500000000e+02 -1.547152441792e-02 6.197718532072e-05 1.709696805651e+00
4.535000000000e+02 -1.442433846080e-02 6.069965991554e-05 1.695608413131e+00
4.537500000000e+02 -1.333818105756e-02 5.910129062414e-05 1.682449113097e+00
4.540000000000e+02 -1.222869163593e-02 5.719661753051e-05 1.670264426370e+00
4.542500000000e+02 -1.111226275999e-02 5.500593635580e-05 1.659100519843e+00
4.545000000000e+02 -1.000575648047e-02 5.255504307911e-05 1.649003918769e+00
4.547500000000e+02 -8.926200925727e-03 4.987487359293e-05 1.640021201023e+00
4.550000000000e+02 -7.890473278106e-03 4.700104372637e-05 1.632198672256e+00
4.552500000000e+02 -6.914977430782e-03 4.397330240691e-05 1.625582026342e+00
4.555000000000e+02 -6.015324019351e-03 4.083490593682e-05 1.620215992780e+00
4.557500000000e+02 -5.206021734541e-03 3.763193075834e-05 1.616143976355e+00
4.560000000000e+02 -4.500187197458e-03 3.441253266739e-05 1.613407691309e+00
4.562500000000e+02 -3.909281993757e-03 3.122616966039e-05 1.612046797618e+00
4.565000000000e+02 -3.442882839118e-03 2.812279853756e-05 1.612098542719e+00
4.567500000000e+02 -3.108491346210e-03 2.515206169246e-05 1.613597416492e+00
4.570000000000e+02 -2.911387313297e-03 2.236247325496e-05 1.616574823997e+00
4.572500000000e+02 -2.854529042623e-03 1.980061890641e-05 1.621058783168e+00
4.575000000000e+02 -2.938502062875e-03 1.751037924158e-05 1.627073652378e+00
4.577500000000e+02 -3.161516683092e-03 1.553218991829e-05 1.634639893729e+00
4.580000000000e+02 -3.519452947894e-03 1.390234661924e-05 1.643773876329e+00
4.582500000000e+02 -4.005951049535e-03 1.265236952588e-05 1.654487723848e+00
4.585000000000e+02 -4.612543439495e-03 1.180843335291e-05 1.666789208894e+00
4.587500000000e+02 -5.328824510237e-03 1.139087565522e-05 1.680681695987e+00
4.590000000000e+02 -6.142653382441e-03 1.141379245276e-05 1.696164134344e+00
4.592500000000e+02 -7.040384616215e-03 1.188473007391e-05 1.713231100133e+00
4.595000000000e+02 -8.007120542142e-03 1.280447891838e-05 1.731872885509e+00
4.597500000000e+02 -9.026981435330e-03 1.416698009196e-05 1.752075634667e+00
4.600000000000e+02 -1.008338598439e-02 1.595934409890e-05 1.773821520510e+00
4.602500000000e+02 -1.115933851062e-02 1.816198996854e-05 1.797088960932e+00
4.605000000000e+02 -1.223771713010e-02 2.074890292800e-05 1.821852869370e+00
4.607500000000e+02 -1.330155725377e-02 2.368800716665e-05 1.848084933177e+00
4.610000000000e+02 -1.433432781477e-02 2.694165311751e-05 1.875753918997e+00
4.612500000000e+02 -1.532019387917e-02 3.046720321082e-05 1.904825995185e+00
4.615000000000e+02 -1.624426407329e-02 3.421773724602e-05 1.935265072147e+00
4.617500000000e+02 -1.709281742045e-02 3.814281305287e-05 1.967033150293e+00
4.620000000000e+02 -1.785350852116e-02 4.218930083399e-05 2.000090677634e+00
4.622500000000e+02 -1.851554668674e-02 4.630227598504e-05 2.034396907077e+00
4.625000000000e+02 -1.906984801739e-02 5.042594711555e-05 2.069910255175e+00
4.627500000000e+02 -1.950915786917e-02 5.450459540121e-05 2.106588657268e+00
4.630000000000e+02 -1.982814195331e-02 5.848351053073e-05 2.144389914273e+00
4.632500000000e+02 -2.002344547064e-02 6.230990506567e-05 2.183272032535e+00
4.635000000000e+02 -2.009371905564e-02 6.593378772979e-05 2.223193552376e+00
4.637500000000e+02 -2.003961124764e-02 6.930878552866e-05 2.264113860623e+00
4.640000000000e+02 -1.986372786525e-02 7.239289239067e-05 2.305993488791e+00
4.642500000000e+02 -1.957055860570e-02 7.514913852755e-05 2.348794392126e+00
4.645000000000e+02 -1.916637226357e-02 7.754615098943e-05 2.392480203858e+00
4.647500000000e+02 -1.865908191580e-02 7.955860318981e-05 2.437016468029e+00
4.650000000000e+02 -1.805808276016e-02 8.116759575089e-05 2.482370839483e+00
4.652500000000e+02 -1.737406496563e-02 8.236089367886e-05 2.528513254362e+00
4.655000000000e+02 -1.661880506041e-02 8.313303196270e-05 2.575416065008e+00
4.657500000000e+02 -1.580494009766e-02 8.348531103491e-05 2.623054133580e+00
4.660000000000e+02 -1.494572834866e-02 8.342568040856e-05 2.671404886610e+00
4.662500000000e+02 -1.405480151915e-02 8.296850612349e-05 2.720448325674e+00
4.665000000000e+02 -1.314591388631e-02 8.213423215025e-05 2.770166989821e+00
4.667500000000e+02 -1.223269279788e-02 8.094894094707e-05 2.820545874452e+00
4.670000000000e+02 -1.132839632448e-02 7.944382753672e-05 2.871572302394e+00
4.672500000000e+02 -1.044568276330e-02 7.765460607534e-05 2.923235751403e+00
4.675000000000e+02 -9.596397276879e-03 7.562080129012e-05 2.975527635622e+00
4.677500000000e+02 -8.791379415341e-03 7.338505084226e-05 3.028441050211e+00
4.680000000000e+02 -8.040295938497e-03 7.099235574332e-05 3.081970478487e+00
4.682500000000e+02 -7.351501738015e-03 6.848929300138e-05 3.136111470027e+00
4.685000000000e+02 -6.731931453954e-03 6.592322758431e-05 3.190860291191e+00
4.687500000000e+02 -6.187022832867e-03 6.334152886328e-05 3.246213559877e+00
4.690000000000e+02 -5.720672794186e-03 6.079080786592e-05 3.302167868618e+00
4.692500000000e+02 -5.335225778414e-03 5.831618704269e-05 3.358719401410e+00
4.695000000000e+02 -5.031493162812e-03 5.596061124469e-05 3.415863556213e+00
4.697500000000e+02 -4.808801947574e-03 5.376421111861e-05 3.473594576299e+00
4.700000000000e+02 -4.665070355072e-03 5.176373526053e-05 3.531905200006e+00
4.702500000000e+02 -4.596907069085e-03 4.999204186926e-05 3.590786332380e+00
4.705000000000e+02 -4.599731128744e-03 4.847766903379e-05 3.650226747750e+00
4.707500000000e+02 -4.667908952906e-03 4.724448554538e-05 3.710212826505e+00
4.710000000000e+02 -4.794904373363e-03 4.631140860681e-05 3.770728329074e+00
4.712500000000e+02 -4.973438778204e-03 4.569225442899e-05 3.831754213281e+00
4.715000000000e+02 -5.195657676773e-03 4.539562009165e-05 3.893268495418e+00
4.717500000000e+02 -5.453299492322e-03 4.542485643910e-05 3.955246156122e+00
4.720000000000e+02 -5.737865140423e-03 4.577813761061e-05 4.017659093902e+00
4.722500000000e+02 -6.040783377053e-03 4.644860201131e-05 4.080476123420e+00
4.725000000000e+02 -6.353570982800e-03 4.742456437767e-05 4.143663019919e+00
4.727500000000e+02 -6.667984857193e-03 4.868979525094e-05 4.207182606631e+00
4.730000000000e+02 -6.976163434632e-03 5.022386040224e-05 4.270994883704e+00
4.732500000000e+02 -7.270755865467e-03 5.200252385376e-05 4.335057196061e+00
4.735000000000e+02 -7.545038477650e-03 5.399818568680e-05 4.399324436516e+00
4.737500000000e+02 -7.793014854302e-03 5.618033233751e-05 4.463749282056e+00
4.740000000000e+02 -8.009501307461e-03 5.851608807614e-05 4.528282457498e+00
4.742500000000e+02 -8.190194027057e-03 6.097075248254e-05 4.592873025550e+00
4.745000000000e+02 -8.331719814944e-03 6.350835233590e-05 4.657468696828e+00
4.747500000000e+02 -8.431669009615e-03 6.609220894793e-05 4.722016156154e+00
4.750000000000e+02 -8.488609685144e-03 6.868550481012e-05 4.786461404024e+00
4.752500000000e+02 -8.502084937769e-03 7.125185008211e-05 4.850750105245e+00
4.755000000000e+02 -8.472592549803e-03 7.375584717240e-05 4.914827942265e+00
4.757500000000e+02 -8.401546845417e-03 7.616360710433e-05 4.978640972992e+00
4.760000000000e+02 -8.291225559476e-03 7.844324903750e-05 5.042135981515e+00
4.762500000000e+02 -8.144700160571e-03 8.056537289056e-05 5.105260828109e+00
4.765000000000e+02 -7.965752951733e-03 8.250352832415e-05 5.167964786868e+00
4.767500000000e+02 -7.758781550136e-03 8.423455947867e-05 5.230198871042e+00
4.770000000000e+02 -7.528691914616e-03 8.573893476727e-05 5.291916147529e+00
4.772500000000e+02 -7.280783438604e-03 8.700103133882e-05 5.353072028315e+00
4.775000000000e+02 -7.020626439070e-03 8.800935469305e-05 5.413624548358e+00
4.777500000000e+02 -6.753935688529e-03 8.875669929143e-05 5.473534618281e+00
4.780000000000e+02 -6.486441849401e-03 8.924019035347e-05 5.532766253948e+00
4.782500000000e+02 -6.223762749452e-03 8.946133324866e-05 5.591286785486e+00
4.785000000000e+02 -5.971277802874e-03 8.942596030614e-05 5.649067036188e+00
4.787500000000e+02 -5.734007370377e-03 8.914409922034e-05 5.706081477581e+00
4.790000000000e+02 -5.516500003828e-03 8.862978950333e-05 5.762308353944e+00
4.792500000000e+02 -5.322729330277e-03 8.790080649235e-05 5.817729783037e+00
4.795000000000e+02 -5.156003683106e-03 8.697833552510e-05 5.872331823663e+00
4.797500000000e+02 -5.018889860974e-03 8.588661536216e-05 5.926104513434e+00
4.800000000000e+02 -4.913152559188e-03 8.465250291087e-05 5.979041881519e+00
4.802500000000e+02 -4.839711824010e-03 8.330499881748e-05 6.031141923892e+00
4.805000000000e+02 -4.798618354847e-03 8.187473204926e-05 6.082406556355e+00
4.807500000000e+02 -4.789048331228e-03 8.039342842361e-05 6.132841532339e+00
4.810000000000e+02 -4.809317631481e-03 7.889336225470e-05 6.182456331688e+00
4.812500000000e+02 -4.856914967094e-03 7.740679588236e-05 6.231264025864e+00
4.815000000000e+02 -4.928554023452e-03 7.596542426852e-05 6.279281110328e+00
4.817500000000e+02 -5.020243114714e-03 7.459981774804e-05 6.326527313814e+00
4.820000000000e+02 -5.127371079515e-03 7.333891267086e-05 6.373025383405e+00
4.822500000000e+02 -5.244808201258e-03 7.220952570486e-05 6.418800845195e+00
4.825000000000e+02 -5.367019241899e-03 7.123586909816e-05 6.463881749856e+00
4.827500000000e+02 -5.488187123556e-03 7.043913625382e-05 6.508298396181e+00
4.830000000000e+02 -5.602344181818e-03 6.983717451373e-05 6.552083042523e+00
4.832500000000e+02 -5.703508712167e-03 6.944417752358e-05 6.595269605066e+00
4.835000000000e+02 -5.785823492710e-03 6.927044836080e-05 6.637893350273e+00
4.837500000000e+02 -5.843693990555e-03 6.932223482714e-05 6.679990578601e+00
4.840000000000e+02 -5.871922923260e-03 6.960162807007e-05 6.721598307337e+00
4.842500000000e+02 -5.865838755870e-03 7.010651721676e-05 6.762753953444e+00
4.845000000000e+02 -5.821414936897e-03 7.083066604088e-05 6.803495020218e+00
4.847500000000e+02 -5.735377752860e-03 7.176381610588e-05 6.843858789315e+00
4.850000000000e+02 -5.605300250635e-03 7.289185791437e-05 6.883882022516e+00
4.852500000000e+02 -5.429679904546e-03 7.419707152093e-05 6.923600673539e+00
4.855000000000e+02 -5.207998487923e-03 7.565844115467e-05 6.963049613927e+00
4.857500000000e+02 -4.940762308408e-03 7.725201892780e-05 7.002262374993e+00
4.860000000000e+02 -4.629521352624e-03 7.895134313424e-05 7.041270905331e+00
4.862500000000e+02 -4.276866723297e-03 8.072789420929e-05 7.080105348567e+00
4.865000000000e+02 -3.886405644005e-03 8.255158731918e-05 7.118793841960e+00
4.867500000000e+02 -3.462713547026e-03 8.439129462517e-05 7.157362333965e+00
4.870000000000e+02 -3.011263818985e-03 8.621537365266e-05 7.195834426073e+00
4.872500000000e+02 -2.538335665416e-03 8.799221125641e-05 7.234231237785e+00
4.875000000000e+02 -2.050900780105e-03 8.969077359275e-05 7.272571291349e+00
4.877500000000e+02 -1.556491107813e-03 9.128114269960e-05 7.310870424049e+00
4.880000000000e+02 -1.063048714000e-03 9.273503558346e-05 7.349141717929e+00
4.882500000000e+02 -5.787613530674e-04 9.402629451646e-05 7.387395456609e+00
4.885000000000e+02 -1.118853304014e-04 9.513134182657e-05 7.425639097703e+00
4.887500000000e+02 3.294396960388e-04 9.602959046745e-05 7.463877270519e+00
4.890000000000e+02 7.373819467411e-04 9.670380213425e-05 7.502111786576e+00
4.892500000000e+02 1.104609141303e-03 9.714038830488e-05 7.540341672812e+00
4.895000000000e+02 1.424477936627e-03 9.732964349116e-05 7.578563214037e+00
4.897500000000e+02 1.691214642897e-03 9.726588636480e-05 7.616770014986e+00
4.900000000000e+02 1.900083846071e-03 9.694756582718e-05 7.654953068260e+00
4.902500000000e+02 2.047537964496e-03 9.637736488280e-05 7.693100835504e+00
4.905000000000e+02 2.131343651102e-03 9.556209095274e-05 7.731199336436e+00
4.907500000000e+02 2.150681714429e-03 9.451256265841e-05 7.769232239889e+00
4.910000000000e+02 2.106214696498e-03 9.324338672431e-05 7.807180965255e+00
4.912500000000e+02 2.000122152447e-03 9.177272077096e-05 7.845024780314e+00
4.915000000000e+02 1.836099372571e-03 9.012198223390e-05 7.882740907009e+00
4.917500000000e+02 1.619321357349e-03 8.831541801854e-05 7.920304621108e+00
4.920000000000e+02 1.356369381524e-03 8.637969812306e-05 7.957689357143e+00
4.922500000000e+02 1.055123619639e-03 8.434350724837e-05 7.994866805415e+00
4.925000000000e+02 7.246213995810e-04 8.223690719281e-05 8.031807009726e+00
4.927500000000e+02 3.748841419895e-04 8.009083788460e-05 8.068478460610e+00
4.930000000000e+02 1.671686894755e-05 7.793660645750e-05 8.104848180767e+00
4.932500000000e+02 -3.385173127150e-04 7.580529662574e-05 8.140881807986e+00
4.935000000000e+02 -6.791423422306e-04 7.372719386498e-05 8.176543672030e+00
4.937500000000e+02 -9.934281929582e-04 7.173123192253e-05 8.211796862125e+00
4.940000000000e+02 -1.269859407008e-03 6.984448709960e-05 8.246603291921e+00
4.942500000000e+02 -1.497405792497e-03 6.809169021457e-05 8.280923756747e+00
4.945000000000e+02 -1.665789730761e-03 6.649474648809e-05 8.314717986918e+00
4.947500000000e+02 -1.765742232549e-03 6.507235172623e-05 8.347944693574e+00
4.950000000000e+02 -1.789243031547e-03 6.383969606613e-05 8.380561614566e+00
4.952500000000e+02 -1.729736231842e-03 6.280821484883e-05 8.412525553117e+00
4.955000000000e+02 -1.582317533373e-03 6.198541134703e-05 8.443792418357e+00
4.957500000000e+02 -1.343885898667e-03 6.137476612139e-05 8.474317261290e+00
4.960000000000e+02 -1.013256460539e-03 6.097572855715e-05 8.504054313058e+00
4.962500000000e+02 -5.912301806761e-04 6.078380545668e-05 8.532957022874e+00
4.965000000000e+02 -8.061825350300e-05 6.079070919521e-05 8.560978098253e+00
4.967500000000e+02 5.137807280509e-04 6.098463068449e-05 8.588069547862e+00
4.970000000000e+02 1.185250197303e-03 6.135056735398e-05 8.614182728678e+00
4.972500000000e+02 1.925271031134e-03 6.187068581187e-05 8.639268398125e+00
4.975000000000e+02 2.723680122909e-03 6.252477745280e-05 8.663276771960e+00
4.977500000000e+02 3.568868898139e-03 6.329076669806e-05 8.686157590558e+00
4.980000000000e+02 4.448016546104e-03 6.414525385356e-05 8.707860193130e+00
4.982500000000e+02 5.347352605486e-03 6.506406805087e-05 8.728333602345e+00
4.985000000000e+02 6.252442409444e-03 6.602287911756e-05 8.747526620691e+00
4.987500000000e+02 7.148488255525e-03 6.699783160541e-05 8.765387938544e+00
4.990000000000e+02 8.020639347763e-03 6.796606796500e-05 8.781866258559e+00
4.992500000000e+02 8.854302935731e-03 6.890625201070e-05 8.796910433999e+00
4.995000000000e+02 9.635449484733e-03 6.979907352109e-05 8.810469622807e+00
4.997500000000e+02 1.035090491425e-02 7.062768802507e-05 8.822493462211e+00
5.000000000000e+02 1.098862263316e-02 7.137808943919e-05 8.832932258691e+00
5.002500000000e+02 1.153792911527e-02 7.203938713199e-05 8.841737194139e+00
5.005000000000e+02 1.198973784516e-02 7.260400674833e-05 8.848860554985e+00
5.007500000000e+02 1.233672666574e-02 7.306783807570e-05 8.854255973179e+00
5.010000000000e+02 1.257347556221e-02 7.343025886167e-05 8.857878680011e+00
5.012500000000e+02 1.269656358107e-02 7.369400468663e-05 8.859685781725e+00
5.015000000000e+02 1.270462327736e-02 7.386498823578e-05 8.859636538100e+00
5.017500000000e+02 1.259835338812e-02 7.395204730493e-05 8.857692647514e+00
5.020000000000e+02 1.238049194814e-02 7.396659487491e-05 8.853818546685e+00
5.022500000000e+02 1.205575077633e-02 7.392222227051e-05 8.847981701639e+00
5.025000000000e+02 1.163071449505e-02 7.383428107388e-05 8.840152894416e+00
5.027500000000e+02 1.111370842464e-02 7.371937085748e-05 8.830306515158e+00
5.030000000000e+02 1.051463695798e-02 7.359472261662e-05 8.818420822939e+00
5.032500000000e+02 9.844798930104e-03 7.347762618259e-05 8.804478211460e+00
5.035000000000e+02 9.116681314663e-03 7.338494052783e-05 8.788465433051e+00
5.037500000000e+02 8.343738431654e-03 7.333254682210e-05 8.770373819443e+00
5.040000000000e+02 7.540157818316e-03 7.333482893168e-05 8.750199453783e+00
5.042500000000e+02 6.720620183147e-03 7.340420212135e-05 8.727943332146e+00
5.045000000000e+02 5.900054442275e-03 7.355070553428e-05 8.703611471141e+00
5.047500000000e+02 5.093394991749e-03 7.378165892355e-05 8.677214998909e+00
5.050000000000e+02 4.315342625282e-03 7.410139132816e-05 8.648770195756e+00
5.052500000000e+02 3.580134036028e-03 7.451106236792e-05 8.618298497755e+00
5.055000000000e+02 2.901324214630e-03 7.500853478629e-05 8.585826472490e+00
5.057500000000e+02 2.291583433672e-03 7.558837333604e-05 8.551385745606e+00
5.060000000000e+02 1.762512699113e-03 7.624194411507e-05 8.515012889814e+00
5.062500000000e+02 1.324481363728e-03 7.695754591350e-05 8.476749289424e+00
5.065000000000e+02 9.864869276805e-04 7.772064703834e-05 8.436640952060e+00
5.067500000000e+02 7.560415832419e-04 7.851419574889e-05 8.394738306192e+00
5.070000000000e+02 6.390842281506e-04 7.931899056970e-05 8.351095949161e+00
5.072500000000e+02 6.399212074857e-04 8.011411574319e-05 8.305772385699e+00
5.075000000000e+02 7.611937731796e-04 8.087741598972e-05 8.258829722443e+00
5.077500000000e+02 1.003874067846e-03 8.158591068524e-05 8.210333357722e+00
5.080000000000e+02 1.367287042810e-03 8.221632375741e-05 8.160351640161e+00
5.082500000000e+02 1.849158339235e-03 8.274568836922e-05 8.108955518367e+00
5.085000000000e+02 2.445685575798e-03 8.315178713855e-05 8.056218173097e+00
5.087500000000e+02 3.151630927958e-03 8.341364622697e-05 8.002214651282e+00
5.090000000000e+02 3.960431161230e-03 8.351204346410e-05 7.947021485681e+00
5.092500000000e+02 4.864322508030e-03 8.342986077656e-05 7.890716319220e+00
5.095000000000e+02 5.854476537542e-03 8.315252368171e-05 7.833377527128e+00
5.097500000000e+02 6.921143940722e-03 8.266828072459e-05 7.775083852518e+00
5.100000000000e+02 8.053802905151e-03 8.196847474182e-05 7.715914043317e+00
5.102500000000e+02 9.241309372787e-03 8.104777737203e-05 7.655946502046e+00
5.105000000000e+02 1.047204689561e-02 7.990431621202e-05 7.595258954437e+00
5.107500000000e+02 1.173407322243e-02 7.853975583619e-05 7.533928128961e+00
5.110000000000e+02 1.301526153984e-02 7.695932454990e-05 7.472029455806e+00
5.112500000000e+02 1.430343489445e-02 7.517176909133e-05 7.409636789523e+00
5.115000000000e+02 1.558649151315e-02 7.318925152100e-05 7.346822149070e+00
5.117500000000e+02 1.685252039670e-02 7.102719400973e-05 7.283655483338e+00
5.120000000000e+02 1.808990608148e-02 6.870407405091e-05 7.220204460051e+00
5.122500000000e+02 1.928742203422e-02 6.624117394768e-05 7.156534278826e+00
5.125000000000e+02 2.043431341595e-02 6.366228596311e-05 7.092707511114e+00
5.127500000000e+02 2.152036883337e-02 6.099341017507e-05 7.028783963750e+00
5.130000000000e+02 2.253598283352e-02 5.826238332371e-05 6.964820568942e+00
5.132500000000e+02 2.347221029126e-02 5.549850604228e-05 6.900871299182e+00
5.135000000000e+02 2.432081441620e-02 5.273215522580e-05 6.836987106841e+00
5.137500000000e+02 2.507431058221e-02 4.999438221748e-05 6.773215887668e+00
5.140000000000e+02 2.572600739496e-02 4.731650711554e-05 6.709602467556e+00
5.142500000000e+02 2.627004854398e-02 4.472971050407e-05 6.646188610643e+00
5.145000000000e+02 2.670145545861e-02 4.226463207282e-05 6.583013048065e+00
5.147500000000e+02 2.701617307574e-02 3.995097669590e-05 6.520111526066e+00
5.150000000000e+02 2.721112076280e-02 3.781713122664e-05 6.457516869751e+00
5.152500000000e+02 2.728424684972e-02 3.588979827246e-05 6.395259063104e+00
5.155000000000e+02 2.723458762377e-02 3.419364976592e-05 6.333365342480e+00
5.157500000000e+02 2.706233063059e-02 3.275100008784e-05 6.271860299170e+00
5.160000000000e+02 2.676887889049e-02 3.158150644275e-05 6.210765992689e+00
5.162500000000e+02 2.635691467939e-02 3.070189774915e-05 6.150102071431e+00
5.165000000000e+02 2.583046056276e-02 3.012573151440e-05 6.089885895620e+00
5.167500000000e+02 2.519493267998e-02 2.986318620882e-05 6.030132666125e+00
5.170000000000e+02 2.445718376491e-02 2.992088517165e-05 5.970855552822e+00
5.172500000000e+02 2.362553106733e-02 3.030175882543e-05 5.912065824742e+00
5.175000000000e+02 2.270976605930e-02 3.100494819822e-05 5.853772973732e+00
5.177500000000e+02 2.172114072387e-02 3.202573959407e-05 5.795984840795e+00
5.180000000000e+02 2.067232821978e-02 3.335553730743e-05 5.738707730636e+00
5.182500000000e+02 1.957735365952e-02 3.498186735434e-05 5.681946527441e+00
5.185000000000e+02 1.845149337126e-02 3.688842476479e-05 5.625704795885e+00
5.187500000000e+02 1.731114030399e-02 3.905515228048e-05 5.569984881539e+00
5.190000000000e+02 1.617363481805e-02 4.145833761157e-05 5.514787994493e+00
5.192500000000e+02 1.505706080346e-02 4.407079344132e-05 5.460114291417e+00
5.195000000000e+02 1.398000754204e-02 4.686202328372e-05 5.405962938941e+00
5.197500000000e+02 1.296129972611e-02 4.979840429545e-05 5.352332175351e+00
5.200000000000e+02 1.201969794166e-02 5.284346774234e-05 5.299219353026e+00
5.202500000000e+02 1.117357529560e-02 5.595821089324e-05 5.246620976187e+00
5.205000000000e+02 1.044057626448e-02 5.910137311607e-05 5.194532728056e+00
5.207500000000e+02 9.837265251607e-03 6.222980059076e-05 5.142949482782e+00
5.210000000000e+02 9.378774694002e-03 6.529884158302e-05 5.091865313354e+00
5.212500000000e+02 9.078462042616e-03 6.826277723862e-05 5.041273490108e+00
5.215000000000e+02 8.947585406565e-03 7.107528901107e-05 4.991166466714e+00
5.217500000000e+02 8.995008119469e-03 7.368996920876e-05 4.941535866643e+00
5.220000000000e+02 9.226940504464e-03 7.606081528833e-05 4.892372456777e+00
5.222500000000e+02 9.646727333195e-03 7.814278965726e-05 4.843666124071e+00
5.225000000000e+02 1.025468729653e-02 7.989243787249e-05 4.795405843232e+00
5.227500000000e+02 1.104801014424e-02 8.126848511256e-05 4.747579650092e+00
5.230000000000e+02 1.202071545796e-02 8.223246080646e-05 4.700174610182e+00
5.232500000000e+02 1.316367559883e-02 8.274933263072e-05 4.653176794735e+00
5.235000000000e+02 1.446470399161e-02 8.278813740539e-05 4.606571259491e+00
5.237500000000e+02 1.590870817210e-02 8.232260809407e-05 4.560342031755e+00
5.240000000000e+02 1.747790623172e-02 8.133177932246e-05 4.514472103600e+00
5.242500000000e+02 1.915210292057e-02 7.980055960288e-05 4.468943437594e+00
5.245000000000e+02 2.090902095862e-02 7.772025777258e-05 4.423736983553e+00
5.247500000000e+02 2.272468240031e-02 7.508904575237e-05 4.378832706664e+00
5.250000000000e+02 2.457383208931e-02 7.191234847453e-05 4.334209631120e+00
5.252500000000e+02 2.643039554284e-02 6.820315293812e-05 4.289845896912e+00
5.255000000000e+02 2.826796305100e-02 6.398221722975e-05 4.245718831628e+00
5.257500000000e+02 3.006028863720e-02 5.927816296750e-05 4.201805036603e+00
5.260000000000e+02 3.178179553882e-02 5.412743454586e-05 4.158080488138e+00
5.262500000000e+02 3.340807551458e-02 4.857413568776e-05 4.114520652518e+00
5.265000000000e+02 3.491637192660e-02 4.266972834058e-05 4.071100613165e+00
5.267500000000e+02 3.628603640404e-02 3.647257928133e-05 4.027795212900e+00
5.270000000000e+02 3.749894716411e-02 3.004736460968e-05 3.984579205753e+00
5.272500000000e+02 3.853987996014e-02 2.346433021191e-05 3.941427418958e+00
5.275000000000e+02 3.939682323958e-02 1.679840928479e-05 3.898314927400e+00
5.277500000000e+02 4.006122815039e-02 1.012820908761e-05 3.855217233013e+00
5.280000000000e+02 4.052818780405e-02 3.534875204686e-06 3.812110452762e+00
5.282500000000e+02 4.079653999061e-02 -2.899151521990e-06 3.768971512140e+00
5.285000000000e+02 4.086888943322e-02 -9.091464784533e-06 3.725778340041e+00
5.287500000000e+02 4.075154833806e-02 -1.496108926846e-05 3.682510070724e+00
5.290000000000e+02 4.045439439425e-02 -2.042991582299e-05 3.639147242054e+00
5.292500000000e+02 3.999064879244e-02 -2.542414743462e-05 3.595671992489e+00
5.295000000000e+02 3.937657847514e-02 -2.987572463617e-05 3.552068259855e+00
5.297500000000e+02 3.863112830712e-02 -3.372369858506e-05 3.508321968069e+00
5.300000000000e+02 3.777549167804e-02 -3.691552150509e-05 3.464421214149e+00
5.302500000000e+02 3.683262905717e-02 -3.940822252751e-05 3.420356441579e+00
5.305000000000e+02 3.582674588615e-02 -4.116943122059e-05 3.376120602699e+00
5.307500000000e+02 3.478274222154e-02 -4.217821436800e-05 3.331709312753e+00
5.310000000000e+02 3.372564778595e-02 -4.242574090937e-05 3.287120982153e+00
5.312500000000e+02 3.268005625796e-02 -4.191571406015e-05 3.242356938798e+00
5.315000000000e+02 3.166957369795e-02 -4.066450826878e-05 3.197421527573e+00
5.317500000000e+02 3.071629532413e-02 -3.870111393106e-05 3.152322190455e+00
5.320000000000e+02 2.984032399396e-02 -3.606681001420e-05 3.107069530188e+00
5.322500000000e+02 2.905934410601e-02 -3.281455594337e-05 3.061677346302e+00
5.325000000000e+02 2.838826113681e-02 -2.900813273307e-05 3.016162656262e+00
5.327500000000e+02 2.783891760582e-02 -2.472104306755e-05 2.970545688462e+00
5.330000000000e+02 2.741989135166e-02 -2.003518218285e-05 2.924849860437e+00
5.332500000000e+02 2.713638221753e-02 -1.503931585897e-05 2.879101730137e+00
5.335000000000e+02 2.699018775132e-02 -9.827427289971e-06 2.833330933893e+00
5.337500000000e+02 2.697976866109e-02 -4.496886810285e-06 2.787570100216e+00
5.340000000000e+02 2.710039909829e-02 8.534416919004e-07 2.741854750391e+00
5.342500000000e+02 2.734439594138e-02 6.125131920776e-06 2.696223183282e+00
5.345000000000e+02 2.770141823985e-02 1.122212347546e-05 2.650716344665e+00
5.347500000000e+02 2.815882556192e-02 1.605257731996e-05 2.605377684073e+00
5.350000000000e+02 2.870208205830e-02 2.053066736593e-05 2.560253004278e+00
5.352500000000e+02 2.931519321422e-02 2.457821506682e-05 2.515390296098e+00
5.355000000000e+02 2.998115958603e-02 2.812615259229e-05 2.470839570574e+00
5.357500000000e+02 3.068243363597e-02 3.111577617620e-05 2.426652678350e+00
5.360000000000e+02 3.140136502203e-02 3.349976602696e-05 2.382883128080e+00
5.362500000000e+02 3.212062152029e-02 3.524295177668e-05 2.339585893819e+00
5.365000000000e+02 3.282357442238e-02 3.632280905283e-05 2.296817222143e+00
5.367500000000e+02 3.349463855261e-02 3.672968466761e-05 2.254634429529e+00
5.370000000000e+02 3.411956108652e-02 3.646674711885e-05 2.213095699794e+00
5.372500000000e+02 3.468565311354e-02 3.554967722275e-05 2.172259872875e+00
5.375000000000e+02 3.518196407690e-02 3.400610208495e-05 2.132186233806e+00
5.377500000000e+02 3.559939731289e-02 3.187480492398e-05 2.092934294712e+00
5.380000000000e+02 3.593077214989e-02 2.920472101478e-05 2.054563577286e+00
5.382500000000e+02 3.617083496911e-02 2.605375886658e-05 2.017133391525e+00
5.385000000000e+02 3.631622697594e-02 2.248747049940e-05 1.980702614902e+00
5.387500000000e+02 3.636541461360e-02 1.857760559970e-05 1.945329472060e+00
5.390000000000e+02 3.631859219265e-02 1.440057839144e-05 1.911071317514e+00
5.392500000000e+02 3.617756215396e-02 1.003588904352e-05 1.877984421942e+00
5.395000000000e+02 3.594560148687e-02 5.564529861807e-06 1.846123764918e+00
5.397500000000e+02 3.562732172096e-02 1.067400292265e-06 1.815542835854e+00
5.400000000000e+02 3.522852604390e-02 -3.376222384416e-06 1.786293444742e+00
5.402500000000e+02 3.475606896724e-02 -7.690145798905e-06 1.758425545535e+00
5.405000000000e+02 3.421772199489e-02 -1.180262476341e-05 1.731987072853e+00
5.407500000000e+02 3.362204513468e-02 -1.564759589079e-05 1.707023795424e+00
5.410000000000e+02 3.297826646752e-02 -1.916577303110e-05 1.683579185933e+00
5.412500000000e+02 3.229616750321e-02 -2.230557995272e-05 1.661694310884e+00
5.415000000000e+02 3.158597375215e-02 -2.502391079665e-05 1.641407739176e+00
5.417500000000e+02 3.085824768619e-02 -2.728670671415e-05 1.622755472257e+00
5.420000000000e+02 3.012378194674e-02 -2.906934231123e-05 1.605770894742e+00
5.422500000000e+02 2.939349041911e-02 -3.035681871730e-05 1.590484746672e+00
5.425000000000e+02 2.867829449255e-02 -3.114375769370e-05 1.576925114841e+00
5.427500000000e+02 2.798900349883e-02 -3.143421342047e-05 1.565117444512e+00
5.430000000000e+02 2.733618795111e-02 -3.124130229962e-05 1.555084568030e+00
5.432500000000e+02 2.673004531299e-02 -3.058665861755e-05 1.546846748514e+00
5.435000000000e+02 2.618025968526e-02 -2.949973261951e-05 1.540421736702e+00
5.437500000000e+02 2.569585522140e-02 -2.801694905510e-05 1.535824835285e+00
5.440000000000e+02 2.528504759562e-02 -2.618074934779e-05 1.533068969933e+00
5.442500000000e+02 2.495509475732e-02 -2.403853373548e-05 1.532164760608e+00
5.445000000000e+02 2.471215170402e-02 -2.164153301737e-05 1.533120590666e+00
5.447500000000e+02 2.456113073041e-02 -1.904362821004e-05 1.535942666940e+00
5.450000000000e+02 2.450557444472e-02 -1.630015445736e-05 1.540635070629e+00
5.452500000000e+02 2.454754110139e-02 -1.346670217883e-05 1.547199790601e+00
5.455000000000e+02 2.468751016835e-02 -1.059795465680e-05 1.555636740700e+00
5.457500000000e+02 2.492430713931e-02 -7.746572146444e-06 1.565943754058e+00
5.460000000000e+02 2.525505383891e-02 -4.962162540256e-06 1.578116556586e+00
5.462500000000e+02 2.567514424425e-02 -2.290345413547e-06 1.592148716554e+00
5.465000000000e+02 2.617824899513e-02 2.280845500802e-07 1.608031572498e+00
5.467500000000e+02 2.675634806377e-02 2.557845159595e-06 1.625754138686e+00
5.470000000000e+02 2.739979483174e-02 4.669716039268e-06 1.645302994181e+00
5.472500000000e+02 2.809740916484e-02 6.540946663136e-06 1.666662155363e+00
5.475000000000e+02 2.883660133851e-02 8.155507101287e-06 1.689812939637e+00
5.477500000000e+02 2.960352508115e-02 9.504186310932e-06 1.714733824316e+00
5.480000000000e+02 3.038325884339e-02 1.058453826339e-05 1.741400305897e+00
5.482500000000e+02 3.116001387142e-02 1.140068353836e-05 1.769784768365e+00
5.485000000000e+02 3.191736708711e-02 1.196297383826e-05 1.799856364339e+00
5.487500000000e+02 3.263851576539e-02 1.228753587615e-05 1.831580917862e+00
5.490000000000e+02 3.330655118424e-02 1.239567517705e-05 1.864920853385e+00
5.492500000000e+02 3.390474769129e-02 1.231322282708e-05 1.899835157381e+00
5.495000000000e+02 3.441686220664e-02 1.206978532198e-05 1.936279377689e+00
5.497500000000e+02 3.482743974593e-02 1.169793123110e-05 1.974205664311e+00
5.500000000000e+02 3.512212079332e-02 1.123233510134e-05 2.013562855418e+00
5.502500000000e+02 3.528794218255e-02 1.070890657862e-05 2.054296610233e+00
5.505000000000e+02 3.531362847924e-02 1.016391011111e-05 2.096349590291e+00
5.507500000000e+02 3.518986432667e-02 9.633107934726e-06 2.139661688359e+00
5.510000000000e+02 3.490954215257e-02 9.150947839820e-06 2.184170303582e+00
5.512500000000e+02 3.446797916603e-02 8.749791464147e-06 2.229810661257e+00
5.515000000000e+02 3.386309433375e-02 8.459225936619e-06 2.276516171790e+00
5.517500000000e+02 3.309554190440e-02 8.305458596342e-06 2.324218826580e+00
5.520000000000e+02 3.216879286451e-02 8.310818032820e-06 2.372849622744e+00
5.522500000000e+02 3.108916157908e-02 8.493359321016e-06 2.422339012717e+00
5.525000000000e+02 2.986577307600e-02 8.866587487028e-06 2.472617371049e+00
5.527500000000e+02 2.851046835047e-02 9.439355004470e-06 2.523615469938e+00
5.530000000000e+02 2.703764837649e-02 1.021578032476e-05 2.575264958732e+00
5.532500000000e+02 2.546405702082e-02 1.119537510824e-05 2.627498837005e+00
5.535000000000e+02 2.380850658175e-02 1.237327700576e-05 2.680251914423e+00
5.537500000000e+02 2.209155072425e-02 1.374056767042e-05 2.733461251847e+00
5.540000000000e+02 2.033511184499e-02 1.528470741349e-05 2.787066573704e+00
5.542500000000e+02 1.856207166729e-02 1.699004506742e-05 2.841010645976e+00
5.545000000000e+02 1.679583396631e-02 1.883839064640e-05 2.895239616636e+00
5.547500000000e+02 1.505987152438e-02 2.080963274206e-05 2.949703309315e+00
5.550000000000e+02 1.337726865243e-02 2.288237745246e-05 3.004355467358e+00
5.552500000000e+02 1.177026924526e-02 2.503459244457e-05 3.059153949063e+00
5.555000000000e+02 1.025984547768e-02 2.724422652575e-05 3.114060863221e+00
5.557500000000e+02 8.865292998111e-03 2.948979731923e-05 3.169042654997e+00
5.560000000000e+02 7.603868300616e-03 3.175091443128e-05 3.224070129515e+00
5.562500000000e+02 6.490469828317e-03 3.400874071244e-05 3.279118427790e+00
5.565000000000e+02 5.537377045575e-03 3.624635976174e-05 3.334166942273e+00
5.567500000000e+02 4.754044542468e-03 3.844906397810e-05 3.389199189978e+00
5.570000000000e+02 4.146960497338e-03 4.060453954832e-05 3.444202634626e+00
5.572500000000e+02 3.719568265842e-03 4.270295632430e-05 3.499168466366e+00
5.575000000000e+02 3.472247226549e-03 4.473697343196e-05 3.554091350829e+00
5.577500000000e+02 3.402356431551e-03 4.670165132656e-05 3.608969140715e+00
5.580000000000e+02 3.504331955471e-03 4.859429457457e-05 3.663802566657e+00
5.582500000000e+02 3.769836982309e-03 5.041422618127e-05 3.718594904316e+00
5.585000000000e+02 4.187953873398e-03 5.216252103457e-05 3.773351635634e+00
5.587500000000e+02 4.745417496018e-03 5.384169566686e-05 3.828080096286e+00
5.590000000000e+02 5.426878856011e-03 5.545538415358e-05 3.882789125731e+00
5.592500000000e+02 6.215195236846e-03 5.700800392336e-05 3.937488716579e+00
5.595000000000e+02 7.091736826107e-03 5.850443596567e-05 3.992189681310e+00
5.597500000000e+02 8.036709087582e-03 5.994971649023e-05 4.046903320381e+00
5.600000000000e+02 9.029479779471e-03 6.134876345221e-05 4.101641119273e+00
5.602500000000e+02 1.004891052635e-02 6.270614272696e-05 4.156414453421e+00
5.605000000000e+02 1.107368466597e-02 6.402587066895e-05 4.211234326413e+00
5.607500000000e+02 1.208263062075e-02 6.531125882589e-05 4.266111125119e+00
5.610000000000e+02 1.305503564706e-02 6.656481795553e-05 4.321054400635e+00
5.612500000000e+02 1.397094753783e-02 6.778819891792e-05 4.376072681492e+00
5.615000000000e+02 1.481146107899e-02 6.898217843093e-05 4.431173304357e+00
5.617500000000e+02 1.555898759663e-02 7.014668163530e-05 4.486362279502e+00
5.620000000000e+02 1.619750399089e-02 7.128083366573e-05 4.541644176196e+00
5.622500000000e+02 1.671277866277e-02 7.238304696214e-05 4.597022034040e+00
5.625000000000e+02 1.709257360964e-02 7.345111957494e-05 4.652497300737e+00
5.627500000000e+02 1.732681602625e-02 7.448235464091e-05 4.708069788093e+00
5.630000000000e+02 1.740774155331e-02 7.547367707955e-05 4.763737652091e+00
5.632500000000e+02 1.733000099206e-02 7.642176381470e-05 4.819497390429e+00
5.635000000000e+02 1.709073387654e-02 7.732316109613e-05 4.875343858051e+00
5.637500000000e+02 1.668960095664e-02 7.817438834115e-05 4.931270299600e+00
5.640000000000e+02 1.612878002727e-02 7.897205516491e-05 4.987268393579e+00
5.642500000000e+02 1.541291861368e-02 7.971296261150e-05 5.043328312821e+00
5.645000000000e+02 1.454904851149e-02 8.039417287095e-05 5.099438790779e+00
5.647500000000e+02 1.354645823938e-02 8.101308824215e-05 5.155587203150e+00
5.650000000000e+02 1.241652880341e-02 8.156751034150e-05 5.211759650162e+00
5.652500000000e+02 1.117253179201e-02 8.205569944697e-05 5.267941053030e+00
5.655000000000e+02 9.829395719967e-03 8.247642024026e-05 5.324115246983e+00
5.657500000000e+02 8.403442666036e-03 8.282898909986e-05 5.380265083183e+00
5.660000000000e+02 6.912101321865e-03 8.311331696378e-05 5.436372533168e+00
5.662500000000e+02 5.373601577236e-03 8.332994967511e-05 5.492418791268e+00
5.665000000000e+02 3.806656393310e-03 8.348010804857e-05 5.548384376025e+00
5.667500000000e+02 2.230138649300e-03 8.356572639334e-05 5.604249239045e+00
5.670000000000e+02 6.627577238771e-04 8.358948915266e-05 5.659992860482e+00
5.672500000000e+02 -8.772546798709e-04 8.355486424061e-05 5.715594355579e+00
5.675000000000e+02 -2.372446394253e-03 8.346613376226e-05 5.771032565967e+00
5.677500000000e+02 -3.806423941658e-03 8.332841623410e-05 5.826286161530e+00
5.680000000000e+02 -5.164108182376e-03 8.314768365522e-05 5.881333726833e+00
5.682500000000e+02 -6.431956071456e-03 8.293076279819e-05 5.936153857999e+00
5.685000000000e+02 -7.598150327026e-03 8.268532619690e-05 5.990725244967e+00
5.687500000000e+02 -8.652748882648e-03 8.241986203855e-05 6.045026760170e+00
5.690000000000e+02 -9.587794119092e-03 8.214362590342e-05 6.099037544604e+00
5.692500000000e+02 -1.039738330283e-02 8.186656242537e-05 6.152737085119e+00
5.695000000000e+02 -1.107769603312e-02 8.159919683431e-05 6.206105297258e+00
5.697500000000e+02 -1.162698169529e-02 8.135251533736e-05 6.259122606940e+00
5.700000000000e+02 -1.204551249202e-02 8.113778986721e-05 6.311770022381e+00
5.702500000000e+02 -1.233549941620e-02 8.096640955407e-05 6.364029212136e+00
5.705000000000e+02 -1.250097742002e-02 8.084973082384e-05 6.415882580743e+00
5.707500000000e+02 -1.254766781815e-02 8.079877795009e-05 6.467313333729e+00
5.710000000000e+02 -1.248281441133e-02 8.082404970969e-05 6.518305550927e+00
5.712500000000e+02 -1.231500798248e-02 8.093516466873e-05 6.568844243794e+00
5.715000000000e+02 -1.205399401866e-02 8.114068836801e-05 6.618915418965e+00
5.717500000000e+02 -1.171047743351e-02 8.144787583306e-05 6.668506124910e+00
5.720000000000e+02 -1.129592020834e-02 8.186242897090e-05 6.717604501486e+00
5.722500000000e+02 -1.082234378751e-02 8.238828638896e-05 6.766199811880e+00
5.725000000000e+02 -1.030213306313e-02 8.302745439592e-05 6.814282471025e+00
5.727500000000e+02 -9.747848675992e-03 8.377981604399e-05 6.861844060191e+00
5.730000000000e+02 -9.172049055148e-03 8.464302966257e-05 6.908877329205e+00
5.732500000000e+02 -8.587122937595e-03 8.561247979308e-05 6.955376187474e+00
5.735000000000e+02 -8.005135898013e-03 8.668127281605e-05 7.001335676618e+00
5.737500000000e+02 -7.437688967831e-03 8.784027282788e-05 7.046751931751e+00
5.740000000000e+02 -6.895792009685e-03 8.907821139184e-05 7.091622124816e+00
5.742500000000e+02 -6.389751110354e-03 9.038184606838e-05 7.135944392214e+00
5.745000000000e+02 -5.929069938130e-03 9.173616876812e-05 7.179717746991e+00
5.747500000000e+02 -5.522365344580e-03 9.312466716493e-05 7.222941973205e+00
5.750000000000e+02 -5.177296044894e-03 9.452963844175e-05 7.265617506910e+00
5.752500000000e+02 -4.900504521017e-03 9.593252749612e-05 7.307745302569e+00
5.755000000000e+02 -4.697571878018e-03 9.731429556645e-05 7.349326685176e+00
5.757500000000e+02 -4.572984824910e-03 9.865581987875e-05 7.390363193481e+00
5.760000000000e+02 -4.530115121717e-03 9.993829922564e-05 7.430856412255e+00
5.762500000000e+02 -4.571210802301e-03 1.011436618155e-04 7.470807799450e+00
5.765000000000e+02 -4.697399042215e-03 1.022549615214e-04 7.510218509437e+00
5.767500000000e+02 -4.908700688765e-03 1.032567506822e-04 7.549089214399e+00
5.770000000000e+02 -5.204055706999e-03 1.041354449202e-04 7.587419928889e+00
5.772500000000e+02 -5.581359255586e-03 1.048796348032e-04 7.625209839569e+00
5.775000000000e+02 -6.037508547397e-03 1.054803417089e-04 7.662457142252e+00
5.777500000000e+02 -6.568458886749e-03 1.059312197523e-04 7.699158891818e+00
5.780000000000e+02 -7.169289816409e-03 1.062287027409e-04 7.735310864475e+00
5.782500000000e+02 -7.834278953445e-03 1.063720917313e-04 7.770907438407e+00
5.785000000000e+02 -8.556985027023e-03 1.063635707385e-04 7.805941491438e+00
5.787500000000e+02 -9.330336721004e-03 1.062081701328e-04 7.840404321270e+00
5.790000000000e+02 -1.014672932575e-02 1.059136394972e-04 7.874285586049e+00
5.792500000000e+02 -1.099812575188e-02 1.054902317223e-04 7.907573269367e+00
5.795000000000e+02 -1.187616160070e-02 1.049505468352e-04 7.940253668959e+00
5.797500000000e+02 -1.277225506437e-02 1.043091913814e-04 7.972311408149e+00
5.800000000000e+02 -1.367771745965e-02 1.035823977497e-04 8.003729472080e+00
5.802500000000e+02 -1.458386443318e-02 1.027876740657e-04 8.034489266827e+00
5.805000000000e+02 -1.548212875038e-02 1.019433725832e-04 8.064570699069e+00
5.807500000000e+02 -1.636416982326e-02 1.010682665945e-04 8.093952277098e+00
5.810000000000e+02 -1.722198026346e-02 1.001810923603e-04 8.122611230474e+00
5.812500000000e+02 -1.804799102482e-02 9.930014579132e-05 8.150523644812e+00
5.815000000000e+02 -1.883516762059e-02 9.844286817220e-05 8.177664612912e+00
5.817500000000e+02 -1.957710377571e-02 9.762544652955e-05 8.204008395695e+00
5.820000000000e+02 -2.026810352690e-02 9.686243400969e-05 8.229528594806e+00
5.822500000000e+02 -2.090325825423e-02 9.616642968041e-05 8.254198330524e+00
5.825000000000e+02 -2.147851001123e-02 9.554791701549e-05 8.277990426060e+00
5.827500000000e+02 -2.199070727493e-02 9.501500576570e-05 8.300877592913e+00
5.830000000000e+02 -2.243764634662e-02 9.457326559517e-05 8.322832617429e+00
5.832500000000e+02 -2.281810027511e-02 9.422568075476e-05 8.343828545149e+00
5.835000000000e+02 -2.313183594719e-02 9.397266493402e-05 8.363838860932e+00
5.837500000000e+02 -2.337961558376e-02 9.381215370297e-05 8.382837663751e+00
5.840000000000e+02 -2.356318527990e-02 9.373973752996e-05 8.400799833684e+00
5.842500000000e+02 -2.368524935125e-02 9.374885388089e-05 8.417701189834e+00
5.845000000000e+02 -2.374943076784e-02 9.383107308666e-05 8.433518637645e+00
5.847500000000e+02 -2.376021921965e-02 9.397642533890e-05 8.448230304144e+00
5.850000000000e+02 -2.372290594025e-02 9.417376557191e-05 8.461815660006e+00
5.852500000000e+02 -2.364350758517e-02 9.441117065959e-05 8.474255627212e+00
5.855000000000e+02 -2.352867936035e-02 9.467635615248e-05 8.485532671284e+00
5.857500000000e+02 -2.338561978575e-02 9.495708019303e-05 8.495630877334e+00
5.860000000000e+02 -2.322196695015e-02 9.524161290142e-05 8.504536008820e+00
5.862500000000e+02 -2.304568967401e-02 9.551918016221e-05 8.512235549069e+00
5.865000000000e+02 -2.286497319239e-02 9.578028702698e-05 8.518718724100e+00
5.867500000000e+02 -2.268810308796e-02 9.601708260051e-05 8.523976507881e+00
5.870000000000e+02 -2.252334729443e-02 9.622368617171e-05 8.528001608870e+00
5.872500000000e+02 -2.237883909129e-02 9.639641067669e-05 8.530788438852e+00
5.875000000000e+02 -2.226246215472e-02 9.653394847231e-05 8.532333064332e+00
5.877500000000e+02 -2.218173874701e-02 9.663751503114e-05 8.532633140752e+00
5.880000000000e+02 -2.214372374542e-02 9.671089731897e-05 8.531687833079e+00
5.882500000000e+02 -2.215490344773e-02 9.676042977941e-05 8.529497721349e+00
5.885000000000e+02 -2.222110176815e-02 9.679490226841e-05 8.526064695269e+00
5.887500000000e+02 -2.234739424904e-02 9.682539191658e-05 8.521391839433e+00
5.890000000000e+02 -2.253803111616e-02 9.686503808543e-05 8.515483311893e+00
5.892500000000e+02 -2.279637039234e-02 9.692876495923e-05 8.508344218794e+00
5.895000000000e+02 -2.312482229768e-02 9.703288584775e-05 8.499980488472e+00
5.897500000000e+02 -2.352480569484e-02 9.719462297092e-05 8.490398747979e+00
5.900000000000e+02 -2.399671679838e-02 9.743176297616e-05 8.479606203892e+00
5.902500000000e+02 -2.453991231479e-02 9.776219183077e-05 8.467610535022e+00
5.905000000000e+02 -2.515270500558e-02 9.820337018654e-05 8.454419793945e+00
5.907500000000e+02 -2.583237280725e-02 9.877181879142e-05 8.440042323058e+00
5.910000000000e+02 -2.657518285511e-02 9.948265233956e-05 8.424486690334e+00
5.912500000000e+02 -2.737642778798e-02 1.003490418555e-04 8.407761641056e+00
5.915000000000e+02 -2.823047527587e-02 1.013817394861e-04 8.389876069517e+00
5.917500000000e+02 -2.913083159855e-02 1.025886220716e-04 8.370839014589e+00
5.920000000000e+02 -3.007021639091e-02 1.039743010636e-04 8.350659672762e+00
5.922500000000e+02 -3.104064983967e-02 1.055398133483e-04 8.329347433281e+00
5.925000000000e+02 -3.203355009134e-02 1.072823533157e-04 8.306911930275e+00
5.927500000000e+02 -3.303984213978e-02 1.091950725796e-04 8.283363114832e+00
5.930000000000e+02 -3.405007377742e-02 1.112669808942e-04 8.258711336724e+00
5.932500000000e+02 -3.505454112913e-02 1.134829211753e-04 8.232967441393e+00
5.935000000000e+02 -3.604341931569e-02 1.158236379364e-04 8.206142871232e+00
5.937500000000e+02 -3.700689802890e-02 1.182659608143e-04 8.178249770881e+00
5.940000000000e+02 -3.793532119102e-02 1.207830759119e-04 8.149301093596e+00
5.942500000000e+02 -3.881932675136e-02 1.233449096608e-04 8.119310701043e+00
5.945000000000e+02 -3.964998564881e-02 1.259185701002e-04 8.088293454861e+00
5.947500000000e+02 -4.041893862070e-02 1.284689145218e-04 8.056265297487e+00
5.950000000000e+02 -4.111852653362e-02 1.309591687921e-04 8.023243315939e+00
5.952500000000e+02 -4.174191386153e-02 1.333516051696e-04 7.989245788644e+00
5.955000000000e+02 -4.228320179789e-02 1.356082707407e-04 7.954292211412e+00
5.957500000000e+02 -4.273753111095e-02 1.376917471951e-04 7.918403303405e+00
5.960000000000e+02 -4.310117099378e-02 1.395659225281e-04 7.881600990056e+00
5.962500000000e+02 -4.337159338412e-02 1.411967559624e-04 7.843908364329e+00
5.965000000000e+02 -4.354753368245e-02 1.425530182239e-04 7.805349627757e+00
5.967500000000e+02 -4.362903304676e-02 1.436069861927e-04 7.765950010416e+00
5.970000000000e+02 -4.361746721283e-02 1.443350788575e-04 7.725735674130e+00
5.972500000000e+02 -4.351555540524e-02 1.447184021598e-04 7.684733599065e+00
5.975000000000e+02 -4.332735607275e-02 1.447431752421e-04 7.642971457780e+00
5.977500000000e+02 -4.305824206545e-02 1.444012410049e-04 7.600477478842e+00
5.980000000000e+02 -4.271486310556e-02 1.436902264647e-04 7.557280302828e+00
5.982500000000e+02 -4.230508861437e-02 1.426136411892e-04 7.513408834353e+00
5.985000000000e+02 -4.183793387269e-02 1.411809278950e-04 7.468892092747e+00
5.987500000000e+02 -4.132346676618e-02 1.394074254992e-04 7.423759064290e+00
5.990000000000e+02 -4.077269415632e-02 1.373139970239e-04 7.378038558708e+00
5.992500000000e+02 -4.019742460559e-02 1.349268345767e-04 7.331759074951e+00
5.995000000000e+02 -3.961011254895e-02 1.322770462406e-04 7.284948673466e+00
5.997500000000e+02 -3.902367764371e-02 1.294001387209e-04 7.237634864168e+00
6.000000000000e+02 -3.845130654852e-02 1.263354372441e-04 7.189844506843e+00
6.002500000000e+02 -3.790623806289e-02 1.231254660126e-04 7.141603726411e+00
6.005000000000e+02 -3.740153382477e-02 1.198152910307e-04 7.092937846588e+00
6.007500000000e+02 -3.694984385807e-02 1.164518172136e-04 7.043871334155e+00
6.010000000000e+02 -3.656316579744e-02 1.130830726497e-04 6.994427763876e+00
6.012500000000e+02 -3.625260679538e-02 1.097574967493e-04 6.944629799134e+00
6.015000000000e+02 -3.602815653803e-02 1.065232069195e-04 6.894499180876e+00
6.017500000000e+02 -3.589847145262e-02 1.034273034742e-04 6.844056738597e+00
6.020000000000e+02 -3.587068407656e-02 1.005152137630e-04 6.793322403689e+00
6.022500000000e+02 -3.595023798249e-02 9.783004728567e-05 6.742315239018e+00
6.025000000000e+02 -3.614075788562e-02 9.541199295740e-05 6.691053473325e+00
6.027500000000e+02 -3.644395904215e-02 9.329776383438e-05 6.639554541494e+00
6.030000000000e+02 -3.685960043608e-02 9.152009291347e-05 6.587835128115e+00
6.032500000000e+02 -3.738548488525e-02 9.010728468820e-05 6.535911211944e+00
6.035000000000e+02 -3.801750759309e-02 8.908282661302e-05 6.483798108835e+00
6.037500000000e+02 -3.874975311490e-02 8.846505313592e-05 6.431510510060e+00
6.040000000000e+02 -3.957463797803e-02 8.826691062816e-05 6.379062519401e+00
6.042500000000e+02 -4.048309696417e-02 8.849577478295e-05 6.326467673257e+00
6.045000000000e+02 -4.146480505355e-02 8.915331196779e-05 6.273738960354e+00
6.047500000000e+02 -4.250842998294e-02 9.023544555775e-05 6.220888825189e+00
6.050000000000e+02 -4.360190589038e-02 9.173240927496e-05 6.167929164963e+00
6.052500000000e+02 -4.473272026519e-02 9.362885080769e-05 6.114871305213e+00
6.055000000000e+02 -4.588820306620e-02 9.590402113172e-05 6.061725971292e+00
6.057500000000e+02 -4.705580941103e-02 9.853204511862e-05 6.008503246851e+00
6.060000000000e+02 -4.822338713390e-02 1.014822818678e-04 5.955212513955e+00
6.062500000000e+02 -4.937941942323e-02 1.047197333578e-04 5.901862394298e+00
6.065000000000e+02 -5.051323769682e-02 1.082054986404e-04 5.848460671877e+00
6.067500000000e+02 -5.161519776160e-02 1.118973186423e-04 5.795014217342e+00
6.070000000000e+02 -5.267681648807e-02 1.157501504663e-04 5.741528907829e+00
6.072500000000e+02 -5.369086839518e-02 1.197167668674e-04 5.688009543153e+00
6.075000000000e+02 -5.465143992278e-02 1.237484012295e-04 5.634459771066e+00
6.077500000000e+02 -5.555394580995e-02 1.277953882629e-04 5.580882014335e+00
6.080000000000e+02 -5.639510655237e-02 1.318078246947e-04 5.527277411813e+00
6.082500000000e+02 -5.717289435812e-02 1.357361888076e-04 5.473645771716e+00
6.085000000000e+02 -5.788644842852e-02 1.395320511868e-04 5.419985542950e+00
6.087500000000e+02 -5.853596897356e-02 1.431486684537e-04 5.366293808350e+00
6.090000000000e+02 -5.912259099710e-02 1.465415537775e-04 5.312566298692e+00
6.092500000000e+02 -5.964824916561e-02 1.496690823248e-04 5.258797435996e+00
6.095000000000e+02 -6.011553518978e-02 1.524929868197e-04 5.204980401604e+00
6.097500000000e+02 -6.052755435936e-02 1.549788541775e-04 5.151107230932e+00
6.100000000000e+02 -6.088778828415e-02 1.570966328513e-04 5.097168941921e+00
6.102500000000e+02 -6.119996110729e-02 1.588210312139e-04 5.043155682318e+00
6.105000000000e+02 -6.146791851412e-02 1.601318815925e-04 4.989056911499e+00
6.107500000000e+02 -6.169551485986e-02 1.610144471621e-04 4.934861599748e+00
6.110000000000e+02 -6.188651131009e-02 1.614596673551e-04 4.880558447078e+00
6.112500000000e+02 -6.204448866572e-02 1.614643439770e-04 4.826136126226e+00
6.115000000000e+02 -6.217276739332e-02 1.610312118684e-04 4.771583526515e+00
6.117500000000e+02 -6.227434493953e-02 1.601689878392e-04 4.716890017536e+00
6.120000000000e+02 -6.235184061445e-02 1.588923166414e-04 4.662045702600e+00
6.122500000000e+02 -6.240746011880e-02 1.572215816636e-04 4.607041682555e+00
6.125000000000e+02 -6.244296940559e-02 1.551826306158e-04 4.551870298573e+00
6.127500000000e+02 -6.245969189054e-02 1.528064178795e-04 4.496525375865e+00
6.130000000000e+02 -6.245851769138e-02 1.501285256272e-04 4.441002436513e+00
6.132500000000e+02 -6.243993942790e-02 1.471886016297e-04 4.385298904633e+00
6.135000000000e+02 -6.240410367460e-02 1.440296892851e-04 4.329414277510e+00
6.137500000000e+02 -6.235088500234e-02 1.406974843973e-04 4.273350275367e+00
6.140000000000e+02 -6.227997422387e-02 1.372394936402e-04 4.217110955736e+00
6.142500000000e+02 -6.219098759583e-02 1.337041776886e-04 4.160702810242e+00
6.145000000000e+02 -6.208357890973e-02 1.301400410735e-04 4.104134819747e+00
6.147500000000e+02 -6.195755867776e-02 1.265947030638e-04 4.047418487424e+00
6.150000000000e+02 -6.181300485110e-02 1.231139867084e-04 3.990567836636e+00
6.152500000000e+02 -6.165036861687e-02 1.197410565130e-04 3.933599395772e+00
6.155000000000e+02 -6.147055292259e-02 1.165156114422e-04 3.876532147925e+00
6.157500000000e+02 -6.127496392826e-02 1.134731746861e-04 3.819387461947e+00
6.160000000000e+02 -6.106553377610e-02 1.106444986259e-04 3.762189015590e+00
6.162500000000e+02 -6.084469746712e-02 1.080551056307e-04 3.704962691695e+00
6.165000000000e+02 -6.061533804240e-02 1.057249737602e-04 3.647736476659e+00
6.167500000000e+02 -6.038069046641e-02 1.036683852422e-04 3.590540344211e+00
6.170000000000e+02 -6.014421635203e-02 1.018939515160e-04 3.533406139195e+00
6.172500000000e+02 -5.990945856897e-02 1.004047436048e-04 3.476367463592e+00
6.175000000000e+02 -5.967988413613e-02 9.919861696694e-05 3.419459563056e+00
6.177500000000e+02 -5.945873169905e-02 9.826867641743e-05 3.362719222879e+00
6.180000000000e+02 -5.924887578846e-02 9.760380694701e-05 3.306184670688e+00
6.182500000000e+02 -5.905272119662e-02 9.718931178276e-05 3.249895492173e+00
6.185000000000e+02 -5.887213823164e-02 9.700759191628e-05 3.193892558865e+00
6.187500000000e+02 -5.870844629429e-02 9.703884948267e-05 3.138217969623e+00
6.190000000000e+02 -5.856244878118e-02 9.726177757149e-05 3.082915004186e+00
6.192500000000e+02 -5.843451922131e-02 9.765422229788e-05 3.028028094887e+00
6.195000000000e+02 -5.832472903230e-02 9.819375773362e-05 2.973602796908e+00
6.197500000000e+02 -5.823301032119e-02 9.885819915798e-05 2.919685775852e+00
6.200000000000e+02 -5.815933574787e-02 9.962600513463e-05 2.866324790486e+00
6.202500000000e+02 -5.810390091537e-02 1.004765852441e-04 2.813568680953e+00
6.205000000000e+02 -5.806728874786e-02 1.013904856370e-04 2.761467331168e+00
6.207500000000e+02 -5.805060276518e-02 1.023494949156e-04 2.710071628839e+00
6.210000000000e+02 -5.805555228444e-02 1.033366641726e-04 2.659433404261e+00
6.212500000000e+02 -5.808447837809e-02 1.043362493867e-04 2.609605319977e+00
6.215000000000e+02 -5.814031681924e-02 1.053336299030e-04 2.560640755548e+00
6.217500000000e+02 -5.822649579860e-02 1.063151883800e-04 2.512593623316e+00
6.220000000000e+02 -5.834677524169e-02 1.072682013348e-04 2.465518163628e+00
6.222500000000e+02 -5.850503684429e-02 1.081807416246e-04 2.419468700538e+00
6.225000000000e+02 -5.870504198724e-02 1.090416109248e-04 2.374499334845e+00
6.227500000000e+02 -5.895017091318e-02 1.098403108866e-04 2.330663637944e+00
6.230000000000e+02 -5.924316710944e-02 1.105670584464e-04 2.288014278533e+00
6.232500000000e+02 -5.958589720270e-02 1.112128352768e-04 2.246602667568e+00
6.235000000000e+02 -5.997915059297e-02 1.117694804018e-04 2.206478551864e+00
6.237500000000e+02 -6.042248048412e-02 1.122297948879e-04 2.167689644633e+00
6.240000000000e+02 -6.091410594639e-02 1.125876759606e-04 2.130281223430e+00
6.242500000000e+02 -6.145086512007e-02 1.128382363585e-04 2.094295783963e+00
6.245000000000e+02 -6.202823241259e-02 1.129779209869e-04 2.059772680658e+00
6.247500000000e+02 -6.264038336109e-02 1.130046304570e-04 2.026747822633e+00
6.250000000000e+02 -6.328030378098e-02 1.129178246096e-04 1.995253405273e+00
6.252500000000e+02 -6.393993970974e-02 1.127185557552e-04 1.965317658304e+00
6.255000000000e+02 -6.461036854905e-02 1.124095205962e-04 1.936964656211e+00
6.257500000000e+02 -6.528198741285e-02 1.119950868398e-04 1.910214168697e+00
6.260000000000e+02 -6.594471725830e-02 1.114813134463e-04 1.885081526677e+00
6.262500000000e+02 -6.658820363831e-02 1.108759431524e-04 1.861577561503e+00
6.265000000000e+02 -6.720202823883e-02 1.101883681338e-04 1.839708542765e+00
6.267500000000e+02 -6.777591351960e-02 1.094295651325e-04 1.819476184028e+00
6.270000000000e+02 -6.829993365948e-02 1.086120517033e-04 1.800877658034e+00
6.272500000000e+02 -6.876472620943e-02 1.077497613888e-04 1.783905644509e+00
6.275000000000e+02 -6.916170086499e-02 1.068578702777e-04 1.768548426905e+00
6.277500000000e+02 -6.948325246108e-02 1.059525762421e-04 1.754789991427e+00
6.280000000000e+02 -6.972296296511e-02 1.050508039190e-04 1.742610183875e+00
6.282500000000e+02 -6.987579509941e-02 1.041698452612e-04 1.731984870947e+00
6.285000000000e+02 -6.993826084221e-02 1.033269320767e-04 1.722886147755e+00
6.287500000000e+02 -6.990855765488e-02 1.025387528138e-04 1.715282570625e+00
6.290000000000e+02 -6.978666057064e-02 1.018209269379e-04 1.709139406987e+00
6.292500000000e+02 -6.957435714252e-02 1.011874632916e-04 1.704418920477e+00
6.295000000000e+02 -6.927521818937e-02 1.006502293580e-04 1.701080675631e+00
6.297500000000e+02 -6.889449812171e-02 1.002184546682e-04 1.699081853677e+00
6.300000000000e+02 -6.843896395836e-02 9.989830833582e-05 1.698377590536e+00
6.302500000000e+02 -6.791665805844e-02 9.969257882594e-05 1.698921323394e+00
6.305000000000e+02 -6.733660301775e-02 9.960046721244e-05 1.700665139852e+00
6.307500000000e+02 -6.670846536198e-02 9.961753757909e-05 1.703560137341e+00
6.310000000000e+02 -6.604219373794e-02 9.973580433073e-05 1.707556777931e+00
6.312500000000e+02 -6.534765505890e-02 9.994398684318e-05 1.712605247011e+00
6.315000000000e+02 -6.463428629118e-02 1.002278942591e-04 1.718655807180e+00
6.317500000000e+02 -6.391078441021e-02 1.005709463935e-04 1.725659152048e+00
6.320000000000e+02 -6.318484755978e-02 1.009547773081e-04 1.733566756478e+00
6.322500000000e+02 -6.246298192468e-02 1.013599073056e-04 1.742331223967e+00
6.325000000000e+02 -6.175037772056e-02 1.017664205084e-04 1.751906630220e+00
6.327500000000e+02 -6.105085717086e-02 1.021546236095e-04 1.762248859066e+00
6.330000000000e+02 -6.036688791917e-02 1.025056264082e-04 1.773315929723e+00
6.332500000000e+02 -5.969965472401e-02 1.028018206572e-04 1.785068307710e+00
6.335000000000e+02 -5.904917707314e-02 1.030272222370e-04 1.797469193364e+00
6.337500000000e+02 -5.841446000841e-02 1.031676636919e-04 1.810484782231e+00
6.340000000000e+02 -5.779366536003e-02 1.032108403101e-04 1.824084485190e+00
6.342500000000e+02 -5.718429197312e-02 1.031462217718e-04 1.838241102836e+00
6.345000000000e+02 -5.658335600976e-02 1.029648601263e-04 1.852930944126e+00
6.347500000000e+02 -5.598756647777e-02 1.026591338106e-04 1.868133886948e+00
6.350000000000e+02 -5.539349252936e-02 1.022224732500e-04 1.883833372988e+00
6.352500000000e+02 -5.479772241619e-02 1.016491143926e-04 1.900016338659e+00
6.355000000000e+02 -5.419701602511e-02 1.009339316626e-04 1.916673087030e+00
6.357500000000e+02 -5.358845024909e-02 1.000723804687e-04 1.933797102288e+00
6.360000000000e+02 -5.296956008256e-02 9.906058649911e-05 1.951384821935e+00
6.362500000000e+02 -5.233847166550e-02 9.789558326484e-05 1.969435372489e+00
6.365000000000e+02 -5.169402691499e-02 9.657570593916e-05 1.987950286930e+00
6.367500000000e+02 -5.103589173805e-02 9.510110859434e-05 2.006933211829e+00
6.370000000000e+02 -5.036464379621e-02 9.347437846063e-05 2.026389620750e+00
6.372500000000e+02 -4.968182936674e-02 9.170118585905e-05 2.046326539871e+00
6.375000000000e+02 -4.898998388011e-02 8.979091893160e-05 2.066752296097e+00
6.377500000000e+02 -4.829260912833e-02 8.775723408108e-05 2.087676290381e+00
6.380000000000e+02 -4.759410264337e-02 8.561845577224e-05 2.109108795625e+00
6.382500000000e+02 -4.689964132754e-02 8.339777779068e-05 2.131060779118e+00
6.385000000000e+02 -4.621502071238e-02 8.112321418649e-05 2.153543741321e+00
6.387500000000e+02 -4.554645995810e-02 7.882728084119e-05 2.176569566539e+00
6.390000000000e+02 -4.490038322549e-02 7.654639950397e-05 2.200150377444e+00
6.392500000000e+02 -4.428319144329e-02 7.432003550209e-05 2.224298385964e+00
6.395000000000e+02 -4.370104163938e-02 7.218961117092e-05 2.249025738146e+00
6.397500000000e+02 -4.315964724598e-02 7.019727749130e-05 2.274344348377e+00
6.400000000000e+02 -4.266411372427e-02 6.838454486616e-05 2.300265726655e+00
6.402500000000e+02 -4.221881829499e-02 6.679090684597e-05 2.326800801248e+00
6.405000000000e+02 -4.182733965425e-02 6.545253070012e-05 2.353959745174e+00
6.407500000000e+02 -4.149243797839e-02 6.440107039779e-05 2.381751815092e+00
6.410000000000e+02 -4.121608071966e-02 6.366267937047e-05 2.410185212809e+00
6.412500000000e+02 -4.099950498472e-02 6.325726839387e-05 2.439266979141e+00
6.415000000000e+02 -4.084330322255e-02 6.319802258614e-05 2.469002928762e+00
6.417500000000e+02 -4.074751830718e-02 6.349120822108e-05 2.499397631642e+00
6.420000000000e+02 -4.071173118435e-02 6.413630576027e-05 2.530454443900e+00
6.422500000000e+02 -4.073512701501e-02 6.512636942024e-05 2.562175586855e+00
6.425000000000e+02 -4.081652963058e-02 6.644861774893e-05 2.594562269853e+00
6.427500000000e+02 -4.095439484138e-02 6.808518832821e-05 2.627614848736e+00
6.430000000000e+02 -4.114676123778e-02 7.001399714610e-05 2.661333009782e+00
6.432500000000e+02 -4.139116309414e-02 7.220964312604e-05 2.695715967687e+00
6.435000000000e+02 -4.168451054878e-02 7.464428093382e-05 2.730762664208e+00
6.437500000000e+02 -4.202295351352e-02 7.728842171539e-05 2.766471957550e+00
6.440000000000e+02 -4.240174126513e-02 8.011160157015e-05 2.802842790044e+00
6.442500000000e+02 -4.281509845022e-02 8.308290457992e-05 2.839874328427e+00
6.445000000000e+02 -4.325613098197e-02 8.617131338737e-05 2.877566069094e+00
6.447500000000e+02 -4.371677908570e-02 8.934590528861e-05 2.915917907534e+00
6.450000000000e+02 -4.418782757264e-02 9.257590952433e-05 2.954930171585e+00
6.452500000000e+02 -4.465897996298e-02 9.583065964824e-05 2.994603620518e+00
6.455000000000e+02 -4.511899941093e-02 9.907949033616e-05 3.034939415867e+00
6.457500000000e+02 -4.555591259222e-02 1.022916230811e-04 3.075939069308e+00
6.460000000000e+02 -4.595726847625e-02 1.054360878007e-04 3.117604373322e+00
6.462500000000e+02 -4.631044072931e-02 1.084817260900e-04 3.159937323025e+00
6.465000000000e+02 -4.660295789846e-02 1.113973065411e-04 3.202940033110e+00
6.467500000000e+02 -4.682284502064e-02 1.141517688882e-04 3.246614655583e+00
6.470000000000e+02 -4.695895838328e-02 1.167146058099e-04 3.290963301957e+00
6.472500000000e+02 -4.700129721231e-02 1.190563734476e-04 3.335987970465e+00
6.475000000000e+02 -4.694127674161e-02 1.211493036494e-04 3.381690480437e+00
6.477500000000e+02 -4.677195134332e-02 1.229679827569e-04 3.428072410983e+00
6.480000000000e+02 -4.648817822429e-02 1.244900488194e-04 3.475135044147e+00
6.482500000000e+02 -4.608671837222e-02 1.256968661647e-04 3.522879307809e+00
6.485000000000e+02 -4.556627313131e-02 1.265741197807e-04 3.571305717226e+00
6.487500000000e+02 -4.492746034776e-02 1.271122906034e-04 3.620414311138e+00
6.490000000000e+02 -4.417273578769e-02 1.273069724748e-04 3.670204580986e+00
6.492500000000e+02 -4.330626937580e-02 1.271590095593e-04 3.720675389969e+00
6.495000000000e+02 -4.233378522198e-02 1.266744374554e-04 3.771824882587e+00
6.497500000000e+02 -4.126237729579e-02 1.258642397612e-04 3.823650383146e+00
6.500000000000e+02 -4.010031057616e-02 1.247439169738e-04 3.876148285164e+00
6.502500000000e+02 -3.885681845856e-02 1.233329174187e-04 3.929313931908e+00
6.505000000000e+02 -3.754190365102e-02 1.216539560928e-04 3.983141492072e+00
6.507500000000e+02 -3.616614961050e-02 1.197322606125e-04 4.037623833020e+00
6.510000000000e+02 -3.474054741191e-02 1.175947961351e-04 4.092752394382e+00
6.512500000000e+02 -3.327633961051e-02 1.152695068418e-04 4.148517067149e+00
6.515000000000e+02 -3.178488233498e-02 1.127846167510e-04 4.204906081193e+00
6.517500000000e+02 -3.027752475038e-02 1.101680221721e-04 4.261905904222e+00
6.520000000000e+02 -2.876550315064e-02 1.074467958389e-04 4.319501156719e+00
6.522500000000e+02 -2.725984724957e-02 1.046468194019e-04 4.377674543825e+00
6.525000000000e+02 -2.577129489149e-02 1.017925450439e-04 4.436406807603e+00
6.527500000000e+02 -2.431021195564e-02 9.890688085995e-05 4.495676699723e+00
6.530000000000e+02 -2.288651448665e-02 9.601118579339e-05 4.555460976007e+00
6.532500000000e+02 -2.150959059139e-02 9.312535233102e-05 4.615734412039e+00
6.535000000000e+02 -2.018822059510e-02 9.026795064476e-05 4.676469839344e+00
6.537500000000e+02 -1.893049517265e-02 8.745641430116e-05 4.737638200715e+00
6.540000000000e+02 -1.774373205681e-02 8.470723532786e-05 4.799208622686e+00
6.542500000000e+02 -1.663439231091e-02 8.203614507019e-05 4.861148503516e+00
6.545000000000e+02 -1.560799968267e-02 7.945826593042e-05 4.923423613739e+00
6.547500000000e+02 -1.466906471173e-02 7.698821464316e-05 4.985998207887e+00
6.550000000000e+02 -1.382101822449e-02 7.464015149530e-05 5.048835144157e+00
6.552500000000e+02 -1.306615688645e-02 7.242777136052e-05 5.111896010655e+00
6.555000000000e+02 -1.240560508686e-02 7.036423984758e-05 5.175141255182e+00
6.557500000000e+02 -1.183929468087e-02 6.846207949565e-05 5.238530319427e+00
6.560000000000e+02 -1.136596760045e-02 6.673302182988e-05 5.302021771672e+00
6.562500000000e+02 -1.098319988195e-02 6.518783193238e-05 5.365573442936e+00
6.565000000000e+02 -1.068745151345e-02 6.383612794073e-05 5.429142557398e+00
6.567500000000e+02 -1.047413782725e-02 6.268619954239e-05 5.492685866598e+00
6.570000000000e+02 -1.033772553933e-02 6.174484917307e-05 5.556159773572e+00
6.572500000000e+02 -1.027184614616e-02 6.101724390978e-05 5.619520462888e+00
6.575000000000e+02 -1.026942894123e-02 6.050681141273e-05 5.682724015879e+00
6.577500000000e+02 -1.032284388608e-02 6.021525961811e-05 5.745726535534e+00
6.580000000000e+02 -1.042405596164e-02 6.014247989999e-05 5.808484251072e+00
6.582500000000e+02 -1.056477985210e-02 6.028658198606e-05 5.870953637502e+00
6.585000000000e+02 -1.073663635015e-02 6.064396080827e-05 5.933091508158e+00
6.587500000000e+02 -1.093129953617e-02 6.120931037670e-05 5.994855127082e+00
6.590000000000e+02 -1.114063521575e-02 6.197580694622e-05 6.056202301795e+00
6.592500000000e+02 -1.135682495560e-02 6.293521140976e-05 6.117091464832e+00
6.595000000000e+02 -1.157247097545e-02 6.407797150884e-05 6.177481779315e+00
6.597500000000e+02 -1.178068355168e-02 6.539333514452e-05 6.237333212310e+00
6.600000000000e+02 -1.197514695393e-02 6.686945394749e-05 6.296606622426e+00
6.602500000000e+02 -1.215016582550e-02 6.849345685603e-05 6.355263817832e+00
6.605000000000e+02 -1.230069007034e-02 7.025153880880e-05 6.413267656863e+00
6.607500000000e+02 -1.242232303500e-02 7.212899232337e-05 6.470582104506e+00
6.610000000000e+02 -1.251131317027e-02 7.411023461870e-05 6.527172281048e+00
6.612500000000e+02 -1.256453092196e-02 7.617881865205e-05 6.583004559906e+00
6.615000000000e+02 -1.257943608912e-02 7.831743680733e-05 6.638046581692e+00
6.617500000000e+02 -1.255403565362e-02 8.050791361577e-05 6.692267348765e+00
6.620000000000e+02 -1.248683744056e-02 8.273120275520e-05 6.745637228288e+00
6.622500000000e+02 -1.237679992809e-02 8.496738658040e-05 6.798128035596e+00
6.625000000000e+02 -1.222328253882e-02 8.719570494112e-05 6.849713025820e+00
6.627500000000e+02 -1.202599645035e-02 8.939459647764e-05 6.900366959406e+00
6.630000000000e+02 -1.178495901058e-02 9.154175833623e-05 6.950066108479e+00
6.632500000000e+02 -1.150045240913e-02 9.361424164051e-05 6.998788256502e+00
6.635000000000e+02 -1.117298649349e-02 9.558862317213e-05 7.046512741310e+00
6.637500000000e+02 -1.080326765497e-02 9.744115646998e-05 7.093220438873e+00
6.640000000000e+02 -1.039217267816e-02 9.914797824309e-05 7.138893769456e+00
6.642500000000e+02 -9.940727694252e-03 1.006853675280e-04 7.183516700586e+00
6.645000000000e+02 -9.450092602509e-03 1.020300297143e-04 7.227074719879e+00
6.647500000000e+02 -8.921548615040e-03 1.031594087125e-04 7.269554859483e+00
6.650000000000e+02 -8.356490760246e-03 1.040520198784e-04 7.310945664885e+00
6.652500000000e+02 -7.756422925487e-03 1.046877989301e-04 7.351237190335e+00
6.655000000000e+02 -7.122955547316e-03 1.050484591326e-04 7.390420987118e+00
6.657500000000e+02 -6.457805049371e-03 1.051178451793e-04 7.428490097187e+00
6.660000000000e+02 -5.762795283038e-03 1.048822881029e-04 7.465439020112e+00
6.662500000000e+02 -5.039858322929e-03 1.043309411783e-04 7.501263731174e+00
6.665000000000e+02 -4.291036813819e-03 1.034560826585e-04 7.535961650387e+00
6.667500000000e+02 -3.518485885011e-03 1.022533785004e-04 7.569531614993e+00
6.670000000000e+02 -2.724473265322e-03 1.007221255926e-04 7.601973893330e+00
6.672500000000e+02 -1.911379960224e-03 9.886543038284e-05 7.633290131327e+00
6.675000000000e+02 -1.081697595153e-03 9.669034846557e-05 7.663483363555e+00
6.677500000000e+02 -2.380251546968e-04 9.420793952655e-05 7.692557962335e+00
6.680000000000e+02 6.169376536815e-04 9.143328452577e-05 7.720519623788e+00
6.682500000000e+02 1.480399692674e-03 8.838544155110e-05 7.747375346540e+00
6.685000000000e+02 2.349490392027e-03 8.508731079226e-05 7.773133380810e+00
6.687500000000e+02 3.221275868463e-03 8.156547109608e-05 7.797803214102e+00
6.690000000000e+02 4.092778209891e-03 7.784992972046e-05 7.821395526858e+00
6.692500000000e+02 4.960998442677e-03 7.397378224744e-05 7.843922152207e+00
6.695000000000e+02 5.822943248510e-03 6.997298307571e-05 7.865396049280e+00
6.697500000000e+02 6.675654696059e-03 6.588580179542e-05 7.885831258812e+00
6.700000000000e+02 7.516242636720e-03 6.175235118039e-05 7.905242863514e+00
6.702500000000e+02 8.341919623985e-03 5.761410063723e-05 7.923646955708e+00
6.705000000000e+02 9.150036495080e-03 5.351335259035e-05 7.941060594824e+00
6.707500000000e+02 9.938118331038e-03 4.949256315886e-05 7.957501769683e+00
6.710000000000e+02 1.070389842442e-02 4.559386415315e-05 7.972989359649e+00
6.712500000000e+02 1.144535083481e-02 4.185848841395e-05 7.987543093119e+00
6.715000000000e+02 1.216071713459e-02 3.832615135960e-05 8.001183506918e+00
6.717500000000e+02 1.284853022795e-02 3.503445597627e-05 8.013931896258e+00
6.720000000000e+02 1.350762992393e-02 3.201833622163e-05 8.025810268899e+00
6.722500000000e+02 1.413717357129e-02 2.930952280816e-05 8.036841287766e+00
6.725000000000e+02 1.473664039657e-02 2.693603360041e-05 8.047048203486e+00
6.727500000000e+02 1.530582693506e-02 2.492172303786e-05 8.056454792523e+00
6.730000000000e+02 1.584483978925e-02 2.328588166017e-05 8.065085265307e+00
6.732500000000e+02 1.635407842685e-02 2.204291253363e-05 8.072964188009e+00
6.735000000000e+02 1.683421681683e-02 2.120205900047e-05 8.080116368598e+00
6.737500000000e+02 1.728617759672e-02 2.076721791286e-05 8.086566747396e+00
6.740000000000e+02 1.771110169055e-02 2.073683027234e-05 8.092340278382e+00
6.742500000000e+02 1.811031805801e-02 2.110384184925e-05 8.097461778209e+00
6.745000000000e+02 1.848530722418e-02 2.185575775973e-05 8.101955785936e+00
6.747500000000e+02 1.883766549968e-02 2.297477024046e-05 8.105846398687e+00
6.750000000000e+02 1.916906573037e-02 2.443797638146e-05 8.109157114924e+00
6.752500000000e+02 1.948122313753e-02 2.621765890234e-05 8.111910642364e+00
6.755000000000e+02 1.977585775571e-02 2.828165711552e-05 8.114128728628e+00
6.757500000000e+02 2.005466207545e-02 3.059379999917e-05 8.115831972061e+00
6.760000000000e+02 2.031926876575e-02 3.311441220008e-05 8.117039651200e+00
6.762500000000e+02 2.057122799332e-02 3.580086717705e-05 8.117769524078e+00
6.765000000000e+02 2.081198468854e-02 3.860820068199e-05 8.118037661624e+00
6.767500000000e+02 2.104286141043e-02 4.148976714799e-05 8.117858289017e+00
6.770000000000e+02 2.126505241169e-02 4.439792335717e-05 8.117243604403e+00
6.772500000000e+02 2.147961603735e-02 4.728475555313e-05 8.116203659986e+00
6.775000000000e+02 2.168748176003e-02 5.010280036427e-05 8.114746205657e+00
6.777500000000e+02 2.188945544150e-02 5.280578173505e-05 8.112876602540e+00
6.780000000000e+02 2.208623813517e-02 5.534933910059e-05 8.110597706782e+00
6.782500000000e+02 2.227844573740e-02 5.769174146067e-05 8.107909806845e+00
6.785000000000e+02 2.246663419995e-02 5.979456828831e-05 8.104810582801e+00
6.787500000000e+02 2.265133346591e-02 6.162334607737e-05 8.101295059297e+00
6.790000000000e+02 2.283308092753e-02 6.314813630798e-05 8.097355614342e+00
6.792500000000e+02 2.301246029011e-02 6.434405467834e-05 8.092981995354e+00
6.795000000000e+02 2.319014208620e-02 6.519171275102e-05 8.088161361746e+00
6.797500000000e+02 2.336692509558e-02 6.567757338202e-05 8.082878350266e+00
6.800000000000e+02 2.354377732843e-02 6.579421355157e-05 8.077115162051e+00
6.802500000000e+02 2.372187511197e-02 6.554048137938e-05 8.070851670673e+00
6.805000000000e+02 2.390263895950e-02 6.492153586171e-05 8.064065547177e+00
6.807500000000e+02 2.408776255842e-02 6.394878139748e-05 8.056732416663e+00
6.810000000000e+02 2.427923738313e-02 6.263969464240e-05 8.048826004990e+00
6.812500000000e+02 2.447936453334e-02 6.101751003942e-05 8.040318327913e+00
6.815000000000e+02 2.469075662221e-02 5.911080923887e-05 8.031179878471e+00
6.817500000000e+02 2.491632494936e-02 5.695299972372e-05 8.021379837991e+00
6.820000000000e+02 2.515925477976e-02 5.458167503394e-05 8.010886279174e+00
6.822500000000e+02 2.542296290874e-02 5.203802013465e-05 7.999666401379e+00
6.825000000000e+02 2.571104421854e-02 4.936596609442e-05 7.987686752360e+00
6.827500000000e+02 2.602720233322e-02 4.661131560921e-05 7.974913471947e+00
6.830000000000e+02 2.637517143789e-02 4.382089550703e-05 7.961312528049e+00
6.832500000000e+02 2.675862653449e-02 4.104166803418e-05 7.946849961920e+00
6.835000000000e+02 2.718108896086e-02 3.831983583305e-05 7.931492130908e+00
6.837500000000e+02 2.764582597047e-02 3.570000365463e-05 7.915205948396e+00
6.840000000000e+02 2.815575069825e-02 3.322426713273e-05 7.897959124977e+00
6.842500000000e+02 2.871332201573e-02 3.093144300051e-05 7.879720396402e+00
6.845000000000e+02 2.932045044620e-02 2.885641427530e-05 7.860459753877e+00
6.847500000000e+02 2.997841019047e-02 2.702948788649e-05 7.840148657250e+00
6.850000000000e+02 3.068776133300e-02 2.547585454191e-05 7.818760240319e+00
6.852500000000e+02 3.144828431771e-02 2.421515397077e-05 7.796269504665e+00
6.855000000000e+02 3.225892791721e-02 2.326116655954e-05 7.772653490934e+00
6.857500000000e+02 3.311777425019e-02 2.262161055475e-05 7.747891449068e+00
6.860000000000e+02 3.402202011163e-02 2.229805729154e-05 7.721964978057e+00
6.862500000000e+02 3.496797671520e-02 2.228596155204e-05 7.694858145401e+00
6.865000000000e+02 3.595109017493e-02 2.257479964932e-05 7.666557602311e+00
6.867500000000e+02 3.696598086539e-02 2.314831981015e-05 7.637052663279e+00
6.870000000000e+02 3.800650323649e-02 2.398488363825e-05 7.606335365687e+00
6.872500000000e+02 3.906582656511e-02 2.505791000343e-05 7.574400515279e+00
6.875000000000e+02 4.013653568273e-02 2.633639788688e-05 7.541245711425e+00
6.877500000000e+02 4.121074888645e-02 2.778552400251e-05 7.506871334780e+00
6.880000000000e+02 4.228025572452e-02 2.936729808112e-05 7.471280539392e+00
6.882500000000e+02 4.333666745565e-02 3.104127236486e-05 7.434479198813e+00
6.885000000000e+02 4.437158268092e-02 3.276528285295e-05 7.396475858143e+00
6.887500000000e+02 4.537676025329e-02 3.449620667412e-05 7.357281652402e+00
6.890000000000e+02 4.634429677963e-02 3.619076680378e-05 7.316910209878e+00
6.892500000000e+02 4.726680538642e-02 3.780631160291e-05 7.275377554128e+00
6.895000000000e+02 4.813758689776e-02 3.930151942536e-05 7.232701979479e+00
6.897500000000e+02 4.895078969706e-02 4.063712477356e-05 7.188903916196e+00
6.900000000000e+02 4.970155476424e-02 4.177663307209e-05 7.144005798630e+00
6.902500000000e+02 5.038613744978e-02 4.268695964776e-05 7.098031911025e+00
6.905000000000e+02 5.100200468008e-02 4.333897561587e-05 7.051008235255e+00
6.907500000000e+02 5.154790315126e-02 4.370798821010e-05 7.002962293687e+00
6.910000000000e+02 5.202389462012e-02 4.377421547230e-05 6.953922982941e+00
6.912500000000e+02 5.243136027574e-02 4.352307160554e-05 6.903920422334e+00
6.915000000000e+02 5.277296706027e-02 4.294541367872e-05 6.852985782458e+00
6.917500000000e+02 5.305260240614e-02 4.203771113975e-05 6.801151137997e+00
6.920000000000e+02 5.327527150117e-02 4.080207434617e-05 6.748449303591e+00
6.922500000000e+02 5.344696502913e-02 3.924629212743e-05 6.694913695616e+00
6.925000000000e+02 5.357449389613e-02 3.738360919647e-05 6.640578180571e+00
6.927500000000e+02 5.366530092109e-02 3.523250054982e-05 6.585476950321e+00
6.930000000000e+02 5.372724795122e-02 3.281639509287e-05 6.529644386026e+00
6.932500000000e+02 5.376839063326e-02 3.016330135919e-05 6.473114950522e+00
6.935000000000e+02 5.379674131128e-02 2.730524713812e-05 6.415923069664e+00
6.937500000000e+02 5.382003392607e-02 2.427781363495e-05 6.358103042080e+00
6.940000000000e+02 5.384549404156e-02 2.111956186526e-05 6.299688946105e+00
6.942500000000e+02 5.387962386012e-02 1.787139407769e-05 6.240714553298e+00
6.945000000000e+02 5.392801330476e-02 1.457589373993e-05 6.181213268112e+00
6.947500000000e+02 5.399517905937e-02 1.127664904119e-05 6.121218059658e+00
6.950000000000e+02 5.408444191162e-02 8.017568565860e-06 6.060761411274e+00
6.952500000000e+02 5.419784549513e-02 4.842202441985e-06 5.999875277629e+00
6.955000000000e+02 5.433612025654e-02 1.793076481127e-06 5.938591053893e+00
6.957500000000e+02 5.449869092783e-02 -1.088944623528e-06 5.876939539296e+00
6.960000000000e+02 5.468373539884e-02 -3.765270304462e-06 5.814950938655e+00
6.962500000000e+02 5.488828356177e-02 -6.200147226798e-06 5.752654846349e+00
6.965000000000e+02 5.510835797698e-02 -8.361169420823e-06 5.690080240033e+00
6.967500000000e+02 5.533915860442e-02 -1.021974446769e-05 5.627255509599e+00
6.970000000000e+02 5.557527292269e-02 -1.175147325852e-05 5.564208455957e+00
6.972500000000e+02 5.581092284993e-02 -1.293648054493e-05 5.500966338170e+00
6.975000000000e+02 5.604022499598e-02 -1.375964627157e-05 5.437555894337e+00
6.977500000000e+02 5.625747091150e-02 -1.421077278335e-05 5.374003396367e+00
6.980000000000e+02 5.645741003782e-02 -1.428466046269e-05 5.310334700742e+00
6.982500000000e+02 5.663553227390e-02 -1.398110961434e-05 5.246575317501e+00
6.985000000000e+02 5.678833255233e-02 -1.330483159029e-05 5.182750472662e+00
6.987500000000e+02 5.691355523427e-02 -1.226530026108e-05 5.118885192592e+00
6.990000000000e+02 5.701040157559e-02 -1.087654191689e-05 5.055004392369e+00
6.992500000000e+02 5.707968398930e-02 -9.156867987026e-06 4.991132960234e+00
6.995000000000e+02 5.712392425878e-02 -7.128591811484e-06 4.927295859964e+00
6.997500000000e+02 5.714737203210e-02 -4.817717230932e-06 4.863518220951e+00
7.000000000000e+02 5.715594557324e-02 -2.253644132838e-06 4.799825438319e+00
7.002500000000e+02 5.715707934602e-02 5.311166766664e-07 4.736243260814e+00
7.005000000000e+02 5.715948315546e-02 3.501193451799e-06 4.672797874683e+00
7.007500000000e+02 5.717281367677e-02 6.618569987876e-06 4.609515974343e+00
7.010000000000e+02 5.720727391061e-02 9.842765209489e-06 4.546424821286e+00
7.012500000000e+02 5.727315279494e-02 1.313098983202e-05 4.483552282548e+00
7.015000000000e+02 5.738033139539e-02 1.643829341735e-05 4.420926850462e+00
7.017500000000e+02 5.753778402310e-02 1.971772387654e-05 4.358577640877e+00
7.020000000000e+02 5.775310373280e-02 2.292052845146e-05 4.296534367468e+00
7.022500000000e+02 5.803208086410e-02 2.599642146808e-05 4.234827294097e+00
7.025000000000e+02 5.837836643933e-02 2.889394690436e-05 4.173487164513e+00
7.027500000000e+02 5.879324157594e-02 3.156095859336e-05 4.112545110447e+00
7.030000000000e+02 5.927550788317e-02 3.394522236091e-05 4.052032544522e+00
7.032500000000e+02 5.982151162025e-02 3.599516144545e-05 3.991981033565e+00
7.035000000000e+02 6.042529601562e-02 3.766071592270e-05 3.932422165455e+00
7.037500000000e+02 6.107887839579e-02 3.889431843709e-05 3.873387401674e+00
7.040000000000e+02 6.177263086655e-02 3.965193679148e-05 3.814907932261e+00
7.042500000000e+02 6.249574813689e-02 3.989417840403e-05 3.757014522736e+00
7.045000000000e+02 6.323677359885e-02 3.958738974505e-05 3.699737368379e+00
7.047500000000e+02 6.398416030226e-02 3.870472496192e-05 3.643105950060e+00
7.050000000000e+02 6.472683916121e-02 3.722713286780e-05 3.587148900570e+00
7.052500000000e+02 6.545477311288e-02 3.514423960319e-05 3.531893872852e+00
7.055000000000e+02 6.615947204333e-02 3.245506933186e-05 3.477367424564e+00
7.057500000000e+02 6.683445152642e-02 2.916858901364e-05 3.423594910532e+00
7.060000000000e+02 6.747561665267e-02 2.530404332005e-05 3.370600387615e+00
7.062500000000e+02 6.808155296815e-02 2.089106724959e-05 3.318406537531e+00
7.065000000000e+02 6.865371092867e-02 1.596955759836e-05 3.267034596612e+00
7.067500000000e+02 6.919646224458e-02 1.058926860778e-05 3.216504314566e+00
7.070000000000e+02 6.971701854282e-02 4.809145013301e-06 3.166833918777e+00
7.072500000000e+02 7.022519364347e-02 -1.303642670786e-06 3.118040110419e+00
7.075000000000e+02 7.073300896527e-02 -7.674949052544e-06 3.070138065899e+00
7.077500000000e+02 7.125413780429e-02 -1.422520098021e-05 3.023141468666e+00
7.080000000000e+02 7.180320773977e-02 -2.087121160901e-05 2.977062542375e+00
7.082500000000e+02 7.239498180651e-02 -2.752823241517e-05 2.931912108871e+00
7.085000000000e+02 7.304346541977e-02 -3.411217926241e-05 2.887699640487e+00
7.087500000000e+02 7.376098782305e-02 -4.054194606357e-05 2.844433329695e+00
7.090000000000e+02 7.455732839176e-02 -4.674170369601e-05 2.802120146607e+00
7.092500000000e+02 7.543895258926e-02 -5.264305669012e-05 2.760765903859e+00
7.095000000000e+02 7.640842759182e-02 -5.818692544515e-05 2.720375314077e+00
7.097500000000e+02 7.746407399344e-02 -6.332503752665e-05 2.680952043971e+00
7.100000000000e+02 7.859989256640e-02 -6.802092260794e-05 2.642498770247e+00
7.102500000000e+02 7.980578592129e-02 -7.225033933500e-05 2.605017226638e+00
7.105000000000e+02 8.106806207143e-02 -7.600109750477e-05 2.568508260831e+00
7.107500000000e+02 8.237018678597e-02 -7.927229843271e-05 2.532971890615e+00
7.110000000000e+02 8.369372389515e-02 -8.207305465133e-05 2.498407365502e+00
7.112500000000e+02 8.501938584425e-02 -8.442080001356e-05 2.464813233039e+00
7.115000000000e+02 8.632810684332e-02 -8.633932931418e-05 2.432187407817e+00
7.117500000000e+02 8.760204771611e-02 -8.785671196571e-05 2.400527243427e+00
7.120000000000e+02 8.882545578028e-02 -8.900327293387e-05 2.369829595756e+00
7.122500000000e+02 8.998530731205e-02 -8.980975478765e-05 2.340090885073e+00
7.125000000000e+02 9.107169871925e-02 -9.030581029260e-05 2.311307139847e+00
7.127500000000e+02 9.207795916712e-02 -9.051888288780e-05 2.283474028811e+00
7.130000000000e+02 9.300050031697e-02 -9.047356008804e-05 2.256586871649e+00
7.132500000000e+02 9.383843150276e-02 -9.019134214577e-05 2.230640632203e+00
7.135000000000e+02 9.459298733026e-02 -8.969080947654e-05 2.205629892359e+00
7.137500000000e+02 9.526684138413e-02 -8.898813846259e-05 2.181548814101e+00
7.140000000000e+02 9.586336080410e-02 -8.809782833413e-05 2.158391089729e+00
7.142500000000e+02 9.638588022068e-02 -8.703356454651e-05 2.136149897206e+00
7.145000000000e+02 9.683703946808e-02 -8.580909485029e-05 2.114817855681e+00
7.147500000000e+02 9.721824835387e-02 -8.443904097344e-05 2.094387003732e+00
7.150000000000e+02 9.752930293034e-02 -8.293955612851e-05 2.074848792786e+00
7.152500000000e+02 9.776818501192e-02 -8.132878367226e-05 2.056194110331e+00
7.155000000000e+02 9.793105020022e-02 -7.962708349168e-05 2.038413325930e+00
7.157500000000e+02 9.801241206298e-02 -7.785702266080e-05 2.021496375131e+00
7.160000000000e+02 9.800550173002e-02 -7.604313437140e-05 2.005432860196e+00
7.162500000000e+02 9.790278541583e-02 -7.421147053185e-05 1.990212169585e+00
7.165000000000e+02 9.769661244720e-02 -7.238897569573e-05 1.975823624199e+00
7.167500000000e+02 9.737993712687e-02 -7.060271490975e-05 1.962256611526e+00
7.170000000000e+02 9.694707650791e-02 -6.887899414673e-05 1.949500741057e+00
7.172500000000e+02 9.639442547701e-02 -6.724241270159e-05 1.937545971651e+00
7.175000000000e+02 9.572107896612e-02 -6.571489749949e-05 1.926382750648e+00
7.177500000000e+02 9.492927991011e-02 -6.431476990565e-05 1.916002114611e+00
7.180000000000e+02 9.402465207225e-02 -6.305590696992e-05 1.906395797090e+00
7.182500000000e+02 9.301616167627e-02 -6.194705930712e-05 1.897556293919e+00
7.185000000000e+02 9.191580716164e-02 -6.099139251284e-05 1.889476935750e+00
7.187500000000e+02 9.073803536875e-02 -6.018630545124e-05 1.882151917496e+00
7.190000000000e+02 8.949894786858e-02 -5.952356993158e-05 1.875576334211e+00
7.192500000000e+02 8.821536746637e-02 -5.898981607319e-05 1.869746185559e+00
7.195000000000e+02 8.690386785115e-02 -5.856736846424e-05 1.864658369679e+00
7.197500000000e+02 8.557987234459e-02 -5.823540043459e-05 1.860310687643e+00
7.200000000000e+02 8.425691301484e-02 -5.797126945878e-05 1.856701833566e+00
7.202500000000e+02 8.294614053191e-02 -5.775198682578e-05 1.853831404181e+00
7.205000000000e+02 8.165613431169e-02 -5.755567349647e-05 1.851699916867e+00
7.207500000000e+02 8.039303191486e-02 -5.736282309157e-05 1.850308871047e+00
7.210000000000e+02 7.916094265410e-02 -5.715728784653e-05 1.849660828474e+00
7.212500000000e+02 7.796258259097e-02 -5.692690825140e-05 1.849759543135e+00
7.215000000000e+02 7.680003087509e-02 -5.666375240443e-05 1.850610122666e+00
7.217500000000e+02 7.567549668072e-02 -5.636396950096e-05 1.852219240734e+00
7.220000000000e+02 7.459197889700e-02 -5.602731562751e-05 1.854595351925e+00
7.222500000000e+02 7.355372556774e-02 -5.565641847266e-05 1.857748935435e+00
7.225000000000e+02 7.256642225140e-02 -5.525588746097e-05 1.861692703310e+00
7.227500000000e+02 7.163708456671e-02 -5.483137550774e-05 1.866441789106e+00
7.230000000000e+02 7.077366739358e-02 -5.438868928606e-05 1.872013853451e+00
7.232500000000e+02 6.998444992775e-02 -5.393302816609e-05 1.878429116228e+00
7.235000000000e+02 6.927728379597e-02 -5.346841432877e-05 1.885710268834e+00
7.237500000000e+02 6.865881292375e-02 -5.299733775141e-05 1.893882267362e+00
7.240000000000e+02 6.813377718430e-02 -5.252061485558e-05 1.902972008350e+00
7.242500000000e+02 6.770449610697e-02 -5.203743331963e-05 1.913007884481e+00
7.245000000000e+02 6.737060446879e-02 -5.154553593822e-05 1.924019248662e+00
7.247500000000e+02 6.712907433509e-02 -5.104149678850e-05 1.936035815340e+00
7.250000000000e+02 6.697451320880e-02 -5.052104171560e-05 1.949087028423e+00
7.252500000000e+02 6.689969159323e-02 -4.997938189780e-05 1.963201438241e+00
7.255000000000e+02 6.689621908969e-02 -4.941154986493e-05 1.978406121410e+00
7.257500000000e+02 6.695526968675e-02 -4.881273829885e-05 1.994726174345e+00
7.260000000000e+02 6.706825326764e-02 -4.817865026530e-05 2.012184301548e+00
7.262500000000e+02 6.722734148512e-02 -4.750586818245e-05 2.030800513054e+00
7.265000000000e+02 6.742578447835e-02 -4.679223488069e-05 2.050591921796e+00
7.267500000000e+02 6.765798542600e-02 -4.603722882690e-05 2.071572640372e+00
7.270000000000e+02 6.791934254413e-02 -4.524229419681e-05 2.093753748502e+00
7.272500000000e+02 6.820589924265e-02 -4.441107643041e-05 2.117143314525e+00
7.275000000000e+02 6.851387716701e-02 -4.354951285884e-05 2.141746428373e+00
7.277500000000e+02 6.883917536076e-02 -4.266572963862e-05 2.167565244890e+00
7.280000000000e+02 6.917693050064e-02 -4.176972769704e-05 2.194598994869e+00
7.282500000000e+02 6.952121221960e-02 -4.087285724835e-05 2.222843960922e+00
7.285000000000e+02 6.986490169000e-02 -3.998712364742e-05 2.252293429388e+00
7.287500000000e+02 7.019978234708e-02 -3.912432758216e-05 2.282937597127e+00
7.290000000000e+02 7.051682518333e-02 -3.829525220991e-05 2.314763486218e+00
7.292500000000e+02 7.080663950201e-02 -3.750883117548e-05 2.347754850182e+00
7.295000000000e+02 7.106001815120e-02 -3.677145200690e-05 2.381892135820e+00
7.297500000000e+02 7.126850962545e-02 -3.608649807454e-05 2.417152485865e+00
7.300000000000e+02 7.142493049881e-02 -3.545417082251e-05 2.453509833103e+00
7.302500000000e+02 7.152375048313e-02 -3.487162896529e-05 2.490935085631e+00
7.305000000000e+02 7.156130146726e-02 -3.433343343959e-05 2.529396394652e+00
7.307500000000e+02 7.153578109962e-02 -3.383224745285e-05 2.568859522894e+00
7.310000000000e+02 7.144705987227e-02 -3.335970125659e-05 2.609288278990e+00
7.312500000000e+02 7.129632085816e-02 -3.290730941796e-05 2.650645011972e+00
7.315000000000e+02 7.108559079954e-02 -3.246731616954e-05 2.692891121452e+00
7.317500000000e+02 7.081722523006e-02 -3.203335995827e-05 2.735987580726e+00
7.320000000000e+02 7.049342084145e-02 -3.160086619194e-05 2.779895436506e+00
7.322500000000e+02 7.011582149626e-02 -3.116711553391e-05 2.824576253405e+00
7.325000000000e+02 6.968525921325e-02 -3.073098076486e-05 2.869992515500e+00
7.327500000000e+02 6.920166300528e-02 -3.029236597207e-05 2.916107949387e+00
7.330000000000e+02 6.866413500712e-02 -2.985142222922e-05 2.962887779655e+00
7.332500000000e+02 6.807117087827e-02 -2.940764639722e-05 3.010298931297e+00
7.335000000000e+02 6.742099056689e-02 -2.895897671701e-05 3.058310163342e+00
7.337500000000e+02 6.671191948152e-02 -2.850100948229e-05 3.106892176900e+00
7.340000000000e+02 6.594276939851e-02 -2.802643149843e-05 3.156017679565e+00
7.342500000000e+02 6.511315878935e-02 -2.752474808926e-05 3.205661442148e+00
7.345000000000e+02 6.422373235866e-02 -2.698233704246e-05 3.255800339270e+00
7.347500000000e+02 6.327624976864e-02 -2.638282743805e-05 3.306413388531e+00
7.350000000000e+02 6.227353797562e-02 -2.570775478622e-05 3.357481773411e+00
7.352500000000e+02 6.121931397807e-02 -2.493742091983e-05 3.408988864010e+00
7.355000000000e+02 6.011790972082e-02 -2.405186032386e-05 3.460920214387e+00
7.357500000000e+02 5.897393813664e-02 -2.303180387919e-05 3.513263539603e+00
7.360000000000e+02 5.779195153235e-02 -2.185955172290e-05 3.566008649796e+00
7.362500000000e+02 5.657613462966e-02 -2.051967869016e-05 3.619147354026e+00
7.365000000000e+02 5.533007550410e-02 -1.899951535653e-05 3.672673315585e+00
7.367500000000e+02 5.405663943899e-02 -1.728939097334e-05 3.726581870502e+00
7.370000000000e+02 5.275796308579e-02 -1.538264966044e-05 3.780869795396e+00
7.372500000000e+02 5.143555961143e-02 -1.327548171684e-05 3.835535057971e+00
7.375000000000e+02 5.009052582527e-02 -1.096662974764e-05 3.890576527190e+00
7.377500000000e+02 4.872381419112e-02 -8.457052269539e-06 3.945993687614e+00
7.380000000000e+02 4.733654255844e-02 -5.749553726703e-06 4.001786334747e+00
7.382500000000e+02 4.593029481528e-02 -2.848501568925e-06 4.057954296942e+00
7.385000000000e+02 4.450738477892e-02 2.403350181646e-07 4.114497158273e+00
7.387500000000e+02 4.307104733707e-02 3.509820676317e-06 4.171414016630e+00
7.390000000000e+02 4.162553939955e-02 6.951357675672e-06 4.228703270225e+00
7.392500000000e+02 4.017614432911e-02 1.055467200997e-05 4.286362422340e+00
7.395000000000e+02 3.872907717551e-02 1.430752581444e-05 4.344387926323e+00
7.397500000000e+02 3.729130803893e-02 1.819539592293e-05 4.402775048876e+00
7.400000000000e+02 3.587032112412e-02 2.220117065288e-05 4.461517763370e+00
7.402500000000e+02 3.447383979584e-02 2.630493111752e-05 4.520608648485e+00
7.405000000000e+02 3.310953964889e-02 3.048382531859e-05 4.580038814765e+00
7.407500000000e+02 3.178477960986e-02 3.471208069170e-05 4.639797837155e+00
7.410000000000e+02 3.050637111260e-02 3.896117976471e-05 4.699873699726e+00
7.412500000000e+02 2.928040111950e-02 4.320019076867e-05 4.760252751289e+00
7.415000000000e+02 2.811211731661e-02 4.739622145905e-05 4.820919672603e+00
7.417500000000e+02 2.700587668356e-02 5.151501046191e-05 4.881857455995e+00
7.420000000000e+02 2.596515062033e-02 5.552158990491e-05 4.943047406850e+00
7.422500000000e+02 2.499257919224e-02 5.938099667735e-05 5.004469149814e+00
7.425000000000e+02 2.409005453993e-02 6.305898564402e-05 5.066100673062e+00
7.427500000000e+02 2.325882400978e-02 6.652272358304e-05 5.127918375909e+00
7.430000000000e+02 2.249959139728e-02 6.974142189811e-05 5.189897155016e+00
7.432500000000e+02 2.181260838352e-02 7.268690343371e-05 5.252010496515e+00
7.435000000000e+02 2.119774094255e-02 7.533406637750e-05 5.314230600994e+00
7.437500000000e+02 2.065450850404e-02 7.766126299938e-05 5.376528516688e+00
7.440000000000e+02 2.018209218834e-02 7.965058771459e-05 5.438874288856e+00
7.442500000000e+02 1.977931430326e-02 8.128806845067e-05 5.501237121709e+00
7.445000000000e+02 1.944459537069e-02 8.256378081226e-05 5.563585545700e+00
7.447500000000e+02 1.917589795090e-02 8.347190779959e-05 5.625887585805e+00
7.450000000000e+02 1.897066521039e-02 8.401073802661e-05 5.688110932388e+00
7.452500000000e+02 1.882576510385e-02 8.418262235949e-05 5.750223106838e+00
7.455000000000e+02 1.873745007438e-02 8.399390940506e-05 5.812191622213e+00
7.457500000000e+02 1.870133759032e-02 8.345484397534e-05 5.873984136001e+00
7.460000000000e+02 1.871241790003e-02 8.257945037340e-05 5.935568594151e+00
7.462500000000e+02 1.876508959803e-02 8.138538753108e-05 5.996913362530e+00
7.465000000000e+02 1.885322407125e-02 7.989379252615e-05 6.057987351611e+00
7.467500000000e+02 1.897025312384e-02 7.812908711832e-05 6.118760125783e+00
7.470000000000e+02 1.910927520959e-02 7.611875356420e-05 6.179201998600e+00
7.472500000000e+02 1.926317527349e-02 7.389308052114e-05 6.239284122285e+00
7.475000000000e+02 1.942474664614e-02 7.148486817424e-05 6.298978552491e+00
7.477500000000e+02 1.958681294797e-02 6.892911888287e-05 6.358258311302e+00
7.480000000000e+02 1.974233754830e-02 6.626263155352e-05 6.417097421975e+00
7.482500000000e+02 1.988452194267e-02 6.352356656192e-05 6.475470943189e+00
7.485000000000e+02 2.000688244128e-02 6.075100448957e-05 6.533354973252e+00
7.487500000000e+02 2.010331089722e-02 5.798448601557e-05 6.590726654885e+00
7.490000000000e+02 2.016811342129e-02 5.526350097479e-05 6.647564156746e+00
7.492500000000e+02 2.019603102518e-02 5.262697859468e-05 6.703846642490e+00
7.495000000000e+02 2.018224870912e-02 5.011276842995e-05 6.759554240090e+00
7.497500000000e+02 2.012239063712e-02 4.775713211616e-05 6.814667992121e+00
7.500000000000e+02 2.001251059195e-02 4.559425306436e-05 6.869169806106e+00
7.502500000000e+02 1.984908058824e-02 4.365579796292e-05 6.923042401949e+00
7.505000000000e+02 1.962897920663e-02 4.197049494714e-05 6.976269252397e+00
7.507500000000e+02 1.934948912055e-02 4.056375802255e-05 7.028834536997e+00
7.510000000000e+02 1.900829740982e-02 3.945738449823e-05 7.080723086570e+00
7.512500000000e+02 1.860350594276e-02 3.866929335580e-05 7.131920337523e+00
7.515000000000e+02 1.813364972379e-02 3.821334105247e-05 7.182412290595e+00
7.517500000000e+02 1.759771970303e-02 3.809920959258e-05 7.232185467571e+00
7.520000000000e+02 1.699519574069e-02 3.833235467079e-05 7.281226885477e+00
7.522500000000e+02 1.632607525134e-02 3.891400879738e-05 7.329524015444e+00
7.525000000000e+02 1.559090897832e-02 3.984123854489e-05 7.377064763024e+00
7.527500000000e+02 1.479082672998e-02 4.110708704139e-05 7.423837430658e+00
7.530000000000e+02 1.392756432249e-02 4.270074975879e-05 7.469830699290e+00
7.532500000000e+02 1.300347588845e-02 4.460781086585e-05 7.515033591615e+00
7.535000000000e+02 1.202154237212e-02 4.681050614072e-05 7.559435453081e+00
7.537500000000e+02 1.098536269385e-02 4.928803461154e-05 7.603025915414e+00
7.540000000000e+02 9.899137731462e-03 5.201688490919e-05 7.645794877007e+00
7.542500000000e+02 8.767637869309e-03 5.497119105552e-05 7.687732473213e+00
7.545000000000e+02 7.596159852857e-03 5.812309848222e-05 7.728829055466e+00
7.547500000000e+02 6.390470535826e-03 6.144314086978e-05 7.769075168298e+00
7.550000000000e+02 5.156741807184e-03 6.490061657674e-05 7.808461540827e+00
7.552500000000e+02 3.901473951565e-03 6.846397001359e-05 7.846979073854e+00
7.555000000000e+02 2.631411749242e-03 7.210115617531e-05 7.884618837704e+00
7.557500000000e+02 1.353453742166e-03 7.577997190378e-05 7.921372074832e+00
7.560000000000e+02 7.455615527699e-05 7.946855931987e-05 7.957230207926e+00
7.562500000000e+02 -1.198366575456e-03 8.313565646662e-05 7.992184852020e+00
7.565000000000e+02 -2.458543104280e-03 8.675093250596e-05 8.026227830499e+00
7.567500000000e+02 -3.699445780107e-03 9.028533490185e-05 8.059351188390e+00
7.570000000000e+02 -4.914889906117e-03 9.371141597284e-05 8.091547212724e+00
7.572500000000e+02 -6.099127839815e-03 9.700367750579e-05 8.122808442950e+00
7.575000000000e+02 -7.246936280761e-03 1.001388255864e-04 8.153127678416e+00
7.577500000000e+02 -8.353696189838e-03 1.030959629932e-04 8.182497982945e+00
7.580000000000e+02 -9.415463559517e-03 1.058569583129e-04 8.210912682941e+00
7.582500000000e+02 -1.042902670359e-02 1.084066435044e-04 8.238365353729e+00
7.585000000000e+02 -1.139195338317e-02 1.107329891431e-04 8.264849803957e+00
7.587500000000e+02 -1.230262487676e-02 1.128272459945e-04 8.290360052378e+00
7.590000000000e+02 -1.316025314749e-02 1.146840312266e-04 8.314890294397e+00
7.592500000000e+02 -1.396488795584e-02 1.163013754963e-04 8.338434869119e+00
7.595000000000e+02 -1.471740441972e-02 1.176806957348e-04 8.360988216178e+00
7.597500000000e+02 -1.541948027622e-02 1.188267309060e-04 8.382544834322e+00
7.600000000000e+02 -1.607355310093e-02 1.197474025061e-04 8.403099233268e+00
7.602500000000e+02 -1.668276669049e-02 1.204536276454e-04 8.422645888431e+00
7.605000000000e+02 -1.725089953115e-02 1.209590717103e-04 8.441179193414e+00
7.607500000000e+02 -1.778227933427e-02 1.212798535709e-04 8.458693414539e+00
7.610000000000e+02 -1.828168753592e-02 1.214342158650e-04 8.475182649472e+00
7.612500000000e+02 -1.875424954622e-02 1.214421504769e-04 8.490640787903e+00
7.615000000000e+02 -1.920532119803e-02 1.213250066786e-04 8.505061479392e+00
7.617500000000e+02 -1.964036709310e-02 1.211050733797e-04 8.518438105830e+00
7.620000000000e+02 -2.006484118792e-02 1.208051581265e-04 8.530763762707e+00
7.622500000000e+02 -2.048406655147e-02 1.204481606065e-04 8.542031247272e+00
7.625000000000e+02 -2.090312306328e-02 1.200566457510e-04 8.552233056723e+00
7.627500000000e+02 -2.132674076658e-02 1.196524468470e-04 8.561361394895e+00
7.630000000000e+02 -2.175920493967e-02 1.192563016791e-04 8.569408189393e+00
7.632500000000e+02 -2.220427282531e-02 1.188875942384e-04 8.576365118845e+00
7.635000000000e+02 -2.266510316183e-02 1.185639620572e-04 8.582223649417e+00
7.637500000000e+02 -2.314420133832e-02 1.183010469831e-04 8.586975081814e+00
7.640000000000e+02 -2.364337980018e-02 1.181122882990e-04 8.590610607675e+00
7.642500000000e+02 -2.416373437199e-02 1.180087691032e-04 8.593121372918e+00
7.645000000000e+02 -2.470563763381e-02 1.179991093278e-04 8.594498550292e+00
7.647500000000e+02 -2.526874851422e-02 1.180894072161e-04 8.594733416867e+00
7.650000000000e+02 -2.585203819565e-02 1.182832280896e-04 8.593817435695e+00
7.652500000000e+02 -2.645383183905e-02 1.185816375603e-04 8.591742343145e+00
7.655000000000e+02 -2.707186498105e-02 1.189832796317e-04 8.588500236434e+00
7.657500000000e+02 -2.770335327725e-02 1.194844986140e-04 8.584083660817e+00
7.660000000000e+02 -2.834507458254e-02 1.200794998897e-04 8.578485700389e+00
7.662500000000e+02 -2.899346012650e-02 1.207605173720e-04 8.571700060002e+00
7.665000000000e+02 -2.964469440822e-02 1.215180587601e-04 8.563721151273e+00
7.667500000000e+02 -3.029482014049e-02 1.223410939840e-04 8.554544169540e+00
7.670000000000e+02 -3.093984578445e-02 1.232173320474e-04 8.544165164229e+00
7.672500000000e+02 -3.157585325299e-02 1.241335602138e-04 8.532581106775e+00
7.675000000000e+02 -3.219910263908e-02 1.250759354657e-04 8.519789954186e+00
7.677500000000e+02 -3.280612822207e-02 1.260302581445e-04 8.505790692636e+00
7.680000000000e+02 -3.339382882344e-02 1.269823074672e-04 8.490583391312e+00
7.682500000000e+02 -3.395954387817e-02 1.279181879585e-04 8.474169227813e+00
7.685000000000e+02 -3.450112014095e-02 1.288245980359e-04 8.456550518101e+00
7.687500000000e+02 -3.501696651122e-02 1.296890752333e-04 8.437730739208e+00
7.690000000000e+02 -3.550609257284e-02 1.305002677226e-04 8.417714525270e+00
7.692500000000e+02 -3.596813919081e-02 1.312481781998e-04 8.396507681604e+00
7.695000000000e+02 -3.640338968271e-02 1.319243598916e-04 8.374117161432e+00
7.697500000000e+02 -3.681277234099e-02 1.325220887450e-04 8.350551063429e+00
7.700000000000e+02 -3.719784459325e-02 1.330364863728e-04 8.325818603762e+00
7.702500000000e+02 -3.756076229823e-02 1.334646059322e-04 8.299930081044e+00
7.705000000000e+02 -3.790423827168e-02 1.338055030528e-04 8.272896855724e+00
7.707500000000e+02 -3.823148304452e-02 1.340602334499e-04 8.244731303822e+00
7.710000000000e+02 -3.854613538739e-02 1.342318200315e-04 8.215446780415e+00
7.712500000000e+02 -3.885217926833e-02 1.343251767801e-04 8.185057566111e+00
7.715000000000e+02 -3.915385521679e-02 1.343469904069e-04 8.153578835490e+00
7.717500000000e+02 -3.945556029428e-02 1.343055678917e-04 8.121026600856e+00
7.720000000000e+02 -3.976174533261e-02 1.342106566616e-04 8.087417669775e+00
7.722500000000e+02 -4.007680794401e-02 1.340732347324e-04 8.052769589278e+00
7.725000000000e+02 -4.040499004062e-02 1.339052810808e-04 8.017100617743e+00
7.727500000000e+02 -4.075027512603e-02 1.337194897713e-04 7.980429663902e+00
7.730000000000e+02 -4.111629795526e-02 1.335289933581e-04 7.942776266149e+00
7.732500000000e+02 -4.150626127939e-02 1.333470980079e-04 7.904160541725e+00
7.735000000000e+02 -4.192286888103e-02 1.331869967911e-04 7.864603163088e+00
7.737500000000e+02 -4.236827382454e-02 1.330614781514e-04 7.824125337041e+00
7.740000000000e+02 -4.284404266115e-02 1.329826474725e-04 7.782748771606e+00
7.742500000000e+02 -4.335113931907e-02 1.329616469614e-04 7.740495665264e+00
7.745000000000e+02 -4.388992701879e-02 1.330084071396e-04 7.697388698946e+00
7.747500000000e+02 -4.446018761503e-02 1.331314270036e-04 7.653451015340e+00
7.750000000000e+02 -4.506115965903e-02 1.333375784307e-04 7.608706226205e+00
7.752500000000e+02 -4.569159089609e-02 1.336319307251e-04 7.563178396507e+00
7.755000000000e+02 -4.634980496284e-02 1.340176832284e-04 7.516892053415e+00
7.757500000000e+02 -4.703377719570e-02 1.344960725753e-04 7.469872180647e+00
7.760000000000e+02 -4.774121576729e-02 1.350663480421e-04 7.422144213544e+00
7.762500000000e+02 -4.846964425838e-02 1.357258071236e-04 7.373734044502e+00
7.765000000000e+02 -4.921648109511e-02 1.364699220544e-04 7.324668014270e+00
7.767500000000e+02 -4.997911295450e-02 1.372924239253e-04 7.274972900380e+00
7.770000000000e+02 -5.075495983896e-02 1.381855472154e-04 7.224675914236e+00
7.772500000000e+02 -5.154152856550e-02 1.391402873140e-04 7.173804675354e+00
7.775000000000e+02 -5.233645429841e-02 1.401466815637e-04 7.122387199443e+00
7.777500000000e+02 -5.313752794658e-02 1.411941343265e-04 7.070451862616e+00
7.780000000000e+02 -5.394271175571e-02 1.422717571661e-04 7.018027376082e+00
7.782500000000e+02 -5.475014244636e-02 1.433687194592e-04 6.965142737403e+00
7.785000000000e+02 -5.555812608301e-02 1.444745784301e-04 6.911827189448e+00
7.787500000000e+02 -5.636512406938e-02 1.455795989200e-04 6.858110157331e+00
7.790000000000e+02 -5.716973543253e-02 1.466750393162e-04 6.804021191815e+00
7.792500000000e+02 -5.797067365988e-02 1.477533987823e-04 6.749589893632e+00
7.795000000000e+02 -5.876674355020e-02 1.488086177405e-04 6.694845844045e+00
7.797500000000e+02 -5.955681582029e-02 1.498362325641e-04 6.639818523371e+00
7.800000000000e+02 -6.033980243013e-02 1.508334454002e-04 6.584537230847e+00
7.802500000000e+02 -6.111463251564e-02 1.517991625883e-04 6.529031003111e+00
7.805000000000e+02 -6.188022732203e-02 1.527339703462e-04 6.473328530694e+00
7.807500000000e+02 -6.263547859341e-02 1.536400353302e-04 6.417458081065e+00
7.810000000000e+02 -6.337922483072e-02 1.545209533067e-04 6.361447419666e+00
7.812500000000e+02 -6.411023044468e-02 1.553815127277e-04 6.305323737610e+00
7.815000000000e+02 -6.482716749404e-02 1.562274374102e-04 6.249113584282e+00
7.817500000000e+02 -6.552860288194e-02 1.570650706195e-04 6.192842806297e+00
7.820000000000e+02 -6.621299090610e-02 1.579010054590e-04 6.136536494440e+00
7.822500000000e+02 -6.687868201807e-02 1.587416826297e-04 6.080218938225e+00
7.825000000000e+02 -6.752393835872e-02 1.595929791243e-04 6.023913591502e+00
7.827500000000e+02 -6.814697354106e-02 1.604597699152e-04 5.967643045003e+00
7.830000000000e+02 -6.874600280259e-02 1.613454780802e-04 5.911429013634e+00
7.832500000000e+02 -6.931931911482e-02 1.622516645580e-04 5.855292328392e+00
7.835000000000e+02 -6.986537873710e-02 1.631776424242e-04 5.799252945301e+00
7.837500000000e+02 -7.038290710190e-02 1.641201540084e-04 5.743329956342e+00
7.840000000000e+02 -7.087100880101e-02 1.650731179230e-04 5.687541613560e+00
7.842500000000e+02 -7.132928027006e-02 1.660274724216e-04 5.631905360994e+00
7.845000000000e+02 -7.175792094935e-02 1.669711339782e-04 5.576437865238e+00
7.847500000000e+02 -7.215782772606e-02 1.678890795581e-04 5.521155056399e+00
7.850000000000e+02 -7.253067036800e-02 1.687635679843e-04 5.466072165904e+00
7.852500000000e+02 -7.287893519961e-02 1.695744995548e-04 5.411203769441e+00
7.855000000000e+02 -7.320593723270e-02 1.702999237033e-04 5.356563812558e+00
7.857500000000e+02 -7.351578518580e-02 1.709166642601e-04 5.302165648416e+00
7.860000000000e+02 -7.381330888779e-02 1.714010608828e-04 5.248022053533e+00
7.862500000000e+02 -7.410394441851e-02 1.717297911170e-04 5.194145238698e+00
7.865000000000e+02 -7.439358471348e-02 1.718807701927e-04 5.140546845972e+00
7.867500000000e+02 -7.468840169183e-02 1.718340389318e-04 5.087237939028e+00
7.870000000000e+02 -7.499465390165e-02 1.715726485537e-04 5.034228968337e+00
7.872500000000e+02 -7.531848501876e-02 1.710834620230e-04 4.981529735363e+00
7.875000000000e+02 -7.566572811385e-02 1.703578823013e-04 4.929149337268e+00
7.877500000000e+02 -7.604172187441e-02 1.693924503046e-04 4.877096108607e+00
7.880000000000e+02 -7.645115048724e-02 1.681893018900e-04 4.825377538727e+00
7.882500000000e+02 -7.689790603381e-02 1.667564402293e-04 4.774000201899e+00
7.885000000000e+02 -7.738498391339e-02 1.651078472136e-04 4.722969660398e+00
7.887500000000e+02 -7.791440491342e-02 1.632633876138e-04 4.672290386176e+00
7.890000000000e+02 -7.848717119696e-02 1.612485592490e-04 4.621965660486e+00
7.892500000000e+02 -7.910324847076e-02 1.590940647969e-04 4.571997496878e+00
7.895000000000e+02 -7.976158109613e-02 1.568352077384e-04 4.522386548255e+00
7.897500000000e+02 -8.046013405072e-02 1.545111357137e-04 4.473132042146e+00
7.900000000000e+02 -8.119596986275e-02 1.521640087129e-04 4.424231707952e+00
7.902500000000e+02 -8.196535777301e-02 1.498380206905e-04 4.375681730247e+00
7.905000000000e+02 -8.276391976377e-02 1.475783391666e-04 4.327476717339e+00
7.907500000000e+02 -8.358681647532e-02 1.454299934228e-04 4.279609679158e+00
7.910000000000e+02 -8.442896813713e-02 1.434367194127e-04 4.232072036747e+00
7.912500000000e+02 -8.528530858443e-02 1.416398128067e-04 4.184853648116e+00
7.915000000000e+02 -8.615106013535e-02 1.400770258126e-04 4.137942862673e+00
7.917500000000e+02 -8.702201707877e-02 1.387815454933e-04 4.091326592906e+00
7.920000000000e+02 -8.789481414494e-02 1.377811075355e-04 4.044990418349e+00
7.922500000000e+02 -8.876715739357e-02 1.370972910134e-04 3.998918711935e+00
7.925000000000e+02 -8.963799246566e-02 1.367450267279e-04 3.953094785928e+00
7.927500000000e+02 -9.050758137596e-02 1.367323699517e-04 3.907501062247e+00
7.930000000000e+02 -9.137747138659e-02 1.370605367157e-04 3.862119254900e+00
7.932500000000e+02 -9.225034296087e-02 1.377242120565e-04 3.816930564826e+00
7.935000000000e+02 -9.312973635239e-02 1.387121161029e-04 3.771915878788e+00
7.937500000000e+02 -9.401967290193e-02 1.400077669297e-04 3.727055970308e+00
7.940000000000e+02 -9.492419508090e-02 1.415904041650e-04 3.682331696038e+00
7.942500000000e+02 -9.584686350057e-02 1.434359925578e-04 3.637724183503e+00
7.945000000000e+02 -9.679025550392e-02 1.455182203732e-04 3.593215015141e+00
7.947500000000e+02 -9.775550989904e-02 1.478094340954e-04 3.548786398830e+00
7.950000000000e+02 -9.874196172150e-02 1.502814285620e-04 3.504421332480e+00
7.952500000000e+02 -9.974690107458e-02 1.529060465922e-04 3.460103763258e+00
7.955000000000e+02 -1.007654775119e-01 1.556555608768e-04 3.415818737995e+00
7.957500000000e+02 -1.017907592544e-01 1.585028221705e-04 3.371552563061e+00
7.960000000000e+02 -1.028139374950e-01 1.614212268876e-04 3.327292956837e+00
7.962500000000e+02 -1.038246570079e-01 1.643844797880e-04 3.283029212058e+00
7.965000000000e+02 -1.048114415771e-01 1.673662578300e-04 3.238752364246e+00
7.967500000000e+02 -1.057621775847e-01 1.703398233580e-04 3.194455370234e+00
7.970000000000e+02 -1.066646158784e-01 1.732776393325e-04 3.150133287266e+00
7.972500000000e+02 -1.075068610129e-01 1.761510123875e-04 3.105783477692e+00
7.975000000000e+02 -1.082778138605e-01 1.789298546844e-04 3.061405806958e+00
7.977500000000e+02 -1.089675493355e-01 1.815825470247e-04 3.017002847641e+00
7.980000000000e+02 -1.095676229162e-01 1.840759279674e-04 2.972580108429e+00
7.982500000000e+02 -1.100712910674e-01 1.863754054492e-04 2.928146239373e+00
7.985000000000e+02 -1.104736612714e-01 1.884452027595e-04 2.883713270190e+00
7.987500000000e+02 -1.107717601764e-01 1.902487512050e-04 2.839296818230e+00
7.990000000000e+02 -1.109645414538e-01 1.917491724405e-04 2.794916321799e+00
7.992500000000e+02 -1.110528238736e-01 1.929099109767e-04 2.750595245819e+00
7.995000000000e+02 -1.110391672004e-01 1.936955197185e-04 2.706361272664e+00
7.997500000000e+02 -1.109276951851e-01 1.940726093060e-04 2.662246484838e+00
8.000000000000e+02 -1.107238554500e-01 1.940109394726e-04 2.618287494412e+00
8.002500000000e+02 -1.104341325457e-01 1.934846439282e-04 2.574525534606e+00
8.005000000000e+02 -1.100657217067e-01 1.924735452307e-04 2.531006491604e+00
8.007500000000e+02 -1.096261755574e-01 1.909644872320e-04 2.487780859055e+00
8.010000000000e+02 -1.091230592538e-01 1.889526047658e-04 2.444903626996e+00
8.012500000000e+02 -1.085636240740e-01 1.864423796057e-04 2.402434071246e+00
8.015000000000e+02 -1.079545400621e-01 1.834484023751e-04 2.360435462918e+00
8.017500000000e+02 -1.073017078793e-01 1.799957227933e-04 2.318974692193e+00
8.020000000000e+02 -1.066101693876e-01 1.761197139592e-04 2.278121815431e+00
8.022500000000e+02 -1.058841267765e-01 1.718653993190e-04 2.237949537618e+00
8.025000000000e+02 -1.051270627741e-01 1.672862856104e-04 2.198532644546e+00
8.027500000000e+02 -1.043419604692e-01 1.624427908075e-04 2.159947405088e+00
8.030000000000e+02 -1.035315810529e-01 1.574003260732e-04 2.122270956559e+00
8.032500000000e+02 -1.026987746064e-01 1.522272184810e-04 2.085580698262e+00
8.035000000000e+02 -1.018467921931e-01 1.469926477313e-04 2.049953696414e+00
8.037500000000e+02 -1.009795429357e-01 1.417647226540e-04 2.015466129562e+00
8.040000000000e+02 -1.001017842196e-01 1.366088599351e-04 1.982192756818e+00
8.042500000000e+02 -9.921919960751e-02 1.315865301559e-04 1.950206445652e+00
8.045000000000e+02 -9.833837205433e-02 1.267544213680e-04 1.919577719595e+00
8.047500000000e+02 -9.746664077419e-02 1.221639971422e-04 1.890374357915e+00
8.050000000000e+02 -9.661186662547e-02 1.178613954329e-04 1.862661034524e+00
8.052500000000e+02 -9.578213961310e-02 1.138875657741e-04 1.836498965251e+00
8.055000000000e+02 -9.498546083689e-02 1.102785624378e-04 1.811945603565e+00
8.057500000000e+02 -9.422944680318e-02 1.070658665941e-04 1.789054368464e+00
8.060000000000e+02 -9.352109892266e-02 1.042766391929e-04 1.767874373516e+00
8.062500000000e+02 -9.286666406998e-02 1.019339197894e-04 1.748450218928e+00
8.065000000000e+02 -9.227160639911e-02 1.000566842709e-04 1.730821802871e+00
8.067500000000e+02 -9.174068524234e-02 9.865980277121e-05 1.715024198297e+00
8.070000000000e+02 -9.127812288065e-02 9.775389717975e-05 1.701087536328e+00
8.072500000000e+02 -9.088782269346e-02 9.734517537213e-05 1.689036999111e+00
8.075000000000e+02 -9.057359503525e-02 9.743522737596e-05 1.678892802208e+00
8.077500000000e+02 -9.033933304001e-02 9.802086403007e-05 1.670670292745e+00
8.080000000000e+02 -9.018909261631e-02 9.909396165375e-05 1.664380027832e+00
8.082500000000e+02 -9.012703562850e-02 1.006413707750e-04 1.660027960721e+00
8.085000000000e+02 -9.015722358505e-02 1.026448360301e-04 1.657615591774e+00
8.087500000000e+02 -9.028326729742e-02 1.050809744272e-04 1.657140214672e+00
8.090000000000e+02 -9.050787302151e-02 1.079212696499e-04 1.658595118482e+00
8.092500000000e+02 -9.083234112628e-02 1.111321367570e-04 1.661969850759e+00
8.095000000000e+02 -9.125609163466e-02 1.146750753109e-04 1.667250497053e+00
8.097500000000e+02 -9.177629513699e-02 1.185069564838e-04 1.674419938589e+00
8.100000000000e+02 -9.238766830052e-02 1.225805169617e-04 1.683458172418e+00
8.102500000000e+02 -9.308247856600e-02 1.268450940354e-04 1.694342630120e+00
8.105000000000e+02 -9.385076665513e-02 1.312476367389e-04 1.707048516254e+00
8.107500000000e+02 -9.468075844985e-02 1.357339746540e-04 1.721549182892e+00
8.110000000000e+02 -9.555941727080e-02 1.402502974976e-04 1.737816469263e+00
8.112500000000e+02 -9.647304632013e-02 1.447447332882e-04 1.755821076300e+00
8.115000000000e+02 -9.740786179221e-02 1.491688886797e-04 1.775532896393e+00
8.117500000000e+02 -9.835045534269e-02 1.534791867210e-04 1.796921300433e+00
8.120000000000e+02 -9.928808328724e-02 1.576378359896e-04 1.819955381636e+00
8.122500000000e+02 -1.002087650898e-01 1.616133291757e-04 1.844604082345e+00
8.125000000000e+02 -1.011011811840e-01 1.653803805960e-04 1.870836265268e+00
8.127500000000e+02 -1.019544158975e-01 1.689193232418e-04 1.898620688930e+00
8.130000000000e+02 -1.027576249263e-01 1.722150645842e-04 1.927925859331e+00
8.132500000000e+02 -1.034996947515e-01 1.752556967095e-04 1.958719860956e+00
8.135000000000e+02 -1.041690172881e-01 1.780310567603e-04 1.990970084594e+00
8.137500000000e+02 -1.047534334071e-01 1.805312970648e-04 2.024642990359e+00
8.140000000000e+02 -1.052404298577e-01 1.827457802527e-04 2.059703834929e+00
8.142500000000e+02 -1.056175700434e-01 1.846624103155e-04 2.096116494087e+00
8.145000000000e+02 -1.058731507179e-01 1.862675337473e-04 2.133843310097e+00
8.147500000000e+02 -1.059969764788e-01 1.875463962061e-04 2.172845051663e+00
8.150000000000e+02 -1.059811466092e-01 1.884841157503e-04 2.213080954457e+00
8.152500000000e+02 -1.058207362767e-01 1.890670584752e-04 2.254508810213e+00
8.155000000000e+02 -1.055142394590e-01 1.892843938502e-04 2.297085129263e+00
8.157500000000e+02 -1.050637073641e-01 1.891296385977e-04 2.340765309706e+00
8.160000000000e+02 -1.044745436805e-01 1.886019567647e-04 2.385503798653e+00
8.162500000000e+02 -1.037549789059e-01 1.877070510260e-04 2.431254214911e+00
8.165000000000e+02 -1.029152890788e-01 1.864574428317e-04 2.477969423880e+00
8.167500000000e+02 -1.019668782493e-01 1.848722258360e-04 2.525601533125e+00
8.170000000000e+02 -1.009213377485e-01 1.829762428863e-04 2.574101846102e+00
8.172500000000e+02 -9.978962424323e-02 1.807987975580e-04 2.623420766046e+00
8.175000000000e+02 -9.858145942146e-02 1.783720832450e-04 2.673507692768e+00
8.177500000000e+02 -9.730503559304e-02 1.757295261225e-04 2.724310930575e+00
8.180000000000e+02 -9.596704058526e-02 1.729042331480e-04 2.775777659209e+00
8.182500000000e+02 -9.457297695310e-02 1.699277279999e-04 2.827853983502e+00
8.185000000000e+02 -9.312769701690e-02 1.668291092484e-04 2.880485080575e+00
8.187500000000e+02 -9.163602558632e-02 1.636347029139e-04 2.933615454304e+00
8.190000000000e+02 -9.010335407818e-02 1.603682084755e-04 2.987189281542e+00
8.192500000000e+02 -8.853607422067e-02 1.570512689535e-04 3.041150826135e+00
8.195000000000e+02 -8.694177563768e-02 1.537043292055e-04 3.095444892382e+00
8.197500000000e+02 -8.532915721923e-02 1.503476110685e-04 3.150017273825e+00
8.200000000000e+02 -8.370766823443e-02 1.470020402419e-04 3.204815159066e+00
8.202500000000e+02 -8.208694283523e-02 1.436899374371e-04 3.259787475572e+00
8.205000000000e+02 -8.047612182122e-02 1.404353636101e-04 3.314885135153e+00
8.207500000000e+02 -7.888318253178e-02 1.372640425072e-04 3.370061178556e+00
8.210000000000e+02 -7.731439452704e-02 1.342028328726e-04 3.425270842383e+00
8.212500000000e+02 -7.577399018502e-02 1.312788426932e-04 3.480471542379e+00
8.215000000000e+02 -7.426410762650e-02 1.285182803796e-04 3.535622809567e+00
8.217500000000e+02 -7.278501689365e-02 1.259451891120e-04 3.590686232913e+00
8.220000000000e+02 -7.133558620384e-02 1.235802471734e-04 3.645625390324e+00
8.222500000000e+02 -6.991391710073e-02 1.214397652845e-04 3.700405854461e+00
8.225000000000e+02 -6.851803699224e-02 1.195350262453e-04 3.754995221374e+00
8.227500000000e+02 -6.714654509910e-02 1.178720143341e-04 3.809363236810e+00
8.230000000000e+02 -6.579910607149e-02 1.164515701970e-04 3.863481937317e+00
8.232500000000e+02 -6.447672913605e-02 1.152699105731e-04 3.917325865923e+00
8.235000000000e+02 -6.318179511330e-02 1.143194374298e-04 3.970872256761e+00
8.237500000000e+02 -6.191785220720e-02 1.135896867769e-04 4.024101244823e+00
8.240000000000e+02 -6.068922408960e-02 1.130683041617e-04 4.076995989741e+00
8.242500000000e+02 -5.950051783622e-02 1.127419003726e-04 4.129542778654e+00
8.245000000000e+02 -5.835611622176e-02 1.125966947633e-04 4.181731024330e+00
8.247500000000e+02 -5.725974618677e-02 1.126188815903e-04 4.233553203811e+00
8.250000000000e+02 -5.621418846441e-02 1.127947107603e-04 4.285004710134e+00
8.252500000000e+02 -5.522117220980e-02 1.131103182851e-04 4.336083679360e+00
8.255000000000e+02 -5.428145418481e-02 1.135513852043e-04 4.386790754592e+00
8.257500000000e+02 -5.339505986840e-02 1.141027284972e-04 4.437128856815e+00
8.260000000000e+02 -5.256162994821e-02 1.147479319258e-04 4.487102949370e+00
8.262500000000e+02 -5.178080819321e-02 1.154691186344e-04 4.536719860498e+00
8.265000000000e+02 -5.105259338857e-02 1.162469548080e-04 4.585988116552e+00
8.267500000000e+02 -5.037759717116e-02 1.170609095040e-04 4.634917833735e+00
8.270000000000e+02 -4.975716263748e-02 1.178897775015e-04 4.683520649442e+00
8.272500000000e+02 -4.919332372141e-02 1.187124231968e-04 4.731809671454e+00
8.275000000000e+02 -4.868861819255e-02 1.195086759167e-04 4.779799469655e+00
8.277500000000e+02 -4.824577903358e-02 1.202602708900e-04 4.827506031273e+00
8.280000000000e+02 -4.786736262723e-02 1.209517416573e-04 4.874946735552e+00
8.282500000000e+02 -4.755536297557e-02 1.215711554837e-04 4.922140266059e+00
8.285000000000e+02 -4.731087801345e-02 1.221106244387e-04 4.969106515385e+00
8.287500000000e+02 -4.713386626045e-02 1.225665327031e-04 5.015866423020e+00
8.290000000000e+02 -4.702303236784e-02 1.229394836551e-04 5.062441797960e+00
8.292500000000e+02 -4.697584436593e-02 1.232339781267e-04 5.108855095994e+00
8.295000000000e+02 -4.698867388011e-02 1.234578765762e-04 5.155129183543e+00
8.297500000000e+02 -4.705703231702e-02 1.236217177622e-04 5.201287097350e+00
8.300000000000e+02 -4.717585635268e-02 1.237379886453e-04 5.247351805176e+00
8.302500000000e+02 -4.733979818515e-02 1.238204222558e-04 5.293345988888e+00
8.305000000000e+02 -4.754347834468e-02 1.238833805804e-04 5.339291847759e+00
8.307500000000e+02 -4.778165970108e-02 1.239413752759e-04 5.385210935377e+00
8.310000000000e+02 -4.804932464267e-02 1.240087418622e-04 5.431124025480e+00
8.312500000000e+02 -4.834164795871e-02 1.240994577061e-04 5.477051006057e+00
8.315000000000e+02 -4.865387693202e-02 1.242270701288e-04 5.523010793998e+00
8.317500000000e+02 -4.898114148332e-02 1.244046869940e-04 5.569021274631e+00
8.320000000000e+02 -4.931823455484e-02 1.246449669085e-04 5.615099231612e+00
8.322500000000e+02 -4.965939503799e-02 1.249600620555e-04 5.661260296123e+00
8.325000000000e+02 -4.999813639689e-02 1.253614632156e-04 5.707518881650e+00
8.327500000000e+02 -5.032714725057e-02 1.258597247761e-04 5.753888125386e+00
8.330000000000e+02 -5.063829030487e-02 1.264640625168e-04 5.800379799655e+00
8.332500000000e+02 -5.092269880742e-02 1.271818548056e-04 5.847004237769e+00
8.335000000000e+02 -5.117096723979e-02 1.280180641781e-04 5.893770258443e+00
8.337500000000e+02 -5.137342288151e-02 1.289746292246e-04 5.940685068154e+00
8.340000000000e+02 -5.152043934903e-02 1.300499121350e-04 5.987754207568e+00
8.342500000000e+02 -5.160277463801e-02 1.312382343153e-04 6.034981474096e+00
8.345000000000e+02 -5.161188931989e-02 1.325295627975e-04 6.082368885943e+00
8.347500000000e+02 -5.154022077877e-02 1.339093796710e-04 6.129916665711e+00
8.350000000000e+02 -5.138139745317e-02 1.353587505739e-04 6.177623223303e+00
8.352500000000e+02 -5.113037029276e-02 1.368546000802e-04 6.225485181347e+00
8.355000000000e+02 -5.078346325895e-02 1.383701704309e-04 6.273497417376e+00
8.357500000000e+02 -5.033835534046e-02 1.398756333810e-04 6.321653100775e+00
8.360000000000e+02 -4.979399665065e-02 1.413387853374e-04 6.369943760046e+00
8.362500000000e+02 -4.915048265708e-02 1.427259035357e-04 6.418359354081e+00
8.365000000000e+02 -4.840891396314e-02 1.440025218637e-04 6.466888325433e+00
8.367500000000e+02 -4.757124988066e-02 1.451341773514e-04 6.515517668682e+00
8.370000000000e+02 -4.664017871580e-02 1.460871620600e-04 6.564232989206e+00
8.372500000000e+02 -4.561902362886e-02 1.468291772155e-04 6.613018536444e+00
8.375000000000e+02 -4.451167339644e-02 1.473298751290e-04 6.661857251409e+00
8.377500000000e+02 -4.332255909031e-02 1.475612327218e-04 6.710730779642e+00
8.380000000000e+02 -4.205664996898e-02 1.474980292561e-04 6.759619498138e+00
8.382500000000e+02 -4.071947990599e-02 1.471181548815e-04 6.808502514602e+00
8.385000000000e+02 -3.931717233122e-02 1.464028448126e-04 6.857357680834e+00
8.387500000000e+02 -3.785647059369e-02 1.453369289448e-04 6.906161587683e+00
8.390000000000e+02 -3.634474299364e-02 1.439090244382e-04 6.954889574254e+00
8.392500000000e+02 -3.478997098450e-02 1.421117197314e-04 7.003515726729e+00
8.395000000000e+02 -3.320070027397e-02 1.399417807619e-04 7.052012887969e+00
8.397500000000e+02 -3.158595876093e-02 1.374003244133e-04 7.100352667985e+00
8.400000000000e+02 -2.995514628094e-02 1.344929740807e-04 7.148505455926e+00
8.402500000000e+02 -2.831789244271e-02 1.312299704840e-04 7.196440438396e+00
8.405000000000e+02 -2.668389713423e-02 1.276262312910e-04 7.244125618444e+00
8.407500000000e+02 -2.506276010590e-02 1.237013515592e-04 7.291527837041e+00
8.410000000000e+02 -2.346381013410e-02 1.194795323933e-04 7.338612796490e+00
8.412500000000e+02 -2.189594174342e-02 1.149894203524e-04 7.385345082298e+00
8.415000000000e+02 -2.036747113084e-02 1.102637941004e-04 7.431688191408e+00
8.417500000000e+02 -1.888601254860e-02 1.053391867517e-04 7.477604557409e+00
8.420000000000e+02 -1.745838276969e-02 1.002554376184e-04 7.523055581557e+00
8.422500000000e+02 -1.609053293269e-02 9.505515744665e-05 7.568001662031e+00
8.425000000000e+02 -1.478750855322e-02 8.978310920901e-05 7.612402238459e+00
8.427500000000e+02 -1.355343296828e-02 8.448554244170e-05 7.656215834467e+00
8.430000000000e+02 -1.239151187327e-02 7.920952156945e-05 7.699400106107e+00
8.432500000000e+02 -1.130405325479e-02 7.400223454115e-05 7.741911913646e+00
8.435000000000e+02 -1.029249866941e-02 6.891031227935e-05 7.783707381975e+00
8.437500000000e+02 -9.357460658893e-03 6.397917645604e-05 7.824741995516e+00
8.440000000000e+02 -8.498764664036e-03 5.925240067739e-05 7.864970678226e+00
8.442500000000e+02 -7.715490270772e-03 5.477111581223e-05 7.904347909065e+00
8.445000000000e+02 -7.006012504099e-03 5.057355247104e-05 7.942827830951e+00
8.447500000000e+02 -6.368041900187e-03 4.669455854395e-05 7.980364367423e+00
8.450000000000e+02 -5.798661374917e-03 4.316518363953e-05 8.016911366400e+00
8.452500000000e+02 -5.294363987145e-03 4.001234879533e-05 8.052422733924e+00
8.455000000000e+02 -4.851092060253e-03 3.725857602183e-05 8.086852572981e+00
8.457500000000e+02 -4.464277384941e-03 3.492176267211e-05 8.120155347895e+00
8.460000000000e+02 -4.128888807666e-03 3.301504584652e-05 8.152286030662e+00
8.462500000000e+02 -3.839486018351e-03 3.154665692212e-05 8.183200260464e+00
8.465000000000e+02 -3.590282029208e-03 3.051987953481e-05 8.212854505121e+00
8.467500000000e+02 -3.375216579242e-03 2.993307231855e-05 8.241206209139e+00
8.470000000000e+02 -3.188036563193e-03 2.977969734053e-05 8.268213966300e+00
8.472500000000e+02 -3.022387433252e-03 3.004842569584e-05 8.293837666791e+00
8.475000000000e+02 -2.871911700530e-03 3.072328884779e-05 8.318038640019e+00
8.477500000000e+02 -2.730349786295e-03 3.178386714858e-05 8.340779818047e+00
8.480000000000e+02 -2.591645291815e-03 3.320552981279e-05 8.362025869867e+00
8.482500000000e+02 -2.450049389342e-03 3.495977443979e-05 8.381743330340e+00
8.485000000000e+02 -2.300218425920e-03 3.701456749855e-05 8.399900751499e+00
8.487500000000e+02 -2.137308184369e-03 3.933472357026e-05 8.416468806581e+00
8.490000000000e+02 -1.957053640240e-03 4.188231608312e-05 8.431420432830e+00
8.492500000000e+02 -1.755839577720e-03 4.461716680851e-05 8.444730924014e+00
8.495000000000e+02 -1.530751490179e-03 4.749734902085e-05 8.456378061661e+00
8.497500000000e+02 -1.279613046995e-03 5.047972641953e-05 8.466342196010e+00
8.500000000000e+02 -1.001001299820e-03 5.352049022708e-05 8.474606362779e+00
8.502500000000e+02 -6.942455369152e-04 5.657572733803e-05 8.481156366087e+00
8.505000000000e+02 -3.594077306284e-04 5.960198131008e-05 8.485980855402e+00
8.507500000000e+02 2.756706462381e-06 6.255680323319e-05 8.489071422669e+00
8.510000000000e+02 3.908503342900e-04 6.539929074001e-05 8.490422651562e+00
8.512500000000e+02 8.029029485864e-04 6.809060702545e-05 8.490032201025e+00
8.515000000000e+02 1.236449294349e-03 7.059446122337e-05 8.487900837586e+00
8.517500000000e+02 1.688620811876e-03 7.287752523238e-05 8.484032498728e+00
8.520000000000e+02 2.156242304646e-03 7.490982152877e-05 8.478434306967e+00
8.522500000000e+02 2.635937010138e-03 7.666512027177e-05 8.471116597365e+00
8.525000000000e+02 3.124235264988e-03 7.812128177509e-05 8.462092931017e+00
8.527500000000e+02 3.617682370757e-03 7.926046128184e-05 8.451380074337e+00
8.530000000000e+02 4.112946791386e-03 8.006929113685e-05 8.438997985203e+00
8.532500000000e+02 4.606924031609e-03 8.053902384872e-05 8.424969781876e+00
8.535000000000e+02 5.096832294005e-03 8.066560530731e-05 8.409321678673e+00
8.537500000000e+02 5.580301486514e-03 8.044968634335e-05 8.392082923502e+00
8.540000000000e+02 6.055451980607e-03 7.989657341903e-05 8.373285716121e+00
8.542500000000e+02 6.520960137498e-03 7.901611690525e-05 8.352965094119e+00
8.545000000000e+02 6.976113364358e-03 7.782254342831e-05 8.331158824557e+00
8.547500000000e+02 7.420848222990e-03 7.633422615411e-05 8.307907255471e+00
8.550000000000e+02 7.855775452546e-03 7.457340487008e-05 8.283253172275e+00
8.552500000000e+02 8.282186190193e-03 7.256584907564e-05 8.257241617826e+00
8.555000000000e+02 8.702043383138e-03 7.034045306850e-05 8.229919714469e+00
8.557500000000e+02 9.117954537458e-03 6.792879006878e-05 8.201336458946e+00
8.560000000000e+02 9.533127170514e-03 6.536467311727e-05 8.171542504305e+00
8.562500000000e+02 9.951308122199e-03 6.268364183137e-05 8.140589935630e+00
8.565000000000e+02 1.037670499809e-02 5.992234418067e-05 8.108532025150e+00
8.567500000000e+02 1.081389179049e-02 5.711806920167e-05 8.075422978171e+00
8.570000000000e+02 1.126770120213e-02 5.430812107970e-05 8.041317675561e+00
8.572500000000e+02 1.174310362741e-02 5.152922401561e-05 8.006271403653e+00
8.575000000000e+02 1.224507613861e-02 4.881696890974e-05 7.970339581348e+00
8.577500000000e+02 1.277846477803e-02 4.620522101170e-05 7.933577486893e+00
8.580000000000e+02 1.334784337659e-02 4.372553393045e-05 7.896039984148e+00
8.582500000000e+02 1.395737151888e-02 4.140671600736e-05 7.857781249286e+00
8.585000000000e+02 1.461065798318e-02 3.927435683365e-05 7.818854505063e+00
8.587500000000e+02 1.531063017883e-02 3.735042046166e-05 7.779311760148e+00
8.590000000000e+02 1.605941517589e-02 3.565291269120e-05 7.739203559178e+00
8.592500000000e+02 1.685823370019e-02 3.419562513110e-05 7.698578743772e+00
8.595000000000e+02 1.770730797171e-02 3.298794358597e-05 7.657484228960e+00
8.597500000000e+02 1.860578731401e-02 3.203473954866e-05 7.615964795294e+00
8.600000000000e+02 1.955169275322e-02 3.133634268349e-05 7.574062898523e+00
8.602500000000e+02 2.054188133894e-02 3.088859495989e-05 7.531818501973e+00
8.605000000000e+02 2.157203630101e-02 3.068298110867e-05 7.489268926779e+00
8.607500000000e+02 2.263668186412e-02 3.070684069886e-05 7.446448727575e+00
8.610000000000e+02 2.372922542742e-02 3.094367110940e-05 7.403389593049e+00
8.612500000000e+02 2.484203008533e-02 3.137350715740e-05 7.360120268169e+00
8.615000000000e+02 2.596651308116e-02 3.197322650181e-05 7.316666506174e+00
8.617500000000e+02 2.709326993395e-02 3.271710738376e-05 7.273051048298e+00
8.620000000000e+02 2.821222560335e-02 3.357737388340e-05 7.229293626353e+00
8.622500000000e+02 2.931280471128e-02 3.452472326801e-05 7.185410997142e+00
8.625000000000e+02 3.038412047220e-02 3.552889560623e-05 7.141417004182e+00
8.627500000000e+02 3.141518445360e-02 3.655925691670e-05 7.097322660175e+00
8.630000000000e+02 3.239512700279e-02 3.758539023974e-05 7.053136259760e+00
8.632500000000e+02 3.331342809687e-02 3.857767908688e-05 7.008863515897e+00
8.635000000000e+02 3.416015927462e-02 3.950788742230e-05 6.964507713326e+00
8.637500000000e+02 3.492622255427e-02 4.034970470018e-05 6.920069888364e+00
8.640000000000e+02 3.560358457915e-02 4.107925908498e-05 6.875549027089e+00
8.642500000000e+02 3.618550542913e-02 4.167556758938e-05 6.830942274537e+00
8.645000000000e+02 3.666674282902e-02 4.212094780515e-05 6.786245165454e+00
8.647500000000e+02 3.704374233388e-02 4.240136079336e-05 6.741451857958e+00
8.650000000000e+02 3.731479534678e-02 4.250668605321e-05 6.696555379771e+00
8.652500000000e+02 3.748016612864e-02 4.243092132719e-05 6.651547878323e+00
8.655000000000e+02 3.754218877491e-02 4.217230300529e-05 6.606420867466e+00
8.657500000000e+02 3.750531713683e-02 4.173334928254e-05 6.561165478345e+00
8.660000000000e+02 3.737613815459e-02 4.112081511079e-05 6.515772698730e+00
8.662500000000e+02 3.716333213405e-02 4.034556037288e-05 6.470233607954e+00
8.665000000000e+02 3.687758211158e-02 3.942232752904e-05 6.424539599971e+00
8.667500000000e+02 3.653143419858e-02 3.836942528329e-05 6.378682588763e+00
8.670000000000e+02 3.613909993931e-02 3.720832930015e-05 6.332655201350e+00
8.672500000000e+02 3.571621438165e-02 3.596318899954e-05 6.286450946427e+00
8.675000000000e+02 3.527954406961e-02 3.466029194263e-05 6.240064365665e+00
8.677500000000e+02 3.484665978559e-02 3.332746096676e-05 6.193491157803e+00
8.680000000000e+02 3.443557363470e-02 3.199335788617e-05 6.146728281868e+00
8.682500000000e+02 3.406435419416e-02 3.068679569010e-05 6.099774031929e+00
8.685000000000e+02 3.375072407848e-02 2.943603561295e-05 6.052628089024e+00
8.687500000000e+02 3.351165251049e-02 2.826810074177e-05 6.005291545479e+00
8.690000000000e+02 3.336295093438e-02 2.720808332163e-05 5.957766903979e+00
8.692500000000e+02 3.331888280514e-02 2.627845780170e-05 5.910058051820e+00
8.695000000000e+02 3.339179866324e-02 2.549847986583e-05 5.862170210494e+00
8.697500000000e+02 3.359180513591e-02 2.488364568376e-05 5.814109860836e+00
8.700000000000e+02 3.392647932924e-02 2.444523393241e-05 5.765884647001e+00
8.702500000000e+02 3.440063595678e-02 2.418993346157e-05 5.717503259471e+00
8.705000000000e+02 3.501615485225e-02 2.411958241372e-05 5.668975300022e+00
8.707500000000e+02 3.577187434983e-02 2.423109483934e-05 5.620311130839e+00
8.710000000000e+02 3.666355563264e-02 2.451636936682e-05 5.571521710385e+00
8.712500000000e+02 3.768392106856e-02 2.496239655228e-05 5.522618418777e+00
8.715000000000e+02 3.882276787705e-02 2.555150722217e-05 5.473612875724e+00
8.717500000000e+02 4.006715676261e-02 2.626168641387e-05 5.424516754150e+00
8.720000000000e+02 4.140167309763e-02 2.706699752694e-05 5.375341592834e+00
8.722500000000e+02 4.280875564975e-02 2.793820754524e-05 5.326098611279e+00
8.725000000000e+02 4.426908637650e-02 2.884342639073e-05 5.276798530659e+00
8.727500000000e+02 4.576203205743e-02 2.974883203610e-05 5.227451402166e+00
8.730000000000e+02 4.726612861350e-02 3.061946712640e-05 5.178066451283e+00
8.732500000000e+02 4.875959586182e-02 3.142005172455e-05 5.128651935228e+00
8.735000000000e+02 5.022086935848e-02 3.211584358853e-05 5.079215017265e+00
8.737500000000e+02 5.162914034192e-02 3.267348139216e-05 5.029761668643e+00
8.740000000000e+02 5.296488348679e-02 3.306179424803e-05 4.980296584083e+00
8.742500000000e+02 5.421036837739e-02 3.325257780828e-05 4.930823134213e+00
8.745000000000e+02 5.535012969450e-02 3.322129020364e-05 4.881343331855e+00
8.747500000000e+02 5.637139377799e-02 3.294766963086e-05 4.831857839549e+00
8.750000000000e+02 5.726443754895e-02 3.241623706224e-05 4.782365996598e+00
8.752500000000e+02 5.802287071363e-02 3.161667561311e-05 4.732865873052e+00
8.755000000000e+02 5.864383457631e-02 3.054408119646e-05 4.683354362482e+00
8.757500000000e+02 5.912809979367e-02 2.919906067966e-05 4.633827289649e+00
8.760000000000e+02 5.948006401705e-02 2.758768153316e-05 4.584279548739e+00
8.762500000000e+02 5.970764360559e-02 2.572127557637e-05 4.534705262712e+00
8.765000000000e+02 5.982206012061e-02 2.361609798768e-05 4.485097962141e+00
8.767500000000e+02 5.983752498755e-02 2.129285295457e-05 4.435450779973e+00
8.770000000000e+02 5.977082920888e-02 1.877609980008e-05 4.385756658432e+00
8.772500000000e+02 5.964084841217e-02 1.609355627408e-05 4.336008564012e+00
8.775000000000e+02 5.946797690489e-02 1.327532265491e-05 4.286199707420e+00
8.777500000000e+02 5.927350626040e-02 1.035305038749e-05 4.236323754412e+00
8.780000000000e+02 5.907897166012e-02 7.359085397896e-06 4.186375046577e+00
8.782500000000e+02 5.890548330800e-02 4.325614331696e-06 4.136348795371e+00
8.785000000000e+02 5.877307013312e-02 1.283845590200e-06 4.086241269124e+00
8.787500000000e+02 5.870005827783e-02 -1.736746973985e-06 4.036049959311e+00
8.790000000000e+02 5.870250796881e-02 -4.709087586707e-06 3.985773725913e+00
8.792500000000e+02 5.879373018563e-02 -7.609035681949e-06 3.935412911366e+00
8.795000000000e+02 5.898390163910e-02 -1.041580331149e-05 3.884969441875e+00
8.797500000000e+02 5.927979248919e-02 -1.311220922212e-05 3.834446888253e+00
8.800000000000e+02 5.968461713939e-02 -1.568477265707e-05 3.783850508523e+00
8.802500000000e+02 6.019801311490e-02 -1.812364699830e-05 3.733187258851e+00
8.805000000000e+02 6.081614579960e-02 -2.042239845781e-05 3.682465792786e+00
8.807500000000e+02 6.153193387226e-02 -2.257763771152e-05 3.631696430306e+00
8.810000000000e+02 6.233538275055e-02 -2.458852731663e-05 3.580891117536e+00
8.812500000000e+02 6.321401096522e-02 -2.645618980002e-05 3.530063370305e+00
8.815000000000e+02 6.415334862138e-02 -2.818304236649e-05 3.479228218477e+00
8.817500000000e+02 6.513748748127e-02 -2.977209556512e-05 3.428402140482e+00
8.820000000000e+02 6.614965864724e-02 -3.122625201482e-05 3.377603001183e+00
8.822500000000e+02 6.717281524854e-02 -3.254764038282e-05 3.326850000660e+00
8.825000000000e+02 6.819019917030e-02 -3.373702468157e-05 3.276163624589e+00
8.827500000000e+02 6.918587184272e-02 -3.479331908696e-05 3.225565614353e+00
8.830000000000e+02 7.014519062529e-02 -3.571323724050e-05 3.175078945494e+00
8.832500000000e+02 7.105521618497e-02 -3.649109579176e-05 3.124727827820e+00
8.835000000000e+02 7.190503482524e-02 -3.711878880566e-05 3.074537718464e+00
8.837500000000e+02 7.268598749468e-02 -3.758593572251e-05 3.024535355400e+00
8.840000000000e+02 7.339179437734e-02 -3.788020160592e-05 2.974748804839e+00
8.842500000000e+02 7.401857047770e-02 -3.798778712441e-05 2.925207523580e+00
8.845000000000e+02 7.456473368338e-02 -3.789407051433e-05 2.875942431370e+00
8.847500000000e+02 7.503080416302e-02 -3.758437641177e-05 2.826985989198e+00
8.850000000000e+02 7.541910653696e-02 -3.704484994363e-05 2.778372277977e+00
8.852500000000e+02 7.573338738525e-02 -3.626340281873e-05 2.730137071195e+00
8.855000000000e+02 7.597836778453e-02 -3.523069435196e-05 2.682317894703e+00
8.857500000000e+02 7.615925609763e-02 -3.394110812724e-05 2.634954066569e+00
8.860000000000e+02 7.628125112316e-02 -3.239367757643e-05 2.588086710149e+00
8.862500000000e+02 7.634906921698e-02 -3.059291832511e-05 2.541758734235e+00
8.865000000000e+02 7.636653034894e-02 -2.854951853926e-05 2.496014775360e+00
8.867500000000e+02 7.633623628033e-02 -2.628084372669e-05 2.450901099044e+00
8.870000000000e+02 7.625937009913e-02 -2.381121533665e-05 2.406465458994e+00
8.872500000000e+02 7.613563975744e-02 -2.117192885759e-05 2.362756914911e+00
8.875000000000e+02 7.596337734520e-02 -1.840099134029e-05 2.319825612313e+00
8.877500000000e+02 7.573979375944e-02 -1.554256697495e-05 2.277722527582e+00
8.880000000000e+02 7.546137227002e-02 -1.264613544799e-05 2.236499196856e+00
8.882500000000e+02 7.512438434468e-02 -9.765386316890e-06 2.196207406548e+00
8.885000000000e+02 7.472547901652e-02 -6.956878109893e-06 2.156898904565e+00
8.887500000000e+02 7.426231696442e-02 -4.278527800161e-06 2.118625080748e+00
8.890000000000e+02 7.373418868420e-02 -1.787985892010e-06 2.081436675750e+00
8.892500000000e+02 7.314257433342e-02 4.590182101916e-07 2.045383506742e+00
8.895000000000e+02 7.249160375322e-02 2.410289092036e-06 2.010514188916e+00
8.897500000000e+02 7.178837500336e-02 4.018650986065e-06 1.976875902212e+00
8.900000000000e+02 7.104311078615e-02 5.243235336294e-06 1.944514184621e+00
8.902500000000e+02 7.026913994279e-02 6.050525289208e-06 1.913472724544e+00
8.905000000000e+02 6.948269883923e-02 6.415100675367e-06 1.883793206895e+00
8.907500000000e+02 6.870256423871e-02 6.320074301652e-06 1.855515169395e+00
8.910000000000e+02 6.794953380511e-02 5.757216787555e-06 1.828675881288e+00
8.912500000000e+02 6.724577927489e-02 4.726777962677e-06 1.803310260068e+00
8.915000000000e+02 6.661409964376e-02 3.237059535921e-06 1.779450774320e+00
8.917500000000e+02 6.607710873289e-02 1.303753699861e-06 1.757127396321e+00
8.920000000000e+02 6.565639043513e-02 -1.050880653802e-06 1.736367551852e+00
8.922500000000e+02 6.537165758845e-02 -3.798958903650e-06 1.717196083180e+00
8.925000000000e+02 6.523994977529e-02 -6.907975038661e-06 1.699635213663e+00
8.927500000000e+02 6.527490789834e-02 -1.034182884810e-05 1.683704530576e+00
8.930000000000e+02 6.548615518917e-02 -1.406180886973e-05 1.669420927250e+00
8.932500000000e+02 6.587882449242e-02 -1.802752130797e-05 1.656798570744e+00
8.935000000000e+02 6.645325554561e-02 -2.219776925497e-05 1.645848838156e+00
8.937500000000e+02 6.720488651050e-02 -2.653124657021e-05 1.636580236783e+00
8.940000000000e+02 6.812435520974e-02 -3.098712096924e-05 1.628998326025e+00
8.942500000000e+02 6.919780703520e-02 -3.552546829769e-05 1.623105591384e+00
8.945000000000e+02 7.040740572694e-02 -4.010760541537e-05 1.618901345821e+00
8.947500000000e+02 7.173201727722e-02 -4.469623702524e-05 1.616381614320e+00
8.950000000000e+02 7.314803109013e-02 -4.925547673260e-05 1.615539028470e+00
8.952500000000e+02 7.463026972750e-02 -5.375075781991e-05 1.616362757431e+00
8.955000000000e+02 7.615292840775e-02 -5.814864799961e-05 1.618838437588e+00
8.957500000000e+02 7.769048709628e-02 -6.241661434628e-05 1.622948170177e+00
8.960000000000e+02 7.921853412428e-02 -6.652276658323e-05 1.628670562307e+00
8.962500000000e+02 8.071445379130e-02 -7.043562550269e-05 1.635980791208e+00
8.965000000000e+02 8.215793802026e-02 -7.412396242110e-05 1.644850743314e+00
8.967500000000e+02 8.353129894926e-02 -7.755674538645e-05 1.655249196443e+00
8.970000000000e+02 8.481958447001e-02 -8.070323899073e-05 1.667142018776e+00
8.972500000000e+02 8.601050042008e-02 -8.353326057475e-05 1.680492436133e+00
8.975000000000e+02 8.709418678582e-02 -8.601763656194e-05 1.695261289792e+00
8.977500000000e+02 8.806287232799e-02 -8.812881031606e-05 1.711407345910e+00
8.980000000000e+02 8.891047837931e-02 -8.984162407158e-05 1.728887588211e+00
8.982500000000e+02 8.963220015010e-02 -9.113417320958e-05 1.747657547402e+00
8.985000000000e+02 9.022414002937e-02 -9.198873760513e-05 1.767671612103e+00
8.987500000000e+02 9.068300581074e-02 -9.239265262198e-05 1.788883367428e+00
8.990000000000e+02 9.100593016824e-02 -9.233911511453e-05 1.811245918598e+00
8.992500000000e+02 9.119040103633e-02 -9.182780186781e-05 1.834712231582e+00
8.995000000000e+02 9.123431856810e-02 -9.086527810970e-05 1.859235468583e+00
8.997500000000e+02 9.113615327200e-02 -8.946513571628e-05 1.884769326163e+00
9.000000000000e+02 9.089519740512e-02 -8.764787949517e-05 1.911268359677e+00
9.002500000000e+02 9.051185750427e-02 -8.544052291182e-05 1.938688300512e+00
9.005000000000e+02 8.998796754044e-02 -8.287595720330e-05 1.966986347906e+00
9.007500000000e+02 8.932707999148e-02 -7.999212388810e-05 1.996121431435e+00
9.010000000000e+02 8.853470135265e-02 -7.683105113995e-05 2.026054436055e+00
9.012500000000e+02 8.761844222312e-02 -7.343781520167e-05 2.056748383978e+00
9.015000000000e+02 8.658805867024e-02 -6.985948445398e-05 2.088168569861e+00
9.017500000000e+02 8.545537038411e-02 -6.614409539588e-05 2.120282648900e+00
9.020000000000e+02 8.423404606004e-02 -6.233969003522e-05 2.153060678257e+00
9.022500000000e+02 8.293927028322e-02 -5.849344347278e-05 2.186475119248e+00
9.025000000000e+02 8.158729373668e-02 -5.465086622089e-05 2.220500801799e+00
9.027500000000e+02 8.019490083939e-02 -5.085509044186e-05 2.255114861241e+00
9.030000000000e+02 7.877882293903e-02 -4.714620561688e-05 2.290296649431e+00
9.032500000000e+02 7.735514624290e-02 -4.356063408048e-05 2.326027630883e+00
9.035000000000e+02 7.593875301081e-02 -4.013054368454e-05 2.362291259435e+00
9.037500000000e+02 7.454284395782e-02 -3.688330710241e-05 2.399072841352e+00
9.040000000000e+02 7.317857954894e-02 -3.384101310203e-05 2.436359392131e+00
9.042500000000e+02 7.185486738253e-02 -3.102007941544e-05 2.474139475600e+00
9.045000000000e+02 7.057831630322e-02 -2.843097711591e-05 2.512403041430e+00
9.047500000000e+02 6.935335710764e-02 -2.607812942412e-05 2.551141250760e+00
9.050000000000e+02 6.818251517559e-02 -2.396001533811e-05 2.590346298788e+00
9.052500000000e+02 6.706679931676e-02 -2.206948724257e-05 2.630011243897e+00
9.055000000000e+02 6.600616249499e-02 -2.039434024032e-05 2.670129840321e+00
9.057500000000e+02 6.499997926909e-02 -1.891810485921e-05 2.710696385151e+00
9.060000000000e+02 6.404748129962e-02 -1.762101147035e-05 2.751705588450e+00
9.062500000000e+02 6.314810593292e-02 -1.648111944971e-05 2.793152461055e+00
9.065000000000e+02 6.230171725477e-02 -1.547539766569e-05 2.835032228179e+00
9.067500000000e+02 6.150868262548e-02 -1.458081695055e-05 2.877340262332e+00
9.070000000000e+02 6.076980124684e-02 -1.377525864779e-05 2.920072036972e+00
9.072500000000e+02 6.008610809162e-02 -1.303820101317e-05 2.963223087289e+00
9.075000000000e+02 5.945858492576e-02 -1.235112863898e-05 3.006788975186e+00
9.077500000000e+02 5.888782566029e-02 -1.169766288348e-05 3.050765245867e+00
9.080000000000e+02 5.837370437819e-02 -1.106343130755e-05 3.095147371171e+00
9.082500000000e+02 5.791509584158e-02 -1.043574956283e-05 3.139930669421e+00
9.085000000000e+02 5.750968823828e-02 -9.803188484203e-06 3.185110202377e+00
9.087500000000e+02 5.715391730750e-02 -9.155126282440e-06 3.230680648628e+00
9.090000000000e+02 5.684303582155e-02 -8.481376381569e-06 3.276636160690e+00
9.092500000000e+02 5.657131266647e-02 -7.771970934184e-06 3.322970212846e+00
9.095000000000e+02 5.633234085650e-02 -7.017151631400e-06 3.369675453651e+00
9.097500000000e+02 5.611941875020e-02 -6.207589802826e-06 3.416743576001e+00
9.100000000000e+02 5.592595844858e-02 -5.334821504305e-06 3.464165217952e+00
9.102500000000e+02 5.574587614315e-02 -4.391855659036e-06 3.511929906570e+00
9.105000000000e+02 5.557391638801e-02 -3.373875551438e-06 3.560026051947e+00
9.107500000000e+02 5.540587605353e-02 -2.278938489919e-06 3.608440995506e+00
9.110000000000e+02 5.523870886722e-02 -1.108585245713e-06 3.657161112738e+00
9.112500000000e+02 5.507050135271e-02 1.317373700682e-07 3.706171963219e+00
9.115000000000e+02 5.490033393328e-02 1.432515082694e-06 3.755458478309e+00
9.117500000000e+02 5.472805536866e-02 2.780290703136e-06 3.805005174825e+00
9.120000000000e+02 5.455399703230e-02 4.158088954709e-06 3.854796375983e+00
9.122500000000e+02 5.437867303800e-02 5.546098477582e-06 3.904816428607e+00
9.125000000000e+02 5.420249354677e-02 6.922560865597e-06 3.955049896949e+00
9.127500000000e+02 5.402553227926e-02 8.264779217476e-06 4.005481726986e+00
9.130000000000e+02 5.384736303877e-02 9.550169095929e-06 4.056097367455e+00
9.132500000000e+02 5.366698764115e-02 1.075726288588e-05 4.106882850968e+00
9.135000000000e+02 5.348284898201e-02 1.186659948335e-05 4.157824830973e+00
9.137500000000e+02 5.329292835886e-02 1.286144940699e-05 4.208910587481e+00
9.140000000000e+02 5.309490279812e-02 1.372834041302e-05 4.260128006257e+00
9.142500000000e+02 5.288634057449e-02 1.445737647435e-05 4.311465545186e+00
9.145000000000e+02 5.266490854065e-02 1.504236885810e-05 4.362912201009e+00
9.147500000000e+02 5.242856026479e-02 1.548080383418e-05 4.414457483269e+00
9.150000000000e+02 5.217568354653e-02 1.577368809580e-05 4.466091405054e+00
9.152500000000e+02 5.190519172750e-02 1.592531957259e-05 4.517804496259e+00
9.155000000000e+02 5.161654670831e-02 1.594301590357e-05 4.569587837059e+00
9.157500000000e+02 5.130971572928e-02 1.583683799958e-05 4.621433111291e+00
9.160000000000e+02 5.098506775368e-02 1.561932661207e-05 4.673332672955e+00
9.162500000000e+02 5.064322271618e-02 1.530526099269e-05 4.725279617804e+00
9.165000000000e+02 5.028487098746e-02 1.491143933133e-05 4.777267850736e+00
9.167500000000e+02 4.991058253651e-02 1.445647140380e-05 4.829292139728e+00
9.170000000000e+02 4.952062557857e-02 1.396055846253e-05 4.881348148321e+00
9.172500000000e+02 4.911481156926e-02 1.344528642547e-05 4.933432440390e+00
9.175000000000e+02 4.869238394032e-02 1.293341714828e-05 4.985542455239e+00
9.177500000000e+02 4.825195718995e-02 1.244855276578e-05 5.037676451263e+00
9.180000000000e+02 4.779151450395e-02 1.201483644286e-05 5.089833421805e+00
9.182500000000e+02 4.730846159508e-02 1.165663035943e-05 5.142012986991e+00
9.185000000000e+02 4.679973461968e-02 1.139807857098e-05 5.194215268516e+00
9.187500000000e+02 4.626194888282e-02 1.126273698823e-05 5.246440752916e+00
9.190000000000e+02 4.569157689046e-02 1.127318045224e-05 5.298690150035e+00
9.192500000000e+02 4.508514285772e-02 1.145057371921e-05 5.350964253382e+00
9.195000000000e+02 4.443941226934e-02 1.181426437272e-05 5.403263805045e+00
9.197500000000e+02 4.375156827018e-02 1.238138679055e-05 5.455589370715e+00
9.200000000000e+02 4.301935670379e-02 1.316649403246e-05 5.507941224243e+00
9.202500000000e+02 4.224119475330e-02 1.418121750299e-05 5.560319243767e+00
9.205000000000e+02 4.141623574457e-02 1.543396473153e-05 5.612722817279e+00
9.207500000000e+02 4.054439415656e-02 1.692965365671e-05 5.665150758962e+00
9.210000000000e+02 3.962632981744e-02 1.866950351234e-05 5.717601231674e+00
9.212500000000e+02 3.866340122546e-02 2.065088163783e-05 5.770071674907e+00
9.215000000000e+02 3.765760017032e-02 2.286721067801e-05 5.822558739482e+00
9.217500000000e+02 3.661147377879e-02 2.530795429750e-05 5.875058223252e+00
9.220000000000e+02 3.552804903468e-02 2.795867932023e-05 5.927565010993e+00
9.222500000000e+02 3.441076626534e-02 3.080120252125e-05 5.980073014561e+00
9.225000000000e+02 3.326343199401e-02 3.381381671799e-05 6.032575119438e+00
9.227500000000e+02 3.209019024654e-02 3.697160195101e-05 6.085063130536e+00
9.230000000000e+02 3.089551576009e-02 4.024680936168e-05 6.137527724038e+00
9.232500000000e+02 2.968422338987e-02 4.360931303371e-05 6.189958400701e+00
9.235000000000e+02 2.846148957136e-02 4.702709168231e-05 6.242343450236e+00
9.237500000000e+02 2.723287474067e-02 5.046677307982e-05 6.294669917457e+00
9.240000000000e+02 2.600433954633e-02 5.389418424895e-05 6.346923579610e+00
9.242500000000e+02 2.478224510018e-02 5.727489995241e-05 6.399088933187e+00
9.245000000000e+02 2.357332982353e-02 6.057478031432e-05 6.451149193264e+00
9.247500000000e+02 2.238465800958e-02 6.376048249754e-05 6.503086301512e+00
9.250000000000e+02 2.122353689429e-02 6.679993959982e-05 6.554880956023e+00
9.252500000000e+02 2.009740382615e-02 6.966279579038e-05 6.606512647199e+00
9.255000000000e+02 1.901368635356e-02 7.232080196884e-05 6.657959712081e+00
9.257500000000e+02 1.797964267847e-02 7.474816372766e-05 6.709199395389e+00
9.260000000000e+02 1.700218797811e-02 7.692185989164e-05 6.760207930780e+00
9.262500000000e+02 1.608771882372e-02 7.882191711131e-05 6.810960621142e+00
9.265000000000e+02 1.524194409853e-02 8.043165409788e-05 6.861431922545e+00
9.267500000000e+02 1.446972830292e-02 8.173790263408e-05 6.911595540565e+00
9.270000000000e+02 1.377496075441e-02 8.273118472649e-05 6.961424506964e+00
9.272500000000e+02 1.316044877290e-02 8.340587496586e-05 7.010891269106e+00
9.275000000000e+02 1.262784637623e-02 8.376033858182e-05 7.059967752168e+00
9.277500000000e+02 1.217761166626e-02 8.379703775810e-05 7.108625430757e+00
9.280000000000e+02 1.180900034613e-02 8.352255753330e-05 7.156835370559e+00
9.282500000000e+02 1.152008509496e-02 8.294760899580e-05 7.204568280011e+00
9.285000000000e+02 1.130780477892e-02 8.208696144682e-05 7.251794533726e+00
9.287500000000e+02 1.116803184573e-02 8.095933086558e-05 7.298484210662e+00
9.290000000000e+02 1.109566000419e-02 7.958717200232e-05 7.344607108933e+00
9.292500000000e+02 1.108470166804e-02 7.799639980025e-05 7.390132780951e+00
9.295000000000e+02 1.112839596351e-02 7.621603132393e-05 7.435030557769e+00
9.297500000000e+02 1.121932111196e-02 7.427776001617e-05 7.479269587930e+00
9.300000000000e+02 1.134951021589e-02 7.221545645794e-05 7.522818875805e+00
9.302500000000e+02 1.151056785990e-02 7.006463776588e-05 7.565647344140e+00
9.305000000000e+02 1.169378787302e-02 6.786189037797e-05 7.607723891342e+00
9.307500000000e+02 1.189027098586e-02 6.564420819158e-05 7.649017464760e+00
9.310000000000e+02 1.209104279924e-02 6.344840614697e-05 7.689497139622e+00
9.312500000000e+02 1.228717194626e-02 6.131050944325e-05 7.729132203367e+00
9.315000000000e+02 1.246988825437e-02 5.926515640828e-05 7.767892243002e+00
9.317500000000e+02 1.263070065300e-02 5.734504511518e-05 7.805747234907e+00
9.320000000000e+02 1.276151211834e-02 5.558043946591e-05 7.842667623761e+00
9.322500000000e+02 1.285473438165e-02 5.399872810541e-05 7.878624418144e+00
9.325000000000e+02 1.290339482864e-02 5.262406545614e-05 7.913589262650e+00
9.327500000000e+02 1.290123766800e-02 5.147707393455e-05 7.947534517207e+00
9.330000000000e+02 1.284281269670e-02 5.057462659644e-05 7.980433319612e+00
9.332500000000e+02 1.272355558668e-02 4.992969648338e-05 8.012259664630e+00
9.335000000000e+02 1.253984930503e-02 4.955128355966e-05 8.042988460960e+00
9.337500000000e+02 1.228906802451e-02 4.944440867508e-05 8.072595585703e+00
9.340000000000e+02 1.196960678836e-02 4.961015671184e-05 8.101057957481e+00
9.342500000000e+02 1.158088447489e-02 5.004578792489e-05 8.128353578311e+00
9.345000000000e+02 1.112333329048e-02 5.074485961715e-05 8.154461605133e+00
9.347500000000e+02 1.059836380442e-02 5.169751447495e-05 8.179362401086e+00
9.350000000000e+02 1.000831168820e-02 5.289069480022e-05 8.203037587900e+00
9.352500000000e+02 9.356370956464e-03 5.430836920559e-05 8.225470116030e+00
9.355000000000e+02 8.646506642958e-03 5.593187995731e-05 8.246644306968e+00
9.357500000000e+02 7.883360137266e-03 5.774027292280e-05 8.266545920782e+00
9.360000000000e+02 7.072141197027e-03 5.971066077146e-05 8.285162203258e+00
9.362500000000e+02 6.218513813420e-03 6.181861537935e-05 8.302481930642e+00
9.365000000000e+02 5.328480018757e-03 6.403857406279e-05 8.318495463699e+00
9.367500000000e+02 4.408260666444e-03 6.634426419691e-05 8.333194781487e+00
9.370000000000e+02 3.464178801034e-03 6.870913016818e-05 8.346573509482e+00
9.372500000000e+02 2.502547700010e-03 7.110676671523e-05 8.358626952051e+00
9.375000000000e+02 1.529564208999e-03 7.351134754038e-05 8.369352103597e+00
9.377500000000e+02 5.512108191854e-04 7.589803723584e-05 8.378747652042e+00
9.380000000000e+02 -4.268335333756e-04 7.824339127818e-05 8.386813982095e+00
9.382500000000e+02 -1.399272052777e-03 8.052573897863e-05 8.393553158363e+00
9.385000000000e+02 -2.361256787186e-03 8.272546974447e-05 8.398968900226e+00
9.387500000000e+02 -3.308445177564e-03 8.482527652912e-05 8.403066554048e+00
9.390000000000e+02 -4.237042855363e-03 8.681042872130e-05 8.405853047767e+00
9.392500000000e+02 -5.143834782142e-03 8.866894658283e-05 8.407336840968e+00
9.395000000000e+02 -6.026204071797e-03 9.039169390843e-05 8.407527866040e+00
9.397500000000e+02 -6.882137152065e-03 9.197241411166e-05 8.406437460396e+00
9.400000000000e+02 -7.710219932383e-03 9.340771766236e-05 8.404078294482e+00
9.402500000000e+02 -8.509620181770e-03 9.469699969261e-05 8.400464290126e+00
9.405000000000e+02 -9.280061427340e-03 9.584230855728e-05 8.395610534422e+00
9.407500000000e+02 -1.002178607841e-02 9.684815839803e-05 8.389533188366e+00
9.410000000000e+02 -1.073551385123e-02 9.772130981833e-05 8.382249388741e+00
9.412500000000e+02 -1.142238900078e-02 9.847050074702e-05 8.373777147839e+00
9.415000000000e+02 -1.208392630613e-02 9.910616426709e-05 8.364135244919e+00
9.417500000000e+02 -1.272194795574e-02 9.964010508653e-05 8.353343119007e+00
9.420000000000e+02 -1.333852089061e-02 1.000851667729e-04 8.341420751953e+00
9.422500000000e+02 -1.393588770503e-02 1.004550210234e-04 8.328388556675e+00
9.425000000000e+02 -1.451639996903e-02 1.007637801308e-04 8.314267254975e+00
9.427500000000e+02 -1.508244840598e-02 1.010256532947e-04 8.299077764757e+00
9.430000000000e+02 -1.563639782936e-02 1.012547030943e-04 8.282841077173e+00
9.432500000000e+02 -1.618052240352e-02 1.014645523863e-04 8.265578147503e+00
9.435000000000e+02 -1.671694754627e-02 1.016681589786e-04 8.247309777342e+00
9.437500000000e+02 -1.724759491826e-02 1.018776144270e-04 8.228056514541e+00
9.440000000000e+02 -1.777413522177e-02 1.021039300645e-04 8.207838546322e+00
9.442500000000e+02 -1.829794559102e-02 1.023569388339e-04 8.186675613597e+00
9.445000000000e+02 -1.882007496178e-02 1.026451464924e-04 8.164586921020e+00
9.447500000000e+02 -1.934121543510e-02 1.029755826389e-04 8.141591065334e+00
9.450000000000e+02 -1.986168105456e-02 1.033537509902e-04 8.117705974262e+00
9.452500000000e+02 -2.038139493731e-02 1.037835917847e-04 8.092948847779e+00
9.455000000000e+02 -2.089988426356e-02 1.042674676487e-04 8.067336119542e+00
9.457500000000e+02 -2.141628473718e-02 1.048061738075e-04 8.040883424808e+00
9.460000000000e+02 -2.192935475488e-02 1.053989732194e-04 8.013605579240e+00
9.462500000000e+02 -2.243749911653e-02 1.060436557624e-04 7.985516573349e+00
9.465000000000e+02 -2.293880332897e-02 1.067366175005e-04 7.956629567785e+00
9.467500000000e+02 -2.343107649174e-02 1.074729611215e-04 7.926956908219e+00
9.470000000000e+02 -2.391190308676e-02 1.082466144745e-04 7.896510144805e+00
9.472500000000e+02 -2.437870202352e-02 1.090504660891e-04 7.865300061576e+00
9.475000000000e+02 -2.482879197091e-02 1.098765147564e-04 7.833336712756e+00
9.477500000000e+02 -2.525946039013e-02 1.107160489544e-04 7.800629471069e+00
9.480000000000e+02 -2.566803710894e-02 1.115598258614e-04 7.767187073332e+00
9.482500000000e+02 -2.605196802032e-02 1.123981419339e-04 7.733017679919e+00
9.485000000000e+02 -2.640888774916e-02 1.132211230873e-04 7.698128938391e+00
9.487500000000e+02 -2.673669126841e-02 1.140188923382e-04 7.662528043652e+00
9.490000000000e+02 -2.703359961500e-02 1.147817311969e-04 7.626221808079e+00
9.492500000000e+02 -2.729821874916e-02 1.155002461628e-04 7.589216733086e+00
9.495000000000e+02 -2.752959251694e-02 1.161655273682e-04 7.551519074208e+00
9.497500000000e+02 -2.772724329471e-02 1.167692829098e-04 7.513134916079e+00
9.500000000000e+02 -2.789120536317e-02 1.173039778797e-04 7.474070235187e+00
9.502500000000e+02 -2.802204380919e-02 1.177629393810e-04 7.434330970286e+00
9.505000000000e+02 -2.812086465498e-02 1.181404490663e-04 7.393923079938e+00
9.507500000000e+02 -2.818931074862e-02 1.184317992001e-04 7.352852602094e+00
9.510000000000e+02 -2.822954532252e-02 1.186333948474e-04 7.311125707366e+00
9.512500000000e+02 -2.824422509824e-02 1.187427618481e-04 7.268748742562e+00
9.515000000000e+02 -2.823645992538e-02 1.187585489880e-04 7.225728272043e+00
9.517500000000e+02 -2.820976185371e-02 1.186805652057e-04 7.182071111193e+00
9.520000000000e+02 -2.816798688760e-02 1.185097367903e-04 7.137784349275e+00
9.522500000000e+02 -2.811526684966e-02 1.182481056700e-04 7.092875369160e+00
9.525000000000e+02 -2.805593862196e-02 1.178988048491e-04 7.047351854918e+00
9.527500000000e+02 -2.799446889921e-02 1.174660088266e-04 7.001221794470e+00
9.530000000000e+02 -2.793537848395e-02 1.169548750334e-04 6.954493473986e+00
9.532500000000e+02 -2.788316887407e-02 1.163714706917e-04 6.907175464435e+00
9.535000000000e+02 -2.784225035641e-02 1.157226961302e-04 6.859276603236e+00
9.537500000000e+02 -2.781687404496e-02 1.150162053408e-04 6.810805969904e+00
9.540000000000e+02 -2.781106958931e-02 1.142603282549e-04 6.761772857520e+00
9.542500000000e+02 -2.782858735501e-02 1.134639696014e-04 6.712186740969e+00
9.545000000000e+02 -2.787284731670e-02 1.126365104009e-04 6.662057243055e+00
9.547500000000e+02 -2.794689416623e-02 1.117877057990e-04 6.611394098790e+00
9.550000000000e+02 -2.805336045013e-02 1.109275825243e-04 6.560207121281e+00
9.552500000000e+02 -2.819443679962e-02 1.100663313492e-04 6.508506167718e+00
9.555000000000e+02 -2.837185041917e-02 1.092141909133e-04 6.456301106795e+00
9.557500000000e+02 -2.858685258111e-02 1.083813759656e-04 6.403601792923e+00
9.560000000000e+02 -2.884021361583e-02 1.075779431162e-04 6.350418040211e+00
9.562500000000e+02 -2.913222783364e-02 1.068136855862e-04 6.296759607349e+00
9.565000000000e+02 -2.946272548362e-02 1.060980169558e-04 6.242636182586e+00
9.567500000000e+02 -2.983109410137e-02 1.054398826976e-04 6.188057382055e+00
9.570000000000e+02 -3.023630658740e-02 1.048477164226e-04 6.133032749222e+00
9.572500000000e+02 -3.067695711762e-02 1.043292757449e-04 6.077571766699e+00
9.575000000000e+02 -3.115130279080e-02 1.038915665285e-04 6.021683873222e+00
9.577500000000e+02 -3.165731079612e-02 1.035407712436e-04 5.965378491233e+00
9.580000000000e+02 -3.219270843566e-02 1.032822105720e-04 5.908665057678e+00
9.582500000000e+02 -3.275503592000e-02 1.031202149826e-04 5.851553066916e+00
9.585000000000e+02 -3.334169894689e-02 1.030580778551e-04 5.794052117959e+00
9.587500000000e+02 -3.395002056931e-02 1.030980489849e-04 5.736171970722e+00
9.590000000000e+02 -3.457728941993e-02 1.032413068885e-04 5.677922603710e+00
9.592500000000e+02 -3.522080516437e-02 1.034879414344e-04 5.619314282697e+00
9.595000000000e+02 -3.587791760805e-02 1.038369489242e-04 5.560357627851e+00
9.597500000000e+02 -3.654606105689e-02 1.042862432766e-04 5.501063690116e+00
9.600000000000e+02 -3.722278070706e-02 1.048326794538e-04 5.441444025149e+00
9.602500000000e+02 -3.790575269798e-02 1.054720893736e-04 5.381510774393e+00
9.605000000000e+02 -3.859279537385e-02 1.061993278298e-04 5.321276744373e+00
9.607500000000e+02 -3.928187208727e-02 1.070083277887e-04 5.260755487105e+00
9.610000000000e+02 -3.997108607317e-02 1.078921634430e-04 5.199961383449e+00
9.612500000000e+02 -4.065866663056e-02 1.088431195755e-04 5.138909723195e+00
9.615000000000e+02 -4.134294833281e-02 1.098527633260e-04 5.077616783600e+00
9.617500000000e+02 -4.202234535602e-02 1.109120193689e-04 5.016099909289e+00
9.620000000000e+02 -4.269532158763e-02 1.120112434186e-04 4.954377585526e+00
9.622500000000e+02 -4.336035984921e-02 1.131402907980e-04 4.892469510322e+00
9.625000000000e+02 -4.401593154056e-02 1.142885816445e-04 4.830396658975e+00
9.627500000000e+02 -4.466047027738e-02 1.154451579183e-04 4.768181349458e+00
9.630000000000e+02 -4.529234915835e-02 1.165987344310e-04 4.705847297301e+00
9.632500000000e+02 -4.590986362467e-02 1.177377434680e-04 4.643419663675e+00
9.635000000000e+02 -4.651122239974e-02 1.188503744981e-04 4.580925102964e+00
9.637500000000e+02 -4.709454342445e-02 1.199246019061e-04 4.518391793242e+00
9.640000000000e+02 -4.765785921432e-02 1.209482216514e-04 4.455849467049e+00
9.642500000000e+02 -4.819912715851e-02 1.219088881393e-04 4.393329423912e+00
9.645000000000e+02 -4.871624894591e-02 1.227941502240e-04 4.330864538880e+00
9.647500000000e+02 -4.920709444608e-02 1.235914985858e-04 4.268489253210e+00
9.650000000000e+02 -4.966953363922e-02 1.242884207580e-04 4.206239555922e+00
9.652500000000e+02 -5.010147185144e-02 1.248724724272e-04 4.144152948860e+00
9.655000000000e+02 -5.050089133262e-02 1.253313608943e-04 4.082268397232e+00
9.657500000000e+02 -5.086589438863e-02 1.256530477344e-04 4.020626265804e+00
9.660000000000e+02 -5.119475072768e-02 1.258258654894e-04 3.959268235681e+00
9.662500000000e+02 -5.148594411771e-02 1.258386559577e-04 3.898237209728e+00
9.665000000000e+02 -5.173822089247e-02 1.256809219208e-04 3.837577194552e+00
9.667500000000e+02 -5.195063527760e-02 1.253429942041e-04 3.777333174798e+00
9.670000000000e+02 -5.212259411878e-02 1.248162099715e-04 3.717550961588e+00
9.672500000000e+02 -5.225389580696e-02 1.240930979989e-04 3.658277037646e+00
9.675000000000e+02 -5.234476623221e-02 1.231675693834e-04 3.599558375773e+00
9.677500000000e+02 -5.239588633928e-02 1.220351021628e-04 3.541442259238e+00
9.680000000000e+02 -5.240841440716e-02 1.206929319048e-04 3.483976077658e+00
9.682500000000e+02 -5.238399841309e-02 1.191402240691e-04 3.427207123974e+00
9.685000000000e+02 -5.232477878706e-02 1.173782225631e-04 3.371182386001e+00
9.687500000000e+02 -5.223338225879e-02 1.154103875521e-04 3.315948323787e+00
9.690000000000e+02 -5.211290321271e-02 1.132425053007e-04 3.261550656682e+00
9.692500000000e+02 -5.196687453938e-02 1.108827678856e-04 3.208034146099e+00
9.695000000000e+02 -5.179922751213e-02 1.083418199621e-04 3.155442381528e+00
9.697500000000e+02 -5.161424023580e-02 1.056327663689e-04 3.103817579428e+00
9.700000000000e+02 -5.141647843071e-02 1.027711447856e-04 3.053200377577e+00
9.702500000000e+02 -5.121072613225e-02 9.977485293294e-05 3.003629653202e+00
9.705000000000e+02 -5.100191060875e-02 9.666403730935e-05 2.955142347384e+00
9.707500000000e+02 -5.079502227391e-02 9.346094063664e-05 2.907773303962e+00
9.710000000000e+02 -5.059503060004e-02 9.018970044658e-05 2.861555131255e+00
9.712500000000e+02 -5.040680122658e-02 8.687612269709e-05 2.816518065634e+00
9.715000000000e+02 -5.023501136178e-02 8.354741014160e-05 2.772689873406e+00
9.717500000000e+02 -5.008407187714e-02 8.023186450368e-05 2.730095748964e+00
9.720000000000e+02 -4.995805245392e-02 7.695855724174e-05 2.688758251564e+00
9.722500000000e+02 -4.986061687138e-02 7.375698202955e-05 2.648697246563e+00
9.725000000000e+02 -4.979496851191e-02 7.065669168568e-05 2.609929864542e+00
9.727500000000e+02 -4.976380656467e-02 6.768692227663e-05 2.572470489009e+00
9.730000000000e+02 -4.976929752249e-02 6.487621843670e-05 2.536330748271e+00
9.732500000000e+02 -4.981306124842e-02 6.225206118454e-05 2.501519522436e+00
9.735000000000e+02 -4.989617081293e-02 5.984050578986e-05 2.468042976545e+00
9.737500000000e+02 -5.001916942331e-02 5.766583777692e-05 2.435904587540e+00
9.740000000000e+02 -5.018209964080e-02 5.575025142987e-05 2.405105201659e+00
9.742500000000e+02 -5.038454752201e-02 5.411355751675e-05 2.375643082406e+00
9.745000000000e+02 -5.062569633142e-02 5.277292531819e-05 2.347513985456e+00
9.747500000000e+02 -5.090439062050e-02 5.174265334371e-05 2.320711223821e+00
9.750000000000e+02 -5.121920567019e-02 5.103399433257e-05 2.295225750339e+00
9.752500000000e+02 -5.156852039469e-02 5.065504580029e-05 2.271046245070e+00
9.755000000000e+02 -5.195059099537e-02 5.061061661171e-05 2.248159198676e+00
9.757500000000e+02 -5.236362135693e-02 5.090218447484e-05 2.226549010154e+00
9.760000000000e+02 -5.280582779447e-02 5.152788967980e-05 2.206198084254e+00
9.762500000000e+02 -5.327549494035e-02 5.248256909410e-05 2.187086933977e+00
9.765000000000e+02 -5.377102054013e-02 5.375782350311e-05 2.169194291477e+00
9.767500000000e+02 -5.429094608751e-02 5.534209751423e-05 2.152497218917e+00
9.770000000000e+02 -5.483397234651e-02 5.722084359464e-05 2.136971232964e+00
9.772500000000e+02 -5.539895812414e-02 5.937667901634e-05 2.122590434493e+00
9.775000000000e+02 -5.598490240422e-02 6.178956881214e-05 2.109327648749e+00
9.777500000000e+02 -5.659090982089e-02 6.443703871370e-05 2.097154576534e+00
9.780000000000e+02 -5.721614057758e-02 6.729440568437e-05 2.086041958533e+00
9.782500000000e+02 -5.785974776172e-02 7.033503144802e-05 2.075959749852e+00
9.785000000000e+02 -5.852080162104e-02 7.353057897802e-05 2.066877313779e+00
9.787500000000e+02 -5.919820744210e-02 7.685129220847e-05 2.058763625588e+00
9.790000000000e+02 -5.989061859784e-02 8.026628447655e-05 2.051587486891e+00
9.792500000000e+02 -6.059634692877e-02 8.374382520465e-05 2.045317762798e+00
9.795000000000e+02 -6.131327876509e-02 8.725164381962e-05 2.039923613588e+00
9.797500000000e+02 -6.203879580707e-02 9.075722461602e-05 2.035374751985e+00
9.800000000000e+02 -6.276970980892e-02 9.422811568080e-05 2.031641684708e+00
9.802500000000e+02 -6.350221135958e-02 9.763221478443e-05 2.028695975167e+00
9.805000000000e+02 -6.423183992489e-02 1.009380572834e-04 2.026510479185e+00
9.807500000000e+02 -6.495347648696e-02 1.041150998261e-04 2.025059594521e+00
9.810000000000e+02 -6.566136306564e-02 1.071339930013e-04 2.024319471453e+00
9.812500000000e+02 -6.634915090417e-02 1.099668395976e-04 2.024268226722e+00
9.815000000000e+02 -6.700997841267e-02 1.125874432980e-04 2.024886117147e+00
9.817500000000e+02 -6.763657815320e-02 1.149715464052e-04 2.026155683534e+00
9.820000000000e+02 -6.822141348817e-02 1.170970616796e-04 2.028061878267e+00
9.822500000000e+02 -6.875683822351e-02 1.189442917783e-04 2.030592131999e+00
9.825000000000e+02 -6.923527970344e-02 1.204961482860e-04 2.033736407646e+00
9.827500000000e+02 -6.964943551235e-02 1.217383637145e-04 2.037487198859e+00
9.830000000000e+02 -6.999247820825e-02 1.226596966988e-04 2.041839489958e+00
9.832500000000e+02 -7.025826374488e-02 1.232521375661e-04 2.046790694399e+00
9.835000000000e+02 -7.044153002943e-02 1.235110930319e-04 2.052340541728e+00
9.837500000000e+02 -7.053808187652e-02 1.234355707403e-04 2.058490942264e+00
9.840000000000e+02 -7.054495358814e-02 1.230283377438e-04 2.065245825340e+00
9.842500000000e+02 -7.046054027289e-02 1.222960455828e-04 2.072610947682e+00
9.845000000000e+02 -7.028469841733e-02 1.212493281525e-04 2.080593702835e+00
9.847500000000e+02 -7.001880351768e-02 1.199028479265e-04 2.089202903497e+00
9.850000000000e+02 -6.966576831860e-02 1.182752990173e-04 2.098448567999e+00
9.852500000000e+02 -6.923001865998e-02 1.163893380099e-04 2.108341706623e+00
9.855000000000e+02 -6.871742845909e-02 1.142714572518e-04 2.118894114805e+00
9.857500000000e+02 -6.813521706440e-02 1.119517922180e-04 2.130118179777e+00
9.860000000000e+02 -6.749181049024e-02 1.094638534404e-04 2.142026696484e+00
9.862500000000e+02 -6.679667827322e-02 1.068442013477e-04 2.154632718152e+00
9.865000000000e+02 -6.606014332921e-02 1.041320452755e-04 2.167949416517e+00
9.867500000000e+02 -6.529317551567e-02 1.013687848674e-04 2.181989969102e+00
9.870000000000e+02 -6.450717609121e-02 9.859750112923e-05 2.196767477262e+00
9.872500000000e+02 -6.371375727586e-02 9.586239946988e-05 2.212294909440e+00
9.875000000000e+02 -6.292451921252e-02 9.320820749500e-05 2.228585057177e+00
9.877500000000e+02 -6.215083764244e-02 9.067955016814e-05 2.245650527612e+00
9.880000000000e+02 -6.140365754732e-02 8.832029181419e-05 2.263503736809e+00
9.882500000000e+02 -6.069330620908e-02 8.617286738180e-05 2.282156929696e+00
9.885000000000e+02 -6.002932206102e-02 8.427759911855e-05 2.301622193490e+00
9.887500000000e+02 -5.942030981021e-02 8.267201461948e-05 2.321911483894e+00
9.890000000000e+02 -5.887382002791e-02 8.139017039877e-05 2.343036636260e+00
9.892500000000e+02 -5.839626021454e-02 8.046198695866e-05 2.365009375911e+00
9.895000000000e+02 -5.799283691181e-02 7.991262422510e-05 2.387841306732e+00
9.897500000000e+02 -5.766753123222e-02 7.976189548639e-05 2.411543888231e+00
9.900000000000e+02 -5.742310672614e-02 8.002373837143e-05 2.436128389092e+00
9.902500000000e+02 -5.726114747375e-02 8.070579757369e-05 2.461605822538e+00
9.905000000000e+02 -5.718212349954e-02 8.180908690816e-05 2.487986862963e+00
9.907500000000e+02 -5.718547535065e-02 8.332776917214e-05 2.515281745616e+00
9.910000000000e+02 -5.726971404855e-02 8.524910102464e-05 2.543500154122e+00
9.912500000000e+02 -5.743252632092e-02 8.755352930206e-05 2.572651100326e+00
9.915000000000e+02 -5.767087772798e-02 9.021495505487e-05 2.602742801618e+00
9.917500000000e+02 -5.798110578867e-02 9.320116661213e-05 2.633782561248e+00
9.920000000000e+02 -5.835899655980e-02 9.647443528810e-05 2.665776656942e+00
9.922500000000e+02 -5.879983985331e-02 9.999226414698e-05 2.698730242150e+00
9.925000000000e+02 -5.929846076843e-02 1.037082549330e-04 2.732647263896e+00
9.927500000000e+02 -5.984922740288e-02 1.075730389431e-04 2.767530398307e+00
9.930000000000e+02 -6.044603916701e-02 1.115353380837e-04 2.803381011211e+00
9.932500000000e+02 -6.108229775602e-02 1.155429990042e-04 2.840199129177e+00
9.935000000000e+02 -6.175087237514e-02 1.195440227229e-04 2.877983438988e+00
9.937500000000e+02 -6.244406429085e-02 1.234875468474e-04 2.916731298577e+00
9.940000000000e+02 -6.315358107261e-02 1.273247509471e-04 2.956438769284e+00
9.942500000000e+02 -6.387052739108e-02 1.310096551602e-04 2.997100646673e+00
9.945000000000e+02 -6.458542019723e-02 1.344998049575e-04 3.038710517961e+00
9.947500000000e+02 -6.528823193326e-02 1.377568250010e-04 3.081260805983e+00
9.950000000000e+02 -6.596846347457e-02 1.407468430070e-04 3.124742835965e+00
9.952500000000e+02 -6.661524794808e-02 1.434407912558e-04 3.169146883622e+00
9.955000000000e+02 -6.721747989043e-02 1.458145895259e-04 3.214462242652e+00
9.957500000000e+02 -6.776396877316e-02 1.478492226783e-04 3.260677271492e+00
9.960000000000e+02 -6.824360755921e-02 1.495307271291e-04 3.307779449698e+00
9.962500000000e+02 -6.864555080830e-02 1.508500966985e-04 3.355755430573e+00
9.965000000000e+02 -6.895939909661e-02 1.518031282365e-04 3.404591076700e+00
9.967500000000e+02 -6.917537770155e-02 1.523901993586e-04 3.454271508991e+00
9.970000000000e+02 -6.928451312924e-02 1.526160070306e-04 3.504781130771e+00
9.972500000000e+02 -6.927879758515e-02 1.524892554674e-04 3.556103657392e+00
9.975000000000e+02 -6.915134217148e-02 1.520223024629e-04 3.608222137773e+00
9.977500000000e+02 -6.889652126697e-02 1.512307809210e-04 3.661118956493e+00
9.980000000000e+02 -6.851010149092e-02 1.501331808048e-04 3.714775839056e+00
9.982500000000e+02 -6.798936006261e-02 1.487504156471e-04 3.769173840971e+00
9.985000000000e+02 -6.733318746280e-02 1.471053709055e-04 3.824293335368e+00
9.987500000000e+02 -6.654217739071e-02 1.452224619501e-04 3.880113981881e+00
9.990000000000e+02 -6.561869356857e-02 1.431271954073e-04 3.936614701669e+00
9.992500000000e+02 -6.456691327920e-02 1.408457644139e-04 3.993773643459e+00
9.995000000000e+02 -6.339283930539e-02 1.384046846900e-04 4.051568150541e+00
9.997500000000e+02 -6.210427391944e-02 1.358304854439e-04 4.109974730381e+00
1.000000000000e+03 -6.071074853732e-02 1.331494639543e-04 4.168969029819e+00
1.000250000000e+03 -5.922340408145e-02 1.303875082558e-04 4.228525817771e+00
1.000500000000e+03 -5.765481826239e-02 1.275699833742e-04 4.288618982727e+00
1.000750000000e+03 -5.601878291888e-02 1.247216798053e-04 4.349221533324e+00
1.001000000000e+03 -5.433003155787e-02 1.218668020504e-04 4.410305620267e+00
1.001250000000e+03 -5.260392784352e-02 1.190289792873e-04 4.471842565323e+00
1.001500000000e+03 -5.085612500497e-02 1.162312835023e-04 4.533802905472e+00
1.001750000000e+03 -4.910221230333e-02 1.134962556077e-04 4.596156439185e+00
1.002000000000e+03 -4.735736465610e-02 1.108458408625e-04 4.658872289090e+00
1.002250000000e+03 -4.563601539709e-02 1.083012781460e-04 4.721918959886e+00
1.002500000000e+03 -4.395157022899e-02 1.058829266343e-04 4.785264406483e+00
1.002750000000e+03 -4.231617879180e-02 1.036100121903e-04 4.848876097055e+00
1.003000000000e+03 -4.074057629199e-02 1.015003007396e-04 4.912721075474e+00
1.003250000000e+03 -3.923400463565e-02 9.956971649899e-05 4.976766024311e+00
1.003500000000e+03 -3.780421173524e-02 9.783192101373e-05 5.040977319976e+00
1.003750000000e+03 -3.645752807292e-02 9.629789914467e-05 5.105321088925e+00
1.004000000000e+03 -3.519900515274e-02 9.497557001611e-05 5.169763257313e+00
1.004250000000e+03 -3.403260448453e-02 9.386947490905e-05 5.234269601185e+00
1.004500000000e+03 -3.296141155946e-02 9.298056044096e-05 5.298805792840e+00
1.004750000000e+03 -3.198785678824e-02 9.230609696684e-05 5.363337448052e+00
1.005000000000e+03 -3.111391913853e-02 9.183974012372e-05 5.427830172886e+00
1.005250000000e+03 -3.034128983460e-02 9.157176444130e-05 5.492249611709e+00
1.005500000000e+03 -2.967148321775e-02 9.148944251103e-05 5.556561497185e+00
1.005750000000e+03 -2.910588055345e-02 9.157754941663e-05 5.620731702324e+00
1.006000000000e+03 -2.864570294887e-02 9.181899235400e-05 5.684726295173e+00
1.006250000000e+03 -2.829191672929e-02 9.219551700013e-05 5.748511595123e+00
1.006500000000e+03 -2.804507765582e-02 9.268845105989e-05 5.812054233041e+00
1.006750000000e+03 -2.790513321015e-02 9.327944846918e-05 5.875321211882e+00
1.007000000000e+03 -2.787120031733e-02 9.395109494112e-05 5.938279969716e+00
1.007250000000e+03 -2.794134254579e-02 9.468753320255e-05 6.000898443824e+00
1.007500000000e+03 -2.811237026635e-02 9.547492568876e-05 6.063145135470e+00
1.007750000000e+03 -2.837968602993e-02 9.630174477973e-05 6.124989174539e+00
1.008000000000e+03 -2.873719368131e-02 9.715890935141e-05 6.186400383507e+00
1.008250000000e+03 -2.917728462753e-02 9.803976486550e-05 6.247349340202e+00
1.008500000000e+03 -2.969090848498e-02 9.893991295934e-05 6.307807435743e+00
1.008750000000e+03 -3.026772732741e-02 9.985691133407e-05 6.367746933144e+00
1.009000000000e+03 -3.089634733807e-02 1.007898745175e-04 6.427141017284e+00
1.009250000000e+03 -3.156461374900e-02 1.017390114659e-04 6.485963838579e+00
1.009500000000e+03 -3.225995075808e-02 1.027051381431e-04 6.544190554737e+00
1.009750000000e+03 -3.296972405568e-02 1.036891798149e-04 6.601797356807e+00
1.010000000000e+03 -3.368160260680e-02 1.046917569471e-04 6.658761494443e+00
1.010250000000e+03 -3.438389570276e-02 1.057128177989e-04 6.715061283066e+00
1.010500000000e+03 -3.506584527080e-02 1.067513725992e-04 6.770676109164e+00
1.010750000000e+03 -3.571785566735e-02 1.078053330833e-04 6.825586420397e+00
1.011000000000e+03 -3.633164978675e-02 1.088714681320e-04 6.879773706280e+00
1.011250000000e+03 -3.690034705157e-02 1.099454667542e-04 6.933220476510e+00
1.011500000000e+03 -3.741846241011e-02 1.110220850272e-04 6.985910223567e+00
1.011750000000e+03 -3.788183564702e-02 1.120953718052e-04 7.037827389238e+00
1.012000000000e+03 -3.828750083907e-02 1.131589328645e-04 7.088957321786e+00
1.012250000000e+03 -3.863351235598e-02 1.142062219783e-04 7.139286231394e+00
1.012500000000e+03 -3.891874677479e-02 1.152308358788e-04 7.188801151828e+00
1.012750000000e+03 -3.914269701158e-02 1.162267449427e-04 7.237489897529e+00
1.013000000000e+03 -3.930527814991e-02 1.171885068446e-04 7.285341027225e+00
1.013250000000e+03 -3.940665895317e-02 1.181113960223e-04 7.332343807111e+00
1.013500000000e+03 -3.944713286681e-02 1.189914650358e-04 7.378488184225e+00
1.013750000000e+03 -3.942703338957e-02 1.198255056871e-04 7.423764756715e+00
1.014000000000e+03 -3.934669850787e-02 1.206109331946e-04 7.468164749443e+00
1.014250000000e+03 -3.920648180620e-02 1.213456781584e-04 7.511679990761e+00
1.014500000000e+03 -3.900680441481e-02 1.220279864976e-04 7.554302889403e+00
1.014750000000e+03 -3.874823857249e-02 1.226561962919e-04 7.596026410458e+00
1.015000000000e+03 -3.843161123587e-02 1.232285180154e-04 7.636844049478e+00
1.015250000000e+03 -3.805811495628e-02 1.237428340550e-04 7.676749804017e+00
1.015500000000e+03 -3.762941325240e-02 1.241965344661e-04 7.715738142731e+00
1.015750000000e+03 -3.714772847617e-02 1.245864052193e-04 7.753803969692e+00
1.016000000000e+03 -3.661590305246e-02 1.249085773863e-04 7.790942591065e+00
1.016250000000e+03 -3.603742604812e-02 1.251585365215e-04 7.827149676550e+00
1.016500000000e+03 -3.541642178469e-02 1.253312134983e-04 7.862421221976e+00
1.016750000000e+03 -3.475759959704e-02 1.254211301669e-04 7.896753516358e+00
1.017000000000e+03 -3.406616716391e-02 1.254225777897e-04 7.930143108351e+00
1.017250000000e+03 -3.334771261951e-02 1.253298346058e-04 7.962586780685e+00
1.017500000000e+03 -3.260806341187e-02 1.251374113892e-04 7.994081527785e+00
1.017750000000e+03 -3.185313016963e-02 1.248402720596e-04 8.024624541215e+00
1.018000000000e+03 -3.108874549326e-02 1.244340800773e-04 8.054213201024e+00
1.018250000000e+03 -3.032050767201e-02 1.239154702476e-04 8.082845073186e+00
1.018500000000e+03 -2.955363679738e-02 1.232821154781e-04 8.110517911841e+00
1.018750000000e+03 -2.879285172434e-02 1.225328478846e-04 8.137229665968e+00
1.019000000000e+03 -2.804227206535e-02 1.216677321659e-04 8.162978487154e+00
1.019250000000e+03 -2.730534921936e-02 1.206880715131e-04 8.187762738817e+00
1.019500000000e+03 -2.658482633305e-02 1.195963629050e-04 8.211581001887e+00
1.019750000000e+03 -2.588272688045e-02 1.183962107601e-04 8.234432077763e+00
1.020000000000e+03 -2.520036864236e-02 1.170922058415e-04 8.256314986054e+00
1.020250000000e+03 -2.453839857313e-02 1.156897810359e-04 8.277228953841e+00
1.020500000000e+03 -2.389684405413e-02 1.141950762932e-04 8.297173398735e+00
1.020750000000e+03 -2.327517450028e-02 1.126147308306e-04 8.316147902418e+00
1.021000000000e+03 -2.267236834931e-02 1.109557116813e-04 8.334152177427e+00
1.021250000000e+03 -2.208698017423e-02 1.092252552700e-04 8.351186023243e+00
1.021500000000e+03 -2.151720476578e-02 1.074307267709e-04 8.367249278161e+00
1.021750000000e+03 -2.096093510784e-02 1.055795132364e-04 8.382341763935e+00
1.022000000000e+03 -2.041581321349e-02 1.036789602707e-04 8.396463226509e+00
1.022250000000e+03 -1.987927385081e-02 1.017363431675e-04 8.409613274378e+00
1.022500000000e+03 -1.934858228515e-02 9.975887188030e-05 8.421791316448e+00
1.022750000000e+03 -1.882086800578e-02 9.775366481971e-05 8.432996501473e+00
1.023000000000e+03 -1.829315677399e-02 9.572776482600e-05 8.443227660342e+00
1.023250000000e+03 -1.776240368921e-02 9.368816200014e-05 8.452483258093e+00
1.023500000000e+03 -1.722552949894e-02 9.164181513421e-05 8.460761344821e+00
1.023750000000e+03 -1.667946239205e-02 8.959566451056e-05 8.468059522309e+00
1.024000000000e+03 -1.612118640895e-02 8.755663410667e-05 8.474374921022e+00
1.024250000000e+03 -1.554779717931e-02 8.553162553546e-05 8.479704178646e+00
1.024500000000e+03 -1.495656460984e-02 8.352750113130e-05 8.484043437505e+00
1.024750000000e+03 -1.434500150708e-02 8.155103842564e-05 8.487388351108e+00
1.025000000000e+03 -1.371093627850e-02 7.960888367448e-05 8.489734096736e+00
1.025250000000e+03 -1.305258731100e-02 7.770750045136e-05 8.491075396575e+00
1.025500000000e+03 -1.236863606257e-02 7.585312365127e-05 8.491406554839e+00
1.025750000000e+03 -1.165829604899e-02 7.405170921956e-05 8.490721490612e+00
1.026000000000e+03 -1.092137443603e-02 7.230888175541e-05 8.489013784664e+00
1.026250000000e+03 -1.015832369652e-02 7.062989698034e-05 8.486276730192e+00
1.026500000000e+03 -9.370280506798e-03 6.901962460931e-05 8.482503381369e+00
1.026750000000e+03 -8.559090509555e-03 6.748253895669e-05 8.477686614068e+00
1.027000000000e+03 -7.727316751227e-03 6.602270908304e-05 8.471819179899e+00
1.027250000000e+03 -6.878232312266e-03 6.464382474919e-05 8.464893770746e+00
1.027500000000e+03 -6.015795622666e-03 6.334924629617e-05 8.456903077656e+00
1.027750000000e+03 -5.144610283375e-03 6.214206747177e-05 8.447839856376e+00
1.028000000000e+03 -4.269870334285e-03 6.102517696727e-05 8.437696993686e+00
1.028250000000e+03 -3.397291176609e-03 6.000132333611e-05 8.426467572809e+00
1.028500000000e+03 -2.533030031155e-03 5.907316113063e-05 8.414144943837e+00
1.028750000000e+03 -1.683596564803e-03 5.824329128185e-05 8.400722794250e+00
1.029000000000e+03 -8.557561427673e-04 5.751431325052e-05 8.386195221608e+00
1.029250000000e+03 -5.642922494822e-05 5.688887346275e-05 8.370556807983e+00
1.029500000000e+03 7.074143467768e-04 5.636962016187e-05 8.353802695403e+00
1.029750000000e+03 1.428859902912e-03 5.595918387044e-05 8.335928662860e+00
1.030000000000e+03 2.101152762767e-03 5.566019188874e-05 8.316931203612e+00
1.030250000000e+03 2.717800547733e-03 5.547520045043e-05 8.296807602611e+00
1.030500000000e+03 3.272671854217e-03 5.540661252612e-05 8.275556013240e+00
1.030750000000e+03 3.760090694446e-03 5.545658435832e-05 8.253175533104e+00
1.031000000000e+03 4.174923612657e-03 5.562692533007e-05 8.229666275701e+00
1.031250000000e+03 4.512664221443e-03 5.591898072954e-05 8.205029442891e+00
1.031500000000e+03 4.769507903381e-03 5.633351827863e-05 8.179267390142e+00
1.031750000000e+03 4.942419250286e-03 5.687061587287e-05 8.152383686253e+00
1.032000000000e+03 5.029195641466e-03 5.752954751520e-05 8.124383172680e+00
1.032250000000e+03 5.028517896913e-03 5.830868990805e-05 8.095272008978e+00
1.032500000000e+03 4.939996263411e-03 5.920543387614e-05 8.065057715922e+00
1.032750000000e+03 4.764207434631e-03 6.021611354839e-05 8.033749210507e+00
1.033000000000e+03 4.502719301286e-03 6.133596461605e-05 8.001356826161e+00
1.033250000000e+03 4.158110804486e-03 6.255909007480e-05 7.967892331939e+00
1.033500000000e+03 3.733977112201e-03 6.387842989372e-05 7.933368932301e+00
1.033750000000e+03 3.234928831267e-03 6.528576753725e-05 7.897801265708e+00
1.034000000000e+03 2.666575904875e-03 6.677175287229e-05 7.861205383679e+00
1.034250000000e+03 2.035503553578e-03 6.832595982456e-05 7.823598728326e+00
1.034500000000e+03 1.349231964362e-03 6.993694566376e-05 7.785000090581e+00
1.034750000000e+03 6.161659311150e-04 7.159231556433e-05 7.745429567011e+00
1.035000000000e+03 -1.544711128025e-04 7.327879988650e-05 7.704908501299e+00
1.035250000000e+03 -9.527163522395e-04 7.498236980544e-05 7.663459416579e+00
1.035500000000e+03 -1.767958687196e-03 7.668835304689e-05 7.621105944553e+00
1.035750000000e+03 -2.589043788628e-03 7.838152097611e-05 7.577872741390e+00
1.036000000000e+03 -3.404389882869e-03 8.004620949803e-05 7.533785400168e+00
1.036250000000e+03 -4.202114209084e-03 8.166645147586e-05 7.488870354073e+00
1.036500000000e+03 -4.970167570242e-03 8.322611397377e-05 7.443154780371e+00
1.036750000000e+03 -5.696476672734e-03 8.470901949223e-05 7.396666495098e+00
1.037000000000e+03 -6.369091380994e-03 8.609905758739e-05 7.349433846747e+00
1.037250000000e+03 -6.976335551070e-03 8.738035601064e-05 7.301485608057e+00
1.037500000000e+03 -7.506959297981e-03 8.853742542209e-05 7.252850866770e+00
1.037750000000e+03 -7.950290113285e-03 8.955528850943e-05 7.203558912665e+00
1.038000000000e+03 -8.296382175590e-03 9.041962330569e-05 7.153639131434e+00
1.038250000000e+03 -8.536159666746e-03 9.111692245881e-05 7.103120892902e+00
1.038500000000e+03 -8.661553684352e-03 9.163467436826e-05 7.052033444946e+00
1.038750000000e+03 -8.665629999675e-03 9.196148002430e-05 7.000405809398e+00
1.039000000000e+03 -8.542704774070e-03 9.208721327289e-05 6.948266679280e+00
1.039250000000e+03 -8.288449154975e-03 9.200316792685e-05 6.895644325318e+00
1.039500000000e+03 -7.899976312897e-03 9.170216231641e-05 6.842566500678e+00
1.039750000000e+03 -7.375915022995e-03 9.117871770156e-05 6.789060358473e+00
1.040000000000e+03 -6.716462390490e-03 9.042916191201e-05 6.735152369050e+00
1.040250000000e+03 -5.923420589827e-03 8.945173257568e-05 6.680868250556e+00
1.040500000000e+03 -5.000210855678e-03 8.824666842405e-05 6.626232901921e+00
1.040750000000e+03 -3.951868619468e-03 8.681628520940e-05 6.571270347304e+00
1.041000000000e+03 -2.785017624051e-03 8.516502414124e-05 6.516003689254e+00
1.041250000000e+03 -1.507821303179e-03 8.329947080163e-05 6.460455067875e+00
1.041500000000e+03 -1.299154757003e-04 8.122837504931e-05 6.404645633581e+00
1.041750000000e+03 1.337681595379e-03 7.896262198487e-05 6.348595525187e+00
1.042000000000e+03 2.882676949783e-03 7.651520920637e-05 6.292323861222e+00
1.042250000000e+03 4.491630461521e-03 7.390116448200e-05 6.235848738570e+00
1.042500000000e+03 6.150099087355e-03 7.113745292867e-05 6.179187241412e+00
1.042750000000e+03 7.842796441057e-03 6.824286640211e-05 6.122355460979e+00
1.043000000000e+03 9.553766355765e-03 6.523788326182e-05 6.065368523074e+00
1.043250000000e+03 1.126656791244e-02 6.214450783062e-05 6.008240626836e+00
1.043500000000e+03 1.296446980593e-02 5.898608692573e-05 5.950985091310e+00
1.043750000000e+03 1.463065181053e-02 5.578710731272e-05 5.893614411546e+00
1.044000000000e+03 1.624841013723e-02 5.257297597108e-05 5.836140322671e+00
1.044250000000e+03 1.780136561835e-02 4.936978349068e-05 5.778573872271e+00
1.044500000000e+03 1.927367031001e-02 4.620405511943e-05 5.720925499606e+00
1.044750000000e+03 2.065021093326e-02 4.310249078698e-05 5.663205121540e+00
1.045000000000e+03 2.191680650519e-02 4.009169523636e-05 5.605422223971e+00
1.045250000000e+03 2.306039560656e-02 3.719790623460e-05 5.547585958121e+00
1.045500000000e+03 2.406921540692e-02 3.444671382793e-05 5.489705240452e+00
1.045750000000e+03 2.493296401643e-02 3.186278536607e-05 5.431788855343e+00
1.046000000000e+03 2.564294844179e-02 2.946959076450e-05 5.373845559126e+00
1.046250000000e+03 2.619221082867e-02 2.728914065836e-05 5.315884185037e+00
1.046500000000e+03 2.657564016152e-02 2.534172125268e-05 5.257913745888e+00
1.046750000000e+03 2.679005240540e-02 2.364566132976e-05 5.199943536456e+00
1.047000000000e+03 2.683425563557e-02 2.221709454031e-05 5.141983229925e+00
1.047250000000e+03 2.670907999339e-02 2.106976152941e-05 5.084042972045e+00
1.047500000000e+03 2.641738685617e-02 2.021482101958e-05 5.026133467350e+00
1.047750000000e+03 2.596405005661e-02 1.966068601864e-05 4.968266057584e+00
1.048000000000e+03 2.535590408754e-02 1.941290015264e-05 4.910452793727e+00
1.048250000000e+03 2.460167012259e-02 1.947403077349e-05 4.852706496031e+00
1.048500000000e+03 2.371185458596e-02 1.984359606924e-05 4.795040802946e+00
1.048750000000e+03 2.269861771595e-02 2.051803505437e-05 4.737470211216e+00
1.049000000000e+03 2.157562490387e-02 2.149069665136e-05 4.680010098894e+00
1.049250000000e+03 2.035786967803e-02 2.275187833009e-05 4.622676740005e+00
1.049500000000e+03 1.906148296051e-02 2.428888749281e-05 4.565487300626e+00
1.049750000000e+03 1.770352202923e-02 2.608614667859e-05 4.508459823933e+00
1.050000000000e+03 1.630174668421e-02 2.812532701893e-05 4.451613201219e+00
1.050250000000e+03 1.487438697777e-02 3.038551109219e-05 4.394967124685e+00
1.050500000000e+03 1.343990136293e-02 3.284339735440e-05 4.338542031778e+00
1.050750000000e+03 1.201673366734e-02 3.547352234679e-05 4.282359030003e+00
1.051000000000e+03 1.062306883388e-02 3.824849961057e-05 4.226439812509e+00
1.051250000000e+03 9.276593234365e-03 4.113933082894e-05 4.170806561535e+00
1.051500000000e+03 7.994261799165e-03 4.411567727564e-05 4.115481836816e+00
1.051750000000e+03 6.792076102270e-03 4.714615665280e-05 4.060488458400e+00
1.052000000000e+03 5.684876374972e-03 5.019866836126e-05 4.005849379142e+00
1.052250000000e+03 4.686150378970e-03 5.324072217605e-05 3.951587550739e+00
1.052500000000e+03 3.807861878200e-03 5.623977391164e-05 3.897725784564e+00
1.052750000000e+03 3.060302897111e-03 5.916355267199e-05 3.844286612820e+00
1.053000000000e+03 2.451967828281e-03 6.198039764155e-05 3.791292143237e+00
1.053250000000e+03 1.989456544701e-03 6.465958191862e-05 3.738763921054e+00
1.053500000000e+03 1.677403900588e-03 6.717164273048e-05 3.686722791768e+00
1.053750000000e+03 1.518440114731e-03 6.948866570494e-05 3.635188773685e+00
1.054000000000e+03 1.513176940484e-03 7.158457682616e-05 3.584180932513e+00
1.054250000000e+03 1.660226773110e-03 7.343544117080e-05 3.533717272407e+00
1.054500000000e+03 1.956250775934e-03 7.501970982254e-05 3.483814639380e+00
1.054750000000e+03 2.396031957632e-03 7.631846118311e-05 3.434488632687e+00
1.055000000000e+03 2.972580138169e-03 7.731560319993e-05 3.385753540997e+00
1.055250000000e+03 3.677258795187e-03 7.799806030262e-05 3.337622289369e+00
1.055500000000e+03 4.499935550629e-03 7.835592910715e-05 3.290106404664e+00
1.055750000000e+03 5.429155805970e-03 7.838259324930e-05 3.243216005440e+00
1.056000000000e+03 6.452330771672e-03 7.807481704822e-05 3.196959802941e+00
1.056250000000e+03 7.555943623184e-03 7.743279049707e-05 3.151345130075e+00
1.056500000000e+03 8.725764525758e-03 7.646014415374e-05 3.106377981814e+00
1.056750000000e+03 9.947075873104e-03 7.516391336662e-05 3.062063081775e+00
1.057000000000e+03 1.120490059859e-02 7.355449321131e-05 3.018403960258e+00
1.057250000000e+03 1.248423234475e-02 7.164551114219e-05 2.975403055594e+00
1.057500000000e+03 1.377026224898e-02 6.945365935523e-05 2.933061825250e+00
1.057750000000e+03 1.504859940186e-02 6.699852152012e-05 2.891380876718e+00
1.058000000000e+03 1.630548184257e-02 6.430234299967e-05 2.850360105454e+00
1.058250000000e+03 1.752797398882e-02 6.138976016712e-05 2.809998846398e+00
1.058500000000e+03 1.870414695747e-02 5.828750134296e-05 2.770296032576e+00
1.058750000000e+03 1.982324097960e-02 5.502405603061e-05 2.731250357125e+00
1.059000000000e+03 2.087580446231e-02 5.162932100017e-05 2.692860440313e+00
1.059250000000e+03 2.185380795622e-02 4.813422856553e-05 2.655124995928e+00
1.059500000000e+03 2.275073459419e-02 4.457035549232e-05 2.618042994319e+00
1.059750000000e+03 2.356164026214e-02 4.096952938182e-05 2.581613821322e+00
1.060000000000e+03 2.428318668016e-02 3.736343028374e-05 2.545837428841e+00
1.060250000000e+03 2.491364541723e-02 3.378319828534e-05 2.510714475328e+00
1.060500000000e+03 2.545287394095e-02 3.025905034035e-05 2.476246454129e+00
1.060750000000e+03 2.590226134822e-02 2.681992131004e-05 2.442435805409e+00
1.061000000000e+03 2.626465296837e-02 2.349311690869e-05 2.409286015084e+00
1.061250000000e+03 2.654424597739e-02 2.030400618425e-05 2.376801693076e+00
1.061500000000e+03 2.674646300531e-02 1.727574772370e-05 2.344988630821e+00
1.061750000000e+03 2.687781134788e-02 1.442904456628e-05 2.313853845197e+00
1.062000000000e+03 2.694571927120e-02 1.178195483839e-05 2.283405593171e+00
1.062250000000e+03 2.695836440621e-02 9.349737120579e-06 2.253653372075e+00
1.062500000000e+03 2.692449184925e-02 7.144743528920e-06 2.224607900578e+00
1.062750000000e+03 2.685322379716e-02 5.176364435422e-06 2.196281072775e+00
1.063000000000e+03 2.675387004126e-02 3.451013741690e-06 2.168685901283e+00
1.063250000000e+03 2.663573839694e-02 1.972163106878e-06 2.141836443976e+00
1.063500000000e+03 2.650794896481e-02 7.404166080249e-07 2.115747707464e+00
1.063750000000e+03 2.637925709906e-02 -2.463711138156e-07 2.090435551053e+00
1.064000000000e+03 2.625788670306e-02 -9.929458260893e-07 2.065916567082e+00
1.064250000000e+03 2.615137642463e-02 -1.506467525614e-06 2.042207967906e+00
1.064500000000e+03 2.606644313477e-02 -1.796296858064e-06 2.019327454955e+00
1.064750000000e+03 2.600886149391e-02 -1.873758959298e-06 1.997293099781e+00
1.065000000000e+03 2.598336623763e-02 -1.751899351282e-06 1.976123213638e+00
1.065250000000e+03 2.599357304646e-02 -1.445212106238e-06 1.955836233853e+00
1.065500000000e+03 2.604192610870e-02 -9.693769162378e-07 1.936450604924e+00
1.065750000000e+03 2.612966636154e-02 -3.409809897492e-07 1.917984679774e+00
1.066000000000e+03 2.625682719512e-02 4.227450541849e-07 1.900456624840e+00
1.066250000000e+03 2.642225554395e-02 1.304182866368e-06 1.883884338681e+00
1.066500000000e+03 2.662365619614e-02 2.285575908534e-06 1.868285389761e+00
1.066750000000e+03 2.685766341836e-02 3.349251788715e-06 1.853676963100e+00
1.067000000000e+03 2.711993510214e-02 4.477828353389e-06 1.840075825485e+00
1.067250000000e+03 2.740527030801e-02 5.654389652054e-06 1.827498302899e+00
1.067500000000e+03 2.770774537901e-02 6.862641483529e-06 1.815960276635e+00
1.067750000000e+03 2.802086939369e-02 8.087030129389e-06 1.805477188225e+00
1.068000000000e+03 2.833775316436e-02 9.312834367808e-06 1.796064058328e+00
1.068250000000e+03 2.865128921704e-02 1.052622547765e-05 1.787735515222e+00
1.068500000000e+03 2.895433844595e-02 1.171429804864e-05 1.780505829750e+00
1.068750000000e+03 2.923991918809e-02 1.286507323783e-05 1.774388957582e+00
1.069000000000e+03 2.950139432212e-02 1.396747616042e-05 1.769398581412e+00
1.069250000000e+03 2.973265097379e-02 1.501129417372e-05 1.765548153429e+00
1.069500000000e+03 2.992827034051e-02 1.598711647205e-05 1.762850934729e+00
1.069750000000e+03 3.008368000717e-02 1.688626651261e-05 1.761320027237e+00
1.070000000000e+03 3.019528928474e-02 1.770072453550e-05 1.760968396722e+00
1.070250000000e+03 3.026059913064e-02 1.842305816185e-05 1.761808883832e+00
1.070500000000e+03 3.027828803825e-02 1.904635427641e-05 1.763854200641e+00
1.070750000000e+03 3.024827026540e-02 1.956416455939e-05 1.767116910410e+00
1.071000000000e+03 3.017172231470e-02 1.997047408692e-05 1.771609390775e+00
1.071250000000e+03 3.005108289880e-02 2.025968284972e-05 1.777343776162e+00
1.071500000000e+03 2.989001903119e-02 2.042662109591e-05 1.784331883276e+00
1.071750000000e+03 2.969336674997e-02 2.046658032190e-05 1.792585114740e+00
1.072000000000e+03 2.946704032549e-02 2.037537806573e-05 1.802114347360e+00
1.072250000000e+03 2.921791967469e-02 2.014943766121e-05 1.812929800027e+00
1.072500000000e+03 2.895371088257e-02 1.978589920901e-05 1.825040890197e+00
1.072750000000e+03 2.868279036423e-02 1.928274435303e-05 1.838456073893e+00
1.073000000000e+03 2.841402884366e-02 1.863889450382e-05 1.853182680281e+00
1.073250000000e+03 2.815660583560e-02 1.785436546856e-05 1.869226735512e+00
1.073500000000e+03 2.791981188252e-02 1.693039961437e-05 1.886592788677e+00
1.073750000000e+03 2.771284855247e-02 1.586961520486e-05 1.905283734259e+00
1.074000000000e+03 2.754462539090e-02 1.467608685196e-05 1.925300643133e+00
1.074250000000e+03 2.742356080634e-02 1.335543492514e-05 1.946642600489e+00
1.074500000000e+03 2.735738907909e-02 1.191489560268e-05 1.969306558904e+00
1.074750000000e+03 2.735297890320e-02 1.036335845034e-05 1.993287202958e+00
1.075000000000e+03 2.741616502399e-02 8.711375352466e-06 2.018576837367e+00
1.075250000000e+03 2.755159787214e-02 6.971139315332e-06 2.045165294321e+00
1.075500000000e+03 2.776261391206e-02 5.156430493841e-06 2.073039868223e+00
1.075750000000e+03 2.805112902794e-02 3.282536878840e-06 2.102185270749e+00
1.076000000000e+03 2.841755790103e-02 1.366143316445e-06 2.132583618808e+00
1.076250000000e+03 2.886076073764e-02 -5.748017868068e-07 2.164214447270e+00
1.076500000000e+03 2.937801988124e-02 -2.521247638332e-06 2.197054753420e+00
1.076750000000e+03 2.996504435531e-02 -4.453213603400e-06 2.231079063570e+00
1.077000000000e+03 3.061600706337e-02 -6.349991603954e-06 2.266259535017e+00
1.077250000000e+03 3.132360848458e-02 -8.190351058701e-06 2.302566076514e+00
1.077500000000e+03 3.207917174942e-02 -9.952768763644e-06 2.339966500361e+00
1.077750000000e+03 3.287276224587e-02 -1.161566031907e-05 2.378426692664e+00
1.078000000000e+03 3.369333161640e-02 -1.315762012319e-05 2.417910804851e+00
1.078250000000e+03 3.452888488691e-02 -1.455767307779e-05 2.458381465413e+00
1.078500000000e+03 3.536666392767e-02 -1.579552227737e-05 2.499800003643e+00
1.078750000000e+03 3.619334572551e-02 -1.685179782712e-05 2.542126685915e+00
1.079000000000e+03 3.699525239078e-02 -1.770830613348e-05 2.585320961476e+00
1.079250000000e+03 3.775856588149e-02 -1.834826627262e-05 2.629341711246e+00
1.079500000000e+03 3.846954665699e-02 -1.875654007921e-05 2.674147499471e+00
1.079750000000e+03 3.911474921061e-02 -1.891984237237e-05 2.719696822336e+00
1.080000000000e+03 3.968123275385e-02 -1.882693404825e-05 2.765948351371e+00
1.080250000000e+03 4.015676172833e-02 -1.846878808498e-05 2.812861168066e+00
1.080500000000e+03 4.052999382288e-02 -1.783872792246e-05 2.860394986040e+00
1.080750000000e+03 4.079065202682e-02 -1.693253294505e-05 2.908510359109e+00
1.081000000000e+03 4.092967833175e-02 -1.574850971539e-05 2.957168871584e+00
1.081250000000e+03 4.093936675616e-02 -1.428752626742e-05 3.006333308879e+00
1.081500000000e+03 4.081347480271e-02 -1.255301034808e-05 3.055967808160e+00
1.081750000000e+03 4.054731164314e-02 -1.055091057733e-05 3.106037985648e+00
1.082000000000e+03 4.013780272449e-02 -8.289621471758e-06 3.156511040607e+00
1.082250000000e+03 3.958353174288e-02 -5.779878450629e-06 3.207355837167e+00
1.082500000000e+03 3.888475895270e-02 -3.034621915837e-06 3.258542961251e+00
1.082750000000e+03 3.804341760663e-02 -6.883791597856e-08 3.310044755131e+00
1.083000000000e+03 3.706308939947e-02 3.100621455060e-06 3.361835330009e+00
1.083250000000e+03 3.594895928637e-02 6.455237652525e-06 3.413890556099e+00
1.083500000000e+03 3.470775293756e-02 9.975028691211e-06 3.466188035337e+00
1.083750000000e+03 3.334765586068e-02 1.363876451960e-05 3.518707053302e+00
1.084000000000e+03 3.187821756737e-02 1.742418516715e-05 3.571428515981e+00
1.084250000000e+03 3.031024084523e-02 2.130822070223e-05 3.624334869826e+00
1.084500000000e+03 2.865565956187e-02 2.526720922169e-05 3.677410011791e+00
1.084750000000e+03 2.692740353017e-02 2.927711672820e-05 3.730639183896e+00
1.085000000000e+03 2.513925517777e-02 3.331375258225e-05 3.784008862940e+00
1.085250000000e+03 2.330569612235e-02 3.735298733440e-05 3.837506638051e+00
1.085500000000e+03 2.144174802652e-02 4.137096828619e-05 3.891121087365e+00
1.085750000000e+03 1.956280632957e-02 4.534433659450e-05 3.944841646332e+00
1.086000000000e+03 1.768447037314e-02 4.925043748100e-05 3.998658477160e+00
1.086250000000e+03 1.582237023321e-02 5.306754299320e-05 4.052562338122e+00
1.086500000000e+03 1.399199146340e-02 5.677506553806e-05 4.106544451120e+00
1.086750000000e+03 1.220850047950e-02 6.035376682992e-05 4.160596377516e+00
1.087000000000e+03 1.048657122168e-02 6.378596093592e-05 4.214709893191e+00
1.087250000000e+03 8.840215753003e-03 6.705570542820e-05 4.268876875593e+00
1.087500000000e+03 7.282620385160e-03 7.014896600496e-05 4.323089192656e+00
1.087750000000e+03 5.825989606256e-03 7.305377297570e-05 4.377338606589e+00
1.088000000000e+03 4.481400342127e-03 7.576034199031e-05 4.431616681661e+00
1.088250000000e+03 3.258668210134e-03 7.826115116447e-05 4.485914708482e+00
1.088500000000e+03 2.166228877993e-03 8.055098726356e-05 4.540223636072e+00
1.088750000000e+03 1.211036753834e-03 8.262694508676e-05 4.594534015965e+00
1.089000000000e+03 3.984822290003e-04 8.448838169448e-05 4.648835962072e+00
1.089250000000e+03 -2.676693275251e-04 8.613682232833e-05 4.703119119427e+00
1.089500000000e+03 -7.853157945879e-04 8.757581983371e-05 4.757372645316e+00
1.089750000000e+03 -1.154033549037e-03 8.881077457962e-05 4.811585205191e+00
1.090000000000e+03 -1.375067384371e-03 8.984871434134e-05 4.865744976643e+00
1.090250000000e+03 -1.451296108141e-03 9.069804512060e-05 4.919839665451e+00
1.090500000000e+03 -1.387173860757e-03 9.136827898634e-05 4.973856531288e+00
1.090750000000e+03 -1.188648111615e-03 9.186974883910e-05 5.027782422456e+00
1.091000000000e+03 -8.630553104421e-04 9.221331720430e-05 5.081603817373e+00
1.091250000000e+03 -4.189974881978e-04 9.241009232361e-05 5.135306875058e+00
1.091500000000e+03 1.337995135911e-04 9.247115567354e-05 5.188877489296e+00
1.091750000000e+03 7.846425698831e-04 9.240731035340e-05 5.242301347813e+00
1.092000000000e+03 1.522038975976e-03 9.222885936580e-05 5.295563996135e+00
1.092250000000e+03 2.333873796723e-03 9.194541386662e-05 5.348650902130e+00
1.092500000000e+03 3.207591758216e-03 9.156574042599e-05 5.401547523497e+00
1.092750000000e+03 4.130382199921e-03 9.109764385024e-05 5.454239374410e+00
1.093000000000e+03 5.089362725531e-03 9.054789072946e-05 5.506712092598e+00
1.093250000000e+03 6.071759321932e-03 8.992216926415e-05 5.558951504460e+00
1.093500000000e+03 7.065080246289e-03 8.922508445688e-05 5.610943688231e+00
1.093750000000e+03 8.057280755000e-03 8.846019475536e-05 5.662675034332e+00
1.094000000000e+03 9.036916804054e-03 8.763006581272e-05 5.714132301542e+00
1.094250000000e+03 9.993285537795e-03 8.673635776815e-05 5.765302670074e+00
1.094500000000e+03 1.091655085573e-02 8.577992689462e-05 5.816173788287e+00
1.094750000000e+03 1.179785234531e-02 8.476095247029e-05 5.866733816195e+00
1.095000000000e+03 1.262939652266e-02 8.367908127527e-05 5.916971461085e+00
1.095250000000e+03 1.340452889921e-02 8.253356233684e-05 5.966876008611e+00
1.095500000000e+03 1.411778597946e-02 8.132341819411e-05 6.016437347999e+00
1.095750000000e+03 1.476492674706e-02 8.004760497821e-05 6.065645988409e+00
1.096000000000e+03 1.534294243171e-02 7.870514402861e-05 6.114493072397e+00
1.096250000000e+03 1.585004529542e-02 7.729536900200e-05 6.162970378734e+00
1.096500000000e+03 1.628563576507e-02 7.581802664355e-05 6.211070322134e+00
1.096750000000e+03 1.665024882997e-02 7.427346477107e-05 6.258785944413e+00
1.097000000000e+03 1.694548043052e-02 7.266274489182e-05 6.306110902079e+00
1.097250000000e+03 1.717389569718e-02 7.098778357470e-05 6.353039444131e+00
1.097500000000e+03 1.733892059048e-02 6.925153315676e-05 6.399566387911e+00
1.097750000000e+03 1.744471949976e-02 6.745808188907e-05 6.445687088388e+00
1.098000000000e+03 1.749606177460e-02 6.561273706981e-05 6.491397402521e+00
1.098250000000e+03 1.749818004161e-02 6.372213924605e-05 6.536693648871e+00
1.098500000000e+03 1.745662365874e-02 6.179430078176e-05 6.581572565615e+00
1.098750000000e+03 1.737711144444e-02 5.983864714057e-05 6.626031259479e+00
1.099000000000e+03 1.726538709556e-02 5.786603064223e-05 6.670067155937e+00
1.099250000000e+03 1.712708108636e-02 5.588868775958e-05 6.713677943458e+00
1.099500000000e+03 1.696758258630e-02 5.392021296019e-05 6.756861517363e+00
1.099750000000e+03 1.679192437044e-02 5.197545085880e-05 6.799615914667e+00
1.100000000000e+03 1.660468372902e-02 5.007035206270e-05 6.841939254578e+00
1.100250000000e+03 1.640990106871e-02 4.822181764672e-05 6.883829667237e+00
1.100500000000e+03 1.621101810485e-02 4.644750474755e-05 6.925285229153e+00
1.100750000000e+03 1.601083595795e-02 4.476559873393e-05 6.966303887874e+00
1.101000000000e+03 1.581149361400e-02 4.319455678581e-05 7.006883392938e+00
1.101250000000e+03 1.561446550686e-02 4.175282753466e-05 7.047021220465e+00
1.101500000000e+03 1.542057706730e-02 4.045854666165e-05 7.086714497033e+00
1.101750000000e+03 1.523003597826e-02 3.932923372427e-05 7.125959928448e+00
1.102000000000e+03 1.504247671709e-02 3.838147244326e-05 7.164753721526e+00
1.102250000000e+03 1.485701536742e-02 3.763057731790e-05 7.203091514742e+00
1.102500000000e+03 1.467231217605e-02 3.709027865001e-05 7.240968303119e+00
1.102750000000e+03 1.448663850031e-02 3.677242299363e-05 7.278378372749e+00
1.103000000000e+03 1.429794620354e-02 3.668668243842e-05 7.315315231883e+00
1.103250000000e+03 1.410393653897e-02 3.684029288892e-05 7.351771549980e+00
1.103500000000e+03 1.390212676602e-02 3.723783217496e-05 7.387739100307e+00
1.103750000000e+03 1.368991368187e-02 3.788102691921e-05 7.423208704063e+00
1.104000000000e+03 1.346463239265e-02 3.876858779397e-05 7.458170182718e+00
1.104250000000e+03 1.322361021771e-02 3.989610663208e-05 7.492612315362e+00
1.104500000000e+03 1.296421639086e-02 4.125610172873e-05 7.526522798802e+00
1.104750000000e+03 1.268390745360e-02 4.283792544230e-05 7.559888216376e+00
1.105000000000e+03 1.238026999453e-02 4.462783563225e-05 7.592694011422e+00
1.105250000000e+03 1.205106162800e-02 4.660912491219e-05 7.624924467176e+00
1.105500000000e+03 1.169425160842e-02 4.876229962875e-05 7.656562692851e+00
1.105750000000e+03 1.130806188125e-02 5.106532579083e-05 7.687590618210e+00
1.106000000000e+03 1.089101059338e-02 5.349390994858e-05 7.717988991811e+00
1.106250000000e+03 1.044195727677e-02 5.602180960573e-05 7.747737390302e+00
1.106500000000e+03 9.960150922861e-03 5.862122310227e-05 7.776814233387e+00
1.106750000000e+03 9.445279697210e-03 6.126321326169e-05 7.805196809607e+00
1.107000000000e+03 8.897522277630e-03 6.391816527551e-05 7.832861306488e+00
1.107250000000e+03 8.317597667410e-03 6.655624745674e-05 7.859782856141e+00
1.107500000000e+03 7.706812969987e-03 6.914788217041e-05 7.885935583954e+00
1.107750000000e+03 7.067105109226e-03 7.166421618099e-05 7.911292673789e+00
1.108000000000e+03 6.401074738068e-03 7.407757735484e-05 7.935826439585e+00
1.108250000000e+03 5.712008591078e-03 7.636192718621e-05 7.959508407629e+00
1.108500000000e+03 5.003887862549e-03 7.849326813386e-05 7.982309414101e+00
1.108750000000e+03 4.281379450869e-03 8.045001186410e-05 8.004199707564e+00
1.109000000000e+03 3.549808678363e-03 8.221327805080e-05 8.025149068375e+00
1.109250000000e+03 2.815110662205e-03 8.376717934197e-05 8.045126932853e+00
1.109500000000e+03 2.083761400268e-03 8.509898257980e-05 8.064102533130e+00
1.109750000000e+03 1.362686224067e-03 8.619923910189e-05 8.082045040565e+00
1.110000000000e+03 6.591497451480e-04 8.706185435861e-05 8.098923722854e+00
1.110250000000e+03 -1.937420024842e-05 8.768408572349e-05 8.114708102923e+00
1.110500000000e+03 -6.653455254493e-04 8.806647569309e-05 8.129368128576e+00
1.110750000000e+03 -1.271314501756e-03 8.821271899501e-05 8.142874341391e+00
1.111000000000e+03 -1.830083729337e-03 8.812952194581e-05 8.155198051168e+00
1.111250000000e+03 -2.334872111505e-03 8.782638462748e-05 8.166311510093e+00
1.111500000000e+03 -2.779477607369e-03 8.731526918257e-05 8.176188083249e+00
1.111750000000e+03 -3.158430179335e-03 8.661033781712e-05 8.184802417437e+00
1.112000000000e+03 -3.467132074483e-03 8.572769095014e-05 8.192130603329e+00
1.112250000000e+03 -3.701982625633e-03 8.468503637923e-05 8.198150328160e+00
1.112500000000e+03 -3.860480220209e-03 8.350136169782e-05 8.202841019806e+00
1.112750000000e+03 -3.941300932747e-03 8.219661802492e-05 8.206183977837e+00
1.113000000000e+03 -3.944350511071e-03 8.079141405193e-05 8.208162490863e+00
1.113250000000e+03 -3.870788351680e-03 7.930672645406e-05 8.208761938716e+00
1.113500000000e+03 -3.723021961035e-03 7.776362798767e-05 8.207969878086e+00
1.113750000000e+03 -3.504674425234e-03 7.618304004425e-05 8.205776111232e+00
1.114000000000e+03 -3.220522995096e-03 7.458550759781e-05 8.202172736879e+00
1.114250000000e+03 -2.876413160510e-03 7.299099896679e-05 8.197154183524e+00
1.114500000000e+03 -2.479149432871e-03 7.141872968511e-05 8.190717224453e+00
1.114750000000e+03 -2.036367830795e-03 6.988701503649e-05 8.182860976785e+00
1.115000000000e+03 -1.556392170319e-03 6.841314290779e-05 8.173586883237e+00
1.115250000000e+03 -1.048079453311e-03 6.701324555833e-05 8.162898678139e+00
1.115500000000e+03 -5.206589617471e-04 6.570220379765e-05 8.150802340239e+00
1.115750000000e+03 1.643094112466e-05 6.449356768076e-05 8.137306033083e+00
1.116000000000e+03 5.537038087163e-04 6.339950369719e-05 8.122420031772e+00
1.116250000000e+03 1.081779371428e-03 6.243077002019e-05 8.106156643546e+00
1.116500000000e+03 1.591527886677e-03 6.159668170300e-05 8.088530116688e+00
1.116750000000e+03 2.074201205419e-03 6.090505502107e-05 8.069556545247e+00
1.117000000000e+03 2.521548528530e-03 6.036218296004e-05 8.049253768608e+00
1.117250000000e+03 2.925914684606e-03 5.997284108156e-05 8.027641264906e+00
1.117500000000e+03 3.280320843571e-03 5.974029731953e-05 8.004740045224e+00
1.117750000000e+03 3.578526703497e-03 5.966633117224e-05 7.980572543994e+00
1.118000000000e+03 3.815074805336e-03 5.975126583857e-05 7.955162508798e+00
1.118250000000e+03 3.985318651149e-03 5.999401024959e-05 7.928534892964e+00
1.118500000000e+03 4.085434698764e-03 6.039211848824e-05 7.900715745435e+00
1.118750000000e+03 4.112421695933e-03 6.094185832134e-05 7.871732106039e+00
1.119000000000e+03 4.064087893601e-03 6.163829511413e-05 7.841611899983e+00
1.119250000000e+03 3.939029251886e-03 6.247538728699e-05 7.810383836397e+00
1.119500000000e+03 3.736600122817e-03 6.344609465300e-05 7.778077308380e+00
1.119750000000e+03 3.456879241253e-03 6.454249573465e-05 7.744722298365e+00
1.120000000000e+03 3.100631930703e-03 6.575592366420e-05 7.710349285098e+00
1.120250000000e+03 2.669270802608e-03 6.707708707879e-05 7.674989155034e+00
1.120500000000e+03 2.164815923832e-03 6.849619834212e-05 7.638673118000e+00
1.120750000000e+03 1.589855544424e-03 7.000317078495e-05 7.601432626926e+00
1.121000000000e+03 9.475082257848e-04 7.158774021404e-05 7.563299301738e+00
1.121250000000e+03 2.413862204492e-04 7.323960525449e-05 7.524304859062e+00
1.121500000000e+03 -5.244394299938e-04 7.494856216475e-05 7.484481045688e+00
1.121750000000e+03 -1.345472584920e-03 7.670467124052e-05 7.443859577536e+00
1.122000000000e+03 -2.216824509166e-03 7.849839007662e-05 7.402472083583e+00
1.122250000000e+03 -3.133247092271e-03 8.032065865951e-05 7.360350055253e+00
1.122500000000e+03 -4.089164993447e-03 8.216302533678e-05 7.317524800413e+00
1.122750000000e+03 -5.078710691244e-03 8.401769404831e-05 7.274027402431e+00
1.123000000000e+03 -6.095759620972e-03 8.587759120737e-05 7.229888684530e+00
1.123250000000e+03 -7.133968784504e-03 8.773643461535e-05 7.185139178101e+00
1.123500000000e+03 -8.186818411822e-03 8.958874252171e-05 7.139809095393e+00
1.123750000000e+03 -9.247655070745e-03 9.142980542945e-05 7.093928307234e+00
1.124000000000e+03 -1.030974014917e-02 9.325563545701e-05 7.047526322614e+00
1.124250000000e+03 -1.136629906981e-02 9.506290811528e-05 7.000632274034e+00
1.124500000000e+03 -1.241057464902e-02 9.684889726497e-05 6.953274904075e+00
1.124750000000e+03 -1.343588236387e-02 9.861135010189e-05 6.905482554827e+00
1.125000000000e+03 -1.443566630021e-02 1.003483575528e-04 6.857283160255e+00
1.125250000000e+03 -1.540355546173e-02 1.020582050444e-04 6.808704241475e+00
1.125500000000e+03 -1.633342084796e-02 1.037392181026e-04 6.759772900441e+00
1.125750000000e+03 -1.721942906881e-02 1.053896004639e-04 6.710515819676e+00
1.126000000000e+03 -1.805609532048e-02 1.070072725965e-04 6.660959258437e+00
1.126250000000e+03 -1.883833156038e-02 1.085897128916e-04 6.611129052663e+00
1.126500000000e+03 -1.956149036250e-02 1.101338096015e-04 6.561050615930e+00
1.126750000000e+03 -2.022140439447e-02 1.116357273277e-04 6.510748937014e+00
1.127000000000e+03 -2.081441886258e-02 1.130907931964e-04 6.460248581037e+00
1.127250000000e+03 -2.133741778373e-02 1.144934113956e-04 6.409573688725e+00
1.127500000000e+03 -2.178784317720e-02 1.158370038215e-04 6.358747974303e+00
1.127750000000e+03 -2.216370631781e-02 1.171139762911e-04 6.307794725512e+00
1.128000000000e+03 -2.246359199072e-02 1.183157318045e-04 6.256736796896e+00
1.128250000000e+03 -2.268665424892e-02 1.194327070273e-04 6.205596606611e+00
1.128500000000e+03 -2.283260477310e-02 1.204544484972e-04 6.154396128670e+00
1.128750000000e+03 -2.290169406440e-02 1.213697130775e-04 6.103156883966e+00
1.129000000000e+03 -2.289468571812e-02 1.221666205367e-04 6.051899927018e+00
1.129250000000e+03 -2.281282428171e-02 1.228328072072e-04 6.000645834576e+00
1.129500000000e+03 -2.265779818771e-02 1.233555998615e-04 5.949414682991e+00
1.129750000000e+03 -2.243169827506e-02 1.237223053174e-04 5.898226029312e+00
1.130000000000e+03 -2.213697328344e-02 1.239203805503e-04 5.847098889095e+00
1.130250000000e+03 -2.177638376104e-02 1.239376881889e-04 5.796051702966e+00
1.130500000000e+03 -2.135295520931e-02 1.237627374829e-04 5.745102311127e+00
1.130750000000e+03 -2.086993239060e-02 1.233848931040e-04 5.694267912473e+00
1.131000000000e+03 -2.033073554364e-02 1.227946746323e-04 5.643565031620e+00
1.131250000000e+03 -1.973892019011e-02 1.219839808133e-04 5.593009475477e+00
1.131500000000e+03 -1.909814139203e-02 1.209463065806e-04 5.542616287101e+00
1.131750000000e+03 -1.841212277897e-02 1.196769459562e-04 5.492399704857e+00
1.132000000000e+03 -1.768463207107e-02 1.181731729276e-04 5.442373108550e+00
1.132250000000e+03 -1.691946216375e-02 1.164343968668e-04 5.392548976274e+00
1.132500000000e+03 -1.612041948661e-02 1.144622910590e-04 5.342938828825e+00
1.132750000000e+03 -1.529131779154e-02 1.122608901181e-04 5.293553185529e+00
1.133000000000e+03 -1.443597890127e-02 1.098366560564e-04 5.244401509455e+00
1.133250000000e+03 -1.355823765914e-02 1.071985092215e-04 5.195492165082e+00
1.133500000000e+03 -1.266195254060e-02 1.043578260761e-04 5.146832367373e+00
1.133750000000e+03 -1.175101896482e-02 1.013284014311e-04 5.098428140524e+00
1.134000000000e+03 -1.082938489457e-02 9.812637545925e-05 5.050284279523e+00
1.134250000000e+03 -9.901068436646e-03 9.477012849782e-05 5.002404310008e+00
1.134500000000e+03 -8.970174306328e-03 9.128014397547e-05 4.954790458779e+00
1.134750000000e+03 -8.040909230536e-03 8.767883197119e-05 4.907443626336e+00
1.135000000000e+03 -7.117594611603e-03 8.399032707798e-05 4.860363364785e+00
1.135250000000e+03 -6.204674634255e-03 8.024026512699e-05 4.813547864676e+00
1.135500000000e+03 -5.306720311976e-03 7.645552892011e-05 4.766993943231e+00
1.135750000000e+03 -4.428426550180e-03 7.266397013445e-05 4.720697044724e+00
1.136000000000e+03 -3.574602865294e-03 6.889411357347e-05 4.674651246180e+00
1.136250000000e+03 -2.750156876946e-03 6.517484468488e-05 4.628849271218e+00
1.136500000000e+03 -1.960069729787e-03 6.153508436690e-05 4.583282514204e+00
1.136750000000e+03 -1.209364692033e-03 5.800345535775e-05 4.537941070391e+00
1.137000000000e+03 -5.030674484043e-04 5.460794711221e-05 4.492813778979e+00
1.137250000000e+03 1.538404539078e-04 5.137557410392e-05 4.447888274842e+00
1.137500000000e+03 7.564743710403e-04 4.833203981949e-05 4.403151050739e+00
1.137750000000e+03 1.300105404164e-03 4.550141122597e-05 4.358587530865e+00
1.138000000000e+03 1.780223612169e-03 4.290580400532e-05 4.314182155361e+00
1.138250000000e+03 2.192605055636e-03 4.056508371370e-05 4.269918477903e+00
1.138500000000e+03 2.533380743122e-03 3.849658941460e-05 4.225779272258e+00
1.138750000000e+03 2.799106703456e-03 3.671488310958e-05 4.181746652791e+00
1.139000000000e+03 2.986833705914e-03 3.523152822224e-05 4.137802207711e+00
1.139250000000e+03 3.094174286585e-03 3.405490163666e-05 4.093927138718e+00
1.139500000000e+03 3.119367018837e-03 3.319003897825e-05 4.050102418937e+00
1.139750000000e+03 3.061334523328e-03 3.263852369087e-05 4.006308952622e+00
1.140000000000e+03 2.919735999116e-03 3.239841397965e-05 3.962527753153e+00
1.140250000000e+03 2.695010521544e-03 3.246421889147e-05 3.918740119776e+00
1.140500000000e+03 2.388412272694e-03 3.282691741102e-05 3.874927830507e+00
1.140750000000e+03 2.002034667907e-03 3.347402315093e-05 3.831073334425e+00
1.141000000000e+03 1.538823165154e-03 3.438969837008e-05 3.787159947275e+00
1.141250000000e+03 1.002576755237e-03 3.555490971816e-05 3.743172056084e+00
1.141500000000e+03 3.979357249376e-04 3.694763513939e-05 3.699095313434e+00
1.141750000000e+03 -2.696425733633e-04 3.854311032830e-05 3.654916840302e+00
1.142000000000e+03 -9.939216883974e-04 4.031411696587e-05 3.610625417864e+00
1.142250000000e+03 -1.767936960987e-03 4.223130846598e-05 3.566211673064e+00
1.142500000000e+03 -2.584058749933e-03 4.426356720713e-05 3.521668262894e+00
1.142750000000e+03 -3.434068088600e-03 4.637839191549e-05 3.476990041591e+00
1.143000000000e+03 -4.309243298696e-03 4.854230764315e-05 3.432174219811e+00
1.143250000000e+03 -5.200456773590e-03 5.072129324488e-05 3.387220511077e+00
1.143500000000e+03 -6.098280321680e-03 5.288121882507e-05 3.342131259481e+00
1.143750000000e+03 -6.993098258877e-03 5.498829187983e-05 3.296911560325e+00
1.144000000000e+03 -7.875225808225e-03 5.700950292642e-05 3.251569356125e+00
1.144250000000e+03 -8.735031878641e-03 5.891305595460e-05 3.206115520339e+00
1.144500000000e+03 -9.563063250676e-03 6.066878395986e-05 3.160563918805e+00
1.144750000000e+03 -1.035017060322e-02 6.224855635373e-05 3.114931461875e+00
1.145000000000e+03 -1.108763169519e-02 6.362665027282e-05 3.069238130797e+00
1.145250000000e+03 -1.176727079729e-02 6.478009030575e-05 3.023506987533e+00
1.145500000000e+03 -1.238157497179e-02 6.568895519501e-05 2.977764173707e+00
1.145750000000e+03 -1.292380024104e-02 6.633663758468e-05 2.932038882774e+00
1.146000000000e+03 -1.338807107329e-02 6.671006278752e-05 2.886363322238e+00
1.146250000000e+03 -1.376946946680e-02 6.679985852409e-05 2.840772658382e+00
1.146500000000e+03 -1.406410999103e-02 6.660047119844e-05 2.795304940256e+00
1.146750000000e+03 -1.426920356059e-02 6.611023261996e-05 2.750001012211e+00
1.147000000000e+03 -1.438310649986e-02 6.533137330875e-05 2.704904409525e+00
1.147250000000e+03 -1.440535229407e-02 6.426997988582e-05 2.660061234772e+00
1.147500000000e+03 -1.433666976862e-02 6.293590308692e-05 2.615520023024e+00
1.147750000000e+03 -1.417898193204e-02 6.134261111029e-05 2.571331586464e+00
1.148000000000e+03 -1.393539010657e-02 5.950699666032e-05 2.527548846895e+00
1.148250000000e+03 -1.361013917764e-02 5.744913565620e-05 2.484226649113e+00
1.148500000000e+03 -1.320856771084e-02 5.519200440132e-05 2.441421561152e+00
1.148750000000e+03 -1.273704102808e-02 5.276115793379e-05 2.399191657629e+00
1.149000000000e+03 -1.220286944212e-02 5.018437356669e-05 2.357596288816e+00
1.149250000000e+03 -1.161421271379e-02 4.749126613596e-05 2.316695836586e+00
1.149500000000e+03 -1.097997160396e-02 4.471287993285e-05 2.276551457085e+00
1.149750000000e+03 -1.030966878623e-02 4.188126484192e-05 2.237224812774e+00
1.150000000000e+03 -9.613320572770e-03 3.902903926681e-05 2.198777795820e+00
1.150250000000e+03 -8.901301767890e-03 3.618895120644e-05 2.161272244359e+00
1.150500000000e+03 -8.184205725356e-03 3.339344115241e-05 2.124769654930e+00
1.150750000000e+03 -7.472701819499e-03 3.067420943184e-05 2.089330893654e+00
1.151000000000e+03 -6.777393008070e-03 2.806180045339e-05 2.055015909430e+00
1.151250000000e+03 -6.108674855597e-03 2.558524374299e-05 2.021883452114e+00
1.151500000000e+03 -5.476599363926e-03 2.327166414490e-05 1.989990799262e+00
1.151750000000e+03 -4.890744789633e-03 2.114595374109e-05 1.959393494404e+00
1.152000000000e+03 -4.360094034458e-03 1.923048855923e-05 1.930145100303e+00
1.152250000000e+03 -3.892922338412e-03 1.754488089156e-05 1.902296969381e+00
1.152500000000e+03 -3.496697307282e-03 1.610578095673e-05 1.875898034857e+00
1.152750000000e+03 -3.177990807885e-03 1.492672422798e-05 1.850994623475e+00
1.153000000000e+03 -2.942405454445e-03 1.401803261239e-05 1.827630292787e+00
1.153250000000e+03 -2.794514934891e-03 1.338676405049e-05 1.805845692793e+00
1.153500000000e+03 -2.737820013057e-03 1.303671586478e-05 1.785678453856e+00
1.153750000000e+03 -2.774719444654e-03 1.296847615406e-05 1.767163099913e+00
1.154000000000e+03 -2.906496326962e-03 1.317952293875e-05 1.750330986887e+00
1.154250000000e+03 -3.133319647310e-03 1.366436897018e-05 1.735210265824e+00
1.154500000000e+03 -3.454260222498e-03 1.441474544200e-05 1.721825868207e+00
1.154750000000e+03 -3.867320716595e-03 1.541982236583e-05 1.710199512954e+00
1.155000000000e+03 -4.369478639549e-03 1.666645886170e-05 1.700349731538e+00
1.155250000000e+03 -4.956741337881e-03 1.813947810123e-05 1.692291910249e+00
1.155500000000e+03 -5.624211980753e-03 1.982196026931e-05 1.686038345428e+00
1.155750000000e+03 -6.366164885024e-03 2.169555424392e-05 1.681598310557e+00
1.156000000000e+03 -7.176129450368e-03 2.374078306591e-05 1.678978130779e+00
1.156250000000e+03 -8.046980399162e-03 2.593733273820e-05 1.678181263982e+00
1.156500000000e+03 -8.971034015894e-03 2.826438502876e-05 1.679208383867e+00
1.156750000000e+03 -9.940147842426e-03 3.070090341317e-05 1.682057464354e+00
1.157000000000e+03 -1.094582276393e-02 3.322590461580e-05 1.686723862354e+00
1.157250000000e+03 -1.197930677890e-02 3.581871357916e-05 1.693200396503e+00
1.157500000000e+03 -1.303169788293e-02 3.845919190468e-05 1.701477421450e+00
1.157750000000e+03 -1.409404521211e-02 4.112793934452e-05 1.711542895976e+00
1.158000000000e+03 -1.515744810811e-02 4.380646819763e-05 1.723382443269e+00
1.158250000000e+03 -1.621315036266e-02 4.647734609192e-05 1.736979404433e+00
1.158500000000e+03 -1.725262981655e-02 4.912430890908e-05 1.752314884005e+00
1.158750000000e+03 -1.826768208383e-02 5.173234310335e-05 1.769367788029e+00
1.159000000000e+03 -1.925049696043e-02 5.428774022695e-05 1.788114855812e+00
1.159250000000e+03 -2.019372826725e-02 5.677812544430e-05 1.808530685316e+00
1.159500000000e+03 -2.109055484442e-02 5.919245967770e-05 1.830587754610e+00
1.159750000000e+03 -2.193473311540e-02 6.152101974496e-05 1.854256440490e+00
1.160000000000e+03 -2.272064138835e-02 6.375536054370e-05 1.879505035559e+00
1.160250000000e+03 -2.344331441229e-02 6.588825919476e-05 1.906299766734e+00
1.160500000000e+03 -2.409846897346e-02 6.791364705347e-05 1.934604816567e+00
1.160750000000e+03 -2.468252073578e-02 6.982653087226e-05 1.964382349692e+00
1.161000000000e+03 -2.519259164847e-02 7.162290662793e-05 1.995592546726e+00
1.161250000000e+03 -2.562650907906e-02 7.329966936256e-05 2.028193647607e+00
1.161500000000e+03 -2.598279645483e-02 7.485451978703e-05 2.062142006431e+00
1.161750000000e+03 -2.626065633751e-02 7.628587265904e-05 2.097392159416e+00
1.162000000000e+03 -2.645994621216e-02 7.759276630037e-05 2.133896908052e+00
1.162250000000e+03 -2.658114816194e-02 7.877477736681e-05 2.171607417900e+00
1.162500000000e+03 -2.662533284480e-02 7.983194102190e-05 2.210473334849e+00
1.162750000000e+03 -2.659411867481e-02 8.076467819665e-05 2.250442918930e+00
1.163000000000e+03 -2.648962778367e-02 8.157373305556e-05 2.291463195553e+00
1.163250000000e+03 -2.631443859588e-02 8.226011723211e-05 2.333480124798e+00
1.163500000000e+03 -2.607153742016e-02 8.282506747323e-05 2.376438786832e+00
1.163750000000e+03 -2.576426860870e-02 8.327001098826e-05 2.420283583645e+00
1.164000000000e+03 -2.539628538986e-02 8.359654336554e-05 2.464958454429e+00
1.164250000000e+03 -2.497150176383e-02 8.380641808764e-05 2.510407103168e+00
1.164500000000e+03 -2.449404589215e-02 8.390154476748e-05 2.556573236635e+00
1.164750000000e+03 -2.396821645385e-02 8.388399925691e-05 2.603400809385e+00
1.165000000000e+03 -2.339844186091e-02 8.375604288138e-05 2.650834273721e+00
1.165250000000e+03 -2.278924315116e-02 8.352015054294e-05 2.698818831029e+00
1.165500000000e+03 -2.214520032081e-02 8.317904565694e-05 2.747300682442e+00
1.165750000000e+03 -2.147092274884e-02 8.273573855500e-05 2.796227274488e+00
1.166000000000e+03 -2.077102319857e-02 8.219357862421e-05 2.845547537518e+00
1.166250000000e+03 -2.005009528298e-02 8.155630150369e-05 2.895212113269e+00
1.166500000000e+03 -1.931269398282e-02 8.082806764706e-05 2.945173569500e+00
1.166750000000e+03 -1.856331872560e-02 8.001351020270e-05 2.995386597851e+00
1.167000000000e+03 -1.780639852795e-02 7.911778170097e-05 3.045808193402e+00
1.167250000000e+03 -1.704627844478e-02 7.814658868618e-05 3.096397812880e+00
1.167500000000e+03 -1.628720700796e-02 7.710621049367e-05 3.147117511158e+00
1.167750000000e+03 -1.553332324752e-02 7.600351480527e-05 3.197932052158e+00
1.168000000000e+03 -1.478864407994e-02 7.484596048588e-05 3.248808996015e+00
1.168250000000e+03 -1.405704994394e-02 7.364158462653e-05 3.299718758619e+00
1.168500000000e+03 -1.334226960807e-02 7.239895420605e-05 3.350634645848e+00
1.168750000000e+03 -1.264786361012e-02 7.112716095525e-05 3.401532861674e+00
1.169000000000e+03 -1.197720503545e-02 6.983574581440e-05 3.452392489270e+00
1.169250000000e+03 -1.133345995929e-02 6.853461322590e-05 3.503195449233e+00
1.169500000000e+03 -1.071956494946e-02 6.723394655461e-05 3.553926432037e+00
1.169750000000e+03 -1.013820418168e-02 6.594410766644e-05 3.604572809958e+00
1.170000000000e+03 -9.591785830668e-03 6.467552441178e-05 3.655124529004e+00
1.170250000000e+03 -9.082417126312e-03 6.343856600979e-05 3.705573981067e+00
1.170500000000e+03 -8.611881288597e-03 6.224341626168e-05 3.755915862958e+00
1.170750000000e+03 -8.181614595891e-03 6.109994092582e-05 3.806147020604e+00
1.171000000000e+03 -7.792685545350e-03 6.001755503407e-05 3.856266282613e+00
1.171250000000e+03 -7.445777665995e-03 5.900509505000e-05 3.906274288401e+00
1.171500000000e+03 -7.141174681541e-03 5.807069408922e-05 3.956173307989e+00
1.171750000000e+03 -6.878751085996e-03 5.722166897604e-05 4.005967062934e+00
1.172000000000e+03 -6.657966823919e-03 5.646441683735e-05 4.055660545222e+00
1.172250000000e+03 -6.477867488459e-03 5.580432615115e-05 4.105259838628e+00
1.172500000000e+03 -6.337090504036e-03 5.524570412610e-05 4.154771947395e+00
1.172750000000e+03 -6.233876777390e-03 5.479172070247e-05 4.204204629166e+00
1.173000000000e+03 -6.166088563603e-03 5.444437194080e-05 4.253566236548e+00
1.173250000000e+03 -6.131233019609e-03 5.420446107429e-05 4.302865570671e+00
1.173500000000e+03 -6.126491478911e-03 5.407160033422e-05 4.352111742920e+00
1.173750000000e+03 -6.148753948822e-03 5.404423068672e-05 4.401314049669e+00
1.174000000000e+03 -6.194658836552e-03 5.411966195756e-05 4.450481857444e+00
1.174250000000e+03 -6.260636392025e-03 5.429412769223e-05 4.499624502437e+00
1.174500000000e+03 -6.342956574696e-03 5.456285868244e-05 4.548751199246e+00
1.174750000000e+03 -6.437779677090e-03 5.492017075936e-05 4.597870962238e+00
1.175000000000e+03 -6.541209981477e-03 5.535956755567e-05 4.646992536544e+00
1.175250000000e+03 -6.649350154892e-03 5.587385261893e-05 4.696124340581e+00
1.175500000000e+03 -6.758357561402e-03 5.645525384890e-05 4.745274415602e+00
1.175750000000e+03 -6.864500906702e-03 5.709554130873e-05 4.794450383617e+00
1.176000000000e+03 -6.964215183451e-03 5.778616953947e-05 4.843659412891e+00
1.176250000000e+03 -7.054156990490e-03 5.851841315735e-05 4.892908187931e+00
1.176500000000e+03 -7.131256648507e-03 5.928350369172e-05 4.942202885029e+00
1.176750000000e+03 -7.192767544131e-03 6.007276795916e-05 4.991549150948e+00
1.177000000000e+03 -7.236312997022e-03 6.087775991942e-05 5.040952084769e+00
1.177250000000e+03 -7.259927715921e-03 6.169038587769e-05 5.090416221760e+00
1.177500000000e+03 -7.262094281940e-03 6.250302203423e-05 5.139945517965e+00
1.177750000000e+03 -7.241774744179e-03 6.330862544202e-05 5.189543337264e+00
1.178000000000e+03 -7.198434254414e-03 6.410083020097e-05 5.239212436557e+00
1.178250000000e+03 -7.132058876748e-03 6.487403379873e-05 5.288954954138e+00
1.178500000000e+03 -7.043164411478e-03 6.562346707864e-05 5.338772394931e+00
1.178750000000e+03 -6.932797748962e-03 6.634524944057e-05 5.388665617980e+00
1.179000000000e+03 -6.802529506310e-03 6.703642739711e-05 5.438634824516e+00
1.179250000000e+03 -6.654437429851e-03 6.769501799889e-05 5.488679543215e+00
1.179500000000e+03 -6.491081467813e-03 6.831999709292e-05 5.538798618931e+00
1.179750000000e+03 -6.315469765629e-03 6.891126835362e-05 5.588990202229e+00
1.180000000000e+03 -6.131016204054e-03 6.946966963728e-05 5.639251736335e+00
1.180250000000e+03 -5.941489710522e-03 6.999692452553e-05 5.689579948949e+00
1.180500000000e+03 -5.750956072993e-03 7.049558012495e-05 5.739970843799e+00
1.180750000000e+03 -5.563713275441e-03 7.096893543382e-05 5.790419693466e+00
1.181000000000e+03 -5.384220852908e-03 7.142095687909e-05 5.840921036766e+00
1.181250000000e+03 -5.217025752866e-03 7.185618647076e-05 5.891468673554e+00
1.181500000000e+03 -5.066684499715e-03 7.227963870882e-05 5.942055666425e+00
1.181750000000e+03 -4.937684295387e-03 7.269669214943e-05 5.992674342074e+00
1.182000000000e+03 -4.834364126304e-03 7.311297591323e-05 6.043316295110e+00
1.182250000000e+03 -4.760836818830e-03 7.353425157336e-05 6.093972395796e+00
1.182500000000e+03 -4.720915137086e-03 7.396629704537e-05 6.144632795490e+00
1.182750000000e+03 -4.718040592420e-03 7.441478954037e-05 6.195286939537e+00
1.183000000000e+03 -4.755219300147e-03 7.488518018867e-05 6.245923576221e+00
1.183250000000e+03 -4.834962938978e-03 7.538259274181e-05 6.296530772561e+00
1.183500000000e+03 -4.959238855596e-03 7.591171901783e-05 6.347095926407e+00
1.183750000000e+03 -5.129427372288e-03 7.647672002298e-05 6.397605784239e+00
1.184000000000e+03 -5.346289194823e-03 7.708114076033e-05 6.448046456950e+00
1.184250000000e+03 -5.609942481631e-03 7.772783594023e-05 6.498403436568e+00
1.184500000000e+03 -5.919849458195e-03 7.841890742419e-05 6.548661615979e+00
1.184750000000e+03 -6.274814385993e-03 7.915565190877e-05 6.598805305185e+00
1.185000000000e+03 -6.672991065714e-03 7.993853928301e-05 6.648818251479e+00
1.185250000000e+03 -7.111901520258e-03 8.076718831279e-05 6.698683655696e+00
1.185500000000e+03 -7.588464128282e-03 8.164035619188e-05 6.748384191527e+00
1.185750000000e+03 -8.099032129174e-03 8.255594758985e-05 6.797902020740e+00
1.186000000000e+03 -8.639440830192e-03 8.351104614526e-05 6.847218810785e+00
1.186250000000e+03 -9.205063568273e-03 8.450195153001e-05 6.896315748011e+00
1.186500000000e+03 -9.790875110163e-03 8.552422987640e-05 6.945173551736e+00
1.186750000000e+03 -1.039152188104e-02 8.657277685153e-05 6.993772485974e+00
1.187000000000e+03 -1.100139765298e-02 8.764189060176e-05 7.042092368229e+00
1.187250000000e+03 -1.161472379250e-02 8.872535404630e-05 7.090112577499e+00
1.187500000000e+03 -1.222563295110e-02 8.981652351525e-05 7.137812059674e+00
1.187750000000e+03 -1.282825426119e-02 9.090842207526e-05 7.185169329765e+00
1.188000000000e+03 -1.341679959728e-02 9.199384839939e-05 7.232162472649e+00
1.188250000000e+03 -1.398564918341e-02 9.306547566185e-05 7.278769141214e+00
1.188500000000e+03 -1.452943449663e-02 9.411594415326e-05 7.324966551314e+00
1.188750000000e+03 -1.504311831451e-02 9.513795631802e-05 7.370731475458e+00
1.189000000000e+03 -1.552206957892e-02 9.612442473669e-05 7.416040233888e+00
1.189250000000e+03 -1.596213187737e-02 9.706853051758e-05 7.460868684159e+00
1.189500000000e+03 -1.635968504166e-02 9.796381030552e-05 7.505192209076e+00
1.189750000000e+03 -1.671169735362e-02 9.880425365846e-05 7.548985704272e+00
1.190000000000e+03 -1.701576891825e-02 9.958438083518e-05 7.592223565167e+00
1.190250000000e+03 -1.727016423453e-02 1.002993187383e-04 7.634879674673e+00
1.190500000000e+03 -1.747383406197e-02 1.009448601729e-04 7.676927391572e+00
1.190750000000e+03 -1.762642512527e-02 1.015174890386e-04 7.718339542248e+00
1.191000000000e+03 -1.772827891596e-02 1.020144511050e-04 7.759088413854e+00
1.191250000000e+03 -1.778041782656e-02 1.024337978202e-04 7.799145753530e+00
1.191500000000e+03 -1.778452051938e-02 1.027744172880e-04 7.838482770675e+00
1.191750000000e+03 -1.774288567334e-02 1.030360187092e-04 7.877070147078e+00
1.192000000000e+03 -1.765838536651e-02 1.032191301826e-04 7.914878053946e+00
1.192250000000e+03 -1.753440887344e-02 1.033251198911e-04 7.951876176284e+00
1.192500000000e+03 -1.737479785050e-02 1.033561762917e-04 7.988033747678e+00
1.192750000000e+03 -1.718377434691e-02 1.033152803019e-04 8.023319595048e+00
1.193000000000e+03 -1.696586245338e-02 1.032061687630e-04 8.057702193055e+00
1.193250000000e+03 -1.672580585676e-02 1.030332911210e-04 8.091149731720e+00
1.193500000000e+03 -1.646848185862e-02 1.028017536082e-04 8.123630193855e+00
1.193750000000e+03 -1.619881473619e-02 1.025172550783e-04 8.155111446209e+00
1.194000000000e+03 -1.592168903794e-02 1.021860203498e-04 8.185561341241e+00
1.194250000000e+03 -1.564186483859e-02 1.018147139298e-04 8.214947830296e+00
1.194500000000e+03 -1.536389712494e-02 1.014103500515e-04 8.243239088630e+00
1.194750000000e+03 -1.509205970513e-02 1.009801961563e-04 8.270403649264e+00
1.195000000000e+03 -1.483027542483e-02 1.005316685263e-04 8.296410545585e+00
1.195250000000e+03 -1.458205446244e-02 1.000722236902e-04 8.321229461831e+00
1.195500000000e+03 -1.435044039445e-02 9.960924359279e-05 8.344830888278e+00
1.195750000000e+03 -1.413796580626e-02 9.914991855439e-05 8.367186280394e+00
1.196000000000e+03 -1.394661754384e-02 9.870112957167e-05 8.388268219322e+00
1.196250000000e+03 -1.377781213858e-02 9.826933068621e-05 8.408050571806e+00
1.196500000000e+03 -1.363238124183e-02 9.786043463841e-05 8.426508646775e+00
1.196750000000e+03 -1.351056769808e-02 9.747970420795e-05 8.443619346968e+00
1.197000000000e+03 -1.341203117955e-02 9.713165006078e-05 8.459361312508e+00
1.197250000000e+03 -1.333586361111e-02 9.681993850055e-05 8.473715054710e+00
1.197500000000e+03 -1.328061342457e-02 9.654731135722e-05 8.486663077612e+00
1.197750000000e+03 -1.324431860110e-02 9.631552127903e-05 8.498189985761e+00
1.198000000000e+03 -1.322454665159e-02 9.612527793218e-05 8.508282575651e+00
1.198250000000e+03 -1.321844197688e-02 9.597620860172e-05 8.516929910429e+00
1.198500000000e+03 -1.322277835156e-02 9.586684808893e-05 8.524123375396e+00
1.198750000000e+03 -1.323401664643e-02 9.579464432571e-05 8.529856714537e+00
1.199000000000e+03 -1.324836627065e-02 9.575599076994e-05 8.534126046973e+00
1.199250000000e+03 -1.326184908527e-02 9.574626633710e-05 8.536929862727e+00
1.199500000000e+03 -1.327036561516e-02 9.575989769517e-05 8.538268999173e+00
1.199750000000e+03 -1.326976157919e-02 9.579042134453e-05 8.538146596931e+00
1.200000000000e+03 -1.325589480392e-02 9.583058837923e-05 8.536568037961e+00
1.200250000000e+03 -1.322470070080e-02 9.587247785145e-05 8.533540864940e+00
1.200500000000e+03 -1.317225629788e-02 9.590762344358e-05 8.529074685197e+00
1.200750000000e+03 -1.309484134996e-02 9.592715076998e-05 8.523181059250e+00
1.201000000000e+03 -1.298899628920e-02 9.592191247884e-05 8.515873377057e+00
1.201250000000e+03 -1.285157607131e-02 9.588266621052e-05 8.507166723036e+00
1.201500000000e+03 -1.267979924054e-02 9.580023960606e-05 8.497077732585e+00
1.201750000000e+03 -1.247129180385e-02 9.566564948377e-05 8.485624441921e+00
1.202000000000e+03 -1.222412551141e-02 9.547030798190e-05 8.472826133761e+00
1.202250000000e+03 -1.193684991628e-02 9.520615090411e-05 8.458703180715e+00
1.202500000000e+03 -1.160851790380e-02 9.486578651144e-05 8.443276888753e+00
1.202750000000e+03 -1.123870449283e-02 9.444264340636e-05 8.426569342878e+00
1.203000000000e+03 -1.082751821051e-02 9.393110304379e-05 8.408603256266e+00
1.203250000000e+03 -1.037560547110e-02 9.332664014175e-05 8.389401825544e+00
1.203500000000e+03 -9.884147370903e-03 9.262586589934e-05 8.368988593039e+00
1.203750000000e+03 -9.354849463585e-03 9.182663256957e-05 8.347387318122e+00
1.204000000000e+03 -8.789923761957e-03 9.092813594702e-05 8.324621857575e+00
1.204250000000e+03 -8.192064205720e-03 8.993094937831e-05 8.300716057500e+00
1.204500000000e+03 -7.564415231778e-03 8.883704734758e-05 8.275693656465e+00
1.204750000000e+03 -6.910533960438e-03 8.764981326220e-05 8.249578200572e+00
1.205000000000e+03 -6.234346899102e-03 8.637402707271e-05 8.222392971558e+00
1.205250000000e+03 -5.540100601309e-03 8.501583041046e-05 8.194160926178e+00
1.205500000000e+03 -4.832308253257e-03 8.358267223957e-05 8.164904648973e+00
1.205750000000e+03 -4.115692221201e-03 8.208323412379e-05 8.134646317170e+00
1.206000000000e+03 -3.395122595356e-03 8.052733555339e-05 8.103407675982e+00
1.206250000000e+03 -2.675554409182e-03 7.892582255403e-05 8.071210026685e+00
1.206500000000e+03 -1.961962190594e-03 7.729043820556e-05 8.038074223017e+00
1.206750000000e+03 -1.259275011156e-03 7.563367911481e-05 8.004020678687e+00
1.207000000000e+03 -5.723113474593e-04 7.396864251666e-05 7.969069382048e+00
1.207250000000e+03 9.428444415888e-05 7.230887699852e-05 7.933239918174e+00
1.207500000000e+03 7.361025048628e-04 7.066815157319e-05 7.896551498052e+00
1.207750000000e+03 1.349024846318e-03 6.906028168382e-05 7.859022991357e+00
1.208000000000e+03 1.929277312489e-03 6.749898516592e-05 7.820672964566e+00
1.208250000000e+03 2.473476371825e-03 6.599768044285e-05 7.781519720323e+00
1.208500000000e+03 2.978668673577e-03 6.456930081850e-05 7.741581339772e+00
1.208750000000e+03 3.442363572725e-03 6.322611588597e-05 7.700875723852e+00
1.209000000000e+03 3.862556992517e-03 6.197956028542e-05 7.659420635460e+00
1.209250000000e+03 4.237746818485e-03 6.084007524518e-05 7.617233738532e+00
1.209500000000e+03 4.566938798843e-03 5.981696394261e-05 7.574332635508e+00
1.209750000000e+03 4.849643221739e-03 5.891826371082e-05 7.530734901895e+00
1.210000000000e+03 5.085862424978e-03 5.815063791773e-05 7.486458115485e+00
1.210250000000e+03 5.276068788799e-03 5.751928606246e-05 7.441519882416e+00
1.210500000000e+03 5.421174093019e-03 5.702787690284e-05 7.395937857500e+00
1.210750000000e+03 5.522490767393e-03 5.667850947455e-05 7.349729760776e+00
1.211000000000e+03 5.581685901334e-03 5.647169631429e-05 7.302913386041e+00
1.211250000000e+03 5.600729110035e-03 5.640636991655e-05 7.255506606683e+00
1.211500000000e+03 5.581835507009e-03 5.647991557117e-05 7.207527374814e+00
1.211750000000e+03 5.527405174577e-03 5.668822728258e-05 7.158993716146e+00
1.212000000000e+03 5.439960530499e-03 5.702578746436e-05 7.109923719367e+00
1.212250000000e+03 5.322083450829e-03 5.748576716003e-05 7.060335523701e+00
1.212500000000e+03 5.176353091592e-03 5.806014728099e-05 7.010247299275e+00
1.212750000000e+03 5.005286721597e-03 5.873985630669e-05 6.959677227581e+00
1.213000000000e+03 4.811284856878e-03 5.951492935380e-05 6.908643480426e+00
1.213250000000e+03 4.596581308564e-03 6.037465250502e-05 6.857164193068e+00
1.213500000000e+03 4.363200909208e-03 6.130773821253e-05 6.805257442661e+00
1.213750000000e+03 4.112924452964e-03 6.230251677183e-05 6.752941222492e+00
1.214000000000e+03 3.847262323010e-03 6.334710790390e-05 6.700233416746e+00
1.214250000000e+03 3.567438067709e-03 6.442959268824e-05 6.647151780746e+00
1.214500000000e+03 3.274381026967e-03 6.553820695485e-05 6.593713918914e+00
1.214750000000e+03 2.968728701397e-03 6.666148341322e-05 6.539937264827e+00
1.215000000000e+03 2.650839266499e-03 6.778840227814e-05 6.485839068584e+00
1.215250000000e+03 2.320812286931e-03 6.890854744293e-05 6.431436379687e+00
1.215500000000e+03 1.978518699024e-03 7.001222979833e-05 6.376746040389e+00
1.215750000000e+03 1.623637516621e-03 7.109058445004e-05 6.321784674008e+00
1.216000000000e+03 1.255699458611e-03 7.213565119984e-05 6.266568683657e+00
1.216250000000e+03 8.741352062776e-04 7.314045293491e-05 6.211114246165e+00
1.216500000000e+03 4.783277265527e-04 7.409903963096e-05 6.155437312933e+00
1.216750000000e+03 6.766657045687e-05 7.500651105771e-05 6.099553612719e+00
1.217000000000e+03 -3.583967395166e-04 7.585901979981e-05 6.043478651634e+00
1.217250000000e+03 -8.002938891843e-04 7.665373814897e-05 5.987227718515e+00
1.217500000000e+03 -1.258287066342e-03 7.738885053829e-05 5.930815891036e+00
1.217750000000e+03 -1.732418960237e-03 7.806350261910e-05 5.874258038203e+00
1.218000000000e+03 -2.222467232737e-03 7.867769652223e-05 5.817568827032e+00
1.218250000000e+03 -2.727904639230e-03 7.923221331602e-05 5.760762728818e+00
1.218500000000e+03 -3.247864526683e-03 7.972851128440e-05 5.703854020892e+00
1.218750000000e+03 -3.781114006672e-03 8.016861402207e-05 5.646856791775e+00
1.219000000000e+03 -4.326034950136e-03 8.055499139475e-05 5.589784945059e+00
1.219250000000e+03 -4.880612008241e-03 8.089043158924e-05 5.532652198645e+00
1.219500000000e+03 -5.442430327534e-03 8.117790786999e-05 5.475472086889e+00
1.219750000000e+03 -6.008681504914e-03 8.142044823392e-05 5.418257959576e+00
1.220000000000e+03 -6.576178316913e-03 8.162101247614e-05 5.361022979529e+00
1.220250000000e+03 -7.141379123405e-03 8.178237626152e-05 5.303780121028e+00
1.220500000000e+03 -7.700419197623e-03 8.190698827421e-05 5.246542163274e+00
1.220750000000e+03 -8.249152814381e-03 8.199690666180e-05 5.189321687952e+00
1.221000000000e+03 -8.783201005119e-03 8.205369854461e-05 5.132131071205e+00
1.221250000000e+03 -9.298008256411e-03 8.207837034105e-05 5.074982478222e+00
1.221500000000e+03 -9.788905703439e-03 8.207131713986e-05 5.017887857070e+00
1.221750000000e+03 -1.025117962605e-02 8.203229043843e-05 4.960858931335e+00
1.222000000000e+03 -1.068014503311e-02 8.196038710551e-05 4.903907193547e+00
1.222250000000e+03 -1.107122413003e-02 8.185406077185e-05 4.847043900573e+00
1.222500000000e+03 -1.142002622677e-02 8.171115800004e-05 4.790280068022e+00
1.222750000000e+03 -1.172243054848e-02 8.152897505154e-05 4.733626468140e+00
1.223000000000e+03 -1.197466836934e-02 8.130433037748e-05 4.677093628169e+00
1.223250000000e+03 -1.217340439017e-02 8.103366803894e-05 4.620691831784e+00
1.223500000000e+03 -1.231581542991e-02 8.071316793221e-05 4.564431123348e+00
1.223750000000e+03 -1.239966503624e-02 8.033886968317e-05 4.508321315248e+00
1.224000000000e+03 -1.242337213152e-02 7.990682194145e-05 4.452371998787e+00
1.224250000000e+03 -1.238607300173e-02 7.941323444183e-05 4.396592559444e+00
1.224500000000e+03 -1.228767422934e-02 7.885463403134e-05 4.340992196161e+00
1.224750000000e+03 -1.212889527044e-02 7.822802312049e-05 4.285579945113e+00
1.225000000000e+03 -1.191130064074e-02 7.753103965669e-05 4.230364708845e+00
1.225250000000e+03 -1.163731875880e-02 7.676210850005e-05 4.175355289713e+00
1.225500000000e+03 -1.131024709543e-02 7.592058277769e-05 4.120560428162e+00
1.225750000000e+03 -1.093424449332e-02 7.500687607537e-05 4.065988846877e+00
1.226000000000e+03 -1.051430734075e-02 7.402257284123e-05 4.011649298511e+00
1.226250000000e+03 -1.005623134331e-02 7.297052038477e-05 3.957550618434e+00
1.226500000000e+03 -9.566558229035e-03 7.185489717335e-05 3.903701781669e+00
1.226750000000e+03 -9.052506597627e-03 7.068125276211e-05 3.850111962741e+00
1.227000000000e+03 -8.521890015848e-03 6.945652260451e-05 3.796790599982e+00
1.227250000000e+03 -7.983019773887e-03 6.818900826688e-05 3.743747461030e+00
1.227500000000e+03 -7.444595988176e-03 6.688832800933e-05 3.690992710909e+00
1.227750000000e+03 -6.915586538731e-03 6.556533257690e-05 3.638536980288e+00
1.228000000000e+03 -6.405097754978e-03 6.423199512129e-05 3.586391435515e+00
1.228250000000e+03 -5.922235223356e-03 6.290126016464e-05 3.534567846018e+00
1.228500000000e+03 -5.475960576854e-03 6.158686932103e-05 3.483078652402e+00
1.228750000000e+03 -5.074942912995e-03 6.030315556663e-05 3.431937030389e+00
1.229000000000e+03 -4.727409939779e-03 5.906481442386e-05 3.381156952838e+00
1.229250000000e+03 -4.440999823811e-03 5.788665201495e-05 3.330753247990e+00
1.229500000000e+03 -4.222616425995e-03 5.678331539591e-05 3.280741651571e+00
1.229750000000e+03 -4.078291156400e-03 5.576900944398e-05 3.231138855440e+00
1.230000000000e+03 -4.013053272272e-03 5.485720536358e-05 3.181962548099e+00
1.230250000000e+03 -4.030811774744e-03 5.406034648325e-05 3.133231449538e+00
1.230500000000e+03 -4.134250601540e-03 5.338955546905e-05 3.084965338655e+00
1.230750000000e+03 -4.324740113305e-03 5.285434086960e-05 3.037185071922e+00
1.231000000000e+03 -4.602266998931e-03 5.246235318429e-05 2.989912593464e+00
1.231250000000e+03 -4.965383053870e-03 5.221912123274e-05 2.943170937308e+00
1.231500000000e+03 -5.411177254503e-03 5.212782700903e-05 2.896984218185e+00
1.231750000000e+03 -5.935268821621e-03 5.218911706834e-05 2.851377614426e+00
1.232000000000e+03 -6.531825412554e-03 5.240095220593e-05 2.806377339269e+00
1.232250000000e+03 -7.193605915931e-03 5.275849924380e-05 2.762010601776e+00
1.232500000000e+03 -7.912025968309e-03 5.325406533194e-05 2.718305558085e+00
1.232750000000e+03 -8.677250309818e-03 5.387708987503e-05 2.675291249845e+00
1.233000000000e+03 -9.478306019670e-03 5.461418292982e-05 2.632997533301e+00
1.233250000000e+03 -1.030321981765e-02 5.544922847764e-05 2.591454995947e+00
1.233500000000e+03 -1.113917593164e-02 5.636352420649e-05 2.550694862115e+00
1.233750000000e+03 -1.197269112601e-02 5.733599405236e-05 2.510748888502e+00
1.234000000000e+03 -1.278980737475e-02 5.834345713729e-05 2.471649247701e+00
1.234250000000e+03 -1.357629686661e-02 5.936093812739e-05 2.433428402027e+00
1.234500000000e+03 -1.431787780365e-02 6.036202890730e-05 2.396118966865e+00
1.234750000000e+03 -1.500043582073e-02 6.131929200995e-05 2.359753565931e+00
1.235000000000e+03 -1.561024950203e-02 6.220470163892e-05 2.324364677377e+00
1.235250000000e+03 -1.613421476427e-02 6.299011316233e-05 2.289984472842e+00
1.235500000000e+03 -1.656006449799e-02 6.364775438883e-05 2.256644651614e+00
1.235750000000e+03 -1.687658017148e-02 6.415072430208e-05 2.224376269516e+00
1.236000000000e+03 -1.707379094409e-02 6.447350178918e-05 2.193209565167e+00
1.236250000000e+03 -1.714315735286e-02 6.459246459381e-05 2.163173786477e+00
1.236500000000e+03 -1.707773570533e-02 6.448635346354e-05 2.134297017304e+00
1.236750000000e+03 -1.687232021267e-02 6.413672216551e-05 2.106606007574e+00
1.237000000000e+03 -1.652356037092e-02 6.352835308929e-05 2.080126009266e+00
1.237250000000e+03 -1.603005146906e-02 6.264965038280e-05 2.054880620381e+00
1.237500000000e+03 -1.539239467375e-02 6.149295344063e-05 2.030891637541e+00
1.237750000000e+03 -1.461322830470e-02 6.005479702176e-05 2.008178922608e+00
1.238000000000e+03 -1.369722584855e-02 5.833610040301e-05 1.986760281597e+00
1.238250000000e+03 -1.265106321139e-02 5.634228746590e-05 1.966651360854e+00
1.238500000000e+03 -1.148335442968e-02 5.408333012702e-05 1.947865561239e+00
1.238750000000e+03 -1.020455456596e-02 5.157370841646e-05 1.930413969835e+00
1.239000000000e+03 -8.826834970175e-03 4.883229740221e-05 1.914305314473e+00
1.239250000000e+03 -7.363927714936e-03 4.588216802975e-05 1.899545936835e+00
1.239500000000e+03 -5.830946083227e-03 4.275031640330e-05 1.886139789816e+00
1.239750000000e+03 -4.244179804085e-03 3.946731638471e-05 1.874088455022e+00
1.240000000000e+03 -2.620869721278e-03 3.606690462613e-05 1.863391181773e+00
1.240250000000e+03 -9.789663088403e-04 3.258550496649e-05 1.854044948676e+00
1.240500000000e+03 6.631267990230e-04 2.906169592243e-05 1.846044543679e+00
1.240750000000e+03 2.286818936711e-03 2.553563197530e-05 1.839382662554e+00
1.241000000000e+03 3.873603426824e-03 2.204843124218e-05 1.834050026104e+00
1.241250000000e+03 5.405331019371e-03 1.864153672906e-05 1.830035510422e+00
1.241500000000e+03 6.864479924663e-03 1.535605844738e-05 1.827326290932e+00
1.241750000000e+03 8.234418775377e-03 1.223211234230e-05 1.825907996760e+00
1.242000000000e+03 9.499657909892e-03 9.308167349897e-06 1.825764871880e+00
1.242250000000e+03 1.064608513255e-02 6.620421959425e-06 1.826879943394e+00
1.242500000000e+03 1.166118175168e-02 4.202190123870e-06 1.829235190281e+00
1.242750000000e+03 1.253421544965e-02 2.083337880349e-06 1.832811713028e+00
1.243000000000e+03 1.325640598830e-02 2.897739720953e-07 1.837589899427e+00
1.243250000000e+03 1.382106257094e-02 -1.157004675900e-06 1.843549587087e+00
1.243500000000e+03 1.422368759027e-02 -2.240292812955e-06 1.850670216063e+00
1.243750000000e+03 1.446204844063e-02 -2.948486234694e-06 1.858930974737e+00
1.244000000000e+03 1.453621216015e-02 -3.275302831618e-06 1.868310932454e+00
1.244250000000e+03 1.444854548326e-02 -3.219920365172e-06 1.878789161509e+00
1.244500000000e+03 1.420367894461e-02 -2.787022904377e-06 1.890344846031e+00
1.244750000000e+03 1.380843368533e-02 -1.986750680583e-06 1.902957375783e+00
1.245000000000e+03 1.327171625368e-02 -8.345635403584e-07 1.916606428294e+00
1.245250000000e+03 1.260437800000e-02 6.489933194742e-07 1.931272035320e+00
1.245500000000e+03 1.181904638613e-02 2.438605375077e-06 1.946934638359e+00
1.245750000000e+03 1.092992616418e-02 4.504592978544e-06 1.963575130177e+00
1.246000000000e+03 9.952578160717e-03 6.813387824267e-06 1.981174887236e+00
1.246250000000e+03 8.903675098621e-03 9.328081177679e-06 1.999715790824e+00
1.246500000000e+03 7.800742299650e-03 1.200902917342e-05 2.019180241846e+00
1.246750000000e+03 6.661884062541e-03 1.481451349347e-05 2.039551167644e+00
1.247000000000e+03 5.505503087054e-03 1.770141539012e-05 2.060812025668e+00
1.247250000000e+03 4.350015319788e-03 2.062594315477e-05 2.082946803085e+00
1.247500000000e+03 3.213565802633e-03 2.354436475452e-05 2.105940014985e+00
1.247750000000e+03 2.113750248615e-03 2.641372769269e-05 2.129776703360e+00
1.248000000000e+03 1.067346006793e-03 2.919256893674e-05 2.154442436446e+00
1.248250000000e+03 9.005722586747e-05 3.184160278641e-05 2.179923310176e+00
1.248500000000e+03 -8.037220316963e-04 3.432436274359e-05 2.206205953441e+00
1.248750000000e+03 -1.601123163641e-03 3.660779267545e-05 2.233277535680e+00
1.249000000000e+03 -2.290993383106e-03 3.866277446626e-05 2.261125777778e+00
1.249250000000e+03 -2.864058851919e-03 4.046458526372e-05 2.289738967177e+00
1.249500000000e+03 -3.313057490367e-03 4.199327410392e-05 2.319105974554e+00
1.249750000000e+03 -3.632839662428e-03 4.323395139796e-05 2.349216272215e+00
1.250000000000e+03 -3.820436448970e-03 4.417699063503e-05 2.380059954505e+00
1.250250000000e+03 -3.875092965062e-03 4.481813475843e-05 2.411627756407e+00
1.250500000000e+03 -3.798267875389e-03 4.515851031830e-05 2.443911071118e+00
1.250750000000e+03 -3.593597829798e-03 4.520454689344e-05 2.476901963221e+00
1.251000000000e+03 -3.266830306569e-03 4.496781176300e-05 2.510593178933e+00
1.251250000000e+03 -2.825721790407e-03 4.446475368169e-05 2.544978147172e+00
1.251500000000e+03 -2.279908327126e-03 4.371637393699e-05 2.580050975692e+00
1.251750000000e+03 -1.640746199550e-03 4.274782395075e-05 2.615806436136e+00
1.252000000000e+03 -9.211271175492e-04 4.158793908812e-05 2.652239938847e+00
1.252250000000e+03 -1.352731476353e-04 4.026872053176e-05 2.689347498817e+00
1.252500000000e+03 7.014900285251e-04 3.882478566697e-05 2.727125687132e+00
1.252750000000e+03 1.572972869194e-03 3.729278208189e-05 2.765571572696e+00
1.253000000000e+03 2.462373430951e-03 3.571076756598e-05 2.804682652550e+00
1.253250000000e+03 3.352537828497e-03 3.411757901919e-05 2.844456768520e+00
1.253500000000e+03 4.226221583597e-03 3.255223291637e-05 2.884892016967e+00
1.253750000000e+03 5.066352350879e-03 3.105331356210e-05 2.925986645500e+00
1.254000000000e+03 5.856286043745e-03 2.965838641017e-05 2.967738945383e+00
1.254250000000e+03 6.580055704691e-03 2.840343967983e-05 3.010147134068e+00
1.254500000000e+03 7.222607264079e-03 2.732236427616e-05 3.053209237067e+00
1.254750000000e+03 7.770019751747e-03 2.644647828196e-05 3.096922963777e+00
1.255000000000e+03 8.209707155322e-03 2.580409951156e-05 3.141285586845e+00
1.255250000000e+03 8.530598270370e-03 2.542017389986e-05 3.186293821201e+00
1.255500000000e+03 8.723292095274e-03 2.531596364883e-05 3.231943707721e+00
1.255750000000e+03 8.780188839996e-03 2.550879209784e-05 3.278230505553e+00
1.256000000000e+03 8.695591804537e-03 2.601185569354e-05 3.325148590881e+00
1.256250000000e+03 8.465781371937e-03 2.683409664447e-05 3.372691367464e+00
1.256500000000e+03 8.089059950985e-03 2.798013724301e-05 3.420851189755e+00
1.256750000000e+03 7.565765870173e-03 2.945028179382e-05 3.469619298459e+00
1.257000000000e+03 6.898260690349e-03 3.124056977194e-05 3.518985773813e+00
1.257250000000e+03 6.090885265210e-03 3.334288758294e-05 3.568939502455e+00
1.257500000000e+03 5.149889191663e-03 3.574513934651e-05 3.619468161780e+00
1.257750000000e+03 4.083334257207e-03 3.843146166868e-05 3.670558221302e+00
1.258000000000e+03 2.900971600568e-03 4.138248705365e-05 3.722194959410e+00
1.258250000000e+03 1.614099545597e-03 4.457564163599e-05 3.774362499069e+00
1.258500000000e+03 2.353970709055e-04 4.798548603085e-05 3.827043855834e+00
1.258750000000e+03 -1.221256298907e-03 5.158407503383e-05 3.880221003881e+00
1.259000000000e+03 -2.740979093585e-03 5.534135381499e-05 3.933874952503e+00
1.259250000000e+03 -4.308095080961e-03 5.922556233126e-05 3.987985837559e+00
1.259500000000e+03 -5.906351870686e-03 6.320365826684e-05 4.042533021042e+00
1.259750000000e+03 -7.519143112978e-03 6.724174259135e-05 4.097495201202e+00
1.260000000000e+03 -9.129733431723e-03 7.130548773943e-05 4.152850529231e+00
1.260250000000e+03 -1.072148271786e-02 7.536056115504e-05 4.208576730407e+00
1.260500000000e+03 -1.227806529258e-02 7.937303776481e-05 4.264651229400e+00
1.260750000000e+03 -1.378368219744e-02 8.330979775140e-05 4.321051275989e+00
1.261000000000e+03 -1.522326274533e-02 8.713890300679e-05 4.377754070137e+00
1.261250000000e+03 -1.658265315752e-02 9.082995092607e-05 4.434736884641e+00
1.261500000000e+03 -1.784878904206e-02 9.435439637429e-05 4.491977182826e+00
1.261750000000e+03 -1.900985053491e-02 9.768584507713e-05 4.549452730065e+00
1.262000000000e+03 -2.005539772996e-02 1.008003093121e-04 4.607141697298e+00
1.262250000000e+03 -2.097648526206e-02 1.036764263841e-04 4.665022755309e+00
1.262500000000e+03 -2.176575298819e-02 1.062956393854e-04 4.723075157688e+00
1.262750000000e+03 -2.241749116304e-02 1.086423357805e-04 4.781278812280e+00
1.263000000000e+03 -2.292768078587e-02 1.107039440553e-04 4.839614339769e+00
1.263250000000e+03 -2.329401059503e-02 1.124709936300e-04 4.898063117688e+00
1.263500000000e+03 -2.351586847044e-02 1.139371317950e-04 4.956607310769e+00
1.263750000000e+03 -2.359430916881e-02 1.150991002629e-04 5.015229886520e+00
1.264000000000e+03 -2.353200078702e-02 1.159566792116e-04 5.073914614681e+00
1.264250000000e+03 -2.333314858546e-02 1.165125952539e-04 5.132646052703e+00
1.264500000000e+03 -2.300340001303e-02 1.167723979358e-04 5.191409515725e+00
1.264750000000e+03 -2.254973232323e-02 1.167443077231e-04 5.250191031891e+00
1.265000000000e+03 -2.198032424458e-02 1.164390374087e-04 5.308977284451e+00
1.265250000000e+03 -2.130441605224e-02 1.158695950478e-04 5.367755539388e+00
1.265500000000e+03 -2.053215814076e-02 1.150510665590e-04 5.426513562110e+00
1.265750000000e+03 -1.967445259321e-02 1.140003756317e-04 5.485239522492e+00
1.266000000000e+03 -1.874278914666e-02 1.127360515307e-04 5.543921891168e+00
1.266250000000e+03 -1.774907969899e-02 1.112780083060e-04 5.602549326319e+00
1.266500000000e+03 -1.670549220477e-02 1.096472547190e-04 5.661110555474e+00
1.266750000000e+03 -1.562428735150e-02 1.078656489700e-04 5.719594252815e+00
1.267000000000e+03 -1.451766080011e-02 1.059556538844e-04 5.777988912181e+00
1.267250000000e+03 -1.339759176193e-02 1.039400924840e-04 5.836282721894e+00
1.267500000000e+03 -1.227570132845e-02 1.018419104716e-04 5.894463438272e+00
1.267750000000e+03 -1.116312101132e-02 9.968394914001e-05 5.952518265165e+00
1.268000000000e+03 -1.007037385677e-02 9.748872792417e-05 6.010433735959e+00
1.268250000000e+03 -9.007268800217e-03 9.527824096933e-05 6.068195605347e+00
1.268500000000e+03 -7.982809220261e-03 9.307377560658e-05 6.125788747313e+00
1.268750000000e+03 -7.005116589901e-03 9.089571775747e-05 6.183197066010e+00
1.269000000000e+03 -6.081369016219e-03 8.876338212241e-05 6.240403416155e+00
1.269250000000e+03 -5.217755553187e-03 8.669489349672e-05 6.297389538643e+00
1.269500000000e+03 -4.419445094533e-03 8.470704885138e-05 6.354136008166e+00
1.269750000000e+03 -3.690570444597e-03 8.281520013675e-05 6.410622197021e+00
1.270000000000e+03 -3.034226726261e-03 8.103315735625e-05 6.466826254090e+00
1.270250000000e+03 -2.452482573788e-03 7.937310602199e-05 6.522725098500e+00
1.270500000000e+03 -1.946404465463e-03 7.784554270832e-05 6.578294429957e+00
1.270750000000e+03 -1.516092691962e-03 7.645922544575e-05 6.633508754601e+00
1.271000000000e+03 -1.160726696121e-03 7.522113923006e-05 6.688341424699e+00
1.271250000000e+03 -8.786204777951e-04 7.413647905102e-05 6.742764694181e+00
1.271500000000e+03 -6.672852203520e-04 7.320864686658e-05 6.796749786970e+00
1.271750000000e+03 -5.234983617636e-04 7.243926201955e-05 6.850266978318e+00
1.272000000000e+03 -4.433777112426e-04 7.182818368723e-05 6.903285687754e+00
1.272250000000e+03 -4.224591781303e-04 7.137356752240e-05 6.955774582471e+00
1.272500000000e+03 -4.557766925952e-04 7.107191066671e-05 7.007701689922e+00
1.272750000000e+03 -5.379436980915e-04 7.091811494397e-05 7.059034518436e+00
1.273000000000e+03 -6.632339484930e-04 7.090557040818e-05 7.109740183672e+00
1.273250000000e+03 -8.256621012177e-04 7.102622743138e-05 7.159785540542e+00
1.273500000000e+03 -1.019062450532e-03 7.127071450444e-05 7.209137318540e+00
1.273750000000e+03 -1.237164357652e-03 7.162844506278e-05 7.257762258512e+00
1.274000000000e+03 -1.473665396510e-03 7.208773128817e-05 7.305627250714e+00
1.274250000000e+03 -1.722299712133e-03 7.263590827850e-05 7.352699471163e+00
1.274500000000e+03 -1.976902880436e-03 7.325946392864e-05 7.398946516263e+00
1.274750000000e+03 -2.231471445091e-03 7.394417378465e-05 7.444336533557e+00
1.275000000000e+03 -2.480217592880e-03 7.467523959276e-05 7.488838347448e+00
1.275250000000e+03 -2.717618875631e-03 7.543743148744e-05 7.532421579660e+00
1.275500000000e+03 -2.938462210764e-03 7.621522215592e-05 7.575056761942e+00
1.275750000000e+03 -3.137882831429e-03 7.699295129218e-05 7.616715441551e+00
1.276000000000e+03 -3.311398002772e-03 7.775496423126e-05 7.657370278145e+00
1.276250000000e+03 -3.454935495672e-03 7.848573962979e-05 7.696995130866e+00
1.276500000000e+03 -3.564857465659e-03 7.917005273217e-05 7.735565136672e+00
1.276750000000e+03 -3.637979721868e-03 7.979312230236e-05 7.773056777483e+00
1.277000000000e+03 -3.671586886398e-03 8.034074487850e-05 7.809447937906e+00
1.277250000000e+03 -3.663443704722e-03 8.079944149292e-05 7.844717952026e+00
1.277500000000e+03 -3.611802871789e-03 8.115660403074e-05 7.878847640471e+00
1.277750000000e+03 -3.515409940914e-03 8.140063522660e-05 7.911819336204e+00
1.278000000000e+03 -3.373505504790e-03 8.152108719695e-05 7.943616901325e+00
1.278250000000e+03 -3.185824932549e-03 8.150880343993e-05 7.974225734602e+00
1.278500000000e+03 -2.952596275455e-03 8.135605121698e-05 8.003632768784e+00
1.278750000000e+03 -2.674536158770e-03 8.105665043309e-05 8.031826460758e+00
1.279000000000e+03 -2.352843899045e-03 8.060609570135e-05 8.058796774306e+00
1.279250000000e+03 -1.989194456791e-03 8.000167013753e-05 8.084535154455e+00
1.279500000000e+03 -1.585729437290e-03 7.924254828645e-05 8.109034497452e+00
1.279750000000e+03 -1.145046722421e-03 7.832988623094e-05 8.132289114633e+00
1.280000000000e+03 -6.701880642226e-04 7.726689735363e-05 8.154294693051e+00
1.280250000000e+03 -1.646253518868e-04 7.605890901882e-05 8.175048250724e+00
1.280500000000e+03 3.677558978826e-04 7.471339112300e-05 8.194548091218e+00
1.280750000000e+03 9.226751701392e-04 7.323997908140e-05 8.212793755257e+00
1.281000000000e+03 1.495478770038e-03 7.165045020854e-05 8.229785972414e+00
1.281250000000e+03 2.081164208493e-03 6.995866672641e-05 8.245526610105e+00
1.281500000000e+03 2.674408653803e-03 6.818051216109e-05 8.260018624830e+00
1.281750000000e+03 3.269601243315e-03 6.633379073440e-05 8.273266013972e+00
1.282000000000e+03 3.860878938159e-03 6.443807840201e-05 8.285273766594e+00
1.282250000000e+03 4.442167483875e-03 6.251452425104e-05 8.296047817624e+00
1.282500000000e+03 5.007226839186e-03 6.058569073439e-05 8.305595003469e+00
1.282750000000e+03 5.549700860595e-03 5.867531411377e-05 8.313923017473e+00
1.283000000000e+03 6.063172262654e-03 5.680798636470e-05 8.321040369801e+00
1.283250000000e+03 6.541221647921e-03 5.500886914381e-05 8.326956347330e+00
1.283500000000e+03 6.977490944636e-03 5.330337190751e-05 8.331680975364e+00
1.283750000000e+03 7.365750741553e-03 5.171680629321e-05 8.335224982487e+00
1.284000000000e+03 7.699970773567e-03 5.027402423452e-05 8.337599764619e+00
1.284250000000e+03 7.974392983017e-03 4.899904605904e-05 8.338817352561e+00
1.284500000000e+03 8.183606234273e-03 4.791468460061e-05 8.338890378461e+00
1.284750000000e+03 8.322621529082e-03 4.704217088963e-05 8.337832044939e+00
1.285000000000e+03 8.386946852416e-03 4.640079005958e-05 8.335656093042e+00
1.285250000000e+03 8.372660117460e-03 4.600753253967e-05 8.332376771555e+00
1.285500000000e+03 8.276479019776e-03 4.587677724691e-05 8.328008806141e+00
1.285750000000e+03 8.095826763647e-03 4.601999543113e-05 8.322567367443e+00
1.286000000000e+03 7.828891861667e-03 4.644547035870e-05 8.316068039451e+00
1.286250000000e+03 7.474681025436e-03 4.715808145689e-05 8.308526786716e+00
1.286500000000e+03 7.033063873916e-03 4.815915884035e-05 8.299959920307e+00
1.286750000000e+03 6.504807852523e-03 4.944636270410e-05 8.290384063236e+00
1.287000000000e+03 5.891603234017e-03 5.101361546575e-05 8.279816112953e+00
1.287250000000e+03 5.196076045888e-03 5.285109694628e-05 8.268273203546e+00
1.287500000000e+03 4.421789099944e-03 5.494530004405e-05 8.255772665164e+00
1.287750000000e+03 3.573230114473e-03 5.727914229217e-05 8.242331981639e+00
1.288000000000e+03 2.655786185780e-03 5.983213952757e-05 8.227968746856e+00
1.288250000000e+03 1.675705881139e-03 6.258063511502e-05 8.212700616822e+00
1.288500000000e+03 6.400471893357e-04 6.549808272202e-05 8.196545261406e+00
1.288750000000e+03 -4.433875133470e-04 6.855537767980e-05 8.179520314218e+00
1.289000000000e+03 -1.566127437827e-03 7.172125354460e-05 8.161643317424e+00
1.289250000000e+03 -2.719122442871e-03 7.496270333171e-05 8.142931668651e+00
1.289500000000e+03 -3.892841012932e-03 7.824541412549e-05 8.123402563061e+00
1.289750000000e+03 -5.077377295239e-03 8.153424909671e-05 8.103072933729e+00
1.290000000000e+03 -6.262566479424e-03 8.479374774856e-05 8.081959393967e+00
1.290250000000e+03 -7.438104557659e-03 8.798861678030e-05 8.060078173721e+00
1.290500000000e+03 -8.593673413690e-03 9.108427340043e-05 8.037445060879e+00
1.290750000000e+03 -9.719067005122e-03 9.404733264945e-05 8.014075336975e+00
1.291000000000e+03 -1.080431869946e-02 9.684607706856e-05 7.989983719292e+00
1.291250000000e+03 -1.183982644411e-02 9.945090055599e-05 7.965184298768e+00
1.291500000000e+03 -1.281647493596e-02 1.018347613078e-04 7.939690483630e+00
1.291750000000e+03 -1.372575227208e-02 1.039735768370e-04 7.913514946094e+00
1.292000000000e+03 -1.455985983300e-02 1.058465243572e-04 7.886669569469e+00
1.292250000000e+03 -1.531181347992e-02 1.074363717836e-04 7.859165403537e+00
1.292500000000e+03 -1.597553449776e-02 1.087297335939e-04 7.831012625454e+00
1.292750000000e+03 -1.654592993692e-02 1.097172040062e-04 7.802220504426e+00
1.293000000000e+03 -1.701895997085e-02 1.103934814647e-04 7.772797377119e+00
1.293250000000e+03 -1.739169171396e-02 1.107574234706e-04 7.742750631465e+00
1.293500000000e+03 -1.766233989890e-02 1.108120370858e-04 7.712086696849e+00
1.293750000000e+03 -1.783029199493e-02 1.105644047747e-04 7.680811047321e+00
1.294000000000e+03 -1.789611902404e-02 1.100255588523e-04 7.648928213335e+00
1.294250000000e+03 -1.786157062653e-02 1.092103081424e-04 7.616441806023e+00
1.294500000000e+03 -1.772955656111e-02 1.081369121819e-04 7.583354549051e+00
1.294750000000e+03 -1.750411221716e-02 1.068268586896e-04 7.549668324237e+00
1.295000000000e+03 -1.719035057344e-02 1.053045292124e-04 7.515384225718e+00
1.295250000000e+03 -1.679439992007e-02 1.035968138653e-04 7.480502626066e+00
1.295500000000e+03 -1.632333029316e-02 1.017327061692e-04 7.445023248168e+00
1.295750000000e+03 -1.578506652392e-02 9.974287115241e-05 7.408945248721e+00
1.296000000000e+03 -1.518829134748e-02 9.765919866267e-05 7.372267306671e+00
1.296250000000e+03 -1.454233790127e-02 9.551434148172e-05 7.334987719864e+00
1.296500000000e+03 -1.385707518053e-02 9.334125188779e-05 7.297104502793e+00
1.296750000000e+03 -1.314278505511e-02 9.117271550285e-05 7.258615490423e+00
1.297000000000e+03 -1.241003366092e-02 8.904089055917e-05 7.219518443525e+00
1.297250000000e+03 -1.166953957035e-02 8.697687954476e-05 7.179811150877e+00
1.297500000000e+03 -1.093203762176e-02 8.501031211544e-05 7.139491534570e+00
1.297750000000e+03 -1.020814286871e-02 8.316893544572e-05 7.098557747528e+00
1.298000000000e+03 -9.508213852838e-03 8.147822882046e-05 7.057008271014e+00
1.298250000000e+03 -8.842218610327e-03 7.996110963199e-05 7.014842002223e+00
1.298500000000e+03 -8.219603751309e-03 7.863762008636e-05 6.972058338708e+00
1.298750000000e+03 -7.649169087239e-03 7.752466391955e-05 6.928657251290e+00
1.299000000000e+03 -7.138949162155e-03 7.663580461661e-05 6.884639351422e+00
1.299250000000e+03 -6.696102964899e-03 7.598110568072e-05 6.840005946078e+00
1.299500000000e+03 -6.326814139889e-03 7.556699760211e-05 6.794759085478e+00
1.299750000000e+03 -6.036201883161e-03 7.539622442071e-05 6.748901598293e+00
1.300000000000e+03 -5.828245516024e-03 7.546782359397e-05 6.702437118877e+00
1.300250000000e+03 -5.705721872087e-03 7.577716150989e-05 6.655370102859e+00
1.300500000000e+03 -5.670158533463e-03 7.631601285329e-05 6.607705834414e+00
1.300750000000e+03 -5.721802991922e-03 7.707268951562e-05 6.559450424280e+00
1.301000000000e+03 -5.859607351565e-03 7.803221364341e-05 6.510610799428e+00
1.301250000000e+03 -6.081231185341e-03 7.917653849798e-05 6.461194685841e+00
1.301500000000e+03 -6.383061214778e-03 8.048481258574e-05 6.411210584814e+00
1.301750000000e+03 -6.760248255089e-03 8.193366548276e-05 6.360667744078e+00
[truncated: 73,158 more chars]
