# Supplementary material for: Tracking Charge Migration with Frequency-Matched Strobo-Spectroscopy
Source: J Phys Chem A. 2024 Jan 2;128(1):20–7. doi: 10.1021/acs.jpca.3c04234 (PMC10788909; doi:10.1021/acs.jpca.3c04234)
Supplement: Supplementary file 2 — jp3c04234_si_002.zip [file jp3c04234_si_002.zip › supplemental data/Data/dipoles/CM-orbital/tau=4.3750.txt]

# CM-orbital-resolved dipole moment for tau = 4.3750 o.c.
0.000000000000e+00 -1.706588351587e-03 2.359582468586e-05 1.638365959051e+00
2.500000000000e-01 -1.707043225682e-03 2.360278490632e-05 1.638679333896e+00
5.000000000000e-01 -1.708411896273e-03 2.362378049808e-05 1.639620350403e+00
7.500000000000e-01 -1.710719551532e-03 2.365911159585e-05 1.641189402662e+00
1.000000000000e+00 -1.713979177144e-03 2.370891786252e-05 1.643374356463e+00
1.250000000000e+00 -1.718170818168e-03 2.377308368862e-05 1.646150020679e+00
1.500000000000e+00 -1.723248402625e-03 2.385134144728e-05 1.649485829167e+00
1.750000000000e+00 -1.729162272773e-03 2.394351547669e-05 1.653357020911e+00
2.000000000000e+00 -1.735876082065e-03 2.404969876796e-05 1.657750385107e+00
2.250000000000e+00 -1.743373431331e-03 2.417027087301e-05 1.662662503516e+00
2.500000000000e+00 -1.751656631856e-03 2.430580410515e-05 1.668094386007e+00
2.750000000000e+00 -1.760739784817e-03 2.445698783735e-05 1.674050244154e+00
3.000000000000e+00 -1.770645015505e-03 2.462460275196e-05 1.680540850063e+00
3.250000000000e+00 -1.781406421680e-03 2.480955258338e-05 1.687589093784e+00
3.500000000000e+00 -1.793080261011e-03 2.501289697096e-05 1.695231639310e+00
3.750000000000e+00 -1.805754509129e-03 2.523584600239e-05 1.703516256759e+00
4.000000000000e+00 -1.819550699470e-03 2.547974395145e-05 1.712496855868e+00
4.250000000000e+00 -1.834612364790e-03 2.574596936927e-05 1.722229596529e+00
4.500000000000e+00 -1.851084435036e-03 2.603580549457e-05 1.732771772003e+00
4.750000000000e+00 -1.869095297920e-03 2.635030594469e-05 1.744182230987e+00
5.000000000000e+00 -1.888748339944e-03 2.669023887172e-05 1.756520208300e+00
5.250000000000e+00 -1.910121133777e-03 2.705608172934e-05 1.769842786824e+00
5.500000000000e+00 -1.933264289875e-03 2.744805583108e-05 1.784201299679e+00
5.750000000000e+00 -1.958197849469e-03 2.786617293080e-05 1.799638461770e+00
6.000000000000e+00 -1.984909305407e-03 2.831028827618e-05 1.816187292459e+00
6.250000000000e+00 -2.013359713707e-03 2.878016133295e-05 1.833871255607e+00
6.500000000000e+00 -2.043499472794e-03 2.927552822080e-05 1.852705442571e+00
6.750000000000e+00 -2.075288290474e-03 2.979617155785e-05 1.872698525265e+00
7.000000000000e+00 -2.108711613887e-03 3.034195695847e-05 1.893854549124e+00
7.250000000000e+00 -2.143787952237e-03 3.091283422124e-05 1.916174797604e+00
7.500000000000e+00 -2.180565163626e-03 3.150879543146e-05 1.939659361295e+00
7.750000000000e+00 -2.219109025372e-03 3.212980688522e-05 1.964308718451e+00
8.000000000000e+00 -2.259488088244e-03 3.277573178465e-05 1.990124893129e+00
8.250000000000e+00 -2.301759120993e-03 3.344629310240e-05 2.017112437531e+00
8.500000000000e+00 -2.345956597234e-03 3.414106166116e-05 2.045279253664e+00
8.750000000000e+00 -2.392088750922e-03 3.485947352155e-05 2.074636923643e+00
9.000000000000e+00 -2.440141661774e-03 3.560087893267e-05 2.105200881964e+00
9.250000000000e+00 -2.490089281654e-03 3.636461281065e-05 2.136990105872e+00
9.500000000000e+00 -2.541905210106e-03 3.715005560517e-05 2.170026598253e+00
9.750000000000e+00 -2.595571682776e-03 3.795665499118e-05 2.204334917826e+00
1.000000000000e+01 -2.651082329097e-03 3.878393165357e-05 2.239941261775e+00
1.025000000000e+01 -2.708439366819e-03 3.963145176467e-05 2.276872427719e+00
1.050000000000e+01 -2.767648779122e-03 4.049880425627e-05 2.315155179348e+00
1.075000000000e+01 -2.828715807465e-03 4.138557363187e-05 2.354814970432e+00
1.100000000000e+01 -2.891643386206e-03 4.229132718903e-05 2.395874888140e+00
1.125000000000e+01 -2.956432955443e-03 4.321559056691e-05 2.438354543311e+00
1.150000000000e+01 -3.023086264487e-03 4.415790264617e-05 2.482269126524e+00
1.175000000000e+01 -3.091605827182e-03 4.511780506006e-05 2.527628314384e+00
1.200000000000e+01 -3.161993178808e-03 4.609475054695e-05 2.574436049030e+00
1.225000000000e+01 -3.234242918826e-03 4.708813006923e-05 2.622689511702e+00
1.250000000000e+01 -3.308336848695e-03 4.809726972563e-05 2.672379831765e+00
1.275000000000e+01 -3.384234756635e-03 4.912137526161e-05 2.723491073751e+00
1.300000000000e+01 -3.461868583831e-03 5.015950547413e-05 2.776001322966e+00
1.325000000000e+01 -3.541136415715e-03 5.121056423604e-05 2.829881774501e+00
1.350000000000e+01 -3.621902033652e-03 5.227329005508e-05 2.885097898166e+00
1.375000000000e+01 -3.703994750650e-03 5.334623887393e-05 2.941608571290e+00
1.400000000000e+01 -3.787215504289e-03 5.442780963338e-05 2.999368017427e+00
1.425000000000e+01 -3.871340436082e-03 5.551622831734e-05 3.058324916775e+00
1.450000000000e+01 -3.956125697609e-03 5.660954757519e-05 3.118422326444e+00
1.475000000000e+01 -4.041312613927e-03 5.770566121996e-05 3.179598384699e+00
1.500000000000e+01 -4.126631710811e-03 5.880231830188e-05 3.241786760667e+00
1.525000000000e+01 -4.211806270795e-03 5.989714018959e-05 3.304917201656e+00
1.550000000000e+01 -4.296555869017e-03 6.098765124068e-05 3.368916157368e+00
1.575000000000e+01 -4.380600331986e-03 6.207131589939e-05 3.433707523075e+00
1.600000000000e+01 -4.463664095662e-03 6.314558313092e-05 3.499213193231e+00
1.625000000000e+01 -4.545481176845e-03 6.420794052897e-05 3.565354159704e+00
1.650000000000e+01 -4.625799833942e-03 6.525595893916e-05 3.632051116488e+00
1.675000000000e+01 -4.704386836981e-03 6.628734004355e-05 3.699225355814e+00
1.700000000000e+01 -4.781030637443e-03 6.729995545024e-05 3.766799450211e+00
1.725000000000e+01 -4.855543516967e-03 6.829187769286e-05 3.834698074191e+00
1.750000000000e+01 -4.927762598045e-03 6.926140080532e-05 3.902848693322e+00
1.775000000000e+01 -4.997549649356e-03 7.020705127808e-05 3.971181990976e+00
1.800000000000e+01 -5.064790879445e-03 7.112759153013e-05 4.039632418070e+00
1.825000000000e+01 -5.129396034123e-03 7.202201661968e-05 4.108138482306e+00
1.850000000000e+01 -5.191297903528e-03 7.288954431067e-05 4.176643053495e+00
1.875000000000e+01 -5.250451953115e-03 7.372961447719e-05 4.245093495145e+00
1.900000000000e+01 -5.306835743522e-03 7.454187288453e-05 4.313441753462e+00
1.925000000000e+01 -5.360448713522e-03 7.532615660494e-05 4.381644404678e+00
1.950000000000e+01 -5.411311539651e-03 7.608248025054e-05 4.449662603813e+00
1.975000000000e+01 -5.459465549624e-03 7.681102866183e-05 4.517461993590e+00
2.000000000000e+01 -5.504971385820e-03 7.751214160678e-05 4.585012547675e+00
2.025000000000e+01 -5.547907672610e-03 7.818630069722e-05 4.652288347302e+00
2.050000000000e+01 -5.588369504169e-03 7.883411538212e-05 4.719267302373e+00
2.075000000000e+01 -5.626466614230e-03 7.945630797015e-05 4.785930801916e+00
2.100000000000e+01 -5.662322036885e-03 8.005369928910e-05 4.852263301140e+00
2.125000000000e+01 -5.696069993342e-03 8.062719421623e-05 4.918251858677e+00
2.150000000000e+01 -5.727854355179e-03 8.117776474190e-05 4.983885624767e+00
2.175000000000e+01 -5.757826191092e-03 8.170643051486e-05 5.049155299680e+00
2.200000000000e+01 -5.786141414402e-03 8.221424071195e-05 5.114052579796e+00
2.225000000000e+01 -5.812958100653e-03 8.270225419818e-05 5.178569615645e+00
2.250000000000e+01 -5.838433283247e-03 8.317150513812e-05 5.242698507665e+00
2.275000000000e+01 -5.862720371173e-03 8.362301156023e-05 5.306430861093e+00
2.300000000000e+01 -5.885965889307e-03 8.405773434053e-05 5.369757426999e+00
2.325000000000e+01 -5.908306896214e-03 8.447657121485e-05 5.432667838715e+00
2.350000000000e+01 -5.929869276084e-03 8.488031709344e-05 5.495150460038e+00
2.375000000000e+01 -5.950765320741e-03 8.526965331587e-05 5.557192347193e+00
2.400000000000e+01 -5.971092577485e-03 8.564513511364e-05 5.618779319489e+00
2.425000000000e+01 -5.990933529124e-03 8.600726215213e-05 5.679896132008e+00
2.450000000000e+01 -6.010354458313e-03 8.635644379640e-05 5.740526738761e+00
2.475000000000e+01 -6.029405416341e-03 8.669296263469e-05 5.800654628416e+00
2.500000000000e+01 -6.048121274737e-03 8.701700860633e-05 5.860263215635e+00
2.525000000000e+01 -6.066521962753e-03 8.732870972644e-05 5.919336267227e+00
2.550000000000e+01 -6.084613105881e-03 8.762805012993e-05 5.977858351307e+00
2.575000000000e+01 -6.102388058583e-03 8.791498856395e-05 6.035815287289e+00
2.600000000000e+01 -6.119829567249e-03 8.818941559025e-05 6.093194578354e+00
2.625000000000e+01 -6.136910438546e-03 8.845118846920e-05 6.149985818681e+00
2.650000000000e+01 -6.153595159445e-03 8.870013895218e-05 6.206181061354e+00
2.675000000000e+01 -6.169842315802e-03 8.893610945004e-05 6.261775130931e+00
2.700000000000e+01 -6.185605821450e-03 8.915894569581e-05 6.316765873557e+00
2.725000000000e+01 -6.200835661086e-03 8.936850095445e-05 6.371154338744e+00
2.750000000000e+01 -6.215479452845e-03 8.956465047100e-05 6.424944883440e+00
2.775000000000e+01 -6.229484341057e-03 8.974729904115e-05 6.478145189865e+00
2.800000000000e+01 -6.242798009962e-03 8.991638713099e-05 6.530766193540e+00
2.825000000000e+01 -6.255369035734e-03 9.007190058172e-05 6.582821924846e+00
2.850000000000e+01 -6.267147928104e-03 9.021387430733e-05 6.634329264272e+00
2.875000000000e+01 -6.278088741925e-03 9.034237073177e-05 6.685307612569e+00
2.900000000000e+01 -6.288150131066e-03 9.045750969394e-05 6.735778483346e+00
2.925000000000e+01 -6.297295669308e-03 9.055946676673e-05 6.785765034203e+00
2.950000000000e+01 -6.305494342130e-03 9.064847244791e-05 6.835291551016e+00
2.975000000000e+01 -6.312721693940e-03 9.072481050715e-05 6.884382897764e+00
3.000000000000e+01 -6.318961045313e-03 9.078881161981e-05 6.933063947224e+00
3.025000000000e+01 -6.324204056339e-03 9.084088789515e-05 6.981359011197e+00
3.050000000000e+01 -6.328450848757e-03 9.088151012077e-05 7.029291289457e+00
3.075000000000e+01 -6.331710409457e-03 9.091120819052e-05 7.076882355094e+00
3.100000000000e+01 -6.334001323134e-03 9.093057253717e-05 7.124151690085e+00
3.125000000000e+01 -6.335352275270e-03 9.094023880665e-05 7.171116284667e+00
3.150000000000e+01 -6.335801988924e-03 9.094090037526e-05 7.217790311212e+00
3.175000000000e+01 -6.335398603968e-03 9.093330997742e-05 7.264184882084e+00
3.200000000000e+01 -6.334198971557e-03 9.091826927501e-05 7.310307895943e+00
3.225000000000e+01 -6.332268039329e-03 9.089662016626e-05 7.356163973756e+00
3.250000000000e+01 -6.329678027907e-03 9.086923523213e-05 7.401754483914e+00
3.275000000000e+01 -6.326507109245e-03 9.083700238632e-05 7.447077657772e+00
3.300000000000e+01 -6.322837594492e-03 9.080081046500e-05 7.492128787581e+00
3.325000000000e+01 -6.318753895750e-03 9.076153183502e-05 7.536900503418e+00
3.350000000000e+01 -6.314340546025e-03 9.072000400773e-05 7.581383115446e+00
3.375000000000e+01 -6.309680333136e-03 9.067700953289e-05 7.625565009306e+00
3.400000000000e+01 -6.304852451606e-03 9.063325596456e-05 7.669433082422e+00
3.425000000000e+01 -6.299930631533e-03 9.058935254275e-05 7.712973201940e+00
3.450000000000e+01 -6.294981247859e-03 9.054578193446e-05 7.756170669936e+00
3.475000000000e+01 -6.290061629706e-03 9.050290136148e-05 7.799010676836e+00
3.500000000000e+01 -6.285218802355e-03 9.046094934295e-05 7.841478726911e+00
3.525000000000e+01 -6.280488724606e-03 9.042000848944e-05 7.883561018778e+00
3.550000000000e+01 -6.275895987576e-03 9.037998447795e-05 7.925244765141e+00
3.575000000000e+01 -6.271453613829e-03 9.034056812904e-05 7.966518437367e+00
3.600000000000e+01 -6.267163136522e-03 9.030137333380e-05 8.007371921486e+00
3.625000000000e+01 -6.263015080810e-03 9.026185476968e-05 8.047796578204e+00
3.650000000000e+01 -6.258989715191e-03 9.022128453809e-05 8.087785200565e+00
3.675000000000e+01 -6.255058191177e-03 9.017880764020e-05 8.127331872574e+00
3.700000000000e+01 -6.251183840867e-03 9.013344661896e-05 8.166431726020e+00
3.725000000000e+01 -6.247323840745e-03 9.008412149214e-05 8.205080605934e+00
3.750000000000e+01 -6.243430944468e-03 9.002972061578e-05 8.243274648475e+00
3.775000000000e+01 -6.239455124545e-03 8.996901284858e-05 8.281009788064e+00
3.800000000000e+01 -6.235345230170e-03 8.990072807549e-05 8.318281207261e+00
3.825000000000e+01 -6.231050685665e-03 8.982363581256e-05 8.355082750372e+00
3.850000000000e+01 -6.226523170434e-03 8.973655507363e-05 8.391406321010e+00
3.875000000000e+01 -6.221718227832e-03 8.963838251091e-05 8.427241281183e+00
3.900000000000e+01 -6.216596717747e-03 8.952812329652e-05 8.462573873822e+00
3.925000000000e+01 -6.211126026315e-03 8.940492114884e-05 8.497386688208e+00
3.950000000000e+01 -6.205280991189e-03 8.926808567913e-05 8.531658189040e+00
3.975000000000e+01 -6.199044529375e-03 8.911711713236e-05 8.565362325881e+00
4.000000000000e+01 -6.192407992139e-03 8.895172793963e-05 8.598468240087e+00
4.025000000000e+01 -6.185371229254e-03 8.877185892200e-05 8.630940079925e+00
4.050000000000e+01 -6.177942388838e-03 8.857768544779e-05 8.662736931744e+00
4.075000000000e+01 -6.170137415967e-03 8.836962524172e-05 8.693812870653e+00
4.100000000000e+01 -6.161979273882e-03 8.814833639292e-05 8.724117129571e+00
4.125000000000e+01 -6.153496850214e-03 8.791469313615e-05 8.753594384564e+00
4.150000000000e+01 -6.144723605242e-03 8.766980124289e-05 8.782185146167e+00
4.175000000000e+01 -6.135696276998e-03 8.741497780870e-05 8.809826250166e+00
4.200000000000e+01 -6.126453526344e-03 8.715169342369e-05 8.836451431731e+00
4.225000000000e+01 -6.117034228279e-03 8.688158085890e-05 8.861991967793e+00
4.250000000000e+01 -6.107475898728e-03 8.660638193375e-05 8.886377375667e+00
4.275000000000e+01 -6.097813419815e-03 8.632791792462e-05 8.909536144610e+00
4.300000000000e+01 -6.088077817774e-03 8.604803897408e-05 8.931396485153e+00
4.325000000000e+01 -6.078295980544e-03 8.576868928187e-05 8.951887086087e+00
4.350000000000e+01 -6.068490123225e-03 8.549167943139e-05 8.970937854338e+00
4.375000000000e+01 -6.058677324313e-03 8.521891124100e-05 8.988480627290e+00
4.400000000000e+01 -6.048869756856e-03 8.495217906260e-05 9.004449852032e+00
4.425000000000e+01 -6.039075308137e-03 8.469315971993e-05 9.018783207970e+00
4.450000000000e+01 -6.029298297363e-03 8.444346275135e-05 9.031422169781e+00
4.475000000000e+01 -6.019540512473e-03 8.420459776223e-05 9.042312510973e+00
4.500000000000e+01 -6.009802471761e-03 8.397796029153e-05 9.051404731724e+00
4.525000000000e+01 -6.000084840637e-03 8.376482528111e-05 9.058654416859e+00
4.550000000000e+01 -5.990389913060e-03 8.356634368561e-05 9.064022531747e+00
4.575000000000e+01 -5.980723054404e-03 8.338354243342e-05 9.067475647212e+00
4.600000000000e+01 -5.971094036754e-03 8.321732347683e-05 9.068986109337e+00
4.625000000000e+01 -5.961518176851e-03 8.306846474340e-05 9.068532156674e+00
4.650000000000e+01 -5.952017238216e-03 8.293762120018e-05 9.066097992605e+00
4.675000000000e+01 -5.942620056602e-03 8.282532483206e-05 9.061673819758e+00
4.700000000000e+01 -5.933362842894e-03 8.273198434516e-05 9.055255842165e+00
4.725000000000e+01 -5.924289145221e-03 8.265788275327e-05 9.046846239819e+00
4.750000000000e+01 -5.915449455220e-03 8.260317609918e-05 9.036453122054e+00
4.775000000000e+01 -5.906900438515e-03 8.256788967215e-05 9.024090451090e+00
4.800000000000e+01 -5.898703868213e-03 8.255191328810e-05 9.009777952299e+00
4.825000000000e+01 -5.890925283894e-03 8.255499490761e-05 8.993540987903e+00
4.850000000000e+01 -5.883632469143e-03 8.257673875731e-05 8.975410408240e+00
4.875000000000e+01 -5.876893768349e-03 8.261659993056e-05 8.955422369342e+00
4.900000000000e+01 -5.870776317591e-03 8.267388074384e-05 8.933618102559e+00
4.925000000000e+01 -5.865344255672e-03 8.274772828598e-05 8.910043647428e+00
4.950000000000e+01 -5.860656969729e-03 8.283713461735e-05 8.884749530578e+00
4.975000000000e+01 -5.856767464305e-03 8.294092045991e-05 8.857790391764e+00
5.000000000000e+01 -5.853720902403e-03 8.305774298820e-05 8.829224555540e+00
5.025000000000e+01 -5.851553436370e-03 8.318615832034e-05 8.799113543015e+00
5.050000000000e+01 -5.850291130643e-03 8.332470502734e-05 8.767521539352e+00
5.075000000000e+01 -5.849948862547e-03 8.347166114564e-05 8.734514804447e+00
5.100000000000e+01 -5.850530412203e-03 8.362516877974e-05 8.700161043273e+00
5.125000000000e+01 -5.852028393335e-03 8.378334294637e-05 8.664528752145e+00
5.150000000000e+01 -5.854424652518e-03 8.394427767927e-05 8.627686534667e+00
5.175000000000e+01 -5.857691075152e-03 8.410604127085e-05 8.589702422983e+00
5.200000000000e+01 -5.861790401089e-03 8.426670186465e-05 8.550643198608e+00
5.225000000000e+01 -5.866676952975e-03 8.442434939027e-05 8.510573747896e+00
5.250000000000e+01 -5.872297925353e-03 8.457711558532e-05 8.469556451742e+00
5.275000000000e+01 -5.878594689438e-03 8.472324331035e-05 8.427650638191e+00
5.300000000000e+01 -5.885503816671e-03 8.486111071440e-05 8.384912108743e+00
5.325000000000e+01 -5.892958054436e-03 8.498925247319e-05 8.341392746294e+00
5.350000000000e+01 -5.900887203002e-03 8.510637966525e-05 8.297140229567e+00
5.375000000000e+01 -5.909218914169e-03 8.521137166959e-05 8.252197847757e+00
5.400000000000e+01 -5.917879157977e-03 8.530335647833e-05 8.206604436085e+00
5.425000000000e+01 -5.926792528422e-03 8.538175258666e-05 8.160394421874e+00
5.450000000000e+01 -5.935882271293e-03 8.544617992065e-05 8.113597991234e+00
5.475000000000e+01 -5.945070279016e-03 8.549648497777e-05 8.066241360808e+00
5.500000000000e+01 -5.954276857879e-03 8.553274715223e-05 8.018347155196e+00
5.525000000000e+01 -5.963420380990e-03 8.555526330245e-05 7.969934867424e+00
5.550000000000e+01 -5.972416782131e-03 8.556453263009e-05 7.921021395792e+00
5.575000000000e+01 -5.981179090596e-03 8.556123270304e-05 7.871621629564e+00
5.600000000000e+01 -5.989616933802e-03 8.554618414908e-05 7.821749071528e+00
5.625000000000e+01 -5.997636184855e-03 8.552033785669e-05 7.771416468984e+00
5.650000000000e+01 -6.005138773161e-03 8.548474465822e-05 7.720636438838e+00
5.675000000000e+01 -6.012022821858e-03 8.544050079079e-05 7.669422060695e+00
5.700000000000e+01 -6.018182975216e-03 8.538867328237e-05 7.617787425403e+00
5.725000000000e+01 -6.023511063657e-03 8.533031962255e-05 7.565748116822e+00
5.750000000000e+01 -6.027896932446e-03 8.526646847215e-05 7.513321618791e+00
5.775000000000e+01 -6.031229696927e-03 8.519807553620e-05 7.460527631759e+00
5.800000000000e+01 -6.033399249455e-03 8.512599612623e-05 7.407388294570e+00
5.825000000000e+01 -6.034298021773e-03 8.505096570577e-05 7.353928305178e+00
5.850000000000e+01 -6.033823013899e-03 8.497358541507e-05 7.300174938911e+00
5.875000000000e+01 -6.031878039880e-03 8.489431140751e-05 7.246157966435e+00
5.900000000000e+01 -6.028375939481e-03 8.481344955016e-05 7.191909475301e+00
5.925000000000e+01 -6.023240818252e-03 8.473115422103e-05 7.137463603579e+00
5.950000000000e+01 -6.016410256036e-03 8.464743216599e-05 7.082856193363e+00
5.975000000000e+01 -6.007837315652e-03 8.456215002273e-05 7.028124378416e+00
6.000000000000e+01 -5.997492413334e-03 8.447504545195e-05 6.973306116982e+00
6.025000000000e+01 -5.985364852732e-03 8.438573933264e-05 6.918439686404e+00
6.050000000000e+01 -5.971463997074e-03 8.429375106783e-05 6.863563153230e+00
6.075000000000e+01 -5.955819995403e-03 8.419851555994e-05 6.808713835016e+00
6.100000000000e+01 -5.938484073163e-03 8.409939952048e-05 6.753927766296e+00
6.125000000000e+01 -5.919528284324e-03 8.399571692605e-05 6.699239184297e+00
6.150000000000e+01 -5.899044779518e-03 8.388674437673e-05 6.644680044353e+00
6.175000000000e+01 -5.877144571751e-03 8.377173443219e-05 6.590279575580e+00
6.200000000000e+01 -5.853955835557e-03 8.364992659632e-05 6.536063883898e+00
6.225000000000e+01 -5.829621747663e-03 8.352055687849e-05 6.482055609497e+00
6.250000000000e+01 -5.804297913134e-03 8.338286683537e-05 6.428273640739e+00
6.275000000000e+01 -5.778149448109e-03 8.323610512134e-05 6.374732887731e+00
6.300000000000e+01 -5.751347805440e-03 8.307953036818e-05 6.321444116895e+00
6.325000000000e+01 -5.724067452330e-03 8.291241196348e-05 6.268413845550e+00
6.350000000000e+01 -5.696482468760e-03 8.273402905767e-05 6.215644296980e+00
6.375000000000e+01 -5.668763159718e-03 8.254366905047e-05 6.163133414661e+00
6.400000000000e+01 -5.641072791697e-03 8.234062535689e-05 6.110874934673e+00
6.425000000000e+01 -5.613564513535e-03 8.212419558062e-05 6.058858514517e+00
6.450000000000e+01 -5.586378536967e-03 8.189368072734e-05 6.007069917059e+00
6.475000000000e+01 -5.559639627981e-03 8.164838492222e-05 5.955491246312e+00
6.500000000000e+01 -5.533454895190e-03 8.138761887388e-05 5.904101235096e+00
6.525000000000e+01 -5.507911952284e-03 8.111070073841e-05 5.852875577447e+00
6.550000000000e+01 -5.483077452413e-03 8.081694880724e-05 5.801787306814e+00
6.575000000000e+01 -5.458996013506e-03 8.050571579288e-05 5.750807209075e+00
6.600000000000e+01 -5.435689411046e-03 8.017638030502e-05 5.699904271264e+00
6.625000000000e+01 -5.413156182423e-03 7.982835025352e-05 5.649046151230e+00
6.650000000000e+01 -5.391371561779e-03 7.946107805989e-05 5.598199666841e+00
6.675000000000e+01 -5.370287753708e-03 7.907407160770e-05 5.547331292940e+00
6.700000000000e+01 -5.349834596624e-03 7.866690947916e-05 5.496407655388e+00
6.725000000000e+01 -5.329920469513e-03 7.823924215697e-05 5.445396019280e+00
6.750000000000e+01 -5.310433605086e-03 7.779079632095e-05 5.394264756192e+00
6.775000000000e+01 -5.291243628504e-03 7.732139849023e-05 5.342983791060e+00
6.800000000000e+01 -5.272203443225e-03 7.683097970476e-05 5.291525015769e+00
6.825000000000e+01 -5.253151319572e-03 7.631958008147e-05 5.239862672634e+00
6.850000000000e+01 -5.233913289181e-03 7.578735404198e-05 5.187973697878e+00
6.875000000000e+01 -5.214305703816e-03 7.523456912911e-05 5.135838030578e+00
6.900000000000e+01 -5.194138059641e-03 7.466160917127e-05 5.083438879507e+00
6.925000000000e+01 -5.173215886035e-03 7.406900334619e-05 5.030762954432e+00
6.950000000000e+01 -5.151343761993e-03 7.345738312300e-05 4.977800655095e+00
6.975000000000e+01 -5.128328309853e-03 7.282748497395e-05 4.924546223836e+00
7.000000000000e+01 -5.103981324064e-03 7.218017868468e-05 4.870997856181e+00
7.025000000000e+01 -5.078122768149e-03 7.151643064235e-05 4.817157769721e+00
7.050000000000e+01 -5.050583539557e-03 7.083729545279e-05 4.763032232154e+00
7.075000000000e+01 -5.021208314027e-03 7.014397043473e-05 4.708631540355e+00
7.100000000000e+01 -4.989858053663e-03 6.943772852278e-05 4.653969955845e+00
7.125000000000e+01 -4.956412145298e-03 6.871991764548e-05 4.599065587375e+00
7.150000000000e+01 -4.920770335254e-03 6.799196771026e-05 4.543940226631e+00
7.175000000000e+01 -4.882854291066e-03 6.725537269101e-05 4.488619130224e+00
7.200000000000e+01 -4.842608795529e-03 6.651163942609e-05 4.433130755024e+00
7.225000000000e+01 -4.800002690823e-03 6.576232928282e-05 4.377506444287e+00
7.250000000000e+01 -4.755029480701e-03 6.500903416704e-05 4.321780069942e+00
7.275000000000e+01 -4.707707612280e-03 6.425335890436e-05 4.265987638438e+00
7.300000000000e+01 -4.658080371983e-03 6.349690502078e-05 4.210166861694e+00
7.325000000000e+01 -4.606215520189e-03 6.274125613862e-05 4.154356706309e+00
7.350000000000e+01 -4.552204612573e-03 6.198796264714e-05 4.098596925559e+00
7.375000000000e+01 -4.496162225945e-03 6.123852670403e-05 4.042927585012e+00
7.400000000000e+01 -4.438225006451e-03 6.049438848443e-05 3.987388593427e+00
7.425000000000e+01 -4.378550428642e-03 5.975691284221e-05 3.932019245114e+00
7.450000000000e+01 -4.317315467069e-03 5.902737845329e-05 3.876857787731e+00
7.475000000000e+01 -4.254715082066e-03 5.830696634360e-05 3.821941021596e+00
7.500000000000e+01 -4.190960614677e-03 5.759675279909e-05 3.767303940268e+00
7.525000000000e+01 -4.126277984381e-03 5.689770449435e-05 3.712979419571e+00
7.550000000000e+01 -4.060905703824e-03 5.621067124750e-05 3.658997958929e+00
7.575000000000e+01 -3.995092888451e-03 5.553638136335e-05 3.605387479358e+00
7.600000000000e+01 -3.929097166047e-03 5.487543098517e-05 3.552173178433e+00
7.625000000000e+01 -3.863182281214e-03 5.422831645874e-05 3.499377441334e+00
7.650000000000e+01 -3.797615533695e-03 5.359541439773e-05 3.447019804630e+00
7.675000000000e+01 -3.732665097146e-03 5.297698382253e-05 3.395116967670e+00
7.700000000000e+01 -3.668597231053e-03 5.237314116774e-05 3.343682844940e+00
7.725000000000e+01 -3.605673341625e-03 5.178388956947e-05 3.292728651932e+00
7.750000000000e+01 -3.544146897256e-03 5.120911665801e-05 3.242263015482e+00
7.775000000000e+01 -3.484260334157e-03 5.064858987938e-05 3.192292101482e+00
7.800000000000e+01 -3.426241944974e-03 5.010195428412e-05 3.142819750230e+00
7.825000000000e+01 -3.370302800009e-03 4.956873097767e-05 3.093847612773e+00
7.850000000000e+01 -3.316633783506e-03 4.904831676436e-05 3.045375280732e+00
7.875000000000e+01 -3.265402885811e-03 4.853998314164e-05 2.997400404387e+00
7.900000000000e+01 -3.216752622343e-03 4.804287624077e-05 2.949918794620e+00
7.925000000000e+01 -3.170797712017e-03 4.755601937387e-05 2.902924507641e+00
7.950000000000e+01 -3.127623065600e-03 4.707831668740e-05 2.856409913195e+00
7.975000000000e+01 -3.087282110447e-03 4.660856066732e-05 2.810365749911e+00
8.000000000000e+01 -3.049795586897e-03 4.614544197223e-05 2.764781172690e+00
8.025000000000e+01 -3.015150763803e-03 4.568756246229e-05 2.719643800457e+00
8.050000000000e+01 -2.983301170356e-03 4.523345249377e-05 2.674939771661e+00
8.075000000000e+01 -2.954166786484e-03 4.478159063970e-05 2.630653819380e+00
8.100000000000e+01 -2.927634756600e-03 4.433042615015e-05 2.586769374300e+00
8.125000000000e+01 -2.903560582241e-03 4.387840306599e-05 2.543268708151e+00
8.150000000000e+01 -2.881769816082e-03 4.342398666532e-05 2.500133127171e+00
8.175000000000e+01 -2.862060249501e-03 4.296568788004e-05 2.457343223055e+00
8.200000000000e+01 -2.844204552378e-03 4.250209151485e-05 2.414879192731e+00
8.225000000000e+01 -2.827953340411e-03 4.203188025254e-05 2.372721228307e+00
8.250000000000e+01 -2.813038645506e-03 4.155383985532e-05 2.330849986024e+00
8.275000000000e+01 -2.799177712025e-03 4.106692489397e-05 2.289247130029e+00
8.300000000000e+01 -2.786077138425e-03 4.057025253990e-05 2.247895954534e+00
8.325000000000e+01 -2.773437387998e-03 4.006310295931e-05 2.206782073296e+00
8.350000000000e+01 -2.760957554154e-03 3.954493952199e-05 2.165894172686e+00
8.375000000000e+01 -2.748340208520e-03 3.901543349069e-05 2.125224809340e+00
8.400000000000e+01 -2.735296394987e-03 3.847445038219e-05 2.084771239337e+00
8.425000000000e+01 -2.721550520714e-03 3.792204546385e-05 2.044536251844e+00
8.450000000000e+01 -2.706845230315e-03 3.735849846886e-05 2.004528984531e+00
8.475000000000e+01 -2.690945964113e-03 3.678430831450e-05 1.964765687274e+00
8.500000000000e+01 -2.673645184153e-03 3.620019364356e-05 1.925270403381e+00
8.525000000000e+01 -2.654766187305e-03 3.560709522818e-05 1.886075534397e+00
8.550000000000e+01 -2.634166294283e-03 3.500617772745e-05 1.847222254636e+00
8.575000000000e+01 -2.611739399606e-03 3.439883053200e-05 1.808760745547e+00
8.600000000000e+01 -2.587417732113e-03 3.378666777104e-05 1.770750223575e+00
8.625000000000e+01 -2.561172864257e-03 3.317152642968e-05 1.733258742188e+00
8.650000000000e+01 -2.533015866177e-03 3.255546283196e-05 1.696362757533e+00
8.675000000000e+01 -2.502996713474e-03 3.194074551197e-05 1.660146455577e+00
8.700000000000e+01 -2.471202903239e-03 3.132984536133e-05 1.624700851853e+00
8.725000000000e+01 -2.437757385909e-03 3.072542048113e-05 1.590122681630e+00
8.750000000000e+01 -2.402815832365e-03 3.013029237608e-05 1.556513112888e+00
8.775000000000e+01 -2.366563360614e-03 2.954743131764e-05 1.523976321590e+00
8.800000000000e+01 -2.329210906857e-03 2.897994165754e-05 1.492617971677e+00
8.825000000000e+01 -2.290991136108e-03 2.843100791797e-05 1.462543657229e+00
8.850000000000e+01 -2.252154078837e-03 2.790386734300e-05 1.433857351266e+00
8.875000000000e+01 -2.212962770846e-03 2.740177769192e-05 1.406659921804e+00
8.900000000000e+01 -2.173688668943e-03 2.692795245163e-05 1.381047754020e+00
8.925000000000e+01 -2.134607247492e-03 2.648553911644e-05 1.357111528160e+00
8.950000000000e+01 -2.095993840077e-03 2.607757401718e-05 1.334935184260e+00
8.975000000000e+01 -2.058119674868e-03 2.570693585530e-05 1.314595094184e+00
9.000000000000e+01 -2.021248250801e-03 2.537630245264e-05 1.296159462400e+00
9.025000000000e+01 -1.985632110496e-03 2.508811042068e-05 1.279687952505e+00
9.050000000000e+01 -1.951510077446e-03 2.484451734824e-05 1.265231537051e+00
9.075000000000e+01 -1.919105009098e-03 2.464736756558e-05 1.252832547146e+00
9.100000000000e+01 -1.888622149380e-03 2.449816982270e-05 1.242524905232e+00
9.125000000000e+01 -1.860248037205e-03 2.439807354931e-05 1.234334502973e+00
9.150000000000e+01 -1.834149958545e-03 2.434785427252e-05 1.228279690540e+00
9.175000000000e+01 -1.810475929930e-03 2.434790796835e-05 1.224371838076e+00
9.200000000000e+01 -1.789355200771e-03 2.439825229766e-05 1.222615930352e+00
9.225000000000e+01 -1.770899249469e-03 2.449853612774e-05 1.223011157903e+00
9.250000000000e+01 -1.755203217093e-03 2.464805626401e-05 1.225551468989e+00
9.275000000000e+01 -1.742347723913e-03 2.484578122680e-05 1.230226060722e+00
9.300000000000e+01 -1.732400970072e-03 2.509038093074e-05 1.237019780242e+00
9.325000000000e+01 -1.725421060125e-03 2.538026177068e-05 1.245913428921e+00
9.350000000000e+01 -1.721458460103e-03 2.571360803899e-05 1.256883961772e+00
9.375000000000e+01 -1.720558503567e-03 2.608841841073e-05 1.269904585030e+00
9.400000000000e+01 -1.722763858428e-03 2.650255241698e-05 1.284944761844e+00
9.425000000000e+01 -1.728116848576e-03 2.695377595374e-05 1.301970142025e+00
9.450000000000e+01 -1.736661524001e-03 2.743980510406e-05 1.320942436498e+00
9.475000000000e+01 -1.748445395481e-03 2.795834779071e-05 1.341819262753e+00
9.500000000000e+01 -1.763520746391e-03 2.850714275968e-05 1.364553982054e+00
9.525000000000e+01 -1.781945462937e-03 2.908399534032e-05 1.389095563179e+00
9.550000000000e+01 -1.803783334474e-03 2.968680901183e-05 1.415388489554e+00
9.575000000000e+01 -1.829103794782e-03 3.031361155093e-05 1.443372735427e+00
9.600000000000e+01 -1.857981097821e-03 3.096257692362e-05 1.472983832953e+00
9.625000000000e+01 -1.890492925885e-03 3.163204052886e-05 1.504153035306e+00
9.650000000000e+01 -1.926718470509e-03 3.232050945595e-05 1.536807594313e+00
9.675000000000e+01 -1.966735992452e-03 3.302666594862e-05 1.570871144253e+00
9.700000000000e+01 -2.010619931428e-03 3.374936631240e-05 1.606264197974e+00
9.725000000000e+01 -2.058437668575e-03 3.448763346769e-05 1.642904736399e+00
9.750000000000e+01 -2.110245948592e-03 3.524064406882e-05 1.680708884747e+00
9.775000000000e+01 -2.166087051475e-03 3.600771210618e-05 1.719591648558e+00
9.800000000000e+01 -2.225984859367e-03 3.678826670669e-05 1.759467693203e+00
9.825000000000e+01 -2.289940855268e-03 3.758181872857e-05 1.800252136161e+00
9.850000000000e+01 -2.357930234773e-03 3.838794892147e-05 1.841861331428e+00
9.875000000000e+01 -2.429898258734e-03 3.920628726220e-05 1.884213617440e+00
9.900000000000e+01 -2.505756835274e-03 4.003646269587e-05 1.927230009717e+00
9.925000000000e+01 -2.585381515127e-03 4.087808258729e-05 1.970834817233e+00
9.950000000000e+01 -2.668608962957e-03 4.173067160074e-05 2.014956171035e+00
9.975000000000e+01 -2.755235138783e-03 4.259367593559e-05 2.059526455926e+00
1.000000000000e+02 -2.845014281368e-03 4.346643252892e-05 2.104482643562e+00
1.002500000000e+02 -2.937658677484e-03 4.434814198245e-05 2.149766530724e+00
1.005000000000e+02 -3.032839332409e-03 4.523784828447e-05 2.195324890198e+00
1.007500000000e+02 -3.130187557050e-03 4.613442450421e-05 2.241109548058e+00
1.010000000000e+02 -3.229297532493e-03 4.703656333305e-05 2.287077399758e+00
1.012500000000e+02 -3.329729812716e-03 4.794277500539e-05 2.333190383359e+00
1.015000000000e+02 -3.431015760934e-03 4.885139156932e-05 2.379415422495e+00
1.017500000000e+02 -3.532662831553e-03 4.976057862383e-05 2.425724352673e+00
1.020000000000e+02 -3.634160612460e-03 5.066835398690e-05 2.472093842950e+00
1.022500000000e+02 -3.734987513988e-03 5.157261430666e-05 2.518505314719e+00
1.025000000000e+02 -3.834617965683e-03 5.247116641691e-05 2.564944865090e+00
1.027500000000e+02 -3.932529936895e-03 5.336176658832e-05 2.611403186629e+00
1.030000000000e+02 -4.028212601929e-03 5.424216186803e-05 2.657875484147e+00
1.032500000000e+02 -4.121173963667e-03 5.511013605469e-05 2.704361374638e+00
1.035000000000e+02 -4.210948241970e-03 5.596355809392e-05 2.750864761850e+00
1.037500000000e+02 -4.297102819925e-03 5.680042564626e-05 2.797393677160e+00
1.040000000000e+02 -4.379244553788e-03 5.761891093600e-05 2.843960069125e+00
1.042500000000e+02 -4.457025340395e-03 5.841740118542e-05 2.890579540276e+00
1.045000000000e+02 -4.530146738312e-03 5.919453404613e-05 2.937271016548e+00
1.047500000000e+02 -4.598363618215e-03 5.994922586045e-05 2.984056349858e+00
1.050000000000e+02 -4.661486698493e-03 6.068069359225e-05 3.030959849027e+00
1.052500000000e+02 -4.719383979274e-03 6.138846722034e-05 3.078007747672e+00
1.055000000000e+02 -4.771981086648e-03 6.207239358891e-05 3.125227608575e+00
1.057500000000e+02 -4.819260550504e-03 6.273263176323e-05 3.172647680093e+00
1.060000000000e+02 -4.861260100383e-03 6.336963951509e-05 3.220296216223e+00
1.062500000000e+02 -4.898070030341e-03 6.398415003725e-05 3.268200776566e+00
1.065000000000e+02 -4.929829930029e-03 6.457714402144e-05 3.316387524677e+00
1.067500000000e+02 -4.956724706831e-03 6.514981774727e-05 3.364880543871e+00
1.070000000000e+02 -4.978980163522e-03 6.570354408850e-05 3.413701189830e+00
1.072500000000e+02 -4.996858368183e-03 6.623983179044e-05 3.462867498802e+00
1.075000000000e+02 -5.010652898440e-03 6.676028284852e-05 3.512393668801e+00
1.077500000000e+02 -5.020684100130e-03 6.726655132033e-05 3.562289628229e+00
1.080000000000e+02 -5.027294437391e-03 6.776030393560e-05 3.612560703749e+00
1.082500000000e+02 -5.030844263229e-03 6.824319003138e-05 3.663207395017e+00
1.085000000000e+02 -5.031708003187e-03 6.871680342557e-05 3.714225260977e+00
1.087500000000e+02 -5.030270437667e-03 6.918265893457e-05 3.765604916816e+00
1.090000000000e+02 -5.026923553823e-03 6.964217615493e-05 3.817332138746e+00
1.092500000000e+02 -5.022063909523e-03 7.009666840785e-05 3.869388068978e+00
1.095000000000e+02 -5.016090354230e-03 7.054733342451e-05 3.921749512183e+00
1.097500000000e+02 -5.009402061746e-03 7.099525496487e-05 3.974389305964e+00
1.100000000000e+02 -5.002396827115e-03 7.144140672513e-05 4.027276763644e+00
1.102500000000e+02 -4.995469485090e-03 7.188666153848e-05 4.080378154979e+00
1.105000000000e+02 -4.989010489653e-03 7.233180655447e-05 4.133657231199e+00
1.107500000000e+02 -4.983404389767e-03 7.277755714302e-05 4.187075757789e+00
1.110000000000e+02 -4.979028179282e-03 7.322457253897e-05 4.240594057338e+00
1.112500000000e+02 -4.976249419707e-03 7.367347078041e-05 4.294171542089e+00
1.115000000000e+02 -4.975424091882e-03 7.412484154570e-05 4.347767220075e+00
1.117500000000e+02 -4.976894118982e-03 7.457925615345e-05 4.401340179660e+00
1.120000000000e+02 -4.980984568372e-03 7.503727372374e-05 4.454850029180e+00
1.122500000000e+02 -4.988000515438e-03 7.549944232479e-05 4.508257304464e+00
1.125000000000e+02 -4.998223608469e-03 7.596629529247e-05 4.561523826423e+00
1.127500000000e+02 -5.011908367914e-03 7.643834205004e-05 4.614613024589e+00
1.130000000000e+02 -5.029278354232e-03 7.691605386101e-05 4.667490214118e+00
1.132500000000e+02 -5.050522259494e-03 7.739984562380e-05 4.720122843854e+00
1.135000000000e+02 -5.075790116108e-03 7.789005182302e-05 4.772480707109e+00
1.137500000000e+02 -5.105189616053e-03 7.838690154069e-05 4.824536132345e+00
1.140000000000e+02 -5.138782834385e-03 7.889049191076e-05 4.876264148279e+00
1.142500000000e+02 -5.176583353987e-03 7.940076115578e-05 4.927642638168e+00
1.145000000000e+02 -5.218554026854e-03 7.991745820310e-05 4.978652479394e+00
1.147500000000e+02 -5.264605366710e-03 8.044011982483e-05 5.029277678802e+00
1.150000000000e+02 -5.314594760679e-03 8.096803572621e-05 5.079505500654e+00
1.152500000000e+02 -5.368326483268e-03 8.150027003218e-05 5.129326591973e+00
1.155000000000e+02 -5.425552733276e-03 8.203564606776e-05 5.178735102349e+00
1.157500000000e+02 -5.485975513777e-03 8.257271654735e-05 5.227728796855e+00
1.160000000000e+02 -5.549249466061e-03 8.310978017922e-05 5.276309159422e+00
1.162500000000e+02 -5.614985564295e-03 8.364489954257e-05 5.324481479316e+00
1.165000000000e+02 -5.682755696420e-03 8.417592410265e-05 5.372254919108e+00
1.167500000000e+02 -5.752097952716e-03 8.470053042328e-05 5.419642551681e+00
1.170000000000e+02 -5.822522556883e-03 8.521624067495e-05 5.466661366993e+00
1.172500000000e+02 -5.893518284416e-03 8.572039921520e-05 5.513332232383e+00
1.175000000000e+02 -5.964559155183e-03 8.621035797773e-05 5.559679810743e+00
1.177500000000e+02 -6.035111325965e-03 8.668347901997e-05 5.605732419243e+00
1.180000000000e+02 -6.104640196776e-03 8.713712796718e-05 5.651521834071e+00
1.182500000000e+02 -6.172617342153e-03 8.756874214941e-05 5.697083035135e+00
1.185000000000e+02 -6.238527147897e-03 8.797591032764e-05 5.742453884702e+00
1.187500000000e+02 -6.301873075503e-03 8.835637539231e-05 5.787674754194e+00
1.190000000000e+02 -6.362183481263e-03 8.870800624800e-05 5.832788086925e+00
1.192500000000e+02 -6.419016664087e-03 8.902891410190e-05 5.877837915598e+00
1.195000000000e+02 -6.471965216484e-03 8.931746606569e-05 5.922869335583e+00
1.197500000000e+02 -6.520659732828e-03 8.957228268289e-05 5.967927937828e+00
1.200000000000e+02 -6.564771723224e-03 8.979223992955e-05 6.013059220304e+00
1.202500000000e+02 -6.604015830570e-03 8.997646949938e-05 6.058307979440e+00
1.205000000000e+02 -6.638151312139e-03 9.012435293629e-05 6.103717697737e+00
1.207500000000e+02 -6.666982927280e-03 9.023550687703e-05 6.149329930284e+00
1.210000000000e+02 -6.690361185787e-03 9.030976181154e-05 6.195183710169e+00
1.212500000000e+02 -6.708182063726e-03 9.034717878936e-05 6.241314975289e+00
1.215000000000e+02 -6.720386182156e-03 9.034800083693e-05 6.287756028520e+00
1.217500000000e+02 -6.726957684659e-03 9.031263836726e-05 6.334535038537e+00
1.220000000000e+02 -6.727922831763e-03 9.024166101526e-05 6.381675588337e+00
1.222500000000e+02 -6.723348220798e-03 9.013578578401e-05 6.429196276938e+00
1.225000000000e+02 -6.713338834380e-03 8.999583281716e-05 6.477110378854e+00
1.227500000000e+02 -6.698035976487e-03 8.982274208585e-05 6.525425564820e+00
1.230000000000e+02 -6.677615003984e-03 8.961756856590e-05 6.574143686364e+00
1.232500000000e+02 -6.652282943006e-03 8.938147311996e-05 6.623260625784e+00
1.235000000000e+02 -6.622276021106e-03 8.911571972597e-05 6.672766212286e+00
1.237500000000e+02 -6.587857103918e-03 8.882167511290e-05 6.722644204238e+00
1.240000000000e+02 -6.549313002881e-03 8.850081078457e-05 6.772872336554e+00
1.242500000000e+02 -6.506951642833e-03 8.815470592682e-05 6.823422431476e+00
1.245000000000e+02 -6.461099123896e-03 8.778503264886e-05 6.874260570032e+00
1.247500000000e+02 -6.412096671110e-03 8.739356378112e-05 6.925347321335e+00
1.250000000000e+02 -6.360297523472e-03 8.698217193598e-05 6.976638023871e+00
1.252500000000e+02 -6.306063738685e-03 8.655282216610e-05 7.028083116732e+00
1.255000000000e+02 -6.249762929768e-03 8.610756179422e-05 7.079628513181e+00
1.257500000000e+02 -6.191764998124e-03 8.564850794957e-05 7.131216011853e+00
1.260000000000e+02 -6.132438913887e-03 8.517783360434e-05 7.182783739892e+00
1.262500000000e+02 -6.072149542418e-03 8.469775118089e-05 7.234266620299e+00
1.265000000000e+02 -6.011254681369e-03 8.421049417556e-05 7.285596856902e+00
1.267500000000e+02 -5.950102302568e-03 8.371829710560e-05 7.336704431657e+00
1.270000000000e+02 -5.889028210079e-03 8.322337031763e-05 7.387517604913e+00
1.272500000000e+02 -5.828354019578e-03 8.272786850097e-05 7.437963417187e+00
1.275000000000e+02 -5.768385441722e-03 8.223391167131e-05 7.487968185511e+00
1.277500000000e+02 -5.709410911907e-03 8.174355788396e-05 7.537457987330e+00
1.280000000000e+02 -5.651700727490e-03 8.125873132847e-05 7.586359133247e+00
1.282500000000e+02 -5.595506674299e-03 8.078133438549e-05 7.634598614996e+00
1.285000000000e+02 -5.541061472959e-03 8.031315027235e-05 7.682104534413e+00
1.287500000000e+02 -5.488578678882e-03 7.985581945072e-05 7.728806496562e+00
1.290000000000e+02 -5.438252912055e-03 7.941085245625e-05 7.774635976614e+00
1.292500000000e+02 -5.390260372486e-03 7.897963895670e-05 7.819526640562e+00
1.295000000000e+02 -5.344759435104e-03 7.856347830887e-05 7.863414634591e+00
1.297500000000e+02 -5.301891386381e-03 7.816349899245e-05 7.906238821191e+00
1.300000000000e+02 -5.261781138564e-03 7.778068475589e-05 7.947940981775e+00
1.302500000000e+02 -5.224538064439e-03 7.741590309324e-05 7.988465963030e+00
1.305000000000e+02 -5.190256703946e-03 7.706992336959e-05 8.027761791247e+00
1.307500000000e+02 -5.159017464100e-03 7.674342537148e-05 8.065779731791e+00
1.310000000000e+02 -5.130887134732e-03 7.643698613180e-05 8.102474322363e+00
1.312500000000e+02 -5.105919313611e-03 7.615110462850e-05 8.137803357583e+00
1.315000000000e+02 -5.084154677487e-03 7.588621142690e-05 8.171727856971e+00
1.317500000000e+02 -5.065621164111e-03 7.564264781176e-05 8.204211994495e+00
1.320000000000e+02 -5.050333963547e-03 7.542067714994e-05 8.235223023661e+00
1.322500000000e+02 -5.038295421586e-03 7.522050190822e-05 8.264731176149e+00
1.325000000000e+02 -5.029494798670e-03 7.504221093044e-05 8.292709568662e+00
1.327500000000e+02 -5.023907885061e-03 7.488580132503e-05 8.319134093948e+00
1.330000000000e+02 -5.021496639948e-03 7.475121185543e-05 8.343983329192e+00
1.332500000000e+02 -5.022208872609e-03 7.463831152882e-05 8.367238441959e+00
1.335000000000e+02 -5.025977931800e-03 7.454687058475e-05 8.388883104148e+00
1.337500000000e+02 -5.032722520351e-03 7.447656859294e-05 8.408903425452e+00
1.340000000000e+02 -5.042346700336e-03 7.442694973345e-05 8.427287881209e+00
1.342500000000e+02 -5.054740096491e-03 7.439739518697e-05 8.444027262998e+00
1.345000000000e+02 -5.069778358113e-03 7.438727735801e-05 8.459114625470e+00
1.347500000000e+02 -5.087324145966e-03 7.439590850619e-05 8.472545236706e+00
1.350000000000e+02 -5.107228414799e-03 7.442244346256e-05 8.484316538678e+00
1.352500000000e+02 -5.129331860492e-03 7.446584558804e-05 8.494428095628e+00
1.355000000000e+02 -5.153466806194e-03 7.452503440961e-05 8.502881542808e+00
1.357500000000e+02 -5.179459506904e-03 7.459891658346e-05 8.509680528940e+00
1.360000000000e+02 -5.207132676014e-03 7.468633061836e-05 8.514830646385e+00
1.362500000000e+02 -5.236308294474e-03 7.478608386868e-05 8.518339363305e+00
1.365000000000e+02 -5.266810442622e-03 7.489699580032e-05 8.520215940160e+00
1.367500000000e+02 -5.298468226556e-03 7.501785768724e-05 8.520471345982e+00
1.370000000000e+02 -5.331118630787e-03 7.514751840718e-05 8.519118173047e+00
1.372500000000e+02 -5.364609027689e-03 7.528491273973e-05 8.516170554476e+00
1.375000000000e+02 -5.398799280625e-03 7.542907751518e-05 8.511644090448e+00
1.377500000000e+02 -5.433563333171e-03 7.557917430651e-05 8.505555788382e+00
1.380000000000e+02 -5.468790127015e-03 7.573450981541e-05 8.497924023122e+00
1.382500000000e+02 -5.504383746452e-03 7.589455207316e-05 8.488768522191e+00
1.385000000000e+02 -5.540262711285e-03 7.605894015950e-05 8.478110380330e+00
1.387500000000e+02 -5.576358375779e-03 7.622748820782e-05 8.465972105733e+00
1.390000000000e+02 -5.612612433143e-03 7.640018077204e-05 8.452377698411e+00
1.392500000000e+02 -5.648973568804e-03 7.657716376352e-05 8.437352759231e+00
1.395000000000e+02 -5.685393408582e-03 7.675872501064e-05 8.420924623936e+00
1.397500000000e+02 -5.721821876514e-03 7.694526711591e-05 8.403122521529e+00
1.400000000000e+02 -5.758202246850e-03 7.713727432715e-05 8.383977742416e+00
1.402500000000e+02 -5.794466097928e-03 7.733527493489e-05 8.363523811862e+00
1.405000000000e+02 -5.830528313113e-03 7.753979841010e-05 8.341796658784e+00
1.407500000000e+02 -5.866282520069e-03 7.775133112942e-05 8.318834765065e+00
1.410000000000e+02 -5.901597023687e-03 7.797027121262e-05 8.294679287544e+00
1.412500000000e+02 -5.936311499716e-03 7.819687963773e-05 8.269374139854e+00
1.415000000000e+02 -5.970234732315e-03 7.843123249479e-05 8.242966025544e+00
1.417500000000e+02 -6.003143301506e-03 7.867322113236e-05 8.215504413715e+00
1.420000000000e+02 -6.034781814333e-03 7.892247769858e-05 8.187041456367e+00
1.422500000000e+02 -6.064864036044e-03 7.917846182881e-05 8.157631839135e+00
1.425000000000e+02 -6.093075553248e-03 7.944029551668e-05 8.127332577566e+00
1.427500000000e+02 -6.119078082852e-03 7.970677410429e-05 8.096202749420e+00
1.430000000000e+02 -6.142515052727e-03 7.997645276386e-05 8.064303188261e+00
1.432500000000e+02 -6.163018249828e-03 8.024763746151e-05 8.031696125382e+00
1.435000000000e+02 -6.180215670584e-03 8.051839384524e-05 7.998444813660e+00
1.437500000000e+02 -6.193740166948e-03 8.078657541361e-05 7.964613123021e+00
1.440000000000e+02 -6.203238948289e-03 8.104993592128e-05 7.930265125172e+00
1.442500000000e+02 -6.208383582906e-03 8.130614233717e-05 7.895464685834e+00
1.445000000000e+02 -6.208879881839e-03 8.155280738364e-05 7.860275048012e+00
1.447500000000e+02 -6.204477290468e-03 8.178752299520e-05 7.824758441562e+00
1.450000000000e+02 -6.194978255280e-03 8.200796360863e-05 7.788975691599e+00
1.452500000000e+02 -6.180246732317e-03 8.221196704888e-05 7.752985859845e+00
1.455000000000e+02 -6.160215474014e-03 8.239758749884e-05 7.716845888205e+00
1.457500000000e+02 -6.134891781641e-03 8.256314518587e-05 7.680610277472e+00
1.460000000000e+02 -6.104361858019e-03 8.270724943413e-05 7.644330768739e+00
1.462500000000e+02 -6.068793225353e-03 8.282884576044e-05 7.608056060980e+00
1.465000000000e+02 -6.028435231303e-03 8.292738225085e-05 7.571831532212e+00
1.467500000000e+02 -5.983617575273e-03 8.300267501377e-05 7.535698999097e+00
1.470000000000e+02 -5.934747050144e-03 8.305495113312e-05 7.499696484253e+00
1.472500000000e+02 -5.882302222898e-03 8.308490914510e-05 7.463858019431e+00
1.475000000000e+02 -5.826826500138e-03 8.309355492137e-05 7.428213476073e+00
1.477500000000e+02 -5.768919819652e-03 8.308225954681e-05 7.392788413630e+00
1.480000000000e+02 -5.709228652352e-03 8.305276520545e-05 7.357603974653e+00
1.482500000000e+02 -5.648435217105e-03 8.300712114570e-05 7.322676792769e+00
1.485000000000e+02 -5.587246479603e-03 8.294762660443e-05 7.288018949325e+00
1.487500000000e+02 -5.526382883949e-03 8.287677661192e-05 7.253637942261e+00
1.490000000000e+02 -5.466567057562e-03 8.279720862917e-05 7.219536695914e+00
1.492500000000e+02 -5.408513087866e-03 8.271164894672e-05 7.185713597629e+00
1.495000000000e+02 -5.352916609682e-03 8.262286115562e-05 7.152162552172e+00
1.497500000000e+02 -5.300445834320e-03 8.253359866861e-05 7.118873072567e+00
1.500000000000e+02 -5.251733804846e-03 8.244656272610e-05 7.085830397956e+00
1.502500000000e+02 -5.207371967540e-03 8.236436746897e-05 7.053015630956e+00
1.505000000000e+02 -5.167905125208e-03 8.228951740272e-05 7.020405915423e+00
1.507500000000e+02 -5.133827709966e-03 8.222437659222e-05 6.987974639832e+00
1.510000000000e+02 -5.105581260728e-03 8.217114554529e-05 6.955691672744e+00
1.512500000000e+02 -5.083552959039e-03 8.213186979356e-05 6.923523632218e+00
1.515000000000e+02 -5.068074929995e-03 8.210843241224e-05 6.891434177839e+00
1.517500000000e+02 -5.059424169510e-03 8.210255873101e-05 6.859384336691e+00
1.520000000000e+02 -5.057822758683e-03 8.211579118947e-05 6.827332849417e+00
1.522500000000e+02 -5.063438194190e-03 8.214949222712e-05 6.795236534985e+00
1.525000000000e+02 -5.076383587964e-03 8.220486895216e-05 6.763050666948e+00
1.527500000000e+02 -5.096717603626e-03 8.228296720406e-05 6.730729353843e+00
1.530000000000e+02 -5.124444078189e-03 8.238464874283e-05 6.698225914846e+00
1.532500000000e+02 -5.159511265478e-03 8.251057960396e-05 6.665493242894e+00
1.535000000000e+02 -5.201810730429e-03 8.266121915237e-05 6.632484148271e+00
1.537500000000e+02 -5.251175976591e-03 8.283678933188e-05 6.599151676361e+00
1.540000000000e+02 -5.307380875314e-03 8.303727059022e-05 6.565449395848e+00
1.542500000000e+02 -5.370138164877e-03 8.326239863227e-05 6.531331653757e+00
1.545000000000e+02 -5.439097923738e-03 8.351162051901e-05 6.496753796764e+00
1.547500000000e+02 -5.513846475946e-03 8.378404922688e-05 6.461672357910e+00
1.550000000000e+02 -5.593905881950e-03 8.407842966365e-05 6.426045208575e+00
1.552500000000e+02 -5.678733973857e-03 8.439315732961e-05 6.389831681301e+00
1.555000000000e+02 -5.767725381525e-03 8.472627743439e-05 6.352992659752e+00
1.557500000000e+02 -5.860213249437e-03 8.507543478189e-05 6.315490647514e+00
1.560000000000e+02 -5.955472199859e-03 8.543787077631e-05 6.277289809043e+00
1.562500000000e+02 -6.052722254252e-03 8.581044877659e-05 6.238355999449e+00
1.565000000000e+02 -6.151134032850e-03 8.618968219962e-05 6.198656773755e+00
1.567500000000e+02 -6.249834963017e-03 8.657174862961e-05 6.158161396641e+00
1.570000000000e+02 -6.347916626211e-03 8.695241981282e-05 6.116840840688e+00
1.572500000000e+02 -6.444443035251e-03 8.732718478327e-05 6.074667797918e+00
1.575000000000e+02 -6.538459962166e-03 8.769132103115e-05 6.031616689505e+00
1.577500000000e+02 -6.629005011348e-03 8.803992487780e-05 5.987663701123e+00
1.580000000000e+02 -6.715118335269e-03 8.836795422087e-05 5.942786825815e+00
1.582500000000e+02 -6.795853705895e-03 8.867030928880e-05 5.896965936178e+00
1.585000000000e+02 -6.870289985983e-03 8.894191561018e-05 5.850182881028e+00
1.587500000000e+02 -6.937542675992e-03 8.917779516820e-05 5.802421597085e+00
1.590000000000e+02 -6.996775388638e-03 8.937314761526e-05 5.753668255550e+00
1.592500000000e+02 -7.047210854117e-03 8.952342926524e-05 5.703911412739e+00
1.595000000000e+02 -7.088141390284e-03 8.962443100086e-05 5.653142188509e+00
1.597500000000e+02 -7.118938667679e-03 8.967235212795e-05 5.601354436353e+00
1.600000000000e+02 -7.139062551212e-03 8.966386659129e-05 5.548544928499e+00
1.602500000000e+02 -7.148068533573e-03 8.959618060225e-05 5.494713518230e+00
1.605000000000e+02 -7.145613913784e-03 8.946708124999e-05 5.439863303903e+00
1.607500000000e+02 -7.131462261534e-03 8.927496583369e-05 5.384000758032e+00
1.610000000000e+02 -7.105486344437e-03 8.901888031057e-05 5.327135847701e+00
1.612500000000e+02 -7.067669233041e-03 8.869850828069e-05 5.269282113394e+00
1.615000000000e+02 -7.018103865223e-03 8.831416479971e-05 5.210456734082e+00
1.617500000000e+02 -6.956990798552e-03 8.786677417366e-05 5.150680550062e+00
1.620000000000e+02 -6.884634567162e-03 8.735782044567e-05 5.089978072803e+00
1.622500000000e+02 -6.801438503672e-03 8.678931671266e-05 5.028377456467e+00
1.625000000000e+02 -6.707898412800e-03 8.616377734749e-05 4.965910460789e+00
1.627500000000e+02 -6.604595120161e-03 8.548409932421e-05 4.902612381365e+00
1.630000000000e+02 -6.492186463446e-03 8.475350707027e-05 4.838521976544e+00
1.632500000000e+02 -6.371398675945e-03 8.397549244454e-05 4.773681367736e+00
1.635000000000e+02 -6.243017611636e-03 8.315374218115e-05 4.708135939049e+00
1.637500000000e+02 -6.107879945157e-03 8.229203189994e-05 4.641934218967e+00
1.640000000000e+02 -5.966864567670e-03 8.139421424755e-05 4.575127753249e+00
1.642500000000e+02 -5.820884293316e-03 8.046415997479e-05 4.507770974610e+00
1.645000000000e+02 -5.670877945525e-03 7.950570829587e-05 4.439921057923e+00
1.647500000000e+02 -5.517802945986e-03 7.852263216893e-05 4.371637767643e+00
1.650000000000e+02 -5.362628422467e-03 7.751861430333e-05 4.302983300901e+00
1.652500000000e+02 -5.206328694141e-03 7.649723254563e-05 4.234022116087e+00
1.655000000000e+02 -5.049877119011e-03 7.546195333624e-05 4.164820751602e+00
1.657500000000e+02 -4.894240217413e-03 7.441613218120e-05 4.095447636909e+00
1.660000000000e+02 -4.740371902826e-03 7.336301893496e-05 4.025972886726e+00
1.662500000000e+02 -4.589207716591e-03 7.230576627584e-05 3.956468085016e+00
1.665000000000e+02 -4.441658933169e-03 7.124743771517e-05 3.887006053763e+00
1.667500000000e+02 -4.298606473434e-03 7.019102110034e-05 3.817660611744e+00
1.670000000000e+02 -4.160894536957e-03 6.913943093773e-05 3.748506314475e+00
1.672500000000e+02 -4.029323934368e-03 6.809550912526e-05 3.679618180168e+00
1.675000000000e+02 -3.904645158189e-03 6.706202197124e-05 3.611071397449e+00
1.677500000000e+02 -3.787551249902e-03 6.604164972199e-05 3.542941014975e+00
1.680000000000e+02 -3.678670552025e-03 6.503696976132e-05 3.475301612724e+00
1.682500000000e+02 -3.578559457068e-03 6.405043371902e-05 3.408226955893e+00
1.685000000000e+02 -3.487695344784e-03 6.308433982169e-05 3.341789633665e+00
1.687500000000e+02 -3.406469908261e-03 6.214080328662e-05 3.276060685929e+00
1.690000000000e+02 -3.335182962550e-03 6.122171847103e-05 3.211109223631e+00
1.692500000000e+02 -3.274037099226e-03 6.032872327785e-05 3.147002047596e+00
1.695000000000e+02 -3.223133262764e-03 5.946316412339e-05 3.083803274187e+00
1.697500000000e+02 -3.182467454312e-03 5.862606385268e-05 3.021573975658e+00
1.700000000000e+02 -3.151928742843e-03 5.781809130581e-05 2.960371844701e+00
1.702500000000e+02 -3.131298638586e-03 5.703953685279e-05 2.900250891142e+00
1.705000000000e+02 -3.120252053630e-03 5.629030138379e-05 2.841261181314e+00
1.707500000000e+02 -3.118359727951e-03 5.556988791597e-05 2.783448628230e+00
1.710000000000e+02 -3.125092115407e-03 5.487739845808e-05 2.726854837431e+00
1.712500000000e+02 -3.139824868169e-03 5.421154108678e-05 2.671517018101e+00
1.715000000000e+02 -3.161845783594e-03 5.357064767220e-05 2.617467957610e+00
1.717500000000e+02 -3.190363096937e-03 5.295270352826e-05 2.564736066477e+00
1.720000000000e+02 -3.224514882160e-03 5.235538081252e-05 2.513345485638e+00
1.722500000000e+02 -3.263379541804e-03 5.177607899820e-05 2.463316259321e+00
1.725000000000e+02 -3.305987101134e-03 5.121197120811e-05 2.414664559727e+00
1.727500000000e+02 -3.351331195181e-03 5.066005555537e-05 2.367402962860e+00
1.730000000000e+02 -3.398381473855e-03 5.011721095277e-05 2.321540759401e+00
1.732500000000e+02 -3.446096246213e-03 4.958025411878e-05 2.277084291326e+00
1.735000000000e+02 -3.493435178982e-03 4.904599839176e-05 2.234037307278e+00
1.737500000000e+02 -3.539371770180e-03 4.851131177550e-05 2.192401315664e+00
1.740000000000e+02 -3.582905455191e-03 4.797317282781e-05 2.152175936550e+00
1.742500000000e+02 -3.623073289524e-03 4.742872552860e-05 2.113359229705e+00
1.745000000000e+02 -3.658960852270e-03 4.687533036909e-05 2.075948003801e+00
1.747500000000e+02 -3.689712350700e-03 4.631061077875e-05 2.039938086910e+00
1.750000000000e+02 -3.714539711698e-03 4.573248955073e-05 2.005324567427e+00
1.752500000000e+02 -3.732730736340e-03 4.513921005270e-05 1.972101989430e+00
1.755000000000e+02 -3.743655963495e-03 4.452942814862e-05 1.940264515547e+00
1.757500000000e+02 -3.746774554260e-03 4.390218329003e-05 1.909806045451e+00
1.760000000000e+02 -3.741638972569e-03 4.325693094320e-05 1.880720306066e+00
1.762500000000e+02 -3.727898722992e-03 4.259350679198e-05 1.853000904365e+00
1.765000000000e+02 -3.705302832503e-03 4.191217479699e-05 1.826641361344e+00
1.767500000000e+02 -3.673701306883e-03 4.121362566351e-05 1.801635119093e+00
1.770000000000e+02 -3.633045522726e-03 4.049895881367e-05 1.777975540165e+00
1.772500000000e+02 -3.583387842557e-03 3.976966706129e-05 1.755655891381e+00
1.775000000000e+02 -3.524880352511e-03 3.902761730257e-05 1.734669329558e+00
1.777500000000e+02 -3.457772888965e-03 3.827502659276e-05 1.715008881307e+00
1.780000000000e+02 -3.382410337855e-03 3.751443370162e-05 1.696667430721e+00
1.782500000000e+02 -3.299229364590e-03 3.674866843731e-05 1.679637705666e+00
1.785000000000e+02 -3.208754466875e-03 3.598081805914e-05 1.663912273281e+00
1.787500000000e+02 -3.111593524825e-03 3.521419211702e-05 1.649483532863e+00
1.790000000000e+02 -3.008432762263e-03 3.445228689661e-05 1.636343711365e+00
1.792500000000e+02 -2.900031176268e-03 3.369874881584e-05 1.624484852540e+00
1.795000000000e+02 -2.787214413078e-03 3.295733882905e-05 1.613898795348e+00
1.797500000000e+02 -2.670867996067e-03 3.223189686946e-05 1.604577138097e+00
1.800000000000e+02 -2.551929895785e-03 3.152630773876e-05 1.596511180659e+00
1.802500000000e+02 -2.431382409984e-03 3.084446696630e-05 1.589691840213e+00
1.805000000000e+02 -2.310243341584e-03 3.019024813602e-05 1.584109536996e+00
1.807500000000e+02 -2.189556490637e-03 2.956746995333e-05 1.579754046077e+00
1.810000000000e+02 -2.070381467968e-03 2.897986440775e-05 1.576614315174e+00
1.812500000000e+02 -1.953782894098e-03 2.843104420330e-05 1.574678248797e+00
1.815000000000e+02 -1.840819033167e-03 2.792446946637e-05 1.573932462778e+00
1.817500000000e+02 -1.732529992199e-03 2.746341369281e-05 1.574362014563e+00
1.820000000000e+02 -1.629925578391e-03 2.705092807206e-05 1.575950119639e+00
1.822500000000e+02 -1.533973029111e-03 2.668980385623e-05 1.578677862751e+00
1.825000000000e+02 -1.445584761046e-03 2.638253371565e-05 1.582523918233e+00
1.827500000000e+02 -1.365606351307e-03 2.613127061135e-05 1.587464292751e+00
1.830000000000e+02 -1.294804968036e-03 2.593778657298e-05 1.593472105482e+00
1.832500000000e+02 -1.233858508829e-03 2.580343094288e-05 1.600517418825e+00
1.835000000000e+02 -1.183345637386e-03 2.572908989734e-05 1.608567136610e+00
1.837500000000e+02 -1.143737026356e-03 2.571514834473e-05 1.617584977378e+00
1.840000000000e+02 -1.115387984527e-03 2.576145609826e-05 1.627531535262e+00
1.842500000000e+02 -1.098532690392e-03 2.586730023610e-05 1.638364433597e+00
1.845000000000e+02 -1.093280195858e-03 2.603138467658e-05 1.650038574469e+00
1.847500000000e+02 -1.099612343977e-03 2.625182004579e-05 1.662506481734e+00
1.850000000000e+02 -1.117383649426e-03 2.652612470774e-05 1.675718736713e+00
1.852500000000e+02 -1.146323212656e-03 2.685123761073e-05 1.689624493079e+00
1.855000000000e+02 -1.186038620479e-03 2.722354495671e-05 1.704172061312e+00
1.857500000000e+02 -1.236021750703e-03 2.763892024096e-05 1.719309550820e+00
1.860000000000e+02 -1.295656381415e-03 2.809277769675e-05 1.734985547711e+00
1.862500000000e+02 -1.364227418193e-03 2.858013810689e-05 1.751149812424e+00
1.865000000000e+02 -1.440931530237e-03 2.909570601400e-05 1.767753981604e+00
1.867500000000e+02 -1.524888980478e-03 2.963395626918e-05 1.784752248296e+00
1.870000000000e+02 -1.615156397305e-03 3.018922771789e-05 1.802102012696e+00
1.872500000000e+02 -1.710740239680e-03 3.075581843023e-05 1.819764478450e+00
1.875000000000e+02 -1.810610717071e-03 3.132807937528e-05 1.837705191650e+00
1.877500000000e+02 -1.913715835803e-03 3.190054819355e-05 1.855894502930e+00
1.880000000000e+02 -2.018995459814e-03 3.246801451209e-05 1.874307955884e+00
1.882500000000e+02 -2.125395086996e-03 3.302561284069e-05 1.892926588749e+00
1.885000000000e+02 -2.231879245917e-03 3.356890919196e-05 1.911737158482e+00
1.887500000000e+02 -2.337444150577e-03 3.409398070256e-05 1.930732280513e+00
1.890000000000e+02 -2.441129572125e-03 3.459746758069e-05 1.949910495970e+00
1.892500000000e+02 -2.542029806238e-03 3.507660675536e-05 1.969276269403e+00
1.895000000000e+02 -2.639303499348e-03 3.552929124023e-05 1.988839922149e+00
1.897500000000e+02 -2.732182338364e-03 3.595408430754e-05 2.008617514486e+00
1.900000000000e+02 -2.819978516869e-03 3.635022330520e-05 2.028630677103e+00
1.902500000000e+02 -2.902090927049e-03 3.671761194901e-05 2.048906404928e+00
1.905000000000e+02 -2.978009998474e-03 3.705680057409e-05 2.069476812482e+00
1.907500000000e+02 -3.047321191280e-03 3.736895337295e-05 2.090378859980e+00
1.910000000000e+02 -3.109707137419e-03 3.765580554238e-05 2.111654047334e+00
1.912500000000e+02 -3.164948446866e-03 3.791961106100e-05 2.133348080639e+00
1.915000000000e+02 -3.212923211716e-03 3.816308288285e-05 2.155510506735e+00
1.917500000000e+02 -3.253605285087e-03 3.838932685571e-05 2.178194315846e+00
1.920000000000e+02 -3.287061387566e-03 3.860177326911e-05 2.201455507967e+00
1.922500000000e+02 -3.313447157391e-03 3.880410456839e-05 2.225352619468e+00
1.925000000000e+02 -3.333002203305e-03 3.900018397088e-05 2.249946208544e+00
1.927500000000e+02 -3.346044280505e-03 3.919397486396e-05 2.275298294254e+00
1.930000000000e+02 -3.352962702929e-03 3.938949134544e-05 2.301471754068e+00
1.932500000000e+02 -3.354211160510e-03 3.959073521706e-05 2.328529675286e+00
1.935000000000e+02 -3.350299930882e-03 3.980161836134e-05 2.356534670492e+00
1.937500000000e+02 -3.341787630573e-03 4.002591088931e-05 2.385548163521e+00
1.940000000000e+02 -3.329272776589e-03 4.026719508293e-05 2.415629648513e+00
1.942500000000e+02 -3.313385169898e-03 4.052882560773e-05 2.446835947973e+00
1.945000000000e+02 -3.294777284221e-03 4.081389634861e-05 2.479220466831e+00
1.947500000000e+02 -3.274115729474e-03 4.112519745841e-05 2.512832472798e+00
1.950000000000e+02 -3.252072843609e-03 4.146518098985e-05 2.547716413704e+00
1.952500000000e+02 -3.229318723925e-03 4.183596271223e-05 2.583911279463e+00
1.955000000000e+02 -3.206513666571e-03 4.223930170047e-05 2.621450038740e+00
1.957500000000e+02 -3.184301163048e-03 4.267658880441e-05 2.660359151018e+00
1.960000000000e+02 -3.163301446594e-03 4.314884164816e-05 2.700658175375e+00
1.962500000000e+02 -3.144105667108e-03 4.365669366771e-05 2.742359469406e+00
1.965000000000e+02 -3.127270733912e-03 4.420043455095e-05 2.785468002477e+00
1.967500000000e+02 -3.113314876544e-03 4.477999659944e-05 2.829981270402e+00
1.970000000000e+02 -3.102713930604e-03 4.539496208486e-05 2.875889322530e+00
1.972500000000e+02 -3.095898301776e-03 4.604458718732e-05 2.923174882382e+00
1.975000000000e+02 -3.093250591956e-03 4.672782042364e-05 2.971813573647e+00
1.977500000000e+02 -3.095103855811e-03 4.744333859821e-05 3.021774229576e+00
1.980000000000e+02 -3.101740466422e-03 4.818954555588e-05 3.073019280521e+00
1.982500000000e+02 -3.113391550828e-03 4.896460982384e-05 3.125505206215e+00
1.985000000000e+02 -3.130236973689e-03 4.976651154237e-05 3.179183045393e+00
1.987500000000e+02 -3.152405763271e-03 5.059306808891e-05 3.233998937850e+00
1.990000000000e+02 -3.179976934749e-03 5.144196205248e-05 3.289894703051e+00
1.992500000000e+02 -3.212980668195e-03 5.231077377194e-05 3.346808431205e+00
1.995000000000e+02 -3.251399806916e-03 5.319701376591e-05 3.404675081635e+00
1.997500000000e+02 -3.295171633178e-03 5.409815611071e-05 3.463427077336e+00
2.000000000000e+02 -3.344189865425e-03 5.501166630623e-05 3.522994892588e+00
2.002500000000e+02 -3.398306841788e-03 5.593502611662e-05 3.583307617163e+00
2.005000000000e+02 -3.457335905063e-03 5.686575908084e-05 3.644293505758e+00
2.007500000000e+02 -3.521053905201e-03 5.780145194650e-05 3.705880503004e+00
2.010000000000e+02 -3.589203778306e-03 5.873977161650e-05 3.767996737688e+00
2.012500000000e+02 -3.661497289207e-03 5.967848389363e-05 3.830570996332e+00
2.015000000000e+02 -3.737617780945e-03 6.061546161626e-05 3.893533170563e+00
2.017500000000e+02 -3.817222898604e-03 6.154867963978e-05 3.956814675043e+00
2.020000000000e+02 -3.899947411626e-03 6.247624214259e-05 4.020348849661e+00
2.022500000000e+02 -3.985405885219e-03 6.339639584249e-05 4.084071332725e+00
2.025000000000e+02 -4.073195574732e-03 6.430749583136e-05 4.147920420668e+00
2.027500000000e+02 -4.162899191082e-03 6.520802606524e-05 4.211837401382e+00
2.030000000000e+02 -4.254087796688e-03 6.609657963369e-05 4.275766873422e+00
2.032500000000e+02 -4.346323765411e-03 6.697183457277e-05 4.339657038289e+00
2.035000000000e+02 -4.439163634892e-03 6.783258820375e-05 4.403459974031e+00
2.037500000000e+02 -4.532161103292e-03 6.867773950003e-05 4.467131877115e+00
2.040000000000e+02 -4.624870050980e-03 6.950627797916e-05 4.530633276774e+00
2.042500000000e+02 -4.716847525992e-03 7.031727726300e-05 4.593929209014e+00
2.045000000000e+02 -4.807656869837e-03 7.110988891815e-05 4.656989351327e+00
2.047500000000e+02 -4.896870793211e-03 7.188333661368e-05 4.719788106334e+00
2.050000000000e+02 -4.984074499508e-03 7.263690941062e-05 4.782304633677e+00
2.052500000000e+02 -5.068868715598e-03 7.336995057688e-05 4.844522821728e+00
2.055000000000e+02 -5.150872661575e-03 7.408185797525e-05 4.906431197310e+00
2.057500000000e+02 -5.229726941755e-03 7.477208380208e-05 4.968022771804e+00
2.060000000000e+02 -5.305096335210e-03 7.544011371535e-05 5.029294822256e+00
2.062500000000e+02 -5.376672382797e-03 7.608546078791e-05 5.090248610928e+00
2.065000000000e+02 -5.444175839358e-03 7.670766118487e-05 5.150889046786e+00
2.067500000000e+02 -5.507358958400e-03 7.730626800909e-05 5.211224295276e+00
2.070000000000e+02 -5.566007706386e-03 7.788084588167e-05 5.271265345161e+00
2.072500000000e+02 -5.619943767815e-03 7.843096957294e-05 5.331025541705e+00
2.075000000000e+02 -5.669026370830e-03 7.895621801141e-05 5.390520097013e+00
2.077500000000e+02 -5.713154030213e-03 7.945617296251e-05 5.449765591013e+00
2.080000000000e+02 -5.752265947811e-03 7.993042176560e-05 5.508779471527e+00
2.082500000000e+02 -5.786343383417e-03 8.037856992604e-05 5.567579568987e+00
2.085000000000e+02 -5.815410629309e-03 8.080024976820e-05 5.626183630944e+00
2.087500000000e+02 -5.839535909999e-03 8.119513161292e-05 5.684608890883e+00
2.090000000000e+02 -5.858831864914e-03 8.156293966333e-05 5.742871673575e+00
2.092500000000e+02 -5.873455678674e-03 8.190346987436e-05 5.800987043875e+00
2.095000000000e+02 -5.883608932610e-03 8.221661090388e-05 5.858968505197e+00
2.097500000000e+02 -5.889536794108e-03 8.250236463553e-05 5.916827741913e+00
2.100000000000e+02 -5.891526848885e-03 8.276086885634e-05 5.974574413941e+00
2.102500000000e+02 -5.889907186858e-03 8.299241743270e-05 6.032215993696e+00
2.105000000000e+02 -5.885043885517e-03 8.319748000632e-05 6.089757647565e+00
2.107500000000e+02 -5.877337724313e-03 8.337672030018e-05 6.147202154025e+00
2.110000000000e+02 -5.867220247345e-03 8.353100942260e-05 6.204549859637e+00
2.112500000000e+02 -5.855148988982e-03 8.366142303748e-05 6.261798661206e+00
2.115000000000e+02 -5.841602015892e-03 8.376925098802e-05 6.318944015290e+00
2.117500000000e+02 -5.827071755533e-03 8.385599882627e-05 6.375978966066e+00
2.120000000000e+02 -5.812058233350e-03 8.392337411595e-05 6.432894194357e+00
2.122500000000e+02 -5.797061730670e-03 8.397326916870e-05 6.489678077023e+00
2.125000000000e+02 -5.782575036388e-03 8.400773765824e-05 6.546316759363e+00
2.127500000000e+02 -5.769075386090e-03 8.402896579474e-05 6.602794237976e+00
2.130000000000e+02 -5.757016253215e-03 8.403923752956e-05 6.659092452751e+00
2.132500000000e+02 -5.746819191629e-03 8.404089544653e-05 6.715191386611e+00
2.135000000000e+02 -5.738865824142e-03 8.403629795906e-05 6.771069178718e+00
2.137500000000e+02 -5.733490291533e-03 8.402777484873e-05 6.826702244817e+00
2.140000000000e+02 -5.730972264454e-03 8.401758116600e-05 6.882065411684e+00
2.142500000000e+02 -5.731530873380e-03 8.400785598348e-05 6.937132064759e+00
2.145000000000e+02 -5.735319571978e-03 8.400057999369e-05 6.991874311251e+00
2.147500000000e+02 -5.742422182511e-03 8.399753760963e-05 7.046263157579e+00
2.150000000000e+02 -5.752850164085e-03 8.400028243111e-05 7.100268707274e+00
2.152500000000e+02 -5.766541372802e-03 8.401010648793e-05 7.153860372581e+00
2.155000000000e+02 -5.783360303277e-03 8.402802807789e-05 7.207007104807e+00
2.157500000000e+02 -5.803099925996e-03 8.405479968834e-05 7.259677638750e+00
2.160000000000e+02 -5.825484845920e-03 8.409087634520e-05 7.311840753830e+00
2.162500000000e+02 -5.850176024506e-03 8.413641528629e-05 7.363465543995e+00
2.165000000000e+02 -5.876776854217e-03 8.419129291770e-05 7.414521695299e+00
2.167500000000e+02 -5.904840358058e-03 8.425510579549e-05 7.464979769030e+00
2.170000000000e+02 -5.933877490696e-03 8.432720920717e-05 7.514811479415e+00
2.172500000000e+02 -5.963366155569e-03 8.440674773089e-05 7.563989966394e+00
2.175000000000e+02 -5.992761003079e-03 8.449268231089e-05 7.612490051010e+00
2.177500000000e+02 -6.021503757683e-03 8.458377432585e-05 7.660288471876e+00
2.180000000000e+02 -6.049033438249e-03 8.467868313045e-05 7.707364091822e+00
2.182500000000e+02 -6.074796808527e-03 8.477601987367e-05 7.753698071691e+00
2.185000000000e+02 -6.098258552377e-03 8.487429942175e-05 7.799274003193e+00
2.187500000000e+02 -6.118911158407e-03 8.497199621024e-05 7.844077997504e+00
2.190000000000e+02 -6.136284236658e-03 8.506758193130e-05 7.888098724483e+00
2.192500000000e+02 -6.149953325345e-03 8.515959491551e-05 7.931327400273e+00
2.195000000000e+02 -6.159547757298e-03 8.524657881043e-05 7.973757722570e+00
2.197500000000e+02 -6.164757847737e-03 8.532711027107e-05 8.015385752626e+00
2.200000000000e+02 -6.165341041523e-03 8.539989441636e-05 8.056209747686e+00
2.202500000000e+02 -6.161127274523e-03 8.546376181859e-05 8.096229944640e+00
2.205000000000e+02 -6.152023079563e-03 8.551767920456e-05 8.135448302421e+00
2.207500000000e+02 -6.138014845853e-03 8.556076348515e-05 8.173868204895e+00
2.210000000000e+02 -6.119170762851e-03 8.559229339555e-05 8.211494135642e+00
2.212500000000e+02 -6.095641919028e-03 8.561171970745e-05 8.248331326222e+00
2.215000000000e+02 -6.067662079934e-03 8.561867296816e-05 8.284385392084e+00
2.217500000000e+02 -6.035546603791e-03 8.561297079571e-05 8.319661956658e+00
2.220000000000e+02 -5.999689997623e-03 8.559462306287e-05 8.354166278989e+00
2.222500000000e+02 -5.960562533970e-03 8.556383511762e-05 8.387902883251e+00
2.225000000000e+02 -5.918705502991e-03 8.552100987302e-05 8.420875205989e+00
2.227500000000e+02 -5.874725487315e-03 8.546674826701e-05 8.453085256392e+00
2.230000000000e+02 -5.829287367038e-03 8.540184841430e-05 8.484533306185e+00
2.232500000000e+02 -5.783106373599e-03 8.532730365760e-05 8.515217602547e+00
2.235000000000e+02 -5.736939071674e-03 8.524429934931e-05 8.545134117484e+00
2.237500000000e+02 -5.691573475394e-03 8.515420779850e-05 8.574276332629e+00
2.240000000000e+02 -5.647818376819e-03 8.505858232699e-05 8.602635059505e+00
2.242500000000e+02 -5.606491993394e-03 8.495914833312e-05 8.630198302306e+00
2.245000000000e+02 -5.568410120580e-03 8.485779274667e-05 8.656951160309e+00
2.247500000000e+02 -5.534373836783e-03 8.475654938975e-05 8.682875767925e+00
2.250000000000e+02 -5.505157020950e-03 8.465758160028e-05 8.707951276723e+00
2.252500000000e+02 -5.481493832143e-03 8.456315427627e-05 8.732153875398e+00
2.255000000000e+02 -5.464066152748e-03 8.447560370090e-05 8.755456845497e+00
2.257500000000e+02 -5.453491495405e-03 8.439734844376e-05 8.777830655877e+00
2.260000000000e+02 -5.450311336155e-03 8.433081553713e-05 8.799243091684e+00
2.262500000000e+02 -5.454980194413e-03 8.427839635242e-05 8.819659418712e+00
2.265000000000e+02 -5.467855422065e-03 8.424242462562e-05 8.839042581356e+00
2.267500000000e+02 -5.489188256513e-03 8.422507573674e-05 8.857353434809e+00
2.270000000000e+02 -5.519116026722e-03 8.422831703139e-05 8.874551009465e+00
2.272500000000e+02 -5.557655909071e-03 8.425396676828e-05 8.890592806472e+00
2.275000000000e+02 -5.604700081821e-03 8.430355460365e-05 8.905435124469e+00
2.277500000000e+02 -5.660012947129e-03 8.437827012162e-05 8.919033414053e+00
2.280000000000e+02 -5.723230090492e-03 8.447895388919e-05 8.931342658974e+00
2.282500000000e+02 -5.793859288115e-03 8.460597699789e-05 8.942317780882e+00
2.285000000000e+02 -5.871283622946e-03 8.475921315448e-05 8.951914065433e+00
2.287500000000e+02 -5.954766771431e-03 8.493813927707e-05 8.960087602933e+00
2.290000000000e+02 -6.043460275311e-03 8.514179024988e-05 8.966795745795e+00
2.292500000000e+02 -6.136413042178e-03 8.536869789971e-05 8.971997569992e+00
2.295000000000e+02 -6.232582606189e-03 8.561685080016e-05 8.975654341017e+00
2.297500000000e+02 -6.330848271084e-03 8.588377544930e-05 8.977729975945e+00
2.300000000000e+02 -6.430025835946e-03 8.616660510977e-05 8.978191496548e+00
2.302500000000e+02 -6.528883800495e-03 8.646209200724e-05 8.977009463007e+00
2.305000000000e+02 -6.626160753542e-03 8.676666939153e-05 8.974158389118e+00
2.307500000000e+02 -6.720583663049e-03 8.707649526615e-05 8.969617120893e+00
2.310000000000e+02 -6.810886753711e-03 8.738752257550e-05 8.963369178956e+00
2.312500000000e+02 -6.895830604245e-03 8.769558910909e-05 8.955403050667e+00
2.315000000000e+02 -6.974221309393e-03 8.799649801652e-05 8.945712433329e+00
2.317500000000e+02 -7.044929083410e-03 8.828609081513e-05 8.934296407322e+00
2.320000000000e+02 -7.106906315662e-03 8.856032394419e-05 8.921159549482e+00
2.322500000000e+02 -7.159204314800e-03 8.881534364152e-05 8.906311963884e+00
2.325000000000e+02 -7.200988940946e-03 8.904755454520e-05 8.889769244081e+00
2.327500000000e+02 -7.231554291682e-03 8.925367894394e-05 8.871552346560e+00
2.330000000000e+02 -7.250334760989e-03 8.943083115681e-05 8.851687394322e+00
2.332500000000e+02 -7.256914622631e-03 8.957657331515e-05 8.830205393831e+00
2.335000000000e+02 -7.251035696606e-03 8.968894053099e-05 8.807141889821e+00
2.337500000000e+02 -7.232602205963e-03 8.976645045652e-05 8.782536545386e+00
2.340000000000e+02 -7.201683479209e-03 8.980816646054e-05 8.756432676519e+00
2.342500000000e+02 -7.158513698948e-03 8.981376421360e-05 8.728876732448e+00
2.345000000000e+02 -7.103489463227e-03 8.978340092897e-05 8.699917753604e+00
2.347500000000e+02 -7.037164405259e-03 8.971788639681e-05 8.669606801324e+00
2.350000000000e+02 -6.960241963930e-03 8.961852286785e-05 8.637996391165e+00
2.352500000000e+02 -6.873565719466e-03 8.948708135317e-05 8.605139925692e+00
2.355000000000e+02 -6.778107988939e-03 8.932585646687e-05 8.571091155713e+00
2.357500000000e+02 -6.674956109143e-03 8.913764648377e-05 8.535903665117e+00
2.360000000000e+02 -6.565297871248e-03 8.892560838669e-05 8.499630403849e+00
2.362500000000e+02 -6.450405444203e-03 8.869330344308e-05 8.462323262830e+00
2.365000000000e+02 -6.331618210761e-03 8.844457624996e-05 8.424032709528e+00
2.367500000000e+02 -6.210324672368e-03 8.818352346676e-05 8.384807475508e+00
2.370000000000e+02 -6.087944174571e-03 8.791446063103e-05 8.344694308710e+00
2.372500000000e+02 -5.965908572496e-03 8.764183053075e-05 8.303737779908e+00
2.375000000000e+02 -5.845643951907e-03 8.737017881141e-05 8.261980150884e+00
2.377500000000e+02 -5.728552824869e-03 8.710405956353e-05 8.219461294120e+00
2.380000000000e+02 -5.615997061927e-03 8.684795752167e-05 8.176218663772e+00
2.382500000000e+02 -5.509281596549e-03 8.660624940704e-05 8.132287312674e+00
2.385000000000e+02 -5.409639358582e-03 8.638315366893e-05 8.087699947274e+00
2.387500000000e+02 -5.318217174173e-03 8.618266173346e-05 8.042487017522e+00
2.390000000000e+02 -5.236063191066e-03 8.600847251389e-05 7.996676832285e+00
2.392500000000e+02 -5.164115838469e-03 8.586397174493e-05 7.950295695949e+00
2.395000000000e+02 -5.103194070715e-03 8.575218430321e-05 7.903368058511e+00
2.397500000000e+02 -5.053989387052e-03 8.567573088056e-05 7.855916673429e+00
2.400000000000e+02 -5.017059470298e-03 8.563679295537e-05 7.807962758115e+00
2.402500000000e+02 -4.992823146308e-03 8.563708158874e-05 7.759526150770e+00
2.405000000000e+02 -4.981557209921e-03 8.567781192312e-05 7.710625460840e+00
2.407500000000e+02 -4.983394827748e-03 8.575968204197e-05 7.661278209356e+00
2.410000000000e+02 -4.998325214670e-03 8.588285481848e-05 7.611500955919e+00
2.412500000000e+02 -5.026195102347e-03 8.604694977984e-05 7.561309412547e+00
2.415000000000e+02 -5.066711536660e-03 8.625102439175e-05 7.510718542687e+00
2.417500000000e+02 -5.119446170522e-03 8.649360021204e-05 7.459742647572e+00
2.420000000000e+02 -5.183840695546e-03 8.677264883833e-05 7.408395438284e+00
2.422500000000e+02 -5.259213819120e-03 8.708561251503e-05 7.356690099138e+00
2.425000000000e+02 -5.344769350328e-03 8.742940818676e-05 7.304639342298e+00
2.427500000000e+02 -5.439605432380e-03 8.780045635551e-05 7.252255456640e+00
2.430000000000e+02 -5.542724968373e-03 8.819472523916e-05 7.199550355462e+00
2.432500000000e+02 -5.653046883768e-03 8.860776445174e-05 7.146535621194e+00
2.435000000000e+02 -5.769418404419e-03 8.903474958558e-05 7.093222554316e+00
2.437500000000e+02 -5.890628005391e-03 8.947053348266e-05 7.039622224515e+00
2.440000000000e+02 -6.015418968525e-03 8.990970362174e-05 6.985745525670e+00
2.442500000000e+02 -6.142503362564e-03 9.034664451285e-05 6.931603237171e+00
2.445000000000e+02 -6.270576259286e-03 9.077560707596e-05 6.877206085582e+00
2.447500000000e+02 -6.398330015142e-03 9.119077640907e-05 6.822564812381e+00
2.450000000000e+02 -6.524468435434e-03 9.158634448048e-05 6.767690241023e+00
2.452500000000e+02 -6.647720622312e-03 9.195658396960e-05 6.712593342874e+00
2.455000000000e+02 -6.766854229592e-03 9.229592044577e-05 6.657285301704e+00
2.457500000000e+02 -6.880688115577e-03 9.259900316314e-05 6.601777568024e+00
2.460000000000e+02 -6.988103968316e-03 9.286077171350e-05 6.546081908320e+00
2.462500000000e+02 -7.088056811672e-03 9.307651736407e-05 6.490210443366e+00
2.465000000000e+02 -7.179584463921e-03 9.324193169769e-05 6.434175669398e+00
2.467500000000e+02 -7.261815548496e-03 9.335316964182e-05 6.377990467592e+00
2.470000000000e+02 -7.333976112404e-03 9.340689446080e-05 6.321668097298e+00
2.472500000000e+02 -7.395395117487e-03 9.340029175225e-05 6.265222166252e+00
2.475000000000e+02 -7.445508287029e-03 9.333109699863e-05 6.208666590385e+00
2.477500000000e+02 -7.483860998220e-03 9.319761276466e-05 6.152015526926e+00
2.480000000000e+02 -7.510109496326e-03 9.299871168567e-05 6.095283299441e+00
2.482500000000e+02 -7.524021149364e-03 9.273384305414e-05 6.038484297955e+00
2.485000000000e+02 -7.525473149871e-03 9.240301675789e-05 5.981632875876e+00
2.487500000000e+02 -7.514450445379e-03 9.200678335258e-05 5.924743226758e+00
2.490000000000e+02 -7.491041986277e-03 9.154621357710e-05 5.867829265420e+00
2.492500000000e+02 -7.455436438186e-03 9.102286389642e-05 5.810904495880e+00
2.495000000000e+02 -7.407916654010e-03 9.043871775627e-05 5.753981893126e+00
2.497500000000e+02 -7.348853808503e-03 8.979622483901e-05 5.697073780365e+00
2.500000000000e+02 -7.278700572412e-03 8.909820823355e-05 5.640191730079e+00
2.502500000000e+02 -7.197984016501e-03 8.834780222880e-05 5.583346468754e+00
2.505000000000e+02 -7.107297905823e-03 8.754841832009e-05 5.526547814404e+00
2.507500000000e+02 -7.007295043199e-03 8.670371168731e-05 5.469804624464e+00
2.510000000000e+02 -6.898679314291e-03 8.581754277701e-05 5.413124782950e+00
2.512500000000e+02 -6.782197928150e-03 8.489393565794e-05 5.356515202044e+00
2.515000000000e+02 -6.658633551663e-03 8.393698239234e-05 5.299981865612e+00
2.517500000000e+02 -6.528796728406e-03 8.295086239685e-05 5.243529887680e+00
2.520000000000e+02 -6.393518450361e-03 8.193979831383e-05 5.187163610887e+00
2.522500000000e+02 -6.253643034943e-03 8.090801443467e-05 5.130886716645e+00
2.525000000000e+02 -6.110021285824e-03 7.985970634752e-05 5.074702369081e+00
2.527500000000e+02 -5.963503993575e-03 7.879900921542e-05 5.018613364748e+00
2.530000000000e+02 -5.814935794769e-03 7.772996678324e-05 4.962622302284e+00
2.532500000000e+02 -5.665149439796e-03 7.665651897479e-05 4.906731758836e+00
2.535000000000e+02 -5.514960383197e-03 7.558246973385e-05 4.850944461559e+00
2.537500000000e+02 -5.365161858063e-03 7.451146034762e-05 4.795263464516e+00
2.540000000000e+02 -5.216520228276e-03 7.344695033645e-05 4.739692306786e+00
2.542500000000e+02 -5.069770809365e-03 7.239219838595e-05 4.684235161440e+00
2.545000000000e+02 -4.925614098677e-03 7.135024261326e-05 4.628896963980e+00
2.547500000000e+02 -4.784712306546e-03 7.032387141540e-05 4.573683512611e+00
2.550000000000e+02 -4.647686341160e-03 6.931562043061e-05 4.518601545032e+00
2.552500000000e+02 -4.515113179846e-03 6.832778269880e-05 4.463658784714e+00
2.555000000000e+02 -4.387523523959e-03 6.736235726024e-05 4.408863952212e+00
2.557500000000e+02 -4.265399945396e-03 6.642104420887e-05 4.354226747926e+00
2.560000000000e+02 -4.149175403880e-03 6.550524005308e-05 4.299757803448e+00
2.562500000000e+02 -4.039232011671e-03 6.461603150817e-05 4.245468600648e+00
2.565000000000e+02 -3.935900251732e-03 6.375419990093e-05 4.191371367698e+00
2.567500000000e+02 -3.839458444364e-03 6.292021815107e-05 4.137478950657e+00
2.570000000000e+02 -3.750132631927e-03 6.211425657932e-05 4.083804668853e+00
2.572500000000e+02 -3.668096666459e-03 6.133619098228e-05 4.030362154674e+00
2.575000000000e+02 -3.593472708902e-03 6.058561689579e-05 3.977165188700e+00
2.577500000000e+02 -3.526331920818e-03 5.986186578380e-05 3.924227531568e+00
2.580000000000e+02 -3.466695392517e-03 5.916402357503e-05 3.871562758809e+00
2.582500000000e+02 -3.414535313319e-03 5.849095241647e-05 3.819184104529e+00
2.585000000000e+02 -3.369776229084e-03 5.784132184419e-05 3.767104315428e+00
2.587500000000e+02 -3.332296460810e-03 5.721363181901e-05 3.715335521965e+00
2.590000000000e+02 -3.301929519351e-03 5.660620338510e-05 3.663889127155e+00
2.592500000000e+02 -3.278465591903e-03 5.601724509940e-05 3.612775715330e+00
2.595000000000e+02 -3.261653074066e-03 5.544487028056e-05 3.562004981928e+00
2.597500000000e+02 -3.251200083912e-03 5.488712320073e-05 3.511585683019e+00
2.600000000000e+02 -3.246775847203e-03 5.434199953508e-05 3.461525604644e+00
2.602500000000e+02 -3.248012081083e-03 5.380746587982e-05 3.411831549277e+00
2.605000000000e+02 -3.254504461760e-03 5.328147560868e-05 3.362509337553e+00
2.607500000000e+02 -3.265814171096e-03 5.276197656467e-05 3.313563823308e+00
2.610000000000e+02 -3.281469278260e-03 5.224697458109e-05 3.264998919274e+00
2.612500000000e+02 -3.300966279368e-03 5.173452105550e-05 3.216817630903e+00
2.615000000000e+02 -3.323771985601e-03 5.122268488972e-05 3.169022098145e+00
2.617500000000e+02 -3.349325499322e-03 5.070959485703e-05 3.121613641545e+00
2.620000000000e+02 -3.377040300733e-03 5.019345839360e-05 3.074592812373e+00
2.622500000000e+02 -3.406306792702e-03 4.967256270111e-05 3.027959448921e+00
2.625000000000e+02 -3.436495030662e-03 4.914528062000e-05 2.981712734255e+00
2.627500000000e+02 -3.466957940384e-03 4.861007790360e-05 2.935851263568e+00
2.630000000000e+02 -3.497034991054e-03 4.806551962680e-05 2.890373114672e+00
2.632500000000e+02 -3.526056434923e-03 4.751027637748e-05 2.845275933036e+00
2.635000000000e+02 -3.553348014750e-03 4.694313320852e-05 2.800557024071e+00
2.637500000000e+02 -3.578236191649e-03 4.636299638716e-05 2.756213466229e+00
2.640000000000e+02 -3.600053882918e-03 4.576890135596e-05 2.712242236086e+00
2.642500000000e+02 -3.618146652948e-03 4.516002027008e-05 2.668640359976e+00
2.645000000000e+02 -3.631879250262e-03 4.453567036536e-05 2.625405081620e+00
2.647500000000e+02 -3.640642500821e-03 4.389532040661e-05 2.582534060124e+00
2.650000000000e+02 -3.643860319371e-03 4.323859831867e-05 2.540025585416e+00
2.652500000000e+02 -3.640996804781e-03 4.256529707353e-05 2.497878824377e+00
2.655000000000e+02 -3.631563244841e-03 4.187537956585e-05 2.456094082083e+00
2.657500000000e+02 -3.615124994630e-03 4.116898307252e-05 2.414673090160e+00
2.660000000000e+02 -3.591308050846e-03 4.044642214063e-05 2.373619303504e+00
2.662500000000e+02 -3.559805286709e-03 3.970818662477e-05 2.332938216003e+00
2.665000000000e+02 -3.520382170896e-03 3.895493764608e-05 2.292637673608e+00
2.667500000000e+02 -3.472881817726e-03 3.818754681681e-05 2.252728194187e+00
2.670000000000e+02 -3.417229384928e-03 3.740705802469e-05 2.213223269949e+00
2.672500000000e+02 -3.353435773848e-03 3.661469342994e-05 2.174139660652e+00
2.675000000000e+02 -3.281600345169e-03 3.581186174020e-05 2.135497652058e+00
2.677500000000e+02 -3.201912786909e-03 3.500014286295e-05 2.097321287507e+00
2.680000000000e+02 -3.114653974010e-03 3.418128236088e-05 2.059638546122e+00
2.682500000000e+02 -3.020195638294e-03 3.335721005968e-05 2.022481476154e+00
2.685000000000e+02 -2.918998893606e-03 3.253003040812e-05 1.985886258118e+00
2.687500000000e+02 -2.811611679888e-03 3.170201767105e-05 1.949893207348e+00
2.690000000000e+02 -2.698665033823e-03 3.087561095111e-05 1.914546697264e+00
2.692500000000e+02 -2.580868220315e-03 3.005340786491e-05 1.879895005742e+00
2.695000000000e+02 -2.459002758149e-03 2.923815537392e-05 1.845990086805e+00
2.697500000000e+02 -2.333915291444e-03 2.843274159761e-05 1.812887261124e+00
2.700000000000e+02 -2.206509389057e-03 2.764018125093e-05 1.780644834441e+00
2.702500000000e+02 -2.077736356849e-03 2.686359932197e-05 1.749323653033e+00
2.705000000000e+02 -1.948585121029e-03 2.610621276267e-05 1.718986599283e+00
2.707500000000e+02 -1.820071310889e-03 2.537130866137e-05 1.689698042472e+00
2.710000000000e+02 -1.693225657688e-03 2.466221966765e-05 1.661523259602e+00
2.712500000000e+02 -1.569081843054e-03 2.398229580305e-05 1.634527835009e+00
2.715000000000e+02 -1.448663974167e-03 2.333487408307e-05 1.608777056241e+00
2.717500000000e+02 -1.332973890203e-03 2.272324587882e-05 1.584335321244e+00
2.720000000000e+02 -1.222978551732e-03 2.215062473737e-05 1.561265565866e+00
2.722500000000e+02 -1.119597760032e-03 2.162011003862e-05 1.539628725281e+00
2.725000000000e+02 -1.023692398006e-03 2.113465111991e-05 1.519483239677e+00
2.727500000000e+02 -9.360534516762e-04 2.069701345153e-05 1.500884607961e+00
2.730000000000e+02 -8.573919827067e-04 2.030974607842e-05 1.483884997023e+00
2.732500000000e+02 -7.883302640209e-04 1.997515013413e-05 1.468532907586e+00
2.735000000000e+02 -7.293941975027e-04 1.969524967643e-05 1.454872898993e+00
2.737500000000e+02 -6.810072088107e-04 1.947176747930e-05 1.442945369849e+00
2.740000000000e+02 -6.434856952073e-04 1.930610395950e-05 1.432786393870e+00
2.742500000000e+02 -6.170360493779e-04 1.919932136635e-05 1.424427606850e+00
2.745000000000e+02 -6.017533706065e-04 1.915213225234e-05 1.417896140718e+00
2.747500000000e+02 -5.976217983322e-04 1.916489380127e-05 1.413214600258e+00
2.750000000000e+02 -6.045165231268e-04 1.923760698813e-05 1.410401077777e+00
2.752500000000e+02 -6.222073790891e-04 1.936992221613e-05 1.409469201354e+00
2.755000000000e+02 -6.503639466628e-04 1.956115064305e-05 1.410428212622e+00
2.757500000000e+02 -6.885620031221e-04 1.981027962961e-05 1.413283069673e+00
2.760000000000e+02 -7.362912649998e-04 2.011599337703e-05 1.418034572429e+00
2.762500000000e+02 -7.929641968588e-04 2.047669630972e-05 1.424679506798e+00
2.765000000000e+02 -8.579257643375e-04 2.089054120946e-05 1.433210805853e+00
2.767500000000e+02 -9.304638515502e-04 2.135545390991e-05 1.443617723677e+00
2.770000000000e+02 -1.009820216662e-03 2.186917328356e-05 1.455886022596e+00
2.772500000000e+02 -1.095201668321e-03 2.242927873203e-05 1.469998168085e+00
2.775000000000e+02 -1.185791305500e-03 2.303321418246e-05 1.485933532105e+00
2.777500000000e+02 -1.280759653824e-03 2.367832001959e-05 1.503668601513e+00
2.780000000000e+02 -1.379275507154e-03 2.436186089710e-05 1.523177187534e+00
2.782500000000e+02 -1.480516348388e-03 2.508105079577e-05 1.544430637182e+00
2.785000000000e+02 -1.583678163415e-03 2.583307444212e-05 1.567398039485e+00
2.787500000000e+02 -1.687984555335e-03 2.661510738941e-05 1.592046428640e+00
2.790000000000e+02 -1.792695016917e-03 2.742433239844e-05 1.618340976956e+00
2.792500000000e+02 -1.897112301282e-03 2.825795405320e-05 1.646245180304e+00
2.795000000000e+02 -2.000588858653e-03 2.911321177401e-05 1.675721029539e+00
2.797500000000e+02 -2.102532266333e-03 2.998738902185e-05 1.706729171024e+00
2.800000000000e+02 -2.202409680733e-03 3.087782253139e-05 1.739229050687e+00
2.802500000000e+02 -2.299751227270e-03 3.178190831907e-05 1.773179045384e+00
2.805000000000e+02 -2.394152463493e-03 3.269710941409e-05 1.808536577562e+00
2.807500000000e+02 -2.485275882903e-03 3.362096163725e-05 1.845258217772e+00
2.810000000000e+02 -2.572851537718e-03 3.455108046441e-05 1.883299772829e+00
2.812500000000e+02 -2.656676796507e-03 3.548516689100e-05 1.922616364874e+00
2.815000000000e+02 -2.736615300284e-03 3.642101521317e-05 1.963162500767e+00
2.817500000000e+02 -2.812595183541e-03 3.735652056197e-05 2.004892137318e+00
2.820000000000e+02 -2.884606641788e-03 3.828968824135e-05 2.047758743165e+00
2.822500000000e+02 -2.952698811472e-03 3.921864373041e-05 2.091715362369e+00
2.825000000000e+02 -3.016976156358e-03 4.014164319274e-05 2.136714681678e+00
2.827500000000e+02 -3.077594304415e-03 4.105708499438e-05 2.182709105604e+00
2.830000000000e+02 -3.134755429329e-03 4.196352126518e-05 2.229650841307e+00
2.832500000000e+02 -3.188703278699e-03 4.285966889817e-05 2.277491996552e+00
2.835000000000e+02 -3.239717818299e-03 4.374442079966e-05 2.326184691367e+00
2.837500000000e+02 -3.288109654452e-03 4.461685503768e-05 2.375681185768e+00
2.840000000000e+02 -3.334214181086e-03 4.547623776918e-05 2.425934021977e+00
2.842500000000e+02 -3.378385594984e-03 4.632203402513e-05 2.476896182301e+00
2.845000000000e+02 -3.420990862651e-03 4.715393329105e-05 2.528521259382e+00
2.847500000000e+02 -3.462403559450e-03 4.797181252872e-05 2.580763636722e+00
2.850000000000e+02 -3.502997732378e-03 4.877576526224e-05 2.633578677633e+00
2.852500000000e+02 -3.543141774237e-03 4.956605765163e-05 2.686922916617e+00
2.855000000000e+02 -3.583192402318e-03 5.034313032937e-05 2.740754249263e+00
2.857500000000e+02 -3.623488954729e-03 5.110760516583e-05 2.795032117789e+00
2.860000000000e+02 -3.664347931218e-03 5.186026973653e-05 2.849717683737e+00
2.862500000000e+02 -3.706057851545e-03 5.260205648447e-05 2.904773985414e+00
2.865000000000e+02 -3.748874566439e-03 5.333400810484e-05 2.960166072123e+00
2.867500000000e+02 -3.793017063937e-03 5.405726285526e-05 3.015861114734e+00
2.870000000000e+02 -3.838663747717e-03 5.477302667931e-05 3.071828482900e+00
2.872500000000e+02 -3.885949424310e-03 5.548254750362e-05 3.128039786731e+00
2.875000000000e+02 -3.934962981313e-03 5.618708925256e-05 3.184468883845e+00
2.877500000000e+02 -3.985745884861e-03 5.688790582326e-05 3.241091842586e+00
2.880000000000e+02 -4.038291534359e-03 5.758622149904e-05 3.297886865162e+00
2.882500000000e+02 -4.092545474946e-03 5.828320720669e-05 3.354834169770e+00
2.885000000000e+02 -4.148406455489e-03 5.897991635975e-05 3.411915829534e+00
2.887500000000e+02 -4.205728404644e-03 5.967730846493e-05 3.469115578385e+00
2.890000000000e+02 -4.264323386313e-03 6.037622648020e-05 3.526418578082e+00
2.892500000000e+02 -4.323965180524e-03 6.107737431388e-05 3.583811158958e+00
2.895000000000e+02 -4.384393651244e-03 6.178130374435e-05 3.641280533769e+00
2.897500000000e+02 -4.445319731242e-03 6.248840532511e-05 3.698814501785e+00
2.900000000000e+02 -4.506430915809e-03 6.319890215209e-05 3.756401138319e+00
2.902500000000e+02 -4.567397086500e-03 6.391284757187e-05 3.814028487361e+00
2.905000000000e+02 -4.627876627944e-03 6.463012524580e-05 3.871684262897e+00
2.907500000000e+02 -4.687522638779e-03 6.535045258052e-05 3.929355563623e+00
2.910000000000e+02 -4.745989042093e-03 6.607338695569e-05 3.987028620280e+00
2.912500000000e+02 -4.802936524144e-03 6.679833474496e-05 4.044688569105e+00
2.915000000000e+02 -4.858038200974e-03 6.752456119341e-05 4.102319269306e+00
2.917500000000e+02 -4.910984861715e-03 6.825120595624e-05 4.159903161329e+00
2.920000000000e+02 -4.961489912986e-03 6.897729943642e-05 4.217421184757e+00
2.922500000000e+02 -5.009293676908e-03 6.970177871907e-05 4.274852736502e+00
2.925000000000e+02 -5.054167169776e-03 7.042349800135e-05 4.332175696959e+00
2.927500000000e+02 -5.095915183867e-03 7.114125018257e-05 4.389366502775e+00
2.930000000000e+02 -5.134378887706e-03 7.185378675525e-05 4.446400273492e+00
2.932500000000e+02 -5.169438004351e-03 7.255983491197e-05 4.503250998527e+00
2.935000000000e+02 -5.201012386644e-03 7.325811557299e-05 4.559891758686e+00
2.937500000000e+02 -5.229063212343e-03 7.394736160518e-05 4.616295004774e+00
2.940000000000e+02 -5.253593630842e-03 7.462633460517e-05 4.672432859578e+00
2.942500000000e+02 -5.274649120328e-03 7.529384228513e-05 4.728277463949e+00
2.945000000000e+02 -5.292317387062e-03 7.594875472469e-05 4.783801333323e+00
2.947500000000e+02 -5.306728055675e-03 7.659002035748e-05 4.838977742217e+00
2.950000000000e+02 -5.318051978864e-03 7.721668130695e-05 4.893781104552e+00
2.952500000000e+02 -5.326500363907e-03 7.782788851457e-05 4.948187363578e+00
2.955000000000e+02 -5.332323562225e-03 7.842291583690e-05 5.002174366000e+00
2.957500000000e+02 -5.335809575473e-03 7.900117374499e-05 5.055722219959e+00
2.960000000000e+02 -5.337282283116e-03 7.956222152522e-05 5.108813633599e+00
2.962500000000e+02 -5.337099270037e-03 8.010577879375e-05 5.161434215334e+00
2.965000000000e+02 -5.335649311178e-03 8.063173480058e-05 5.213572743912e+00
2.967500000000e+02 -5.333349383805e-03 8.114014928381e-05 5.265221390127e+00
2.970000000000e+02 -5.330641219943e-03 8.163126366170e-05 5.316375897832e+00
2.972500000000e+02 -5.327987345391e-03 8.210552322144e-05 5.367035711013e+00
2.975000000000e+02 -5.325866532714e-03 8.256355202693e-05 5.417204053875e+00
2.977500000000e+02 -5.324768685581e-03 8.300615087978e-05 5.466887956652e+00
2.980000000000e+02 -5.325189180064e-03 8.343429074700e-05 5.516098231473e+00
2.982500000000e+02 -5.327622593839e-03 8.384910293605e-05 5.564849398542e+00
2.985000000000e+02 -5.332555920630e-03 8.425184731833e-05 5.613159564490e+00
2.987500000000e+02 -5.340461319229e-03 8.464390331889e-05 5.661050258134e+00
2.990000000000e+02 -5.351788463615e-03 8.502671199884e-05 5.708546223997e+00
2.992500000000e+02 -5.366956674497e-03 8.540179845137e-05 5.755675182028e+00
2.995000000000e+02 -5.386346880828e-03 8.577075351165e-05 5.802467557908e+00
2.997500000000e+02 -5.410293705031e-03 8.613512531691e-05 5.848956183577e+00
3.000000000000e+02 -5.439077869285e-03 8.649640238356e-05 5.895175981580e+00
3.002500000000e+02 -5.472918966759e-03 8.685598535632e-05 5.941163632483e+00
3.005000000000e+02 -5.511968841127e-03 8.721516875532e-05 5.986957230760e+00
3.007500000000e+02 -5.556305901888e-03 8.757501046944e-05 6.032595939374e+00
3.010000000000e+02 -5.605930271456e-03 8.793636742502e-05 6.078119634336e+00
3.012500000000e+02 -5.660760128536e-03 8.829986694686e-05 6.123568557969e+00
3.015000000000e+02 -5.720629332145e-03 8.866585610887e-05 6.168982973903e+00
3.017500000000e+02 -5.785286450019e-03 8.903437973101e-05 6.214402828799e+00
3.020000000000e+02 -5.854395282069e-03 8.940516515665e-05 6.259867423075e+00
3.022500000000e+02 -5.927536813470e-03 8.977760795845e-05 6.305415091357e+00
3.025000000000e+02 -6.004212751924e-03 9.015077332852e-05 6.351082897565e+00
3.027500000000e+02 -6.083850555835e-03 9.052339871940e-05 6.396906333006e+00
3.030000000000e+02 -6.165809761373e-03 9.089390808384e-05 6.442919034874e+00
3.032500000000e+02 -6.249389561027e-03 9.126042287061e-05 6.489152511581e+00
3.035000000000e+02 -6.333837480895e-03 9.162078721486e-05 6.535635881317e+00
3.037500000000e+02 -6.418358965974e-03 9.197260549820e-05 6.582395621301e+00
3.040000000000e+02 -6.502127709202e-03 9.231328216833e-05 6.629455328316e+00
3.042500000000e+02 -6.584296485414e-03 9.264005778908e-05 6.676835495364e+00
3.045000000000e+02 -6.664008324360e-03 9.295005097970e-05 6.724553293174e+00
3.047500000000e+02 -6.740407757075e-03 9.324030890095e-05 6.772622373759e+00
3.050000000000e+02 -6.812651959880e-03 9.350785248624e-05 6.821052685624e+00
3.052500000000e+02 -6.879921635311e-03 9.374972457973e-05 6.869850306545e+00
3.055000000000e+02 -6.941431407925e-03 9.396303285789e-05 6.919017299667e+00
3.057500000000e+02 -6.996439718739e-03 9.414499164120e-05 6.968551583821e+00
3.060000000000e+02 -7.044257955099e-03 9.429296338120e-05 7.018446835066e+00
3.062500000000e+02 -7.084258865846e-03 9.440449747586e-05 7.068692410130e+00
3.065000000000e+02 -7.115884099543e-03 9.447736554272e-05 7.119273301066e+00
3.067500000000e+02 -7.138651010704e-03 9.450959365639e-05 7.170170112897e+00
3.070000000000e+02 -7.152158446899e-03 9.449949063062e-05 7.221359080205e+00
3.072500000000e+02 -7.156091832648e-03 9.444567342781e-05 7.272812106421e+00
3.075000000000e+02 -7.150227287747e-03 9.434708887154e-05 7.324496840010e+00
3.077500000000e+02 -7.134434927857e-03 9.420302688345e-05 7.376376780643e+00
3.080000000000e+02 -7.108681413735e-03 9.401314045676e-05 7.428411412137e+00
3.082500000000e+02 -7.073031548343e-03 9.377747694492e-05 7.480556369906e+00
3.085000000000e+02 -7.027649187666e-03 9.349646563248e-05 7.532763630401e+00
3.087500000000e+02 -6.972797161678e-03 9.317091783065e-05 7.584981731012e+00
3.090000000000e+02 -6.908836475783e-03 9.280202089723e-05 7.637156008680e+00
3.092500000000e+02 -6.836224432266e-03 9.239141259676e-05 7.689228863010e+00
3.095000000000e+02 -6.755511856215e-03 9.194111289426e-05 7.741140033313e+00
3.097500000000e+02 -6.667339309664e-03 9.145351401663e-05 7.792826892659e+00
3.100000000000e+02 -6.572432309872e-03 9.093138925176e-05 7.844224749980e+00
3.102500000000e+02 -6.471595375777e-03 9.037786176097e-05 7.895267160496e+00
3.105000000000e+02 -6.365705072155e-03 8.979631730988e-05 7.945886237134e+00
3.107500000000e+02 -6.255702090707e-03 8.919053569431e-05 7.996012960614e+00
3.110000000000e+02 -6.142582034947e-03 8.856458254336e-05 8.045577482913e+00
3.112500000000e+02 -6.027385152140e-03 8.792274538169e-05 8.094509420115e+00
3.115000000000e+02 -5.911185071936e-03 8.726950981133e-05 8.142738130822e+00
3.117500000000e+02 -5.795077037427e-03 8.660951781572e-05 8.190192975091e+00
3.120000000000e+02 -5.680165503492e-03 8.594751409088e-05 8.236803553015e+00
3.122500000000e+02 -5.567551422431e-03 8.528830359703e-05 8.282499918574e+00
3.125000000000e+02 -5.458319406980e-03 8.463671580142e-05 8.327212766610e+00
3.127500000000e+02 -5.353524852061e-03 8.399752020874e-05 8.370873597194e+00
3.130000000000e+02 -5.254181485878e-03 8.337540437248e-05 8.413414849758e+00
3.132500000000e+02 -5.161249320647e-03 8.277491344397e-05 8.454770018274e+00
3.135000000000e+02 -5.075623497177e-03 8.220038170137e-05 8.494873742112e+00
3.137500000000e+02 -4.998124070793e-03 8.165590090881e-05 8.533661878360e+00
3.140000000000e+02 -4.929486757964e-03 8.114526516384e-05 8.571071565318e+00
3.142500000000e+02 -4.870355009349e-03 8.067191975750e-05 8.607041273585e+00
3.145000000000e+02 -4.821273391272e-03 8.023894740861e-05 8.641510852916e+00
3.147500000000e+02 -4.782682199652e-03 7.984904108033e-05 8.674421587083e+00
3.150000000000e+02 -4.754913574341e-03 7.950444515126e-05 8.705716250211e+00
3.152500000000e+02 -4.738189069582e-03 7.920696854491e-05 8.735339175263e+00
3.155000000000e+02 -4.732618488705e-03 7.895798858376e-05 8.763236344486e+00
3.157500000000e+02 -4.738200156742e-03 7.875843734176e-05 8.789355492880e+00
3.160000000000e+02 -4.754822393634e-03 7.860878405161e-05 8.813646237669e+00
3.162500000000e+02 -4.782266276350e-03 7.850903553358e-05 8.836060226860e+00
3.165000000000e+02 -4.820209493019e-03 7.845873712709e-05 8.856551318634e+00
3.167500000000e+02 -4.868231213498e-03 7.845695668829e-05 8.875075775821e+00
3.170000000000e+02 -4.925817958142e-03 7.850238668308e-05 8.891592485679e+00
3.172500000000e+02 -4.992370331322e-03 7.859337743549e-05 8.906063192507e+00
3.175000000000e+02 -5.067210561478e-03 7.872789785340e-05 8.918452750068e+00
3.177500000000e+02 -5.149590605459e-03 7.890360554694e-05 8.928729375566e+00
3.180000000000e+02 -5.238700741351e-03 7.911778485500e-05 8.936864909016e+00
3.182500000000e+02 -5.333678562346e-03 7.936743217402e-05 8.942835068836e+00
3.185000000000e+02 -5.433618245174e-03 7.964933074248e-05 8.946619693860e+00
3.187500000000e+02 -5.537580072045e-03 7.996006435942e-05 8.948202975000e+00
3.190000000000e+02 -5.644599941496e-03 8.029604644688e-05 8.947573657833e+00
3.192500000000e+02 -5.753698825978e-03 8.065357272549e-05 8.944725220816e+00
3.195000000000e+02 -5.863892072371e-03 8.102885369515e-05 8.939656016481e+00
3.197500000000e+02 -5.974198489356e-03 8.141798337380e-05 8.932369383143e+00
3.200000000000e+02 -6.083649065453e-03 8.181699052309e-05 8.922873710522e+00
3.202500000000e+02 -6.191295256337e-03 8.222193112298e-05 8.911182468899e+00
3.205000000000e+02 -6.296216818784e-03 8.262890384317e-05 8.897314198213e+00
3.207500000000e+02 -6.397529076802e-03 8.303407176416e-05 8.881292455138e+00
3.210000000000e+02 -6.494389673947e-03 8.343369211072e-05 8.863145731561e+00
3.212500000000e+02 -6.586004660418e-03 8.382414576166e-05 8.842907333976e+00
3.215000000000e+02 -6.671634001789e-03 8.420196523315e-05 8.820615238960e+00
3.217500000000e+02 -6.750596445267e-03 8.456386209310e-05 8.796311922133e+00
3.220000000000e+02 -6.822273837122e-03 8.490675435102e-05 8.770044175008e+00
3.222500000000e+02 -6.886114803788e-03 8.522778887582e-05 8.741862902307e+00
3.225000000000e+02 -6.941637859688e-03 8.552436431003e-05 8.711822910147e+00
3.227500000000e+02 -6.988433990469e-03 8.579414497964e-05 8.679982692689e+00
3.230000000000e+02 -7.026168740279e-03 8.603508221502e-05 8.646404206515e+00
3.232500000000e+02 -7.054583900107e-03 8.624542783922e-05 8.611152650580e+00
3.235000000000e+02 -7.073498820673e-03 8.642373734216e-05 8.574296235419e+00
3.237500000000e+02 -7.082811358086e-03 8.656884468422e-05 8.535905958029e+00
3.240000000000e+02 -7.082498351030e-03 8.667999026923e-05 8.496055365850e+00
3.242500000000e+02 -7.072615380504e-03 8.675678940645e-05 8.454820322923e+00
3.245000000000e+02 -7.053296078330e-03 8.679908147061e-05 8.412278762882e+00
3.247500000000e+02 -7.024750864524e-03 8.680700964978e-05 8.368510438792e+00
3.250000000000e+02 -6.987264900385e-03 8.678105646856e-05 8.323596656348e+00
3.252500000000e+02 -6.941195194888e-03 8.672201472534e-05 8.277619998111e+00
3.255000000000e+02 -6.886967151370e-03 8.663095707548e-05 8.230664028640e+00
3.257500000000e+02 -6.825070382585e-03 8.650919964684e-05 8.182812986145e+00
3.260000000000e+02 -6.756054011599e-03 8.635832130952e-05 8.134151455135e+00
3.262500000000e+02 -6.680521309137e-03 8.618014132891e-05 8.084764024738e+00
3.265000000000e+02 -6.599123777096e-03 8.597664866003e-05 8.034734930575e+00
3.267500000000e+02 -6.512554977546e-03 8.575000370983e-05 7.984147687110e+00
3.270000000000e+02 -6.421544158999e-03 8.550252536452e-05 7.933084708500e+00
3.272500000000e+02 -6.326849614362e-03 8.523664775700e-05 7.881626928741e+00
3.275000000000e+02 -6.229251749061e-03 8.495489525859e-05 7.829853419049e+00
3.277500000000e+02 -6.129546026607e-03 8.465978312178e-05 7.777841013459e+00
3.280000000000e+02 -6.028535859562e-03 8.435387695771e-05 7.725663946523e+00
3.282500000000e+02 -5.927025632299e-03 8.403970632470e-05 7.673393504451e+00
3.285000000000e+02 -5.825813698345e-03 8.371981637828e-05 7.621097700974e+00
3.287500000000e+02 -5.725685417405e-03 8.339676821439e-05 7.568840979765e+00
3.290000000000e+02 -5.627406586588e-03 8.307300228971e-05 7.516683943057e+00
3.292500000000e+02 -5.531717193096e-03 8.275085112600e-05 7.464683119400e+00
3.295000000000e+02 -5.439325426395e-03 8.243258872850e-05 7.412890761210e+00
3.297500000000e+02 -5.350902153717e-03 8.212026449572e-05 7.361354682875e+00
3.300000000000e+02 -5.267075798778e-03 8.181575492189e-05 7.310118136916e+00
3.302500000000e+02 -5.188427320431e-03 8.152080551282e-05 7.259219724109e+00
3.305000000000e+02 -5.115485818979e-03 8.123698784532e-05 7.208693345135e+00
3.307500000000e+02 -5.048724973612e-03 8.096567939134e-05 7.158568185676e+00
3.310000000000e+02 -4.988559868578e-03 8.070805702876e-05 7.108868739214e+00
3.312500000000e+02 -4.935344478358e-03 8.046509846796e-05 7.059614857169e+00
3.315000000000e+02 -4.889369775855e-03 8.023757238862e-05 7.010821834821e+00
3.317500000000e+02 -4.850862500796e-03 8.002602809079e-05 6.962500522191e+00
3.320000000000e+02 -4.819984565846e-03 7.983081431553e-05 6.914657463721e+00
3.322500000000e+02 -4.796833189184e-03 7.965208239699e-05 6.867295055488e+00
3.325000000000e+02 -4.781441612836e-03 7.948979176842e-05 6.820411727259e+00
3.327500000000e+02 -4.773780438178e-03 7.934371932811e-05 6.774002139515e+00
3.330000000000e+02 -4.773759545499e-03 7.921347147266e-05 6.728057394181e+00
3.332500000000e+02 -4.781230449273e-03 7.909849684698e-05 6.682565259554e+00
3.335000000000e+02 -4.795989084545e-03 7.899809969128e-05 6.637510398869e+00
3.337500000000e+02 -4.817778872455e-03 7.891145501809e-05 6.592874610242e+00
3.340000000000e+02 -4.846294075205e-03 7.883762215891e-05 6.548637068676e+00
3.342500000000e+02 -4.881183340976e-03 7.877556336400e-05 6.504774570046e+00
3.345000000000e+02 -4.922053338914e-03 7.872415652524e-05 6.461261778001e+00
3.347500000000e+02 -4.968472416734e-03 7.868218583634e-05 6.418071465363e+00
3.350000000000e+02 -5.019974234528e-03 7.864837201818e-05 6.375174757382e+00
3.352500000000e+02 -5.076061319764e-03 7.862139823692e-05 6.332541370248e+00
3.355000000000e+02 -5.136208568028e-03 7.859990077000e-05 6.290139845118e+00
3.357500000000e+02 -5.199866697857e-03 7.858247232181e-05 6.247937780431e+00
3.360000000000e+02 -5.266465596810e-03 7.856766283704e-05 6.205902054969e+00
3.362500000000e+02 -5.335417670484e-03 7.855399137971e-05 6.163999049525e+00
3.365000000000e+02 -5.406121031037e-03 7.853998305921e-05 6.122194859465e+00
3.367500000000e+02 -5.477962655609e-03 7.852412732945e-05 6.080455499434e+00
3.370000000000e+02 -5.550321629703e-03 7.850490104938e-05 6.038747099117e+00
3.372500000000e+02 -5.622572324862e-03 7.848074685163e-05 5.997036086285e+00
3.375000000000e+02 -5.694087798124e-03 7.845009214921e-05 5.955289359495e+00
3.377500000000e+02 -5.764243089650e-03 7.841136457779e-05 5.913474444855e+00
3.380000000000e+02 -5.832418696182e-03 7.836298979325e-05 5.871559639019e+00
3.382500000000e+02 -5.898004127672e-03 7.830339624196e-05 5.829514133788e+00
3.385000000000e+02 -5.960401417982e-03 7.823102251561e-05 5.787308124148e+00
3.387500000000e+02 -6.019028747645e-03 7.814432561667e-05 5.744912894416e+00
3.390000000000e+02 -6.073323883782e-03 7.804178542592e-05 5.702300886757e+00
3.392500000000e+02 -6.122747669633e-03 7.792191894374e-05 5.659445745087e+00
3.395000000000e+02 -6.166787366975e-03 7.778330763092e-05 5.616322342514e+00
3.397500000000e+02 -6.204960058464e-03 7.762458656008e-05 5.572906783608e+00
3.400000000000e+02 -6.236815860334e-03 7.744446165836e-05 5.529176394285e+00
3.402500000000e+02 -6.261940960155e-03 7.724172283480e-05 5.485109688923e+00
3.405000000000e+02 -6.279960537800e-03 7.701526776838e-05 5.440686331412e+00
3.407500000000e+02 -6.290541655744e-03 7.676411227689e-05 5.395887078652e+00
3.410000000000e+02 -6.293395960712e-03 7.648738448321e-05 5.350693726061e+00
3.412500000000e+02 -6.288282275028e-03 7.618434492190e-05 5.305089042377e+00
3.415000000000e+02 -6.275008967537e-03 7.585441100305e-05 5.259056714932e+00
3.417500000000e+02 -6.253436081111e-03 7.549717223640e-05 5.212581291181e+00
3.420000000000e+02 -6.223477311338e-03 7.511237828192e-05 5.165648138499e+00
3.422500000000e+02 -6.185101632160e-03 7.469996176829e-05 5.118243406210e+00
3.425000000000e+02 -6.138334639572e-03 7.426002139838e-05 5.070354010945e+00
3.427500000000e+02 -6.083259575688e-03 7.379286360840e-05 5.021967632137e+00
3.430000000000e+02 -6.020018100777e-03 7.329898967690e-05 4.973072724661e+00
3.432500000000e+02 -5.948810683281e-03 7.277906403935e-05 4.923658555489e+00
3.435000000000e+02 -5.869896490114e-03 7.223392540265e-05 4.873715252640e+00
3.437500000000e+02 -5.783592798326e-03 7.166458128924e-05 4.823233871796e+00
3.440000000000e+02 -5.690274097715e-03 7.107217077906e-05 4.772206486838e+00
3.442500000000e+02 -5.590370632753e-03 7.045798074773e-05 4.720626286028e+00
3.445000000000e+02 -5.484366498768e-03 6.982342740208e-05 4.668487692747e+00
3.447500000000e+02 -5.372797129873e-03 6.917004749737e-05 4.615786492207e+00
3.450000000000e+02 -5.256246483185e-03 6.849947769388e-05 4.562519969047e+00
3.452500000000e+02 -5.135343626718e-03 6.781338210993e-05 4.508687058672e+00
3.455000000000e+02 -5.010758783478e-03 6.711348033211e-05 4.454288499312e+00
3.457500000000e+02 -4.883198912327e-03 6.640154371562e-05 4.399326987647e+00
3.460000000000e+02 -4.753402921221e-03 6.567936233515e-05 4.343807340574e+00
3.462500000000e+02 -4.622136422325e-03 6.494872786414e-05 4.287736649706e+00
3.465000000000e+02 -4.490186095530e-03 6.421141113108e-05 4.231124434662e+00
3.467500000000e+02 -4.358353671133e-03 6.346914702193e-05 4.173982786920e+00
3.470000000000e+02 -4.227449520372e-03 6.272363079557e-05 4.116326508038e+00
3.472500000000e+02 -4.098285864681e-03 6.197650501813e-05 4.058173231679e+00
3.475000000000e+02 -3.971669516815e-03 6.122935016220e-05 3.999543531784e+00
3.477500000000e+02 -3.848392993675e-03 6.048367707445e-05 3.940461016768e+00
3.480000000000e+02 -3.729225958294e-03 5.974092098723e-05 3.880952402505e+00
3.482500000000e+02 -3.614908167689e-03 5.900243631643e-05 3.821047567041e+00
3.485000000000e+02 -3.506142594314e-03 5.826949307958e-05 3.760779582963e+00
3.487500000000e+02 -3.403588653845e-03 5.754327430474e-05 3.700184728629e+00
3.490000000000e+02 -3.307855530692e-03 5.682487304898e-05 3.639302473831e+00
3.492500000000e+02 -3.219495664849e-03 5.611529104640e-05 3.578175441084e+00
3.495000000000e+02 -3.138998464057e-03 5.541543642762e-05 3.516849340297e+00
3.497500000000e+02 -3.066784328781e-03 5.472611973711e-05 3.455372876721e+00
3.500000000000e+02 -3.003199138089e-03 5.404805352716e-05 3.393797630418e+00
3.502500000000e+02 -2.948509278531e-03 5.338184955214e-05 3.332177907509e+00
3.505000000000e+02 -2.902897315949e-03 5.272801677556e-05 3.270570562986e+00
3.507500000000e+02 -2.866458350544e-03 5.208695827102e-05 3.209034794733e+00
3.510000000000e+02 -2.839197208369e-03 5.145896919106e-05 3.147631910204e+00
3.512500000000e+02 -2.821026516248e-03 5.084423433149e-05 3.086425066409e+00
3.515000000000e+02 -2.811765774114e-03 5.024282611102e-05 3.025478986021e+00
3.517500000000e+02 -2.811141411994e-03 4.965470311993e-05 2.964859650450e+00
3.520000000000e+02 -2.818787924260e-03 4.907970949380e-05 2.904633975414e+00
3.522500000000e+02 -2.834250073537e-03 4.851757462196e-05 2.844869472643e+00
3.525000000000e+02 -2.856986158738e-03 4.796791451755e-05 2.785633900169e+00
3.527500000000e+02 -2.886372463031e-03 4.743023201878e-05 2.726994911056e+00
3.530000000000e+02 -2.921708789409e-03 4.690392376558e-05 2.669019700404e+00
3.532500000000e+02 -2.962225190780e-03 4.638828427744e-05 2.611774662823e+00
3.535000000000e+02 -3.007089759869e-03 4.588250896195e-05 2.555325059273e+00
3.537500000000e+02 -3.055417492253e-03 4.538570387319e-05 2.499734704125e+00
3.540000000000e+02 -3.106280093194e-03 4.489689475942e-05 2.445065675468e+00
3.542500000000e+02 -3.158716568545e-03 4.441503770411e-05 2.391378050730e+00
3.545000000000e+02 -3.211744484275e-03 4.393903315733e-05 2.338729671854e+00
3.547500000000e+02 -3.264371726256e-03 4.346773955266e-05 2.287175946821e+00
3.550000000000e+02 -3.315608489155e-03 4.299998471341e-05 2.236769678752e+00
3.552500000000e+02 -3.364479422672e-03 4.253457677858e-05 2.187560935893e+00
3.555000000000e+02 -3.410035554973e-03 4.207036136586e-05 2.139596948510e+00
3.557500000000e+02 -3.451365957059e-03 4.160620249680e-05 2.092922042555e+00
3.560000000000e+02 -3.487608994141e-03 4.114101522490e-05 2.047577604275e+00
3.562500000000e+02 -3.517962814643e-03 4.067377419648e-05 2.003602067379e+00
3.565000000000e+02 -3.541695128079e-03 4.020352178308e-05 1.961030934140e+00
3.567500000000e+02 -3.558151909508e-03 3.972941556776e-05 1.919896810348e+00
3.570000000000e+02 -3.566765063262e-03 3.925073622171e-05 1.880229469969e+00
3.572500000000e+02 -3.567058932730e-03 3.876690154728e-05 1.842055928086e+00
3.575000000000e+02 -3.558655616061e-03 3.827748149116e-05 1.805400539488e+00
3.577500000000e+02 -3.541279025113e-03 3.778221134693e-05 1.770285101771e+00
3.580000000000e+02 -3.514757685643e-03 3.728100105740e-05 1.736728977084e+00
3.582500000000e+02 -3.479026259575e-03 3.677394448121e-05 1.704749225090e+00
3.585000000000e+02 -3.434125773271e-03 3.626132712323e-05 1.674360740265e+00
3.587500000000e+02 -3.380202698544e-03 3.574363010450e-05 1.645576404087e+00
3.590000000000e+02 -3.317506901856e-03 3.522153279434e-05 1.618407245326e+00
3.592500000000e+02 -3.246388530089e-03 3.469591471000e-05 1.592862601030e+00
3.595000000000e+02 -3.167293882654e-03 3.416785425930e-05 1.568950292642e+00
3.597500000000e+02 -3.080760342111e-03 3.363862542835e-05 1.546676796575e+00
3.600000000000e+02 -2.987410443707e-03 3.310969849377e-05 1.526047422844e+00
3.602500000000e+02 -2.887945175736e-03 3.258273593623e-05 1.507066492780e+00
3.605000000000e+02 -2.783136586716e-03 3.205958415831e-05 1.489737506943e+00
3.607500000000e+02 -2.673819744316e-03 3.154226792862e-05 1.474063310917e+00
3.610000000000e+02 -2.560884104524e-03 3.103298474258e-05 1.460046248463e+00
3.612500000000e+02 -2.445264373750e-03 3.053409676448e-05 1.447688292609e+00
3.615000000000e+02 -2.327930928942e-03 3.004812311827e-05 1.436991160515e+00
3.617500000000e+02 -2.209879892211e-03 2.957773044129e-05 1.427956401405e+00
3.620000000000e+02 -2.092122969681e-03 2.912571759067e-05 1.420585447405e+00
3.622500000000e+02 -1.975677140348e-03 2.869500683594e-05 1.414879633327e+00
3.625000000000e+02 -1.861554304598e-03 2.828862888082e-05 1.410840175420e+00
3.627500000000e+02 -1.750751011031e-03 2.790970570940e-05 1.408468101172e+00
3.630000000000e+02 -1.644238361151e-03 2.756143121871e-05 1.407764138203e+00
3.632500000000e+02 -1.542952215590e-03 2.724704821347e-05 1.408728552230e+00
3.635000000000e+02 -1.447783804396e-03 2.696982313280e-05 1.411360940413e+00
3.637500000000e+02 -1.359570845719e-03 2.673301689646e-05 1.415659974718e+00
3.640000000000e+02 -1.279089258753e-03 2.653985286880e-05 1.421623107579e+00
3.642500000000e+02 -1.207045554547e-03 2.639348007774e-05 1.429246238083e+00
3.645000000000e+02 -1.144069977234e-03 2.629693492973e-05 1.438523349879e+00
3.647500000000e+02 -1.090710443825e-03 2.625309789647e-05 1.449446124211e+00
3.650000000000e+02 -1.047427338779e-03 2.626464902453e-05 1.462003543797e+00
3.652500000000e+02 -1.014589208239e-03 2.633402055313e-05 1.476181494716e+00
3.655000000000e+02 -9.924693621760e-04 2.646334893855e-05 1.491962376966e+00
3.657500000000e+02 -9.812434489469e-04 2.665442684907e-05 1.509324739440e+00
3.660000000000e+02 -9.809879984554e-04 2.690865573310e-05 1.528242948039e+00
3.662500000000e+02 -9.916799733741e-04 2.722700181937e-05 1.548686900114e+00
3.665000000000e+02 -1.013197306161e-03 2.760995508733e-05 1.570621794724e+00
3.667500000000e+02 -1.045320456614e-03 2.805749372800e-05 1.594007969759e+00
3.670000000000e+02 -1.087734966285e-03 2.856905470203e-05 1.618800812939e+00
3.672500000000e+02 -1.140034963406e-03 2.914351233274e-05 1.644950753162e+00
3.675000000000e+02 -1.201727656068e-03 2.977916489152e-05 1.672403336534e+00
3.677500000000e+02 -1.272238774413e-03 3.047373203280e-05 1.701099388327e+00
3.680000000000e+02 -1.350918909935e-03 3.122435997538e-05 1.730975261215e+00
3.682500000000e+02 -1.437050780910e-03 3.202763919363e-05 1.761963166353e+00
3.685000000000e+02 -1.529857259504e-03 3.287963074886e-05 1.793991584223e+00
3.687500000000e+02 -1.628510176542e-03 3.377590366885e-05 1.826985747329e+00
3.690000000000e+02 -1.732139683981e-03 3.471158017496e-05 1.860868188965e+00
3.692500000000e+02 -1.839844178832e-03 3.568139038293e-05 1.895559346534e+00
3.695000000000e+02 -1.950700531498e-03 3.667973386892e-05 1.930978212194e+00
3.697500000000e+02 -2.063774613949e-03 3.770074673606e-05 1.967043016943e+00
3.700000000000e+02 -2.178131852956e-03 3.873837431204e-05 2.003671940751e+00
3.702500000000e+02 -2.292847807167e-03 3.978644654015e-05 2.040783833766e+00
3.705000000000e+02 -2.407018492520e-03 4.083875596667e-05 2.078298942310e+00
3.707500000000e+02 -2.519770459791e-03 4.188913606604e-05 2.116139624706e+00
3.710000000000e+02 -2.630270370070e-03 4.293153939983e-05 2.154231052097e+00
3.712500000000e+02 -2.737733980692e-03 4.396011352245e-05 2.192501881399e+00
3.715000000000e+02 -2.841434479582e-03 4.496926554864e-05 2.230884893510e+00
3.717500000000e+02 -2.940709966786e-03 4.595375532035e-05 2.269317591074e+00
3.720000000000e+02 -3.034970074778e-03 4.690874733851e-05 2.307742744368e+00
3.722500000000e+02 -3.123701456967e-03 4.782987485660e-05 2.346108884539e+00
3.725000000000e+02 -3.206472189535e-03 4.871327095721e-05 2.384370732625e+00
3.727500000000e+02 -3.282934977648e-03 4.955562709230e-05 2.422489565213e+00
3.730000000000e+02 -3.352829276052e-03 5.035424037333e-05 2.460433506035e+00
3.732500000000e+02 -3.415982204795e-03 5.110703912187e-05 2.498177745998e+00
3.735000000000e+02 -3.472308279504e-03 5.181260417006e-05 2.535704683136e+00
3.737500000000e+02 -3.521807982955e-03 5.247018115956e-05 2.573003981937e+00
3.740000000000e+02 -3.564565304895e-03 5.307968969528e-05 2.610072553256e+00
3.742500000000e+02 -3.600744254401e-03 5.364171525055e-05 2.646914449402e+00
3.745000000000e+02 -3.630584458558e-03 5.415749531845e-05 2.683540677694e+00
3.747500000000e+02 -3.654396018555e-03 5.462889693270e-05 2.719968936863e+00
3.750000000000e+02 -3.672553581604e-03 5.505838481626e-05 2.756223273190e+00
3.752500000000e+02 -3.685489963932e-03 5.544898126433e-05 2.792333669545e+00
3.755000000000e+02 -3.693689252474e-03 5.580421782386e-05 2.828335566042e+00
3.757500000000e+02 -3.697679567664e-03 5.612807934280e-05 2.864269323057e+00
3.760000000000e+02 -3.698025688833e-03 5.642494192068e-05 2.900179637883e+00
3.762500000000e+02 -3.695321454286e-03 5.669950477924e-05 2.936114918642e+00
3.765000000000e+02 -3.690182168337e-03 5.695671876191e-05 2.972126630292e+00
3.767500000000e+02 -3.683237083455e-03 5.720171098794e-05 3.008268620467e+00
3.770000000000e+02 -3.675122047585e-03 5.743970899946e-05 3.044596438940e+00
3.772500000000e+02 -3.666472208398e-03 5.767596309228e-05 3.081166656590e+00
3.775000000000e+02 -3.657914976068e-03 5.791567091859e-05 3.118036195856e+00
3.777500000000e+02 -3.650063343989e-03 5.816390340854e-05 3.155261682977e+00
3.780000000000e+02 -3.643509419754e-03 5.842553098195e-05 3.192898825722e+00
3.782500000000e+02 -3.638818336112e-03 5.870515931095e-05 3.231001826512e+00
3.785000000000e+02 -3.636522443247e-03 5.900706936821e-05 3.269622834527e+00
3.787500000000e+02 -3.637116103398e-03 5.933516386514e-05 3.308811441573e+00
3.790000000000e+02 -3.641050781251e-03 5.969291226121e-05 3.348614223192e+00
3.792500000000e+02 -3.648730376788e-03 6.008330902435e-05 3.389074327545e+00
3.795000000000e+02 -3.660507104334e-03 6.050884208580e-05 3.430231111963e+00
3.797500000000e+02 -3.676677919410e-03 6.097146468725e-05 3.472119827074e+00
3.800000000000e+02 -3.697481392990e-03 6.147257475064e-05 3.514771347755e+00
3.802500000000e+02 -3.723095114183e-03 6.201300236683e-05 3.558211949737e+00
3.805000000000e+02 -3.753633641173e-03 6.259300456918e-05 3.602463130159e+00
3.807500000000e+02 -3.789147072151e-03 6.321226684344e-05 3.647541471541e+00
3.810000000000e+02 -3.829620202520e-03 6.386991213861e-05 3.693458544815e+00
3.812500000000e+02 -3.874972400011e-03 6.456451550724e-05 3.740220853278e+00
3.815000000000e+02 -3.925058145024e-03 6.529412597095e-05 3.787829813156e+00
3.817500000000e+02 -3.979668356109e-03 6.605629443737e-05 3.836281772194e+00
3.820000000000e+02 -4.038532382624e-03 6.684810218499e-05 3.885568060778e+00
3.822500000000e+02 -4.101320875293e-03 6.766620143656e-05 3.935675079858e+00
3.825000000000e+02 -4.167649454105e-03 6.850685751578e-05 3.986584423089e+00
3.827500000000e+02 -4.237083063346e-03 6.936599347201e-05 4.038273028804e+00
3.830000000000e+02 -4.309141209924e-03 7.023923953162e-05 4.090713367761e+00
3.832500000000e+02 -4.383303931705e-03 7.112198505396e-05 4.143873662992e+00
3.835000000000e+02 -4.459018320700e-03 7.200943419955e-05 4.197718136870e+00
3.837500000000e+02 -4.535705818785e-03 7.289666328256e-05 4.252207294844e+00
3.840000000000e+02 -4.612769784833e-03 7.377867764041e-05 4.307298230994e+00
3.842500000000e+02 -4.689603600436e-03 7.465047113805e-05 4.362944968654e+00
3.845000000000e+02 -4.765598815155e-03 7.550708481616e-05 4.419098818848e+00
3.847500000000e+02 -4.840153536580e-03 7.634366480322e-05 4.475708769988e+00
3.850000000000e+02 -4.912680600921e-03 7.715552245979e-05 4.532721889506e+00
3.852500000000e+02 -4.982615737346e-03 7.793818968954e-05 4.590083751032e+00
3.855000000000e+02 -5.049425339809e-03 7.868747339182e-05 4.647738866574e+00
3.857500000000e+02 -5.112613952106e-03 7.939950824151e-05 4.705631133141e+00
3.860000000000e+02 -5.171731290070e-03 8.007080531511e-05 4.763704283062e+00
3.862500000000e+02 -5.226378713124e-03 8.069829547469e-05 4.821902329123e+00
3.865000000000e+02 -5.276215151294e-03 8.127936445829e-05 4.880170011328e+00
3.867500000000e+02 -5.320962350955e-03 8.181189374201e-05 4.938453224958e+00
3.870000000000e+02 -5.360409428634e-03 8.229429121362e-05 4.996699440678e+00
3.872500000000e+02 -5.394416688178e-03 8.272550515132e-05 5.054858096639e+00
3.875000000000e+02 -5.422918570294e-03 8.310504120151e-05 5.112880970249e+00
3.877500000000e+02 -5.445925689875e-03 8.343296950414e-05 5.170722518486e+00
3.880000000000e+02 -5.463525971354e-03 8.370992428355e-05 5.228340183045e+00
3.882500000000e+02 -5.475884694782e-03 8.393709466697e-05 5.285694660501e+00
3.885000000000e+02 -5.483243416827e-03 8.411620308654e-05 5.342750131625e+00
3.887500000000e+02 -5.485917859371e-03 8.424947485866e-05 5.399474447134e+00
3.890000000000e+02 -5.484294642549e-03 8.433960554879e-05 5.455839270630e+00
3.892500000000e+02 -5.478826746563e-03 8.438978644343e-05 5.511820174282e+00
3.895000000000e+02 -5.470027866698e-03 8.440360157058e-05 5.567396689330e+00
3.897500000000e+02 -5.458465699260e-03 8.438496113097e-05 5.622552309322e+00
3.900000000000e+02 -5.444754114868e-03 8.433809390518e-05 5.677274445317e+00
3.902500000000e+02 -5.429544653443e-03 8.426734583639e-05 5.731554339573e+00
3.905000000000e+02 -5.413516871875e-03 8.417724622428e-05 5.785386932998e+00
3.907500000000e+02 -5.397367919621e-03 8.407244799552e-05 5.838770690059e+00
3.910000000000e+02 -5.381801876253e-03 8.395759160346e-05 5.891707389945e+00
3.912500000000e+02 -5.367518180214e-03 8.383726339695e-05 5.944201877834e+00
3.915000000000e+02 -5.355200116079e-03 8.371593381798e-05 5.996261787419e+00
3.917500000000e+02 -5.345503299096e-03 8.359788218182e-05 6.047897231976e+00
3.920000000000e+02 -5.339044418235e-03 8.348713169129e-05 6.099120479083e+00
3.922500000000e+02 -5.336390253878e-03 8.338738914224e-05 6.149945600852e+00
3.925000000000e+02 -5.338047297449e-03 8.330198898202e-05 6.200388110978e+00
3.927500000000e+02 -5.344452201649e-03 8.323384393089e-05 6.250464599213e+00
3.930000000000e+02 -5.355963099025e-03 8.318540009075e-05 6.300192355793e+00
3.932500000000e+02 -5.372852190719e-03 8.315860070476e-05 6.349589001536e+00
3.935000000000e+02 -5.395299624339e-03 8.315485686683e-05 6.398672119576e+00
3.937500000000e+02 -5.423388959605e-03 8.317502417757e-05 6.447458905300e+00
3.940000000000e+02 -5.457104192062e-03 8.321938874897e-05 6.495965823476e+00
3.942500000000e+02 -5.496328493642e-03 8.328766124130e-05 6.544208286433e+00
3.945000000000e+02 -5.540844730162e-03 8.337897907931e-05 6.592200353602e+00
3.947500000000e+02 -5.590337776119e-03 8.349191717502e-05 6.639954449975e+00
3.950000000000e+02 -5.644398559735e-03 8.362450752006e-05 6.687481116526e+00
3.952500000000e+02 -5.702529814739e-03 8.377426660289e-05 6.734788779657e+00
3.955000000000e+02 -5.764153407215e-03 8.393823034872e-05 6.781883551053e+00
3.957500000000e+02 -5.828619155274e-03 8.411299805003e-05 6.828769051440e+00
3.960000000000e+02 -5.895214864677e-03 8.429477491076e-05 6.875446266968e+00
3.962500000000e+02 -5.963177545895e-03 8.447944324874e-05 6.921913427000e+00
3.965000000000e+02 -6.031705425921e-03 8.466263143903e-05 6.968165911848e+00
3.967500000000e+02 -6.099970679486e-03 8.483976228985e-05 7.014196184674e+00
3.970000000000e+02 -6.167132509150e-03 8.500613556173e-05 7.059993753879e+00
3.972500000000e+02 -6.232350417223e-03 8.515700455394e-05 7.105545157503e+00
3.975000000000e+02 -6.294797415077e-03 8.528764012158e-05 7.150833976469e+00
3.977500000000e+02 -6.353672914792e-03 8.539341900182e-05 7.195840872221e+00
3.980000000000e+02 -6.408214993054e-03 8.546991657907e-05 7.240543654129e+00
3.982500000000e+02 -6.457711922380e-03 8.551298667436e-05 7.284917370677e+00
3.985000000000e+02 -6.501512774429e-03 8.551880559210e-05 7.328934428139e+00
3.987500000000e+02 -6.539036854291e-03 8.548395642397e-05 7.372564737792e+00
3.990000000000e+02 -6.569781880028e-03 8.540550042829e-05 7.415775887113e+00
3.992500000000e+02 -6.593330803461e-03 8.528103152100e-05 7.458533338989e+00
3.995000000000e+02 -6.609357167087e-03 8.510871994177e-05 7.500800654339e+00
3.997500000000e+02 -6.617629090507e-03 8.488735811199e-05 7.542539739187e+00
4.000000000000e+02 -6.618011734617e-03 8.461639716517e-05 7.583711112894e+00
4.002500000000e+02 -6.610468447072e-03 8.429596627535e-05 7.624274195793e+00
4.005000000000e+02 -6.595060489584e-03 8.392688763290e-05 7.664187613478e+00
4.007500000000e+02 -6.571945448456e-03 8.351068019463e-05 7.703409514526e+00
4.010000000000e+02 -6.541374557018e-03 8.304955954480e-05 7.741897897794e+00
4.012500000000e+02 -6.503688790147e-03 8.254641126390e-05 7.779610946786e+00
4.015000000000e+02 -6.459314200641e-03 8.200475047079e-05 7.816507364676e+00
4.017500000000e+02 -6.408756442940e-03 8.142865507527e-05 7.852546709298e+00
4.020000000000e+02 -6.352594644481e-03 8.082285803299e-05 7.887689719769e+00
4.022500000000e+02 -6.291474229758e-03 8.019258491945e-05 7.921898635567e+00
4.025000000000e+02 -6.226099727957e-03 7.954348921552e-05 7.955137499163e+00
4.027500000000e+02 -6.157227115810e-03 7.888160192199e-05 7.987372442304e+00
4.030000000000e+02 -6.085655957315e-03 7.821330079091e-05 8.018571950347e+00
4.032500000000e+02 -6.012221493101e-03 7.754509148888e-05 8.048707098843e+00
4.035000000000e+02 -5.937786559711e-03 7.688361658892e-05 8.077751763028e+00
4.037500000000e+02 -5.863233594342e-03 7.623559291176e-05 8.105682795032e+00
4.040000000000e+02 -5.789456856430e-03 7.560770501172e-05 8.132480163064e+00
4.042500000000e+02 -5.717354623088e-03 7.500651660319e-05 8.158127054312e+00
4.045000000000e+02 -5.647821592904e-03 7.443838731522e-05 8.182609936738e+00
4.047500000000e+02 -5.581741628784e-03 7.390938045251e-05 8.205918574650e+00
4.050000000000e+02 -5.519980638144e-03 7.342518041753e-05 8.228046001822e+00
4.052500000000e+02 -5.463379755165e-03 7.299102873781e-05 8.248988447973e+00
4.055000000000e+02 -5.412748973564e-03 7.261165791600e-05 8.268745215507e+00
4.057500000000e+02 -5.368860975290e-03 7.229124369471e-05 8.287318512318e+00
4.060000000000e+02 -5.332445269092e-03 7.203334232209e-05 8.304713239254e+00
4.062500000000e+02 -5.304182750405e-03 7.184084454046e-05 8.320936731141e+00
4.065000000000e+02 -5.284700478059e-03 7.171594685321e-05 8.335998461410e+00
4.067500000000e+02 -5.274566794164e-03 7.166012968113e-05 8.349909709150e+00
4.070000000000e+02 -5.274286701566e-03 7.167414550505e-05 8.362683198531e+00
4.072500000000e+02 -5.284297522673e-03 7.175801808740e-05 8.374332711158e+00
4.075000000000e+02 -5.304964753396e-03 7.191105458818e-05 8.384872686146e+00
4.077500000000e+02 -5.336578190700e-03 7.213184712557e-05 8.394317812858e+00
4.080000000000e+02 -5.379348247399e-03 7.241829598520e-05 8.402682621313e+00
4.082500000000e+02 -5.433402498971e-03 7.276765412317e-05 8.409981087146e+00
4.085000000000e+02 -5.498782485564e-03 7.317657320882e-05 8.416226253741e+00
4.087500000000e+02 -5.575440789695e-03 7.364114543487e-05 8.421429885582e+00
4.090000000000e+02 -5.663238425760e-03 7.415695335633e-05 8.425602153652e+00
4.092500000000e+02 -5.761942633991e-03 7.471912607737e-05 8.428751369501e+00
4.095000000000e+02 -5.871225129390e-03 7.532239877842e-05 8.430883768108e+00
4.097500000000e+02 -5.990660894156e-03 7.596117524017e-05 8.432003345772e+00
4.100000000000e+02 -6.119727605307e-03 7.662958835852e-05 8.432111760669e+00
4.102500000000e+02 -6.257805773062e-03 7.732156499646e-05 8.431208289223e+00
4.105000000000e+02 -6.404179735920e-03 7.803090393868e-05 8.429289849990e+00
4.107500000000e+02 -6.558039536034e-03 7.875134655294e-05 8.426351085725e+00
4.110000000000e+02 -6.718483822014e-03 7.947662369148e-05 8.422384506927e+00
4.112500000000e+02 -6.884523846111e-03 8.020051725136e-05 8.417380684677e+00
4.115000000000e+02 -7.055088616451e-03 8.091692474319e-05 8.411328498310e+00
4.117500000000e+02 -7.229031312133e-03 8.161989946129e-05 8.404215422942e+00
4.120000000000e+02 -7.405136933695e-03 8.230374920801e-05 8.396027855843e+00
4.122500000000e+02 -7.582131369608e-03 8.296311583517e-05 8.386751465921e+00
4.125000000000e+02 -7.758691703386e-03 8.359295234805e-05 8.376371567554e+00
4.127500000000e+02 -7.933457870227e-03 8.418856300524e-05 8.364873505701e+00
4.130000000000e+02 -8.105045733403e-03 8.474568303882e-05 8.352243040015e+00
4.132500000000e+02 -8.272061332149e-03 8.526052311064e-05 8.338466728386e+00
4.135000000000e+02 -8.433116284455e-03 8.572981012622e-05 8.323532297935e+00
4.137500000000e+02 -8.586844470504e-03 8.615077083046e-05 8.307428992478e+00
4.140000000000e+02 -8.731919374847e-03 8.652115560887e-05 8.290147901065e+00
4.142500000000e+02 -8.867072452856e-03 8.683929784414e-05 8.271682249107e+00
4.145000000000e+02 -8.991111674751e-03 8.710411426416e-05 8.252027661131e+00
4.147500000000e+02 -9.102940629511e-03 8.731510616555e-05 8.231182378671e+00
4.150000000000e+02 -9.201577234093e-03 8.747235961226e-05 8.209147443535e+00
4.152500000000e+02 -9.286172368808e-03 8.757654167227e-05 8.185926832759e+00
4.155000000000e+02 -9.356027518690e-03 8.762888979924e-05 8.161527554083e+00
4.157500000000e+02 -9.410611242657e-03 8.763119628588e-05 8.135959698051e+00
4.160000000000e+02 -9.449574344718e-03 8.758578682025e-05 8.109236443644e+00
4.162500000000e+02 -9.472762674442e-03 8.749549362860e-05 8.081374028079e+00
4.165000000000e+02 -9.480227949955e-03 8.736362418701e-05 8.052391670586e+00
4.167500000000e+02 -9.472235312138e-03 8.719392412110e-05 8.022311464914e+00
4.170000000000e+02 -9.449268082114e-03 8.699053171193e-05 7.991158230683e+00
4.172500000000e+02 -9.412028694456e-03 8.675789145279e-05 7.958959336663e+00
4.175000000000e+02 -9.361435689237e-03 8.650079149089e-05 7.925744496035e+00
4.177500000000e+02 -9.298616860089e-03 8.622434449476e-05 7.891545531969e+00
4.180000000000e+02 -9.224897949123e-03 8.593379419394e-05 7.856396130088e+00
4.182500000000e+02 -9.141787629869e-03 8.563453065788e-05 7.820331567903e+00
4.185000000000e+02 -9.050958145127e-03 8.533210115841e-05 7.783388438276e+00
4.187500000000e+02 -8.954222154357e-03 8.503198399643e-05 7.745604362999e+00
4.190000000000e+02 -8.853506265105e-03 8.473959465990e-05 7.707017707644e+00
4.192500000000e+02 -8.750821656658e-03 8.446028544173e-05 7.667667293521e+00
4.195000000000e+02 -8.648231845195e-03 8.419927782410e-05 7.627592121298e+00
4.197500000000e+02 -8.547818667827e-03 8.396159349322e-05 7.586831105756e+00
4.200000000000e+02 -8.451647214681e-03 8.375195832386e-05 7.545422818715e+00
4.202500000000e+02 -8.361730247505e-03 8.357478365839e-05 7.503405254523e+00
4.205000000000e+02 -8.279993059783e-03 8.343412921377e-05 7.460815615305e+00
4.207500000000e+02 -8.208239565469e-03 8.333364926363e-05 7.417690112300e+00
4.210000000000e+02 -8.148120168210e-03 8.327654545498e-05 7.374063795947e+00
4.212500000000e+02 -8.101102225962e-03 8.326552780730e-05 7.329970405896e+00
4.215000000000e+02 -8.068443654740e-03 8.330278640664e-05 7.285442247996e+00
4.217500000000e+02 -8.051170297408e-03 8.338995111262e-05 7.240510088186e+00
4.220000000000e+02 -8.050057616346e-03 8.352805675624e-05 7.195203073654e+00
4.222500000000e+02 -8.065617048841e-03 8.371754340858e-05 7.149548671647e+00
4.225000000000e+02 -8.098087305089e-03 8.395823625007e-05 7.103572625956e+00
4.227500000000e+02 -8.147430875637e-03 8.424933644380e-05 7.057298932706e+00
4.230000000000e+02 -8.213335862522e-03 8.458941909253e-05 7.010749824230e+00
4.232500000000e+02 -8.295223140584e-03 8.497643739414e-05 6.963945769857e+00
4.235000000000e+02 -8.392258773445e-03 8.540773468702e-05 6.916905482754e+00
4.237500000000e+02 -8.503371366758e-03 8.588006346463e-05 6.869645937238e+00
4.240000000000e+02 -8.627274059861e-03 8.638959479776e-05 6.822182385460e+00
4.242500000000e+02 -8.762490763319e-03 8.693196272955e-05 6.774528383296e+00
4.245000000000e+02 -8.907386017509e-03 8.750230039870e-05 6.726695815426e+00
4.247500000000e+02 -9.060197897410e-03 8.809527967010e-05 6.678694921855e+00
4.250000000000e+02 -9.219073346846e-03 8.870517364118e-05 6.630534324862e+00
4.252500000000e+02 -9.382105308744e-03 8.932591301050e-05 6.582221055396e+00
4.255000000000e+02 -9.547370655302e-03 8.995112725138e-05 6.533760579371e+00
4.257500000000e+02 -9.712968498954e-03 9.057425669859e-05 6.485156822966e+00
4.260000000000e+02 -9.877058097053e-03 9.118863049848e-05 6.436412197868e+00
4.262500000000e+02 -1.003789519373e-02 9.178750977465e-05 6.387527628892e+00
4.265000000000e+02 -1.019386655325e-02 9.236422266348e-05 6.338502577734e+00
4.267500000000e+02 -1.034352160579e-02 9.291216001758e-05 6.289335074058e+00
4.270000000000e+02 -1.048560089916e-02 9.342492069134e-05 6.240021746784e+00
4.272500000000e+02 -1.061906073376e-02 9.389645793634e-05 6.190557862796e+00
4.275000000000e+02 -1.074309357046e-02 9.432112650096e-05 6.140937366375e+00
4.277500000000e+02 -1.085714324923e-02 9.469377473548e-05 6.091152930857e+00
4.280000000000e+02 -1.096091505691e-02 9.500983494229e-05 6.041196015937e+00
4.282500000000e+02 -1.105438009148e-02 9.526541463994e-05 5.991056937279e+00
4.285000000000e+02 -1.113777427651e-02 9.545736111849e-05 5.940724943622e+00
4.287500000000e+02 -1.121159114764e-02 9.558328655712e-05 5.890188311070e+00
4.290000000000e+02 -1.127656923604e-02 9.564166675957e-05 5.839434447630e+00
4.292500000000e+02 -1.133367356521e-02 9.563187333381e-05 5.788450015727e+00
4.295000000000e+02 -1.138407226843e-02 9.555418745183e-05 5.737221069079e+00
4.297500000000e+02 -1.142910756022e-02 9.540980240658e-05 5.685733207467e+00
4.300000000000e+02 -1.147026274671e-02 9.520081033723e-05 5.633971749238e+00
4.302500000000e+02 -1.150912495010e-02 9.493016469889e-05 5.581921921819e+00
4.305000000000e+02 -1.154734453064e-02 9.460164008995e-05 5.529569069189e+00
4.307500000000e+02 -1.158659249136e-02 9.421976492566e-05 5.476898878979e+00
4.310000000000e+02 -1.162851613817e-02 9.378972580393e-05 5.423897624049e+00
4.312500000000e+02 -1.167469424381e-02 9.331727036274e-05 5.370552418701e+00
4.315000000000e+02 -1.172659335388e-02 9.280859573721e-05 5.316851490932e+00
4.317500000000e+02 -1.178552512077e-02 9.227022344147e-05 5.262784459988e+00
4.320000000000e+02 -1.185260699750e-02 9.170886733784e-05 5.208342628371e+00
4.322500000000e+02 -1.192872580893e-02 9.113128802701e-05 5.153519269834e+00
4.325000000000e+02 -1.201450638456e-02 9.054416243376e-05 5.098309925366e+00
4.327500000000e+02 -1.211028479847e-02 8.995394572150e-05 5.042712688959e+00
4.330000000000e+02 -1.221608754027e-02 8.936673627297e-05 4.986728487535e+00
4.332500000000e+02 -1.233161656958e-02 8.878814799396e-05 4.930361343853e+00
4.335000000000e+02 -1.245624126240e-02 8.822319649573e-05 4.873618624883e+00
4.337500000000e+02 -1.258899668769e-02 8.767620095201e-05 4.816511260193e+00
4.340000000000e+02 -1.272858897964e-02 8.715068959672e-05 4.759053932825e+00
4.342500000000e+02 -1.287340750545e-02 8.664932893598e-05 4.701265231152e+00
4.345000000000e+02 -1.302154437964e-02 8.617385056348e-05 4.643167764351e+00
4.347500000000e+02 -1.317082073533e-02 8.572506932517e-05 4.584788226924e+00
4.350000000000e+02 -1.331881986128e-02 8.530285576219e-05 4.526157413545e+00
4.352500000000e+02 -1.346292726294e-02 8.490612224166e-05 4.467310184030e+00
4.355000000000e+02 -1.360037678924e-02 8.453284588250e-05 4.408285367756e+00
4.357500000000e+02 -1.372830261220e-02 8.418009378333e-05 4.349125611412e+00
4.360000000000e+02 -1.384379592371e-02 8.384412393439e-05 4.289877171693e+00
4.362500000000e+02 -1.394396509130e-02 8.352044533921e-05 4.230589647779e+00
4.365000000000e+02 -1.402599830671e-02 8.320390232197e-05 4.171315661305e+00
4.367500000000e+02 -1.408722728536e-02 8.288877484033e-05 4.112110484583e+00
4.370000000000e+02 -1.412519059020e-02 8.256888547820e-05 4.053031622873e+00
4.372500000000e+02 -1.413769513313e-02 8.223771634691e-05 3.994138356942e+00
4.375000000000e+02 -1.412287443083e-02 8.188853144253e-05 3.935491251182e+00
4.377500000000e+02 -1.407924225098e-02 8.151450437374e-05 3.877151636635e+00
4.380000000000e+02 -1.400574036384e-02 8.110884836182e-05 3.819181077066e+00
4.382500000000e+02 -1.390177925470e-02 8.066494783127e-05 3.761640825694e+00
4.385000000000e+02 -1.376727074329e-02 8.017648868186e-05 3.704591282766e+00
4.387500000000e+02 -1.360265177503e-02 7.963758481197e-05 3.648091461801e+00
4.390000000000e+02 -1.340889865912e-02 7.904290371347e-05 3.592198474331e+00
4.392500000000e+02 -1.318753137157e-02 7.838778056102e-05 3.536967037932e+00
4.395000000000e+02 -1.294060772087e-02 7.766832444758e-05 3.482449018483e+00
4.397500000000e+02 -1.267070736023e-02 7.688151455118e-05 3.428693009894e+00
4.400000000000e+02 -1.238090579254e-02 7.602528585560e-05 3.375743957854e+00
4.402500000000e+02 -1.207473885479e-02 7.509859875218e-05 3.323642831153e+00
4.405000000000e+02 -1.175615828262e-02 7.410149370202e-05 3.272426343509e+00
4.407500000000e+02 -1.142947901185e-02 7.303513000620e-05 3.222126730258e+00
4.410000000000e+02 -1.109931948076e-02 7.190180451985e-05 3.172771575454e+00
4.412500000000e+02 -1.077053566844e-02 7.070496194209e-05 3.124383696644e+00
4.415000000000e+02 -1.044815014050e-02 6.944918026888e-05 3.076981081992e+00
4.417500000000e+02 -1.013727722102e-02 6.814013501871e-05 3.030576881943e+00
4.420000000000e+02 -9.843045932508e-03 6.678455315628e-05 2.985179449291e+00
4.422500000000e+02 -9.570521402695e-03 6.539014291398e-05 2.940792432082e+00
4.425000000000e+02 -9.324626484969e-03 6.396551992424e-05 2.897414912072e+00
4.427500000000e+02 -9.110064281014e-03 6.252011286365e-05 2.855041589074e+00
4.430000000000e+02 -8.931243409592e-03 6.106405757084e-05 2.813663004762e+00
4.432500000000e+02 -8.792206286848e-03 5.960808053057e-05 2.773265807230e+00
4.435000000000e+02 -8.696561749801e-03 5.816337406028e-05 2.733833049770e+00
4.437500000000e+02 -8.647423003174e-03 5.674146386539e-05 2.695344520426e+00
4.440000000000e+02 -8.647351438574e-03 5.535405998489e-05 2.657777098340e+00
4.442500000000e+02 -8.698306535487e-03 5.401292015850e-05 2.621105134346e+00
4.445000000000e+02 -8.801603250569e-03 5.272974554110e-05 2.585300847467e+00
4.447500000000e+02 -8.957876419339e-03 5.151597209538e-05 2.550334736535e+00
4.450000000000e+02 -9.167053672806e-03 5.038264350918e-05 2.516175998796e+00
4.452500000000e+02 -9.428336046676e-03 4.934020815206e-05 2.482792952470e+00
4.455000000000e+02 -9.740187601096e-03 4.839840048521e-05 2.450153458049e+00
4.457500000000e+02 -1.010033298741e-02 4.756608562845e-05 2.418225332370e+00
4.460000000000e+02 -1.050576396467e-02 4.685109126162e-05 2.386976753872e+00
4.462500000000e+02 -1.095275374180e-02 4.626004872837e-05 2.356376650109e+00
4.465000000000e+02 -1.143687965979e-02 4.579823623524e-05 2.326395070261e+00
4.467500000000e+02 -1.195305354577e-02 4.546942673231e-05 2.297003530713e+00
4.470000000000e+02 -1.249556025028e-02 4.527573968857e-05 2.268175340791e+00
4.472500000000e+02 -1.305810438774e-02 4.521750320322e-05 2.239885894265e+00
4.475000000000e+02 -1.363386602100e-02 4.529312834836e-05 2.212112937232e+00
4.477500000000e+02 -1.421556574968e-02 4.549900171436e-05 2.184836800181e+00
4.480000000000e+02 -1.479553970565e-02 4.582940224165e-05 2.158040596624e+00
4.482500000000e+02 -1.536582434487e-02 4.627644523494e-05 2.131710394600e+00
4.485000000000e+02 -1.591825126115e-02 4.683006305647e-05 2.105835350196e+00
4.487500000000e+02 -1.644455160405e-02 4.747802537505e-05 2.080407808658e+00
4.490000000000e+02 -1.693646906820e-02 4.820600217942e-05 2.055423381540e+00
4.492500000000e+02 -1.738588112355e-02 4.899768063393e-05 2.030880989082e+00
4.495000000000e+02 -1.778492707789e-02 4.983492690522e-05 2.006782875724e+00
4.497500000000e+02 -1.812614105929e-02 5.069800224589e-05 1.983134609545e+00
4.500000000000e+02 -1.840258901844e-02 5.156583548951e-05 1.959945048920e+00
4.502500000000e+02 -1.860800653051e-02 5.241633692751e-05 1.937226303050e+00
4.505000000000e+02 -1.873693596506e-02 5.322676568831e-05 1.914993663871e+00
4.507500000000e+02 -1.878485935480e-02 5.397413414682e-05 1.893265536008e+00
4.510000000000e+02 -1.874832473687e-02 5.463564415523e-05 1.872063346819e+00
4.512500000000e+02 -1.862506237090e-02 5.518914642402e-05 1.851411445977e+00
4.515000000000e+02 -1.841408763517e-02 5.561361148251e-05 1.831337002077e+00
4.517500000000e+02 -1.811578729233e-02 5.588960352323e-05 1.811869881933e+00
4.520000000000e+02 -1.773198567941e-02 5.599974256118e-05 1.793042524239e+00
4.522500000000e+02 -1.726598750484e-02 5.592914282973e-05 1.774889798252e+00
4.525000000000e+02 -1.672259472731e-02 5.566581798117e-05 1.757448856609e+00
4.527500000000e+02 -1.610809457288e-02 5.520103869061e-05 1.740758967883e+00
4.530000000000e+02 -1.543021683170e-02 5.452963335553e-05 1.724861333878e+00
4.532500000000e+02 -1.469805974176e-02 5.365022628617e-05 1.709798893561e+00
4.535000000000e+02 -1.392198292350e-02 5.256540104667e-05 1.695616102172e+00
4.537500000000e+02 -1.311346794378e-02 5.128178675934e-05 1.682358689686e+00
4.540000000000e+02 -1.228494826080e-02 4.981006465873e-05 1.670073400495e+00
4.542500000000e+02 -1.144960959686e-02 4.816488962398e-05 1.658807706245e+00
4.545000000000e+02 -1.062116449265e-02 4.636473083383e-05 1.648609496741e+00
4.547500000000e+02 -9.813606000703e-03 4.443163486559e-05 1.639526751928e+00
4.550000000000e+02 -9.040944608627e-03 4.239091414945e-05 1.631607191080e+00
4.552500000000e+02 -8.316935600399e-03 4.027077066346e-05 1.624897906852e+00
4.555000000000e+02 -7.654802940887e-03 3.810186076575e-05 1.619444984839e+00
4.557500000000e+02 -7.066967783482e-03 3.591681462264e-05 1.615293116151e+00
4.560000000000e+02 -6.564787668542e-03 3.374971505932e-05 1.612485204389e+00
4.562500000000e+02 -6.158314353822e-03 3.163554821470e-05 1.611061975782e+00
4.565000000000e+02 -5.856076128066e-03 2.960963497375e-05 1.611061597068e+00
4.567500000000e+02 -5.664891019121e-03 2.770705237246e-05 1.612519309173e+00
4.570000000000e+02 -5.589714715165e-03 2.596205253613e-05 1.615467081475e+00
4.572500000000e+02 -5.633527317625e-03 2.440748698956e-05 1.619933294519e+00
4.575000000000e+02 -5.797261369737e-03 2.307424489700e-05 1.625942456952e+00
4.577500000000e+02 -6.079771942629e-03 2.199071077053e-05 1.633514962286e+00
4.580000000000e+02 -6.477849097031e-03 2.118225066461e-05 1.642666890153e+00
4.582500000000e+02 -6.986271475144e-03 2.067073268613e-05 1.653409856459e+00
4.585000000000e+02 -7.597899228946e-03 2.047409097070e-05 1.665750915632e+00
4.587500000000e+02 -8.303802845295e-03 2.060593823680e-05 1.679692515051e+00
4.590000000000e+02 -9.093425442395e-03 2.107523794848e-05 1.695232505402e+00
4.592500000000e+02 -9.954773096153e-03 2.188603946440e-05 1.712364201910e+00
4.595000000000e+02 -1.087463075539e-02 2.303728832692e-05 1.731076500068e+00
4.597500000000e+02 -1.183879691726e-02 2.452271232670e-05 1.751354036605e+00
4.600000000000e+02 -1.283233498040e-02 2.633079658584e-05 1.773177399413e+00
4.602500000000e+02 -1.383983356012e-02 2.844484480524e-05 1.796523373464e+00
4.605000000000e+02 -1.484567416056e-02 3.084313783450e-05 1.821365227095e+00
4.607500000000e+02 -1.583429822555e-02 3.349918282022e-05 1.847673022704e+00
4.610000000000e+02 -1.679047242890e-02 3.638206000420e-05 1.875413957822e+00
4.612500000000e+02 -1.769954445396e-02 3.945685484019e-05 1.904552718344e+00
4.615000000000e+02 -1.854768855254e-02 4.268520118808e-05 1.935051851739e+00
4.617500000000e+02 -1.932213379993e-02 4.602586457553e-05 1.966872140937e+00
4.620000000000e+02 -2.001137464815e-02 4.943541312244e-05 1.999972988936e+00
4.622500000000e+02 -2.060535767166e-02 5.286894065082e-05 2.034312794647e+00
4.625000000000e+02 -2.109564386160e-02 5.628083526515e-05 2.069849328575e+00
4.627500000000e+02 -2.147554284310e-02 5.962556872666e-05 2.106540100377e+00
4.630000000000e+02 -2.174021668231e-02 6.285849220103e-05 2.144342709065e+00
4.632500000000e+02 -2.188675261181e-02 6.593663078241e-05 2.183215187966e+00
4.635000000000e+02 -2.191420236684e-02 6.881944690049e-05 2.223116324243e+00
4.637500000000e+02 -2.182358799738e-02 7.146956801973e-05 2.264005966333e+00
4.640000000000e+02 -2.161787360488e-02 7.385346152350e-05 2.305845306734e+00
4.642500000000e+02 -2.130190298324e-02 7.594204432032e-05 2.348597145207e+00
4.645000000000e+02 -2.088230455624e-02 7.771119373168e-05 2.392226119107e+00
4.647500000000e+02 -2.036736376912e-02 7.914217292315e-05 2.436698914999e+00
4.650000000000e+02 -1.976686636018e-02 8.022197441551e-05 2.481984438501e+00
4.652500000000e+02 -1.909191314061e-02 8.094354712079e-05 2.528053960826e+00
4.655000000000e+02 -1.835471157322e-02 8.130591976832e-05 2.574881218600e+00
4.657500000000e+02 -1.756834609023e-02 8.131418921606e-05 2.622442481176e+00
4.660000000000e+02 -1.674653211674e-02 8.097940523175e-05 2.670716576415e+00
4.662500000000e+02 -1.590335961526e-02 8.031835567401e-05 2.719684867660e+00
4.665000000000e+02 -1.505302965553e-02 7.935324002142e-05 2.769331192585e+00
4.667500000000e+02 -1.420959046866e-02 7.811124547871e-05 2.819641757302e+00
4.670000000000e+02 -1.338667936812e-02 7.662403651149e-05 2.870604981365e+00
4.672500000000e+02 -1.259727451704e-02 7.492717621307e-05 2.922211306708e+00
4.675000000000e+02 -1.185346333978e-02 7.305944463176e-05 2.974452963140e+00
4.677500000000e+02 -1.116623165982e-02 7.106213092986e-05 3.027323700810e+00
4.680000000000e+02 -1.054527927745e-02 6.897831233324e-05 3.080818485419e+00
4.682500000000e+02 -9.998864372182e-03 6.685207682849e-05 3.134933171591e+00
4.685000000000e+02 -9.533680446269e-03 6.472774484931e-05 3.189664154840e+00
4.687500000000e+02 -9.154767987410e-03 6.264909902756e-05 3.245008004926e+00
4.690000000000e+02 -8.865461289300e-03 6.065863371668e-05 3.300961095952e+00
4.692500000000e+02 -8.667371101281e-03 5.879683885113e-05 3.357519235389e+00
4.695000000000e+02 -8.560402049826e-03 5.710152972072e-05 3.414677295656e+00
4.697500000000e+02 -8.542803113818e-03 5.560723201331e-05 3.472428862968e+00
4.700000000000e+02 -8.611249078174e-03 5.434463514753e-05 3.530765905339e+00
4.702500000000e+02 -8.760949416005e-03 5.334012459679e-05 3.589678462956e+00
4.705000000000e+02 -8.985781793225e-03 5.261538763487e-05 3.649154373061e+00
4.707500000000e+02 -9.278445887605e-03 5.218711208482e-05 3.709179028013e+00
4.710000000000e+02 -9.630634179400e-03 5.206676234215e-05 3.769735173850e+00
4.712500000000e+02 -1.003321451914e-02 5.226048026299e-05 3.830802748050e+00
4.715000000000e+02 -1.047642200965e-02 5.276906595500e-05 3.892358763506e+00
4.717500000000e+02 -1.095005498205e-02 5.358801981104e-05 3.954377235588e+00
4.720000000000e+02 -1.144367250378e-02 5.470770521640e-05 4.016829154651e+00
4.722500000000e+02 -1.194678822023e-02 5.611358915764e-05 4.079682501819e+00
4.725000000000e+02 -1.244905927741e-02 5.778656011121e-05 4.142902308897e+00
4.727500000000e+02 -1.294046658785e-02 5.970331668395e-05 4.206450758487e+00
4.730000000000e+02 -1.341148254839e-02 6.183681747796e-05 4.270287323343e+00
4.732500000000e+02 -1.385322675875e-02 6.415679928742e-05 4.334368941133e+00
4.735000000000e+02 -1.425760418711e-02 6.663030526868e-05 4.398650222960e+00
4.737500000000e+02 -1.461742764758e-02 6.922225304251e-05 4.463083689975e+00
4.740000000000e+02 -1.492651957611e-02 7.189607161479e-05 4.527620037942e+00
4.742500000000e+02 -1.517979541932e-02 7.461431378963e-05 4.592208421219e+00
4.745000000000e+02 -1.537332468662e-02 7.733926954875e-05 4.656796758675e+00
4.747500000000e+02 -1.550437207207e-02 8.003357853850e-05 4.721332050199e+00
4.750000000000e+02 -1.557141587688e-02 8.266082120062e-05 4.785760708590e+00
4.752500000000e+02 -1.557414591933e-02 8.518608632396e-05 4.850028895817e+00
4.755000000000e+02 -1.551344038807e-02 8.757651523142e-05 4.914082862271e+00
4.757500000000e+02 -1.539132196259e-02 8.980177378204e-05 4.977869291045e+00
4.760000000000e+02 -1.521089562221e-02 9.183449061323e-05 5.041335632276e+00
4.762500000000e+02 -1.497626782367e-02 9.365062359740e-05 5.104430439196e+00
4.765000000000e+02 -1.469245018813e-02 9.522983025936e-05 5.167103687043e+00
4.767500000000e+02 -1.436524825806e-02 9.655569986311e-05 5.229307089032e+00
4.770000000000e+02 -1.400113862345e-02 9.761592871768e-05 5.290994389348e+00
4.772500000000e+02 -1.360713576364e-02 9.840245499526e-05 5.352121649374e+00
4.775000000000e+02 -1.319065199775e-02 9.891152468686e-05 5.412647506203e+00
4.777500000000e+02 -1.275935226164e-02 9.914369402697e-05 5.472533420683e+00
4.780000000000e+02 -1.232100704954e-02 9.910371331956e-05 5.531743898071e+00
4.782500000000e+02 -1.188334577911e-02 9.880042677629e-05 5.590246685982e+00
4.785000000000e+02 -1.145391280562e-02 9.824657807311e-05 5.648012954440e+00
4.787500000000e+02 -1.103992919955e-02 9.745855793922e-05 5.705017445339e+00
4.790000000000e+02 -1.064816245471e-02 9.645610818085e-05 5.761238595717e+00
4.792500000000e+02 -1.028480588871e-02 9.526194106010e-05 5.816658640841e+00
4.795000000000e+02 -9.955370724642e-03 9.390137740178e-05 5.871263683343e+00
4.797500000000e+02 -9.664592193989e-03 9.240192628515e-05 5.925043733899e+00
4.800000000000e+02 -9.416350734886e-03 9.079282944330e-05 5.977992729758e+00
4.802500000000e+02 -9.213610453842e-03 8.910459102171e-05 6.030108517179e+00
4.805000000000e+02 -9.058375303791e-03 8.736849740307e-05 6.081392805228e+00
4.807500000000e+02 -8.951662813109e-03 8.561612564092e-05 6.131851096484e+00
4.810000000000e+02 -8.893497092525e-03 8.387886053152e-05 6.181492578841e+00
4.812500000000e+02 -8.882919058218e-03 8.218741987315e-05 6.230329999260e+00
4.815000000000e+02 -8.918014912586e-03 8.057139364936e-05 6.278379502843e+00
4.817500000000e+02 -8.995961399364e-03 7.905879807282e-05 6.325660446465e+00
4.820000000000e+02 -9.113086173143e-03 7.767569459466e-05 6.372195193487e+00
4.822500000000e+02 -9.264943201252e-03 7.644581105903e-05 6.418008879600e+00
4.825000000000e+02 -9.446400598981e-03 7.539019695149e-05 6.463129161946e+00
4.827500000000e+02 -9.651739682042e-03 7.452691046411e-05 6.507585947568e+00
4.830000000000e+02 -9.874762908676e-03 7.387081882929e-05 6.551411111854e+00
4.832500000000e+02 -1.010890961607e-02 7.343340016877e-05 6.594638199514e+00
4.835000000000e+02 -1.034737693019e-02 7.322260207404e-05 6.637302119385e+00
4.837500000000e+02 -1.058324431228e-02 7.324275534498e-05 6.679438831818e+00
4.840000000000e+02 -1.080959939139e-02 7.349454976946e-05 6.721085034639e+00
4.842500000000e+02 -1.101966377871e-02 7.397502752274e-05 6.762277847187e+00
4.845000000000e+02 -1.120691661373e-02 7.467767712402e-05 6.803054498703e+00
4.847500000000e+02 -1.136521405689e-02 7.559255699574e-05 6.843452021735e+00
4.850000000000e+02 -1.148890315384e-02 7.670645617278e-05 6.883506953878e+00
4.852500000000e+02 -1.157292823763e-02 7.800309564690e-05 6.923255051132e+00
4.855000000000e+02 -1.161292851281e-02 7.946339866682e-05 6.962731013038e+00
4.857500000000e+02 -1.160532476309e-02 8.106577532971e-05 7.001968223933e+00
4.860000000000e+02 -1.154739403845e-02 8.278643462048e-05 7.040998510352e+00
4.862500000000e+02 -1.143733063922e-02 8.459972559247e-05 7.079851919040e+00
4.865000000000e+02 -1.127429230416e-02 8.647851851509e-05 7.118556511172e+00
4.867500000000e+02 -1.105843005116e-02 8.839458393164e-05 7.157138181247e+00
4.870000000000e+02 -1.079090087295e-02 9.031899195810e-05 7.195620495702e+00
4.872500000000e+02 -1.047386233191e-02 9.222250796695e-05 7.234024556874e+00
4.875000000000e+02 -1.011044841722e-02 9.407599101308e-05 7.272368884535e+00
4.877500000000e+02 -9.704726514345e-03 9.585079656191e-05 7.310669327507e+00
4.880000000000e+02 -9.261635214226e-03 9.751917228407e-05 7.348938990634e+00
4.882500000000e+02 -8.786903583442e-03 9.905463878587e-05 7.387188188633e+00
4.885000000000e+02 -8.286952622956e-03 1.004323560988e-04 7.425424421546e+00
4.887500000000e+02 -7.768779327276e-03 1.016294721449e-04 7.463652364797e+00
4.890000000000e+02 -7.239826162543e-03 1.026254481445e-04 7.501873886518e+00
4.892500000000e+02 -6.707836196603e-03 1.034023586901e-04 7.540088073263e+00
4.895000000000e+02 -6.180698525515e-03 1.039451611174e-04 7.578291280683e+00
4.897500000000e+02 -5.666284185833e-03 1.042419001629e-04 7.616477189101e+00
4.900000000000e+02 -5.172278960717e-03 1.042839258680e-04 7.654636880775e+00
4.902500000000e+02 -4.706013917403e-03 1.040661197033e-04 7.692758918066e+00
4.905000000000e+02 -4.274301034728e-03 1.035869662244e-04 7.730829439632e+00
4.907500000000e+02 -3.883274808065e-03 1.028485882287e-04 7.768832254115e+00
4.910000000000e+02 -3.538247530821e-03 1.018567509384e-04 7.806748944543e+00
4.912500000000e+02 -3.243581067178e-03 1.006208477901e-04 7.844558975247e+00
4.915000000000e+02 -3.002577210532e-03 9.915383491640e-05 7.882239793993e+00
4.917500000000e+02 -2.817393126198e-03 9.747205537364e-05 7.919766941860e+00
4.920000000000e+02 -2.688980104062e-03 9.559504480411e-05 7.957114152123e+00
4.922500000000e+02 -2.617051660426e-03 9.354536217121e-05 7.994253454373e+00
4.925000000000e+02 -2.600077613698e-03 9.134826440460e-05 8.031155265377e+00
4.927500000000e+02 -2.635309154374e-03 8.903128369742e-05 8.067788482845e+00
4.930000000000e+02 -2.718830251901e-03 8.662392532371e-05 8.104120564444e+00
4.932500000000e+02 -2.845639001336e-03 8.415727007197e-05 8.140117608367e+00
4.935000000000e+02 -3.009753197863e-03 8.166351663552e-05 8.175744418471e+00
4.937500000000e+02 -3.204341372505e-03 7.917547785163e-05 8.210964567652e+00
4.940000000000e+02 -3.421875114387e-03 7.672608727563e-05 8.245740453528e+00
4.942500000000e+02 -3.654298473303e-03 7.434789517857e-05 8.280033342912e+00
4.945000000000e+02 -3.893212700435e-03 7.207256241934e-05 8.313803414817e+00
4.947500000000e+02 -4.130070925022e-03 6.993036435085e-05 8.347009797458e+00
4.950000000000e+02 -4.356377389880e-03 6.794970577800e-05 8.379610597387e+00
4.952500000000e+02 -4.563888016760e-03 6.615665016199e-05 8.411562929797e+00
4.955000000000e+02 -4.744806510067e-03 6.457449672287e-05 8.442822945565e+00
4.957500000000e+02 -4.891970220344e-03 6.322340448245e-05 8.473345856379e+00
4.960000000000e+02 -4.999022908860e-03 6.212006424655e-05 8.503085963720e+00
4.962500000000e+02 -5.060567817291e-03 6.127741568099e-05 8.531996687549e+00
4.965000000000e+02 -5.072298772139e-03 6.070446441081e-05 8.560030601117e+00
4.967500000000e+02 -5.031105097641e-03 6.040613859915e-05 8.587139469560e+00
4.970000000000e+02 -4.935147388029e-03 6.038319452814e-05 8.613274295946e+00
4.972500000000e+02 -4.783902969734e-03 6.063222471567e-05 8.638385375094e+00
4.975000000000e+02 -4.578179330569e-03 6.114573375290e-05 8.662422356892e+00
4.977500000000e+02 -4.320095679581e-03 6.191230049862e-05 8.685334318902e+00
4.980000000000e+02 -4.013032895604e-03 6.291680158707e-05 8.707069853158e+00
4.982500000000e+02 -3.661553773075e-03 6.414067503591e-05 8.727577163931e+00
4.985000000000e+02 -3.271295582189e-03 6.556232381583e-05 8.746804178781e+00
4.987500000000e+02 -2.848837768606e-03 6.715754514938e-05 8.764698677708e+00
4.990000000000e+02 -2.401548564034e-03 6.889994051701e-05 8.781208434908e+00
4.992500000000e+02 -1.937414193522e-03 7.076139157558e-05 8.796281379359e+00
4.995000000000e+02 -1.464855205470e-03 7.271258227023e-05 8.809865768457e+00
4.997500000000e+02 -9.925338808997e-04 7.472353842147e-05 8.821910385627e+00
5.000000000000e+02 -5.291578455251e-04 7.676415946334e-05 8.832364749517e+00
5.002500000000e+02 -8.328420412612e-05 7.880473070432e-05 8.841179337759e+00
5.005000000000e+02 3.368719077482e-04 8.081641180210e-05 8.848305835424e+00
5.007500000000e+02 7.236193271491e-04 8.277174360527e-05 8.853697388565e+00
5.010000000000e+02 1.069960341250e-03 8.464509569772e-05 8.857308876156e+00
5.012500000000e+02 1.369743521803e-03 8.641296729528e-05 8.859097184649e+00
5.015000000000e+02 1.617797834457e-03 8.805433425521e-05 8.859021503276e+00
5.017500000000e+02 1.810044308702e-03 8.955091853549e-05 8.857043611352e+00
5.020000000000e+02 1.943584566252e-03 9.088738477595e-05 8.853128174519e+00
5.022500000000e+02 2.016763752312e-03 9.205151730640e-05 8.847243028906e+00
5.025000000000e+02 2.029208961174e-03 9.303427711529e-05 8.839359475402e+00
5.027500000000e+02 1.981841127603e-03 9.382974549235e-05 8.829452548929e+00
5.030000000000e+02 1.876861661732e-03 9.443507431886e-05 8.817501273057e+00
5.032500000000e+02 1.717716020428e-03 9.485032816173e-05 8.803488912501e+00
5.035000000000e+02 1.509032484215e-03 9.507831627933e-05 8.787403178999e+00
5.037500000000e+02 1.256541389060e-03 9.512436852915e-05 8.769236437508e+00
5.040000000000e+02 9.669728411340e-04 9.499608952548e-05 8.748985857336e+00
5.042500000000e+02 6.479389023388e-04 9.470306358239e-05 8.726653557653e+00
5.045000000000e+02 3.077984466103e-04 9.425653498238e-05 8.702246693076e+00
5.047500000000e+02 -4.448907752472e-05 9.366906606231e-05 8.675777527722e+00
5.050000000000e+02 -3.995216209149e-04 9.295419718336e-05 8.647263456050e+00
5.052500000000e+02 -7.476204145456e-04 9.212614131426e-05 8.616726986782e+00
5.055000000000e+02 -1.079000041056e-03 9.119950921999e-05 8.584195702502e+00
5.057500000000e+02 -1.383942249796e-03 9.018891867707e-05 8.549702168259e+00
5.060000000000e+02 -1.652969483248e-03 8.910867485556e-05 8.513283804531e+00
5.062500000000e+02 -1.877014242223e-03 8.797260496346e-05 8.474982739207e+00
5.065000000000e+02 -2.047584117946e-03 8.679382412485e-05 8.434845605518e+00
5.067500000000e+02 -2.156916168744e-03 8.558453729801e-05 8.392923331235e+00
5.070000000000e+02 -2.198121274996e-03 8.435590213679e-05 8.349270877185e+00
5.072500000000e+02 -2.165312590702e-03 8.311790416005e-05 8.303946971848e+00
5.075000000000e+02 -2.053718729722e-03 8.187922237113e-05 8.257013801348e+00
5.077500000000e+02 -1.859776757790e-03 8.064722598397e-05 8.208536699676e+00
5.080000000000e+02 -1.581205571558e-03 7.942797072269e-05 8.158583809087e+00
5.082500000000e+02 -1.217057416929e-03 7.822621993397e-05 8.107225728453e+00
5.085000000000e+02 -7.677458039003e-04 7.704547438245e-05 8.054535161984e+00
5.087500000000e+02 -2.350508693429e-04 7.588805193348e-05 8.000586551395e+00
5.090000000000e+02 3.778985963619e-04 7.475522816686e-05 7.945455706955e+00
5.092500000000e+02 1.066666577221e-03 7.364727395631e-05 7.889219447609e+00
5.095000000000e+02 1.825572815715e-03 7.256364804234e-05 7.831955235433e+00
5.097500000000e+02 2.647776816125e-03 7.150312170148e-05 7.773740822847e+00
5.100000000000e+02 3.525380659301e-03 7.046393174842e-05 7.714653905602e+00
5.102500000000e+02 4.449549658915e-03 6.944396740258e-05 7.654771795174e+00
5.105000000000e+02 5.410647620954e-03 6.844095475511e-05 7.594171099312e+00
5.107500000000e+02 6.398384616010e-03 6.745260781635e-05 7.532927420658e+00
5.110000000000e+02 7.401975036368e-03 6.647680929625e-05 7.471115078042e+00
5.112500000000e+02 8.410302069789e-03 6.551177180031e-05 7.408806842740e+00
5.115000000000e+02 9.412085914634e-03 6.455619079074e-05 7.346073696649e+00
5.117500000000e+02 1.039605338014e-02 6.360938658306e-05 7.282984615122e+00
5.120000000000e+02 1.135110452409e-02 6.267143123997e-05 7.219606368522e+00
5.122500000000e+02 1.226647457864e-02 6.174325741715e-05 7.156003348680e+00
5.125000000000e+02 1.313188761231e-02 6.082674603866e-05 7.092237417414e+00
5.127500000000e+02 1.393770086765e-02 5.992478754396e-05 7.028367779526e+00
5.130000000000e+02 1.467503622064e-02 5.904131446374e-05 6.964450877432e+00
5.132500000000e+02 1.533589813846e-02 5.818130137375e-05 6.900540309367e+00
5.135000000000e+02 1.591327648674e-02 5.735075233340e-05 6.836686769790e+00
5.137500000000e+02 1.640123264873e-02 5.655662037810e-05 6.772938011637e+00
5.140000000000e+02 1.679497004834e-02 5.580671158359e-05 6.709338829262e+00
5.142500000000e+02 1.709088683117e-02 5.510955583543e-05 6.645931061476e+00
5.145000000000e+02 1.728661272410e-02 5.447424473770e-05 6.582753613373e+00
5.147500000000e+02 1.738102954954e-02 5.391024210682e-05 6.519842496561e+00
5.150000000000e+02 1.737427802628e-02 5.342716782178e-05 6.457230884075e+00
5.152500000000e+02 1.726774968601e-02 5.303456224787e-05 6.394949181552e+00
5.155000000000e+02 1.706406690339e-02 5.274163465382e-05 6.333025110337e+00
5.157500000000e+02 1.676705072720e-02 5.255700182238e-05 6.271483803413e+00
5.160000000000e+02 1.638167958874e-02 5.248842062824e-05 6.210347907198e+00
5.162500000000e+02 1.591403723100e-02 5.254252452033e-05 6.149637693469e+00
5.165000000000e+02 1.537125238346e-02 5.272456830396e-05 6.089371174973e+00
5.167500000000e+02 1.476143019451e-02 5.303818769239e-05 6.029564223518e+00
5.170000000000e+02 1.409357518240e-02 5.348517887985e-05 5.970230691783e+00
5.172500000000e+02 1.337750741436e-02 5.406531806909e-05 5.911382529547e+00
5.175000000000e+02 1.262377015432e-02 5.477621155084e-05 5.853029902430e+00
5.177500000000e+02 1.184353073921e-02 5.561317404773e-05 5.795181303592e+00
5.180000000000e+02 1.104847379444e-02 5.656915558511e-05 5.737843663729e+00
5.182500000000e+02 1.025068820669e-02 5.763471876877e-05 5.681022448304e+00
5.185000000000e+02 9.462546846997e-03 5.879806689402e-05 5.624721756357e+00
5.187500000000e+02 8.696580641611e-03 6.004511016000e-05 5.568944401486e+00
5.190000000000e+02 7.965346659603e-03 6.135956325029e-05 5.513691994693e+00
5.192500000000e+02 7.281291418380e-03 6.272311365357e-05 5.458965007710e+00
5.195000000000e+02 6.656610257856e-03 6.411570452242e-05 5.404762839049e+00
5.197500000000e+02 6.103103668902e-03 6.551569308483e-05 5.351083860585e+00
5.200000000000e+02 5.632032155615e-03 6.690011609811e-05 5.297925463241e+00
5.202500000000e+02 5.253971106099e-03 6.824501228156e-05 5.245284094633e+00
5.205000000000e+02 4.978666662794e-03 6.952573687241e-05 5.193155283501e+00
5.207500000000e+02 4.814894739776e-03 7.071729038924e-05 5.141533663435e+00
5.210000000000e+02 4.770324470077e-03 7.179465660689e-05 5.090412990363e+00
5.212500000000e+02 4.851387291959e-03 7.273315732989e-05 5.039786148122e+00
5.215000000000e+02 5.063154956449e-03 7.350878357920e-05 4.989645159473e+00
5.217500000000e+02 5.409227011833e-03 7.409848645540e-05 4.939981182069e+00
5.220000000000e+02 5.891631879380e-03 7.448052714856e-05 4.890784512147e+00
5.222500000000e+02 6.510742487478e-03 7.463478402520e-05 4.842044575251e+00
5.225000000000e+02 7.265210384306e-03 7.454302091686e-05 4.793749925551e+00
5.227500000000e+02 8.151919557772e-03 7.418914424234e-05 4.745888235424e+00
5.230000000000e+02 9.165962857167e-03 7.355943871959e-05 4.698446291656e+00
5.232500000000e+02 1.030064211873e-02 7.264277849858e-05 4.651409991880e+00
5.235000000000e+02 1.154749360274e-02 7.143081118799e-05 4.604764339960e+00
5.237500000000e+02 1.289633945299e-02 6.991812373572e-05 4.558493448715e+00
5.240000000000e+02 1.433536545720e-02 6.810238223276e-05 4.512580545946e+00
5.242500000000e+02 1.585122597645e-02 6.598444904884e-05 4.467007983439e+00
5.245000000000e+02 1.742917485513e-02 6.356847409542e-05 4.421757254985e+00
5.247500000000e+02 1.905322194305e-02 6.086196060101e-05 4.376809020388e+00
5.250000000000e+02 2.070631517256e-02 5.787580491720e-05 4.332143136138e+00
5.252500000000e+02 2.237054519100e-02 5.462431037759e-05 4.287738696613e+00
5.255000000000e+02 2.402737109069e-02 5.112517072814e-05 4.243574083030e+00
5.257500000000e+02 2.565786660909e-02 4.739941893922e-05 4.199627023510e+00
5.260000000000e+02 2.724298050505e-02 4.347133939131e-05 4.155874662334e+00
5.262500000000e+02 2.876381198937e-02 3.936833850698e-05 4.112293641624e+00
5.265000000000e+02 3.020189384245e-02 3.512078105022e-05 4.068860193548e+00
5.267500000000e+02 3.153948072082e-02 3.076178057887e-05 4.025550242599e+00
5.270000000000e+02 3.275983986035e-02 2.632693999205e-05 3.982339522915e+00
5.272500000000e+02 3.384753628484e-02 2.185404585903e-05 3.939203704439e+00
5.275000000000e+02 3.478870908986e-02 1.738271491938e-05 3.896118529401e+00
5.277500000000e+02 3.557133544085e-02 1.295398569520e-05 3.853059964525e+00
5.280000000000e+02 3.618547369014e-02 8.609867120923e-06 3.810004359040e+00
5.282500000000e+02 3.662348350132e-02 4.392839407202e-06 3.766928615540e+00
5.285000000000e+02 3.688021628367e-02 3.453141479703e-07 3.723810366480e+00
5.287500000000e+02 3.695317385411e-02 -3.490943884077e-06 3.680628165028e+00
5.290000000000e+02 3.684262837363e-02 -7.075419869634e-06 3.637361677600e+00
5.292500000000e+02 3.655170181607e-02 -1.036947376915e-05 3.593991882176e+00
5.295000000000e+02 3.608640231286e-02 -1.333697902575e-05 3.550501276225e+00
5.297500000000e+02 3.545561325406e-02 -1.594495902038e-05 3.506874081776e+00
5.300000000000e+02 3.467103440806e-02 -1.816421167483e-05 3.463096451095e+00
5.302500000000e+02 3.374707371059e-02 -1.996991676220e-05 3.419156676353e+00
5.305000000000e+02 3.270068822247e-02 -2.134217540822e-05 3.375045390030e+00
5.307500000000e+02 3.155117509878e-02 -2.226652854484e-05 3.330755759681e+00
5.310000000000e+02 3.031991304827e-02 -2.273439742712e-05 3.286283678874e+00
5.312500000000e+02 2.903005678517e-02 -2.274339588743e-05 3.241627941294e+00
5.315000000000e+02 2.770618727558e-02 -2.229762520797e-05 3.196790404082e+00
5.317500000000e+02 2.637392236675e-02 -2.140782021948e-05 3.151776131263e+00
5.320000000000e+02 2.505949206632e-02 -2.009138752315e-05 3.106593522943e+00
5.322500000000e+02 2.378928588353e-02 -1.837233103821e-05 3.061254417220e+00
5.325000000000e+02 2.258937829329e-02 -1.628105588164e-05 3.015774170820e+00
5.327500000000e+02 2.148504124083e-02 -1.385405147142e-05 2.970171710193e+00
5.330000000000e+02 2.050025092789e-02 -1.113344537060e-05 2.924469559323e+00
5.332500000000e+02 1.965720095311e-02 -8.166459315506e-06 2.878693830692e+00
5.335000000000e+02 1.897582915185e-02 -5.004767740235e-06 2.832874192828e+00
5.337500000000e+02 1.847337195665e-02 -1.703723539082e-06 2.787043799269e+00
5.340000000000e+02 1.816395407264e-02 1.678492341284e-06 2.741239193565e+00
5.342500000000e+02 1.805822731162e-02 5.081798327089e-06 2.695500176806e+00
5.345000000000e+02 1.816306620046e-02 8.445155436049e-06 2.649869652758e+00
5.347500000000e+02 1.848133276791e-02 1.170759757713e-05 2.604393439093e+00
5.350000000000e+02 1.901171713370e-02 1.480927308839e-05 2.559120059812e+00
5.352500000000e+02 1.974866294734e-02 1.769248206293e-05 2.514100511375e+00
5.355000000000e+02 2.068238252793e-02 2.030270269082e-05 2.469388010557e+00
5.357500000000e+02 2.179896533651e-02 2.258958651777e-05 2.425037730360e+00
5.360000000000e+02 2.308058144168e-02 2.450789647584e-05 2.381106519394e+00
5.362500000000e+02 2.450577864110e-02 2.601837892174e-05 2.337652618824e+00
5.365000000000e+02 2.604986946974e-02 2.708854499406e-05 2.294735372177e+00
5.367500000000e+02 2.768540151682e-02 2.769334927555e-05 2.252414935784e+00
5.370000000000e+02 2.938270286512e-02 2.781574955774e-05 2.210751995188e+00
5.372500000000e+02 3.111048964029e-02 2.744713410491e-05 2.169807484935e+00
5.375000000000e+02 3.283652412529e-02 2.658760412533e-05 2.129642321742e+00
5.377500000000e+02 3.452830510820e-02 2.524610545271e-05 2.090317146823e+00
5.380000000000e+02 3.615377657267e-02 2.344039489985e-05 2.051892085411e+00
5.382500000000e+02 3.768203315230e-02 2.119684718691e-05 2.014426520010e+00
5.385000000000e+02 3.908400774527e-02 1.855008911655e-05 1.977978882895e+00
5.387500000000e+02 4.033311996856e-02 1.554247078461e-05 1.942606465322e+00
5.390000000000e+02 4.140586958641e-02 1.222337314563e-05 1.908365245832e+00
5.392500000000e+02 4.228236062642e-02 8.648358879870e-06 1.875309737449e+00
5.395000000000e+02 4.294673978298e-02 4.878180058260e-06 1.843492852686e+00
5.397500000000e+02 4.338753933179e-02 9.776609903867e-07 1.812965786764e+00
5.400000000000e+02 4.359791735862e-02 -2.985543887196e-06 1.783777917341e+00
5.402500000000e+02 4.357578645982e-02 -6.942270322857e-06 1.755976720284e+00
5.405000000000e+02 4.332383253640e-02 -1.082323568763e-05 1.729607699494e+00
5.407500000000e+02 4.284942119520e-02 -1.456046224521e-05 1.704714329786e+00
5.410000000000e+02 4.216439704109e-02 -1.808870287429e-05 1.681338011389e+00
5.412500000000e+02 4.128478318457e-02 -2.134684154889e-05 1.659518033058e+00
5.415000000000e+02 4.023038806228e-02 -2.427922373008e-05 1.639291544184e+00
5.417500000000e+02 3.902433356272e-02 -2.683688565297e-05 1.620693531381e+00
5.420000000000e+02 3.769251568904e-02 -2.897864335499e-05 1.603756800843e+00
5.422500000000e+02 3.626301440458e-02 -3.067203040558e-05 1.588511961909e+00
5.425000000000e+02 3.476546736179e-02 -3.189402908518e-05 1.574987412918e+00
5.427500000000e+02 3.323042459455e-02 -3.263158376302e-05 1.563209327451e+00
5.430000000000e+02 3.168870036014e-02 -3.288187639464e-05 1.553201638665e+00
5.432500000000e+02 3.017073783125e-02 -3.265235753663e-05 1.544986023370e+00
5.435000000000e+02 2.870600179045e-02 -3.196052817722e-05 1.538581884336e+00
5.437500000000e+02 2.732241190721e-02 -3.083345455071e-05 1.534006329167e+00
5.440000000000e+02 2.604582883356e-02 -2.930705321069e-05 1.531274148084e+00
5.442500000000e+02 2.489960250575e-02 -2.742515464252e-05 1.530397789460e+00
5.445000000000e+02 2.390418864676e-02 -2.523836352006e-05 1.531387331560e+00
5.447500000000e+02 2.307683995265e-02 -2.280275635652e-05 1.534250453345e+00
5.450000000000e+02 2.243137393841e-02 -2.017844856292e-05 1.538992403050e+00
5.452500000000e+02 2.197801635353e-02 -1.742806629804e-05 1.545615962858e+00
5.455000000000e+02 2.172332184414e-02 -1.461517936940e-05 1.554121413708e+00
5.457500000000e+02 2.167016456140e-02 -1.180272976684e-05 1.564506495495e+00
5.460000000000e+02 2.181779750194e-02 -9.051493530782e-06 1.576766366590e+00
5.462500000000e+02 2.216197357905e-02 -6.418641391198e-06 1.590893561223e+00
5.465000000000e+02 2.269512035908e-02 -3.956415169371e-06 1.606877943694e+00
5.467500000000e+02 2.340656442766e-02 -1.710965242152e-06 1.624706662476e+00
5.470000000000e+02 2.428279654831e-02 2.786245864306e-07 1.644364103302e+00
5.472500000000e+02 2.530776933343e-02 1.981107746463e-06 1.665831841375e+00
5.475000000000e+02 2.646322294539e-02 3.373617165625e-06 1.689088596053e+00
5.477500000000e+02 2.772903055274e-02 4.441977135811e-06 1.714110188305e+00
5.480000000000e+02 2.908355648245e-02 5.180787506998e-06 1.740869502253e+00
5.482500000000e+02 3.050402316135e-02 5.593278885524e-06 1.769336454682e+00
5.485000000000e+02 3.196688000935e-02 5.690964378913e-06 1.799477973809e+00
5.487500000000e+02 3.344816919239e-02 5.493073309076e-06 1.831257990090e+00
5.490000000000e+02 3.492388430104e-02 5.025836393641e-06 1.864637442135e+00
5.492500000000e+02 3.637031710646e-02 4.321626471349e-06 1.899574300732e+00
5.495000000000e+02 3.776438915183e-02 3.417967953057e-06 1.936023613134e+00
5.497500000000e+02 3.908396388845e-02 2.356461834746e-06 1.973937570816e+00
5.500000000000e+02 4.030813768498e-02 1.181650699678e-06 2.013265602879e+00
5.502500000000e+02 4.141750550246e-02 -6.014571260482e-08 2.053954497207e+00
5.505000000000e+02 4.239439924361e-02 -1.321994277576e-06 2.095948550509e+00
5.507500000000e+02 4.322309815565e-02 -2.557492119581e-06 2.139189749402e+00
5.510000000000e+02 4.389000686520e-02 -3.721845432847e-06 2.183617981107e+00
5.512500000000e+02 4.438380384438e-02 -4.772887791160e-06 2.229171275696e+00
5.515000000000e+02 4.469555649108e-02 -5.671998017348e-06 2.275786077084e+00
5.517500000000e+02 4.481880424982e-02 -6.384903562334e-06 2.323397541656e+00
5.520000000000e+02 4.474961180104e-02 -6.882360730320e-06 2.371939863911e+00
5.522500000000e+02 4.448658986674e-02 -7.140692200369e-06 2.421346623053e+00
5.525000000000e+02 4.403088863656e-02 -7.142188401338e-06 2.471551150194e+00
5.527500000000e+02 4.338616381831e-02 -6.875314348009e-06 2.522486910769e+00
5.530000000000e+02 4.255851691416e-02 -6.334810556508e-06 2.574087897179e+00
5.532500000000e+02 4.155641220700e-02 -5.521649223322e-06 2.626289026795e+00
5.535000000000e+02 4.039057334323e-02 -4.442789249132e-06 2.679026542756e+00
5.537500000000e+02 3.907385809612e-02 -3.110806736539e-06 2.732238406755e+00
5.540000000000e+02 3.762111584708e-02 -1.543407980836e-06 2.785864684644e+00
5.542500000000e+02 3.604902582596e-02 2.371768457188e-07 2.839847913563e+00
5.545000000000e+02 3.437591799181e-02 2.204910972192e-06 2.894133448899e+00
5.547500000000e+02 3.262157560752e-02 4.330741012609e-06 2.948669782123e+00
5.550000000000e+02 3.080701971209e-02 6.583439077334e-06 3.003408830552e+00
5.552500000000e+02 2.895427425144e-02 8.930482274738e-06 3.058306184596e+00
5.555000000000e+02 2.708611132301e-02 1.133893637531e-05 3.113321319781e+00
5.557500000000e+02 2.522577635359e-02 1.377632316482e-05 3.168417760153e+00
5.560000000000e+02 2.339669341140e-02 1.621144549036e-05 3.223563193512e+00
5.562500000000e+02 2.162214999609e-02 1.861514965515e-05 3.278729542042e+00
5.565000000000e+02 1.992496608787e-02 2.096100107296e-05 3.333892974185e+00
5.567500000000e+02 1.832714601848e-02 2.322586613809e-05 3.389033874108e+00
5.570000000000e+02 1.684952319062e-02 2.539037300783e-05 3.444136751160e+00
5.572500000000e+02 1.551139703755e-02 2.743926047100e-05 3.499190109469e+00
5.575000000000e+02 1.433017548488e-02 2.936159238920e-05 3.554186264393e+00
5.577500000000e+02 1.332102716986e-02 3.115084962060e-05 3.609121119921e+00
5.580000000000e+02 1.249655626239e-02 3.280489249460e-05 3.663993903165e+00
5.582500000000e+02 1.186650535283e-02 3.432581484192e-05 3.718806871952e+00
5.585000000000e+02 1.143750238137e-02 3.571968034952e-05 3.773564987464e+00
5.587500000000e+02 1.121285709047e-02 3.699616900077e-05 3.828275568403e+00
5.590000000000e+02 1.119241944664e-02 3.816813438498e-05 3.882947924469e+00
5.592500000000e+02 1.137250322415e-02 3.925110512978e-05 3.937592986876e+00
5.595000000000e+02 1.174588599665e-02 4.026272461302e-05 3.992222928736e+00
5.597500000000e+02 1.230188654304e-02 4.122215656066e-05 4.046850787364e+00
5.600000000000e+02 1.302651912274e-02 4.214947889727e-05 4.101490100689e+00
5.602500000000e+02 1.390272734012e-02 4.306506572088e-05 4.156154550261e+00
5.605000000000e+02 1.491069081096e-02 4.398897788740e-05 4.210857623252e+00
5.607500000000e+02 1.602819723910e-02 4.494038385533e-05 4.265612301725e+00
5.610000000000e+02 1.723107348415e-02 4.593701311639e-05 4.320430772309e+00
5.612500000000e+02 1.849366267054e-02 4.699465303976e-05 4.375324165222e+00
5.615000000000e+02 1.978933458746e-02 4.812670487594e-05 4.430302329179e+00
5.617500000000e+02 2.109101709919e-02 4.934380222937e-05 4.485373633714e+00
5.620000000000e+02 2.237173332623e-02 5.065349437378e-05 4.540544807986e+00
5.622500000000e+02 2.360513077052e-02 5.206001434319e-05 4.595820811220e+00
5.625000000000e+02 2.476598903527e-02 5.356412052804e-05 4.651204739003e+00
5.627500000000e+02 2.583069339185e-02 5.516301726452e-05 4.706697758582e+00
5.630000000000e+02 2.677766283911e-02 5.685037442121e-05 4.762299075284e+00
5.632500000000e+02 2.758772467187e-02 5.861641245300e-05 4.818005927152e+00
5.635000000000e+02 2.824442602178e-02 6.044807270211e-05 4.873813604475e+00
5.637500000000e+02 2.873428031920e-02 6.232927199529e-05 4.929715491422e+00
5.640000000000e+02 2.904694250318e-02 6.424123709586e-05 4.985703128536e+00
5.642500000000e+02 2.917531589517e-02 6.616288695879e-05 5.041766289540e+00
5.645000000000e+02 2.911558834518e-02 6.807130818670e-05 5.097893075083e+00
5.647500000000e+02 2.886720446544e-02 6.994227010212e-05 5.154070013594e+00
5.650000000000e+02 2.843277553315e-02 7.175078252486e-05 5.210282173224e+00
5.652500000000e+02 2.781793416455e-02 7.347168713462e-05 5.266513280489e+00
5.655000000000e+02 2.703114118174e-02 7.508026281070e-05 5.322745839107e+00
5.657500000000e+02 2.608344939470e-02 7.655284091213e-05 5.378961257734e+00
5.660000000000e+02 2.498823432383e-02 7.786740359908e-05 5.435139972257e+00
5.662500000000e+02 2.376089676034e-02 7.900415907233e-05 5.491261573276e+00
5.665000000000e+02 2.241854524630e-02 7.994607475920e-05 5.547304933790e+00
5.667500000000e+02 2.097966509226e-02 8.067935127326e-05 5.603248330209e+00
5.670000000000e+02 1.946377891600e-02 8.119383024660e-05 5.659069570705e+00
5.672500000000e+02 1.789110519624e-02 8.148331702379e-05 5.714746116784e+00
5.675000000000e+02 1.628221885258e-02 8.154581327666e-05 5.770255202628e+00
5.677500000000e+02 1.465771898526e-02 8.138365096788e-05 5.825573961115e+00
5.680000000000e+02 1.303790689697e-02 8.100352343696e-05 5.880679537099e+00
5.682500000000e+02 1.144247926809e-02 8.041641205481e-05 5.935549211519e+00
5.685000000000e+02 9.890238014219e-03 7.963741365857e-05 5.990160511035e+00
5.687500000000e+02 8.398822451936e-03 7.868546873188e-05 6.044491328513e+00
5.690000000000e+02 6.984463719239e-03 7.758300426597e-05 6.098520027884e+00
5.692500000000e+02 5.661767003235e-03 7.635549673957e-05 6.152225554198e+00
5.695000000000e+02 4.443523619072e-03 7.503096761871e-05 6.205587539041e+00
5.697500000000e+02 3.340553377658e-03 7.363943122518e-05 6.258586392466e+00
5.700000000000e+02 2.361582903394e-03 7.221228522800e-05 6.311203396172e+00
5.702500000000e+02 1.513160834277e-03 7.078167824792e-05 6.363420788530e+00
5.705000000000e+02 7.996091134852e-04 6.937997416381e-05 6.415221832645e+00
5.707500000000e+02 2.230169394238e-04 6.803904587505e-05 6.466590886532e+00
5.710000000000e+02 -2.167291014957e-04 6.678972937743e-05 6.517513448624e+00
5.712500000000e+02 -5.218716639130e-04 6.566114330928e-05 6.567976204510e+00
5.715000000000e+02 -6.966744599134e-04 6.468025995754e-05 6.617967047871e+00
5.717500000000e+02 -7.472740804705e-04 6.387137421091e-05 6.667475100154e+00
5.720000000000e+02 -6.815022420007e-04 6.325572395732e-05 6.716490704588e+00
5.722500000000e+02 -5.086761254676e-04 6.285111106419e-05 6.765005417122e+00
5.725000000000e+02 -2.393680489625e-04 6.267160858073e-05 6.813011973303e+00
5.727500000000e+02 1.148447512382e-04 6.272736176119e-05 6.860504248288e+00
5.730000000000e+02 5.416402138519e-04 6.302442220121e-05 6.907477199724e+00
5.732500000000e+02 1.028216732744e-03 6.356466537732e-05 6.953926800886e+00
5.735000000000e+02 1.561554004400e-03 6.434577560238e-05 6.999849957416e+00
5.737500000000e+02 2.128665939460e-03 6.536129856405e-05 7.045244417265e+00
5.740000000000e+02 2.716837437268e-03 6.660073495093e-05 7.090108670106e+00
5.742500000000e+02 3.313838903510e-03 6.804972527605e-05 7.134441835224e+00
5.745000000000e+02 3.908115658353e-03 6.969027417333e-05 7.178243545450e+00
5.747500000000e+02 4.488947287546e-03 7.150101158940e-05 7.221513824667e+00
5.750000000000e+02 5.046573770536e-03 7.345752037588e-05 7.264252958406e+00
5.752500000000e+02 5.572288541520e-03 7.553269179733e-05 7.306461363941e+00
5.755000000000e+02 6.058497707169e-03 7.769712679823e-05 7.348139458289e+00
5.757500000000e+02 6.498746258641e-03 7.991957659151e-05 7.389287523637e+00
5.760000000000e+02 6.887714943811e-03 8.216740932293e-05 7.429905575830e+00
5.762500000000e+02 7.221190604104e-03 8.440711851015e-05 7.469993234770e+00
5.765000000000e+02 7.496013475335e-03 8.660485116768e-05 7.509549596421e+00
5.767500000000e+02 7.710007002748e-03 8.872695176720e-05 7.548573111363e+00
5.770000000000e+02 7.861894307098e-03 9.074051718450e-05 7.587061469189e+00
5.772500000000e+02 7.951205259503e-03 9.261394664847e-05 7.625011488165e+00
5.775000000000e+02 7.978179668816e-03 9.431749604469e-05 7.662419015119e+00
5.777500000000e+02 7.943669959263e-03 9.582383497253e-05 7.699278834583e+00
5.780000000000e+02 7.849046232715e-03 9.710856644010e-05 7.735584586621e+00
5.782500000000e+02 7.696107780623e-03 9.815071807709e-05 7.771328698097e+00
5.785000000000e+02 7.487002861082e-03 9.893317799217e-05 7.806502326424e+00
5.787500000000e+02 7.224157008658e-03 9.944308035359e-05 7.841095314400e+00
5.790000000000e+02 6.910213501556e-03 9.967212852074e-05 7.875096162186e+00
5.792500000000e+02 6.547983632157e-03 9.961683282450e-05 7.908492011770e+00
5.795000000000e+02 6.140407444000e-03 9.927865168083e-05 7.941268646178e+00
5.797500000000e+02 5.690525742012e-03 9.866414215151e-05 7.973410506666e+00
5.800000000000e+02 5.201458691136e-03 9.778486336670e-05 8.004900721450e+00
5.802500000000e+02 4.676392873545e-03 9.665720656479e-05 8.035721152146e+00
5.805000000000e+02 4.118573818279e-03 9.530220946607e-05 8.065852454829e+00
5.807500000000e+02 3.531300098500e-03 9.374522531000e-05 8.095274152539e+00
5.810000000000e+02 2.917921554107e-03 9.201544559939e-05 8.123964724975e+00
5.812500000000e+02 2.281834330208e-03 9.014540691105e-05 8.151901705905e+00
5.815000000000e+02 1.626476946126e-03 8.817040143930e-05 8.179061795956e+00
5.817500000000e+02 9.553202739340e-04 8.612780718870e-05 8.205420980617e+00
5.820000000000e+02 2.718561617603e-04 8.405635950687e-05 8.230954660698e+00
5.822500000000e+02 -4.204216192595e-04 8.199539660819e-05 8.255637785199e+00
5.825000000000e+02 -1.118038936715e-03 7.998406524246e-05 8.279444992944e+00
5.827500000000e+02 -1.817569632915e-03 7.806062495397e-05 8.302350755205e+00
5.830000000000e+02 -2.515668104072e-03 7.626168114125e-05 8.324329520290e+00
5.832500000000e+02 -3.209104166315e-03 7.462142306516e-05 8.345355860287e+00
5.835000000000e+02 -3.894802122920e-03 7.317093867093e-05 8.365404613957e+00
5.837500000000e+02 -4.569879464719e-03 7.193762069793e-05 8.384451028888e+00
5.840000000000e+02 -5.231685166852e-03 7.094465742388e-05 8.402470899130e+00
5.842500000000e+02 -5.877836566491e-03 7.021064561416e-05 8.419440696844e+00
5.845000000000e+02 -6.506251351476e-03 6.974926770917e-05 8.435337698503e+00
5.847500000000e+02 -7.115174242631e-03 6.956907324487e-05 8.450140103463e+00
5.850000000000e+02 -7.703197415716e-03 6.967338086242e-05 8.463827143721e+00
5.852500000000e+02 -8.269272243275e-03 7.006029557913e-05 8.476379185194e+00
5.855000000000e+02 -8.812712171501e-03 7.072283618820e-05 8.487777819000e+00
5.857500000000e+02 -9.333186889628e-03 7.164916865743e-05 8.498005942146e+00
5.860000000000e+02 -9.830706476620e-03 7.282292130131e-05 8.507047827772e+00
5.862500000000e+02 -1.030559609570e-02 7.422359247777e-05 8.514889183925e+00
5.865000000000e+02 -1.075846330830e-02 7.582713757909e-05 8.521517200978e+00
5.867500000000e+02 -1.119015621793e-02 7.760645837848e-05 8.526920587115e+00
5.870000000000e+02 -1.160171735388e-02 7.953198030108e-05 8.531089592548e+00
5.872500000000e+02 -1.199433064448e-02 8.157229451941e-05 8.534016021409e+00
5.875000000000e+02 -1.236926807436e-02 8.369485067675e-05 8.535693232796e+00
5.877500000000e+02 -1.272783361772e-02 8.586662688892e-05 8.536116129601e+00
5.880000000000e+02 -1.307130826899e-02 8.805477637627e-05 8.535281135932e+00
5.882500000000e+02 -1.340090005089e-02 9.022720423954e-05 8.533186165247e+00
5.885000000000e+02 -1.371769680478e-02 9.235319235473e-05 8.529830577259e+00
5.887500000000e+02 -1.402262636562e-02 9.440397585453e-05 8.525215125956e+00
5.890000000000e+02 -1.431642530848e-02 9.635311406186e-05 8.519341899869e+00
5.892500000000e+02 -1.459961515531e-02 9.817700722003e-05 8.512214254004e+00
5.895000000000e+02 -1.487249207678e-02 9.985519664338e-05 8.503836738134e+00
5.897500000000e+02 -1.513512474741e-02 1.013706369945e-04 8.494215019244e+00
5.900000000000e+02 -1.538736467135e-02 1.027099708141e-04 8.483355802160e+00
5.902500000000e+02 -1.562886538698e-02 1.038635890173e-04 8.471266748250e+00
5.905000000000e+02 -1.585911443364e-02 1.048256722314e-04 8.457956397027e+00
5.907500000000e+02 -1.607747133414e-02 1.055941546855e-04 8.443434088794e+00
5.910000000000e+02 -1.628321250568e-02 1.061706120896e-04 8.427709891467e+00
5.912500000000e+02 -1.647558396925e-02 1.065600864804e-04 8.410794535724e+00
5.915000000000e+02 -1.665385418853e-02 1.067708615297e-04 8.392699355469e+00
5.917500000000e+02 -1.681736930195e-02 1.068141224486e-04 8.373436238417e+00
5.920000000000e+02 -1.696560543034e-02 1.067036233792e-04 8.353017585446e+00
5.922500000000e+02 -1.709821992077e-02 1.064553192454e-04 8.331456282561e+00
5.925000000000e+02 -1.721509440094e-02 1.060869442400e-04 8.308765681442e+00
5.927500000000e+02 -1.731637185844e-02 1.056175662984e-04 8.284959591844e+00
5.930000000000e+02 -1.740248477876e-02 1.050671333251e-04 8.260052284032e+00
5.932500000000e+02 -1.747417286843e-02 1.044560247266e-04 8.234058499973e+00
5.935000000000e+02 -1.753249197933e-02 1.038045771976e-04 8.206993473647e+00
5.937500000000e+02 -1.757881073190e-02 1.031326576679e-04 8.178872956105e+00
5.940000000000e+02 -1.761479862896e-02 1.024592535165e-04 8.149713246824e+00
5.942500000000e+02 -1.764240328633e-02 1.018020910873e-04 8.119531225849e+00
5.945000000000e+02 -1.766382042521e-02 1.011772927081e-04 8.088344387766e+00
5.947500000000e+02 -1.768145618845e-02 1.005990817564e-04 8.056170872909e+00
5.950000000000e+02 -1.769788432353e-02 1.000795396707e-04 8.023029495027e+00
5.952500000000e+02 -1.771580023193e-02 9.962841943492e-05 7.988939763572e+00
5.955000000000e+02 -1.773797320161e-02 9.925301690480e-05 7.953921898146e+00
5.957500000000e+02 -1.776719918908e-02 9.895810544222e-05 7.917996834448e+00
5.960000000000e+02 -1.780625614452e-02 9.874593949044e-05 7.881186220448e+00
5.962500000000e+02 -1.785786313476e-02 9.861631560826e-05 7.843512401787e+00
5.965000000000e+02 -1.792464477243e-02 9.856669409991e-05 7.804998396585e+00
5.967500000000e+02 -1.800910223761e-02 9.859236695095e-05 7.765667858899e+00
5.970000000000e+02 -1.811359079465e-02 9.868666224833e-05 7.725545032053e+00
5.972500000000e+02 -1.824030479861e-02 9.884135424579e-05 7.684654691193e+00
5.975000000000e+02 -1.839126898619e-02 9.904691770612e-05 7.643022077772e+00
5.977500000000e+02 -1.856833672383e-02 9.929283013671e-05 7.600672824937e+00
5.980000000000e+02 -1.877319275394e-02 9.956797593388e-05 7.557632878042e+00
5.982500000000e+02 -1.900736102888e-02 9.986104084825e-05 7.513928408417e+00
5.985000000000e+02 -1.927221485902e-02 1.001609462819e-04 7.469585724738e+00
5.987500000000e+02 -1.956898839969e-02 1.004571841044e-04 7.424631183497e+00
5.990000000000e+02 -1.989878936346e-02 1.007400823086e-04 7.379091096745e+00
5.992500000000e+02 -2.026260928607e-02 1.010012747251e-04 7.332991643671e+00
5.995000000000e+02 -2.066133204967e-02 1.012339723023e-04 7.286358783664e+00
5.997500000000e+02 -2.109573802739e-02 1.014332010744e-04 7.239218175124e+00
6.000000000000e+02 -2.156650498768e-02 1.015959866340e-04 7.191595096677e+00
6.002500000000e+02 -2.207420202925e-02 1.017215039654e-04 7.143514377382e+00
6.005000000000e+02 -2.261927856450e-02 1.018111567360e-04 7.095000331502e+00
6.007500000000e+02 -2.320204567339e-02 1.018685980612e-04 7.046076702964e+00
6.010000000000e+02 -2.382265331458e-02 1.018996756115e-04 6.996766613154e+00
6.012500000000e+02 -2.448105966034e-02 1.019123203864e-04 6.947092519577e+00
6.015000000000e+02 -2.517699496122e-02 1.019163772423e-04 6.897076182285e+00
6.017500000000e+02 -2.590992353207e-02 1.019233379449e-04 6.846738632411e+00
6.020000000000e+02 -2.667899932780e-02 1.019460822167e-04 6.796100154004e+00
6.022500000000e+02 -2.748302393593e-02 1.019985455567e-04 6.745180265018e+00
6.025000000000e+02 -2.832040291211e-02 1.020953389840e-04 6.693997708317e+00
6.027500000000e+02 -2.918910653500e-02 1.022513444594e-04 6.642570444732e+00
6.030000000000e+02 -3.008663459275e-02 1.024812886483e-04 6.590915652884e+00
6.032500000000e+02 -3.100999139648e-02 1.027993104472e-04 6.539049727446e+00
6.035000000000e+02 -3.195566834001e-02 1.032185268576e-04 6.486988284993e+00
6.037500000000e+02 -3.291963979960e-02 1.037506128079e-04 6.434746169335e+00
6.040000000000e+02 -3.389737229259e-02 1.044053977279e-04 6.382337459191e+00
6.042500000000e+02 -3.488384894463e-02 1.051905273272e-04 6.329775476005e+00
6.045000000000e+02 -3.587360851607e-02 1.061111494753e-04 6.277072794546e+00
6.047500000000e+02 -3.686080192634e-02 1.071696336922e-04 6.224241249379e+00
6.050000000000e+02 -3.783926238611e-02 1.083653815022e-04 6.171291944650e+00
6.052500000000e+02 -3.880259054986e-02 1.096947039597e-04 6.118235260687e+00
6.055000000000e+02 -3.974425159619e-02 1.111507744386e-04 6.065080860649e+00
6.057500000000e+02 -4.065768342931e-02 1.127236339349e-04 6.011837692540e+00
6.060000000000e+02 -4.153641165780e-02 1.144003022942e-04 5.958513991602e+00
6.062500000000e+02 -4.237416971197e-02 1.161649652759e-04 5.905117278340e+00
6.065000000000e+02 -4.316502001594e-02 1.179992188476e-04 5.851654354924e+00
6.067500000000e+02 -4.390347419296e-02 1.198823799278e-04 5.798131296355e+00
6.070000000000e+02 -4.458460759614e-02 1.217918786115e-04 5.744553440552e+00
6.072500000000e+02 -4.520416579350e-02 1.237036875667e-04 5.690925375163e+00
6.075000000000e+02 -4.575866053780e-02 1.255927893631e-04 5.637250920623e+00
6.077500000000e+02 -4.624545173088e-02 1.274336760351e-04 5.583533112654e+00
6.080000000000e+02 -4.666281374455e-02 1.292008623840e-04 5.529774183062e+00
6.082500000000e+02 -4.700998475888e-02 1.308693967282e-04 5.475975539939e+00
6.085000000000e+02 -4.728719677844e-02 1.324153586028e-04 5.422137749303e+00
6.087500000000e+02 -4.749568718725e-02 1.338163066355e-04 5.368260519156e+00
6.090000000000e+02 -4.763769039083e-02 1.350517975375e-04 5.314342686790e+00
6.092500000000e+02 -4.771641056866e-02 1.361037036222e-04 5.260382212796e+00
6.095000000000e+02 -4.773597553330e-02 1.369565445783e-04 5.206376181663e+00
6.097500000000e+02 -4.770137312052e-02 1.375977500166e-04 5.152320810891e+00
6.100000000000e+02 -4.761837157915e-02 1.380177904181e-04 5.098211473483e+00
6.102500000000e+02 -4.749342516225e-02 1.382103640844e-04 5.044042731213e+00
6.105000000000e+02 -4.733356676017e-02 1.381724292211e-04 4.989808381457e+00
6.107500000000e+02 -4.714628982986e-02 1.379041763633e-04 4.935501523059e+00
6.110000000000e+02 -4.693942070407e-02 1.374089431403e-04 4.881114635782e+00
6.112500000000e+02 -4.672098362564e-02 1.366930720560e-04 4.826639676806e+00
6.115000000000e+02 -4.649906143611e-02 1.357657101271e-04 4.772068199270e+00
6.117500000000e+02 -4.628165230509e-02 1.346385551052e-04 4.717391482470e+00
6.120000000000e+02 -4.607652737219e-02 1.333256418557e-04 4.662600685990e+00
6.122500000000e+02 -4.589108917544e-02 1.318430145813e-04 4.607687013903e+00
6.125000000000e+02 -4.573223635660e-02 1.302084280031e-04 4.552641900765e+00
6.127500000000e+02 -4.560623448096e-02 1.284410396837e-04 4.497457205581e+00
6.130000000000e+02 -4.551859846902e-02 1.265611029486e-04 4.442125421419e+00
6.132500000000e+02 -4.547398896626e-02 1.245896656643e-04 4.386639893890e+00
6.135000000000e+02 -4.547612500313e-02 1.225482791641e-04 4.330995045383e+00
6.137500000000e+02 -4.552771632491e-02 1.204587222742e-04 4.275186603587e+00
6.140000000000e+02 -4.563041927520e-02 1.183427258669e-04 4.219211833546e+00
6.142500000000e+02 -4.578481640568e-02 1.162217481546e-04 4.163069765827e+00
6.145000000000e+02 -4.599042279095e-02 1.141167359981e-04 4.106761420493e+00
6.147500000000e+02 -4.624572091585e-02 1.120479166813e-04 4.050290025018e+00
6.150000000000e+02 -4.654822231240e-02 1.100346049113e-04 3.993661220390e+00
6.152500000000e+02 -4.689455580485e-02 1.080950278266e-04 3.936883254406e+00
6.155000000000e+02 -4.728058086791e-02 1.062461686434e-04 3.879967160381e+00
6.157500000000e+02 -4.770152113000e-02 1.045036247820e-04 3.822926916272e+00
6.160000000000e+02 -4.815211454344e-02 1.028814837118e-04 3.765779583051e+00
6.162500000000e+02 -4.862677568897e-02 1.013922162610e-04 3.708545420644e+00
6.165000000000e+02 -4.911976257477e-02 1.000465850758e-04 3.651247976623e+00
6.167500000000e+02 -4.962534391578e-02 9.885357223216e-05 3.593914148134e+00
6.170000000000e+02 -5.013795893635e-02 9.782033336864e-05 3.536574212534e+00
6.172500000000e+02 -5.065236432293e-02 9.695214433933e-05 3.479261825792e+00
6.175000000000e+02 -5.116376359043e-02 9.625237884775e-05 3.422013986697e+00
6.177500000000e+02 -5.166791258904e-02 9.572253307141e-05 3.364870964485e+00
6.180000000000e+02 -5.216119905263e-02 9.536223684758e-05 3.307876189467e+00
6.182500000000e+02 -5.264069277648e-02 9.516928740150e-05 3.251076105250e+00
6.185000000000e+02 -5.310416610016e-02 9.513969746780e-05 3.194519982634e+00
6.187500000000e+02 -5.355008490536e-02 9.526775708354e-05 3.138259696373e+00
6.190000000000e+02 -5.397757225466e-02 9.554610299689e-05 3.082349464699e+00
6.192500000000e+02 -5.438634766355e-02 9.596579797824e-05 3.026845555944e+00
6.195000000000e+02 -5.477664652261e-02 9.651641529543e-05 2.971805964368e+00
6.197500000000e+02 -5.514912496532e-02 9.718613247822e-05 2.917290061290e+00
6.200000000000e+02 -5.550475542990e-02 9.796182602578e-05 2.863358223486e+00
6.202500000000e+02 -5.584471953323e-02 9.882917874393e-05 2.810071449651e+00
6.205000000000e+02 -5.617030351263e-02 9.977279376314e-05 2.757490967952e+00
6.207500000000e+02 -5.648280194235e-02 1.007763229903e-04 2.705677845509e+00
6.210000000000e+02 -5.678343372256e-02 1.018226054366e-04 2.654692601082e+00
6.212500000000e+02 -5.707327464108e-02 1.028938263178e-04 2.604594835762e+00
6.215000000000e+02 -5.735320821046e-02 1.039716909468e-04 2.555442882229e+00
6.217500000000e+02 -5.762389628712e-02 1.050376195141e-04 2.507293482920e+00
6.220000000000e+02 -5.788576901258e-02 1.060729576052e-04 2.460201495877e+00
6.222500000000e+02 -5.813903359311e-02 1.070592068709e-04 2.414219639385e+00
6.225000000000e+02 -5.838369973471e-02 1.079782692656e-04 2.369398274047e+00
6.227500000000e+02 -5.861961915113e-02 1.088127018429e-04 2.325785220332e+00
6.230000000000e+02 -5.884653599091e-02 1.095459809499e-04 2.283425617281e+00
6.232500000000e+02 -5.906414445565e-02 1.101627684966e-04 2.242361816899e+00
6.235000000000e+02 -5.927215052657e-02 1.106491732245e-04 2.202633308349e+00
6.237500000000e+02 -5.947033385976e-02 1.109930034343e-04 2.164276675088e+00
6.240000000000e+02 -5.965860738304e-02 1.111840047242e-04 2.127325571117e+00
6.242500000000e+02 -5.983707126276e-02 1.112140777749e-04 2.091810718087e+00
6.245000000000e+02 -6.000605913416e-02 1.110774709524e-04 2.057759914656e+00
6.247500000000e+02 -6.016617528025e-02 1.107709308380e-04 2.025198049796e+00
6.250000000000e+02 -6.031832054274e-02 1.102938696758e-04 1.994147119929e+00
6.252500000000e+02 -6.046370604947e-02 1.096484747319e-04 1.964626242997e+00
6.255000000000e+02 -6.060385476360e-02 1.088397431004e-04 1.936651662354e+00
6.257500000000e+02 -6.074058880567e-02 1.078755263861e-04 1.910236743044e+00
6.260000000000e+02 -6.087600209874e-02 1.067665393653e-04 1.885391956790e+00
6.262500000000e+02 -6.101241908076e-02 1.055262660147e-04 1.862124850035e+00
6.265000000000e+02 -6.115233720606e-02 1.041708742576e-04 1.840440003132e+00
6.267500000000e+02 -6.129835399028e-02 1.027190683277e-04 1.820338977956e+00
6.270000000000e+02 -6.145308039143e-02 1.011918598038e-04 1.801820251863e+00
6.272500000000e+02 -6.161903851420e-02 9.961228047245e-05 1.784879151753e+00
6.275000000000e+02 -6.179854919468e-02 9.800503488436e-05 1.769507778270e+00
6.277500000000e+02 -6.199360838994e-02 9.639608671383e-05 1.755694938274e+00
6.280000000000e+02 -6.220575947670e-02 9.481219033425e-05 1.743426079341e+00
6.282500000000e+02 -6.243596507769e-02 9.328037391237e-05 1.732683236499e+00
6.285000000000e+02 -6.268448458643e-02 9.182738562044e-05 1.723444998412e+00
6.287500000000e+02 -6.295076500545e-02 9.047911905880e-05 1.715686496974e+00
6.290000000000e+02 -6.323335373204e-02 8.926003802492e-05 1.709379423594e+00
6.292500000000e+02 -6.352983946010e-02 8.819261778073e-05 1.704492084223e+00
6.295000000000e+02 -6.383682950628e-02 8.729682469602e-05 1.700989495012e+00
6.297500000000e+02 -6.414996988215e-02 8.658965349218e-05 1.698833522146e+00
6.300000000000e+02 -6.446401139825e-02 8.608473977065e-05 1.697983074362e+00
6.302500000000e+02 -6.477292434815e-02 8.579206247622e-05 1.698394348198e+00
6.305000000000e+02 -6.507006066783e-02 8.571774572938e-05 1.700021126563e+00
6.307500000000e+02 -6.534835930403e-02 8.586396798993e-05 1.702815133005e+00
6.310000000000e+02 -6.560058799503e-02 8.622897479704e-05 1.706726436965e+00
6.312500000000e+02 -6.581961109162e-02 8.680718934015e-05 1.711703905366e+00
6.315000000000e+02 -6.599867152051e-02 8.758941414413e-05 1.717695694698e+00
6.317500000000e+02 -6.613167231534e-02 8.856310008354e-05 1.724649772980e+00
6.320000000000e+02 -6.621344412855e-02 8.971267270300e-05 1.732514461406e+00
6.322500000000e+02 -6.623998445393e-02 9.101989080867e-05 1.741238982128e+00
6.325000000000e+02 -6.620865500484e-02 9.246422018602e-05 1.750773999261e+00
6.327500000000e+02 -6.611832692965e-02 9.402320967514e-05 1.761072137984e+00
6.330000000000e+02 -6.596946436685e-02 9.567285316356e-05 1.772088468836e+00
6.332500000000e+02 -6.576414248939e-02 9.738793483072e-05 1.783780943327e+00
6.335000000000e+02 -6.550599854226e-02 9.914235580979e-05 1.796110769662e+00
6.337500000000e+02 -6.520011821257e-02 1.009094432502e-04 1.809042720029e+00
6.340000000000e+02 -6.485286372510e-02 1.026622541399e-04 1.822545361829e+00
6.342500000000e+02 -6.447165151339e-02 1.043738819429e-04 1.836591210135e+00
6.345000000000e+02 -6.406468986053e-02 1.060177765177e-04 1.851156800015e+00
6.347500000000e+02 -6.364068747184e-02 1.075680885302e-04 1.866222682043e+00
6.350000000000e+02 -6.320854468614e-02 1.090000425238e-04 1.881773344599e+00
6.352500000000e+02 -6.277703848507e-02 1.102903399526e-04 1.897797071236e+00
6.355000000000e+02 -6.235451209335e-02 1.114175866352e-04 1.914285741152e+00
6.357500000000e+02 -6.194857968873e-02 1.123627314448e-04 1.931234584133e+00
6.360000000000e+02 -6.156585564293e-02 1.131095010484e-04 1.948641899115e+00
6.362500000000e+02 -6.121171762073e-02 1.136448078974e-04 1.966508747669e+00
6.365000000000e+02 -6.089011317163e-02 1.139591109044e-04 1.984838633440e+00
6.367500000000e+02 -6.060341735519e-02 1.140467037798e-04 2.003637174566e+00
6.370000000000e+02 -6.035235127915e-02 1.139059168328e-04 2.022911779866e+00
6.372500000000e+02 -6.013596759341e-02 1.135392150487e-04 2.042671333265e+00
6.375000000000e+02 -5.995170936488e-02 1.129531857215e-04 2.062925892827e+00
6.377500000000e+02 -5.979554683371e-02 1.121584212488e-04 2.083686409589e+00
6.380000000000e+02 -5.966219009842e-02 1.111692972406e-04 2.104964466612e+00
6.382500000000e+02 -5.954537650965e-02 1.100036675697e-04 2.126772043477e+00
6.385000000000e+02 -5.943822093525e-02 1.086824884508e-04 2.149121304010e+00
6.387500000000e+02 -5.933361788267e-02 1.072293988114e-04 2.172024410927e+00
6.390000000000e+02 -5.922467344032e-02 1.056702712565e-04 2.195493364122e+00
6.392500000000e+02 -5.910514672642e-02 1.040327594614e-04 2.219539864663e+00
6.395000000000e+02 -5.896987257707e-02 1.023458475890e-04 2.244175200892e+00
6.397500000000e+02 -5.881513928759e-02 1.006394479869e-04 2.269410156083e+00
6.400000000000e+02 -5.863899585159e-02 9.894397782803e-05 2.295254935395e+00
6.402500000000e+02 -5.844146399409e-02 9.728998528868e-05 2.321719108479e+00
6.405000000000e+02 -5.822463898913e-02 9.570779281376e-05 2.348811566011e+00
6.407500000000e+02 -5.799266663155e-02 9.422714641824e-05 2.376540485883e+00
6.410000000000e+02 -5.775159427391e-02 9.287686625362e-05 2.404913306867e+00
6.412500000000e+02 -5.750910179778e-02 9.168449063221e-05 2.433936706967e+00
6.415000000000e+02 -5.727412638657e-02 9.067592238599e-05 2.463616584314e+00
6.417500000000e+02 -5.705640321458e-02 8.987500024332e-05 2.493958039885e+00
6.420000000000e+02 -5.686594962439e-02 8.930313246538e-05 2.524965362285e+00
6.422500000000e+02 -5.671252431136e-02 8.897890447498e-05 2.556642015454e+00
6.425000000000e+02 -5.660509388462e-02 8.891769556774e-05 2.588990631997e+00
6.427500000000e+02 -5.655133895002e-02 8.913133805477e-05 2.622013015766e+00
6.430000000000e+02 -5.655722713300e-02 8.962783097075e-05 2.655710156929e+00
6.432500000000e+02 -5.662667581056e-02 9.041112962674e-05 2.690082263947e+00
6.435000000000e+02 -5.676132103849e-02 9.148103503234e-05 2.725128817016e+00
6.437500000000e+02 -5.696039976356e-02 9.283318238112e-05 2.760848643765e+00
6.440000000000e+02 -5.722074765503e-02 9.445914212561e-05 2.797240021450e+00
6.442500000000e+02 -5.753690446131e-02 9.634661624280e-05 2.834300801765e+00
6.445000000000e+02 -5.790131604829e-02 9.847972928573e-05 2.872028559281e+00
6.447500000000e+02 -5.830461466719e-02 1.008393788177e-04 2.910420755116e+00
6.450000000000e+02 -5.873595950925e-02 1.034036312487e-04 2.949474912473e+00
6.452500000000e+02 -5.918341624676e-02 1.061481223925e-04 2.989188792609e+00
6.455000000000e+02 -5.963435743954e-02 1.090464444990e-04 3.029560564343e+00
6.457500000000e+02 -6.007586617815e-02 1.120704895663e-04 3.070588956613e+00
6.460000000000e+02 -6.049512831212e-02 1.151907363628e-04 3.112273383528e+00
6.462500000000e+02 -6.087980160877e-02 1.183764709616e-04 3.154614036529e+00
6.465000000000e+02 -6.121835190522e-02 1.215959487428e-04 3.197611933533e+00
6.467500000000e+02 -6.150034888966e-02 1.248165152802e-04 3.241268924038e+00
6.470000000000e+02 -6.171671543577e-02 1.280047081049e-04 3.285587645397e+00
6.472500000000e+02 -6.185992568180e-02 1.311263699134e-04 3.330571432190e+00
6.475000000000e+02 -6.192414721307e-02 1.341468130689e-04 3.376224182810e+00
6.477500000000e+02 -6.190532476557e-02 1.370310609489e-04 3.422550186247e+00
6.480000000000e+02 -6.180120101587e-02 1.397441921152e-04 3.469553919667e+00
6.482500000000e+02 -6.161127448988e-02 1.422518093095e-04 3.517239821998e+00
6.485000000000e+02 -6.133669244162e-02 1.445206292136e-04 3.565612056152e+00
6.487500000000e+02 -6.098008376002e-02 1.465191881855e-04 3.614674265554e+00
6.490000000000e+02 -6.054533475891e-02 1.482186294600e-04 3.664429337105e+00
6.492500000000e+02 -6.003732003275e-02 1.495935411235e-04 3.714879174436e+00
6.495000000000e+02 -5.946159918804e-02 1.506227844086e-04 3.766024490270e+00
6.497500000000e+02 -5.882409789661e-02 1.512902565247e-04 3.817864620823e+00
6.500000000000e+02 -5.813079512499e-02 1.515855330531e-04 3.870397363361e+00
6.502500000000e+02 -5.738743610170e-02 1.515043213241e-04 3.923618839709e+00
6.505000000000e+02 -5.659929268372e-02 1.510486868183e-04 3.977523383917e+00
6.507500000000e+02 -5.577098998976e-02 1.502270354550e-04 4.032103450635e+00
6.510000000000e+02 -5.490641013079e-02 1.490538136076e-04 4.087349544597e+00
6.512500000000e+02 -5.400868409938e-02 1.475489576486e-04 4.143250164815e+00
6.515000000000e+02 -5.308027016820e-02 1.457371121712e-04 4.199791763929e+00
6.517500000000e+02 -5.212311376616e-02 1.436466692414e-04 4.256958719834e+00
6.520000000000e+02 -5.113887574035e-02 1.413086941699e-04 4.314733318034e+00
6.522500000000e+02 -5.012920720629e-02 1.387558057799e-04 4.373095747167e+00
6.525000000000e+02 -4.909604795227e-02 1.360210959570e-04 4.432024106181e+00
6.527500000000e+02 -4.804191865442e-02 1.331371556106e-04 4.491494427084e+00
6.530000000000e+02 -4.697017971853e-02 1.301352759981e-04 4.551480713405e+00
6.532500000000e+02 -4.588522957190e-02 1.270448697191e-04 4.611954997025e+00
6.535000000000e+02 -4.479262053329e-02 1.238931454354e-04 4.672887414803e+00
6.537500000000e+02 -4.369907702735e-02 1.207050380020e-04 4.734246304818e+00
6.540000000000e+02 -4.261240856872e-02 1.175033781677e-04 4.795998322176e+00
6.542500000000e+02 -4.154131897439e-02 1.143092649930e-04 4.858108572291e+00
6.545000000000e+02 -4.049512249091e-02 1.111425848607e-04 4.920540757883e+00
6.547500000000e+02 -3.948338492577e-02 1.080226064472e-04 4.983257336267e+00
6.550000000000e+02 -3.851551579943e-02 1.049685806803e-04 5.046219679904e+00
6.552500000000e+02 -3.760034053255e-02 1.020002665443e-04 5.109388236600e+00
6.555000000000e+02 -3.674568549113e-02 9.913832120534e-05 5.172722681957e+00
6.557500000000e+02 -3.595800697495e-02 9.640449996420e-05 5.236182059189e+00
6.560000000000e+02 -3.524209133699e-02 9.382163063146e-05 5.299724905116e+00
6.562500000000e+02 -3.460084934893e-02 9.141335688306e-05 5.363309355207e+00
6.565000000000e+02 -3.403521695580e-02 8.920365475598e-05 5.426893233519e+00
6.567500000000e+02 -3.354416952925e-02 8.721616412422e-05 5.490434121763e+00
6.570000000000e+02 -3.312484387100e-02 8.547337771181e-05 5.553889418816e+00
6.572500000000e+02 -3.277275822536e-02 8.399573398563e-05 5.617216386612e+00
6.575000000000e+02 -3.248210994013e-02 8.280078100020e-05 5.680372195353e+00
6.577500000000e+02 -3.224612775118e-02 8.190236981284e-05 5.743313971728e+00
6.580000000000e+02 -3.205745286336e-02 8.130990869057e-05 5.805998851693e+00
6.582500000000e+02 -3.190852008736e-02 8.102788653103e-05 5.868384049981e+00
6.585000000000e+02 -3.179191378550e-02 8.105562759397e-05 5.930426946991e+00
6.587500000000e+02 -3.170067695943e-02 8.138716818043e-05 5.992085189116e+00
6.590000000000e+02 -3.162855384074e-02 8.201153839468e-05 6.053316815880e+00
6.592500000000e+02 -3.157015650158e-02 8.291320199599e-05 6.114080394183e+00
6.595000000000e+02 -3.152104866566e-02 8.407264858992e-05 6.174335174688e+00
6.597500000000e+02 -3.147774931933e-02 8.546717155491e-05 6.234041249396e+00
6.600000000000e+02 -3.143766326953e-02 8.707168828925e-05 6.293159709815e+00
6.602500000000e+02 -3.139895060668e-02 8.885956300242e-05 6.351652806444e+00
6.605000000000e+02 -3.136035241041e-02 9.080342944498e-05 6.409484089534e+00
6.607500000000e+02 -3.132099047556e-02 9.287588242779e-05 6.466618531061e+00
6.610000000000e+02 -3.128015965009e-02 9.505002752253e-05 6.523022631953e+00
6.612500000000e+02 -3.123713163921e-02 9.729986561319e-05 6.578664490189e+00
6.615000000000e+02 -3.119098484171e-02 9.960049716040e-05 6.633513853917e+00
6.617500000000e+02 -3.114047291343e-02 1.019281478292e-04 6.687542132223e+00
6.620000000000e+02 -3.108393925560e-02 1.042600393276e-04 6.740722393029e+00
6.622500000000e+02 -3.101928103492e-02 1.065741583907e-04 6.793029322843e+00
6.625000000000e+02 -3.094396123424e-02 1.088489412863e-04 6.844439181759e+00
6.627500000000e+02 -3.085506384893e-02 1.110629219032e-04 6.894929728709e+00
6.630000000000e+02 -3.074938409367e-02 1.131944160016e-04 6.944480153296e+00
6.632500000000e+02 -3.062354342231e-02 1.152212722277e-04 6.993070988431e+00
6.635000000000e+02 -3.047411805975e-02 1.171207283265e-04 7.040684039504e+00
6.637500000000e+02 -3.029776967291e-02 1.188693981713e-04 7.087302310062e+00
6.640000000000e+02 -3.009136771363e-02 1.204434005227e-04 7.132909937101e+00
6.642500000000e+02 -2.985209468624e-02 1.218186650457e-04 7.177492149160e+00
6.645000000000e+02 -2.957752758730e-02 1.229713440744e-04 7.221035228174e+00
6.647500000000e+02 -2.926569159732e-02 1.238783409125e-04 7.263526493843e+00
6.650000000000e+02 -2.891508456159e-02 1.245179591952e-04 7.304954296382e+00
6.652500000000e+02 -2.852467377215e-02 1.248705607395e-04 7.345308034889e+00
6.655000000000e+02 -2.809386846344e-02 1.249192391934e-04 7.384578178587e+00
6.657500000000e+02 -2.762247366754e-02 1.246504652273e-04 7.422756304551e+00
6.660000000000e+02 -2.711063199454e-02 1.240546527575e-04 7.459835138178e+00
6.662500000000e+02 -2.655876116897e-02 1.231266195902e-04 7.495808610084e+00
6.665000000000e+02 -2.596749406966e-02 1.218659106844e-04 7.530671904781e+00
6.667500000000e+02 -2.533762842451e-02 1.202769729360e-04 7.564421515578e+00
6.670000000000e+02 -2.467009129834e-02 1.183691709627e-04 7.597055290589e+00
6.672500000000e+02 -2.396592276831e-02 1.161566505649e-04 7.628572483264e+00
6.675000000000e+02 -2.322628003460e-02 1.136580636816e-04 7.658973780436e+00
6.677500000000e+02 -2.245246294436e-02 1.108961642314e-04 7.688261333564e+00
6.680000000000e+02 -2.164595822658e-02 1.078973033579e-04 7.716438768652e+00
6.682500000000e+02 -2.080849930698e-02 1.046908602927e-04 7.743511184961e+00
6.685000000000e+02 -1.994213673192e-02 1.013086303426e-04 7.769485145868e+00
6.687500000000e+02 -1.904931291754e-02 9.778420356840e-05 7.794368648443e+00
6.690000000000e+02 -1.813293509010e-02 9.415232442248e-05 7.818171089253e+00
6.692500000000e+02 -1.719643955611e-02 9.044837903266e-05 7.840903215055e+00
6.695000000000e+02 -1.624384139929e-02 8.670793968518e-05 7.862577067064e+00
6.697500000000e+02 -1.527976381469e-02 8.296621870771e-05 7.883205922412e+00
6.700000000000e+02 -1.430944280091e-02 7.925771827461e-05 7.902804230231e+00
6.702500000000e+02 -1.333870412210e-02 7.561596747366e-05 7.921387549629e+00
6.705000000000e+02 -1.237391086867e-02 7.207325261196e-05 7.938972489477e+00
6.707500000000e+02 -1.142188137749e-02 6.866036724792e-05 7.955576653449e+00
6.710000000000e+02 -1.048977921045e-02 6.540657603898e-05 7.971218589822e+00
6.712500000000e+02 -9.584977758362e-03 6.233951222762e-05 7.985917747741e+00
6.715000000000e+02 -8.714903932443e-03 5.948507289710e-05 7.999694439342e+00
6.717500000000e+02 -7.886865659049e-03 5.686732769650e-05 8.012569805377e+00
6.720000000000e+02 -7.107869910335e-03 5.450841648019e-05 8.024565783177e+00
6.722500000000e+02 -6.384437672382e-03 5.242842333109e-05 8.035705074257e+00
6.725000000000e+02 -5.722422411342e-03 5.064522021783e-05 8.046011106645e+00
6.727500000000e+02 -5.126838944951e-03 4.917427981721e-05 8.055507988760e+00
6.730000000000e+02 -4.601709608584e-03 4.802846059990e-05 8.064220453548e+00
6.732500000000e+02 -4.149931829254e-03 4.721776565039e-05 8.072173783947e+00
6.735000000000e+02 -3.773173405607e-03 4.674908975535e-05 8.079393723728e+00
6.737500000000e+02 -3.471796958139e-03 4.662595890906e-05 8.085906363883e+00
6.740000000000e+02 -3.244817710286e-03 4.684828392609e-05 8.091738011234e+00
6.742500000000e+02 -3.089893531961e-03 4.741213212062e-05 8.096915030903e+00
6.745000000000e+02 -3.003348852365e-03 4.830954339827e-05 8.101463672004e+00
6.747500000000e+02 -2.980228898919e-03 4.952839432623e-05 8.105409870382e+00
6.750000000000e+02 -3.014383039555e-03 5.105233001568e-05 8.108779038462e+00
6.752500000000e+02 -3.098572528482e-03 5.286077483146e-05 8.111595841650e+00
6.755000000000e+02 -3.224598972790e-03 5.492902041682e-05 8.113883968907e+00
6.757500000000e+02 -3.383448115416e-03 5.722839972902e-05 8.115665897960e+00
6.760000000000e+02 -3.565445393788e-03 5.972656124006e-05 8.116962665489e+00
6.762500000000e+02 -3.760418147904e-03 6.238782688342e-05 8.117793642646e+00
6.765000000000e+02 -3.957861279957e-03 6.517362893579e-05 8.118176323326e+00
6.767500000000e+02 -4.147102377519e-03 6.804303103175e-05 8.118126124287e+00
6.770000000000e+02 -4.317464943491e-03 7.095330323556e-05 8.117656207350e+00
6.772500000000e+02 -4.458426662958e-03 7.386054096178e-05 8.116777317502e+00
6.775000000000e+02 -4.559772565241e-03 7.672032485648e-05 8.115497647609e+00
6.777500000000e+02 -4.611741382847e-03 7.948838366242e-05 8.113822721737e+00
6.780000000000e+02 -4.605165448252e-03 8.212126275889e-05 8.111755306831e+00
6.782500000000e+02 -4.531603337076e-03 8.457698984890e-05 8.109295344141e+00
6.785000000000e+02 -4.383465395801e-03 8.681570983160e-05 8.106439907437e+00
6.787500000000e+02 -4.154131622226e-03 8.880027994612e-05 8.103183184575e+00
6.790000000000e+02 -3.838061237656e-03 9.049681734313e-05 8.099516480252e+00
6.792500000000e+02 -3.430893083492e-03 9.187518919274e-05 8.095428243834e+00
6.795000000000e+02 -2.929535350613e-03 9.290944113755e-05 8.090904119523e+00
6.797500000000e+02 -2.332242984612e-03 9.357815902156e-05 8.085927016865e+00
6.800000000000e+02 -1.638680596783e-03 9.386476138723e-05 8.080477205350e+00
6.802500000000e+02 -8.499686831210e-04 9.375772221354e-05 8.074532429526e+00
6.805000000000e+02 3.128928451762e-05 9.325072747016e-05 8.068068045590e+00
6.807500000000e+02 1.001001215670e-03 9.234276524198e-05 8.061057179712e+00
6.810000000000e+02 2.053604114383e-03 9.103813371958e-05 8.053470904992e+00
6.812500000000e+02 3.182107128069e-03 8.934637512678e-05 8.045278439622e+00
6.815000000000e+02 4.378160933392e-03 8.728216424242e-05 8.036447362744e+00
6.817500000000e+02 5.632154042216e-03 8.486516018097e-05 8.026943848312e+00
6.820000000000e+02 6.933335736795e-03 8.211974814584e-05 8.016732912619e+00
6.822500000000e+02 8.269965031127e-03 7.907475596064e-05 8.005778677223e+00
6.825000000000e+02 9.629483629981e-03 7.576322691455e-05 7.994044642574e+00
6.827500000000e+02 1.099871054042e-02 7.222193060571e-05 7.981493969208e+00
6.830000000000e+02 1.236405495409e-02 6.849094647732e-05 7.968089766622e+00
6.832500000000e+02 1.371174388452e-02 6.461316635159e-05 7.953795383727e+00
6.835000000000e+02 1.502805966501e-02 6.063375968576e-05 7.938574700028e+00
6.837500000000e+02 1.629958328543e-02 5.659968699673e-05 7.922392413383e+00
6.840000000000e+02 1.751343790106e-02 5.255913794444e-05 7.905214321902e+00
6.842500000000e+02 1.865752698904e-02 4.856091681946e-05 7.887007595211e+00
6.845000000000e+02 1.972076329730e-02 4.465384005678e-05 7.867741036476e+00
6.847500000000e+02 2.069328209329e-02 4.088608033351e-05 7.847385327597e+00
6.850000000000e+02 2.156663428538e-02 3.730453651224e-05 7.825913255693e+00
6.852500000000e+02 2.233395658740e-02 3.395421702848e-05 7.803299924408e+00
6.855000000000e+02 2.299011227392e-02 3.087762525794e-05 7.779522938508e+00
6.857500000000e+02 2.353180155591e-02 2.811416887388e-05 7.754562568424e+00
6.860000000000e+02 2.395763694868e-02 2.569958547732e-05 7.728401884730e+00
6.862500000000e+02 2.426818504850e-02 2.366540598342e-05 7.701026874149e+00
6.865000000000e+02 2.446597005105e-02 2.203847705598e-05 7.672426521102e+00
6.867500000000e+02 2.455544175464e-02 2.084048453049e-05 7.642592866153e+00
6.870000000000e+02 2.454290663326e-02 2.008757779651e-05 7.611521032826e+00
6.872500000000e+02 2.443642525112e-02 1.979006126929e-05 7.579209231783e+00
6.875000000000e+02 2.424567731356e-02 1.995213894110e-05 7.545658739625e+00
6.877500000000e+02 2.398179544145e-02 2.057175755871e-05 7.510873844282e+00
6.880000000000e+02 2.365717499481e-02 2.164048261322e-05 7.474861779058e+00
6.882500000000e+02 2.328525919435e-02 2.314348873766e-05 7.437632622979e+00
6.885000000000e+02 2.288030741303e-02 2.505964086383e-05 7.399199189074e+00
6.887500000000e+02 2.245714944225e-02 2.736166054254e-05 7.359576895552e+00
6.890000000000e+02 2.203092921687e-02 3.001638644270e-05 7.318783613384e+00
6.892500000000e+02 2.161684523342e-02 3.298511749159e-05 7.276839513135e+00
6.895000000000e+02 2.122988920047e-02 3.622403547382e-05 7.233766892842e+00
6.897500000000e+02 2.088458858256e-02 3.968474899818e-05 7.189589999143e+00
6.900000000000e+02 2.059475777402e-02 4.331487004966e-05 7.144334849793e+00
6.902500000000e+02 2.037326057396e-02 4.705867039315e-05 7.098029045445e+00
6.905000000000e+02 2.023178895039e-02 5.085781373496e-05 7.050701583958e+00
6.907500000000e+02 2.018066135914e-02 5.465216797540e-05 7.002382676473e+00
6.910000000000e+02 2.022864397679e-02 5.838061182775e-05 6.953103561696e+00
6.912500000000e+02 2.038279879835e-02 6.198192606496e-05 6.902896332071e+00
6.915000000000e+02 2.064836091021e-02 6.539567608840e-05 6.851793758845e+00
6.917500000000e+02 2.102864793026e-02 6.856311320383e-05 6.799829123396e+00
6.920000000000e+02 2.152500371130e-02 7.142801299143e-05 6.747036063019e+00
6.922500000000e+02 2.213677771046e-02 7.393760855662e-05 6.693448414831e+00
6.925000000000e+02 2.286134083268e-02 7.604343150025e-05 6.639100078384e+00
6.927500000000e+02 2.369413803716e-02 7.770204187132e-05 6.584024880851e+00
6.930000000000e+02 2.462877677364e-02 7.887579698210e-05 6.528256453036e+00
6.932500000000e+02 2.565714969068e-02 7.953353263651e-05 6.471828120394e+00
6.935000000000e+02 2.676958915844e-02 7.965104501786e-05 6.414772797534e+00
6.937500000000e+02 2.795505042986e-02 7.921160131064e-05 6.357122901226e+00
6.940000000000e+02 2.920131968070e-02 7.820632907465e-05 6.298910270118e+00
6.942500000000e+02 3.049524272997e-02 7.663444512943e-05 6.240166097095e+00
6.945000000000e+02 3.182297009842e-02 7.450337709930e-05 6.180920877565e+00
6.947500000000e+02 3.317021348168e-02 7.182875979719e-05 6.121204366468e+00
6.950000000000e+02 3.452250900160e-02 6.863430629156e-05 6.061045550679e+00
6.952500000000e+02 3.586548252529e-02 6.495155526998e-05 6.000472634210e+00
6.955000000000e+02 3.718511225275e-02 6.081949690043e-05 5.939513037229e+00
6.957500000000e+02 3.846798400162e-02 5.628408173614e-05 5.878193408674e+00
6.960000000000e+02 3.970153493271e-02 5.139761938927e-05 5.816539653904e+00
6.962500000000e+02 4.087427966408e-02 4.621807215471e-05 5.754576971095e+00
6.965000000000e+02 4.197601751036e-02 4.080826031605e-05 5.692329911157e+00
6.967500000000e+02 4.299801215719e-02 3.523497950586e-05 5.629822441728e+00
6.970000000000e+02 4.393314304992e-02 2.956804878351e-05 5.567078029982e+00
6.972500000000e+02 4.477601944777e-02 2.387930041065e-05 5.504119727824e+00
6.975000000000e+02 4.552306392160e-02 1.824152273291e-05 5.440970284978e+00
6.977500000000e+02 4.617255088343e-02 1.272737210342e-05 5.377652255912e+00
6.980000000000e+02 4.672460290233e-02 7.408275941978e-06 5.314188113897e+00
6.982500000000e+02 4.718115474171e-02 2.353322823223e-06 5.250600387234e+00
6.985000000000e+02 4.754586432222e-02 -2.371808734830e-06 5.186911772983e+00
6.987500000000e+02 4.782400030333e-02 -6.705911642313e-06 5.123145276216e+00
6.990000000000e+02 4.802228136106e-02 -1.059322979172e-05 5.059324321916e+00
6.992500000000e+02 4.814869989523e-02 -1.398439847788e-05 4.995472882433e+00
6.995000000000e+02 4.821231303716e-02 -1.683727856136e-05 4.931615581445e+00
6.997500000000e+02 4.822301665772e-02 -1.911768871260e-05 4.867777788181e+00
7.000000000000e+02 4.819131590154e-02 -2.080004652799e-05 4.803985705438e+00
7.002500000000e+02 4.812808279627e-02 -2.186785943831e-05 4.740266430324e+00
7.005000000000e+02 4.804431982392e-02 -2.231409183312e-05 4.676648000718e+00
7.007500000000e+02 4.795093032530e-02 -2.214138700243e-05 4.613159419496e+00
7.010000000000e+02 4.785850251189e-02 -2.136214107593e-05 4.549830656206e+00
7.012500000000e+02 4.777710881931e-02 -1.999841389644e-05 4.486692624229e+00
7.015000000000e+02 4.771613323703e-02 -1.808170563392e-05 4.423777136262e+00
7.017500000000e+02 4.768411924328e-02 -1.565255768138e-05 4.361116833550e+00
7.020000000000e+02 4.768864754228e-02 -1.276000483250e-05 4.298745094368e+00
7.022500000000e+02 4.773624797446e-02 -9.460889297153e-06 4.236695919574e+00
7.025000000000e+02 4.783233787713e-02 -5.819013151442e-06 4.175003800844e+00
7.027500000000e+02 4.798119561617e-02 -1.904168498434e-06 4.113703570851e+00
7.030000000000e+02 4.818596371739e-02 2.208960667688e-06 4.052830238467e+00
7.032500000000e+02 4.844867853556e-02 6.442009709978e-06 3.992418817252e+00
7.035000000000e+02 4.877032705802e-02 1.071422998944e-05 3.932504143714e+00
7.037500000000e+02 4.915092452389e-02 1.494385912945e-05 3.873120691418e+00
7.040000000000e+02 4.958960749580e-02 1.904953345616e-05 3.814302391026e+00
7.042500000000e+02 5.008474050029e-02 2.295172010111e-05 3.756082445980e+00
7.045000000000e+02 5.063402722304e-02 2.657413029308e-05 3.698493164741e+00
7.047500000000e+02 5.123462470436e-02 2.984509353787e-05 3.641565794311e+00
7.050000000000e+02 5.188325312304e-02 3.269885101775e-05 3.585330372829e+00
7.052500000000e+02 5.257629812399e-02 3.507673626235e-05 3.529815598215e+00
7.055000000000e+02 5.330990343646e-02 3.692822801199e-05 3.475048707247e+00
7.057500000000e+02 5.408004965786e-02 3.821183134209e-05 3.421055379750e+00
7.060000000000e+02 5.488261869726e-02 3.889577153540e-05 3.367859662947e+00
7.062500000000e+02 5.571344523472e-02 3.895849662539e-05 3.315483907486e+00
7.065000000000e+02 5.656835225942e-02 3.838894830310e-05 3.263948736200e+00
7.067500000000e+02 5.744317681328e-02 3.718662375732e-05 3.213273019135e+00
7.070000000000e+02 5.833378280169e-02 3.536141040225e-05 3.163473881424e+00
7.072500000000e+02 5.923606918696e-02 3.293321449269e-05 3.114566715327e+00
7.075000000000e+02 6.014597064626e-02 2.993137129145e-05 3.066565221524e+00
7.077500000000e+02 6.105945876234e-02 2.639387459696e-05 3.019481456537e+00
7.080000000000e+02 6.197254531461e-02 2.236643842471e-05 2.973325893079e+00
7.082500000000e+02 6.288128861370e-02 1.790141002786e-05 2.928107498273e+00
7.085000000000e+02 6.378181204203e-02 1.305657580492e-05 2.883833808514e+00
7.087500000000e+02 6.467033089726e-02 7.893879261783e-06 2.840511020850e+00
7.090000000000e+02 6.554319642967e-02 2.478099918019e-06 2.798144080145e+00
7.092500000000e+02 6.639695688829e-02 -3.124493873907e-06 2.756736767773e+00
7.095000000000e+02 6.722843418563e-02 -8.847466832995e-06 2.716291795366e+00
7.097500000000e+02 6.803482115413e-02 -1.462548080314e-05 2.676810887800e+00
7.100000000000e+02 6.881379126901e-02 -2.039546842647e-05 2.638294869190e+00
7.102500000000e+02 6.956361899179e-02 -2.609768980413e-05 2.600743744799e+00
7.105000000000e+02 7.028330685651e-02 -3.167664172302e-05 2.564156773904e+00
7.107500000000e+02 7.097270694764e-02 -3.708180675405e-05 2.528532543347e+00
7.110000000000e+02 7.163262933137e-02 -4.226822510700e-05 2.493869036934e+00
7.112500000000e+02 7.226492983608e-02 -4.719688649457e-05 2.460163695388e+00
7.115000000000e+02 7.287256216389e-02 -5.183494038638e-05 2.427413477304e+00
7.117500000000e+02 7.345958716373e-02 -5.615573669479e-05 2.395614915248e+00
7.120000000000e+02 7.403113377288e-02 -6.013872418756e-05 2.364764162885e+00
7.122500000000e+02 7.459329932698e-02 -6.376920623657e-05 2.334857043591e+00
7.125000000000e+02 7.515299369940e-02 -6.703800326174e-05 2.305889088024e+00
7.127500000000e+02 7.571772021230e-02 -6.994102621055e-05 2.277855570117e+00
7.130000000000e+02 7.629530407160e-02 -7.247884715630e-05 2.250751534104e+00
7.132500000000e+02 7.689357066377e-02 -7.465615016636e-05 2.224571814776e+00
7.135000000000e+02 7.751999057413e-02 -7.648128043541e-05 2.199311052413e+00
7.137500000000e+02 7.818130214801e-02 -7.796576998798e-05 2.174963695764e+00
7.140000000000e+02 7.888313329429e-02 -7.912390476797e-05 2.151524000317e+00
7.142500000000e+02 7.962963988744e-02 -7.997233501608e-05 2.128986020714e+00
7.145000000000e+02 8.042318117089e-02 -8.052972863756e-05 2.107343593883e+00
7.147500000000e+02 8.126405141274e-02 -8.081646387617e-05 2.086590312788e+00
7.150000000000e+02 8.215028566802e-02 -8.085435847124e-05 2.066719510046e+00
7.152500000000e+02 8.307755107688e-02 -8.066641292268e-05 2.047724219208e+00
7.155000000000e+02 8.403913591885e-02 -8.027656561682e-05 2.029597157410e+00
7.157500000000e+02 8.502603832496e-02 -7.970943819888e-05 2.012330693478e+00
7.160000000000e+02 8.602715565769e-02 -7.899006618400e-05 1.995916827340e+00
7.162500000000e+02 8.702956847657e-02 -7.814360404784e-05 1.980347176636e+00
7.165000000000e+02 8.801890670896e-02 -7.719500481207e-05 1.965612959594e+00
7.167500000000e+02 8.897978816893e-02 -7.616866983537e-05 1.951705014501e+00
7.170000000000e+02 8.989630271270e-02 -7.508808310516e-05 1.938613795934e+00
7.172500000000e+02 9.075253235554e-02 -7.397542930196e-05 1.926329425622e+00
7.175000000000e+02 9.153307232571e-02 -7.285122006429e-05 1.914841720675e+00
7.177500000000e+02 9.222354491013e-02 -7.173393287307e-05 1.904140283072e+00
7.180000000000e+02 9.281106843823e-02 -7.063968987453e-05 1.894214573729e+00
7.182500000000e+02 9.328467332185e-02 -6.958198678658e-05 1.885054037613e+00
7.185000000000e+02 9.363564195125e-02 -6.857149424735e-05 1.876648255895e+00
7.187500000000e+02 9.385774892191e-02 -6.761594254120e-05 1.868987101698e+00
7.190000000000e+02 9.394740775419e-02 -6.672010211550e-05 1.862060961074e+00
7.192500000000e+02 9.390369556304e-02 -6.588586451969e-05 1.855860941824e+00
7.195000000000e+02 9.372827915903e-02 -6.511243468610e-05 1.850379143207e+00
7.197500000000e+02 9.342522459415e-02 -6.439662699692e-05 1.845608905952e+00
7.200000000000e+02 9.300072893449e-02 -6.373323160222e-05 1.841545105776e+00
7.202500000000e+02 9.246277499133e-02 -6.311547409268e-05 1.838184424211e+00
7.205000000000e+02 9.182074347731e-02 -6.253555779681e-05 1.835525609369e+00
7.207500000000e+02 9.108502096582e-02 -6.198522801823e-05 1.833569732921e+00
7.210000000000e+02 9.026661868306e-02 -6.145634447313e-05 1.832320392691e+00
7.212500000000e+02 8.937684542502e-02 -6.094144747729e-05 1.831783883872e+00
7.215000000000e+02 8.842704938653e-02 -6.043427428470e-05 1.831969307284e+00
7.217500000000e+02 8.742845899294e-02 -5.993021813366e-05 1.832888638781e+00
7.220000000000e+02 8.639210928352e-02 -5.942667425601e-05 1.834556711992e+00
7.222500000000e+02 8.532887231078e-02 -5.892328806839e-05 1.836991165669e+00
7.225000000000e+02 8.424955375541e-02 -5.842206670037e-05 1.840212307890e+00
7.227500000000e+02 8.316505120568e-02 -5.792738754196e-05 1.844242947990e+00
7.230000000000e+02 8.208652433525e-02 -5.744587416098e-05 1.849108159775e+00
7.232500000000e+02 8.102555853458e-02 -5.698618070205e-05 1.854835020324e+00
7.235000000000e+02 7.999427543184e-02 -5.655868696741e-05 1.861452297538e+00
7.237500000000e+02 7.900537350242e-02 -5.617513300157e-05 1.868990120559e+00
7.240000000000e+02 7.807207106694e-02 -5.584820712617e-05 1.877479614167e+00
7.242500000000e+02 7.720794943346e-02 -5.559110408954e-05 1.886952520108e+00
7.245000000000e+02 7.642669470198e-02 -5.541706738399e-05 1.897440794692e+00
7.247500000000e+02 7.574175427027e-02 -5.533892843665e-05 1.908976193963e+00
7.250000000000e+02 7.516592808505e-02 -5.536864503949e-05 1.921589847347e+00
7.252500000000e+02 7.471092338310e-02 -5.551685647354e-05 1.935311824004e+00
7.255000000000e+02 7.438690233918e-02 -5.579245991044e-05 1.950170698945e+00
7.257500000000e+02 7.420205244637e-02 -5.620221963046e-05 1.966193125041e+00
7.260000000000e+02 7.416220839087e-02 -5.675042796047e-05 1.983403423627e+00
7.262500000000e+02 7.427054508986e-02 -5.743861756652e-05 2.001823194295e+00
7.265000000000e+02 7.452736350805e-02 -5.826535539885e-05 2.021470965713e+00
7.267500000000e+02 7.492997733903e-02 -5.922611363465e-05 2.042361888567e+00
7.270000000000e+02 7.547270814961e-02 -6.031322719324e-05 2.064507480811e+00
7.272500000000e+02 7.614699234011e-02 -6.151593566553e-05 2.087915437486e+00
7.275000000000e+02 7.694159491370e-02 -6.282049194287e-05 2.112589491718e+00
7.277500000000e+02 7.784292865229e-02 -6.421034334375e-05 2.138529348090e+00
7.280000000000e+02 7.883546579335e-02 -6.566637049318e-05 2.165730678337e+00
7.282500000000e+02 7.990222594537e-02 -6.716716917926e-05 2.194185160658e+00
7.285000000000e+02 8.102532119435e-02 -6.868938412810e-05 2.223880590726e+00
7.287500000000e+02 8.218652699527e-02 -7.020808728844e-05 2.254801016568e+00
7.290000000000e+02 8.336784579419e-02 -7.169725831505e-05 2.286926935395e+00
7.292500000000e+02 8.455202424635e-02 -7.313030131340e-05 2.320235501699e+00
7.295000000000e+02 8.572298281858e-02 -7.448067269528e-05 2.354700787886e+00
7.297500000000e+02 8.686612483233e-02 -7.572259207908e-05 2.390294048762e+00
7.300000000000e+02 8.796849528055e-02 -7.683183189602e-05 2.426984023077e+00
7.302500000000e+02 8.901877649768e-02 -7.778654578303e-05 2.464737254566e+00
7.305000000000e+02 9.000712839108e-02 -7.856809236131e-05 2.503518416159e+00
7.307500000000e+02 9.092488930565e-02 -7.916177648670e-05 2.543290662024e+00
7.310000000000e+02 9.176418621714e-02 -7.955742867036e-05 2.584015980044e+00
7.312500000000e+02 9.251751331157e-02 -7.974974224140e-05 2.625655545605e+00
7.315000000000e+02 9.317734320356e-02 -7.973829506933e-05 2.668170076935e+00
7.317500000000e+02 9.373584674666e-02 -7.952723301125e-05 2.711520163780e+00
7.320000000000e+02 9.418476654643e-02 -7.912459220435e-05 2.755666590686e+00
7.322500000000e+02 9.451548806139e-02 -7.854130446491e-05 2.800570636653e+00
7.325000000000e+02 9.471932959241e-02 -7.778998186292e-05 2.846194335142e+00
7.327500000000e+02 9.478801646503e-02 -7.688356968957e-05 2.892500728369e+00
7.330000000000e+02 9.471431443659e-02 -7.583405007514e-05 2.939454077192e+00
7.332500000000e+02 9.449272684538e-02 -7.465131996862e-05 2.987020072845e+00
7.335000000000e+02 9.412018242988e-02 -7.334241837773e-05 3.035166024618e+00
7.337500000000e+02 9.359660948075e-02 -7.191120439654e-05 3.083861043723e+00
7.340000000000e+02 9.292530170847e-02 -7.035853791049e-05 3.133076238931e+00
7.342500000000e+02 9.211302445435e-02 -6.868297361884e-05 3.182784896775e+00
7.345000000000e+02 9.116980864743e-02 -6.688186299236e-05 3.232962679016e+00
7.347500000000e+02 9.010845680482e-02 -6.495273060286e-05 3.283587795655e+00
7.350000000000e+02 8.894379304747e-02 -6.289472410109e-05 3.334641169566e+00
7.352500000000e+02 8.769174392811e-02 -6.070991989598e-05 3.386106566598e+00
7.355000000000e+02 8.636835822583e-02 -5.840428203654e-05 3.437970665918e+00
7.357500000000e+02 8.498887129957e-02 -5.598810254692e-05 3.490223074265e+00
7.360000000000e+02 8.356692992807e-02 -5.347583455978e-05 3.542856254582e+00
7.362500000000e+02 8.211405927822e-02 -5.088530606628e-05 3.595865373320e+00
7.365000000000e+02 8.063943004857e-02 -4.823639810059e-05 3.649248048605e+00
7.367500000000e+02 7.914993061368e-02 -4.554934598486e-05 3.703004024497e+00
7.370000000000e+02 7.765051791505e-02 -4.284288364687e-05 3.757134775983e+00
7.372500000000e+02 7.614478136442e-02 -4.013247842871e-05 3.811643054119e+00
7.375000000000e+02 7.463562171405e-02 -3.742888957123e-05 3.866532422406e+00
7.377500000000e+02 7.312594404734e-02 -3.473722744540e-05 3.921806778622e+00
7.380000000000e+02 7.161925678142e-02 -3.205670642492e-05 3.977469921933e+00
7.382500000000e+02 7.012009329803e-02 -2.938103759770e-05 4.033525153262e+00
7.385000000000e+02 6.863419590620e-02 -2.669946612840e-05 4.089974958772e+00
7.387500000000e+02 6.716844175353e-02 -2.399832714783e-05 4.146820751058e+00
7.390000000000e+02 6.573052623791e-02 -2.126291084875e-05 4.204062694527e+00
7.392500000000e+02 6.432845634857e-02 -1.847939965638e-05 4.261699596304e+00
7.395000000000e+02 6.296993313107e-02 -1.563663642332e-05 4.319728838273e+00
7.397500000000e+02 6.166171638125e-02 -1.272752918655e-05 4.378146352351e+00
7.400000000000e+02 6.040906381210e-02 -9.749923011032e-06 4.436946610474e+00
7.402500000000e+02 5.921532241281e-02 -6.706872600043e-06 4.496122602027e+00
7.405000000000e+02 5.808172308700e-02 -3.606353365798e-06 4.555665806495e+00
7.407500000000e+02 5.700740022332e-02 -4.604614637083e-07 4.615566135425e+00
7.410000000000e+02 5.598962535565e-02 2.715723098623e-06 4.675811855339e+00
7.412500000000e+02 5.502421834335e-02 5.905470961770e-06 4.736389478665e+00
7.415000000000e+02 5.410607648859e-02 9.091710705650e-06 4.797283655052e+00
7.417500000000e+02 5.322975311680e-02 1.225815122496e-05 4.858477060837e+00
7.420000000000e+02 5.239001399947e-02 1.539008544640e-05 4.919950308840e+00
7.422500000000e+02 5.158230666697e-02 1.847480398315e-05 4.981681897983e+00
7.425000000000e+02 5.080309527936e-02 2.150160106754e-05 5.043648201995e+00
7.427500000000e+02 5.005003025020e-02 2.446139979900e-05 5.105823522811e+00
7.430000000000e+02 4.932194795038e-02 2.734610432953e-05 5.168180201546e+00
7.432500000000e+02 4.861871936511e-02 3.014778788837e-05 5.230688779287e+00
7.435000000000e+02 4.794097994128e-02 3.285786025559e-05 5.293318212761e+00
7.437500000000e+02 4.728978953963e-02 3.546634699242e-05 5.356036124786e+00
7.440000000000e+02 4.666627806536e-02 3.796139171597e-05 5.418809072934e+00
7.442500000000e+02 4.607132103455e-02 4.032905404297e-05 5.481602831355e+00
7.445000000000e+02 4.550529378007e-02 4.255343470808e-05 5.544382660256e+00
7.447500000000e+02 4.496792555569e-02 4.461711573517e-05 5.607113559980e+00
7.450000000000e+02 4.445826725340e-02 4.650186211844e-05 5.669760496043e+00
7.452500000000e+02 4.397477030858e-02 4.818950575061e-05 5.732288592131e+00
7.455000000000e+02 4.351545203914e-02 4.966291043437e-05 5.794663290629e+00
7.457500000000e+02 4.307812153687e-02 5.090691805451e-05 5.856850482586e+00
7.460000000000e+02 4.266062879026e-02 5.190918459674e-05 5.918816612893e+00
7.462500000000e+02 4.226109917278e-02 5.266083119732e-05 5.980528764471e+00
7.465000000000e+02 4.187812492984e-02 5.315687168034e-05 6.041954734392e+00
7.467500000000e+02 4.151088396460e-02 5.339639498772e-05 6.103063099836e+00
7.470000000000e+02 4.115917616042e-02 5.338251793352e-05 6.163823284238e+00
7.472500000000e+02 4.082337370899e-02 5.312214910527e-05 6.224205624659e+00
7.475000000000e+02 4.050429362563e-02 5.262563181715e-05 6.284181436665e+00
7.477500000000e+02 4.020301487750e-02 5.190625539558e-05 6.343723087975e+00
7.480000000000e+02 3.992065966013e-02 5.097979268084e-05 6.402804058551e+00
7.482500000000e+02 3.965817199024e-02 4.986406767477e-05 6.461399002445e+00
7.485000000000e+02 3.941611773719e-02 4.857857716667e-05 6.519483800570e+00
7.487500000000e+02 3.919452631036e-02 4.714420425983e-05 6.577035590698e+00
7.490000000000e+02 3.899279380026e-02 4.558300621979e-05 6.634032795595e+00
7.492500000000e+02 3.880964851902e-02 4.391805846393e-05 6.690455118156e+00
7.495000000000e+02 3.864318267051e-02 4.217338987142e-05 6.746283533097e+00
7.497500000000e+02 3.849093636264e-02 4.037389841655e-05 6.801500251435e+00
7.500000000000e+02 3.835002073327e-02 3.854524959360e-05 6.856088668904e+00
7.502500000000e+02 3.821726314569e-02 3.671372869768e-05 6.910033310603e+00
7.505000000000e+02 3.808935226005e-02 3.490605078077e-05 6.963319754349e+00
7.507500000000e+02 3.796296809166e-02 3.314907053667e-05 7.015934552551e+00
7.510000000000e+02 3.783488117691e-02 3.146940153054e-05 7.067865141893e+00
7.512500000000e+02 3.770201491907e-02 2.989300038100e-05 7.119099761201e+00
7.515000000000e+02 3.756146450876e-02 2.844474683322e-05 7.169627356819e+00
7.517500000000e+02 3.741047774002e-02 2.714794985831e-05 7.219437495249e+00
7.520000000000e+02 3.724640249487e-02 2.602388078374e-05 7.268520270645e+00
7.522500000000e+02 3.706661512104e-02 2.509137013068e-05 7.316866227133e+00
7.525000000000e+02 3.686843809699e-02 2.436644989665e-05 7.364466274896e+00
7.527500000000e+02 3.664906143373e-02 2.386208862981e-05 7.411311611764e+00
7.530000000000e+02 3.640548231292e-02 2.358802463631e-05 7.457393662610e+00
7.532500000000e+02 3.613446517039e-02 2.355068404911e-05 7.502704008984e+00
7.535000000000e+02 3.583253657440e-02 2.375318513034e-05 7.547234345057e+00
7.537500000000e+02 3.549600777594e-02 2.419542830148e-05 7.590976424270e+00
7.540000000000e+02 3.512103340634e-02 2.487424807082e-05 7.633922032663e+00
7.542500000000e+02 3.470369217921e-02 2.578362149153e-05 7.676062953476e+00
7.545000000000e+02 3.424009330986e-02 2.691490907733e-05 7.717390956182e+00
7.547500000000e+02 3.372649254163e-02 2.825712436413e-05 7.757897780835e+00
7.550000000000e+02 3.315941545953e-02 2.979721592836e-05 7.797575134641e+00
7.552500000000e+02 3.253577624934e-02 3.152035817527e-05 7.836414686448e+00
7.555000000000e+02 3.185299113331e-02 3.341023900030e-05 7.874408074255e+00
7.557500000000e+02 3.110907360261e-02 3.544936077687e-05 7.911546903379e+00
7.560000000000e+02 3.030271347194e-02 3.761929445351e-05 7.947822749824e+00
7.562500000000e+02 2.943333562402e-02 3.990102248685e-05 7.983227163076e+00
7.565000000000e+02 2.850113586511e-02 4.227529015052e-05 8.017751662682e+00
7.567500000000e+02 2.750710018385e-02 4.472278759479e-05 8.051387744642e+00
7.570000000000e+02 2.645300110761e-02 4.722446095853e-05 8.084126878103e+00
7.572500000000e+02 2.534137958070e-02 4.976181426494e-05 8.115960509409e+00
7.575000000000e+02 2.417551050744e-02 5.231723074359e-05 8.146880062775e+00
7.577500000000e+02 2.295936021847e-02 5.487409808388e-05 8.176876953904e+00
7.580000000000e+02 2.169753154444e-02 5.741708499146e-05 8.205942598878e+00
7.582500000000e+02 2.039520227729e-02 5.993240531113e-05 8.234068427978e+00
7.585000000000e+02 1.905806096147e-02 6.240795719478e-05 8.261245911466e+00
7.587500000000e+02 1.769223513073e-02 6.483344103780e-05 8.287466575403e+00
7.590000000000e+02 1.630422033838e-02 6.720043899877e-05 8.312722031152e+00
7.592500000000e+02 1.490080378221e-02 6.950244669371e-05 8.337003991712e+00
7.595000000000e+02 1.348898860902e-02 7.173485972869e-05 8.360304295959e+00
7.597500000000e+02 1.207591459180e-02 7.389491300128e-05 8.382614920531e+00
7.600000000000e+02 1.066877752792e-02 7.598157621694e-05 8.403927985921e+00
7.602500000000e+02 9.274747420783e-03 7.799541373923e-05 8.424235760153e+00
7.605000000000e+02 7.900884493629e-03 7.993840480824e-05 8.443530648731e+00
7.607500000000e+02 6.554054632263e-03 8.181373643065e-05 8.461805180661e+00
7.610000000000e+02 5.240844788085e-03 8.362556895136e-05 8.479051985377e+00
7.612500000000e+02 3.967479243430e-03 8.537878670797e-05 8.495263769890e+00
7.615000000000e+02 2.739738646391e-03 8.707873207286e-05 8.510433288869e+00
7.617500000000e+02 1.562883231500e-03 8.873093418482e-05 8.524553317572e+00
7.620000000000e+02 4.415827465711e-04 9.034083583070e-05 8.537616624717e+00
7.622500000000e+02 -6.201462238725e-04 9.191352898388e-05 8.549615953820e+00
7.625000000000e+02 -1.618992226502e-03 9.345349977047e-05 8.560544007135e+00
7.627500000000e+02 -2.552389227760e-03 9.496439218495e-05 8.570393437689e+00
7.630000000000e+02 -3.418544521084e-03 9.644879868873e-05 8.579156850739e+00
7.632500000000e+02 -4.216453170511e-03 9.790808198887e-05 8.586826813752e+00
7.635000000000e+02 -4.945897470363e-03 9.934223002747e-05 8.593395870661e+00
7.637500000000e+02 -5.607434430683e-03 1.007497156983e-04 8.598856568263e+00
7.640000000000e+02 -6.202368411628e-03 1.021275000338e-04 8.603201482815e+00
7.642500000000e+02 -6.732713688794e-03 1.034710931558e-04 8.606423256983e+00
7.645000000000e+02 -7.201144676075e-03 1.047745040325e-04 8.608514634261e+00
7.647500000000e+02 -7.610938879435e-03 1.060303410127e-04 8.609468502119e+00
7.650000000000e+02 -7.965910663508e-03 1.072299485483e-04 8.609277929992e+00
7.652500000000e+02 -8.270340936667e-03 1.083636185365e-04 8.607936214603e+00
7.655000000000e+02 -8.528901732208e-03 1.094208303602e-04 8.605436920970e+00
7.657500000000e+02 -8.746578953953e-03 1.103905142043e-04 8.601773926653e+00
7.660000000000e+02 -8.928593712405e-03 1.112613421478e-04 8.596941462586e+00
7.662500000000e+02 -9.080325250309e-03 1.120220424418e-04 8.590934161278e+00
7.665000000000e+02 -9.207234340330e-03 1.126617474867e-04 8.583747099285e+00
7.667500000000e+02 -9.314789787645e-03 1.131702837153e-04 8.575375844598e+00
7.670000000000e+02 -9.408397416521e-03 1.135384356363e-04 8.565816499382e+00
7.672500000000e+02 -9.493333981251e-03 1.137582854673e-04 8.555065753064e+00
7.675000000000e+02 -9.574684218778e-03 1.138235010143e-04 8.543120928041e+00
7.677500000000e+02 -9.657282635042e-03 1.137295703714e-04 8.529980024187e+00
7.680000000000e+02 -9.745662028432e-03 1.134739980032e-04 8.515641775087e+00
7.682500000000e+02 -9.844006191064e-03 1.130564426536e-04 8.500105685326e+00
7.685000000000e+02 -9.956111565685e-03 1.124788465208e-04 8.483372086475e+00
7.687500000000e+02 -1.008535417322e-02 1.117455673576e-04 8.465442170010e+00
7.690000000000e+02 -1.023466677153e-02 1.108633778651e-04 8.446318039753e+00
7.692500000000e+02 -1.040652192443e-02 1.098413933270e-04 8.426002738537e+00
7.695000000000e+02 -1.060292588041e-02 1.086910356055e-04 8.404500295133e+00
7.697500000000e+02 -1.082541807378e-02 1.074259669369e-04 8.381815743555e+00
7.700000000000e+02 -1.107508081741e-02 1.060619350718e-04 8.357955161667e+00
7.702500000000e+02 -1.135255459954e-02 1.046166201125e-04 8.332925690557e+00
7.705000000000e+02 -1.165806018479e-02 1.031094047612e-04 8.306735549777e+00
7.707500000000e+02 -1.199142867039e-02 1.015611494711e-04 8.279394063115e+00
7.710000000000e+02 -1.235213574286e-02 9.999395363483e-05 8.250911664215e+00
7.712500000000e+02 -1.273934254038e-02 9.843087033462e-05 8.221299907687e+00
7.715000000000e+02 -1.315194031499e-02 9.689559151521e-05 8.190571465606e+00
7.717500000000e+02 -1.358860100667e-02 9.541214226003e-05 8.158740136261e+00
7.720000000000e+02 -1.404782897149e-02 9.400455545702e-05 8.125820832579e+00
7.722500000000e+02 -1.452801411967e-02 9.269653721011e-05 8.091829565770e+00
7.725000000000e+02 -1.502748627118e-02 9.151113521089e-05 8.056783437784e+00
7.727500000000e+02 -1.554456621156e-02 9.047033979634e-05 8.020700613558e+00
7.730000000000e+02 -1.607761365304e-02 8.959482033485e-05 7.983600287589e+00
7.732500000000e+02 -1.662507260141e-02 8.890362945224e-05 7.945502660490e+00
7.735000000000e+02 -1.718550984940e-02 8.841389698119e-05 7.906428886292e+00
7.737500000000e+02 -1.775765099846e-02 8.814055922052e-05 7.866401038899e+00
7.740000000000e+02 -1.834040957524e-02 8.809617086961e-05 7.825442049558e+00
7.742500000000e+02 -1.893291340174e-02 8.829066916957e-05 7.783575662553e+00
7.745000000000e+02 -1.953452471024e-02 8.873121886521e-05 7.740826366357e+00
7.747500000000e+02 -2.014485663750e-02 8.942209614438e-05 7.697219334838e+00
7.750000000000e+02 -2.076378424302e-02 9.036460591158e-05 7.652780364396e+00
7.752500000000e+02 -2.139144980860e-02 9.155704606309e-05 7.607535803982e+00
7.755000000000e+02 -2.202826228866e-02 9.299468441193e-05 7.561512484183e+00
7.757500000000e+02 -2.267489144922e-02 9.466989002033e-05 7.514737655497e+00
7.760000000000e+02 -2.333225540780e-02 9.657218945439e-05 7.467238917395e+00
7.762500000000e+02 -2.400150219098e-02 9.868833565946e-05 7.419044149367e+00
7.765000000000e+02 -2.468398578171e-02 1.010025395825e-04 7.370181452517e+00
7.767500000000e+02 -2.538123650059e-02 1.034966915859e-04 7.320679084869e+00
7.770000000000e+02 -2.609492631764e-02 1.061505573510e-04 7.270565400472e+00
7.772500000000e+02 -2.682682959198e-02 1.089420426311e-04 7.219868800756e+00
7.775000000000e+02 -2.757877928347e-02 1.118474981571e-04 7.168617677031e+00
7.777500000000e+02 -2.835261994644e-02 1.148420068394e-04 7.116840370748e+00
7.780000000000e+02 -2.915015748489e-02 1.178996964159e-04 7.064565126467e+00
7.782500000000e+02 -2.997310685924e-02 1.209940615536e-04 7.011820058276e+00
7.785000000000e+02 -3.082303787883e-02 1.240982889961e-04 6.958633116697e+00
7.787500000000e+02 -3.170131992894e-02 1.271855826167e-04 6.905032064225e+00
7.790000000000e+02 -3.260906541991e-02 1.302294881651e-04 6.851044449516e+00
7.792500000000e+02 -3.354707313088e-02 1.332042117734e-04 6.796697591758e+00
7.795000000000e+02 -3.451577201711e-02 1.360849359672e-04 6.742018568466e+00
7.797500000000e+02 -3.551516541405e-02 1.388481207375e-04 6.687034202443e+00
7.800000000000e+02 -3.654477920140e-02 1.414717968986e-04 6.631771058891e+00
7.802500000000e+02 -3.760361254749e-02 1.439358069474e-04 6.576255438472e+00
7.805000000000e+02 -3.869009700084e-02 1.462220624365e-04 6.520513378706e+00
7.807500000000e+02 -3.980206116931e-02 1.483147606776e-04 6.464570651736e+00
7.810000000000e+02 -4.093670810372e-02 1.502005659910e-04 6.408452767516e+00
7.812500000000e+02 -4.209060215350e-02 1.518687523576e-04 6.352184974503e+00
7.815000000000e+02 -4.325966737287e-02 1.533112795809e-04 6.295792261912e+00
7.817500000000e+02 -4.443920245660e-02 1.545228789833e-04 6.239299360865e+00
7.820000000000e+02 -4.562390657747e-02 1.555010645004e-04 6.182730743863e+00
7.822500000000e+02 -4.680791865677e-02 1.562460933828e-04 6.126110624402e+00
7.825000000000e+02 -4.798487673457e-02 1.567608959726e-04 6.069462949932e+00
7.827500000000e+02 -4.914798441442e-02 1.570509405426e-04 6.012811397850e+00
7.830000000000e+02 -5.029010077206e-02 1.571240975524e-04 5.956179359886e+00
7.832500000000e+02 -5.140383552500e-02 1.569904017196e-04 5.899589930791e+00
7.835000000000e+02 -5.248166242692e-02 1.566618175306e-04 5.843065886335e+00
7.837500000000e+02 -5.351604324798e-02 1.561519736323e-04 5.786629654597e+00
7.840000000000e+02 -5.449955349071e-02 1.554758584777e-04 5.730303290768e+00
7.842500000000e+02 -5.542502266933e-02 1.546495222216e-04 5.674108432222e+00
7.845000000000e+02 -5.628566757193e-02 1.536897490537e-04 5.618066262493e+00
7.847500000000e+02 -5.707523527050e-02 1.526137500367e-04 5.562197452893e+00
7.850000000000e+02 -5.778813422711e-02 1.514388438549e-04 5.506522114664e+00
7.852500000000e+02 -5.841956944281e-02 1.501821673228e-04 5.451059728804e+00
7.855000000000e+02 -5.896566450505e-02 1.488603950859e-04 5.395829081229e+00
7.857500000000e+02 -5.942357422393e-02 1.474894861916e-04 5.340848193953e+00
7.860000000000e+02 -5.979158998442e-02 1.460844681903e-04 5.286134240646e+00
7.862500000000e+02 -6.006922569122e-02 1.446592396009e-04 5.231703471572e+00
7.865000000000e+02 -6.025729098371e-02 1.432264236770e-04 5.177571128688e+00
7.867500000000e+02 -6.035794450888e-02 1.417973038078e-04 5.123751368855e+00
7.870000000000e+02 -6.037473361441e-02 1.403817228293e-04 5.070257172043e+00
7.872500000000e+02 -6.031261040221e-02 1.389880479619e-04 5.017100266460e+00
7.875000000000e+02 -6.017793043028e-02 1.376231928154e-04 4.964291047689e+00
7.877500000000e+02 -5.997842818532e-02 1.362926689545e-04 4.911838512775e+00
7.880000000000e+02 -5.972317272475e-02 1.350006715607e-04 4.859750183449e+00
7.882500000000e+02 -5.942249553598e-02 1.337501980862e-04 4.808032052863e+00
7.885000000000e+02 -5.908789286363e-02 1.325432016605e-04 4.756688541896e+00
7.887500000000e+02 -5.873190152126e-02 1.313807607983e-04 4.705722448415e+00
7.890000000000e+02 -5.836794496779e-02 1.302632813767e-04 4.655134934372e+00
7.892500000000e+02 -5.801015336148e-02 1.291907126327e-04 4.604925497357e+00
7.895000000000e+02 -5.767315793032e-02 1.281627731092e-04 4.555091982127e+00
7.897500000000e+02 -5.737186265146e-02 1.271791721891e-04 4.505630579785e+00
7.900000000000e+02 -5.712119733695e-02 1.262398299687e-04 4.456535856843e+00
7.902500000000e+02 -5.693585686545e-02 1.253450831190e-04 4.407800795524e+00
7.905000000000e+02 -5.683002888938e-02 1.244958724902e-04 4.359416833967e+00
7.907500000000e+02 -5.681711849346e-02 1.236938755235e-04 4.311373932422e+00
7.910000000000e+02 -5.690947267053e-02 1.229416158589e-04 4.263660642450e+00
7.912500000000e+02 -5.711811281494e-02 1.222425708718e-04 4.216264192587e+00
7.915000000000e+02 -5.745247749315e-02 1.216011971831e-04 4.169170573755e+00
7.917500000000e+02 -5.792018698303e-02 1.210229218032e-04 4.122364643153e+00
7.920000000000e+02 -5.852683210813e-02 1.205140919048e-04 4.075830230556e+00
7.922500000000e+02 -5.927579455894e-02 1.200818759793e-04 4.029550252090e+00
7.925000000000e+02 -6.016810514164e-02 1.197341258417e-04 3.983506830446e+00
7.927500000000e+02 -6.120234110423e-02 1.194791965881e-04 3.937681417629e+00
7.930000000000e+02 -6.237457150125e-02 1.193257371014e-04 3.892054923858e+00
7.932500000000e+02 -6.367834777184e-02 1.192824537833e-04 3.846607849336e+00
7.935000000000e+02 -6.510474614235e-02 1.193578548039e-04 3.801320417919e+00
7.937500000000e+02 -6.664245980978e-02 1.195599824789e-04 3.756172714941e+00
7.940000000000e+02 -6.827794349929e-02 1.198961411048e-04 3.711144829888e+00
7.942500000000e+02 -6.999560879938e-02 1.203726256981e-04 3.666216997216e+00
7.945000000000e+02 -7.177807048029e-02 1.209944640626e-04 3.621369749083e+00
7.947500000000e+02 -7.360643927839e-02 1.217651695419e-04 3.576584063508e+00
7.950000000000e+02 -7.546066118874e-02 1.226865090989e-04 3.531841528397e+00
7.952500000000e+02 -7.731989373824e-02 1.237582898873e-04 3.487124500921e+00
7.955000000000e+02 -7.916291857153e-02 1.249781749382e-04 3.442416285577e+00
7.957500000000e+02 -8.096857734357e-02 1.263415305778e-04 3.397701312386e+00
7.960000000000e+02 -8.271622524743e-02 1.278413005616e-04 3.352965329447e+00
7.962500000000e+02 -8.438618796196e-02 1.294679363152e-04 3.308195599752e+00
7.965000000000e+02 -8.596021523878e-02 1.312093501758e-04 3.263381119009e+00
7.967500000000e+02 -8.742191108253e-02 1.330509186245e-04 3.218512834263e+00
7.970000000000e+02 -8.875713215506e-02 1.349755503267e-04 3.173583879412e+00
7.972500000000e+02 -8.995433560078e-02 1.369638073092e-04 3.128589813005e+00
7.975000000000e+02 -9.100486991186e-02 1.389940842915e-04 3.083528876975e+00
7.977500000000e+02 -9.190318783025e-02 1.410428752685e-04 3.038402249389e+00
7.980000000000e+02 -9.264697495363e-02 1.430850893386e-04 2.993214298357e+00
7.982500000000e+02 -9.323719106203e-02 1.450944737193e-04 2.947972848316e+00
7.985000000000e+02 -9.367800842058e-02 1.470440660203e-04 2.902689417370e+00
7.987500000000e+02 -9.397666014219e-02 1.489066884599e-04 2.857379465062e+00
7.990000000000e+02 -9.414318800498e-02 1.506555061344e-04 2.812062597673e+00
7.992500000000e+02 -9.419010981952e-02 1.522646056406e-04 2.766762771549e+00
7.995000000000e+02 -9.413200453844e-02 1.537095574494e-04 2.721508441441e+00
7.997500000000e+02 -9.398504038981e-02 1.549679747181e-04 2.676332693523e+00
8.000000000000e+02 -9.376645171522e-02 1.560200274792e-04 2.631273312106e+00
8.002500000000e+02 -9.349399254555e-02 1.568488901870e-04 2.586372817435e+00
8.005000000000e+02 -9.318537911854e-02 1.574411128655e-04 2.541678434790e+00
8.007500000000e+02 -9.285774656367e-02 1.577869026302e-04 2.497242013919e+00
8.010000000000e+02 -9.252713756301e-02 1.578803061671e-04 2.453119882311e+00
8.012500000000e+02 -9.220804572797e-02 1.577192956034e-04 2.409372647844e+00
8.015000000000e+02 -9.191302827180e-02 1.573057586619e-04 2.366064930229e+00
8.017500000000e+02 -9.165240660083e-02 1.566453875638e-04 2.323265038555e+00
8.020000000000e+02 -9.143406630018e-02 1.557474916315e-04 2.281044591301e+00
8.022500000000e+02 -9.126336547886e-02 1.546247559836e-04 2.239478083885e+00
8.025000000000e+02 -9.114315445894e-02 1.532929326526e-04 2.198642408641e+00
8.027500000000e+02 -9.107390716343e-02 1.517704941669e-04 2.158616334238e+00
8.030000000000e+02 -9.105395404974e-02 1.500782452403e-04 2.119479949387e+00
8.032500000000e+02 -9.107980536504e-02 1.482389123439e-04 2.081314079648e+00
8.035000000000e+02 -9.114654411899e-02 1.462767063372e-04 2.044199690165e+00
8.037500000000e+02 -9.124826961809e-02 1.442168751846e-04 2.008217269280e+00
8.040000000000e+02 -9.137856112868e-02 1.420852373784e-04 1.973446226957e+00
8.042500000000e+02 -9.153094214034e-02 1.399077238365e-04 1.939964286033e+00
8.045000000000e+02 -9.169931367642e-02 1.377099307670e-04 1.907846903819e+00
8.047500000000e+02 -9.187833440352e-02 1.355167073550e-04 1.877166726546e+00
8.050000000000e+02 -9.206373098631e-02 1.333518102820e-04 1.847993061420e+00
8.052500000000e+02 -9.225251689147e-02 1.312376344318e-04 1.820391410622e+00
8.055000000000e+02 -9.244311221299e-02 1.291950495480e-04 1.794423061062e+00
8.057500000000e+02 -9.263536580229e-02 1.272433612478e-04 1.770144705615e+00
8.060000000000e+02 -9.283047360051e-02 1.254003864077e-04 1.747608152709e+00
8.062500000000e+02 -9.303080817478e-02 1.236826469792e-04 1.726860086591e+00
8.065000000000e+02 -9.323967014235e-02 1.221056564094e-04 1.707941895423e+00
8.067500000000e+02 -9.346098009538e-02 1.206842517030e-04 1.690889560376e+00
8.070000000000e+02 -9.369892808579e-02 1.194329540488e-04 1.675733627638e+00
8.072500000000e+02 -9.395761328168e-02 1.183662976741e-04 1.662499202245e+00
8.075000000000e+02 -9.424068596130e-02 1.174990783080e-04 1.651206037207e+00
8.077500000000e+02 -9.455102674945e-02 1.168464699982e-04 1.641868651844e+00
8.080000000000e+02 -9.489048020782e-02 1.164239964950e-04 1.634496518917e+00
8.082500000000e+02 -9.525967107942e-02 1.162473488462e-04 1.629094273402e+00
8.085000000000e+02 -9.565791792010e-02 1.163320474667e-04 1.625661954272e+00
8.087500000000e+02 -9.608324852079e-02 1.166929681959e-04 1.624195323096e+00
8.090000000000e+02 -9.653253653279e-02 1.173437839744e-04 1.624686144789e+00
8.092500000000e+02 -9.700173419203e-02 1.182963522981e-04 1.627122561402e+00
8.095000000000e+02 -9.748620511112e-02 1.195601097869e-04 1.631489412237e+00
8.097500000000e+02 -9.798111374233e-02 1.211415077320e-04 1.637768635331e+00
8.100000000000e+02 -9.848185711352e-02 1.230435243121e-04 1.645939606592e+00
8.102500000000e+02 -9.898448754136e-02 1.252652722411e-04 1.655979523457e+00
8.105000000000e+02 -9.948609677754e-02 1.278017051770e-04 1.667863749901e+00
8.107500000000e+02 -9.998511885999e-02 1.306434214278e-04 1.681566165393e+00
8.110000000000e+02 -1.004815268887e-01 1.337765442311e-04 1.697059440196e+00
8.112500000000e+02 -1.009768930056e-01 1.371826800879e-04 1.714315313200e+00
8.115000000000e+02 -1.014743073947e-01 1.408389372919e-04 1.733304800425e+00
8.117500000000e+02 -1.019781569448e-01 1.447180125045e-04 1.753998350152e+00
8.120000000000e+02 -1.024937787424e-01 1.487883588073e-04 1.776365960924e+00
8.122500000000e+02 -1.030270209653e-01 1.530144466782e-04 1.800377203844e+00
8.125000000000e+02 -1.035837420514e-01 1.573571571842e-04 1.826001231617e+00
8.127500000000e+02 -1.041692937414e-01 1.617743211778e-04 1.853206718573e+00
8.130000000000e+02 -1.047880252099e-01 1.662214251693e-04 1.881961786123e+00
8.132500000000e+02 -1.054428491460e-01 1.706524765590e-04 1.912233864026e+00
8.135000000000e+02 -1.061348905788e-01 1.750210130306e-04 1.943989590444e+00
8.137500000000e+02 -1.068632455927e-01 1.792812512553e-04 1.977194654167e+00
8.140000000000e+02 -1.076248482056e-01 1.833892033897e-04 2.011813695491e+00
8.142500000000e+02 -1.084144542406e-01 1.873037860544e-04 2.047810170715e+00
8.145000000000e+02 -1.092247270532e-01 1.909877976360e-04 2.085146264521e+00
8.147500000000e+02 -1.100464169011e-01 1.944086800007e-04 2.123782816791e+00
8.150000000000e+02 -1.108686258719e-01 1.975390157628e-04 2.163679241480e+00
8.152500000000e+02 -1.116791382982e-01 2.003567183519e-04 2.204793486180e+00
8.155000000000e+02 -1.124648063848e-01 2.028449218676e-04 2.247082003699e+00
8.157500000000e+02 -1.132119813741e-01 2.049916209687e-04 2.290499718155e+00
8.160000000000e+02 -1.139069626204e-01 2.067891131701e-04 2.335000031430e+00
8.162500000000e+02 -1.145364499276e-01 2.082333458859e-04 2.380534838292e+00
8.165000000000e+02 -1.150879709336e-01 2.093232613021e-04 2.427054567903e+00
8.167500000000e+02 -1.155502514493e-01 2.100602222144e-04 2.474508263360e+00
8.170000000000e+02 -1.159135112974e-01 2.104475380008e-04 2.522843681373e+00
8.172500000000e+02 -1.161696492872e-01 2.104902321383e-04 2.572007444625e+00
8.175000000000e+02 -1.163123139028e-01 2.101949460375e-04 2.621945222376e+00
8.177500000000e+02 -1.163368561505e-01 2.095699775753e-04 2.672601943328e+00
8.180000000000e+02 -1.162401749587e-01 2.086253989104e-04 2.723922033117e+00
8.182500000000e+02 -1.160204983574e-01 2.073732120599e-04 2.775849656661e+00
8.185000000000e+02 -1.156771256467e-01 2.058274590412e-04 2.828328963750e+00
8.187500000000e+02 -1.152101854937e-01 2.040042613542e-04 2.881304316239e+00
8.190000000000e+02 -1.146204654582e-01 2.019217914550e-04 2.934720492050e+00
8.192500000000e+02 -1.139093310820e-01 1.996001657285e-04 2.988522861248e+00
8.195000000000e+02 -1.130787582109e-01 1.970613142964e-04 3.042657531324e+00
8.197500000000e+02 -1.121314781578e-01 1.943288821183e-04 3.097071477794e+00
8.200000000000e+02 -1.110711851067e-01 1.914281781842e-04 3.151712660805e+00
8.202500000000e+02 -1.099027632928e-01 1.883862131770e-04 3.206530141967e+00
8.205000000000e+02 -1.086324824822e-01 1.852318300020e-04 3.261474227660e+00
8.207500000000e+02 -1.072680896364e-01 1.819958348130e-04 3.316496627717e+00
8.210000000000e+02 -1.058187731007e-01 1.787110904692e-04 3.371550651782e+00
8.212500000000e+02 -1.042949761027e-01 1.754124490646e-04 3.426591424829e+00
8.215000000000e+02 -1.027080876743e-01 1.721364289421e-04 3.481576138766e+00
8.217500000000e+02 -1.010700381532e-01 1.689205485833e-04 3.536464291130e+00
8.220000000000e+02 -9.939287379892e-02 1.658022890477e-04 3.591217918285e+00
8.222500000000e+02 -9.768837287248e-02 1.628177112371e-04 3.645801781751e+00
8.225000000000e+02 -9.596777815351e-02 1.599998213309e-04 3.700183526861e+00
8.227500000000e+02 -9.424168000394e-02 1.573768454248e-04 3.754333765460e+00
8.230000000000e+02 -9.252007144113e-02 1.549706292656e-04 3.808226100870e+00
8.232500000000e+02 -9.081255764590e-02 1.527953675987e-04 3.861837131110e+00
8.235000000000e+02 -8.912865213462e-02 1.508568901074e-04 3.915146387154e+00
8.237500000000e+02 -8.747808693164e-02 1.491526468242e-04 3.968136284700e+00
8.240000000000e+02 -8.587103563666e-02 1.476724620321e-04 4.020792084622e+00
8.242500000000e+02 -8.431815853498e-02 1.464000271903e-04 4.073101848679e+00
8.245000000000e+02 -8.283041902954e-02 1.453149691779e-04 4.125056462762e+00
8.247500000000e+02 -8.141864901339e-02 1.443952630344e-04 4.176649643068e+00
8.250000000000e+02 -8.009291375432e-02 1.436196519716e-04 4.227877995881e+00
8.252500000000e+02 -7.886175886050e-02 1.429697499344e-04 4.278741043376e+00
8.255000000000e+02 -7.773146857977e-02 1.424315108740e-04 4.329241238134e+00
8.257500000000e+02 -7.670546869317e-02 1.419958531298e-04 4.379383911996e+00
8.260000000000e+02 -7.578400122394e-02 1.416583343174e-04 4.429177182796e+00
8.262500000000e+02 -7.496415213688e-02 1.414179429775e-04 4.478631756601e+00
8.265000000000e+02 -7.424026608955e-02 1.412751905912e-04 4.527760667939e+00
8.267500000000e+02 -7.360471078037e-02 1.412298253572e-04 4.576578940916e+00
8.270000000000e+02 -7.304889819151e-02 1.412785306193e-04 4.625103232477e+00
8.272500000000e+02 -7.256441306411e-02 1.414130358739e-04 4.673351439925e+00
8.275000000000e+02 -7.214408080461e-02 1.416189602076e-04 4.721342342872e+00
8.277500000000e+02 -7.178280135980e-02 1.418756355450e-04 4.769095283952e+00
8.280000000000e+02 -7.147801490904e-02 1.421569985998e-04 4.816629941452e+00
8.282500000000e+02 -7.122970916236e-02 1.424334831867e-04 4.863966158963e+00
8.285000000000e+02 -7.103996905063e-02 1.426746739261e-04 4.911123880665e+00
8.287500000000e+02 -7.091212967846e-02 1.428523681401e-04 4.958123137801e+00
8.290000000000e+02 -7.084967155690e-02 1.429436175545e-04 5.004984085439e+00
8.292500000000e+02 -7.085504485719e-02 1.429333199111e-04 5.051727062349e+00
8.295000000000e+02 -7.092860592892e-02 1.428159868415e-04 5.098372630439e+00
8.297500000000e+02 -7.106785617401e-02 1.425964447368e-04 5.144941582623e+00
8.300000000000e+02 -7.126709274773e-02 1.422893684550e-04 5.191454891418e+00
8.302500000000e+02 -7.151754266938e-02 1.419177484480e-04 5.237933589411e+00
8.305000000000e+02 -7.180794348661e-02 1.415104954734e-04 5.284398585844e+00
8.307500000000e+02 -7.212548394699e-02 1.410995397401e-04 5.330870427002e+00
8.310000000000e+02 -7.245694645030e-02 1.407168265630e-04 5.377369029451e+00
8.312500000000e+02 -7.278987917119e-02 1.403916062749e-04 5.423913392234e+00
8.315000000000e+02 -7.311360499253e-02 1.401483521353e-04 5.470521338881e+00
8.317500000000e+02 -7.341992548323e-02 1.400055257898e-04 5.517209294975e+00
8.320000000000e+02 -7.370342059966e-02 1.399752716119e-04 5.563992124700e+00
8.322500000000e+02 -7.396131814907e-02 1.400639712736e-04 5.610883032188e+00
8.325000000000e+02 -7.419297239006e-02 1.402734687554e-04 5.657893540781e+00
8.327500000000e+02 -7.439906555625e-02 1.406026795015e-04 5.705033509780e+00
8.330000000000e+02 -7.458066367609e-02 1.410492678526e-04 5.752311216565e+00
8.332500000000e+02 -7.473829705016e-02 1.416110828984e-04 5.799733451323e+00
8.335000000000e+02 -7.487120544845e-02 1.422871119212e-04 5.847305631088e+00
8.337500000000e+02 -7.497687251805e-02 1.430777976301e-04 5.895031876732e+00
8.340000000000e+02 -7.505089765006e-02 1.439847033143e-04 5.942915083863e+00
8.342500000000e+02 -7.508721498218e-02 1.450095949246e-04 5.990956958088e+00
8.345000000000e+02 -7.507861385710e-02 1.461531099261e-04 6.039157990992e+00
8.347500000000e+02 -7.501745207190e-02 1.474132516159e-04 6.087517425021e+00
8.350000000000e+02 -7.489644698430e-02 1.487839678880e-04 6.136033194582e+00
8.352500000000e+02 -7.470942452531e-02 1.502540380637e-04 6.184701835955e+00
8.355000000000e+02 -7.445190245634e-02 1.518064437106e-04 6.233518424123e+00
8.357500000000e+02 -7.412143986511e-02 1.534183093735e-04 6.282476514291e+00
8.360000000000e+02 -7.371771303875e-02 1.550614550766e-04 6.331568109833e+00
8.362500000000e+02 -7.324232242120e-02 1.567034022915e-04 6.380783672031e+00
8.365000000000e+02 -7.269838967907e-02 1.583088372324e-04 6.430112141813e+00
8.367500000000e+02 -7.209000862719e-02 1.598411664652e-04 6.479541010078e+00
8.370000000000e+02 -7.142165418396e-02 1.612640468765e-04 6.529056396326e+00
8.372500000000e+02 -7.069763239424e-02 1.625428194229e-04 6.578643147215e+00
8.375000000000e+02 -6.992165971785e-02 1.636455986998e-04 6.628284916807e+00
8.377500000000e+02 -6.909660876767e-02 1.645439320818e-04 6.677964250421e+00
8.380000000000e+02 -6.822444708187e-02 1.652131518857e-04 6.727662645495e+00
8.382500000000e+02 -6.730636468770e-02 1.656323038865e-04 6.777360574272e+00
8.385000000000e+02 -6.634303530786e-02 1.657839572154e-04 6.827037496702e+00
8.387500000000e+02 -6.533497234828e-02 1.656537874344e-04 6.876671835539e+00
8.390000000000e+02 -6.428290867118e-02 1.652301898357e-04 6.926240933974e+00
8.392500000000e+02 -6.318813285029e-02 1.645039668661e-04 6.975721008924e+00
8.395000000000e+02 -6.205274820314e-02 1.634681889598e-04 7.025087089510e+00
8.397500000000e+02 -6.087980793755e-02 1.621182209579e-04 7.074312967803e+00
8.400000000000e+02 -5.967332292537e-02 1.604519418190e-04 7.123371158057e+00
8.402500000000e+02 -5.843815723063e-02 1.584701109487e-04 7.172232869094e+00
8.405000000000e+02 -5.717982653276e-02 1.561767887606e-04 7.220867997112e+00
8.407500000000e+02 -5.590424624218e-02 1.535798046287e-04 7.269245133851e+00
8.410000000000e+02 -5.461746346825e-02 1.506910418176e-04 7.317331588236e+00
8.412500000000e+02 -5.332541996588e-02 1.475266191272e-04 7.365093420273e+00
8.415000000000e+02 -5.203376491543e-02 1.441069161178e-04 7.412495479238e+00
8.417500000000e+02 -5.074774417702e-02 1.404563808188e-04 7.459501444627e+00
8.420000000000e+02 -4.947216446596e-02 1.366031218150e-04 7.506073861523e+00
8.422500000000e+02 -4.821143226176e-02 1.325783763987e-04 7.552174178577e+00
8.425000000000e+02 -4.696963952883e-02 1.284158815160e-04 7.597762775104e+00
8.427500000000e+02 -4.575067971142e-02 1.241511835306e-04 7.642798989470e+00
8.430000000000e+02 -4.455836245802e-02 1.198209694387e-04 7.687241140796e+00
8.432500000000e+02 -4.339650952294e-02 1.154624574088e-04 7.731046566240e+00
8.435000000000e+02 -4.226900571389e-02 1.111128602450e-04 7.774171656863e+00
8.437500000000e+02 -4.117979850271e-02 1.068089489476e-04 7.816571904103e+00
8.440000000000e+02 -4.013284715961e-02 1.025867001458e-04 7.858201979045e+00
8.442500000000e+02 -3.913201964490e-02 9.848105911917e-05 7.899015807069e+00
8.445000000000e+02 -3.818095964049e-02 9.452570178869e-05 7.938966690340e+00
8.447500000000e+02 -3.728293116855e-02 9.075282901366e-05 7.978007422210e+00
8.450000000000e+02 -3.644066745674e-02 8.719294273510e-05 8.016090448990e+00
8.452500000000e+02 -3.565623469160e-02 8.387460530379e-05 8.053168029340e+00
8.455000000000e+02 -3.493092733797e-02 8.082416010019e-05 8.089192403964e+00
8.457500000000e+02 -3.426520531907e-02 7.806540596178e-05 8.124115995738e+00
8.460000000000e+02 -3.365867311243e-02 7.561922263941e-05 8.157891591075e+00
8.462500000000e+02 -3.311010209805e-02 7.350318122268e-05 8.190472536819e+00
8.465000000000e+02 -3.261748811001e-02 7.173117390033e-05 8.221812918033e+00
8.467500000000e+02 -3.217813723979e-02 7.031306978220e-05 8.251867760731e+00
8.470000000000e+02 -3.178876641668e-02 6.925445712080e-05 8.280593200629e+00
8.472500000000e+02 -3.144561015594e-02 6.855642403952e-05 8.307946663684e+00
8.475000000000e+02 -3.114452257597e-02 6.821545346586e-05 8.333887021416e+00
8.477500000000e+02 -3.088106963024e-02 6.822347780622e-05 8.358374775662e+00
8.480000000000e+02 -3.065060513790e-02 6.856807435021e-05 8.381372205721e+00
8.482500000000e+02 -3.044833138999e-02 6.923263948419e-05 8.402843532979e+00
8.485000000000e+02 -3.026934436111e-02 7.019667819827e-05 8.422755060798e+00
8.487500000000e+02 -3.010866934495e-02 7.143621498071e-05 8.441075349418e+00
8.490000000000e+02 -2.996128917015e-02 7.292425535774e-05 8.457775353662e+00
8.492500000000e+02 -2.982217117591e-02 7.463125620824e-05 8.472828555274e+00
8.495000000000e+02 -2.968629909008e-02 7.652560572255e-05 8.486211124191e+00
8.497500000000e+02 -2.954871019087e-02 7.857408626818e-05 8.497902036373e+00
8.500000000000e+02 -2.940454072034e-02 8.074234548927e-05 8.507883181007e+00
8.502500000000e+02 -2.924908133071e-02 8.299534751607e-05 8.516139490239e+00
8.505000000000e+02 -2.907783740350e-02 8.529780796221e-05 8.522659015338e+00
8.507500000000e+02 -2.888659410640e-02 8.761459642886e-05 8.527433010070e+00
8.510000000000e+02 -2.867148010146e-02 8.991112018264e-05 8.530455974440e+00
8.512500000000e+02 -2.842902884213e-02 9.215368885263e-05 8.531725718686e+00
8.515000000000e+02 -2.815622936608e-02 9.430986981496e-05 8.531243371853e+00
8.517500000000e+02 -2.785056629775e-02 9.634882392631e-05 8.529013395694e+00
8.520000000000e+02 -2.751004413534e-02 9.824162774313e-05 8.525043561117e+00
8.522500000000e+02 -2.713319768596e-02 9.996158003164e-05 8.519344943887e+00
8.525000000000e+02 -2.671908455821e-02 1.014844975557e-04 8.511931873890e+00
8.527500000000e+02 -2.626726267482e-02 1.027889879383e-04 8.502821872930e+00
8.530000000000e+02 -2.577775674003e-02 1.038566224272e-04 8.492035610183e+00
8.532500000000e+02 -2.525101181566e-02 1.046721263882e-04 8.479596802598e+00
8.535000000000e+02 -2.468784204352e-02 1.052235897251e-04 8.465532134517e+00
8.537500000000e+02 -2.408937587626e-02 1.055025556800e-04 8.449871163059e+00
8.540000000000e+02 -2.345699985679e-02 1.055040521468e-04 8.432646187879e+00
8.542500000000e+02 -2.279230779109e-02 1.052265847829e-04 8.413892145898e+00
8.545000000000e+02 -2.209705307903e-02 1.046720664371e-04 8.393646457865e+00
8.547500000000e+02 -2.137311009603e-02 1.038457020793e-04 8.371948896154e+00
8.550000000000e+02 -2.062244199318e-02 1.027558589492e-04 8.348841419617e+00
8.552500000000e+02 -1.984707663743e-02 1.014138479297e-04 8.324368000348e+00
8.555000000000e+02 -1.904909023143e-02 9.983365778032e-05 8.298574453327e+00
8.557500000000e+02 -1.823059628468e-02 9.803169316669e-05 8.271508241170e+00
8.560000000000e+02 -1.739373948053e-02 9.602648881049e-05 8.243218272151e+00
8.562500000000e+02 -1.654069280179e-02 9.383839428792e-05 8.213754699351e+00
8.565000000000e+02 -1.567365596777e-02 9.148928309044e-05 8.183168700501e+00
8.567500000000e+02 -1.479485430635e-02 8.900227516576e-05 8.151512257160e+00
8.570000000000e+02 -1.390653643083e-02 8.640137359006e-05 8.118837927635e+00
8.572500000000e+02 -1.301097009857e-02 8.371118068831e-05 8.085198613075e+00
8.575000000000e+02 -1.211043435720e-02 8.095659941879e-05 8.050647325485e+00
8.577500000000e+02 -1.120720867700e-02 7.816256928905e-05 8.015236948880e+00
8.580000000000e+02 -1.030355844006e-02 7.535384077745e-05 7.979020002223e+00
8.582500000000e+02 -9.401715101283e-03 7.255464491482e-05 7.942048405062e+00
8.585000000000e+02 -8.503854854155e-03 6.978854230796e-05 7.904373244464e+00
8.587500000000e+02 -7.612072510350e-03 6.707821052865e-05 7.866044548103e+00
8.590000000000e+02 -6.728356270216e-03 6.444523851959e-05 7.827111064791e+00
8.592500000000e+02 -5.854559435034e-03 6.190994266461e-05 7.787620052743e+00
8.595000000000e+02 -4.992375819228e-03 5.949120496007e-05 7.747617081723e+00
8.597500000000e+02 -4.143314094614e-03 5.720631961523e-05 7.707145844857e+00
8.600000000000e+02 -3.308678330861e-03 5.507086190495e-05 7.666247990219e+00
8.602500000000e+02 -2.489549009954e-03 5.309856638699e-05 7.624962964118e+00
8.605000000000e+02 -1.686772185755e-03 5.130122942462e-05 7.583327879081e+00
8.607500000000e+02 -9.009505495643e-04 4.968862260901e-05 7.541377395816e+00
8.610000000000e+02 -1.324425643275e-04 4.826842941755e-05 7.499143630451e+00
8.612500000000e+02 6.186320531683e-04 4.704620248563e-05 7.456656084453e+00
8.615000000000e+02 1.352383304823e-03 4.602533540718e-05 7.413941591608e+00
8.617500000000e+02 2.069131982321e-03 4.520706659003e-05 7.371024295998e+00
8.620000000000e+02 2.769389389533e-03 4.459052956501e-05 7.327925644330e+00
8.622500000000e+02 3.453829762225e-03 4.417274370375e-05 7.284664406246e+00
8.625000000000e+02 4.123258812724e-03 4.394863374460e-05 7.241256716750e+00
8.627500000000e+02 4.778582001653e-03 4.391121357242e-05 7.197716133856e+00
8.630000000000e+02 5.420767927063e-03 4.405168171318e-05 7.154053721936e+00
8.632500000000e+02 6.050809865796e-03 4.435953784249e-05 7.110278153738e+00
8.635000000000e+02 6.669689107145e-03 4.482272022846e-05 7.066395823295e+00
8.637500000000e+02 7.278333358528e-03 4.542776904906e-05 7.022410983838e+00
8.640000000000e+02 7.877579837751e-03 4.615999167029e-05 6.978325889722e+00
8.642500000000e+02 8.468137143177e-03 4.700364014171e-05 6.934140956615e+00
8.645000000000e+02 9.050550279804e-03 4.794209677428e-05 6.889854931274e+00
8.647500000000e+02 9.625173390903e-03 4.895805998714e-05 6.845465062811e+00
8.650000000000e+02 1.019214400666e-02 5.003373928225e-05 6.800967288193e+00
8.652500000000e+02 1.075136915955e-02 5.115105217679e-05 6.756356411902e+00
8.655000000000e+02 1.130251436012e-02 5.229182257815e-05 6.711626296225e+00
8.657500000000e+02 1.184500483829e-02 5.343796868734e-05 6.666770042966e+00
8.660000000000e+02 1.237803163468e-02 5.457169118164e-05 6.621780178674e+00
8.662500000000e+02 1.290056528968e-02 5.567565476450e-05 6.576648835772e+00
8.665000000000e+02 1.341137981100e-02 5.673315861038e-05 6.531367923587e+00
8.667500000000e+02 1.390907941332e-02 5.772830120451e-05 6.485929299729e+00
8.670000000000e+02 1.439213679329e-02 5.864613388673e-05 6.440324925731e+00
8.672500000000e+02 1.485893336160e-02 5.947280293123e-05 6.394547020382e+00
8.675000000000e+02 1.530780993952e-02 6.019568359630e-05 6.348588195639e+00
8.677500000000e+02 1.573711822452e-02 6.080348369369e-05 6.302441587621e+00
8.680000000000e+02 1.614528097247e-02 6.128637703706e-05 6.256100969075e+00
8.682500000000e+02 1.653085175893e-02 6.163609107504e-05 6.209560854596e+00
8.685000000000e+02 1.689257997925e-02 6.184594830036e-05 6.162816588379e+00
8.687500000000e+02 1.722947577214e-02 6.191095363631e-05 6.115864420186e+00
8.690000000000e+02 1.754087632743e-02 6.182784725356e-05 6.068701565656e+00
8.692500000000e+02 1.782650907950e-02 6.159513459136e-05 6.021326254700e+00
8.695000000000e+02 1.808655333382e-02 6.121308332366e-05 5.973737763346e+00
8.697500000000e+02 1.832169621565e-02 6.068371357995e-05 5.925936431796e+00
8.700000000000e+02 1.853318031416e-02 6.001080061346e-05 5.877923669909e+00
8.702500000000e+02 1.872284286929e-02 5.919978854244e-05 5.829701947605e+00
8.705000000000e+02 1.889314396422e-02 5.825771303072e-05 5.781274772135e+00
8.707500000000e+02 1.904718229867e-02 5.719307762547e-05 5.732646653859e+00
8.710000000000e+02 1.918869881168e-02 5.601580890999e-05 5.683823058375e+00
8.712500000000e+02 1.932206646179e-02 5.473705227441e-05 5.634810348651e+00
8.715000000000e+02 1.945226650111e-02 5.336899766112e-05 5.585615716574e+00
8.717500000000e+02 1.958485037083e-02 5.192470697093e-05 5.536247104857e+00
8.720000000000e+02 1.972588580406e-02 5.041792844737e-05 5.486713121671e+00
8.722500000000e+02 1.988188694112e-02 4.886278396424e-05 5.437022948355e+00
8.725000000000e+02 2.005972798044e-02 4.727359806755e-05 5.387186241336e+00
8.727500000000e+02 2.026654099799e-02 4.566463953098e-05 5.337213029747e+00
8.730000000000e+02 2.050959997931e-02 4.404984443970e-05 5.287113609409e+00
8.732500000000e+02 2.079619362004e-02 4.244254454175e-05 5.236898434590e+00
8.735000000000e+02 2.113349001390e-02 4.085521240987e-05 5.186578008308e+00
8.737500000000e+02 2.152839621429e-02 3.929919297738e-05 5.136162773037e+00
8.740000000000e+02 2.198741587725e-02 3.778446529068e-05 5.085663002134e+00
8.742500000000e+02 2.251650707986e-02 3.631944213803e-05 5.035088694301e+00
8.745000000000e+02 2.312094230075e-02 3.491078324216e-05 4.984449472366e+00
8.747500000000e+02 2.380517316281e-02 3.356324235546e-05 4.933754486211e+00
8.750000000000e+02 2.457270130536e-02 3.227955118981e-05 4.883012323904e+00
8.752500000000e+02 2.542595906069e-02 3.106034912823e-05 4.832230928162e+00
8.755000000000e+02 2.636620193906e-02 2.990415267662e-05 4.781417523631e+00
8.757500000000e+02 2.739341696291e-02 2.880737694480e-05 4.730578550665e+00
8.760000000000e+02 2.850624898217e-02 2.776441212460e-05 4.679719612157e+00
8.762500000000e+02 2.970194818121e-02 2.676775374985e-05 4.628845428059e+00
8.765000000000e+02 3.097633971524e-02 2.580818734998e-05 4.577959805082e+00
8.767500000000e+02 3.232381730060e-02 2.487502375589e-05 4.527065616827e+00
8.770000000000e+02 3.373736099924e-02 2.395638162567e-05 4.476164797164e+00
8.772500000000e+02 3.520857975331e-02 2.303951304178e-05 4.425258350272e+00
8.775000000000e+02 3.672777955545e-02 2.211116401046e-05 4.374346372549e+00
8.777500000000e+02 3.828405753114e-02 2.115796590654e-05 4.323428091347e+00
8.780000000000e+02 3.986542226206e-02 2.016684888484e-05 4.272501916799e+00
8.782500000000e+02 4.145894060607e-02 1.912547227703e-05 4.221565512975e+00
8.785000000000e+02 4.305090996530e-02 1.802265707476e-05 4.170615881337e+00
8.787500000000e+02 4.462705475422e-02 1.684881577463e-05 4.119649462899e+00
8.790000000000e+02 4.617274377473e-02 1.559637259643e-05 4.068662252727e+00
8.792500000000e+02 4.767322691324e-02 1.426014688435e-05 4.017649937482e+00
8.795000000000e+02 4.911388532385e-02 1.283770703819e-05 3.966608042610e+00
8.797500000000e+02 5.048049261055e-02 1.132966376141e-05 3.915532099759e+00
8.800000000000e+02 5.175947827802e-02 9.739901576183e-06 3.864417820500e+00
8.802500000000e+02 5.293819610307e-02 8.075739229702e-06 3.813261299263e+00
8.805000000000e+02 5.400518170608e-02 6.348012016183e-06 3.762059213856e+00
8.807500000000e+02 5.495040131264e-02 4.571062582864e-06 3.710809046404e+00
8.810000000000e+02 5.576547572785e-02 2.762645574195e-06 3.659509301424e+00
8.812500000000e+02 5.644388971570e-02 9.437210364005e-07 3.608159751336e+00
8.815000000000e+02 5.698115922966e-02 -8.618399514326e-07 3.556761665596e+00
8.817500000000e+02 5.737496635180e-02 -2.627655153103e-06 3.505318050907e+00
8.820000000000e+02 5.762525273674e-02 -4.325329420185e-06 3.453833888825e+00
8.822500000000e+02 5.773426017758e-02 -5.925029645748e-06 3.402316358613e+00
8.825000000000e+02 5.770653771131e-02 -7.396165263324e-06 3.350775067291e+00
8.827500000000e+02 5.754888694954e-02 -8.708115341954e-06 3.299222248953e+00
8.830000000000e+02 5.727025902067e-02 -9.831004373656e-06 3.247672948284e+00
8.832500000000e+02 5.688161805035e-02 -1.073654109571e-05 3.196145192863e+00
8.835000000000e+02 5.639574133020e-02 -1.139882996287e-05 3.144660122187e+00
8.837500000000e+02 5.582699248903e-02 -1.179520484171e-05 3.093242098176e+00
8.840000000000e+02 5.519105709386e-02 -1.190702896200e-05 3.041918778115e+00
8.842500000000e+02 5.450463874586e-02 -1.172041397207e-05 2.990721146740e+00
8.845000000000e+02 5.378514559460e-02 -1.122689708583e-05 2.939683514008e+00
8.847500000000e+02 5.305034721306e-02 -1.042398041376e-05 2.888843468061e+00
8.850000000000e+02 5.231803386874e-02 -9.315576736391e-06 2.838241786188e+00
8.852500000000e+02 5.160566762914e-02 -7.912294483825e-06 2.787922302383e+00
8.855000000000e+02 5.093004298912e-02 -6.231570565229e-06 2.737931736130e+00
8.857500000000e+02 5.030696493837e-02 -4.297642460183e-06 2.688319473324e+00
8.860000000000e+02 4.975094755544e-02 -2.141334063316e-06 2.639137315313e+00
8.862500000000e+02 4.927494555930e-02 2.003292466635e-07 2.590439189732e+00
8.865000000000e+02 4.889012436522e-02 2.684680986603e-06 2.542280830958e+00
8.867500000000e+02 4.860567575908e-02 5.264140732097e-06 2.494719434279e+00
8.870000000000e+02 4.842868502866e-02 7.887093943004e-06 2.447813289650e+00
8.872500000000e+02 4.836405401892e-02 1.049890717905e-05 2.401621400928e+00
8.875000000000e+02 4.841448307090e-02 1.304305990854e-05 2.356203097764e+00
8.877500000000e+02 4.858051259095e-02 1.546236327354e-05 2.311617645792e+00
8.880000000000e+02 4.886062248603e-02 1.770023874445e-05 2.267923859567e+00
8.882500000000e+02 4.925139002476e-02 1.970200597262e-05 2.225179746836e+00
8.885000000000e+02 4.974768997637e-02 2.141618988286e-05 2.183442134629e+00
8.887500000000e+02 5.034294215391e-02 2.279575529338e-05 2.142766351702e+00
8.890000000000e+02 5.102939113438e-02 2.379924902343e-05 2.103205948207e+00
8.892500000000e+02 5.179839934386e-02 2.439185938388e-05 2.064812402845e+00
8.895000000000e+02 5.264075571729e-02 2.454628501877e-05 2.027634909535e+00
8.897500000000e+02 5.354698010717e-02 2.424341513840e-05 1.991720210930e+00
8.900000000000e+02 5.450760530033e-02 2.347284318646e-05 1.957112412136e+00
8.902500000000e+02 5.551343889532e-02 2.223310822028e-05 1.923852888566e+00
8.905000000000e+02 5.655578712308e-02 2.053169799288e-05 1.891980236204e+00
8.907500000000e+02 5.762663092982e-02 1.838484216732e-05 1.861530189309e+00
8.910000000000e+02 5.871875784626e-02 1.581702365408e-05 1.832535639768e+00
8.912500000000e+02 5.982584018958e-02 1.286028165809e-05 1.805026639875e+00
8.915000000000e+02 6.094246185640e-02 9.553294599396e-06 1.779030470055e+00
8.917500000000e+02 6.206409704095e-02 5.940303839741e-06 1.754571646231e+00
8.920000000000e+02 6.318704422657e-02 2.069871934962e-06 1.731672014500e+00
8.922500000000e+02 6.430832251442e-02 -2.006449859315e-06 1.710350811468e+00
8.925000000000e+02 6.542553799988e-02 -6.235514302677e-06 1.690624734643e+00
8.927500000000e+02 6.653672916738e-02 -1.056397998400e-05 1.672508006946e+00
8.930000000000e+02 6.764020045625e-02 -1.493967025562e-05 1.656012435390e+00
8.932500000000e+02 6.873435361607e-02 -1.931285052589e-05 1.641147457846e+00
8.935000000000e+02 6.981752711029e-02 -2.363743219247e-05 1.627920169150e+00
8.937500000000e+02 7.088784449749e-02 -2.787186673292e-05 1.616335374866e+00
8.940000000000e+02 7.194309926143e-02 -3.197999223917e-05 1.606395546796e+00
8.942500000000e+02 7.298065745334e-02 -3.593160258303e-05 1.598100847028e+00
8.945000000000e+02 7.399740307565e-02 -3.970278673490e-05 1.591449098263e+00
8.947500000000e+02 7.498972385299e-02 -4.327603773369e-05 1.586435750570e+00
8.950000000000e+02 7.595354142571e-02 -4.664013275266e-05 1.583053841305e+00
8.952500000000e+02 7.688438749016e-02 -4.978979985937e-05 1.581293950381e+00
8.955000000000e+02 7.777752463393e-02 -5.272519359836e-05 1.581144157191e+00
8.957500000000e+02 7.862810869651e-02 -5.545120838005e-05 1.582590002772e+00
8.960000000000e+02 7.943138746736e-02 -5.797666889104e-05 1.585614457331e+00
8.962500000000e+02 8.018291596917e-02 -6.031341282270e-05 1.590197939979e+00
8.965000000000e+02 8.087880285112e-02 -6.247537153359e-05 1.596318289482e+00
8.967500000000e+02 8.151593758960e-02 -6.447760230849e-05 1.603950834701e+00
8.970000000000e+02 8.209220950547e-02 -6.633537971593e-05 1.613068459842e+00
8.972500000000e+02 8.260669250079e-02 -6.806335839807e-05 1.623641705873e+00
8.975000000000e+02 8.305977406071e-02 -6.967482918685e-05 1.635638930616e+00
8.977500000000e+02 8.345323524714e-02 -7.118113147159e-05 1.649026449263e+00
8.980000000000e+02 8.379023943456e-02 -7.259118307279e-05 1.663768776677e+00
8.982500000000e+02 8.407526070294e-02 -7.391119763328e-05 1.679828826643e+00
8.985000000000e+02 8.431391808220e-02 -7.514454463894e-05 1.697168195291e+00
8.987500000000e+02 8.451275107091e-02 -7.629178111887e-05 1.715747402409e+00
8.990000000000e+02 8.467892210464e-02 -7.735081897278e-05 1.735526189122e+00
8.992500000000e+02 8.481988377574e-02 -7.831722757518e-05 1.756463771139e+00
8.995000000000e+02 8.494301208371e-02 -7.918463693804e-05 1.778519121012e+00
8.997500000000e+02 8.505524116292e-02 -7.994521341387e-05 1.801651205215e+00
9.000000000000e+02 8.516271028276e-02 -8.059018159162e-05 1.825819221828e+00
9.002500000000e+02 8.527044855378e-02 -8.111036001626e-05 1.850982809906e+00
9.005000000000e+02 8.538211354846e-02 -8.149667144464e-05 1.877102227566e+00
9.007500000000e+02 8.549979572096e-02 -8.174061064412e-05 1.904138514486e+00
9.010000000000e+02 8.562389939885e-02 -8.183463763031e-05 1.932053626113e+00
9.012500000000e+02 8.575310419006e-02 -8.177248131286e-05 1.960810547874e+00
9.015000000000e+02 8.588440723181e-02 -8.154934322541e-05 1.990373391454e+00
9.017500000000e+02 8.601324276825e-02 -8.116199803193e-05 2.020707476667e+00
9.020000000000e+02 8.613367229485e-02 -8.060879714256e-05 2.051779402139e+00
9.022500000000e+02 8.623863614663e-02 -7.988958612939e-05 2.083557108949e+00
9.025000000000e+02 8.632025431546e-02 -7.900555726550e-05 2.116009933868e+00
9.027500000000e+02 8.637016538154e-02 -7.795904765021e-05 2.149108668427e+00
9.030000000000e+02 8.637988678933e-02 -7.675332066828e-05 2.182825606568e+00
9.032500000000e+02 8.634118237340e-02 -7.539234464593e-05 2.217134595507e+00
9.035000000000e+02 8.624642044146e-02 -7.388058290642e-05 2.252011086052e+00
9.037500000000e+02 8.608890164884e-02 -7.222281347938e-05 2.287432175806e+00
9.040000000000e+02 8.586314858858e-02 -7.042400485771e-05 2.323376663847e+00
9.042500000000e+02 8.556513080701e-02 -6.848923583885e-05 2.359825091869e+00
9.045000000000e+02 8.519241582271e-02 -6.642366435236e-05 2.396759782005e+00
9.047500000000e+02 8.474424764643e-02 -6.423256699875e-05 2.434164881182e+00
9.050000000000e+02 8.422152825346e-02 -6.192140279779e-05 2.472026378216e+00
9.052500000000e+02 8.362673152310e-02 -5.949594903079e-05 2.510332126288e+00
9.055000000000e+02 8.296373583480e-02 -5.696245567938e-05 2.549071834429e+00
9.057500000000e+02 8.223760635059e-02 -5.432783981985e-05 2.588237043027e+00
9.060000000000e+02 8.145433555845e-02 -5.159989969092e-05 2.627821065014e+00
9.062500000000e+02 8.062058097745e-02 -4.878757824311e-05 2.667818903856e+00
9.065000000000e+02 7.974340387450e-02 -4.590118304584e-05 2.708227125048e+00
9.067500000000e+02 7.883004624777e-02 -4.295259925194e-05 2.749043695121e+00
9.070000000000e+02 7.788775249065e-02 -3.995551017907e-05 2.790267779203e+00
9.072500000000e+02 7.692365975976e-02 -3.692556435186e-05 2.831899512362e+00
9.075000000000e+02 7.594474227932e-02 -3.388045683908e-05 2.873939736932e+00
9.077500000000e+02 7.495781653826e-02 -3.083993454620e-05 2.916389725956e+00
9.080000000000e+02 7.396958900854e-02 -2.782569578869e-05 2.959250898723e+00
9.082500000000e+02 7.298672935131e-02 -2.486117251474e-05 3.002524541230e+00
9.085000000000e+02 7.201594598923e-02 -2.197118779296e-05 3.046211541374e+00
9.087500000000e+02 7.106405044625e-02 -1.918149752653e-05 3.090312153272e+00
9.090000000000e+02 7.013798571533e-02 -1.651822046372e-05 3.134825793518e+00
9.092500000000e+02 6.924481517309e-02 -1.400718668823e-05 3.179750879252e+00
9.095000000000e+02 6.839166624361e-02 -1.167323086076e-05 3.225084708706e+00
9.097500000000e+02 6.758563338461e-02 -9.539467964725e-06 3.270823383852e+00
9.100000000000e+02 6.683364986108e-02 -7.626590668358e-06 3.316961771775e+00
9.102500000000e+02 6.614234159971e-02 -5.952224083783e-06 3.363493499238e+00
9.105000000000e+02 6.551787612156e-02 -4.530362099409e-06 3.410410973450e+00
9.107500000000e+02 6.496582126257e-02 -3.370929379243e-06 3.457705422359e+00
9.110000000000e+02 6.449102281401e-02 -2.479472447942e-06 3.505366948223e+00
9.112500000000e+02 6.409750586639e-02 -1.856991240862e-06 3.553384590231e+00
9.115000000000e+02 6.378839831711e-02 -1.499911084279e-06 3.601746393804e+00
9.117500000000e+02 6.356587254695e-02 -1.400200252188e-06 3.650439486269e+00
9.120000000000e+02 6.343109214345e-02 -1.545598371649e-06 3.699450160435e+00
9.122500000000e+02 6.338416077883e-02 -1.919972884179e-06 3.748763968605e+00
9.125000000000e+02 6.342406430899e-02 -2.503773234575e-06 3.798365829685e+00
9.127500000000e+02 6.354860107189e-02 -3.274548989268e-06 3.848240152768e+00
9.130000000000e+02 6.375431029900e-02 -4.207540986872e-06 3.898370977303e+00
9.132500000000e+02 6.403640494546e-02 -5.276300396984e-06 3.948742129365e+00
9.135000000000e+02 6.438872304928e-02 -6.453304641857e-06 3.999337391060e+00
9.137500000000e+02 6.480371664044e-02 -7.710541515715e-06 4.050140677360e+00
9.140000000000e+02 6.527249743209e-02 -9.020036831203e-06 4.101136211732e+00
9.142500000000e+02 6.578494840834e-02 -1.035426823953e-05 4.152308694669e+00
9.145000000000e+02 6.632991320001e-02 -1.168646866401e-05 4.203643454041e+00
9.147500000000e+02 6.689545596525e-02 -1.299078071454e-05 4.255126573164e+00
9.150000000000e+02 6.746918020633e-02 -1.424228495364e-05 4.306744989285e+00
9.152500000000e+02 6.803858021292e-02 -1.541691457957e-05 4.358486561691e+00
9.155000000000e+02 6.859139146270e-02 -1.649129860898e-05 4.410340109200e+00
9.157500000000e+02 6.911590471923e-02 -1.744260227976e-05 4.462295421117e+00
9.160000000000e+02 6.960120512649e-02 -1.824842012504e-05 4.514343246207e+00
9.162500000000e+02 7.003731046553e-02 -1.888678885298e-05 4.566475267096e+00
9.165000000000e+02 7.041519412687e-02 -1.933636817505e-05 4.618684066282e+00
9.167500000000e+02 7.072669636969e-02 -1.957681475015e-05 4.670963089275e+00
9.170000000000e+02 7.096434587509e-02 -1.958934278309e-05 4.723306608419e+00
9.172500000000e+02 7.112112537656e-02 -1.935742672429e-05 4.775709689177e+00
9.175000000000e+02 7.119023822867e-02 -1.886759605796e-05 4.828168157711e+00
9.177500000000e+02 7.116491804438e-02 -1.811020896586e-05 4.880678568087e+00
9.180000000000e+02 7.103833975791e-02 -1.708012379667e-05 4.933238165137e+00
9.182500000000e+02 7.080366835535e-02 -1.577718424653e-05 4.985844839353e+00
9.185000000000e+02 7.045426208967e-02 -1.420637764646e-05 5.038497070724e+00
9.187500000000e+02 6.998403773619e-02 -1.237768484816e-05 5.091193859198e+00
9.190000000000e+02 6.938795523738e-02 -1.030565173654e-05 5.143934642234e+00
9.192500000000e+02 6.866258113542e-02 -8.008633733403e-06 5.196719200524e+00
9.195000000000e+02 6.780665239059e-02 -5.507877707839e-06 5.249547555316e+00
9.197500000000e+02 6.682157340378e-02 -2.826426125313e-06 5.302419862004e+00
9.200000000000e+02 6.571175273497e-02 1.189274378977e-08 5.355336303690e+00
9.202500000000e+02 6.448473799590e-02 2.983304199677e-06 5.408296990073e+00
9.205000000000e+02 6.315109609925e-02 6.064687053137e-06 5.461301863606e+00
9.207500000000e+02 6.172404575523e-02 9.233853231205e-06 5.514350615058e+00
9.210000000000e+02 6.021886603712e-02 1.246950866116e-05 5.567442606493e+00
9.212500000000e+02 5.865214941029e-02 1.575093186679e-05 5.620576801720e+00
9.215000000000e+02 5.704097383050e-02 1.905747035363e-05 5.673751696923e+00
9.217500000000e+02 5.540209347797e-02 2.236796731894e-05 5.726965247229e+00
9.220000000000e+02 5.375124086504e-02 2.566025339473e-05 5.780214786913e+00
9.222500000000e+02 5.210261013268e-02 2.891082170692e-05 5.833496934059e+00
9.225000000000e+02 5.046857527171e-02 3.209477772295e-05 5.886807481069e+00
9.227500000000e+02 4.885965738919e-02 3.518611100356e-05 5.940141270361e+00
9.230000000000e+02 4.728472280679e-02 3.815828252490e-05 5.993492055823e+00
9.232500000000e+02 4.575136203204e-02 4.098508441730e-05 6.046852362598e+00
9.235000000000e+02 4.426637570850e-02 4.364166406534e-05 6.100213345021e+00
9.237500000000e+02 4.283628133014e-02 4.610559838408e-05 6.153564659024e+00
9.240000000000e+02 4.146775375655e-02 4.835787994936e-05 6.206894356545e+00
9.242500000000e+02 4.016792480748e-02 5.038369018046e-05 6.260188811695e+00
9.245000000000e+02 3.894448962935e-02 5.217286143164e-05 6.313432685553e+00
9.247500000000e+02 3.780559726730e-02 5.371997269260e-05 6.366608933171e+00
9.250000000000e+02 3.675953489834e-02 5.502407423524e-05 6.419698853784e+00
9.252500000000e+02 3.581424815728e-02 5.608806205604e-05 6.472682175444e+00
9.255000000000e+02 3.497675766154e-02 5.691785409989e-05 6.525537178545e+00
9.257500000000e+02 3.425255678114e-02 5.752142231055e-05 6.578240832702e+00
9.260000000000e+02 3.364506778082e-02 5.790784038376e-05 6.630768946701e+00
9.262500000000e+02 3.315523068046e-02 5.808647328442e-05 6.683096315065e+00
9.265000000000e+02 3.278127864729e-02 5.806640494940e-05 6.735196850433e+00
9.267500000000e+02 3.251872842223e-02 5.785616838488e-05 6.787043694087e+00
9.270000000000e+02 3.236058855017e-02 5.746378805330e-05 6.838609292155e+00
9.272500000000e+02 3.229775622123e-02 5.689712188986e-05 6.889865450703e+00
9.275000000000e+02 3.231956016764e-02 5.616440520786e-05 6.940783352058e+00
9.277500000000e+02 3.241438415054e-02 5.527491647864e-05 6.991333547029e+00
9.280000000000e+02 3.257030128896e-02 5.423965773954e-05 7.041485941893e+00
9.282500000000e+02 3.277565669339e-02 5.307191429865e-05 7.091209765756e+00
9.285000000000e+02 3.301953895380e-02 5.178762143945e-05 7.140473554811e+00
9.287500000000e+02 3.329210398051e-02 5.040546720603e-05 7.189245154281e+00
9.290000000000e+02 3.358473281105e-02 4.894668527447e-05 7.237491736439e+00
9.292500000000e+02 3.389002699463e-02 4.743454888409e-05 7.285179868552e+00
9.295000000000e+02 3.420166509320e-02 4.589362343638e-05 7.332275600798e+00
9.297500000000e+02 3.451415955872e-02 4.434887133614e-05 7.378744607308e+00
9.300000000000e+02 3.482256043084e-02 4.282469079270e-05 7.424552348246e+00
9.302500000000e+02 3.512215667090e-02 4.134399457512e-05 7.469664264123e+00
9.305000000000e+02 3.540821934791e-02 3.992737721276e-05 7.514045978785e+00
9.307500000000e+02 3.567582528488e-02 3.859254176325e-05 7.557663517840e+00
9.310000000000e+02 3.591978007987e-02 3.735397026355e-05 7.600483507601e+00
9.312500000000e+02 3.613464981098e-02 3.622283191534e-05 7.642473359659e+00
9.315000000000e+02 3.631489229066e-02 3.520716849689e-05 7.683601425021e+00
9.317500000000e+02 3.645506683265e-02 3.431228375794e-05 7.723837113118e+00
9.320000000000e+02 3.655008987531e-02 3.354122204768e-05 7.763150963676e+00
9.322500000000e+02 3.659550552842e-02 3.289534067330e-05 7.801514693354e+00
9.325000000000e+02 3.658772915122e-02 3.237486389243e-05 7.838901192709e+00
9.327500000000e+02 3.652423736353e-02 3.197933282090e-05 7.875284502426e+00
9.330000000000e+02 3.640367979553e-02 3.170793299875e-05 7.910639771235e+00
9.332500000000e+02 3.622589825818e-02 3.155965718565e-05 7.944943199270e+00
9.335000000000e+02 3.599185716718e-02 3.153329631531e-05 7.978172000991e+00
9.337500000000e+02 3.570348817622e-02 3.162729430151e-05 8.010304368338e+00
9.340000000000e+02 3.536347089978e-02 3.183950060567e-05 8.041319455756e+00
9.342500000000e+02 3.497497745493e-02 3.216687000421e-05 8.071197405519e+00
9.345000000000e+02 3.454140265817e-02 3.260515425926e-05 8.099919386245e+00
9.347500000000e+02 3.406611055637e-02 3.314870433546e-05 8.127467656279e+00
9.350000000000e+02 3.355222342375e-02 3.379042009596e-05 8.153825660489e+00
9.352500000000e+02 3.300246368288e-02 3.452170238141e-05 8.178978115098e+00
9.355000000000e+02 3.241906668963e-02 3.533264868499e-05 8.202911114650e+00
9.357500000000e+02 3.180375928182e-02 3.621237862966e-05 8.225612214942e+00
9.360000000000e+02 3.115780115373e-02 3.714947693992e-05 8.247070498127e+00
9.362500000000e+02 3.048207815301e-02 3.813252717078e-05 8.267276624107e+00
9.365000000000e+02 2.977722770173e-02 3.915067487292e-05 8.286222840774e+00
9.367500000000e+02 2.904378023972e-02 4.019417116016e-05 8.303902965061e+00
9.370000000000e+02 2.828229960077e-02 4.125485477599e-05 8.320312345976e+00
9.372500000000e+02 2.749350397921e-02 4.232653165262e-05 8.335447794177e+00
9.375000000000e+02 2.667835704533e-02 4.340523872029e-05 8.349307496927e+00
9.377500000000e+02 2.583812248917e-02 4.448933582885e-05 8.361890933049e+00
9.380000000000e+02 2.497437777319e-02 4.557939848773e-05 8.373198779553e+00
9.382500000000e+02 2.408899061729e-02 4.667804842581e-05 8.383232827382e+00
9.385000000000e+02 2.318406504116e-02 4.778970344899e-05 8.391995916285e+00
9.387500000000e+02 2.226186489675e-02 4.892017876337e-05 8.399491879659e+00
9.390000000000e+02 2.132472685370e-02 5.007625021899e-05 8.405725510972e+00
9.392500000000e+02 2.037497357613e-02 5.126520709473e-05 8.410702546154e+00
9.395000000000e+02 1.941483694741e-02 5.249442147473e-05 8.414429658366e+00
9.397500000000e+02 1.844640024555e-02 5.377096278578e-05 8.416914463157e+00
9.400000000000e+02 1.747156370629e-02 5.510127101874e-05 8.418165523790e+00
9.402500000000e+02 1.649203665403e-02 5.649090396664e-05 8.418192354405e+00
9.405000000000e+02 1.550935532261e-02 5.794435860645e-05 8.417005414142e+00
9.407500000000e+02 1.452492316208e-02 5.946496309761e-05 8.414616087892e+00
9.410000000000e+02 1.354006793415e-02 6.105482748087e-05 8.411036652948e+00
9.412500000000e+02 1.255610943213e-02 6.271484155543e-05 8.406280225826e+00
9.415000000000e+02 1.157442939977e-02 6.444470110711e-05 8.400360695895e+00
9.417500000000e+02 1.059653703546e-02 6.624295626476e-05 8.393292643150e+00
9.420000000000e+02 9.624122942332e-03 6.810705460844e-05 8.385091248866e+00
9.422500000000e+02 8.659097282359e-03 7.003333613670e-05 8.375772192558e+00
9.425000000000e+02 7.703607256750e-03 7.201706446294e-05 8.365351556548e+00
9.427500000000e+02 6.760034185116e-03 7.405248660122e-05 8.353845720697e+00
9.430000000000e+02 5.830968583999e-03 7.613280674951e-05 8.341271274518e+00
9.432500000000e+02 4.919167241798e-03 7.825013074519e-05 8.327644923625e+00
9.435000000000e+02 4.027493929538e-03 8.039547360736e-05 8.312983417915e+00
9.437500000000e+02 3.158849631211e-03 8.255872878635e-05 8.297303480543e+00
9.440000000000e+02 2.316096490611e-03 8.472872359283e-05 8.280621745337e+00
9.442500000000e+02 1.501979853110e-03 8.689326997291e-05 8.262954711580e+00
9.445000000000e+02 7.190544358004e-04 8.903925701886e-05 8.244318690194e+00
9.447500000000e+02 -3.038314427042e-05 9.115279325497e-05 8.224729769383e+00
9.450000000000e+02 -7.443510396606e-04 9.321939563561e-05 8.204203767449e+00
9.452500000000e+02 -1.421227356783e-03 9.522422215988e-05 8.182756195833e+00
9.455000000000e+02 -2.059782429194e-03 9.715233928392e-05 8.160402221561e+00
9.457500000000e+02 -2.659198210067e-03 9.898899231145e-05 8.137156619028e+00
9.460000000000e+02 -3.219076196280e-03 1.007199846862e-04 8.113033730765e+00
9.462500000000e+02 -3.739435046304e-03 1.023320213203e-04 8.088047422645e+00
9.465000000000e+02 -4.220699890963e-03 1.038129470591e-04 8.062211040887e+00
9.467500000000e+02 -4.663685355372e-03 1.051520571192e-04 8.035537370641e+00
9.470000000000e+02 -5.069574005817e-03 1.063403644614e-04 8.008038604330e+00
9.472500000000e+02 -5.439892073269e-03 1.073708175147e-04 7.979726305981e+00
9.475000000000e+02 -5.776483405704e-03 1.082384604777e-04 7.950611394752e+00
9.477500000000e+02 -6.081482648290e-03 1.089405372373e-04 7.920704133407e+00
9.480000000000e+02 -6.357287956950e-03 1.094765356740e-04 7.890014128498e+00
9.482500000000e+02 -6.606532922050e-03 1.098481686962e-04 7.858550347643e+00
9.485000000000e+02 -6.832057890758e-03 1.100593062749e-04 7.826321140003e+00
9.487500000000e+02 -7.036878979972e-03 1.101158890606e-04 7.793334278351e+00
9.490000000000e+02 -7.224155136017e-03 1.100256421666e-04 7.759597006942e+00
9.492500000000e+02 -7.397151539306e-03 1.097979266238e-04 7.725116103847e+00
9.495000000000e+02 -7.559199615898e-03 1.094435395335e-04 7.689897943578e+00
9.497500000000e+02 -7.713652786408e-03 1.089744342329e-04 7.653948572266e+00
9.500000000000e+02 -7.863838073594e-03 1.084034460558e-04 7.617273784883e+00
9.502500000000e+02 -8.013005062772e-03 1.077440321111e-04 7.579879198039e+00
9.505000000000e+02 -8.164272183790e-03 1.070100149784e-04 7.541770326889e+00
9.507500000000e+02 -8.320572576260e-03 1.062153225440e-04 7.502952654708e+00
9.510000000000e+02 -8.484600395623e-03 1.053737377217e-04 7.463431698915e+00
9.512500000000e+02 -8.658760188555e-03 1.044987294344e-04 7.423213066457e+00
9.515000000000e+02 -8.845119684611e-03 1.036032541576e-04 7.382302504699e+00
9.517500000000e+02 -9.045368572712e-03 1.026995408608e-04 7.340705941690e+00
9.520000000000e+02 -9.260784333566e-03 1.017989886051e-04 7.298429517909e+00
9.522500000000e+02 -9.492206066537e-03 1.009120184835e-04 7.255479609579e+00
9.525000000000e+02 -9.740018772962e-03 1.000480065835e-04 7.211862843104e+00
9.527500000000e+02 -1.000414742482e-02 9.921521105016e-05 7.167586102783e+00
9.530000000000e+02 -1.028406284400e-02 9.842073980096e-05 7.122656531172e+00
9.532500000000e+02 -1.057879940014e-02 9.767052603624e-05 7.077081523915e+00
9.535000000000e+02 -1.088698461090e-02 9.696932120842e-05 7.030868719632e+00
9.537500000000e+02 -1.120688039285e-02 9.632070298751e-05 6.984025986326e+00
9.540000000000e+02 -1.153643426826e-02 9.572711936900e-05 6.936561403829e+00
9.542500000000e+02 -1.187334133376e-02 9.518995563085e-05 6.888483246923e+00
9.545000000000e+02 -1.221511287323e-02 9.470961443611e-05 6.839799965341e+00
9.547500000000e+02 -1.255915198101e-02 9.428562002403e-05 6.790520165161e+00
9.550000000000e+02 -1.290283377096e-02 9.391674435597e-05 6.740652590906e+00
9.552500000000e+02 -1.324358868909e-02 9.360113609805e-05 6.690206109474e+00
9.555000000000e+02 -1.357898732027e-02 9.333647072415e-05 6.639189696510e+00
9.557500000000e+02 -1.390682527759e-02 9.312011740772e-05 6.587612426434e+00
9.560000000000e+02 -1.422520514979e-02 9.294930787079e-05 6.535483463876e+00
9.562500000000e+02 -1.453261612945e-02 9.282132956775e-05 6.482812063784e+00
9.565000000000e+02 -1.482800547946e-02 9.273368773527e-05 6.429607572299e+00
9.567500000000e+02 -1.511084132937e-02 9.268424788966e-05 6.375879432326e+00
9.570000000000e+02 -1.538116551647e-02 9.267138925947e-05 6.321637198392e+00
9.572500000000e+02 -1.563963010734e-02 9.269410041951e-05 6.266890549835e+00
9.575000000000e+02 -1.588752102165e-02 9.275216060400e-05 6.211649315589e+00
9.577500000000e+02 -1.612676248754e-02 9.284617770855e-05 6.155923496550e+00
9.580000000000e+02 -1.635990609896e-02 9.297759579877e-05 6.099723298309e+00
9.582500000000e+02 -1.659010054026e-02 9.314874425384e-05 6.043059161309e+00
9.585000000000e+02 -1.682104571800e-02 9.336279025182e-05 5.985941798368e+00
9.587500000000e+02 -1.705692992562e-02 9.362357708462e-05 5.928382232643e+00
9.590000000000e+02 -1.730235249197e-02 9.393560599188e-05 5.870391839752e+00
9.592500000000e+02 -1.756223271821e-02 9.430387376852e-05 5.811982388553e+00
9.595000000000e+02 -1.784170795946e-02 9.473367900123e-05 5.753166087965e+00
9.597500000000e+02 -1.814602152742e-02 9.523040999465e-05 5.693955631224e+00
9.600000000000e+02 -1.848040365510e-02 9.579930512046e-05 5.634364244055e+00
9.602500000000e+02 -1.884994720937e-02 9.644520195423e-05 5.574405733734e+00
9.605000000000e+02 -1.925948092727e-02 9.717228645401e-05 5.514094538239e+00
9.607500000000e+02 -1.971344274387e-02 9.798383820739e-05 5.453445776406e+00
9.610000000000e+02 -2.021575552689e-02 9.888197813673e-05 5.392475300646e+00
9.612500000000e+02 -2.076970799178e-02 9.986743388229e-05 5.331199748529e+00
9.615000000000e+02 -2.137784324783e-02 1.009393268845e-04 5.269636595193e+00
9.617500000000e+02 -2.204185720439e-02 1.020949845831e-04 5.207804207311e+00
9.620000000000e+02 -2.276250958595e-02 1.033297864806e-04 5.145721895650e+00
9.622500000000e+02 -2.353954974427e-02 1.046370465343e-04 5.083409967249e+00
9.625000000000e+02 -2.437165904397e-02 1.060079323820e-04 5.020889777804e+00
9.627500000000e+02 -2.525641232642e-02 1.074314270462e-04 4.958183781361e+00
9.630000000000e+02 -2.619025940863e-02 1.088943310587e-04 4.895315578146e+00
9.632500000000e+02 -2.716852715278e-02 1.103813048707e-04 4.832309960387e+00
9.635000000000e+02 -2.818544275054e-02 1.118749555874e-04 4.769192953701e+00
9.637500000000e+02 -2.923417749436e-02 1.133559658619e-04 4.705991854399e+00
9.640000000000e+02 -3.030691014822e-02 1.148032621576e-04 4.642735261890e+00
9.642500000000e+02 -3.139490913821e-02 1.161942250555e-04 4.579453103883e+00
9.645000000000e+02 -3.248863230789e-02 1.175049380126e-04 4.516176654675e+00
9.647500000000e+02 -3.357784322519e-02 1.187104740329e-04 4.452938543977e+00
9.650000000000e+02 -3.465174308981e-02 1.197852157663e-04 4.389772756049e+00
9.652500000000e+02 -3.569911738238e-02 1.207032041709e-04 4.326714617396e+00
9.655000000000e+02 -3.670849493967e-02 1.214385138746e-04 4.263800772320e+00
9.657500000000e+02 -3.766831939594e-02 1.219656428879e-04 4.201069145162e+00
9.660000000000e+02 -3.856712831625e-02 1.222599235008e-04 4.138558889476e+00
9.662500000000e+02 -3.939374046263e-02 1.222979404299e-04 4.076310322095e+00
9.665000000000e+02 -4.013744442500e-02 1.220579474266e-04 4.014364844351e+00
9.667500000000e+02 -4.078818845908e-02 1.215202845267e-04 3.952764848182e+00
9.670000000000e+02 -4.133676725702e-02 1.206677868249e-04 3.891553607658e+00
9.672500000000e+02 -4.177499941390e-02 1.194861721034e-04 3.830775159252e+00
9.675000000000e+02 -4.209589824786e-02 1.179644141982e-04 3.770474165396e+00
9.677500000000e+02 -4.229382528956e-02 1.160950745808e-04 3.710695770295e+00
9.680000000000e+02 -4.236463189021e-02 1.138746103815e-04 3.651485439546e+00
9.682500000000e+02 -4.230577937128e-02 1.113036308047e-04 3.592888792698e+00
9.685000000000e+02 -4.211643766225e-02 1.083870984545e-04 3.534951428149e+00
9.687500000000e+02 -4.179756505858e-02 1.051344874671e-04 3.477718734300e+00
9.690000000000e+02 -4.135195728552e-02 1.015598658523e-04 3.421235704273e+00
9.692500000000e+02 -4.078427720873e-02 9.768192758311e-05 3.365546735954e+00
9.695000000000e+02 -4.010105370216e-02 9.352394672013e-05 3.310695435871e+00
9.697500000000e+02 -3.931065223757e-02 8.911365793909e-05 3.256724425796e+00
9.700000000000e+02 -3.842322377666e-02 8.448307998363e-05 3.203675137421e+00
9.702500000000e+02 -3.745061988646e-02 7.966826408054e-05 3.151587622837e+00
9.705000000000e+02 -3.640628404566e-02 7.470896229128e-05 3.100500360917e+00
9.707500000000e+02 -3.530511162323e-02 6.964823267253e-05 3.050450084655e+00
9.710000000000e+02 -3.416329187327e-02 6.453199717840e-05 3.001471590164e+00
9.712500000000e+02 -3.299811815536e-02 5.940852859554e-05 2.953597577899e+00
9.715000000000e+02 -3.182777692357e-02 5.432789443574e-05 2.906858509155e+00
9.717500000000e+02 -3.067112250560e-02 4.934135596443e-05 2.861282440693e+00
9.720000000000e+02 -2.954742733763e-02 4.450073446230e-05 2.816894923577e+00
9.722500000000e+02 -2.847612523442e-02 3.985775028972e-05 2.773718862161e+00
9.725000000000e+02 -2.747654032268e-02 3.546335004495e-05 2.731774444363e+00
9.727500000000e+02 -2.656761193407e-02 3.136701088804e-05 2.691079033584e+00
9.730000000000e+02 -2.576761682013e-02 2.761606530025e-05 2.651647129337e+00
9.732500000000e+02 -2.509389241880e-02 2.425502144512e-05 2.613490308550e+00
9.735000000000e+02 -2.456256628534e-02 2.132491416834e-05 2.576617205021e+00
9.737500000000e+02 -2.418829221107e-02 1.886267260787e-05 2.541033489970e+00
9.740000000000e+02 -2.398400514196e-02 1.690055620610e-05 2.506741898693e+00
9.742500000000e+02 -2.396068875853e-02 1.546561406393e-05 2.473742247329e+00
9.745000000000e+02 -2.412716820248e-02 1.457922105597e-05 2.442031483100e+00
9.747500000000e+02 -2.448992499602e-02 1.425666424293e-05 2.411603739033e+00
9.750000000000e+02 -2.505294920232e-02 1.450683588536e-05 2.382450426101e+00
9.752500000000e+02 -2.581761494792e-02 1.533196533346e-05 2.354560313620e+00
9.755000000000e+02 -2.678260270409e-02 1.672748292503e-05 2.327919651381e+00
9.757500000000e+02 -2.794385002580e-02 1.868191925866e-05 2.302512282157e+00
9.760000000000e+02 -2.929455279510e-02 2.117698278087e-05 2.278319788822e+00
9.762500000000e+02 -3.082519921388e-02 2.418766235168e-05 2.255321636591e+00
9.765000000000e+02 -3.252365245596e-02 2.768244168605e-05 2.233495339108e+00
9.767500000000e+02 -3.437527491451e-02 3.162363861903e-05 2.212816633011e+00
9.770000000000e+02 -3.636309066058e-02 3.596782918081e-05 2.193259658795e+00
9.772500000000e+02 -3.846799309937e-02 4.066634195526e-05 2.174797157855e+00
9.775000000000e+02 -4.066898914831e-02 4.566587969437e-05 2.157400676136e+00
9.777500000000e+02 -4.294348081604e-02 5.090921405182e-05 2.141040777031e+00
9.780000000000e+02 -4.526757831939e-02 5.633593601587e-05 2.125687263364e+00
9.782500000000e+02 -4.761644440745e-02 6.188328269421e-05 2.111309407516e+00
9.785000000000e+02 -4.996466165563e-02 6.748701063267e-05 2.097876185835e+00
9.787500000000e+02 -5.228662057669e-02 7.308230896627e-05 2.085356524741e+00
9.790000000000e+02 -5.455691896997e-02 7.860473295560e-05 2.073719542946e+00
9.792500000000e+02 -5.675077171477e-02 8.399115397259e-05 2.062934807454e+00
9.795000000000e+02 -5.884441583441e-02 8.918069294017e-05 2.052972578155e+00
9.797500000000e+02 -6.081551428640e-02 9.411563859815e-05 2.043804065801e+00
9.800000000000e+02 -6.264353747754e-02 9.874230617279e-05 2.035401670337e+00
9.802500000000e+02 -6.431013015323e-02 1.030118638980e-04 2.027739230608e+00
9.805000000000e+02 -6.579943803144e-02 1.068810684843e-04 2.020792245273e+00
9.807500000000e+02 -6.709840608276e-02 1.103129326130e-04 2.014538101457e+00
9.810000000000e+02 -6.819701991245e-02 1.132772690276e-04 2.008956265076e+00
9.812500000000e+02 -6.908850603882e-02 1.157511527083e-04 2.004028474019e+00
9.815000000000e+02 -6.976946167199e-02 1.177192359745e-04 1.999738883914e+00
9.817500000000e+02 -7.023993333241e-02 1.191739687481e-04 1.996074211765e+00
9.820000000000e+02 -7.050341610522e-02 1.201156595768e-04 1.993023824023e+00
9.822500000000e+02 -7.056679636628e-02 1.205524372327e-04 1.990579818581e+00
9.825000000000e+02 -7.044021293782e-02 1.205000524770e-04 1.988737045139e+00
9.827500000000e+02 -7.013686249223e-02 1.199815824227e-04 1.987493117306e+00
9.830000000000e+02 -6.967272891692e-02 1.190269858348e-04 1.986848359847e+00
9.832500000000e+02 -6.906626394478e-02 1.176725699241e-04 1.986805746360e+00
9.835000000000e+02 -6.833800822774e-02 1.159603356811e-04 1.987370783435e+00
9.837500000000e+02 -6.751016929140e-02 1.139372338249e-04 1.988551360862e+00
9.840000000000e+02 -6.660616946483e-02 1.116543491653e-04 1.990357587557e+00
9.842500000000e+02 -6.565016485205e-02 1.091660080086e-04 1.992801581136e+00
9.845000000000e+02 -6.466655474162e-02 1.065288415653e-04 1.995897243139e+00
9.847500000000e+02 -6.367949020031e-02 1.038008152584e-04 1.999660015009e+00
9.850000000000e+02 -6.271239363601e-02 1.010402369080e-04 2.004106611353e+00
9.852500000000e+02 -6.178750297942e-02 9.830476819020e-05 2.009254762405e+00
9.855000000000e+02 -6.092544847302e-02 9.565046035120e-05 2.015122935785e+00
9.857500000000e+02 -6.014487438493e-02 9.313082346016e-05 2.021730070095e+00
9.860000000000e+02 -5.946211318468e-02 9.079595031242e-05 2.029095315140e+00
9.862500000000e+02 -5.889091912797e-02 8.869171839074e-05 2.037237787335e+00
9.865000000000e+02 -5.844226787344e-02 8.685908989739e-05 2.046176336461e+00
9.867500000000e+02 -5.812422220129e-02 8.533349340917e-05 2.055929349882e+00
9.870000000000e+02 -5.794186929315e-02 8.414434225038e-05 2.066514569547e+00
9.872500000000e+02 -5.789732786749e-02 8.331468081049e-05 2.077948939353e+00
9.875000000000e+02 -5.798981940637e-02 8.286094742718e-05 2.090248495022e+00
9.877500000000e+02 -5.821580669490e-02 8.279289497365e-05 2.103428268585e+00
9.880000000000e+02 -5.856918697853e-02 8.311362956104e-05 2.117502236070e+00
9.882500000000e+02 -5.904153608427e-02 8.381978021171e-05 2.132483293199e+00
9.885000000000e+02 -5.962239769103e-02 8.490180010357e-05 2.148383250387e+00
9.887500000000e+02 -6.029960256622e-02 8.634435650803e-05 2.165212864008e+00
9.890000000000e+02 -6.105961515791e-02 8.812682957113e-05 2.182981877089e+00
9.892500000000e+02 -6.188789188584e-02 9.022387007368e-05 2.201699083410e+00
9.895000000000e+02 -6.276924427701e-02 9.260601535716e-05 2.221372401310e+00
9.897500000000e+02 -6.368819683795e-02 9.524034904035e-05 2.242008951176e+00
9.900000000000e+02 -6.462932993810e-02 9.809116743062e-05 2.263615139118e+00
9.902500000000e+02 -6.557759975903e-02 1.011206537131e-04 2.286196734788e+00
9.905000000000e+02 -6.651862931667e-02 1.042895354937e-04 2.309758944484e+00
9.907500000000e+02 -6.743896332201e-02 1.075577206606e-04 2.334306472847e+00
9.910000000000e+02 -6.832628217117e-02 1.108849313035e-04 2.359843573792e+00
9.912500000000e+02 -6.916957564695e-02 1.142312625071e-04 2.386374084094e+00
9.915000000000e+02 -6.995926963029e-02 1.175577280499e-04 2.413901443645e+00
9.917500000000e+02 -7.068730966633e-02 1.208267728156e-04 2.442428698644e+00
9.920000000000e+02 -7.134720123502e-02 1.240027485330e-04 2.471958489564e+00
9.922500000000e+02 -7.193401029413e-02 1.270523559408e-04 2.502493023735e+00
9.925000000000e+02 -7.244432452832e-02 1.299450435552e-04 2.534034039958e+00
9.927500000000e+02 -7.287618807188e-02 1.326533792186e-04 2.566582753360e+00
9.930000000000e+02 -7.322900440121e-02 1.351533648558e-04 2.600139801075e+00
9.932500000000e+02 -7.350342096418e-02 1.374247067340e-04 2.634705177681e+00
9.935000000000e+02 -7.370119802862e-02 1.394510354761e-04 2.670278168617e+00
9.937500000000e+02 -7.382506859726e-02 1.412200440487e-04 2.706857280979e+00
9.940000000000e+02 -7.387859090606e-02 1.427235365866e-04 2.744440183354e+00
9.942500000000e+02 -7.386600749914e-02 1.439574727102e-04 2.783023632731e+00
9.945000000000e+02 -7.379209968527e-02 1.449218722994e-04 2.822603428995e+00
9.947500000000e+02 -7.366205708408e-02 1.456206697122e-04 2.863174353024e+00
9.950000000000e+02 -7.348135011891e-02 1.460614895830e-04 2.904730128018e+00
9.952500000000e+02 -7.325561251305e-02 1.462553603417e-04 2.947263390327e+00
9.955000000000e+02 -7.299053714602e-02 1.462163854114e-04 2.990765652949e+00
9.957500000000e+02 -7.269177391558e-02 1.459613621990e-04 3.035227304693e+00
9.960000000000e+02 -7.236484025398e-02 1.455093867467e-04 3.080637592744e+00
9.962500000000e+02 -7.201503070824e-02 1.448814337570e-04 3.126984643680e+00
9.965000000000e+02 -7.164733370421e-02 1.440999402602e-04 3.174255469219e+00
9.967500000000e+02 -7.126634625087e-02 1.431883911733e-04 3.222435999596e+00
9.970000000000e+02 -7.087618970219e-02 1.421709109443e-04 3.271511125841e+00
9.972500000000e+02 -7.048042740572e-02 1.410718671325e-04 3.321464734696e+00
9.975000000000e+02 -7.008198332131e-02 1.399154838966e-04 3.372279764737e+00
9.977500000000e+02 -6.968306685990e-02 1.387254630465e-04 3.423938265531e+00
9.980000000000e+02 -6.928510781541e-02 1.375246046839e-04 3.476421442926e+00
9.982500000000e+02 -6.888870559658e-02 1.363344304019e-04 3.529709717002e+00
9.985000000000e+02 -6.849359927717e-02 1.351748082769e-04 3.583782774488e+00
9.987500000000e+02 -6.809866300184e-02 1.340635739145e-04 3.638619599494e+00
9.990000000000e+02 -6.770193207015e-02 1.330161662759e-04 3.694198510113e+00
9.992500000000e+02 -6.730066264123e-02 1.320452804482e-04 3.750497175768e+00
9.995000000000e+02 -6.689142660529e-02 1.311605560418e-04 3.807492624216e+00
9.997500000000e+02 -6.647024054082e-02 1.303683183148e-04 3.865161236908e+00
1.000000000000e+03 -6.603272503260e-02 1.296713927775e-04 3.923478733993e+00
1.000250000000e+03 -6.557428788128e-02 1.290690129482e-04 3.982420151186e+00
1.000500000000e+03 -6.509032230826e-02 1.285568396488e-04 4.041959811335e+00
1.000750000000e+03 -6.457640942699e-02 1.281271043969e-04 4.102071293061e+00
1.001000000000e+03 -6.402851342037e-02 1.277688882806e-04 4.162727406868e+00
1.001250000000e+03 -6.344315739548e-02 1.274685273322e-04 4.223900165336e+00
1.001500000000e+03 -6.281757007338e-02 1.272101416667e-04 4.285560773569e+00
1.001750000000e+03 -6.214979462091e-02 1.269762707433e-04 4.347679625275e+00
1.002000000000e+03 -6.143875486591e-02 1.267486056668e-04 4.410226312681e+00
1.002250000000e+03 -6.068427695239e-02 1.265087388821e-04 4.473169654644e+00
1.002500000000e+03 -5.988707041105e-02 1.262389152179e-04 4.536477730709e+00
1.002750000000e+03 -5.904867221237e-02 1.259227694248e-04 4.600117939927e+00
1.003000000000e+03 -5.817136620463e-02 1.255459872038e-04 4.664057060549e+00
1.003250000000e+03 -5.725808472258e-02 1.250968582915e-04 4.728261329023e+00
1.003500000000e+03 -5.631230714240e-02 1.245666975570e-04 4.792696519902e+00
1.003750000000e+03 -5.533796475046e-02 1.239501180068e-04 4.857328031362e+00
1.004000000000e+03 -5.433935817656e-02 1.232451438933e-04 4.922120976224e+00
1.004250000000e+03 -5.332109788178e-02 1.224531753968e-04 4.987040267661e+00
1.004500000000e+03 -5.228806363407e-02 1.215788046676e-04 5.052050707636e+00
1.004750000000e+03 -5.124538805092e-02 1.206295192069e-04 5.117117068708e+00
1.005000000000e+03 -5.019845333292e-02 1.196153062480e-04 5.182204174879e+00
1.005250000000e+03 -4.915290091342e-02 1.185481941346e-04 5.247276976813e+00
1.005500000000e+03 -4.811464121991e-02 1.174417758276e-04 5.312300624800e+00
1.005750000000e+03 -4.708985825304e-02 1.163106898884e-04 5.377240537760e+00
1.006000000000e+03 -4.608500425051e-02 1.151701394882e-04 5.442062470382e+00
1.006250000000e+03 -4.510677672913e-02 1.140354414871e-04 5.506732577403e+00
1.006500000000e+03 -4.416207877840e-02 1.129216244628e-04 5.571217475811e+00
1.006750000000e+03 -4.325796222425e-02 1.118430791504e-04 5.635484304719e+00
1.007000000000e+03 -4.240155585058e-02 1.108132532671e-04 5.699500780636e+00
1.007250000000e+03 -4.159998449992e-02 1.098444384684e-04 5.763235251578e+00
1.007500000000e+03 -4.086028096125e-02 1.089475979073e-04 5.826656743669e+00
1.007750000000e+03 -4.018929667250e-02 1.081321912400e-04 5.889735003667e+00
1.008000000000e+03 -3.959361296455e-02 1.074061532073e-04 5.952440535296e+00
1.008250000000e+03 -3.907945360337e-02 1.067758757481e-04 6.014744629739e+00
1.008500000000e+03 -3.865259700013e-02 1.062462365676e-04 6.076619391488e+00
1.008750000000e+03 -3.831828430746e-02 1.058206852584e-04 6.138037756799e+00
1.009000000000e+03 -3.808111871255e-02 1.055013815976e-04 6.198973515197e+00
1.009250000000e+03 -3.794495006914e-02 1.052893784130e-04 6.259401324631e+00
1.009500000000e+03 -3.791274097162e-02 1.051848517067e-04 6.319296726473e+00
1.009750000000e+03 -3.798641229050e-02 1.051873567027e-04 6.378636168728e+00
1.010000000000e+03 -3.816667036147e-02 1.052961026939e-04 6.437397026301e+00
1.010250000000e+03 -3.845282251941e-02 1.055101966049e-04 6.495557624262e+00
1.010500000000e+03 -3.884259213070e-02 1.058288894464e-04 6.553097271992e+00
1.010750000000e+03 -3.933194955112e-02 1.062517643870e-04 6.609996287761e+00
1.011000000000e+03 -3.991497729306e-02 1.067788354093e-04 6.666236034912e+00
1.011250000000e+03 -4.058379031018e-02 1.074105602990e-04 6.721798947759e+00
1.011500000000e+03 -4.132853067421e-02 1.081477377743e-04 6.776668551590e+00
1.011750000000e+03 -4.213745302473e-02 1.089912881773e-04 6.830829482075e+00
1.012000000000e+03 -4.299711180054e-02 1.099419308319e-04 6.884267480604e+00
1.012250000000e+03 -4.389265345080e-02 1.109997571727e-04 6.936969387710e+00
1.012500000000e+03 -4.480820801732e-02 1.121637774785e-04 6.988923111442e+00
1.012750000000e+03 -4.572736514255e-02 1.134314075921e-04 7.040117584337e+00
1.013000000000e+03 -4.663371003142e-02 1.147979826998e-04 7.090542699307e+00
1.013250000000e+03 -4.751138814129e-02 1.162563490578e-04 7.140189239508e+00
1.013500000000e+03 -4.834566102851e-02 1.177965739075e-04 7.189048788698e+00
1.013750000000e+03 -4.912341458023e-02 1.194058209521e-04 7.237113637528e+00
1.014000000000e+03 -4.983358164833e-02 1.210683601330e-04 7.284376686063e+00
1.014250000000e+03 -5.046744620352e-02 1.227658563578e-04 7.330831348088e+00
1.014500000000e+03 -5.101880386465e-02 1.244778644285e-04 7.376471458486e+00
1.014750000000e+03 -5.148396689879e-02 1.261824709984e-04 7.421291198015e+00
1.015000000000e+03 -5.186161117906e-02 1.278570956736e-04 7.465285025859e+00
1.015250000000e+03 -5.215247979502e-02 1.294794206256e-04 7.508447632991e+00
1.015500000000e+03 -5.235896879561e-02 1.310283573629e-04 7.550773913941e+00
1.015750000000e+03 -5.248463197167e-02 1.324849837274e-04 7.592258957964e+00
1.016000000000e+03 -5.253364898737e-02 1.338333813545e-04 7.632898058477e+00
1.016250000000e+03 -5.251030451342e-02 1.350613047453e-04 7.672686738126e+00
1.016500000000e+03 -5.241852493457e-02 1.361606249849e-04 7.711620785623e+00
1.016750000000e+03 -5.226151353712e-02 1.371275104882e-04 7.749696299467e+00
1.017000000000e+03 -5.204151571107e-02 1.379623385700e-04 7.786909733071e+00
1.017250000000e+03 -5.175973204116e-02 1.386692956092e-04 7.823257935165e+00
1.017500000000e+03 -5.141638638954e-02 1.392557345428e-04 7.858738181358e+00
1.017750000000e+03 -5.101093468849e-02 1.397313376028e-04 7.893348190228e+00
1.018000000000e+03 -5.054239433349e-02 1.401071055140e-04 7.927086122246e+00
1.018250000000e+03 -5.000975685211e-02 1.403942635758e-04 7.959950558284e+00
1.018500000000e+03 -4.941244053888e-02 1.406033203626e-04 7.991940458679e+00
1.018750000000e+03 -4.875073863231e-02 1.407430094253e-04 8.023055101856e+00
1.019000000000e+03 -4.802621462909e-02 1.408194816414e-04 8.053294008646e+00
1.019250000000e+03 -4.724200670771e-02 1.408357427539e-04 8.082656852209e+00
1.019500000000e+03 -4.640300738733e-02 1.407913301765e-04 8.111143363797e+00
1.019750000000e+03 -4.551589974850e-02 1.406822661731e-04 8.138753234208e+00
1.020000000000e+03 -4.458904164580e-02 1.405012830313e-04 8.165486022891e+00
1.020250000000e+03 -4.363220572054e-02 1.402382976865e-04 8.191341073095e+00
1.020500000000e+03 -4.265619316794e-02 1.398810859793e-04 8.216317444607e+00
1.020750000000e+03 -4.167235250887e-02 1.394160901801e-04 8.240413859462e+00
1.021000000000e+03 -4.069204011741e-02 1.388293509547e-04 8.263628668541e+00
1.021250000000e+03 -3.972606546833e-02 1.381074359132e-04 8.285959834262e+00
1.021500000000e+03 -3.878416309374e-02 1.372382517457e-04 8.307404931403e+00
1.021750000000e+03 -3.787453193767e-02 1.362118010470e-04 8.327961157065e+00
1.022000000000e+03 -3.700347396348e-02 1.350207640773e-04 8.347625352896e+00
1.022250000000e+03 -3.617515728700e-02 1.336608447955e-04 8.366394029281e+00
1.022500000000e+03 -3.539151702712e-02 1.321309597184e-04 8.384263389249e+00
1.022750000000e+03 -3.465229636481e-02 1.304332550049e-04 8.401229346646e+00
1.023000000000e+03 -3.395521920783e-02 1.285728849410e-04 8.417287534753e+00
1.023250000000e+03 -3.329627536346e-02 1.265576487536e-04 8.432433306134e+00
1.023500000000e+03 -3.267009394870e-02 1.243975350958e-04 8.446661713005e+00
1.023750000000e+03 -3.207037138023e-02 1.221042024191e-04 8.459967480450e+00
1.024000000000e+03 -3.149032223508e-02 1.196904502027e-04 8.472344964222e+00
1.024250000000e+03 -3.092311840032e-02 1.171697273007e-04 8.483788103937e+00
1.024500000000e+03 -3.036228873535e-02 1.145557136575e-04 8.494290363182e+00
1.024750000000e+03 -2.980205209880e-02 1.118619811496e-04 8.503844676007e+00
1.025000000000e+03 -2.923756732378e-02 1.091017962365e-04 8.512443397748e+00
1.025250000000e+03 -2.866509182682e-02 1.062880730040e-04 8.520078257104e+00
1.025500000000e+03 -2.808204381234e-02 1.034334108544e-04 8.526740333272e+00
1.025750000000e+03 -2.748697814477e-02 1.005502468868e-04 8.532420038370e+00
1.026000000000e+03 -2.687948413300e-02 9.765108374796e-05 8.537107131166e+00
1.026250000000e+03 -2.626002673526e-02 9.474876848248e-05 8.540790740933e+00
1.026500000000e+03 -2.562974773457e-02 9.185677860946e-05 8.543459423169e+00
1.026750000000e+03 -2.499025229221e-02 8.898948827377e-05 8.545101226101e+00
1.027000000000e+03 -2.434339895329e-02 8.616237577116e-05 8.545703781394e+00
1.027250000000e+03 -2.369111311203e-02 8.339214766009e-05 8.545254408964e+00
1.027500000000e+03 -2.303523933270e-02 8.069676528358e-05 8.543740228294e+00
1.027750000000e+03 -2.237744092594e-02 7.809534260256e-05 8.541148283301e+00
1.028000000000e+03 -2.171915368470e-02 7.560791041958e-05 8.537465663449e+00
1.028250000000e+03 -2.106159207444e-02 7.325508263997e-05 8.532679627897e+00
1.028500000000e+03 -2.040580355606e-02 7.105765015750e-05 8.526777722512e+00
1.028750000000e+03 -1.975276196248e-02 6.903608397688e-05 8.519747890376e+00
1.029000000000e+03 -1.910348713408e-02 6.720996701864e-05 8.511578570651e+00
1.029250000000e+03 -1.845917762391e-02 6.559743017531e-05 8.502258788730e+00
1.029500000000e+03 -1.782134139013e-02 6.421457463421e-05 8.491778234491e+00
1.029750000000e+03 -1.719191093136e-02 6.307492960697e-05 8.480127330845e+00
1.030000000000e+03 -1.657333090352e-02 6.218903854538e-05 8.467297294099e+00
1.030250000000e+03 -1.596860893396e-02 6.156410310196e-05 8.453280188260e+00
1.030500000000e+03 -1.538132357174e-02 6.120372598464e-05 8.438068976016e+00
1.030750000000e+03 -1.481558697181e-02 6.110774947654e-05 8.421657568921e+00
1.031000000000e+03 -1.427596287740e-02 6.127225841776e-05 8.404040879818e+00
1.031250000000e+03 -1.376734598376e-02 6.168965487580e-05 8.385214876704e+00
1.031500000000e+03 -1.329480498413e-02 6.234882168007e-05 8.365176646266e+00
1.031750000000e+03 -1.286340420742e-02 6.323546274090e-05 8.343924458834e+00
1.032000000000e+03 -1.247800931796e-02 6.433245483786e-05 8.321457841516e+00
1.032250000000e+03 -1.214309120893e-02 6.562024829818e-05 8.297777652392e+00
1.032500000000e+03 -1.186253351528e-02 6.707729545538e-05 8.272886164235e+00
1.032750000000e+03 -1.163946108366e-02 6.868050381162e-05 8.246787138595e+00
1.033000000000e+03 -1.147608864905e-02 7.040566817754e-05 8.219485907577e+00
1.033250000000e+03 -1.137360485690e-02 7.222789088068e-05 8.190989439421e+00
1.033500000000e+03 -1.133208904716e-02 7.412197855300e-05 8.161306401419e+00
1.033750000000e+03 -1.135046622177e-02 7.606277070665e-05 8.130447210395e+00
1.034000000000e+03 -1.142650216625e-02 7.802539455870e-05 8.098424061122e+00
1.034250000000e+03 -1.155683221130e-02 7.998549625915e-05 8.065250947692e+00
1.034500000000e+03 -1.173702638941e-02 8.191951527411e-05 8.030943655481e+00
1.034750000000e+03 -1.196168111584e-02 8.380484918488e-05 7.995519744226e+00
1.035000000000e+03 -1.222453712429e-02 8.561997245946e-05 7.958998501502e+00
1.035250000000e+03 -1.251861366925e-02 8.734454492323e-05 7.921400887675e+00
1.035500000000e+03 -1.283635685777e-02 8.895955058932e-05 7.882749453458e+00
1.035750000000e+03 -1.316979355360e-02 9.044737071143e-05 7.843068251548e+00
1.036000000000e+03 -1.351068784088e-02 9.179186962829e-05 7.802382727638e+00
1.036250000000e+03 -1.385069426825e-02 9.297850301584e-05 7.760719604359e+00
1.036500000000e+03 -1.418150440046e-02 9.399442355740e-05 7.718106752349e+00
1.036750000000e+03 -1.449498346671e-02 9.482860328897e-05 7.674573061057e+00
1.037000000000e+03 -1.478329503921e-02 9.547194693577e-05 7.630148299250e+00
1.037250000000e+03 -1.503901211209e-02 9.591740887022e-05 7.584862975728e+00
1.037500000000e+03 -1.525521408659e-02 9.616010510691e-05 7.538748199787e+00
1.037750000000e+03 -1.542556908741e-02 9.619741291486e-05 7.491835539343e+00
1.038000000000e+03 -1.554440307749e-02 9.602905497405e-05 7.444156886865e+00
1.038250000000e+03 -1.560675529160e-02 9.565714581178e-05 7.395744323197e+00
1.038500000000e+03 -1.560842144174e-02 9.508622310384e-05 7.346629987516e+00
1.038750000000e+03 -1.554598556654e-02 9.432322725544e-05 7.296845953092e+00
1.039000000000e+03 -1.541684069235e-02 9.337744575597e-05 7.246424105623e+00
1.039250000000e+03 -1.521920092920e-02 9.226038142596e-05 7.195396033715e+00
1.039500000000e+03 -1.495210264241e-02 9.098559267323e-05 7.143792918203e+00
1.039750000000e+03 -1.461539893377e-02 8.956850668609e-05 7.091645436587e+00
1.040000000000e+03 -1.420974486972e-02 8.802612573044e-05 7.038983669571e+00
1.040250000000e+03 -1.373657522530e-02 8.637674217798e-05 6.985837016192e+00
1.040500000000e+03 -1.319807575878e-02 8.463964437622e-05 6.932234120402e+00
1.040750000000e+03 -1.259714641366e-02 8.283475798443e-05 6.878202800318e+00
1.041000000000e+03 -1.193735871893e-02 8.098228466880e-05 6.823769991041e+00
1.041250000000e+03 -1.122290589653e-02 7.910233780867e-05 6.768961690879e+00
1.041500000000e+03 -1.045854725934e-02 7.721458590257e-05 6.713802920563e+00
1.041750000000e+03 -9.649546442496e-03 7.533790781630e-05 6.658317686951e+00
1.042000000000e+03 -8.801604219792e-03 7.349007328078e-05 6.602528959132e+00
1.042250000000e+03 -7.920786690135e-03 7.168744962588e-05 6.546458650372e+00
1.042500000000e+03 -7.013448952677e-03 6.994475345379e-05 6.490127612128e+00
1.042750000000e+03 -6.086156116429e-03 6.827484867120e-05 6.433555634921e+00
1.043000000000e+03 -5.145601408247e-03 6.668857362332e-05 6.376761461156e+00
1.043250000000e+03 -4.198523743675e-03 6.519461384827e-05 6.319762806111e+00
1.043500000000e+03 -3.251625798835e-03 6.379943451362e-05 6.262576389015e+00
1.043750000000e+03 -2.311493038596e-03 6.250725250251e-05 6.205217974344e+00
1.044000000000e+03 -1.384516862106e-03 6.132006330162e-05 6.147702421435e+00
1.044250000000e+03 -4.768219586898e-04 6.023771482877e-05 6.090043743229e+00
1.044500000000e+03 4.057991838371e-04 5.925800150713e-05 6.032255172601e+00
1.044750000000e+03 1.257945562979e-03 5.837681135978e-05 5.974349236146e+00
1.045000000000e+03 2.074656623002e-03 5.758830798958e-05 5.916337833447e+00
1.045250000000e+03 2.851451896928e-03 5.688514126370e-05 5.858232321372e+00
1.045500000000e+03 3.584359731883e-03 5.625868435891e-05 5.800043601948e+00
1.045750000000e+03 4.269935284379e-03 5.569929270677e-05 5.741782212531e+00
1.046000000000e+03 4.905265042639e-03 5.519658358646e-05 5.683458417948e+00
1.046250000000e+03 5.487964071448e-03 5.473972268005e-05 5.625082301206e+00
1.046500000000e+03 6.016158807631e-03 5.431772434930e-05 5.566663854605e+00
1.046750000000e+03 6.488462428334e-03 5.391975195698e-05 5.508213067887e+00
1.047000000000e+03 6.903939545233e-03 5.353541731745e-05 5.449740015483e+00
1.047250000000e+03 7.262068094626e-03 5.315507021841e-05 5.391254936097e+00
1.047500000000e+03 7.562690722902e-03 5.277007749679e-05 5.332768313641e+00
1.047750000000e+03 7.805968484842e-03 5.237308116951e-05 5.274290946520e+00
1.048000000000e+03 7.992328446759e-03 5.195823424700e-05 5.215834018495e+00
1.048250000000e+03 8.122416927714e-03 5.152140686923e-05 5.157409155639e+00
1.048500000000e+03 8.197051831033e-03 5.106035832245e-05 5.099028484229e+00
1.048750000000e+03 8.217182665254e-03 5.057487141927e-05 5.040704676360e+00
1.049000000000e+03 8.183856860625e-03 5.006684576186e-05 4.982450987588e+00
1.049250000000e+03 8.098192655906e-03 4.954034391497e-05 4.924281292557e+00
1.049500000000e+03 7.961363630279e-03 4.900158507315e-05 4.866210103401e+00
1.049750000000e+03 7.774590614973e-03 4.845889680319e-05 4.808252589148e+00
1.050000000000e+03 7.539145833884e-03 4.792261638284e-05 4.750424576475e+00
1.050250000000e+03 7.256364675569e-03 4.740493743038e-05 4.692742551385e+00
1.050500000000e+03 6.927668458328e-03 4.691970938484e-05 4.635223641678e+00
1.050750000000e+03 6.554593284420e-03 4.648218992875e-05 4.577885600559e+00
1.051000000000e+03 6.138827264342e-03 4.610875360817e-05 4.520746771254e+00
1.051250000000e+03 5.682251496606e-03 4.581656088679e-05 4.463826049134e+00
1.051500000000e+03 5.186984168956e-03 4.562317904280e-05 4.407142834942e+00
1.051750000000e+03 4.655427241386e-03 4.554621693414e-05 4.350716972998e+00
1.052000000000e+03 4.090311467132e-03 4.560290570743e-05 4.294568687871e+00
1.052250000000e+03 3.494739976903e-03 4.580964245862e-05 4.238718508728e+00
1.052500000000e+03 2.872226596868e-03 4.618156036015e-05 4.183187190600e+00
1.052750000000e+03 2.226729653126e-03 4.673208828412e-05 4.127995620939e+00
1.053000000000e+03 1.562676473041e-03 4.747252122284e-05 4.073164726970e+00
1.053250000000e+03 8.849796948238e-04 4.841160851149e-05 4.018715373038e+00
1.053500000000e+03 1.990420137557e-04 4.955518007715e-05 3.964668257906e+00
1.053750000000e+03 -4.892483031009e-04 5.090579932474e-05 3.911043799980e+00
1.054000000000e+03 -1.173535634299e-03 5.246241892923e-05 3.857862027371e+00
1.054250000000e+03 -1.847027663196e-03 5.422016921275e-05 3.805142466667e+00
1.054500000000e+03 -2.502536302799e-03 5.617016049972e-05 3.752904023784e+00
1.054750000000e+03 -3.132532576339e-03 5.829935553345e-05 3.701164874169e+00
1.055000000000e+03 -3.729212809061e-03 6.059051709165e-05 3.649942356077e+00
1.055250000000e+03 -4.284573363249e-03 6.302222521498e-05 3.599252859962e+00
1.055500000000e+03 -4.790498016135e-03 6.556898324028e-05 3.549111737105e+00
1.055750000000e+03 -5.238850923341e-03 6.820139532435e-05 3.499533202825e+00
1.056000000000e+03 -5.621579500973e-03 7.088643516634e-05 3.450530261705e+00
1.056250000000e+03 -5.930821447880e-03 7.358779085642e-05 3.402114635658e+00
1.056500000000e+03 -6.159016757298e-03 7.626628990237e-05 3.354296705091e+00
1.056750000000e+03 -6.299023004372e-03 7.888039784254e-05 3.307085470446e+00
1.057000000000e+03 -6.344231284334e-03 8.138678577907e-05 3.260488518541e+00
1.057250000000e+03 -6.288681924461e-03 8.374095575636e-05 3.214512014397e+00
1.057500000000e+03 -6.127178201127e-03 8.589791560024e-05 3.169160700317e+00
1.057750000000e+03 -5.855395780406e-03 8.781291374005e-05 3.124437917391e+00
1.058000000000e+03 -5.469985610765e-03 8.944217927229e-05 3.080345642484e+00
1.058250000000e+03 -4.968670521415e-03 9.074369077330e-05 3.036884538200e+00
1.058500000000e+03 -4.350329622360e-03 9.167793095247e-05 2.994054024162e+00
1.058750000000e+03 -3.615073521120e-03 9.220865274609e-05 2.951852359220e+00
1.059000000000e+03 -2.764303615350e-03 9.230361883722e-05 2.910276742002e+00
1.059250000000e+03 -1.800757137568e-03 9.193529353269e-05 2.869323424233e+00
1.059500000000e+03 -7.285332399124e-04 9.108147775591e-05 2.828987837863e+00
1.059750000000e+03 4.468968940858e-04 8.972589189904e-05 2.789264734362e+00
1.060000000000e+03 1.718702709985e-03 8.785866737915e-05 2.750148335989e+00
1.060250000000e+03 3.078726640980e-03 8.547675414525e-05 2.711632497085e+00
1.060500000000e+03 4.517538213126e-03 8.258422842336e-05 2.673710874862e+00
1.060750000000e+03 6.024511582374e-03 7.919248553326e-05 2.636377106545e+00
1.061000000000e+03 7.587922167438e-03 7.532032982013e-05 2.599624995674e+00
1.061250000000e+03 9.195067404280e-03 7.099393121393e-05 2.563448700661e+00
1.061500000000e+03 1.083240616840e-02 6.624666554095e-05 2.527842928216e+00
1.061750000000e+03 1.248571820751e-02 6.111882523821e-05 2.492803125501e+00
1.062000000000e+03 1.414027862784e-02 5.565721566131e-05 2.458325676388e+00
1.062250000000e+03 1.578104894253e-02 4.991462360515e-05 2.424408090804e+00
1.062500000000e+03 1.739287946490e-02 4.394917316339e-05 2.391049188581e+00
1.062750000000e+03 1.896072038194e-02 3.782358171051e-05 2.358249281392e+00
1.063000000000e+03 2.046983931290e-02 3.160431187535e-05 2.326010336952e+00
1.063250000000e+03 2.190604066361e-02 2.536064532374e-05 2.294336136138e+00
1.063500000000e+03 2.325588412137e-02 1.916368369476e-05 2.263232414260e+00
1.063750000000e+03 2.450689704456e-02 1.308529456892e-05 2.232706980113e+00
1.064000000000e+03 2.564777835776e-02 7.197020331889e-06 2.202769818811e+00
1.064250000000e+03 2.666858973720e-02 1.568971342736e-06 2.173433170900e+00
1.064500000000e+03 2.756092840375e-02 -3.731291582182e-06 2.144711582818e+00
1.064750000000e+03 2.831808094478e-02 -8.639853502912e-06 2.116621934761e+00
1.065000000000e+03 2.893515067942e-02 -1.309749926104e-05 2.089183434852e+00
1.065250000000e+03 2.940915922196e-02 -1.705071584274e-05 2.062417586767e+00
1.065500000000e+03 2.973911563234e-02 -2.045261248806e-05 2.036348122767e+00
1.065750000000e+03 2.992605462866e-02 -2.326375182132e-05 2.011000908207e+00
1.066000000000e+03 2.997303856953e-02 -2.545286380379e-05 1.986403812007e+00
1.066250000000e+03 2.988512604295e-02 -2.699743782741e-05 1.962586549319e+00
1.066500000000e+03 2.966930404187e-02 -2.788417220287e-05 1.939580493717e+00
1.066750000000e+03 2.933438659649e-02 -2.810927600980e-05 1.917418463860e+00
1.067000000000e+03 2.889088007160e-02 -2.767861161454e-05 1.896134485789e+00
1.067250000000e+03 2.835081965270e-02 -2.660767885859e-05 1.875763536467e+00
1.067500000000e+03 2.772757774383e-02 -2.492143330562e-05 1.856341269960e+00
1.067750000000e+03 2.703564909212e-02 -2.265394265491e-05 1.837903731954e+00
1.068000000000e+03 2.629041798876e-02 -1.984788854223e-05 1.820487068616e+00
1.068250000000e+03 2.550790953545e-02 -1.655391981886e-05 1.804127231944e+00
1.068500000000e+03 2.470453163212e-02 -1.282986631718e-05 1.788859688784e+00
1.068750000000e+03 2.389681138065e-02 -8.739827814686e-06 1.774719137115e+00
1.069000000000e+03 2.310113177643e-02 -4.353158152448e-06 1.761739235724e+00
1.069250000000e+03 2.233347187370e-02 2.566404317950e-07 1.749952349589e+00
1.069500000000e+03 2.160915591782e-02 5.013093270223e-06 1.739389316150e+00
1.069750000000e+03 2.094261554450e-02 9.837979539407e-06 1.730079235853e+00
1.070000000000e+03 2.034716845060e-02 1.465257978012e-05 1.722049288452e+00
1.070250000000e+03 1.983481771093e-02 1.937892298551e-05 1.715324578246e+00
1.070500000000e+03 1.941607465954e-02 2.394101359296e-05 1.709928008575e+00
1.070750000000e+03 1.909980776392e-02 2.826601944797e-05 1.705880186201e+00
1.071000000000e+03 1.889312106590e-02 3.228539252456e-05 1.703199355775e+00
1.071250000000e+03 1.880126221821e-02 3.593591068607e-05 1.701901362208e+00
1.071500000000e+03 1.882756380269e-02 3.916061326570e-05 1.701999641085e+00
1.071750000000e+03 1.897341620270e-02 4.190962667405e-05 1.703505232604e+00
1.072000000000e+03 1.923827543673e-02 4.414085617269e-05 1.706426819268e+00
1.072250000000e+03 1.961970265838e-02 4.582054548674e-05 1.710770780885e+00
1.072500000000e+03 2.011343772099e-02 4.692368470202e-05 1.716541267585e+00
1.072750000000e+03 2.071350233964e-02 4.743427734757e-05 1.723740283018e+00
1.073000000000e+03 2.141233393830e-02 4.734544641688e-05 1.732367779098e+00
1.073250000000e+03 2.220094482235e-02 4.665939102352e-05 1.742421753993e+00
1.073500000000e+03 2.306910579633e-02 4.538721069516e-05 1.753898354195e+00
1.073750000000e+03 2.400554944649e-02 4.354858945871e-05 1.766791976264e+00
1.074000000000e+03 2.499818876978e-02 4.117130752571e-05 1.781095363553e+00
1.074250000000e+03 2.603434751747e-02 3.829069549624e-05 1.796799699283e+00
1.074500000000e+03 2.710099665130e-02 3.494894515291e-05 1.813894692326e+00
1.074750000000e+03 2.818499220260e-02 3.119435672122e-05 1.832368652429e+00
1.075000000000e+03 2.927330957398e-02 2.708049021438e-05 1.852208557894e+00
1.075250000000e+03 3.035326924711e-02 2.266523781433e-05 1.873400112151e+00
1.075500000000e+03 3.141274919097e-02 1.800987967754e-05 1.895927790445e+00
1.075750000000e+03 3.244037957066e-02 1.317810789048e-05 1.919774876809e+00
1.076000000000e+03 3.342571531325e-02 8.235042015331e-06 1.944923492983e+00
1.076250000000e+03 3.435938412620e-02 3.246248149430e-06 1.971354618126e+00
1.076500000000e+03 3.523320582804e-02 -1.723214886451e-06 1.999048103941e+00
1.076750000000e+03 3.604028188277e-02 -6.609712906364e-06 2.027982684370e+00
1.077000000000e+03 3.677505290373e-02 -1.135189945295e-05 2.058135983314e+00
1.077250000000e+03 3.743332516973e-02 -1.589151690726e-05 2.089484519954e+00
1.077500000000e+03 3.801226359056e-02 -2.017411807445e-05 2.122003717076e+00
1.077750000000e+03 3.851035532696e-02 -2.414970741307e-05 2.155667910037e+00
1.078000000000e+03 3.892734230968e-02 -2.777328658032e-05 2.190450362365e+00
1.078250000000e+03 3.926412879955e-02 -3.100530581188e-05 2.226323285393e+00
1.078500000000e+03 3.952266356407e-02 -3.381201174482e-05 2.263257867407e+00
1.078750000000e+03 3.970580346115e-02 -3.616569607684e-05 2.301224310300e+00
1.079000000000e+03 3.981716141319e-02 -3.804484310760e-05 2.340191876202e+00
1.079250000000e+03 3.986094237565e-02 -3.943417658200e-05 2.380128945686e+00
1.079500000000e+03 3.984177416892e-02 -4.032461434086e-05 2.421003086020e+00
1.079750000000e+03 3.976453678247e-02 -4.071313449586e-05 2.462781130858e+00
1.080000000000e+03 3.963419418311e-02 -4.060255736196e-05 2.505429271880e+00
1.080250000000e+03 3.945563538050e-02 -4.000125716180e-05 2.548913160036e+00
1.080500000000e+03 3.923352648729e-02 -3.892280570933e-05 2.593198017877e+00
1.080750000000e+03 3.897217995831e-02 -3.738556315552e-05 2.638248760101e+00
1.081000000000e+03 3.867544226779e-02 -3.541222085460e-05 2.684030122441e+00
1.081250000000e+03 3.834660437528e-02 -3.302930932117e-05 2.730506796361e+00
1.081500000000e+03 3.798833575737e-02 -3.026667907888e-05 2.777643568433e+00
1.081750000000e+03 3.760264385712e-02 -2.715696455127e-05 2.825405461773e+00
1.082000000000e+03 3.719085937249e-02 -2.373503921488e-05 2.873757878178e+00
1.082250000000e+03 3.675364682473e-02 -2.003747140900e-05 2.922666737932e+00
1.082500000000e+03 3.629103966295e-02 -1.610198759069e-05 2.972098615022e+00
1.082750000000e+03 3.580249777677e-02 -1.196694851904e-05 3.022020866535e+00
1.083000000000e+03 3.528698534641e-02 -7.670848957336e-06 3.072401752352e+00
1.083250000000e+03 3.474306576557e-02 -3.251842665752e-06 3.123210544474e+00
1.083500000000e+03 3.416901050429e-02 1.252700101567e-06 3.174417622515e+00
1.083750000000e+03 3.356291752145e-02 5.806604722852e-06 3.225994556389e+00
1.084000000000e+03 3.292283593069e-02 1.037525824515e-05 3.277914171724e+00
1.084250000000e+03 3.224689250306e-02 1.492593573388e-05 3.330150598106e+00
1.084500000000e+03 3.153341558478e-02 1.942808460570e-05 3.382679301751e+00
1.084750000000e+03 3.078105325089e-02 2.385356043358e-05 3.435477098520e+00
1.085000000000e+03 2.998888178153e-02 2.817681569056e-05 3.488522148879e+00
1.085250000000e+03 2.915650098577e-02 3.237504216516e-05 3.541793938380e+00
1.085500000000e+03 2.828411446779e-02 3.642826403338e-05 3.595273237673e+00
1.085750000000e+03 2.737259194192e-02 4.031938536089e-05 3.648942049835e+00
1.086000000000e+03 2.642351259444e-02 4.403419311963e-05 3.702783543804e+00
1.086250000000e+03 2.543918842718e-02 4.756131878617e-05 3.756781971876e+00
1.086500000000e+03 2.442266739743e-02 5.089215291279e-05 3.810922581581e+00
1.086750000000e+03 2.337771644042e-02 5.402073145672e-05 3.865191513029e+00
1.087000000000e+03 2.230878554424e-02 5.694359222497e-05 3.919575695459e+00
1.087250000000e+03 2.122095359221e-02 5.965960042709e-05 3.974062732861e+00
1.087500000000e+03 2.011985845966e-02 6.216975466575e-05 4.028640793631e+00
1.087750000000e+03 1.901161247107e-02 6.447697891748e-05 4.083298493234e+00
1.088000000000e+03 1.790270690016e-02 6.658590306138e-05 4.138024785757e+00
1.088250000000e+03 1.679990677732e-02 6.850264136612e-05 4.192808852310e+00
1.088500000000e+03 1.571014052384e-02 7.023456984584e-05 4.247640001959e+00
1.088750000000e+03 1.464038583998e-02 7.179011107994e-05 4.302507576106e+00
1.089000000000e+03 1.359755552457e-02 7.317852650041e-05 4.357400862174e+00
1.089250000000e+03 1.258838674439e-02 7.440971975681e-05 4.412309022039e+00
1.089500000000e+03 1.161933534433e-02 7.549405588597e-05 4.467221028406e+00
1.089750000000e+03 1.069647843037e-02 7.644219488961e-05 4.522125614042e+00
1.090000000000e+03 9.825428281130e-03 7.726494152802e-05 4.577011237950e+00
1.090250000000e+03 9.011258304105e-03 7.797311191715e-05 4.631866061036e+00
1.090500000000e+03 8.258443860851e-03 7.857741546013e-05 4.686677937203e+00
1.090750000000e+03 7.570818979509e-03 7.908835204776e-05 4.741434417748e+00
1.091000000000e+03 6.951549570524e-03 7.951612233556e-05 4.796122766738e+00
1.091250000000e+03 6.403124195085e-03 7.987054931610e-05 4.850729991012e+00
1.091500000000e+03 5.927361150040e-03 8.016100978472e-05 4.905242878008e+00
1.091750000000e+03 5.525431648757e-03 8.039637381163e-05 4.959648044232e+00
1.092000000000e+03 5.197897345404e-03 8.058494939600e-05 5.013931991745e+00
1.092250000000e+03 4.944760002567e-03 8.073443143636e-05 5.068081170123e+00
1.092500000000e+03 4.765520954249e-03 8.085185296705e-05 5.122082045172e+00
1.092750000000e+03 4.659246904374e-03 8.094353730351e-05 5.175921168693e+00
1.093000000000e+03 4.624638930477e-03 8.101505065855e-05 5.229585251988e+00
1.093250000000e+03 4.660100964171e-03 8.107115326472e-05 5.283061238053e+00
1.093500000000e+03 4.763804105682e-03 8.111574971176e-05 5.336336373512e+00
1.093750000000e+03 4.933743172652e-03 8.115183849927e-05 5.389398277462e+00
1.094000000000e+03 5.167782645056e-03 8.118145999497e-05 5.442235006431e+00
1.094250000000e+03 5.463689015225e-03 8.120564261754e-05 5.494835114529e+00
1.094500000000e+03 5.819147664813e-03 8.122435262906e-05 5.547187707028e+00
1.094750000000e+03 6.231763663157e-03 8.123645524222e-05 5.599282487985e+00
1.095000000000e+03 6.699045518823e-03 8.123967073057e-05 5.651109799070e+00
1.095250000000e+03 7.218374123631e-03 8.123054584172e-05 5.702660651925e+00
1.095500000000e+03 7.786957853987e-03 8.120443918350e-05 5.753926750069e+00
1.095750000000e+03 8.401778512455e-03 8.115550870968e-05 5.804900504648e+00
1.096000000000e+03 9.059530997190e-03 8.107675462687e-05 5.855575038368e+00
1.096250000000e+03 9.756563004258e-03 8.096007477060e-05 5.905944184018e+00
1.096500000000e+03 1.048881880016e-02 8.079635725541e-05 5.956002470585e+00
1.096750000000e+03 1.125179361807e-02 8.057560616798e-05 6.005745103191e+00
1.097000000000e+03 1.204050338273e-02 8.028710502000e-05 6.055167935310e+00
1.097250000000e+03 1.284947397584e-02 7.991962329151e-05 6.104267429010e+00
1.097500000000e+03 1.367275441602e-02 7.946163251610e-05 6.153040611011e+00
1.097750000000e+03 1.450395605390e-02 7.890166161079e-05 6.201485021819e+00
1.098000000000e+03 1.533631864022e-02 7.822859149995e-05 6.249598653427e+00
1.098250000000e+03 1.616280300622e-02 7.743196551216e-05 6.297379885740e+00
1.098500000000e+03 1.697620792179e-02 7.650232422465e-05 6.344827415268e+00
1.098750000000e+03 1.776930778995e-02 7.543164145271e-05 6.391940178384e+00
1.099000000000e+03 1.853500587899e-02 7.421363745364e-05 6.438717274359e+00
1.099250000000e+03 1.926649684453e-02 7.284414589348e-05 6.485157879574e+00
1.099500000000e+03 1.995743128447e-02 7.132142195068e-05 6.531261165025e+00
1.099750000000e+03 2.060207459757e-02 6.964641845239e-05 6.577026213875e+00
1.100000000000e+03 2.119545280604e-02 6.782300117542e-05 6.622451932915e+00
1.100250000000e+03 2.173347733875e-02 6.585809616513e-05 6.667536974776e+00
1.100500000000e+03 2.221304331803e-02 6.376176166115e-05 6.712279653075e+00
1.100750000000e+03 2.263209512049e-02 6.154718341034e-05 6.756677870520e+00
1.101000000000e+03 2.298965690103e-02 5.923057908433e-05 6.800729041848e+00
1.101250000000e+03 2.328582465034e-02 5.683103055043e-05 6.844430030419e+00
1.101500000000e+03 2.352172109502e-02 5.437024538160e-05 6.887777080800e+00
1.101750000000e+03 2.369941334392e-02 5.187219273575e-05 6.930765765007e+00
1.102000000000e+03 2.382179861461e-02 4.936270369543e-05 6.973390925662e+00
1.102250000000e+03 2.389246115787e-02 4.686901939827e-05 7.015646631576e+00
1.102500000000e+03 2.391550867335e-02 4.441929179086e-05 7.057526131129e+00
1.102750000000e+03 2.389539356210e-02 4.204205706762e-05 7.099021816678e+00
1.103000000000e+03 2.383672890359e-02 3.976569535269e-05 7.140125186714e+00
1.103250000000e+03 2.374410470664e-02 3.761789949047e-05 7.180826818435e+00
1.103500000000e+03 2.362191429764e-02 3.562515158317e-05 7.221116338066e+00
1.103750000000e+03 2.347419552111e-02 3.381223647111e-05 7.260982399023e+00
1.104000000000e+03 2.330449332299e-02 3.220180776939e-05 7.300412663387e+00
1.104250000000e+03 2.311574878658e-02 3.081399702964e-05 7.339393784550e+00
1.104500000000e+03 2.291021639881e-02 2.966608792090e-05 7.377911397107e+00
1.104750000000e+03 2.268941209244e-02 2.877225712500e-05 7.415950109226e+00
1.105000000000e+03 2.245409174554e-02 2.814338577600e-05 7.453493501455e+00
1.105250000000e+03 2.220426047753e-02 2.778693730537e-05 7.490524128252e+00
1.105500000000e+03 2.193920939837e-02 2.770687468256e-05 7.527023527169e+00
1.105750000000e+03 2.165757806529e-02 2.790376159117e-05 7.562972232161e+00
1.106000000000e+03 2.135743908151e-02 2.837481943946e-05 7.598349792462e+00
1.106250000000e+03 2.103640132125e-02 2.911400939626e-05 7.633134796745e+00
1.106500000000e+03 2.069172758944e-02 3.011224165367e-05 7.667304903609e+00
1.106750000000e+03 2.032046399366e-02 3.135760085013e-05 7.700836874342e+00
1.107000000000e+03 1.991957604830e-02 3.283557341335e-05 7.733706612422e+00
1.107250000000e+03 1.948608909864e-02 3.452934166798e-05 7.765889206043e+00
1.107500000000e+03 1.901722921162e-02 3.642008884969e-05 7.797358975882e+00
1.107750000000e+03 1.851056286668e-02 3.848730858177e-05 7.828089522795e+00
1.108000000000e+03 1.796413046838e-02 4.070911849260e-05 7.858053784120e+00
1.108250000000e+03 1.737657360090e-02 4.306256827949e-05 7.887224087523e+00
1.108500000000e+03 1.674725065022e-02 4.552394213828e-05 7.915572213539e+00
1.108750000000e+03 1.607634006887e-02 4.806905704458e-05 7.943069458311e+00
1.109000000000e+03 1.536492745343e-02 5.067351261803e-05 7.969686700214e+00
1.109250000000e+03 1.461507295831e-02 5.331293075325e-05 7.995394473932e+00
1.109500000000e+03 1.382985719887e-02 5.596321414750e-05 8.020163046365e+00
1.109750000000e+03 1.301340203300e-02 5.860071082248e-05 8.043962498134e+00
1.110000000000e+03 1.217086337753e-02 6.120238010726e-05 8.066762813759e+00
1.110250000000e+03 1.130839486661e-02 6.374594327552e-05 8.088533973900e+00
1.110500000000e+03 1.043308000684e-02 6.621000257637e-05 8.109246058123e+00
1.110750000000e+03 9.552833213599e-03 6.857413828246e-05 8.128869350382e+00
1.111000000000e+03 8.676269842146e-03 7.081898839245e-05 8.147374454251e+00
1.111250000000e+03 7.812547465350e-03 7.292629921971e-05 8.164732410932e+00
1.111500000000e+03 6.971181520318e-03 7.487900953113e-05 8.180914824585e+00
1.111750000000e+03 6.161839971147e-03 7.666130778441e-05 8.195893991167e+00
1.112000000000e+03 5.394122464169e-03 7.825868403452e-05 8.209643029620e+00
1.112250000000e+03 4.677331323040e-03 7.965793466247e-05 8.222136015561e+00
1.112500000000e+03 4.020241865600e-03 8.084729631055e-05 8.233348114607e+00
1.112750000000e+03 3.430879485693e-03 8.181656657660e-05 8.243255713744e+00
1.113000000000e+03 2.916312685846e-03 8.255720930128e-05 8.251836549808e+00
1.113250000000e+03 2.482469264746e-03 8.306249656581e-05 8.259069832541e+00
1.113500000000e+03 2.133983450080e-03 8.332767375793e-05 8.264936360730e+00
1.113750000000e+03 1.874079033901e-03 8.335012192931e-05 8.269418630560e+00
1.114000000000e+03 1.704494446357e-03 8.312954991974e-05 8.272500933960e+00
1.114250000000e+03 1.625451337225e-03 8.266818455507e-05 8.274169446768e+00
1.114500000000e+03 1.635668371784e-03 8.197095205506e-05 8.274412304773e+00
1.114750000000e+03 1.732417620833e-03 8.104565288733e-05 8.273219669228e+00
1.115000000000e+03 1.911621633752e-03 7.990309087838e-05 8.270583779253e+00
1.115250000000e+03 2.167985202437e-03 7.855716338259e-05 8.266498992058e+00
1.115500000000e+03 2.495154153509e-03 7.702489855471e-05 8.260961813246e+00
1.115750000000e+03 2.885895162132e-03 7.532642711061e-05 8.253970913413e+00
1.116000000000e+03 3.332285312283e-03 7.348488128386e-05 8.245527137281e+00
1.116250000000e+03 3.825905073597e-03 7.152621268175e-05 8.235633500091e+00
1.116500000000e+03 4.358023480904e-03 6.947892783846e-05 8.224295178460e+00
1.116750000000e+03 4.919770135005e-03 6.737372255733e-05 8.211519489933e+00
1.117000000000e+03 5.502284989023e-03 6.524306957731e-05 8.197315868614e+00
1.117250000000e+03 6.096842919288e-03 6.312073953255e-05 8.181695830895e+00
1.117500000000e+03 6.694947954966e-03 6.104123897963e-05 8.164672938395e+00
1.117750000000e+03 7.288397250948e-03 5.903916553263e-05 8.146262751942e+00
1.118000000000e+03 7.869314182490e-03 5.714857344011e-05 8.126482783439e+00
1.118250000000e+03 8.430153937288e-03 5.540232950221e-05 8.105352438865e+00
1.118500000000e+03 8.963685161567e-03 5.383146993404e-05 8.082892959567e+00
1.118750000000e+03 9.462953523439e-03 5.246458331593e-05 8.059127355619e+00
1.119000000000e+03 9.921233370505e-03 5.132724051785e-05 8.034080333628e+00
1.119250000000e+03 1.033197543787e-02 5.044150113692e-05 8.007778221179e+00
1.119500000000e+03 1.068875721733e-02 4.982549407057e-05 7.980248882880e+00
1.119750000000e+03 1.098524328523e-02 4.949309509159e-05 7.951521630446e+00
1.120000000000e+03 1.121516325297e-02 4.945371078940e-05 7.921627129254e+00
1.120250000000e+03 1.137231109934e-02 4.971217562127e-05 7.890597296039e+00
1.120500000000e+03 1.145057131201e-02 5.026876343997e-05 7.858465192178e+00
1.120750000000e+03 1.144397402702e-02 5.111931043017e-05 7.825264911703e+00
1.121000000000e+03 1.134678002040e-02 5.225544218040e-05 7.791031464270e+00
1.121250000000e+03 1.115359379583e-02 5.366490454853e-05 7.755800653459e+00
1.121500000000e+03 1.085950391924e-02 5.533193655385e-05 7.719608953358e+00
1.121750000000e+03 1.046024312732e-02 5.723774929692e-05 7.682493380687e+00
1.122000000000e+03 9.952364357722e-03 5.936105586532e-05 7.644491366795e+00
1.122250000000e+03 9.333424251572e-03 6.167862977685e-05 7.605640628583e+00
1.122500000000e+03 8.602165882736e-03 6.416581215715e-05 7.565979040234e+00
1.122750000000e+03 7.758692160341e-03 6.679707599738e-05 7.525544506653e+00
1.123000000000e+03 6.804619992464e-03 6.954655516742e-05 7.484374839072e+00
1.123250000000e+03 5.743207579747e-03 7.238847902352e-05 7.442507635185e+00
1.123500000000e+03 4.579446749481e-03 7.529761178063e-05 7.399980162926e+00
1.123750000000e+03 3.320113275121e-03 7.824954627919e-05 7.356829249606e+00
1.124000000000e+03 1.973771138597e-03 8.122103110156e-05 7.313091178402e+00
1.124250000000e+03 5.507261756329e-04 8.419018532180e-05 7.268801590461e+00
1.124500000000e+03 -9.370721023304e-04 8.713662524645e-05 7.223995394243e+00
1.124750000000e+03 -2.476178389312e-03 9.004153531761e-05 7.178706685120e+00
1.125000000000e+03 -4.051849544709e-03 9.288768738294e-05 7.132968669975e+00
1.125250000000e+03 -5.648284480312e-03 9.565936267472e-05 7.086813605063e+00
1.125500000000e+03 -7.248903722543e-03 9.834228468719e-05 7.040272738410e+00
1.125750000000e+03 -8.836656737713e-03 1.009235295220e-04 6.993376266917e+00
1.126000000000e+03 -1.039435224865e-02 1.033913846877e-04 6.946153297718e+00
1.126250000000e+03 -1.190499734687e-02 1.057352105315e-04 6.898631824909e+00
1.126500000000e+03 -1.335213945528e-02 1.079453121605e-04 6.850838710680e+00
1.126750000000e+03 -1.472019710787e-02 1.100128232060e-04 6.802799679312e+00
1.127000000000e+03 -1.599477090854e-02 1.119296110488e-04 6.754539320650e+00
1.127250000000e+03 -1.716292640504e-02 1.136882131217e-04 6.706081098461e+00
1.127500000000e+03 -1.821343778976e-02 1.152818020734e-04 6.657447370712e+00
1.127750000000e+03 -1.913698739365e-02 1.167041847557e-04 6.608659414879e+00
1.128000000000e+03 -1.992631400676e-02 1.179498321198e-04 6.559737462163e+00
1.128250000000e+03 -2.057630807370e-02 1.190139399014e-04 6.510700732420e+00
1.128500000000e+03 -2.108404943945e-02 1.198925114880e-04 6.461567478480e+00
1.128750000000e+03 -2.144878966805e-02 1.205824601659e-04 6.412355030945e+00
1.129000000000e+03 -2.167187985540e-02 1.210817208874e-04 6.363079846267e+00
1.129250000000e+03 -2.175664811527e-02 1.213893567888e-04 6.313757554566e+00
1.129500000000e+03 -2.170823131883e-02 1.215056659152e-04 6.264403011423e+00
1.129750000000e+03 -2.153336947402e-02 1.214322755594e-04 6.215030341423e+00
1.130000000000e+03 -2.124016857369e-02 1.211722071376e-04 6.165652985793e+00
1.130250000000e+03 -2.083784196669e-02 1.207299066690e-04 6.116283747713e+00
1.130500000000e+03 -2.033644000025e-02 1.201112506113e-04 6.066934825759e+00
1.130750000000e+03 -1.974657536439e-02 1.193235036196e-04 6.017617854856e+00
1.131000000000e+03 -1.907915478660e-02 1.183752212282e-04 5.968343929318e+00
1.131250000000e+03 -1.834512405970e-02 1.172761160347e-04 5.919123633392e+00
1.131500000000e+03 -1.755523446754e-02 1.160369144105e-04 5.869967052826e+00
1.131750000000e+03 -1.671983614365e-02 1.146691694734e-04 5.820883793615e+00
1.132000000000e+03 -1.584870298124e-02 1.131849827453e-04 5.771882981079e+00
1.132250000000e+03 -1.495089249614e-02 1.115967729765e-04 5.722973265693e+00
1.132500000000e+03 -1.403464185316e-02 1.099169934738e-04 5.674162809727e+00
1.132750000000e+03 -1.310730092728e-02 1.081578187728e-04 5.625459280542e+00
1.133000000000e+03 -1.217530046114e-02 1.063309262606e-04 5.576869825217e+00
1.133250000000e+03 -1.124415414630e-02 1.044472319286e-04 5.528401052330e+00
1.133500000000e+03 -1.031848967548e-02 1.025166552385e-04 5.480058995952e+00
1.133750000000e+03 -9.402106272963e-03 1.005479241720e-04 5.431849087706e+00
1.134000000000e+03 -8.498052243325e-03 9.854842094681e-05 5.383776113297e+00
1.134250000000e+03 -7.608718887442e-03 9.652407615432e-05 5.335844174010e+00
1.134500000000e+03 -6.735944714908e-03 9.447932053541e-05 5.288056641503e+00
1.134750000000e+03 -5.881125367858e-03 9.241709405228e-05 5.240416114977e+00
1.135000000000e+03 -5.045323822899e-03 9.033890743862e-05 5.192924370827e+00
1.135250000000e+03 -4.229377346703e-03 8.824496336482e-05 5.145582319046e+00
1.135500000000e+03 -3.433996925500e-03 8.613432836599e-05 5.098389957801e+00
1.135750000000e+03 -2.659856430385e-03 8.400515226445e-05 5.051346329931e+00
1.136000000000e+03 -1.907669114809e-03 8.185493076865e-05 5.004449485565e+00
1.136250000000e+03 -1.178250340506e-03 7.968080580925e-05 4.957696443696e+00
1.136500000000e+03 -4.725653651740e-04 7.747987536616e-05 4.911083164412e+00
1.136750000000e+03 2.082375402992e-04 7.524952494953e-05 4.864604524923e+00
1.137000000000e+03 8.628081717438e-04 7.298776461073e-05 4.818254303715e+00
1.137250000000e+03 1.489588355058e-03 7.069355075850e-05 4.772025172958e+00
1.137500000000e+03 2.086818144924e-03 6.836708679345e-05 4.725908701230e+00
1.137750000000e+03 2.652550260166e-03 6.601009648127e-05 4.679895365019e+00
1.138000000000e+03 3.184674408566e-03 6.362605314938e-05 4.633974573113e+00
1.138250000000e+03 3.680945036935e-03 6.122036418044e-05 4.588134702083e+00
1.138500000000e+03 4.139015323030e-03 5.880049568571e-05 4.542363144089e+00
1.138750000000e+03 4.556471683220e-03 5.637603924216e-05 4.496646367783e+00
1.139000000000e+03 4.930868989805e-03 5.395871339406e-05 4.450969993597e+00
1.139250000000e+03 5.259766642367e-03 5.156229632128e-05 4.405318879336e+00
1.139500000000e+03 5.540761084958e-03 4.920249276752e-05 4.359677223414e+00
1.139750000000e+03 5.771518448969e-03 4.689673990343e-05 4.314028676324e+00
1.140000000000e+03 5.949803793986e-03 4.466394839317e-05 4.268356467989e+00
1.140250000000e+03 6.073508705262e-03 4.252419037462e-05 4.222643547479e+00
1.140500000000e+03 6.140678405369e-03 4.049833847372e-05 4.176872729583e+00
1.140750000000e+03 6.149537035251e-03 3.860766378336e-05 4.131026857785e+00
1.141000000000e+03 6.098514253247e-03 3.687340566691e-05 4.085088969656e+00
1.141250000000e+03 5.986272060013e-03 3.531631613329e-05 4.039042477047e+00
1.141500000000e+03 5.811734183825e-03 3.395619553301e-05 3.992871345664e+00
1.141750000000e+03 5.574117658382e-03 3.281142840567e-05 3.946560286529e+00
1.142000000000e+03 5.272967877614e-03 3.189853056257e-05 3.900094946489e+00
1.142250000000e+03 4.908196835420e-03 3.123171770472e-05 3.853462100808e+00
1.142500000000e+03 4.480124932704e-03 3.082250366956e-05 3.806649850528e+00
1.142750000000e+03 3.989525609045e-03 3.067934075851e-05 3.759647814062e+00
1.143000000000e+03 3.437672220364e-03 3.080730759469e-05 3.712447319118e+00
1.143250000000e+03 2.826385408322e-03 3.120785447286e-05 3.665041587858e+00
1.143500000000e+03 2.158080535588e-03 3.187860765019e-05 3.617425921047e+00
1.143750000000e+03 1.435812019593e-03 3.281324186100e-05 3.569597871202e+00
1.144000000000e+03 6.633129174582e-04 3.400142336019e-05 3.521557408037e+00
1.144250000000e+03 -1.549714621088e-04 3.542881939259e-05 3.473307077933e+00
1.144500000000e+03 -1.013860153431e-03 3.707718915874e-05 3.424852148740e+00
1.144750000000e+03 -1.907424069644e-03 3.892453294671e-05 3.376200745170e+00
1.145000000000e+03 -2.828987952257e-03 4.094531913587e-05 3.327363969250e+00
1.145250000000e+03 -3.771146771268e-03 4.311077295643e-05 3.278356010185e+00
1.145500000000e+03 -4.725801046577e-03 4.538922870187e-05 3.229194234348e+00
1.145750000000e+03 -5.684209045611e-03 4.774653326967e-05 3.179899263638e+00
1.146000000000e+03 -6.637059645386e-03 5.014650310123e-05 3.130495032148e+00
1.146250000000e+03 -7.574563240373e-03 5.255141920266e-05 3.081008827945e+00
1.146500000000e+03 -8.486562627547e-03 5.492255978246e-05 3.031471311684e+00
1.146750000000e+03 -9.362660883603e-03 5.722075665099e-05 2.981916517218e+00
1.147000000000e+03 -1.019236617145e-02 5.940697166715e-05 2.932381827423e+00
1.147250000000e+03 -1.096525003917e-02 6.144288042137e-05 2.882907929314e+00
1.147500000000e+03 -1.167111733604e-02 6.329145772838e-05 2.833538742811e+00
1.147750000000e+03 -1.230018403602e-02 6.491755347787e-05 2.784321326721e+00
1.148000000000e+03 -1.284325944919e-02 6.628845178841e-05 2.735305757205e+00
1.148250000000e+03 -1.329192934617e-02 6.737440433785e-05 2.686544982224e+00
1.148500000000e+03 -1.363873503106e-02 6.814912881289e-05 2.638094648369e+00
1.148750000000e+03 -1.387734566016e-02 6.859026644879e-05 2.590012903638e+00
1.149000000000e+03 -1.400271768168e-02 6.867978849981e-05 2.542360173915e+00
1.149250000000e+03 -1.401123997268e-02 6.840434870667e-05 2.495198916953e+00
1.149500000000e+03 -1.390085868266e-02 6.775557161964e-05 2.448593353285e+00
1.149750000000e+03 -1.367117913354e-02 6.673027317153e-05 2.402609177170e+00
1.150000000000e+03 -1.332354343624e-02 6.533061105241e-05 2.357313250089e+00
1.150250000000e+03 -1.286107866265e-02 6.356415703757e-05 2.312773278942e+00
1.150500000000e+03 -1.228871596786e-02 6.144389292384e-05 2.269057482818e+00
1.150750000000e+03 -1.161317777278e-02 5.898812479802e-05 2.226234251653e+00
1.151000000000e+03 -1.084293485845e-02 5.622032090311e-05 2.184371800445e+00
1.151250000000e+03 -9.988130261982e-03 5.316886787785e-05 2.143537823165e+00
1.151500000000e+03 -9.060473264137e-03 4.986675215934e-05 2.103799150040e+00
1.151750000000e+03 -8.073103664434e-03 4.635116901716e-05 2.065221412338e+00
1.152000000000e+03 -7.040428701879e-03 4.266306405751e-05 2.027868718277e+00
1.152250000000e+03 -5.977934299171e-03 3.884661214817e-05 1.991803344219e+00
1.152500000000e+03 -4.901975190803e-03 3.494863965459e-05 1.957085443207e+00
1.152750000000e+03 -3.829545079072e-03 3.101799258712e-05 1.923772775206e+00
1.153000000000e+03 -2.778031773023e-03 2.710491700117e-05 1.891920460945e+00
1.153250000000e+03 -1.764961340617e-03 2.326033805300e-05 1.861580760456e+00
1.153500000000e+03 -8.077343764405e-04 1.953515054171e-05 1.832802879922e+00
1.153750000000e+03 7.664023255344e-05 1.597951068186e-05 1.805632805240e+00
1.154000000000e+03 8.718104981263e-04 1.264212487601e-05 1.780113165380e+00
1.154250000000e+03 1.562340471320e-03 9.569553680144e-06 1.756283123480e+00
1.154500000000e+03 2.133959499695e-03 6.805538506849e-06 1.734178296057e+00
1.154750000000e+03 2.573796868021e-03 4.390367227963e-06 1.713830700126e+00
1.155000000000e+03 2.870598156445e-03 2.360283794606e-06 1.695268725612e+00
1.155250000000e+03 3.014919681487e-03 7.469534898941e-07 1.678517132129e+00
1.155500000000e+03 2.999296805175e-03 -4.230064799271e-07 1.663597069049e+00
1.155750000000e+03 2.818384392337e-03 -1.128426407149e-06 1.650526114746e+00
1.156000000000e+03 2.469065243292e-03 -1.353898186229e-06 1.639318335263e+00
1.156250000000e+03 1.950526120771e-03 -1.090011720023e-06 1.629984357176e+00
1.156500000000e+03 1.264297926441e-03 -3.335347763811e-07 1.622531455084e+00
1.156750000000e+03 4.142609989473e-04 9.125592062009e-07 1.616963648024e+00
1.157000000000e+03 -5.933864654750e-04 2.639118777070e-06 1.613281804689e+00
1.157250000000e+03 -1.750196112372e-03 4.830931957439e-06 1.611483754019e+00
1.157500000000e+03 -3.045571746874e-03 7.466933878569e-06 1.611564397328e+00
1.157750000000e+03 -4.466906179848e-03 1.052050121508e-05 1.613515821794e+00
1.158000000000e+03 -5.999749910580e-03 1.395982660887e-05 1.617327412073e+00
1.158250000000e+03 -7.628008698130e-03 1.774836590734e-05 1.622985956641e+00
1.158500000000e+03 -9.334168052696e-03 2.184535443825e-05 1.630475749551e+00
1.158750000000e+03 -1.109954038080e-02 2.620638053238e-05 1.639778685050e+00
1.159000000000e+03 -1.290453106037e-02 3.078400869064e-05 1.650874342474e+00
1.159250000000e+03 -1.472891951862e-02 3.552844454630e-05 1.663740063533e+00
1.159500000000e+03 -1.655215056063e-02 4.038822743957e-05 1.678351019351e+00
1.159750000000e+03 -1.835363124434e-02 4.531094125113e-05 1.694680268882e+00
1.160000000000e+03 -2.011302894964e-02 5.024393542991e-05 1.712698807439e+00
1.160250000000e+03 -2.181056528915e-02 5.513504126897e-05 1.732375608522e+00
1.160500000000e+03 -2.342730115238e-02 5.993327231313e-05 1.753677658821e+00
1.160750000000e+03 -2.494540916670e-02 6.458950414615e-05 1.776569988156e+00
1.161000000000e+03 -2.634842719385e-02 6.905711461327e-05 1.801015697450e+00
1.161250000000e+03 -2.762149130029e-02 7.329258311514e-05 1.826975985732e+00
1.161500000000e+03 -2.875154127318e-02 7.725603369610e-05 1.854410179776e+00
1.161750000000e+03 -2.972749865332e-02 8.091171995836e-05 1.883275768351e+00
1.162000000000e+03 -3.054041100063e-02 8.422843991690e-05 1.913528443876e+00
1.162250000000e+03 -3.118356277988e-02 8.717987936091e-05 1.945122154212e+00
1.162500000000e+03 -3.165255002666e-02 8.974487830898e-05 1.978009166893e+00
1.162750000000e+03 -3.194531653903e-02 9.190761482478e-05 2.012140147650e+00
1.163000000000e+03 -3.206215386134e-02 9.365771046563e-05 2.047464255879e+00
1.163250000000e+03 -3.200566203764e-02 9.499025073842e-05 2.083929257393e+00
1.163500000000e+03 -3.178067515740e-02 9.590572778062e-05 2.121481656679e+00
1.163750000000e+03 -3.139415085133e-02 9.640990239071e-05 2.160066848202e+00
1.164000000000e+03 -3.085502706073e-02 9.651359268972e-05 2.199629286966e+00
1.164250000000e+03 -3.017404940218e-02 9.623239286718e-05 2.240112678591e+00
1.164500000000e+03 -2.936357096385e-02 9.558632788312e-05 2.281460186268e+00
1.164750000000e+03 -2.843733006225e-02 9.459945091247e-05 2.323614654780e+00
1.165000000000e+03 -2.741020892779e-02 9.329939178812e-05 2.366518848141e+00
1.165250000000e+03 -2.629797852112e-02 9.171686340620e-05 2.410115698919e+00
1.165500000000e+03 -2.511703429376e-02 8.988513631233e-05 2.454348566998e+00
1.165750000000e+03 -2.388412746127e-02 8.783948994928e-05 2.499161503502e+00
1.166000000000e+03 -2.261609711592e-02 8.561664969195e-05 2.544499517465e+00
1.166250000000e+03 -2.132960787743e-02 8.325421893884e-05 2.590308841544e+00
1.166500000000e+03 -2.004089785285e-02 8.079011498455e-05 2.636537192740e+00
1.166750000000e+03 -1.876554123938e-02 7.826202196101e-05 2.683134025817e+00
1.167000000000e+03 -1.751822967168e-02 7.570686464139e-05 2.730050774544e+00
1.167250000000e+03 -1.631257581470e-02 7.316030572799e-05 2.777241078456e+00
1.167500000000e+03 -1.516094212433e-02 7.065628528355e-05 2.824660991936e+00
1.167750000000e+03 -1.407429741969e-02 6.822660630557e-05 2.872269172077e+00
1.168000000000e+03 -1.306210239437e-02 6.590055112798e-05 2.920027044629e+00
1.168250000000e+03 -1.213222618712e-02 6.370457475749e-05 2.967898943141e+00
1.168500000000e+03 -1.129089332683e-02 6.166204293265e-05 3.015852222868e+00
1.168750000000e+03 -1.054266194074e-02 5.979302093292e-05 3.063857344594e+00
1.169000000000e+03 -9.890430997352e-03 5.811412649739e-05 3.111887931184e+00
1.169250000000e+03 -9.335476674713e-03 5.663844308190e-05 3.159920792590e+00
1.169500000000e+03 -8.877514674013e-03 5.537549038909e-05 3.207935922531e+00
1.169750000000e+03 -8.514786571736e-03 5.433124231349e-05 3.255916465995e+00
1.170000000000e+03 -8.244167684757e-03 5.350820349617e-05 3.303848656964e+00
1.170250000000e+03 -8.061292583035e-03 5.290553938361e-05 3.351721730450e+00
1.170500000000e+03 -7.960695444740e-03 5.251924408994e-05 3.399527809335e+00
1.170750000000e+03 -7.935961616765e-03 5.234234997797e-05 3.447261766006e+00
1.171000000000e+03 -7.979886621469e-03 5.236517108928e-05 3.494921066088e+00
1.171250000000e+03 -8.084639295882e-03 5.257557616845e-05 3.542505590687e+00
1.171500000000e+03 -8.241925751207e-03 5.295927681681e-05 3.590017446589e+00
1.171750000000e+03 -8.443150804127e-03 5.350015463118e-05 3.637460762267e+00
1.172000000000e+03 -8.679573933363e-03 5.418059799214e-05 3.684841474731e+00
1.172250000000e+03 -8.942457722214e-03 5.498181303251e-05 3.732167113576e+00
1.172500000000e+03 -9.223205616589e-03 5.588416238403e-05 3.779446578786e+00
1.172750000000e+03 -9.513488439470e-03 5.686750099573e-05 3.826689923539e+00
1.173000000000e+03 -9.805357029431e-03 5.791149996479e-05 3.873908138305e+00
1.173250000000e+03 -1.009134040427e-02 5.899595792033e-05 3.921112941804e+00
1.173500000000e+03 -1.036452949833e-02 6.010109804641e-05 3.968316583975e+00
1.173750000000e+03 -1.061864491946e-02 6.120784391991e-05 4.015531657913e+00
1.174000000000e+03 -1.084808982443e-02 6.229807411326e-05 4.062770927003e+00
1.174250000000e+03 -1.104798752110e-02 6.335485049838e-05 4.110047165715e+00
1.174500000000e+03 -1.121420549916e-02 6.436262102169e-05 4.157373019034e+00
1.174750000000e+03 -1.134336546390e-02 6.530739153582e-05 4.204760876361e+00
1.175000000000e+03 -1.143284146696e-02 6.617686779745e-05 4.252222763815e+00
1.175250000000e+03 -1.148074676702e-02 6.696056779545e-05 4.299770252353e+00
1.175500000000e+03 -1.148591167743e-02 6.764990234154e-05 4.347414384336e+00
1.175750000000e+03 -1.144785260998e-02 6.823822264818e-05 4.395165612921e+00
1.176000000000e+03 -1.136673502965e-02 6.872084095338e-05 4.443033758500e+00
1.176250000000e+03 -1.124333088498e-02 6.909502738128e-05 4.491027975769e+00
1.176500000000e+03 -1.107897255302e-02 6.935996208718e-05 4.539156734193e+00
1.176750000000e+03 -1.087550432045e-02 6.951667822791e-05 4.587427806701e+00
1.177000000000e+03 -1.063523255870e-02 6.956797337970e-05 4.635848267389e+00
1.177250000000e+03 -1.036087597343e-02 6.951831097782e-05 4.684424494976e+00
1.177500000000e+03 -1.005551617759e-02 6.937369725582e-05 4.733162180627e+00
1.177750000000e+03 -9.722550341656e-03 6.914154349896e-05 4.782066339366e+00
1.178000000000e+03 -9.365644977052e-03 6.883051392345e-05 4.831141321522e+00
1.178250000000e+03 -8.988692882913e-03 6.845036863515e-05 4.880390826108e+00
1.178500000000e+03 -8.595771429147e-03 6.801179591043e-05 4.929817910513e+00
1.178750000000e+03 -8.191104383677e-03 6.752624495451e-05 4.979425001218e+00
1.179000000000e+03 -7.779024551945e-03 6.700575258151e-05 5.029213897799e+00
1.179250000000e+03 -7.363939750395e-03 6.646277553407e-05 5.079185777950e+00
1.179500000000e+03 -6.950298814349e-03 6.591002049827e-05 5.129341194232e+00
1.179750000000e+03 -6.542559631642e-03 6.536028249945e-05 5.179680070329e+00
1.180000000000e+03 -6.145157152734e-03 6.482628433577e-05 5.230201691656e+00
1.180250000000e+03 -5.762471984489e-03 6.432053438143e-05 5.280904694761e+00
1.180500000000e+03 -5.398797749759e-03 6.385518313401e-05 5.331787049324e+00
1.180750000000e+03 -5.058308784424e-03 6.344188761320e-05 5.382846041974e+00
1.181000000000e+03 -4.745026444408e-03 6.309169040225e-05 5.434078254977e+00
1.181250000000e+03 -4.462784923927e-03 6.281490778889e-05 5.485479546955e+00
1.181500000000e+03 -4.215195719996e-03 6.262102586768e-05 5.537045027639e+00
1.181750000000e+03 -4.005611986543e-03 6.251860849563e-05 5.588769038022e+00
1.182000000000e+03 -3.837092320483e-03 6.251522403378e-05 5.640645128257e+00
1.182250000000e+03 -3.712364905214e-03 6.261736094576e-05 5.692666038301e+00
1.182500000000e+03 -3.633792619538e-03 6.283034986146e-05 5.744823679513e+00
1.182750000000e+03 -3.603339473577e-03 6.315834439938e-05 5.797109121749e+00
1.183000000000e+03 -3.622539844147e-03 6.360427456356e-05 5.849512578679e+00
1.183250000000e+03 -3.692470754652e-03 6.416981477639e-05 5.902023401052e+00
1.183500000000e+03 -3.813727971788e-03 6.485536558698e-05 5.954630073383e+00
1.183750000000e+03 -3.986407765322e-03 6.566004974190e-05 6.007320210648e+00
1.184000000000e+03 -4.210093318954e-03 6.658171619817e-05 6.060080564774e+00
1.184250000000e+03 -4.483848208118e-03 6.761695767171e-05 6.112897031241e+00
1.184500000000e+03 -4.806216857172e-03 6.876114069068e-05 6.165754660131e+00
1.184750000000e+03 -5.175231447565e-03 7.000844876301e-05 6.218637674467e+00
1.185000000000e+03 -5.588427209254e-03 7.135192289787e-05 6.271529489329e+00
1.185250000000e+03 -6.042865373178e-03 7.278354071580e-05 6.324412734850e+00
1.185500000000e+03 -6.535162692166e-03 7.429428995809e-05 6.377269286101e+00
1.185750000000e+03 -7.061529750748e-03 7.587425819491e-05 6.430080291363e+00
1.186000000000e+03 -7.617814505325e-03 7.751273047596e-05 6.482826208280e+00
1.186250000000e+03 -8.199553562386e-03 7.919829962386e-05 6.535486837844e+00
1.186500000000e+03 -8.802027424817e-03 8.091900219198e-05 6.588041364686e+00
1.186750000000e+03 -9.420321469087e-03 8.266243633256e-05 6.640468394985e+00
1.187000000000e+03 -1.004938961224e-02 8.441587927499e-05 6.692745998017e+00
1.187250000000e+03 -1.068412049556e-02 8.616644906576e-05 6.744851747000e+00
1.187500000000e+03 -1.131940531467e-02 8.790125102662e-05 6.796762758810e+00
1.187750000000e+03 -1.195020506242e-02 8.960752194445e-05 6.848455734168e+00
1.188000000000e+03 -1.257161714010e-02 9.127277815621e-05 6.899906994413e+00
1.188250000000e+03 -1.317893933332e-02 9.288496207940e-05 6.951092517139e+00
1.188500000000e+03 -1.376773046429e-02 9.443258372699e-05 7.001987968276e+00
1.188750000000e+03 -1.433386664697e-02 9.590485674008e-05 7.052568730290e+00
1.189000000000e+03 -1.487359186900e-02 9.729182597559e-05 7.102809926829e+00
1.189250000000e+03 -1.538356240343e-02 9.858449620503e-05 7.152686442431e+00
1.189500000000e+03 -1.586088391032e-02 9.977497129177e-05 7.202172937720e+00
1.189750000000e+03 -1.630314119031e-02 1.008565163341e-04 7.251243858934e+00
1.190000000000e+03 -1.670841908545e-02 1.018236376785e-04 7.299873443892e+00
1.190250000000e+03 -1.707531538665e-02 1.026721564170e-04 7.348035722130e+00
1.190500000000e+03 -1.740294531522e-02 1.033992650170e-04 7.395704510362e+00
1.190750000000e+03 -1.769093647646e-02 1.040035716663e-04 7.442853405419e+00
1.191000000000e+03 -1.793941627930e-02 1.044850809472e-04 7.489455772942e+00
1.191250000000e+03 -1.814899143018e-02 1.048452051743e-04 7.535484732977e+00
1.191500000000e+03 -1.832071885659e-02 1.050867642607e-04 7.580913146792e+00
1.191750000000e+03 -1.845607127656e-02 1.052139370605e-04 7.625713599707e+00
1.192000000000e+03 -1.855689518113e-02 1.052321938937e-04 7.669858388879e+00
1.192250000000e+03 -1.862536515903e-02 1.051482272188e-04 7.713319509280e+00
1.192500000000e+03 -1.866393310526e-02 1.049698466889e-04 7.756068645939e+00
1.192750000000e+03 -1.867527450966e-02 1.047058688305e-04 7.798077170429e+00
1.193000000000e+03 -1.866223324052e-02 1.043659753740e-04 7.839316141491e+00
1.193250000000e+03 -1.862776463412e-02 1.039606011702e-04 7.879756315696e+00
1.193500000000e+03 -1.857487957390e-02 1.035007828868e-04 7.919368163136e+00
1.193750000000e+03 -1.850658924978e-02 1.029980019346e-04 7.958121895270e+00
1.194000000000e+03 -1.842585246444e-02 1.024640161357e-04 7.995987499368e+00
1.194250000000e+03 -1.833552584705e-02 1.019106899406e-04 8.032934786105e+00
1.194500000000e+03 -1.823831807501e-02 1.013498258657e-04 8.068933445697e+00
1.194750000000e+03 -1.813674850325e-02 1.007929940957e-04 8.103953114477e+00
1.195000000000e+03 -1.803311139468e-02 1.002513662373e-04 8.137963453536e+00
1.195250000000e+03 -1.792944554443e-02 9.973555375692e-05 8.170934235268e+00
1.195500000000e+03 -1.782751023730e-02 9.925545475351e-05 8.202835440228e+00
1.195750000000e+03 -1.772876713520e-02 9.882010972995e-05 8.233637360997e+00
1.196000000000e+03 -1.763436946036e-02 9.843757176617e-05 8.263310715216e+00
1.196250000000e+03 -1.754515684014e-02 9.811478852506e-05 8.291826762561e+00
1.196500000000e+03 -1.746165672441e-02 9.785750024521e-05 8.319157427162e+00
1.196750000000e+03 -1.738409176455e-02 9.767015568329e-05 8.345275422774e+00
1.197000000000e+03 -1.731239269994e-02 9.755584565188e-05 8.370154379655e+00
1.197250000000e+03 -1.724621563454e-02 9.751625439786e-05 8.393768970366e+00
1.197500000000e+03 -1.718496463732e-02 9.755161927497e-05 8.416095035218e+00
1.197750000000e+03 -1.712781679004e-02 9.766073391815e-05 8.437109702952e+00
1.198000000000e+03 -1.707375059496e-02 9.784100919247e-05 8.456791507102e+00
1.198250000000e+03 -1.702157546513e-02 9.808844795198e-05 8.475120495640e+00
1.198500000000e+03 -1.696996352301e-02 9.839770662212e-05 8.492078333564e+00
1.198750000000e+03 -1.691747977780e-02 9.876217119284e-05 8.507648395538e+00
1.199000000000e+03 -1.686261365315e-02 9.917405198143e-05 8.521815849278e+00
1.199250000000e+03 -1.680380738207e-02 9.962448256270e-05 8.534567726832e+00
1.199500000000e+03 -1.673948435498e-02 1.001036502009e-04 8.545892984904e+00
1.199750000000e+03 -1.666807334699e-02 1.006009389727e-04 8.555782551360e+00
1.200000000000e+03 -1.658803113261e-02 1.011050778661e-04 8.564229359358e+00
1.200250000000e+03 -1.649786203290e-02 1.016043004420e-04 8.571228367616e+00
1.200500000000e+03 -1.639613340253e-02 1.020865090412e-04 8.576776566496e+00
1.200750000000e+03 -1.628148942656e-02 1.025394547015e-04 8.580872970997e+00
1.201000000000e+03 -1.615266044476e-02 1.029509137204e-04 8.583518599202e+00
1.201250000000e+03 -1.600847075573e-02 1.033088675500e-04 8.584716437894e+00
1.201500000000e+03 -1.584784278216e-02 1.036016799093e-04 8.584471394703e+00
1.201750000000e+03 -1.566980004918e-02 1.038182708918e-04 8.582790238021e+00
1.202000000000e+03 -1.547346757600e-02 1.039482774266e-04 8.579681525267e+00
1.202250000000e+03 -1.525807151172e-02 1.039821930812e-04 8.575155519981e+00
1.202500000000e+03 -1.502293746982e-02 1.039115914118e-04 8.569224099303e+00
1.202750000000e+03 -1.476748843455e-02 1.037291998655e-04 8.561900652879e+00
1.203000000000e+03 -1.449124238214e-02 1.034290000008e-04 8.553199973554e+00
1.203250000000e+03 -1.419381007096e-02 1.030063383431e-04 8.543138142418e+00
1.203500000000e+03 -1.387489343502e-02 1.024580066225e-04 8.531732409212e+00
1.203750000000e+03 -1.353428408595e-02 1.017822950815e-04 8.519001068095e+00
1.204000000000e+03 -1.317186295385e-02 1.009790266718e-04 8.504963332481e+00
1.204250000000e+03 -1.278760101051e-02 1.000495839192e-04 8.489639209491e+00
1.204500000000e+03 -1.238156017251e-02 9.899686066309e-05 8.473049373860e+00
1.204750000000e+03 -1.195389609783e-02 9.782521136412e-05 8.455215045747e+00
1.205000000000e+03 -1.150486154379e-02 9.654043664023e-05 8.436157871419e+00
1.205250000000e+03 -1.103481129931e-02 9.514970010896e-05 8.415899809995e+00
1.205500000000e+03 -1.054420715759e-02 9.366141969400e-05 8.394463024652e+00
1.205750000000e+03 -1.003362467563e-02 9.208515167461e-05 8.371869782918e+00
1.206000000000e+03 -9.503760645764e-03 9.043146124230e-05 8.348142365351e+00
1.206250000000e+03 -8.955440367850e-03 8.871177717923e-05 8.323302981659e+00
1.206500000000e+03 -8.389626195983e-03 8.693823935921e-05 8.297373698364e+00
1.206750000000e+03 -7.807426196131e-03 8.512353822024e-05 8.270376376489e+00
1.207000000000e+03 -7.210102452338e-03 8.328074975900e-05 8.242332618991e+00
1.207250000000e+03 -6.599079174970e-03 8.142316944376e-05 8.213263728529e+00
1.207500000000e+03 -5.975950954480e-03 7.956414907334e-05 8.183190677494e+00
1.207750000000e+03 -5.342489280386e-03 7.771693706896e-05 8.152134085310e+00
1.208000000000e+03 -4.700648860280e-03 7.589452671927e-05 8.120114208245e+00
1.208250000000e+03 -4.052571596200e-03 7.410951361753e-05 8.087150935199e+00
1.208500000000e+03 -3.400589423338e-03 7.237396449911e-05 8.053263794463e+00
1.208750000000e+03 -2.747224158425e-03 7.069929899842e-05 8.018471964940e+00
1.209000000000e+03 -2.095185134953e-03 6.909618503087e-05 7.982794296331e+00
1.209250000000e+03 -1.447363278805e-03 6.757444989980e-05 7.946249331971e+00
1.209500000000e+03 -8.068217895855e-04 6.614303228908e-05 7.908855337555e+00
1.209750000000e+03 -1.767828892927e-04 6.480987753121e-05 7.870630333005e+00
1.210000000000e+03 4.393897706208e-04 6.358186989877e-05 7.831592124637e+00
1.210250000000e+03 1.038213182227e-03 6.246487182540e-05 7.791758340047e+00
1.210500000000e+03 1.616111732111e-03 6.146368753804e-05 7.751146463321e+00
1.210750000000e+03 2.169448625485e-03 6.058205322049e-05 7.709773867590e+00
1.211000000000e+03 2.694561574580e-03 5.982264268445e-05 7.667657847803e+00
1.211250000000e+03 3.187803002743e-03 5.918708782393e-05 7.624815650487e+00
1.211500000000e+03 3.645583872309e-03 5.867600573090e-05 7.581264500542e+00
1.211750000000e+03 4.064420533207e-03 5.828903329941e-05 7.537021626478e+00
1.212000000000e+03 4.440983793407e-03 5.802486828757e-05 7.492104279268e+00
1.212250000000e+03 4.772149364146e-03 5.788131931142e-05 7.446529750136e+00
1.212500000000e+03 5.055048490191e-03 5.785536024611e-05 7.400315383266e+00
1.212750000000e+03 5.287117627465e-03 5.794318755664e-05 7.353478584652e+00
1.213000000000e+03 5.466146099304e-03 5.814028143328e-05 7.306036829411e+00
1.213250000000e+03 5.590319993443e-03 5.844147179171e-05 7.258007661603e+00
1.213500000000e+03 5.658261733662e-03 5.884100592143e-05 7.209408694411e+00
1.213750000000e+03 5.669063839608e-03 5.933261591468e-05 7.160257607550e+00
1.214000000000e+03 5.622315441152e-03 5.990958602531e-05 7.110572138109e+00
1.214250000000e+03 5.518121595323e-03 6.056486061262e-05 7.060370074882e+00
1.214500000000e+03 5.357113751758e-03 6.129109052608e-05 7.009669246888e+00
1.214750000000e+03 5.140451140354e-03 6.208071171132e-05 6.958487510319e+00
1.215000000000e+03 4.869813299982e-03 6.292603551303e-05 6.906842738451e+00
1.215250000000e+03 4.547382826517e-03 6.381929915739e-05 6.854752806747e+00
1.215500000000e+03 4.175818934386e-03 6.475276113863e-05 6.802235577495e+00
1.215750000000e+03 3.758222774903e-03 6.571878312700e-05 6.749308888699e+00
1.216000000000e+03 3.298094194926e-03 6.670991111907e-05 6.695990535841e+00
1.216250000000e+03 2.799282289258e-03 6.771891342336e-05 6.642298261218e+00
1.216500000000e+03 2.265929759750e-03 6.873885909275e-05 6.588249735465e+00
1.216750000000e+03 1.702413472366e-03 6.976318065116e-05 6.533862546980e+00
1.217000000000e+03 1.113281610930e-03 7.078571692951e-05 6.479154183714e+00
1.217250000000e+03 5.031894828152e-04 7.180077279728e-05 6.424142020015e+00
1.217500000000e+03 -1.231649884749e-04 7.280313349245e-05 6.368843303440e+00
1.217750000000e+03 -7.611046524954e-04 7.378809080602e-05 6.313275136289e+00
1.218000000000e+03 -1.406033931157e-03 7.475145884431e-05 6.257454464749e+00
1.218250000000e+03 -2.053495571700e-03 7.568957622764e-05 6.201398060511e+00
1.218500000000e+03 -2.699222083711e-03 7.659928952852e-05 6.145122507082e+00
1.218750000000e+03 -3.339180951103e-03 7.747793486612e-05 6.088644186304e+00
1.219000000000e+03 -3.969612184674e-03 7.832334539404e-05 6.031979260366e+00
1.219250000000e+03 -4.587058221975e-03 7.913376289931e-05 5.975143658954e+00
1.219500000000e+03 -5.188385228512e-03 7.990779256506e-05 5.918153063554e+00
1.219750000000e+03 -5.770796298490e-03 8.064435037874e-05 5.861022895250e+00
1.220000000000e+03 -6.331835489108e-03 8.134259798923e-05 5.803768297996e+00
1.220250000000e+03 -6.869384537857e-03 8.200187040786e-05 5.746404127291e+00
1.220500000000e+03 -7.381652450404e-03 8.262160278658e-05 5.688944939208e+00
1.220750000000e+03 -7.867157479353e-03 8.320125391634e-05 5.631404976703e+00
1.221000000000e+03 -8.324704691783e-03 8.374024741498e-05 5.573798161065e+00
1.221250000000e+03 -8.753359182799e-03 8.423787895367e-05 5.516138084559e+00
1.221500000000e+03 -9.152414752106e-03 8.469323574878e-05 5.458438000353e+00
1.221750000000e+03 -9.521362895262e-03 8.510517827445e-05 5.400710820175e+00
1.222000000000e+03 -9.859858718078e-03 8.547227942274e-05 5.342969107365e+00
1.222250000000e+03 -1.016768987273e-02 8.579278201012e-05 5.285225077605e+00
1.222500000000e+03 -1.044474465663e-02 8.606458182628e-05 5.227490596036e+00
1.222750000000e+03 -1.069098524817e-02 8.628522282883e-05 5.169777181456e+00
1.223000000000e+03 -1.090642294550e-02 8.645188538137e-05 5.112096009152e+00
1.223250000000e+03 -1.109109802506e-02 8.656140647495e-05 5.054457916904e+00
1.223500000000e+03 -1.124506587660e-02 8.661030922746e-05 4.996873414994e+00
1.223750000000e+03 -1.136838672542e-02 8.659485925175e-05 4.939352696360e+00
1.224000000000e+03 -1.146112293887e-02 8.651112712271e-05 4.881905651729e+00
1.224250000000e+03 -1.152334050884e-02 8.635506396604e-05 4.824541886047e+00
1.224500000000e+03 -1.155511720922e-02 8.612259091320e-05 4.767270739037e+00
1.224750000000e+03 -1.155655596224e-02 8.580969933261e-05 4.710101308882e+00
1.225000000000e+03 -1.152780264248e-02 8.541256630998e-05 4.653042478977e+00
1.225250000000e+03 -1.146906879650e-02 8.492766911355e-05 4.596102948576e+00
1.225500000000e+03 -1.138065770367e-02 8.435190848627e-05 4.539291267233e+00
1.225750000000e+03 -1.126299322671e-02 8.368273509199e-05 4.482615872591e+00
1.226000000000e+03 -1.111665056331e-02 8.291827668980e-05 4.426085132102e+00
1.226250000000e+03 -1.094238756929e-02 8.205746069054e-05 4.369707387735e+00
1.226500000000e+03 -1.074117659584e-02 8.110013239881e-05 4.313491004955e+00
1.226750000000e+03 -1.051423426961e-02 8.004716284943e-05 4.257444423814e+00
1.227000000000e+03 -1.026304943205e-02 7.890054618731e-05 4.201576213511e+00
1.227250000000e+03 -9.989406777879e-03 7.766348066857e-05 4.145895128255e+00
1.227500000000e+03 -9.695407585230e-03 7.634043477162e-05 4.090410166763e+00
1.227750000000e+03 -9.383483525740e-03 7.493719378834e-05 4.035130631353e+00
1.228000000000e+03 -9.056405137005e-03 7.346088267601e-05 3.980066188826e+00
1.228250000000e+03 -8.717282412140e-03 7.191996473058e-05 3.925226930239e+00
1.228500000000e+03 -8.369559569352e-03 7.032421983752e-05 3.870623432150e+00
1.228750000000e+03 -8.017000285498e-03 6.868469383187e-05 3.816266814786e+00
1.229000000000e+03 -7.663664800062e-03 6.701362138228e-05 3.762168798693e+00
1.229250000000e+03 -7.313879423426e-03 6.532432480041e-05 3.708341759450e+00
1.229500000000e+03 -6.972197832112e-03 6.363108715884e-05 3.654798779612e+00
1.229750000000e+03 -6.643352644103e-03 6.194899753950e-05 3.601553694808e+00
1.230000000000e+03 -6.332201804272e-03 6.029377768307e-05 3.548621138567e+00
1.230250000000e+03 -6.043665418926e-03 5.868158331879e-05 3.496016579527e+00
1.230500000000e+03 -5.782657841259e-03 5.712878725986e-05 3.443756355143e+00
1.230750000000e+03 -5.554013812339e-03 5.565174954938e-05 3.391857700031e+00
1.231000000000e+03 -5.362409246146e-03 5.426656994306e-05 3.340338766329e+00
1.231250000000e+03 -5.212279977426e-03 5.298883343863e-05 3.289218640716e+00
1.231500000000e+03 -5.107737319242e-03 5.183334776107e-05 3.238517352011e+00
1.231750000000e+03 -5.052483719211e-03 5.081387984879e-05 3.188255874998e+00
1.232000000000e+03 -5.049728844032e-03 4.994289427429e-05 3.138456124620e+00
1.232250000000e+03 -5.102107926847e-03 4.923129698062e-05 3.089140945925e+00
1.232500000000e+03 -5.211604521929e-03 4.868818839310e-05 3.040334094263e+00
1.232750000000e+03 -5.379477955530e-03 4.832063149968e-05 2.992060210670e+00
1.233000000000e+03 -5.606198392992e-03 4.813346157179e-05 2.944344788297e+00
1.233250000000e+03 -5.891390978746e-03 4.812908026208e-05 2.897214131544e+00
1.233500000000e+03 -6.233788641685e-03 4.830729826674e-05 2.850695308755e+00
1.233750000000e+03 -6.631197586488e-03 4.866521194707e-05 2.804816096010e+00
1.234000000000e+03 -7.080475696330e-03 4.919711461837e-05 2.759604913427e+00
1.234250000000e+03 -7.577522811732e-03 4.989444320258e-05 2.715090754451e+00
1.234500000000e+03 -8.117287210906e-03 5.074577007977e-05 2.671303106377e+00
1.234750000000e+03 -8.693787436578e-03 5.173683957505e-05 2.628271863241e+00
1.235000000000e+03 -9.300147629835e-03 5.285064643218e-05 2.586027231832e+00
1.235250000000e+03 -9.928650596887e-03 5.406756465004e-05 2.544599629479e+00
1.235500000000e+03 -1.057080644799e-02 5.536552636859e-05 2.504019574842e+00
1.235750000000e+03 -1.121743463381e-02 5.672024035014e-05 2.464317572822e+00
1.236000000000e+03 -1.185876254565e-02 5.810545155158e-05 2.425523992630e+00
1.236250000000e+03 -1.248453763559e-02 5.949326429777e-05 2.387668940540e+00
1.236500000000e+03 -1.308415073789e-02 6.085448954057e-05 2.350782128992e+00
1.236750000000e+03 -1.364677218363e-02 6.215903280163e-05 2.314892741401e+00
1.237000000000e+03 -1.416149729560e-02 6.337631450337e-05 2.280029294709e+00
1.237250000000e+03 -1.461749861060e-02 6.447571167770e-05 2.246219501673e+00
1.237500000000e+03 -1.500418537750e-02 6.542701927459e-05 2.213490132270e+00
1.237750000000e+03 -1.531136533186e-02 6.620095858889e-05 2.181866877639e+00
1.238000000000e+03 -1.552940832039e-02 6.676964372523e-05 2.151374217483e+00
1.238250000000e+03 -1.564940834291e-02 6.710705572646e-05 2.122035291021e+00
1.238500000000e+03 -1.566334230248e-02 6.718950897810e-05 2.093871776167e+00
1.238750000000e+03 -1.556422138837e-02 6.699612557159e-05 2.066903774659e+00
1.239000000000e+03 -1.534623481893e-02 6.650925986604e-05 2.041149708766e+00
1.239250000000e+03 -1.500488028899e-02 6.571488498641e-05 2.016626226591e+00
1.239500000000e+03 -1.453708250782e-02 6.460294517707e-05 1.993348122075e+00
1.239750000000e+03 -1.394129285352e-02 6.316765120029e-05 1.971328265816e+00
1.240000000000e+03 -1.321757310070e-02 6.140772337601e-05 1.950577552896e+00
1.240250000000e+03 -1.236765664694e-02 5.932656777016e-05 1.931104864356e+00
1.240500000000e+03 -1.139498711719e-02 5.693238320365e-05 1.912917044566e+00
1.240750000000e+03 -1.030473507492e-02 5.423819937730e-05 1.896018896857e+00
1.241000000000e+03 -9.103787571711e-03 5.126183519860e-05 1.880413194017e+00
1.241250000000e+03 -7.800711755511e-03 4.802578055890e-05 1.866100705383e+00
1.241500000000e+03 -6.405694077632e-03 4.455700373726e-05 1.853080242292e+00
1.241750000000e+03 -4.930450705183e-03 4.088667769886e-05 1.841348717168e+00
1.242000000000e+03 -3.388113053805e-03 3.704983022804e-05 1.830901218967e+00
1.242250000000e+03 -1.793087009458e-03 3.308492614307e-05 1.821731101442e+00
1.242500000000e+03 -1.608899604275e-04 2.903339596771e-05 1.813830086717e+00
1.242750000000e+03 1.492036435594e-03 2.493907987558e-05 1.807188377872e+00
1.243000000000e+03 3.148532437160e-03 2.084763529400e-05 1.801794783034e+00
1.243250000000e+03 4.790944684029e-03 1.680589808978e-05 1.797636846186e+00
1.243500000000e+03 6.401364175316e-03 1.286121061414e-05 1.794700986779e+00
1.243750000000e+03 7.961876451902e-03 9.060722527099e-06 1.792972641641e+00
1.244000000000e+03 9.454818820897e-03 5.450680475888e-06 1.792436409537e+00
1.244250000000e+03 1.086304117782e-02 2.075714388317e-06 1.793076198415e+00
1.244500000000e+03 1.217016620505e-02 -1.021865056156e-06 1.794875368099e+00
1.244750000000e+03 1.336084503894e-02 -3.802750024928e-06 1.797816873101e+00
1.245000000000e+03 1.442100307555e-02 -6.231283812691e-06 1.801883397545e+00
1.245250000000e+03 1.533807243079e-02 -8.276065846358e-06 1.807057485556e+00
1.245500000000e+03 1.610120701014e-02 -9.910501985316e-06 1.813321663728e+00
1.245750000000e+03 1.670147394058e-02 -1.111328551420e-05 1.820658552866e+00
1.246000000000e+03 1.713202109737e-02 -1.186880730739e-05 1.829050972379e+00
1.246250000000e+03 1.738821281588e-02 -1.216747604071e-05 1.838482031572e+00
1.246500000000e+03 1.746773525022e-02 -1.200595229731e-05 1.848935212390e+00
1.246750000000e+03 1.737066400733e-02 -1.138727964253e-05 1.860394438880e+00
1.247000000000e+03 1.709949687291e-02 -1.032091896230e-05 1.872844137918e+00
1.247250000000e+03 1.665914529727e-02 -8.822670149039e-06 1.886269287450e+00
1.247500000000e+03 1.605688867525e-02 -6.914494318694e-06 1.900655456791e+00
1.247750000000e+03 1.530228672435e-02 -4.624238722967e-06 1.915988836075e+00
1.248000000000e+03 1.440705499089e-02 -1.985241973951e-06 1.932256259271e+00
1.248250000000e+03 1.338490147434e-02 9.641524851833e-07 1.949445219105e+00
1.248500000000e+03 1.225132806897e-02 4.181169272560e-06 1.967543876102e+00
1.248750000000e+03 1.102340065846e-02 7.619255610353e-06 1.986541063867e+00
1.249000000000e+03 9.719488834586e-03 1.122881051785e-05 2.006426289044e+00
1.249250000000e+03 8.358982411443e-03 1.495797039150e-05 2.027189730090e+00
1.249500000000e+03 6.961987065350e-03 1.875344156588e-05 2.048822232877e+00
1.249750000000e+03 5.549005808990e-03 2.256136348841e-05 2.071315305580e+00
1.250000000000e+03 4.140611036739e-03 2.632818697287e-05 2.094661111816e+00
1.250250000000e+03 2.757113804286e-03 3.000155100427e-05 2.118852464261e+00
1.250500000000e+03 1.418235355774e-03 3.353114364590e-05 2.143882816211e+00
1.250750000000e+03 1.427875683087e-04 3.686952810414e-05 2.169746251827e+00
1.251000000000e+03 -1.051632078172e-03 3.997292089786e-05 2.196437475936e+00
1.251250000000e+03 -2.148925443144e-03 4.280190631234e-05 2.223951800072e+00
1.251500000000e+03 -3.134752776059e-03 4.532207305835e-05 2.252285125036e+00
1.251750000000e+03 -3.996762572488e-03 4.750456422584e-05 2.281433920859e+00
1.252000000000e+03 -4.724785451660e-03 4.932652600906e-05 2.311395198713e+00
1.252250000000e+03 -5.310992020885e-03 5.077145327514e-05 2.342166479371e+00
1.252500000000e+03 -5.750007720772e-03 5.182941943244e-05 2.373745751295e+00
1.252750000000e+03 -6.038987691267e-03 5.249719653749e-05 2.406131423662e+00
1.253000000000e+03 -6.177644830237e-03 5.277825283953e-05 2.439322267334e+00
1.253250000000e+03 -6.168237120223e-03 5.268264426736e-05 2.473317349776e+00
1.253500000000e+03 -6.015508061493e-03 5.222678560252e-05 2.508115957222e+00
1.253750000000e+03 -5.726588734683e-03 5.143312696168e-05 2.543717510797e+00
1.254000000000e+03 -5.310856251454e-03 5.032972489746e-05 2.580121470291e+00
1.254250000000e+03 -4.779759657136e-03 4.894972750874e-05 2.617327233201e+00
1.254500000000e+03 -4.146608270999e-03 4.733079739402e-05 2.655334023081e+00
1.254750000000e+03 -3.426335413279e-03 4.551444982515e-05 2.694140775556e+00
1.255000000000e+03 -2.635233236282e-03 4.354532690878e-05 2.733746016730e+00
1.255250000000e+03 -1.790672134435e-03 4.147047007766e-05 2.774147742464e+00
1.255500000000e+03 -9.108032827383e-04 3.933853856047e-05 2.815343295146e+00
1.255750000000e+03 -1.425266187949e-05 3.719902043051e-05 2.857329242411e+00
1.256000000000e+03 8.801869348790e-04 3.510144542493e-05 2.900101261780e+00
1.256250000000e+03 1.753863814818e-03 3.309460621750e-05 2.943654029725e+00
1.256500000000e+03 2.588567562660e-03 3.122580595222e-05 2.987981120524e+00
1.256750000000e+03 3.366817612508e-03 2.954013961354e-05 3.033074914644e+00
1.257000000000e+03 4.072135198018e-03 2.807982099956e-05 3.078926521959e+00
1.257250000000e+03 4.689295192854e-03 2.688356361449e-05 3.125525717530e+00
1.257500000000e+03 5.204553448731e-03 2.598602378556e-05 3.172860894193e+00
1.257750000000e+03 5.605846973155e-03 2.541731279160e-05 3.220919032586e+00
1.258000000000e+03 5.882963192121e-03 2.520258700697e-05 3.269685687987e+00
1.258250000000e+03 6.027678516952e-03 2.536171120832e-05 3.319144997975e+00
1.258500000000e+03 6.033862006320e-03 2.590901121585e-05 3.369279706932e+00
1.258750000000e+03 5.897543746427e-03 2.685311021869e-05 3.420071209121e+00
1.259000000000e+03 5.616950446337e-03 2.819684811331e-05 3.471499611644e+00
1.259250000000e+03 5.192503908923e-03 2.993729036591e-05 3.523543812547e+00
1.259500000000e+03 4.626785296451e-03 3.206582169998e-05 3.576181594902e+00
1.259750000000e+03 3.924468812512e-03 3.456831579490e-05 3.629389737050e+00
1.260000000000e+03 3.092220791753e-03 3.742539126148e-05 3.683144133003e+00
1.260250000000e+03 2.138572296306e-03 4.061273528236e-05 3.737419925360e+00
1.260500000000e+03 1.073765172500e-03 4.410149554079e-05 3.792191646452e+00
1.260750000000e+03 -9.042718233865e-05 4.785873690397e-05 3.847433364746e+00
1.261000000000e+03 -1.340895998405e-03 5.184794568217e-05 3.903118837019e+00
1.261250000000e+03 -2.663412690114e-03 5.602958484510e-05 3.959221660517e+00
1.261500000000e+03 -4.042854192618e-03 6.036167982906e-05 4.015715426095e+00
1.261750000000e+03 -5.463439488767e-03 6.480043646073e-05 4.072573866901e+00
1.262000000000e+03 -6.908968616358e-03 6.930087192833e-05 4.129771003258e+00
1.262250000000e+03 -8.363064317604e-03 7.381745607360e-05 4.187281279096e+00
1.262500000000e+03 -9.809409126540e-03 7.830474839435e-05 4.245079689914e+00
1.262750000000e+03 -1.123197658743e-02 8.271802374762e-05 4.303141899157e+00
1.263000000000e+03 -1.261525179593e-02 8.701387598170e-05 4.361444341905e+00
1.263250000000e+03 -1.394443836999e-02 9.115079119820e-05 4.419964314508e+00
1.263500000000e+03 -1.520564905208e-02 9.508968212990e-05 4.478680048793e+00
1.263750000000e+03 -1.638607711456e-02 9.879437587754e-05 4.537570769698e+00
1.264000000000e+03 -1.747414682310e-02 1.022320497006e-04 4.596616736218e+00
1.264250000000e+03 -1.845964080803e-02 1.053736078327e-04 4.655799264435e+00
1.264500000000e+03 -1.933380288975e-02 1.081939951932e-04 4.715100733204e+00
1.264750000000e+03 -2.008941682915e-02 1.106724476771e-04 4.774504571627e+00
1.265000000000e+03 -2.072085886857e-02 1.127926724511e-04 4.833995229509e+00
1.265250000000e+03 -2.122412561560e-02 1.145429616949e-04 4.893558130754e+00
1.265500000000e+03 -2.159683675058e-02 1.159162374826e-04 4.953179610629e+00
1.265750000000e+03 -2.183821517046e-02 1.169100320762e-04 5.012846837756e+00
1.266000000000e+03 -2.194904389991e-02 1.175264040536e-04 5.072547722204e+00
1.266250000000e+03 -2.193160301050e-02 1.177717940603e-04 5.132270810992e+00
1.266500000000e+03 -2.178958728939e-02 1.176568179082e-04 5.192005172657e+00
1.266750000000e+03 -2.152800862585e-02 1.171960301936e-04 5.251740272230e+00
1.267000000000e+03 -2.115308318847e-02 1.164076400595e-04 5.311465839296e+00
1.267250000000e+03 -2.067210703365e-02 1.153131576483e-04 5.371171730366e+00
1.267500000000e+03 -2.009332350787e-02 1.139370331000e-04 5.430847787860e+00
1.267750000000e+03 -1.942578224042e-02 1.123062642936e-04 5.490483698510e+00
1.268000000000e+03 -1.867919560223e-02 1.104499877164e-04 5.550068851920e+00
1.268250000000e+03 -1.786379138744e-02 1.083990510576e-04 5.609592203490e+00
1.268500000000e+03 -1.699016719018e-02 1.061855811915e-04 5.669042141424e+00
1.268750000000e+03 -1.606914545910e-02 1.038425481156e-04 5.728406362297e+00
1.269000000000e+03 -1.511163391996e-02 1.014033383366e-04 5.787671754935e+00
1.269250000000e+03 -1.412849027426e-02 9.890132698392e-05 5.846824296312e+00
1.269500000000e+03 -1.313039518993e-02 9.636946635225e-05 5.905848959224e+00
1.269750000000e+03 -1.212773257042e-02 9.383989329126e-05 5.964729634907e+00
1.270000000000e+03 -1.113047979876e-02 9.134356369644e-05 6.023449069791e+00
1.270250000000e+03 -1.014810761468e-02 8.890991290300e-05 6.081988819239e+00
1.270500000000e+03 -9.189490785034e-03 8.656653629358e-05 6.140329217595e+00
1.270750000000e+03 -8.262829953630e-03 8.433890381793e-05 6.198449365084e+00
1.271000000000e+03 -7.375584782120e-03 8.225010758420e-05 6.256327132179e+00
1.271250000000e+03 -6.534418549419e-03 8.032064515381e-05 6.313939180590e+00
1.271500000000e+03 -5.745154565439e-03 7.856823852076e-05 6.371261001196e+00
1.271750000000e+03 -5.012743251102e-03 7.700769120103e-05 6.428266966980e+00
1.272000000000e+03 -4.341240954927e-03 7.565078299637e-05 6.484930401714e+00
1.272250000000e+03 -3.733799133059e-03 7.450620308275e-05 6.541223661960e+00
1.272500000000e+03 -3.192664014060e-03 7.357952143749e-05 6.597118231763e+00
1.272750000000e+03 -2.719186070031e-03 7.287319336469e-05 6.652584828434e+00
1.273000000000e+03 -2.313838592012e-03 7.238661041561e-05 6.707593518106e+00
1.273250000000e+03 -1.976245404128e-03 7.211619114636e-05 6.762113839402e+00
1.273500000000e+03 -1.705216166428e-03 7.205548511746e-05 6.816114933209e+00
1.273750000000e+03 -1.498791395794e-03 7.219530959582e-05 6.869565677607e+00
1.274000000000e+03 -1.354293160993e-03 7.252393446353e-05 6.922434826050e+00
1.274250000000e+03 -1.268379485456e-03 7.302727429834e-05 6.974691146336e+00
1.274500000000e+03 -1.237104978471e-03 7.368912621877e-05 7.026303560088e+00
1.274750000000e+03 -1.255985978365e-03 7.449141242244e-05 7.077241279900e+00
1.275000000000e+03 -1.320069109530e-03 7.541444440443e-05 7.127473943358e+00
1.275250000000e+03 -1.424002876557e-03 7.643720834857e-05 7.176971741862e+00
1.275500000000e+03 -1.562112234154e-03 7.753765360644e-05 7.225705544034e+00
1.275750000000e+03 -1.728473252824e-03 7.869298729346e-05 7.273647010823e+00
1.276000000000e+03 -1.916989421918e-03 7.987997572623e-05 7.320768703123e+00
1.276250000000e+03 -2.121466327223e-03 8.107524155043e-05 7.367044179116e+00
1.276500000000e+03 -2.335686065753e-03 8.225555417346e-05 7.412448082434e+00
1.276750000000e+03 -2.553478679109e-03 8.339811861044e-05 7.456956218705e+00
1.277000000000e+03 -2.768791354040e-03 8.448085728313e-05 7.500545621578e+00
1.277250000000e+03 -2.975754206867e-03 8.548266750424e-05 7.543194607258e+00
1.277500000000e+03 -3.168741706860e-03 8.638364741884e-05 7.584882816999e+00
1.277750000000e+03 -3.342430175568e-03 8.716532308609e-05 7.625591248945e+00
1.278000000000e+03 -3.491850107497e-03 8.781086902901e-05 7.665302277696e+00
1.278250000000e+03 -3.612433735899e-03 8.830527645773e-05 7.703999663664e+00
1.278500000000e+03 -3.700057216285e-03 8.863550207461e-05 7.741668551504e+00
1.278750000000e+03 -3.751077397178e-03 8.879061179179e-05 7.778295459237e+00
1.279000000000e+03 -3.762363270926e-03 8.876189163165e-05 7.813868257178e+00
1.279250000000e+03 -3.731322006544e-03 8.854293435429e-05 7.848376139293e+00
1.279500000000e+03 -3.655919470735e-03 8.812970249433e-05 7.881809587311e+00
1.279750000000e+03 -3.534695964350e-03 8.752056660585e-05 7.914160326965e+00
1.280000000000e+03 -3.366776505026e-03 8.671632685919e-05 7.945421279997e+00
1.280250000000e+03 -3.151876481505e-03 8.572022154105e-05 7.975586510721e+00
1.280500000000e+03 -2.890302140323e-03 8.453788426868e-05 8.004651170024e+00
1.280750000000e+03 -2.582947289729e-03 8.317729200108e-05 8.032611434933e+00
1.281000000000e+03 -2.231284870333e-03 8.164869836408e-05 8.059464448234e+00
1.281250000000e+03 -1.837354704650e-03 7.996454301956e-05 8.085208256148e+00
1.281500000000e+03 -1.403746579238e-03 7.813933807357e-05 8.109841747183e+00
1.281750000000e+03 -9.335802553144e-04 7.618953586064e-05 8.133364589499e+00
1.282000000000e+03 -4.304806811366e-04 7.413337426221e-05 8.155777171439e+00
1.282250000000e+03 1.014507233749e-04 7.199070330421e-05 8.177080543684e+00
1.282500000000e+03 6.576676592810e-04 6.978279373152e-05 8.197276361643e+00
1.282750000000e+03 1.233215520409e-03 6.753212465657e-05 8.216366833431e+00
1.283000000000e+03 1.822770411710e-03 6.526215598573e-05 8.234354667190e+00
1.283250000000e+03 2.420683157579e-03 6.299705900667e-05 8.251243024671e+00
1.283500000000e+03 3.021025711702e-03 6.076150717693e-05 8.267035474477e+00
1.283750000000e+03 3.617642045460e-03 5.858041502810e-05 8.281735951500e+00
1.284000000000e+03 4.204201476903e-03 5.647860200622e-05 8.295348716246e+00
1.284250000000e+03 4.774255845168e-03 5.448052185258e-05 8.307878320361e+00
1.284500000000e+03 5.321298927358e-03 5.260997781797e-05 8.319329572076e+00
1.284750000000e+03 5.838828904603e-03 5.088984725315e-05 8.329707507542e+00
1.285000000000e+03 6.320412710525e-03 4.934179446509e-05 8.339017362281e+00
1.285250000000e+03 6.759752392679e-03 4.798594126898e-05 8.347264547315e+00
1.285500000000e+03 7.150752484486e-03 4.684062582072e-05 8.354454627870e+00
1.285750000000e+03 7.487588126109e-03 4.592217621549e-05 8.360593303441e+00
1.286000000000e+03 7.764773013436e-03 4.524466385980e-05 8.365686392039e+00
1.286250000000e+03 7.977226418140e-03 4.481968918091e-05 8.369739817074e+00
1.286500000000e+03 8.120338876705e-03 4.465619949995e-05 8.372759595666e+00
1.286750000000e+03 8.190035163909e-03 4.476033822495e-05 8.374751831137e+00
1.287000000000e+03 8.182834175775e-03 4.513532818384e-05 8.375722707303e+00
1.287250000000e+03 8.095904700985e-03 4.578139275851e-05 8.375678485398e+00
1.287500000000e+03 7.927116295968e-03 4.669571577004e-05 8.374625503074e+00
1.287750000000e+03 7.675084161249e-03 4.787244211019e-05 8.372570175874e+00
1.288000000000e+03 7.339207916588e-03 4.930271912432e-05 8.369518999103e+00
1.288250000000e+03 6.919702531327e-03 5.097477943705e-05 8.365478551852e+00
1.288500000000e+03 6.417621400735e-03 5.287406339738e-05 8.360455500962e+00
1.288750000000e+03 5.834870276651e-03 5.498338139054e-05 8.354456605592e+00
1.289000000000e+03 5.174212460906e-03 5.728311057909e-05 8.347488719986e+00
1.289250000000e+03 4.439263554456e-03 5.975142732345e-05 8.339558795982e+00
1.289500000000e+03 3.634475837378e-03 6.236456988429e-05 8.330673883875e+00
1.289750000000e+03 2.765113226169e-03 6.509712362632e-05 8.320841128906e+00
1.290000000000e+03 1.837214375050e-03 6.792232957661e-05 8.310067767185e+00
1.290250000000e+03 8.575463799753e-04 7.081242125376e-05 8.298361116160e+00
1.290500000000e+03 -1.664516257932e-04 7.373896980739e-05 8.285728560718e+00
1.290750000000e+03 -1.226735789125e-03 7.667322747015e-05 8.272177537356e+00
1.291000000000e+03 -2.314732463591e-03 7.958646868933e-05 8.257715509992e+00
1.291250000000e+03 -3.421423431220e-03 8.245034668206e-05 8.242349945241e+00
1.291500000000e+03 -4.537437380108e-03 8.523723659448e-05 8.226088278827e+00
1.291750000000e+03 -5.653149632408e-03 8.792056377513e-05 8.208937882182e+00
1.292000000000e+03 -6.758786487131e-03 9.047512087840e-05 8.190906021094e+00
1.292250000000e+03 -7.844535031557e-03 9.287739427211e-05 8.171999814049e+00
1.292500000000e+03 -8.900656046123e-03 9.510580571115e-05 8.152226188520e+00
1.292750000000e+03 -9.917598610440e-03 9.714096094024e-05 8.131591833386e+00
1.293000000000e+03 -1.088611560224e-02 9.896587892921e-05 8.110103154010e+00
1.293250000000e+03 -1.179737788926e-02 1.005661709103e-04 8.087766228589e+00
1.293500000000e+03 -1.264308634082e-02 1.019301799435e-04 8.064586764423e+00
1.293750000000e+03 -1.341557968294e-02 1.030491278383e-04 8.040570060786e+00
1.294000000000e+03 -1.410793647905e-02 1.039171449761e-04 8.015720977051e+00
1.294250000000e+03 -1.471407076154e-02 1.045313796700e-04 7.990043904727e+00
1.294500000000e+03 -1.522881868377e-02 1.048919980199e-04 7.963542749820e+00
1.294750000000e+03 -1.564801522348e-02 1.050021238726e-04 7.936220923687e+00
1.295000000000e+03 -1.596856100084e-02 1.048677887555e-04 7.908081341136e+00
1.295250000000e+03 -1.618847579088e-02 1.044978379385e-04 7.879126431222e+00
1.295500000000e+03 -1.630693973549e-02 1.039038065333e-04 7.849358156883e+00
1.295750000000e+03 -1.632431965432e-02 1.030997836820e-04 7.818778046734e+00
1.296000000000e+03 -1.624218232916e-02 1.021021501770e-04 7.787387234801e+00
1.296250000000e+03 -1.606329124201e-02 1.009294135528e-04 7.755186512736e+00
1.296500000000e+03 -1.579158852469e-02 9.960198759551e-05 7.722176390083e+00
1.296750000000e+03 -1.543216040062e-02 9.814192059876e-05 7.688357164734e+00
1.297000000000e+03 -1.499118920371e-02 9.657261921625e-05 7.653728998430e+00
1.297250000000e+03 -1.447588838548e-02 9.491855663077e-05 7.618292001046e+00
1.297500000000e+03 -1.389442309444e-02 9.320496895349e-05 7.582046319635e+00
1.297750000000e+03 -1.325581854184e-02 9.145754738610e-05 7.544992229077e+00
1.298000000000e+03 -1.256985290156e-02 8.970211743670e-05 7.507130227998e+00
1.298250000000e+03 -1.184694110979e-02 8.796431441510e-05 7.468461131962e+00
1.298500000000e+03 -1.109800588151e-02 8.626927302172e-05 7.428986168761e+00
1.298750000000e+03 -1.033434198045e-02 8.464134498479e-05 7.388707068474e+00
1.299000000000e+03 -9.567471357052e-03 8.310377188198e-05 7.347626152187e+00
1.299250000000e+03 -8.808994429215e-03 8.167839359355e-05 7.305746413156e+00
1.299500000000e+03 -8.070436620913e-03 8.038537778235e-05 7.263071593674e+00
1.299750000000e+03 -7.363094125619e-03 7.924295263068e-05 7.219606252600e+00
1.300000000000e+03 -6.697879734666e-03 7.826718484114e-05 7.175355826217e+00
1.300250000000e+03 -6.085171410154e-03 7.747177130060e-05 7.130326678631e+00
1.300500000000e+03 -5.534665406913e-03 7.686785756034e-05 7.084526143510e+00
1.300750000000e+03 -5.055236520450e-03 7.646388557364e-05 7.037962555740e+00
1.301000000000e+03 -4.654806322822e-03 7.626547568640e-05 6.990645272588e+00
1.301250000000e+03 -4.340222723960e-03 7.627534284493e-05 6.942584685356e+00
1.301500000000e+03 -4.117151417228e-03 7.649324364989e-05 6.893792220986e+00
[truncated: 76,611 more chars]
