# Supplementary material for: Tracking Charge Migration with Frequency-Matched Strobo-Spectroscopy
Source: J Phys Chem A. 2024 Jan 2;128(1):20–7. doi: 10.1021/acs.jpca.3c04234 (PMC10788909; doi:10.1021/acs.jpca.3c04234)
Supplement: Supplementary file 2 — jp3c04234_si_002.zip [file jp3c04234_si_002.zip › supplemental data/Data/dipoles/CM-orbital/tau=4.4375.txt]

# CM-orbital-resolved dipole moment for tau = 4.4375 o.c.
0.000000000000e+00 -1.706603541705e-03 2.359602496194e-05 1.638377480866e+00
2.500000000000e-01 -1.707058410146e-03 2.360298516163e-05 1.638690852022e+00
5.000000000000e-01 -1.708427054077e-03 2.362398085309e-05 1.639631853240e+00
7.500000000000e-01 -1.710734664764e-03 2.365931203480e-05 1.641200881791e+00
1.000000000000e+00 -1.713994232439e-03 2.370911855842e-05 1.643385805427e+00
1.250000000000e+00 -1.718185805339e-03 2.377328461778e-05 1.646161435104e+00
1.500000000000e+00 -1.723263313597e-03 2.385154274270e-05 1.649497207234e+00
1.750000000000e+00 -1.729177102569e-03 2.394371716874e-05 1.653368363658e+00
2.000000000000e+00 -1.735890830537e-03 2.404990082600e-05 1.657761696072e+00
2.250000000000e+00 -1.743388068011e-03 2.417047291847e-05 1.662673762270e+00
2.500000000000e+00 -1.751671222270e-03 2.430600704700e-05 1.668105651638e+00
2.750000000000e+00 -1.760754264226e-03 2.445719065508e-05 1.674061467156e+00
3.000000000000e+00 -1.770659452010e-03 2.462480633947e-05 1.680552094367e+00
3.250000000000e+00 -1.781420752698e-03 2.480975585809e-05 1.687600307547e+00
3.500000000000e+00 -1.793094526398e-03 2.501310026964e-05 1.695242858458e+00
3.750000000000e+00 -1.805768717637e-03 2.523604926133e-05 1.703527487234e+00
4.000000000000e+00 -1.819564891010e-03 2.547994754129e-05 1.712508132786e+00
4.250000000000e+00 -1.834626475525e-03 2.574617220333e-05 1.722240862535e+00
4.500000000000e+00 -1.851098533242e-03 2.603600831425e-05 1.732783090316e+00
4.750000000000e+00 -1.869109315392e-03 2.635050762084e-05 1.744193542688e+00
5.000000000000e+00 -1.888762339319e-03 2.669044014331e-05 1.756531573719e+00
5.250000000000e+00 -1.910135076477e-03 2.705628196178e-05 1.769854175238e+00
5.500000000000e+00 -1.933278135787e-03 2.744825438428e-05 1.784212680129e+00
5.750000000000e+00 -1.958211651338e-03 2.786637045640e-05 1.799649889380e+00
6.000000000000e+00 -1.984923023482e-03 2.831048427568e-05 1.816198734527e+00
6.250000000000e+00 -2.013373315565e-03 2.878035517925e-05 1.833882680942e+00
6.500000000000e+00 -2.043513015705e-03 2.927572067005e-05 1.852716901493e+00
6.750000000000e+00 -2.075301751735e-03 2.979636206285e-05 1.872709987303e+00
7.000000000000e+00 -2.108724999923e-03 3.034214541922e-05 1.893866010949e+00
7.250000000000e+00 -2.143801248513e-03 3.091302030211e-05 1.916186235266e+00
7.500000000000e+00 -2.180578416002e-03 3.150897956719e-05 1.939670813705e+00
7.750000000000e+00 -2.219122215051e-03 3.212998887506e-05 1.964320162853e+00
8.000000000000e+00 -2.259501213706e-03 3.277591146372e-05 1.990136327394e+00
8.250000000000e+00 -2.301772177947e-03 3.344647040054e-05 2.017123860129e+00
8.500000000000e+00 -2.345969577224e-03 3.414123659634e-05 2.045290662368e+00
8.750000000000e+00 -2.392101643548e-03 3.485964590388e-05 2.074648316531e+00
9.000000000000e+00 -2.440154454911e-03 3.560104871408e-05 2.105212256676e+00
9.250000000000e+00 -2.490101972518e-03 3.636478002078e-05 2.137001469628e+00
9.500000000000e+00 -2.541917775518e-03 3.715022006662e-05 2.170037938845e+00
9.750000000000e+00 -2.595584108800e-03 3.795681662694e-05 2.204346232591e+00
1.000000000000e+01 -2.651094540061e-03 3.878408955615e-05 2.239952492273e+00
1.025000000000e+01 -2.708451405668e-03 3.963160667508e-05 2.276883626626e+00
1.050000000000e+01 -2.767660627580e-03 4.049895609159e-05 2.315166343837e+00
1.075000000000e+01 -2.828727523411e-03 4.138572330237e-05 2.354826163427e+00
1.100000000000e+01 -2.891654873706e-03 4.229147355100e-05 2.395886041477e+00
1.125000000000e+01 -2.956444195089e-03 4.321573366456e-05 2.438365654547e+00
1.150000000000e+01 -3.023097240164e-03 4.415804232566e-05 2.482280195299e+00
1.175000000000e+01 -3.091616518353e-03 4.511794126699e-05 2.527639338347e+00
1.200000000000e+01 -3.162003437436e-03 4.609488152624e-05 2.574446929442e+00
1.225000000000e+01 -3.234252984366e-03 4.708825892383e-05 2.622700445085e+00
1.250000000000e+01 -3.308346424587e-03 4.809739306799e-05 2.672390609646e+00
1.275000000000e+01 -3.384244123990e-03 4.912149654263e-05 2.723501920791e+00
1.300000000000e+01 -3.461877577674e-03 5.015962286628e-05 2.776012130313e+00
1.325000000000e+01 -3.541145021833e-03 5.121067755806e-05 2.829892544880e+00
1.350000000000e+01 -3.621910242455e-03 5.227339928746e-05 2.885108636267e+00
1.375000000000e+01 -3.704002706291e-03 5.334634582768e-05 2.941619399094e+00
1.400000000000e+01 -3.787223048706e-03 5.442791240698e-05 2.999378820333e+00
1.425000000000e+01 -3.871347560723e-03 5.551632669623e-05 3.058335697337e+00
1.450000000000e+01 -3.956132393224e-03 5.660964152887e-05 3.118433085492e+00
1.475000000000e+01 -4.041318878742e-03 5.770575056871e-05 3.179609123808e+00
1.500000000000e+01 -4.126637548350e-03 5.880240299394e-05 3.241797483176e+00
1.525000000000e+01 -4.211811686082e-03 5.989722013802e-05 3.304927910122e+00
1.550000000000e+01 -4.296560868791e-03 6.098772653790e-05 3.368926854096e+00
1.575000000000e+01 -4.380604926035e-03 6.207138639525e-05 3.433718210708e+00
1.600000000000e+01 -4.463668294596e-03 6.314564880630e-05 3.499223872966e+00
1.625000000000e+01 -4.545484993799e-03 6.420800148765e-05 3.565364833553e+00
1.650000000000e+01 -4.625803283082e-03 6.525601517138e-05 3.632061786559e+00
1.675000000000e+01 -4.704389933561e-03 6.628739162085e-05 3.699236020104e+00
1.700000000000e+01 -4.781033398508e-03 6.730000238930e-05 3.766810109174e+00
1.725000000000e+01 -4.855545949682e-03 6.829192009863e-05 3.834708748460e+00
1.750000000000e+01 -4.927764728932e-03 6.926143877059e-05 3.902859361360e+00
1.775000000000e+01 -4.997551494984e-03 7.020708499395e-05 3.971192655463e+00
1.800000000000e+01 -5.064792463372e-03 7.112762105393e-05 4.039643072921e+00
1.825000000000e+01 -5.129397360694e-03 7.202204208315e-05 4.108149138321e+00
1.850000000000e+01 -5.191298981019e-03 7.288956576196e-05 4.176653713437e+00
1.875000000000e+01 -5.250452805204e-03 7.372963216129e-05 4.245104151086e+00
1.900000000000e+01 -5.306836373493e-03 7.454188679293e-05 4.313452409143e+00
1.925000000000e+01 -5.360449137235e-03 7.532616683442e-05 4.381655055775e+00
1.950000000000e+01 -5.411311769006e-03 7.608248707153e-05 4.449673247438e+00
1.975000000000e+01 -5.459465596187e-03 7.681103210488e-05 4.517472626051e+00
2.000000000000e+01 -5.504971263470e-03 7.751214182236e-05 4.585023163808e+00
2.025000000000e+01 -5.547907390717e-03 7.818629791623e-05 4.652298943347e+00
2.050000000000e+01 -5.588369073114e-03 7.883410969001e-05 4.719277873906e+00
2.075000000000e+01 -5.626466047314e-03 7.945629949255e-05 4.785941342632e+00
2.100000000000e+01 -5.662321345536e-03 8.005368823838e-05 4.852273805197e+00
2.125000000000e+01 -5.696069188631e-03 8.062718078417e-05 4.918262319951e+00
2.150000000000e+01 -5.727853447436e-03 8.117774902533e-05 4.983896036905e+00
2.175000000000e+01 -5.757825189919e-03 8.170641274535e-05 5.049165656166e+00
2.200000000000e+01 -5.786140328320e-03 8.221422101132e-05 5.114062874028e+00
2.225000000000e+01 -5.812956936953e-03 8.270223267792e-05 5.178579840509e+00
2.250000000000e+01 -5.838432047751e-03 8.317148192280e-05 5.242708657030e+00
2.275000000000e+01 -5.862719068340e-03 8.362298674805e-05 5.306440928852e+00
2.300000000000e+01 -5.885964521569e-03 8.405770803938e-05 5.369767406453e+00
2.325000000000e+01 -5.908305463533e-03 8.447654351570e-05 5.432677723523e+00
2.350000000000e+01 -5.929867778512e-03 8.488028800047e-05 5.495160245042e+00
2.375000000000e+01 -5.950763754161e-03 8.526962278391e-05 5.557202026615e+00
2.400000000000e+01 -5.971090937737e-03 8.564510318823e-05 5.618788888653e+00
2.425000000000e+01 -5.990931810562e-03 8.600722874300e-05 5.679905586743e+00
2.450000000000e+01 -6.010352651644e-03 8.635640879953e-05 5.740536074883e+00
2.475000000000e+01 -6.029403513375e-03 8.669292602118e-05 5.800663842895e+00
2.500000000000e+01 -6.048119264087e-03 8.701697021740e-05 5.860272305637e+00
2.525000000000e+01 -6.066519832242e-03 8.732866943420e-05 5.919345230413e+00
2.550000000000e+01 -6.084610843443e-03 8.762800771775e-05 5.977867186385e+00
2.575000000000e+01 -6.102385650133e-03 8.791494388935e-05 6.035823993106e+00
2.600000000000e+01 -6.119826998842e-03 8.818936842256e-05 6.093203154271e+00
2.625000000000e+01 -6.136907695798e-03 8.845113860853e-05 6.149994264909e+00
2.650000000000e+01 -6.153592227673e-03 8.870008601500e-05 6.206189378227e+00
2.675000000000e+01 -6.169839180637e-03 8.893605333893e-05 6.261783319234e+00
2.700000000000e+01 -6.185602468573e-03 8.915888614436e-05 6.316773934625e+00
2.725000000000e+01 -6.200832076866e-03 8.936843775326e-05 6.371162274013e+00
2.750000000000e+01 -6.215475624622e-03 8.956458334763e-05 6.424952694616e+00
2.775000000000e+01 -6.229480257509e-03 8.974722779204e-05 6.478152878810e+00
2.800000000000e+01 -6.242793659645e-03 8.991631151392e-05 6.530773762213e+00
2.825000000000e+01 -6.255364409566e-03 9.007182036455e-05 6.582829375158e+00
2.850000000000e+01 -6.267143018666e-03 9.021378940602e-05 6.634336598088e+00
2.875000000000e+01 -6.278083543655e-03 9.034228105628e-05 6.685314831559e+00
2.900000000000e+01 -6.288144638621e-03 9.045741506999e-05 6.735785589005e+00
2.925000000000e+01 -6.297289881140e-03 9.055936718694e-05 6.785772027684e+00
2.950000000000e+01 -6.305488258501e-03 9.064836785214e-05 6.835298433119e+00
2.975000000000e+01 -6.312715315483e-03 9.072470088045e-05 6.884389668824e+00
3.000000000000e+01 -6.318954374691e-03 9.078869701631e-05 6.933070607142e+00
3.025000000000e+01 -6.324197098858e-03 9.084076846363e-05 6.981365559310e+00
3.050000000000e+01 -6.328443611379e-03 9.088138592317e-05 7.029297724525e+00
3.075000000000e+01 -6.331702898781e-03 9.091107937975e-05 7.076888675333e+00
3.100000000000e+01 -6.333993546911e-03 9.093043930058e-05 7.124157893153e+00
3.125000000000e+01 -6.335344243196e-03 9.094010137040e-05 7.171122367477e+00
3.150000000000e+01 -6.335793709657e-03 9.094075899119e-05 7.217796270180e+00
3.175000000000e+01 -6.335390086451e-03 9.093316490538e-05 7.264190713015e+00
3.200000000000e+01 -6.334190223983e-03 9.091812072268e-05 7.310313594168e+00
3.225000000000e+01 -6.332259069888e-03 9.089646850424e-05 7.356169533789e+00
3.250000000000e+01 -6.329668842917e-03 9.086908069156e-05 7.401759900099e+00
3.275000000000e+01 -6.326497714231e-03 9.083684529071e-05 7.447082923831e+00
3.300000000000e+01 -6.322827993894e-03 9.080065106179e-05 7.492133896815e+00
3.325000000000e+01 -6.318744092315e-03 9.076137038813e-05 7.536905448762e+00
3.350000000000e+01 -6.314330541308e-03 9.071984075204e-05 7.581387889519e+00
3.375000000000e+01 -6.309670127292e-03 9.067684476932e-05 7.625569604435e+00
3.400000000000e+01 -6.304842044051e-03 9.063308993573e-05 7.669437490649e+00
3.425000000000e+01 -6.299920020624e-03 9.058918535884e-05 7.712977415140e+00
3.450000000000e+01 -6.294970431073e-03 9.054561386088e-05 7.756174679749e+00
3.475000000000e+01 -6.290050604259e-03 9.050273257413e-05 7.799014474768e+00
3.500000000000e+01 -6.285207565518e-03 9.046077998837e-05 7.841482304328e+00
3.525000000000e+01 -6.280477273390e-03 9.041983866231e-05 7.883564366942e+00
3.550000000000e+01 -6.275884319737e-03 9.037981431925e-05 7.925247875208e+00
3.575000000000e+01 -6.271441727762e-03 9.034039769576e-05 7.966521300417e+00
3.600000000000e+01 -6.267151032483e-03 9.030120274314e-05 8.007374528677e+00
3.625000000000e+01 -6.263002758724e-03 9.026168411741e-05 8.047798920127e+00
3.650000000000e+01 -6.258977178502e-03 9.022111387094e-05 8.087787268384e+00
3.675000000000e+01 -6.255045443417e-03 9.017863697233e-05 8.127333656773e+00
3.700000000000e+01 -6.251170889443e-03 9.013327602295e-05 8.166433217618e+00
3.725000000000e+01 -6.247310693578e-03 9.008395107005e-05 8.205081795345e+00
3.750000000000e+01 -6.243417613407e-03 9.002955036055e-05 8.243275526602e+00
3.775000000000e+01 -6.239441622810e-03 8.996884278312e-05 8.281010345399e+00
3.800000000000e+01 -6.235331573376e-03 8.990055831806e-05 8.318281434320e+00
3.825000000000e+01 -6.231036892348e-03 8.982346646488e-05 8.355082637905e+00
3.850000000000e+01 -6.226509260966e-03 8.973638612866e-05 8.391405859695e+00
3.875000000000e+01 -6.221704224909e-03 8.963821399360e-05 8.427240461757e+00
3.900000000000e+01 -6.216582645402e-03 8.952795543996e-05 8.462572687046e+00
3.925000000000e+01 -6.211111911065e-03 8.940475396338e-05 8.497385125131e+00
3.950000000000e+01 -6.205266860400e-03 8.926791923064e-05 8.531656240636e+00
3.975000000000e+01 -6.199030412066e-03 8.911695156194e-05 8.565359983399e+00
4.000000000000e+01 -6.192393918203e-03 8.895156338931e-05 8.598465494902e+00
4.025000000000e+01 -6.185357229640e-03 8.877169546753e-05 8.630936923583e+00
4.050000000000e+01 -6.177928494582e-03 8.857752321409e-05 8.662733356057e+00
4.075000000000e+01 -6.170123659936e-03 8.836946439475e-05 8.693808867409e+00
4.100000000000e+01 -6.161965687346e-03 8.814817704966e-05 8.724112691137e+00
4.125000000000e+01 -6.153483466209e-03 8.791453555562e-05 8.753589503182e+00
4.150000000000e+01 -6.144710456411e-03 8.766964546042e-05 8.782179814439e+00
4.175000000000e+01 -6.135683396085e-03 8.741482403207e-05 8.809820460879e+00
4.200000000000e+01 -6.126440945953e-03 8.715154189370e-05 8.836445177896e+00
4.225000000000e+01 -6.117021980607e-03 8.688143180571e-05 8.861985242676e+00
4.250000000000e+01 -6.107464014900e-03 8.660623548051e-05 8.886370173244e+00
4.275000000000e+01 -6.097801932597e-03 8.632777434328e-05 8.909528457666e+00
4.300000000000e+01 -6.088066757129e-03 8.604789851721e-05 8.931388308198e+00
4.325000000000e+01 -6.078285376006e-03 8.576855219686e-05 8.951878414070e+00
4.350000000000e+01 -6.068480003999e-03 8.549154599971e-05 8.970928680599e+00
4.375000000000e+01 -6.058667717170e-03 8.521878172910e-05 8.988470947458e+00
4.400000000000e+01 -6.048860687245e-03 8.495205376041e-05 9.004439662151e+00
4.425000000000e+01 -6.039066799103e-03 8.469303892406e-05 9.018772502324e+00
4.450000000000e+01 -6.029290369789e-03 8.444334680674e-05 9.031410945294e+00
4.475000000000e+01 -6.019533184519e-03 8.420448691226e-05 9.042300765031e+00
4.500000000000e+01 -6.009795757237e-03 8.397785482059e-05 9.051392460181e+00
4.525000000000e+01 -6.000078750541e-03 8.376472547880e-05 9.058641618196e+00
4.550000000000e+01 -5.990384454510e-03 8.356624980579e-05 9.064009205007e+00
4.575000000000e+01 -5.980718229105e-03 8.338345472392e-05 9.067461790833e+00
4.600000000000e+01 -5.971089841696e-03 8.321724214383e-05 9.068971723123e+00
4.625000000000e+01 -5.961514603828e-03 8.306838994376e-05 9.068517241128e+00
4.650000000000e+01 -5.952014273550e-03 8.293755300534e-05 9.066082549033e+00
4.675000000000e+01 -5.942617680751e-03 8.282526338985e-05 9.061657849644e+00
4.700000000000e+01 -5.933361031663e-03 8.273192954655e-05 9.055239348980e+00
4.725000000000e+01 -5.924287868723e-03 8.265783461878e-05 9.046829227903e+00
4.750000000000e+01 -5.915448676371e-03 8.260313454764e-05 9.036435594602e+00
4.775000000000e+01 -5.906900117556e-03 8.256785456118e-05 9.024072414859e+00
4.800000000000e+01 -5.898703958414e-03 8.255188430203e-05 9.009759411851e+00
4.825000000000e+01 -5.890925735842e-03 8.255497181492e-05 8.993521950886e+00
4.850000000000e+01 -5.883633229852e-03 8.257672119222e-05 8.975390883103e+00
4.875000000000e+01 -5.876894780313e-03 8.261658743774e-05 8.955402362636e+00
4.900000000000e+01 -5.870777523248e-03 8.267387292263e-05 8.933597625056e+00
4.925000000000e+01 -5.865345594672e-03 8.274772463351e-05 8.910022707721e+00
4.950000000000e+01 -5.860658381890e-03 8.283713452731e-05 8.884728138676e+00
4.975000000000e+01 -5.856768889746e-03 8.294092331512e-05 8.857768558161e+00
5.000000000000e+01 -5.853722283359e-03 8.305774821232e-05 8.829202290252e+00
5.025000000000e+01 -5.851554715743e-03 8.318616525846e-05 8.799090858975e+00
5.050000000000e+01 -5.850292255901e-03 8.332471298450e-05 8.767498446904e+00
5.075000000000e+01 -5.849949785483e-03 8.347166951581e-05 8.734491314331e+00
5.100000000000e+01 -5.850531087525e-03 8.362517680841e-05 8.700137167758e+00
5.125000000000e+01 -5.852028781352e-03 8.378335002857e-05 8.664504502717e+00
5.150000000000e+01 -5.854424719135e-03 8.394428317993e-05 8.627661922563e+00
5.175000000000e+01 -5.857690793781e-03 8.410604463138e-05 8.589677458880e+00
5.200000000000e+01 -5.861789745562e-03 8.426670257358e-05 8.550617894513e+00
5.225000000000e+01 -5.866675911061e-03 8.442434678615e-05 8.510548113326e+00
5.250000000000e+01 -5.872296484134e-03 8.457710933132e-05 8.469530497499e+00
5.275000000000e+01 -5.878592844217e-03 8.472323295244e-05 8.427624374131e+00
5.300000000000e+01 -5.885501567608e-03 8.486109582184e-05 8.384885544302e+00
5.325000000000e+01 -5.892955406775e-03 8.498923274414e-05 8.341365890472e+00
5.350000000000e+01 -5.900884166243e-03 8.510635489645e-05 8.297113090948e+00
5.375000000000e+01 -5.909215501616e-03 8.521134146497e-05 8.252170434435e+00
5.400000000000e+01 -5.917875385702e-03 8.530332076950e-05 8.206576755753e+00
5.425000000000e+01 -5.926788411863e-03 8.538171134670e-05 8.160366482164e+00
5.450000000000e+01 -5.935877836770e-03 8.544613305572e-05 8.113569798366e+00
5.475000000000e+01 -5.945065541146e-03 8.549643246505e-05 8.066212922085e+00
5.500000000000e+01 -5.954271843962e-03 8.553268903810e-05 8.018318476334e+00
5.525000000000e+01 -5.963415105652e-03 8.555519959405e-05 7.969905955005e+00
5.550000000000e+01 -5.972411268305e-03 8.556446340846e-05 7.920992255447e+00
5.575000000000e+01 -5.981173356335e-03 8.556115802894e-05 7.871592266867e+00
5.600000000000e+01 -5.989610995730e-03 8.554610414244e-05 7.821719492147e+00
5.625000000000e+01 -5.997630056779e-03 8.552025260725e-05 7.771386678318e+00
5.650000000000e+01 -6.005132466778e-03 8.548465427699e-05 7.720606442390e+00
5.675000000000e+01 -6.012016345775e-03 8.544040549738e-05 7.669391863854e+00
5.700000000000e+01 -6.018176335759e-03 8.538857300072e-05 7.617757033618e+00
5.725000000000e+01 -6.023504263794e-03 8.533021458865e-05 7.565717535556e+00
5.750000000000e+01 -6.027889974151e-03 8.526635862574e-05 7.513290853605e+00
5.775000000000e+01 -6.031222575466e-03 8.519796094691e-05 7.460496688143e+00
5.800000000000e+01 -6.033391961241e-03 8.512587692766e-05 7.407357178224e+00
5.825000000000e+01 -6.034290558652e-03 8.505084199859e-05 7.353897021685e+00
5.850000000000e+01 -6.033815366625e-03 8.497345718950e-05 7.300143494013e+00
5.875000000000e+01 -6.031870200255e-03 8.489417872271e-05 7.246126365760e+00
5.900000000000e+01 -6.028367887180e-03 8.481331239305e-05 7.191877724684e+00
5.925000000000e+01 -6.023232541737e-03 8.473101263184e-05 7.137431708640e+00
5.950000000000e+01 -6.016401738586e-03 8.464728617522e-05 7.082824159675e+00
5.975000000000e+01 -6.007828539795e-03 8.456199968204e-05 7.028092211518e+00
6.000000000000e+01 -5.997483360694e-03 8.447489065405e-05 6.973273822281e+00
6.025000000000e+01 -5.985355507927e-03 8.438558011883e-05 6.918407269031e+00
6.050000000000e+01 -5.971454333216e-03 8.429358744169e-05 6.863530618516e+00
6.075000000000e+01 -5.955809996362e-03 8.419834745932e-05 6.808681187750e+00
6.100000000000e+01 -5.938473718729e-03 8.409922693933e-05 6.753895011162e+00
6.125000000000e+01 -5.919517554629e-03 8.399553979996e-05 6.699206325749e+00
6.150000000000e+01 -5.899033654698e-03 8.388656270361e-05 6.644647086605e+00
6.175000000000e+01 -5.877133034908e-03 8.377154822262e-05 6.590246522493e+00
6.200000000000e+01 -5.853943862367e-03 8.364973570574e-05 6.536030739351e+00
6.225000000000e+01 -5.829609322885e-03 8.352036135095e-05 6.482022376845e+00
6.250000000000e+01 -5.804285018970e-03 8.338266655356e-05 6.428240323164e+00
6.275000000000e+01 -5.778136068241e-03 8.323590006323e-05 6.374699488172e+00
6.300000000000e+01 -5.751333924317e-03 8.307932051144e-05 6.321410638047e+00
6.325000000000e+01 -5.724053056240e-03 8.291219719575e-05 6.268380289879e+00
6.350000000000e+01 -5.696467545113e-03 8.273380939894e-05 6.215610666712e+00
6.375000000000e+01 -5.668747698284e-03 8.254344432504e-05 6.163099711917e+00
6.400000000000e+01 -5.641056784438e-03 8.234039556468e-05 6.110841161305e+00
6.425000000000e+01 -5.613547954631e-03 8.212396065566e-05 6.058824672264e+00
6.450000000000e+01 -5.586361423025e-03 8.189344063020e-05 6.007036007514e+00
6.475000000000e+01 -5.559621958907e-03 8.164813964159e-05 5.955457271020e+00
6.500000000000e+01 -5.533436674153e-03 8.138736826679e-05 5.904067195545e+00
6.525000000000e+01 -5.507893185750e-03 8.111044483211e-05 5.852841475123e+00
6.550000000000e+01 -5.483058149240e-03 8.081668758342e-05 5.801753143139e+00
6.575000000000e+01 -5.458976187322e-03 8.050544926985e-05 5.750772985654e+00
6.600000000000e+01 -5.435669077601e-03 8.017610845321e-05 5.699869989618e+00
6.625000000000e+01 -5.413135366697e-03 7.982807306250e-05 5.649011812885e+00
6.650000000000e+01 -5.391350281487e-03 7.946079567525e-05 5.598165273847e+00
6.675000000000e+01 -5.370266034588e-03 7.907378403191e-05 5.547296847381e+00
6.700000000000e+01 -5.349812466894e-03 7.866661682229e-05 5.496373159421e+00
6.725000000000e+01 -5.329897959584e-03 7.823894447670e-05 5.445361475373e+00
6.750000000000e+01 -5.310410747740e-03 7.779049379655e-05 5.394230167043e+00
6.775000000000e+01 -5.291220457621e-03 7.732109132172e-05 5.342949159628e+00
6.800000000000e+01 -5.272179993562e-03 7.683066794634e-05 5.291490345312e+00
6.825000000000e+01 -5.253127626752e-03 7.631926386834e-05 5.239827966723e+00
6.850000000000e+01 -5.233889388453e-03 7.578703363523e-05 5.187938960403e+00
6.875000000000e+01 -5.214281629620e-03 7.523424470718e-05 5.135803265796e+00
6.900000000000e+01 -5.194113845259e-03 7.466128092898e-05 5.083404092014e+00
6.925000000000e+01 -5.173191562972e-03 7.406867151932e-05 5.030728149200e+00
6.950000000000e+01 -5.151319359675e-03 7.345704782291e-05 4.977765837462e+00
6.975000000000e+01 -5.128303855402e-03 7.282714645090e-05 4.924511399756e+00
7.000000000000e+01 -5.103956838913e-03 7.217983707183e-05 4.870963031333e+00
7.025000000000e+01 -5.078098274985e-03 7.151608617897e-05 4.817122951064e+00
7.050000000000e+01 -5.050559050202e-03 7.083694826981e-05 4.762997426145e+00
7.075000000000e+01 -5.021183845448e-03 7.014362073465e-05 4.708596754733e+00
7.100000000000e+01 -4.989833607227e-03 6.943737641765e-05 4.653935197899e+00
7.125000000000e+01 -4.956387728051e-03 6.871956326601e-05 4.599030865386e+00
7.150000000000e+01 -4.920745946565e-03 6.799161119331e-05 4.543905549131e+00
7.175000000000e+01 -4.882829926604e-03 6.725501411467e-05 4.488584506058e+00
7.200000000000e+01 -4.842584451443e-03 6.651127889074e-05 4.433096193694e+00
7.225000000000e+01 -4.799978346658e-03 6.576196685826e-05 4.377471955026e+00
7.250000000000e+01 -4.755005130992e-03 6.500866990480e-05 4.321745663140e+00
7.275000000000e+01 -4.707683229719e-03 6.425299275897e-05 4.265953324126e+00
7.300000000000e+01 -4.658055947333e-03 6.349653712356e-05 4.210132650888e+00
7.325000000000e+01 -4.606191027312e-03 6.274088642183e-05 4.154322609913e+00
7.350000000000e+01 -4.552180024580e-03 6.198759111675e-05 4.098562954741e+00
7.375000000000e+01 -4.496137529496e-03 6.123815338491e-05 4.042893751715e+00
7.400000000000e+01 -4.438200171043e-03 6.049401326502e-05 3.987354909266e+00
7.425000000000e+01 -4.378525440282e-03 5.975653589066e-05 3.931985722415e+00
7.450000000000e+01 -4.317290301866e-03 5.902699961705e-05 3.876824438705e+00
7.475000000000e+01 -4.254689719775e-03 5.830658563397e-05 3.821907858671e+00
7.500000000000e+01 -4.190935042277e-03 5.759637019973e-05 3.767270976116e+00
7.525000000000e+01 -4.126252190172e-03 5.689732009048e-05 3.712946666946e+00
7.550000000000e+01 -4.060879676468e-03 5.621028495609e-05 3.658965430514e+00
7.575000000000e+01 -3.995066622096e-03 5.553599326516e-05 3.605355187897e+00
7.600000000000e+01 -3.929070658482e-03 5.487504108048e-05 3.552141136681e+00
7.625000000000e+01 -3.863155534203e-03 5.422792490276e-05 3.499345661958e+00
7.650000000000e+01 -3.797588554766e-03 5.359502125296e-05 3.446988300220e+00
7.675000000000e+01 -3.732637895165e-03 5.297658912806e-05 3.395085750663e+00
7.700000000000e+01 -3.668569820090e-03 5.237274517222e-05 3.343651927646e+00
7.725000000000e+01 -3.605645739754e-03 5.178349238866e-05 3.292698046465e+00
7.750000000000e+01 -3.544119126131e-03 5.120871847850e-05 3.242232733777e+00
7.775000000000e+01 -3.484232419057e-03 5.064819090925e-05 3.192262155286e+00
7.800000000000e+01 -3.426213918201e-03 5.010155479221e-05 3.142790151141e+00
7.825000000000e+01 -3.370274686478e-03 4.956833119393e-05 3.093818372063e+00
7.850000000000e+01 -3.316605621159e-03 4.904791697269e-05 3.045346409590e+00
7.875000000000e+01 -3.265374708491e-03 4.853958355552e-05 2.997371913779e+00
7.900000000000e+01 -3.216724472933e-03 4.804247728835e-05 2.949890695366e+00
7.925000000000e+01 -3.170769631776e-03 4.755562134895e-05 2.902896810391e+00
7.950000000000e+01 -3.127595097452e-03 4.707791994149e-05 2.856382628469e+00
7.975000000000e+01 -3.087254298298e-03 4.660816554880e-05 2.810338888123e+00
8.000000000000e+01 -3.049767976049e-03 4.614504886991e-05 2.764754744178e+00
8.025000000000e+01 -3.015123399784e-03 4.568717183323e-05 2.719617815522e+00
8.050000000000e+01 -2.983274099047e-03 4.523306473489e-05 2.674914240588e+00
8.075000000000e+01 -2.954140053648e-03 4.478120613691e-05 2.630628752494e+00
8.100000000000e+01 -2.927608408853e-03 4.433004532250e-05 2.586744781856e+00
8.125000000000e+01 -2.903534662051e-03 4.387802651964e-05 2.543244600894e+00
8.150000000000e+01 -2.881744368885e-03 4.342361478896e-05 2.500109515445e+00
8.175000000000e+01 -2.862035317456e-03 4.296532115486e-05 2.457320117978e+00
8.200000000000e+01 -2.844180177096e-03 4.250173047912e-05 2.414856604986e+00
8.225000000000e+01 -2.827929562677e-03 4.203152551049e-05 2.372699169515e+00
8.250000000000e+01 -2.813015502566e-03 4.155349192123e-05 2.330828467403e+00
8.275000000000e+01 -2.799155241503e-03 4.106658430825e-05 2.289226163656e+00
8.300000000000e+01 -2.786055375591e-03 4.056992002677e-05 2.247875552653e+00
8.325000000000e+01 -2.773416366923e-03 4.006277896149e-05 2.206762248614e+00
8.350000000000e+01 -2.760937306559e-03 3.954462486574e-05 2.165874938296e+00
8.375000000000e+01 -2.748320765662e-03 3.901512868976e-05 2.125206178882e+00
8.400000000000e+01 -2.735277786099e-03 3.847415609196e-05 2.084753226943e+00
8.425000000000e+01 -2.721532774405e-03 3.792176241213e-05 2.044518872231e+00
8.450000000000e+01 -2.706828376946e-03 3.735822739895e-05 2.004512253074e+00
8.475000000000e+01 -2.690930024278e-03 3.678404969421e-05 1.964749619793e+00
8.500000000000e+01 -2.673630190143e-03 3.619994826487e-05 1.925255016579e+00
8.525000000000e+01 -2.654752159029e-03 3.560686374632e-05 1.886060845491e+00
8.550000000000e+01 -2.634153263308e-03 3.500596084702e-05 1.847208281607e+00
8.575000000000e+01 -2.611727386366e-03 3.439862893967e-05 1.808747507017e+00
8.600000000000e+01 -2.587406767571e-03 3.378648201369e-05 1.770737738781e+00
8.625000000000e+01 -2.561162970573e-03 3.317135720660e-05 1.733247031088e+00
8.650000000000e+01 -2.533007072715e-03 3.255531085633e-05 1.696351840550e+00
8.675000000000e+01 -2.502989048193e-03 3.194061134648e-05 1.660136353586e+00
8.700000000000e+01 -2.471196395058e-03 3.132972960992e-05 1.624691586216e+00
8.725000000000e+01 -2.437752065246e-03 3.072532367696e-05 1.590114273743e+00
8.750000000000e+01 -2.402811729034e-03 3.013021501161e-05 1.556505584977e+00
8.775000000000e+01 -2.366560507113e-03 2.954737399666e-05 1.523969695021e+00
8.800000000000e+01 -2.329209337257e-03 2.897990478395e-05 1.492612268691e+00
8.825000000000e+01 -2.290990884301e-03 2.843099209432e-05 1.462538899071e+00
8.850000000000e+01 -2.252155180784e-03 2.790387290663e-05 1.433853558954e+00
8.875000000000e+01 -2.212965262817e-03 2.740180507707e-05 1.406657115849e+00
8.900000000000e+01 -2.173692585940e-03 2.692800190579e-05 1.381045953786e+00
8.925000000000e+01 -2.134612631070e-03 2.648561109142e-05 1.357110753273e+00
8.950000000000e+01 -2.096000725403e-03 2.607766887891e-05 1.334935452171e+00
8.975000000000e+01 -2.058128098570e-03 2.570705370569e-05 1.314596421554e+00
9.000000000000e+01 -2.021258246666e-03 2.537644355338e-05 1.296161864166e+00
9.025000000000e+01 -1.985643716934e-03 2.508827491871e-05 1.279691443453e+00
9.050000000000e+01 -1.951523323764e-03 2.484470532876e-05 1.265236129173e+00
9.075000000000e+01 -1.919119923733e-03 2.464757906856e-05 1.252838251226e+00
9.100000000000e+01 -1.888638757092e-03 2.449840496649e-05 1.242531730314e+00
9.125000000000e+01 -1.860266358050e-03 2.439833212026e-05 1.234342456275e+00
9.150000000000e+01 -1.834170007376e-03 2.434813623237e-05 1.228288777362e+00
9.175000000000e+01 -1.810497716940e-03 2.434821303710e-05 1.224382062140e+00
9.200000000000e+01 -1.789378727073e-03 2.439858021547e-05 1.222627292500e+00
9.225000000000e+01 -1.770924509958e-03 2.449888654338e-05 1.223023656884e+00
9.250000000000e+01 -1.755230201405e-03 2.464842883981e-05 1.225565102225e+00
9.275000000000e+01 -1.742376413741e-03 2.484617540766e-05 1.230240823373e+00
9.300000000000e+01 -1.732431338300e-03 2.509079613944e-05 1.237035664514e+00
9.325000000000e+01 -1.725453072829e-03 2.538069747338e-05 1.245930425163e+00
9.350000000000e+01 -1.721492076032e-03 2.571406351021e-05 1.256902058090e+00
9.375000000000e+01 -1.720593673929e-03 2.608889299754e-05 1.269923766960e+00
9.400000000000e+01 -1.722800528141e-03 2.650304522261e-05 1.284965013399e+00
9.425000000000e+01 -1.728154955435e-03 2.695428621435e-05 1.301991444386e+00
9.450000000000e+01 -1.736701000445e-03 2.744033202134e-05 1.320964769447e+00
9.475000000000e+01 -1.748486167868e-03 2.795889034748e-05 1.341842603749e+00
9.500000000000e+01 -1.763562736150e-03 2.850770009966e-05 1.364578306668e+00
9.525000000000e+01 -1.781988587351e-03 2.908456662024e-05 1.389120845633e+00
9.550000000000e+01 -1.803827506230e-03 2.968739308259e-05 1.415414701468e+00
9.575000000000e+01 -1.829148924996e-03 3.031420749883e-05 1.443399848432e+00
9.600000000000e+01 -1.858027092930e-03 3.096318378878e-05 1.473011816219e+00
9.625000000000e+01 -1.890539693658e-03 3.163265741202e-05 1.504181858424e+00
9.650000000000e+01 -1.926765914052e-03 3.232113529344e-05 1.536837224979e+00
9.675000000000e+01 -1.966784018766e-03 3.302729990304e-05 1.570901550980e+00
9.700000000000e+01 -2.010668443098e-03 3.375000745032e-05 1.606295348061e+00
9.725000000000e+01 -2.058486574293e-03 3.448828076333e-05 1.642936598307e+00
9.750000000000e+01 -2.110295153477e-03 3.524129683921e-05 1.680741426478e+00
9.775000000000e+01 -2.166136468513e-03 3.600836935072e-05 1.719624839574e+00
9.800000000000e+01 -2.226034399950e-03 3.678892768505e-05 1.759501503341e+00
9.825000000000e+01 -2.289990435091e-03 3.758248262112e-05 1.800286536544e+00
9.850000000000e+01 -2.357979773780e-03 3.838861501027e-05 1.841896294508e+00
9.875000000000e+01 -2.429947680597e-03 3.920695495879e-05 1.884249117156e+00
9.900000000000e+01 -2.505806068371e-03 4.003713120018e-05 1.927266021607e+00
9.925000000000e+01 -2.585430492401e-03 4.087875137329e-05 1.970871318582e+00
9.950000000000e+01 -2.668657622513e-03 4.173133998062e-05 2.014993140921e+00
9.975000000000e+01 -2.755283423806e-03 4.259434346413e-05 2.059563875284e+00
1.000000000000e+02 -2.845062140559e-03 4.346709863989e-05 2.104520495196e+00
1.002500000000e+02 -2.937706065193e-03 4.434880617407e-05 2.149804799304e+00
1.005000000000e+02 -3.032886208618e-03 4.523851026483e-05 2.195363562233e+00
1.007500000000e+02 -3.130233887881e-03 4.613508381063e-05 2.241148611838e+00
1.010000000000e+02 -3.229343289414e-03 4.703721961316e-05 2.287116845290e+00
1.012500000000e+02 -3.329774973467e-03 4.794342783693e-05 2.333230202279e+00
1.015000000000e+02 -3.431060309181e-03 4.885204075444e-05 2.379455607967e+00
1.017500000000e+02 -3.532706756984e-03 4.976122384048e-05 2.425764899288e+00
1.020000000000e+02 -3.634203910297e-03 5.066899508024e-05 2.472134746615e+00
1.022500000000e+02 -3.735030185240e-03 5.157325092386e-05 2.518546572533e+00
1.025000000000e+02 -3.834660017029e-03 5.247179844498e-05 2.564986475217e+00
1.027500000000e+02 -3.932571380127e-03 5.336239394982e-05 2.611445148178e+00
1.030000000000e+02 -4.028253453622e-03 5.424278436988e-05 2.657917797046e+00
1.032500000000e+02 -4.121214245113e-03 5.511075360315e-05 2.704404039504e+00
1.035000000000e+02 -4.210987978415e-03 5.596417059495e-05 2.750907779858e+00
1.037500000000e+02 -4.297142040211e-03 5.680103308991e-05 2.797437049909e+00
1.040000000000e+02 -4.379283289588e-03 5.761951320163e-05 2.844003798510e+00
1.042500000000e+02 -4.457063625091e-03 5.841799829520e-05 2.890623628350e+00
1.045000000000e+02 -4.530184606877e-03 5.919512597924e-05 2.937315465389e+00
1.047500000000e+02 -4.598401106123e-03 5.994981265275e-05 2.984101161436e+00
1.050000000000e+02 -4.661523840471e-03 6.068127517447e-05 3.031005025077e+00
1.052500000000e+02 -4.719420808893e-03 6.138904361247e-05 3.078053289568e+00
1.055000000000e+02 -4.772017635053e-03 6.207296481359e-05 3.125273517171e+00
1.057500000000e+02 -4.819296846002e-03 6.273319782196e-05 3.172693955687e+00
1.060000000000e+02 -4.861296167229e-03 6.337020030001e-05 3.220342858378e+00
1.062500000000e+02 -4.898105888263e-03 6.398470554611e-05 3.268247783995e+00
1.065000000000e+02 -4.929865593369e-03 6.457769421958e-05 3.316434895163e+00
1.067500000000e+02 -4.956760181112e-03 6.515036255275e-05 3.364928273604e+00
1.070000000000e+02 -4.979015455397e-03 6.570408336942e-05 3.413749275202e+00
1.072500000000e+02 -4.996893473756e-03 6.624036530370e-05 3.462915934379e+00
1.075000000000e+02 -5.010687808537e-03 6.676081041987e-05 3.512442448114e+00
1.077500000000e+02 -5.020718798637e-03 6.726707270027e-05 3.562338743461e+00
1.080000000000e+02 -5.027328902451e-03 6.776081887433e-05 3.612610145930e+00
1.082500000000e+02 -5.030878467644e-03 6.824369827541e-05 3.663257154031e+00
1.085000000000e+02 -5.031741914740e-03 6.871730457716e-05 3.714275325444e+00
1.087500000000e+02 -5.030304019300e-03 6.918315261245e-05 3.765655274167e+00
1.090000000000e+02 -5.026956766612e-03 6.964266200260e-05 3.817382776046e+00
1.092500000000e+02 -5.022096709819e-03 7.009714598769e-05 3.869438971491e+00
1.095000000000e+02 -5.016122692607e-03 7.054780227864e-05 3.921800662565e+00
1.097500000000e+02 -5.009433893368e-03 7.099571471034e-05 3.974440688853e+00
1.100000000000e+02 -5.002428101039e-03 7.144185677657e-05 4.027328359929e+00
1.102500000000e+02 -4.995500153645e-03 7.188710152289e-05 4.080429947364e+00
1.105000000000e+02 -4.989040502969e-03 7.233223592962e-05 4.133709199095e+00
1.107500000000e+02 -4.983433699987e-03 7.277797539063e-05 4.187127881804e+00
1.110000000000e+02 -4.979056739295e-03 7.322497924719e-05 4.240646316862e+00
1.112500000000e+02 -4.976277183977e-03 7.367386550738e-05 4.294223915995e+00
1.115000000000e+02 -4.975451016461e-03 7.412522380662e-05 4.347819686841e+00
1.117500000000e+02 -4.976920161993e-03 7.457962549171e-05 4.401392717459e+00
1.120000000000e+02 -4.981009690093e-03 7.503762971142e-05 4.454902615984e+00
1.122500000000e+02 -4.988024677978e-03 7.549978464944e-05 4.508309918126e+00
1.125000000000e+02 -4.998246776182e-03 7.596662350193e-05 4.561576444784e+00
1.127500000000e+02 -5.011930507000e-03 7.643865572488e-05 4.614665625598e+00
1.130000000000e+02 -5.029299432884e-03 7.691635269969e-05 4.667542775909e+00
1.132500000000e+02 -5.050542247429e-03 7.740012929783e-05 4.720175344878e+00
1.135000000000e+02 -5.075808985288e-03 7.789032001862e-05 4.772533126199e+00
1.137500000000e+02 -5.105207339203e-03 7.838715393554e-05 4.824588448849e+00
1.140000000000e+02 -5.138799386247e-03 7.889072818831e-05 4.876316342137e+00
1.142500000000e+02 -5.176598710353e-03 7.940098101539e-05 4.927694690022e+00
1.145000000000e+02 -5.218568165412e-03 7.991766146132e-05 4.978704370658e+00
1.147500000000e+02 -5.264618266252e-03 8.044030619733e-05 5.029329391767e+00
1.150000000000e+02 -5.314606401826e-03 8.096820497733e-05 5.079557018555e+00
1.152500000000e+02 -5.368336848078e-03 8.150042201896e-05 5.129377899060e+00
1.155000000000e+02 -5.425561805689e-03 8.203578062671e-05 5.178786183947e+00
1.157500000000e+02 -5.485983282579e-03 8.257283356919e-05 5.227779639575e+00
1.160000000000e+02 -5.549255913462e-03 8.310987948959e-05 5.276359750560e+00
1.162500000000e+02 -5.614990685876e-03 8.364498112653e-05 5.324531808093e+00
1.165000000000e+02 -5.682759480519e-03 8.417598787713e-05 5.372304975017e+00
1.167500000000e+02 -5.752100398156e-03 8.470057642901e-05 5.419692326532e+00
1.170000000000e+02 -5.822523660061e-03 8.521626895058e-05 5.466710852441e+00
1.172500000000e+02 -5.893518046955e-03 8.572040974836e-05 5.513381422752e+00
1.175000000000e+02 -5.964557581685e-03 8.621035086195e-05 5.559728699793e+00
1.177500000000e+02 -6.035108423058e-03 8.668345455604e-05 5.605781003107e+00
1.180000000000e+02 -6.104635972898e-03 8.713708621647e-05 5.651570109905e+00
1.182500000000e+02 -6.172611814282e-03 8.756868338664e-05 5.697130999500e+00
1.185000000000e+02 -6.238520327570e-03 8.797583483822e-05 5.742501537024e+00
1.187500000000e+02 -6.301864989347e-03 8.835628342804e-05 5.787722092439e+00
1.190000000000e+02 -6.362174149136e-03 8.870789807455e-05 5.832835111379e+00
1.192500000000e+02 -6.419006107610e-03 8.902879002209e-05 5.877884627004e+00
1.195000000000e+02 -6.471953470023e-03 8.931732646181e-05 5.922915734028e+00
1.197500000000e+02 -6.520646835290e-03 8.957212776514e-05 5.967974023713e+00
1.200000000000e+02 -6.564757705296e-03 8.979207008541e-05 6.013104995339e+00
1.202500000000e+02 -6.604000725304e-03 8.997628511756e-05 6.058353445333e+00
1.205000000000e+02 -6.638135167562e-03 9.012415437837e-05 6.103762855266e+00
1.207500000000e+02 -6.666965788668e-03 9.023529441801e-05 6.149374780627e+00
1.210000000000e+02 -6.690343101488e-03 9.030953594127e-05 6.195228254349e+00
1.212500000000e+02 -6.708163084958e-03 9.034693980173e-05 6.241359214103e+00
1.215000000000e+02 -6.720366362899e-03 9.034774912225e-05 6.287799962431e+00
1.217500000000e+02 -6.726937081677e-03 9.031237434345e-05 6.334578667651e+00
1.220000000000e+02 -6.727901498495e-03 9.024138499308e-05 6.381718912708e+00
1.222500000000e+02 -6.723326226522e-03 9.013549822526e-05 6.429239295308e+00
1.225000000000e+02 -6.713316244071e-03 8.999553410355e-05 6.477153089823e+00
1.227500000000e+02 -6.698012857780e-03 8.982243269789e-05 6.525467966414e+00
1.230000000000e+02 -6.677591426703e-03 8.961724894455e-05 6.574185775945e+00
1.232500000000e+02 -6.652258979330e-03 8.938114376192e-05 6.623302400048e+00
1.235000000000e+02 -6.622251749097e-03 8.911538116640e-05 6.672807666898e+00
1.237500000000e+02 -6.587832593327e-03 8.882132796190e-05 6.722685334787e+00
1.240000000000e+02 -6.549288332934e-03 8.850045558215e-05 6.772913137270e+00
1.242500000000e+02 -6.506926885852e-03 8.815434339071e-05 6.823462896381e+00
1.245000000000e+02 -6.461074355092e-03 8.778466339096e-05 6.874300691976e+00
1.247500000000e+02 -6.412071966378e-03 8.739318851866e-05 6.925387092319e+00
1.250000000000e+02 -6.360272951970e-03 8.698179146779e-05 6.976677435401e+00
1.252500000000e+02 -6.306039370756e-03 8.655243718278e-05 7.028122159160e+00
1.255000000000e+02 -6.249738830257e-03 8.610717315988e-05 7.079667176177e+00
1.257500000000e+02 -6.191741226903e-03 8.564811645051e-05 7.131254284305e+00
1.260000000000e+02 -6.132415524712e-03 8.517743999978e-05 7.182821609923e+00
1.262500000000e+02 -6.072126582213e-03 8.469735633471e-05 7.234304075322e+00
1.265000000000e+02 -6.011232189345e-03 8.421009882442e-05 7.285633883704e+00
1.267500000000e+02 -5.950080309632e-03 8.371790204176e-05 7.336741016254e+00
1.270000000000e+02 -5.889006742240e-03 8.322297632030e-05 7.387553732677e+00
1.272500000000e+02 -5.828333082219e-03 8.272747624222e-05 7.437999073599e+00
1.275000000000e+02 -5.768365047010e-03 8.223352188302e-05 7.488003354673e+00
1.277500000000e+02 -5.709391045631e-03 8.174317118423e-05 7.537492654073e+00
1.280000000000e+02 -5.651681384893e-03 8.125834834408e-05 7.586393280818e+00
1.282500000000e+02 -5.595487823162e-03 8.078095575204e-05 7.634632227904e+00
1.285000000000e+02 -5.541043092816e-03 8.031277647355e-05 7.682137595360e+00
1.287500000000e+02 -5.488560722447e-03 7.985545094552e-05 7.728838990027e+00
1.290000000000e+02 -5.438235346193e-03 7.941048972598e-05 7.774667884986e+00
1.292500000000e+02 -5.390243138944e-03 7.897928231765e-05 7.819557948550e+00
1.295000000000e+02 -5.344742491883e-03 7.856312824817e-05 7.863445324572e+00
1.297500000000e+02 -5.301874669609e-03 7.816315561449e-05 7.906268878293e+00
1.300000000000e+02 -5.261764601714e-03 7.778034843334e-05 7.947970388551e+00
1.302500000000e+02 -5.224521644262e-03 7.741557402105e-05 7.988494705152e+00
1.305000000000e+02 -5.190240354715e-03 7.706960174028e-05 8.027789851553e+00
1.307500000000e+02 -5.159001128799e-03 7.674311135167e-05 8.065807096509e+00
1.310000000000e+02 -5.130870772813e-03 7.643667996746e-05 8.102500974642e+00
1.312500000000e+02 -5.105902880268e-03 7.615080637896e-05 8.137829284102e+00
1.315000000000e+02 -5.084138141173e-03 7.588592141713e-05 8.171753041143e+00
1.317500000000e+02 -5.065604496523e-03 7.564236612420e-05 8.204236423310e+00
1.320000000000e+02 -5.050317146505e-03 7.542040399006e-05 8.235246680626e+00
1.322500000000e+02 -5.038278446785e-03 7.522023750148e-05 8.264754048372e+00
1.325000000000e+02 -5.029477663128e-03 7.504195545854e-05 8.292731639500e+00
1.327500000000e+02 -5.023890599474e-03 7.488555505741e-05 8.319155349375e+00
1.330000000000e+02 -5.021479225858e-03 7.475097507720e-05 8.344003755109e+00
1.332500000000e+02 -5.022191353058e-03 7.463808448266e-05 8.367258021042e+00
1.335000000000e+02 -5.025960347982e-03 7.454665360129e-05 8.388901821721e+00
1.337500000000e+02 -5.032704920720e-03 7.447636194219e-05 8.408921265591e+00
1.340000000000e+02 -5.042329141668e-03 7.442675385019e-05 8.427304827553e+00
1.342500000000e+02 -5.054722644664e-03 7.439721040225e-05 8.444043298831e+00
1.345000000000e+02 -5.069761087222e-03 7.438710414595e-05 8.459129733671e+00
1.347500000000e+02 -5.087307137682e-03 7.439574723456e-05 8.472559399768e+00
1.350000000000e+02 -5.107211757450e-03 7.442229464907e-05 8.484329738647e+00
1.352500000000e+02 -5.129315648324e-03 7.446570948927e-05 8.494440314161e+00
1.355000000000e+02 -5.153451139407e-03 7.452491166030e-05 8.502892761211e+00
1.357500000000e+02 -5.179444483272e-03 7.459880758939e-05 8.509690727229e+00
1.360000000000e+02 -5.207118409422e-03 7.468623595031e-05 8.514839806224e+00
1.362500000000e+02 -5.236294895412e-03 7.478600392419e-05 8.518347465272e+00
1.365000000000e+02 -5.266798022670e-03 7.489693116453e-05 8.520222964602e+00
1.367500000000e+02 -5.298456897939e-03 7.501780881208e-05 8.520477273242e+00
1.370000000000e+02 -5.331108505659e-03 7.514748580814e-05 8.519122983508e+00
1.372500000000e+02 -5.364600215177e-03 7.528489687966e-05 8.516174228736e+00
1.375000000000e+02 -5.398791887804e-03 7.542907885838e-05 8.511646609353e+00
1.377500000000e+02 -5.433557462923e-03 7.557919325732e-05 8.505557133192e+00
1.380000000000e+02 -5.468785877843e-03 7.573454690840e-05 8.497924175592e+00
1.382500000000e+02 -5.504381209456e-03 7.589460765833e-05 8.488767464765e+00
1.385000000000e+02 -5.540261967290e-03 7.605901469926e-05 8.478108096745e+00
1.387500000000e+02 -5.576359502548e-03 7.622758196288e-05 8.465968579600e+00
1.390000000000e+02 -5.612615491320e-03 7.640029409478e-05 8.452372915404e+00
1.392500000000e+02 -5.648978621357e-03 7.657729689833e-05 8.437346704987e+00
1.395000000000e+02 -5.685400488990e-03 7.675887819239e-05 8.420917286946e+00
1.397500000000e+02 -5.721831019061e-03 7.694544032014e-05 8.403113890661e+00
1.400000000000e+02 -5.758213468326e-03 7.713746771212e-05 8.383967808456e+00
1.402500000000e+02 -5.794479393673e-03 7.733548838335e-05 8.363512567406e+00
1.405000000000e+02 -5.830543686561e-03 7.754003186769e-05 8.341784097754e+00
1.407500000000e+02 -5.866299937572e-03 7.775158434514e-05 8.318820883609e+00
1.410000000000e+02 -5.901616445418e-03 7.797054393202e-05 8.294664083506e+00
1.412500000000e+02 -5.936332870543e-03 7.819717126922e-05 8.269357612973e+00
1.415000000000e+02 -5.970257984157e-03 7.843154265719e-05 8.242948177411e+00
1.417500000000e+02 -6.003168352472e-03 7.867354912361e-05 8.215485247802e+00
1.420000000000e+02 -6.034808570234e-03 7.892282282540e-05 8.187020977937e+00
1.422500000000e+02 -6.064892391258e-03 7.917882322139e-05 8.157610055260e+00
1.425000000000e+02 -6.093105390020e-03 7.944067221249e-05 8.127309496870e+00
1.427500000000e+02 -6.119109275847e-03 7.970716517766e-05 8.096178382279e+00
1.430000000000e+02 -6.142547466828e-03 7.997685700215e-05 8.064277546313e+00
1.432500000000e+02 -6.163051744613e-03 8.024805373252e-05 8.031669221754e+00
1.435000000000e+02 -6.180250096816e-03 8.051882085430e-05 7.998416663463e+00
1.437500000000e+02 -6.193775377137e-03 8.078701182254e-05 7.964583739722e+00
1.440000000000e+02 -6.203274782898e-03 8.105038046630e-05 7.930234526820e+00
1.442500000000e+02 -6.208419895797e-03 8.130659361605e-05 7.895432887400e+00
1.445000000000e+02 -6.208916506764e-03 8.155326399589e-05 7.860242068987e+00
1.447500000000e+02 -6.204514086963e-03 8.178798345890e-05 7.824724297900e+00
1.450000000000e+02 -6.195015056631e-03 8.200842645062e-05 7.788940403608e+00
1.452500000000e+02 -6.180283406878e-03 8.221243096276e-05 7.752949443959e+00
1.455000000000e+02 -6.160251859236e-03 8.239805103044e-05 7.716808365052e+00
1.457500000000e+02 -6.134927757588e-03 8.256360692682e-05 7.680571663455e+00
1.460000000000e+02 -6.104397271633e-03 8.270770800592e-05 7.644291084275e+00
1.462500000000e+02 -6.068827969116e-03 8.282929985678e-05 7.608015322065e+00
1.465000000000e+02 -6.028469163428e-03 8.292783061845e-05 7.571789758735e+00
1.467500000000e+02 -5.983650601926e-03 8.300311647677e-05 7.535656206275e+00
1.470000000000e+02 -5.934779053375e-03 8.305538458389e-05 7.499652690026e+00
1.472500000000e+02 -5.882333092125e-03 8.308533346085e-05 7.463813241295e+00
1.475000000000e+02 -5.826856163163e-03 8.309396911355e-05 7.428167727636e+00
1.477500000000e+02 -5.768948170542e-03 8.308266247267e-05 7.392741712333e+00
1.480000000000e+02 -5.709255633088e-03 8.305315601123e-05 7.357556332893e+00
1.482500000000e+02 -5.648460736830e-03 8.300749889481e-05 7.322628227064e+00
1.485000000000e+02 -5.587270483826e-03 8.294799053274e-05 7.287969472089e+00
1.487500000000e+02 -5.526405323675e-03 8.287712594401e-05 7.253587565506e+00
1.490000000000e+02 -5.466587869271e-03 8.279754264978e-05 7.219485434458e+00
1.492500000000e+02 -5.408532237582e-03 8.271196697399e-05 7.185661462606e+00
1.495000000000e+02 -5.352934065835e-03 8.262316275753e-05 7.152109554532e+00
1.497500000000e+02 -5.300461565505e-03 8.253388323823e-05 7.118819226168e+00
1.500000000000e+02 -5.251747795652e-03 8.244682981048e-05 7.085775713342e+00
1.502500000000e+02 -5.207384207339e-03 8.236461672476e-05 7.052960119577e+00
1.505000000000e+02 -5.167915611765e-03 8.228974845972e-05 7.020349588972e+00
1.507500000000e+02 -5.133836448699e-03 8.222458918850e-05 6.987917510223e+00
1.510000000000e+02 -5.105588271166e-03 8.217133959326e-05 6.955633752823e+00
1.512500000000e+02 -5.083558260271e-03 8.213204509663e-05 6.923464933768e+00
1.515000000000e+02 -5.068078552862e-03 8.210858883179e-05 6.891374713903e+00
1.517500000000e+02 -5.059426151816e-03 8.210269626061e-05 6.859324120849e+00
1.520000000000e+02 -5.057823146448e-03 8.211590983448e-05 6.827271895933e+00
1.522500000000e+02 -5.063437038865e-03 8.214959199324e-05 6.795174858736e+00
1.525000000000e+02 -5.076380947035e-03 8.220494995237e-05 6.762988283592e+00
1.527500000000e+02 -5.096713539633e-03 8.228302953961e-05 6.730666279789e+00
1.530000000000e+02 -5.124438645162e-03 8.238469249539e-05 6.698162167025e+00
1.532500000000e+02 -5.159504544884e-03 8.251060493958e-05 6.665428839586e+00
1.535000000000e+02 -5.201802792462e-03 8.266122615477e-05 6.632419108076e+00
1.537500000000e+02 -5.251166891467e-03 8.283677824780e-05 6.599086018565e+00
1.540000000000e+02 -5.307370712173e-03 8.303724142014e-05 6.565383140386e+00
1.542500000000e+02 -5.370126990690e-03 8.326235153092e-05 6.531264821057e+00
1.545000000000e+02 -5.439085790682e-03 8.351155544895e-05 6.496686407941e+00
1.547500000000e+02 -5.513833454603e-03 8.378396628972e-05 6.461604434053e+00
1.550000000000e+02 -5.593892025826e-03 8.407832872687e-05 6.425976771143e+00
1.552500000000e+02 -5.678719330237e-03 8.439303842461e-05 6.389762751844e+00
1.555000000000e+02 -5.767709990288e-03 8.472614036270e-05 6.352923259808e+00
1.557500000000e+02 -5.860197143216e-03 8.507527948165e-05 6.315420798475e+00
1.560000000000e+02 -5.955455402241e-03 8.543769688027e-05 6.277219532031e+00
1.562500000000e+02 -6.052704780569e-03 8.581025609658e-05 6.238285315212e+00
1.565000000000e+02 -6.151115890315e-03 8.618947048333e-05 6.198585702541e+00
1.567500000000e+02 -6.249816148704e-03 8.657151750829e-05 6.158089958133e+00
1.570000000000e+02 -6.347897129209e-03 8.695216880641e-05 6.116769053898e+00
1.572500000000e+02 -6.444422835510e-03 8.732691348187e-05 6.074595681112e+00
1.575000000000e+02 -6.538439031818e-03 8.769102893383e-05 6.031544260180e+00
1.577500000000e+02 -6.628983315320e-03 8.803961151313e-05 5.987590976000e+00
1.580000000000e+02 -6.715095828389e-03 8.836761907624e-05 5.942713819902e+00
1.582500000000e+02 -6.795830344023e-03 8.866995186446e-05 5.896892666223e+00
1.585000000000e+02 -6.870265706879e-03 8.894153540262e-05 5.850109359546e+00
1.587500000000e+02 -6.937517428987e-03 8.917739179856e-05 5.802347839360e+00
1.590000000000e+02 -6.996749097818e-03 8.937272049941e-05 5.753594272509e+00
1.592500000000e+02 -7.047183463952e-03 8.952297809992e-05 5.703837218369e+00
1.595000000000e+02 -7.088112815334e-03 8.962395539641e-05 5.653067792455e+00
1.597500000000e+02 -7.118908849882e-03 8.967185173925e-05 5.601279851572e+00
1.600000000000e+02 -7.139031398946e-03 8.966334116486e-05 5.548470163688e+00
1.602500000000e+02 -7.148035988368e-03 8.959562999056e-05 5.494638585590e+00
1.605000000000e+02 -7.145579881499e-03 8.946650516831e-05 5.439788211597e+00
1.607500000000e+02 -7.131426684068e-03 8.927436435219e-05 5.383925517712e+00
1.610000000000e+02 -7.105449128167e-03 8.901825326069e-05 5.327060467383e+00
1.612500000000e+02 -7.067630323687e-03 8.869785576882e-05 5.269206604656e+00
1.615000000000e+02 -7.018063172701e-03 8.831348671290e-05 5.210381105064e+00
1.617500000000e+02 -6.956948272976e-03 8.786607073877e-05 5.150604812476e+00
1.620000000000e+02 -6.884590124669e-03 8.735709176536e-05 5.089902235216e+00
1.622500000000e+02 -6.801392101104e-03 8.678856297342e-05 5.028301531088e+00
1.625000000000e+02 -6.707849975504e-03 8.616299864245e-05 4.965834456851e+00
1.627500000000e+02 -6.604544604682e-03 8.548329589589e-05 4.902536310963e+00
1.630000000000e+02 -6.492133824246e-03 8.475267910132e-05 4.838445851414e+00
1.632500000000e+02 -6.371343873880e-03 8.397464021642e-05 4.773605200184e+00
1.635000000000e+02 -6.242960621633e-03 8.315286593075e-05 4.708059742560e+00
1.637500000000e+02 -6.107820731424e-03 8.229113181651e-05 4.641858005735e+00
1.640000000000e+02 -5.966803124016e-03 8.139329058043e-05 4.575051538160e+00
1.642500000000e+02 -5.820820621670e-03 8.046321298188e-05 4.507694773083e+00
1.645000000000e+02 -5.670812045834e-03 7.950473819751e-05 4.439844884557e+00
1.647500000000e+02 -5.517734845107e-03 7.852163929095e-05 4.371561639499e+00
1.650000000000e+02 -5.362558156252e-03 7.751759910007e-05 4.302907235324e+00
1.652500000000e+02 -5.206256313949e-03 7.649619536421e-05 4.233946131398e+00
1.655000000000e+02 -5.049802690278e-03 7.546089460803e-05 4.164744867051e+00
1.657500000000e+02 -4.894163821394e-03 7.441505245592e-05 4.095371872774e+00
1.660000000000e+02 -4.740293636314e-03 7.336191873131e-05 4.025897264213e+00
1.662500000000e+02 -4.589127692774e-03 7.230464636312e-05 3.956392626011e+00
1.665000000000e+02 -4.441577278681e-03 7.124629887351e-05 3.886930781995e+00
1.667500000000e+02 -4.298523329130e-03 7.018986419713e-05 3.817585551550e+00
1.670000000000e+02 -4.160810055839e-03 6.913825686797e-05 3.748431491298e+00
1.672500000000e+02 -4.029238280823e-03 6.809431901247e-05 3.679543620463e+00
1.675000000000e+02 -3.904558506228e-03 6.706081690003e-05 3.610997128701e+00
1.677500000000e+02 -3.787463779339e-03 6.604043097783e-05 3.542867065712e+00
1.680000000000e+02 -3.678582447804e-03 6.503573850830e-05 3.475228012450e+00
1.682500000000e+02 -3.578470899209e-03 6.404919135822e-05 3.408153735146e+00
1.685000000000e+02 -3.487606533665e-03 6.308308768749e-05 3.341716823647e+00
1.687500000000e+02 -3.406381019317e-03 6.213954283815e-05 3.275988318949e+00
1.690000000000e+02 -3.335094165661e-03 6.122045106957e-05 3.211037332700e+00
1.692500000000e+02 -3.273948569663e-03 6.032745036541e-05 3.146930666458e+00
1.695000000000e+02 -3.223045151758e-03 5.946188700343e-05 3.083732437212e+00
1.697500000000e+02 -3.182379921440e-03 5.862478397448e-05 3.021503718026e+00
1.700000000000e+02 -3.151841903914e-03 5.781680993291e-05 2.960302201786e+00
1.702500000000e+02 -3.131212615079e-03 5.703825523515e-05 2.900181899084e+00
1.705000000000e+02 -3.120166942628e-03 5.628902080868e-05 2.841192876546e+00
1.707500000000e+02 -3.118275607853e-03 5.556860947425e-05 2.783381047521e+00
1.710000000000e+02 -3.125009045745e-03 5.487612324764e-05 2.726788017797e+00
1.712500000000e+02 -3.139742889479e-03 5.421027014349e-05 2.671450996768e+00
1.715000000000e+02 -3.161764917421e-03 5.356938187931e-05 2.617402771948e+00
1.717500000000e+02 -3.190283346579e-03 5.295144381071e-05 2.564671753982e+00
1.720000000000e+02 -3.224436233703e-03 5.235412807586e-05 2.513282083811e+00
1.722500000000e+02 -3.263301964441e-03 5.177483397767e-05 2.463253805781e+00
1.725000000000e+02 -3.305910549981e-03 5.121073457620e-05 2.414603091998e+00
1.727500000000e+02 -3.351255611755e-03 5.065882810301e-05 2.367342518898e+00
1.730000000000e+02 -3.398306787594e-03 5.011599344640e-05 2.321481376029e+00
1.732500000000e+02 -3.446022377222e-03 4.957904708686e-05 2.277026006818e+00
1.735000000000e+02 -3.493362043211e-03 4.904480256165e-05 2.233980158296e+00
1.737500000000e+02 -3.539299272659e-03 4.851012787824e-05 2.192345340469e+00
1.740000000000e+02 -3.582833507519e-03 4.797200129800e-05 2.152121171649e+00
1.742500000000e+02 -3.623001791800e-03 4.742756714946e-05 2.113305713286e+00
1.745000000000e+02 -3.658889721028e-03 4.687418586408e-05 2.075895772252e+00
1.747500000000e+02 -3.689641490488e-03 4.630948080189e-05 2.039887178339e+00
1.750000000000e+02 -3.714469053454e-03 4.573137479538e-05 2.005275018055e+00
1.752500000000e+02 -3.732660199155e-03 4.513811114476e-05 1.972053837213e+00
1.755000000000e+02 -3.743585501704e-03 4.452834604091e-05 1.940217796482e+00
1.757500000000e+02 -3.746704109998e-03 4.390111866701e-05 1.909760797280e+00
1.760000000000e+02 -3.741568531769e-03 4.325588475446e-05 1.880676564512e+00
1.762500000000e+02 -3.727828258974e-03 4.259247982463e-05 1.852958706800e+00
1.765000000000e+02 -3.705232368907e-03 4.191116796501e-05 1.826600743073e+00
1.767500000000e+02 -3.673630856603e-03 4.121263991222e-05 1.801596117076e+00
1.770000000000e+02 -3.632975150126e-03 4.049799517095e-05 1.777938189226e+00
1.772500000000e+02 -3.583317605165e-03 3.976872656958e-05 1.755620227706e+00
1.775000000000e+02 -3.524810357557e-03 3.902670110284e-05 1.734635387446e+00
1.777500000000e+02 -3.457703241622e-03 3.827413575799e-05 1.714976696132e+00
1.780000000000e+02 -3.382341183583e-03 3.751356952753e-05 1.696637036320e+00
1.782500000000e+02 -3.299160865068e-03 3.674783207808e-05 1.679609135865e+00
1.785000000000e+02 -3.208686804977e-03 3.598001075306e-05 1.663885561348e+00
1.787500000000e+02 -3.111526903485e-03 3.521341521542e-05 1.649458711572e+00
1.790000000000e+02 -3.008367403272e-03 3.445154175885e-05 1.636320812878e+00
1.792500000000e+02 -2.899967317985e-03 3.369803676281e-05 1.624463908401e+00
1.795000000000e+02 -2.787152308774e-03 3.295666118658e-05 1.613879836429e+00
1.797500000000e+02 -2.670807910793e-03 3.223125500085e-05 1.604560194496e+00
1.800000000000e+02 -2.551872104885e-03 3.152570298684e-05 1.596496281703e+00
1.802500000000e+02 -2.431327194906e-03 3.084390072791e-05 1.589679014321e+00
1.805000000000e+02 -2.310190988988e-03 3.018972164551e-05 1.584098811508e+00
1.807500000000e+02 -2.189507284126e-03 2.956698447837e-05 1.579745447271e+00
1.810000000000e+02 -2.070335688894e-03 2.897942116334e-05 1.576607868077e+00
1.812500000000e+02 -1.953740814039e-03 2.843064432279e-05 1.574673977126e+00
1.815000000000e+02 -1.840780920663e-03 2.792411394037e-05 1.573930388398e+00
1.817500000000e+02 -1.732496093583e-03 2.746310351706e-05 1.574362157926e+00
1.820000000000e+02 -1.629896124241e-03 2.705066405201e-05 1.575952499217e+00
1.822500000000e+02 -1.533948228503e-03 2.668958682620e-05 1.578682494962e+00
1.825000000000e+02 -1.445564798346e-03 2.638236417182e-05 1.582530817272e+00
1.827500000000e+02 -1.365591382725e-03 2.613114901440e-05 1.587473470428e+00
1.830000000000e+02 -1.294795122531e-03 2.593771322937e-05 1.593483570821e+00
1.832500000000e+02 -1.233853872510e-03 2.580340596151e-05 1.600531178837e+00
1.835000000000e+02 -1.183346271292e-03 2.572911329540e-05 1.608583194854e+00
1.837500000000e+02 -1.143742951886e-03 2.571521990360e-05 1.617603334739e+00
1.840000000000e+02 -1.115399183288e-03 2.576157554057e-05 1.627552189926e+00
1.842500000000e+02 -1.098549111465e-03 2.586746687624e-05 1.638387380229e+00
1.845000000000e+02 -1.093301750033e-03 2.603159787287e-05 1.650063804713e+00
1.847500000000e+02 -1.099638899352e-03 2.625207891788e-05 1.662533985121e+00
1.850000000000e+02 -1.117415044958e-03 2.652642814771e-05 1.675748499066e+00
1.852500000000e+02 -1.146359251779e-03 2.685158449420e-05 1.689656497739e+00
1.855000000000e+02 -1.186079076326e-03 2.722393399357e-05 1.704206288955e+00
1.857500000000e+02 -1.236066367308e-03 2.763935002065e-05 1.719345979990e+00
1.860000000000e+02 -1.295704881068e-03 2.809324662195e-05 1.735024153734e+00
1.862500000000e+02 -1.364279500105e-03 2.858064468089e-05 1.751190569810e+00
1.865000000000e+02 -1.440986879174e-03 2.909624856576e-05 1.767796861764e+00
1.867500000000e+02 -1.524947268782e-03 2.963453311070e-05 1.784797222307e+00
1.870000000000e+02 -1.615217290263e-03 3.018983730119e-05 1.802149049036e+00
1.872500000000e+02 -1.710803401116e-03 3.075645909925e-05 1.819813545761e+00
1.875000000000e+02 -1.810675811817e-03 3.132874966960e-05 1.837756256487e+00
1.877500000000e+02 -1.913782537265e-03 3.190124658142e-05 1.855947532479e+00
1.880000000000e+02 -2.019063451175e-03 3.246873961388e-05 1.874362915780e+00
1.882500000000e+02 -2.125464069251e-03 3.302636344585e-05 1.892983445667e+00
1.885000000000e+02 -2.231948937099e-03 3.356968421875e-05 1.911795878067e+00
1.887500000000e+02 -2.337514293724e-03 3.409477928490e-05 1.930792829538e+00
1.890000000000e+02 -2.441199935728e-03 3.459828877644e-05 1.949972841400e+00
1.892500000000e+02 -2.542100187498e-03 3.507744998979e-05 1.969340378855e+00
1.895000000000e+02 -2.639373726159e-03 3.553015595797e-05 1.988905764028e+00
1.897500000000e+02 -2.732252270991e-03 3.595497017020e-05 2.008685058108e+00
1.900000000000e+02 -2.820048048870e-03 3.635113002981e-05 2.028699892802e+00
1.902500000000e+02 -2.902159985535e-03 3.671853956941e-05 2.048977264098e+00
1.905000000000e+02 -2.978078544181e-03 3.705774894103e-05 2.069549287648e+00
1.907500000000e+02 -3.047389218158e-03 3.736992271658e-05 2.090452924785e+00
1.910000000000e+02 -3.109774670851e-03 3.765679600773e-05 2.111729676540e+00
1.912500000000e+02 -3.165015542586e-03 3.792062289767e-05 2.133425250047e+00
1.915000000000e+02 -3.212989953228e-03 3.816411627114e-05 2.155589193124e+00
1.917500000000e+02 -3.253671781143e-03 3.839038223902e-05 2.178274496829e+00
1.920000000000e+02 -3.287127769476e-03 3.860285084056e-05 2.201537161872e+00
1.922500000000e+02 -3.313513575463e-03 3.880520459401e-05 2.225435725155e+00
1.925000000000e+02 -3.333068823683e-03 3.900130670043e-05 2.250030745223e+00
1.927500000000e+02 -3.346111279600e-03 3.919512038952e-05 2.275384241632e+00
1.930000000000e+02 -3.353030269778e-03 3.939065973563e-05 2.301559090765e+00
1.932500000000e+02 -3.354279484239e-03 3.959192643874e-05 2.328618380598e+00
1.935000000000e+02 -3.350369202641e-03 3.980283230121e-05 2.356624722891e+00
1.937500000000e+02 -3.341858037804e-03 4.002714719925e-05 2.385639540731e+00
1.940000000000e+02 -3.329344498080e-03 4.026845329286e-05 2.415722327962e+00
1.942500000000e+02 -3.313458381101e-03 4.053010522237e-05 2.446929903911e+00
1.945000000000e+02 -3.294852140374e-03 4.081519661553e-05 2.479315674205e+00
1.947500000000e+02 -3.274192369745e-03 4.112651737984e-05 2.512928905287e+00
1.950000000000e+02 -3.252151394066e-03 4.146651962578e-05 2.547814041866e+00
1.952500000000e+02 -3.229399290358e-03 4.183731892424e-05 2.584010071950e+00
1.955000000000e+02 -3.206596327954e-03 4.224067411357e-05 2.621549964418e+00
1.957500000000e+02 -3.184385975490e-03 4.267797596341e-05 2.660460177191e+00
1.960000000000e+02 -3.163388446956e-03 4.315024197732e-05 2.700760265964e+00
1.962500000000e+02 -3.144194865719e-03 4.365810549811e-05 2.742462587767e+00
1.965000000000e+02 -3.127362117567e-03 4.420185616111e-05 2.785572110558e+00
1.967500000000e+02 -3.113408407184e-03 4.478142621256e-05 2.830086329938e+00
1.970000000000e+02 -3.102809550501e-03 4.539639779305e-05 2.875995292419e+00
1.972500000000e+02 -3.095995931133e-03 4.604602710201e-05 2.923281720781e+00
1.975000000000e+02 -3.093350128487e-03 4.672926254840e-05 2.971921239859e+00
1.977500000000e+02 -3.095205179480e-03 4.744478124219e-05 3.021882681689e+00
1.980000000000e+02 -3.101843440037e-03 4.819098673664e-05 3.073128476540e+00
1.982500000000e+02 -3.113496022547e-03 4.896604769139e-05 3.125615105056e+00
1.985000000000e+02 -3.130342777147e-03 4.976794443515e-05 3.179293604717e+00
1.987500000000e+02 -3.152512719467e-03 5.059449421863e-05 3.234110115949e+00
1.990000000000e+02 -3.180084857623e-03 5.144337994492e-05 3.290006460426e+00
1.992500000000e+02 -3.213089362181e-03 5.231218199425e-05 3.346920728541e+00
1.995000000000e+02 -3.251509067468e-03 5.319841097831e-05 3.404787879957e+00
1.997500000000e+02 -3.295281260143e-03 5.409954113345e-05 3.463540340904e+00
2.000000000000e+02 -3.344299642210e-03 5.501303800934e-05 3.523108584279e+00
2.002500000000e+02 -3.398416560875e-03 5.593638362353e-05 3.583421703155e+00
2.005000000000e+02 -3.457445355456e-03 5.686710156882e-05 3.644407953008e+00
2.007500000000e+02 -3.521162876718e-03 5.780277875603e-05 3.705995279909e+00
2.010000000000e+02 -3.589312057592e-03 5.874108216092e-05 3.768111813573e+00
2.012500000000e+02 -3.661604682909e-03 5.967977773857e-05 3.830686343543e+00
2.015000000000e+02 -3.737724077510e-03 6.061673839322e-05 3.893648760856e+00
2.017500000000e+02 -3.817327915478e-03 6.154993915436e-05 3.956930483503e+00
2.020000000000e+02 -3.900050949099e-03 6.247748414906e-05 4.020464850937e+00
2.022500000000e+02 -3.985507774366e-03 6.339762028451e-05 4.084187504442e+00
2.025000000000e+02 -4.073295636976e-03 6.430870261434e-05 4.148036740497e+00
2.027500000000e+02 -4.162997262451e-03 6.520921526065e-05 4.211953848583e+00
2.030000000000e+02 -4.254183722904e-03 6.609775121799e-05 4.275883428346e+00
2.032500000000e+02 -4.346417402217e-03 6.697298852804e-05 4.339773682328e+00
2.035000000000e+02 -4.439254849012e-03 6.783372462343e-05 4.403576689511e+00
2.037500000000e+02 -4.532249772351e-03 6.867885830833e-05 4.467248647248e+00
2.040000000000e+02 -4.624956064790e-03 6.950737920608e-05 4.530750085526e+00
2.042500000000e+02 -4.716930786525e-03 7.031836083088e-05 4.594046041052e+00
2.045000000000e+02 -4.807737291687e-03 7.111095477266e-05 4.657106191907e+00
2.047500000000e+02 -4.896948304091e-03 7.188438468306e-05 4.719904941234e+00
2.050000000000e+02 -4.984149040813e-03 7.263793951728e-05 4.782421449169e+00
2.052500000000e+02 -5.068940241621e-03 7.337096242432e-05 4.844639604206e+00
2.055000000000e+02 -5.150941139751e-03 7.408285139046e-05 4.906547933678e+00
2.057500000000e+02 -5.229792359088e-03 7.477305850559e-05 4.968139448980e+00
2.060000000000e+02 -5.305158683395e-03 7.544106930049e-05 5.029411427343e+00
2.062500000000e+02 -5.376731682398e-03 7.608639691511e-05 5.090365131066e+00
2.065000000000e+02 -5.444232107204e-03 7.670857740402e-05 5.151005468992e+00
2.067500000000e+02 -5.507412249745e-03 7.730716383678e-05 5.211340606650e+00
2.070000000000e+02 -5.566058070899e-03 7.788172086784e-05 5.271381532496e+00
2.072500000000e+02 -5.619991277799e-03 7.843182316919e-05 5.331141591670e+00
2.075000000000e+02 -5.669071111708e-03 7.895704967675e-05 5.390635996057e+00
2.077500000000e+02 -5.713196091243e-03 7.945698213413e-05 5.449881325176e+00
2.080000000000e+02 -5.752305465707e-03 7.993120807212e-05 5.508895027111e+00
2.082500000000e+02 -5.786380461351e-03 8.037933279365e-05 5.567694931288e+00
2.085000000000e+02 -5.815445432965e-03 8.080098869950e-05 5.626298785834e+00
2.087500000000e+02 -5.839568579051e-03 8.119584619168e-05 5.684723823299e+00
2.090000000000e+02 -5.858862550247e-03 8.156362940193e-05 5.742986368170e+00
2.092500000000e+02 -5.873484566497e-03 8.190413453371e-05 5.801101485575e+00
2.095000000000e+02 -5.883636205178e-03 8.221725011190e-05 5.859082678400e+00
2.097500000000e+02 -5.889562640794e-03 8.250297829784e-05 5.916941630839e+00
2.100000000000e+02 -5.891551466616e-03 8.276145670438e-05 5.974688002617e+00
2.102500000000e+02 -5.889930774709e-03 8.299297946956e-05 6.032329265915e+00
2.105000000000e+02 -5.885066645276e-03 8.319801625861e-05 6.089870586889e+00
2.107500000000e+02 -5.877359857794e-03 8.337723089183e-05 6.147314743826e+00
2.110000000000e+02 -5.867241954279e-03 8.353149452800e-05 6.204662082977e+00
2.112500000000e+02 -5.855170463761e-03 8.366188287029e-05 6.261910500995e+00
2.115000000000e+02 -5.841623443104e-03 8.376968596835e-05 6.319055453618e+00
2.117500000000e+02 -5.827093314844e-03 8.385640934908e-05 6.376089985477e+00
2.120000000000e+02 -5.812080085926e-03 8.392376071711e-05 6.433004777099e+00
2.122500000000e+02 -5.797084025793e-03 8.397363231752e-05 6.489788203853e+00
2.125000000000e+02 -5.782597902180e-03 8.400807800857e-05 6.546426411073e+00
2.127500000000e+02 -5.769098930959e-03 8.402928398688e-05 6.602903394633e+00
2.130000000000e+02 -5.757040569138e-03 8.403953423597e-05 6.659201093353e+00
2.132500000000e+02 -5.746844332575e-03 8.404117141073e-05 6.715299490145e+00
2.135000000000e+02 -5.738891812483e-03 8.403655378419e-05 6.771176723305e+00
2.137500000000e+02 -5.733517140163e-03 8.402801118809e-05 6.826809206849e+00
2.140000000000e+02 -5.730999948097e-03 8.401779877598e-05 6.882171766915e+00
2.142500000000e+02 -5.731559336622e-03 8.400805534270e-05 6.937237787882e+00
2.145000000000e+02 -5.735348729469e-03 8.400076175635e-05 6.991979375814e+00
2.147500000000e+02 -5.742451919259e-03 8.399770235951e-05 7.046367535968e+00
2.150000000000e+02 -5.752880325896e-03 8.400043051843e-05 7.100372370963e+00
2.152500000000e+02 -5.766571801027e-03 8.401023859281e-05 7.153963291181e+00
2.155000000000e+02 -5.783390803710e-03 8.402814442676e-05 7.207109247031e+00
2.157500000000e+02 -5.803130281959e-03 8.405490073002e-05 7.259778972074e+00
2.160000000000e+02 -5.825514812949e-03 8.409096240578e-05 7.311941244826e+00
2.162500000000e+02 -5.850205366414e-03 8.413648676955e-05 7.363565157353e+00
2.165000000000e+02 -5.876805292709e-03 8.419134999671e-05 7.414620395556e+00
2.167500000000e+02 -5.904867630760e-03 8.425514871604e-05 7.465077518895e+00
2.170000000000e+02 -5.933903312504e-03 8.432723816468e-05 7.514908241420e+00
2.172500000000e+02 -5.963390253263e-03 8.440676311400e-05 7.564085701602e+00
2.175000000000e+02 -5.992783100894e-03 8.449268426905e-05 7.612584720229e+00
2.177500000000e+02 -6.021523588964e-03 8.458376305076e-05 7.660382035221e+00
2.180000000000e+02 -6.049050752289e-03 8.467865901110e-05 7.707456508889e+00
2.182500000000e+02 -6.074811367213e-03 8.477598324463e-05 7.753789301812e+00
2.185000000000e+02 -6.098270142620e-03 8.487425055331e-05 7.799364005440e+00
2.187500000000e+02 -6.118919588889e-03 8.497193548218e-05 7.844166730909e+00
2.190000000000e+02 -6.136289344943e-03 8.506750982837e-05 7.888186148110e+00
2.192500000000e+02 -6.149954979120e-03 8.515951193161e-05 7.931413473379e+00
2.195000000000e+02 -6.159545857918e-03 8.524648536845e-05 7.973842404696e+00
2.197500000000e+02 -6.164752333529e-03 8.532700679870e-05 8.015469003646e+00
2.200000000000e+02 -6.165331886366e-03 8.539978149572e-05 8.056291528028e+00
2.202500000000e+02 -6.161114493870e-03 8.546364003600e-05 8.096310215184e+00
2.205000000000e+02 -6.152006727150e-03 8.551754919667e-05 8.135527024745e+00
2.207500000000e+02 -6.137995017868e-03 8.556062592932e-05 8.173945341118e+00
2.210000000000e+02 -6.119147594437e-03 8.559214902784e-05 8.211569648644e+00
2.212500000000e+02 -6.095615586618e-03 8.561156921486e-05 8.248405179423e+00
2.215000000000e+02 -6.067632798458e-03 8.561851715860e-05 8.284457549694e+00
2.217500000000e+02 -6.035514625853e-03 8.561281058073e-05 8.319732383334e+00
2.220000000000e+02 -5.999655612007e-03 8.559445922141e-05 8.354234940011e+00
2.222500000000e+02 -5.960526052441e-03 8.556366857421e-05 8.387969744667e+00
2.225000000000e+02 -5.918667296486e-03 8.552084162103e-05 8.420940233156e+00
2.227500000000e+02 -5.874685918944e-03 8.546657926861e-05 8.453148416263e+00
2.230000000000e+02 -5.829246849701e-03 8.540167976023e-05 8.484594564372e+00
2.232500000000e+02 -5.783065322528e-03 8.532713638754e-05 8.515276925689e+00
2.235000000000e+02 -5.736897921373e-03 8.524413456143e-05 8.545191471879e+00
2.237500000000e+02 -5.691532669228e-03 8.515404668297e-05 8.574331683213e+00
2.240000000000e+02 -5.647778365472e-03 8.505842611867e-05 8.602688371656e+00
2.242500000000e+02 -5.606453232764e-03 8.495899838804e-05 8.630249540530e+00
2.245000000000e+02 -5.568373049295e-03 8.485765026794e-05 8.657000287644e+00
2.247500000000e+02 -5.534338878618e-03 8.475641581107e-05 8.682922746464e+00
2.250000000000e+02 -5.505124616520e-03 8.465745835462e-05 8.707996067975e+00
2.252500000000e+02 -5.481464367750e-03 8.456304277507e-05 8.732196438863e+00
2.255000000000e+02 -5.464040001629e-03 8.447550541307e-05 8.755497139533e+00
2.257500000000e+02 -5.453469000255e-03 8.439726491552e-05 8.777868637334e+00
2.260000000000e+02 -5.450292807123e-03 8.433074825404e-05 8.799278715934e+00
2.262500000000e+02 -5.454965902926e-03 8.427834675362e-05 8.819692639633e+00
2.265000000000e+02 -5.467845599797e-03 8.424239425753e-05 8.839073351435e+00
2.267500000000e+02 -5.489183089699e-03 8.422506593428e-05 8.857381705182e+00
2.270000000000e+02 -5.519115678814e-03 8.422832926466e-05 8.874576729973e+00
2.272500000000e+02 -5.557660447691e-03 8.425400220122e-05 8.890615926117e+00
2.275000000000e+02 -5.604709549168e-03 8.430361451725e-05 8.905455591405e+00
2.277500000000e+02 -5.660027312917e-03 8.437835539316e-05 8.919051176288e+00
2.280000000000e+02 -5.723249317627e-03 8.447906557479e-05 8.931357663819e+00
2.282500000000e+02 -5.793883266922e-03 8.460611578617e-05 8.942329976056e+00
2.285000000000e+02 -5.871312211783e-03 8.475937969687e-05 8.951923398786e+00
2.287500000000e+02 -5.954799749742e-03 8.493833395806e-05 8.960094024009e+00
2.290000000000e+02 -6.043497386001e-03 8.514201321502e-05 8.966799205658e+00
2.292500000000e+02 -6.136454012268e-03 8.536894923492e-05 8.971998020625e+00
2.295000000000e+02 -6.232627114602e-03 8.561713022692e-05 8.975651737020e+00
2.297500000000e+02 -6.330895965063e-03 8.588408252588e-05 8.977724275125e+00
2.300000000000e+02 -6.430076340865e-03 8.616693930347e-05 8.978182658213e+00
2.302500000000e+02 -6.528936722401e-03 8.646245254224e-05 8.976997451964e+00
2.305000000000e+02 -6.626215678613e-03 8.676705521676e-05 8.974143172461e+00
2.307500000000e+02 -6.720640180041e-03 8.707690537588e-05 8.969598670887e+00
2.310000000000e+02 -6.810944421883e-03 8.738795552307e-05 8.963347470715e+00
2.312500000000e+02 -6.895889024349e-03 8.769604349768e-05 8.955378066088e+00
2.315000000000e+02 -6.974280042933e-03 8.799697228465e-05 8.945684157024e+00
2.317500000000e+02 -7.044987760987e-03 8.828658330995e-05 8.934264831087e+00
2.320000000000e+02 -7.106964523417e-03 8.856083282346e-05 8.921124667978e+00
2.322500000000e+02 -7.159261709542e-03 8.881586714982e-05 8.906273778581e+00
2.325000000000e+02 -7.201045190844e-03 8.904809074647e-05 8.889727761048e+00
2.327500000000e+02 -7.231609092902e-03 8.925422603862e-05 8.871507576883e+00
2.330000000000e+02 -7.250387842196e-03 8.943138709641e-05 8.851639354046e+00
2.332500000000e+02 -7.256965746125e-03 8.957713619617e-05 8.830154103781e+00
2.335000000000e+02 -7.251084659187e-03 8.968950835453e-05 8.807087375383e+00
2.337500000000e+02 -7.232648840278e-03 8.976702128949e-05 8.782478836325e+00
2.340000000000e+02 -7.201727653614e-03 8.980873842815e-05 8.756371806648e+00
2.342500000000e+02 -7.158555316789e-03 8.981433545863e-05 8.728812739409e+00
2.345000000000e+02 -7.103528462127e-03 8.978396974343e-05 8.699850678519e+00
2.347500000000e+02 -7.037200755873e-03 8.971845112249e-05 8.669536688526e+00
2.350000000000e+02 -6.960275666545e-03 8.961908184127e-05 8.637923287864e+00
2.352500000000e+02 -6.873596803494e-03 8.948763292840e-05 8.605063881656e+00
2.355000000000e+02 -6.778136508707e-03 8.932639924997e-05 8.571012223002e+00
2.357500000000e+02 -6.674982143859e-03 8.913817896838e-05 8.535821897736e+00
2.360000000000e+02 -6.565321518098e-03 8.892612928238e-05 8.499545857504e+00
2.362500000000e+02 -6.450426817613e-03 8.869381143373e-05 8.462235994652e+00
2.365000000000e+02 -6.331637436787e-03 8.844507019193e-05 8.423942777504e+00
2.367500000000e+02 -6.210341891611e-03 8.818400233915e-05 8.384714939432e+00
2.370000000000e+02 -6.087959532529e-03 8.791492331245e-05 8.344599228038e+00
2.372500000000e+02 -5.965922206611e-03 8.764227625013e-05 8.303640215587e+00
2.375000000000e+02 -5.845656011911e-03 8.737060668021e-05 8.261880163502e+00
2.377500000000e+02 -5.728563450150e-03 8.710446880011e-05 8.219358944777e+00
2.380000000000e+02 -5.616006388299e-03 8.684834731507e-05 8.176114013509e+00
2.382500000000e+02 -5.509289767494e-03 8.660661913706e-05 8.132180422440e+00
2.385000000000e+02 -5.409646448207e-03 8.638350255352e-05 8.087590878066e+00
2.387500000000e+02 -5.318223301010e-03 8.618298917293e-05 8.042375829734e+00
2.390000000000e+02 -5.236068462850e-03 8.600877788303e-05 7.996563586081e+00
2.392500000000e+02 -5.164120298220e-03 8.586425434551e-05 7.950180450979e+00
2.395000000000e+02 -5.103197738983e-03 8.575244335413e-05 7.903250873762e+00
2.397500000000e+02 -5.053992348894e-03 8.567596590858e-05 7.855797607473e+00
2.400000000000e+02 -5.017061705081e-03 8.563700319633e-05 7.807841868667e+00
2.402500000000e+02 -4.992824649395e-03 8.563726633654e-05 7.759403494872e+00
2.405000000000e+02 -4.981557952801e-03 8.567797041431e-05 7.710501094680e+00
2.407500000000e+02 -4.983394762519e-03 8.575981347514e-05 7.661152188394e+00
2.410000000000e+02 -4.998324279473e-03 8.588295849371e-05 7.611373334738e+00
2.412500000000e+02 -5.026193215961e-03 8.604702481474e-05 7.561180244848e+00
2.415000000000e+02 -5.066708632223e-03 8.625106992813e-05 7.510587881522e+00
2.417500000000e+02 -5.119442088723e-03 8.649361521046e-05 7.459610544512e+00
2.420000000000e+02 -5.183835340780e-03 8.677263231399e-05 7.408261944577e+00
2.422500000000e+02 -5.259207060615e-03 8.708556358439e-05 7.356555265011e+00
2.425000000000e+02 -5.344761046867e-03 8.742932568592e-05 7.304503217107e+00
2.427500000000e+02 -5.439595449706e-03 8.780033930170e-05 7.252118089204e+00
2.430000000000e+02 -5.542713137354e-03 8.819457235165e-05 7.199411793340e+00
2.432500000000e+02 -5.653033037982e-03 8.860757467419e-05 7.146395911082e+00
2.435000000000e+02 -5.769402393989e-03 8.903452162640e-05 7.093081742800e+00
2.437500000000e+02 -5.890609669167e-03 8.947026619649e-05 7.039480357196e+00
2.440000000000e+02 -6.015398145634e-03 8.990939571923e-05 6.985602647854e+00
2.442500000000e+02 -6.142479900592e-03 9.034629480628e-05 6.931459392611e+00
2.445000000000e+02 -6.270550003273e-03 9.077521430878e-05 6.877061318382e+00
2.447500000000e+02 -6.398300820051e-03 9.119033939556e-05 6.822419165799e+00
2.450000000000e+02 -6.524436173050e-03 9.158586210423e-05 6.767543757395e+00
2.452500000000e+02 -6.647685141661e-03 9.195605500908e-05 6.712446065220e+00
2.455000000000e+02 -6.766815439634e-03 9.229534394983e-05 6.657137270980e+00
2.457500000000e+02 -6.880645896229e-03 9.259837806913e-05 6.601628825842e+00
2.460000000000e+02 -6.988058226437e-03 9.286009718865e-05 6.545932495459e+00
2.462500000000e+02 -7.088007467431e-03 9.307579261780e-05 6.490060400092e+00
2.465000000000e+02 -7.179531473151e-03 9.324115606374e-05 6.434025035016e+00
2.467500000000e+02 -7.261758818526e-03 9.335234243943e-05 6.377839282309e+00
2.470000000000e+02 -7.333915629589e-03 9.340601528199e-05 6.321516399387e+00
2.472500000000e+02 -7.395330860631e-03 9.339936042804e-05 6.265069993892e+00
2.475000000000e+02 -7.445440250915e-03 9.333011323934e-05 6.208513981268e+00
2.477500000000e+02 -7.483789191289e-03 9.319657666462e-05 6.151862518143e+00
2.480000000000e+02 -7.510033941191e-03 9.299762336051e-05 6.095129927546e+00
2.482500000000e+02 -7.523941881701e-03 9.273270282881e-05 6.038330598942e+00
2.485000000000e+02 -7.525390215439e-03 9.240182492817e-05 5.981478885212e+00
2.487500000000e+02 -7.514363902952e-03 9.200554066363e-05 5.924588979314e+00
2.490000000000e+02 -7.490951902258e-03 9.154492066346e-05 5.867674795586e+00
2.492500000000e+02 -7.455342886980e-03 9.102152150181e-05 5.810749837530e+00
2.495000000000e+02 -7.407819716183e-03 9.043732688482e-05 5.753827079647e+00
2.497500000000e+02 -7.348753568781e-03 8.979478649912e-05 5.696918844739e+00
2.500000000000e+02 -7.278597120014e-03 8.909672348578e-05 5.640036704840e+00
2.502500000000e+02 -7.197877427320e-03 8.834627220280e-05 5.583191386981e+00
2.505000000000e+02 -7.107188297341e-03 8.754684452811e-05 5.526392706343e+00
2.507500000000e+02 -7.007182480798e-03 8.670209519973e-05 5.469649523451e+00
2.510000000000e+02 -6.898563904293e-03 8.581588500534e-05 5.412969718784e+00
2.512500000000e+02 -6.782079739424e-03 8.489223795985e-05 5.356360207691e+00
2.515000000000e+02 -6.658512675564e-03 8.393524610401e-05 5.299826970650e+00
2.517500000000e+02 -6.528673234986e-03 8.294908895040e-05 5.243375124921e+00
2.520000000000e+02 -6.393392415090e-03 8.193798909395e-05 5.187009009906e+00
2.522500000000e+02 -6.253514528203e-03 8.090617077203e-05 5.130732310171e+00
2.525000000000e+02 -6.109890372228e-03 7.985782968598e-05 5.074548187658e+00
2.527500000000e+02 -5.963370730842e-03 7.879710086631e-05 5.018459439073e+00
2.530000000000e+02 -5.814800252920e-03 7.772802830827e-05 4.962468665267e+00
2.532500000000e+02 -5.665011664352e-03 7.665455152642e-05 4.906578440885e+00
2.535000000000e+02 -5.514820446253e-03 7.558047485429e-05 4.850791495720e+00
2.537500000000e+02 -5.365019809401e-03 7.450943929879e-05 4.795110882265e+00
2.540000000000e+02 -5.216376126254e-03 7.344490459776e-05 4.739540140381e+00
2.542500000000e+02 -5.069624713583e-03 7.239012909102e-05 4.684083443293e+00
2.545000000000e+02 -4.925466072541e-03 7.134815123672e-05 4.628745726744e+00
2.547500000000e+02 -4.784562417219e-03 7.032175919422e-05 4.573532789094e+00
2.550000000000e+02 -4.647534659357e-03 6.931348870068e-05 4.518451368175e+00
2.552500000000e+02 -4.514959782857e-03 6.832563272449e-05 4.463509187611e+00
2.555000000000e+02 -4.387368494812e-03 6.736019032724e-05 4.408714968058e+00
2.557500000000e+02 -4.265243386347e-03 6.641886165776e-05 4.354078410308e+00
2.560000000000e+02 -4.149017401481e-03 6.550304299677e-05 4.299610145406e+00
2.562500000000e+02 -4.039072658413e-03 6.461382117892e-05 4.245321655230e+00
2.565000000000e+02 -3.935739674525e-03 6.375197758665e-05 4.191225168602e+00
2.567500000000e+02 -3.839296777078e-03 6.291798499783e-05 4.137333531517e+00
2.570000000000e+02 -3.749969994617e-03 6.211201374359e-05 4.083660062725e+00
2.572500000000e+02 -3.667933198289e-03 6.133393958005e-05 4.030218394818e+00
2.575000000000e+02 -3.593308556903e-03 6.058335815110e-05 3.977022308313e+00
2.577500000000e+02 -3.526167232588e-03 5.985960073629e-05 3.924085563604e+00
2.580000000000e+02 -3.466530342952e-03 5.916175338447e-05 3.871421736681e+00
2.582500000000e+02 -3.414370063993e-03 5.848867821392e-05 3.819044061122e+00
2.585000000000e+02 -3.369610952337e-03 5.783904457585e-05 3.766965283740e+00
2.587500000000e+02 -3.332131330786e-03 5.721135253506e-05 3.715197534907e+00
2.590000000000e+02 -3.301764717772e-03 5.660392315981e-05 3.663752217894e+00
2.592500000000e+02 -3.278301299128e-03 5.601496494279e-05 3.612639917074e+00
2.595000000000e+02 -3.261489469483e-03 5.544259125323e-05 3.561870327882e+00
2.597500000000e+02 -3.251037345035e-03 5.488484618987e-05 3.511452206701e+00
2.600000000000e+02 -3.246614147742e-03 5.433972553676e-05 3.461393339806e+00
2.602500000000e+02 -3.247851588735e-03 5.380519583445e-05 3.411700529974e+00
2.605000000000e+02 -3.254345336790e-03 5.327921042964e-05 3.362379598195e+00
2.607500000000e+02 -3.265656567341e-03 5.275971720228e-05 3.313435398836e+00
2.610000000000e+02 -3.281313329266e-03 5.224472180798e-05 3.264871844789e+00
2.612500000000e+02 -3.300812117269e-03 5.173227591060e-05 3.216691942499e+00
2.615000000000e+02 -3.323619718698e-03 5.122044805045e-05 3.168897832039e+00
2.617500000000e+02 -3.349175222012e-03 5.070736717841e-05 3.121490834689e+00
2.620000000000e+02 -3.376892091138e-03 5.019124059810e-05 3.074471502245e+00
2.622500000000e+02 -3.406160709063e-03 4.967035562234e-05 3.027839673571e+00
2.625000000000e+02 -3.436351111273e-03 4.914308496776e-05 2.981594532294e+00
2.627500000000e+02 -3.466816200222e-03 4.860789440211e-05 2.935734673808e+00
2.630000000000e+02 -3.496895432241e-03 4.806334907737e-05 2.890258177355e+00
2.632500000000e+02 -3.525919027238e-03 4.750811948043e-05 2.845162687542e+00
2.635000000000e+02 -3.553212718151e-03 4.694099053945e-05 2.800445511539e+00
2.637500000000e+02 -3.578102935408e-03 4.636086873197e-05 2.756103726672e+00
2.640000000000e+02 -3.599922586944e-03 4.576678951024e-05 2.712134311333e+00
2.642500000000e+02 -3.618017210347e-03 4.515792500812e-05 2.668534290468e+00
2.645000000000e+02 -3.631751547290e-03 4.453359223205e-05 2.625300909638e+00
2.647500000000e+02 -3.640516401100e-03 4.389326037962e-05 2.582431826388e+00
2.650000000000e+02 -3.643735684929e-03 4.323655728816e-05 2.539925332520e+00
2.652500000000e+02 -3.640873480475e-03 4.256327582186e-05 2.497780593213e+00
2.655000000000e+02 -3.631441080278e-03 4.187337913436e-05 2.455997915571e+00
2.657500000000e+02 -3.615003828974e-03 4.116700440093e-05 2.414579029446e+00
2.660000000000e+02 -3.591187735440e-03 4.044446642232e-05 2.373527391943e+00
2.662500000000e+02 -3.559685670099e-03 3.970625494690e-05 2.332848495209e+00
2.665000000000e+02 -3.520263122622e-03 3.895303132537e-05 2.292550187662e+00
2.667500000000e+02 -3.472763212621e-03 3.818566722186e-05 2.252642985563e+00
2.670000000000e+02 -3.417111124887e-03 3.740520669238e-05 2.213140383340e+00
2.672500000000e+02 -3.353317782337e-03 3.661287200427e-05 2.174059140999e+00
2.675000000000e+02 -3.281482574302e-03 3.581007194325e-05 2.135419545229e+00
2.677500000000e+02 -3.201795220684e-03 3.499838654686e-05 2.097245640369e+00
2.680000000000e+02 -3.114536632388e-03 3.417956161178e-05 2.059565406732e+00
2.682500000000e+02 -3.020078578365e-03 3.335552695585e-05 2.022410893364e+00
2.685000000000e+02 -2.918882221775e-03 3.252838731940e-05 1.985818283651e+00
2.687500000000e+02 -2.811495539579e-03 3.170041704606e-05 1.949827892933e+00
2.690000000000e+02 -2.698549615219e-03 3.087405558522e-05 1.914484096217e+00
2.692500000000e+02 -2.580753766155e-03 3.005190049107e-05 1.879835174094e+00
2.695000000000e+02 -2.458889552542e-03 2.923669893320e-05 1.845933080781e+00
2.697500000000e+02 -2.333803665768e-03 2.843133927388e-05 1.812833138413e+00
2.700000000000e+02 -2.206399722114e-03 2.763883623244e-05 1.780593654896e+00
2.702500000000e+02 -2.077629066679e-03 2.686231498331e-05 1.749275476504e+00
2.705000000000e+02 -1.948480665620e-03 2.610499262629e-05 1.718941486406e+00
2.707500000000e+02 -1.819970182010e-03 2.537015636062e-05 1.689656054888e+00
2.710000000000e+02 -1.693128375888e-03 2.466113875282e-05 1.661484458922e+00
2.712500000000e+02 -1.568988953714e-03 2.398128997502e-05 1.634492281935e+00
2.715000000000e+02 -1.448576036697e-03 2.333394709611e-05 1.608744811385e+00
2.717500000000e+02 -1.332891473761e-03 2.272240130430e-05 1.584306443812e+00
2.720000000000e+02 -1.222902226827e-03 2.214986615659e-05 1.561240113449e+00
2.722500000000e+02 -1.119528090010e-03 2.161944098236e-05 1.539606753365e+00
2.725000000000e+02 -1.023629931556e-03 2.113407480880e-05 1.519464801172e+00
2.727500000000e+02 -9.359987144941e-04 2.069653324599e-05 1.500869752737e+00
2.730000000000e+02 -8.573454728734e-04 2.030936486636e-05 1.483873771379e+00
2.732500000000e+02 -7.882924318620e-04 1.997487055116e-05 1.468525354171e+00
2.735000000000e+02 -7.293654575083e-04 1.969507411326e-05 1.454869055901e+00
2.737500000000e+02 -6.809879213373e-04 1.947169804511e-05 1.442945270583e+00
2.740000000000e+02 -6.434761633141e-04 1.930614236983e-05 1.432790066941e+00
2.742500000000e+02 -6.170365157484e-04 1.919946898460e-05 1.424435075487e+00
2.745000000000e+02 -6.017640121075e-04 1.915238999728e-05 1.417907422632e+00
2.747500000000e+02 -5.976427203017e-04 1.916526212925e-05 1.413229707429e+00
2.750000000000e+02 -6.045477707121e-04 1.923808605814e-05 1.410420016333e+00
2.752500000000e+02 -6.222489273413e-04 1.937051171247e-05 1.409491971489e+00
2.755000000000e+02 -6.504156899844e-04 1.956184975527e-05 1.410454808345e+00
2.757500000000e+02 -6.886237809642e-04 1.981108717364e-05 1.413313479090e+00
2.760000000000e+02 -7.363628445398e-04 2.011690758197e-05 1.418068777484e+00
2.762500000000e+02 -7.930452949770e-04 2.047771528407e-05 1.424717483799e+00
2.765000000000e+02 -8.580160304216e-04 2.089166246610e-05 1.433252524987e+00
2.767500000000e+02 -9.305628865635e-04 2.135667467484e-05 1.443663149540e+00
2.770000000000e+02 -1.009927575778e-03 2.187049037117e-05 1.455935114318e+00
2.772500000000e+02 -1.095316863944e-03 2.243068867985e-05 1.470050879381e+00
2.775000000000e+02 -1.185913823010e-03 2.303471331133e-05 1.485989812099e+00
2.777500000000e+02 -1.280888943497e-03 2.367990429047e-05 1.503728394025e+00
2.780000000000e+02 -1.379411005207e-03 2.436352616850e-05 1.523240432539e+00
2.782500000000e+02 -1.480657473059e-03 2.508279264707e-05 1.544497269940e+00
2.785000000000e+02 -1.583824329027e-03 2.583488837690e-05 1.567467992100e+00
2.787500000000e+02 -1.688135174716e-03 2.661698879738e-05 1.592119629198e+00
2.790000000000e+02 -1.792849509199e-03 2.742627662566e-05 1.618417351080e+00
2.792500000000e+02 -1.897270098616e-03 2.825995645009e-05 1.646324650498e+00
2.795000000000e+02 -2.000749410616e-03 2.911526766727e-05 1.675803516175e+00
2.797500000000e+02 -2.102695046494e-03 2.998949378080e-05 1.706814592555e+00
2.800000000000e+02 -2.202574190275e-03 3.087997159881e-05 1.739317324069e+00
2.802500000000e+02 -2.299917000076e-03 3.178409743998e-05 1.773270086425e+00
2.805000000000e+02 -2.394319069735e-03 3.269933421751e-05 1.808630301353e+00
2.807500000000e+02 -2.485442932084e-03 3.362321819633e-05 1.845354539057e+00
2.810000000000e+02 -2.573018681550e-03 3.455336493366e-05 1.883398606404e+00
2.812500000000e+02 -2.656843730642e-03 3.548747574292e-05 1.922717625965e+00
2.815000000000e+02 -2.736781765217e-03 3.642334498369e-05 1.963266105411e+00
2.817500000000e+02 -2.812760966043e-03 3.735886832174e-05 2.004998002730e+00
2.820000000000e+02 -2.884771570843e-03 3.829205126066e-05 2.047866788108e+00
2.822500000000e+02 -2.952862772883e-03 3.922101947143e-05 2.091825507456e+00
2.825000000000e+02 -3.017139069117e-03 4.014402944008e-05 2.136826849756e+00
2.827500000000e+02 -3.077756133783e-03 4.105947995106e-05 2.182823222016e+00
2.830000000000e+02 -3.134916180825e-03 4.196592326822e-05 2.229766834222e+00
2.832500000000e+02 -3.188862992262e-03 4.286207661375e-05 2.277609797123e+00
2.835000000000e+02 -3.239876577655e-03 4.374683327654e-05 2.326304234250e+00
2.837500000000e+02 -3.288267561416e-03 4.461927135344e-05 2.375802408839e+00
2.840000000000e+02 -3.334371372483e-03 4.547865722607e-05 2.426056866995e+00
2.842500000000e+02 -3.378542228248e-03 4.632445625985e-05 2.477020594895e+00
2.845000000000e+02 -3.421147107472e-03 4.715635827232e-05 2.528647188715e+00
2.847500000000e+02 -3.462559602833e-03 4.797424015140e-05 2.580891036253e+00
2.850000000000e+02 -3.503153766764e-03 4.877819564447e-05 2.633707504690e+00
2.852500000000e+02 -3.543297994359e-03 4.956849088800e-05 2.687053132497e+00
2.855000000000e+02 -3.583348999468e-03 5.034556661804e-05 2.740885819112e+00
2.857500000000e+02 -3.623646112470e-03 5.111004462022e-05 2.795165010546e+00
2.860000000000e+02 -3.664505819272e-03 5.186271272520e-05 2.849851872275e+00
2.862500000000e+02 -3.706216627413e-03 5.260450323413e-05 2.904909445249e+00
2.865000000000e+02 -3.749034362683e-03 5.333645864333e-05 2.960302782796e+00
2.867500000000e+02 -3.793177990598e-03 5.405971732886e-05 3.015999058548e+00
2.870000000000e+02 -3.838825891789e-03 5.477548508553e-05 3.071967644418e+00
2.872500000000e+02 -3.886112832184e-03 5.548500972563e-05 3.128180154074e+00
2.875000000000e+02 -3.935127678765e-03 5.618955497808e-05 3.184610446081e+00
2.877500000000e+02 -3.985911862300e-03 5.689037463399e-05 3.241234590792e+00
2.880000000000e+02 -4.038458748277e-03 5.758869277631e-05 3.298030791851e+00
2.882500000000e+02 -4.092713854186e-03 5.828568025057e-05 3.354979267807e+00
2.885000000000e+02 -4.148575884023e-03 5.898239015795e-05 3.412062093814e+00
2.887500000000e+02 -4.205898748941e-03 5.967978193808e-05 3.469263002525e+00
2.890000000000e+02 -4.264494479985e-03 6.037869837289e-05 3.526567155901e+00
2.892500000000e+02 -4.324136834893e-03 6.107984314804e-05 3.583960882968e+00
2.895000000000e+02 -4.384565644919e-03 6.178376798430e-05 3.641431397322e+00
2.897500000000e+02 -4.445491832906e-03 6.249086317472e-05 3.698966494985e+00
2.900000000000e+02 -4.506602873637e-03 6.320135183463e-05 3.756554250884e+00
2.902500000000e+02 -4.567568639638e-03 6.391528706395e-05 3.814182705629e+00
2.905000000000e+02 -4.628047505279e-03 6.463255257427e-05 3.871839570747e+00
2.907500000000e+02 -4.687692564541e-03 6.535286560483e-05 3.929511944533e+00
2.910000000000e+02 -4.746157738709e-03 6.607578349585e-05 3.987186052766e+00
2.912500000000e+02 -4.803103716848e-03 6.680071261531e-05 4.044847029417e+00
2.915000000000e+02 -4.858203620645e-03 6.752691817374e-05 4.102478730615e+00
2.917500000000e+02 -4.911148247292e-03 6.825353987330e-05 4.160063593584e+00
2.920000000000e+02 -4.961651013766e-03 6.897960818666e-05 4.217582554604e+00
2.922500000000e+02 -5.009452256440e-03 6.970406015805e-05 4.275015007315e+00
2.925000000000e+02 -5.054323012301e-03 7.042575011879e-05 4.332338829765e+00
2.927500000000e+02 -5.096068072829e-03 7.114347098020e-05 4.389530452706e+00
2.930000000000e+02 -5.134528649741e-03 7.185597450773e-05 4.446564996154e+00
2.932500000000e+02 -5.169584458674e-03 7.256198778716e-05 4.503416442960e+00
2.935000000000e+02 -5.201155393710e-03 7.326023211623e-05 4.560057873725e+00
2.937500000000e+02 -5.229202647045e-03 7.394944033012e-05 4.616461735659e+00
2.940000000000e+02 -5.253729390308e-03 7.462837415340e-05 4.672600149088e+00
2.942500000000e+02 -5.274781124444e-03 7.529584154778e-05 4.728445252547e+00
2.945000000000e+02 -5.292445578514e-03 7.595071269070e-05 4.783969559368e+00
2.947500000000e+02 -5.306852400819e-03 7.659193620335e-05 4.839146342243e+00
2.950000000000e+02 -5.318172467283e-03 7.721855443110e-05 4.893950013407e+00
2.952500000000e+02 -5.326617009138e-03 7.782971835324e-05 4.948356514719e+00
2.955000000000e+02 -5.332436401773e-03 7.842470200581e-05 5.002343691691e+00
2.957500000000e+02 -5.335918670792e-03 7.900291598004e-05 5.055891651496e+00
2.960000000000e+02 -5.337387718073e-03 7.956391977257e-05 5.108983101562e+00
2.962500000000e+02 -5.337201151633e-03 8.010743305736e-05 5.161603649724e+00
2.965000000000e+02 -5.335747767287e-03 8.063334521746e-05 5.213742074466e+00
2.967500000000e+02 -5.333444563310e-03 8.114171601339e-05 5.265390546464e+00
2.970000000000e+02 -5.330733292246e-03 8.163278703546e-05 5.316544809471e+00
2.972500000000e+02 -5.328076490869e-03 8.210700370076e-05 5.367204308341e+00
2.975000000000e+02 -5.325952952384e-03 8.256499005233e-05 5.417372267200e+00
2.977500000000e+02 -5.324852594279e-03 8.300754682480e-05 5.467055717155e+00
2.980000000000e+02 -5.325270788038e-03 8.343564511379e-05 5.516265471146e+00
2.982500000000e+02 -5.327702133498e-03 8.385041615225e-05 5.565016050450e+00
2.985000000000e+02 -5.332633628119e-03 8.425311985139e-05 5.613325563110e+00
2.987500000000e+02 -5.340537404636e-03 8.464513549622e-05 5.661215538594e+00
2.990000000000e+02 -5.351863159989e-03 8.502790409523e-05 5.708710723722e+00
2.992500000000e+02 -5.367030206010e-03 8.540295076387e-05 5.755838840327e+00
2.995000000000e+02 -5.386419434758e-03 8.577186620493e-05 5.802630314905e+00
2.997500000000e+02 -5.410365463987e-03 8.613619841055e-05 5.849117981803e+00
3.000000000000e+02 -5.439148994898e-03 8.649743578584e-05 5.895336765569e+00
3.002500000000e+02 -5.472989585061e-03 8.685697892596e-05 5.941323348104e+00
3.005000000000e+02 -5.512039085408e-03 8.721612229504e-05 5.987115828398e+00
3.007500000000e+02 -5.556375842137e-03 8.757592337466e-05 6.032753369419e+00
3.010000000000e+02 -5.605999955667e-03 8.793723909398e-05 6.078275850138e+00
3.012500000000e+02 -5.660829571844e-03 8.830069674934e-05 6.123723515231e+00
3.015000000000e+02 -5.720698514268e-03 8.866664309887e-05 6.169136630555e+00
3.017500000000e+02 -5.785355313888e-03 8.903512301603e-05 6.214555144957e+00
3.020000000000e+02 -5.854463736575e-03 8.940586352529e-05 6.260018361153e+00
3.022500000000e+02 -5.927604735631e-03 8.977826029169e-05 6.305564616704e+00
3.025000000000e+02 -6.004279972888e-03 9.015137836260e-05 6.351230975620e+00
3.027500000000e+02 -6.083916878542e-03 9.052395517506e-05 6.397052931141e+00
3.030000000000e+02 -6.165874962814e-03 9.089441450910e-05 6.443064123757e+00
3.032500000000e+02 -6.249453386317e-03 9.126087800831e-05 6.489296062743e+00
3.035000000000e+02 -6.333899649703e-03 9.162118964456e-05 6.535777867360e+00
3.037500000000e+02 -6.418419174029e-03 9.197295394817e-05 6.582536016023e+00
3.040000000000e+02 -6.502185632829e-03 9.231357537628e-05 6.629594106355e+00
3.042500000000e+02 -6.584351784531e-03 9.264029453435e-05 6.676972632016e+00
3.045000000000e+02 -6.664060645029e-03 9.295023006972e-05 6.724688764175e+00
3.047500000000e+02 -6.740456736120e-03 9.324042933440e-05 6.772756154995e+00
3.050000000000e+02 -6.812697237000e-03 9.350791340162e-05 6.821184752202e+00
3.052500000000e+02 -6.879962823236e-03 9.374972514464e-05 6.869980635472e+00
3.055000000000e+02 -6.941468154283e-03 9.396297247929e-05 6.919145864561e+00
3.057500000000e+02 -6.996471649757e-03 9.414486982021e-05 6.968678359653e+00
3.060000000000e+02 -7.044284723146e-03 9.429277991596e-05 7.018571794645e+00
3.062500000000e+02 -7.084280103858e-03 9.440425211121e-05 7.068815526948e+00
3.065000000000e+02 -7.115899496428e-03 9.447705840690e-05 7.119394544980e+00
3.067500000000e+02 -7.138660229675e-03 9.450922495069e-05 7.170289454606e+00
3.070000000000e+02 -7.152161215826e-03 9.449906078476e-05 7.221476486728e+00
3.072500000000e+02 -7.156087870273e-03 9.444518295360e-05 7.272927544666e+00
3.075000000000e+02 -7.150216340877e-03 9.434653855858e-05 7.324610274939e+00
3.077500000000e+02 -7.134416803034e-03 9.420241776970e-05 7.376488174315e+00
3.080000000000e+02 -7.108655912684e-03 9.401247351690e-05 7.428520726153e+00
3.082500000000e+02 -7.072998544985e-03 9.377675368458e-05 7.480663562698e+00
3.085000000000e+02 -7.027608562640e-03 9.349568752348e-05 7.532868659651e+00
3.087500000000e+02 -6.972748868119e-03 9.317008649642e-05 7.585084551496e+00
3.090000000000e+02 -6.908780485539e-03 9.280113823357e-05 7.637256574314e+00
3.092500000000e+02 -6.836160788138e-03 9.239048061377e-05 7.689327125158e+00
3.095000000000e+02 -6.755440632273e-03 9.194013384811e-05 7.741235942396e+00
3.097500000000e+02 -6.667260647258e-03 9.145249035658e-05 7.792920397040e+00
3.100000000000e+02 -6.572346393191e-03 9.093032357568e-05 7.844315797098e+00
3.102500000000e+02 -6.471502449699e-03 9.037675672177e-05 7.895355696294e+00
3.105000000000e+02 -6.365605434141e-03 8.979517576949e-05 7.945972206669e+00
3.107500000000e+02 -6.255596093022e-03 8.918936082764e-05 7.996096308060e+00
3.110000000000e+02 -6.142470084765e-03 8.856337769023e-05 8.045658151920e+00
3.112500000000e+02 -6.027267706155e-03 8.792151390316e-05 8.094587353870e+00
3.115000000000e+02 -5.911062637656e-03 8.726825520186e-05 8.142813272401e+00
3.117500000000e+02 -5.794950169101e-03 8.660824380349e-05 8.190265267612e+00
3.120000000000e+02 -5.680034797914e-03 8.594622443051e-05 8.236872939918e+00
3.122500000000e+02 -5.567417515095e-03 8.528700208615e-05 8.282566343811e+00
3.125000000000e+02 -5.458182968852e-03 8.463540650966e-05 8.327276174867e+00
3.127500000000e+02 -5.353386592314e-03 8.399620714855e-05 8.370933933705e+00
3.130000000000e+02 -5.254042105158e-03 8.337409161799e-05 8.413472062050e+00
3.132500000000e+02 -5.161109569017e-03 8.277360501902e-05 8.454824054013e+00
3.135000000000e+02 -5.075484136525e-03 8.219908169313e-05 8.494924550317e+00
3.137500000000e+02 -4.997985832610e-03 8.165461337620e-05 8.533709411184e+00
3.140000000000e+02 -4.929350407447e-03 8.114399417319e-05 8.571115775097e+00
3.142500000000e+02 -4.870221302477e-03 8.067066927042e-05 8.607082114363e+00
3.145000000000e+02 -4.821143035268e-03 8.023772112939e-05 8.641548282561e+00
3.147500000000e+02 -4.782555913896e-03 7.984784281553e-05 8.674455563532e+00
3.150000000000e+02 -4.754792047715e-03 7.950327854955e-05 8.705746733344e+00
3.152500000000e+02 -4.738072938354e-03 7.920583707086e-05 8.735366128451e+00
3.155000000000e+02 -4.732508353989e-03 7.895689539197e-05 8.763259733172e+00
3.157500000000e+02 -4.738096586455e-03 7.875738561483e-05 8.789375283189e+00
3.160000000000e+02 -4.754725901925e-03 7.860777659424e-05 8.813662397797e+00
3.162500000000e+02 -4.782177312910e-03 7.850807499685e-05 8.836072728608e+00
3.165000000000e+02 -4.820128453205e-03 7.845782581434e-05 8.856560135025e+00
3.167500000000e+02 -4.868158427590e-03 7.845609668822e-05 8.875080882764e+00
3.170000000000e+02 -4.925753691060e-03 7.850157982628e-05 8.891593859152e+00
3.172500000000e+02 -4.992314776612e-03 7.859262526982e-05 8.906060812491e+00
3.175000000000e+02 -5.067163841620e-03 7.872720154090e-05 8.918446598056e+00
3.177500000000e+02 -5.149552769100e-03 7.890296599544e-05 8.928719435039e+00
3.180000000000e+02 -5.238671766692e-03 7.911720262338e-05 8.936851166249e+00
3.182500000000e+02 -5.333658342444e-03 7.936690738652e-05 8.942817510318e+00
3.185000000000e+02 -5.433606609658e-03 7.964886336034e-05 8.946598310086e+00
3.187500000000e+02 -5.537576775765e-03 7.995965376972e-05 8.948177758069e+00
3.190000000000e+02 -5.644604674646e-03 8.029569194584e-05 8.947544602782e+00
3.192500000000e+02 -5.753711195593e-03 8.065327309387e-05 8.944692322901e+00
3.195000000000e+02 -5.863911638535e-03 8.102860753839e-05 8.939619275378e+00
3.197500000000e+02 -5.974224748478e-03 8.141778886389e-05 8.932328800263e+00
3.200000000000e+02 -6.083681467555e-03 8.181684559899e-05 8.922829290527e+00
3.202500000000e+02 -6.191333192496e-03 8.222183337367e-05 8.911134217672e+00
3.205000000000e+02 -6.296259639625e-03 8.262885067042e-05 8.897262124300e+00
3.207500000000e+02 -6.397576115871e-03 8.303406042365e-05 8.881236571929e+00
3.210000000000e+02 -6.494440222224e-03 8.343371946523e-05 8.863086053301e+00
3.212500000000e+02 -6.586057999266e-03 8.382420857123e-05 8.842843879113e+00
3.215000000000e+02 -6.671689390545e-03 8.420206015600e-05 8.820548026977e+00
3.217500000000e+02 -6.750653154398e-03 8.456398560344e-05 8.796240978145e+00
3.220000000000e+02 -6.822331133215e-03 8.490690291502e-05 8.769969525251e+00
3.222500000000e+02 -6.886171969077e-03 8.522795870897e-05 8.741784576881e+00
3.225000000000e+02 -6.941694198022e-03 8.552455186348e-05 8.711740942201e+00
3.227500000000e+02 -6.988488833702e-03 8.579434658426e-05 8.679897118105e+00
3.230000000000e+02 -7.026221454235e-03 8.603529419143e-05 8.646315065814e+00
3.232500000000e+02 -7.054633895109e-03 8.624564668686e-05 8.611059985458e+00
3.235000000000e+02 -7.073545547564e-03 8.642395956790e-05 8.574200092505e+00
3.237500000000e+02 -7.082854329817e-03 8.656906684140e-05 8.535806385195e+00
3.240000000000e+02 -7.082537123379e-03 8.668020933819e-05 8.495952415516e+00
3.242500000000e+02 -7.072649584917e-03 8.675700242183e-05 8.454714048751e+00
3.245000000000e+02 -7.053325387606e-03 8.679928553032e-05 8.412169222570e+00
3.247500000000e+02 -7.024775036826e-03 8.680720214463e-05 8.368397691290e+00
3.250000000000e+02 -6.987283739236e-03 8.678123483546e-05 8.323480763814e+00
3.252500000000e+02 -6.941208572283e-03 8.672217686823e-05 8.277501024355e+00
3.255000000000e+02 -6.886975000620e-03 8.663110091536e-05 8.230542039541e+00
3.257500000000e+02 -6.825072689973e-03 8.650932336829e-05 8.182688049006e+00
3.260000000000e+02 -6.756050841438e-03 8.635842351132e-05 8.134023638845e+00
3.262500000000e+02 -6.680512750817e-03 8.618022058801e-05 8.084633398954e+00
3.265000000000e+02 -6.599109995955e-03 8.597670387850e-05 8.034601566341e+00
3.267500000000e+02 -6.512536163791e-03 8.575003396669e-05 7.984011655574e+00
3.270000000000e+02 -6.421520548959e-03 8.550253005682e-05 7.932946081214e+00
3.272500000000e+02 -6.326821479370e-03 8.523662633617e-05 7.881485777372e+00
3.275000000000e+02 -6.229219389408e-03 8.495484740273e-05 7.829709815041e+00
3.277500000000e+02 -6.129509765064e-03 8.465970860488e-05 7.777695027806e+00
3.280000000000e+02 -6.028496036501e-03 8.435377566005e-05 7.725515649541e+00
3.282500000000e+02 -5.926982599990e-03 8.403957818975e-05 7.673242965618e+00
3.285000000000e+02 -5.825767815565e-03 8.371966175741e-05 7.620944988691e+00
3.287500000000e+02 -5.725637042862e-03 8.339658752851e-05 7.568686161246e+00
3.290000000000e+02 -5.627356074563e-03 8.307279591685e-05 7.516527084559e+00
3.292500000000e+02 -5.531664892820e-03 8.275061960861e-05 7.464524284617e+00
3.295000000000e+02 -5.439271671078e-03 8.243233269101e-05 7.412730013458e+00
3.297500000000e+02 -5.350847258656e-03 8.211998433169e-05 7.361192083996e+00
3.300000000000e+02 -5.267020066239e-03 8.181545113770e-05 7.309953746305e+00
3.302500000000e+02 -5.188371027892e-03 8.152047875601e-05 7.259053600071e+00
3.305000000000e+02 -5.115429223738e-03 8.123663863829e-05 7.208525543922e+00
3.307500000000e+02 -5.048668294265e-03 8.096530830148e-05 7.158398763624e+00
3.310000000000e+02 -4.988503311269e-03 8.070766457210e-05 7.108697749787e+00
3.312500000000e+02 -4.935288216985e-03 8.046468505543e-05 7.059442353060e+00
3.315000000000e+02 -4.889313963073e-03 8.023713850919e-05 7.010647867010e+00
3.317500000000e+02 -4.850807243874e-03 8.002557403680e-05 6.962325142261e+00
3.320000000000e+02 -4.819929962252e-03 7.983034034814e-05 6.914480720889e+00
3.322500000000e+02 -4.796779305995e-03 7.965158870862e-05 6.867116998646e+00
3.325000000000e+02 -4.781388490963e-03 7.948927847937e-05 6.820232404877e+00
3.327500000000e+02 -4.773728101455e-03 7.934318649988e-05 6.773821599094e+00
3.330000000000e+02 -4.773707979243e-03 7.921291910137e-05 6.727875684567e+00
3.332500000000e+02 -4.781179634359e-03 7.909792468430e-05 6.682382428002e+00
3.335000000000e+02 -4.795938978111e-03 7.899750760854e-05 6.637326493202e+00
3.337500000000e+02 -4.817729413607e-03 7.891084261974e-05 6.592689678607e+00
3.340000000000e+02 -4.846245191063e-03 7.883698922803e-05 6.548451159034e+00
3.342500000000e+02 -4.881134936485e-03 7.877490942143e-05 6.504587732236e+00
3.345000000000e+02 -4.922005314188e-03 7.872348104099e-05 6.461074061135e+00
3.347500000000e+02 -4.968424657687e-03 7.868148828122e-05 6.417882919601e+00
3.350000000000e+02 -5.019926616857e-03 7.864765174626e-05 6.374985433298e+00
3.352500000000e+02 -5.076013710809e-03 7.862065459172e-05 6.332351319875e+00
3.355000000000e+02 -5.136160832154e-03 7.859913309913e-05 6.289949121353e+00
3.357500000000e+02 -5.199818681491e-03 7.858167986899e-05 6.247746435757e+00
3.360000000000e+02 -5.266417153193e-03 7.856684484417e-05 6.205710143795e+00
3.362500000000e+02 -5.335368644013e-03 7.855314701999e-05 6.163806626531e+00
3.365000000000e+02 -5.406071255515e-03 7.853911158009e-05 6.122001979752e+00
3.367500000000e+02 -5.477911982712e-03 7.852322793975e-05 6.080262219190e+00
3.370000000000e+02 -5.550269879864e-03 7.850397308048e-05 6.038553474234e+00
3.372500000000e+02 -5.622519351301e-03 7.847978945588e-05 5.996842173504e+00
3.375000000000e+02 -5.694033418349e-03 7.844910463001e-05 5.955095215195e+00
3.377500000000e+02 -5.764187149407e-03 7.841034626352e-05 5.913280125635e+00
3.380000000000e+02 -5.832361042200e-03 7.836194009453e-05 5.871365200913e+00
3.382500000000e+02 -5.897944583548e-03 7.830231460246e-05 5.829319632838e+00
3.385000000000e+02 -5.960339845468e-03 7.822990844927e-05 5.787113615095e+00
3.387500000000e+02 -6.018964979760e-03 7.814317870211e-05 5.744718431999e+00
3.390000000000e+02 -6.073257791311e-03 7.804060537125e-05 5.702106523624e+00
3.392500000000e+02 -6.122679100362e-03 7.792070551199e-05 5.659251533885e+00
3.395000000000e+02 -6.166716202344e-03 7.778206081463e-05 5.616128333043e+00
3.397500000000e+02 -6.204886164989e-03 7.762330635047e-05 5.572713025639e+00
3.400000000000e+02 -6.236739132628e-03 7.744314820612e-05 5.528982934189e+00
3.402500000000e+02 -6.261861286527e-03 7.724037636589e-05 5.484916572954e+00
3.405000000000e+02 -6.279877827984e-03 7.701388874545e-05 5.440493601934e+00
3.407500000000e+02 -6.290455821647e-03 7.676270119120e-05 5.395694777421e+00
3.410000000000e+02 -6.293306927121e-03 7.648594193566e-05 5.350501892179e+00
3.412500000000e+02 -6.288189977728e-03 7.618287150454e-05 5.304897712755e+00
3.415000000000e+02 -6.274913352999e-03 7.585290769230e-05 5.258865924246e+00
3.417500000000e+02 -6.253337106181e-03 7.549563987755e-05 5.212391071955e+00
3.420000000000e+02 -6.223374939640e-03 7.511081784131e-05 5.165458520406e+00
3.422500000000e+02 -6.184995852898e-03 7.469837433455e-05 5.118054418730e+00
3.425000000000e+02 -6.138225440098e-03 7.425840784842e-05 5.070165679656e+00
3.427500000000e+02 -6.083146955054e-03 7.379122519430e-05 5.021779980678e+00
3.430000000000e+02 -6.019902090817e-03 7.329732761607e-05 4.972885776894e+00
3.432500000000e+02 -5.948691308469e-03 7.277737961078e-05 4.923472331622e+00
3.435000000000e+02 -5.869773787690e-03 7.223221950486e-05 4.873529771361e+00
3.437500000000e+02 -5.783466845504e-03 7.166285524177e-05 4.823049152516e+00
3.440000000000e+02 -5.690144949929e-03 7.107042545557e-05 4.772022545077e+00
3.442500000000e+02 -5.590238389864e-03 7.045621726262e-05 4.720443138333e+00
3.445000000000e+02 -5.484231275926e-03 6.982164669639e-05 4.668305354857e+00
3.447500000000e+02 -5.372659029644e-03 6.916825058709e-05 4.615604977338e+00
3.450000000000e+02 -5.256105652327e-03 6.849766540273e-05 4.562339291789e+00
3.452500000000e+02 -5.135200218268e-03 6.781155516072e-05 4.508507232803e+00
3.455000000000e+02 -5.010612966042e-03 6.711163932313e-05 4.454109538508e+00
3.457500000000e+02 -4.883050870091e-03 6.639968930292e-05 4.399148905678e+00
3.460000000000e+02 -4.753252851262e-03 6.567749499917e-05 4.343630151435e+00
3.462500000000e+02 -4.621984534795e-03 6.494684820993e-05 4.287560367792e+00
3.465000000000e+02 -4.490032612725e-03 6.420951957933e-05 4.230949074955e+00
3.467500000000e+02 -4.358198825842e-03 6.346724389192e-05 4.173808365129e+00
3.470000000000e+02 -4.227293554316e-03 6.272171644067e-05 4.116153040768e+00
3.472500000000e+02 -4.098129025165e-03 6.197457975129e-05 4.058000736537e+00
3.475000000000e+02 -3.971512257594e-03 6.122741426248e-05 3.999372027566e+00
3.477500000000e+02 -3.848237831861e-03 6.048173127041e-05 3.940290523604e+00
3.480000000000e+02 -3.729080474318e-03 5.973896654449e-05 3.880782942018e+00
3.482500000000e+02 -3.614787619638e-03 5.900047526577e-05 3.820879162311e+00
3.485000000000e+02 -3.506071981846e-03 5.826752821453e-05 3.760612259284e+00
3.487500000000e+02 -3.403604214075e-03 5.754130870803e-05 3.700018512804e+00
3.490000000000e+02 -3.308005720071e-03 5.682291012404e-05 3.639137394868e+00
3.492500000000e+02 -3.219841683381e-03 5.611333428185e-05 3.578011530220e+00
3.495000000000e+02 -3.139614410905e-03 5.541348968013e-05 3.516686631117e+00
3.497500000000e+02 -3.067757065685e-03 5.472418814989e-05 3.455211405315e+00
3.500000000000e+02 -3.004627931935e-03 5.404614418139e-05 3.393637435492e+00
3.502500000000e+02 -2.950505284627e-03 5.337997315363e-05 3.332019030494e+00
3.505000000000e+02 -2.905582955261e-03 5.272618930699e-05 3.270413048124e+00
3.507500000000e+02 -2.869966633543e-03 5.208520323366e-05 3.208878689064e+00
3.510000000000e+02 -2.843671056115e-03 5.145732009690e-05 3.147477263815e+00
3.512500000000e+02 -2.826618086275e-03 5.084273691935e-05 3.086271932385e+00
3.515000000000e+02 -2.818635816679e-03 5.024154147631e-05 3.025327419985e+00
3.517500000000e+02 -2.819458703713e-03 4.965371027674e-05 2.964709711215e+00
3.520000000000e+02 -2.828728719870e-03 4.907910815846e-05 2.904485724455e+00
3.522500000000e+02 -2.845997621887e-03 4.851748786716e-05 2.844722974048e+00
3.525000000000e+02 -2.870730260518e-03 4.796849111202e-05 2.785489220498e+00
3.527500000000e+02 -2.902309054080e-03 4.743164872423e-05 2.726852119175e+00
3.530000000000e+02 -2.940039535755e-03 4.690638716795e-05 2.668878867241e+00
3.532500000000e+02 -2.983157063094e-03 4.639203187079e-05 2.611635861173e+00
3.535000000000e+02 -3.030834560596e-03 4.588781078085e-05 2.555188363204e+00
3.537500000000e+02 -3.082191321343e-03 4.539286234817e-05 2.499600190047e+00
3.540000000000e+02 -3.136302683661e-03 4.490624461298e-05 2.444933419901e+00
3.542500000000e+02 -3.192210525265e-03 4.442694544654e-05 2.391248131354e+00
3.545000000000e+02 -3.248934367366e-03 4.395389502923e-05 2.338602167390e+00
3.547500000000e+02 -3.305482965681e-03 4.348597981585e-05 2.287050935016e+00
3.550000000000e+02 -3.360866157699e-03 4.302205261558e-05 2.236647239293e+00
3.552500000000e+02 -3.414106809433e-03 4.256094315569e-05 2.187441146497e+00
3.555000000000e+02 -3.464252602770e-03 4.210151445758e-05 2.139479888101e+00
3.557500000000e+02 -3.510387530257e-03 4.164264325515e-05 2.092807789718e+00
3.560000000000e+02 -3.551643008266e-03 4.118325219118e-05 2.047466235375e+00
3.562500000000e+02 -3.587208272087e-03 4.072231779181e-05 2.003493660349e+00
3.565000000000e+02 -3.616340048080e-03 4.025887822426e-05 1.960925563831e+00
3.567500000000e+02 -3.638371232437e-03 3.979208068625e-05 1.919794553132e+00
3.570000000000e+02 -3.652718532715e-03 3.932118887143e-05 1.880130398839e+00
3.572500000000e+02 -3.658889031550e-03 3.884559667891e-05 1.841960117554e+00
3.575000000000e+02 -3.656485582334e-03 3.836484375885e-05 1.805308061170e+00
3.577500000000e+02 -3.645211015645e-03 3.787862813617e-05 1.770196026190e+00
3.580000000000e+02 -3.624871130897e-03 3.738681614440e-05 1.736643375532e+00
3.582500000000e+02 -3.595376463248e-03 3.688945199781e-05 1.704667165770e+00
3.585000000000e+02 -3.556742810761e-03 3.638676554327e-05 1.674282290184e+00
3.587500000000e+02 -3.509090657889e-03 3.587917686076e-05 1.645501630937e+00
3.590000000000e+02 -3.452643459309e-03 3.536729986267e-05 1.618336213607e+00
3.592500000000e+02 -3.387723817216e-03 3.485194429295e-05 1.592795374550e+00
3.595000000000e+02 -3.314748164130e-03 3.433411619352e-05 1.568886933814e+00
3.597500000000e+02 -3.234222276974e-03 3.381501477678e-05 1.546617366360e+00
3.600000000000e+02 -3.146736327004e-03 3.329603550051e-05 1.525991980712e+00
3.602500000000e+02 -3.052959216121e-03 3.277876644037e-05 1.507015096643e+00
3.605000000000e+02 -2.953632242146e-03 3.226498153000e-05 1.489690213162e+00
3.607500000000e+02 -2.849562077903e-03 3.175663666238e-05 1.474020174655e+00
3.610000000000e+02 -2.741613084360e-03 3.125586416225e-05 1.460007321364e+00
3.612500000000e+02 -2.630698992304e-03 3.076496648630e-05 1.447653626311e+00
3.615000000000e+02 -2.517774040126e-03 3.028640906377e-05 1.436960804690e+00
3.617500000000e+02 -2.403823618428e-03 2.982281147637e-05 1.427930402527e+00
3.620000000000e+02 -2.289854535687e-03 2.937693347815e-05 1.420563849862e+00
3.622500000000e+02 -2.176884977439e-03 2.895166640290e-05 1.414862480898e+00
3.625000000000e+02 -2.065934282786e-03 2.855001935326e-05 1.410827507779e+00
3.627500000000e+02 -1.958012626061e-03 2.817510213815e-05 1.408459955462e+00
3.630000000000e+02 -1.854110731794e-03 2.783010631366e-05 1.407760549847e+00
3.632500000000e+02 -1.755189747780e-03 2.751828291825e-05 1.408729553542e+00
3.635000000000e+02 -1.662171367287e-03 2.724291669751e-05 1.411366559531e+00
3.637500000000e+02 -1.575928319460e-03 2.700729694383e-05 1.415670236746e+00
3.640000000000e+02 -1.497275325069e-03 2.681468496324e-05 1.421638033477e+00
3.642500000000e+02 -1.426960612482e-03 2.666827705428e-05 1.429265845641e+00
3.645000000000e+02 -1.365658079841e-03 2.657116431107e-05 1.438547651420e+00
3.647500000000e+02 -1.313960181024e-03 2.652628932945e-05 1.449475127394e+00
3.650000000000e+02 -1.272371606715e-03 2.653639906844e-05 1.462037251771e+00
3.652500000000e+02 -1.241303812406e-03 2.660399714313e-05 1.476219904488e+00
3.655000000000e+02 -1.221070466544e-03 2.673129345099e-05 1.492005479862e+00
3.657500000000e+02 -1.211883871799e-03 2.692015481148e-05 1.509372520966e+00
3.660000000000e+02 -1.213852385978e-03 2.717205572897e-05 1.528295387216e+00
3.662500000000e+02 -1.226978933661e-03 2.748803282074e-05 1.548743969430e+00
3.665000000000e+02 -1.251160587018e-03 2.786864219217e-05 1.570683459977e+00
3.667500000000e+02 -1.286189291122e-03 2.831392237626e-05 1.594074189986e+00
3.670000000000e+02 -1.331753727978e-03 2.882336391680e-05 1.618871540377e+00
3.672500000000e+02 -1.387442305894e-03 2.939588653963e-05 1.645025933360e+00
3.675000000000e+02 -1.452747342977e-03 3.002982565528e-05 1.672482908373e+00
3.677500000000e+02 -1.527070375390e-03 3.072292824052e-05 1.701183284442e+00
3.680000000000e+02 -1.609728661975e-03 3.147235935974e-05 1.731063408002e+00
3.682500000000e+02 -1.699962763409e-03 3.227471867479e-05 1.762055484723e+00
3.685000000000e+02 -1.796945220539e-03 3.312606812661e-05 1.794087989582e+00
3.687500000000e+02 -1.899790137336e-03 3.402196933111e-05 1.827086150653e+00
3.690000000000e+02 -2.007563651256e-03 3.495753055985e-05 1.860972496699e+00
3.692500000000e+02 -2.119295044699e-03 3.592746174594e-05 1.895667461969e+00
3.695000000000e+02 -2.233988452627e-03 3.692613758055e-05 1.931090035267e+00
3.697500000000e+02 -2.350634884679e-03 3.794766618678e-05 1.967158445740e+00
3.700000000000e+02 -2.468224475495e-03 3.898596231108e-05 2.003790871736e+00
3.702500000000e+02 -2.585758753326e-03 4.003482459330e-05 2.040906162614e+00
3.705000000000e+02 -2.702262700661e-03 4.108801431696e-05 2.078424564606e+00
3.707500000000e+02 -2.816796533249e-03 4.213933509101e-05 2.116268436629e+00
3.710000000000e+02 -2.928466905722e-03 4.318271148873e-05 2.154362951322e+00
3.712500000000e+02 -3.036437431727e-03 4.421226593898e-05 2.192636766980e+00
3.715000000000e+02 -3.139938346454e-03 4.522238358901e-05 2.231022667773e+00
3.717500000000e+02 -3.238275209278e-03 4.620780641293e-05 2.269458158690e+00
3.720000000000e+02 -3.330836440897e-03 4.716368420798e-05 2.307886014161e+00
3.722500000000e+02 -3.417099560806e-03 4.808563919698e-05 2.346254769213e+00
3.725000000000e+02 -3.496636041738e-03 4.896979694197e-05 2.384519149270e+00
3.727500000000e+02 -3.569114728172e-03 4.981284406941e-05 2.422640435472e+00
3.730000000000e+02 -3.634303903883e-03 5.061207456283e-05 2.460586757224e+00
3.732500000000e+02 -3.692071875152e-03 5.136541534431e-05 2.498333309874e+00
3.735000000000e+02 -3.742386136989e-03 5.207144572850e-05 2.535862496663e+00
3.737500000000e+02 -3.785311131511e-03 5.272940955731e-05 2.573163988108e+00
3.740000000000e+02 -3.821004693203e-03 5.333922271417e-05 2.610234699529e+00
3.742500000000e+02 -3.849713315456e-03 5.390146465686e-05 2.647078688383e+00
3.745000000000e+02 -3.871766282326e-03 5.441736333553e-05 2.683706967702e+00
3.747500000000e+02 -3.887568814568e-03 5.488877189086e-05 2.720137239765e+00
3.750000000000e+02 -3.897594450633e-03 5.531813632234e-05 2.756393556168e+00
3.752500000000e+02 -3.902376710096e-03 5.570845472633e-05 2.792505903745e+00
3.755000000000e+02 -3.902500239980e-03 5.606322824175e-05 2.828509725431e+00
3.757500000000e+02 -3.898591684671e-03 5.638640566094e-05 2.864445385643e+00
3.760000000000e+02 -3.891310277811e-03 5.668232078820e-05 2.900357584107e+00
3.762500000000e+02 -3.881338417172e-03 5.695562491961e-05 2.936294731435e+00
3.765000000000e+02 -3.869372247088e-03 5.721121585844e-05 2.972308293458e+00
3.767500000000e+02 -3.856112628630e-03 5.745416375694e-05 3.008452119759e+00
3.770000000000e+02 -3.842256255729e-03 5.768963571412e-05 3.044781760468e+00
3.772500000000e+02 -3.828487204836e-03 5.792282021450e-05 3.081353786535e+00
3.775000000000e+02 -3.815468934625e-03 5.815885320193e-05 3.118225120030e+00
3.777500000000e+02 -3.803836918929e-03 5.840274555582e-05 3.155452386169e+00
3.780000000000e+02 -3.794191781974e-03 5.865931180071e-05 3.193091291297e+00
3.782500000000e+02 -3.787093105528e-03 5.893310799743e-05 3.231196035860e+00
3.785000000000e+02 -3.783053813681e-03 5.922837371508e-05 3.269818766680e+00
3.787500000000e+02 -3.782535440343e-03 5.954898109767e-05 3.309009072740e+00
3.790000000000e+02 -3.785943973661e-03 5.989838144910e-05 3.348813526459e+00
3.792500000000e+02 -3.793626193994e-03 6.027956558050e-05 3.389275272543e+00
3.795000000000e+02 -3.805866791833e-03 6.069503386275e-05 3.430433664390e+00
3.797500000000e+02 -3.822886212836e-03 6.114676903804e-05 3.472323948765e+00
3.800000000000e+02 -3.844839128386e-03 6.163621657992e-05 3.514976996291e+00
3.802500000000e+02 -3.871813535340e-03 6.216427227498e-05 3.558419078180e+00
3.805000000000e+02 -3.903830505085e-03 6.273127674214e-05 3.602671687627e+00
3.807500000000e+02 -3.940844525467e-03 6.333701620884e-05 3.647751402195e+00
3.810000000000e+02 -3.982744485501e-03 6.398072998573e-05 3.693669788233e+00
3.812500000000e+02 -4.029355298098e-03 6.466112338877e-05 3.740433345069e+00
3.815000000000e+02 -4.080440042037e-03 6.537638688472e-05 3.788043484393e+00
3.817500000000e+02 -4.135702818765e-03 6.612422150026e-05 3.836496549770e+00
3.820000000000e+02 -4.194792066254e-03 6.690186415836e-05 3.885783867574e+00
3.822500000000e+02 -4.257304556489e-03 6.770612463453e-05 3.935891834953e+00
3.825000000000e+02 -4.322789964579e-03 6.853342436422e-05 3.986802042023e+00
3.827500000000e+02 -4.390755873770e-03 6.937983765054e-05 4.038491423470e+00
3.830000000000e+02 -4.460673488745e-03 7.024113757961e-05 4.090932448256e+00
3.832500000000e+02 -4.531983647783e-03 7.111284481048e-05 4.144093335104e+00
3.835000000000e+02 -4.604103490719e-03 7.199028068255e-05 4.197938305898e+00
3.837500000000e+02 -4.676433321567e-03 7.286862136505e-05 4.252427862232e+00
3.840000000000e+02 -4.748363980591e-03 7.374295380502e-05 4.307519098546e+00
3.842500000000e+02 -4.819284254025e-03 7.460833283768e-05 4.363166034960e+00
3.845000000000e+02 -4.888588605371e-03 7.545983953419e-05 4.419319983702e+00
3.847500000000e+02 -4.955684769058e-03 7.629263809822e-05 4.475929931120e+00
3.850000000000e+02 -5.020001373226e-03 7.710203603967e-05 4.532942945108e+00
3.852500000000e+02 -5.080995400698e-03 7.788353965762e-05 4.590304599616e+00
3.855000000000e+02 -5.138159320033e-03 7.863290926949e-05 4.647959407336e+00
3.857500000000e+02 -5.191027946171e-03 7.934621302194e-05 4.705851266339e+00
3.860000000000e+02 -5.239184863559e-03 8.001987603398e-05 4.763923910447e+00
3.862500000000e+02 -5.282268302012e-03 8.065072567326e-05 4.822121354290e+00
3.865000000000e+02 -5.319976507603e-03 8.123602740218e-05 4.880388340102e+00
3.867500000000e+02 -5.352072421189e-03 8.177352762156e-05 4.938670765776e+00
3.870000000000e+02 -5.378387711535e-03 8.226148528989e-05 4.996916104911e+00
3.872500000000e+02 -5.398826059826e-03 8.269868752289e-05 5.055073799015e+00
3.875000000000e+02 -5.413365616311e-03 8.308446801600e-05 5.113095629248e+00
3.877500000000e+02 -5.422060611006e-03 8.341871561160e-05 5.170936056001e+00
3.880000000000e+02 -5.425042006846e-03 8.370187486187e-05 5.228552525787e+00
3.882500000000e+02 -5.422517232561e-03 8.393493888043e-05 5.285905739559e+00
3.885000000000e+02 -5.414768831164e-03 8.411942906736e-05 5.342959882575e+00
3.887500000000e+02 -5.402152010807e-03 8.425736540435e-05 5.399682810792e+00
3.890000000000e+02 -5.385091312007e-03 8.435123602921e-05 5.456046192661e+00
3.892500000000e+02 -5.364076001869e-03 8.440402598270e-05 5.512025606002e+00
3.895000000000e+02 -5.339654288209e-03 8.441911382329e-05 5.567600587119e+00
3.897500000000e+02 -5.312426771223e-03 8.440020796024e-05 5.622754634641e+00
3.900000000000e+02 -5.283038722408e-03 8.435134203721e-05 5.677475166114e+00
3.902500000000e+02 -5.252171560146e-03 8.427667492020e-05 5.731753428366e+00
3.905000000000e+02 -5.220533470705e-03 8.418056103304e-05 5.785584367370e+00
3.907500000000e+02 -5.188849110860e-03 8.406749303785e-05 5.838966453798e+00
3.910000000000e+02 -5.157848971368e-03 8.394196830588e-05 5.891901471587e+00
3.912500000000e+02 -5.128257964103e-03 8.380845025424e-05 5.944394271548e+00
3.915000000000e+02 -5.100783845284e-03 8.367130932679e-05 5.996452490108e+00
3.917500000000e+02 -5.076105829801e-03 8.353475165393e-05 6.048086246893e+00
3.920000000000e+02 -5.054863078491e-03 8.340275565602e-05 6.099307812943e+00
3.922500000000e+02 -5.037643635450e-03 8.327901440736e-05 6.150131264322e+00
3.925000000000e+02 -5.024973787805e-03 8.316688219925e-05 6.200572118060e+00
3.927500000000e+02 -5.017308197820e-03 8.306932630245e-05 6.250646966860e+00
3.930000000000e+02 -5.015020835864e-03 8.298888363881e-05 6.300373103555e+00
3.932500000000e+02 -5.018397109572e-03 8.292762479178e-05 6.349768151027e+00
3.935000000000e+02 -5.027627234170e-03 8.288712497992e-05 6.398849694007e+00
3.937500000000e+02 -5.042801120359e-03 8.286844006258e-05 6.447634928937e+00
3.940000000000e+02 -5.063904805990e-03 8.287209109922e-05 6.496140321154e+00
3.942500000000e+02 -5.090818594047e-03 8.289805660863e-05 6.544381282985e+00
3.945000000000e+02 -5.123316986230e-03 8.294577141471e-05 6.592371873314e+00
3.947500000000e+02 -5.161070479090e-03 8.301413471840e-05 6.640124516040e+00
3.950000000000e+02 -5.203649166962e-03 8.310152520843e-05 6.687649750467e+00
3.952500000000e+02 -5.250528183212e-03 8.320582342439e-05 6.734956001357e+00
3.955000000000e+02 -5.301094924315e-03 8.332444204392e-05 6.782049375866e+00
3.957500000000e+02 -5.354657825519e-03 8.345436325460e-05 6.828933493161e+00
3.960000000000e+02 -5.410456709815e-03 8.359217620915e-05 6.875609335491e+00
3.962500000000e+02 -5.467674474731e-03 8.373414084178e-05 6.922075126762e+00
3.965000000000e+02 -5.525449732574e-03 8.387625140988e-05 6.968326243072e+00
3.967500000000e+02 -5.582890514078e-03 8.401427819346e-05 7.014355142273e+00
3.970000000000e+02 -5.639088448936e-03 8.414384432681e-05 7.060151327081e+00
3.972500000000e+02 -5.693133388178e-03 8.426049664664e-05 7.105701329851e+00
3.975000000000e+02 -5.744128180756e-03 8.435976538279e-05 7.150988724148e+00
3.977500000000e+02 -5.791203184804e-03 8.443724797391e-05 7.195994166067e+00
3.980000000000e+02 -5.833530477561e-03 8.448869711788e-05 7.240695457387e+00
3.982500000000e+02 -5.870337261270e-03 8.451010011970e-05 7.285067639776e+00
3.985000000000e+02 -5.900918525210e-03 8.449772194344e-05 7.329083113196e+00
3.987500000000e+02 -5.924648562656e-03 8.444818828265e-05 7.372711781426e+00
3.990000000000e+02 -5.940991158727e-03 8.435855643579e-05 7.415921225751e+00
3.992500000000e+02 -5.949508422209e-03 8.422637258321e-05 7.458676902269e+00
3.995000000000e+02 -5.949867998144e-03 8.404971750120e-05 7.500942365997e+00
3.997500000000e+02 -5.941848723801e-03 8.382725544415e-05 7.542679517184e+00
4.000000000000e+02 -5.925344567638e-03 8.355827192363e-05 7.583848870026e+00
4.002500000000e+02 -5.900366883817e-03 8.324270010604e-05 7.624409840245e+00
4.005000000000e+02 -5.867044920844e-03 8.288114052304e-05 7.664321049628e+00
4.007500000000e+02 -5.825624639840e-03 8.247486945506e-05 7.703540643508e+00
4.010000000000e+02 -5.776465842044e-03 8.202584160935e-05 7.742026618514e+00
4.012500000000e+02 -5.720037703596e-03 8.153666981095e-05 7.779737156686e+00
4.015000000000e+02 -5.656912869886e-03 8.101059091578e-05 7.816630960768e+00
4.017500000000e+02 -5.587760275070e-03 8.045140178753e-05 7.852667589090e+00
4.020000000000e+02 -5.513336617089e-03 7.986356079617e-05 7.887807782283e+00
4.022500000000e+02 -5.434476338867e-03 7.925202715195e-05 7.922013782382e+00
4.025000000000e+02 -5.352080960163e-03 7.862219825874e-05 7.955249635411e+00
4.027500000000e+02 -5.267107489455e-03 7.797986505123e-05 7.987481477889e+00
4.030000000000e+02 -5.180556286369e-03 7.733118184472e-05 8.018677800059e+00
4.032500000000e+02 -5.093458284871e-03 7.668244907114e-05 8.048809684509e+00
4.035000000000e+02 -5.006862096620e-03 7.604013081020e-05 8.077851013833e+00
4.037500000000e+02 -4.921820953516e-03 7.541078844198e-05 8.105778647399e+00
4.040000000000e+02 -4.839379672664e-03 7.480097575105e-05 8.132572562953e+00
4.042500000000e+02 -4.760562003771e-03 7.421715237599e-05 8.158215956910e+00
4.045000000000e+02 -4.686358287107e-03 7.366559660482e-05 8.182695306035e+00
4.047500000000e+02 -4.617713685764e-03 7.315231481389e-05 8.206000385437e+00
4.050000000000e+02 -4.555517314775e-03 7.268296035862e-05 8.228124238866e+00
4.052500000000e+02 -4.500592169627e-03 7.226275870315e-05 8.249063105016e+00
4.055000000000e+02 -4.453686096060e-03 7.189644302399e-05 8.268816296998e+00
4.057500000000e+02 -4.415463984432e-03 7.158820980596e-05 8.287386031998e+00
4.060000000000e+02 -4.386501047177e-03 7.134164991304e-05 8.304777218822e+00
4.062500000000e+02 -4.367277406496e-03 7.115969321625e-05 8.320997200559e+00
4.065000000000e+02 -4.358173961346e-03 7.104457622525e-05 8.336055457235e+00
4.067500000000e+02 -4.359469530900e-03 7.099781622560e-05 8.349963274908e+00
4.070000000000e+02 -4.371339273030e-03 7.102019349720e-05 8.362733381267e+00
4.072500000000e+02 -4.393854300969e-03 7.111174866756e-05 8.374379561621e+00
4.075000000000e+02 -4.426982459710e-03 7.127178112018e-05 8.384916256967e+00
4.077500000000e+02 -4.470590225684e-03 7.149884731064e-05 8.394358157022e+00
4.080000000000e+02 -4.524445546105e-03 7.179078280192e-05 8.402719790648e+00
4.082500000000e+02 -4.588221634940e-03 7.214474750536e-05 8.410015130355e+00
4.085000000000e+02 -4.661501601583e-03 7.255726024971e-05 8.416257216831e+00
4.087500000000e+02 -4.743783719728e-03 7.302423984124e-05 8.421457807554e+00
4.090000000000e+02 -4.834487414167e-03 7.354105499408e-05 8.425627067067e+00
4.092500000000e+02 -4.932959750051e-03 7.410258161544e-05 8.428773298950e+00
4.095000000000e+02 -5.038482391662e-03 7.470326504938e-05 8.430902728445e+00
4.097500000000e+02 -5.150279009813e-03 7.533718682318e-05 8.432019343772e+00
4.100000000000e+02 -5.267522923683e-03 7.599813385969e-05 8.432124790920e+00
4.102500000000e+02 -5.389345106680e-03 7.667966605313e-05 8.431218335901e+00
4.105000000000e+02 -5.514842361700e-03 7.737519980938e-05 8.429296885759e+00
4.107500000000e+02 -5.643085669689e-03 7.807809705757e-05 8.426355073885e+00
4.110000000000e+02 -5.773128544521e-03 7.878173177828e-05 8.422385397902e+00
4.112500000000e+02 -5.904015497716e-03 7.947955360962e-05 8.417378420328e+00
4.115000000000e+02 -6.034790337675e-03 8.016516712697e-05 8.411323009937e+00
4.117500000000e+02 -6.164504394130e-03 8.083238710427e-05 8.404206634724e+00
4.120000000000e+02 -6.292224471732e-03 8.147534797737e-05 8.396015682815e+00
4.122500000000e+02 -6.417040545742e-03 8.208860035083e-05 8.386735816661e+00
4.125000000000e+02 -6.538073001510e-03 8.266708752430e-05 8.376352346804e+00
4.127500000000e+02 -6.654479546064e-03 8.320621098723e-05 8.364850612400e+00
4.130000000000e+02 -6.765461560512e-03 8.370191490850e-05 8.352216371921e+00
4.132500000000e+02 -6.870270067381e-03 8.415072787737e-05 8.338436181560e+00
4.135000000000e+02 -6.968211052370e-03 8.454980463773e-05 8.323497768633e+00
4.137500000000e+02 -7.058650480637e-03 8.489690374713e-05 8.307390378451e+00
4.140000000000e+02 -7.141018640855e-03 8.519041829450e-05 8.290105102870e+00
4.142500000000e+02 -7.214814234082e-03 8.542942043308e-05 8.271635171747e+00
4.145000000000e+02 -7.279607909490e-03 8.561364887136e-05 8.251976213656e+00
4.147500000000e+02 -7.335045427182e-03 8.574349644658e-05 8.231126477997e+00
4.150000000000e+02 -7.380850687920e-03 8.581999419524e-05 8.209087012740e+00
4.152500000000e+02 -7.416828361366e-03 8.584478839993e-05 8.185861803167e+00
4.155000000000e+02 -7.442866283966e-03 8.582010933120e-05 8.161457867166e+00
4.157500000000e+02 -7.458937858764e-03 8.574873492034e-05 8.135885303897e+00
4.160000000000e+02 -7.465104096169e-03 8.563394693753e-05 8.109157303021e+00
4.162500000000e+02 -7.461515426971e-03 8.547948299781e-05 8.081290112580e+00
4.165000000000e+02 -7.448413494975e-03 8.528948445208e-05 8.052302963035e+00
4.167500000000e+02 -7.426132264121e-03 8.506843979267e-05 8.022217959613e+00
4.170000000000e+02 -7.395099048656e-03 8.482112513855e-05 7.991059933124e+00
4.172500000000e+02 -7.355834630761e-03 8.455249528871e-05 7.958856265459e+00
4.175000000000e+02 -7.308952929585e-03 8.426770269768e-05 7.925636680252e+00
4.177500000000e+02 -7.255159467963e-03 8.397209057825e-05 7.891433013249e+00
4.180000000000e+02 -7.195249020762e-03 8.367097976539e-05 7.856278959973e+00
4.182500000000e+02 -7.130101987389e-03 8.336967173048e-05 7.820209810494e+00
4.185000000000e+02 -7.060679566905e-03 8.307347503519e-05 7.783262167884e+00
4.187500000000e+02 -6.988017164877e-03 8.278746479243e-05 7.745473664042e+00
4.190000000000e+02 -6.913216542358e-03 8.251650533531e-05 7.706882673938e+00
4.192500000000e+02 -6.837436356827e-03 8.226526236799e-05 7.667528027424e+00
4.195000000000e+02 -6.761880766650e-03 8.203814242497e-05 7.627448732922e+00
4.197500000000e+02 -6.687786590331e-03 8.183923317126e-05 7.586683711838e+00
4.200000000000e+02 -6.616409045098e-03 8.167223003744e-05 7.545271541569e+00
4.202500000000e+02 -6.549006204859e-03 8.154044001765e-05 7.503250221386e+00
4.205000000000e+02 -6.486822515458e-03 8.144676235583e-05 7.460656954514e+00
4.207500000000e+02 -6.431071611116e-03 8.139365771087e-05 7.417527955644e+00
4.210000000000e+02 -6.382918661672e-03 8.138312566458e-05 7.373898274747e+00
4.212500000000e+02 -6.343462663542e-03 8.141669047354e-05 7.329801650870e+00
4.215000000000e+02 -6.313718953502e-03 8.149539775559e-05 7.285270385917e+00
4.217500000000e+02 -6.294602343398e-03 8.161980204788e-05 7.240335242318e+00
4.220000000000e+02 -6.286911333043e-03 8.178995289904e-05 7.195025361197e+00
4.222500000000e+02 -6.291313709419e-03 8.200541927952e-05 7.149368204169e+00
4.225000000000e+02 -6.308333706980e-03 8.226529155514e-05 7.103389507161e+00
4.227500000000e+02 -6.338341249116e-03 8.256819182462e-05 7.057113256199e+00
4.230000000000e+02 -6.381543426524e-03 8.291228825388e-05 7.010561674363e+00
4.232500000000e+02 -6.437978485907e-03 8.329531449305e-05 6.963755219832e+00
4.235000000000e+02 -6.507512576848e-03 8.371459006137e-05 6.916712596407e+00
4.237500000000e+02 -6.589839249466e-03 8.416704909706e-05 6.869450765468e+00
4.240000000000e+02 -6.684481889946e-03 8.464925819532e-05 6.821984968372e+00
4.242500000000e+02 -6.790799058462e-03 8.515745961635e-05 6.774328750004e+00
4.245000000000e+02 -6.907992623212e-03 8.568759440092e-05 6.726493984640e+00
4.247500000000e+02 -7.035118639317e-03 8.623534126964e-05 6.678490902963e+00
4.250000000000e+02 -7.171100772428e-03 8.679616606341e-05 6.630328118378e+00
4.252500000000e+02 -7.314746178971e-03 8.736536252252e-05 6.582012656416e+00
4.255000000000e+02 -7.464763364003e-03 8.793806192470e-05 6.533549977656e+00
4.257500000000e+02 -7.619781966916e-03 8.850932916163e-05 6.484944005289e+00
4.260000000000e+02 -7.778374100635e-03 8.907420520998e-05 6.436197152447e+00
4.262500000000e+02 -7.939076710731e-03 8.962771706039e-05 6.387310344980e+00
4.265000000000e+02 -8.100414636313e-03 9.016497518369e-05 6.338283050070e+00
4.267500000000e+02 -8.260923916450e-03 9.068113269606e-05 6.289113306864e+00
4.270000000000e+02 -8.419175221528e-03 9.117147455465e-05 6.239797755937e+00
4.272500000000e+02 -8.573796889167e-03 9.163152822406e-05 6.190331677354e+00
4.275000000000e+02 -8.723497023600e-03 9.205706266224e-05 6.140709034551e+00
4.277500000000e+02 -8.867084448164e-03 9.244413456219e-05 6.090922520962e+00
4.280000000000e+02 -9.003487737712e-03 9.278913426711e-05 6.040963619471e+00
4.282500000000e+02 -9.131772171822e-03 9.308883810002e-05 5.990822671278e+00
4.285000000000e+02 -9.251154584405e-03 9.334042702086e-05 5.940488952512e+00
4.287500000000e+02 -9.361015092365e-03 9.354148919016e-05 5.889950768262e+00
4.290000000000e+02 -9.460906101644e-03 9.369009199037e-05 5.839195556344e+00
4.292500000000e+02 -9.550557858713e-03 9.378479297456e-05 5.788210009365e+00
4.295000000000e+02 -9.629880918748e-03 9.382464557828e-05 5.736980210772e+00
4.297500000000e+02 -9.698964623880e-03 9.380920274385e-05 5.685491789082e+00
4.300000000000e+02 -9.758072140337e-03 9.373851361913e-05 5.633730089519e+00
4.302500000000e+02 -9.807631689213e-03 9.361310636188e-05 5.581680363263e+00
4.305000000000e+02 -9.848224520604e-03 9.343398365871e-05 5.529327975442e+00
4.307500000000e+02 -9.880569274089e-03 9.320259242432e-05 5.476658629996e+00
4.310000000000e+02 -9.905503343761e-03 9.292078248491e-05 5.423658610164e+00
4.312500000000e+02 -9.923961854716e-03 9.259077162807e-05 5.370315036582e+00
4.315000000000e+02 -9.936953960626e-03 9.221510136653e-05 5.316616134127e+00
4.317500000000e+02 -9.945537947015e-03 9.179658615116e-05 5.262551515036e+00
4.320000000000e+02 -9.950794606082e-03 9.133826249111e-05 5.208112462874e+00
4.322500000000e+02 -9.953800497610e-03 9.084333280443e-05 5.153292227651e+00
4.325000000000e+02 -9.955600880496e-03 9.031510488922e-05 5.098086315746e+00
4.327500000000e+02 -9.957183404726e-03 8.975694326549e-05 5.042492778706e+00
4.330000000000e+02 -9.959452748925e-03 8.917221169394e-05 4.986512489881e+00
4.332500000000e+02 -9.963207287014e-03 8.856422100023e-05 4.930149413098e+00
4.335000000000e+02 -9.969117624461e-03 8.793618562875e-05 4.873410846050e+00
4.337500000000e+02 -9.977707977096e-03 8.729117293418e-05 4.816307642095e+00
4.340000000000e+02 -9.989340644821e-03 8.663206263240e-05 4.758854401707e+00
4.342500000000e+02 -1.000420387261e-02 8.596151215828e-05 4.701069625406e+00
4.345000000000e+02 -1.002230390703e-02 8.528190766227e-05 4.642975830774e+00
4.347500000000e+02 -1.004346107951e-02 8.459538127759e-05 4.584599618539e+00
4.350000000000e+02 -1.006731030479e-02 8.390379588713e-05 4.525971689185e+00
4.352500000000e+02 -1.009330658511e-02 8.320870452355e-05 4.467126809714e+00
4.355000000000e+02 -1.012073508490e-02 8.251134013318e-05 4.408103719786e+00
4.357500000000e+02 -1.014872631116e-02 8.181260188622e-05 4.348944982610e+00
4.360000000000e+02 -1.017627562284e-02 8.111309815464e-05 4.289696776810e+00
4.362500000000e+02 -1.020226702032e-02 8.041314500273e-05 4.230408633788e+00
4.365000000000e+02 -1.022550048662e-02 7.971277207761e-05 4.171133117792e+00
4.367500000000e+02 -1.024472251527e-02 7.901174286237e-05 4.111925456353e+00
4.370000000000e+02 -1.025865900336e-02 7.830957489485e-05 4.052843124178e+00
4.372500000000e+02 -1.026604981529e-02 7.760556406405e-05 3.993945386393e+00
4.375000000000e+02 -1.026568412632e-02 7.689881276918e-05 3.935292808327e+00
4.377500000000e+02 -1.025643593848e-02 7.618826214523e-05 3.876946739342e+00
4.380000000000e+02 -1.023729868793e-02 7.547272755798e-05 3.818968778913e+00
4.382500000000e+02 -1.020741832147e-02 7.475093742457e-05 3.761420233715e+00
4.385000000000e+02 -1.016612389616e-02 7.402157526501e-05 3.704361575721e+00
4.387500000000e+02 -1.011295525304e-02 7.328332346562e-05 3.647851907245e+00
4.390000000000e+02 -1.004768678034e-02 7.253491194834e-05 3.591948444725e+00
4.392500000000e+02 -9.970346885961e-03 7.177516313595e-05 3.536706026932e+00
4.395000000000e+02 -9.881232736560e-03 7.100303932908e-05 3.482176654771e+00
4.397500000000e+02 -9.780919713458e-03 7.021768717921e-05 3.428409071442e+00
4.400000000000e+02 -9.670265507919e-03 6.941848393235e-05 3.375448382371e+00
4.402500000000e+02 -9.550408460666e-03 6.860507738146e-05 3.323335726141e+00
4.405000000000e+02 -9.422760288089e-03 6.777742200909e-05 3.272107994394e+00
4.407500000000e+02 -9.288993093782e-03 6.693581011671e-05 3.221797606296e+00
4.410000000000e+02 -9.151021092930e-03 6.608089441060e-05 3.172432333637e+00
4.412500000000e+02 -9.010977095752e-03 6.521371045956e-05 3.124035183279e+00
4.415000000000e+02 -8.871184075097e-03 6.433568874650e-05 3.076624333524e+00
4.417500000000e+02 -8.734122593072e-03 6.344865191912e-05 3.030213120109e+00
4.420000000000e+02 -8.602394117677e-03 6.255481091955e-05 2.984810078383e+00
4.422500000000e+02 -8.478681381917e-03 6.165674686978e-05 2.940419030456e+00
4.425000000000e+02 -8.365705955277e-03 6.075739606592e-05 2.897039222883e+00
4.427500000000e+02 -8.266183734223e-03 5.986002069946e-05 2.854665508364e+00
4.430000000000e+02 -8.182779356515e-03 5.896817385445e-05 2.813288567189e+00
4.432500000000e+02 -8.118059668556e-03 5.808565842963e-05 2.772895170284e+00
4.435000000000e+02 -8.074447590550e-03 5.721648230797e-05 2.733468474129e+00
4.437500000000e+02 -8.054176322856e-03 5.636480885526e-05 2.694988349810e+00
4.440000000000e+02 -8.059245247715e-03 5.553488915544e-05 2.657431736672e+00
4.442500000000e+02 -8.091377365902e-03 5.473102809861e-05 2.620773020875e+00
4.445000000000e+02 -8.151979511750e-03 5.395755152995e-05 2.584984430200e+00
4.447500000000e+02 -8.242105487746e-03 5.321869659664e-05 2.550036444094e+00
4.450000000000e+02 -8.362423244259e-03 5.251857453606e-05 2.515898210735e+00
4.452500000000e+02 -8.513186234157e-03 5.186105935978e-05 2.482537968920e+00
4.455000000000e+02 -8.694209580727e-03 5.124976579085e-05 2.449923467686e+00
4.457500000000e+02 -8.904851778153e-03 5.068798010094e-05 2.418022381615e+00
4.460000000000e+02 -9.144001671919e-03 5.017858279374e-05 2.386802713801e+00
4.462500000000e+02 -9.410071621153e-03 4.972397782235e-05 2.356233187081e+00
4.465000000000e+02 -9.700996137339e-03 4.932602207983e-05 2.326283613248e+00
4.467500000000e+02 -1.001423691224e-02 4.898595363670e-05 2.296925244930e+00
4.470000000000e+02 -1.034679372418e-02 4.870432042420e-05 2.268131097087e+00
4.472500000000e+02 -1.069522230203e-02 4.848091024329e-05 2.239876246659e+00
4.475000000000e+02 -1.105565924516e-02 4.831468455152e-05 2.212138098932e+00
4.477500000000e+02 -1.142385473797e-02 4.820371770986e-05 2.184896621724e+00
4.480000000000e+02 -1.179521361277e-02 4.814514586721e-05 2.158134553197e+00
4.482500000000e+02 -1.216484466901e-02 4.813512687821e-05 2.131837572102e+00
4.485000000000e+02 -1.252761843071e-02 4.816881616912e-05 2.105994435425e+00
4.487500000000e+02 -1.287823317720e-02 4.824036052739e-05 2.080597090647e+00
4.490000000000e+02 -1.321128865392e-02 4.834291271058e-05 2.055640752124e+00
4.492500000000e+02 -1.352136693399e-02 4.846867387370e-05 2.031123948578e+00
4.495000000000e+02 -1.380311969014e-02 4.860895561692e-05 2.007048551239e+00
4.497500000000e+02 -1.405136074657e-02 4.875427458279e-05 1.983419771576e+00
4.500000000000e+02 -1.426116272847e-02 4.889447648984e-05 1.960246137498e+00
4.502500000000e+02 -1.442795637626e-02 4.901888497458e-05 1.937539459044e+00
4.505000000000e+02 -1.454763072350e-02 4.911647938938e-05 1.915314765996e+00
4.507500000000e+02 -1.461663240264e-02 4.917610034164e-05 1.893590243468e+00
4.510000000000e+02 -1.463206191456e-02 4.918667363332e-05 1.872387146508e+00
4.512500000000e+02 -1.459176479667e-02 4.913745211627e-05 1.851729708547e+00
4.515000000000e+02 -1.449441524718e-02 4.901826874923e-05 1.831645035122e+00
4.517500000000e+02 -1.433959003201e-02 4.881979612936e-05 1.812162994909e+00
4.520000000000e+02 -1.412782992535e-02 4.853380500244e-05 1.793316092659e+00
4.522500000000e+02 -1.386068652814e-02 4.815341407635e-05 1.775139334812e+00
4.525000000000e+02 -1.354075191281e-02 4.767332456468e-05 1.757670078063e+00
4.527500000000e+02 -1.317166952508e-02 4.709003253758e-05 1.740947868948e+00
4.530000000000e+02 -1.275812409711e-02 4.640201154341e-05 1.725014260589e+00
4.532500000000e+02 -1.230580942688e-02 4.560986090471e-05 1.709912610943e+00
4.535000000000e+02 -1.182137339157e-02 4.471641367471e-05 1.695687864070e+00
4.537500000000e+02 -1.131233905609e-02 4.372679970907e-05 1.682386303962e+00
4.540000000000e+02 -1.078700219817e-02 4.264846075441e-05 1.670055285171e+00
4.542500000000e+02 -1.025430632707e-02 4.149111639945e-05 1.658742942111e+00
4.545000000000e+02 -9.723696070860e-03 4.026667860374e-05 1.648497870446e+00
4.547500000000e+02 -9.204951942569e-03 3.898911809810e-05 1.639368787599e+00
4.550000000000e+02 -8.708009305789e-03 3.767428409310e-05 1.631404170762e+00
4.552500000000e+02 -8.242766158359e-03 3.633968201805e-05 1.624651879260e+00
4.555000000000e+02 -7.818883617318e-03 3.500421545638e-05 1.619158760566e+00
4.557500000000e+02 -7.445584468208e-03 3.368789636660e-05 1.614970247408e+00
4.560000000000e+02 -7.131455432288e-03 3.241153159725e-05 1.612129952408e+00
4.562500000000e+02 -6.884257528460e-03 3.119638980437e-05 1.610679262768e+00
4.565000000000e+02 -6.710750656923e-03 3.006385722204e-05 1.610656945691e+00
4.567500000000e+02 -6.616536008391e-03 2.903508505486e-05 1.612098767797e+00
4.570000000000e+02 -6.605921285838e-03 2.813063642659e-05 1.615037138329e+00
4.572500000000e+02 -6.681811349531e-03 2.737013490722e-05 1.619500780837e+00
4.575000000000e+02 -6.845627167781e-03 2.677192080391e-05 1.625514441032e+00
4.577500000000e+02 -7.097254971844e-03 2.635271829982e-05 1.633098636119e+00
4.580000000000e+02 -7.435026129889e-03 2.612731864876e-05 1.642269451075e+00
4.582500000000e+02 -7.855728397479e-03 2.610828194516e-05 1.653038385195e+00
4.585000000000e+02 -8.354647714244e-03 2.630566479114e-05 1.665412253532e+00
4.587500000000e+02 -8.925639482107e-03 2.672677539220e-05 1.679393142639e+00
4.590000000000e+02 -9.561227649422e-03 2.737596362756e-05 1.694978424613e+00
4.592500000000e+02 -1.025272903927e-02 2.825444833260e-05 1.712160824518e+00
4.595000000000e+02 -1.099040078918e-02 2.936018870972e-05 1.730928544598e+00
4.597500000000e+02 -1.176360725262e-02 3.068780220936e-05 1.751265436404e+00
4.600000000000e+02 -1.256100378098e-02 3.222853429657e-05 1.773151222124e+00
4.602500000000e+02 -1.337073385725e-02 3.397028480157e-05 1.796561758852e+00
4.605000000000e+02 -1.418063543557e-02 3.589768995838e-05 1.821469336527e+00
4.607500000000e+02 -1.497845405957e-02 3.799226858600e-05 1.847843012314e+00
4.610000000000e+02 -1.575205760879e-02 4.023262050160e-05 1.875648964397e+00
4.612500000000e+02 -1.648965049842e-02 4.259470837556e-05 1.904850871394e+00
4.615000000000e+02 -1.717998203037e-02 4.505218224574e-05 1.935410298137e+00
4.617500000000e+02 -1.781254687471e-02 4.757675182940e-05 1.967287096296e+00
4.620000000000e+02 -1.837777266122e-02 5.013861983091e-05 2.000439800046e+00
4.622500000000e+02 -1.886719257388e-02 5.270695948564e-05 2.034826023867e+00
4.625000000000e+02 -1.927359929578e-02 5.525042477683e-05 2.070402853836e+00
4.627500000000e+02 -1.959117733517e-02 5.773767925887e-05 2.107127223064e+00
4.630000000000e+02 -1.981561195639e-02 6.013794284593e-05 2.144956278181e+00
4.632500000000e+02 -1.994417221014e-02 6.242154136452e-05 2.183847729311e+00
4.635000000000e+02 -1.997576656061e-02 6.456044450770e-05 2.223760175141e+00
4.637500000000e+02 -1.991096997584e-02 6.652878818089e-05 2.264653411807e+00
4.640000000000e+02 -1.975202146706e-02 6.830336028651e-05 2.306488718044e+00
4.642500000000e+02 -1.950279198317e-02 6.986405850740e-05 2.349229108239e+00
4.645000000000e+02 -1.916872237864e-02 7.119427194890e-05 2.392839562951e+00
4.647500000000e+02 -1.875673195550e-02 7.228121738828e-05 2.437287228467e+00
4.650000000000e+02 -1.827509928326e-02 7.311622343681e-05 2.482541576452e+00
4.652500000000e+02 -1.773331560580e-02 7.369491414858e-05 2.528574537739e+00
4.655000000000e+02 -1.714191464707e-02 7.401733718457e-05 2.575360587734e+00
4.657500000000e+02 -1.651228014355e-02 7.408800905589e-05 2.622876798310e+00
4.660000000000e+02 -1.585643498288e-02 7.391584637134e-05 2.671102847331e+00
4.662500000000e+02 -1.518681664751e-02 7.351403694317e-05 2.720020978830e+00
4.665000000000e+02 -1.451604198977e-02 7.289982804984e-05 2.769615925588e+00
4.667500000000e+02 -1.385666742548e-02 7.209423531390e-05 2.819874783818e+00
4.670000000000e+02 -1.322094884334e-02 7.112167798171e-05 2.870786848346e+00
4.672500000000e+02 -1.262060770173e-02 7.000956256362e-05 2.922343400379e+00
4.675000000000e+02 -1.206660714737e-02 6.878777740682e-05 2.974537462879e+00
4.677500000000e+02 -1.156894433253e-02 6.748815068519e-05 3.027363517494e+00
4.680000000000e+02 -1.113646306924e-02 6.614391035287e-05 3.080817194402e+00
4.682500000000e+02 -1.077669168987e-02 6.478908281268e-05 3.134894931726e+00
4.685000000000e+02 -1.049570859494e-02 6.345788235393e-05 3.189593620939e+00
4.687500000000e+02 -1.029803878847e-02 6.218409981659e-05 3.244910239283e+00
4.690000000000e+02 -1.018658346443e-02 6.100050122723e-05 3.300841472266e+00
4.692500000000e+02 -1.016258303337e-02 5.993824459169e-05 3.357383342108e+00
4.695000000000e+02 -1.022561419108e-02 5.902632723714e-05 3.414530841734e+00
4.697500000000e+02 -1.037362013156e-02 5.829107263539e-05 3.472277585750e+00
4.700000000000e+02 -1.060297245757e-02 5.775566384580e-05 3.530615479058e+00
4.702500000000e+02 -1.090856270044e-02 5.743973934708e-05 3.589534415804e+00
4.705000000000e+02 -1.128392095319e-02 5.735904964355e-05 3.649022009877e+00
4.707500000000e+02 -1.172135799176e-02 5.752517992011e-05 3.709063359049e+00
4.710000000000e+02 -1.221212798835e-02 5.794534654527e-05 3.769640851741e+00
4.712500000000e+02 -1.274660796462e-02 5.862227595421e-05 3.830734015400e+00
4.715000000000e+02 -1.331448951110e-02 5.955419232487e-05 3.892319407082e+00
4.717500000000e+02 -1.390498017668e-02 6.073482679989e-05 3.954370551672e+00
4.720000000000e+02 -1.450700890533e-02 6.215354092534e-05 4.016857922085e+00
4.722500000000e+02 -1.510943321367e-02 6.379552833258e-05 4.079748965597e+00
4.725000000000e+02 -1.570124385352e-02 6.564208684573e-05 4.143008171940e+00
4.727500000000e+02 -1.627176270967e-02 6.767095568758e-05 4.206597182230e+00
4.730000000000e+02 -1.681083244912e-02 6.985671792881e-05 4.270474935926e+00
4.732500000000e+02 -1.730899272657e-02 7.217126352863e-05 4.334597853770e+00
4.735000000000e+02 -1.775764234415e-02 7.458428077639e-05 4.398920051557e+00
4.737500000000e+02 -1.814918277789e-02 7.706376507885e-05 4.463393584486e+00
4.740000000000e+02 -1.847714276105e-02 7.957661810934e-05 4.527968714024e+00
4.742500000000e+02 -1.873628021739e-02 8.208922012734e-05 4.592594199190e+00
4.745000000000e+02 -1.892266171677e-02 8.456800699122e-05 4.657217601598e+00
4.747500000000e+02 -1.903371673826e-02 8.698004603799e-05 4.721785608312e+00
4.750000000000e+02 -1.906826714626e-02 8.929359429863e-05 4.786244362218e+00
4.752500000000e+02 -1.902653092768e-02 9.147863155681e-05 4.850539798071e+00
4.755000000000e+02 -1.891010025054e-02 9.350737028418e-05 4.914617985839e+00
4.757500000000e+02 -1.872189467759e-02 9.535469256941e-05 4.978425467280e+00
4.760000000000e+02 -1.846609033027e-02 9.699854901410e-05 5.041909595948e+00
4.762500000000e+02 -1.814802650052e-02 9.842027715054e-05 5.105018863115e+00
4.765000000000e+02 -1.777409176682e-02 9.960492622793e-05 5.167703222293e+00
4.767500000000e+02 -1.735159172457e-02 1.005414432690e-04 5.229914393502e+00
4.770000000000e+02 -1.688860128714e-02 1.012227847029e-04 5.291606161551e+00
4.772500000000e+02 -1.639380437479e-02 1.016459925698e-04 5.352734652666e+00
4.775000000000e+02 -1.587632429349e-02 1.018121920331e-04 5.413258592936e+00
4.777500000000e+02 -1.534554819593e-02 1.017265369193e-04 5.473139552786e+00
4.780000000000e+02 -1.481094903526e-02 1.013980235285e-04 5.532342165097e+00
4.782500000000e+02 -1.428190856794e-02 1.008393088620e-04 5.590834320953e+00
4.785000000000e+02 -1.376754448622e-02 1.000664657136e-04 5.648587348092e+00
4.787500000000e+02 -1.327654537700e-02 9.909866624541e-05 5.705576158455e+00
4.790000000000e+02 -1.281701634654e-02 9.795782150454e-05 5.761779374072e+00
4.792500000000e+02 -1.239633837118e-02 9.666815984033e-05 5.817179422906e+00
4.795000000000e+02 -1.202104362157e-02 9.525582826164e-05 5.871762614825e+00
4.797500000000e+02 -1.169670955513e-02 9.374843814677e-05 5.925519178924e+00
4.800000000000e+02 -1.142787248503e-02 9.217459362953e-05 5.978443282759e+00
4.802500000000e+02 -1.121796276774e-02 9.056341809296e-05 6.030533015067e+00
4.805000000000e+02 -1.106926200902e-02 8.894408235571e-05 6.081790339112e+00
4.807500000000e+02 -1.098288196886e-02 8.734534024296e-05 6.132221022710e+00
4.810000000000e+02 -1.095876583191e-02 8.579507816070e-05 6.181834531837e+00
4.812500000000e+02 -1.099571063630e-02 8.431989339852e-05 6.230643896472e+00
4.815000000000e+02 -1.109140916064e-02 8.294469662429e-05 6.278665553761e+00
4.817500000000e+02 -1.124251084355e-02 8.169234452879e-05 6.325919158095e+00
4.820000000000e+02 -1.144469902036e-02 8.058335025643e-05 6.372427369833e+00
4.822500000000e+02 -1.169278299787e-02 7.963559411764e-05 6.418215617605e+00
4.825000000000e+02 -1.198080194335e-02 7.886409550797e-05 6.463311845937e+00
4.827500000000e+02 -1.230213908612e-02 7.828081198633e-05 6.507746238527e+00
4.830000000000e+02 -1.264964321823e-02 7.789455514165e-05 6.551550929706e+00
4.832500000000e+02 -1.301575561192e-02 7.771091791647e-05 6.594759701580e+00
4.835000000000e+02 -1.339263968229e-02 7.773226133093e-05 6.637407675630e+00
4.837500000000e+02 -1.377231176151e-02 7.795774756639e-05 6.679530994715e+00
4.840000000000e+02 -1.414677073387e-02 7.838341997013e-05 6.721166504244e+00
4.842500000000e+02 -1.450812498306e-02 7.900232471553e-05 6.762351433763e+00
4.845000000000e+02 -1.484871509474e-02 7.980470039889e-05 6.803123082123e+00
4.847500000000e+02 -1.516123089279e-02 8.077818751789e-05 6.843518508381e+00
4.850000000000e+02 -1.543882157320e-02 8.190807321687e-05 6.883574233169e+00
4.852500000000e+02 -1.567519839083e-02 8.317754553377e-05 6.923325950067e+00
4.855000000000e+02 -1.586472833638e-02 8.456799340667e-05 6.962808251709e+00
4.857500000000e+02 -1.600251814298e-02 8.605930720257e-05 7.002054372939e+00
4.860000000000e+02 -1.608448842892e-02 8.763019135119e-05 7.041095948834e+00
4.862500000000e+02 -1.610743627161e-02 8.925847481325e-05 7.079962794258e+00
4.865000000000e+02 -1.606908600081e-02 9.092141246139e-05 7.118682704879e+00
4.867500000000e+02 -1.596812802315e-02 9.259600422881e-05 7.157281275571e+00
4.870000000000e+02 -1.580424374836e-02 9.425927863480e-05 7.195781747165e+00
4.872500000000e+02 -1.557811755185e-02 9.588857269330e-05 7.234204870124e+00
4.875000000000e+02 -1.529143394764e-02 9.746177139502e-05 7.272568795147e+00
4.877500000000e+02 -1.494686024337e-02 9.895754296060e-05 7.310888987450e+00
4.880000000000e+02 -1.454801440994e-02 1.003555582810e-04 7.349178158441e+00
4.882500000000e+02 -1.409941765037e-02 1.016366827593e-04 7.387446226604e+00
4.885000000000e+02 -1.360643204161e-02 1.027831515702e-04 7.425700294556e+00
4.887500000000e+02 -1.307518311888e-02 1.037787262313e-04 7.463944645973e+00
4.890000000000e+02 -1.251246853225e-02 1.046088350116e-04 7.502180766964e+00
4.892500000000e+02 -1.192565258706e-02 1.052607006948e-04 7.540407376399e+00
4.895000000000e+02 -1.132254945745e-02 1.057234550181e-04 7.578620480954e+00
4.897500000000e+02 -1.071129461203e-02 1.059882122827e-04 7.616813435662e+00
4.900000000000e+02 -1.010020808357e-02 1.060481714117e-04 7.654977022403e+00
4.902500000000e+02 -9.497651641716e-03 1.058987936540e-04 7.693099538756e+00
4.905000000000e+02 -8.911881073353e-03 1.055378269478e-04 7.731166889781e+00
4.907500000000e+02 -8.350898415799e-03 1.049653092924e-04 7.769162691825e+00
4.910000000000e+02 -7.822306884687e-03 1.041836335941e-04 7.807068380499e+00
4.912500000000e+02 -7.333170359267e-03 1.031975981875e-04 7.844863315688e+00
4.915000000000e+02 -6.889883437233e-03 1.020144485225e-04 7.882524895624e+00
4.917500000000e+02 -6.498051548936e-03 1.006438171708e-04 7.920028660838e+00
4.920000000000e+02 -6.162387661023e-03 9.909773138214e-05 7.957348404138e+00
4.922500000000e+02 -5.886623905572e-03 9.739060940356e-05 7.994456267755e+00
4.925000000000e+02 -5.673443964879e-03 9.553917305452e-05 8.031322843647e+00
4.927500000000e+02 -5.524433919516e-03 9.356223703591e-05 8.067917258834e+00
4.930000000000e+02 -5.440055786657e-03 9.148067348647e-05 8.104207259221e+00
4.932500000000e+02 -5.419642982974e-03 8.931724054320e-05 8.140159285040e+00
4.935000000000e+02 -5.461416933687e-03 8.709634083229e-05 8.175738533415e+00
4.937500000000e+02 -5.562526631831e-03 8.484377868312e-05 8.210909017871e+00
4.940000000000e+02 -5.719108663743e-03 8.258647910475e-05 8.245633616647e+00
4.942500000000e+02 -5.926367773247e-03 8.035217373165e-05 8.279874115643e+00
4.945000000000e+02 -6.178674760601e-03 7.816905258870e-05 8.313591240147e+00
4.947500000000e+02 -6.469681955735e-03 7.606539553101e-05 8.346744686442e+00
4.950000000000e+02 -6.792451451929e-03 7.406917874134e-05 8.379293142319e+00
4.952500000000e+02 -7.139595179258e-03 7.220766930624e-05 8.411194308428e+00
4.955000000000e+02 -7.503422953577e-03 7.050701204570e-05 8.442404916266e+00
4.957500000000e+02 -7.876094943135e-03 6.899181363554e-05 8.472880743441e+00
4.960000000000e+02 -8.249775948675e-03 6.768471132548e-05 8.502576632573e+00
4.962500000000e+02 -8.616787637376e-03 6.660600918443e-05 8.531446511192e+00
4.965000000000e+02 -8.969755134326e-03 6.577332809940e-05 8.559443415720e+00
4.967500000000e+02 -9.301745316135e-03 6.520122306741e-05 8.586519521815e+00
4.970000000000e+02 -9.606393308772e-03 6.490088696809e-05 8.612626181652e+00
4.972500000000e+02 -9.878014745137e-03 6.487991258547e-05 8.637713970118e+00
4.975000000000e+02 -1.011170145359e-02 6.514208480324e-05 8.661732741700e+00
4.977500000000e+02 -1.030339875836e-02 6.568723256217e-05 8.684631699175e+00
4.980000000000e+02 -1.044996304852e-02 6.651114007847e-05 8.706359475859e+00
4.982500000000e+02 -1.054919875953e-02 6.760557247676e-05 8.726864231234e+00
4.985000000000e+02 -1.059987451601e-02 6.895834736162e-05 8.746093765030e+00
4.987500000000e+02 -1.060171853090e-02 7.055342593620e-05 8.763995645612e+00
4.990000000000e+02 -1.055539395961e-02 7.237108807401e-05 8.780517358011e+00
4.992500000000e+02 -1.046245534621e-02 7.438820083250e-05 8.795606466873e+00
4.995000000000e+02 -1.032528732425e-02 7.657854058904e-05 8.809210804010e+00
4.997500000000e+02 -1.014702763646e-02 7.891317257278e-05 8.821278669892e+00
5.000000000000e+02 -9.931476509689e-03 8.136087223748e-05 8.831759051526e+00
5.002500000000e+02 -9.682994258226e-03 8.388858604239e-05 8.840601866064e+00
5.005000000000e+02 -9.406390153069e-03 8.646192821080e-05 8.847758213543e+00
5.007500000000e+02 -9.106804982676e-03 8.904571671653e-05 8.853180642249e+00
5.010000000000e+02 -8.789589324541e-03 9.160452181606e-05 8.856823437608e+00
5.012500000000e+02 -8.460181210655e-03 9.410315120478e-05 8.858642910583e+00
5.015000000000e+02 -8.123985426805e-03 9.650718521384e-05 8.858597692337e+00
5.017500000000e+02 -7.786256168975e-03 9.878353937526e-05 8.856649044461e+00
5.020000000000e+02 -7.451986927426e-03 1.009009736283e-04 8.852761157487e+00
5.022500000000e+02 -7.125809064374e-03 1.028305720329e-04 8.846901444354e+00
5.025000000000e+02 -6.811900032712e-03 1.045460909650e-04 8.839040841355e+00
5.027500000000e+02 -6.513905215207e-03 1.060243357146e-04 8.829154074098e+00
5.030000000000e+02 -6.234871664582e-03 1.072454898606e-04 8.817219932076e+00
5.032500000000e+02 -5.977197958377e-03 1.081933912626e-04 8.803221498017e+00
5.035000000000e+02 -5.742597387133e-03 1.088556992899e-04 8.787146379082e+00
5.037500000000e+02 -5.532078245520e-03 1.092240275960e-04 8.768986885049e+00
5.040000000000e+02 -5.345937675674e-03 1.092940268250e-04 8.748740202391e+00
5.042500000000e+02 -5.183772316905e-03 1.090654000535e-04 8.726408509472e+00
5.045000000000e+02 -5.044501644589e-03 1.085418563022e-04 8.701999081418e+00
5.047500000000e+02 -4.926406069849e-03 1.077310015670e-04 8.675524342220e+00
5.050000000000e+02 -4.827177514032e-03 1.066441795640e-04 8.647001879897e+00
5.052500000000e+02 -4.743980363679e-03 1.052962774757e-04 8.616454437597e+00
5.055000000000e+02 -4.673523403869e-03 1.037054633063e-04 8.583909852698e+00
5.057500000000e+02 -4.612140245512e-03 1.018928863511e-04 8.549400959226e+00
5.060000000000e+02 -4.555875928480e-03 9.988225070987e-05 8.512965468428e+00
5.062500000000e+02 -4.500580588479e-03 9.769951387151e-05 8.474645792880e+00
5.065000000000e+02 -4.442005529881e-03 9.537252478678e-05 8.434488859405e+00
5.067500000000e+02 -4.375902369450e-03 9.293059255433e-05 8.392545877036e+00
5.070000000000e+02 -4.298122495678e-03 9.040407327870e-05 8.348872077788e+00
5.072500000000e+02 -4.204714044872e-03 8.782388457751e-05 8.303526444761e+00
5.075000000000e+02 -4.092016499075e-03 8.522104991743e-05 8.256571399102e+00
5.077500000000e+02 -3.956748702620e-03 8.262631435835e-05 8.208072486612e+00
5.080000000000e+02 -3.796090560987e-03 8.006974581079e-05 8.158098035027e+00
5.082500000000e+02 -3.607755675448e-03 7.758025223617e-05 8.106718805936e+00
5.085000000000e+02 -3.390054359015e-03 7.518522464250e-05 8.054007631647e+00
5.087500000000e+02 -3.141944126369e-03 7.291017722827e-05 8.000039056586e+00
5.090000000000e+02 -2.863067921341e-03 7.077846668976e-05 7.944888966565e+00
5.092500000000e+02 -2.553777592740e-03 6.881092328442e-05 7.888634225447e+00
5.095000000000e+02 -2.215142553745e-03 6.702560715621e-05 7.831352311346e+00
5.097500000000e+02 -1.848942340478e-03 6.543763419903e-05 7.773120968718e+00
5.100000000000e+02 -1.457644509820e-03 6.405900341161e-05 7.714017863020e+00
5.102500000000e+02 -1.044367529985e-03 6.289851480579e-05 7.654120250137e+00
5.105000000000e+02 -6.128289205411e-04 6.196170859446e-05 7.593504666014e+00
5.107500000000e+02 -1.672810165269e-04 6.125085427672e-05 7.532246627673e+00
5.110000000000e+02 2.875648824966e-04 6.076501664828e-05 7.470420354375e+00
5.112500000000e+02 7.466252901032e-04 6.050015854145e-05 7.408098512725e+00
5.115000000000e+02 1.204538954732e-03 6.044929312138e-05 7.345351978296e+00
5.117500000000e+02 1.655768380240e-03 6.060268221914e-05 7.282249621877e+00
5.120000000000e+02 2.094705838375e-03 6.094807610324e-05 7.218858117628e+00
5.122500000000e+02 2.515781513497e-03 6.147098806095e-05 7.155241773251e+00
5.125000000000e+02 2.913572717068e-03 6.215499894985e-05 7.091462384697e+00
5.127500000000e+02 3.282910370185e-03 6.298208428984e-05 7.027579111689e+00
5.130000000000e+02 3.618981781970e-03 6.393295851007e-05 6.963648376709e+00
5.132500000000e+02 3.917427225668e-03 6.498742466288e-05 6.899723785752e+00
5.135000000000e+02 4.174428549925e-03 6.612472901951e-05 6.835856070558e+00
5.137500000000e+02 4.386787505347e-03 6.732390593212e-05 6.772093051894e+00
5.140000000000e+02 4.551993899644e-03 6.856411296879e-05 6.708479622295e+00
5.142500000000e+02 4.668280265633e-03 6.982495957042e-05 6.645057748253e+00
5.145000000000e+02 4.734663836511e-03 7.108677982559e-05 6.581866489937e+00
5.147500000000e+02 4.750974035040e-03 7.233089562617e-05 6.518942038479e+00
5.150000000000e+02 4.717866928657e-03 7.353984270958e-05 6.456317766539e+00
5.152500000000e+02 4.636824773406e-03 7.469755924236e-05 6.394024294132e+00
5.155000000000e+02 4.510141941499e-03 7.578953539125e-05 6.332089567298e+00
5.157500000000e+02 4.340899003344e-03 7.680292197215e-05 6.270538944307e+00
5.160000000000e+02 4.132923665074e-03 7.772660063937e-05 6.209395293751e+00
5.162500000000e+02 3.890741464178e-03 7.855121424818e-05 6.148679097652e+00
5.165000000000e+02 3.619515990758e-03 7.926916161352e-05 6.088408562354e+00
5.167500000000e+02 3.324981523441e-03 7.987455639316e-05 6.028599728474e+00
5.170000000000e+02 3.013367230217e-03 8.036315458954e-05 5.969266586076e+00
5.172500000000e+02 2.691315020310e-03 8.073225533803e-05 5.910421190462e+00
5.175000000000e+02 2.365792905501e-03 8.098059157230e-05 5.852073770623e+00
5.177500000000e+02 2.044002780460e-03 8.110819267834e-05 5.794232843042e+00
5.180000000000e+02 1.733286131065e-03 8.111622405060e-05 5.736905311747e+00
5.182500000000e+02 1.441026349379e-03 8.100683406559e-05 5.680096572667e+00
5.185000000000e+02 1.174551167976e-03 8.078299345149e-05 5.623810601205e+00
5.187500000000e+02 9.410340546095e-04 8.044830924617e-05 5.568050043383e+00
5.190000000000e+02 7.473973945749e-04 8.000688894511e-05 5.512816288610e+00
5.192500000000e+02 6.002172918329e-04 7.946321739183e-05 5.458109541658e+00
5.195000000000e+02 5.056317043516e-04 7.882199912534e-05 5.403928886559e+00
5.197500000000e+02 4.692530428353e-04 7.808800662981e-05 5.350272335813e+00
5.200000000000e+02 4.960855707802e-04 7.726595664889e-05 5.297136878671e+00
5.202500000000e+02 5.904490921949e-04 7.636043374654e-05 5.244518522102e+00
5.205000000000e+02 7.559098416340e-04 7.537580587633e-05 5.192412318345e+00
5.207500000000e+02 9.952194524364e-04 7.431615631187e-05 5.140812393446e+00
5.210000000000e+02 1.310263070076e-03 7.318524347147e-05 5.089711970080e+00
5.212500000000e+02 1.702017332129e-03 7.198647970832e-05 5.039103379110e+00
5.215000000000e+02 2.170519143779e-03 7.072286367527e-05 4.988978077931e+00
5.217500000000e+02 2.714845407522e-03 6.939702587910e-05 4.939326655038e+00
5.220000000000e+02 3.333104512102e-03 6.801125329933e-05 4.890138843698e+00
5.222500000000e+02 4.022439498291e-03 6.656751643480e-05 4.841403523805e+00
5.225000000000e+02 4.779043540107e-03 6.506751238475e-05 4.793108734161e+00
5.227500000000e+02 5.598187600382e-03 6.351272551755e-05 4.745241675513e+00
5.230000000000e+02 6.474260542900e-03 6.190449415228e-05 4.697788722082e+00
5.232500000000e+02 7.400821500322e-03 6.024409271441e-05 4.650735431269e+00
5.235000000000e+02 8.370664024895e-03 5.853281988835e-05 4.604066558389e+00
5.237500000000e+02 9.375891962417e-03 5.677208353286e-05 4.557766070738e+00
5.240000000000e+02 1.040800583703e-02 5.496350811665e-05 4.511817168723e+00
5.242500000000e+02 1.145799910278e-02 5.310903489561e-05 4.466202309241e+00
5.245000000000e+02 1.251646263239e-02 5.121102248867e-05 4.420903234347e+00
5.247500000000e+02 1.357369720254e-02 4.927234626689e-05 4.375901002862e+00
5.250000000000e+02 1.461983128519e-02 4.729649199101e-05 4.331176029196e+00
5.252500000000e+02 1.564494302130e-02 4.528763958711e-05 4.286708126278e+00
5.255000000000e+02 1.663918616528e-02 4.325073514794e-05 4.242476554657e+00
5.257500000000e+02 1.759291573160e-02 4.119155550092e-05 4.198460077359e+00
5.260000000000e+02 1.849681535433e-02 3.911673965798e-05 4.154637021777e+00
5.262500000000e+02 1.934202163918e-02 3.703380298065e-05 4.110985348077e+00
5.265000000000e+02 2.012024500224e-02 3.495113237045e-05 4.067482723154e+00
5.267500000000e+02 2.082388745678e-02 3.287795318771e-05 4.024106605020e+00
5.270000000000e+02 2.144615258611e-02 3.082426897824e-05 3.980834331949e+00
5.272500000000e+02 2.198114905676e-02 2.880077345505e-05 3.937643221411e+00
5.275000000000e+02 2.242398420408e-02 2.681873686611e-05 3.894510674205e+00
5.277500000000e+02 2.277084965772e-02 2.488986305252e-05 3.851414292060e+00
5.280000000000e+02 2.301909396836e-02 2.302612511557e-05 3.808331998558e+00
5.282500000000e+02 2.316728416053e-02 2.123957632286e-05 3.765242171018e+00
5.285000000000e+02 2.321525418683e-02 1.954214411629e-05 3.722123780861e+00
5.287500000000e+02 2.316413865362e-02 1.794541059341e-05 3.678956538868e+00
5.290000000000e+02 2.301639361307e-02 1.646037635114e-05 3.635721054673e+00
5.292500000000e+02 2.277580065353e-02 1.509722417112e-05 3.592398998103e+00
5.295000000000e+02 2.244745542781e-02 1.386508077417e-05 3.548973267147e+00
5.297500000000e+02 2.203774118007e-02 1.277177985512e-05 3.505428168216e+00
5.300000000000e+02 2.155428420246e-02 1.182363860003e-05 3.461749592195e+00
5.302500000000e+02 2.100589436429e-02 1.102524619478e-05 3.417925203479e+00
5.305000000000e+02 2.040248819015e-02 1.037929397738e-05 3.373944625474e+00
5.307500000000e+02 1.975499589378e-02 9.886395896885e-06 3.329799627240e+00
5.310000000000e+02 1.907525274197e-02 9.545003891526e-06 3.285484314434e+00
5.312500000000e+02 1.837587452440e-02 9.351296405613e-06 3.240995312266e+00
5.315000000000e+02 1.767011832222e-02 9.299132363499e-06 3.196331943852e+00
5.317500000000e+02 1.697172875745e-02 9.380060120606e-06 3.151496406274e+00
5.320000000000e+02 1.629477074840e-02 9.583375890160e-06 3.106493932184e+00
5.322500000000e+02 1.565344984554e-02 9.896204764215e-06 3.061332939658e+00
5.325000000000e+02 1.506192036177e-02 1.030365775115e-05 3.016025172319e+00
5.327500000000e+02 1.453408424866e-02 1.078902101193e-05 2.970585814662e+00
5.330000000000e+02 1.408338028370e-02 1.133399390901e-05 2.925033595018e+00
5.332500000000e+02 1.372256804536e-02 1.191895957950e-05 2.879390858027e+00
5.335000000000e+02 1.346350652172e-02 1.252329798904e-05 2.833683619087e+00
5.337500000000e+02 1.331693323961e-02 1.312572133258e-05 2.787941583373e+00
5.340000000000e+02 1.329224429505e-02 1.370465704364e-05 2.742198141771e+00
5.342500000000e+02 1.339728229202e-02 1.423858508251e-05 2.696490327569e+00
5.345000000000e+02 1.363813321392e-02 1.470644753232e-05 2.650858745981e+00
5.347500000000e+02 1.401893952812e-02 1.508804971914e-05 2.605347464796e+00
5.350000000000e+02 1.454173313515e-02 1.536443490197e-05 2.560003870457e+00
5.352500000000e+02 1.520629267617e-02 1.551825468346e-05 2.514878492814e+00
5.355000000000e+02 1.601003175835e-02 1.553411339297e-05 2.470024792866e+00
5.357500000000e+02 1.694792211525e-02 1.539889296459e-05 2.425498918933e+00
5.360000000000e+02 1.801245609609e-02 1.510203789976e-05 2.381359436185e+00
5.362500000000e+02 1.919365360620e-02 1.463579926983e-05 2.337667024850e+00
5.365000000000e+02 2.047911595329e-02 1.399544204658e-05 2.294484160227e+00
5.367500000000e+02 2.185412944984e-02 1.317940054812e-05 2.251874768896e+00
5.370000000000e+02 2.330182031114e-02 1.218938820863e-05 2.209903874965e+00
5.372500000000e+02 2.480335997890e-02 1.103045241263e-05 2.168637232400e+00
5.375000000000e+02 2.633822106364e-02 9.710976759614e-06 2.128140956760e+00
5.377500000000e+02 2.788447976977e-02 8.242629407601e-06 2.088481155140e+00
5.380000000000e+02 2.941916111683e-02 6.640255364204e-06 2.049723562994e+00
5.382500000000e+02 3.091862299169e-02 4.921713197936e-06 2.011933193351e+00
5.385000000000e+02 3.235897035233e-02 3.107656838502e-06 1.975174000986e+00
5.387500000000e+02 3.371649289063e-02 1.221264205431e-06 1.939508567894e+00
5.390000000000e+02 3.496811954299e-02 -7.120922425330e-07 1.904997814359e+00
5.392500000000e+02 3.609187763048e-02 -2.665225054266e-06 1.871700737513e+00
5.395000000000e+02 3.706734959732e-02 -4.609561336327e-06 1.839674181413e+00
5.397500000000e+02 3.787611537605e-02 -6.515611722546e-06 1.808972640142e+00
5.400000000000e+02 3.850217322620e-02 -8.353492863711e-06 1.779648094720e+00
5.402500000000e+02 3.893232489485e-02 -1.009347483921e-05 1.751749884599e+00
5.405000000000e+02 3.915652079808e-02 -1.170656278565e-05 1.725324612567e+00
5.407500000000e+02 3.916815244698e-02 -1.316508842331e-05 1.700416082131e+00
5.410000000000e+02 3.896428623873e-02 -1.444331157829e-05 1.677065265438e+00
5.412500000000e+02 3.854583306101e-02 -1.551801938721e-05 1.655310297929e+00
5.415000000000e+02 3.791764516706e-02 -1.636910134750e-05 1.635186498228e+00
5.417500000000e+02 3.708853986240e-02 -1.698009827394e-05 1.616726407481e+00
5.420000000000e+02 3.607124445471e-02 -1.733869944523e-05 1.599959846045e+00
5.422500000000e+02 3.488226323920e-02 -1.743717485997e-05 1.584913982234e+00
5.425000000000e+02 3.354166604273e-02 -1.727272982258e-05 1.571613410204e+00
5.427500000000e+02 3.207280136278e-02 -1.684777136118e-05 1.560080231326e+00
5.430000000000e+02 3.050193656927e-02 -1.617006666782e-05 1.550334137456e+00
5.432500000000e+02 2.885783116662e-02 -1.525277969094e-05 1.542392491026e+00
5.435000000000e+02 2.717124927791e-02 -1.411438398635e-05 1.536270399250e+00
5.437500000000e+02 2.547441947625e-02 -1.277844623679e-05 1.531980780498e+00
5.440000000000e+02 2.380045102230e-02 -1.127327609557e-05 1.529534418438e+00
5.442500000000e+02 2.218271720147e-02 -9.631444658431e-06 1.528940004669e+00
5.445000000000e+02 2.065421762252e-02 -7.889181658088e-06 1.530204167453e+00
5.447500000000e+02 1.924693091206e-02 -6.085655051280e-06 1.533331484112e+00
5.450000000000e+02 1.799117297236e-02 -4.262156400675e-06 1.538324480530e+00
5.452500000000e+02 1.691497195764e-02 -2.461199602372e-06 1.545183613318e+00
5.455000000000e+02 1.604347601719e-02 -7.255657748229e-07 1.553907239087e+00
5.457500000000e+02 1.539840672030e-02 9.026874574769e-07 1.564491570368e+00
5.460000000000e+02 1.499756987431e-02 2.383238581871e-06 1.576930618121e+00
5.462500000000e+02 1.485443839256e-02 3.678479241903e-06 1.591216125548e+00
5.465000000000e+02 1.497781713595e-02 4.754454184908e-06 1.607337493805e+00
5.467500000000e+02 1.537159768816e-02 5.581735780524e-06 1.625281700815e+00
5.470000000000e+02 1.603461328794e-02 6.136195421419e-06 1.645033218547e+00
5.472500000000e+02 1.696059785618e-02 6.399658068645e-06 1.666573930065e+00
5.475000000000e+02 1.813825068409e-02 6.360426284047e-06 1.689883048329e+00
5.477500000000e+02 1.955141053152e-02 6.013642169872e-06 1.714937042751e+00
5.480000000000e+02 2.117933276381e-02 5.361498693707e-06 1.741709572998e+00
5.482500000000e+02 2.299706833782e-02 4.413278450049e-06 1.770171436399e+00
5.485000000000e+02 2.497593332272e-02 3.185207894246e-06 1.800290528843e+00
5.487500000000e+02 2.708406183054e-02 1.700163512641e-06 1.832031824341e+00
5.490000000000e+02 2.928702688274e-02 -1.277320099691e-08 1.865357373458e+00
5.492500000000e+02 3.154851709638e-02 -1.918922742150e-06 1.900226324500e+00
5.495000000000e+02 3.383105133330e-02 -3.978735575838e-06 1.936594968031e+00
5.497500000000e+02 3.609671517313e-02 -6.148632301917e-06 1.974416807070e+00
5.500000000000e+02 3.830790121434e-02 -8.381930304557e-06 2.013642653642e+00
5.502500000000e+02 4.042803536397e-02 -1.062983764097e-05 2.054220752770e+00
5.505000000000e+02 4.242227180226e-02 -1.284248557082e-05 2.096096933802e+00
5.507500000000e+02 4.425814153352e-02 -1.496997573533e-05 2.139214790115e+00
5.510000000000e+02 4.590613805405e-02 -1.696342518676e-05 2.183515885173e+00
5.512500000000e+02 4.734023054122e-02 -1.877597768199e-05 2.228939986104e+00
5.515000000000e+02 4.853829088719e-02 -2.036376133743e-05 2.275425321221e+00
5.517500000000e+02 4.948243092896e-02 -2.168677925132e-05 2.322908862534e+00
5.520000000000e+02 5.015924081444e-02 -2.270970516763e-05 2.371326628154e+00
5.522500000000e+02 5.055993093330e-02 -2.340259201308e-05 2.420614005658e+00
5.525000000000e+02 5.068037344672e-02 -2.374141787242e-05 2.470706089691e+00
5.527500000000e+02 5.052105134708e-02 -2.370856136241e-05 2.521538034915e+00
5.530000000000e+02 5.008691588049e-02 -2.329311076166e-05 2.573045416067e+00
5.532500000000e+02 4.938716471357e-02 -2.249107462268e-05 2.625164596019e+00
5.535000000000e+02 4.843494617001e-02 -2.130540285902e-05 2.677833093499e+00
5.537500000000e+02 4.724700258812e-02 -1.974587997353e-05 2.730989948765e+00
5.540000000000e+02 4.584326255634e-02 -1.782889681204e-05 2.784576080120e+00
5.542500000000e+02 4.424639623601e-02 -1.557708415462e-05 2.838534630393e+00
5.545000000000e+02 4.248134261789e-02 -1.301881187302e-05 2.892811293954e+00
5.547500000000e+02 4.057482153966e-02 -1.018757812404e-05 2.947354621021e+00
5.550000000000e+02 3.855484269343e-02 -7.121298236434e-06 3.002116298738e+00
5.552500000000e+02 3.645021797102e-02 -3.861494817015e-06 3.057051395923e+00
5.555000000000e+02 3.429009002497e-02 -4.524200406253e-07 3.112118578785e+00
5.557500000000e+02 3.210348105513e-02 3.059887955126e-06 3.167280281745e+00
5.560000000000e+02 2.991887136428e-02 6.628581372292e-06 3.222502843981e+00
5.562500000000e+02 2.776381058109e-02 1.020700427051e-05 3.277756594881e+00
5.565000000000e+02 2.566456738472e-02 1.374968779225e-05 3.333015902020e+00
5.567500000000e+02 2.364581958720e-02 1.721332429133e-05 3.388259168561e+00
5.570000000000e+02 2.173038731138e-02 2.055769400938e-05 3.443468784216e+00
5.572500000000e+02 1.993900939181e-02 2.374652325232e-05 3.498631037315e+00
5.575000000000e+02 1.829016385248e-02 2.674825173224e-05 3.553735977806e+00
5.577500000000e+02 1.679993195662e-02 2.953668628708e-05 3.608777239483e+00
5.580000000000e+02 1.548190203443e-02 3.209153025746e-05 3.663751830282e+00
5.582500000000e+02 1.434711412126e-02 3.439876105477e-05 3.718659881486e+00
5.585000000000e+02 1.340403990288e-02 3.645085251300e-05 3.773504370659e+00
5.587500000000e+02 1.265859521490e-02 3.824683000747e-05 3.828290819040e+00
5.590000000000e+02 1.211418259617e-02 3.979214928068e-05 3.883026964996e+00
5.592500000000e+02 1.177175521682e-02 4.109841421199e-05 3.937722430395e+00
5.595000000000e+02 1.162990481713e-02 4.218291384536e-05 3.992388366535e+00
5.597500000000e+02 1.168496095098e-02 4.306801914819e-05 4.047037106404e+00
5.600000000000e+02 1.193110442232e-02 4.378042970657e-05 4.101681810798e+00
5.602500000000e+02 1.236048807128e-02 4.435029993000e-05 4.156336121087e+00
5.605000000000e+02 1.296335981577e-02 4.481027158004e-05 4.211013828652e+00
5.607500000000e+02 1.372819150016e-02 4.519444227760e-05 4.265728550989e+00
5.610000000000e+02 1.464180518495e-02 4.553729594148e-05 4.320493435051e+00
5.612500000000e+02 1.568950251536e-02 4.587262008790e-05 4.375320877231e+00
5.615000000000e+02 1.685519510293e-02 4.623245538227e-05 4.430222269020e+00
5.617500000000e+02 1.812153664193e-02 4.664610651284e-05 4.485207772961e+00
5.620000000000e+02 1.947006204778e-02 4.713924402633e-05 4.540286122942e+00
5.622500000000e+02 2.088133478483e-02 4.773312392620e-05 4.595464454277e+00
5.625000000000e+02 2.233510571099e-02 4.844395208969e-05 4.650748164903e+00
5.627500000000e+02 2.381048845983e-02 4.928241905008e-05 4.706140802179e+00
5.630000000000e+02 2.528615314284e-02 5.025340580606e-05 4.761643980121e+00
5.632500000000e+02 2.674054165577e-02 5.135586810820e-05 4.817257321852e+00
5.635000000000e+02 2.815210631505e-02 5.258292002752e-05 4.872978427883e+00
5.637500000000e+02 2.949957116369e-02 5.392209852007e-05 4.928802868565e+00
5.640000000000e+02 3.076221628928e-02 5.535580178256e-05 4.984724197145e+00
5.642500000000e+02 3.192017995557e-02 5.686187459861e-05 5.040733985115e+00
5.645000000000e+02 3.295477640095e-02 5.841433360146e-05 5.096821873284e+00
5.647500000000e+02 3.384882052456e-02 5.998421181186e-05 5.152975641182e+00
5.650000000000e+02 3.458695228670e-02 6.154047482870e-05 5.209181291907e+00
5.652500000000e+02 3.515595263107e-02 6.305098379028e-05 5.265423147221e+00
5.655000000000e+02 3.554503847500e-02 6.448348013788e-05 5.321683957045e+00
5.657500000000e+02 3.574612701272e-02 6.580655742069e-05 5.377945019896e+00
5.660000000000e+02 3.575405960309e-02 6.699058560850e-05 5.434186308483e+00
5.662500000000e+02 3.556677279984e-02 6.800856840769e-05 5.490386607007e+00
5.665000000000e+02 3.518540860229e-02 6.883690526416e-05 5.546523655470e+00
5.667500000000e+02 3.461435722848e-02 6.945603512909e-05 5.602574295368e+00
5.670000000000e+02 3.386122457928e-02 6.985095591877e-05 5.658514627457e+00
5.672500000000e+02 3.293672444427e-02 7.001159887579e-05 5.714320165639e+00
5.675000000000e+02 3.185449227018e-02 6.993306448469e-05 5.769966002980e+00
5.677500000000e+02 3.063082607190e-02 6.961571007497e-05 5.825426970928e+00
5.680000000000e+02 2.928435781567e-02 6.906510370952e-05 5.880677806084e+00
5.682500000000e+02 2.783566466767e-02 6.829185128096e-05 5.935693317979e+00
5.685000000000e+02 2.630683148379e-02 6.731130673157e-05 5.990448548432e+00
5.687500000000e+02 2.472097607051e-02 6.614318930365e-05 6.044918936185e+00
5.690000000000e+02 2.310175271126e-02 6.481111974649e-05 6.099080474299e+00
5.692500000000e+02 2.147284895809e-02 6.334209526385e-05 6.152909861370e+00
5.695000000000e+02 1.985749106827e-02 6.176592061671e-05 6.206384649717e+00
5.697500000000e+02 1.827797357459e-02 6.011461830513e-05 6.259483376947e+00
5.700000000000e+02 1.675522634431e-02 5.842181022747e-05 6.312185693116e+00
5.702500000000e+02 1.530843170493e-02 5.672210196356e-05 6.364472476037e+00
5.705000000000e+02 1.395470116808e-02 5.505057692914e-05 6.416325924567e+00
5.707500000000e+02 1.270881884653e-02 5.344212458283e-05 6.467729643634e+00
5.710000000000e+02 1.158305606962e-02 5.193090678565e-05 6.518668711370e+00
5.712500000000e+02 1.058705741413e-02 5.054975703545e-05 6.569129720575e+00
5.715000000000e+02 9.727798438219e-03 4.932975657831e-05 6.619100811934e+00
5.717500000000e+02 9.009608975904e-03 4.829969695802e-05 6.668571676360e+00
5.720000000000e+02 8.434257651407e-03 4.748564982990e-05 6.717533545657e+00
5.722500000000e+02 8.001087764038e-03 4.691053119210e-05 6.765979158497e+00
5.725000000000e+02 7.707197249072e-03 4.659369078505e-05 6.813902710649e+00
5.727500000000e+02 7.547651083958e-03 4.655054900268e-05 6.861299781188e+00
5.730000000000e+02 7.515718397494e-03 4.679229421703e-05 6.908167245993e+00
5.732500000000e+02 7.603123790493e-03 4.732562384666e-05 6.954503172806e+00
5.735000000000e+02 7.800304704824e-03 4.815250762083e-05 7.000306701427e+00
5.737500000000e+02 8.096667368354e-03 4.927004322317e-05 7.045577910320e+00
5.740000000000e+02 8.480835918208e-03 5.067037974785e-05 7.090317673539e+00
5.742500000000e+02 8.940888340131e-03 5.234074896174e-05 7.134527504519e+00
5.745000000000e+02 9.464577880540e-03 5.426355999114e-05 7.178209395491e+00
5.747500000000e+02 1.003953704801e-02 5.641658442393e-05 7.221365651341e+00
5.750000000000e+02 1.065346230232e-02 5.877324452769e-05 7.263998716795e+00
5.752500000000e+02 1.129428173397e-02 6.130299937315e-05 7.306111007368e+00
5.755000000000e+02 1.195030345900e-02 6.397182058901e-05 7.347704736403e+00
5.757500000000e+02 1.261034784668e-02 6.674275631147e-05 7.388781748615e+00
5.760000000000e+02 1.326386377813e-02 6.957657655757e-05 7.429343358538e+00
5.762500000000e+02 1.390102862330e-02 7.243247406172e-05 7.469390193809e+00
5.765000000000e+02 1.451283496148e-02 7.526880625985e-05 7.508922051884e+00
5.767500000000e+02 1.509116144333e-02 7.804386381011e-05 7.547937763850e+00
5.770000000000e+02 1.562882986051e-02 8.071666420287e-05 7.586435074105e+00
5.772500000000e+02 1.611964701299e-02 8.324771663282e-05 7.624410534453e+00
5.775000000000e+02 1.655842951079e-02 8.559977925066e-05 7.661859411214e+00
5.777500000000e+02 1.694101314061e-02 8.773856237951e-05 7.698775613639e+00
5.780000000000e+02 1.726424276660e-02 8.963336319334e-05 7.735151635060e+00
5.782500000000e+02 1.752594555541e-02 9.125762252832e-05 7.770978517206e+00
5.785000000000e+02 1.772488407898e-02 9.258939290874e-05 7.806245827759e+00
5.787500000000e+02 1.786069325038e-02 9.361170398620e-05 7.840941661303e+00
5.790000000000e+02 1.793379895636e-02 9.431282426989e-05 7.875052652998e+00
5.792500000000e+02 1.794532392242e-02 9.468640442653e-05 7.908564014863e+00
5.795000000000e+02 1.789698024573e-02 9.473153990244e-05 7.941459583289e+00
5.797500000000e+02 1.779095494546e-02 9.445270170058e-05 7.973721885372e+00
5.800000000000e+02 1.762979160901e-02 9.385955563224e-05 8.005332219130e+00
5.802500000000e+02 1.741627126974e-02 9.296675779336e-05 8.036270743023e+00
5.805000000000e+02 1.715329928660e-02 9.179359646480e-05 8.066516579506e+00
5.807500000000e+02 1.684380176867e-02 9.036359242559e-05 8.096047927663e+00
5.810000000000e+02 1.649063460503e-02 8.870400861230e-05 8.124842179580e+00
5.812500000000e+02 1.609651122839e-02 8.684539207332e-05 8.152876047523e+00
5.815000000000e+02 1.566394889268e-02 8.482102996238e-05 8.180125688923e+00
5.817500000000e+02 1.519523828486e-02 8.266637675425e-05 8.206566839151e+00
5.820000000000e+02 1.469243424965e-02 8.041849120097e-05 8.232174938788e+00
5.822500000000e+02 1.415737039291e-02 7.811545134045e-05 8.256925264955e+00
5.825000000000e+02 1.359169317532e-02 7.579576038089e-05 8.280793054917e+00
5.827500000000e+02 1.299691603090e-02 7.349776899293e-05 8.303753630616e+00
5.830000000000e+02 1.237448706895e-02 7.125918160325e-05 8.325782513935e+00
5.832500000000e+02 1.172586861428e-02 6.911647966490e-05 8.346855539370e+00
5.835000000000e+02 1.105262266603e-02 6.710433584686e-05 8.366948960226e+00
5.837500000000e+02 1.035649653247e-02 6.525515914352e-05 8.386039545920e+00
5.840000000000e+02 9.639505133880e-03 6.359865279981e-05 8.404104675284e+00
5.842500000000e+02 8.904003831335e-03 6.216136551015e-05 8.421122421866e+00
5.845000000000e+02 8.152747721955e-03 6.096628781019e-05 8.437071632740e+00
5.847500000000e+02 7.388934246298e-03 6.003249348277e-05 8.451932001848e+00
5.850000000000e+02 6.616225140478e-03 5.937482753607e-05 8.465684135975e+00
5.852500000000e+02 5.838747273090e-03 5.900364744260e-05 8.478309616448e+00
5.855000000000e+02 5.061071107137e-03 5.892462261389e-05 8.489791055237e+00
5.857500000000e+02 4.288166268403e-03 5.913859966175e-05 8.500112145182e+00
5.860000000000e+02 3.525337601170e-03 5.964153890237e-05 8.509257706747e+00
5.862500000000e+02 2.778141496502e-03 6.042451458033e-05 8.517213728642e+00
5.865000000000e+02 2.052288458263e-03 6.147379526089e-05 8.523967405028e+00
5.867500000000e+02 1.353532522610e-03 6.277111328271e-05 8.529507166765e+00
5.870000000000e+02 6.875543424048e-04 6.429387652268e-05 8.533822708519e+00
5.872500000000e+02 5.984165965101e-05 6.601548754867e-05 8.536905010632e+00
5.875000000000e+02 -5.244301985371e-04 6.790579540900e-05 8.538746355567e+00
5.877500000000e+02 -1.060510616539e-03 6.993159064356e-05 8.539340339145e+00
5.880000000000e+02 -1.544176917250e-03 7.205721461909e-05 8.538681875867e+00
5.882500000000e+02 -1.971824879277e-03 7.424522706828e-05 8.536767198757e+00
5.885000000000e+02 -2.340543957595e-03 7.645709805926e-05 8.533593853544e+00
5.887500000000e+02 -2.648173320120e-03 7.865393733708e-05 8.529160686872e+00
5.890000000000e+02 -2.893342288830e-03 8.079715055823e-05 8.523467829602e+00
5.892500000000e+02 -3.075489011866e-03 8.284920118562e-05 8.516516674293e+00
5.895000000000e+02 -3.194862254391e-03 8.477438090829e-05 8.508309848238e+00
5.897500000000e+02 -3.252504396645e-03 8.653954518589e-05 8.498851181877e+00
5.900000000000e+02 -3.250222443807e-03 8.811476899981e-05 8.488145674356e+00
5.902500000000e+02 -3.190541029335e-03 8.947396626760e-05 8.476199454543e+00
5.905000000000e+02 -3.076650194618e-03 9.059537016123e-05 8.463019741302e+00
5.907500000000e+02 -2.912342271105e-03 9.146196453930e-05 8.448614800956e+00
5.910000000000e+02 -2.701944191000e-03 9.206182938243e-05 8.432993904344e+00
5.912500000000e+02 -2.450251230717e-03 9.238838582029e-05 8.416167284387e+00
5.915000000000e+02 -2.162456205378e-03 9.244052157001e-05 8.398146093104e+00
5.917500000000e+02 -1.844085913462e-03 9.222255628999e-05 8.378942361367e+00
5.920000000000e+02 -1.500938086090e-03 9.174416711580e-05 8.358568959329e+00
5.922500000000e+02 -1.139023199603e-03 9.102023266919e-05 8.337039559338e+00
5.925000000000e+02 -7.645136917851e-04 9.007048296508e-05 8.314368601804e+00
5.927500000000e+02 -3.836943984421e-04 8.891909544881e-05 8.290571262767e+00
5.930000000000e+02 -2.920599176198e-06 8.759417511553e-05 8.265663424706e+00
5.932500000000e+02 3.714238604962e-04 8.612722815429e-05 8.239661648921e+00
5.935000000000e+02 7.329639644780e-04 8.455253141063e-05 8.212583150473e+00
5.937500000000e+02 1.075372672366e-03 8.290646284886e-05 8.184445774179e+00
5.940000000000e+02 1.392409119311e-03 8.122679242295e-05 8.155267971951e+00
5.942500000000e+02 1.677960143785e-03 7.955195228573e-05 8.125068780355e+00
5.945000000000e+02 1.926084788707e-03 7.792030523313e-05 8.093867798558e+00
5.947500000000e+02 2.131062358299e-03 7.636942368569e-05 8.061685165125e+00
5.950000000000e+02 2.287445493770e-03 7.493538128750e-05 8.028541534184e+00
5.952500000000e+02 2.390117464603e-03 7.365209217672e-05 7.994458050310e+00
5.955000000000e+02 2.434353395822e-03 7.255069324991e-05 7.959456320837e+00
5.957500000000e+02 2.415884778692e-03 7.165898410916e-05 7.923558387175e+00
5.960000000000e+02 2.330965863272e-03 7.100093228019e-05 7.886786692999e+00
5.962500000000e+02 2.176440261540e-03 7.059625662600e-05 7.849164050665e+00
5.965000000000e+02 1.949805910814e-03 7.046008522801e-05 7.810713605775e+00
5.967500000000e+02 1.649276190137e-03 7.060266427697e-05 7.771458798997e+00
5.970000000000e+02 1.273835075099e-03 7.102933293004e-05 7.731423325892e+00
5.972500000000e+02 8.232837126446e-04 7.174040668098e-05 7.690631096314e+00
5.975000000000e+02 2.982764648906e-04 7.273114192666e-05 7.649106190709e+00
5.977500000000e+02 -2.996558862944e-04 7.399188815865e-05 7.606872816536e+00
5.980000000000e+02 -9.680971819683e-04 7.550830520209e-05 7.563955264876e+00
5.982500000000e+02 -1.703753033457e-03 7.726165128791e-05 7.520377864056e+00
5.985000000000e+02 -2.502474510680e-03 7.922920707151e-05 7.476164936281e+00
5.987500000000e+02 -3.359299412144e-03 8.138462616458e-05 7.431340752765e+00
5.990000000000e+02 -4.268510036723e-03 8.369841450534e-05 7.385929492225e+00
5.992500000000e+02 -5.223707891746e-03 8.613858100801e-05 7.339955196778e+00
5.995000000000e+02 -6.217902968380e-03 8.867120083417e-05 7.293441733246e+00
5.997500000000e+02 -7.243616484470e-03 9.126101374951e-05 7.246412754274e+00
6.000000000000e+02 -8.292994648305e-03 9.387205845263e-05 7.198891661376e+00
6.002500000000e+02 -9.357929719348e-03 9.646831305074e-05 7.150901572646e+00
6.005000000000e+02 -1.043018947086e-02 9.901432218573e-05 7.102465286590e+00
6.007500000000e+02 -1.150154596377e-02 1.014757966586e-04 7.053605255862e+00
6.010000000000e+02 -1.256390851458e-02 1.038202018099e-04 7.004343555004e+00
6.012500000000e+02 -1.360945152228e-02 1.060172875817e-04 6.954701855070e+00
6.015000000000e+02 -1.463073666565e-02 1.080395635090e-04 6.904701400189e+00
6.017500000000e+02 -1.562083055200e-02 1.098627405873e-04 6.854362979520e+00
6.020000000000e+02 -1.657340703464e-02 1.114660717494e-04 6.803706908934e+00
6.022500000000e+02 -1.748284210275e-02 1.128326722677e-04 6.752753004789e+00
6.025000000000e+02 -1.834429035468e-02 1.139497342264e-04 6.701520564257e+00
6.027500000000e+02 -1.915374676924e-02 1.148086691005e-04 6.650028343253e+00
6.030000000000e+02 -1.990809085775e-02 1.154051754072e-04 6.598294534331e+00
6.032500000000e+02 -2.060511275745e-02 1.157392305731e-04 6.546336743578e+00
6.035000000000e+02 -2.124351862484e-02 1.158150001167e-04 6.494171970203e+00
6.037500000000e+02 -2.182292133656e-02 1.156406839802e-04 6.441816578960e+00
6.040000000000e+02 -2.234380929874e-02 1.152283172095e-04 6.389286278240e+00
6.042500000000e+02 -2.280750045183e-02 1.145934792254e-04 6.336596094016e+00
6.045000000000e+02 -2.321608053147e-02 1.137549457662e-04 6.283760343724e+00
6.047500000000e+02 -2.357232652040e-02 1.127343154935e-04 6.230792612182e+00
6.050000000000e+02 -2.387962134140e-02 1.115555990919e-04 6.177705722380e+00
6.052500000000e+02 -2.414185713097e-02 1.102447729914e-04 6.124511711093e+00
6.055000000000e+02 -2.436333253075e-02 1.088293089741e-04 6.071221804692e+00
6.057500000000e+02 -2.454864821721e-02 1.073377139390e-04 6.017846391420e+00
6.060000000000e+02 -2.470259872271e-02 1.057990517321e-04 5.964395001170e+00
6.062500000000e+02 -2.483006866792e-02 1.042424527079e-04 5.910876280158e+00
6.065000000000e+02 -2.493593126334e-02 1.026966618544e-04 5.857297973285e+00
6.067500000000e+02 -2.502495509758e-02 1.011895949334e-04 5.803666902866e+00
6.070000000000e+02 -2.510171859774e-02 9.974791802342e-05 5.749988954597e+00
6.072500000000e+02 -2.517053583763e-02 9.839666969391e-05 5.696269061331e+00
6.075000000000e+02 -2.523539396050e-02 9.715891183476e-05 5.642511193734e+00
6.077500000000e+02 -2.529990381704e-02 9.605540837246e-05 5.588718350277e+00
6.080000000000e+02 -2.536726457248e-02 9.510435619794e-05 5.534892553763e+00
6.082500000000e+02 -2.544024198962e-02 9.432114977520e-05 5.481034849179e+00
6.085000000000e+02 -2.552116136128e-02 9.371819666529e-05 5.427145307777e+00
6.087500000000e+02 -2.561191314365e-02 9.330474978320e-05 5.373223035148e+00
6.090000000000e+02 -2.571397240302e-02 9.308688729448e-05 5.319266185324e+00
6.092500000000e+02 -2.582842846973e-02 9.306742312246e-05 5.265271981793e+00
6.095000000000e+02 -2.595602569418e-02 9.324589674412e-05 5.211236744395e+00
6.097500000000e+02 -2.609721081039e-02 9.361862342874e-05 5.157155926596e+00
6.100000000000e+02 -2.625218703281e-02 9.417879577553e-05 5.103024160519e+00
6.102500000000e+02 -2.642097140253e-02 9.491653757648e-05 5.048835311160e+00
6.105000000000e+02 -2.660345253137e-02 9.581914307277e-05 4.994582545279e+00
6.107500000000e+02 -2.679944777909e-02 9.687128168756e-05 4.940258408889e+00
6.110000000000e+02 -2.700875667592e-02 9.805523930276e-05 4.885854917143e+00
6.112500000000e+02 -2.723120853733e-02 9.935117439794e-05 4.831363659239e+00
6.115000000000e+02 -2.746670346985e-02 1.007374258338e-04 4.776775917598e+00
6.117500000000e+02 -2.771524503891e-02 1.021908474358e-04 4.722082795029e+00
6.120000000000e+02 -2.797696436060e-02 1.036871927225e-04 4.667275363098e+00
6.122500000000e+02 -2.825213421835e-02 1.052014555260e-04 4.612344814738e+00
6.125000000000e+02 -2.854117435657e-02 1.067082615045e-04 4.557282637463e+00
6.127500000000e+02 -2.884464549189e-02 1.081822718898e-04 4.502080788815e+00
6.130000000000e+02 -2.916323554366e-02 1.095985896198e-04 4.446731889527e+00
6.132500000000e+02 -2.949773489698e-02 1.109331596591e-04 4.391229416482e+00
6.135000000000e+02 -2.984900562465e-02 1.121631598617e-04 4.335567908866e+00
6.137500000000e+02 -3.021794204667e-02 1.132673743768e-04 4.279743173118e+00
6.140000000000e+02 -3.060542660503e-02 1.142265407723e-04 4.223752492425e+00
6.142500000000e+02 -3.101228070623e-02 1.150236637941e-04 4.167594833745e+00
6.145000000000e+02 -3.143921491361e-02 1.156442943084e-04 4.111271055063e+00
6.147500000000e+02 -3.188677695801e-02 1.160767537686e-04 4.054784104478e+00
6.150000000000e+02 -3.235530084418e-02 1.163123061133e-04 3.998139212124e+00
6.152500000000e+02 -3.284486053321e-02 1.163452757336e-04 3.941344074411e+00
6.155000000000e+02 -3.335522646679e-02 1.161730986634e-04 3.884409023686e+00
6.157500000000e+02 -3.388582810883e-02 1.157963101948e-04 3.827347183875e+00
6.160000000000e+02 -3.443572565246e-02 1.152184747138e-04 3.770174611264e+00
6.162500000000e+02 -3.500358741379e-02 1.144460460528e-04 3.712910413945e+00
6.165000000000e+02 -3.558767940941e-02 1.134881793305e-04 3.655576853157e+00
6.167500000000e+02 -3.618586211233e-02 1.123564842518e-04 3.598199419548e+00
6.170000000000e+02 -3.679560022984e-02 1.110647538595e-04 3.540806887107e+00
6.172500000000e+02 -3.741398043225e-02 1.096286091389e-04 3.483431338710e+00
6.175000000000e+02 -3.803774200961e-02 1.080651736284e-04 3.426108165122e+00
6.177500000000e+02 -3.866331606426e-02 1.063927235868e-04 3.368876033174e+00
6.180000000000e+02 -3.928687531289e-02 1.046303223665e-04 3.311776823279e+00
6.182500000000e+02 -3.990439210601e-02 1.027974652069e-04 3.254855534780e+00
6.185000000000e+02 -4.051170546648e-02 1.009137448030e-04 3.198160157796e+00
6.187500000000e+02 -4.110459353447e-02 9.899853963014e-05 3.141741511649e+00
6.190000000000e+02 -4.167885167992e-02 9.707073363144e-05 3.085653049324e+00
6.192500000000e+02 -4.223037374664e-02 9.514847154887e-05 3.029950629899e+00
6.195000000000e+02 -4.275523554375e-02 9.324894984894e-05 2.974692256935e+00
6.197500000000e+02 -4.324977794809e-02 9.138824692342e-05 2.919937788639e+00
6.200000000000e+02 -4.371068861295e-02 8.958118833377e-05 2.865748619011e+00
6.202500000000e+02 -4.413508027780e-02 8.784124866149e-05 2.812187336349e+00
6.205000000000e+02 -4.452056384080e-02 8.618047902256e-05 2.759317356679e+00
6.207500000000e+02 -4.486531490294e-02 8.460946781327e-05 2.707202546012e+00
6.210000000000e+02 -4.516813137865e-02 8.313731635098e-05 2.655906824617e+00
6.212500000000e+02 -4.542848137987e-02 8.177163745002e-05 2.605493768178e+00
6.215000000000e+02 -4.564653944324e-02 8.051856915986e-05 2.556026207491e+00
6.217500000000e+02 -4.582320937149e-02 7.938279610012e-05 2.507565826914e+00
6.220000000000e+02 -4.596013349079e-02 7.836758756882e-05 2.460172778791e+00
6.222500000000e+02 -4.605968618088e-02 7.747484204454e-05 2.413905304115e+00
6.225000000000e+02 -4.612495217294e-02 7.670514865185e-05 2.368819379795e+00
6.227500000000e+02 -4.615968825802e-02 7.605785862846e-05 2.324968381289e+00
6.230000000000e+02 -4.616826930581e-02 7.553117362707e-05 2.282402780021e+00
6.232500000000e+02 -4.615561863527e-02 7.512224700143e-05 2.241169863443e+00
6.235000000000e+02 -4.612712391886e-02 7.482730561262e-05 2.201313495527e+00
6.237500000000e+02 -4.608854011760e-02 7.464178586619e-05 2.162873904671e+00
6.240000000000e+02 -4.604588127816e-02 7.456048713175e-05 2.125887514901e+00
6.242500000000e+02 -4.600530411088e-02 7.457773012526e-05 2.090386806914e+00
6.245000000000e+02 -4.597298584709e-02 7.468751874851e-05 2.056400220258e+00
6.247500000000e+02 -4.595499994701e-02 7.488377311266e-05 2.023952088329e+00
6.250000000000e+02 -4.595719284469e-02 7.516045264064e-05 1.993062610149e+00
6.252500000000e+02 -4.598506618301e-02 7.551171640513e-05 1.963747849350e+00
6.255000000000e+02 -4.604366646949e-02 7.593207282597e-05 1.936019769836e+00
6.257500000000e+02 -4.613748721748e-02 7.641651273155e-05 1.909886291696e+00
6.260000000000e+02 -4.627038480975e-02 7.696054596149e-05 1.885351376342e+00
6.262500000000e+02 -4.644551119270e-02 7.756026654518e-05 1.862415133064e+00
6.265000000000e+02 -4.666526618780e-02 7.821237010533e-05 1.841073939505e+00
6.267500000000e+02 -4.693126825626e-02 7.891410045346e-05 1.821320584427e+00
6.270000000000e+02 -4.724434594048e-02 7.966316749369e-05 1.803144418645e+00
6.272500000000e+02 -4.760454834753e-02 8.045762878206e-05 1.786531515794e+00
6.275000000000e+02 -4.801117177633e-02 8.129573909435e-05 1.771464846187e+00
6.277500000000e+02 -4.846280300983e-02 8.217578386685e-05 1.757924449090e+00
6.280000000000e+02 -4.895737373985e-02 8.309589793806e-05 1.745887614034e+00
6.282500000000e+02 -4.949222435437e-02 8.405388427699e-05 1.735329064160e+00
6.285000000000e+02 -5.006417473317e-02 8.504705061652e-05 1.726221136801e+00
6.287500000000e+02 -5.066959708157e-02 8.607206726144e-05 1.718533968545e+00
6.290000000000e+02 -5.130448910116e-02 8.712485954993e-05 1.712235679573e+00
6.292500000000e+02 -5.196454579872e-02 8.820054822034e-05 1.707292554830e+00
6.295000000000e+02 -5.264522632458e-02 8.929343428188e-05 1.703669228039e+00
6.297500000000e+02 -5.334181579251e-02 9.039703571098e-05 1.701328863983e+00
6.300000000000e+02 -5.404948028202e-02 9.150417284692e-05 1.700233342362e+00
6.302500000000e+02 -5.476331544687e-02 9.260710005371e-05 1.700343440898e+00
6.305000000000e+02 -5.547838746040e-02 9.369767146428e-05 1.701619021972e+00
6.307500000000e+02 -5.618976709206e-02 9.476753418097e-05 1.704019221043e+00
6.310000000000e+02 -5.689255748839e-02 9.580833603823e-05 1.707502637619e+00
6.312500000000e+02 -5.758191550018e-02 9.681193503944e-05 1.712027531186e+00
6.315000000000e+02 -5.825306803790e-02 9.777059801122e-05 1.717552020535e+00
6.317500000000e+02 -5.890132379009e-02 9.867717819290e-05 1.724034288513e+00
6.320000000000e+02 -5.952208164690e-02 9.952526094517e-05 1.731432791292e+00
6.322500000000e+02 -6.011083681479e-02 1.003092723841e-04 1.739706472609e+00
6.325000000000e+02 -6.066318607132e-02 1.010245471329e-04 1.748814981966e+00
6.327500000000e+02 -6.117483360101e-02 1.016673519234e-04 1.758718896378e+00
6.330000000000e+02 -6.164159925669e-02 1.022348707316e-04 1.769379943761e+00
6.332500000000e+02 -6.205943111748e-02 1.027251536614e-04 1.780761226500e+00
6.335000000000e+02 -6.242442453183e-02 1.031370375821e-04 1.792827442514e+00
6.337500000000e+02 -6.273284969002e-02 1.034700446902e-04 1.805545101847e+00
6.340000000000e+02 -6.298119004129e-02 1.037242710159e-04 1.818882734853e+00
6.342500000000e+02 -6.316619337586e-02 1.039002706295e-04 1.832811089341e+00
6.345000000000e+02 -6.328493726815e-02 1.039989462986e-04 1.847303313054e+00
6.347500000000e+02 -6.333491004498e-02 1.040214528755e-04 1.862335117711e+00
6.350000000000e+02 -6.331410757340e-02 1.039691223286e-04 1.877884922038e+00
6.352500000000e+02 -6.322114502151e-02 1.038434151270e-04 1.893933969571e+00
6.355000000000e+02 -6.305538094921e-02 1.036459025069e-04 1.910466419089e+00
6.357500000000e+02 -6.281704946569e-02 1.033782810299e-04 1.927469404379e+00
6.360000000000e+02 -6.250739482021e-02 1.030424183068e-04 1.944933062165e+00
6.362500000000e+02 -6.212880107185e-02 1.026404299379e-04 1.962850524900e+00
6.365000000000e+02 -6.168490907103e-02 1.021747853817e-04 1.981217879301e+00
6.367500000000e+02 -6.118071156221e-02 1.016484396178e-04 2.000034088606e+00
6.370000000000e+02 -6.062261752878e-02 1.010649898651e-04 2.019300879428e+00
6.372500000000e+02 -6.001847756470e-02 1.004288514257e-04 2.039022594750e+00
6.375000000000e+02 -5.937756194521e-02 9.974545005875e-05 2.059206012789e+00
6.377500000000e+02 -5.871048650269e-02 9.902142445245e-05 2.079860136002e+00
6.380000000000e+02 -5.802908116925e-02 9.826482895411e-05 2.100995950660e+00
6.382500000000e+02 -5.734620134332e-02 9.748532883350e-05 2.122626162663e+00
6.385000000000e+02 -5.667548212939e-02 9.669437135981e-05 2.144764911196e+00
6.387500000000e+02 -5.603104194873e-02 9.590532151535e-05 2.167427467121e+00
6.390000000000e+02 -5.542714154836e-02 9.513354140134e-05 2.190629918618e+00
6.392500000000e+02 -5.487781129281e-02 9.439639959746e-05 2.214388851827e+00
6.395000000000e+02 -5.439645858015e-02 9.371318242041e-05 2.238721030378e+00
6.397500000000e+02 -5.399547194437e-02 9.310494003009e-05 2.263643080954e+00
6.400000000000e+02 -5.368583812273e-02 9.259417650559e-05 2.289171190696e+00
6.402500000000e+02 -5.347679026542e-02 9.220444689564e-05 2.315320823117e+00
6.405000000000e+02 -5.337550275223e-02 9.195984512916e-05 2.342106458209e+00
6.407500000000e+02 -5.338684834181e-02 9.188439031219e-05 2.369541363127e+00
6.410000000000e+02 -5.351323043223e-02 9.200133577691e-05 2.397637398697e+00
6.412500000000e+02 -5.375449868415e-02 9.233243542331e-05 2.426404866219e+00
6.415000000000e+02 -5.410795361080e-02 9.289716558744e-05 2.455852398987e+00
6.417500000000e+02 -5.456844084263e-02 9.371195245028e-05 2.485986900395e+00
6.420000000000e+02 -5.512853124972e-02 9.478950160349e-05 2.516813530453e+00
6.422500000000e+02 -5.577877900660e-02 9.613817918061e-05 2.548335740762e+00
6.425000000000e+02 -5.650804622697e-02 9.776151531507e-05 2.580555355422e+00
6.427500000000e+02 -5.730387933391e-02 9.965786007426e-05 2.613472695966e+00
6.430000000000e+02 -5.815292050383e-02 1.018202028945e-04 2.647086744001e+00
6.432500000000e+02 -5.904133617514e-02 1.042361718467e-04 2.681395336737e+00
6.435000000000e+02 -5.995524435926e-02 1.068882103989e-04 2.716395388172e+00
6.437500000000e+02 -6.088112295143e-02 1.097539228076e-04 2.752083126056e+00
6.440000000000e+02 -6.180618291203e-02 1.128065720813e-04 2.788454338416e+00
6.442500000000e+02 -6.271869202676e-02 1.160157113097e-04 2.825504619401e+00
6.445000000000e+02 -6.360823747242e-02 1.193479113000e-04 2.863229604989e+00
6.447500000000e+02 -6.446591876915e-02 1.227675572959e-04 2.901625192298e+00
6.450000000000e+02 -6.528446567718e-02 1.262376796690e-04 2.940687733629e+00
6.452500000000e+02 -6.605827919639e-02 1.297207911047e-04 2.980414200286e+00
6.455000000000e+02 -6.678339703824e-02 1.331796938351e-04 3.020802309845e+00
6.457500000000e+02 -6.745738772741e-02 1.365782378703e-04 3.061850615752e+00
6.460000000000e+02 -6.807918011860e-02 1.398820091666e-04 3.103558556871e+00
6.462500000000e+02 -6.864883774481e-02 1.430589274673e-04 3.145926465711e+00
6.465000000000e+02 -6.916728836962e-02 1.460797523847e-04 3.188955539369e+00
6.467500000000e+02 -6.963602266896e-02 1.489184870793e-04 3.232647772618e+00
6.470000000000e+02 -7.005677535047e-02 1.515526776182e-04 3.277005859871e+00
6.472500000000e+02 -7.043120584139e-02 1.539636067477e-04 3.322033067366e+00
6.475000000000e+02 -7.076059437528e-02 1.561363834248e-04 3.367733082690e+00
6.477500000000e+02 -7.104557098910e-02 1.580599297086e-04 3.414109845904e+00
6.480000000000e+02 -7.128589516502e-02 1.597268667497e-04 3.461167366397e+00
6.482500000000e+02 -7.148030032906e-02 1.611333058092e-04 3.508909532087e+00
6.485000000000e+02 -7.162641690657e-02 1.622785481778e-04 3.557339914661e+00
6.487500000000e+02 -7.172078441580e-02 1.631647066173e-04 3.606461573885e+00
6.490000000000e+02 -7.175895551304e-02 1.637962563485e-04 3.656276866489e+00
6.492500000000e+02 -7.173569256110e-02 1.641795365986e-04 3.706787261096e+00
6.495000000000e+02 -7.164524904653e-02 1.643222230889e-04 3.757993162311e+00
6.497500000000e+02 -7.148172180286e-02 1.642327970196e-04 3.809893746512e+00
6.500000000000e+02 -7.123945617724e-02 1.639200437249e-04 3.862486809442e+00
6.502500000000e+02 -7.091347767457e-02 1.633926079202e-04 3.915768629032e+00
6.505000000000e+02 -7.049992352550e-02 1.626586338304e-04 3.969733843022e+00
6.507500000000e+02 -6.999644326523e-02 1.617255307323e-04 4.024375343291e+00
6.510000000000e+02 -6.940254046172e-02 1.605998742892e-04 4.079684186099e+00
6.512500000000e+02 -6.871982654791e-02 1.592874545819e-04 4.135649520793e+00
6.515000000000e+02 -6.795216762622e-02 1.577934813857e-04 4.192258534778e+00
6.517500000000e+02 -6.710570712002e-02 1.561229273117e-04 4.249496416736e+00
6.520000000000e+02 -6.618876035426e-02 1.542809909331e-04 4.307346335623e+00
6.522500000000e+02 -6.521158243300e-02 1.522736390719e-04 4.365789436275e+00
6.525000000000e+02 -6.418602398174e-02 1.501081857536e-04 4.424804848894e+00
6.527500000000e+02 -6.312509478440e-02 1.477938526772e-04 4.484369712037e+00
6.530000000000e+02 -6.204246500071e-02 1.453422603326e-04 4.544459206369e+00
6.532500000000e+02 -6.095193664595e-02 1.427677967037e-04 4.605046597531e+00
6.535000000000e+02 -5.986692045075e-02 1.400878239602e-04 4.666103286040e+00
6.537500000000e+02 -5.879995284663e-02 1.373226924085e-04 4.727598862076e+00
6.540000000000e+02 -5.776228296376e-02 1.344955495700e-04 4.789501163672e+00
6.542500000000e+02 -5.676355438628e-02 1.316319482056e-04 4.851776337536e+00
6.545000000000e+02 -5.581159739045e-02 1.287592759022e-04 4.914388901738e+00
6.547500000000e+02 -5.491233878457e-02 1.259060430297e-04 4.977301811675e+00
6.550000000000e+02 -5.406982636519e-02 1.231010807557e-04 5.040476530152e+00
6.552500000000e+02 -5.328635628448e-02 1.203727078599e-04 5.103873103602e+00
6.555000000000e+02 -5.256268374347e-02 1.177479248542e-04 5.167450248738e+00
6.557500000000e+02 -5.189829198956e-02 1.152516986793e-04 5.231165449902e+00
6.560000000000e+02 -5.129169088313e-02 1.129063814186e-04 5.294975073567e+00
6.562500000000e+02 -5.074071611664e-02 1.107313072860e-04 5.358834498093e+00
6.565000000000e+02 -5.024280178740e-02 1.087425805309e-04 5.422698265385e+00
6.567500000000e+02 -4.979520528894e-02 1.069530621264e-04 5.486520249147e+00
6.570000000000e+02 -4.939516974162e-02 1.053725319514e-04 5.550253843737e+00
6.572500000000e+02 -4.904001822314e-02 1.040079955043e-04 5.613852167389e+00
6.575000000000e+02 -4.872718177006e-02 1.028640632602e-04 5.677268279079e+00
6.577500000000e+02 -4.845417067587e-02 1.019434436609e-04 5.740455398756e+00
6.580000000000e+02 -4.821850367948e-02 1.012474091579e-04 5.803367130921e+00
6.582500000000e+02 -4.801761388467e-02 1.007761082542e-04 5.865957682574e+00
6.585000000000e+02 -4.784875098607e-02 1.005288939889e-04 5.928182063942e+00
6.587500000000e+02 -4.770889831329e-02 1.005044368212e-04 5.989996277528e+00
6.590000000000e+02 -4.759472064342e-02 1.007007206231e-04 6.051357475930e+00
6.592500000000e+02 -4.750255319867e-02 1.011149685371e-04 6.112224100600e+00
6.595000000000e+02 -4.742843740695e-02 1.017434258395e-04 6.172555986769e+00
6.597500000000e+02 -4.736820249398e-02 1.025809827411e-04 6.232314438974e+00
6.600000000000e+02 -4.731758582022e-02 1.036207721269e-04 6.291462285438e+00
6.602500000000e+02 -4.727238104926e-02 1.048538267759e-04 6.349963901903e+00
6.605000000000e+02 -4.722859886641e-02 1.062687358481e-04 6.407785213628e+00
6.607500000000e+02 -4.718262366062e-02 1.078513912652e-04 6.464893688335e+00
6.610000000000e+02 -4.713134944431e-02 1.095848580182e-04 6.521258305865e+00
6.612500000000e+02 -4.707228074398e-02 1.114493837064e-04 6.576849526945e+00
6.615000000000e+02 -4.700358736993e-02 1.134225611653e-04 6.631639258055e+00
6.617500000000e+02 -4.692410548596e-02 1.154796332331e-04 6.685600805688e+00
6.620000000000e+02 -4.683328438416e-02 1.175939271515e-04 6.738708844452e+00
6.622500000000e+02 -4.673108166833e-02 1.197373814527e-04 6.790939373650e+00
6.625000000000e+02 -4.661781760150e-02 1.218811261930e-04 6.842269685520e+00
6.627500000000e+02 -4.649400296235e-02 1.239960726517e-04 6.892678337146e+00
6.630000000000e+02 -4.636015734234e-02 1.260534854998e-04 6.942145115226e+00
6.632500000000e+02 -4.621663810688e-02 1.280254850265e-04 6.990651019074e+00
6.635000000000e+02 -4.606349565132e-02 1.298854659129e-04 7.038178230098e+00
6.637500000000e+02 -4.590037130136e-02 1.316084182363e-04 7.084710100088e+00
6.640000000000e+02 -4.572644629676e-02 1.331711385769e-04 7.130231132187e+00
6.642500000000e+02 -4.554044717444e-02 1.345523694843e-04 7.174726966053e+00
6.645000000000e+02 -4.534070670335e-02 1.357328511024e-04 7.218184376006e+00
6.647500000000e+02 -4.512527281101e-02 1.366953323524e-04 7.260591265476e+00
6.650000000000e+02 -4.489205442906e-02 1.374245689576e-04 7.301936666457e+00
6.652500000000e+02 -4.463898980335e-02 1.379073215757e-04 7.342210754951e+00
6.655000000000e+02 -4.436421914866e-02 1.381324037411e-04 7.381404862349e+00
6.657500000000e+02 -4.406624463925e-02 1.380907787059e-04 7.419511492410e+00
6.660000000000e+02 -4.374406200473e-02 1.377757174279e-04 7.456524355146e+00
6.662500000000e+02 -4.339724856230e-02 1.371830105105e-04 7.492438386676e+00
6.665000000000e+02 -4.302599993528e-02 1.363112296394e-04 7.527249789611e+00
6.667500000000e+02 -4.263110881141e-02 1.351620096689e-04 7.560956055302e+00
6.670000000000e+02 -4.221388849229e-02 1.337403306573e-04 7.593556001494e+00
6.672500000000e+02 -4.177604575950e-02 1.320547641641e-04 7.625049790422e+00
6.675000000000e+02 -4.131951587558e-02 1.301176612994e-04 7.655438951303e+00
6.677500000000e+02 -4.084627464244e-02 1.279452227073e-04 7.684726394192e+00
6.680000000000e+02 -4.035814519739e-02 1.255574536012e-04 7.712916408435e+00
6.682500000000e+02 -3.985661935341e-02 1.229779873028e-04 7.740014658591e+00
6.685000000000e+02 -3.934271081707e-02 1.202337616832e-04 7.766028168677e+00
6.687500000000e+02 -3.881685463681e-02 1.173545054926e-04 7.790965289897e+00
6.690000000000e+02 -3.827886482452e-02 1.143722804525e-04 7.814835665995e+00
6.692500000000e+02 -3.772795467859e-02 1.113207505621e-04 7.837650180597e+00
6.695000000000e+02 -3.716282100238e-02 1.082344130282e-04 7.859420902891e+00
6.697500000000e+02 -3.658178657283e-02 1.051478510380e-04 7.880161022537e+00
6.700000000000e+02 -3.598299144602e-02 1.020949724570e-04 7.899884782386e+00
6.702500000000e+02 -3.536461912136e-02 9.910834086366e-05 7.918607412997e+00
6.705000000000e+02 -3.472514065687e-02 9.621855488814e-05 7.936345068545e+00
6.707500000000e+02 -3.406355850444e-02 9.345361505184e-05 7.953114771139e+00
6.710000000000e+02 -3.337963158892e-02 9.083862026851e-05 7.968934365712e+00
6.712500000000e+02 -3.267406388890e-02 8.839547451731e-05 7.983822487139e+00
6.715000000000e+02 -3.194864236916e-02 8.614272629207e-05 7.997798542231e+00
6.717500000000e+02 -3.120631221508e-02 8.409553376179e-05 8.010882703770e+00
6.720000000000e+02 -3.045118347087e-02 8.226572819578e-05 8.023095918002e+00
6.722500000000e+02 -2.968846615137e-02 8.066194906509e-05 8.034459918408e+00
6.725000000000e+02 -2.892433695892e-02 7.928982962441e-05 8.044997241301e+00
6.727500000000e+02 -2.816574532824e-02 7.815220771762e-05 8.054731239003e+00
6.730000000000e+02 -2.742016920004e-02 7.724933628406e-05 8.063686078358e+00
6.732500000000e+02 -2.669533528172e-02 7.657907383124e-05 8.071886718582e+00
6.735000000000e+02 -2.599892011480e-02 7.613704448695e-05 8.079358861703e+00
6.737500000000e+02 -2.533824888339e-02 7.591675955637e-05 8.086128868344e+00
6.740000000000e+02 -2.472000785853e-02 7.590970197122e-05 8.092223629888e+00
6.742500000000e+02 -2.414998663809e-02 7.610538699843e-05 8.097670402633e+00
6.745000000000e+02 -2.363286114111e-02 7.649140769994e-05 8.102496594381e+00
6.747500000000e+02 -2.317202759195e-02 7.705349045817e-05 8.106729514709e+00
6.750000000000e+02 -2.276949217715e-02 7.777557124286e-05 8.110396089538e+00
6.752500000000e+02 -2.242581840071e-02 7.863991329554e-05 8.113522552028e+00
6.755000000000e+02 -2.214012970455e-02 7.962727484098e-05 8.116134115140e+00
6.757500000000e+02 -2.191016282277e-02 8.071713676427e-05 8.118254643405e+00
6.760000000000e+02 -2.173236405215e-02 8.188798926873e-05 8.119906333159e+00
6.762500000000e+02 -2.160201917390e-02 8.311767086688e-05 8.121109409342e+00
6.765000000000e+02 -2.151340754414e-02 8.438374989145e-05 8.121881854972e+00
6.767500000000e+02 -2.145997043297e-02 8.566393150222e-05 8.122239178044e+00
6.770000000000e+02 -2.143448444436e-02 8.693646799926e-05 8.122194218187e+00
6.772500000000e+02 -2.142923308605e-02 8.818055587997e-05 8.121757003281e+00
6.775000000000e+02 -2.143617034414e-02 8.937669444342e-05 8.120934648222e+00
6.777500000000e+02 -2.144707309028e-02 9.050699057067e-05 8.119731296607e+00
6.780000000000e+02 -2.145368043267e-02 9.155539508224e-05 8.118148102010e+00
6.782500000000e+02 -2.144782029734e-02 9.250786270346e-05 8.116183241313e+00
6.785000000000e+02 -2.142152480411e-02 9.335243351569e-05 8.113831950824e+00
6.787500000000e+02 -2.136713672515e-02 9.407924070612e-05 8.111086583824e+00
6.790000000000e+02 -2.127740983239e-02 9.468045459063e-05 8.107936680583e+00
6.792500000000e+02 -2.114560594658e-02 9.515015460729e-05 8.104369043534e+00
6.795000000000e+02 -2.096559027515e-02 9.548418231772e-05 8.100367819698e+00
6.797500000000e+02 -2.073192631265e-02 9.567998112392e-05 8.095914584630e+00
6.800000000000e+02 -2.043997001256e-02 9.573642554084e-05 8.090988429519e+00
6.802500000000e+02 -2.008596181084e-02 9.565367593964e-05 8.085566052930e+00
6.805000000000e+02 -1.966711386328e-02 9.543305097692e-05 8.079621861763e+00
6.807500000000e+02 -1.918168950995e-02 9.507693621663e-05 8.073128081595e+00
6.810000000000e+02 -1.862907029901e-02 9.458873105472e-05 8.066054885934e+00
6.812500000000e+02 -1.800980678862e-02 9.397283972545e-05 8.058370544383e+00
6.815000000000e+02 -1.732564860248e-02 9.323469193731e-05 8.050041596307e+00
6.817500000000e+02 -1.657955058658e-02 9.238076916773e-05 8.041033048839e+00
6.820000000000e+02 -1.577565169088e-02 9.141862980322e-05 8.031308604941e+00
6.822500000000e+02 -1.491922526025e-02 9.035699273302e-05 8.020830918087e+00
6.825000000000e+02 -1.401660055285e-02 8.920588113934e-05 8.009561872083e+00
6.827500000000e+02 -1.307505639012e-02 8.797653470552e-05 7.997462882708e+00
6.830000000000e+02 -1.210268952348e-02 8.668139252516e-05 7.984495218224e+00
6.832500000000e+02 -1.110826149945e-02 8.533405182640e-05 7.970620329915e+00
6.835000000000e+02 -1.010102886004e-02 8.394916710169e-05 7.955800189149e+00
6.837500000000e+02 -9.090561825204e-03 8.254232096319e-05 7.939997623372e+00
6.840000000000e+02 -8.086557946721e-03 8.112979459221e-05 7.923176643685e+00
6.842500000000e+02 -7.098655671982e-03 7.972825770894e-05 7.905302760875e+00
6.845000000000e+02 -6.136254519645e-03 7.835455693073e-05 7.886343282074e+00
6.847500000000e+02 -5.208346509617e-03 7.702540375668e-05 7.866267583658e+00
6.850000000000e+02 -4.323361765739e-03 7.575706101179e-05 7.845047361354e+00
6.852500000000e+02 -3.489033181834e-03 7.456501323899e-05 7.822656848592e+00
6.855000000000e+02 -2.712280873900e-03 7.346363465160e-05 7.799073006855e+00
6.857500000000e+02 -1.999117678138e-03 7.246587225515e-05 7.774275685825e+00
6.860000000000e+02 -1.354576366899e-03 7.158299282897e-05 7.748247749017e+00
6.862500000000e+02 -7.826553664697e-04 7.082436400629e-05 7.720975177432e+00
6.865000000000e+02 -2.862841712752e-04 7.019726723384e-05 7.692447137273e+00
6.867500000000e+02 1.326951084066e-04 6.970673682993e-05 7.662656019870e+00
6.870000000000e+02 4.735329305000e-04 6.935549276105e-05 7.631597458228e+00
6.872500000000e+02 7.365659964137e-04 6.914391943655e-05 7.599270319163e+00
6.875000000000e+02 9.232000577582e-04 6.907009907978e-05 7.565676662187e+00
6.877500000000e+02 1.035887327040e-03 6.912984218146e-05 7.530821688963e+00
6.880000000000e+02 1.078095247136e-03 6.931681343297e-05 7.494713656653e+00
6.882500000000e+02 1.054272255569e-03 6.962268209698e-05 7.457363786066e+00
6.885000000000e+02 9.698063172888e-04 7.003728363827e-05 7.418786136622e+00
6.887500000000e+02 8.309803298447e-04 7.054879899221e-05 7.378997479138e+00
6.890000000000e+02 6.449204972843e-04 7.114394347851e-05 7.338017144416e+00
6.892500000000e+02 4.195383577898e-04 7.180820009345e-05 7.295866859758e+00
6.895000000000e+02 1.634660785972e-04 7.252598438259e-05 7.252570583329e+00
6.897500000000e+02 -1.140180278777e-04 7.328085028976e-05 7.208154321587e+00
6.900000000000e+02 -4.030732697271e-04 7.405570396984e-05 7.162645946089e+00
6.902500000000e+02 -6.933914655549e-04 7.483298771985e-05 7.116075000959e+00
6.905000000000e+02 -9.743024415544e-04 7.559480718042e-05 7.068472517269e+00
6.907500000000e+02 -1.234891495508e-03 7.632316595352e-05 7.019870818105e+00
6.910000000000e+02 -1.464127593767e-03 7.700012010498e-05 6.970303330136e+00
6.912500000000e+02 -1.651001672639e-03 7.760793968978e-05 6.919804393390e+00
6.915000000000e+02 -1.784673444950e-03 7.812933533599e-05 6.868409081900e+00
6.917500000000e+02 -1.854624677072e-03 7.854757526729e-05 6.816153019207e+00
6.920000000000e+02 -1.850816840232e-03 7.884663625016e-05 6.763072208888e+00
6.922500000000e+02 -1.763850003162e-03 7.901140942573e-05 6.709202862188e+00
6.925000000000e+02 -1.585120614502e-03 7.902794014408e-05 6.654581241198e+00
6.927500000000e+02 -1.306974049891e-03 7.888350684429e-05 6.599243501780e+00
6.930000000000e+02 -9.228498652732e-04 7.856681148577e-05 6.543225552102e+00
6.932500000000e+02 -4.274159017003e-04 7.806820265643e-05 6.486562915960e+00
6.935000000000e+02 1.833114675414e-04 7.737976969471e-05 6.429290606990e+00
6.937500000000e+02 9.118632997466e-04 7.649549035366e-05 6.371443016890e+00
6.940000000000e+02 1.759233252155e-03 7.541141921116e-05 6.313053812323e+00
6.942500000000e+02 2.724813657559e-03 7.412578279048e-05 6.254155846279e+00
6.945000000000e+02 3.806354683373e-03 7.263906509822e-05 6.194781081220e+00
6.947500000000e+02 4.999947415719e-03 7.095406867041e-05 6.134960528775e+00
6.950000000000e+02 6.300032413923e-03 6.907594916916e-05 6.074724201540e+00
6.952500000000e+02 7.699433781618e-03 6.701222188205e-05 6.014101081184e+00
6.955000000000e+02 9.189419089636e-03 6.477273645245e-05 5.953119101842e+00
6.957500000000e+02 1.075978473515e-02 6.236962071685e-05 5.891805149128e+00
6.960000000000e+02 1.239896581104e-02 5.981719366194e-05 5.830185075294e+00
6.962500000000e+02 1.409416939247e-02 5.713184710837e-05 5.768283728984e+00
6.965000000000e+02 1.583152946271e-02 5.433190171975e-05 5.706125002622e+00
6.967500000000e+02 1.759628154729e-02 5.143743555808e-05 5.643731893140e+00
6.970000000000e+02 1.937295442540e-02 4.847009071920e-05 5.581126577357e+00
6.972500000000e+02 2.114557654598e-02 4.545286094451e-05 5.518330502701e+00
6.975000000000e+02 2.289789357028e-02 4.240986044274e-05 5.455364488204e+00
6.977500000000e+02 2.461359468395e-02 3.936608040608e-05 5.392248839157e+00
6.980000000000e+02 2.627654327295e-02 3.634713375700e-05 5.329003469607e+00
6.982500000000e+02 2.787100928701e-02 3.337899224723e-05 5.265648034219e+00
6.985000000000e+02 2.938189959129e-02 3.048771756220e-05 5.202202066329e+00
6.987500000000e+02 3.079498197658e-02 2.769918894857e-05 5.138685118938e+00
6.990000000000e+02 3.209710099390e-02 2.503883023969e-05 5.075116908936e+00
6.992500000000e+02 3.327638076500e-02 2.253133882221e-05 5.011517459597e+00
6.995000000000e+02 3.432241210327e-02 2.020041833614e-05 4.947907239981e+00
6.997500000000e+02 3.522642215018e-02 1.806851604033e-05 4.884307299352e+00
7.000000000000e+02 3.598142202693e-02 1.615656694154e-05 4.820739392513e+00
7.002500000000e+02 3.658233152667e-02 1.448374591201e-05 4.757226094855e+00
7.005000000000e+02 3.702607834651e-02 1.306722896441e-05 4.693790904362e+00
7.007500000000e+02 3.731167052033e-02 1.192196429811e-05 4.630458328601e+00
7.010000000000e+02 3.744023861411e-02 1.106045800547e-05 4.567253954051e+00
7.012500000000e+02 3.741505166467e-02 1.049256505420e-05 4.504204498067e+00
7.015000000000e+02 3.724150058908e-02 1.022529875461e-05 4.441337839749e+00
7.017500000000e+02 3.692704904780e-02 1.026265853163e-05 4.378683030051e+00
7.020000000000e+02 3.648116090899e-02 1.060545993853e-05 4.316270280977e+00
7.022500000000e+02 3.591518815613e-02 1.125120409745e-05 4.254130932442e+00
7.025000000000e+02 3.524224242051e-02 1.219394162041e-05 4.192297397416e+00
7.027500000000e+02 3.447702801914e-02 1.342418548653e-05 4.130803087036e+00
7.030000000000e+02 3.363565807525e-02 1.492883139942e-05 4.069682314493e+00
7.032500000000e+02 3.273544698567e-02 1.669110902752e-05 4.008970178016e+00
7.035000000000e+02 3.179467941685e-02 1.869057646936e-05 3.948702426784e+00
7.037500000000e+02 3.083236165143e-02 2.090315538852e-05 3.888915312224e+00
7.040000000000e+02 2.986796637314e-02 2.330119468966e-05 3.829645417223e+00
7.042500000000e+02 2.892115974035e-02 2.585360185781e-05 3.770929478620e+00
7.045000000000e+02 2.801152680466e-02 2.852601831277e-05 3.712804195056e+00
7.047500000000e+02 2.715829535745e-02 3.128105283703e-05 3.655306025123e+00
7.050000000000e+02 2.638006124936e-02 3.407857435767e-05 3.598470984950e+00
7.052500000000e+02 2.569452587710e-02 3.687605452399e-05 3.542334429737e+00
7.055000000000e+02 2.511824179785e-02 3.962897830578e-05 3.486930845754e+00
7.057500000000e+02 2.466637718674e-02 4.229130592681e-05 3.432293637775e+00
7.060000000000e+02 2.435250030028e-02 4.481598850276e-05 3.378454921680e+00
7.062500000000e+02 2.418838786573e-02 4.715553551360e-05 3.325445322379e+00
7.065000000000e+02 2.418386111335e-02 4.926262322391e-05 3.273293787823e+00
7.067500000000e+02 2.434665057799e-02 5.109074791443e-05 3.222027400223e+00
7.070000000000e+02 2.468229480807e-02 5.259489607179e-05 3.171671221805e+00
7.072500000000e+02 2.519407053798e-02 5.373225161501e-05 3.122248137580e+00
7.075000000000e+02 2.588295932986e-02 5.446290036745e-05 3.073778730481e+00
7.077500000000e+02 2.674764986861e-02 5.475052246900e-05 3.026281176847e+00
7.080000000000e+02 2.778457200862e-02 5.456309960652e-05 2.979771153200e+00
7.082500000000e+02 2.898796867567e-02 5.387355545480e-05 2.934261784443e+00
7.085000000000e+02 3.034999513030e-02 5.266038022936e-05 2.889763600754e+00
7.087500000000e+02 3.186085045619e-02 5.090817589026e-05 2.846284532849e+00
7.090000000000e+02 3.350893320228e-02 4.860814114771e-05 2.803829927721e+00
7.092500000000e+02 3.528102077028e-02 4.575845731025e-05 2.762402597208e+00
7.095000000000e+02 3.716246493587e-02 4.236459692611e-05 2.722002884536e+00
7.097500000000e+02 3.913740455696e-02 3.843950275378e-05 2.682628766836e+00
7.100000000000e+02 4.118898817785e-02 3.400366191850e-05 2.644275978740e+00
7.102500000000e+02 4.329960478578e-02 2.908505317076e-05 2.606938161680e+00
7.105000000000e+02 4.545111951019e-02 2.371897357947e-05 2.570607036142e+00
7.107500000000e+02 4.762511170852e-02 1.794773987301e-05 2.535272594640e+00
7.110000000000e+02 4.980311323985e-02 1.182025755514e-05 2.500923313023e+00
7.112500000000e+02 5.196684529051e-02 5.391479273031e-06 2.467546376561e+00
7.115000000000e+02 5.409845036556e-02 -1.278257396958e-06 2.435127920077e+00
7.117500000000e+02 5.618072142075e-02 -8.123985687530e-06 2.403653271574e+00
7.120000000000e+02 5.819732201509e-02 -1.507697097813e-05 2.373107204674e+00
7.122500000000e+02 6.013299603811e-02 -2.206564998128e-05 2.343474188729e+00
7.125000000000e+02 6.197376736101e-02 -2.901663833957e-05 2.314738633573e+00
7.127500000000e+02 6.370712634387e-02 -3.585580315568e-05 2.286885126947e+00
7.130000000000e+02 6.532219256579e-02 -4.250935319058e-05 2.259898656692e+00
7.132500000000e+02 6.680986193180e-02 -4.890498440685e-05 2.233764816123e+00
7.135000000000e+02 6.816293082331e-02 -5.497301514992e-05 2.208469990411e+00
7.137500000000e+02 6.937618446584e-02 -6.064749317755e-05 2.184001511563e+00
7.140000000000e+02 7.044646908540e-02 -6.586730174962e-05 2.160347795797e+00
7.142500000000e+02 7.137271776532e-02 -7.057717587070e-05 2.137498438256e+00
7.145000000000e+02 7.215595709086e-02 -7.472868064407e-05 2.115444290312e+00
7.147500000000e+02 7.279926959920e-02 -7.828106917862e-05 2.094177495927e+00
7.150000000000e+02 7.330772008600e-02 -8.120202052367e-05 2.073691493359e+00
7.152500000000e+02 7.368825554396e-02 -8.346827461500e-05 2.053981000519e+00
7.155000000000e+02 7.394955839465e-02 -8.506608226341e-05 2.035041956468e+00
7.157500000000e+02 7.410187096274e-02 -8.599151071137e-05 2.016871446431e+00
7.160000000000e+02 7.415677957808e-02 -8.625054964498e-05 1.999467590695e+00
7.162500000000e+02 7.412697944602e-02 -8.585907858816e-05 1.982829439436e+00
7.165000000000e+02 7.402599592375e-02 -8.484259184852e-05 1.966956818473e+00
7.167500000000e+02 7.386789891739e-02 -8.323580085068e-05 1.951850203605e+00
7.170000000000e+02 7.366698483974e-02 -8.108200733170e-05 1.937510553215e+00
7.172500000000e+02 7.343745737726e-02 -7.843234809221e-05 1.923939166991e+00
7.175000000000e+02 7.319310328452e-02 -7.534488532968e-05 1.911137552251e+00
7.177500000000e+02 7.294696698219e-02 -7.188354627541e-05 1.899107277120e+00
7.180000000000e+02 7.271104599582e-02 -6.811697987022e-05 1.887849865298e+00
7.182500000000e+02 7.249600868500e-02 -6.411732348016e-05 1.877366713016e+00
7.185000000000e+02 7.231094174277e-02 -5.995890790889e-05 1.867659003751e+00
7.187500000000e+02 7.216314730394e-02 -5.571694897977e-05 1.858727694873e+00
7.190000000000e+02 7.205798713240e-02 -5.146623663163e-05 1.850573491054e+00
7.192500000000e+02 7.199879189849e-02 -4.727985679812e-05 1.843196897267e+00
7.195000000000e+02 7.198683365558e-02 -4.322798153628e-05 1.836598260855e+00
7.197500000000e+02 7.202137162999e-02 -3.937673240703e-05 1.830777890053e+00
7.200000000000e+02 7.209976823826e-02 -3.578716070482e-05 1.825736176067e+00
7.202500000000e+02 7.221767573525e-02 -3.251436551024e-05 1.821473744404e+00
7.205000000000e+02 7.236928841792e-02 -2.960668445237e-05 1.817991655083e+00
7.207500000000e+02 7.254765162971e-02 -2.710511310941e-05 1.815291596311e+00
7.210000000000e+02 7.274501726084e-02 -2.504285588903e-05 1.813376090872e+00
7.212500000000e+02 7.295323260303e-02 -2.344499836712e-05 1.812248731623e+00
7.215000000000e+02 7.316414535232e-02 -2.232837772345e-05 1.811914375653e+00
7.217500000000e+02 7.337000985763e-02 -2.170156414930e-05 1.812379364139e+00
7.220000000000e+02 7.356387418077e-02 -2.156502770362e-05 1.813651686992e+00
7.222500000000e+02 7.373993306112e-02 -2.191141716634e-05 1.815741141916e+00
7.225000000000e+02 7.389383031918e-02 -2.272597341138e-05 1.818659454391e+00
7.227500000000e+02 7.402289339534e-02 -2.398708667520e-05 1.822420339165e+00
7.230000000000e+02 7.412629498078e-02 -2.566693817727e-05 1.827039538004e+00
7.232500000000e+02 7.420512607069e-02 -2.773227279984e-05 1.832534784187e+00
7.235000000000e+02 7.426238355701e-02 -3.014524311112e-05 1.838925728180e+00
7.237500000000e+02 7.430287025297e-02 -3.286433090130e-05 1.846233805784e+00
7.240000000000e+02 7.433301054990e-02 -3.584532489792e-05 1.854482049648e+00
7.242500000000e+02 7.436059147822e-02 -3.904231947177e-05 1.863694853435e+00
7.245000000000e+02 7.439444668282e-02 -4.240871281852e-05 1.873897692454e+00
7.247500000000e+02 7.444409116107e-02 -4.589817429393e-05 1.885116799964e+00
7.250000000000e+02 7.451932845677e-02 -4.946554603136e-05 1.897378813225e+00
7.252500000000e+02 7.462985409975e-02 -5.306766043961e-05 1.910710391041e+00
7.255000000000e+02 7.478486577292e-02 -5.666403425325e-05 1.925137815217e+00
7.257500000000e+02 7.499270594119e-02 -6.021743002732e-05 1.940686582229e+00
7.260000000000e+02 7.526055089674e-02 -6.369426998296e-05 1.957380994842e+00
7.262500000000e+02 7.559416103424e-02 -6.706490159977e-05 1.975243760840e+00
7.265000000000e+02 7.599770001072e-02 -7.030371222361e-05 1.994295615317e+00
7.267500000000e+02 7.647363544432e-02 -7.338913084279e-05 2.014554955435e+00
7.270000000000e+02 7.702271428061e-02 -7.630350889079e-05 2.036037517838e+00
7.272500000000e+02 7.764401479354e-02 -7.903292089587e-05 2.058756095225e+00
7.275000000000e+02 7.833506879039e-02 -8.156692014233e-05 2.082720289967e+00
7.277500000000e+02 7.909204146828e-02 -8.389826535438e-05 2.107936312525e+00
7.280000000000e+02 7.990995224803e-02 -8.602262636825e-05 2.134406845915e+00
7.282500000000e+02 8.078292649580e-02 -8.793831085421e-05 2.162130945454e+00
7.285000000000e+02 8.170445836598e-02 -8.964600181588e-05 2.191103988085e+00
7.287500000000e+02 8.266766705500e-02 -9.114849949771e-05 2.221317688894e+00
7.290000000000e+02 8.366553719067e-02 -9.245048312587e-05 2.252760135122e+00
7.292500000000e+02 8.469112393690e-02 -9.355826315227e-05 2.285415891591e+00
7.295000000000e+02 8.573771867588e-02 -9.447953327157e-05 2.319266113580e+00
7.297500000000e+02 8.679896214903e-02 -9.522310170065e-05 2.354288721591e+00
7.300000000000e+02 8.786890577259e-02 -9.579861022163e-05 2.390458575828e+00
7.302500000000e+02 8.894201604961e-02 -9.621624273279e-05 2.427747691976e+00
7.305000000000e+02 9.001312574091e-02 -9.648643588500e-05 2.466125475597e+00
7.307500000000e+02 9.107733834880e-02 -9.661960824031e-05 2.505558956479e+00
7.310000000000e+02 9.212989165570e-02 -9.662592648674e-05 2.546013055065e+00
7.312500000000e+02 9.316599385515e-02 -9.651512566322e-05 2.587450851447e+00
7.315000000000e+02 9.418064393949e-02 -9.629639512934e-05 2.629833877853e+00
7.317500000000e+02 9.516845514133e-02 -9.597833202138e-05 2.673122406057e+00
7.320000000000e+02 9.612349303791e-02 -9.556895671572e-05 2.717275774454e+00
7.322500000000e+02 9.703915161921e-02 -9.507577008819e-05 2.762252703466e+00
7.325000000000e+02 9.790807583318e-02 -9.450582865353e-05 2.808011650008e+00
7.327500000000e+02 9.872214933176e-02 -9.386580399387e-05 2.854511159102e+00
7.330000000000e+02 9.947255454544e-02 -9.316199566228e-05 2.901710226939e+00
7.332500000000e+02 1.001499052992e-01 -9.240027147528e-05 2.949568684735e+00
7.335000000000e+02 1.007444587956e-01 -9.158591803088e-05 2.998047561293e+00
7.337500000000e+02 1.012463880923e-01 -9.072340087254e-05 3.047109461074e+00
7.340000000000e+02 1.016461127218e-01 -8.981605164360e-05 3.096718904772e+00
7.342500000000e+02 1.019346547451e-01 -8.886571330979e-05 3.146842666790e+00
7.345000000000e+02 1.021040087159e-01 -8.787238618840e-05 3.197450059573e+00
7.347500000000e+02 1.021474872782e-01 -8.683393375750e-05 3.248513190399e+00
7.350000000000e+02 1.020600226301e-01 -8.574589560903e-05 3.300007161473e+00
7.352500000000e+02 1.018383932401e-01 -8.460144805356e-05 3.351910222648e+00
7.355000000000e+02 1.014813646813e-01 -8.339154301107e-05 3.404203853266e+00
7.357500000000e+02 1.009897223836e-01 -8.210522598484e-05 3.456872795328e+00
7.360000000000e+02 1.003662020997e-01 -8.073011734772e-05 3.509905018995e+00
7.362500000000e+02 9.961532390830e-02 -7.925301608483e-05 3.563291627259e+00
7.365000000000e+02 9.874314490194e-02 -7.766056572472e-05 3.617026707712e+00
7.367500000000e+02 9.775696651849e-02 -7.593992788152e-05 3.671107114063e+00
7.370000000000e+02 9.666501247644e-02 -7.407937953821e-05 3.725532212636e+00
7.372500000000e+02 9.547612869219e-02 -7.206880731819e-05 3.780303559202e+00
7.375000000000e+02 9.419951558271e-02 -6.990003550658e-05 3.835424550838e+00
7.377500000000e+02 9.284453435285e-02 -6.756699082414e-05 3.890900018733e+00
7.380000000000e+02 9.142058237957e-02 -6.506570322445e-05 3.946735809757e+00
7.382500000000e+02 8.993705814160e-02 -6.239419660894e-05 4.002938325145e+00
7.385000000000e+02 8.840338764721e-02 -5.955229607923e-05 4.059514068887e+00
7.387500000000e+02 8.682910779745e-02 -5.654143517864e-05 4.116469178254e+00
7.390000000000e+02 8.522396479230e-02 -5.336449392990e-05 4.173808983131e+00
7.392500000000e+02 8.359800164535e-02 -5.002575107502e-05 4.231537595828e+00
7.395000000000e+02 8.196160780478e-02 -4.653095381496e-05 4.289657532082e+00
7.397500000000e+02 8.032549861209e-02 -4.288747027517e-05 4.348169401532e+00
7.400000000000e+02 7.870061703938e-02 -3.910457064327e-05 4.407071654801e+00
7.402500000000e+02 7.709795088021e-02 -3.519375615546e-05 4.466360409661e+00
7.405000000000e+02 7.552828100425e-02 -3.116909399306e-05 4.526029334955e+00
7.407500000000e+02 7.400187677158e-02 -2.704751065535e-05 4.586069616705e+00
7.410000000000e+02 7.252817465926e-02 -2.284894619337e-05 4.646469977442e+00
7.412500000000e+02 7.111547450769e-02 -1.859635942447e-05 4.707216745473e+00
7.415000000000e+02 6.977069043154e-02 -1.431554513046e-05 4.768293957183e+00
7.417500000000e+02 6.849918734950e-02 -1.003475584960e-05 4.829683484785e+00
7.420000000000e+02 6.730472813841e-02 -5.784149774729e-06 4.891365157007e+00
7.422500000000e+02 6.618953830148e-02 -1.595087663175e-06 4.953316884805e+00
7.425000000000e+02 6.515448489905e-02 2.500657175747e-06 5.015514771114e+00
7.427500000000e+02 6.419935039807e-02 6.471724675688e-06 5.077933192909e+00
7.430000000000e+02 6.332316659940e-02 1.028796194882e-05 5.140544879860e+00
7.432500000000e+02 6.252456974862e-02 1.392114065984e-05 5.203320971840e+00
7.435000000000e+02 6.180213136903e-02 1.734555582497e-05 5.266231075861e+00
7.437500000000e+02 6.115462183994e-02 2.053846967545e-05 5.329243338025e+00
7.440000000000e+02 6.058117319362e-02 2.348040234526e-05 5.392324527265e+00
7.442500000000e+02 6.008131615379e-02 2.615525614932e-05 5.455440157455e+00
7.445000000000e+02 5.965488607632e-02 2.855030509702e-05 5.518554640170e+00
7.447500000000e+02 5.930180633997e-02 3.065605739361e-05 5.581631480414e+00
7.450000000000e+02 5.902177641541e-02 3.246602400109e-05 5.644633506432e+00
7.452500000000e+02 5.881390626902e-02 3.397643722344e-05 5.707523127431e+00
7.455000000000e+02 5.867634527048e-02 3.518593549343e-05 5.770262608669e+00
7.457500000000e+02 5.860596020684e-02 3.609526429021e-05 5.832814349418e+00
7.460000000000e+02 5.859811051009e-02 3.670701535533e-05 5.895141148130e+00
7.462500000000e+02 5.864656287857e-02 3.702544789133e-05 5.957206446671e+00
7.465000000000e+02 5.874356679926e-02 3.705639751733e-05 6.018974537286e+00
7.467500000000e+02 5.888009852622e-02 3.680729827660e-05 6.080410731073e+00
7.470000000000e+02 5.904625471740e-02 3.628730611938e-05 6.141481480748e+00
7.472500000000e+02 5.923176201161e-02 3.550751486339e-05 6.202154471130e+00
7.475000000000e+02 5.942654290040e-02 3.448121129343e-05 6.262398666766e+00
7.477500000000e+02 5.962128133642e-02 3.322416107382e-05 6.322184347584e+00
7.480000000000e+02 5.980791616089e-02 3.175483685020e-05 6.381483120383e+00
7.482500000000e+02 5.998001121409e-02 3.009450831432e-05 6.440267936287e+00
7.485000000000e+02 6.013295748880e-02 2.826724431346e-05 6.498513115446e+00
7.487500000000e+02 6.026398481639e-02 2.629971734350e-05 6.556194381941e+00
7.490000000000e+02 6.037198638898e-02 2.422080788433e-05 6.613288913414e+00
7.492500000000e+02 6.045718552426e-02 2.206103211086e-05 6.669775414288e+00
7.495000000000e+02 6.052068624683e-02 1.985182647085e-05 6.725634187783e+00
7.497500000000e+02 6.056397174721e-02 1.762470518382e-05 6.780847205302e+00
7.500000000000e+02 6.058842178924e-02 1.541044016798e-05 6.835398171436e+00
7.502500000000e+02 6.059490722155e-02 1.323830439406e-05 6.889272550543e+00
7.505000000000e+02 6.058351901519e-02 1.113538192038e-05 6.942457560130e+00
7.507500000000e+02 6.055346222642e-02 9.126119966424e-06 6.994942115497e+00
7.510000000000e+02 6.050312357864e-02 7.232093394871e-06 7.046716724245e+00
7.512500000000e+02 6.043029190613e-02 5.471985267763e-06 7.097773323915e+00
7.515000000000e+02 6.033249532268e-02 3.861804419109e-06 7.148105087910e+00
7.517500000000e+02 6.020738914980e-02 2.415200803685e-06 7.197706188054e+00
7.520000000000e+02 6.005313151656e-02 1.143874883508e-06 7.246571540426e+00
7.522500000000e+02 5.986868674629e-02 5.797784738415e-08 7.294696564999e+00
7.525000000000e+02 5.965399568642e-02 -8.335412268745e-07 7.342076947038e+00
7.527500000000e+02 5.940999326170e-02 -1.522719123320e-06 7.388708454453e+00
7.530000000000e+02 5.913845411755e-02 -2.002530165385e-06 7.434586785567e+00
7.532500000000e+02 5.884169639840e-02 -2.267003980483e-06 7.479707491669e+00
7.535000000000e+02 5.852217183522e-02 -2.311461882953e-06 7.524065937727e+00
7.537500000000e+02 5.818201033573e-02 -2.132840491414e-06 7.567657329638e+00
7.540000000000e+02 5.782257369769e-02 -1.730033804548e-06 7.610476767639e+00
7.542500000000e+02 5.744408413301e-02 -1.104189225970e-06 7.652519320512e+00
7.545000000000e+02 5.704538253601e-02 -2.589035551503e-07 7.693780111032e+00
7.547500000000e+02 5.662384148209e-02 7.997335317311e-07 7.734254374909e+00
7.550000000000e+02 5.617544942443e-02 2.063262509899e-06 7.773937494165e+00
7.552500000000e+02 5.569505090872e-02 3.521136328566e-06 7.812824989785e+00
7.555000000000e+02 5.517670649550e-02 5.161141130555e-06 7.850912465612e+00
7.557500000000e+02 5.461413010463e-02 6.969916802491e-06 7.888195521309e+00
7.560000000000e+02 5.400113851342e-02 8.933451441456e-06 7.924669624565e+00
7.562500000000e+02 5.333206419048e-02 1.103766026733e-05 7.960329970702e+00
7.565000000000e+02 5.260208226949e-02 1.326884998173e-05 7.995171340583e+00
7.567500000000e+02 5.180742194783e-02 1.561392224911e-05 8.029187975310e+00
7.570000000000e+02 5.094544707540e-02 1.806058099132e-05 8.062373476890e+00
7.572500000000e+02 5.001462090427e-02 2.059738046906e-05 8.094720758796e+00
7.575000000000e+02 4.901437018006e-02 2.321348581769e-05 8.126222034377e+00
7.577500000000e+02 4.794489075478e-02 2.589860587240e-05 8.156868852320e+00
7.580000000000e+02 4.680693963684e-02 2.864278109110e-05 8.186652175098e+00
7.582500000000e+02 4.560165495869e-02 3.143615458967e-05 8.215562486794e+00
7.585000000000e+02 4.433043518094e-02 3.426881185312e-05 8.243589909374e+00
7.587500000000e+02 4.299491308592e-02 3.713070475694e-05 8.270724330907e+00
7.590000000000e+02 4.159702031796e-02 4.001167739232e-05 8.296955510534e+00
7.592500000000e+02 4.013914935145e-02 4.290158753903e-05 8.322273170692e+00
7.595000000000e+02 3.862437882006e-02 4.579050806849e-05 8.346667049017e+00
7.597500000000e+02 3.705674167851e-02 4.866897405881e-05 8.370126926158e+00
7.600000000000e+02 3.544148833073e-02 5.152823515550e-05 8.392642616416e+00
7.602500000000e+02 3.378530978734e-02 5.436046838878e-05 8.414203933576e+00
7.605000000000e+02 3.209648825227e-02 5.715891408264e-05 8.434800644890e+00
7.607500000000e+02 3.038494455583e-02 5.991790303941e-05 8.454422414407e+00
7.610000000000e+02 2.866217321595e-02 6.263275989740e-05 8.473058754273e+00
7.612500000000e+02 2.694106315460e-02 6.529958311388e-05 8.490698991099e+00
7.615000000000e+02 2.523561566982e-02 6.791491388827e-05 8.507332252833e+00
7.617500000000e+02 2.356058391265e-02 7.047532930138e-05 8.522947487110e+00
7.620000000000e+02 2.193106002265e-02 7.297698910200e-05 8.537533500717e+00
7.622500000000e+02 2.036204542046e-02 7.541519189841e-05 8.551079030327e+00
7.625000000000e+02 1.886803322658e-02 7.778397468128e-05 8.563572825377e+00
7.627500000000e+02 1.746263180169e-02 8.007581138728e-05 8.575003748139e+00
7.630000000000e+02 1.615824885824e-02 8.228138777949e-05 8.585360868872e+00
7.632500000000e+02 1.496584835319e-02 8.438953838807e-05 8.594633560073e+00
7.635000000000e+02 1.389478386992e-02 8.638734719174e-05 8.602811568858e+00
7.637500000000e+02 1.295270285665e-02 8.826035946885e-05 8.609885075056e+00
7.640000000000e+02 1.214551230499e-02 8.999289053210e-05 8.615844718108e+00
7.642500000000e+02 1.147738928609e-02 9.156841299923e-05 8.620681606416e+00
7.645000000000e+02 1.095082175329e-02 9.297007110837e-05 8.624387299843e+00
7.647500000000e+02 1.056666296359e-02 9.418125234539e-05 8.626953778347e+00
7.650000000000e+02 1.032418770012e-02 9.518596115901e-05 8.628373396791e+00
7.652500000000e+02 1.022114058958e-02 9.596928250441e-05 8.628638843443e+00
7.655000000000e+02 1.025377425214e-02 9.651785534462e-05 8.627743096980e+00
7.657500000000e+02 1.041687695037e-02 9.682024632782e-05 8.625679398499e+00
7.660000000000e+02 1.070379518019e-02 9.686721442675e-05 8.622441234339e+00
7.662500000000e+02 1.110645844358e-02 9.665199342643e-05 8.618022347218e+00
7.665000000000e+02 1.161541540885e-02 9.617050224695e-05 8.612416758217e+00
7.667500000000e+02 1.221989002781e-02 9.542139424740e-05 8.605618813185e+00
7.670000000000e+02 1.290786470329e-02 9.440624297447e-05 8.597623237119e+00
7.672500000000e+02 1.366619695896e-02 9.312967640349e-05 8.588425215270e+00
7.675000000000e+02 1.448076930999e-02 9.159941607947e-05 8.578020459574e+00
7.677500000000e+02 1.533667426558e-02 8.982632230906e-05 8.566405301141e+00
7.680000000000e+02 1.621842545171e-02 8.782441054184e-05 8.553576754436e+00
7.682500000000e+02 1.711019349172e-02 8.561085852191e-05 8.539532602929e+00
7.685000000000e+02 1.799605114071e-02 8.320596818520e-05 8.524271447685e+00
7.687500000000e+02 1.886022564007e-02 8.063302074676e-05 8.507792775133e+00
7.690000000000e+02 1.968734236850e-02 7.791809620214e-05 8.490096997151e+00
7.692500000000e+02 2.046265323760e-02 7.508999259515e-05 8.471185481405e+00
7.695000000000e+02 2.117224678789e-02 7.217999810910e-05 8.451060596128e+00
7.697500000000e+02 2.180322783644e-02 6.922149954255e-05 8.429725728236e+00
7.700000000000e+02 2.234386894997e-02 6.624955531831e-05 8.407185310063e+00
7.702500000000e+02 2.278373100305e-02 6.330044896816e-05 8.383444845348e+00
7.705000000000e+02 2.311375115822e-02 6.041121097278e-05 8.358510921882e+00
7.707500000000e+02 2.332630699278e-02 5.761908856342e-05 8.332391250638e+00
7.710000000000e+02 2.341525075990e-02 5.496099132457e-05 8.305094678279e+00
7.712500000000e+02 2.337592393370e-02 5.247292997021e-05 8.276631211643e+00
7.715000000000e+02 2.320515288919e-02 5.018946258550e-05 8.247012037329e+00
7.717500000000e+02 2.290122975860e-02 4.814314828061e-05 8.216249540134e+00
7.720000000000e+02 2.246387888439e-02 4.636406942776e-05 8.184357302636e+00
7.722500000000e+02 2.189421703422e-02 4.487946015927e-05 8.151350126334e+00
7.725000000000e+02 2.119470083750e-02 4.371322420837e-05 8.117244020253e+00
7.727500000000e+02 2.036906654530e-02 4.288558132781e-05 8.082056182104e+00
7.730000000000e+02 1.942226480085e-02 4.241288853807e-05 8.045804998259e+00
7.732500000000e+02 1.836038270655e-02 4.230745741729e-05 8.008509995395e+00
7.735000000000e+02 1.719056176463e-02 4.257743464589e-05 7.970191826172e+00
7.737500000000e+02 1.592090310026e-02 4.322676659432e-05 7.930872206709e+00
7.740000000000e+02 1.456036679277e-02 4.425522445084e-05 7.890573886766e+00
7.742500000000e+02 1.311865961761e-02 4.565849742039e-05 7.849320575445e+00
7.745000000000e+02 1.160611627823e-02 4.742832297724e-05 7.807136898767e+00
7.747500000000e+02 1.003357165910e-02 4.955272970597e-05 7.764048316769e+00
7.750000000000e+02 8.412227786415e-03 5.201621131795e-05 7.720081069701e+00
7.752500000000e+02 6.753515388278e-03 5.480000730720e-05 7.675262099847e+00
7.755000000000e+02 5.068953446480e-03 5.788239964541e-05 7.629618973192e+00
7.757500000000e+02 3.370007607007e-03 6.123902582733e-05 7.583179817084e+00
7.760000000000e+02 1.667950877461e-03 6.484325037118e-05 7.535973239198e+00
7.762500000000e+02 -2.627200116651e-05 6.866639929518e-05 7.488028258901e+00
7.765000000000e+02 -1.702172742732e-03 7.267817426596e-05 7.439374231038e+00
7.767500000000e+02 -3.349841302122e-03 7.684699259627e-05 7.390040788353e+00
7.770000000000e+02 -4.960055803804e-03 8.114030941236e-05 7.340057772294e+00
7.772500000000e+02 -6.524380056261e-03 8.552494645048e-05 7.289455169331e+00
7.775000000000e+02 -8.035250384636e-03 8.996742719525e-05 7.238263063526e+00
7.777500000000e+02 -9.486044475935e-03 9.443430578346e-05 7.186511575181e+00
7.780000000000e+02 -1.087113780314e-02 9.889246025821e-05 7.134230816089e+00
7.782500000000e+02 -1.218594464604e-02 1.033093711154e-04 7.081450846766e+00
7.785000000000e+02 -1.342694076617e-02 1.076534222115e-04 7.028201628054e+00
7.787500000000e+02 -1.459167457141e-02 1.118941690877e-04 6.974512989272e+00
7.790000000000e+02 -1.567875847827e-02 1.160025751225e-04 6.920414586264e+00
7.792500000000e+02 -1.668784909373e-02 1.199512394103e-04 6.865935873550e+00
7.795000000000e+02 -1.761960960130e-02 1.237146008830e-04 6.811106071346e+00
7.797500000000e+02 -1.847565938556e-02 1.272691186717e-04 6.755954139303e+00
7.800000000000e+02 -1.925850844985e-02 1.305934409099e-04 6.700508750227e+00
7.802500000000e+02 -1.997148162623e-02 1.336685276248e-04 6.644798270483e+00
7.805000000000e+02 -2.061862873819e-02 1.364777485975e-04 6.588850738707e+00
7.807500000000e+02 -2.120462626326e-02 1.390069684333e-04 6.532693849089e+00
7.810000000000e+02 -2.173466934484e-02 1.412445879085e-04 6.476354935802e+00
7.812500000000e+02 -2.221435956674e-02 1.431815631387e-04 6.419860960237e+00
7.815000000000e+02 -2.264958614143e-02 1.448113961496e-04 6.363238498191e+00
7.817500000000e+02 -2.304640464817e-02 1.461300857654e-04 6.306513729523e+00
7.820000000000e+02 -2.341091693276e-02 1.471360528924e-04 6.249712426820e+00
7.822500000000e+02 -2.374915070323e-02 1.478300671964e-04 6.192859944954e+00
7.825000000000e+02 -2.406694299136e-02 1.482151264427e-04 6.135981211268e+00
7.827500000000e+02 -2.436983019791e-02 1.482963374538e-04 6.079100713496e+00
7.830000000000e+02 -2.466294640069e-02 1.480807862473e-04 6.022242485014e+00
7.832500000000e+02 -2.495093080471e-02 1.475773643923e-04 5.965430093578e+00
7.835000000000e+02 -2.523785039906e-02 1.467966192201e-04 5.908686619970e+00
7.837500000000e+02 -2.552713518246e-02 1.457505866539e-04 5.852034642904e+00
7.840000000000e+02 -2.582153247598e-02 1.444526281513e-04 5.795496211145e+00
7.842500000000e+02 -2.612307651259e-02 1.429172592974e-04 5.739092822541e+00
7.845000000000e+02 -2.643307876158e-02 1.411599882324e-04 5.682845388344e+00
7.847500000000e+02 -2.675213366482e-02 1.391971497536e-04 5.626774205165e+00
7.850000000000e+02 -2.708014424888e-02 1.370457541896e-04 5.570898911415e+00
7.852500000000e+02 -2.741636219776e-02 1.347233386802e-04 5.515238447124e+00
7.855000000000e+02 -2.775944249502e-02 1.322478286067e-04 5.459811009812e+00
7.857500000000e+02 -2.810751305258e-02 1.296374154695e-04 5.404633998127e+00
7.860000000000e+02 -2.845825358782e-02 1.269104406236e-04 5.349723959913e+00
7.862500000000e+02 -2.880898520965e-02 1.240852938162e-04 5.295096531043e+00
7.865000000000e+02 -2.915676589405e-02 1.211803205052e-04 5.240766376696e+00
7.867500000000e+02 -2.949849416320e-02 1.182137402037e-04 5.186747119347e+00
7.870000000000e+02 -2.983101372444e-02 1.152035952308e-04 5.133051273752e+00
7.872500000000e+02 -3.015121908103e-02 1.121676870247e-04 5.079690181420e+00
7.875000000000e+02 -3.045616386868e-02 1.091235259498e-04 5.026673932830e+00
7.877500000000e+02 -3.074316154782e-02 1.060882830266e-04 4.974011308338e+00
7.880000000000e+02 -3.100988703725e-02 1.030787994312e-04 4.921709701825e+00
7.882500000000e+02 -3.125446680827e-02 1.001115653003e-04 4.869775065810e+00
7.885000000000e+02 -3.147556440967e-02 9.720267676783e-05 4.818211848589e+00
7.887500000000e+02 -3.167245599033e-02 9.436784281971e-05 4.767022937317e+00
7.890000000000e+02 -3.184509139173e-02 9.162237962776e-05 4.716209618201e+00
7.892500000000e+02 -3.199414520022e-02 8.898120470169e-05 4.665771533956e+00
7.895000000000e+02 -3.212105330264e-02 8.645883001854e-05 4.615706650676e+00
7.897500000000e+02 -3.222803176077e-02 8.406934853744e-05 4.566011244908e+00
7.900000000000e+02 -3.231808397605e-02 8.182641802498e-05 4.516679886134e+00
7.902500000000e+02 -3.239498841472e-02 7.974323257334e-05 4.467705446111e+00
7.905000000000e+02 -3.246327427703e-02 7.783248520626e-05 4.419079105850e+00
7.907500000000e+02 -3.252817903319e-02 7.610631673330e-05 4.370790388629e+00
7.910000000000e+02 -3.259559377828e-02 7.457625526236e-05 4.322827194347e+00
7.912500000000e+02 -3.267199259100e-02 7.325314299103e-05 4.275175855381e+00
7.915000000000e+02 -3.276434855398e-02 7.214701228594e-05 4.227821204813e+00
7.917500000000e+02 -3.288003711022e-02 7.126699559479e-05 4.180746654585e+00
7.920000000000e+02 -3.302672639147e-02 7.062122662888e-05 4.133934294054e+00
7.922500000000e+02 -3.321225706679e-02 7.021669891394e-05 4.087364997820e+00
7.925000000000e+02 -3.344451330896e-02 7.005913397365e-05 4.041018550790e+00
7.927500000000e+02 -3.373128707108e-02 7.015283526002e-05 3.994873785215e+00
7.930000000000e+02 -3.408013797065e-02 7.050054115951e-05 3.948908733059e+00
7.932500000000e+02 -3.449825303199e-02 7.110329411475e-05 3.903100789449e+00
7.935000000000e+02 -3.499230724964e-02 7.196029036735e-05 3.857426890066e+00
7.937500000000e+02 -3.556832817183e-02 7.306873479559e-05 3.811863701795e+00
7.940000000000e+02 -3.623156903047e-02 7.442372416711e-05 3.766387820680e+00
7.942500000000e+02 -3.698638895625e-02 7.601813167862e-05 3.720975986732e+00
7.945000000000e+02 -3.783614711320e-02 7.784252249582e-05 3.675605301495e+00
7.947500000000e+02 -3.878310809453e-02 7.988508359061e-05 3.630253461485e+00
7.950000000000e+02 -3.982836395117e-02 8.213158442849e-05 3.584898994696e+00
7.952500000000e+02 -4.097177254071e-02 8.456537384413e-05 3.539521502913e+00
7.955000000000e+02 -4.221191195386e-02 8.716740677717e-05 3.494101914573e+00
7.957500000000e+02 -4.354605378499e-02 8.991631418329e-05 3.448622736289e+00
7.960000000000e+02 -4.497015386948e-02 9.278850899488e-05 3.403068305326e+00
7.962500000000e+02 -4.647885947178e-02 9.575835495848e-05 3.357425049113e+00
7.965000000000e+02 -4.806553451721e-02 9.879836019686e-05 3.311681735798e+00
7.967500000000e+02 -4.972230125326e-02 1.018794227706e-04 3.265829725388e+00
7.970000000000e+02 -5.144009825182e-02 1.049711316002e-04 3.219863207803e+00
7.972500000000e+02 -5.320875497705e-02 1.080420905593e-04 3.173779444505e+00
7.975000000000e+02 -5.501708155624e-02 1.110603120047e-04 3.127578980439e+00
7.977500000000e+02 -5.685297597095e-02 1.139936210919e-04 3.081265861362e+00
7.980000000000e+02 -5.870354385885e-02 1.168101076784e-04 3.034847811935e+00
7.982500000000e+02 -6.055523713945e-02 1.194786147768e-04 2.988336416454e+00
7.985000000000e+02 -6.239400167453e-02 1.219691878797e-04 2.941747252056e+00
7.987500000000e+02 -6.420544508893e-02 1.242535580332e-04 2.895100021253e+00
7.990000000000e+02 -6.597500946852e-02 1.263056190136e-04 2.848418630357e+00
7.992500000000e+02 -6.768816498768e-02 1.281019034181e-04 2.801731262985e+00
7.995000000000e+02 -6.933060380463e-02 1.296220043892e-04 2.755070395035e+00
7.997500000000e+02 -7.088845365959e-02 1.308489862625e-04 2.708472799114e+00
8.000000000000e+02 -7.234849149530e-02 1.317697184824e-04 2.661979497139e+00
8.002500000000e+02 -7.369835986914e-02 1.323751598202e-04 2.615635676567e+00
8.005000000000e+02 -7.492679349698e-02 1.326606000812e-04 2.569490583017e+00
8.007500000000e+02 -7.602383288826e-02 1.326257793245e-04 2.523597360811e+00
8.010000000000e+02 -7.698103523643e-02 1.322749617931e-04 2.478012864677e+00
8.012500000000e+02 -7.779167222834e-02 1.316169389363e-04 2.432797434755e+00
8.015000000000e+02 -7.845091064571e-02 1.306649317060e-04 2.388014637866e+00
8.017500000000e+02 -7.895597098451e-02 1.294364139323e-04 2.343730977223e+00
8.020000000000e+02 -7.930626029253e-02 1.279528596975e-04 2.300015573268e+00
8.022500000000e+02 -7.950346854868e-02 1.262394062437e-04 2.256939816554e+00
8.025000000000e+02 -7.955164006018e-02 1.243244651823e-04 2.214577001429e+00
8.027500000000e+02 -7.945719590524e-02 1.222392540648e-04 2.173001935540e+00
8.030000000000e+02 -7.922891556822e-02 1.200172790594e-04 2.132290537304e+00
8.032500000000e+02 -7.887788173001e-02 1.176937849107e-04 2.092519417785e+00
8.035000000000e+02 -7.841736749406e-02 1.153051605863e-04 2.053765459937e+00
8.037500000000e+02 -7.786268760689e-02 1.128883395953e-04 2.016105386533e+00
8.040000000000e+02 -7.723099616044e-02 1.104801882114e-04 1.979615332452e+00
8.042500000000e+02 -7.654104096478e-02 1.081169098863e-04 1.944370424190e+00
8.045000000000e+02 -7.581287870438e-02 1.058334692779e-04 1.910444352180e+00
8.047500000000e+02 -7.506754637720e-02 1.036630556837e-04 1.877908973776e+00
8.050000000000e+02 -7.432670295457e-02 1.016365963793e-04 1.846833906955e+00
8.052500000000e+02 -7.361224027241e-02 9.978233043029e-05 1.817286154773e+00
8.055000000000e+02 -7.294587421878e-02 9.812545668020e-05 1.789329751395e+00
8.057500000000e+02 -7.234872299005e-02 9.668785480302e-05 1.763025408898e+00
8.060000000000e+02 -7.184088150061e-02 9.548789939681e-05 1.738430208502e+00
8.062500000000e+02 -7.144100211437e-02 9.454035620832e-05 1.715597303757e+00
8.065000000000e+02 -7.116589303346e-02 9.385637372453e-05 1.694575667185e+00
8.067500000000e+02 -7.103014283682e-02 9.344354761978e-05 1.675409838690e+00
8.070000000000e+02 -7.104578498442e-02 9.330607568064e-05 1.658139729382e+00
8.072500000000e+02 -7.122201148201e-02 9.344498340635e-05 1.642800460678e+00
8.075000000000e+02 -7.156494313745e-02 9.385838561043e-05 1.629422206726e+00
8.077500000000e+02 -7.207746938439e-02 9.454183654103e-05 1.618030120525e+00
8.080000000000e+02 -7.275915887003e-02 9.548866924244e-05 1.608644246972e+00
8.082500000000e+02 -7.360625052420e-02 9.669037157090e-05 1.601279524109e+00
8.085000000000e+02 -7.461172357263e-02 9.813695123309e-05 1.595945792033e+00
8.087500000000e+02 -7.576544876984e-02 9.981728532973e-05 1.592647845604e+00
8.090000000000e+02 -7.705441795571e-02 1.017194403158e-04 1.591385541776e+00
8.092500000000e+02 -7.846304583668e-02 1.038309451586e-04 1.592153951298e+00
8.095000000000e+02 -7.997353846450e-02 1.061390081512e-04 1.594943518509e+00
8.097500000000e+02 -8.156631738459e-02 1.086306759964e-04 1.599740289628e+00
8.100000000000e+02 -8.322048749338e-02 1.112929274360e-04 1.606526175552e+00
8.102500000000e+02 -8.491433986490e-02 1.141127075376e-04 1.615279214842e+00
8.105000000000e+02 -8.662587040495e-02 1.170769041117e-04 1.625973897689e+00
8.107500000000e+02 -8.833330411839e-02 1.201722785129e-04 1.638581494198e+00
8.110000000000e+02 -9.001560972660e-02 1.233853633884e-04 1.653070398594e+00
8.112500000000e+02 -9.165298700078e-02 1.267023343740e-04 1.669406498756e+00
8.115000000000e+02 -9.322732207566e-02 1.301088868414e-04 1.687553515975e+00
8.117500000000e+02 -9.472258589072e-02 1.335901146735e-04 1.707473372500e+00
8.120000000000e+02 -9.612517343447e-02 1.371304191833e-04 1.729126528295e+00
8.122500000000e+02 -9.742416533447e-02 1.407134491983e-04 1.752472317063e+00
8.125000000000e+02 -9.861151601900e-02 1.443221044065e-04 1.777469225214e+00
8.127500000000e+02 -9.968214213268e-02 1.479385733368e-04 1.804075183035e+00
8.130000000000e+02 -1.006339315466e-01 1.515444524439e-04 1.832247774848e+00
8.132500000000e+02 -1.014676472237e-01 1.551209023373e-04 1.861944452324e+00
8.135000000000e+02 -1.021867540460e-01 1.586488813088e-04 1.893122662641e+00
8.137500000000e+02 -1.027971506403e-01 1.621094093447e-04 1.925739969583e+00
8.140000000000e+02 -1.033068360282e-01 1.654838870793e-04 1.959754104039e+00
8.142500000000e+02 -1.037255155956e-01 1.687544384324e-04 1.995122974185e+00
8.145000000000e+02 -1.040641610952e-01 1.719042796023e-04 2.031804643075e+00
8.147500000000e+02 -1.043345462361e-01 1.749181129384e-04 2.069757269463e+00
8.150000000000e+02 -1.045487830536e-01 1.777824680674e-04 2.108939000229e+00
8.152500000000e+02 -1.047188675387e-01 1.804860467094e-04 2.149307855780e+00
8.155000000000e+02 -1.048562594599e-01 1.830200235292e-04 2.190821596304e+00
8.157500000000e+02 -1.049715154725e-01 1.853782898993e-04 2.233437565529e+00
8.160000000000e+02 -1.050739790268e-01 1.875576114572e-04 2.277112550166e+00
8.162500000000e+02 -1.051715430057e-01 1.895576907666e-04 2.321802639377e+00
8.165000000000e+02 -1.052704867461e-01 1.913811144200e-04 2.367463101805e+00
8.167500000000e+02 -1.053753890680e-01 1.930331732966e-04 2.414048284536e+00
8.170000000000e+02 -1.054891139618e-01 1.945215498584e-04 2.461511544057e+00
8.172500000000e+02 -1.056128672069e-01 1.958558816767e-04 2.509805201917e+00
8.175000000000e+02 -1.057463134519e-01 1.970471963520e-04 2.558880543507e+00
8.177500000000e+02 -1.058877489740e-01 1.981072240393e-04 2.608687848928e+00
8.180000000000e+02 -1.060343193398e-01 1.990477182222e-04 2.659176461691e+00
8.182500000000e+02 -1.061822729956e-01 1.998797090044e-04 2.710294891311e+00
8.185000000000e+02 -1.063272363421e-01 2.006127992630e-04 2.761990950225e+00
8.187500000000e+02 -1.064644989925e-01 2.012545385041e-04 2.814211921970e+00
8.190000000000e+02 -1.065892916757e-01 2.018099339996e-04 2.866904756826e+00
8.192500000000e+02 -1.066970405708e-01 2.022811294778e-04 2.920016288659e+00
8.195000000000e+02 -1.067835823131e-01 2.026672850308e-04 2.973493479166e+00
8.197500000000e+02 -1.068453207418e-01 2.029646726945e-04 3.027283666263e+00
8.200000000000e+02 -1.068793161400e-01 2.031669721395e-04 3.081334834427e+00
8.202500000000e+02 -1.068832954682e-01 2.032657533506e-04 3.135595880055e+00
8.205000000000e+02 -1.068555826473e-01 2.032511019602e-04 3.190016870528e+00
8.207500000000e+02 -1.067949583897e-01 2.031123501027e-04 3.244549305970e+00
8.210000000000e+02 -1.067004593023e-01 2.028388320748e-04 3.299146351737e+00
8.212500000000e+02 -1.065711392193e-01 2.024206314583e-04 3.353763045226e+00
8.215000000000e+02 -1.064058242501e-01 2.018492706551e-04 3.408356491894e+00
8.217500000000e+02 -1.062028832918e-01 2.011182930207e-04 3.462886015514e+00
8.220000000000e+02 -1.059600440639e-01 2.002237172744e-04 3.517313275620e+00
8.222500000000e+02 -1.056742831710e-01 1.991643610871e-04 3.571602377340e+00
8.225000000000e+02 -1.053417946439e-01 1.979420190165e-04 3.625719938179e+00
8.227500000000e+02 -1.049580462026e-01 1.965615057017e-04 3.679635135039e+00
8.230000000000e+02 -1.045179274484e-01 1.950305937270e-04 3.733319765787e+00
8.232500000000e+02 -1.040159605732e-01 1.933598231947e-04 3.786748267425e+00
8.235000000000e+02 -1.034465794304e-01 1.915622262427e-04 3.839897776726e+00
8.237500000000e+02 -1.028044338528e-01 1.896529365752e-04 3.892748150945e+00
8.240000000000e+02 -1.020847260770e-01 1.876487266013e-04 3.945282037119e+00
8.242500000000e+02 -1.012835379125e-01 1.855674316794e-04 3.997484897899e+00
8.245000000000e+02 -1.003981619999e-01 1.834273180818e-04 4.049345078295e+00
8.247500000000e+02 -9.942740666392e-02 1.812463789945e-04 4.100853831569e+00
8.250000000000e+02 -9.837188073192e-02 1.790416182843e-04 4.152005344359e+00
8.252500000000e+02 -9.723424656700e-02 1.768283658375e-04 4.202796739986e+00
8.255000000000e+02 -9.601942761363e-02 1.746196803014e-04 4.253228039655e+00
8.257500000000e+02 -9.473476835379e-02 1.724259251677e-04 4.303302125173e+00
8.260000000000e+02 -9.339011279996e-02 1.702545577818e-04 4.353024640703e+00
8.262500000000e+02 -9.199779277302e-02 1.681101969252e-04 4.402403882045e+00
8.265000000000e+02 -9.057250086398e-02 1.659949846288e-04 4.451450658068e+00
8.267500000000e+02 -8.913103411031e-02 1.639092325715e-04 4.500178134906e+00
8.270000000000e+02 -8.769189983574e-02 1.618523031360e-04 4.548601650214e+00
8.272500000000e+02 -8.627479926830e-02 1.598236475181e-04 4.596738543735e+00
8.275000000000e+02 -8.490000359265e-02 1.578238844472e-04 4.644607952015e+00
8.277500000000e+02 -8.358766836566e-02 1.558557931161e-04 4.692230597870e+00
8.280000000000e+02 -8.235713873312e-02 1.539251138699e-04 4.739628592555e+00
8.282500000000e+02 -8.122629647872e-02 1.520410497864e-04 4.786825206993e+00
8.285000000000e+02 -8.021100563563e-02 1.502164090037e-04 4.833844638766e+00
8.287500000000e+02 -7.932469701210e-02 1.484673683174e-04 4.880711785233e+00
8.290000000000e+02 -7.857811293215e-02 1.468129062312e-04 4.927451988474e+00
8.292500000000e+02 -7.797921439043e-02 1.452739612531e-04 4.974090796536e+00
8.295000000000e+02 -7.753323013679e-02 1.438724457314e-04 5.020653711750e+00
8.297500000000e+02 -7.724280827781e-02 1.426302026534e-04 5.067165958248e+00
8.300000000000e+02 -7.710822430049e-02 1.415680503865e-04 5.113652258353e+00
8.302500000000e+02 -7.712759594799e-02 1.407049717264e-04 5.160136634094e+00
8.305000000000e+02 -7.729706594130e-02 1.400575336064e-04 5.206642234465e+00
8.307500000000e+02 -7.761093023247e-02 1.396395312311e-04 5.253191197550e+00
8.310000000000e+02 -7.806170770382e-02 1.394618144835e-04 5.299804533321e+00
8.312500000000e+02 -7.864017102362e-02 1.395322700538e-04 5.346502042782e+00
8.315000000000e+02 -7.933536951204e-02 1.398558643260e-04 5.393302254930e+00
8.317500000000e+02 -8.013468320558e-02 1.404346871504e-04 5.440222379238e+00
8.320000000000e+02 -8.102394200002e-02 1.412679451860e-04 5.487278265654e+00
8.322500000000e+02 -8.198763004895e-02 1.423518829274e-04 5.534484364343e+00
8.325000000000e+02 -8.300917590945e-02 1.436796457017e-04 5.581853677462e+00
8.327500000000e+02 -8.407130548395e-02 1.452411304211e-04 5.629397714245e+00
8.330000000000e+02 -8.515642297125e-02 1.470228695827e-04 5.677126413650e+00
8.332500000000e+02 -8.624696702919e-02 1.490080323747e-04 5.725048083174e+00
8.335000000000e+02 -8.732569686967e-02 1.511765780683e-04 5.773169339906e+00
8.337500000000e+02 -8.837588053586e-02 1.535055802527e-04 5.821495038624e+00
8.340000000000e+02 -8.938136690574e-02 1.559697185244e-04 5.870028240683e+00
8.342500000000e+02 -9.032656045101e-02 1.585418775601e-04 5.918770208671e+00
8.345000000000e+02 -9.119634794920e-02 1.611937719714e-04 5.967720408619e+00
8.347500000000e+02 -9.197602712393e-02 1.638965137596e-04 6.016876565849e+00
8.350000000000e+02 -9.265130915648e-02 1.666210269925e-04 6.066234747097e+00
8.352500000000e+02 -9.320846192583e-02 1.693382468051e-04 6.115789440344e+00
8.355000000000e+02 -9.363461583688e-02 1.720190860517e-04 6.165533664280e+00
8.357500000000e+02 -9.391824049170e-02 1.746341976516e-04 6.215459071013e+00
8.360000000000e+02 -9.404976498480e-02 1.771536061996e-04 6.265556010934e+00
8.362500000000e+02 -9.402225450406e-02 1.795463550991e-04 6.315813591099e+00
8.365000000000e+02 -9.383206100064e-02 1.817802604013e-04 6.366219686520e+00
8.367500000000e+02 -9.347933148804e-02 1.838218778082e-04 6.416760928827e+00
8.370000000000e+02 -9.296829178776e-02 1.856369742528e-04 6.467422648974e+00
8.372500000000e+02 -9.230721884246e-02 1.871912079402e-04 6.518188821601e+00
8.375000000000e+02 -9.150808179440e-02 1.884513086889e-04 6.569042007362e+00
8.377500000000e+02 -9.058588100771e-02 1.893865522340e-04 6.619963297600e+00
8.380000000000e+02 -8.955772939892e-02 1.899703178494e-04 6.670932313680e+00
8.382500000000e+02 -8.844180845938e-02 1.901817430568e-04 6.721927228031e+00
8.385000000000e+02 -8.725629666689e-02 1.900071331946e-04 6.772924853398e+00
8.387500000000e+02 -8.601842609626e-02 1.894408915305e-04 6.823900758555e+00
8.390000000000e+02 -8.474375013101e-02 1.884860773242e-04 6.874829433282e+00
8.392500000000e+02 -8.344572242535e-02 1.871543506583e-04 6.925684454821e+00
8.395000000000e+02 -8.213559553306e-02 1.854653049052e-04 6.976438657572e+00
8.397500000000e+02 -8.082263209415e-02 1.834453177544e-04 7.027064270054e+00
8.400000000000e+02 -7.951455543704e-02 1.811260409925e-04 7.077533006550e+00
8.402500000000e+02 -7.821815175213e-02 1.785426864561e-04 7.127816094920e+00
8.405000000000e+02 -7.693989660192e-02 1.757323341560e-04 7.177884242657e+00
8.407500000000e+02 -7.568650203239e-02 1.727324547330e-04 7.227707539939e+00
8.410000000000e+02 -7.446528638301e-02 1.695796501147e-04 7.277255315122e+00
8.412500000000e+02 -7.328430631588e-02 1.663088484675e-04 7.326495962030e+00
8.415000000000e+02 -7.215223069924e-02 1.629529173366e-04 7.375396763330e+00
8.417500000000e+02 -7.107797837337e-02 1.595426485481e-04 7.423923735274e+00
8.420000000000e+02 -7.007017598152e-02 1.561070184537e-04 7.472041511492e+00
8.422500000000e+02 -6.913652554914e-02 1.526736292908e-04 7.519713290987e+00
8.425000000000e+02 -6.828317149407e-02 1.492691834827e-04 7.566900845701e+00
8.427500000000e+02 -6.751416413809e-02 1.459198746205e-04 7.613564588550e+00
8.430000000000e+02 -6.683109906779e-02 1.426515770173e-04 7.659663702061e+00
8.432500000000e+02 -6.623297667109e-02 1.394898015990e-04 7.705156293014e+00
8.435000000000e+02 -6.571630151317e-02 1.364594044136e-04 7.749999558589e+00
8.437500000000e+02 -6.527540691697e-02 1.335840488035e-04 7.794149957525e+00
8.440000000000e+02 -6.490295205051e-02 1.308855455525e-04 7.837563336501e+00
8.442500000000e+02 -6.459053229012e-02 1.283830692940e-04 7.880195041170e+00
8.445000000000e+02 -6.432931700409e-02 1.260924288028e-04 7.921999964018e+00
8.447500000000e+02 -6.411064579977e-02 1.240254527731e-04 7.962932579472e+00
8.450000000000e+02 -6.392651160600e-02 1.221895708862e-04 8.002946941647e+00
8.452500000000e+02 -6.376988642722e-02 1.205876532586e-04 8.041996675256e+00
8.455000000000e+02 -6.363486988204e-02 1.192180696857e-04 8.080034999436e+00
8.457500000000e+02 -6.351665816910e-02 1.180750168451e-04 8.117014767395e+00
8.460000000000e+02 -6.341136311717e-02 1.171490693085e-04 8.152888565043e+00
8.462500000000e+02 -6.331572308487e-02 1.164278891524e-04 8.187608865457e+00
8.465000000000e+02 -6.322676014206e-02 1.158970001799e-04 8.221128242600e+00
8.467500000000e+02 -6.314144069488e-02 1.155405761185e-04 8.253399639546e+00
8.470000000000e+02 -6.305638904320e-02 1.153421777012e-04 8.284376660986e+00
8.472500000000e+02 -6.296770058059e-02 1.152853737515e-04 8.314013913314e+00
8.475000000000e+02 -6.287087135991e-02 1.153541898187e-04 8.342267317774e+00
8.477500000000e+02 -6.276085763942e-02 1.155334390372e-04 8.369094421705e+00
8.480000000000e+02 -6.263225000136e-02 1.158089394196e-04 8.394454657882e+00
8.482500000000e+02 -6.247954428968e-02 1.161674538745e-04 8.418309592854e+00
8.485000000000e+02 -6.229746483139e-02 1.165965248507e-04 8.440623101590e+00
8.487500000000e+02 -6.208130275651e-02 1.170842693990e-04 8.461361498421e+00
8.490000000000e+02 -6.182723258576e-02 1.176191754106e-04 8.480493664248e+00
8.492500000000e+02 -6.153256196213e-02 1.181898993178e-04 8.497991121035e+00
8.495000000000e+02 -6.119589139131e-02 1.187850938637e-04 8.513828095023e+00
8.497500000000e+02 -6.081717273664e-02 1.193933163773e-04 8.527981612269e+00
8.500000000000e+02 -6.039765490676e-02 1.200030308194e-04 8.540431571619e+00
8.502500000000e+02 -5.993973068891e-02 1.206027030769e-04 8.551160829850e+00
8.505000000000e+02 -5.944670900306e-02 1.211809733831e-04 8.560155330541e+00
8.507500000000e+02 -5.892253115075e-02 1.217268883376e-04 8.567404207159e+00
8.510000000000e+02 -5.837146639234e-02 1.222301613841e-04 8.572899884209e+00
8.512500000000e+02 -5.779782165208e-02 1.226814218805e-04 8.576638197513e+00
8.515000000000e+02 -5.720568370432e-02 1.230724357406e-04 8.578618459900e+00
8.517500000000e+02 -5.659871844234e-02 1.233962626706e-04 8.578843496362e+00
8.520000000000e+02 -5.598004334934e-02 1.236473374240e-04 8.577319676094e+00
8.522500000000e+02 -5.535216463590e-02 1.238214363376e-04 8.574056855402e+00
8.525000000000e+02 -5.471698670573e-02 1.239155732466e-04 8.569068336230e+00
8.527500000000e+02 -5.407586689723e-02 1.239278364175e-04 8.562370741469e+00
8.530000000000e+02 -5.342971091215e-02 1.238571812854e-04 8.553983915695e+00
8.532500000000e+02 -5.277907554041e-02 1.237032090528e-04 8.543930761632e+00
8.535000000000e+02 -5.212427211483e-02 1.234658676394e-04 8.532237115743e+00
8.537500000000e+02 -5.146544158542e-02 1.231451893667e-04 8.518931578447e+00
8.540000000000e+02 -5.080260233261e-02 1.227411971743e-04 8.504045389153e+00
8.542500000000e+02 -5.013565619492e-02 1.222537984698e-04 8.487612280683e+00
8.545000000000e+02 -4.946435837947e-02 1.216827263795e-04 8.469668341576e+00
8.547500000000e+02 -4.878826256280e-02 1.210275552206e-04 8.450251901172e+00
8.550000000000e+02 -4.810664635666e-02 1.202877701079e-04 8.429403390664e+00
8.552500000000e+02 -4.741843792523e-02 1.194628724380e-04 8.407165209014e+00
8.555000000000e+02 -4.672215754735e-02 1.185525016945e-04 8.383581576999e+00
8.557500000000e+02 -4.601588597947e-02 1.175565523821e-04 8.358698367873e+00
8.560000000000e+02 -4.529727623060e-02 1.164752624879e-04 8.332562937013e+00
8.562500000000e+02 -4.456360642080e-02 1.153093330446e-04 8.305223916971e+00
8.565000000000e+02 -4.381188008950e-02 1.140599476693e-04 8.276731004328e+00
8.567500000000e+02 -4.303896688509e-02 1.127287520209e-04 8.247134731973e+00
8.570000000000e+02 -4.224177193482e-02 1.113178403720e-04 8.216486226555e+00
8.572500000000e+02 -4.141742724211e-02 1.098297148766e-04 8.184836970878e+00
8.575000000000e+02 -4.056348234876e-02 1.082672363544e-04 8.152238555378e+00
8.577500000000e+02 -3.967808334315e-02 1.066335780443e-04 8.118742434627e+00
8.580000000000e+02 -3.876013047066e-02 1.049322044642e-04 8.084399695811e+00
8.582500000000e+02 -3.780939639755e-02 1.031668660035e-04 8.049260828419e+00
8.585000000000e+02 -3.682660210636e-02 1.013415674002e-04 8.013375505054e+00
8.587500000000e+02 -3.581345109470e-02 9.946066960034e-05 7.976792375089e+00
8.590000000000e+02 -3.477261378153e-02 9.752899632393e-05 7.939558862318e+00
8.592500000000e+02 -3.370767748005e-02 9.555193516583e-05 7.901720976155e+00
8.595000000000e+02 -3.262305774466e-02 9.353554753030e-05 7.863323128138e+00
8.597500000000e+02 -3.152388979962e-02 9.148668115874e-05 7.824407959769e+00
8.600000000000e+02 -3.041590060039e-02 8.941307164503e-05 7.785016178804e+00
8.602500000000e+02 -2.930527346106e-02 8.732341948883e-05 7.745186408174e+00
8.605000000000e+02 -2.819851405025e-02 8.522743096534e-05 7.704955048057e+00
8.607500000000e+02 -2.710231838905e-02 8.313583077132e-05 7.664356154951e+00
8.610000000000e+02 -2.602344901165e-02 8.106032034347e-05 7.623421341066e+00
8.612500000000e+02 -2.496862194578e-02 7.901346464712e-05 7.582179694337e+00
8.615000000000e+02 -2.394440095422e-02 7.700857356702e-05 7.540657724981e+00
8.617500000000e+02 -2.295710070607e-02 7.505953879805e-05 7.498879337723e+00
8.620000000000e+02 -2.201269595872e-02 7.318063650275e-05 7.456865831231e+00
8.622500000000e+02 -2.111673484155e-02 7.138630970110e-05 7.414635926334e+00
8.625000000000e+02 -2.027425542218e-02 6.969093106743e-05 7.372205817259e+00
8.627500000000e+02 -1.948970374750e-02 6.810860419498e-05 7.329589249897e+00
8.630000000000e+02 -1.876685466754e-02 6.665283993695e-05 7.286797621918e+00
8.632500000000e+02 -1.810873560790e-02 6.533629362851e-05 7.243840098113e+00
8.635000000000e+02 -1.751755593761e-02 6.417063896944e-05 7.200723744658e+00
8.637500000000e+02 -1.699464415135e-02 6.316632577558e-05 7.157453673335e+00
8.640000000000e+02 -1.654039672874e-02 6.233237716494e-05 7.114033196969e+00
8.642500000000e+02 -1.615424022805e-02 6.167620442582e-05 7.070463987160e+00
8.645000000000e+02 -1.583461109545e-02 6.120345530367e-05 7.026746239175e+00
8.647500000000e+02 -1.557895500689e-02 6.091788445931e-05 6.982878839313e+00
8.650000000000e+02 -1.538374541987e-02 6.082123824541e-05 6.938859529484e+00
8.652500000000e+02 -1.524452438192e-02 6.091317470311e-05 6.894685074621e+00
8.655000000000e+02 -1.515596389772e-02 6.119121176323e-05 6.850351428615e+00
8.657500000000e+02 -1.511194520036e-02 6.165069635469e-05 6.805853894800e+00
8.660000000000e+02 -1.510565641331e-02 6.228481328549e-05 6.761187286902e+00
8.662500000000e+02 -1.512970464117e-02 6.308462476190e-05 6.716346086355e+00
8.665000000000e+02 -1.517623840865e-02 6.403913489580e-05 6.671324591859e+00
8.667500000000e+02 -1.523707930934e-02 6.513539348474e-05 6.626117066496e+00
8.670000000000e+02 -1.530385818236e-02 6.635862965654e-05 6.580717878060e+00
8.672500000000e+02 -1.536815172106e-02 6.769239696847e-05 6.535121627781e+00
8.675000000000e+02 -1.542161829645e-02 6.911877959573e-05 6.489323274867e+00
8.677500000000e+02 -1.545612768949e-02 7.061863235369e-05 6.443318244792e+00
8.680000000000e+02 -1.546388410303e-02 7.217176990987e-05 6.397102531209e+00
8.682500000000e+02 -1.543753890939e-02 7.375720020614e-05 6.350672779476e+00
8.685000000000e+02 -1.537029256384e-02 7.535340166712e-05 6.304026361918e+00
8.687500000000e+02 -1.525598385320e-02 7.693858270869e-05 6.257161433474e+00
8.690000000000e+02 -1.508916634443e-02 7.849093807047e-05 6.210076978217e+00
8.692500000000e+02 -1.486517153991e-02 7.998893391212e-05 6.162772836000e+00
8.695000000000e+02 -1.458015860567e-02 8.141155371233e-05 6.115249720078e+00
8.697500000000e+02 -1.423115111617e-02 8.273853988136e-05 6.067509215758e+00
8.700000000000e+02 -1.381606048329e-02 8.395060828065e-05 6.019553769240e+00
8.702500000000e+02 -1.333369650127e-02 8.502966102772e-05 5.971386661763e+00
8.705000000000e+02 -1.278376499363e-02 8.595894598096e-05 5.923011973749e+00
8.707500000000e+02 -1.216685322255e-02 8.672326276521e-05 5.874434534734e+00
8.710000000000e+02 -1.148440259478e-02 8.730907369964e-05 5.825659866549e+00
8.712500000000e+02 -1.073866944855e-02 8.770460774041e-05 5.776694115811e+00
8.715000000000e+02 -9.932674918538e-03 8.790002287043e-05 5.727543978735e+00
8.717500000000e+02 -9.070144204924e-03 8.788739773827e-05 5.678216620679e+00
8.720000000000e+02 -8.155435592704e-03 8.766078387323e-05 5.628719587424e+00
8.722500000000e+02 -7.193460850808e-03 8.721622759988e-05 5.579060715076e+00
8.725000000000e+02 -6.189598093279e-03 8.655178387407e-05 5.529248036615e+00
8.727500000000e+02 -5.149597199018e-03 8.566745988198e-05 5.479289685317e+00
8.730000000000e+02 -4.079481742183e-03 8.456513878274e-05 5.429193800674e+00
8.732500000000e+02 -2.985446619098e-03 8.324858319425e-05 5.378968433430e+00
8.735000000000e+02 -1.873756740030e-03 8.172333408757e-05 5.328621454582e+00
8.737500000000e+02 -7.506450718983e-04 7.999661405611e-05 5.278160467876e+00
8.740000000000e+02 3.777837285001e-04 7.807721770911e-05 5.227592727551e+00
8.742500000000e+02 1.505645561018e-03 7.597541197230e-05 5.176925062727e+00
8.745000000000e+02 2.627362065972e-03 7.370281328337e-05 5.126163810383e+00
8.747500000000e+02 3.737735746037e-03 7.127226248776e-05 5.075314754677e+00
8.750000000000e+02 4.832017997403e-03 6.869770009899e-05 5.024383079374e+00
8.752500000000e+02 5.905964282831e-03 6.599404143859e-05 4.973373326136e+00
8.755000000000e+02 6.955880854865e-03 6.317705740480e-05 4.922289369076e+00
8.757500000000e+02 7.978657334536e-03 6.026325102290e-05 4.871134394745e+00
8.760000000000e+02 8.971789370196e-03 5.726973977199e-05 4.819910900088e+00
8.762500000000e+02 9.933387279028e-03 5.421414180642e-05 4.768620698303e+00
8.765000000000e+02 1.086217238234e-02 5.111446551884e-05 4.717264935975e+00
8.767500000000e+02 1.175746287098e-02 4.798900115163e-05 4.665844128059e+00
8.770000000000e+02 1.261914675399e-02 4.485621746358e-05 4.614358195632e+00
8.772500000000e+02 1.344764697047e-02 4.173466065238e-05 4.562806524014e+00
8.775000000000e+02 1.424387683535e-02 3.864285775781e-05 4.511188025617e+00
8.777500000000e+02 1.500918854335e-02 3.559922459165e-05 4.459501212531e+00
8.780000000000e+02 1.574531656546e-02 3.262197299925e-05 4.407744285897e+00
8.782500000000e+02 1.645431483733e-02 2.972902223430e-05 4.355915223522e+00
8.785000000000e+02 1.713849155425e-02 2.693790974237e-05 4.304011887293e+00
8.787500000000e+02 1.780033985458e-02 2.426570085384e-05 4.252032126507e+00
8.790000000000e+02 1.844246769219e-02 2.172889501123e-05 4.199973899531e+00
8.792500000000e+02 1.906752596039e-02 1.934334484358e-05 4.147835389399e+00
8.795000000000e+02 1.967813738134e-02 1.712415315724e-05 4.095615136050e+00
8.797500000000e+02 2.027682556623e-02 1.508557959520e-05 4.043312160437e+00
8.800000000000e+02 2.086594651506e-02 1.324094641375e-05 3.990926103068e+00
8.802500000000e+02 2.144762226049e-02 1.160254250393e-05 3.938457352740e+00
8.805000000000e+02 2.202367876670e-02 1.018152597956e-05 3.885907187215e+00
8.807500000000e+02 2.259558829312e-02 8.987826769419e-06 3.833277902232e+00
8.810000000000e+02 2.316441866055e-02 8.030048516267e-06 3.780572949959e+00
8.812500000000e+02 2.373078986410e-02 7.315373369121e-06 3.727797063869e+00
8.815000000000e+02 2.429484082572e-02 6.849466588132e-06 3.674956390383e+00
8.817500000000e+02 2.485620625405e-02 6.636383294928e-06 3.622058605929e+00
8.820000000000e+02 2.541400595701e-02 6.678487432993e-06 3.569113034397e+00
8.822500000000e+02 2.596684710914e-02 6.976371061396e-06 3.516130756892e+00
8.825000000000e+02 2.651283875628e-02 7.528784385064e-06 3.463124708623e+00
8.827500000000e+02 2.704962034750e-02 8.332573265518e-06 3.410109771573e+00
8.830000000000e+02 2.757440380964e-02 9.382626451560e-06 3.357102856033e+00
8.832500000000e+02 2.808402723522e-02 1.067183794531e-05 3.304122967732e+00
8.835000000000e+02 2.857502266231e-02 1.219108133257e-05 3.251191266642e+00
8.837500000000e+02 2.904369489339e-02 1.392920042007e-05 3.198331110648e+00
8.840000000000e+02 2.948621240327e-02 1.587301508865e-05 3.145568086547e+00
8.842500000000e+02 2.989870512042e-02 1.800734984911e-05 3.092930024738e+00
8.845000000000e+02 3.027737265180e-02 2.031507226391e-05 3.040447000857e+00
8.847500000000e+02 3.061859334426e-02 2.277715714805e-05 2.988151320025e+00
8.850000000000e+02 3.091903886980e-02 2.537275960043e-05 2.936077486029e+00
8.852500000000e+02 3.117578554532e-02 2.807931093918e-05 2.884262153482e+00
8.855000000000e+02 3.138642224298e-02 3.087263071627e-05 2.832744064400e+00
8.857500000000e+02 3.154915558594e-02 3.372705142984e-05 2.781563967100e+00
8.860000000000e+02 3.166290526771e-02 3.661556757686e-05 2.730764519824e+00
8.862500000000e+02 3.172739240112e-02 3.950999965138e-05 2.680390177527e+00
8.865000000000e+02 3.174321597699e-02 4.238117963973e-05 2.630487065074e+00
8.867500000000e+02 3.171192092137e-02 4.519914880596e-05 2.581102832109e+00
8.870000000000e+02 3.163604994190e-02 4.793337709005e-05 2.532286497501e+00
8.872500000000e+02 3.151918251171e-02 5.055299453116e-05 2.484088278609e+00
8.875000000000e+02 3.136595573162e-02 5.302703667301e-05 2.436559412884e+00
8.877500000000e+02 3.118207047942e-02 5.532469911268e-05 2.389751962704e+00
8.880000000000e+02 3.097427608401e-02 5.741560758801e-05 2.343718617067e+00
8.882500000000e+02 3.075033567622e-02 5.927009635787e-05 2.298512487956e+00
8.885000000000e+02 3.051897353894e-02 6.085949274354e-05 2.254186890980e+00
8.887500000000e+02 3.028979835513e-02 6.215640954113e-05 2.210795136797e+00
8.890000000000e+02 3.007320851833e-02 6.313504160732e-05 2.168390302611e+00
8.892500000000e+02 2.988027379508e-02 6.377145974187e-05 2.127025019413e+00
8.895000000000e+02 2.972259803472e-02 6.404390000261e-05 2.086751247439e+00
8.897500000000e+02 2.961216140400e-02 6.393304756921e-05 2.047620051047e+00
8.900000000000e+02 2.956114459781e-02 6.342229995707e-05 2.009681391557e+00
8.902500000000e+02 2.958173731896e-02 6.249802481006e-05 1.972983901527e+00
8.905000000000e+02 2.968593393633e-02 6.114979220162e-05 1.937574678747e+00
8.907500000000e+02 2.988532087414e-02 5.937058313310e-05 1.903499087811e+00
8.910000000000e+02 3.019085722953e-02 5.715698652325e-05 1.870800549463e+00
8.912500000000e+02 3.061265615338e-02 5.450935739762e-05 1.839520356699e+00
8.915000000000e+02 3.115976877600e-02 5.143195432253e-05 1.809697486608e+00
8.917500000000e+02 3.183997831547e-02 4.793303546732e-05 1.781368435791e+00
8.920000000000e+02 3.265960340087e-02 4.402493874045e-05 1.754567040374e+00
8.922500000000e+02 3.362332219465e-02 3.972410820194e-05 1.729324331911e+00
8.925000000000e+02 3.473401653814e-02 3.505109184501e-05 1.705668393142e+00
8.927500000000e+02 3.599264157667e-02 3.003050014949e-05 1.683624226088e+00
8.930000000000e+02 3.739812703153e-02 2.469091252591e-05 1.663213649546e+00
8.932500000000e+02 3.894730554485e-02 1.906475407645e-05 1.644455181698e+00
8.935000000000e+02 4.063487992355e-02 1.318815257342e-05 1.627363968616e+00
8.937500000000e+02 4.245342321931e-02 7.100669650290e-06 1.611951715321e+00
8.940000000000e+02 4.439341513282e-02 8.450577270447e-07 1.598226637546e+00
8.942500000000e+02 4.644331405052e-02 -5.533056079449e-06 1.586193429109e+00
8.945000000000e+02 4.858966610773e-02 -1.198554914564e-05 1.575853264461e+00
8.947500000000e+02 5.081724563682e-02 -1.846221867352e-05 1.567203789983e+00
8.950000000000e+02 5.310923269398e-02 -2.491126201612e-05 1.560239166742e+00
8.952500000000e+02 5.544742101002e-02 -3.127980075759e-05 1.554950118687e+00
8.955000000000e+02 5.781245708996e-02 -3.751445297687e-05 1.551324001643e+00
8.957500000000e+02 6.018410680787e-02 -4.356194671909e-05 1.549344907155e+00
8.960000000000e+02 6.254154739911e-02 -4.936977307726e-05 1.548993759421e+00
8.962500000000e+02 6.486368006872e-02 -5.488687032715e-05 1.550248457984e+00
8.965000000000e+02 6.712945671449e-02 -6.006432311995e-05 1.553084038418e+00
8.967500000000e+02 6.931822057116e-02 -6.485608364662e-05 1.557472831595e+00
8.970000000000e+02 7.141004794303e-02 -6.921968506968e-05 1.563384663636e+00
8.972500000000e+02 7.338608500355e-02 -7.311693616915e-05 1.570787070575e+00
8.975000000000e+02 7.522888046551e-02 -7.651460974542e-05 1.579645511328e+00
8.977500000000e+02 7.692268907495e-02 -7.938506118352e-05 1.589923621547e+00
8.980000000000e+02 7.845375964494e-02 -8.170682656156e-05 1.601583453044e+00
8.982500000000e+02 7.981057628138e-02 -8.346511666651e-05 1.614585745339e+00
8.985000000000e+02 8.098406534503e-02 -8.465225199950e-05 1.628890188433e+00
8.987500000000e+02 8.196775375709e-02 -8.526799991262e-05 1.644455691830e+00
8.990000000000e+02 8.275787010401e-02 -8.531978887211e-05 1.661240657540e+00
8.992500000000e+02 8.335338795720e-02 -8.482279873206e-05 1.679203247862e+00
8.995000000000e+02 8.375602042655e-02 -8.379994382796e-05 1.698301639896e+00
8.997500000000e+02 8.397014737915e-02 -8.228168589222e-05 1.718494276349e+00
9.000000000000e+02 8.400269276888e-02 -8.030571444728e-05 1.739740098376e+00
9.002500000000e+02 8.386295042820e-02 -7.791647344854e-05 1.761998762156e+00
9.005000000000e+02 8.356236504256e-02 -7.516453851078e-05 1.785230836050e+00
9.007500000000e+02 8.311427548175e-02 -7.210585039652e-05 1.809397976484e+00
9.010000000000e+02 8.253362860755e-02 -6.880081025368e-05 1.834463081313e+00
9.012500000000e+02 8.183667231867e-02 -6.531325249320e-05 1.860390420019e+00
9.015000000000e+02 8.104063683652e-02 -6.170931116273e-05 1.887145740692e+00
9.017500000000e+02 8.016341308654e-02 -5.805620099891e-05 1.914696354290e+00
9.020000000000e+02 7.922323647141e-02 -5.442093862096e-05 1.943011197207e+00
9.022500000000e+02 7.823838361965e-02 -5.086903298668e-05 1.972060873596e+00
9.025000000000e+02 7.722688873379e-02 -4.746317474752e-05 2.001817679186e+00
9.027500000000e+02 7.620628512433e-02 -4.426196102472e-05 2.032255608478e+00
9.030000000000e+02 7.519337631500e-02 -4.131868510740e-05 2.063350348125e+00
9.032500000000e+02 7.420403946934e-02 -3.868023683795e-05 2.095079253413e+00
9.035000000000e+02 7.325306368859e-02 -3.638612427395e-05 2.127421321955e+00
9.037500000000e+02 7.235402177267e-02 -3.446767832191e-05 2.160357150859e+00
9.040000000000e+02 7.151917767925e-02 -3.294744740170e-05 2.193868885638e+00
9.042500000000e+02 7.075942274635e-02 -3.183878833324e-05 2.227940171873e+00
9.045000000000e+02 7.008424500223e-02 -3.114572259857e-05 2.262556088231e+00
9.047500000000e+02 6.950171778891e-02 -3.086299714966e-05 2.297703089364e+00
9.050000000000e+02 6.901851111032e-02 -3.097641021549e-05 2.333368936813e+00
9.052500000000e+02 6.863991695715e-02 -3.146337116658e-05 2.369542628241e+00
9.055000000000e+02 6.836987617155e-02 -3.229365522517e-05 2.406214333542e+00
9.057500000000e+02 6.821101083009e-02 -3.343037506601e-05 2.443375321266e+00
9.060000000000e+02 6.816464790094e-02 -3.483110034261e-05 2.481017888870e+00
9.062500000000e+02 6.823083256318e-02 -3.644909494541e-05 2.519135291008e+00
9.065000000000e+02 6.840832709079e-02 -3.823465429056e-05 2.557721666930e+00
9.067500000000e+02 6.869459766646e-02 -4.013646884313e-05 2.596771961621e+00
9.070000000000e+02 6.908578314466e-02 -4.210291175524e-05 2.636281849770e+00
9.072500000000e+02 6.957666078849e-02 -4.408333856235e-05 2.676247647056e+00
9.075000000000e+02 7.016060871140e-02 -4.602925173380e-05 2.716666217870e+00
9.077500000000e+02 7.082957763600e-02 -4.789531776342e-05 2.757534873878e+00
9.080000000000e+02 7.157408229680e-02 -4.964021525006e-05 2.798851263374e+00
9.082500000000e+02 7.238322366128e-02 -5.122729106385e-05 2.840613251173e+00
9.085000000000e+02 7.324475293840e-02 -5.262501524539e-05 2.882818789645e+00
9.087500000000e+02 7.414518674172e-02 -5.380723365403e-05 2.925465782800e+00
9.090000000000e+02 7.506997802357e-02 -5.475322152412e-05 2.968551944458e+00
9.092500000000e+02 7.600374720861e-02 -5.544756724271e-05 3.012074657576e+00
9.095000000000e+02 7.693056756325e-02 -5.587989427588e-05 3.056030833667e+00
9.097500000000e+02 7.783430043728e-02 -5.604446282673e-05 3.100416780682e+00
9.100000000000e+02 7.869896924580e-02 -5.593967852310e-05 3.145228082540e+00
9.102500000000e+02 7.950915872709e-02 -5.556754958358e-05 3.190459495071e+00
9.105000000000e+02 8.025042371994e-02 -5.493312398849e-05 3.236104862810e+00
9.107500000000e+02 8.090969081626e-02 -5.404394014280e-05 3.282157060031e+00
9.110000000000e+02 8.147563097319e-02 -5.290952010339e-05 3.328607958414e+00
9.112500000000e+02 8.193899634431e-02 -5.154095573714e-05 3.375448422679e+00
9.115000000000e+02 8.229289292429e-02 -4.995057770768e-05 3.422668333644e+00
9.117500000000e+02 8.253298158923e-02 -4.815173855369e-05 3.470256637464e+00
9.120000000000e+02 8.265760540621e-02 -4.615873098512e-05 3.518201418752e+00
9.122500000000e+02 8.266781730556e-02 -4.398680230999e-05 3.566489994253e+00
9.125000000000e+02 8.256732760991e-02 -4.165230130643e-05 3.615109024308e+00
9.127500000000e+02 8.236234703673e-02 -3.917288489741e-05 3.664044637731e+00
9.130000000000e+02 8.206135112701e-02 -3.656780280939e-05 3.713282567842e+00
9.132500000000e+02 8.167474911955e-02 -3.385817471821e-05 3.762808294812e+00
9.135000000000e+02 8.121448855426e-02 -3.106725639349e-05 3.812607192930e+00
9.137500000000e+02 8.069359236808e-02 -2.822061497890e-05 3.862664678189e+00
9.140000000000e+02 8.012565418752e-02 -2.534618181246e-05 3.912966353700e+00
9.142500000000e+02 7.952431776591e-02 -2.247414583781e-05 3.963498150616e+00
9.145000000000e+02 7.890275559287e-02 -1.963664068494e-05 4.014246459533e+00
9.147500000000e+02 7.827318251412e-02 -1.686721975391e-05 4.065198250122e+00
9.150000000000e+02 7.764642928654e-02 -1.420011206144e-05 4.116341175020e+00
9.152500000000e+02 7.703160144695e-02 -1.166927637325e-05 4.167663654106e+00
9.155000000000e+02 7.643585050602e-02 -9.307286701621e-06 4.219154937572e+00
9.157500000000e+02 7.586426871828e-02 -7.144097125905e-06 4.270805144322e+00
9.160000000000e+02 7.531991649662e-02 -5.205758632831e-06 4.322605275085e+00
9.162500000000e+02 7.480398216347e-02 -3.513146530215e-06 4.374547201702e+00
9.165000000000e+02 7.431605693967e-02 -2.080798560650e-06 4.426623633805e+00
9.167500000000e+02 7.385450168904e-02 -9.159356238186e-07 4.478828067057e+00
9.170000000000e+02 7.341687104297e-02 -1.774610045024e-08 4.531154717908e+00
9.172500000000e+02 7.300035407173e-02 6.230012840891e-07 4.583598450758e+00
9.175000000000e+02 7.260218769324e-02 1.023962909852e-06 4.636154703594e+00
9.177500000000e+02 7.222000055486e-02 1.210805931434e-06 4.688819417893e+00
9.180000000000e+02 7.185205122723e-02 1.216386809000e-06 4.741588976781e+00
9.182500000000e+02 7.149733539120e-02 1.079520475206e-06 4.794460154704e+00
9.185000000000e+02 7.115555094330e-02 8.434138817071e-07 4.847430078818e+00
9.187500000000e+02 7.082692625696e-02 5.538199289723e-07 4.900496200980e+00
9.190000000000e+02 7.051193351027e-02 2.570292660098e-07 4.953656275934e+00
9.192500000000e+02 7.021092368273e-02 -2.112667235599e-09 5.006908342049e+00
9.195000000000e+02 6.992373266109e-02 -1.821537652380e-07 5.060250697415e+00
9.197500000000e+02 6.964931133080e-02 -2.467591756483e-07 5.113681866726e+00
9.200000000000e+02 6.938543175426e-02 -1.660533464343e-07 5.167200552995e+00
9.202500000000e+02 6.912851043282e-02 8.241827401112e-08 5.220805570757e+00
9.205000000000e+02 6.887357839604e-02 5.133249203204e-07 5.274495758885e+00
9.207500000000e+02 6.861440552559e-02 1.133617040627e-06 5.328269873739e+00
9.210000000000e+02 6.834377266987e-02 1.943063218046e-06 5.382126465628e+00
9.212500000000e+02 6.805386426918e-02 2.935185001024e-06 5.436063743026e+00
9.215000000000e+02 6.773674682389e-02 4.098478076225e-06 5.490079431883e+00
9.217500000000e+02 6.738488314784e-02 5.417793422668e-06 5.544170635038e+00
9.220000000000e+02 6.699163838831e-02 6.875745509477e-06 5.598333698972e+00
9.222500000000e+02 6.655173378557e-02 8.454022428106e-06 5.652564092398e+00
9.225000000000e+02 6.606161480435e-02 1.013449330928e-05 5.706856300563e+00
9.227500000000e+02 6.551970957552e-02 1.190003708898e-05 5.761203735074e+00
9.230000000000e+02 6.492657182379e-02 1.373504450430e-05 5.815598663471e+00
9.232500000000e+02 6.428490211154e-02 1.562558455437e-05 5.870032151950e+00
9.235000000000e+02 6.359945941402e-02 1.755925120697e-05 5.924494023689e+00
9.237500000000e+02 6.287687228022e-02 1.952473622852e-05 5.978972829655e+00
9.240000000000e+02 6.212536191353e-02 2.151118716870e-05 6.033455831209e+00
9.242500000000e+02 6.135438830251e-02 2.350742691332e-05 6.087928994378e+00
9.245000000000e+02 6.057422975411e-02 2.550111331484e-05 6.142376996744e+00
9.247500000000e+02 5.979550713076e-02 2.747792225005e-05 6.196783248319e+00
9.250000000000e+02 5.902866741576e-02 2.942083708909e-05 6.251129927926e+00
9.252500000000e+02 5.828344855550e-02 3.130962439210e-05 6.305398036097e+00
9.255000000000e+02 5.756835928080e-02 3.312057542210e-05 6.359567464792e+00
9.257500000000e+02 5.689021700324e-02 3.482658313861e-05 6.413617076572e+00
9.260000000000e+02 5.625379583803e-02 3.639761347404e-05 6.467524801088e+00
9.262500000000e+02 5.566162774123e-02 3.780159596728e-05 6.521267725983e+00
9.265000000000e+02 5.511399677464e-02 3.900572530749e-05 6.574822180469e+00
9.267500000000e+02 5.460915007424e-02 3.997812601486e-05 6.628163813288e+00
9.270000000000e+02 5.414372316764e-02 4.068977448929e-05 6.681267639822e+00
9.272500000000e+02 5.371335601109e-02 4.111654536629e-05 6.734108062274e+00
9.275000000000e+02 5.331344764161e-02 4.124122977070e-05 6.786658873392e+00
9.277500000000e+02 5.293996817938e-02 4.105531966495e-05 6.838893219274e+00
9.280000000000e+02 5.259023563282e-02 4.056034295336e-05 6.890783563047e+00
9.282500000000e+02 5.226355011869e-02 3.976856690435e-05 6.942301622880e+00
9.285000000000e+02 5.196159184935e-02 3.870296654773e-05 6.993418334641e+00
9.287500000000e+02 5.168850357290e-02 3.739635439007e-05 7.044103812911e+00
9.290000000000e+02 5.145061970378e-02 3.588970370588e-05 7.094327360315e+00
9.292500000000e+02 5.125584255907e-02 3.422972968239e-05 7.144057501373e+00
9.295000000000e+02 5.111271976925e-02 3.246595409595e-05 7.193262065915e+00
9.297500000000e+02 5.102932284135e-02 3.064753921339e-05 7.241908316032e+00
9.300000000000e+02 5.101206471189e-02 2.882019564354e-05 7.289963104920e+00
9.302500000000e+02 5.106461704662e-02 2.702349474770e-05 7.337393078877e+00
9.305000000000e+02 5.118707771256e-02 2.528890327277e-05 7.384164882460e+00
9.307500000000e+02 5.137551643112e-02 2.363872739788e-05 7.430245372602e+00
9.310000000000e+02 5.162197539496e-02 2.208616036020e-05 7.475601818921e+00
9.312500000000e+02 5.191494273985e-02 2.063632284607e-05 7.520202078499e+00
9.315000000000e+02 5.224025281810e-02 1.928816295180e-05 7.564014735586e+00
9.317500000000e+02 5.258230831004e-02 1.803695071523e-05 7.607009201249e+00
9.320000000000e+02 5.292547350750e-02 1.687703209088e-05 7.649155773308e+00
9.322500000000e+02 5.325546224078e-02 1.580443233543e-05 7.690425661521e+00
9.325000000000e+02 5.356054183234e-02 1.481895705749e-05 7.730790986913e+00
9.327500000000e+02 5.383239698167e-02 1.392553914781e-05 7.770224766217e+00
9.330000000000e+02 5.406654213585e-02 1.313458544988e-05 7.808700894356e+00
9.332500000000e+02 5.426222860156e-02 1.246126476273e-05 7.846194126039e+00
9.335000000000e+02 5.442186837109e-02 1.192387623178e-05 7.882680088270e+00
9.337500000000e+02 5.455005002152e-02 1.154149878357e-05 7.918135297947e+00
9.340000000000e+02 5.465228793977e-02 1.133125350442e-05 7.952537201426e+00
9.342500000000e+02 5.473368511718e-02 1.130553562856e-05 7.985864247249e+00
9.345000000000e+02 5.479769000694e-02 1.146963216075e-05 8.018095952254e+00
9.347500000000e+02 5.484513423409e-02 1.182005771433e-05 8.049212996133e+00
9.350000000000e+02 5.487367648396e-02 1.234384785606e-05 8.079197302372e+00
9.352500000000e+02 5.487772997487e-02 1.301895319283e-05 8.108032112291e+00
9.355000000000e+02 5.484887882502e-02 1.381575896645e-05 8.135702054603e+00
9.357500000000e+02 5.477671014386e-02 1.469932193415e-05 8.162193183178e+00
9.360000000000e+02 5.464994210597e-02 1.563226073961e-05 8.187492991043e+00
9.362500000000e+02 5.445769078077e-02 1.657788218851e-05 8.211590408717e+00
9.365000000000e+02 5.419069698344e-02 1.750318418833e-05 8.234475769051e+00
9.367500000000e+02 5.384235419924e-02 1.838138145543e-05 8.256140754883e+00
9.370000000000e+02 5.340940905801e-02 1.919359015742e-05 8.276578342681e+00
9.372500000000e+02 5.289224668411e-02 1.992977202459e-05 8.295782733261e+00
9.375000000000e+02 5.229473891704e-02 2.058868411137e-05 8.313749287087e+00
9.377500000000e+02 5.162369241390e-02 2.117694731826e-05 8.330474475710e+00
9.380000000000e+02 5.088797869638e-02 2.170744735150e-05 8.345955841438e+00
9.382500000000e+02 5.009747498011e-02 2.219730757755e-05 8.360191979975e+00
9.385000000000e+02 4.926195628008e-02 2.266575280427e-05 8.373182540304e+00
9.387500000000e+02 4.839008544616e-02 2.313213861979e-05 8.384928246573e+00
9.390000000000e+02 4.748861844688e-02 2.361437057974e-05 8.395430930401e+00
9.392500000000e+02 4.656191610150e-02 2.412788986644e-05 8.404693573796e+00
9.395000000000e+02 4.561180340570e-02 2.468529393493e-05 8.412720353022e+00
9.397500000000e+02 4.463777203294e-02 2.529657029571e-05 8.419516675684e+00
9.400000000000e+02 4.363747537274e-02 2.596982660838e-05 8.425089204523e+00
9.402500000000e+02 4.260743670128e-02 2.671235230689e-05 8.429445858238e+00
9.405000000000e+02 4.154386034300e-02 2.753179280732e-05 8.432595787517e+00
9.407500000000e+02 4.044343981858e-02 2.843722704918e-05 8.434549320687e+00
9.410000000000e+02 3.930405826288e-02 2.943995919408e-05 8.435317882799e+00
9.412500000000e+02 3.812530670393e-02 3.055389066733e-05 8.434913881758e+00
9.415000000000e+02 3.690876296215e-02 3.179539826573e-05 8.433350581020e+00
9.417500000000e+02 3.565802570076e-02 3.318267147959e-05 8.430641946773e+00
9.420000000000e+02 3.437851150050e-02 3.473469511245e-05 8.426802498921e+00
9.422500000000e+02 3.307707189102e-02 3.646990120473e-05 8.421847150333e+00
9.425000000000e+02 3.176148512095e-02 3.840466323460e-05 8.415791067538e+00
9.427500000000e+02 3.043990921955e-02 4.055180833198e-05 8.408649531415e+00
9.430000000000e+02 2.912035931124e-02 4.291930933936e-05 8.400437831328e+00
9.432500000000e+02 2.781028479986e-02 4.550932855399e-05 8.391171163984e+00
9.435000000000e+02 2.651628057962e-02 4.831769756025e-05 8.380864568938e+00
9.437500000000e+02 2.524396700460e-02 5.133367835702e-05 8.369532865147e+00
9.440000000000e+02 2.399802653370e-02 5.454026038357e-05 8.357190619193e+00
9.442500000000e+02 2.278238515753e-02 5.791485727288e-05 8.343852106165e+00
9.445000000000e+02 2.160049036925e-02 6.143021793639e-05 8.329531286004e+00
9.447500000000e+02 2.045563955833e-02 6.505551761440e-05 8.314241779872e+00
9.450000000000e+02 1.935130804573e-02 6.875742181875e-05 8.297996831896e+00
9.452500000000e+02 1.829142209951e-02 7.250111843660e-05 8.280809276956e+00
9.455000000000e+02 1.728054213822e-02 7.625120152782e-05 8.262691496382e+00
9.457500000000e+02 1.632392899306e-02 7.997234936719e-05 8.243655369952e+00
9.460000000000e+02 1.542748403166e-02 8.362978316148e-05 8.223712225582e+00
9.462500000000e+02 1.459756956701e-02 8.718952462825e-05 8.202872789150e+00
9.465000000000e+02 1.384072889246e-02 9.061849539624e-05 8.181147145758e+00
9.467500000000e+02 1.316333862860e-02 9.388452137707e-05 8.158544697849e+00
9.470000000000e+02 1.257122721023e-02 9.695630831791e-05 8.135074148532e+00
9.472500000000e+02 1.206929984375e-02 9.980342873031e-05 8.110743494127e+00
9.475000000000e+02 1.166120423176e-02 1.023964750162e-04 8.085560034969e+00
9.477500000000e+02 1.134906574135e-02 1.047073663651e-04 8.059530403749e+00
9.480000000000e+02 1.113331146735e-02 1.067096504752e-04 8.032660609797e+00
9.482500000000e+02 1.101259242536e-02 1.083790547391e-04 8.004956103716e+00
9.485000000000e+02 1.098380255567e-02 1.096941595458e-04 7.976421844615e+00
9.487500000000e+02 1.104218460507e-02 1.106371188760e-04 7.947062386716e+00
9.490000000000e+02 1.118150578408e-02 1.111943878394e-04 7.916881970881e+00
9.492500000000e+02 1.139428114274e-02 1.113574337412e-04 7.885884612344e+00
9.495000000000e+02 1.167202254442e-02 1.111233159200e-04 7.854074195762e+00
9.497500000000e+02 1.200549066459e-02 1.104949984798e-04 7.821454565362e+00
9.500000000000e+02 1.238493154126e-02 1.094817090220e-04 7.788029605257e+00
9.502500000000e+02 1.280028458603e-02 1.080989437781e-04 7.753803318310e+00
9.505000000000e+02 1.324135371378e-02 1.063682712247e-04 7.718779893225e+00
9.507500000000e+02 1.369793981692e-02 1.043169422578e-04 7.682963764254e+00
9.510000000000e+02 1.415993820510e-02 1.019773561312e-04 7.646359660005e+00
9.512500000000e+02 1.461740719988e-02 9.938633959633e-05 7.608972645761e+00
9.515000000000e+02 1.506061851345e-02 9.658442294810e-05 7.570808156761e+00
9.517500000000e+02 1.548009869022e-02 9.361496165006e-05 7.531872023482e+00
9.520000000000e+02 1.586667441041e-02 9.052329204184e-05 7.492170492097e+00
9.522500000000e+02 1.621152627696e-02 8.735585580447e-05 7.451710237343e+00
9.525000000000e+02 1.650625911349e-02 8.415946875626e-05 7.410498370572e+00
9.527500000000e+02 1.674299001089e-02 8.098059777206e-05 7.368542441917e+00
9.530000000000e+02 1.691445306437e-02 7.786466840987e-05 7.325850437121e+00
9.532500000000e+02 1.701411652383e-02 7.485545144792e-05 7.282430768609e+00
9.535000000000e+02 1.703630577113e-02 7.199452754858e-05 7.238292260336e+00
9.537500000000e+02 1.697632419627e-02 6.932082693803e-05 7.193444126712e+00
9.540000000000e+02 1.683056327016e-02 6.687019239821e-05 7.147895945104e+00
9.542500000000e+02 1.659659359302e-02 6.467498530807e-05 7.101657622438e+00
9.545000000000e+02 1.627322982880e-02 6.276372979067e-05 7.054739356450e+00
9.547500000000e+02 1.586056472900e-02 6.116078767096e-05 7.007151593716e+00
9.550000000000e+02 1.535996671612e-02 5.988607522983e-05 6.958904978674e+00
9.552500000000e+02 1.477404659071e-02 5.895481591758e-05 6.910010313051e+00
9.555000000000e+02 1.410658651435e-02 5.837734847933e-05 6.860478504006e+00
9.557500000000e+02 1.336244151296e-02 5.815899148739e-05 6.810320521732e+00
9.560000000000e+02 1.254741419487e-02 5.829998217327e-05 6.759547353997e+00
9.562500000000e+02 1.166811427612e-02 5.879548634363e-05 6.708169979099e+00
9.565000000000e+02 1.073180301079e-02 5.963570165929e-05 6.656199335185e+00
9.567500000000e+02 9.746233312000e-03 6.080604886555e-05 6.603646299796e+00
9.570000000000e+02 8.719491854975e-03 6.228743851858e-05 6.550521683696e+00
9.572500000000e+02 7.659847417446e-03 6.405666951617e-05 6.496836235431e+00
9.575000000000e+02 6.575608210292e-03 6.608686728235e-05 6.442600645084e+00
9.577500000000e+02 5.474994703050e-03 6.834797240318e-05 6.387825573994e+00
9.580000000000e+02 4.366026234814e-03 7.080731537928e-05 6.332521677919e+00
9.582500000000e+02 3.256424603349e-03 7.343020063294e-05 6.276699649507e+00
9.585000000000e+02 2.153532678197e-03 7.618059953837e-05 6.220370268239e+00
9.587500000000e+02 1.064247689332e-03 7.902178687336e-05 6.163544448656e+00
9.590000000000e+02 -5.032567447300e-06 8.191691401077e-05 6.106233307735e+00
9.592500000000e+02 -1.048452001947e-03 8.482954546807e-05 6.048448228609e+00
9.595000000000e+02 -2.060728624283e-03 8.772429845844e-05 5.990200929559e+00
9.597500000000e+02 -3.037180209253e-03 9.056734651411e-05 5.931503543708e+00
9.600000000000e+02 -3.973742525008e-03 9.332686336239e-05 5.872368693999e+00
9.602500000000e+02 -4.866981738384e-03 9.597341099360e-05 5.812809570071e+00
9.605000000000e+02 -5.714103347186e-03 9.848026613613e-05 5.752840012153e+00
9.607500000000e+02 -6.512954690054e-03 1.008236747707e-04 5.692474586404e+00
9.610000000000e+02 -7.262023199246e-03 1.029830417957e-04 5.631728661913e+00
9.612500000000e+02 -7.960428912149e-03 1.049410558238e-04 5.570618483461e+00
9.615000000000e+02 -8.607910922343e-03 1.066837510986e-04 5.509161240467e+00
9.617500000000e+02 -9.204805647266e-03 1.082005082968e-04 5.447375126918e+00
9.620000000000e+02 -9.752019451930e-03 1.094840049975e-04 5.385279401719e+00
9.622500000000e+02 -1.025099088354e-02 1.105301100076e-04 5.322894435297e+00
9.625000000000e+02 -1.070364562585e-02 1.113377346766e-04 5.260241752259e+00
9.627500000000e+02 -1.111234325743e-02 1.119086424141e-04 5.197344066158e+00
9.630000000000e+02 -1.147981570038e-02 1.122472199797e-04 5.134225304329e+00
9.632500000000e+02 -1.180910101020e-02 1.123602213115e-04 5.070910630791e+00
9.635000000000e+02 -1.210347027714e-02 1.122564812647e-04 5.007426457299e+00
9.637500000000e+02 -1.236635108745e-02 1.119466036781e-04 4.943800448882e+00
9.640000000000e+02 -1.260125001981e-02 1.114426387962e-04 4.880061526700e+00
9.642500000000e+02 -1.281167291189e-02 1.107577505693e-04 4.816239859936e+00
9.645000000000e+02 -1.300104791620e-02 1.099058751833e-04 4.752366856356e+00
9.647500000000e+02 -1.317265051038e-02 1.089013799888e-04 4.688475143906e+00
9.650000000000e+02 -1.332953347095e-02 1.077587300055e-04 4.624598547174e+00
9.652500000000e+02 -1.347446352117e-02 1.064921636212e-04 4.560772057185e+00
9.655000000000e+02 -1.360986544904e-02 1.051153894077e-04 4.497031793438e+00
9.657500000000e+02 -1.373777579769e-02 1.036413004281e-04 4.433414957168e+00
9.660000000000e+02 -1.385980667693e-02 1.020817218070e-04 4.369959777436e+00
9.662500000000e+02 -1.397712052253e-02 1.004471845653e-04 4.306705445404e+00
9.665000000000e+02 -1.409041610054e-02 9.874673733848e-05 4.243692040381e+00
9.667500000000e+02 -1.419992559643e-02 9.698780303105e-05 4.180960446834e+00
9.670000000000e+02 -1.430542273506e-02 9.517607538501e-05 4.118552256516e+00
9.672500000000e+02 -1.440624123876e-02 9.331546289534e-05 4.056509667029e+00
9.675000000000e+02 -1.450130368933e-02 9.140807884883e-05 3.994875362896e+00
9.677500000000e+02 -1.458915989902e-02 8.945428368423e-05 3.933692391700e+00
9.680000000000e+02 -1.466803416880e-02 8.745277591540e-05 3.873004031866e+00
9.682500000000e+02 -1.473588202947e-02 8.540072849206e-05 3.812853645334e+00
9.685000000000e+02 -1.479045436578e-02 8.329397338419e-05 3.753284528356e+00
9.687500000000e+02 -1.482936819474e-02 8.112722645631e-05 3.694339756290e+00
9.690000000000e+02 -1.485018492522e-02 7.889435193728e-05 3.636062015061e+00
9.692500000000e+02 -1.485049174937e-02 7.658865871879e-05 3.578493436214e+00
9.695000000000e+02 -1.482798691367e-02 7.420322458085e-05 3.521675424606e+00
9.697500000000e+02 -1.478056667317e-02 7.173124133555e-05 3.465648483944e+00
9.700000000000e+02 -1.470641069116e-02 6.916636933907e-05 3.410452046454e+00
9.702500000000e+02 -1.460406846795e-02 6.650310780212e-05 3.356124293811e+00
9.705000000000e+02 -1.447253997168e-02 6.373715291100e-05 3.302701988611e+00
9.707500000000e+02 -1.431135096479e-02 6.086574450101e-05 3.250220309628e+00
9.710000000000e+02 -1.412062523254e-02 5.788800343132e-05 3.198712682491e+00
9.712500000000e+02 -1.390114368769e-02 5.480522951473e-05 3.148210631241e+00
9.715000000000e+02 -1.365439931616e-02 5.162117652144e-05 3.098743622887e+00
9.717500000000e+02 -1.338263567284e-02 4.834227245309e-05 3.050338936148e+00
9.720000000000e+02 -1.308887851931e-02 4.497780165685e-05 3.003021526680e+00
9.722500000000e+02 -1.277694895694e-02 4.154003357082e-05 2.956813917449e+00
9.725000000000e+02 -1.245146536953e-02 3.804428069834e-05 2.911736093820e+00
9.727500000000e+02 -1.211783004561e-02 3.450890701936e-05 2.867805413482e+00
9.730000000000e+02 -1.178219763326e-02 3.095526791694e-05 2.825036538148e+00
9.732500000000e+02 -1.145143019295e-02 2.740759007447e-05 2.783441374731e+00
9.735000000000e+02 -1.113303569229e-02 2.389278557513e-05 2.743029034352e+00
9.737500000000e+02 -1.083508888554e-02 2.044020150632e-05 2.703805814144e+00
9.740000000000e+02 -1.056613887465e-02 1.708131457531e-05 2.665775191925e+00
9.742500000000e+02 -1.033510202747e-02 1.384936839952e-05 2.628937839608e+00
9.745000000000e+02 -1.015114087444e-02 1.077896221779e-05 2.593291660635e+00
9.747500000000e+02 -1.002353396928e-02 7.905596521307e-06 2.558831838487e+00
9.750000000000e+02 -9.961535359696e-03 5.265177471264e-06 2.525550911571e+00
9.752500000000e+02 -9.974229052672e-03 2.893495136186e-06 2.493438859353e+00
9.755000000000e+02 -1.007037890425e-02 8.256807076390e-07 2.462483211150e+00
9.757500000000e+02 -1.025827775581e-02 -9.043550434074e-07 2.432669171402e+00
9.760000000000e+02 -1.054559794076e-02 -2.264490662734e-06 2.403979758637e+00
9.762500000000e+02 -1.093924560519e-02 -3.224957545539e-06 2.376395963475e+00
9.765000000000e+02 -1.144522203121e-02 -3.758890657374e-06 2.349896920640e+00
9.767500000000e+02 -1.206849281179e-02 -3.842876408811e-06 2.324460092448e+00
9.770000000000e+02 -1.281286881566e-02 -3.457440169718e-06 2.300061467061e+00
9.772500000000e+02 -1.368090129324e-02 -2.587500285423e-06 2.276675766638e+00
9.775000000000e+02 -1.467379066942e-02 -1.222823332342e-06 2.254276664326e+00
9.777500000000e+02 -1.579131501815e-02 6.415959082073e-07 2.232837010296e+00
9.780000000000e+02 -1.703177869598e-02 3.005260496097e-06 2.212329061730e+00
9.782500000000e+02 -1.839197845302e-02 5.861912362903e-06 2.192724720785e+00
9.785000000000e+02 -1.986719707773e-02 9.199378216113e-06 2.173995769782e+00
9.787500000000e+02 -2.145121368890e-02 1.299946690392e-05 2.156114114943e+00
9.790000000000e+02 -2.313634306867e-02 1.723798149664e-05 2.139052020179e+00
9.792500000000e+02 -2.491349364874e-02 2.188480612370e-05 2.122782343967e+00
9.795000000000e+02 -2.677224777637e-02 2.690407700445e-05 2.107278774099e+00
9.797500000000e+02 -2.870096670872e-02 3.225447165262e-05 2.092516043170e+00
9.800000000000e+02 -3.068691027550e-02 3.788956065726e-05 2.078470153648e+00
9.802500000000e+02 -3.271637945525e-02 4.375828114753e-05 2.065118572280e+00
9.805000000000e+02 -3.477487213965e-02 4.980549001712e-05 2.052440424658e+00
9.807500000000e+02 -3.684725449741e-02 5.597259866186e-05 2.040416677132e+00
9.810000000000e+02 -3.891794531048e-02 6.219829856122e-05 2.029030284909e+00
9.812500000000e+02 -4.097110926225e-02 6.841934576179e-05 2.018266337073e+00
9.815000000000e+02 -4.299085969293e-02 7.457141407721e-05 2.008112182450e+00
9.817500000000e+02 -4.496146449654e-02 8.058999480307e-05 1.998557512084e+00
9.820000000000e+02 -4.686755849298e-02 8.641133495624e-05 1.989594449720e+00
9.822500000000e+02 -4.869435104364e-02 9.197339069245e-05 1.981217583000e+00
9.825000000000e+02 -5.042783752767e-02 9.721679704880e-05 1.973424004460e+00
9.827500000000e+02 -5.205499747150e-02 1.020858087430e-04 1.966213291132e+00
9.830000000000e+02 -5.356399323580e-02 1.065292307529e-04 1.959587494148e+00
9.832500000000e+02 -5.494434672199e-02 1.105012760068e-04 1.953551067229e+00
9.835000000000e+02 -5.618711271407e-02 1.139623827496e-04 1.948110806738e+00
9.837500000000e+02 -5.728502211011e-02 1.168799178665e-04 1.943275733222e+00
9.840000000000e+02 -5.823261655688e-02 1.192288084980e-04 1.939056984834e+00
9.842500000000e+02 -5.902635057735e-02 1.209920363207e-04 1.935467667830e+00
9.845000000000e+02 -5.966467273895e-02 1.221610166141e-04 1.932522703404e+00
9.847500000000e+02 -6.014807334489e-02 1.227358257889e-04 1.930238648933e+00
9.850000000000e+02 -6.047911091572e-02 1.227253070441e-04 1.928633528262e+00
9.852500000000e+02 -6.066239886829e-02 1.221470048155e-04 1.927726636404e+00
9.855000000000e+02 -6.070455998969e-02 1.210269494331e-04 1.927538341317e+00
9.857500000000e+02 -6.061415566310e-02 1.193993114133e-04 1.928089901461e+00
9.860000000000e+02 -6.040157046887e-02 1.173058818574e-04 1.929403259958e+00
9.862500000000e+02 -6.007887658468e-02 1.147954441761e-04 1.931500869469e+00
9.865000000000e+02 -5.965965672025e-02 1.119229935467e-04 1.934405499804e+00
9.867500000000e+02 -5.915880890230e-02 1.087488691881e-04 1.938140077831e+00
9.870000000000e+02 -5.859231735777e-02 1.053377670432e-04 1.942727518090e+00
9.872500000000e+02 -5.797700747743e-02 1.017576885128e-04 1.948190579023e+00
9.875000000000e+02 -5.733028212583e-02 9.807883808691e-05 1.954551730539e+00
9.877500000000e+02 -5.666984212971e-02 9.437247574701e-05 1.961833025891e+00
9.880000000000e+02 -5.601340211855e-02 9.070975413827e-05 1.970055996760e+00
9.882500000000e+02 -5.537840146996e-02 8.716056890637e-05 1.979241554889e+00
9.885000000000e+02 -5.478171823304e-02 8.379243536771e-05 1.989409909512e+00
9.887500000000e+02 -5.423938942056e-02 8.066941907359e-05 2.000580488058e+00
9.890000000000e+02 -5.376634478884e-02 7.785112796591e-05 2.012771874996e+00
9.892500000000e+02 -5.337615731032e-02 7.539179994059e-05 2.026001749667e+00
9.895000000000e+02 -5.308081531369e-02 7.333948226290e-05 2.040286837452e+00
9.897500000000e+02 -5.289052149181e-02 7.173533726473e-05 2.055642859572e+00
9.900000000000e+02 -5.281352043886e-02 7.061306111203e-05 2.072084490839e+00
9.902500000000e+02 -5.285596146622e-02 6.999845188255e-05 2.089625316228e+00
9.905000000000e+02 -5.302179560017e-02 6.990909932131e-05 2.108277790781e+00
9.907500000000e+02 -5.331271279076e-02 7.035423222188e-05 2.128053198639e+00
9.910000000000e+02 -5.372811991383e-02 7.133470959142e-05 2.148961614036e+00
9.912500000000e+02 -5.426515839329e-02 7.284313764053e-05 2.171011860479e+00
9.915000000000e+02 -5.491876566038e-02 7.486413632032e-05 2.194211472223e+00
9.917500000000e+02 -5.568177675171e-02 7.737471774841e-05 2.218566656144e+00
9.920000000000e+02 -5.654506556645e-02 8.034480737490e-05 2.244082254787e+00
9.922500000000e+02 -5.749772435542e-02 8.373786218657e-05 2.270761716069e+00
9.925000000000e+02 -5.852727529157e-02 8.751154849881e-05 2.298607059708e+00
9.927500000000e+02 -5.961991348854e-02 9.161853027423e-05 2.327618855523e+00
9.930000000000e+02 -6.076077380321e-02 9.600730624820e-05 2.357796203748e+00
9.932500000000e+02 -6.193421687894e-02 1.006230926259e-04 2.389136728873e+00
9.935000000000e+02 -6.312412771960e-02 1.054087253898e-04 2.421636570477e+00
9.937500000000e+02 -6.431422084832e-02 1.103055784815e-04 2.455290392838e+00
9.940000000000e+02 -6.548834386079e-02 1.152544714584e-04 2.490091405569e+00
9.942500000000e+02 -6.663077536662e-02 1.201965605699e-04 2.526031379743e+00
9.945000000000e+02 -6.772650642069e-02 1.250741945417e-04 2.563100694714e+00
9.947500000000e+02 -6.876150530940e-02 1.298316822783e-04 2.601288371045e+00
9.950000000000e+02 -6.972295315628e-02 1.344160726365e-04 2.640582134014e+00
9.952500000000e+02 -7.059945189209e-02 1.387778322729e-04 2.680968469717e+00
9.955000000000e+02 -7.138119874323e-02 1.428714533424e-04 2.722432687128e+00
9.957500000000e+02 -7.206011922388e-02 1.466559766146e-04 2.764959000712e+00
9.960000000000e+02 -7.262996689446e-02 1.500954484991e-04 2.808530593137e+00
9.962500000000e+02 -7.308637531591e-02 1.531592800121e-04 2.853129704886e+00
9.965000000000e+02 -7.342687602309e-02 1.558225392942e-04 2.898737699283e+00
9.967500000000e+02 -7.365086800134e-02 1.580661433359e-04 2.945335151515e+00
9.970000000000e+02 -7.375955469021e-02 1.598769848340e-04 2.992901911770e+00
9.972500000000e+02 -7.375583842635e-02 1.612479653037e-04 3.041417180246e+00
9.975000000000e+02 -7.364418013506e-02 1.621779486176e-04 3.090859577058e+00
9.977500000000e+02 -7.343043236999e-02 1.626716462253e-04 3.141207192247e+00
9.980000000000e+02 -7.312164135563e-02 1.627394145011e-04 3.192437642717e+00
9.982500000000e+02 -7.272582811678e-02 1.623969765591e-04 3.244528121183e+00
9.985000000000e+02 -7.225175869566e-02 1.616650800997e-04 3.297455423249e+00
9.987500000000e+02 -7.170870155760e-02 1.605690729984e-04 3.351195980725e+00
9.990000000000e+02 -7.110618633251e-02 1.591384164147e-04 3.405725878410e+00
9.992500000000e+02 -7.045376884817e-02 1.574061344484e-04 3.461020861925e+00
9.995000000000e+02 -6.976080829017e-02 1.554082087559e-04 3.517056343818e+00
9.997500000000e+02 -6.903626838098e-02 1.531829274503e-04 3.573807387459e+00
1.000000000000e+03 -6.828854203102e-02 1.507701942620e-04 3.631248697451e+00
1.000250000000e+03 -6.752530973979e-02 1.482108189052e-04 3.689354596667e+00
1.000500000000e+03 -6.675343355177e-02 1.455457996172e-04 3.748098999547e+00
1.000750000000e+03 -6.597888921647e-02 1.428156139312e-04 3.807455380923e+00
1.001000000000e+03 -6.520673626623e-02 1.400595360515e-04 3.867396748956e+00
1.001250000000e+03 -6.444112644896e-02 1.373149967693e-04 3.927895607125e+00
1.001500000000e+03 -6.368534466395e-02 1.346170020810e-04 3.988923929609e+00
1.001750000000e+03 -6.294187945107e-02 1.319976268739e-04 4.050453140339e+00
1.002000000000e+03 -6.221251665255e-02 1.294855883440e-04 4.112454089682e+00
1.002250000000e+03 -6.149844890554e-02 1.271059180744e-04 4.174897052352e+00
1.002500000000e+03 -6.080039467696e-02 1.248797257372e-04 4.237751725657e+00
1.002750000000e+03 -6.011871958199e-02 1.228240533256e-04 4.300987239326e+00
1.003000000000e+03 -5.945355485986e-02 1.209518518126e-04 4.364572181609e+00
1.003250000000e+03 -5.880490748877e-02 1.192720351934e-04 4.428474629448e+00
1.003500000000e+03 -5.817275853726e-02 1.177895861745e-04 4.492662189368e+00
1.003750000000e+03 -5.755714825788e-02 1.165057584256e-04 4.557102051014e+00
1.004000000000e+03 -5.695824496660e-02 1.154183303770e-04 4.621761041420e+00
1.004250000000e+03 -5.637639899615e-02 1.145219144737e-04 4.686605690548e+00
1.004500000000e+03 -5.581217980396e-02 1.138082913355e-04 4.751602295967e+00
1.004750000000e+03 -5.526639744262e-02 1.132667792269e-04 4.816716992956e+00
1.005000000000e+03 -5.474010737802e-02 1.128846228673e-04 4.881915824661e+00
1.005250000000e+03 -5.423459765593e-02 1.126473926842e-04 4.947164811758e+00
1.005500000000e+03 -5.375135825484e-02 1.125393990914e-04 5.012430022513e+00
1.005750000000e+03 -5.329203123460e-02 1.125441044423e-04 5.077677641412e+00
1.006000000000e+03 -5.285834161315e-02 1.126445516849e-04 5.142874036976e+00
1.006250000000e+03 -5.245200963960e-02 1.128237752911e-04 5.207985828979e+00
1.006500000000e+03 -5.207464669745e-02 1.130651919530e-04 5.272979953748e+00
1.006750000000e+03 -5.172763978438e-02 1.133529796162e-04 5.337823731238e+00
1.007000000000e+03 -5.141203027316e-02 1.136724224667e-04 5.402484929182e+00
1.007250000000e+03 -5.112839639694e-02 1.140101903393e-04 5.466931827347e+00
1.007500000000e+03 -5.087675032585e-02 1.143545841349e-04 5.531133280013e+00
1.007750000000e+03 -5.065646167553e-02 1.146956963712e-04 5.595058776041e+00
1.008000000000e+03 -5.046621870928e-02 1.150255054413e-04 5.658678495568e+00
1.008250000000e+03 -5.030403635937e-02 1.153378437269e-04 5.721963362294e+00
1.008500000000e+03 -5.016731706779e-02 1.156282967489e-04 5.784885091173e+00
1.008750000000e+03 -5.005296482436e-02 1.158940830666e-04 5.847416226182e+00
1.009000000000e+03 -4.995755217098e-02 1.161338255499e-04 5.909530179283e+00
1.009250000000e+03 -4.987752832723e-02 1.163472882222e-04 5.971201256555e+00
1.009500000000e+03 -4.980945696567e-02 1.165351029504e-04 6.032404678668e+00
1.009750000000e+03 -4.975026851222e-02 1.166985133728e-04 6.093116606329e+00
1.010000000000e+03 -4.969750179500e-02 1.168391513319e-04 6.153314150999e+00
1.010250000000e+03 -4.964951997363e-02 1.169588829259e-04 6.212975399968e+00
1.010500000000e+03 -4.960567408446e-02 1.170597297139e-04 6.272079429469e+00
1.010750000000e+03 -4.956640309452e-02 1.171438577330e-04 6.330606336403e+00
1.011000000000e+03 -4.953325204111e-02 1.172136927008e-04 6.388537259930e+00
1.011250000000e+03 -4.950880831877e-02 1.172720976215e-04 6.445854422290e+00
1.011500000000e+03 -4.949655290736e-02 1.173226044375e-04 6.502541164363e+00
1.011750000000e+03 -4.950063751956e-02 1.173696790024e-04 6.558581983541e+00
1.012000000000e+03 -4.952560503454e-02 1.174189863400e-04 6.613962580691e+00
1.012250000000e+03 -4.957607168293e-02 1.174776127469e-04 6.668669895055e+00
1.012500000000e+03 -4.965639756695e-02 1.175542125144e-04 6.722692132333e+00
1.012750000000e+03 -4.977037247726e-02 1.176590423710e-04 6.776018791565e+00
1.013000000000e+03 -4.992093830475e-02 1.178038748095e-04 6.828640668338e+00
1.013250000000e+03 -5.010997021939e-02 1.180017808251e-04 6.880549846112e+00
1.013500000000e+03 -5.033812965934e-02 1.182667389565e-04 6.931739668393e+00
1.013750000000e+03 -5.060479601518e-02 1.186131456631e-04 6.982204692086e+00
1.014000000000e+03 -5.090807596530e-02 1.190552291012e-04 7.031940616383e+00
1.014250000000e+03 -5.124488448359e-02 1.196064017400e-04 7.080944208349e+00
1.014500000000e+03 -5.161108187773e-02 1.202785934992e-04 7.129213194905e+00
1.014750000000e+03 -5.200165275252e-02 1.210816011887e-04 7.176746157925e+00
1.015000000000e+03 -5.241090739917e-02 1.220225626110e-04 7.223542416793e+00
1.015250000000e+03 -5.283268887867e-02 1.231054836099e-04 7.269601909237e+00
1.015500000000e+03 -5.326057121188e-02 1.243309095608e-04 7.314925074137e+00
1.015750000000e+03 -5.368803811937e-02 1.256957639292e-04 7.359512736568e+00
1.016000000000e+03 -5.410863724006e-02 1.271933303833e-04 7.403366005936e+00
1.016250000000e+03 -5.451610826045e-02 1.288133872587e-04 7.446486177576e+00
1.016500000000e+03 -5.490448846655e-02 1.305424668753e-04 7.488874647293e+00
1.016750000000e+03 -5.526820058883e-02 1.323642219820e-04 7.530532833636e+00
1.017000000000e+03 -5.560212994256e-02 1.342598607678e-04 7.571462110631e+00
1.017250000000e+03 -5.590169471324e-02 1.362086367028e-04 7.611663744358e+00
1.017500000000e+03 -5.616291318481e-02 1.381883699256e-04 7.651138836170e+00
1.017750000000e+03 -5.638246682791e-02 1.401759387933e-04 7.689888267993e+00
1.018000000000e+03 -5.655775395781e-02 1.421477742976e-04 7.727912649880e+00
1.018250000000e+03 -5.668692845447e-02 1.440803255387e-04 7.765212268141e+00
1.018500000000e+03 -5.676891151017e-02 1.459504894086e-04 7.801787036092e+00
1.018750000000e+03 -5.680336964885e-02 1.477360050404e-04 7.837636445247e+00
1.019000000000e+03 -5.679064908118e-02 1.494158056393e-04 7.872759523242e+00
1.019250000000e+03 -5.673166768982e-02 1.509704470623e-04 7.907154795077e+00
1.019500000000e+03 -5.662776494041e-02 1.523823016960e-04 7.940820254385e+00
1.019750000000e+03 -5.648052002843e-02 1.536358089669e-04 7.973753345149e+00
1.020000000000e+03 -5.629155508709e-02 1.547176708654e-04 8.005950951768e+00
1.020250000000e+03 -5.606234028745e-02 1.556169624097e-04 8.037409402820e+00
1.020500000000e+03 -5.579402535888e-02 1.563251646883e-04 8.068124482986e+00
1.020750000000e+03 -5.548731789850e-02 1.568361012195e-04 8.098091455364e+00
1.021000000000e+03 -5.514243078060e-02 1.571457735429e-04 8.127305085080e+00
1.021250000000e+03 -5.475910819905e-02 1.572521084550e-04 8.155759668809e+00
1.021500000000e+03 -5.433673800196e-02 1.571546191119e-04 8.183449060719e+00
1.021750000000e+03 -5.387454399888e-02 1.568540204877e-04 8.210366693668e+00
1.022000000000e+03 -5.337184255712e-02 1.563518797788e-04 8.236505592576e+00
1.022250000000e+03 -5.282833818140e-02 1.556501883765e-04 8.261858377989e+00
1.022500000000e+03 -5.224442543501e-02 1.547510363538e-04 8.286417259098e+00
1.022750000000e+03 -5.162146049455e-02 1.536564096397e-04 8.310174016868e+00
1.023000000000e+03 -5.096196567006e-02 1.523681091168e-04 8.333119979154e+00
1.023250000000e+03 -5.026973461544e-02 1.508878530069e-04 8.355245990670e+00
1.023500000000e+03 -4.954981484628e-02 1.492175414674e-04 8.376542380797e+00
1.023750000000e+03 -4.880835384182e-02 1.473596113229e-04 8.396998938070e+00
1.024000000000e+03 -4.805231580269e-02 1.453175823874e-04 8.416604883593e+00
1.024250000000e+03 -4.728908073594e-02 1.430966644451e-04 8.435348861552e+00
1.024500000000e+03 -4.652596034029e-02 1.407043681536e-04 8.453218942003e+00
1.024750000000e+03 -4.576967672498e-02 1.381510798749e-04 8.470202630277e+00
1.025000000000e+03 -4.502584698790e-02 1.354504990073e-04 8.486286900536e+00
1.025250000000e+03 -4.429853488135e-02 1.326198496492e-04 8.501458230602e+00
1.025500000000e+03 -4.358991036934e-02 1.296798711799e-04 8.515702656503e+00
1.025750000000e+03 -4.290006680308e-02 1.266545717041e-04 8.529005823116e+00
1.026000000000e+03 -4.222701482017e-02 1.235706637668e-04 8.541353046294e+00
1.026250000000e+03 -4.156686944888e-02 1.204567678194e-04 8.552729364455e+00
1.026500000000e+03 -4.091421245351e-02 1.173424020600e-04 8.563119593531e+00
1.026750000000e+03 -4.026260694897e-02 1.142568583219e-04 8.572508366822e+00
1.027000000000e+03 -3.960521436844e-02 1.112280383651e-04 8.580880170932e+00
1.027250000000e+03 -3.893546084522e-02 1.082813519686e-04 8.588219372327e+00
1.027500000000e+03 -3.824769338235e-02 1.054387703510e-04 8.594510233504e+00
1.027750000000e+03 -3.753776441013e-02 1.027181150969e-04 8.599736928517e+00
1.028000000000e+03 -3.680349385471e-02 1.001326534243e-04 8.603883557652e+00
1.028250000000e+03 -3.604496819725e-02 9.769100523954e-05 8.606934164264e+00
1.028500000000e+03 -3.526464998672e-02 9.539738323314e-05 8.608872763123e+00
1.028750000000e+03 -3.446729112815e-02 9.325217729064e-05 8.609683380248e+00
1.029000000000e+03 -3.365965978824e-02 9.125280069772e-05 8.609350108813e+00
1.029250000000e+03 -3.285010809919e-02 8.939468330554e-05 8.607857182598e+00
1.029500000000e+03 -3.204802173748e-02 8.767238542484e-05 8.605189067060e+00
1.029750000000e+03 -3.126320232995e-02 8.608074033536e-05 8.601330566779e+00
1.030000000000e+03 -3.050523837866e-02 8.461583030847e-05 8.596266946575e+00
1.030250000000e+03 -2.978292001415e-02 8.327575251257e-05 8.589984062947e+00
1.030500000000e+03 -2.910374714828e-02 8.206117201437e-05 8.582468498770e+00
1.030750000000e+03 -2.847356990095e-02 8.097554587358e-05 8.573707702533e+00
1.031000000000e+03 -2.789638716236e-02 8.002503543417e-05 8.563690119439e+00
1.031250000000e+03 -2.737431239254e-02 7.921810139336e-05 8.552405316521e+00
1.031500000000e+03 -2.690770060851e-02 7.856483468149e-05 8.539844091648e+00
1.031750000000e+03 -2.649541287793e-02 7.807607453356e-05 8.525998576248e+00
1.032000000000e+03 -2.613518711476e-02 7.776241592289e-05 8.510862310745e+00
1.032250000000e+03 -2.582406863862e-02 7.763317015061e-05 8.494430317149e+00
1.032500000000e+03 -2.555885860890e-02 7.769540895455e-05 8.476699144147e+00
1.032750000000e+03 -2.533653095611e-02 7.795308177055e-05 8.457666907961e+00
1.033000000000e+03 -2.515457882722e-02 7.840634017964e-05 8.437333323589e+00
1.033250000000e+03 -2.501126104136e-02 7.905118930007e-05 8.415699719257e+00
1.033500000000e+03 -2.490572301312e-02 7.987934293624e-05 8.392769061322e+00
1.033750000000e+03 -2.483799003652e-02 8.087835311782e-05 8.368545962382e+00
1.034000000000e+03 -2.480883191486e-02 8.203198570764e-05 8.343036704780e+00
1.034250000000e+03 -2.481951963163e-02 8.332082078305e-05 8.316249256455e+00
1.034500000000e+03 -2.487149760318e-02 8.472295593875e-05 8.288193289243e+00
1.034750000000e+03 -2.496600313679e-02 8.621481480070e-05 8.258880207775e+00
1.035000000000e+03 -2.510367187265e-02 8.777199928783e-05 8.228323169682e+00
1.035250000000e+03 -2.528416427177e-02 8.937011780660e-05 8.196537103724e+00
1.035500000000e+03 -2.550584685751e-02 9.098543831568e-05 8.163538731599e+00
1.035750000000e+03 -2.576555799322e-02 9.259543542975e-05 8.129346572234e+00
1.036000000000e+03 -2.605847729970e-02 9.417919450672e-05 8.093980938841e+00
1.036250000000e+03 -2.637811011069e-02 9.571760531013e-05 8.057463921521e+00
1.036500000000e+03 -2.671638809489e-02 9.719338920822e-05 8.019819352785e+00
1.036750000000e+03 -2.706387739079e-02 9.859097603410e-05 7.981072750387e+00
1.037000000000e+03 -2.741007779650e-02 9.989627602555e-05 7.941251248857e+00
1.037250000000e+03 -2.774378967569e-02 1.010963674110e-04 7.900383501568e+00
1.037500000000e+03 -2.805352158693e-02 1.021791565844e-04 7.858499567537e+00
1.037750000000e+03 -2.832791000899e-02 1.031330621164e-04 7.815630778692e+00
1.038000000000e+03 -2.855612358884e-02 1.039467592089e-04 7.771809591161e+00
1.038250000000e+03 -2.872822716608e-02 1.046090101621e-04 7.727069421731e+00
1.038500000000e+03 -2.883548614146e-02 1.051086049364e-04 7.681444476039e+00
1.038750000000e+03 -2.887059625079e-02 1.054344405887e-04 7.634969564413e+00
1.039000000000e+03 -2.882783364837e-02 1.055757203092e-04 7.587679924120e+00
1.039250000000e+03 -2.870312073397e-02 1.055222891924e-04 7.539611029262e+00
1.039500000000e+03 -2.849401749654e-02 1.052649875824e-04 7.490798417282e+00
1.039750000000e+03 -2.819964311418e-02 1.047961353553e-04 7.441277509806e+00
1.040000000000e+03 -2.782054684231e-02 1.041100268247e-04 7.391083454610e+00
1.040250000000e+03 -2.735853892177e-02 1.032034062924e-04 7.340250967746e+00
1.040500000000e+03 -2.681650389325e-02 1.020759269048e-04 7.288814199522e+00
1.040750000000e+03 -2.619820705331e-02 1.007304502209e-04 7.236806604423e+00
1.041000000000e+03 -2.550811388590e-02 9.917333800372e-05 7.184260835501e+00
1.041250000000e+03 -2.475122912294e-02 9.741460085722e-05 7.131208644575e+00
1.041500000000e+03 -2.393296857067e-02 9.546789216025e-05 7.077680805845e+00
1.041750000000e+03 -2.305906353289e-02 9.335036997060e-05 7.023707045863e+00
1.042000000000e+03 -2.213550235011e-02 9.108243613162e-05 6.969315994331e+00
1.042250000000e+03 -2.116850307628e-02 8.868735658232e-05 6.914535143186e+00
1.042500000000e+03 -2.016451307057e-02 8.619078426197e-05 6.859390818391e+00
1.042750000000e+03 -1.913022747939e-02 8.362020860991e-05 6.803908165945e+00
1.043000000000e+03 -1.807261651216e-02 8.100435641645e-05 6.748111145134e+00
1.043250000000e+03 -1.699895294744e-02 7.837257249593e-05 6.692022531956e+00
1.043500000000e+03 -1.591683017279e-02 7.575420290920e-05 6.635663933881e+00
1.043750000000e+03 -1.483416356845e-02 7.317800322701e-05 6.579055810244e+00
1.044000000000e+03 -1.375916891310e-02 7.067161271529e-05 6.522217502244e+00
1.044250000000e+03 -1.270031532710e-02 6.826106765964e-05 6.465167268661e+00
1.044500000000e+03 -1.166624933960e-02 6.597039239087e-05 6.407922331080e+00
1.044750000000e+03 -1.066569392196e-02 6.382127745971e-05 6.350498923190e+00
1.045000000000e+03 -9.707323697200e-03 6.183283893746e-05 6.292912347643e+00
1.045250000000e+03 -8.799622115750e-03 6.002144572406e-05 6.235177038665e+00
1.045500000000e+03 -7.950726731819e-03 5.840061599890e-05 6.177306630532e+00
1.045750000000e+03 -7.168269020586e-03 5.698097915727e-05 6.119314031690e+00
1.046000000000e+03 -6.459219669133e-03 5.577029780757e-05 6.061211503473e+00
1.046250000000e+03 -5.829736989113e-03 5.477351232233e-05 6.003010745208e+00
1.046500000000e+03 -5.285040118736e-03 5.399284071836e-05 5.944722981890e+00
1.046750000000e+03 -4.829293924582e-03 5.342787653759e-05 5.886359056727e+00
1.047000000000e+03 -4.465529249351e-03 5.307573547031e-05 5.827929526122e+00
1.047250000000e+03 -4.195581458845e-03 5.293118028046e-05 5.769444755883e+00
1.047500000000e+03 -4.020068255692e-03 5.298677682528e-05 5.710915019284e+00
1.047750000000e+03 -3.938387513917e-03 5.323303894184e-05 5.652350591946e+00
1.048000000000e+03 -3.948751843618e-03 5.365860467607e-05 5.593761846872e+00
1.048250000000e+03 -4.048243164818e-03 5.425040362722e-05 5.535159343442e+00
1.048500000000e+03 -4.232890719953e-03 5.499383873689e-05 5.476553909742e+00
1.048750000000e+03 -4.497772007967e-03 5.587299616047e-05 5.417956721123e+00
1.049000000000e+03 -4.837122774595e-03 5.687086324077e-05 5.359379364178e+00
1.049250000000e+03 -5.244463439844e-03 5.796957378282e-05 5.300833896786e+00
1.049500000000e+03 -5.712727711590e-03 5.915066615195e-05 5.242332890429e+00
1.049750000000e+03 -6.234397357320e-03 6.039536787456e-05 5.183889464684e+00
1.050000000000e+03 -6.801635851120e-03 6.168489451180e-05 5.125517309859e+00
1.050250000000e+03 -7.406417811354e-03 6.300076189705e-05 5.067230692132e+00
1.050500000000e+03 -8.040654155932e-03 6.432510588075e-05 5.009044451280e+00
1.050750000000e+03 -8.696308805050e-03 6.564099906348e-05 4.950973987332e+00
1.051000000000e+03 -9.365506314031e-03 6.693276127129e-05 4.893035230690e+00
1.051250000000e+03 -1.004062921578e-02 6.818624753221e-05 4.835244608914e+00
1.051500000000e+03 -1.071440426009e-02 6.938911068657e-05 4.777619000743e+00
1.051750000000e+03 -1.137997619923e-02 7.053102120191e-05 4.720175687848e+00
1.052000000000e+03 -1.203097113826e-02 7.160384866817e-05 4.662932291811e+00
1.052250000000e+03 -1.266154646416e-02 7.260177745133e-05 4.605906714509e+00
1.052500000000e+03 -1.326642948544e-02 7.352136261504e-05 4.549117070036e+00
1.052750000000e+03 -1.384094422405e-02 7.436157793592e-05 4.492581614566e+00
1.053000000000e+03 -1.438102687752e-02 7.512372031454e-05 4.436318673541e+00
1.053250000000e+03 -1.488323061609e-02 7.581127768935e-05 4.380346565753e+00
1.053500000000e+03 -1.534471844358e-02 7.642974490504e-05 4.324683532245e+00
1.053750000000e+03 -1.576324926361e-02 7.698638879994e-05 4.269347652135e+00
1.054000000000e+03 -1.613715198541e-02 7.748995517812e-05 4.214356768414e+00
1.054250000000e+03 -1.646529133911e-02 7.795034471134e-05 4.159728413935e+00
1.054500000000e+03 -1.674702856530e-02 7.837823321130e-05 4.105479724188e+00
1.054750000000e+03 -1.698217145510e-02 7.878467409117e-05 4.051627368338e+00
1.055000000000e+03 -1.717092102466e-02 7.918072973148e-05 3.998187467824e+00
1.055250000000e+03 -1.731381260769e-02 7.957706273057e-05 3.945175516121e+00
1.055500000000e+03 -1.741165184510e-02 7.998354239877e-05 3.892606312165e+00
1.055750000000e+03 -1.746544974259e-02 8.040887286803e-05 3.840493877794e+00
1.056000000000e+03 -1.747635501890e-02 8.086024787660e-05 3.788851396985e+00
1.056250000000e+03 -1.744558721738e-02 8.134303921564e-05 3.737691140515e+00
1.056500000000e+03 -1.737437110467e-02 8.186053052972e-05 3.687024413154e+00
1.056750000000e+03 -1.726387363170e-02 8.241369513942e-05 3.636861489621e+00
1.057000000000e+03 -1.711514612872e-02 8.300103219575e-05 3.587211573551e+00
1.057250000000e+03 -1.692907095914e-02 8.361845040147e-05 3.538082749180e+00
1.057500000000e+03 -1.670631697657e-02 8.425921881569e-05 3.489481956518e+00
1.057750000000e+03 -1.644730149788e-02 8.491396772561e-05 3.441414963811e+00
1.058000000000e+03 -1.615216318280e-02 8.557075558915e-05 3.393886359729e+00
1.058250000000e+03 -1.582074563589e-02 8.621519446442e-05 3.346899556255e+00
1.058500000000e+03 -1.545259078875e-02 8.683062678277e-05 3.300456798926e+00
1.058750000000e+03 -1.504694601717e-02 8.739835865890e-05 3.254559196546e+00
1.059000000000e+03 -1.460278249847e-02 8.789796661407e-05 3.209206760896e+00
1.059250000000e+03 -1.411882709405e-02 8.830761658171e-05 3.164398462573e+00
1.059500000000e+03 -1.359360483802e-02 8.860444166972e-05 3.120132297138e+00
1.059750000000e+03 -1.302549477264e-02 8.876496651047e-05 3.076405368463e+00
1.060000000000e+03 -1.241279582063e-02 8.876554527146e-05 3.033213983397e+00
1.060250000000e+03 -1.175380249585e-02 8.858283085750e-05 2.990553759674e+00
1.060500000000e+03 -1.104688880427e-02 8.819427180987e-05 2.948419745987e+00
1.060750000000e+03 -1.029059862505e-02 8.757860116185e-05 2.906806552277e+00
1.061000000000e+03 -9.483739795789e-03 8.671633003937e-05 2.865708491878e+00
1.061250000000e+03 -8.625480756947e-03 8.559022884336e-05 2.825119731696e+00
1.061500000000e+03 -7.715446033814e-03 8.418578722208e-05 2.785034448715e+00
1.061750000000e+03 -6.753808845268e-03 8.249165064647e-05 2.745446997577e+00
1.062000000000e+03 -5.741377027143e-03 8.050000844007e-05 2.706352077157e+00
1.062250000000e+03 -4.679670492343e-03 7.820694113711e-05 2.667744905072e+00
1.062500000000e+03 -3.570987595915e-03 7.561271188955e-05 2.629621395082e+00
1.062750000000e+03 -2.418456334817e-03 7.272198531103e-05 2.591978328665e+00
1.063000000000e+03 -1.226071142644e-03 6.954398898412e-05 2.554813534380e+00
1.063250000000e+03 1.290183967162e-06 6.609258491136e-05 2.518126054971e+00
1.063500000000e+03 1.257868000449e-03 6.238627165789e-05 2.481916315801e+00
1.063750000000e+03 2.537043015247e-03 5.844810164810e-05 2.446186286610e+00
1.064000000000e+03 3.831381201032e-03 5.430550718252e-05 2.410939628021e+00
1.064250000000e+03 5.132698308248e-03 4.999005775982e-05 2.376181836909e+00
1.064500000000e+03 6.432147357018e-03 4.553712729710e-05 2.341920368884e+00
1.064750000000e+03 7.720324662177e-03 4.098548395454e-05 2.308164755193e+00
1.065000000000e+03 8.987395742859e-03 3.637680944921e-05 2.274926696427e+00
1.065250000000e+03 1.022323779433e-02 3.175515443160e-05 2.242220137636e+00
1.065500000000e+03 1.141759638713e-02 2.716633760252e-05 2.210061327600e+00
1.065750000000e+03 1.256025450228e-02 2.265729453479e-05 2.178468850383e+00
1.066000000000e+03 1.364120994537e-02 1.827538871940e-05 2.147463633196e+00
1.066250000000e+03 1.465085829605e-02 1.406769276668e-05 2.117068933389e+00
1.066500000000e+03 1.558017745713e-02 1.008025910720e-05 2.087310294181e+00
1.066750000000e+03 1.642091017900e-02 6.357402683732e-06 2.058215476624e+00
1.067000000000e+03 1.716574010042e-02 2.940957812475e-06 2.029814362314e+00
1.067250000000e+03 1.780845898785e-02 -1.304258845924e-07 2.002138833754e+00
1.067500000000e+03 1.834411970510e-02 -2.821950511461e-06 1.975222625263e+00
1.067750000000e+03 1.876917262792e-02 -5.103294334119e-06 1.949101151954e+00
1.068000000000e+03 1.908158172199e-02 -6.949180711840e-06 1.923811316448e+00
1.068250000000e+03 1.928091618439e-02 -8.339877522523e-06 1.899391294444e+00
1.068500000000e+03 1.936841753654e-02 -9.261622050616e-06 1.875880305963e+00
1.068750000000e+03 1.934703646191e-02 -9.706955519412e-06 1.853318369633e+00
1.069000000000e+03 1.922144050094e-02 -9.674965982115e-06 1.831746047813e+00
1.069250000000e+03 1.899798920065e-02 -9.171427897275e-06 1.811204183360e+00
1.069500000000e+03 1.868467974221e-02 -8.208842104535e-06 1.791733634179e+00
1.069750000000e+03 1.829105827041e-02 -6.806362686906e-06 1.773375005655e+00
1.070000000000e+03 1.782810270098e-02 -4.989618045459e-06 1.756168387522e+00
1.070250000000e+03 1.730807649195e-02 -2.790428170696e-06 1.740153096638e+00
1.070500000000e+03 1.674435406490e-02 -2.464127565327e-07 1.725367428893e+00
1.070750000000e+03 1.615122484525e-02 2.599492618188e-06 1.711848423127e+00
1.071000000000e+03 1.554367431038e-02 5.699616988014e-06 1.699631639461e+00
1.071250000000e+03 1.493715037160e-02 9.002212397552e-06 1.688750952703e+00
1.071500000000e+03 1.434731505454e-02 1.245218985257e-05 1.679238364176e+00
1.071750000000e+03 1.378978952584e-02 1.599191315499e-05 1.671123830066e+00
1.072000000000e+03 1.327989367073e-02 1.956204618364e-05 1.664435110111e+00
1.072250000000e+03 1.283238767094e-02 2.310243253725e-05 1.659197632809e+00
1.072500000000e+03 1.246121808058e-02 2.655300039428e-05 1.655434381171e+00
1.072750000000e+03 1.217927489429e-02 2.985467321726e-05 1.653165793713e+00
1.073000000000e+03 1.199816276439e-02 3.295027298264e-05 1.652409684957e+00
1.073250000000e+03 1.192799169339e-02 3.578540405519e-05 1.653181179475e+00
1.073500000000e+03 1.197719066018e-02 3.830929832668e-05 1.655492662754e+00
1.073750000000e+03 1.215234808631e-02 4.047560934403e-05 1.659353745069e+00
1.074000000000e+03 1.245808234217e-02 4.224314190746e-05 1.664771239470e+00
1.074250000000e+03 1.289694465949e-02 4.357650536255e-05 1.671749150200e+00
1.074500000000e+03 1.346935685969e-02 4.444667726491e-05 1.680288674319e+00
1.074750000000e+03 1.417358504495e-02 4.483146866643e-05 1.690388213387e+00
1.075000000000e+03 1.500575009233e-02 4.471588356569e-05 1.702043395496e+00
1.075250000000e+03 1.595987524382e-02 4.409236287375e-05 1.715247108579e+00
1.075500000000e+03 1.702796964625e-02 4.296091360664e-05 1.729989541868e+00
1.075750000000e+03 1.820014737373e-02 4.132911875160e-05 1.746258239371e+00
1.076000000000e+03 1.946477943984e-02 3.921202319662e-05 1.764038162581e+00
1.076250000000e+03 2.080867676151e-02 3.663188541747e-05 1.783311764906e+00
1.076500000000e+03 2.221730038798e-02 3.361783384018e-05 1.804059074406e+00
1.076750000000e+03 2.367499608661e-02 3.020544424331e-05 1.826257790765e+00
1.077000000000e+03 2.516524840135e-02 2.643615738021e-05 1.849883389932e+00
1.077250000000e+03 2.667095019548e-02 2.235663593766e-05 1.874909243155e+00
1.077500000000e+03 2.817468240357e-02 1.801804430854e-05 1.901306743940e+00
1.077750000000e+03 2.965899896190e-02 1.347526014442e-05 1.929045448457e+00
1.078000000000e+03 3.110671147824e-02 8.786036905517e-06 1.958093224293e+00
1.078250000000e+03 3.250116845381e-02 4.010130399107e-06 1.988416408735e+00
1.078500000000e+03 3.382652313422e-02 -7.915938117775e-07 2.019979977063e+00
1.078750000000e+03 3.506798593707e-02 -5.558056976551e-06 2.052747715746e+00
1.079000000000e+03 3.621205508709e-02 -1.022885178822e-05 2.086682404004e+00
1.079250000000e+03 3.724672294640e-02 -1.474509990509e-05 2.121745997136e+00
1.079500000000e+03 3.816165180314e-02 -1.905026647955e-05 2.157899814665e+00
1.079750000000e+03 3.894831851461e-02 -2.309092286978e-05 2.195104726737e+00
1.080000000000e+03 3.960012241293e-02 -2.681743896410e-05 2.233321341261e+00
1.080250000000e+03 4.011245792463e-02 -3.018460286444e-05 2.272510185595e+00
1.080500000000e+03 4.048274817173e-02 -3.315215237162e-05 2.312631884049e+00
1.080750000000e+03 4.071044042302e-02 -3.568521491820e-05 2.353647327661e+00
1.081000000000e+03 4.079696530218e-02 -3.775465412129e-05 2.395517833994e+00
1.081250000000e+03 4.074565877911e-02 -3.933731534109e-05 2.438205296761e+00
1.081500000000e+03 4.056165039170e-02 -4.041617231748e-05 2.481672322686e+00
1.081750000000e+03 4.025172144208e-02 -4.098037978567e-05 2.525882354365e+00
1.082000000000e+03 3.982413430386e-02 -4.102522897109e-05 2.570799778757e+00
1.082250000000e+03 3.928843845973e-02 -4.055201531350e-05 2.616390019902e+00
1.082500000000e+03 3.865525691088e-02 -3.956782492842e-05 2.662619615653e+00
1.082750000000e+03 3.793605759142e-02 -3.808524582666e-05 2.709456278109e+00
1.083000000000e+03 3.714291430918e-02 -3.612201197539e-05 2.756868937483e+00
1.083250000000e+03 3.628826322616e-02 -3.370059196584e-05 2.804827770378e+00
1.083500000000e+03 3.538465842075e-02 -3.084772852324e-05 2.853304211954e+00
1.083750000000e+03 3.444453274897e-02 -2.759394154647e-05 2.902270953478e+00
1.084000000000e+03 3.347996820112e-02 -2.397300317175e-05 2.951701925090e+00
1.084250000000e+03 3.250248111693e-02 -2.002139249083e-05 3.001572266859e+00
1.084500000000e+03 3.152282568980e-02 -1.577774104325e-05 3.051858286087e+00
1.084750000000e+03 3.055082059686e-02 -1.128228085390e-05 3.102537406202e+00
1.085000000000e+03 2.959520151851e-02 -6.576296688487e-06 3.153588104140e+00
1.085250000000e+03 2.866350261580e-02 -1.701592526465e-06 3.204989842810e+00
1.085500000000e+03 2.776196897000e-02 3.300020417096e-06 3.256722994837e+00
1.085750000000e+03 2.689550124351e-02 8.387209444766e-06 3.308768763778e+00
1.086000000000e+03 2.606763288708e-02 1.351957604726e-05 3.361109103021e+00
1.086250000000e+03 2.528054005246e-02 1.865807356105e-05 3.413726630746e+00
1.086500000000e+03 2.453508226866e-02 2.376539127447e-05 3.466604549611e+00
1.086750000000e+03 2.383087301763e-02 2.880628824342e-05 3.519726563520e+00
1.087000000000e+03 2.316637651907e-02 3.374788873906e-05 3.573076803004e+00
1.087250000000e+03 2.253902872420e-02 3.855993571930e-05 3.626639749508e+00
1.087500000000e+03 2.194537766062e-02 4.321499662727e-05 3.680400171474e+00
1.087750000000e+03 2.138124047852e-02 4.768862088578e-05 3.734343060397e+00
1.088000000000e+03 2.084187185127e-02 5.195945579525e-05 3.788453580641e+00
1.088250000000e+03 2.032214036213e-02 5.600932221375e-05 3.842717022803e+00
1.088500000000e+03 1.981670821759e-02 5.982323546730e-05 3.897118764920e+00
1.088750000000e+03 1.932021019819e-02 6.338940024420e-05 3.951644246438e+00
1.089000000000e+03 1.882742800444e-02 6.669916176785e-05 4.006278946175e+00
1.089250000000e+03 1.833345608785e-02 6.974692079803e-05 4.061008367929e+00
1.089500000000e+03 1.783385592358e-02 7.253001886992e-05 4.115818038468e+00
1.089750000000e+03 1.732479525661e-02 7.504859060478e-05 4.170693507609e+00
1.090000000000e+03 1.680317000923e-02 7.730539043044e-05 4.225620357615e+00
1.090250000000e+03 1.626670636183e-02 7.930559504751e-05 4.280584217736e+00
1.090500000000e+03 1.571404114411e-02 8.105658482213e-05 4.335570784699e+00
1.090750000000e+03 1.514477874780e-02 8.256770727497e-05 4.390565845408e+00
1.091000000000e+03 1.455952430816e-02 8.385002544314e-05 4.445555307478e+00
1.091250000000e+03 1.395989154014e-02 8.491605372427e-05 4.500525228912e+00
1.091500000000e+03 1.334848545204e-02 8.577948559138e-05 4.555461850237e+00
1.091750000000e+03 1.272886101602e-02 8.645491386264e-05 4.610351631114e+00
1.092000000000e+03 1.210545683586e-02 8.695754929586e-05 4.665181283109e+00
1.092250000000e+03 1.148350711812e-02 8.730293936793e-05 4.719937806869e+00
1.092500000000e+03 1.086893170391e-02 8.750669205523e-05 4.774608525097e+00
1.092750000000e+03 1.026820803152e-02 8.758420813984e-05 4.829181117025e+00
1.093000000000e+03 9.688227134990e-03 8.755042637590e-05 4.883643651027e+00
1.093250000000e+03 9.136136580272e-03 8.741958754444e-05 4.937984614222e+00
1.093500000000e+03 8.619175067828e-03 8.720501972959e-05 4.992192941520e+00
1.093750000000e+03 8.144502317078e-03 8.691894987312e-05 5.046258041855e+00
1.094000000000e+03 7.719028457973e-03 8.657234989207e-05 5.100169821182e+00
1.094250000000e+03 7.349248538088e-03 8.617481940482e-05 5.153918703528e+00
1.094500000000e+03 7.041085848180e-03 8.573450434099e-05 5.207495648179e+00
1.094750000000e+03 6.799749633394e-03 8.525805660817e-05 5.260892163753e+00
1.095000000000e+03 6.629610779741e-03 8.475063162397e-05 5.314100318650e+00
1.095250000000e+03 6.534099838303e-03 8.421593283348e-05 5.367112747111e+00
1.095500000000e+03 6.515630157355e-03 8.365629754337e-05 5.419922651233e+00
1.095750000000e+03 6.575548599588e-03 8.307281856959e-05 5.472523798914e+00
1.096000000000e+03 6.714114987644e-03 8.246549601787e-05 5.524910515741e+00
1.096250000000e+03 6.930510615868e-03 8.183340277707e-05 5.577077672831e+00
1.096500000000e+03 7.222875088209e-03 8.117488550669e-05 5.629020670089e+00
1.096750000000e+03 7.588368923844e-03 8.048777296044e-05 5.680735411980e+00
1.097000000000e+03 8.023259750520e-03 7.976957827030e-05 5.732218280435e+00
1.097250000000e+03 8.523027656691e-03 7.901769854599e-05 5.783466100910e+00
1.097500000000e+03 9.082485965212e-03 7.822959781256e-05 5.834476105757e+00
1.097750000000e+03 9.695911480208e-03 7.740296614137e-05 5.885245889216e+00
1.098000000000e+03 1.035718061385e-02 7.653585183934e-05 5.935773361541e+00
1.098250000000e+03 1.105990551781e-02 7.562676347878e-05 5.986056697516e+00
1.098500000000e+03 1.179756599331e-02 7.467473629599e-05 6.036094281342e+00
1.098750000000e+03 1.256363373929e-02 7.367934557068e-05 6.085884651748e+00
1.099000000000e+03 1.335168422146e-02 7.264073003332e-05 6.135426438792e+00
1.099250000000e+03 1.415549597429e-02 7.155961142252e-05 6.184718304682e+00
1.099500000000e+03 1.496913452374e-02 7.043718705468e-05 6.233758883725e+00
1.099750000000e+03 1.578701971798e-02 6.927501424284e-05 6.282546715759e+00
1.100000000000e+03 1.660397864248e-02 6.807498962980e-05 6.331080189457e+00
1.100250000000e+03 1.741528264920e-02 6.683928570186e-05 6.379357476594e+00
1.100500000000e+03 1.821667143721e-02 6.557023469736e-05 6.427376476701e+00
1.100750000000e+03 1.900436401420e-02 6.427026843478e-05 6.475134758033e+00
1.101000000000e+03 1.977505872930e-02 6.294187689529e-05 6.522629500145e+00
1.101250000000e+03 2.052592306678e-02 6.158756367081e-05 6.569857445582e+00
1.101500000000e+03 2.125457413533e-02 6.020982245403e-05 6.616814845068e+00
1.101750000000e+03 2.195905028820e-02 5.881114752809e-05 6.663497414178e+00
1.102000000000e+03 2.263777421562e-02 5.739405145611e-05 6.709900287574e+00
1.102250000000e+03 2.328950792342e-02 5.596109545750e-05 6.756017976406e+00
1.102500000000e+03 2.391329889227e-02 5.451493496111e-05 6.801844331345e+00
1.102750000000e+03 2.450841786485e-02 5.305837506484e-05 6.847372507969e+00
1.103000000000e+03 2.507428992428e-02 5.159443011091e-05 6.892594929800e+00
1.103250000000e+03 2.561041753995e-02 5.012637906845e-05 6.937503260509e+00
1.103500000000e+03 2.611630059517e-02 4.865784648625e-05 6.982088370484e+00
1.103750000000e+03 2.659135328860e-02 4.719285694921e-05 7.026340309342e+00
1.104000000000e+03 2.703482258242e-02 4.573587476880e-05 7.070248278325e+00
1.104250000000e+03 2.744571379193e-02 4.429186027355e-05 7.113800599546e+00
1.104500000000e+03 2.782272551419e-02 4.286631950456e-05 7.156984688877e+00
1.104750000000e+03 2.816420090574e-02 4.146534718016e-05 7.199787026186e+00
1.105000000000e+03 2.846809929131e-02 4.009566610771e-05 7.242193125326e+00
1.105250000000e+03 2.873199290019e-02 3.876466332128e-05 7.284187503345e+00
1.105500000000e+03 2.895309168264e-02 3.748042235419e-05 7.325753650421e+00
1.105750000000e+03 2.912830023654e-02 3.625174498115e-05 7.366873998181e+00
1.106000000000e+03 2.925430493445e-02 3.508816268044e-05 7.407529890942e+00
1.106250000000e+03 2.932769045718e-02 3.399992747619e-05 7.447701558234e+00
1.106500000000e+03 2.934508044716e-02 3.299797719189e-05 7.487368091541e+00
1.106750000000e+03 2.930329802243e-02 3.209386561431e-05 7.526507423631e+00
1.107000000000e+03 2.919953484127e-02 3.129965840870e-05 7.565096317261e+00
1.107250000000e+03 2.903152384393e-02 3.062777930365e-05 7.603110358468e+00
1.107500000000e+03 2.879770180711e-02 3.009081192532e-05 7.640523962940e+00
1.107750000000e+03 2.849735640707e-02 2.970123087825e-05 7.677310390756e+00
1.108000000000e+03 2.813074465421e-02 2.947113365351e-05 7.713441776698e+00
1.108250000000e+03 2.769917807723e-02 2.941191893713e-05 7.748889173398e+00
1.108500000000e+03 2.720506702146e-02 2.953388324156e-05 7.783622609586e+00
1.108750000000e+03 2.665191886121e-02 2.984579653403e-05 7.817611165348e+00
1.109000000000e+03 2.604429065526e-02 3.035449522271e-05 7.850823062107e+00
1.109250000000e+03 2.538769614760e-02 3.106447072912e-05 7.883225767702e+00
1.109500000000e+03 2.468846975635e-02 3.197747720293e-05 7.914786117513e+00
1.109750000000e+03 2.395359677726e-02 3.309217372779e-05 7.945470446593e+00
1.110000000000e+03 2.319051491974e-02 3.440387651504e-05 7.975244735261e+00
1.110250000000e+03 2.240690092532e-02 3.590433858208e-05 8.004074762223e+00
1.110500000000e+03 2.161045099337e-02 3.758161762840e-05 8.031926265889e+00
1.110750000000e+03 2.080866805056e-02 3.942008661956e-05 8.058765109375e+00
1.111000000000e+03 2.000866799204e-02 4.140055381532e-05 8.084557447319e+00
1.111250000000e+03 1.921701355817e-02 4.350050388827e-05 8.109269891864e+00
1.111500000000e+03 1.843958526522e-02 4.569445752417e-05 8.132869674652e+00
1.111750000000e+03 1.768149575914e-02 4.795443094516e-05 8.155324803470e+00
1.112000000000e+03 1.694704956200e-02 5.025052077245e-05 8.176604210250e+00
1.112250000000e+03 1.623974919438e-02 5.255155367673e-05 8.196677889762e+00
1.112500000000e+03 1.556234430639e-02 5.482575955090e-05 8.215517026073e+00
1.112750000000e+03 1.491691842436e-02 5.704147651578e-05 8.233094108318e+00
1.113000000000e+03 1.430500494825e-02 5.916792362629e-05 8.249383032315e+00
1.113250000000e+03 1.372772263760e-02 6.117591427862e-05 8.264359189921e+00
1.113500000000e+03 1.318591958617e-02 6.303852912795e-05 8.277999545324e+00
1.113750000000e+03 1.268031461949e-02 6.473170303925e-05 8.290282699665e+00
1.114000000000e+03 1.221162592541e-02 6.623472296410e-05 8.301188942684e+00
1.114250000000e+03 1.178067675868e-02 6.753062467746e-05 8.310700296874e+00
1.114500000000e+03 1.138847248382e-02 6.860647327528e-05 8.318800548553e+00
1.114750000000e+03 1.103624212876e-02 6.945352585591e-05 8.325475275086e+00
1.115000000000e+03 1.072544398324e-02 7.006727478617e-05 8.330711861189e+00
1.115250000000e+03 1.045773371468e-02 7.044738052386e-05 8.334499513939e+00
1.115500000000e+03 1.023489951334e-02 7.059750573724e-05 8.336829269355e+00
1.115750000000e+03 1.005876777806e-02 7.052506258318e-05 8.337693999800e+00
1.116000000000e+03 9.931087479376e-03 7.024088706653e-05 8.337088415470e+00
1.116250000000e+03 9.853400199965e-03 6.975886559829e-05 8.335009066994e+00
1.116500000000e+03 9.826904994892e-03 6.909552795187e-05 8.331454347052e+00
1.116750000000e+03 9.852326485880e-03 6.826962305537e-05 8.326424489971e+00
1.117000000000e+03 9.929793820152e-03 6.730169092176e-05 8.319921574430e+00
1.117250000000e+03 1.005873726852e-02 6.621364970114e-05 8.311949523445e+00
1.117500000000e+03 1.023780747583e-02 6.502840085551e-05 8.302514107927e+00
1.117750000000e+03 1.046482037432e-02 6.376945292047e-05 8.291622947161e+00
1.118000000000e+03 1.073672941569e-02 6.246058412529e-05 8.279285512479e+00
1.118250000000e+03 1.104962433479e-02 6.112554880680e-05 8.265513128299e+00
1.118500000000e+03 1.139875441999e-02 5.978783657373e-05 8.250318972128e+00
1.118750000000e+03 1.177857354615e-02 5.847041292759e-05 8.233718074948e+00
1.119000000000e+03 1.218280237026e-02 5.719549929023e-05 8.215727317056e+00
1.119250000000e+03 1.260450385522e-02 5.598436356319e-05 8.196365421995e+00
1.119500000000e+03 1.303616741611e-02 5.485716366968e-05 8.175652944932e+00
1.119750000000e+03 1.346979908299e-02 5.383280336693e-05 8.153612258479e+00
1.120000000000e+03 1.389701355706e-02 5.292880266622e-05 8.130267529958e+00
1.120250000000e+03 1.430912727721e-02 5.216118422757e-05 8.105644692517e+00
1.120500000000e+03 1.469725163158e-02 5.154437702667e-05 8.079771408165e+00
1.120750000000e+03 1.505238678499e-02 5.109113702900e-05 8.052677021388e+00
1.121000000000e+03 1.536551681632e-02 5.081248956518e-05 8.024392501983e+00
1.121250000000e+03 1.562770966716e-02 5.071769054293e-05 7.994950378333e+00
1.121500000000e+03 1.583022203949e-02 5.081420955563e-05 7.964384657490e+00
1.121750000000e+03 1.596461277956e-02 5.110773473482e-05 7.932730733671e+00
1.122000000000e+03 1.602286509140e-02 5.160219903971e-05 7.900025284036e+00
1.122250000000e+03 1.599751995473e-02 5.229982261978e-05 7.866306152542e+00
1.122500000000e+03 1.588181745636e-02 5.320117905944e-05 7.831612221233e+00
1.122750000000e+03 1.566984661408e-02 5.430525788258e-05 7.795983270199e+00
1.123000000000e+03 1.535669890236e-02 5.560952115133e-05 7.759459827012e+00
1.123250000000e+03 1.493862021872e-02 5.710999996250e-05 7.722083007389e+00
1.123500000000e+03 1.441315665863e-02 5.880135482475e-05 7.683894347743e+00
1.123750000000e+03 1.377928634012e-02 6.067692950146e-05 7.644935631740e+00
1.124000000000e+03 1.303752975325e-02 6.272882145994e-05 7.605248714332e+00
1.124250000000e+03 1.219003192439e-02 6.494787189523e-05 7.564875342065e+00
1.124500000000e+03 1.124060926217e-02 6.732365949047e-05 7.523856976856e+00
1.124750000000e+03 1.019475586988e-02 6.984442846578e-05 7.482234619187e+00
1.125000000000e+03 9.059605252529e-03 7.249712727511e-05 7.440048640631e+00
1.125250000000e+03 7.843844800337e-03 7.526736268601e-05 7.397338619567e+00
1.125500000000e+03 6.557583780630e-03 7.813926354269e-05 7.354143188818e+00
1.125750000000e+03 5.212177243837e-03 8.109550695098e-05 7.310499895287e+00
1.126000000000e+03 3.820009907599e-03 8.411728209165e-05 7.266445068514e+00
1.126250000000e+03 2.394247938196e-03 8.718428931970e-05 7.222013706832e+00
1.126500000000e+03 9.485670601254e-04 9.027479287019e-05 7.177239378904e+00
1.126750000000e+03 -5.031336037531e-04 9.336570717158e-05 7.132154136884e+00
1.127000000000e+03 -1.947019271536e-03 9.643274258309e-05 7.086788450357e+00
1.127250000000e+03 -3.369598616124e-03 9.945062007266e-05 7.041171153650e+00
1.127500000000e+03 -4.757982079113e-03 1.023933278465e-04 6.995329412742e+00
1.127750000000e+03 -6.100110895495e-03 1.052344553127e-04 6.949288702726e+00
1.128000000000e+03 -7.384946191760e-03 1.079475948680e-04 6.903072805499e+00
1.128250000000e+03 -8.602613111500e-03 1.105067772719e-04 6.856703819108e+00
1.128500000000e+03 -9.744495136802e-03 1.128869437002e-04 6.810202180753e+00
1.128750000000e+03 -1.080327714463e-02 1.150644318301e-04 6.763586702194e+00
1.129000000000e+03 -1.177293894654e-02 1.170174729808e-04 6.716874614370e+00
1.129250000000e+03 -1.264870234130e-02 1.187266737865e-04 6.670081625092e+00
1.129500000000e+03 -1.342694058974e-02 1.201754582631e-04 6.623221977654e+00
1.129750000000e+03 -1.410505639763e-02 1.213504521125e-04 6.576308521367e+00
1.130000000000e+03 -1.468133968831e-02 1.222417950477e-04 6.529352786938e+00
1.130250000000e+03 -1.515481754250e-02 1.228433669868e-04 6.482365058533e+00
1.130500000000e+03 -1.552510384586e-02 1.231529108394e-04 6.435354456885e+00
1.130750000000e+03 -1.579226231293e-02 1.231720492665e-04 6.388329016380e+00
1.131000000000e+03 -1.595669032017e-02 1.229062006513e-04 6.341295761225e+00
1.131250000000e+03 -1.601902953055e-02 1.223643716904e-04 6.294260787240e+00
1.131500000000e+03 -1.598011131036e-02 1.215588557035e-04 6.247229330121e+00
1.131750000000e+03 -1.584093558697e-02 1.205048484338e-04 6.200205842090e+00
1.132000000000e+03 -1.560268698644e-02 1.192199679601e-04 6.153194052696e+00
1.132250000000e+03 -1.526678212709e-02 1.177237379976e-04 6.106197037216e+00
1.132500000000e+03 -1.483494666162e-02 1.160370304961e-04 6.059217267785e+00
1.132750000000e+03 -1.430931253167e-02 1.141815138586e-04 6.012256671882e+00
1.133000000000e+03 -1.369252992650e-02 1.121790721296e-04 5.965316672566e+00
1.133250000000e+03 -1.298788284985e-02 1.100512744728e-04 5.918398235979e+00
1.133500000000e+03 -1.219940017394e-02 1.078188981301e-04 5.871501900341e+00
1.133750000000e+03 -1.133195211582e-02 1.055015089038e-04 5.824627808078e+00
1.134000000000e+03 -1.039132382590e-02 1.031171285011e-04 5.777775726713e+00
1.134250000000e+03 -9.384258887057e-03 1.006820481823e-04 5.730945068636e+00
1.134500000000e+03 -8.318466163623e-03 9.821063354581e-05 5.684134895817e+00
1.134750000000e+03 -7.202586989240e-03 9.571528547234e-05 5.637343926773e+00
1.135000000000e+03 -6.046120544012e-03 9.320650546221e-05 5.590570533516e+00
1.135250000000e+03 -4.859308202920e-03 9.069301893819e-05 5.543812733172e+00
1.135500000000e+03 -3.652979627878e-03 8.818193762417e-05 5.497068173796e+00
1.135750000000e+03 -2.438366250323e-03 8.567909296134e-05 5.450334118859e+00
1.136000000000e+03 -1.226888004567e-03 8.318931293866e-05 5.403607420883e+00
1.136250000000e+03 -2.992319623452e-05 8.071674682877e-05 5.356884498954e+00
1.136500000000e+03 1.141429964563e-03 7.826519157231e-05 5.310161310371e+00
1.136750000000e+03 2.276589555320e-03 7.583840195025e-05 5.263433322059e+00
1.137000000000e+03 3.365713531452e-03 7.344037701940e-05 5.216695483825e+00
1.137250000000e+03 4.399901518332e-03 7.107557910727e-05 5.169942199612e+00
1.137500000000e+03 5.371365361023e-03 6.874911762553e-05 5.123167306172e+00
1.137750000000e+03 6.273562084120e-03 6.646687043946e-05 5.076364052916e+00
1.138000000000e+03 7.101283479038e-03 6.423552581156e-05 5.029525088653e+00
1.138250000000e+03 7.850699266331e-03 6.206255851118e-05 4.982642456003e+00
1.138500000000e+03 8.519352937290e-03 5.995614167092e-05 4.935707593149e+00
1.138750000000e+03 9.106111436193e-03 5.792500145152e-05 4.888711346033e+00
1.139000000000e+03 9.611072285251e-03 5.597822217154e-05 4.841643989958e+00
1.139250000000e+03 1.003543325137e-02 5.412501707766e-05 4.794495263858e+00
1.139500000000e+03 1.038133179469e-02 5.237447054873e-05 4.747254414128e+00
1.139750000000e+03 1.065166212590e-02 5.073527195076e-05 4.699910253131e+00
1.140000000000e+03 1.084987919173e-02 4.921545151368e-05 4.652451226196e+00
1.140250000000e+03 1.097979836320e-02 4.782213261681e-05 4.604865494258e+00
1.140500000000e+03 1.104540051679e-02 4.656131035538e-05 4.557141022780e+00
1.140750000000e+03 1.105065043888e-02 4.543766875098e-05 4.509265685859e+00
1.141000000000e+03 1.099933673288e-02 4.445443477494e-05 4.461227376214e+00
1.141250000000e+03 1.089493931361e-02 4.361329145106e-05 4.413014122707e+00
1.141500000000e+03 1.074052904960e-02 4.291433895026e-05 4.364614218669e+00
1.141750000000e+03 1.053870312167e-02 4.235610592845e-05 4.316016351606e+00
1.142000000000e+03 1.029155723748e-02 4.193561214993e-05 4.267209736606e+00
1.142250000000e+03 1.000069394718e-02 4.164847222904e-05 4.218184256719e+00
1.142500000000e+03 9.667265442882e-03 4.148903883505e-05 4.168930599745e+00
1.142750000000e+03 9.292046814895e-03 4.145057538410e-05 4.119440398023e+00
1.143000000000e+03 8.875535226052e-03 4.152544773944e-05 4.069706363775e+00
1.143250000000e+03 8.418068673418e-03 4.170532719175e-05 4.019722428411e+00
1.143500000000e+03 7.919958393026e-03 4.198139244890e-05 3.969483873560e+00
1.143750000000e+03 7.381627535587e-03 4.234452269058e-05 3.918987461942e+00
1.144000000000e+03 6.803749387271e-03 4.278547233974e-05 3.868231564809e+00
1.144250000000e+03 6.187378563015e-03 4.329502060657e-05 3.817216283435e+00
1.144500000000e+03 5.534068829760e-03 4.386408925378e-05 3.765943572206e+00
1.144750000000e+03 4.845972701672e-03 4.448382351235e-05 3.714417353626e+00
1.145000000000e+03 4.125918364902e-03 4.514564170210e-05 3.662643630599e+00
1.145250000000e+03 3.377460828678e-03 4.584124329604e-05 3.610630599064e+00
1.145500000000e+03 2.604905595304e-03 4.656257511979e-05 3.558388752143e+00
1.145750000000e+03 1.813304075756e-03 4.730178007489e-05 3.505930984578e+00
1.146000000000e+03 1.008421418857e-03 4.805111293874e-05 3.453272692910e+00
1.146250000000e+03 1.966781571197e-04 4.880283867417e-05 3.400431868939e+00
1.146500000000e+03 -6.149317357123e-04 4.954911976116e-05 3.347429191795e+00
1.146750000000e+03 -1.418943274778e-03 5.028190205536e-05 3.294288110572e+00
1.147000000000e+03 -2.207539532394e-03 5.099280619283e-05 3.241034921535e+00
1.147250000000e+03 -2.972683279136e-03 5.167303430376e-05 3.187698835916e+00
1.147500000000e+03 -3.706257121289e-03 5.231329958508e-05 3.134312035225e+00
1.147750000000e+03 -4.400207624445e-03 5.290378482922e-05 3.080909715315e+00
1.148000000000e+03 -5.046689689608e-03 5.343413641115e-05 3.027530113461e+00
1.148250000000e+03 -5.638207342099e-03 5.389349705900e-05 2.974214517658e+00
1.148500000000e+03 -6.167747585765e-03 5.427057964680e-05 2.921007256382e+00
1.148750000000e+03 -6.628904761247e-03 5.455378357347e-05 2.867955664189e+00
1.149000000000e+03 -7.015992960135e-03 5.473135062517e-05 2.815110023622e+00
1.149250000000e+03 -7.324144924163e-03 5.479155960886e-05 2.762523479378e+00
1.149500000000e+03 -7.549396197321e-03 5.472295312975e-05 2.710251924497e+00
1.149750000000e+03 -7.688753776908e-03 5.451459127753e-05 2.658353856961e+00
1.150000000000e+03 -7.740249152015e-03 5.415632508532e-05 2.606890206410e+00
1.150250000000e+03 -7.702975715489e-03 5.363908242922e-05 2.555924130729e+00
1.150500000000e+03 -7.577111190245e-03 5.295515624820e-05 2.505520783578e+00
1.150750000000e+03 -7.363925909476e-03 5.209848891460e-05 2.455747053886e+00
1.151000000000e+03 -7.065777470665e-03 5.106494161225e-05 2.406671279840e+00
1.151250000000e+03 -6.686093448625e-03 4.985254173559e-05 2.358362938622e+00
1.151500000000e+03 -6.229342247377e-03 4.846170065101e-05 2.310892316615e+00
1.151750000000e+03 -5.700993717966e-03 4.689539407476e-05 2.264330162537e+00
1.152000000000e+03 -5.107469873841e-03 4.515930013696e-05 2.218747328604e+00
1.152250000000e+03 -4.456087418820e-03 4.326188979251e-05 2.174214401884e+00
1.152500000000e+03 -3.754991157777e-03 4.121446591368e-05 2.130801333939e+00
1.152750000000e+03 -3.013080824935e-03 3.903114870696e-05 2.088577068713e+00
1.153000000000e+03 -2.239930038334e-03 3.672880775854e-05 2.047609178092e+00
1.153250000000e+03 -1.445699391446e-03 3.432693995675e-05 2.007963505710e+00
1.153500000000e+03 -6.410434902596e-04 3.184749682722e-05 1.969703824859e+00
1.153750000000e+03 1.629880757973e-04 2.931466165138e-05 1.932891516011e+00
1.154000000000e+03 9.550545693340e-04 2.675458178458e-05 1.897585264444e+00
1.154250000000e+03 1.723633036774e-03 2.419506000889e-05 1.863840782665e+00
1.154500000000e+03 2.457132240771e-03 2.166520655245e-05 1.831710561705e+00
1.154750000000e+03 3.144010439383e-03 1.919505057896e-05 1.801243649323e+00
1.155000000000e+03 3.772897523158e-03 1.681518773744e-05 1.772485461383e+00
1.155250000000e+03 4.332720124969e-03 1.455632282740e-05 1.745477622604e+00
1.155500000000e+03 4.812829503633e-03 1.244883502172e-05 1.720257840645e+00
1.155750000000e+03 5.203131146161e-03 1.052234853555e-05 1.696859811771e+00
1.156000000000e+03 5.494214966695e-03 8.805297047471e-06 1.675313156080e+00
1.156250000000e+03 5.677485035389e-03 7.324496591021e-06 1.655643384468e+00
1.156500000000e+03 5.745287201743e-03 6.104733018514e-06 1.637871891547e+00
1.156750000000e+03 5.691032958734e-03 5.168383352183e-06 1.622015976053e+00
1.157000000000e+03 5.509317559651e-03 4.535031248559e-06 1.608088885319e+00
1.157250000000e+03 5.196030474587e-03 4.221134693255e-06 1.596099879434e+00
1.157500000000e+03 4.748455857100e-03 4.239765746511e-06 1.586054315879e+00
1.157750000000e+03 4.165360871578e-03 4.600358379903e-06 1.577953748923e+00
1.158000000000e+03 3.447069352254e-03 5.308514470809e-06 1.571796043792e+00
1.158250000000e+03 2.595518889103e-03 6.365863291891e-06 1.567575498373e+00
1.158500000000e+03 1.614298700206e-03 7.769978091293e-06 1.565282975129e+00
1.158750000000e+03 5.086666217877e-04 9.514349945394e-06 1.564906036905e+00
1.159000000000e+03 -7.144565665271e-04 1.158841946744e-05 1.566429084799e+00
1.159250000000e+03 -2.046517040115e-03 1.397766836309e-05 1.569833497954e+00
1.159500000000e+03 -3.477382707684e-03 1.666376654158e-05 1.575097768801e+00
1.159750000000e+03 -4.995423873343e-03 1.962477612666e-05 1.582197637301e+00
1.160000000000e+03 -6.587619735997e-03 2.283540701781e-05 1.591106220095e+00
1.160250000000e+03 -8.239690209037e-03 2.626732125591e-05 1.601794131624e+00
1.160500000000e+03 -9.936252006269e-03 2.988948083307e-05 1.614229602127e+00
1.160750000000e+03 -1.166099777511e-02 3.366853502706e-05 1.628378585566e+00
1.161000000000e+03 -1.339689571456e-02 3.756924052292e-05 1.644204863879e+00
1.161250000000e+03 -1.512640745947e-02 4.155490755134e-05 1.661670143548e+00
1.161500000000e+03 -1.683172119816e-02 4.558786539438e-05 1.680734147320e+00
1.161750000000e+03 -1.849499560150e-02 4.962994101382e-05 1.701354703591e+00
1.162000000000e+03 -2.009861208180e-02 5.364294248486e-05 1.723487832108e+00
1.162250000000e+03 -2.162542932989e-02 5.758914097248e-05 1.747087831016e+00
1.162500000000e+03 -2.305903758574e-02 6.143174550743e-05 1.772107364869e+00
1.162750000000e+03 -2.438400593905e-02 6.513535913971e-05 1.798497557512e+00
1.163000000000e+03 -2.558612015245e-02 6.866641627293e-05 1.826208090906e+00
1.163250000000e+03 -2.665260418076e-02 7.199358900647e-05 1.855187312627e+00
1.163500000000e+03 -2.757232321402e-02 7.508816175184e-05 1.885382353904e+00
1.163750000000e+03 -2.833596190446e-02 7.792436529996e-05 1.916739259627e+00
1.164000000000e+03 -2.893617618392e-02 8.047967035962e-05 1.949203132146e+00
1.164250000000e+03 -2.936771362543e-02 8.273503193268e-05 1.982718289465e+00
1.164500000000e+03 -2.962750085103e-02 8.467508630214e-05 2.017228438559e+00
1.164750000000e+03 -2.971469526680e-02 8.628829508858e-05 2.052676863479e+00
1.165000000000e+03 -2.963070060237e-02 8.756703800472e-05 2.089006628468e+00
1.165250000000e+03 -2.937914477693e-02 8.850765139648e-05 2.126160794053e+00
1.165500000000e+03 -2.896582107255e-02 8.911041459733e-05 2.164082645332e+00
1.165750000000e+03 -2.839859314671e-02 8.937948420340e-05 2.202715929753e+00
1.166000000000e+03 -2.768726609555e-02 8.932277852280e-05 2.242005102783e+00
1.166250000000e+03 -2.684342547305e-02 8.895181483345e-05 2.281895577595e+00
1.166500000000e+03 -2.588024779270e-02 8.828150213169e-05 2.322333976451e+00
1.166750000000e+03 -2.481228596979e-02 8.732989354809e-05 2.363268379864e+00
1.167000000000e+03 -2.365523398269e-02 8.611790177748e-05 2.404648570983e+00
1.167250000000e+03 -2.242567510248e-02 8.466898386575e-05 2.446426270866e+00
1.167500000000e+03 -2.114081854586e-02 8.300879747869e-05 2.488555361652e+00
1.167750000000e+03 -1.981822945837e-02 8.116483598677e-05 2.530992095276e+00
1.168000000000e+03 -1.847555710611e-02 7.916605479927e-05 2.573695283207e+00
1.168250000000e+03 -1.713026623693e-02 7.704247304594e-05 2.616626466245e+00
1.168500000000e+03 -1.579937612280e-02 7.482477786722e-05 2.659750061479e+00
1.168750000000e+03 -1.449921192386e-02 7.254392886030e-05 2.703033483757e+00
1.169000000000e+03 -1.324517225361e-02 7.023076753176e-05 2.746447241684e+00
1.169250000000e+03 -1.205151660957e-02 6.791563793654e-05 2.789965006493e+00
1.169500000000e+03 -1.093117602867e-02 6.562801024015e-05 2.833563651962e+00
1.169750000000e+03 -9.895589323651e-03 6.339614147347e-05 2.877223267849e+00
1.170000000000e+03 -8.954567611289e-03 6.124675584096e-05 2.920927143517e+00
1.170250000000e+03 -8.116187990666e-03 5.920473874310e-05 2.964661726160e+00
1.170500000000e+03 -7.386717888158e-03 5.729287080697e-05 3.008416550222e+00
1.170750000000e+03 -6.770570284761e-03 5.553159152413e-05 3.052184143689e+00
1.171000000000e+03 -6.270290021857e-03 5.393879844032e-05 3.095959909004e+00
1.171250000000e+03 -5.886570326350e-03 5.252968485869e-05 3.139741981606e+00
1.171500000000e+03 -5.618298510603e-03 5.131660558239e-05 3.183531069991e+00
1.171750000000e+03 -5.462629199851e-03 5.030898500305e-05 3.227330276174e+00
1.172000000000e+03 -5.415083294342e-03 4.951327553138e-05 3.271144900479e+00
1.172250000000e+03 -5.469670336877e-03 4.893294294261e-05 3.314982235357e+00
1.172500000000e+03 -5.619031478837e-03 4.856849313820e-05 3.358851347103e+00
1.172750000000e+03 -5.854600145894e-03 4.841753698817e-05 3.402762850055e+00
1.173000000000e+03 -6.166777477477e-03 4.847489226151e-05 3.446728678435e+00
1.173250000000e+03 -6.545119025560e-03 4.873272040054e-05 3.490761854362e+00
1.173500000000e+03 -6.978529576952e-03 4.918069587112e-05 3.534876258657e+00
1.173750000000e+03 -7.455462371350e-03 4.980620677639e-05 3.579086404354e+00
1.174000000000e+03 -7.964119808370e-03 5.059458276183e-05 3.623407219818e+00
1.174250000000e+03 -8.492651709952e-03 5.152934670904e-05 3.667853838992e+00
1.174500000000e+03 -9.029348306990e-03 5.259248756317e-05 3.712441405029e+00
1.174750000000e+03 -9.562824473759e-03 5.376474893362e-05 3.757184886864e+00
1.175000000000e+03 -1.008219299252e-02 5.502593106579e-05 3.802098913825e+00
1.175250000000e+03 -1.057722346613e-02 5.635519934521e-05 3.847197625744e+00
1.175500000000e+03 -1.103848500528e-02 5.773139686965e-05 3.892494542121e+00
1.175750000000e+03 -1.145747112551e-02 5.913335485253e-05 3.938002451787e+00
1.176000000000e+03 -1.182670442566e-02 6.054019844332e-05 3.983733320623e+00
1.176250000000e+03 -1.213982090147e-02 6.193164232951e-05 4.029698220047e+00
1.176500000000e+03 -1.239163274308e-02 6.328826979626e-05 4.075907274534e+00
1.176750000000e+03 -1.257816913636e-02 6.459179523646e-05 4.122369626901e+00
1.177000000000e+03 -1.269669582526e-02 6.582530994872e-05 4.169093421398e+00
1.177250000000e+03 -1.274571366143e-02 6.697348871126e-05 4.216085802264e+00
1.177500000000e+03 -1.272493701140e-02 6.802278505197e-05 4.263352926409e+00
1.177750000000e+03 -1.263525360156e-02 6.896159117856e-05 4.310899987729e+00
1.178000000000e+03 -1.247866707013e-02 6.978036356373e-05 4.358731252236e+00
1.178250000000e+03 -1.225822417036e-02 7.047172513158e-05 4.406850099873e+00
1.178500000000e+03 -1.197792864489e-02 7.103052974841e-05 4.455259072588e+00
1.178750000000e+03 -1.164264399762e-02 7.145389453317e-05 4.503959926622e+00
1.179000000000e+03 -1.125798703020e-02 7.174119938372e-05 4.552953683912e+00
1.179250000000e+03 -1.083021488188e-02 7.189405633609e-05 4.602240684913e+00
1.179500000000e+03 -1.036610774800e-02 7.191624964328e-05 4.651820639333e+00
1.179750000000e+03 -9.872848980378e-03 7.181364505615e-05 4.701692670246e+00
1.180000000000e+03 -9.357905426497e-03 7.159407474749e-05 4.751855355805e+00
1.180250000000e+03 -8.828909284279e-03 7.126719653153e-05 4.802306763366e+00
1.180500000000e+03 -8.293543303744e-03 7.084432572285e-05 4.853044475998e+00
1.180750000000e+03 -7.759431108342e-03 7.033825002231e-05 4.904065613704e+00
1.181000000000e+03 -7.234033204764e-03 6.976306448062e-05 4.955366842440e+00
1.181250000000e+03 -6.724550759521e-03 6.913392381774e-05 5.006944379131e+00
1.181500000000e+03 -6.237837431886e-03 6.846681773787e-05 5.058793986881e+00
1.181750000000e+03 -5.780320216460e-03 6.777834819638e-05 5.110910962782e+00
1.182000000000e+03 -5.357930017728e-03 6.708548819723e-05 5.163290121120e+00
1.182250000000e+03 -4.976041976704e-03 6.640534045146e-05 5.215925766168e+00
1.182500000000e+03 -4.639426271085e-03 6.575489825322e-05 5.268811663478e+00
1.182750000000e+03 -4.352209103309e-03 6.515080967318e-05 5.321941006725e+00
1.183000000000e+03 -4.117843866848e-03 6.460914747275e-05 5.375306379422e+00
1.183250000000e+03 -3.939092403315e-03 6.414518846326e-05 5.428899714040e+00
1.183500000000e+03 -3.818015763470e-03 6.377320483175e-05 5.482712253691e+00
1.183750000000e+03 -3.755974159490e-03 6.350626869236e-05 5.536734509893e+00
1.184000000000e+03 -3.753635539755e-03 6.335607383340e-05 5.590956221546e+00
1.184250000000e+03 -3.810991798587e-03 6.333278753207e-05 5.645366319255e+00
1.184500000000e+03 -3.927382689370e-03 6.344489270715e-05 5.699952887254e+00
1.184750000000e+03 -4.101525723615e-03 6.369905980813e-05 5.754703134477e+00
1.185000000000e+03 -4.331552326694e-03 6.410008716595e-05 5.809603364926e+00
1.185250000000e+03 -4.615048335440e-03 6.465082566326e-05 5.864638958261e+00
1.185500000000e+03 -4.949099485482e-03 6.535213866432e-05 5.919794351767e+00
1.185750000000e+03 -5.330339862753e-03 6.620289117151e-05 5.975053031834e+00
1.186000000000e+03 -5.755003244531e-03 6.719996124829e-05 6.030397531769e+00
1.186250000000e+03 -6.218977129356e-03 6.833829559477e-05 6.085809434894e+00
1.186500000000e+03 -6.717857640473e-03 6.961098140792e-05 6.141269388052e+00
1.186750000000e+03 -7.247006184660e-03 7.100935305721e-05 6.196757119627e+00
1.187000000000e+03 -7.801606069162e-03 7.252310443190e-05 6.252251467115e+00
1.187250000000e+03 -8.376719097569e-03 7.414045039064e-05 6.307730411404e+00
1.187500000000e+03 -8.967342147133e-03 7.584830069424e-05 6.363171117036e+00
1.187750000000e+03 -9.568462388650e-03 7.763244853151e-05 6.418549980181e+00
1.188000000000e+03 -1.017511148445e-02 7.947777734554e-05 6.473842681762e+00
1.188250000000e+03 -1.078241794655e-02 8.136847673151e-05 6.529024245613e+00
1.188500000000e+03 -1.138565784000e-02 8.328827505927e-05 6.584069101151e+00
1.188750000000e+03 -1.198030286340e-02 8.522067732517e-05 6.638951149012e+00
1.189000000000e+03 -1.256206593151e-02 8.714918164537e-05 6.693643828717e+00
1.189250000000e+03 -1.312694377915e-02 8.905751433538e-05 6.748120187771e+00
1.189500000000e+03 -1.367125627271e-02 9.092985157869e-05 6.802352949185e+00
1.189750000000e+03 -1.419168224544e-02 9.275103410925e-05 6.856314579447e+00
1.190000000000e+03 -1.468529128486e-02 9.450680690401e-05 6.909977352473e+00
1.190250000000e+03 -1.514957135991e-02 9.618394830654e-05 6.963313408864e+00
1.190500000000e+03 -1.558245183080e-02 9.777043957118e-05 7.016294813074e+00
1.190750000000e+03 -1.598232184077e-02 9.925561331312e-05 7.068893600572e+00
1.191000000000e+03 -1.634804328193e-02 1.006302736503e-04 7.121081822477e+00
1.191250000000e+03 -1.667895885507e-02 1.018867973181e-04 7.172831578190e+00
1.191500000000e+03 -1.697489424443e-02 1.030191616933e-04 7.224115044990e+00
1.191750000000e+03 -1.723615510559e-02 1.040230206801e-04 7.274904494368e+00
1.192000000000e+03 -1.746351772715e-02 1.048957245798e-04 7.325172303770e+00
1.192250000000e+03 -1.765821347483e-02 1.056363019247e-04 7.374890960132e+00
1.192500000000e+03 -1.782190726901e-02 1.062454235821e-04 7.424033052514e+00
1.192750000000e+03 -1.795666902084e-02 1.067253419909e-04 7.472571263378e+00
1.193000000000e+03 -1.806493931293e-02 1.070798245346e-04 7.520478347971e+00
1.193250000000e+03 -1.814948847524e-02 1.073140661745e-04 7.567727115302e+00
1.193500000000e+03 -1.821337052944e-02 1.074345891289e-04 7.614290399570e+00
1.193750000000e+03 -1.825987146115e-02 1.074491117340e-04 7.660141035624e+00
1.194000000000e+03 -1.829245331420e-02 1.073663987551e-04 7.705251830554e+00
1.194250000000e+03 -1.831469441123e-02 1.071961038945e-04 7.749595536377e+00
1.194500000000e+03 -1.833022635285e-02 1.069486455283e-04 7.793144829833e+00
1.194750000000e+03 -1.834266908808e-02 1.066350488328e-04 7.835872292815e+00
1.195000000000e+03 -1.835556463120e-02 1.062667806914e-04 7.877750401597e+00
1.195250000000e+03 -1.837231042860e-02 1.058555862815e-04 7.918751521285e+00
1.195500000000e+03 -1.839609352079e-02 1.054133262069e-04 7.958847913344e+00
1.195750000000e+03 -1.842982638788e-02 1.049518165444e-04 7.998011749021e+00
1.196000000000e+03 -1.847608569838e-02 1.044826722012e-04 8.036215135714e+00
1.196250000000e+03 -1.853705502634e-02 1.040171558258e-04 8.073430153982e+00
1.196500000000e+03 -1.861447279552e-02 1.035660333744e-04 8.109628906911e+00
1.196750000000e+03 -1.870958611364e-02 1.031394411280e-04 8.144783579106e+00
1.197000000000e+03 -1.882311256008e-02 1.027467511625e-04 8.178866510620e+00
1.197250000000e+03 -1.895520981502e-02 1.023964518608e-04 8.211850278618e+00
1.197500000000e+03 -1.910545431723e-02 1.020960427531e-04 8.243707789428e+00
1.197750000000e+03 -1.927283084493e-02 1.018519315992e-04 8.274412382019e+00
1.198000000000e+03 -1.945573148441e-02 1.016693351646e-04 8.303937935602e+00
1.198250000000e+03 -1.965196722104e-02 1.015522923830e-04 8.332258986864e+00
1.198500000000e+03 -1.985878935576e-02 1.015035309436e-04 8.359350848799e+00
1.198750000000e+03 -2.007292320612e-02 1.015244282634e-04 8.385189734638e+00
1.199000000000e+03 -2.029061320590e-02 1.016149892102e-04 8.409752882261e+00
1.199250000000e+03 -2.050767771781e-02 1.017738369194e-04 8.433018676340e+00
1.199500000000e+03 -2.071957571734e-02 1.019982226979e-04 8.454966769616e+00
1.199750000000e+03 -2.092148096333e-02 1.022840414182e-04 8.475578197273e+00
1.200000000000e+03 -2.110836601177e-02 1.026258726540e-04 8.494835486569e+00
1.200250000000e+03 -2.127509124897e-02 1.030170331912e-04 8.512722756090e+00
1.200500000000e+03 -2.141650101952e-02 1.034496548559e-04 8.529225806755e+00
1.200750000000e+03 -2.152752143610e-02 1.039147719694e-04 8.544332199764e+00
1.201000000000e+03 -2.160326154678e-02 1.044024323067e-04 8.558031322860e+00
1.201250000000e+03 -2.163911294788e-02 1.049018244983e-04 8.570314441857e+00
1.201500000000e+03 -2.163084692767e-02 1.054014184904e-04 8.581174737529e+00
1.201750000000e+03 -2.157470783645e-02 1.058891392824e-04 8.590607327399e+00
1.202000000000e+03 -2.146749872932e-02 1.063525227040e-04 8.598609271341e+00
1.202250000000e+03 -2.130665839499e-02 1.067788443384e-04 8.605179561635e+00
1.202500000000e+03 -2.109032825970e-02 1.071553811528e-04 8.610319097043e+00
1.202750000000e+03 -2.081740608182e-02 1.074696055407e-04 8.614030641928e+00
1.203000000000e+03 -2.048758579338e-02 1.077093592021e-04 8.616318770518e+00
1.203250000000e+03 -2.010138140396e-02 1.078630555514e-04 8.617189797886e+00
1.203500000000e+03 -1.966013479793e-02 1.079198691537e-04 8.616651697688e+00
1.203750000000e+03 -1.916600567254e-02 1.078699592955e-04 8.614714009301e+00
1.204000000000e+03 -1.862194421665e-02 1.077046347028e-04 8.611387734789e+00
1.204250000000e+03 -1.803164659538e-02 1.074165004527e-04 8.606685228672e+00
1.204500000000e+03 -1.739949411080e-02 1.069996128000e-04 8.600620079962e+00
1.204750000000e+03 -1.673047704880e-02 1.064496093652e-04 8.593206991264e+00
1.205000000000e+03 -1.603010498306e-02 1.057638177764e-04 8.584461654592e+00
1.205250000000e+03 -1.530430555422e-02 1.049413236101e-04 8.574400627504e+00
1.205500000000e+03 -1.455931359668e-02 1.039830053043e-04 8.563041208409e+00
1.205750000000e+03 -1.380155408212e-02 1.028915789975e-04 8.550401317837e+00
1.206000000000e+03 -1.303752035349e-02 1.016715756266e-04 8.536499380971e+00
1.206250000000e+03 -1.227365179764e-02 1.003292814561e-04 8.521354219639e+00
1.206500000000e+03 -1.151621246838e-02 9.887266406838e-05 8.504984948254e+00
1.206750000000e+03 -1.077117482715e-02 9.731128648188e-05 8.487410881666e+00
1.207000000000e+03 -1.004410983465e-02 9.565616258572e-05 8.468651448907e+00
1.207250000000e+03 -9.340087358017e-03 9.391959471733e-05 8.448726120092e+00
1.207500000000e+03 -8.663588031442e-03 9.211498705508e-05 8.427654341578e+00
1.207750000000e+03 -8.018428999441e-03 9.025663930223e-05 8.405455481493e+00
1.208000000000e+03 -7.407705712792e-03 8.835952668154e-05 8.382148787817e+00
1.208250000000e+03 -6.833749952846e-03 8.643906478337e-05 8.357753353269e+00
1.208500000000e+03 -6.298106252067e-03 8.451087161804e-05 8.332288092961e+00
1.208750000000e+03 -5.801525965326e-03 8.259052399459e-05 8.305771727702e+00
1.209000000000e+03 -5.343979914092e-03 8.069331961627e-05 8.278222777214e+00
1.209250000000e+03 -4.924688706626e-03 7.883404727560e-05 8.249659560139e+00
1.209500000000e+03 -4.542169761696e-03 7.702676816151e-05 8.220100198178e+00
1.209750000000e+03 -4.194300151027e-03 7.528461632014e-05 8.189562626925e+00
1.210000000000e+03 -3.878393243178e-03 7.361961579511e-05 8.158064609305e+00
1.210250000000e+03 -3.591287372783e-03 7.204250244369e-05 8.125623752871e+00
1.210500000000e+03 -3.329444157713e-03 7.056265631916e-05 8.092257526979e+00
1.210750000000e+03 -3.089054136552e-03 6.918800350242e-05 8.057983282920e+00
1.211000000000e+03 -2.866147088218e-03 6.792489540419e-05 8.022818273337e+00
1.211250000000e+03 -2.656704349054e-03 6.677809050923e-05 7.986779671763e+00
1.211500000000e+03 -2.456770519669e-03 6.575076816387e-05 7.949884591061e+00
1.211750000000e+03 -2.262561707009e-03 6.484457179121e-05 7.912150102140e+00
1.212000000000e+03 -2.070568337423e-03 6.405956603284e-05 7.873593248937e+00
1.212250000000e+03 -1.877649514750e-03 6.339440909237e-05 7.834231064458e+00
1.212500000000e+03 -1.681117228360e-03 6.284645445218e-05 7.794080584179e+00
1.212750000000e+03 -1.478808553587e-03 6.241186423803e-05 7.753158859653e+00
1.213000000000e+03 -1.269144458679e-03 6.208575396444e-05 7.711482967470e+00
1.213250000000e+03 -1.051173683490e-03 6.186234889582e-05 7.669070021446e+00
1.213500000000e+03 -8.246013532545e-04 6.173515327704e-05 7.625937180787e+00
1.213750000000e+03 -5.898017400919e-04 6.169712494289e-05 7.582101656830e+00
1.214000000000e+03 -3.478144389459e-04 6.174084870622e-05 7.537580721862e+00
1.214250000000e+03 -1.003250661776e-04 6.185870350275e-05 7.492391713943e+00
1.214500000000e+03 1.503692269416e-04 6.204303760921e-05 7.446552040621e+00
1.214750000000e+03 4.014090547358e-04 6.228635466246e-05 7.400079185266e+00
1.215000000000e+03 6.494342656425e-04 6.258142655430e-05 7.352990706829e+00
1.215250000000e+03 8.906574661329e-04 6.292143158548e-05 7.305304244382e+00
1.215500000000e+03 1.120946208757e-03 6.330007768443e-05 7.257037514069e+00
1.215750000000e+03 1.335913372131e-03 6.371170142044e-05 7.208208311074e+00
1.216000000000e+03 1.531012263795e-03 6.415134847418e-05 7.158834503842e+00
1.216250000000e+03 1.701635276167e-03 6.461483791967e-05 7.108934030590e+00
1.216500000000e+03 1.843213531197e-03 6.509878941124e-05 7.058524894069e+00
1.216750000000e+03 1.951315126322e-03 6.560064267122e-05 7.007625150388e+00
1.217000000000e+03 2.021740662891e-03 6.611866619291e-05 6.956252899484e+00
1.217250000000e+03 2.050613730884e-03 6.665189908087e-05 6.904426273501e+00
1.217500000000e+03 2.034464892994e-03 6.720014429951e-05 6.852163418738e+00
1.217750000000e+03 1.970307663630e-03 6.776389775351e-05 6.799482479214e+00
1.218000000000e+03 1.855705069074e-03 6.834424630586e-05 6.746401578106e+00
1.218250000000e+03 1.688826293029e-03 6.894278407127e-05 6.692938792648e+00
1.218500000000e+03 1.468491873329e-03 6.956150553863e-05 6.639112131275e+00
1.218750000000e+03 1.194206977507e-03 7.020267101646e-05 6.584939508554e+00
1.219000000000e+03 8.661834062482e-04 7.086869297135e-05 6.530438714565e+00
1.219250000000e+03 4.853487865842e-04 7.156199061054e-05 6.475627387297e+00
1.219500000000e+03 5.334416118746e-05 7.228484200256e-05 6.420522981431e+00
1.219750000000e+03 -4.274908842628e-04 7.303924415408e-05 6.365142738938e+00
1.220000000000e+03 -9.541430232312e-04 7.382677501752e-05 6.309503654792e+00
1.220250000000e+03 -1.522961439497e-03 7.464844151714e-05 6.253622446805e+00
1.220500000000e+03 -2.129703829763e-03 7.550460624239e-05 6.197515526246e+00
1.220750000000e+03 -2.769589923178e-03 7.639484498595e-05 6.141198964880e+00
1.221000000000e+03 -3.437363665586e-03 7.731783040879e-05 6.084688467523e+00
1.221250000000e+03 -4.127361737691e-03 7.827125827964e-05 6.027999346337e+00
1.221500000000e+03 -4.833586609020e-03 7.925178284085e-05 5.971146494821e+00
1.221750000000e+03 -5.549783310208e-03 8.025497304093e-05 5.914144364324e+00
1.222000000000e+03 -6.269520327251e-03 8.127529437063e-05 5.857006948429e+00
1.222250000000e+03 -6.986269674362e-03 8.230611032831e-05 5.799747763031e+00
1.222500000000e+03 -7.693489517267e-03 8.333971781946e-05 5.742379837987e+00
1.222750000000e+03 -8.384704279034e-03 8.436740983997e-05 5.684915707057e+00
1.223000000000e+03 -9.053582953794e-03 8.537950114509e-05 5.627367402869e+00
1.223250000000e+03 -9.694015787541e-03 8.636548933777e-05 5.569746460292e+00
1.223500000000e+03 -1.030018552297e-02 8.731416771032e-05 5.512063918154e+00
1.223750000000e+03 -1.086663572497e-02 8.821376638332e-05 5.454330332050e+00
1.224000000000e+03 -1.138833249089e-02 8.905212741037e-05 5.396555786456e+00
1.224250000000e+03 -1.186072138679e-02 8.981689694626e-05 5.338749915388e+00
1.224500000000e+03 -1.227977805825e-02 9.049572252876e-05 5.280921928030e+00
1.224750000000e+03 -1.264205184061e-02 9.107645362408e-05 5.223080636494e+00
1.225000000000e+03 -1.294470328916e-02 9.154736073261e-05 5.165234491587e+00
1.225250000000e+03 -1.318553455513e-02 9.189735287887e-05 5.107391623045e+00
1.225500000000e+03 -1.336301297569e-02 9.211619441604e-05 5.049559882908e+00
1.225750000000e+03 -1.347628777671e-02 9.219471318753e-05 4.991746895782e+00
1.226000000000e+03 -1.352520000797e-02 9.212500007499e-05 4.933960112602e+00
1.226250000000e+03 -1.351028517412e-02 9.190059165373e-05 4.876206869112e+00
1.226500000000e+03 -1.343277007524e-02 9.151663956061e-05 4.818494448054e+00
1.226750000000e+03 -1.329456223068e-02 9.097005382702e-05 4.760830145354e+00
1.227000000000e+03 -1.309823341034e-02 9.025962331338e-05 4.703221339151e+00
1.227250000000e+03 -1.284699570499e-02 8.938610675224e-05 4.645675560946e+00
1.227500000000e+03 -1.254467290254e-02 8.835229828577e-05 4.588200569437e+00
1.227750000000e+03 -1.219566416804e-02 8.716305737586e-05 4.530804424482e+00
1.228000000000e+03 -1.180490150303e-02 8.582531107429e-05 4.473495561024e+00
1.228250000000e+03 -1.137780303150e-02 8.434802061796e-05 4.416282863369e+00
1.228500000000e+03 -1.092021806823e-02 8.274211078071e-05 4.359175735834e+00
1.228750000000e+03 -1.043836858179e-02 8.102037297544e-05 4.302184171257e+00
1.229000000000e+03 -9.938785473844e-03 7.919733725831e-05 4.245318816201e+00
1.229250000000e+03 -9.428238538686e-03 7.728911071198e-05 4.188591028788e+00
1.229500000000e+03 -8.913663812623e-03 7.531319169493e-05 4.132012932443e+00
1.229750000000e+03 -8.402087071406e-03 7.328825961578e-05 4.075597462742e+00
1.230000000000e+03 -7.900542956379e-03 7.123394040490e-05 4.019358404115e+00
1.230250000000e+03 -7.415993983722e-03 6.917055561800e-05 3.963310421479e+00
1.230500000000e+03 -6.955246173475e-03 6.711885672606e-05 3.907469079187e+00
1.230750000000e+03 -6.524865994161e-03 6.509974917854e-05 3.851850854312e+00
1.231000000000e+03 -6.131096361380e-03 6.313400841021e-05 3.796473136830e+00
1.231250000000e+03 -5.779775398931e-03 6.124199408228e-05 3.741354223760e+00
1.231500000000e+03 -5.476257072478e-03 5.944336528085e-05 3.686513301801e+00
1.231750000000e+03 -5.225335832133e-03 5.775680065492e-05 3.631970421518e+00
1.232000000000e+03 -5.031176182771e-03 5.619972822121e-05 3.577746464950e+00
1.232250000000e+03 -4.897247941061e-03 5.478806760431e-05 3.523863104082e+00
1.232500000000e+03 -4.826268779996e-03 5.353599104105e-05 3.470342753063e+00
1.232750000000e+03 -4.820154147905e-03 5.245569864579e-05 3.417208516382e+00
1.233000000000e+03 -4.879976444042e-03 5.155722292824e-05 3.364484131082e+00
1.233250000000e+03 -5.005934212423e-03 5.084825770307e-05 3.312193905797e+00
1.233500000000e+03 -5.197330531503e-03 5.033401276594e-05 3.260362658673e+00
1.233750000000e+03 -5.452563436845e-03 5.001710168342e-05 3.209015652684e+00
1.234000000000e+03 -5.769128057650e-03 4.989746281878e-05 3.158178530914e+00
1.234250000000e+03 -6.143628820663e-03 4.997231052281e-05 3.107877253119e+00
1.234500000000e+03 -6.571805085118e-03 5.023612488056e-05 3.058138032471e+00
1.234750000000e+03 -7.048568656470e-03 5.068067728012e-05 3.008987274149e+00
1.235000000000e+03 -7.568051029649e-03 5.129508750268e-05 2.960451516663e+00
1.235250000000e+03 -8.123663567006e-03 5.206592066037e-05 2.912557374600e+00
1.235500000000e+03 -8.708168155402e-03 5.297731787146e-05 2.865331483865e+00
1.235750000000e+03 -9.313755816799e-03 5.401115781933e-05 2.818800449345e+00
1.236000000000e+03 -9.932135962550e-03 5.514725286643e-05 2.772990793965e+00
1.236250000000e+03 -1.055463314365e-02 5.636357478728e-05 2.727928909422e+00
1.236500000000e+03 -1.117228860591e-02 5.763650833077e-05 2.683641007833e+00
1.236750000000e+03 -1.177596929520e-02 5.894112242241e-05 2.640153073789e+00
1.237000000000e+03 -1.235647884544e-02 6.025148249672e-05 2.597490816137e+00
1.237250000000e+03 -1.290467138513e-02 6.154096252786e-05 2.555679619077e+00
1.237500000000e+03 -1.341156683443e-02 6.278257459985e-05 2.514744491780e+00
1.237750000000e+03 -1.386846439784e-02 6.394931539752e-05 2.474710016240e+00
1.238000000000e+03 -1.426705477945e-02 6.501451806493e-05 2.435600292738e+00
1.238250000000e+03 -1.459952806937e-02 6.595220650865e-05 2.397438882636e+00
1.238500000000e+03 -1.485867707037e-02 6.673745000238e-05 2.360248748358e+00
1.238750000000e+03 -1.503799410568e-02 6.734671034705e-05 2.324052190286e+00
1.239000000000e+03 -1.513175998058e-02 6.775817264409e-05 2.288870780710e+00
1.239250000000e+03 -1.513512486084e-02 6.795207879876e-05 2.254725295213e+00
1.239500000000e+03 -1.504417808894e-02 6.791104515436e-05 2.221635641459e+00
1.239750000000e+03 -1.485600869431e-02 6.762031950330e-05 2.189620786539e+00
1.240000000000e+03 -1.456875329899e-02 6.706805205084e-05 2.158698682914e+00
1.240250000000e+03 -1.418163140891e-02 6.624549094764e-05 2.128886193841e+00
1.240500000000e+03 -1.369496954357e-02 6.514718868403e-05 2.100199020266e+00
1.240750000000e+03 -1.311021034075e-02 6.377115583728e-05 2.072651628720e+00
1.241000000000e+03 -1.242990931650e-02 6.211896395369e-05 2.046257182654e+00
1.241250000000e+03 -1.165771644833e-02 6.019580494110e-05 2.021027477152e+00
1.241500000000e+03 -1.079834691444e-02 5.801051076498e-05 1.996972880735e+00
1.241750000000e+03 -9.857536203310e-03 5.557551856122e-05 1.974102282636e+00
1.242000000000e+03 -8.841983550206e-03 5.290678993072e-05 1.952423049110e+00
1.242250000000e+03 -7.759281970239e-03 5.002367791632e-05 1.931940988239e+00
1.242500000000e+03 -6.617838754336e-03 4.694874985020e-05 1.912660327563e+00
1.242750000000e+03 -5.426783312092e-03 4.370755631292e-05 1.894583701890e+00
1.243000000000e+03 -4.195865689243e-03 4.032835491696e-05 1.877712153817e+00
1.243250000000e+03 -2.935348396061e-03 3.684179249244e-05 1.862045150603e+00
1.243500000000e+03 -1.655888887519e-03 3.328054246446e-05 1.847580612008e+00
1.243750000000e+03 -3.684182730253e-04 2.967890924915e-05 1.834314955565e+00
1.244000000000e+03 9.159844559096e-04 2.607239864622e-05 1.822243157059e+00
1.244250000000e+03 2.186221004996e-03 2.249726157433e-05 1.811358823276e+00
1.244500000000e+03 3.431302000807e-03 1.899001810024e-05 1.801654283466e+00
1.244750000000e+03 4.640474810164e-03 1.558696661874e-05 1.793120690634e+00
1.245000000000e+03 5.803347772443e-03 1.232368673032e-05 1.785748138533e+00
1.245250000000e+03 6.910010514825e-03 9.234540722824e-06 1.779525790418e+00
1.245500000000e+03 7.951147422666e-03 6.352185682679e-06 1.774442014969e+00
1.245750000000e+03 8.918144226003e-03 3.707097966266e-06 1.770484534501e+00
1.246000000000e+03 9.803185008805e-03 1.327126762096e-06 1.767640576436e+00
1.246250000000e+03 1.059933886891e-02 -7.629309643764e-07 1.765897029002e+00
1.246500000000e+03 1.130063638856e-02 -2.541720061228e-06 1.765240600791e+00
1.246750000000e+03 1.190213241959e-02 -3.991652356927e-06 1.765657975823e+00
1.247000000000e+03 1.239995802200e-02 -5.099195812486e-06 1.767135968656e+00
1.247250000000e+03 1.279135796580e-02 -5.855103996061e-06 1.769661671162e+00
1.247500000000e+03 1.307471482716e-02 -6.254582509801e-06 1.773222591224e+00
1.247750000000e+03 1.324956101778e-02 -6.297392419918e-06 1.777806782615e+00
1.248000000000e+03 1.331657534747e-02 -5.987880049213e-06 1.783402959583e+00
1.248250000000e+03 1.327756852396e-02 -5.334941265117e-06 1.790000599680e+00
1.248500000000e+03 1.313545434152e-02 -4.351910305983e-06 1.797590028919e+00
1.248750000000e+03 1.289420935244e-02 -3.056380176003e-06 1.806162491030e+00
1.249000000000e+03 1.255882014313e-02 -1.469952114114e-06 1.815710198276e+00
1.249250000000e+03 1.213522051188e-02 3.820779272412e-07 1.826226365656e+00
1.249500000000e+03 1.163021729716e-02 2.471096987755e-06 1.837705226024e+00
1.249750000000e+03 1.105140664733e-02 4.765607953955e-06 1.850142027773e+00
1.250000000000e+03 1.040708217417e-02 7.231710688449e-06 1.863533017030e+00
1.250250000000e+03 9.706134291570e-03 9.833625978978e-06 1.877875403086e+00
1.250500000000e+03 8.957942647157e-03 1.253425222159e-05 1.893167309523e+00
1.250750000000e+03 8.172262815484e-03 1.529574457632e-05 1.909407713991e+00
1.251000000000e+03 7.359107399964e-03 1.808010912227e-05 1.926596375702e+00
1.251250000000e+03 6.528623206948e-03 2.084979918637e-05 1.944733753596e+00
1.251500000000e+03 5.690965851382e-03 2.356830535311e-05 1.963820918750e+00
1.251750000000e+03 4.856172572495e-03 2.620072620133e-05 1.983859458619e+00
1.252000000000e+03 4.034034908782e-03 2.871431319262e-05 2.004851379978e+00
1.252250000000e+03 3.233972888530e-03 3.107897594104e-05 2.026799006686e+00
1.252500000000e+03 2.464912025915e-03 3.326774211904e-05 2.049704878023e+00
1.252750000000e+03 1.735164463442e-03 3.525716277497e-05 2.073571646958e+00
1.253000000000e+03 1.052317404948e-03 3.702765438682e-05 2.098401977319e+00
1.253250000000e+03 4.231280446018e-04 3.856377623068e-05 2.124198445255e+00
1.253500000000e+03 -1.465699800567e-04 3.985443254040e-05 2.150963439661e+00
1.253750000000e+03 -6.519507727443e-04 4.089300367280e-05 2.178699067762e+00
1.254000000000e+03 -1.089265030779e-03 4.167739686287e-05 2.207407060177e+00
1.254250000000e+03 -1.455896875675e-03 4.221002485272e-05 2.237088681242e+00
1.254500000000e+03 -1.750402079251e-03 4.249770468773e-05 2.267744638915e+00
1.254750000000e+03 -1.972532026621e-03 4.255149079996e-05 2.299374999615e+00
1.255000000000e+03 -2.123237876081e-03 4.238643461571e-05 2.331979103570e+00
1.255250000000e+03 -2.204656217488e-03 4.202128348119e-05 2.365555482769e+00
1.255500000000e+03 -2.220077633128e-03 4.147812539718e-05 2.400101782669e+00
1.255750000000e+03 -2.173894775471e-03 4.078198163110e-05 2.435614685264e+00
1.256000000000e+03 -2.071533158338e-03 3.996035953707e-05 2.472089836335e+00
1.256250000000e+03 -1.919363111526e-03 3.904277189967e-05 2.509521775812e+00
1.256500000000e+03 -1.724597168653e-03 3.806023194483e-05 2.547903873947e+00
1.256750000000e+03 -1.495170529241e-03 3.704473242960e-05 2.587228271868e+00
1.257000000000e+03 -1.239609357634e-03 3.602871987834e-05 2.627485829307e+00
1.257250000000e+03 -9.668877089402e-04 3.504456890277e-05 2.668666079889e+00
1.257500000000e+03 -6.862755141067e-04 3.412406699946e-05 2.710757194827e+00
1.257750000000e+03 -4.071808653294e-04 3.329791840440e-05 2.753745957238e+00
1.258000000000e+03 -1.389883693934e-04 3.259527287947e-05 2.797617746694e+00
1.258250000000e+03 1.091025348061e-04 3.204328742143e-05 2.842356535576e+00
1.258500000000e+03 3.282373493893e-04 3.166672405494e-05 2.887944898995e+00
1.258750000000e+03 5.100603075923e-04 3.148759349891e-05 2.934364036979e+00
1.259000000000e+03 6.468602721598e-04 3.152484648947e-05 2.981593811293e+00
1.259250000000e+03 7.317061574625e-04 3.179411491286e-05 3.029612796166e+00
1.259500000000e+03 7.585672016181e-04 3.230751150032e-05 3.078398342314e+00
1.259750000000e+03 7.224194302767e-04 3.307348022574e-05 3.127926655659e+00
1.260000000000e+03 6.193319011865e-04 3.409671010024e-05 3.178172887935e+00
1.260250000000e+03 4.465356841552e-04 3.537810036194e-05 3.229111240752e+00
1.260500000000e+03 2.024694574827e-04 3.691478808079e-05 3.280715079575e+00
1.260750000000e+03 -1.131942434798e-04 3.870022495994e-05 3.332957058796e+00
1.261000000000e+03 -4.995476203224e-04 4.072431570765e-05 3.385809253977e+00
1.261250000000e+03 -9.544659244815e-04 4.297359239078e-05 3.439243302037e+00
1.261500000000e+03 -1.474650071254e-03 4.543144864497e-05 3.493230545202e+00
1.261750000000e+03 -2.055687859895e-03 4.807840754117e-05 3.547742179023e+00
1.262000000000e+03 -2.692136292085e-03 5.089242873402e-05 3.602749400882e+00
1.262250000000e+03 -3.377621516918e-03 5.384924701277e-05 3.658223557545e+00
1.262500000000e+03 -4.104953560373e-03 5.692273533353e-05 3.714136290476e+00
1.262750000000e+03 -4.866255468011e-03 6.008528946611e-05 3.770459675708e+00
1.263000000000e+03 -5.653102900111e-03 6.330822527661e-05 3.827166356920e+00
1.263250000000e+03 -6.456671095172e-03 6.656218469361e-05 3.884229670482e+00
1.263500000000e+03 -7.267887464787e-03 6.981754355639e-05 3.941623759536e+00
1.263750000000e+03 -8.077585833379e-03 7.304481494647e-05 3.999323676498e+00
1.264000000000e+03 -8.876659834586e-03 7.621504296035e-05 4.057305471659e+00
1.264250000000e+03 -9.656212346798e-03 7.930018213395e-05 4.115546267906e+00
1.264500000000e+03 -1.040769853223e-02 8.227345583112e-05 4.174024318936e+00
1.264750000000e+03 -1.112305954180e-02 8.510969153455e-05 4.232719050740e+00
1.265000000000e+03 -1.179484520434e-02 8.778562753353e-05 4.291611086398e+00
1.265250000000e+03 -1.241632303577e-02 9.028018766932e-05 4.350682252374e+00
1.265500000000e+03 -1.298157238757e-02 9.257472164639e-05 4.409915567285e+00
1.265750000000e+03 -1.348556187142e-02 9.465320826321e-05 4.469295212280e+00
1.266000000000e+03 -1.392421005127e-02 9.650242110615e-05 4.528806484504e+00
1.266250000000e+03 -1.429442760467e-02 9.811205337593e-05 4.588435733038e+00
1.266500000000e+03 -1.459414120594e-02 9.947480228759e-05 4.648170278571e+00
1.266750000000e+03 -1.482230009194e-02 1.005864146247e-04 4.707998318594e+00
1.267000000000e+03 -1.497886375754e-02 1.014456899165e-04 4.767908818218e+00
1.267250000000e+03 -1.506477412371e-02 1.020544477236e-04 4.827891389217e+00
1.267500000000e+03 -1.508191047827e-02 1.024174518108e-04 4.887936158430e+00
1.267750000000e+03 -1.503303122598e-02 1.025423027408e-04 4.948033627910e+00
1.268000000000e+03 -1.492170130613e-02 1.024392940526e-04 5.008174528370e+00
1.268250000000e+03 -1.475220962908e-02 1.021212372715e-04 5.068349669103e+00
1.268500000000e+03 -1.452947576376e-02 1.016032555517e-04 5.128549785223e+00
1.268750000000e+03 -1.425894997247e-02 1.009025522391e-04 5.188765386292e+00
1.269000000000e+03 -1.394650756677e-02 1.000381540247e-04 5.248986607374e+00
1.269250000000e+03 -1.359833950926e-02 9.903063900202e-05 5.309203065632e+00
1.269500000000e+03 -1.322084149949e-02 9.790184158631e-05 5.369403723797e+00
1.269750000000e+03 -1.282050435629e-02 9.667454654749e-05 5.429576764372e+00
1.270000000000e+03 -1.240380605764e-02 9.537217428990e-05 5.489709474629e+00
1.270250000000e+03 -1.197710818883e-02 9.401846083285e-05 5.549788144865e+00
1.270500000000e+03 -1.154655869681e-02 9.263713725205e-05 5.609797982596e+00
1.270750000000e+03 -1.111800150354e-02 9.125161055706e-05 5.669723042225e+00
1.271000000000e+03 -1.069689516088e-02 8.988464723164e-05 5.729546172304e+00
1.271250000000e+03 -1.028824123906e-02 8.855807988067e-05 5.789248981148e+00
1.271500000000e+03 -9.896523353659e-03 8.729253163020e-05 5.848811820392e+00
1.271750000000e+03 -9.525657399307e-03 8.610714420623e-05 5.908213788116e+00
1.272000000000e+03 -9.178953442217e-03 8.501932036667e-05 5.967432750000e+00
1.272250000000e+03 -8.859089321011e-03 8.404451024382e-05 6.026445378871e+00
1.272500000000e+03 -8.568095971790e-03 8.319602188847e-05 6.085227211852e+00
1.272750000000e+03 -8.307354049236e-03 8.248485999182e-05 6.143752724008e+00
1.273000000000e+03 -8.077601706110e-03 8.191959784898e-05 6.201995417272e+00
1.273250000000e+03 -7.878951905911e-03 8.150628507639e-05 6.259927923927e+00
1.273500000000e+03 -7.710919778410e-03 8.124839697762e-05 6.317522122026e+00
1.273750000000e+03 -7.572457231959e-03 8.114678340443e-05 6.374749261984e+00
1.274000000000e+03 -7.461995445358e-03 8.119970745205e-05 6.431580102015e+00
1.274250000000e+03 -7.377492188132e-03 8.140288447736e-05 6.487985050691e+00
1.274500000000e+03 -7.316484741584e-03 8.174956932588e-05 6.543934314580e+00
1.274750000000e+03 -7.276145226761e-03 8.223067128643e-05 6.599398049339e+00
1.275000000000e+03 -7.253339160355e-03 8.283490005637e-05 6.654346511601e+00
1.275250000000e+03 -7.244684420951e-03 8.354894163951e-05 6.708750210847e+00
1.275500000000e+03 -7.246611378745e-03 8.435766587603e-05 6.762580058097e+00
1.275750000000e+03 -7.255421682674e-03 8.524434292206e-05 6.815807510624e+00
1.276000000000e+03 -7.267346298974e-03 8.619089092857e-05 6.868404710283e+00
1.276250000000e+03 -7.278600875282e-03 8.717814829992e-05 6.920344614237e+00
1.276500000000e+03 -7.285438641645e-03 8.818614991615e-05 6.971601116560e+00
1.276750000000e+03 -7.284199813132e-03 8.919440367000e-05 7.022149159227e+00
1.277000000000e+03 -7.271356839633e-03 9.018218643925e-05 7.071964831586e+00
1.277250000000e+03 -7.243555600533e-03 9.112883653012e-05 7.121025457252e+00
1.277500000000e+03 -7.197651928431e-03 9.201402407508e-05 7.169309667800e+00
1.277750000000e+03 -7.130743524647e-03 9.281804339198e-05 7.216797462720e+00
1.278000000000e+03 -7.040197083373e-03 9.352209089417e-05 7.263470255433e+00
1.278250000000e+03 -6.923670930711e-03 9.410849401012e-05 7.309310905117e+00
1.278500000000e+03 -6.779133316740e-03 9.456096845115e-05 7.354303734485e+00
1.278750000000e+03 -6.604876649702e-03 9.486483036494e-05 7.398434533904e+00
1.279000000000e+03 -6.399528054139e-03 9.500717249039e-05 7.441690551932e+00
1.279250000000e+03 -6.162056669573e-03 9.497703647698e-05 7.484060473251e+00
1.279500000000e+03 -5.891778071755e-03 9.476555786297e-05 7.525534384409e+00
1.279750000000e+03 -5.588356275544e-03 9.436608407956e-05 7.566103728186e+00
1.280000000000e+03 -5.251803597730e-03 9.377427132659e-05 7.605761247984e+00
1.280250000000e+03 -4.882479013684e-03 9.298812802674e-05 7.644500922109e+00
1.280500000000e+03 -4.481084944613e-03 9.200804646717e-05 7.682317890389e+00
1.280750000000e+03 -4.048663008668e-03 9.083683586775e-05 7.719208373195e+00
1.281000000000e+03 -3.586588624358e-03 8.947967684897e-05 7.755169585092e+00
1.281250000000e+03 -3.096565009208e-03 8.794407524976e-05 7.790199642340e+00
1.281500000000e+03 -2.580615982938e-03 8.623979439482e-05 7.824297467856e+00
1.281750000000e+03 -2.041077773151e-03 8.437875926612e-05 7.857462693858e+00
1.282000000000e+03 -1.480590033497e-03 8.237493836591e-05 7.889695561595e+00
1.282250000000e+03 -9.020852283984e-04 8.024420370467e-05 7.920996822305e+00
1.282500000000e+03 -3.087764265877e-04 7.800417089004e-05 7.951367639014e+00
1.282750000000e+03 2.958563520253e-04 7.567402112801e-05 7.980809488388e+00
1.283000000000e+03 9.080824816134e-04 7.327430561577e-05 8.009324067768e+00
1.283250000000e+03 1.523939131722e-03 7.082673507872e-05 8.036913204127e+00
1.283500000000e+03 2.139252448851e-03 6.835395551735e-05 8.063578767231e+00
1.283750000000e+03 2.749662178742e-03 6.587931094856e-05 8.089322590019e+00
1.284000000000e+03 3.350649069192e-03 6.342659906411e-05 8.114146391756e+00
1.284250000000e+03 3.937565870883e-03 6.101981451201e-05 8.138051709649e+00
1.284500000000e+03 4.505672031264e-03 5.868285970995e-05 8.161039837235e+00
1.284750000000e+03 5.050171677046e-03 5.643933304919e-05 8.183111768162e+00
1.285000000000e+03 5.566255077912e-03 5.431227219604e-05 8.204268148951e+00
1.285250000000e+03 6.049141866037e-03 5.232383421777e-05 8.224509239555e+00
1.285500000000e+03 6.494127364646e-03 5.049506705493e-05 8.243834879982e+00
1.285750000000e+03 6.896633467826e-03 4.884565397850e-05 8.262244466534e+00
1.286000000000e+03 7.252261892785e-03 4.739360335157e-05 8.279736934882e+00
1.286250000000e+03 7.556848994122e-03 4.615509099296e-05 8.296310750736e+00
1.286500000000e+03 7.806521352035e-03 4.514423744176e-05 8.311963907737e+00
1.286750000000e+03 7.997751103865e-03 4.437290363485e-05 8.326693933153e+00
1.287000000000e+03 8.127410329680e-03 4.385051647937e-05 8.340497898261e+00
1.287250000000e+03 8.192823069436e-03 4.358392578355e-05 8.353372436944e+00
1.287500000000e+03 8.191814303384e-03 4.357728426269e-05 8.365313768998e+00
1.287750000000e+03 8.122754693009e-03 4.383193891441e-05 8.376317729025e+00
1.288000000000e+03 7.984600093117e-03 4.434639134973e-05 8.386379800787e+00
1.288250000000e+03 7.776925443080e-03 4.511629111412e-05 8.395495154071e+00
1.288500000000e+03 7.499951582018e-03 4.613445023613e-05 8.403658686568e+00
1.288750000000e+03 7.154564581005e-03 4.739090060618e-05 8.410865068317e+00
1.289000000000e+03 6.742327163216e-03 4.887299185066e-05 8.417108787360e+00
1.289250000000e+03 6.265481565466e-03 5.056552663399e-05 8.422384196572e+00
1.289500000000e+03 5.726942876047e-03 5.245093365752e-05 8.426685562353e+00
1.289750000000e+03 5.130283835001e-03 5.450947427502e-05 8.430007110753e+00
1.290000000000e+03 4.479709468933e-03 5.671948427902e-05 8.432343074906e+00
1.290250000000e+03 3.780023227643e-03 5.905764154732e-05 8.433687738410e+00
1.290500000000e+03 3.036583217504e-03 6.149926164298e-05 8.434035478635e+00
1.290750000000e+03 2.255250616885e-03 6.401861173691e-05 8.433380804793e+00
1.291000000000e+03 1.442329142452e-03 6.658924357800e-05 8.431718394910e+00
1.291250000000e+03 6.044980238073e-04 6.918433435560e-05 8.429043126500e+00
1.291500000000e+03 -2.512619534293e-04 7.177703527672e-05 8.425350104489e+00
1.291750000000e+03 -1.117747758781e-03 7.434082015265e-05 8.420634684564e+00
1.292000000000e+03 -1.987616920486e-03 7.684982623787e-05 8.414892489906e+00
1.292250000000e+03 -2.853473719205e-03 7.927918683048e-05 8.408119424546e+00
1.292500000000e+03 -3.707956802210e-03 8.160534709128e-05 8.400311681819e+00
1.292750000000e+03 -4.543826368661e-03 8.380635799121e-05 8.391465745947e+00
1.293000000000e+03 -5.354050640080e-03 8.586214662246e-05 8.381578390965e+00
1.293250000000e+03 -6.131889421462e-03 8.775475032585e-05 8.370646674062e+00
1.293500000000e+03 -6.870974044270e-03 8.946853321726e-05 8.358667926511e+00
1.293750000000e+03 -7.565381988590e-03 9.099037325674e-05 8.345639738907e+00
1.294000000000e+03 -8.209705843533e-03 9.230978334335e-05 8.331559946390e+00
1.294250000000e+03 -8.799115237944e-03 9.341900488236e-05 8.316426610725e+00
1.294500000000e+03 -9.329411140908e-03 9.431307331151e-05 8.300238003143e+00
1.294750000000e+03 -9.797072040527e-03 9.498984087988e-05 8.282992585202e+00
1.295000000000e+03 -1.019929154379e-02 9.544995947430e-05 8.264688993093e+00
1.295250000000e+03 -1.053400721613e-02 9.569682793223e-05 8.245326023041e+00
1.295500000000e+03 -1.079992023880e-02 9.573648571964e-05 8.224902621363e+00
1.295750000000e+03 -1.099650675895e-02 9.557750865763e-05 8.203417876715e+00
1.296000000000e+03 -1.112402000917e-02 9.523091467489e-05 8.180871019544e+00
1.296250000000e+03 -1.118348438714e-02 9.470990124144e-05 8.157261426472e+00
1.296500000000e+03 -1.117668100661e-02 9.402965400987e-05 8.132588632220e+00
1.296750000000e+03 -1.110612646046e-02 9.320714468167e-05 8.106852347204e+00
1.297000000000e+03 -1.097504355204e-02 9.226088810285e-05 8.080052483944e+00
1.297250000000e+03 -1.078732509286e-02 9.121070618831e-05 8.052189190839e+00
1.297500000000e+03 -1.054749254157e-02 9.007740277389e-05 8.023262892311e+00
1.297750000000e+03 -1.026064709968e-02 8.888250517800e-05 7.993274337834e+00
1.298000000000e+03 -9.932417071956e-03 8.764802132361e-05 7.962224656112e+00
1.298250000000e+03 -9.568898343034e-03 8.639614201580e-05 7.930115416703e+00
1.298500000000e+03 -9.176592285603e-03 8.514896082693e-05 7.896948695795e+00
1.298750000000e+03 -8.762337436499e-03 8.392819661085e-05 7.862727147171e+00
1.299000000000e+03 -8.333239055504e-03 8.275493449630e-05 7.827454075603e+00
1.299250000000e+03 -7.896593431994e-03 8.164935957114e-05 7.791133512689e+00
1.299500000000e+03 -7.459810682391e-03 8.063049662460e-05 7.753770293033e+00
1.299750000000e+03 -7.030333401567e-03 7.971599465892e-05 7.715370129719e+00
1.300000000000e+03 -6.615554275859e-03 7.892192748196e-05 7.675939688061e+00
1.300250000000e+03 -6.222731241254e-03 7.826259302193e-05 7.635486655571e+00
1.300500000000e+03 -5.858901959174e-03 7.775033684004e-05 7.594019807515e+00
1.300750000000e+03 -5.530797958688e-03 7.739538818205e-05 7.551549066031e+00
1.301000000000e+03 -5.244759388371e-03 7.720573851708e-05 7.508085553014e+00
1.301250000000e+03 -5.006651153933e-03 7.718704331980e-05 7.463641633989e+00
1.301500000000e+03 -4.821781687971e-03 7.734254854372e-05 7.418230953516e+00
1.301750000000e+03 -4.694825338253e-03 7.767303766218e-05 7.371868460727e+00
[truncated: 80,232 more chars]
