# Supplementary material for: Tracking Charge Migration with Frequency-Matched Strobo-Spectroscopy
Source: J Phys Chem A. 2024 Jan 2;128(1):20–7. doi: 10.1021/acs.jpca.3c04234 (PMC10788909; doi:10.1021/acs.jpca.3c04234)
Supplement: Supplementary file 2 — jp3c04234_si_002.zip [file jp3c04234_si_002.zip › supplemental data/Data/dipoles/CM-orbital/tau=4.5000.txt]

# CM-orbital-resolved dipole moment for tau = 4.5000 o.c.
0.000000000000e+00 -1.706603541705e-03 2.359602496194e-05 1.638377480866e+00
2.500000000000e-01 -1.707058410146e-03 2.360298516169e-05 1.638690852022e+00
5.000000000000e-01 -1.708427054077e-03 2.362398085309e-05 1.639631853240e+00
7.500000000000e-01 -1.710734664740e-03 2.365931203480e-05 1.641200881790e+00
1.000000000000e+00 -1.713994232439e-03 2.370911855115e-05 1.643385805427e+00
1.250000000000e+00 -1.718185805346e-03 2.377328461778e-05 1.646161435104e+00
1.500000000000e+00 -1.723263313597e-03 2.385154274270e-05 1.649497207234e+00
1.750000000000e+00 -1.729177102570e-03 2.394371716791e-05 1.653368363658e+00
2.000000000000e+00 -1.735890830536e-03 2.404990082600e-05 1.657761696072e+00
2.250000000000e+00 -1.743388068011e-03 2.417047291842e-05 1.662673762270e+00
2.500000000000e+00 -1.751671222270e-03 2.430600703879e-05 1.668105651638e+00
2.750000000000e+00 -1.760754264226e-03 2.445719065022e-05 1.674061467156e+00
3.000000000000e+00 -1.770659451962e-03 2.462480633925e-05 1.680552094367e+00
3.250000000000e+00 -1.781420752654e-03 2.480975581942e-05 1.687600307547e+00
3.500000000000e+00 -1.793094526429e-03 2.501310026545e-05 1.695242858457e+00
3.750000000000e+00 -1.805768717645e-03 2.523604924506e-05 1.703527487232e+00
4.000000000000e+00 -1.819564890943e-03 2.547994753074e-05 1.712508132783e+00
4.250000000000e+00 -1.834626475498e-03 2.574617212953e-05 1.722240862529e+00
4.500000000000e+00 -1.851098533204e-03 2.603600827694e-05 1.732783090307e+00
4.750000000000e+00 -1.869109315249e-03 2.635050757940e-05 1.744193542675e+00
5.000000000000e+00 -1.888762339309e-03 2.669044014869e-05 1.756531573700e+00
5.250000000000e+00 -1.910135076454e-03 2.705628197702e-05 1.769854175215e+00
5.500000000000e+00 -1.933278135813e-03 2.744825442333e-05 1.784212680105e+00
5.750000000000e+00 -1.958211651190e-03 2.786637049035e-05 1.799649889347e+00
6.000000000000e+00 -1.984923023390e-03 2.831048424118e-05 1.816198734478e+00
6.250000000000e+00 -2.013373315330e-03 2.878035522130e-05 1.833882680872e+00
6.500000000000e+00 -2.043513015544e-03 2.927572062908e-05 1.852716901394e+00
6.750000000000e+00 -2.075301751369e-03 2.979636199371e-05 1.872709987175e+00
7.000000000000e+00 -2.108724999636e-03 3.034214541825e-05 1.893866010805e+00
7.250000000000e+00 -2.143801248066e-03 3.091302023944e-05 1.916186235109e+00
7.500000000000e+00 -2.180578415491e-03 3.150897958595e-05 1.939670813546e+00
7.750000000000e+00 -2.219122214691e-03 3.212998883573e-05 1.964320162707e+00
8.000000000000e+00 -2.259501213461e-03 3.277591148751e-05 1.990136327274e+00
8.250000000000e+00 -2.301772177703e-03 3.344647042072e-05 2.017123860048e+00
8.500000000000e+00 -2.345969577080e-03 3.414123650919e-05 2.045290662328e+00
8.750000000000e+00 -2.392101643416e-03 3.485964590644e-05 2.074648316532e+00
9.000000000000e+00 -2.440154454892e-03 3.560104872796e-05 2.105212256716e+00
9.250000000000e+00 -2.490101972340e-03 3.636478004426e-05 2.137001469643e+00
9.500000000000e+00 -2.541917775539e-03 3.715022005435e-05 2.170037938891e+00
9.750000000000e+00 -2.595584108878e-03 3.795681663810e-05 2.204346232665e+00
1.000000000000e+01 -2.651094540203e-03 3.878408949398e-05 2.239952492372e+00
1.025000000000e+01 -2.708451405771e-03 3.963160663195e-05 2.276883626748e+00
1.050000000000e+01 -2.767660627762e-03 4.049895606756e-05 2.315166343974e+00
1.075000000000e+01 -2.828727523481e-03 4.138572331225e-05 2.354826163486e+00
1.100000000000e+01 -2.891654873722e-03 4.229147354945e-05 2.395886041538e+00
1.125000000000e+01 -2.956444195196e-03 4.321573366955e-05 2.438365654605e+00
1.150000000000e+01 -3.023097240087e-03 4.415804232583e-05 2.482280195278e+00
1.175000000000e+01 -3.091616518314e-03 4.511794124179e-05 2.527639338258e+00
1.200000000000e+01 -3.162003437191e-03 4.609488151874e-05 2.574446929248e+00
1.225000000000e+01 -3.234252983940e-03 4.708825893274e-05 2.622700444782e+00
1.250000000000e+01 -3.308346424121e-03 4.809739307601e-05 2.672390609258e+00
1.275000000000e+01 -3.384244123418e-03 4.912149657413e-05 2.723501920296e+00
1.300000000000e+01 -3.461877576876e-03 5.015962282384e-05 2.776012129669e+00
1.325000000000e+01 -3.541145020922e-03 5.121067757657e-05 2.829892544091e+00
1.350000000000e+01 -3.621910241306e-03 5.227339932240e-05 2.885108635363e+00
1.375000000000e+01 -3.704002705120e-03 5.334634574319e-05 2.941619398088e+00
1.400000000000e+01 -3.787223047397e-03 5.442791235499e-05 2.999378819208e+00
1.425000000000e+01 -3.871347559280e-03 5.551632668993e-05 3.058335696089e+00
1.450000000000e+01 -3.956132391615e-03 5.660964146262e-05 3.118433084121e+00
1.475000000000e+01 -4.041318878221e-03 5.770575056119e-05 3.179609123031e+00
1.500000000000e+01 -4.126637547684e-03 5.880240301018e-05 3.241797482283e+00
1.525000000000e+01 -4.211811685312e-03 5.989722013999e-05 3.304927909127e+00
1.550000000000e+01 -4.296560867875e-03 6.098772646684e-05 3.368926853002e+00
1.575000000000e+01 -4.380604925318e-03 6.207138642120e-05 3.433718209544e+00
1.600000000000e+01 -4.463668293719e-03 6.314564882678e-05 3.499223871735e+00
1.625000000000e+01 -4.545484992739e-03 6.420800147211e-05 3.565364832270e+00
1.650000000000e+01 -4.625803281976e-03 6.525601517329e-05 3.632061785239e+00
1.675000000000e+01 -4.704389932330e-03 6.628739161804e-05 3.699236018777e+00
1.700000000000e+01 -4.781033397180e-03 6.730000235938e-05 3.766810107846e+00
1.725000000000e+01 -4.855545948355e-03 6.829192009197e-05 3.834708747137e+00
1.750000000000e+01 -4.927764727502e-03 6.926143875685e-05 3.902859360043e+00
1.775000000000e+01 -4.997551493424e-03 7.020708492300e-05 3.971192654149e+00
1.800000000000e+01 -5.064792461827e-03 7.112762103559e-05 4.039643071606e+00
1.825000000000e+01 -5.129397358986e-03 7.202204209136e-05 4.108149137138e+00
1.850000000000e+01 -5.191298979376e-03 7.288956582205e-05 4.176653712248e+00
1.875000000000e+01 -5.250452803463e-03 7.372963210861e-05 4.245104149889e+00
1.900000000000e+01 -5.306836371886e-03 7.454188672651e-05 4.313452407933e+00
1.925000000000e+01 -5.360449135705e-03 7.532616683592e-05 4.381655054545e+00
1.950000000000e+01 -5.411311767435e-03 7.608248703106e-05 4.449673246179e+00
1.975000000000e+01 -5.459465594734e-03 7.681103206772e-05 4.517472624758e+00
2.000000000000e+01 -5.504971262053e-03 7.751214183499e-05 4.585023162463e+00
2.025000000000e+01 -5.547907389413e-03 7.818629785666e-05 4.652298941937e+00
2.050000000000e+01 -5.588369071916e-03 7.883410966053e-05 4.719277872419e+00
2.075000000000e+01 -5.626466046254e-03 7.945629945633e-05 4.785941341054e+00
2.100000000000e+01 -5.662321344496e-03 8.005368821959e-05 4.852273803517e+00
2.125000000000e+01 -5.696069187790e-03 8.062718077781e-05 4.918262318160e+00
2.150000000000e+01 -5.727853446644e-03 8.117774898420e-05 4.983896034997e+00
2.175000000000e+01 -5.757825189130e-03 8.170641272592e-05 5.049165654131e+00
2.200000000000e+01 -5.786140327647e-03 8.221422098761e-05 5.114062871865e+00
2.225000000000e+01 -5.812956936109e-03 8.270223264750e-05 5.178579838225e+00
2.250000000000e+01 -5.838432046903e-03 8.317148192097e-05 5.242708654625e+00
2.275000000000e+01 -5.862719067490e-03 8.362298673137e-05 5.306440926333e+00
2.300000000000e+01 -5.885964520521e-03 8.405770803671e-05 5.369767403834e+00
2.325000000000e+01 -5.908305462425e-03 8.447654348334e-05 5.432677720818e+00
2.350000000000e+01 -5.929867777246e-03 8.488028798448e-05 5.495160242268e+00
2.375000000000e+01 -5.950763753356e-03 8.526962279212e-05 5.557202024000e+00
2.400000000000e+01 -5.971090936293e-03 8.564510313991e-05 5.618788885801e+00
2.425000000000e+01 -5.990931808939e-03 8.600722872798e-05 5.679905583885e+00
2.450000000000e+01 -6.010352649873e-03 8.635640879229e-05 5.740536072038e+00
2.475000000000e+01 -6.029403511422e-03 8.669292604441e-05 5.800663840085e+00
2.500000000000e+01 -6.048119261917e-03 8.701697020225e-05 5.860272302877e+00
2.525000000000e+01 -6.066519829969e-03 8.732866943337e-05 5.919345227723e+00
2.550000000000e+01 -6.084610840949e-03 8.762800774267e-05 5.977867183777e+00
2.575000000000e+01 -6.102385647537e-03 8.791494393440e-05 6.035823990594e+00
2.600000000000e+01 -6.119826996125e-03 8.818936846175e-05 6.093203151861e+00
2.625000000000e+01 -6.136907692898e-03 8.845113860159e-05 6.149994262603e+00
2.650000000000e+01 -6.153592224711e-03 8.870008603873e-05 6.206189376049e+00
2.675000000000e+01 -6.169839177498e-03 8.893605335192e-05 6.261783317166e+00
2.700000000000e+01 -6.185602465350e-03 8.915888618818e-05 6.316773932661e+00
2.725000000000e+01 -6.200832073661e-03 8.936843778534e-05 6.371162272145e+00
2.750000000000e+01 -6.215475621260e-03 8.956458341872e-05 6.424952692832e+00
2.775000000000e+01 -6.229480254124e-03 8.974722783958e-05 6.478152877098e+00
2.800000000000e+01 -6.242793656248e-03 8.991631155969e-05 6.530773760559e+00
2.825000000000e+01 -6.255364406347e-03 9.007182042353e-05 6.582829373556e+00
2.850000000000e+01 -6.267143015695e-03 9.021378944790e-05 6.634336596522e+00
2.875000000000e+01 -6.278083540964e-03 9.034228108482e-05 6.685314830011e+00
2.900000000000e+01 -6.288144636445e-03 9.045741509148e-05 6.735785587455e+00
2.925000000000e+01 -6.297289879379e-03 9.055936713462e-05 6.785772026128e+00
2.950000000000e+01 -6.305488257373e-03 9.064836787126e-05 6.835298431548e+00
2.975000000000e+01 -6.312715315256e-03 9.072470096433e-05 6.884389667228e+00
3.000000000000e+01 -6.318954375391e-03 9.078869707235e-05 6.933070605511e+00
3.025000000000e+01 -6.324197100724e-03 9.084076844065e-05 6.981365557647e+00
3.050000000000e+01 -6.328443614565e-03 9.088138600877e-05 7.029297722822e+00
3.075000000000e+01 -6.331702903414e-03 9.091107946541e-05 7.076888673590e+00
3.100000000000e+01 -6.333993553200e-03 9.093043939373e-05 7.124157891375e+00
3.125000000000e+01 -6.335344251273e-03 9.094010145458e-05 7.171122365671e+00
3.150000000000e+01 -6.335793719674e-03 9.094075909460e-05 7.217796268356e+00
3.175000000000e+01 -6.335390098520e-03 9.093316499184e-05 7.264190711188e+00
3.200000000000e+01 -6.334190238222e-03 9.091812087642e-05 7.310313592353e+00
3.225000000000e+01 -6.332259086335e-03 9.089646861354e-05 7.356169531999e+00
3.250000000000e+01 -6.329668861393e-03 9.086908079009e-05 7.401759898365e+00
3.275000000000e+01 -6.326497734631e-03 9.083684545358e-05 7.447082922192e+00
3.300000000000e+01 -6.322828016134e-03 9.080065125183e-05 7.492133895283e+00
3.325000000000e+01 -6.318744116145e-03 9.076137062278e-05 7.536905447358e+00
3.350000000000e+01 -6.314330566647e-03 9.071984096223e-05 7.581387888280e+00
3.375000000000e+01 -6.309670153809e-03 9.067684496766e-05 7.625569603391e+00
3.400000000000e+01 -6.304842071545e-03 9.063309019333e-05 7.669437489846e+00
3.425000000000e+01 -6.299920048816e-03 9.058918563323e-05 7.712977414633e+00
3.450000000000e+01 -6.294970459681e-03 9.054561407906e-05 7.756174679590e+00
3.475000000000e+01 -6.290050632979e-03 9.050273279040e-05 7.799014475017e+00
3.500000000000e+01 -6.285207594015e-03 9.046078021557e-05 7.841482305031e+00
3.525000000000e+01 -6.280477301773e-03 9.041983887345e-05 7.883564368149e+00
3.550000000000e+01 -6.275884347910e-03 9.037981453125e-05 7.925247876964e+00
3.575000000000e+01 -6.271441755589e-03 9.034039795411e-05 7.966521302764e+00
3.600000000000e+01 -6.267151060024e-03 9.030120299278e-05 8.007374531662e+00
3.625000000000e+01 -6.263002785675e-03 9.026168432874e-05 8.047798923781e+00
3.650000000000e+01 -6.258977205047e-03 9.022111409659e-05 8.087787272742e+00
3.675000000000e+01 -6.255045469456e-03 9.017863721089e-05 8.127333661868e+00
3.700000000000e+01 -6.251170914967e-03 9.013327623034e-05 8.166433223481e+00
3.725000000000e+01 -6.247310718478e-03 9.008395125626e-05 8.205081802004e+00
3.750000000000e+01 -6.243417637715e-03 9.002955056511e-05 8.243275534084e+00
3.775000000000e+01 -6.239441646269e-03 8.996884299162e-05 8.281010353724e+00
3.800000000000e+01 -6.235331595919e-03 8.990055864316e-05 8.318281443506e+00
3.825000000000e+01 -6.231036913901e-03 8.982346671141e-05 8.355082647961e+00
3.850000000000e+01 -6.226509281273e-03 8.973638636056e-05 8.391405870629e+00
3.875000000000e+01 -6.221704243840e-03 8.963821427818e-05 8.427240473571e+00
3.900000000000e+01 -6.216582663150e-03 8.952795569925e-05 8.462572699793e+00
3.925000000000e+01 -6.211111927028e-03 8.940475421446e-05 8.497385138690e+00
3.950000000000e+01 -6.205266874502e-03 8.926791945849e-05 8.531656255048e+00
3.975000000000e+01 -6.199030424182e-03 8.911695177910e-05 8.565359998640e+00
4.000000000000e+01 -6.192393928269e-03 8.895156362937e-05 8.598465510953e+00
4.025000000000e+01 -6.185357237456e-03 8.877169569965e-05 8.630936940417e+00
4.050000000000e+01 -6.177928500053e-03 8.857752340866e-05 8.662733373641e+00
4.075000000000e+01 -6.170123663254e-03 8.836946460281e-05 8.693808885706e+00
4.100000000000e+01 -6.161965688363e-03 8.814817724812e-05 8.724112710101e+00
4.125000000000e+01 -6.153483465835e-03 8.791453575138e-05 8.753589522569e+00
4.150000000000e+01 -6.144710453374e-03 8.766964558121e-05 8.782179834571e+00
4.175000000000e+01 -6.135683391061e-03 8.741482417812e-05 8.809820481512e+00
4.200000000000e+01 -6.126440939078e-03 8.715154203234e-05 8.836445198955e+00
4.225000000000e+01 -6.117021972114e-03 8.688143189234e-05 8.861985264072e+00
4.250000000000e+01 -6.107464005111e-03 8.660623554663e-05 8.886370194906e+00
4.275000000000e+01 -6.097801921698e-03 8.632777441175e-05 8.909528479509e+00
4.300000000000e+01 -6.088066745310e-03 8.604789856212e-05 8.931388330134e+00
4.325000000000e+01 -6.078285363683e-03 8.576855218959e-05 8.951878436010e+00
4.350000000000e+01 -6.068479991398e-03 8.549154600504e-05 8.970928702454e+00
4.375000000000e+01 -6.058667704613e-03 8.521878168558e-05 8.988470969118e+00
4.400000000000e+01 -6.048860675112e-03 8.495205368717e-05 9.004439683522e+00
4.425000000000e+01 -6.039066787753e-03 8.469303888706e-05 9.018772523345e+00
4.450000000000e+01 -6.029290359594e-03 8.444334675356e-05 9.031410965861e+00
4.475000000000e+01 -6.019533175729e-03 8.420448681720e-05 9.042300785079e+00
4.500000000000e+01 -6.009795750147e-03 8.397785473907e-05 9.051392479613e+00
4.525000000000e+01 -6.000078745622e-03 8.376472537641e-05 9.058641636961e+00
4.550000000000e+01 -5.990384451472e-03 8.356624973110e-05 9.064009222412e+00
4.575000000000e+01 -5.980718229064e-03 8.338345464307e-05 9.067461808009e+00
4.600000000000e+01 -5.971089844371e-03 8.321724202795e-05 9.068971739417e+00
4.625000000000e+01 -5.961514609281e-03 8.306838985542e-05 9.068517256466e+00
4.650000000000e+01 -5.952014282077e-03 8.293755295671e-05 9.066082563357e+00
4.675000000000e+01 -5.942617692235e-03 8.282526327033e-05 9.061657862911e+00
4.700000000000e+01 -5.933361045997e-03 8.273192948449e-05 9.055239361128e+00
4.725000000000e+01 -5.924287885880e-03 8.265783456787e-05 9.046829238889e+00
4.750000000000e+01 -5.915448696324e-03 8.260313450115e-05 9.036435604384e+00
4.775000000000e+01 -5.906900140251e-03 8.256785449653e-05 9.024072423411e+00
4.800000000000e+01 -5.898703983386e-03 8.255188430653e-05 9.009759419140e+00
4.825000000000e+01 -5.890925763032e-03 8.255497180704e-05 8.993521956893e+00
4.850000000000e+01 -5.883633258907e-03 8.257672121709e-05 8.975390887832e+00
4.875000000000e+01 -5.876894810889e-03 8.261658747460e-05 8.955402366053e+00
4.900000000000e+01 -5.870777554803e-03 8.267387295230e-05 8.933597627235e+00
4.925000000000e+01 -5.865345627039e-03 8.274772471495e-05 8.910022708545e+00
4.950000000000e+01 -5.860658414514e-03 8.283713460466e-05 8.884728138185e+00
4.975000000000e+01 -5.856768922168e-03 8.294092344321e-05 8.857768556362e+00
5.000000000000e+01 -5.853722315064e-03 8.305774831896e-05 8.829202287153e+00
5.025000000000e+01 -5.851554746876e-03 8.318616538522e-05 8.799090853724e+00
5.050000000000e+01 -5.850292284751e-03 8.332471310887e-05 8.767498441224e+00
5.075000000000e+01 -5.849949812160e-03 8.347166965927e-05 8.734491307407e+00
5.100000000000e+01 -5.850531111492e-03 8.362517692989e-05 8.700137159620e+00
5.125000000000e+01 -5.852028802088e-03 8.378335019435e-05 8.664504493396e+00
5.150000000000e+01 -5.854424736409e-03 8.394428331551e-05 8.627661912086e+00
5.175000000000e+01 -5.857690807052e-03 8.410604477679e-05 8.589677447279e+00
5.200000000000e+01 -5.861789754354e-03 8.426670273537e-05 8.550617881824e+00
5.225000000000e+01 -5.866675915163e-03 8.442434692382e-05 8.510548099580e+00
5.250000000000e+01 -5.872296483307e-03 8.457710939686e-05 8.469530482705e+00
5.275000000000e+01 -5.878592838192e-03 8.472323300612e-05 8.427624358350e+00
5.300000000000e+01 -5.885501556423e-03 8.486109585359e-05 8.384885527575e+00
5.325000000000e+01 -5.892955390218e-03 8.498923274100e-05 8.341365872842e+00
5.350000000000e+01 -5.900884144436e-03 8.510635489606e-05 8.297113072459e+00
5.375000000000e+01 -5.909215474624e-03 8.521134142064e-05 8.252170415099e+00
5.400000000000e+01 -5.917875353440e-03 8.530332072373e-05 8.206576735645e+00
5.425000000000e+01 -5.926788374734e-03 8.538171127964e-05 8.160366461323e+00
5.450000000000e+01 -5.935877794904e-03 8.544613297726e-05 8.113569776831e+00
5.475000000000e+01 -5.945065494687e-03 8.549643229450e-05 8.066212899925e+00
5.500000000000e+01 -5.954271793366e-03 8.553268885719e-05 8.018318453556e+00
5.525000000000e+01 -5.963415051501e-03 8.555519939130e-05 7.969905931685e+00
5.550000000000e+01 -5.972411210893e-03 8.556446317515e-05 7.920992231627e+00
5.575000000000e+01 -5.981173296126e-03 8.556115774794e-05 7.871592242596e+00
5.600000000000e+01 -5.989610933346e-03 8.554610392583e-05 7.821719467483e+00
5.625000000000e+01 -5.997629992684e-03 8.552025231429e-05 7.771386653307e+00
5.650000000000e+01 -6.005132401731e-03 8.548465401748e-05 7.720606417074e+00
5.675000000000e+01 -6.012016280257e-03 8.544040516342e-05 7.669391838277e+00
5.700000000000e+01 -6.018176270298e-03 8.538857267867e-05 7.617757007829e+00
5.725000000000e+01 -6.023504199117e-03 8.533021417206e-05 7.565717509612e+00
5.750000000000e+01 -6.027889909402e-03 8.526635821116e-05 7.513290827498e+00
5.775000000000e+01 -6.031222513779e-03 8.519796061268e-05 7.460496662014e+00
5.800000000000e+01 -6.033391901903e-03 8.512587659909e-05 7.407357152070e+00
5.825000000000e+01 -6.034290501973e-03 8.505084164043e-05 7.353896995546e+00
5.850000000000e+01 -6.033815313003e-03 8.497345683456e-05 7.300143467910e+00
5.875000000000e+01 -6.031870150234e-03 8.489417838509e-05 7.246126339744e+00
5.900000000000e+01 -6.028367841305e-03 8.481331205717e-05 7.191877698789e+00
5.925000000000e+01 -6.023232500289e-03 8.473101230408e-05 7.137431682905e+00
5.950000000000e+01 -6.016401701548e-03 8.464728581578e-05 7.082824134123e+00
5.975000000000e+01 -6.007828507473e-03 8.456199934759e-05 7.028092186167e+00
6.000000000000e+01 -5.997483333191e-03 8.447489034341e-05 6.973273797154e+00
6.025000000000e+01 -5.985355485341e-03 8.438557980259e-05 6.918407244150e+00
6.050000000000e+01 -5.971454315717e-03 8.429358711756e-05 6.863530593898e+00
6.075000000000e+01 -5.955809983498e-03 8.419834722950e-05 6.808681163412e+00
6.100000000000e+01 -5.938473710626e-03 8.409922660840e-05 6.753894987111e+00
6.125000000000e+01 -5.919517551179e-03 8.399553953017e-05 6.699206301991e+00
6.150000000000e+01 -5.899033655837e-03 8.388656245828e-05 6.644647063139e+00
6.175000000000e+01 -5.877133037601e-03 8.377154801098e-05 6.590246499419e+00
6.200000000000e+01 -5.853943871671e-03 8.364973550298e-05 6.536030716487e+00
6.225000000000e+01 -5.829609335509e-03 8.352036110221e-05 6.482022354271e+00
6.250000000000e+01 -5.804285034691e-03 8.338266633501e-05 6.428240300883e+00
6.275000000000e+01 -5.778136086501e-03 8.323589984044e-05 6.374699466172e+00
6.300000000000e+01 -5.751333945076e-03 8.307932029222e-05 6.321410616316e+00
6.325000000000e+01 -5.724053078586e-03 8.291219698967e-05 6.268380268392e+00
6.350000000000e+01 -5.696467568921e-03 8.273380912341e-05 6.215610645472e+00
6.375000000000e+01 -5.668747722966e-03 8.254344416408e-05 6.163099690819e+00
6.400000000000e+01 -5.641056808741e-03 8.234039536065e-05 6.110841140459e+00
6.425000000000e+01 -5.613547978551e-03 8.212396041712e-05 6.058824651593e+00
6.450000000000e+01 -5.586361445646e-03 8.189344039972e-05 6.007035986976e+00
6.475000000000e+01 -5.559621980017e-03 8.164813931710e-05 5.955457250615e+00
6.500000000000e+01 -5.533436692781e-03 8.138736799634e-05 5.904067175209e+00
6.525000000000e+01 -5.507893201757e-03 8.111044449138e-05 5.852841454859e+00
6.550000000000e+01 -5.483058161677e-03 8.081668722501e-05 5.801753122890e+00
6.575000000000e+01 -5.458976195784e-03 8.050544884142e-05 5.750772965388e+00
6.600000000000e+01 -5.435669086652e-03 8.017610803876e-05 5.699869969050e+00
6.625000000000e+01 -5.413135365902e-03 7.982807263995e-05 5.649011792473e+00
6.650000000000e+01 -5.391350275301e-03 7.946079521806e-05 5.598165253305e+00
6.675000000000e+01 -5.370266022464e-03 7.907378354766e-05 5.547296826650e+00
6.700000000000e+01 -5.349812448859e-03 7.866661624753e-05 5.496373138480e+00
6.725000000000e+01 -5.329897935264e-03 7.823894384623e-05 5.445361454176e+00
6.750000000000e+01 -5.310410716947e-03 7.779049313045e-05 5.394230145549e+00
6.775000000000e+01 -5.291220420337e-03 7.732109062961e-05 5.342949137812e+00
6.800000000000e+01 -5.272179949831e-03 7.683066718844e-05 5.291490323128e+00
6.825000000000e+01 -5.253127579358e-03 7.631926313537e-05 5.239827943906e+00
6.850000000000e+01 -5.233889331434e-03 7.578703277247e-05 5.187938937420e+00
6.875000000000e+01 -5.214281567936e-03 7.523424380071e-05 5.135803242138e+00
6.900000000000e+01 -5.194113775667e-03 7.466128000494e-05 5.083404068124e+00
6.925000000000e+01 -5.173191487847e-03 7.406867051291e-05 5.030728124607e+00
6.950000000000e+01 -5.151319278168e-03 7.345704679196e-05 4.977765812600e+00
6.975000000000e+01 -5.128303767635e-03 7.282714535198e-05 4.924511374168e+00
7.000000000000e+01 -5.103956747116e-03 7.217983600333e-05 4.870963005451e+00
7.025000000000e+01 -5.078098176644e-03 7.151608502642e-05 4.817122924442e+00
7.050000000000e+01 -5.050558949773e-03 7.083694714635e-05 4.762997399228e+00
7.075000000000e+01 -5.021183738410e-03 7.014361950330e-05 4.708596727084e+00
7.100000000000e+01 -4.989833500314e-03 6.943737521767e-05 4.653935169967e+00
7.125000000000e+01 -4.956387618842e-03 6.871956206847e-05 4.599030836961e+00
7.150000000000e+01 -4.920745835359e-03 6.799160988399e-05 4.543905520226e+00
7.175000000000e+01 -4.882829814187e-03 6.725501287955e-05 4.488584476699e+00
7.200000000000e+01 -4.842584338651e-03 6.651127764437e-05 4.433096163866e+00
7.225000000000e+01 -4.799978233465e-03 6.576196555758e-05 4.377471924775e+00
7.250000000000e+01 -4.755005018379e-03 6.500866858025e-05 4.321745632467e+00
7.275000000000e+01 -4.707683118252e-03 6.425299142171e-05 4.265953293067e+00
7.300000000000e+01 -4.658055837217e-03 6.349653580212e-05 4.210132619458e+00
7.325000000000e+01 -4.606190919180e-03 6.274088516042e-05 4.154322578136e+00
7.350000000000e+01 -4.552179918983e-03 6.198758981682e-05 4.098562922653e+00
7.375000000000e+01 -4.496137426761e-03 6.123815213682e-05 4.042893719315e+00
7.400000000000e+01 -4.438200071345e-03 6.049401200320e-05 3.987354876595e+00
7.425000000000e+01 -4.378525340455e-03 5.975653465559e-05 3.931985689381e+00
7.450000000000e+01 -4.317290209034e-03 5.902699837865e-05 3.876824405543e+00
7.475000000000e+01 -4.254689630601e-03 5.830658445891e-05 3.821907825281e+00
7.500000000000e+01 -4.190934957016e-03 5.759636900687e-05 3.767270942510e+00
7.525000000000e+01 -4.126252108757e-03 5.689731890277e-05 3.712946633131e+00
7.550000000000e+01 -4.060879599068e-03 5.621028383615e-05 3.658965396527e+00
7.575000000000e+01 -3.995066548542e-03 5.553599218644e-05 3.605355153759e+00
7.600000000000e+01 -3.929070588554e-03 5.487503997717e-05 3.552141102393e+00
7.625000000000e+01 -3.863155469149e-03 5.422792386695e-05 3.499345627564e+00
7.650000000000e+01 -3.797588491803e-03 5.359502014646e-05 3.446988265696e+00
7.675000000000e+01 -3.732637835438e-03 5.297658812417e-05 3.395085716045e+00
7.700000000000e+01 -3.668569762931e-03 5.237274414738e-05 3.343651892906e+00
7.725000000000e+01 -3.605645684835e-03 5.178349136156e-05 3.292698011618e+00
7.750000000000e+01 -3.544119073316e-03 5.120871748529e-05 3.242232698837e+00
7.775000000000e+01 -3.484232367619e-03 5.064818983963e-05 3.192262120230e+00
7.800000000000e+01 -3.426213867581e-03 5.010155378343e-05 3.142790115960e+00
7.825000000000e+01 -3.370274636320e-03 4.956833018019e-05 3.093818336766e+00
7.850000000000e+01 -3.316605570953e-03 4.904791599589e-05 3.045346374163e+00
7.875000000000e+01 -3.265374657520e-03 4.853958255924e-05 2.997371878220e+00
7.900000000000e+01 -3.216724420908e-03 4.804247623277e-05 2.949890659676e+00
7.925000000000e+01 -3.170769578197e-03 4.755562024353e-05 2.902896774572e+00
7.950000000000e+01 -3.127595041980e-03 4.707791884320e-05 2.856382592530e+00
7.975000000000e+01 -3.087254240459e-03 4.660816444541e-05 2.810338852078e+00
8.000000000000e+01 -3.049767915528e-03 4.614504778999e-05 2.764754708049e+00
8.025000000000e+01 -3.015123336086e-03 4.568717062220e-05 2.719617779332e+00
8.050000000000e+01 -2.983274032140e-03 4.523306350199e-05 2.674914204368e+00
8.075000000000e+01 -2.954139983288e-03 4.478120487503e-05 2.630628716275e+00
8.100000000000e+01 -2.927608334723e-03 4.433004402390e-05 2.586744745684e+00
8.125000000000e+01 -2.903534584187e-03 4.387802522554e-05 2.543244564814e+00
8.150000000000e+01 -2.881744287296e-03 4.342361343807e-05 2.500109479507e+00
8.175000000000e+01 -2.862035232157e-03 4.296531980189e-05 2.457320082238e+00
8.200000000000e+01 -2.844180088014e-03 4.250172916134e-05 2.414856569501e+00
8.225000000000e+01 -2.827929469423e-03 4.203152413010e-05 2.372699134163e+00
8.250000000000e+01 -2.813015406362e-03 4.155349052495e-05 2.330828432570e+00
8.275000000000e+01 -2.799155142056e-03 4.106658290237e-05 2.289226129228e+00
8.300000000000e+01 -2.786055273073e-03 4.056991851797e-05 2.247875518656e+00
8.325000000000e+01 -2.773416261375e-03 4.006277754603e-05 2.206762215075e+00
8.350000000000e+01 -2.760937198658e-03 3.954462336239e-05 2.165874905255e+00
8.375000000000e+01 -2.748320655388e-03 3.901512715032e-05 2.125206146331e+00
8.400000000000e+01 -2.735277673819e-03 3.847415456384e-05 2.084753194894e+00
8.425000000000e+01 -2.721532660355e-03 3.792176088147e-05 2.044518840663e+00
8.450000000000e+01 -2.706828261461e-03 3.735822579892e-05 2.004512221977e+00
8.475000000000e+01 -2.690929907818e-03 3.678404821195e-05 1.964749589128e+00
8.500000000000e+01 -2.673630072761e-03 3.619994672599e-05 1.925254986299e+00
8.525000000000e+01 -2.654752041220e-03 3.560686224874e-05 1.886060815549e+00
8.550000000000e+01 -2.634153142464e-03 3.500595936168e-05 1.847208251950e+00
8.575000000000e+01 -2.611727268192e-03 3.439862748669e-05 1.808747477550e+00
8.600000000000e+01 -2.587406647424e-03 3.378648058319e-05 1.770737709501e+00
8.625000000000e+01 -2.561162853135e-03 3.317135580713e-05 1.733247001789e+00
8.650000000000e+01 -2.533006956067e-03 3.255530945045e-05 1.696351811203e+00
8.675000000000e+01 -2.502988932416e-03 3.194060994849e-05 1.660136324138e+00
8.700000000000e+01 -2.471196280261e-03 3.132972818201e-05 1.624691556559e+00
8.725000000000e+01 -2.437751951623e-03 3.072532224624e-05 1.590114243795e+00
8.750000000000e+01 -2.402811616718e-03 3.013021377138e-05 1.556505554651e+00
8.775000000000e+01 -2.366560396566e-03 2.954737268837e-05 1.523969664502e+00
8.800000000000e+01 -2.329209227716e-03 2.897990355188e-05 1.492612237356e+00
8.825000000000e+01 -2.290990776397e-03 2.843099079980e-05 1.462538867126e+00
8.850000000000e+01 -2.252155074432e-03 2.790387171214e-05 1.433853526325e+00
8.875000000000e+01 -2.212965158214e-03 2.740180388491e-05 1.406657082469e+00
8.900000000000e+01 -2.173692485038e-03 2.692800076576e-05 1.381045919989e+00
8.925000000000e+01 -2.134612529969e-03 2.648560994739e-05 1.357110718208e+00
8.950000000000e+01 -2.096000626066e-03 2.607766768975e-05 1.334935416174e+00
8.975000000000e+01 -2.058128000822e-03 2.570705255756e-05 1.314596384566e+00
9.000000000000e+01 -2.021258150584e-03 2.537644240785e-05 1.296161826128e+00
9.025000000000e+01 -1.985643622131e-03 2.508827376574e-05 1.279691404315e+00
9.050000000000e+01 -1.951523230356e-03 2.484470412856e-05 1.265236088882e+00
9.075000000000e+01 -1.919119831615e-03 2.464757798704e-05 1.252838209732e+00
9.100000000000e+01 -1.888638666048e-03 2.449840385060e-05 1.242531687567e+00
9.125000000000e+01 -1.860266267830e-03 2.439833099310e-05 1.234342412223e+00
9.150000000000e+01 -1.834169919331e-03 2.434813509822e-05 1.228288732374e+00
9.175000000000e+01 -1.810497628155e-03 2.434821186792e-05 1.224382015337e+00
9.200000000000e+01 -1.789378638769e-03 2.439857904168e-05 1.222627244254e+00
9.225000000000e+01 -1.770924421922e-03 2.449888538003e-05 1.223023607143e+00
9.250000000000e+01 -1.755230114177e-03 2.464842763861e-05 1.225565051330e+00
9.275000000000e+01 -1.742376325723e-03 2.484617417919e-05 1.230240770505e+00
9.300000000000e+01 -1.732431250054e-03 2.509079486979e-05 1.237035610017e+00
9.325000000000e+01 -1.725452984132e-03 2.538069627261e-05 1.245930368989e+00
9.350000000000e+01 -1.721491986714e-03 2.571406228075e-05 1.256902000204e+00
9.375000000000e+01 -1.720593583896e-03 2.608889174527e-05 1.269923707332e+00
9.400000000000e+01 -1.722800437388e-03 2.650304401292e-05 1.284964952017e+00
9.425000000000e+01 -1.728154863829e-03 2.695428499189e-05 1.301991381233e+00
9.450000000000e+01 -1.736700907828e-03 2.744033070001e-05 1.320964704504e+00
9.475000000000e+01 -1.748486074219e-03 2.795888905666e-05 1.341842537029e+00
9.500000000000e+01 -1.763562641474e-03 2.850769878696e-05 1.364578238188e+00
9.525000000000e+01 -1.781988491623e-03 2.908456526751e-05 1.389120775430e+00
9.550000000000e+01 -1.803827409457e-03 2.968739176407e-05 1.415414629584e+00
9.575000000000e+01 -1.829148827212e-03 3.031420615549e-05 1.443399774924e+00
9.600000000000e+01 -1.858026994137e-03 3.096318243112e-05 1.473011741126e+00
9.625000000000e+01 -1.890539594019e-03 3.163265607098e-05 1.504181781815e+00
9.650000000000e+01 -1.926765813496e-03 3.232113394425e-05 1.536837146899e+00
9.675000000000e+01 -1.966783917426e-03 3.302729858140e-05 1.570901471485e+00
9.700000000000e+01 -2.010668341062e-03 3.375000602041e-05 1.606295267215e+00
9.725000000000e+01 -2.058486471855e-03 3.448827940125e-05 1.642936516169e+00
9.750000000000e+01 -2.110295052387e-03 3.524129551513e-05 1.680741343298e+00
9.775000000000e+01 -2.166136365710e-03 3.600836795201e-05 1.719624755019e+00
9.800000000000e+01 -2.226034297237e-03 3.678892632802e-05 1.759501417636e+00
9.825000000000e+01 -2.289990332879e-03 3.758248125904e-05 1.800286449727e+00
9.850000000000e+01 -2.357979672152e-03 3.838861363345e-05 1.841896206598e+00
9.875000000000e+01 -2.429947579944e-03 3.920695353007e-05 1.884249028174e+00
9.900000000000e+01 -2.505805968992e-03 4.003712983092e-05 1.927265931568e+00
9.925000000000e+01 -2.585430394729e-03 4.087875004882e-05 1.970871227478e+00
9.950000000000e+01 -2.668657526936e-03 4.173133863675e-05 2.014993048747e+00
9.975000000000e+01 -2.755283330592e-03 4.259434209083e-05 2.059563782019e+00
1.000000000000e+02 -2.845062050178e-03 4.346709735578e-05 2.104520400818e+00
1.002500000000e+02 -2.937705978076e-03 4.434880493981e-05 2.149804703783e+00
1.005000000000e+02 -3.032886125156e-03 4.523850898602e-05 2.195363465530e+00
1.007500000000e+02 -3.130233808171e-03 4.613508253118e-05 2.241148513908e+00
1.010000000000e+02 -3.229343214062e-03 4.703721836322e-05 2.287116746084e+00
1.012500000000e+02 -3.329774902666e-03 4.794342671055e-05 2.333230101743e+00
1.015000000000e+02 -3.431060243058e-03 4.885203960731e-05 2.379455506044e+00
1.017500000000e+02 -3.532706695830e-03 4.976122277506e-05 2.425764795919e+00
1.020000000000e+02 -3.634203854181e-03 5.066899403705e-05 2.472134641735e+00
1.022500000000e+02 -3.735030134287e-03 5.157324991417e-05 2.518546466074e+00
1.025000000000e+02 -3.834659971044e-03 5.247179755452e-05 2.564986367111e+00
1.027500000000e+02 -3.932571339198e-03 5.336239305706e-05 2.611445038359e+00
1.030000000000e+02 -4.028253417429e-03 5.424278348604e-05 2.657917685444e+00
1.032500000000e+02 -4.121214213471e-03 5.511075278578e-05 2.704403926050e+00
1.035000000000e+02 -4.210987951154e-03 5.596416979278e-05 2.750907664483e+00
1.037500000000e+02 -4.297142016776e-03 5.680103226691e-05 2.797436932544e+00
1.040000000000e+02 -4.379283269421e-03 5.761951244573e-05 2.844003679085e+00
1.042500000000e+02 -4.457063607819e-03 5.841799756531e-05 2.890623506794e+00
1.045000000000e+02 -4.530184592049e-03 5.919512522806e-05 2.937315341642e+00
1.047500000000e+02 -4.598401093123e-03 5.994981197144e-05 2.984101035453e+00
1.050000000000e+02 -4.661523828608e-03 6.068127445985e-05 3.031004896786e+00
1.052500000000e+02 -4.719420797533e-03 6.138904293543e-05 3.078053158925e+00
1.055000000000e+02 -4.772017623735e-03 6.207296407468e-05 3.125273384159e+00
1.057500000000e+02 -4.819296833972e-03 6.273319710509e-05 3.172693820218e+00
1.060000000000e+02 -4.861296153870e-03 6.337019956845e-05 3.220342720445e+00
1.062500000000e+02 -4.898105873142e-03 6.398470484437e-05 3.268247643578e+00
1.065000000000e+02 -4.929865576052e-03 6.457769347265e-05 3.316434752252e+00
1.067500000000e+02 -4.956760161285e-03 6.515036176413e-05 3.364928128229e+00
1.070000000000e+02 -4.979015432291e-03 6.570408253564e-05 3.413749127300e+00
1.072500000000e+02 -4.996893447463e-03 6.624036442698e-05 3.462915784026e+00
1.075000000000e+02 -5.010687778381e-03 6.676080959117e-05 3.512442295266e+00
1.077500000000e+02 -5.020718764783e-03 6.726707184077e-05 3.562338588214e+00
1.080000000000e+02 -5.027328861647e-03 6.776081800836e-05 3.612609987515e+00
1.082500000000e+02 -5.030878425379e-03 6.824369731712e-05 3.663256994008e+00
1.085000000000e+02 -5.031741868248e-03 6.871730361724e-05 3.714275163122e+00
1.087500000000e+02 -5.030303968736e-03 6.918315162718e-05 3.765655109591e+00
1.090000000000e+02 -5.026956711875e-03 6.964266097587e-05 3.817382609289e+00
1.092500000000e+02 -5.022096651051e-03 7.009714491632e-05 3.869438802612e+00
1.095000000000e+02 -5.016122629645e-03 7.054780121221e-05 3.921800491646e+00
1.097500000000e+02 -5.009433826561e-03 7.099571363789e-05 3.974440515954e+00
1.100000000000e+02 -5.002428030475e-03 7.144185567262e-05 4.027328185093e+00
1.102500000000e+02 -4.995500079540e-03 7.188710041320e-05 4.080429770710e+00
1.105000000000e+02 -4.989040425660e-03 7.233223477054e-05 4.133709020678e+00
1.107500000000e+02 -4.983433619574e-03 7.277797427457e-05 4.187127701701e+00
1.110000000000e+02 -4.979056655978e-03 7.322497813333e-05 4.240646135150e+00
1.112500000000e+02 -4.976277097886e-03 7.367386436055e-05 4.294223732755e+00
1.115000000000e+02 -4.975450928067e-03 7.412522265993e-05 4.347819502152e+00
1.117500000000e+02 -4.976920071367e-03 7.457962437829e-05 4.401392531402e+00
1.120000000000e+02 -4.981009597570e-03 7.503762865174e-05 4.454902428628e+00
1.122500000000e+02 -4.988024583796e-03 7.549978351568e-05 4.508309729549e+00
1.125000000000e+02 -4.998246680663e-03 7.596662238124e-05 4.561576255059e+00
1.127500000000e+02 -5.011930410471e-03 7.643865461207e-05 4.614665434800e+00
1.130000000000e+02 -5.029299335663e-03 7.691635162538e-05 4.667542584105e+00
1.132500000000e+02 -5.050542149753e-03 7.740012825633e-05 4.720175152139e+00
1.135000000000e+02 -5.075808887385e-03 7.789031896738e-05 4.772532932593e+00
1.137500000000e+02 -5.105207241459e-03 7.838715294159e-05 4.824588254441e+00
1.140000000000e+02 -5.138799289029e-03 7.889072721021e-05 4.876316146987e+00
1.142500000000e+02 -5.176598614185e-03 7.940098003262e-05 4.927694494185e+00
1.145000000000e+02 -5.218568070355e-03 7.991766056042e-05 4.978704174193e+00
1.147500000000e+02 -5.264618172861e-03 8.044030530532e-05 5.029329194726e+00
1.150000000000e+02 -5.314606310179e-03 8.096820413400e-05 5.079556820982e+00
1.152500000000e+02 -5.368336762290e-03 8.150042115615e-05 5.129377701053e+00
1.155000000000e+02 -5.425561718926e-03 8.203577979210e-05 5.178785985429e+00
1.157500000000e+02 -5.485983199015e-03 8.257283278335e-05 5.227779440618e+00
1.160000000000e+02 -5.549255833367e-03 8.310987876978e-05 5.276359551190e+00
1.162500000000e+02 -5.614990609559e-03 8.364498043884e-05 5.324531608321e+00
1.165000000000e+02 -5.682759408476e-03 8.417598716123e-05 5.372304774832e+00
1.167500000000e+02 -5.752100330475e-03 8.470057578946e-05 5.419692125946e+00
1.170000000000e+02 -5.822523596773e-03 8.521626833224e-05 5.466710651444e+00
1.172500000000e+02 -5.893517988551e-03 8.572040916302e-05 5.513381221339e+00
1.175000000000e+02 -5.964557528361e-03 8.621035033229e-05 5.559728497928e+00
1.177500000000e+02 -6.035108374883e-03 8.668345400356e-05 5.605780800756e+00
1.180000000000e+02 -6.104635929844e-03 8.713708567634e-05 5.651569907026e+00
1.182500000000e+02 -6.172611776556e-03 8.756868284215e-05 5.697130796061e+00
1.185000000000e+02 -6.238520294867e-03 8.797583433989e-05 5.742501333002e+00
1.187500000000e+02 -6.301864957936e-03 8.835628288742e-05 5.787721888335e+00
1.190000000000e+02 -6.362174126522e-03 8.870789759141e-05 5.832834906038e+00
1.192500000000e+02 -6.419006090044e-03 8.902878955303e-05 5.877884420928e+00
1.195000000000e+02 -6.471953457214e-03 8.931732592007e-05 5.922915527176e+00
1.197500000000e+02 -6.520646821050e-03 8.957212722063e-05 5.967973816565e+00
1.200000000000e+02 -6.564757700811e-03 8.979206953832e-05 6.013104786800e+00
1.202500000000e+02 -6.604000724654e-03 8.997628456117e-05 6.058353235892e+00
1.205000000000e+02 -6.638135170142e-03 9.012415375970e-05 6.103762644888e+00
1.207500000000e+02 -6.666965794254e-03 9.023529381968e-05 6.149374569286e+00
1.210000000000e+02 -6.690343109331e-03 9.030953526096e-05 6.195228042021e+00
1.212500000000e+02 -6.708163094629e-03 9.034693911392e-05 6.241359000770e+00
1.215000000000e+02 -6.720366373799e-03 9.034774843622e-05 6.287799748091e+00
1.217500000000e+02 -6.726937093632e-03 9.031237363188e-05 6.334578452277e+00
1.220000000000e+02 -6.727901510641e-03 9.024138421990e-05 6.381718696293e+00
1.222500000000e+02 -6.723326238249e-03 9.013549742568e-05 6.429239077882e+00
1.225000000000e+02 -6.713316254623e-03 8.999553322878e-05 6.477152871379e+00
1.227500000000e+02 -6.698012866510e-03 8.982243183733e-05 6.525467746955e+00
1.230000000000e+02 -6.677591433009e-03 8.961724802581e-05 6.574185555502e+00
1.232500000000e+02 -6.652258982257e-03 8.938114279167e-05 6.623302178629e+00
1.235000000000e+02 -6.622251748159e-03 8.911538022935e-05 6.672807444544e+00
1.237500000000e+02 -6.587832587597e-03 8.882132701121e-05 6.722685111529e+00
1.240000000000e+02 -6.549288321795e-03 8.850045456194e-05 6.772912913142e+00
1.242500000000e+02 -6.506926868687e-03 8.815434235526e-05 6.823462671401e+00
1.245000000000e+02 -6.461074330898e-03 8.778466230694e-05 6.874300466180e+00
1.247500000000e+02 -6.412071933241e-03 8.739318745357e-05 6.925386865875e+00
1.250000000000e+02 -6.360272912190e-03 8.698179027469e-05 6.976677208125e+00
1.252500000000e+02 -6.306039322262e-03 8.655243603106e-05 7.028121931183e+00
1.255000000000e+02 -6.249738772845e-03 8.610717192631e-05 7.079666947546e+00
1.257500000000e+02 -6.191741160092e-03 8.564811513750e-05 7.131254055055e+00
1.260000000000e+02 -6.132415448292e-03 8.517743874259e-05 7.182821380104e+00
1.262500000000e+02 -6.072126495955e-03 8.469735503139e-05 7.234303844983e+00
1.265000000000e+02 -6.011232093282e-03 8.421009744886e-05 7.285633652891e+00
1.267500000000e+02 -5.950080203744e-03 8.371790071418e-05 7.336740785010e+00
1.270000000000e+02 -5.889006626639e-03 8.322297495189e-05 7.387553501058e+00
1.272500000000e+02 -5.828332957101e-03 8.272747486429e-05 7.437998841645e+00
1.275000000000e+02 -5.768364912705e-03 8.223352051151e-05 7.488003122433e+00
1.277500000000e+02 -5.709390902550e-03 8.174316976364e-05 7.537492421593e+00
1.280000000000e+02 -5.651681233528e-03 8.125834687236e-05 7.586393048157e+00
1.282500000000e+02 -5.595487664100e-03 8.078095424552e-05 7.634631995105e+00
1.285000000000e+02 -5.541042926785e-03 8.031277494538e-05 7.682137362469e+00
1.287500000000e+02 -5.488560550142e-03 7.985544945352e-05 7.728838757097e+00
1.290000000000e+02 -5.438235168423e-03 7.941048824073e-05 7.774667652072e+00
1.292500000000e+02 -5.390242956716e-03 7.897928074499e-05 7.819557715701e+00
1.295000000000e+02 -5.344742305954e-03 7.856312661855e-05 7.863445091830e+00
1.297500000000e+02 -5.301874480973e-03 7.816315403122e-05 7.906268645704e+00
1.300000000000e+02 -5.261764411538e-03 7.778034683401e-05 7.947970156154e+00
1.302500000000e+02 -5.224521453629e-03 7.741557243052e-05 7.988494472991e+00
1.305000000000e+02 -5.190240164683e-03 7.706960010265e-05 8.027789619672e+00
1.307500000000e+02 -5.159000940459e-03 7.674310973166e-05 8.065806864927e+00
1.310000000000e+02 -5.130870587150e-03 7.643667830695e-05 8.102500743395e+00
1.312500000000e+02 -5.105902698374e-03 7.615080475698e-05 8.137829053195e+00
1.315000000000e+02 -5.084137964063e-03 7.588591975535e-05 8.171752810603e+00
1.317500000000e+02 -5.065604324956e-03 7.564236448596e-05 8.204236193114e+00
1.320000000000e+02 -5.050316981403e-03 7.542040235364e-05 8.235246450780e+00
1.322500000000e+02 -5.038278287987e-03 7.522023585432e-05 8.264753817930e+00
1.325000000000e+02 -5.029477513036e-03 7.504195383676e-05 8.292731410297e+00
1.327500000000e+02 -5.023890457757e-03 7.488555347010e-05 8.319155120478e+00
1.330000000000e+02 -5.021479093398e-03 7.475097344897e-05 8.344003526492e+00
1.332500000000e+02 -5.022191230053e-03 7.463808291172e-05 8.367257792690e+00
1.335000000000e+02 -5.025960234470e-03 7.454665200524e-05 8.388901593576e+00
1.337500000000e+02 -5.032704816667e-03 7.447636039476e-05 8.408921037599e+00
1.340000000000e+02 -5.042329046989e-03 7.442675230671e-05 8.427304599691e+00
1.342500000000e+02 -5.054722559514e-03 7.439720879673e-05 8.444043071061e+00
1.345000000000e+02 -5.069761011318e-03 7.438710259394e-05 8.459129506002e+00
1.347500000000e+02 -5.087307070229e-03 7.439574569817e-05 8.472559172110e+00
1.350000000000e+02 -5.107211697858e-03 7.442229313417e-05 8.484329510950e+00
1.352500000000e+02 -5.129315595899e-03 7.446570801178e-05 8.494440086426e+00
1.355000000000e+02 -5.153451093111e-03 7.452491013824e-05 8.502892533411e+00
1.357500000000e+02 -5.179444442474e-03 7.459880614019e-05 8.509690499363e+00
1.360000000000e+02 -5.207118372414e-03 7.468623443121e-05 8.514839578278e+00
1.362500000000e+02 -5.236294861460e-03 7.478600246824e-05 8.518347237248e+00
1.365000000000e+02 -5.266797990842e-03 7.489692965690e-05 8.520222736508e+00
1.367500000000e+02 -5.298456866446e-03 7.501780730351e-05 8.520477045107e+00
1.370000000000e+02 -5.331108472762e-03 7.514748424675e-05 8.519122755375e+00
1.372500000000e+02 -5.364600180300e-03 7.528489532949e-05 8.516174000625e+00
1.375000000000e+02 -5.398791849363e-03 7.542907730940e-05 8.511646381330e+00
1.377500000000e+02 -5.433557419731e-03 7.557919165049e-05 8.505556905307e+00
1.380000000000e+02 -5.468785828366e-03 7.573454530127e-05 8.497923947933e+00
1.382500000000e+02 -5.504381152885e-03 7.589460602780e-05 8.488767237385e+00
1.385000000000e+02 -5.540261902060e-03 7.605901299512e-05 8.478107869748e+00
1.387500000000e+02 -5.576359428149e-03 7.622758019118e-05 8.465968353041e+00
1.390000000000e+02 -5.612615407234e-03 7.640029231029e-05 8.452372689346e+00
1.392500000000e+02 -5.648978526817e-03 7.657729503563e-05 8.437346479500e+00
1.395000000000e+02 -5.685400382804e-03 7.675887625322e-05 8.420917062135e+00
1.397500000000e+02 -5.721830901337e-03 7.694543834447e-05 8.403113666586e+00
1.400000000000e+02 -5.758213338918e-03 7.713746560895e-05 8.383967585179e+00
1.402500000000e+02 -5.794479259836e-03 7.733548623659e-05 8.363512344840e+00
1.405000000000e+02 -5.830543533677e-03 7.754002963895e-05 8.341783876234e+00
1.407500000000e+02 -5.866299773714e-03 7.775158209392e-05 8.318820663046e+00
1.410000000000e+02 -5.901616270852e-03 7.797054155542e-05 8.294663863954e+00
1.412500000000e+02 -5.936332686269e-03 7.819716886467e-05 8.269357394467e+00
1.415000000000e+02 -5.970257790818e-03 7.843154021259e-05 8.242947959990e+00
1.417500000000e+02 -6.003168151243e-03 7.867354661040e-05 8.215485031486e+00
1.420000000000e+02 -6.034808362132e-03 7.892282028510e-05 8.187020762744e+00
1.422500000000e+02 -6.064892176976e-03 7.917882061889e-05 8.157609841201e+00
1.425000000000e+02 -6.093105171304e-03 7.944066960355e-05 8.127309283958e+00
1.427500000000e+02 -6.119109056578e-03 7.970716247241e-05 8.096178171287e+00
1.430000000000e+02 -6.142547242592e-03 7.997685429079e-05 8.064277335696e+00
1.432500000000e+02 -6.163051519199e-03 8.024805094109e-05 8.031669012289e+00
1.435000000000e+02 -6.180249871948e-03 8.051881804386e-05 7.998416455148e+00
1.437500000000e+02 -6.193775153610e-03 8.078700910422e-05 7.964583532543e+00
1.440000000000e+02 -6.203274562184e-03 8.105037765788e-05 7.930234320768e+00
1.442500000000e+02 -6.208419678339e-03 8.130659083250e-05 7.895432682464e+00
1.445000000000e+02 -6.208916293922e-03 8.155326119216e-05 7.860241865141e+00
1.447500000000e+02 -6.204513878975e-03 8.178798069661e-05 7.824724095148e+00
1.450000000000e+02 -6.195014854478e-03 8.200842368153e-05 7.788940201913e+00
1.452500000000e+02 -6.180283210561e-03 8.221242822842e-05 7.752949243320e+00
1.455000000000e+02 -6.160251669426e-03 8.239804825644e-05 7.716808165433e+00
1.457500000000e+02 -6.134927573972e-03 8.256360427744e-05 7.680571464876e+00
1.460000000000e+02 -6.104397094577e-03 8.270770530147e-05 7.644290886695e+00
1.462500000000e+02 -6.068827787814e-03 8.282929719877e-05 7.608015126556e+00
1.465000000000e+02 -6.028468997992e-03 8.292782801092e-05 7.571789563138e+00
1.467500000000e+02 -5.983650431325e-03 8.300311385342e-05 7.535656012729e+00
1.470000000000e+02 -5.934778898172e-03 8.305538204920e-05 7.499652496352e+00
1.472500000000e+02 -5.882332941225e-03 8.308533096701e-05 7.463813048537e+00
1.475000000000e+02 -5.826856015685e-03 8.309396663625e-05 7.428167535857e+00
1.477500000000e+02 -5.768948025626e-03 8.308266003890e-05 7.392741521544e+00
1.480000000000e+02 -5.709255489767e-03 8.305315358387e-05 7.357556143071e+00
1.482500000000e+02 -5.648460594894e-03 8.300749649176e-05 7.322628038208e+00
1.485000000000e+02 -5.587270342575e-03 8.294798810723e-05 7.287969284163e+00
1.487500000000e+02 -5.526405182522e-03 8.287712354446e-05 7.253587378463e+00
1.490000000000e+02 -5.466587727586e-03 8.279754029708e-05 7.219485248295e+00
1.492500000000e+02 -5.408532093163e-03 8.271196468088e-05 7.185661277504e+00
1.495000000000e+02 -5.352933918910e-03 8.262316042373e-05 7.152109370594e+00
1.497500000000e+02 -5.300461415499e-03 8.253388094159e-05 7.118819043486e+00
1.500000000000e+02 -5.251747642208e-03 8.244682755401e-05 7.085775531865e+00
1.502500000000e+02 -5.207384050071e-03 8.236461449815e-05 7.052959939539e+00
1.505000000000e+02 -5.167915450281e-03 8.228974624241e-05 7.020349410336e+00
1.507500000000e+02 -5.133836283838e-03 8.222458701856e-05 6.987917333143e+00
1.510000000000e+02 -5.105588102190e-03 8.217133739816e-05 6.955633577406e+00
1.512500000000e+02 -5.083558087727e-03 8.213204292543e-05 6.923464760090e+00
1.515000000000e+02 -5.068078376411e-03 8.210858670352e-05 6.891374542047e+00
1.517500000000e+02 -5.059425972016e-03 8.210269414444e-05 6.859323950923e+00
1.520000000000e+02 -5.057822963401e-03 8.211590770987e-05 6.827271728049e+00
1.522500000000e+02 -5.063436852902e-03 8.214958997760e-05 6.795174693011e+00
1.525000000000e+02 -5.076380759068e-03 8.220494799238e-05 6.762988120136e+00
1.527500000000e+02 -5.096713350613e-03 8.228302759833e-05 6.730666118701e+00
1.530000000000e+02 -5.124438467683e-03 8.238469059535e-05 6.698162008660e+00
1.532500000000e+02 -5.159504354952e-03 8.251060311867e-05 6.665428683545e+00
1.535000000000e+02 -5.201802602844e-03 8.266122434739e-05 6.632418954706e+00
1.537500000000e+02 -5.251166703021e-03 8.283677645327e-05 6.599085867979e+00
1.540000000000e+02 -5.307370525486e-03 8.303723969760e-05 6.565382992639e+00
1.542500000000e+02 -5.370126807341e-03 8.326234986739e-05 6.531264676263e+00
1.545000000000e+02 -5.439085611151e-03 8.351155382860e-05 6.496686266148e+00
1.547500000000e+02 -5.513833291023e-03 8.378396473205e-05 6.461604295088e+00
1.550000000000e+02 -5.593891857190e-03 8.407832719390e-05 6.425976635571e+00
1.552500000000e+02 -5.678719168274e-03 8.439303690638e-05 6.389762619464e+00
1.555000000000e+02 -5.767709835843e-03 8.472613893054e-05 6.352923130662e+00
1.557500000000e+02 -5.860196996892e-03 8.507527807985e-05 6.315420672587e+00
1.560000000000e+02 -5.955455264985e-03 8.543769553468e-05 6.277219409420e+00
1.562500000000e+02 -6.052704653188e-03 8.581025482163e-05 6.238285195893e+00
1.565000000000e+02 -6.151115772864e-03 8.618946924149e-05 6.198585586548e+00
1.567500000000e+02 -6.249816042398e-03 8.657151636915e-05 6.158089845451e+00
1.570000000000e+02 -6.347897033806e-03 8.695216770457e-05 6.116768944529e+00
1.572500000000e+02 -6.444422751948e-03 8.732691242283e-05 6.074595575035e+00
1.575000000000e+02 -6.538438959701e-03 8.769102795583e-05 6.031544157382e+00
1.577500000000e+02 -6.628983255254e-03 8.803961050333e-05 5.987590876444e+00
1.580000000000e+02 -6.715095779605e-03 8.836761815478e-05 5.942713723561e+00
1.582500000000e+02 -6.795830306838e-03 8.866995099513e-05 5.896892573051e+00
1.585000000000e+02 -6.870265680836e-03 8.894153457259e-05 5.850109269512e+00
1.587500000000e+02 -6.937517413855e-03 8.917739100811e-05 5.802347752392e+00
1.590000000000e+02 -6.996749092536e-03 8.937271973103e-05 5.753594188549e+00
1.592500000000e+02 -7.047183468321e-03 8.952297738354e-05 5.703837137362e+00
1.595000000000e+02 -7.088112828047e-03 8.962395475404e-05 5.653067714325e+00
1.597500000000e+02 -7.118908870331e-03 8.967185113767e-05 5.601279776262e+00
1.600000000000e+02 -7.139031425867e-03 8.966334061555e-05 5.548470091107e+00
1.602500000000e+02 -7.148036020870e-03 8.959562944535e-05 5.494638515670e+00
1.605000000000e+02 -7.145579917577e-03 8.946650461927e-05 5.439788144204e+00
1.607500000000e+02 -7.131426723627e-03 8.927436383840e-05 5.383925452853e+00
1.610000000000e+02 -7.105449169931e-03 8.901825277724e-05 5.327060404922e+00
1.612500000000e+02 -7.067630366291e-03 8.869785524693e-05 5.269206544517e+00
1.615000000000e+02 -7.018063215138e-03 8.831348626126e-05 5.210381047137e+00
1.617500000000e+02 -6.956948313979e-03 8.786607023309e-05 5.150604756689e+00
1.620000000000e+02 -6.884590163329e-03 8.735709127100e-05 5.089902181457e+00
1.622500000000e+02 -6.801392136382e-03 8.678856249619e-05 5.028301479283e+00
1.625000000000e+02 -6.707850006819e-03 8.616299814046e-05 4.965834406919e+00
1.627500000000e+02 -6.604544631353e-03 8.548329540925e-05 4.902536262844e+00
1.630000000000e+02 -6.492133845493e-03 8.475267860397e-05 4.838445804976e+00
1.632500000000e+02 -6.371343888898e-03 8.397463974047e-05 4.773605155342e+00
1.635000000000e+02 -6.242960630390e-03 8.315286540736e-05 4.708059699257e+00
1.637500000000e+02 -6.107820733654e-03 8.229113131339e-05 4.641857963903e+00
1.640000000000e+02 -5.966803119427e-03 8.139329006318e-05 4.575051497694e+00
1.642500000000e+02 -5.820820605808e-03 8.046321245156e-05 4.507694733376e+00
1.645000000000e+02 -5.670812028359e-03 7.950473774429e-05 4.439844846633e+00
1.647500000000e+02 -5.517734821613e-03 7.852163883554e-05 4.371561602763e+00
1.650000000000e+02 -5.362558127277e-03 7.751759863370e-05 4.302907199767e+00
1.652500000000e+02 -5.206256276843e-03 7.649619492467e-05 4.233946096498e+00
1.655000000000e+02 -5.049802650463e-03 7.546089423061e-05 4.164744833662e+00
1.657500000000e+02 -4.894163776818e-03 7.441505206807e-05 4.095371840361e+00
1.660000000000e+02 -4.740293587514e-03 7.336191840662e-05 4.025897232758e+00
1.662500000000e+02 -4.589127640099e-03 7.230464609753e-05 3.956392595494e+00
1.665000000000e+02 -4.441577222859e-03 7.124629862029e-05 3.886930752336e+00
1.667500000000e+02 -4.298523270594e-03 7.018986399471e-05 3.817585522728e+00
1.670000000000e+02 -4.160809995082e-03 6.913825673543e-05 3.748431463280e+00
1.672500000000e+02 -4.029238218629e-03 6.809431892715e-05 3.679543593206e+00
1.675000000000e+02 -3.904558442550e-03 6.706081686825e-05 3.610997102178e+00
1.677500000000e+02 -3.787463714502e-03 6.604043095196e-05 3.542867039889e+00
1.680000000000e+02 -3.678582382314e-03 6.503573861208e-05 3.475227987286e+00
1.682500000000e+02 -3.578470840424e-03 6.404919149749e-05 3.408153710530e+00
1.685000000000e+02 -3.487606468685e-03 6.308308792030e-05 3.341716799697e+00
1.687500000000e+02 -3.406380955342e-03 6.213954303988e-05 3.275988295546e+00
1.690000000000e+02 -3.335094102860e-03 6.122045137175e-05 3.211037309804e+00
1.692500000000e+02 -3.273948508396e-03 6.032745072354e-05 3.146930644025e+00
1.695000000000e+02 -3.223045091972e-03 5.946188743597e-05 3.083732415201e+00
1.697500000000e+02 -3.182379863657e-03 5.862478439705e-05 3.021503696395e+00
1.700000000000e+02 -3.151841848508e-03 5.781681037800e-05 2.960302180493e+00
1.702500000000e+02 -3.131212562420e-03 5.703825573608e-05 2.900181878074e+00
1.705000000000e+02 -3.120166892943e-03 5.628902134885e-05 2.841192855764e+00
1.707500000000e+02 -3.118275561341e-03 5.556861002012e-05 2.783381026917e+00
1.710000000000e+02 -3.125009002926e-03 5.487612380639e-05 2.726787997306e+00
1.712500000000e+02 -3.139742850333e-03 5.421027070091e-05 2.671450976349e+00
1.715000000000e+02 -3.161764882715e-03 5.356938252593e-05 2.617402751530e+00
1.717500000000e+02 -3.190283316209e-03 5.295144445991e-05 2.564671733527e+00
1.720000000000e+02 -3.224436208159e-03 5.235412871241e-05 2.513282063251e+00
1.722500000000e+02 -3.263301944111e-03 5.177483459368e-05 2.463253785063e+00
1.725000000000e+02 -3.305910534998e-03 5.121073525138e-05 2.414603071066e+00
1.727500000000e+02 -3.351255602495e-03 5.065882883667e-05 2.367342497689e+00
1.730000000000e+02 -3.398306784263e-03 5.011599411703e-05 2.321481354503e+00
1.732500000000e+02 -3.446022379950e-03 4.957904785943e-05 2.277025984890e+00
1.735000000000e+02 -3.493362052309e-03 4.904480326398e-05 2.233980135912e+00
1.737500000000e+02 -3.539299288387e-03 4.851012857260e-05 2.192345317572e+00
1.740000000000e+02 -3.582833529968e-03 4.797200207474e-05 2.152121148184e+00
1.742500000000e+02 -3.623001821021e-03 4.742756789541e-05 2.113305689211e+00
1.745000000000e+02 -3.658889756957e-03 4.687418661917e-05 2.075895747497e+00
1.747500000000e+02 -3.689641533040e-03 4.630948143522e-05 2.039887152878e+00
1.750000000000e+02 -3.714469103051e-03 4.573137548483e-05 2.005274991816e+00
1.752500000000e+02 -3.732660255382e-03 4.513811188187e-05 1.972053810183e+00
1.755000000000e+02 -3.743585564782e-03 4.452834678814e-05 1.940217768597e+00
1.757500000000e+02 -3.746704179678e-03 4.390111940317e-05 1.909760768540e+00
1.760000000000e+02 -3.741568607764e-03 4.325588554266e-05 1.880676534833e+00
1.762500000000e+02 -3.727828341455e-03 4.259248057623e-05 1.852958676228e+00
1.765000000000e+02 -3.705232457349e-03 4.191116871891e-05 1.826600711553e+00
1.767500000000e+02 -3.673630950663e-03 4.121264066548e-05 1.801596084584e+00
1.770000000000e+02 -3.632975249300e-03 4.049799593001e-05 1.777938155774e+00
1.772500000000e+02 -3.583317709017e-03 3.976872730196e-05 1.755620193303e+00
1.775000000000e+02 -3.524810459364e-03 3.902670183017e-05 1.734635352456e+00
1.777500000000e+02 -3.457703352552e-03 3.827413650825e-05 1.714976659883e+00
1.780000000000e+02 -3.382341297019e-03 3.751357022497e-05 1.696636999177e+00
1.782500000000e+02 -3.299160979704e-03 3.674783279950e-05 1.679609097851e+00
1.785000000000e+02 -3.208686920301e-03 3.598001145239e-05 1.663885522514e+00
1.787500000000e+02 -3.111527018448e-03 3.521341596438e-05 1.649458671956e+00
1.790000000000e+02 -3.008367516268e-03 3.445154242104e-05 1.636320772468e+00
1.792500000000e+02 -2.899967427956e-03 3.369803732955e-05 1.624463867273e+00
1.795000000000e+02 -2.787152414544e-03 3.295666177322e-05 1.613879794664e+00
1.797500000000e+02 -2.670808011153e-03 3.223125548915e-05 1.604560152157e+00
1.800000000000e+02 -2.551872198533e-03 3.152570349729e-05 1.596496238857e+00
1.802500000000e+02 -2.431327280707e-03 3.084390121422e-05 1.589678971025e+00
1.805000000000e+02 -2.310191065638e-03 3.018972204125e-05 1.584098767823e+00
1.807500000000e+02 -2.189507350436e-03 2.956698476575e-05 1.579745403273e+00
1.810000000000e+02 -2.070335743522e-03 2.897942138677e-05 1.576607823823e+00
1.812500000000e+02 -1.953740856046e-03 2.843064447125e-05 1.574673932705e+00
1.815000000000e+02 -1.840780949022e-03 2.792411405103e-05 1.573930343892e+00
1.817500000000e+02 -1.732496107405e-03 2.746310348337e-05 1.574362113426e+00
1.820000000000e+02 -1.629896122910e-03 2.705066393030e-05 1.575952454817e+00
1.822500000000e+02 -1.533948211514e-03 2.668958661642e-05 1.578682450759e+00
1.825000000000e+02 -1.445564765121e-03 2.638236388333e-05 1.582530773356e+00
1.827500000000e+02 -1.365591333265e-03 2.613114855524e-05 1.587473426901e+00
1.830000000000e+02 -1.294795056817e-03 2.593771273607e-05 1.593483527781e+00
1.832500000000e+02 -1.233853790866e-03 2.580340531469e-05 1.600531136385e+00
1.835000000000e+02 -1.183346174081e-03 2.572911256263e-05 1.608583153088e+00
1.837500000000e+02 -1.143742839772e-03 2.571521909056e-05 1.617603293755e+00
1.840000000000e+02 -1.115399057052e-03 2.576157465733e-05 1.627552149819e+00
1.842500000000e+02 -1.098548972221e-03 2.586746590802e-05 1.638387341096e+00
1.845000000000e+02 -1.093301599060e-03 2.603159676573e-05 1.650063766637e+00
1.847500000000e+02 -1.099638738032e-03 2.625207778637e-05 1.662533948174e+00
1.850000000000e+02 -1.117414874868e-03 2.652642699993e-05 1.675748463310e+00
1.852500000000e+02 -1.146359074608e-03 2.685158332033e-05 1.689656463224e+00
1.855000000000e+02 -1.186078893799e-03 2.722393276219e-05 1.704206255719e+00
1.857500000000e+02 -1.236066181234e-03 2.763934865183e-05 1.719345948038e+00
1.860000000000e+02 -1.295704693307e-03 2.809324537048e-05 1.735024123078e+00
1.862500000000e+02 -1.364279312510e-03 2.858064339364e-05 1.751190540431e+00
1.865000000000e+02 -1.440986693596e-03 2.909624728359e-05 1.767796833634e+00
1.867500000000e+02 -1.524947086893e-03 2.963453193186e-05 1.784797195377e+00
1.870000000000e+02 -1.615217113946e-03 3.018983612416e-05 1.802149023242e+00
1.872500000000e+02 -1.710803231698e-03 3.075645799541e-05 1.819813521020e+00
1.875000000000e+02 -1.810675650835e-03 3.132874856987e-05 1.837756232700e+00
1.877500000000e+02 -1.913782386151e-03 3.190124556846e-05 1.855947509522e+00
1.880000000000e+02 -2.019063311040e-03 3.246873871279e-05 1.874362893511e+00
1.882500000000e+02 -2.125463940812e-03 3.302636264632e-05 1.892983423938e+00
1.885000000000e+02 -2.231948821425e-03 3.356968342652e-05 1.911795856710e+00
1.887500000000e+02 -2.337514191226e-03 3.409477860092e-05 1.930792808373e+00
1.890000000000e+02 -2.441199846694e-03 3.459828812774e-05 1.949972820236e+00
1.892500000000e+02 -2.542100112010e-03 3.507744940154e-05 1.969340357493e+00
1.895000000000e+02 -2.639373664218e-03 3.553015544280e-05 1.988905742261e+00
1.897500000000e+02 -2.732252222174e-03 3.595496971720e-05 2.008685035731e+00
1.900000000000e+02 -2.820048012669e-03 3.635112961256e-05 2.028699869603e+00
1.902500000000e+02 -2.902159961437e-03 3.671853916859e-05 2.048977239869e+00
1.905000000000e+02 -2.978078531149e-03 3.705774865245e-05 2.069549262178e+00
1.907500000000e+02 -3.047389215131e-03 3.736992235562e-05 2.090452897870e+00
1.910000000000e+02 -3.109774676614e-03 3.765679572595e-05 2.111729647979e+00
1.912500000000e+02 -3.165015555825e-03 3.792062257540e-05 2.133425219649e+00
1.915000000000e+02 -3.212989972444e-03 3.816411589475e-05 2.155589160700e+00
1.917500000000e+02 -3.253671805067e-03 3.839038186057e-05 2.178274462208e+00
1.920000000000e+02 -3.287127796408e-03 3.860285036458e-05 2.201537124889e+00
1.922500000000e+02 -3.313513603757e-03 3.880520411467e-05 2.225435685665e+00
1.925000000000e+02 -3.333068851784e-03 3.900130605006e-05 2.250030703082e+00
1.927500000000e+02 -3.346111305813e-03 3.919511972311e-05 2.275384196712e+00
1.930000000000e+02 -3.353030292577e-03 3.939065895156e-05 2.301559042968e+00
1.932500000000e+02 -3.354279501990e-03 3.959192556652e-05 2.328618329823e+00
1.935000000000e+02 -3.350369213755e-03 3.980283127378e-05 2.356624669056e+00
1.937500000000e+02 -3.341858040772e-03 4.002714598331e-05 2.385639483764e+00
1.940000000000e+02 -3.329344491370e-03 4.026845196164e-05 2.415722267823e+00
1.942500000000e+02 -3.313458361141e-03 4.053010373126e-05 2.446929841283e+00
1.945000000000e+02 -3.294852110605e-03 4.081519492094e-05 2.479315607621e+00
1.947500000000e+02 -3.274192326780e-03 4.112651557794e-05 2.512928835464e+00
1.950000000000e+02 -3.252151337124e-03 4.146651769379e-05 2.547813968712e+00
1.952500000000e+02 -3.229399218638e-03 4.183731683186e-05 2.584009995569e+00
1.955000000000e+02 -3.206596240598e-03 4.224067184230e-05 2.621549884789e+00
1.957500000000e+02 -3.184385871818e-03 4.267797354179e-05 2.660460094339e+00
1.960000000000e+02 -3.163388326613e-03 4.315023943099e-05 2.700760179942e+00
1.962500000000e+02 -3.144194728517e-03 4.365810272902e-05 2.742462498609e+00
1.965000000000e+02 -3.127361963206e-03 4.420185329085e-05 2.785572018296e+00
1.967500000000e+02 -3.113408235645e-03 4.478142315237e-05 2.830086234639e+00
1.970000000000e+02 -3.102809362048e-03 4.539639462561e-05 2.875995194131e+00
1.972500000000e+02 -3.095995726042e-03 4.604602380481e-05 2.923281619552e+00
1.975000000000e+02 -3.093349907141e-03 4.672925911883e-05 2.971921135779e+00
1.977500000000e+02 -3.095204942307e-03 4.744477772881e-05 3.021882574812e+00
1.980000000000e+02 -3.101843187929e-03 4.819098309772e-05 3.073128366933e+00
1.982500000000e+02 -3.113495756098e-03 4.896604397342e-05 3.125614992783e+00
1.985000000000e+02 -3.130342497379e-03 4.976794063732e-05 3.179293489842e+00
1.987500000000e+02 -3.152512427238e-03 5.059449038705e-05 3.234109998537e+00
1.990000000000e+02 -3.180084553890e-03 5.144337604676e-05 3.290006340527e+00
1.992500000000e+02 -3.213089048425e-03 5.231217803539e-05 3.346920606226e+00
1.995000000000e+02 -3.251508744805e-03 5.319840697623e-05 3.404787755285e+00
1.997500000000e+02 -3.295280929802e-03 5.409953716487e-05 3.463540213931e+00
2.000000000000e+02 -3.344299305329e-03 5.501303401709e-05 3.523108455054e+00
2.002500000000e+02 -3.398416219145e-03 5.593637963494e-05 3.583421571738e+00
2.005000000000e+02 -3.457445010052e-03 5.686709758468e-05 3.644407819446e+00
2.007500000000e+02 -3.521162528909e-03 5.780277480880e-05 3.705995144252e+00
2.010000000000e+02 -3.589311708963e-03 5.874107822620e-05 3.768111675880e+00
2.012500000000e+02 -3.661604334771e-03 5.967977390584e-05 3.830686203854e+00
2.015000000000e+02 -3.737723731220e-03 6.061673459679e-05 3.893648619229e+00
2.017500000000e+02 -3.817327572406e-03 6.154993541316e-05 3.956930339979e+00
2.020000000000e+02 -3.900050616446e-03 6.247748049351e-05 4.020464705970e+00
2.022500000000e+02 -3.985507441348e-03 6.339761676230e-05 4.084187357283e+00
2.025000000000e+02 -4.073295310850e-03 6.430869913424e-05 4.148036591591e+00
2.027500000000e+02 -4.162996944151e-03 6.520921188560e-05 4.211953697981e+00
2.030000000000e+02 -4.254183413456e-03 6.609774790378e-05 4.275883276097e+00
2.032500000000e+02 -4.346417102463e-03 6.697298524061e-05 4.339773528488e+00
2.035000000000e+02 -4.439254559617e-03 6.783372144933e-05 4.403576534124e+00
2.037500000000e+02 -4.532249494351e-03 6.867885526235e-05 4.467248490363e+00
2.040000000000e+02 -4.624955798369e-03 6.950737624989e-05 4.530749927190e+00
2.042500000000e+02 -4.716930532322e-03 7.031835797539e-05 4.594045881316e+00
2.045000000000e+02 -4.807737049912e-03 7.111095199896e-05 4.657106030820e+00
2.047500000000e+02 -4.896948075010e-03 7.188438197275e-05 4.719904778847e+00
2.050000000000e+02 -4.984148824453e-03 7.263793682583e-05 4.782421285530e+00
2.052500000000e+02 -5.068940038072e-03 7.337095985721e-05 4.844639439364e+00
2.055000000000e+02 -5.150940948680e-03 7.408284888191e-05 4.906547767685e+00
2.057500000000e+02 -5.229792180691e-03 7.477305603526e-05 4.968139281880e+00
2.060000000000e+02 -5.305158516897e-03 7.544106691781e-05 5.029411259191e+00
2.062500000000e+02 -5.376731528219e-03 7.608639459031e-05 5.090364961913e+00
2.065000000000e+02 -5.444231964139e-03 7.670857508693e-05 5.151005298903e+00
2.067500000000e+02 -5.507412117583e-03 7.730716165311e-05 5.211340435688e+00
2.070000000000e+02 -5.566057948898e-03 7.788171872827e-05 5.271381360733e+00
2.072500000000e+02 -5.619991165153e-03 7.843182104986e-05 5.331141419176e+00
2.075000000000e+02 -5.669071007633e-03 7.895704754621e-05 5.390635822908e+00
2.077500000000e+02 -5.713195995212e-03 7.945698007125e-05 5.449881151452e+00
2.080000000000e+02 -5.752305376454e-03 7.993120601718e-05 5.508894852887e+00
2.082500000000e+02 -5.786380378387e-03 8.037933080507e-05 5.567694756649e+00
2.085000000000e+02 -5.815445355707e-03 8.080098672517e-05 5.626298610874e+00
2.087500000000e+02 -5.839568506614e-03 8.119584426899e-05 5.684723648111e+00
2.090000000000e+02 -5.858862481762e-03 8.156362752973e-05 5.742986192843e+00
2.092500000000e+02 -5.873484501176e-03 8.190413266485e-05 5.801101310206e+00
2.095000000000e+02 -5.883636142285e-03 8.221724836149e-05 5.859082503100e+00
2.097500000000e+02 -5.889562579669e-03 8.250297653442e-05 5.916941455713e+00
2.100000000000e+02 -5.891551406370e-03 8.276145498584e-05 5.974687827770e+00
2.102500000000e+02 -5.889930714537e-03 8.299297777389e-05 6.032329091455e+00
2.105000000000e+02 -5.885066584417e-03 8.319801461190e-05 6.089870412920e+00
2.107500000000e+02 -5.877359795459e-03 8.337722925650e-05 6.147314570454e+00
2.110000000000e+02 -5.867241889904e-03 8.353149290491e-05 6.204661910308e+00
2.112500000000e+02 -5.855170396670e-03 8.366188133752e-05 6.261910329120e+00
2.115000000000e+02 -5.841623372766e-03 8.376968445259e-05 6.319055282653e+00
2.117500000000e+02 -5.827093240826e-03 8.385640786021e-05 6.376089815511e+00
2.120000000000e+02 -5.812080009624e-03 8.392375923960e-05 6.433004607810e+00
2.122500000000e+02 -5.797083942764e-03 8.397363090404e-05 6.489788036196e+00
2.125000000000e+02 -5.782597814136e-03 8.400807661210e-05 6.546426244719e+00
2.127500000000e+02 -5.769098837632e-03 8.402928255297e-05 6.602903229672e+00
2.130000000000e+02 -5.757040470513e-03 8.403953286218e-05 6.659200929870e+00
2.132500000000e+02 -5.746844228664e-03 8.404116999949e-05 6.715299328224e+00
2.135000000000e+02 -5.738891703279e-03 8.403655238171e-05 6.771176563025e+00
2.137500000000e+02 -5.733517026121e-03 8.402800985186e-05 6.826809048283e+00
2.140000000000e+02 -5.730999829431e-03 8.401779735470e-05 6.882171610133e+00
2.142500000000e+02 -5.731559213873e-03 8.400805394884e-05 6.937237632951e+00
2.145000000000e+02 -5.735348603520e-03 8.400076038176e-05 6.991979222791e+00
2.147500000000e+02 -5.742451790594e-03 8.399770098647e-05 7.046367384916e+00
2.150000000000e+02 -5.752880195434e-03 8.400042916354e-05 7.100372221936e+00
2.152500000000e+02 -5.766571669239e-03 8.401023714813e-05 7.153963144226e+00
2.155000000000e+02 -5.783390671877e-03 8.402814298328e-05 7.207109102189e+00
2.157500000000e+02 -5.803130151021e-03 8.405489929675e-05 7.259778829389e+00
2.160000000000e+02 -5.825514684048e-03 8.409096102957e-05 7.311941104328e+00
2.162500000000e+02 -5.850205240649e-03 8.413648529698e-05 7.363565019074e+00
2.165000000000e+02 -5.876805176730e-03 8.419134855617e-05 7.414620259311e+00
2.167500000000e+02 -5.904867513994e-03 8.425514725496e-05 7.465077385107e+00
2.170000000000e+02 -5.933903204583e-03 8.432723675858e-05 7.514908109739e+00
2.172500000000e+02 -5.963390148872e-03 8.440676172389e-05 7.564085572361e+00
2.175000000000e+02 -5.992783004102e-03 8.449268284652e-05 7.612584593269e+00
2.177500000000e+02 -6.021523500477e-03 8.458376170226e-05 7.660381910540e+00
2.180000000000e+02 -6.049050672385e-03 8.467865761688e-05 7.707456386471e+00
2.182500000000e+02 -6.074811296619e-03 8.477598186182e-05 7.753789181639e+00
2.185000000000e+02 -6.098270081329e-03 8.487424924641e-05 7.799363887488e+00
2.187500000000e+02 -6.118919537105e-03 8.497193420481e-05 7.844166615147e+00
2.190000000000e+02 -6.136289302213e-03 8.506750857892e-05 7.888186034512e+00
2.192500000000e+02 -6.149954945553e-03 8.515951066904e-05 7.931413361897e+00
2.195000000000e+02 -6.159545832832e-03 8.524648416244e-05 7.973842295294e+00
2.197500000000e+02 -6.164752316852e-03 8.532700561095e-05 8.015468896265e+00
2.200000000000e+02 -6.165331877367e-03 8.539978034072e-05 8.056291422614e+00
2.202500000000e+02 -6.161114491737e-03 8.546363890455e-05 8.096310111680e+00
2.205000000000e+02 -6.152006730792e-03 8.551754808631e-05 8.135526923092e+00
2.207500000000e+02 -6.137995026448e-03 8.556062489121e-05 8.173945241239e+00
2.210000000000e+02 -6.119147606831e-03 8.559214793599e-05 8.211569550497e+00
2.212500000000e+02 -6.095615601382e-03 8.561156819059e-05 8.248405082942e+00
2.215000000000e+02 -6.067632814271e-03 8.561851615457e-05 8.284457454823e+00
2.217500000000e+02 -6.035514641140e-03 8.561280956509e-05 8.319732290014e+00
2.220000000000e+02 -5.999655625381e-03 8.559445822301e-05 8.354234848191e+00
2.222500000000e+02 -5.960526062425e-03 8.556366758297e-05 8.387969654284e+00
2.225000000000e+02 -5.918667301738e-03 8.552084068375e-05 8.420940144164e+00
2.227500000000e+02 -5.874685918133e-03 8.546657827224e-05 8.453148328627e+00
2.230000000000e+02 -5.829246841364e-03 8.540167877899e-05 8.484594478044e+00
2.232500000000e+02 -5.783065305202e-03 8.532713540374e-05 8.515276840633e+00
2.235000000000e+02 -5.736897894005e-03 8.524413353525e-05 8.545191388066e+00
2.237500000000e+02 -5.691532630706e-03 8.515404565740e-05 8.574331600620e+00
2.240000000000e+02 -5.647778315229e-03 8.505842507667e-05 8.602688290275e+00
2.242500000000e+02 -5.606453170360e-03 8.495899734476e-05 8.630249460358e+00
2.245000000000e+02 -5.568372974168e-03 8.485764921251e-05 8.657000208667e+00
2.247500000000e+02 -5.534338789815e-03 8.475641474320e-05 8.682922668673e+00
2.250000000000e+02 -5.505124514151e-03 8.465745729477e-05 8.707995991375e+00
2.252500000000e+02 -5.481464252258e-03 8.456304167834e-05 8.732196363476e+00
2.255000000000e+02 -5.464039873023e-03 8.447550430943e-05 8.755497065367e+00
2.257500000000e+02 -5.453468859096e-03 8.439726378257e-05 8.777868564411e+00
2.260000000000e+02 -5.450292654181e-03 8.433074710529e-05 8.799278644281e+00
2.262500000000e+02 -5.454965739276e-03 8.427834560643e-05 8.819692569282e+00
2.265000000000e+02 -5.467845426708e-03 8.424239306418e-05 8.839073282424e+00
2.267500000000e+02 -5.489182908593e-03 8.422506480860e-05 8.857381637552e+00
2.270000000000e+02 -5.519115490779e-03 8.422832809879e-05 8.874576663764e+00
2.272500000000e+02 -5.557660255132e-03 8.425400111353e-05 8.890615861389e+00
2.275000000000e+02 -5.604709354185e-03 8.430361338094e-05 8.905455528212e+00
2.277500000000e+02 -5.660027117464e-03 8.437835429687e-05 8.919051114688e+00
2.280000000000e+02 -5.723249123894e-03 8.447906449358e-05 8.931357603878e+00
2.282500000000e+02 -5.793883077193e-03 8.460611479266e-05 8.942329917845e+00
2.285000000000e+02 -5.871312028236e-03 8.475937867555e-05 8.951923342375e+00
2.287500000000e+02 -5.954799574623e-03 8.493833304477e-05 8.960093969480e+00
2.290000000000e+02 -6.043497221607e-03 8.514201232940e-05 8.966799153099e+00
2.292500000000e+02 -6.136453860908e-03 8.536894839486e-05 8.971997970125e+00
2.295000000000e+02 -6.232626978343e-03 8.561712951316e-05 8.975651688668e+00
2.297500000000e+02 -6.330895845913e-03 8.588408192856e-05 8.977724229014e+00
2.300000000000e+02 -6.430076240572e-03 8.616693874733e-05 8.978182614434e+00
2.302500000000e+02 -6.528936642718e-03 8.646245208635e-05 8.976997410617e+00
2.305000000000e+02 -6.626215621296e-03 8.676705489016e-05 8.974143133653e+00
2.307500000000e+02 -6.720640145698e-03 8.707690512327e-05 8.969598634708e+00
2.310000000000e+02 -6.810944411897e-03 8.738795541749e-05 8.963347437268e+00
2.312500000000e+02 -6.895889038806e-03 8.769604348291e-05 8.955378035468e+00
2.315000000000e+02 -6.974280082540e-03 8.799697237161e-05 8.945684129337e+00
2.317500000000e+02 -7.044987825384e-03 8.828658352539e-05 8.934264806426e+00
2.320000000000e+02 -7.106964612139e-03 8.856083315312e-05 8.921124646439e+00
2.322500000000e+02 -7.159261822125e-03 8.881586758283e-05 8.906273760256e+00
2.325000000000e+02 -7.201045326152e-03 8.904809131208e-05 8.889727746025e+00
2.327500000000e+02 -7.231609250396e-03 8.925422663036e-05 8.871507565262e+00
2.330000000000e+02 -7.250388019264e-03 8.943138784775e-05 8.851639345886e+00
2.332500000000e+02 -7.256965941355e-03 8.957713698840e-05 8.830154099172e+00
2.335000000000e+02 -7.251084869888e-03 8.968950921598e-05 8.807087374367e+00
2.337500000000e+02 -7.232649064415e-03 8.976702217983e-05 8.782478838966e+00
2.340000000000e+02 -7.201727889094e-03 8.980873940592e-05 8.756371813021e+00
2.342500000000e+02 -7.158555561015e-03 8.981433652241e-05 8.728812749573e+00
2.345000000000e+02 -7.103528713145e-03 8.978397074336e-05 8.699850692527e+00
2.347500000000e+02 -7.037201009869e-03 8.971845214820e-05 8.669536706408e+00
2.350000000000e+02 -6.960275921662e-03 8.961908287206e-05 8.637923309652e+00
2.352500000000e+02 -6.873597057163e-03 8.948763395752e-05 8.605063907379e+00
2.355000000000e+02 -6.778136758081e-03 8.932640020984e-05 8.571012252684e+00
2.357500000000e+02 -6.674982386411e-03 8.913817997497e-05 8.535821931395e+00
2.360000000000e+02 -6.565321751457e-03 8.892613013828e-05 8.499545895146e+00
2.362500000000e+02 -6.450427039007e-03 8.869381227503e-05 8.462236036275e+00
2.365000000000e+02 -6.331637644664e-03 8.844507099326e-05 8.423942823111e+00
2.367500000000e+02 -6.210342083791e-03 8.818400301722e-05 8.384714989005e+00
2.370000000000e+02 -6.087959707172e-03 8.791492399365e-05 8.344599281555e+00
2.372500000000e+02 -5.965922362138e-03 8.764227678454e-05 8.303640273018e+00
2.375000000000e+02 -5.845656146990e-03 8.737060713504e-05 8.261880224814e+00
2.377500000000e+02 -5.728563564275e-03 8.710446909196e-05 8.219359009921e+00
2.380000000000e+02 -5.616006480264e-03 8.684834756265e-05 8.176114082457e+00
2.382500000000e+02 -5.509289836571e-03 8.660661926491e-05 8.132180495144e+00
2.385000000000e+02 -5.409646494355e-03 8.638350262111e-05 8.087590954470e+00
2.387500000000e+02 -5.318223324090e-03 8.618298915586e-05 8.042375909780e+00
2.390000000000e+02 -5.236068464119e-03 8.600877780623e-05 7.996563669694e+00
2.392500000000e+02 -5.164120277361e-03 8.586425419319e-05 7.950180538093e+00
2.395000000000e+02 -5.103197696899e-03 8.575244309655e-05 7.903250964302e+00
2.397500000000e+02 -5.053992286459e-03 8.567596559747e-05 7.855797701359e+00
2.400000000000e+02 -5.017061624001e-03 8.563700277103e-05 7.807841965797e+00
2.402500000000e+02 -4.992824550505e-03 8.563726590366e-05 7.759403595167e+00
2.405000000000e+02 -4.981557837650e-03 8.567796992798e-05 7.710501198044e+00
2.407500000000e+02 -4.983394632945e-03 8.575981300254e-05 7.661152294727e+00
2.410000000000e+02 -4.998324137175e-03 8.588295799500e-05 7.611373443935e+00
2.412500000000e+02 -5.026193062815e-03 8.604702433770e-05 7.561180356798e+00
2.415000000000e+02 -5.066708470349e-03 8.625106949026e-05 7.510587996115e+00
2.417500000000e+02 -5.119441920329e-03 8.649361482277e-05 7.459610661634e+00
2.420000000000e+02 -5.183835167818e-03 8.677263195370e-05 7.408262064112e+00
2.422500000000e+02 -5.259206885291e-03 8.708556325279e-05 7.356555386840e+00
2.425000000000e+02 -5.344760871498e-03 8.742932544495e-05 7.304503341110e+00
2.427500000000e+02 -5.439595276303e-03 8.780033913636e-05 7.252118215259e+00
2.430000000000e+02 -5.542712968113e-03 8.819457232295e-05 7.199411921324e+00
2.432500000000e+02 -5.653032874979e-03 8.860757470772e-05 7.146396040866e+00
2.435000000000e+02 -5.769402239367e-03 8.903452179654e-05 7.093081874257e+00
2.437500000000e+02 -5.890609524453e-03 8.947026646478e-05 7.039480490199e+00
2.440000000000e+02 -6.015398013360e-03 8.990939607317e-05 6.985602782303e+00
2.442500000000e+02 -6.142479779899e-03 9.034629530050e-05 6.931459528331e+00
2.445000000000e+02 -6.270549898005e-03 9.077521490972e-05 6.877061455261e+00
2.447500000000e+02 -6.398300730893e-03 9.119034015387e-05 6.822419303724e+00
2.450000000000e+02 -6.524436101287e-03 9.158586294114e-05 6.767543896248e+00
2.452500000000e+02 -6.647685088360e-03 9.195605597132e-05 6.712446204876e+00
2.455000000000e+02 -6.766815405450e-03 9.229534504682e-05 6.657137411324e+00
2.457500000000e+02 -6.880645882354e-03 9.259837934075e-05 6.601628966752e+00
2.460000000000e+02 -6.988058215295e-03 9.286009848111e-05 6.545932637259e+00
2.462500000000e+02 -7.088007495838e-03 9.307579405771e-05 6.490060541786e+00
2.465000000000e+02 -7.179531502658e-03 9.324115759476e-05 6.434025177418e+00
2.467500000000e+02 -7.261758891260e-03 9.335234417732e-05 6.377839424336e+00
2.470000000000e+02 -7.333915725256e-03 9.340601715421e-05 6.321516541422e+00
2.472500000000e+02 -7.395330979483e-03 9.339936236774e-05 6.265070135831e+00
2.475000000000e+02 -7.445440393101e-03 9.333011530968e-05 6.208514123008e+00
2.477500000000e+02 -7.483789356700e-03 9.319657881190e-05 6.151862659590e+00
2.480000000000e+02 -7.510034129481e-03 9.299762560269e-05 6.095130068610e+00
2.482500000000e+02 -7.523942093044e-03 9.273270523191e-05 6.038330739530e+00
2.485000000000e+02 -7.525390450018e-03 9.240182745418e-05 5.981479025232e+00
2.487500000000e+02 -7.514364160110e-03 9.200554321070e-05 5.924589118695e+00
2.490000000000e+02 -7.490952181472e-03 9.154492335969e-05 5.867674934231e+00
2.492500000000e+02 -7.455343187886e-03 9.102152433890e-05 5.810749975374e+00
2.495000000000e+02 -7.407820038015e-03 9.043732976308e-05 5.753827216632e+00
2.497500000000e+02 -7.348753910176e-03 8.979478947171e-05 5.696918980799e+00
2.500000000000e+02 -7.278597480199e-03 8.909672654739e-05 5.640036839912e+00
2.502500000000e+02 -7.197877804538e-03 8.834627541171e-05 5.583191521019e+00
2.505000000000e+02 -7.107188690265e-03 8.754684777779e-05 5.526392839280e+00
2.507500000000e+02 -7.007182888034e-03 8.670209856970e-05 5.469649655242e+00
2.510000000000e+02 -6.898564324391e-03 8.581588845460e-05 5.412969849389e+00
2.512500000000e+02 -6.782080170569e-03 8.489224144642e-05 5.356360337074e+00
2.515000000000e+02 -6.658513115867e-03 8.393524971334e-05 5.299827098782e+00
2.517500000000e+02 -6.528673682447e-03 8.294909259887e-05 5.243375251766e+00
2.520000000000e+02 -6.393392867779e-03 8.193799275980e-05 5.187009135462e+00
2.522500000000e+02 -6.253514983636e-03 8.090617448658e-05 5.130732434427e+00
2.525000000000e+02 -6.109890827981e-03 7.985783342085e-05 5.074548310606e+00
2.527500000000e+02 -5.963371184378e-03 7.879710467557e-05 5.018459560715e+00
2.530000000000e+02 -5.814800701798e-03 7.772803207204e-05 4.962468785605e+00
2.532500000000e+02 -5.665012106166e-03 7.665455535713e-05 4.906578559930e+00
2.535000000000e+02 -5.514820878272e-03 7.558047869397e-05 4.850791613490e+00
2.537500000000e+02 -5.365020229475e-03 7.450944314105e-05 4.795110998785e+00
2.540000000000e+02 -5.216376531933e-03 7.344490830211e-05 4.739540255679e+00
2.542500000000e+02 -5.069625102588e-03 7.239013282434e-05 4.684083557404e+00
2.545000000000e+02 -4.925466443313e-03 7.134815491036e-05 4.628745839725e+00
2.547500000000e+02 -4.784562767205e-03 7.032176278726e-05 4.573532900954e+00
2.550000000000e+02 -4.647534987521e-03 6.931349220154e-05 4.518451478991e+00
2.552500000000e+02 -4.514960087674e-03 6.832563620246e-05 4.463509297437e+00
2.555000000000e+02 -4.387368775076e-03 6.736019370884e-05 4.408715076959e+00
2.557500000000e+02 -4.265243641173e-03 6.641886489747e-05 4.354078518353e+00
2.560000000000e+02 -4.149017630335e-03 6.550304619651e-05 4.299610252665e+00
2.562500000000e+02 -4.039072861290e-03 6.461382423706e-05 4.245321761794e+00
2.565000000000e+02 -3.935739850366e-03 6.375198053993e-05 4.191225274524e+00
2.567500000000e+02 -3.839296927371e-03 6.291798782768e-05 4.137333636903e+00
2.570000000000e+02 -3.749970118361e-03 6.211201646719e-05 4.083660167620e+00
2.572500000000e+02 -3.667933297011e-03 6.133394221786e-05 4.030218499331e+00
2.575000000000e+02 -3.593308623751e-03 6.058336064971e-05 3.977022412343e+00
2.577500000000e+02 -3.526167284222e-03 5.985960315269e-05 3.924085667627e+00
2.580000000000e+02 -3.466530373358e-03 5.916175574666e-05 3.871421840620e+00
2.582500000000e+02 -3.414370074152e-03 5.848868040997e-05 3.819044165041e+00
2.585000000000e+02 -3.369610944205e-03 5.783904666931e-05 3.766965387751e+00
2.587500000000e+02 -3.332131306303e-03 5.721135460476e-05 3.715197639116e+00
2.590000000000e+02 -3.301764678773e-03 5.660392510759e-05 3.663752322379e+00
2.592500000000e+02 -3.278301247805e-03 5.601496678448e-05 3.612640021938e+00
2.595000000000e+02 -3.261489408151e-03 5.544259299620e-05 3.561870433223e+00
2.597500000000e+02 -3.251037275959e-03 5.488484794908e-05 3.511452312615e+00
2.600000000000e+02 -3.246614073121e-03 5.433972719596e-05 3.461393446383e+00
2.602500000000e+02 -3.247851510523e-03 5.380519747750e-05 3.411700637300e+00
2.605000000000e+02 -3.254345257148e-03 5.327921198856e-05 3.362379706362e+00
2.607500000000e+02 -3.265656488758e-03 5.275971870711e-05 3.313435507932e+00
2.610000000000e+02 -3.281313253726e-03 5.224472335968e-05 3.264871954896e+00
2.612500000000e+02 -3.300812046835e-03 5.173227735966e-05 3.216692053691e+00
2.615000000000e+02 -3.323619655223e-03 5.122044951786e-05 3.168897944393e+00
2.617500000000e+02 -3.349175167322e-03 5.070736860782e-05 3.121490948271e+00
2.620000000000e+02 -3.376892047098e-03 5.019124210295e-05 3.074471617130e+00
2.622500000000e+02 -3.406160677128e-03 4.967035715489e-05 3.027839789820e+00
2.625000000000e+02 -3.436351092982e-03 4.914308647361e-05 2.981594649962e+00
2.627500000000e+02 -3.466816199605e-03 4.860789599773e-05 2.935734793257e+00
2.630000000000e+02 -3.496895444607e-03 4.806335071425e-05 2.890258298013e+00
2.632500000000e+02 -3.525919056390e-03 4.750812114207e-05 2.845162809755e+00
2.635000000000e+02 -3.553212765068e-03 4.694099231495e-05 2.800445635351e+00
2.637500000000e+02 -3.578103000299e-03 4.636087055412e-05 2.756103852113e+00
2.640000000000e+02 -3.599922670519e-03 4.576679133611e-05 2.712134438412e+00
2.642500000000e+02 -3.618017312412e-03 4.515792689047e-05 2.668534419213e+00
2.645000000000e+02 -3.631751668018e-03 4.453359419423e-05 2.625301040049e+00
2.647500000000e+02 -3.640516540259e-03 4.389326243628e-05 2.582431958473e+00
2.650000000000e+02 -3.643735842040e-03 4.323655934707e-05 2.539925466271e+00
2.652500000000e+02 -3.640873655046e-03 4.256327803473e-05 2.497780728618e+00
2.655000000000e+02 -3.631441271117e-03 4.187338141382e-05 2.455998052589e+00
2.657500000000e+02 -3.615004035198e-03 4.116700672926e-05 2.414579168049e+00
2.660000000000e+02 -3.591187955884e-03 4.044446877455e-05 2.373527532080e+00
2.662500000000e+02 -3.559685903511e-03 3.970625738400e-05 2.332848636816e+00
2.665000000000e+02 -3.520263367800e-03 3.895303380338e-05 2.292550330679e+00
2.667500000000e+02 -3.472763467980e-03 3.818566971864e-05 2.252643129915e+00
2.670000000000e+02 -3.417111391693e-03 3.740520925305e-05 2.213140529480e+00
2.672500000000e+02 -3.353318053871e-03 3.661287455989e-05 2.174059287763e+00
2.675000000000e+02 -3.281482851373e-03 3.581007454218e-05 2.135419693032e+00
2.677500000000e+02 -3.201795501655e-03 3.499838916013e-05 2.097245789082e+00
2.680000000000e+02 -3.114536915667e-03 3.417956419191e-05 2.059565556237e+00
2.682500000000e+02 -3.020078864753e-03 3.335552959460e-05 2.022411044019e+00
2.685000000000e+02 -2.918882504927e-03 3.252838988824e-05 1.985818434346e+00
2.687500000000e+02 -2.811495820584e-03 3.170041967768e-05 1.949828043999e+00
2.690000000000e+02 -2.698549894395e-03 3.087405814819e-05 1.914484247896e+00
2.692500000000e+02 -2.580754038721e-03 3.005190299918e-05 1.879835325405e+00
2.695000000000e+02 -2.458889818872e-03 2.923670143093e-05 1.845933231944e+00
2.697500000000e+02 -2.333803924771e-03 2.843134164823e-05 1.812833289247e+00
2.700000000000e+02 -2.206399972969e-03 2.763883856446e-05 1.780593805216e+00
2.702500000000e+02 -2.077629308611e-03 2.686231725826e-05 1.749275626100e+00
2.705000000000e+02 -1.948480897956e-03 2.610499483247e-05 1.718941635102e+00
2.707500000000e+02 -1.819970403460e-03 2.537015853094e-05 1.689656202752e+00
2.710000000000e+02 -1.693128587213e-03 2.466114086722e-05 1.661484605270e+00
2.712500000000e+02 -1.568989154025e-03 2.398129199227e-05 1.634492426798e+00
2.715000000000e+02 -1.448576225632e-03 2.333394900988e-05 1.608744954597e+00
2.717500000000e+02 -1.332891651220e-03 2.272240308196e-05 1.584306585184e+00
2.720000000000e+02 -1.222902392682e-03 2.214986789903e-05 1.561240252763e+00
2.722500000000e+02 -1.119528243863e-03 2.161944258011e-05 1.539606890474e+00
2.725000000000e+02 -1.023630073607e-03 2.113407637810e-05 1.519464935892e+00
2.727500000000e+02 -9.359988445932e-04 2.069653470521e-05 1.500869884888e+00
2.730000000000e+02 -8.573455878348e-04 2.030936620773e-05 1.483873900866e+00
2.732500000000e+02 -7.882925379600e-04 1.997487174443e-05 1.468525480675e+00
2.735000000000e+02 -7.293655518338e-04 1.969507530636e-05 1.454869179338e+00
2.737500000000e+02 -6.809880036884e-04 1.947169907490e-05 1.442945390798e+00
2.740000000000e+02 -6.434762299412e-04 1.930614334178e-05 1.432790183819e+00
2.742500000000e+02 -6.170365741782e-04 1.919946979234e-05 1.424435188844e+00
2.745000000000e+02 -6.017640583923e-04 1.915239076866e-05 1.417907532351e+00
2.747500000000e+02 -5.976427546022e-04 1.916526274870e-05 1.413229813371e+00
2.750000000000e+02 -6.045477930967e-04 1.923808660309e-05 1.410420118367e+00
2.752500000000e+02 -6.222489378732e-04 1.937051219325e-05 1.409492069491e+00
2.755000000000e+02 -6.504156888741e-04 1.956185006119e-05 1.410454902194e+00
2.757500000000e+02 -6.886237681664e-04 1.981108732985e-05 1.413313568678e+00
2.760000000000e+02 -7.363628199143e-04 2.011690767906e-05 1.418068862702e+00
2.762500000000e+02 -7.930452586571e-04 2.047771527985e-05 1.424717564545e+00
2.765000000000e+02 -8.580159824774e-04 2.089166239855e-05 1.433252601165e+00
2.767500000000e+02 -9.305628270663e-04 2.135667451986e-05 1.443663221060e+00
2.770000000000e+02 -1.009927504886e-03 2.187049005670e-05 1.455935181097e+00
2.772500000000e+02 -1.095316781909e-03 2.243068825603e-05 1.470050941346e+00
2.775000000000e+02 -1.185913730072e-03 2.303471280773e-05 1.485989869193e+00
2.777500000000e+02 -1.280888839690e-03 2.367990363328e-05 1.503728446197e+00
2.780000000000e+02 -1.379410891055e-03 2.436352539747e-05 1.523240479739e+00
2.782500000000e+02 -1.480657348717e-03 2.508279173613e-05 1.544497312137e+00
2.785000000000e+02 -1.583824195181e-03 2.583488737815e-05 1.567468029278e+00
2.787500000000e+02 -1.688135031773e-03 2.661698766054e-05 1.592119661342e+00
2.790000000000e+02 -1.792849357593e-03 2.742627540769e-05 1.618417378206e+00
2.792500000000e+02 -1.897269939772e-03 2.825995507708e-05 1.646324672494e+00
2.795000000000e+02 -2.000749243549e-03 2.911526615379e-05 1.675803533348e+00
2.797500000000e+02 -2.102694874247e-03 2.998949212740e-05 1.706814604699e+00
2.800000000000e+02 -2.202574010716e-03 3.087996990125e-05 1.739317331489e+00
2.802500000000e+02 -2.299916815661e-03 3.178409558857e-05 1.773270089087e+00
2.805000000000e+02 -2.394318881261e-03 3.269933237601e-05 1.808630299366e+00
2.807500000000e+02 -2.485442740698e-03 3.362321623987e-05 1.845354532527e+00
2.810000000000e+02 -2.573018488030e-03 3.455336284561e-05 1.883398595469e+00
2.812500000000e+02 -2.656843536166e-03 3.548747359688e-05 1.922717610758e+00
2.815000000000e+02 -2.736781570575e-03 3.642334282103e-05 1.963266086096e+00
2.817500000000e+02 -2.812760772034e-03 3.735886607065e-05 2.004997979481e+00
2.820000000000e+02 -2.884771382344e-03 3.829204893482e-05 2.047866761093e+00
2.822500000000e+02 -2.952862583185e-03 3.922101715073e-05 2.091825476884e+00
2.825000000000e+02 -3.017138882699e-03 4.014402713567e-05 2.136826815826e+00
2.827500000000e+02 -3.077755951303e-03 4.105947763478e-05 2.182823184941e+00
2.830000000000e+02 -3.134916002777e-03 4.196592092806e-05 2.229766794216e+00
2.832500000000e+02 -3.188862819070e-03 4.286207427759e-05 2.277609754410e+00
2.835000000000e+02 -3.239876409763e-03 4.374683092567e-05 2.326304189051e+00
2.837500000000e+02 -3.288267399060e-03 4.461926905053e-05 2.375802361376e+00
2.840000000000e+02 -3.334371215794e-03 4.547865496371e-05 2.426056817496e+00
2.842500000000e+02 -3.378542077197e-03 4.632445406200e-05 2.477020543584e+00
2.845000000000e+02 -3.421146961664e-03 4.715635610586e-05 2.528647135808e+00
2.847500000000e+02 -3.462559462075e-03 4.797423799438e-05 2.580890981962e+00
2.850000000000e+02 -3.503153631492e-03 4.877819353827e-05 2.633707449413e+00
2.852500000000e+02 -3.543297862711e-03 4.956848880011e-05 2.687053076084e+00
2.855000000000e+02 -3.583348871269e-03 5.034556460395e-05 2.740885761934e+00
2.857500000000e+02 -3.623645987250e-03 5.111004268613e-05 2.795164952795e+00
2.860000000000e+02 -3.664505696436e-03 5.186271085894e-05 2.849851814122e+00
2.862500000000e+02 -3.706216506212e-03 5.260450129552e-05 2.904909386874e+00
2.865000000000e+02 -3.749034242000e-03 5.333645680464e-05 2.960302724360e+00
2.867500000000e+02 -3.793177869964e-03 5.405971557737e-05 3.015999000197e+00
2.870000000000e+02 -3.838825770198e-03 5.477548332777e-05 3.071967586296e+00
2.872500000000e+02 -3.886112709468e-03 5.548500794444e-05 3.128180096293e+00
2.875000000000e+02 -3.935127553999e-03 5.618955317666e-05 3.184610388789e+00
2.877500000000e+02 -3.985911734819e-03 5.689037283091e-05 3.241234534101e+00
2.880000000000e+02 -4.038458618285e-03 5.758869099029e-05 3.298030735816e+00
2.882500000000e+02 -4.092713716973e-03 5.828567844224e-05 3.354979213044e+00
2.885000000000e+02 -4.148575747633e-03 5.898238834193e-05 3.412062039450e+00
2.887500000000e+02 -4.205898609094e-03 5.967978008356e-05 3.469262949066e+00
2.890000000000e+02 -4.264494337033e-03 6.037869647157e-05 3.526567103398e+00
2.892500000000e+02 -4.324136685393e-03 6.107984127510e-05 3.583960832122e+00
2.895000000000e+02 -4.384565495962e-03 6.178376603319e-05 3.641431346961e+00
2.897500000000e+02 -4.445491681757e-03 6.249086123147e-05 3.698966445750e+00
2.900000000000e+02 -4.506602720982e-03 6.320134985618e-05 3.756554202780e+00
2.902500000000e+02 -4.567568486230e-03 6.391528505786e-05 3.814182658669e+00
2.905000000000e+02 -4.628047351996e-03 6.463255052080e-05 3.871839524914e+00
2.907500000000e+02 -4.687692411903e-03 6.535286358147e-05 3.929511899832e+00
2.910000000000e+02 -4.746157588101e-03 6.607578141668e-05 3.987186009184e+00
2.912500000000e+02 -4.803103571603e-03 6.680071050874e-05 4.044846987808e+00
2.915000000000e+02 -4.858203476249e-03 6.752691605749e-05 4.102478689296e+00
2.917500000000e+02 -4.911148106980e-03 6.825353776710e-05 4.160063553324e+00
2.920000000000e+02 -4.961650878650e-03 6.897960604937e-05 4.217582515418e+00
2.922500000000e+02 -5.009452126865e-03 6.970405803150e-05 4.275014969158e+00
2.925000000000e+02 -5.054322888793e-03 7.042574800797e-05 4.332338792594e+00
2.927500000000e+02 -5.096067956046e-03 7.114346890036e-05 4.389530416477e+00
2.930000000000e+02 -5.134528539851e-03 7.185597242995e-05 4.446564960822e+00
2.932500000000e+02 -5.169584355644e-03 7.256198574945e-05 4.503416408454e+00
2.935000000000e+02 -5.201155304845e-03 7.326023013587e-05 4.560057840838e+00
2.937500000000e+02 -5.229202558343e-03 7.394943837635e-05 4.616461702690e+00
2.940000000000e+02 -5.253729308544e-03 7.462837218028e-05 4.672600116805e+00
2.942500000000e+02 -5.274781048941e-03 7.529583966817e-05 4.728445220877e+00
2.945000000000e+02 -5.292445509121e-03 7.595071087316e-05 4.783969528280e+00
2.947500000000e+02 -5.306852336692e-03 7.659193441742e-05 4.839146311631e+00
2.950000000000e+02 -5.318172407659e-03 7.721855268819e-05 4.893949983210e+00
2.952500000000e+02 -5.326616957613e-03 7.782971666701e-05 4.948356485435e+00
2.955000000000e+02 -5.332436349156e-03 7.842470037370e-05 5.002343662142e+00
2.957500000000e+02 -5.335918619973e-03 7.900291437657e-05 5.055891622145e+00
2.960000000000e+02 -5.337387667948e-03 7.956391826985e-05 5.108983072329e+00
2.962500000000e+02 -5.337201100807e-03 8.010743157966e-05 5.161603620563e+00
2.965000000000e+02 -5.335747714866e-03 8.063334377367e-05 5.213742045287e+00
2.967500000000e+02 -5.333444507737e-03 8.114171456258e-05 5.265390517183e+00
2.970000000000e+02 -5.330733230067e-03 8.163278559886e-05 5.316544780215e+00
2.972500000000e+02 -5.328076424594e-03 8.210700232275e-05 5.367204278660e+00
2.975000000000e+02 -5.325952878792e-03 8.256498864728e-05 5.417372237208e+00
2.977500000000e+02 -5.324852513013e-03 8.300754542157e-05 5.467055686784e+00
2.980000000000e+02 -5.325270698199e-03 8.343564372154e-05 5.516265440338e+00
2.982500000000e+02 -5.327702033574e-03 8.385041481077e-05 5.565016019154e+00
2.985000000000e+02 -5.332633517876e-03 8.425311849675e-05 5.613325531295e+00
2.987500000000e+02 -5.340537283222e-03 8.464513412687e-05 5.661215506173e+00
2.990000000000e+02 -5.351863026407e-03 8.502790268192e-05 5.708710690671e+00
2.992500000000e+02 -5.367030057874e-03 8.540294930787e-05 5.755838806523e+00
2.995000000000e+02 -5.386419274041e-03 8.577186473788e-05 5.802630280407e+00
2.997500000000e+02 -5.410365289073e-03 8.613619691247e-05 5.849117946460e+00
3.000000000000e+02 -5.439148796070e-03 8.649743430142e-05 5.895336728722e+00
3.002500000000e+02 -5.472989385362e-03 8.685697742411e-05 5.941323311084e+00
3.005000000000e+02 -5.512038874385e-03 8.721612074461e-05 5.987115790497e+00
3.007500000000e+02 -5.556375621444e-03 8.757592178857e-05 6.032753330673e+00
3.010000000000e+02 -5.605999725330e-03 8.793723744210e-05 6.078275810416e+00
3.012500000000e+02 -5.660829334079e-03 8.830069512752e-05 6.123723474576e+00
3.015000000000e+02 -5.720698271348e-03 8.866664148760e-05 6.169136589002e+00
3.017500000000e+02 -5.785355067318e-03 8.903512132147e-05 6.214555102451e+00
3.020000000000e+02 -5.854463488169e-03 8.940586189926e-05 6.260018317675e+00
3.022500000000e+02 -5.927604483072e-03 8.977825870030e-05 6.305564571314e+00
3.025000000000e+02 -6.004279725140e-03 9.015137675319e-05 6.351230929256e+00
3.027500000000e+02 -6.083916639993e-03 9.052395357947e-05 6.397052884635e+00
3.030000000000e+02 -6.165874732157e-03 9.089441300747e-05 6.443064076270e+00
3.032500000000e+02 -6.249453166210e-03 9.126087655298e-05 6.489296014219e+00
3.035000000000e+02 -6.333899441626e-03 9.162118823708e-05 6.535777817897e+00
3.037500000000e+02 -6.418418983357e-03 9.197295264665e-05 6.582535964677e+00
3.040000000000e+02 -6.502185455862e-03 9.231357412673e-05 6.629594054832e+00
3.042500000000e+02 -6.584351624977e-03 9.264029341285e-05 6.676972579567e+00
3.045000000000e+02 -6.664060505783e-03 9.295022906683e-05 6.724688710747e+00
3.047500000000e+02 -6.740456626722e-03 9.324042843398e-05 6.772756099861e+00
3.050000000000e+02 -6.812697144373e-03 9.350791265594e-05 6.821184696846e+00
3.052500000000e+02 -6.879962755295e-03 9.374972453408e-05 6.869980579195e+00
3.055000000000e+02 -6.941468112237e-03 9.396297203243e-05 6.919145807382e+00
3.057500000000e+02 -6.996471634291e-03 9.414486960002e-05 6.968678301626e+00
3.060000000000e+02 -7.044284735064e-03 9.429277979225e-05 7.018571735783e+00
3.062500000000e+02 -7.084280142685e-03 9.440425215457e-05 7.068815467293e+00
3.065000000000e+02 -7.115899562533e-03 9.447705868434e-05 7.119394484578e+00
3.067500000000e+02 -7.138660322414e-03 9.450922533127e-05 7.170289393504e+00
3.070000000000e+02 -7.152161334366e-03 9.449906129905e-05 7.221476424985e+00
3.072500000000e+02 -7.156088013559e-03 9.444518376245e-05 7.272927482339e+00
3.075000000000e+02 -7.150216517620e-03 9.434653955254e-05 7.324610211720e+00
3.077500000000e+02 -7.134416992200e-03 9.420241888733e-05 7.376488111036e+00
3.080000000000e+02 -7.108656121995e-03 9.401247484001e-05 7.428520662523e+00
3.082500000000e+02 -7.072998772666e-03 9.377675512146e-05 7.480663498791e+00
3.085000000000e+02 -7.027608806540e-03 9.349568910230e-05 7.532868595540e+00
3.087500000000e+02 -6.972749125983e-03 9.317008823345e-05 7.585084487295e+00
3.090000000000e+02 -6.908780754901e-03 9.280114000071e-05 7.637256510088e+00
3.092500000000e+02 -6.836161066718e-03 9.239048259230e-05 7.689327061030e+00
3.095000000000e+02 -6.755440917111e-03 9.194013591224e-05 7.741235878429e+00
3.097500000000e+02 -6.667260936079e-03 9.145249246617e-05 7.792920333382e+00
3.100000000000e+02 -6.572346682611e-03 9.093032574436e-05 7.844315733828e+00
3.102500000000e+02 -6.471502736711e-03 9.037675893081e-05 7.895355633501e+00
3.105000000000e+02 -6.365605716330e-03 8.979517805305e-05 7.945972144494e+00
3.107500000000e+02 -6.255596367417e-03 8.918936313224e-05 7.996096246591e+00
3.110000000000e+02 -6.142470348811e-03 8.856337990604e-05 8.045658091263e+00
3.112500000000e+02 -6.027267958146e-03 8.792151612372e-05 8.094587294120e+00
3.115000000000e+02 -5.911062876720e-03 8.726825736710e-05 8.142813213718e+00
3.117500000000e+02 -5.794950392426e-03 8.660824597484e-05 8.190265210073e+00
3.120000000000e+02 -5.680034995689e-03 8.594622644548e-05 8.236872883904e+00
3.122500000000e+02 -5.567417703080e-03 8.528700411675e-05 8.282566288929e+00
3.125000000000e+02 -5.458183136868e-03 8.463540844150e-05 8.327276121474e+00
3.127500000000e+02 -5.353386728960e-03 8.399620900540e-05 8.370933882354e+00
3.130000000000e+02 -5.254042232114e-03 8.337409342740e-05 8.413472012033e+00
3.132500000000e+02 -5.161109675730e-03 8.277360676087e-05 8.454824005821e+00
3.135000000000e+02 -5.075484210454e-03 8.219908322857e-05 8.494924504632e+00
3.137500000000e+02 -4.997985898860e-03 8.165461486279e-05 8.533709367041e+00
3.140000000000e+02 -4.929350453928e-03 8.114399566941e-05 8.571115733180e+00
3.142500000000e+02 -4.870221320539e-03 8.067067058121e-05 8.607082075342e+00
3.145000000000e+02 -4.821143048565e-03 8.023772247800e-05 8.641548245287e+00
3.147500000000e+02 -4.782555914078e-03 7.984784409584e-05 8.674455528629e+00
3.150000000000e+02 -4.754792034919e-03 7.950327970985e-05 8.705746701003e+00
3.152500000000e+02 -4.738072915861e-03 7.920583821322e-05 8.735366098663e+00
3.155000000000e+02 -4.732508322476e-03 7.895689654683e-05 8.763259706037e+00
3.157500000000e+02 -4.738096548413e-03 7.875738673807e-05 8.789375258816e+00
3.160000000000e+02 -4.754725859732e-03 7.860777768537e-05 8.813662376240e+00
3.162500000000e+02 -4.782177269129e-03 7.850807606133e-05 8.836072709855e+00
3.165000000000e+02 -4.820128407770e-03 7.845782689472e-05 8.856560119820e+00
3.167500000000e+02 -4.868158385595e-03 7.845609779275e-05 8.875080869776e+00
3.170000000000e+02 -4.925753653071e-03 7.850158097297e-05 8.891593849018e+00
3.172500000000e+02 -4.992314745003e-03 7.859262641993e-05 8.906060805268e+00
3.175000000000e+02 -5.067163817728e-03 7.872720274862e-05 8.918446593661e+00
3.177500000000e+02 -5.149552757620e-03 7.890296724500e-05 8.928719434128e+00
3.180000000000e+02 -5.238671763209e-03 7.911720391784e-05 8.936851167501e+00
3.182500000000e+02 -5.333658350680e-03 7.936690872398e-05 8.942817514262e+00
3.185000000000e+02 -5.433606631232e-03 7.964886473980e-05 8.946598316707e+00
3.187500000000e+02 -5.537576816653e-03 7.995965522720e-05 8.948177767953e+00
3.190000000000e+02 -5.644604724880e-03 8.029569338211e-05 8.947544614461e+00
3.192500000000e+02 -5.753711260709e-03 8.065327463416e-05 8.944692336927e+00
3.195000000000e+02 -5.863911719115e-03 8.102860914042e-05 8.939619291687e+00
3.197500000000e+02 -5.974224850657e-03 8.141779050241e-05 8.932328819446e+00
3.200000000000e+02 -6.083681579337e-03 8.181684729860e-05 8.922829311072e+00
3.202500000000e+02 -6.191333319299e-03 8.222183509743e-05 8.911134240146e+00
3.205000000000e+02 -6.296259785799e-03 8.262885245319e-05 8.897262149211e+00
3.207500000000e+02 -6.397576270245e-03 8.303406214630e-05 8.881236597782e+00
3.210000000000e+02 -6.494440389193e-03 8.343372122926e-05 8.863086080611e+00
3.212500000000e+02 -6.586058177769e-03 8.382421033473e-05 8.842843907681e+00
3.215000000000e+02 -6.671689579332e-03 8.420206193480e-05 8.820548056652e+00
3.217500000000e+02 -6.750653352180e-03 8.456398735351e-05 8.796241008743e+00
3.220000000000e+02 -6.822331338470e-03 8.490690462323e-05 8.769969556614e+00
3.222500000000e+02 -6.886172180210e-03 8.522796042498e-05 8.741784608842e+00
3.225000000000e+02 -6.941694413448e-03 8.552455356106e-05 8.711740974563e+00
3.227500000000e+02 -6.988489051212e-03 8.579434817946e-05 8.679897151217e+00
3.230000000000e+02 -7.026221673078e-03 8.603529581167e-05 8.646315098493e+00
3.232500000000e+02 -7.054634113351e-03 8.624564819429e-05 8.611060018013e+00
3.235000000000e+02 -7.073545764249e-03 8.642396102948e-05 8.574200124731e+00
3.237500000000e+02 -7.082854543334e-03 8.656906823101e-05 8.535806416961e+00
3.240000000000e+02 -7.082537333146e-03 8.668021069033e-05 8.495952446562e+00
3.242500000000e+02 -7.072649789023e-03 8.675700369148e-05 8.454714078985e+00
3.245000000000e+02 -7.053325585903e-03 8.679928672209e-05 8.412169251708e+00
3.247500000000e+02 -7.024775227978e-03 8.680720321852e-05 8.368397719239e+00
3.250000000000e+02 -6.987283915550e-03 8.678123581332e-05 8.323480790513e+00
3.252500000000e+02 -6.941208746819e-03 8.672217784556e-05 8.277501049394e+00
3.255000000000e+02 -6.886975166274e-03 8.663110186780e-05 8.230542062885e+00
3.257500000000e+02 -6.825072846319e-03 8.650932423934e-05 8.182688070431e+00
3.260000000000e+02 -6.756050987866e-03 8.635842425619e-05 8.134023658265e+00
3.262500000000e+02 -6.680512887034e-03 8.618022126791e-05 8.084633416185e+00
3.265000000000e+02 -6.599110121749e-03 8.597670456040e-05 8.034601581244e+00
3.267500000000e+02 -6.512536273487e-03 8.575003454392e-05 7.984011667779e+00
3.270000000000e+02 -6.421520654325e-03 8.550253056910e-05 7.932946091078e+00
3.272500000000e+02 -6.326821574786e-03 8.523662686299e-05 7.881485784536e+00
3.275000000000e+02 -6.229219471620e-03 8.495484784479e-05 7.829709819079e+00
3.277500000000e+02 -6.129509841352e-03 8.465970896798e-05 7.777695029265e+00
3.280000000000e+02 -6.028496103364e-03 8.435377601337e-05 7.725515648031e+00
3.282500000000e+02 -5.926982655945e-03 8.403957856323e-05 7.673242960686e+00
3.285000000000e+02 -5.825767863259e-03 8.371966206888e-05 7.620944981027e+00
3.287500000000e+02 -5.725637081401e-03 8.339658777487e-05 7.568686150430e+00
3.290000000000e+02 -5.627356104355e-03 8.307279620026e-05 7.516527070587e+00
3.292500000000e+02 -5.531664912550e-03 8.275061983140e-05 7.464524267421e+00
3.295000000000e+02 -5.439271681514e-03 8.243233288732e-05 7.412729993073e+00
3.297500000000e+02 -5.350847260523e-03 8.211998451985e-05 7.361192060383e+00
3.300000000000e+02 -5.267020060505e-03 8.181545129793e-05 7.309953719545e+00
3.302500000000e+02 -5.188371018034e-03 8.152047890736e-05 7.259053569662e+00
3.305000000000e+02 -5.115429203238e-03 8.123663876816e-05 7.208525510841e+00
3.307500000000e+02 -5.048668267545e-03 8.096530839616e-05 7.158398727479e+00
3.310000000000e+02 -4.988503278339e-03 8.070766462218e-05 7.108697710631e+00
3.312500000000e+02 -4.935288184519e-03 8.046468513628e-05 7.059442310390e+00
3.315000000000e+02 -4.889313921015e-03 8.023713852978e-05 7.010647821898e+00
3.317500000000e+02 -4.850807197944e-03 8.002557400885e-05 6.962325094325e+00
3.320000000000e+02 -4.819929913469e-03 7.983034033204e-05 6.914480670198e+00
3.322500000000e+02 -4.796779255251e-03 7.965158872794e-05 6.867116945257e+00
3.325000000000e+02 -4.781388444891e-03 7.948927844567e-05 6.820232348345e+00
3.327500000000e+02 -4.773728049527e-03 7.934318640668e-05 6.773821540535e+00
3.330000000000e+02 -4.773707927327e-03 7.921291896165e-05 6.727875623631e+00
3.332500000000e+02 -4.781179583418e-03 7.909792454730e-05 6.682382364731e+00
3.335000000000e+02 -4.795938928431e-03 7.899750748080e-05 6.637326427740e+00
3.337500000000e+02 -4.817729369133e-03 7.891084245853e-05 6.592689610530e+00
3.340000000000e+02 -4.846245145506e-03 7.883698900474e-05 6.548451089410e+00
3.342500000000e+02 -4.881134893324e-03 7.877490919816e-05 6.504587660776e+00
3.345000000000e+02 -4.922005273714e-03 7.872348074806e-05 6.461073987941e+00
3.347500000000e+02 -4.968424619073e-03 7.868148796883e-05 6.417882844282e+00
3.350000000000e+02 -5.019926581011e-03 7.864765137566e-05 6.374985356878e+00
3.352500000000e+02 -5.076013678087e-03 7.862065415226e-05 6.332351242121e+00
3.355000000000e+02 -5.136160802443e-03 7.859913263866e-05 6.289949042359e+00
3.357500000000e+02 -5.199818655053e-03 7.858167933700e-05 6.247746355670e+00
3.360000000000e+02 -5.266417129095e-03 7.856684429078e-05 6.205710062718e+00
3.362500000000e+02 -5.335368622121e-03 7.855314642605e-05 6.163806544595e+00
3.365000000000e+02 -5.406071235261e-03 7.853911087261e-05 6.122001897097e+00
3.367500000000e+02 -5.477911962420e-03 7.852322720736e-05 6.080262135905e+00
3.370000000000e+02 -5.550269860266e-03 7.850397222353e-05 6.038553390518e+00
3.372500000000e+02 -5.622519330256e-03 7.847978856415e-05 5.996842089414e+00
3.375000000000e+02 -5.694033395708e-03 7.844910367422e-05 5.955095130902e+00
3.377500000000e+02 -5.764187124785e-03 7.841034524927e-05 5.913280041269e+00
3.380000000000e+02 -5.832361005361e-03 7.836193893537e-05 5.871365116707e+00
3.382500000000e+02 -5.897944551874e-03 7.830231340211e-05 5.829319548716e+00
3.385000000000e+02 -5.960339801357e-03 7.822990712647e-05 5.787113531508e+00
3.387500000000e+02 -6.018964939058e-03 7.814317732338e-05 5.744718348647e+00
3.390000000000e+02 -6.073257738450e-03 7.804060388189e-05 5.702106441160e+00
3.392500000000e+02 -6.122679048770e-03 7.792070404034e-05 5.659251451816e+00
3.395000000000e+02 -6.166716144574e-03 7.778205915956e-05 5.616128251789e+00
3.397500000000e+02 -6.204886100332e-03 7.762330462963e-05 5.572712945358e+00
3.400000000000e+02 -6.236739061192e-03 7.744314636876e-05 5.528982854957e+00
3.402500000000e+02 -6.261861207885e-03 7.724037447246e-05 5.484916494915e+00
3.405000000000e+02 -6.279877741752e-03 7.701388671938e-05 5.440493525199e+00
3.407500000000e+02 -6.290455727008e-03 7.676269908882e-05 5.395694702612e+00
3.410000000000e+02 -6.293306824985e-03 7.648593971657e-05 5.350501818331e+00
3.412500000000e+02 -6.288189867439e-03 7.618286926828e-05 5.304897640500e+00
3.415000000000e+02 -6.274913233502e-03 7.585290529730e-05 5.258865853699e+00
3.417500000000e+02 -6.253336978689e-03 7.549563745571e-05 5.212391003181e+00
3.420000000000e+02 -6.223374809274e-03 7.511081532655e-05 5.165458454149e+00
3.422500000000e+02 -6.184995710763e-03 7.469837167559e-05 5.118054353826e+00
3.425000000000e+02 -6.138225291400e-03 7.425840507214e-05 5.070165616825e+00
3.427500000000e+02 -6.083146806809e-03 7.379122239612e-05 5.021779920654e+00
3.430000000000e+02 -6.019901929354e-03 7.329732471437e-05 4.972885718433e+00
3.432500000000e+02 -5.948691141279e-03 7.277737656128e-05 4.923472275454e+00
3.435000000000e+02 -5.869773623880e-03 7.223221647434e-05 4.873529718209e+00
3.437500000000e+02 -5.783466668351e-03 7.166285205709e-05 4.823049101135e+00
3.440000000000e+02 -5.690144769079e-03 7.107042225343e-05 4.772022496189e+00
3.442500000000e+02 -5.590238215066e-03 7.045621402765e-05 4.720443092581e+00
3.445000000000e+02 -5.484231088831e-03 6.982164338729e-05 4.668305310985e+00
3.447500000000e+02 -5.372658839212e-03 6.916824722478e-05 4.615604935951e+00
3.450000000000e+02 -5.256105458877e-03 6.849766198805e-05 4.562339252894e+00
3.452500000000e+02 -5.135200032115e-03 6.781155179542e-05 4.508507197002e+00
3.455000000000e+02 -5.010612770543e-03 6.711163588541e-05 4.454109504656e+00
3.457500000000e+02 -4.883050673903e-03 6.639968584718e-05 4.399148874265e+00
3.460000000000e+02 -4.753252655721e-03 6.567749159142e-05 4.343630122460e+00
3.462500000000e+02 -4.621984347613e-03 6.494684484948e-05 4.287560341671e+00
3.465000000000e+02 -4.490032421354e-03 6.420951617678e-05 4.230949050751e+00
3.467500000000e+02 -4.358198637666e-03 6.346724053277e-05 4.173808343246e+00
3.470000000000e+02 -4.227293373170e-03 6.272171316851e-05 4.116153021416e+00
3.472500000000e+02 -4.098128844063e-03 6.197457652138e-05 4.058000719001e+00
3.475000000000e+02 -3.971512080922e-03 6.122741106127e-05 3.999372012066e+00
3.477500000000e+02 -3.848237659936e-03 6.048172806114e-05 3.940290510055e+00
3.480000000000e+02 -3.729080306703e-03 5.973896345857e-05 3.880782930295e+00
3.482500000000e+02 -3.614787457224e-03 5.900047220708e-05 3.820879152447e+00
3.485000000000e+02 -3.506071822575e-03 5.826752528407e-05 3.760612250878e+00
3.487500000000e+02 -3.403604058076e-03 5.754130583749e-05 3.700018505866e+00
3.490000000000e+02 -3.308005566707e-03 5.682290735526e-05 3.639137389269e+00
3.492500000000e+02 -3.219841532611e-03 5.611333155603e-05 3.578011525821e+00
3.495000000000e+02 -3.139614261540e-03 5.541348704163e-05 3.516686627790e+00
3.497500000000e+02 -3.067756916689e-03 5.472418556421e-05 3.455211402922e+00
3.500000000000e+02 -3.004627779813e-03 5.404614165105e-05 3.393637433875e+00
3.502500000000e+02 -2.950505132983e-03 5.337997072197e-05 3.332019029563e+00
3.505000000000e+02 -2.905582800771e-03 5.272618687899e-05 3.270413047724e+00
3.507500000000e+02 -2.869966475562e-03 5.208520094246e-05 3.208878689051e+00
3.510000000000e+02 -2.843670893970e-03 5.145731774336e-05 3.147477264063e+00
3.512500000000e+02 -2.826617915553e-03 5.084273465819e-05 3.086271932650e+00
3.515000000000e+02 -2.818635642956e-03 5.024153918010e-05 3.025327420366e+00
3.517500000000e+02 -2.819458523243e-03 4.965370805615e-05 2.964709711484e+00
3.520000000000e+02 -2.828728531899e-03 4.907910583513e-05 2.904485724481e+00
3.522500000000e+02 -2.845997425764e-03 4.851748561771e-05 2.844722973730e+00
3.525000000000e+02 -2.870730055995e-03 4.796848891614e-05 2.785489219719e+00
3.527500000000e+02 -2.902308841027e-03 4.743164646812e-05 2.726852117837e+00
3.530000000000e+02 -2.940039314267e-03 4.690638485355e-05 2.668878865249e+00
3.532500000000e+02 -2.983156833434e-03 4.639202956525e-05 2.611635858453e+00
3.535000000000e+02 -3.030834322943e-03 4.588780841425e-05 2.555188359664e+00
3.537500000000e+02 -3.082191076500e-03 4.539285999730e-05 2.499600185634e+00
3.540000000000e+02 -3.136302432073e-03 4.490624224560e-05 2.444933414536e+00
3.542500000000e+02 -3.192210268093e-03 4.442694303636e-05 2.391248124993e+00
3.545000000000e+02 -3.248934103547e-03 4.395389258621e-05 2.338602159541e+00
3.547500000000e+02 -3.305482700429e-03 4.348597734719e-05 2.287050926529e+00
3.550000000000e+02 -3.360865890648e-03 4.302205014886e-05 2.236647229719e+00
3.552500000000e+02 -3.414106541745e-03 4.256094064684e-05 2.187441135820e+00
3.555000000000e+02 -3.464252336243e-03 4.210151197340e-05 2.139479876345e+00
3.557500000000e+02 -3.510387265364e-03 4.164264072917e-05 2.092807776325e+00
3.560000000000e+02 -3.551642749408e-03 4.118324962030e-05 2.047466221493e+00
3.562500000000e+02 -3.587208018831e-03 4.072231528104e-05 2.003493644905e+00
3.565000000000e+02 -3.616339803868e-03 4.025887578063e-05 1.960925548056e+00
3.567500000000e+02 -3.638370998256e-03 3.979207833268e-05 1.919794536529e+00
3.570000000000e+02 -3.652718309520e-03 3.932118651553e-05 1.880130381504e+00
3.572500000000e+02 -3.658888821152e-03 3.884559441977e-05 1.841960099612e+00
3.575000000000e+02 -3.656485386229e-03 3.836484154579e-05 1.805308042742e+00
3.577500000000e+02 -3.645210834856e-03 3.787862601368e-05 1.770196007392e+00
3.580000000000e+02 -3.624870966858e-03 3.738681414256e-05 1.736643356537e+00
3.582500000000e+02 -3.595376316908e-03 3.688945007344e-05 1.704667146736e+00
3.585000000000e+02 -3.556742682889e-03 3.638676368542e-05 1.674282271281e+00
3.587500000000e+02 -3.509090549284e-03 3.587917516365e-05 1.645501612360e+00
3.590000000000e+02 -3.452643427175e-03 3.536729830753e-05 1.618336194917e+00
3.592500000000e+02 -3.387725166063e-03 3.485194294864e-05 1.592795357209e+00
3.595000000000e+02 -3.314756293581e-03 3.433411504372e-05 1.568886917411e+00
3.597500000000e+02 -3.234249432251e-03 3.381501365371e-05 1.546617351109e+00
3.600000000000e+02 -3.146803879256e-03 3.329603310592e-05 1.525991966824e+00
3.602500000000e+02 -3.053099423760e-03 3.277876002081e-05 1.507015084339e+00
3.605000000000e+02 -2.953889474354e-03 3.226496616937e-05 1.489690202601e+00
3.607500000000e+02 -2.849993523884e-03 3.175660459540e-05 1.474020166131e+00
3.610000000000e+02 -2.742289008899e-03 3.125580476845e-05 1.460007315104e+00
3.612500000000e+02 -2.631702612690e-03 3.076486650549e-05 1.447653622542e+00
3.615000000000e+02 -2.519201098906e-03 3.028625365742e-05 1.436960803654e+00
3.617500000000e+02 -2.405781726898e-03 2.982258531872e-05 1.427930403890e+00
3.620000000000e+02 -2.292462347814e-03 2.937662292518e-05 1.420563855018e+00
3.622500000000e+02 -2.180271286200e-03 2.895126163607e-05 1.414862489489e+00
3.625000000000e+02 -2.070237066901e-03 2.854951733450e-05 1.410827519520e+00
3.627500000000e+02 -1.963378110098e-03 2.817450991072e-05 1.408459971665e+00
3.630000000000e+02 -1.860692503053e-03 2.782944409205e-05 1.407760570206e+00
3.632500000000e+02 -1.763147938355e-03 2.751758758071e-05 1.408729578237e+00
3.635000000000e+02 -1.671671936156e-03 2.724224543713e-05 1.411366588782e+00
3.637500000000e+02 -1.587142446284e-03 2.700673082212e-05 1.415670270357e+00
3.640000000000e+02 -1.510378918337e-03 2.681433201246e-05 1.421638072313e+00
3.642500000000e+02 -1.442133932717e-03 2.666827536932e-05 1.429265889425e+00
3.645000000000e+02 -1.383085461740e-03 2.657168505024e-05 1.438547699977e+00
3.647500000000e+02 -1.333829838707e-03 2.652753878812e-05 1.449475181273e+00
3.650000000000e+02 -1.294875483824e-03 2.653862107518e-05 1.462037310706e+00
3.652500000000e+02 -1.266637463020e-03 2.660747396016e-05 1.476219968266e+00
3.655000000000e+02 -1.249432928676e-03 2.673634667716e-05 1.492005548674e+00
3.657500000000e+02 -1.243477483845e-03 2.692714520397e-05 1.509372594500e+00
3.660000000000e+02 -1.248882544511e-03 2.718138266622e-05 1.528295465272e+00
3.662500000000e+02 -1.265653740612e-03 2.750013265154e-05 1.548744051752e+00
3.665000000000e+02 -1.293690372138e-03 2.788398572570e-05 1.570683546241e+00
3.667500000000e+02 -1.332786000521e-03 2.833301199356e-05 1.594074279898e+00
3.670000000000e+02 -1.382630131220e-03 2.884672938960e-05 1.618871633559e+00
3.672500000000e+02 -1.442811072326e-03 2.942408072909e-05 1.645026029402e+00
3.675000000000e+02 -1.512819913583e-03 3.006341905920e-05 1.672483006884e+00
3.677500000000e+02 -1.592055694432e-03 3.076250322179e-05 1.701183385026e+00
3.680000000000e+02 -1.679831737860e-03 3.151850385316e-05 1.731063510267e+00
3.682500000000e+02 -1.775383086790e-03 3.232801941383e-05 1.762055588315e+00
3.685000000000e+02 -1.877875056583e-03 3.318710391917e-05 1.794088094170e+00
3.687500000000e+02 -1.986412718828e-03 3.409130385668e-05 1.827086255972e+00
3.690000000000e+02 -2.100051302370e-03 3.503570513697e-05 1.860972602534e+00
3.692500000000e+02 -2.217807273335e-03 3.601498850156e-05 1.895667568184e+00
3.695000000000e+02 -2.338670050068e-03 3.702349258047e-05 1.931090141801e+00
3.697500000000e+02 -2.461614073665e-03 3.805528291367e-05 1.967158552760e+00
3.700000000000e+02 -2.585611174330e-03 3.910422603054e-05 2.003790979053e+00
3.702500000000e+02 -2.709642943051e-03 4.016406674601e-05 2.040906270558e+00
3.705000000000e+02 -2.832713011487e-03 4.122850799035e-05 2.078424673457e+00
3.707500000000e+02 -2.953858391338e-03 4.229129106240e-05 2.116268546759e+00
3.710000000000e+02 -3.072159058818e-03 4.334627510622e-05 2.154363063140e+00
3.712500000000e+02 -3.186748444371e-03 4.438751505112e-05 2.192636880989e+00
3.715000000000e+02 -3.296823894425e-03 4.540932766517e-05 2.231022784491e+00
3.717500000000e+02 -3.401656268213e-03 4.640638653602e-05 2.269458278653e+00
3.720000000000e+02 -3.500598418452e-03 4.737377423381e-05 2.307886138138e+00
3.722500000000e+02 -3.593092366653e-03 4.830704745568e-05 2.346254897325e+00
3.725000000000e+02 -3.678675035225e-03 4.920226894978e-05 2.384519282205e+00
3.727500000000e+02 -3.756982475862e-03 5.005606483585e-05 2.422640573848e+00
3.730000000000e+02 -3.827752635456e-03 5.086567239163e-05 2.460586900853e+00
3.732500000000e+02 -3.890826576321e-03 5.162896454272e-05 2.498333459173e+00
3.735000000000e+02 -3.946148144138e-03 5.234447067029e-05 2.535862651916e+00
3.737500000000e+02 -3.993762128118e-03 5.301138768088e-05 2.573164148678e+00
3.740000000000e+02 -4.033811047326e-03 5.362958875268e-05 2.610234865354e+00
3.742500000000e+02 -4.066530587787e-03 5.419961394021e-05 2.647078859162e+00
3.745000000000e+02 -4.092243830042e-03 5.472265561082e-05 2.683707142102e+00
3.747500000000e+02 -4.111354467096e-03 5.520053507999e-05 2.720137417105e+00
3.750000000000e+02 -4.124339052881e-03 5.563567006817e-05 2.756393735487e+00
3.752500000000e+02 -4.131738489866e-03 5.603103406510e-05 2.792506083065e+00
3.755000000000e+02 -4.134149002560e-03 5.639010732067e-05 2.828509903271e+00
3.757500000000e+02 -4.132212610515e-03 5.671682107239e-05 2.864445560137e+00
3.760000000000e+02 -4.126607381416e-03 5.701549528991e-05 2.900357753464e+00
3.762500000000e+02 -4.118037513696e-03 5.729077072178e-05 2.936294892756e+00
3.765000000000e+02 -4.107223551493e-03 5.754753808301e-05 2.972308444624e+00
3.767500000000e+02 -4.094892750812e-03 5.779086429142e-05 3.008452258198e+00
3.770000000000e+02 -4.081769742113e-03 5.802591677270e-05 3.044781883698e+00
3.772500000000e+02 -4.068567498360e-03 5.825788835262e-05 3.081353891460e+00
3.775000000000e+02 -4.055978915691e-03 5.849192390592e-05 3.118225204111e+00
3.777500000000e+02 -4.044668855761e-03 5.873304732396e-05 3.155452446769e+00
3.780000000000e+02 -4.035266824704e-03 5.898609153460e-05 3.193091325461e+00
3.782500000000e+02 -4.028360362830e-03 5.925563673076e-05 3.231196040937e+00
3.785000000000e+02 -4.024489017227e-03 5.954595265883e-05 3.269818740185e+00
3.787500000000e+02 -4.024139227253e-03 5.986094781027e-05 3.309009012273e+00
3.790000000000e+02 -4.027739888702e-03 6.020411720270e-05 3.348813429722e+00
3.792500000000e+02 -4.035658430088e-03 6.057850255292e-05 3.389275137417e+00
3.795000000000e+02 -4.048197755943e-03 6.098666278403e-05 3.430433489115e+00
3.797500000000e+02 -4.065593950622e-03 6.143064704295e-05 3.472323731645e+00
3.800000000000e+02 -4.088014669196e-03 6.191197516114e-05 3.514976735782e+00
3.802500000000e+02 -4.115558221988e-03 6.243162491573e-05 3.558418773393e+00
3.805000000000e+02 -4.148253310722e-03 6.299002638838e-05 3.602671337547e+00
3.807500000000e+02 -4.186059436793e-03 6.358706184262e-05 3.647751005981e+00
3.810000000000e+02 -4.228867977434e-03 6.422207247064e-05 3.693669345954e+00
3.812500000000e+02 -4.276503833372e-03 6.489387045092e-05 3.740432856430e+00
3.815000000000e+02 -4.328727731980e-03 6.560075633488e-05 3.788042949573e+00
3.817500000000e+02 -4.385239133840e-03 6.634054317678e-05 3.836495969203e+00
3.820000000000e+02 -4.445679626026e-03 6.711057978134e-05 3.885783241606e+00
3.822500000000e+02 -4.509637022849e-03 6.790778657584e-05 3.935891165205e+00
3.825000000000e+02 -4.576649843741e-03 6.872869117994e-05 3.986801329322e+00
3.827500000000e+02 -4.646212418317e-03 6.956946868122e-05 4.038490669186e+00
3.830000000000e+02 -4.717780490415e-03 7.042598460238e-05 4.090931653934e+00
3.832500000000e+02 -4.790777163595e-03 7.129384239307e-05 4.144092502534e+00
3.835000000000e+02 -4.864599453533e-03 7.216843457192e-05 4.197937436910e+00
3.837500000000e+02 -4.938625040845e-03 7.304499459554e-05 4.252426958888e+00
3.840000000000e+02 -5.012219527529e-03 7.391865216239e-05 4.307518162876e+00
3.842500000000e+02 -5.084743765499e-03 7.478448897172e-05 4.363165069103e+00
3.845000000000e+02 -5.155561549248e-03 7.563759626086e-05 4.419318989791e+00
3.847500000000e+02 -5.224047235782e-03 7.647313093612e-05 4.475928911199e+00
3.850000000000e+02 -5.289593469539e-03 7.728637624799e-05 4.532941901172e+00
3.852500000000e+02 -5.351618834289e-03 7.807279610789e-05 4.590303533437e+00
3.855000000000e+02 -5.409575257176e-03 7.882809214624e-05 4.647958319966e+00
3.857500000000e+02 -5.462955267607e-03 7.954825727405e-05 4.705850160112e+00
3.860000000000e+02 -5.511298812711e-03 8.022962573720e-05 4.763922785796e+00
3.862500000000e+02 -5.554199712805e-03 8.086891962536e-05 4.822120211859e+00
3.865000000000e+02 -5.591311592108e-03 8.146328583949e-05 4.880387179895e+00
3.867500000000e+02 -5.622353184193e-03 8.201033952149e-05 4.938669587509e+00
3.870000000000e+02 -5.647113032681e-03 8.250819783406e-05 4.996914907600e+00
3.872500000000e+02 -5.665453448270e-03 8.295549653253e-05 5.055072581097e+00
3.875000000000e+02 -5.677313654919e-03 8.335140955118e-05 5.113094388398e+00
3.877500000000e+02 -5.682712053311e-03 8.369565880678e-05 5.170934789775e+00
3.880000000000e+02 -5.681747584589e-03 8.398851648231e-05 5.228551230486e+00
3.882500000000e+02 -5.674600053056e-03 8.423079845019e-05 5.285904411046e+00
3.885000000000e+02 -5.661529410215e-03 8.442384575977e-05 5.342958516148e+00
3.887500000000e+02 -5.642873883061e-03 8.456949606969e-05 5.399681400931e+00
3.890000000000e+02 -5.619047182939e-03 8.467005444596e-05 5.456044733451e+00
3.892500000000e+02 -5.590534341700e-03 8.472832335335e-05 5.512024090644e+00
3.895000000000e+02 -5.557886492413e-03 8.474750088264e-05 5.567599008568e+00
3.897500000000e+02 -5.521714592544e-03 8.473111819160e-05 5.622752985337e+00
3.900000000000e+02 -5.482682099977e-03 8.468303774320e-05 5.677473438218e+00
3.902500000000e+02 -5.441496698111e-03 8.460725409420e-05 5.731751613546e+00
3.905000000000e+02 -5.398901092281e-03 8.450796683782e-05 5.785582457215e+00
3.907500000000e+02 -5.355662813527e-03 8.438952529091e-05 5.838964439747e+00
3.910000000000e+02 -5.312563595661e-03 8.425629760281e-05 5.891899345742e+00
3.912500000000e+02 -5.270387791372e-03 8.411263488017e-05 5.944392024279e+00
3.915000000000e+02 -5.229910730641e-03 8.396281505807e-05 5.996450113737e+00
3.917500000000e+02 -5.191886875002e-03 8.381097389554e-05 6.048083733527e+00
3.920000000000e+02 -5.157037948770e-03 8.366104494117e-05 6.099305155902e+00
3.922500000000e+02 -5.126041243926e-03 8.351670419643e-05 6.150128455206e+00
3.925000000000e+02 -5.099518403550e-03 8.338132018332e-05 6.200569151227e+00
3.927500000000e+02 -5.078024620965e-03 8.325790758179e-05 6.250643837553e+00
3.930000000000e+02 -5.062038639218e-03 8.314908618684e-05 6.300369806375e+00
3.932500000000e+02 -5.051953799694e-03 8.305704668146e-05 6.349764681454e+00
3.935000000000e+02 -5.048070152631e-03 8.298352362818e-05 6.398846049969e+00
3.937500000000e+02 -5.050587931111e-03 8.292977126759e-05 6.447631108857e+00
3.940000000000e+02 -5.059602468092e-03 8.289654888435e-05 6.496136325135e+00
3.942500000000e+02 -5.075100692713e-03 8.288411204382e-05 6.544377111027e+00
3.945000000000e+02 -5.096959297223e-03 8.289221056329e-05 6.592367526633e+00
3.947500000000e+02 -5.124944710915e-03 8.292009383179e-05 6.640119998443e+00
3.950000000000e+02 -5.158714864916e-03 8.296652321088e-05 6.687645066387e+00
3.952500000000e+02 -5.197822773503e-03 8.302979030478e-05 6.734951156492e+00
3.955000000000e+02 -5.241721961707e-03 8.310774251727e-05 6.782044377075e+00
3.957500000000e+02 -5.289773525676e-03 8.319781495009e-05 6.828928349058e+00
3.960000000000e+02 -5.341254959555e-03 8.329706118596e-05 6.875604054161e+00
3.962500000000e+02 -5.395370329424e-03 8.340221060191e-05 6.922069718944e+00
3.965000000000e+02 -5.451261817499e-03 8.350972399884e-05 6.968320719917e+00
3.967500000000e+02 -5.508022400352e-03 8.361582799854e-05 7.014349515704e+00
3.970000000000e+02 -5.564709320423e-03 8.371658324530e-05 7.060145610077e+00
3.972500000000e+02 -5.620358337568e-03 8.380794781607e-05 7.105695534820e+00
3.975000000000e+02 -5.673998283770e-03 8.388582842855e-05 7.150982864927e+00
3.977500000000e+02 -5.724665888854e-03 8.394615758806e-05 7.195988256324e+00
3.980000000000e+02 -5.771420499418e-03 8.398497486792e-05 7.240689510760e+00
3.982500000000e+02 -5.813358388967e-03 8.399849939053e-05 7.285061669875e+00
3.985000000000e+02 -5.849626742575e-03 8.398316677821e-05 7.329077132660e+00
3.987500000000e+02 -5.879436731863e-03 8.393570892601e-05 7.372705802894e+00
3.990000000000e+02 -5.902075803986e-03 8.385322186366e-05 7.415915260527e+00
3.992500000000e+02 -5.916918777731e-03 8.373321992730e-05 7.458670960912e+00
3.995000000000e+02 -5.923437781916e-03 8.357368097583e-05 7.500936457789e+00
3.997500000000e+02 -5.921210878799e-03 8.337309512782e-05 7.542673649920e+00
4.000000000000e+02 -5.909929214763e-03 8.313050410294e-05 7.583843049925e+00
4.002500000000e+02 -5.889402718004e-03 8.284552954271e-05 7.624404071842e+00
4.005000000000e+02 -5.859564202274e-03 8.251839633988e-05 7.664315335551e+00
4.007500000000e+02 -5.820471819633e-03 8.214994570657e-05 7.703534984388e+00
4.010000000000e+02 -5.772309847864e-03 8.174164284136e-05 7.742021013238e+00
4.012500000000e+02 -5.715387827213e-03 8.129556213021e-05 7.779731601816e+00
4.015000000000e+02 -5.650138005008e-03 8.081436040677e-05 7.816625451005e+00
4.017500000000e+02 -5.577111343676e-03 8.030121940941e-05 7.852662117036e+00
4.020000000000e+02 -5.496971737333e-03 7.975995581713e-05 7.887802338778e+00
4.022500000000e+02 -5.410488402643e-03 7.919486890087e-05 7.922008356373e+00
4.025000000000e+02 -5.318527027827e-03 7.861068470136e-05 7.955244214260e+00
4.027500000000e+02 -5.222039500148e-03 7.801252126396e-05 7.987476047263e+00
4.030000000000e+02 -5.122052373017e-03 7.740586502913e-05 8.018672345083e+00
4.032500000000e+02 -5.019654201984e-03 7.679636155847e-05 8.048804188751e+00
4.035000000000e+02 -4.915981881391e-03 7.618984501820e-05 8.077845460133e+00
4.037500000000e+02 -4.812206239385e-03 7.559227713358e-05 8.105773019030e+00
4.040000000000e+02 -4.709517100669e-03 7.500965018978e-05 8.132566842365e+00
4.042500000000e+02 -4.609107886553e-03 7.444790931566e-05 8.158210126915e+00
4.045000000000e+02 -4.512160078654e-03 7.391287005740e-05 8.182689351010e+00
4.047500000000e+02 -4.419827838127e-03 7.341013657042e-05 8.205994289954e+00
4.050000000000e+02 -4.333222894978e-03 7.294502707494e-05 8.228117988952e+00
4.052500000000e+02 -4.253400037200e-03 7.252250227527e-05 8.249056689522e+00
4.055000000000e+02 -4.181343471385e-03 7.214710702422e-05 8.268809705893e+00
4.057500000000e+02 -4.117954116131e-03 7.182293190480e-05 8.287379258051e+00
4.060000000000e+02 -4.064038124045e-03 7.155354737304e-05 8.304770257225e+00
4.062500000000e+02 -4.020296740277e-03 7.134194873104e-05 8.320990050236e+00
4.065000000000e+02 -3.987317689680e-03 7.119052563320e-05 8.336048120318e+00
4.067500000000e+02 -3.965568130291e-03 7.110103676905e-05 8.349955756172e+00
4.070000000000e+02 -3.955389296014e-03 7.107459077305e-05 8.362725689331e+00
4.072500000000e+02 -3.956992832673e-03 7.111164148707e-05 8.374371708213e+00
4.075000000000e+02 -3.970458885901e-03 7.121198088808e-05 8.384908258488e+00
4.077500000000e+02 -3.995735873468e-03 7.137473154314e-05 8.394350032047e+00
4.080000000000e+02 -4.032641953865e-03 7.159836511078e-05 8.402711560916e+00
4.082500000000e+02 -4.080868152094e-03 7.188073778233e-05 8.410006821961e+00
4.085000000000e+02 -4.139982946391e-03 7.221911483188e-05 8.416248857170e+00
4.087500000000e+02 -4.209438379895e-03 7.261020066443e-05 8.421449426756e+00
4.090000000000e+02 -4.288577483561e-03 7.305017834583e-05 8.425618697196e+00
4.092500000000e+02 -4.376642900045e-03 7.353475388719e-05 8.428764972892e+00
4.095000000000e+02 -4.472786665164e-03 7.405920648712e-05 8.430894481740e+00
4.097500000000e+02 -4.576080809287e-03 7.461844171025e-05 8.432011210621e+00
4.100000000000e+02 -4.685528889715e-03 7.520704898073e-05 8.432116805903e+00
4.102500000000e+02 -4.800078104997e-03 7.581935654197e-05 8.431210532356e+00
4.105000000000e+02 -4.918631988801e-03 7.644949945879e-05 8.429289297457e+00
4.107500000000e+02 -5.040063328977e-03 7.709149916882e-05 8.426347731096e+00
4.110000000000e+02 -5.163227369150e-03 7.773932581714e-05 8.422378329181e+00
4.112500000000e+02 -5.286975022766e-03 7.838694888540e-05 8.417371651449e+00
4.115000000000e+02 -5.410165826789e-03 7.902840849908e-05 8.411316563549e+00
4.117500000000e+02 -5.531680690171e-03 7.965786657774e-05 8.404200529908e+00
4.120000000000e+02 -5.650434013450e-03 8.026971241465e-05 8.396009934346e+00
4.122500000000e+02 -5.765385225284e-03 8.085865470983e-05 8.386730436679e+00
4.125000000000e+02 -5.875549360691e-03 8.141969715222e-05 8.376347341730e+00
4.127500000000e+02 -5.980006742086e-03 8.194821347940e-05 8.364845984735e+00
4.130000000000e+02 -6.077911511141e-03 8.244002963417e-05 8.352212119694e+00
4.132500000000e+02 -6.168498986229e-03 8.289146820373e-05 8.338432298368e+00
4.135000000000e+02 -6.251091694873e-03 8.329939586746e-05 8.323494243629e+00
4.137500000000e+02 -6.325104183902e-03 8.366120569051e-05 8.307387196500e+00
4.140000000000e+02 -6.390046409937e-03 8.397485945424e-05 8.290102244684e+00
4.142500000000e+02 -6.445525940256e-03 8.423893692133e-05 8.271632613701e+00
4.145000000000e+02 -6.491248750221e-03 8.445263084617e-05 8.251973929612e+00
4.147500000000e+02 -6.527019007751e-03 8.461574281976e-05 8.231124437250e+00
4.150000000000e+02 -6.552737729893e-03 8.472867573997e-05 8.209085181554e+00
4.152500000000e+02 -6.568400512628e-03 8.479241842724e-05 8.185860146229e+00
4.155000000000e+02 -6.574094628840e-03 8.480852312193e-05 8.161456345792e+00
4.157500000000e+02 -6.569995421313e-03 8.477907611895e-05 8.135883877568e+00
4.160000000000e+02 -6.556362230940e-03 8.470666208032e-05 8.109155931043e+00
4.162500000000e+02 -6.533534210659e-03 8.459432358007e-05 8.081288751830e+00
4.165000000000e+02 -6.501925719883e-03 8.444551585227e-05 8.052301571695e+00
4.167500000000e+02 -6.462021965242e-03 8.426405810996e-05 8.022216494474e+00
4.170000000000e+02 -6.414374397876e-03 8.405408092219e-05 7.991058353478e+00
4.172500000000e+02 -6.359596519084e-03 8.381992696169e-05 7.958854530723e+00
4.175000000000e+02 -6.298359567012e-03 8.356616078359e-05 7.925634752170e+00
4.177500000000e+02 -6.231388342370e-03 8.329758992573e-05 7.891430855602e+00
4.180000000000e+02 -6.159457110384e-03 8.301905081765e-05 7.856276541171e+00
4.182500000000e+02 -6.083385705638e-03 8.273540890943e-05 7.820207101172e+00
4.185000000000e+02 -6.004035336786e-03 8.245160021858e-05 7.783259143315e+00
4.187500000000e+02 -5.922304143532e-03 8.217238087582e-05 7.745470304182e+00
4.190000000000e+02 -5.839122608331e-03 8.190237051511e-05 7.706878963934e+00
4.192500000000e+02 -5.755448471009e-03 8.164605962718e-05 7.667523957963e+00
4.195000000000e+02 -5.672260756718e-03 8.140775041332e-05 7.627444300575e+00
4.197500000000e+02 -5.590553231034e-03 8.119149407981e-05 7.586678919436e+00
4.200000000000e+02 -5.511327105206e-03 8.100102276984e-05 7.545266398320e+00
4.202500000000e+02 -5.435582963202e-03 8.083975328627e-05 7.503244742406e+00
4.205000000000e+02 -5.364312033526e-03 8.071076327498e-05 7.460651163406e+00
4.207500000000e+02 -5.298486746864e-03 8.061675743709e-05 7.417521880741e+00
4.210000000000e+02 -5.239050713242e-03 8.056004233545e-05 7.373891951419e+00
4.212500000000e+02 -5.186908209210e-03 8.054250815850e-05 7.329795120743e+00
4.215000000000e+02 -5.142913306512e-03 8.056561927949e-05 7.285263696705e+00
4.217500000000e+02 -5.107858834345e-03 8.063039951955e-05 7.240328446641e+00
4.220000000000e+02 -5.082465534926e-03 8.073740938405e-05 7.195018518663e+00
4.222500000000e+02 -5.067371365354e-03 8.088676548879e-05 7.149361377377e+00
4.225000000000e+02 -5.063121332429e-03 8.107813711281e-05 7.103382763367e+00
4.227500000000e+02 -5.070157952975e-03 8.131074934783e-05 7.057106665779e+00
4.230000000000e+02 -5.088812689684e-03 8.158339242964e-05 7.010555311489e+00
4.232500000000e+02 -5.119298363372e-03 8.189443406692e-05 6.963749160936e+00
4.235000000000e+02 -5.161703043273e-03 8.224183521843e-05 6.916706918211e+00
4.237500000000e+02 -5.215985313206e-03 8.262317046889e-05 6.869445545841e+00
4.240000000000e+02 -5.281971192733e-03 8.303564774298e-05 6.821980285117e+00
4.242500000000e+02 -5.359352826178e-03 8.347614426041e-05 6.774324679831e+00
4.245000000000e+02 -5.447688960293e-03 8.394122808331e-05 6.726490601977e+00
4.247500000000e+02 -5.546407366114e-03 8.442718672691e-05 6.678488280758e+00
4.250000000000e+02 -5.654809093166e-03 8.493007766699e-05 6.630326326329e+00
4.252500000000e+02 -5.772074838616e-03 8.544576707842e-05 6.582011759054e+00
4.255000000000e+02 -5.897272995705e-03 8.596993043083e-05 6.533550035345e+00
4.257500000000e+02 -6.029369668635e-03 8.649815084530e-05 6.484945073027e+00
4.260000000000e+02 -6.167240490150e-03 8.702595719967e-05 6.436199279489e+00
4.262500000000e+02 -6.309683856495e-03 8.754882828726e-05 6.387313574242e+00
4.265000000000e+02 -6.455435579707e-03 8.806228519326e-05 6.338287417766e+00
4.267500000000e+02 -6.603184652887e-03 8.856184509742e-05 6.289118842417e+00
4.270000000000e+02 -6.751590180272e-03 8.904310071595e-05 6.239804481204e+00
4.272500000000e+02 -6.899299075596e-03 8.950182538778e-05 6.190339608561e+00
4.275000000000e+02 -7.044964471826e-03 8.993396483417e-05 6.140718179584e+00
4.277500000000e+02 -7.187264142770e-03 9.033567108011e-05 6.090932881054e+00
4.280000000000e+02 -7.324918796305e-03 9.070333947853e-05 6.040975190461e+00
4.282500000000e+02 -7.456710221458e-03 9.103365309529e-05 5.990835441649e+00
4.285000000000e+02 -7.581498465763e-03 9.132358291558e-05 5.940502906250e+00
4.287500000000e+02 -7.698238348297e-03 9.157039203669e-05 5.889965883586e+00
4.290000000000e+02 -7.805994304866e-03 9.177169493577e-05 5.839211807116e+00
4.292500000000e+02 -7.903953854744e-03 9.192546007142e-05 5.788227365672e+00
4.295000000000e+02 -7.991439317044e-03 9.203001178790e-05 5.736998639313e+00
4.297500000000e+02 -8.067917041137e-03 9.208403129740e-05 5.685511253761e+00
4.300000000000e+02 -8.133004279303e-03 9.208655363563e-05 5.633750551777e+00
4.302500000000e+02 -8.186473724558e-03 9.203695514864e-05 5.581701782846e+00
4.305000000000e+02 -8.228255077912e-03 9.193495814089e-05 5.529350310602e+00
4.307500000000e+02 -8.258433867500e-03 9.178060792231e-05 5.476681836833e+00
4.310000000000e+02 -8.277247720665e-03 9.157425141898e-05 5.423682644559e+00
4.312500000000e+02 -8.285079525291e-03 9.131651960664e-05 5.370339851641e+00
4.315000000000e+02 -8.282448220000e-03 9.100830863354e-05 5.316641682521e+00
4.317500000000e+02 -8.269996918909e-03 9.065075416204e-05 5.262577746774e+00
4.320000000000e+02 -8.248478691583e-03 9.024520946704e-05 5.208139325647e+00
4.322500000000e+02 -8.218740560214e-03 8.979322710134e-05 5.153319665900e+00
4.325000000000e+02 -8.181705717024e-03 8.929653067799e-05 5.098114270394e+00
4.327500000000e+02 -8.138354506764e-03 8.875699400340e-05 5.042521184042e+00
4.330000000000e+02 -8.089704722314e-03 8.817662489452e-05 4.986541275929e+00
4.332500000000e+02 -8.036791335289e-03 8.755754997264e-05 4.930178502287e+00
4.335000000000e+02 -7.980646303534e-03 8.690199448474e-05 4.873440152614e+00
4.337500000000e+02 -7.922278820331e-03 8.621226667047e-05 4.816337071582e+00
4.340000000000e+02 -7.862656315154e-03 8.549074406006e-05 4.758883848022e+00
4.342500000000e+02 -7.802686843007e-03 8.473986133242e-05 4.701098973107e+00
4.345000000000e+02 -7.743202968479e-03 8.396207957531e-05 4.643004952666e+00
4.347500000000e+02 -7.684947645420e-03 8.315990732963e-05 4.584628374183e+00
4.350000000000e+02 -7.628562348108e-03 8.233590264151e-05 4.525999927617e+00
4.352500000000e+02 -7.574577648923e-03 8.149262712923e-05 4.467154368129e+00
4.355000000000e+02 -7.523406563985e-03 8.063262402197e-05 4.408130423283e+00
4.357500000000e+02 -7.475341171539e-03 7.975839935748e-05 4.348970646555e+00
4.360000000000e+02 -7.430551963172e-03 7.887244204097e-05 4.289721208347e+00
4.362500000000e+02 -7.389090225976e-03 7.797720126942e-05 4.230431632743e+00
4.365000000000e+02 -7.350893374925e-03 7.707506210258e-05 4.171154479263e+00
4.367500000000e+02 -7.315793094734e-03 7.616833230006e-05 4.111944973294e+00
4.370000000000e+02 -7.283525955451e-03 7.525922657486e-05 4.052860590021e+00
4.372500000000e+02 -7.253746500902e-03 7.434985133445e-05 3.993960598954e+00
4.375000000000e+02 -7.226042156606e-03 7.344218995001e-05 3.935305573263e+00
4.377500000000e+02 -7.199949855175e-03 7.253809055072e-05 3.876956874039e+00
4.380000000000e+02 -7.174973899226e-03 7.163925635625e-05 3.818976116503e+00
4.382500000000e+02 -7.150604552088e-03 7.074723903719e-05 3.761424628081e+00
4.385000000000e+02 -7.126337160125e-03 6.986343550064e-05 3.704362905054e+00
4.387500000000e+02 -7.101691075965e-03 6.898908788314e-05 3.647850078977e+00
4.390000000000e+02 -7.076228169371e-03 6.812529050756e-05 3.591943399440e+00
4.392500000000e+02 -7.049570306064e-03 6.727299539055e-05 3.536697743404e+00
4.395000000000e+02 -7.021415767790e-03 6.643302357182e-05 3.482165153522e+00
4.397500000000e+02 -6.991553790986e-03 6.560607801848e-05 3.428394417552e+00
4.400000000000e+02 -6.959877176593e-03 6.479276140564e-05 3.375430689647e+00
4.402500000000e+02 -6.926392560063e-03 6.399359312353e-05 3.323315159356e+00
4.405000000000e+02 -6.891228055370e-03 6.320902695861e-05 3.272084772766e+00
4.407500000000e+02 -6.854638229507e-03 6.243946900983e-05 3.221772003139e+00
4.410000000000e+02 -6.817006050455e-03 6.168529233005e-05 3.172404678379e+00
4.412500000000e+02 -6.778841872488e-03 6.094685494201e-05 3.124005862761e+00
4.415000000000e+02 -6.740779394606e-03 6.022451611412e-05 3.076593789482e+00
4.417500000000e+02 -6.703568487501e-03 5.951863998277e-05 3.030181849250e+00
4.420000000000e+02 -6.668065053709e-03 5.882960208259e-05 2.984778629946e+00
4.422500000000e+02 -6.635218246437e-03 5.815778896998e-05 2.940388003117e+00
4.425000000000e+02 -6.606054875279e-03 5.750360304088e-05 2.897009261965e+00
4.427500000000e+02 -6.581661506158e-03 5.686745737091e-05 2.854637299489e+00
4.430000000000e+02 -6.563164304167e-03 5.624976838850e-05 2.813262832648e+00
4.432500000000e+02 -6.551707195176e-03 5.565094528567e-05 2.772872661023e+00
4.435000000000e+02 -6.548428479578e-03 5.507137895985e-05 2.733449964201e+00
4.437500000000e+02 -6.554436471959e-03 5.451142874646e-05 2.694974627073e+00
4.440000000000e+02 -6.570784381424e-03 5.397139230323e-05 2.657423595329e+00
4.442500000000e+02 -6.598444975796e-03 5.345151755551e-05 2.620771251084e+00
4.445000000000e+02 -6.638285235310e-03 5.295200766017e-05 2.584989808979e+00
4.447500000000e+02 -6.691041743070e-03 5.247296252525e-05 2.550049724192e+00
4.450000000000e+02 -6.757297204574e-03 5.201438843336e-05 2.515920110107e+00
4.452500000000e+02 -6.837458438967e-03 5.157613976101e-05 2.482569159069e+00
4.455000000000e+02 -6.931736473984e-03 5.115795397459e-05 2.449964562745e+00
4.457500000000e+02 -7.040128951761e-03 5.075943709476e-05 2.418073926920e+00
4.460000000000e+02 -7.162405327949e-03 5.038004559133e-05 2.386865174523e+00
4.462500000000e+02 -7.298095309069e-03 5.001907711805e-05 2.356306937937e+00
4.465000000000e+02 -7.446480275379e-03 4.967566145017e-05 2.326368928145e+00
4.467500000000e+02 -7.606588413791e-03 4.934875276080e-05 2.297022287986e+00
4.470000000000e+02 -7.777193150852e-03 4.903712011600e-05 2.268239914061e+00
4.472500000000e+02 -7.956815792586e-03 4.873933960894e-05 2.239996758393e+00
4.475000000000e+02 -8.143732151829e-03 4.845378603907e-05 2.212270092975e+00
4.477500000000e+02 -8.335984173943e-03 4.817862563303e-05 2.185039750952e+00
4.480000000000e+02 -8.531396341447e-03 4.791180997438e-05 2.158288331048e+00
4.482500000000e+02 -8.727597232055e-03 4.765107282889e-05 2.132001369124e+00
4.485000000000e+02 -8.922046507097e-03 4.739393001224e-05 2.106167483474e+00
4.487500000000e+02 -9.112066836903e-03 4.713768279840e-05 2.080778483337e+00
4.490000000000e+02 -9.294880772220e-03 4.687942826095e-05 2.055829446837e+00
4.492500000000e+02 -9.467652454515e-03 4.661607723849e-05 2.031318777174e+00
4.495000000000e+02 -9.627533359750e-03 4.634437503975e-05 2.007248226305e+00
4.497500000000e+02 -9.771711773671e-03 4.606093464851e-05 1.983622894353e+00
4.500000000000e+02 -9.897465617380e-03 4.576227953926e-05 1.960451215763e+00
4.502500000000e+02 -1.000221724242e-02 4.544489448918e-05 1.937744914900e+00
4.505000000000e+02 -1.008359008540e-02 4.510528548618e-05 1.915518957298e+00
4.507500000000e+02 -1.013946551654e-02 4.474005411126e-05 1.893791478095e+00
4.510000000000e+02 -1.016803926365e-02 4.434597662079e-05 1.872583702807e+00
4.512500000000e+02 -1.016787596481e-02 4.392009172355e-05 1.851919852415e+00
4.515000000000e+02 -1.013796101404e-02 4.345979399278e-05 1.831827045741e+00
4.517500000000e+02 -1.007774789168e-02 4.296293126771e-05 1.812335184413e+00
4.520000000000e+02 -9.987199871523e-03 4.242790355496e-05 1.793476827619e+00
4.522500000000e+02 -9.866824878771e-03 4.185375956686e-05 1.775287060843e+00
4.525000000000e+02 -9.717701705090e-03 4.124028905381e-05 1.757803344296e+00
4.527500000000e+02 -9.541496683696e-03 4.058810687058e-05 1.741065349968e+00
4.530000000000e+02 -9.340469386467e-03 3.989872555804e-05 1.725114777930e+00
4.532500000000e+02 -9.117466722932e-03 3.917461464628e-05 1.709995158339e+00
4.535000000000e+02 -8.875904149046e-03 3.841924234171e-05 1.695751626952e+00
4.537500000000e+02 -8.619733525764e-03 3.763709775104e-05 1.682430678159e+00
4.540000000000e+02 -8.353397347291e-03 3.683369175614e-05 1.670079897126e+00
4.542500000000e+02 -8.081768913494e-03 3.601553380134e-05 1.658747663269e+00
4.545000000000e+02 -7.810079024341e-03 3.519008500497e-05 1.648482829733e+00
4.547500000000e+02 -7.543830250074e-03 3.436568697315e-05 1.639334381961e+00
4.550000000000e+02 -7.288699903959e-03 3.355146770245e-05 1.631351071863e+00
4.552500000000e+02 -7.050433897426e-03 3.275722654886e-05 1.624581035378e+00
4.555000000000e+02 -6.834733616494e-03 3.199330055947e-05 1.619071394511e+00
4.557500000000e+02 -6.647138739118e-03 3.127041558407e-05 1.614867851611e+00
4.560000000000e+02 -6.492908640866e-03 3.059952502796e-05 1.612014277877e+00
4.562500000000e+02 -6.376905561839e-03 2.999163907713e-05 1.610552304459e+00
4.565000000000e+02 -6.303482779878e-03 2.945764938458e-05 1.610520923324e+00
4.567500000000e+02 -6.276380271389e-03 2.900814977974e-05 1.611956102348e+00
4.570000000000e+02 -6.298631065720e-03 2.865325831691e-05 1.614890424407e+00
4.572500000000e+02 -6.372480143342e-03 2.840244124441e-05 1.619352755173e+00
4.575000000000e+02 -6.499318393435e-03 2.826434233349e-05 1.625367947587e+00
4.577500000000e+02 -6.679632723519e-03 2.824661950807e-05 1.632956588262e+00
4.580000000000e+02 -6.912973986839e-03 2.835579033977e-05 1.642134790886e+00
4.582500000000e+02 -7.197943057223e-03 2.859709003483e-05 1.652914041684e+00
4.585000000000e+02 -7.532195885973e-03 2.897434212876e-05 1.665301098291e+00
4.587500000000e+02 -7.912467161402e-03 2.948984577694e-05 1.679297946548e+00
4.590000000000e+02 -8.334612521969e-03 3.014428079684e-05 1.694901812354e+00
4.592500000000e+02 -8.793668238467e-03 3.093663364692e-05 1.712105232510e+00
4.595000000000e+02 -9.283927448344e-03 3.186414559361e-05 1.730896177657e+00
4.597500000000e+02 -9.799031354582e-03 3.292228449617e-05 1.751258228820e+00
4.600000000000e+02 -1.033207384530e-02 3.410474329585e-05 1.773170802516e+00
4.602500000000e+02 -1.087571769013e-02 3.540346484432e-05 1.796609416307e+00
4.605000000000e+02 -1.142232037682e-02 3.680869583100e-05 1.821545994779e+00
4.607500000000e+02 -1.196406749760e-02 3.830906834282e-05 1.847949207981e+00
4.610000000000e+02 -1.249311135626e-02 3.989171414884e-05 1.875784831851e+00
4.612500000000e+02 -1.300171246162e-02 4.154242453991e-05 1.905016134196e+00
4.615000000000e+02 -1.348238115363e-02 4.324580876031e-05 1.935604267519e+00
4.617500000000e+02 -1.392801694883e-02 4.498549823445e-05 1.967508676717e+00
4.620000000000e+02 -1.433204272868e-02 4.674437535845e-05 2.000687501338e+00
4.622500000000e+02 -1.468853142718e-02 4.850483025776e-05 2.035097983082e+00
4.625000000000e+02 -1.499232259457e-02 5.024902775111e-05 2.070696858170e+00
4.627500000000e+02 -1.523912668175e-02 5.195918949907e-05 2.107440743774e+00
4.630000000000e+02 -1.542561495928e-02 5.361788796462e-05 2.145286510192e+00
4.632500000000e+02 -1.554949335055e-02 5.520834147202e-05 2.184191629923e+00
4.635000000000e+02 -1.560955862369e-02 5.671470670901e-05 2.224114512531e+00
4.637500000000e+02 -1.560573578915e-02 5.812236552993e-05 2.265014813273e+00
4.640000000000e+02 -1.553909560658e-02 5.941819600896e-05 2.306853720614e+00
4.642500000000e+02 -1.541185177912e-02 6.059083107238e-05 2.349594209533e+00
4.645000000000e+02 -1.522733698076e-02 6.163087266176e-05 2.393201275174e+00
4.647500000000e+02 -1.498995817268e-02 6.253109118665e-05 2.437642124807e+00
4.650000000000e+02 -1.470513089484e-02 6.328660346791e-05 2.482886342331e+00
4.652500000000e+02 -1.437919324739e-02 6.389499107323e-05 2.528906015965e+00
4.655000000000e+02 -1.401930091385e-02 6.435637989666e-05 2.575675821256e+00
4.657500000000e+02 -1.363330398494e-02 6.467350289063e-05 2.623173069091e+00
4.660000000000e+02 -1.322960767333e-02 6.485167683756e-05 2.671377710795e+00
4.662500000000e+02 -1.281701968309e-02 6.489873865156e-05 2.720272293758e+00
4.665000000000e+02 -1.240458623866e-02 6.482494569904e-05 2.769841878518e+00
4.667500000000e+02 -1.200142039320e-02 6.464282489221e-05 2.820073911296e+00
4.670000000000e+02 -1.161652652791e-02 6.436697686393e-05 2.870958047952e+00
4.672500000000e+02 -1.125862408071e-02 6.401384917804e-05 2.922485942941e+00
4.675000000000e+02 -1.093597503436e-02 6.360144414075e-05 2.974650996702e+00
4.677500000000e+02 -1.065621885063e-02 6.314900041121e-05 3.027448068536e+00
4.680000000000e+02 -1.042621860198e-02 6.267669030896e-05 3.080873161851e+00
4.682500000000e+02 -1.025192228195e-02 6.220525836745e-05 3.134923079786e+00
4.685000000000e+02 -1.013824169196e-02 6.175565356681e-05 3.189595066811e+00
4.687500000000e+02 -1.008895194062e-02 6.134865414045e-05 3.244886437626e+00
4.690000000000e+02 -1.010661397190e-02 6.100449400656e-05 3.300794196867e+00
4.692500000000e+02 -1.019252109366e-02 6.074249432533e-05 3.357314664510e+00
4.695000000000e+02 -1.034667080974e-02 6.058070779771e-05 3.414443109317e+00
4.697500000000e+02 -1.056776233280e-02 6.053558189223e-05 3.472173394050e+00
4.700000000000e+02 -1.085321930219e-02 6.062164555989e-05 3.530497646084e+00
4.702500000000e+02 -1.119923718926e-02 6.085122952260e-05 3.589405952855e+00
4.705000000000e+02 -1.160085408322e-02 6.123422427728e-05 3.648886091202e+00
4.707500000000e+02 -1.205204315518e-02 6.177787045791e-05 3.708923290329e+00
4.710000000000e+02 -1.254582476514e-02 6.248659707561e-05 3.769500037274e+00
4.712500000000e+02 -1.307439593732e-02 6.336190639541e-05 3.830595924176e+00
4.715000000000e+02 -1.362927441195e-02 6.440234191860e-05 3.892187537901e+00
4.717500000000e+02 -1.420145480752e-02 6.560345267939e-05 3.954248397341e+00
4.720000000000e+02 -1.478157349683e-02 6.695783900337e-05 4.016748932977e+00
4.722500000000e+02 -1.536007959093e-02 6.845525562113e-05 4.079656512670e+00
4.725000000000e+02 -1.592740878831e-02 7.008276201742e-05 4.142935509544e+00
4.727500000000e+02 -1.647415681688e-02 7.182492156696e-05 4.206547410947e+00
4.730000000000e+02 -1.699124998529e-02 7.366404779252e-05 4.270450965910e+00
4.732500000000e+02 -1.747010931383e-02 7.558049712192e-05 4.334602368844e+00
4.735000000000e+02 -1.790280607924e-02 7.755300234649e-05 4.398955474601e+00
4.737500000000e+02 -1.828220555178e-02 7.955899196566e-05 4.463462044373e+00
4.740000000000e+02 -1.860209692898e-02 8.157499984546e-05 4.528072014636e+00
4.742500000000e+02 -1.885730670154e-02 8.357707651785e-05 4.592733790774e+00
4.745000000000e+02 -1.904379383227e-02 8.554119408130e-05 4.657394554890e+00
4.747500000000e+02 -1.915872458567e-02 8.744366109451e-05 4.722000592041e+00
4.750000000000e+02 -1.920052568415e-02 8.926153430880e-05 4.786497622168e+00
4.752500000000e+02 -1.916891456183e-02 9.097301492247e-05 4.850831143611e+00
4.755000000000e+02 -1.906490587954e-02 9.255784425571e-05 4.914946776710e+00
4.757500000000e+02 -1.889079383986e-02 9.399764078039e-05 4.978790606635e+00
4.760000000000e+02 -1.865011075793e-02 9.527621366745e-05 5.042309527541e+00
4.762500000000e+02 -1.834756206166e-02 9.637982308833e-05 5.105451573341e+00
4.765000000000e+02 -1.798893938770e-02 9.729746846013e-05 5.168166247156e+00
4.767500000000e+02 -1.758101277286e-02 9.802103175446e-05 5.230404830814e+00
4.770000000000e+02 -1.713140453921e-02 9.854539787704e-05 5.292120688340e+00
4.772500000000e+02 -1.664844683349e-02 9.886854257854e-05 5.353269548052e+00
4.775000000000e+02 -1.614102572823e-02 9.899155674012e-05 5.413809766429e+00
4.777500000000e+02 -1.561841497340e-02 9.891863613201e-05 5.473702578082e+00
4.780000000000e+02 -1.509010247898e-02 9.865696288494e-05 5.532912319358e+00
4.782500000000e+02 -1.456561318096e-02 9.821657235090e-05 5.591406629517e+00
4.785000000000e+02 -1.405433155010e-02 9.761020001453e-05 5.649156634436e+00
4.787500000000e+02 -1.356532763112e-02 9.685304985760e-05 5.706137099086e+00
4.790000000000e+02 -1.310719003216e-02 9.596252046451e-05 5.762326558112e+00
4.792500000000e+02 -1.268786930310e-02 9.495788374278e-05 5.817707415760e+00
4.795000000000e+02 -1.231453486142e-02 9.385998384831e-05 5.872266025308e+00
4.797500000000e+02 -1.199344854508e-02 9.269087816591e-05 5.925992729207e+00
4.800000000000e+02 -1.172985666442e-02 9.147346305879e-05 5.978881880236e+00
4.802500000000e+02 -1.152790306849e-02 9.023109416015e-05 6.030931824909e+00
4.805000000000e+02 -1.139056446382e-02 8.898719841471e-05 6.082144856924e+00
4.807500000000e+02 -1.131960858891e-02 8.776489229631e-05 6.132527145326e+00
4.810000000000e+02 -1.131557619988e-02 8.658660905086e-05 6.182088625844e+00
4.812500000000e+02 -1.137778642852e-02 8.547374372109e-05 6.230842862222e+00
4.815000000000e+02 -1.150436448354e-02 8.444630971671e-05 6.278806884242e+00
4.817500000000e+02 -1.169229125109e-02 8.352262373018e-05 6.326000990869e+00
4.820000000000e+02 -1.193747269929e-02 8.271905669127e-05 6.372448531137e+00
4.822500000000e+02 -1.223482743434e-02 8.204977258663e-05 6.418175657110e+00
4.825000000000e+02 -1.257838970284e-02 8.152653090981e-05 6.463211061363e+00
4.827500000000e+02 -1.296142578085e-02 8.115849961085e-05 6.507585689124e+00
4.830000000000e+02 -1.337656080715e-02 8.095218309828e-05 6.551332438173e+00
4.832500000000e+02 -1.381591353031e-02 8.091135655852e-05 6.594485843494e+00
4.835000000000e+02 -1.427123620536e-02 8.103705317347e-05 6.637081756820e+00
4.837500000000e+02 -1.473405705548e-02 8.132759283946e-05 6.679157016202e+00
4.840000000000e+02 -1.519582271884e-02 8.177866101342e-05 6.720749114809e+00
4.842500000000e+02 -1.564803864001e-02 8.238342266770e-05 6.761895872081e+00
4.845000000000e+02 -1.608240491967e-02 8.313270908819e-05 6.802635107181e+00
4.847500000000e+02 -1.649094600796e-02 8.401521942952e-05 6.843004320826e+00
4.850000000000e+02 -1.686613227822e-02 8.501775889644e-05 6.883040388153e+00
4.852500000000e+02 -1.720099275668e-02 8.612548547032e-05 6.922779263248e+00
4.855000000000e+02 -1.748921694758e-02 8.732220261576e-05 6.962255699893e+00
4.857500000000e+02 -1.772524500759e-02 8.859065227967e-05 7.001502991159e+00
4.860000000000e+02 -1.790434614182e-02 8.991281583259e-05 7.040552725750e+00
4.862500000000e+02 -1.802268338960e-02 9.127021368291e-05 7.079434567690e+00
4.865000000000e+02 -1.807736487100e-02 9.264418915370e-05 7.118176059427e+00
4.867500000000e+02 -1.806648181190e-02 9.401619575605e-05 7.156802444215e+00
4.870000000000e+02 -1.798913139265e-02 9.536805802682e-05 7.195336518567e+00
4.872500000000e+02 -1.784542635846e-02 9.668221180958e-05 7.233798503337e+00
4.875000000000e+02 -1.763648968191e-02 9.794189978354e-05 7.272205943247e+00
4.877500000000e+02 -1.736443524720e-02 9.913134289352e-05 7.310573630777e+00
4.880000000000e+02 -1.703233492782e-02 1.002358917245e-04 7.348913551712e+00
4.882500000000e+02 -1.664417209954e-02 1.012421429539e-04 7.387234852952e+00
4.885000000000e+02 -1.620478202787e-02 1.021380227168e-04 7.425543837389e+00
4.887500000000e+02 -1.571978019846e-02 1.029128465749e-04 7.463843971212e+00
4.890000000000e+02 -1.519547906802e-02 1.035573527214e-04 7.502135918873e+00
4.892500000000e+02 -1.463879414942e-02 1.040637173818e-04 7.540417586290e+00
4.895000000000e+02 -1.405714119878e-02 1.044255537345e-04 7.578684188456e+00
4.897500000000e+02 -1.345832484526e-02 1.046378749282e-04 7.616928321763e+00
4.900000000000e+02 -1.285042103029e-02 1.046970577390e-04 7.655140053698e+00
4.902500000000e+02 -1.224165501047e-02 1.046009634854e-04 7.693307021788e+00
4.905000000000e+02 -1.164027566360e-02 1.043488358139e-04 7.731414534421e+00
4.907500000000e+02 -1.105442945614e-02 1.039412249604e-04 7.769445682438e+00
4.910000000000e+02 -1.049203599191e-02 1.033800055451e-04 7.807381453855e+00
4.912500000000e+02 -9.960666089498e-03 1.026683873768e-04 7.845200844060e+00
4.915000000000e+02 -9.467426674769e-03 1.018109295431e-04 7.882880973272e+00
4.917500000000e+02 -9.018852472872e-03 1.008134906456e-04 7.920397195994e+00
4.920000000000e+02 -8.620807276169e-03 9.968329767734e-05 7.957723206671e+00
4.922500000000e+02 -8.278396693485e-03 9.842899309601e-05 7.994831142436e+00
4.925000000000e+02 -7.995893443964e-03 9.706061215886e-05 8.031691679083e+00
4.927500000000e+02 -7.776675352304e-03 9.558954278152e-05 8.068274114104e+00
4.930000000000e+02 -7.623179205041e-03 9.402859242164e-05 8.104546449060e+00
4.932500000000e+02 -7.536868208323e-03 9.239196901573e-05 8.140475454804e+00
4.935000000000e+02 -7.518215703323e-03 9.069523860594e-05 8.176026733472e+00
4.937500000000e+02 -7.566703687183e-03 8.895526758865e-05 8.211164768133e+00
4.940000000000e+02 -7.680836977445e-03 8.719014088787e-05 8.245852966073e+00
4.942500000000e+02 -7.858171491554e-03 8.541904560491e-05 8.280053689539e+00
4.945000000000e+02 -8.095357436566e-03 8.366212755742e-05 8.313728283378e+00
4.947500000000e+02 -8.388195886240e-03 8.194031352177e-05 8.346837095369e+00
4.950000000000e+02 -8.731707469147e-03 8.027509924050e-05 8.379339488622e+00
4.952500000000e+02 -9.120213027386e-03 7.868830855051e-05 8.411193855059e+00
4.955000000000e+02 -9.547423921518e-03 7.720181832660e-05 8.442357621458e+00
4.957500000000e+02 -1.000654115305e-02 7.583724678378e-05 8.472787259950e+00
4.960000000000e+02 -1.049036139642e-02 7.461565246741e-05 8.502438295217e+00
4.962500000000e+02 -1.099138834987e-02 7.355721637611e-05 8.531265317285e+00
4.965000000000e+02 -1.150194756488e-02 7.268086152071e-05 8.559221997537e+00
4.967500000000e+02 -1.201430285586e-02 7.200389472642e-05 8.586261110545e+00
4.970000000000e+02 -1.252077249038e-02 7.154166137374e-05 8.612334564319e+00
4.972500000000e+02 -1.301384321267e-02 7.130721045889e-05 8.637393439375e+00
4.975000000000e+02 -1.348628035903e-02 7.131096444796e-05 8.661388039337e+00
4.977500000000e+02 -1.393123222639e-02 7.156040916187e-05 8.684267952705e+00
4.980000000000e+02 -1.434232733459e-02 7.205988275027e-05 8.705982131061e+00
4.982500000000e+02 -1.471376276130e-02 7.281036802037e-05 8.726478980645e+00
4.985000000000e+02 -1.504038249625e-02 7.380930466760e-05 8.745706472111e+00
4.987500000000e+02 -1.531774450054e-02 7.505045618075e-05 8.763612265948e+00
4.990000000000e+02 -1.554217571850e-02 7.652386938742e-05 8.780143860807e+00
4.992500000000e+02 -1.571081400432e-02 7.821588440279e-05 8.795248758127e+00
4.995000000000e+02 -1.582163662525e-02 8.010921256604e-05 8.808874645285e+00
4.997500000000e+02 -1.587347484910e-02 8.218308499736e-05 8.820969604589e+00
5.000000000000e+02 -1.586601458440e-02 8.441345567869e-05 8.831482336639e+00
5.002500000000e+02 -1.579978331657e-02 8.677327445369e-05 8.840362400610e+00
5.005000000000e+02 -1.567612332032e-02 8.923282615536e-05 8.847560480438e+00
5.007500000000e+02 -1.549715226929e-02 9.176013199136e-05 8.853028657658e+00
5.010000000000e+02 -1.526571169108e-02 9.432140607088e-05 8.856720703318e+00
5.012500000000e+02 -1.498530488239e-02 9.688149203779e-05 8.858592372654e+00
5.015000000000e+02 -1.466002482743e-02 9.940437389119e-05 8.858601720400e+00
5.017500000000e+02 -1.429447454784e-02 1.018538052275e-04 8.856709408402e+00
5.020000000000e+02 -1.389368140353e-02 1.041939030935e-04 8.852879011985e+00
5.022500000000e+02 -1.346300628958e-02 1.063896784705e-04 8.847077335452e+00
5.025000000000e+02 -1.300805082026e-02 1.084075616724e-04 8.839274706830e+00
5.027500000000e+02 -1.253456373505e-02 1.102159774278e-04 8.829445259902e+00
5.030000000000e+02 -1.204834799118e-02 1.117858808897e-04 8.817567206565e+00
5.032500000000e+02 -1.155517037706e-02 1.130912523672e-04 8.803623089842e+00
5.035000000000e+02 -1.106067622486e-02 1.141095586406e-04 8.787599996239e+00
5.037500000000e+02 -1.057030816750e-02 1.148221243772e-04 8.769489764345e+00
5.040000000000e+02 -1.008923292181e-02 1.152144746589e-04 8.749289136646e+00
5.042500000000e+02 -9.622274157239e-03 1.152766209119e-04 8.726999901882e+00
5.045000000000e+02 -9.173854395851e-03 1.150032765185e-04 8.702628985916e+00
5.047500000000e+02 -8.747945414055e-03 1.143939910619e-04 8.676188505823e+00
5.050000000000e+02 -8.348026813749e-03 1.134532198067e-04 8.647695799857e+00
5.052500000000e+02 -7.977054280317e-03 1.121903188560e-04 8.617173405017e+00
5.055000000000e+02 -7.637436703749e-03 1.106194266117e-04 8.584648997033e+00
5.057500000000e+02 -7.331021509258e-03 1.087593247877e-04 8.550155306624e+00
5.060000000000e+02 -7.059089682974e-03 1.066331750685e-04 8.513729978051e+00
5.062500000000e+02 -6.822358453333e-03 1.042681388421e-04 8.475415414899e+00
5.065000000000e+02 -6.620993370486e-03 1.016950875088e-04 8.435258570537e+00
5.067500000000e+02 -6.454627691570e-03 9.894814664937e-05 8.393310728035e+00
5.070000000000e+02 -6.322390163329e-03 9.606419568001e-05 8.349627238120e+00
5.072500000000e+02 -6.222940285989e-03 9.308231837621e-05 8.304267232252e+00
5.075000000000e+02 -6.154510282017e-03 9.004313397881e-05 8.257293325034e+00
5.077500000000e+02 -6.114954491111e-03 8.698824166486e-05 8.208771279330e+00
5.080000000000e+02 -6.101803801033e-03 8.395962670929e-05 8.158769673215e+00
5.082500000000e+02 -6.112325232999e-03 8.099892801738e-05 8.107359541223e+00
5.085000000000e+02 -6.143584697132e-03 7.814678980075e-05 8.054614012399e+00
5.087500000000e+02 -6.192511260742e-03 7.544228046427e-05 8.000607942824e+00
5.090000000000e+02 -6.255961917631e-03 7.292227893371e-05 7.945417541746e+00
5.092500000000e+02 -6.330784575005e-03 7.062082090806e-05 7.889120008041e+00
5.095000000000e+02 -6.413878737282e-03 6.856853112261e-05 7.831793163051e+00
5.097500000000e+02 -6.502252437878e-03 6.679222066780e-05 7.773515092380e+00
5.100000000000e+02 -6.593073942290e-03 6.531444201574e-05 7.714363805138e+00
5.102500000000e+02 -6.683717888106e-03 6.415312874022e-05 7.654416899187e+00
5.105000000000e+02 -6.771804602884e-03 6.332130627851e-05 7.593751243651e+00
5.107500000000e+02 -6.855231174427e-03 6.282689403220e-05 7.532442683770e+00
5.110000000000e+02 -6.932194754241e-03 6.267260300361e-05 7.470565759978e+00
5.112500000000e+02 -7.001206992989e-03 6.285590861266e-05 7.408193448813e+00
5.115000000000e+02 -7.061098737932e-03 6.336911327054e-05 7.345396929087e+00
5.117500000000e+02 -7.111016237455e-03 6.419949567429e-05 7.282245366438e+00
5.120000000000e+02 -7.150408140505e-03 6.532954309701e-05 7.218805722905e+00
5.122500000000e+02 -7.179004134942e-03 6.673726184753e-05 7.155142589316e+00
5.125000000000e+02 -7.196786090278e-03 6.839655968452e-05 7.091318040636e+00
5.127500000000e+02 -7.203952633959e-03 7.027769290349e-05 7.027391514072e+00
5.130000000000e+02 -7.200879119831e-03 7.234776970871e-05 6.963419709600e+00
5.132500000000e+02 -7.188072931960e-03 7.457129816282e-05 6.899456512371e+00
5.135000000000e+02 -7.166127667602e-03 7.691077363040e-05 6.835552935883e+00
5.137500000000e+02 -7.135676364328e-03 7.932728837770e-05 6.771757085634e+00
5.140000000000e+02 -7.097345851891e-03 8.178115472479e-05 6.708114141826e+00
5.142500000000e+02 -7.051714231682e-03 8.423252591377e-05 6.644666361288e+00
5.145000000000e+02 -6.999271283917e-03 8.664202585540e-05 6.581453094590e+00
5.147500000000e+02 -6.940384863993e-03 8.897134592195e-05 6.518510820366e+00
5.150000000000e+02 -6.875273367503e-03 9.118380272849e-05 6.455873194638e+00
5.152500000000e+02 -6.803984231660e-03 9.324487051071e-05 6.393571110381e+00
5.155000000000e+02 -6.726380769092e-03 9.512266449377e-05 6.331632771319e+00
5.157500000000e+02 -6.642136122554e-03 9.678836938579e-05 6.270083773759e+00
5.160000000000e+02 -6.550735473620e-03 9.821661065024e-05 6.208947199169e+00
5.162500000000e+02 -6.451484762727e-03 9.938575984506e-05 6.148243709249e+00
5.165000000000e+02 -6.343527145145e-03 1.002781765912e-04 6.087991650052e+00
5.167500000000e+02 -6.225865034262e-03 1.008803809446e-04 6.028207156867e+00
5.170000000000e+02 -6.097387835009e-03 1.011831587535e-04 5.968904264129e+00
5.172500000000e+02 -5.956902879715e-03 1.011815957269e-04 5.910095009364e+00
5.175000000000e+02 -5.803170676807e-03 1.008750463076e-04 5.851789544613e+00
5.177500000000e+02 -5.634940928105e-03 1.002670499702e-04 5.793996235771e+00
5.180000000000e+02 -5.450990840864e-03 9.936518368420e-05 5.736721768606e+00
5.182500000000e+02 -5.250162358118e-03 9.818083848093e-05 5.679971239836e+00
5.185000000000e+02 -5.031399385721e-03 9.672895041782e-05 5.623748254167e+00
5.187500000000e+02 -4.793782213159e-03 9.502768750846e-05 5.568055004030e+00
5.190000000000e+02 -4.536560335289e-03 9.309816687048e-05 5.512892355237e+00
5.192500000000e+02 -4.259180990939e-03 9.096402989617e-05 5.458259914382e+00
5.195000000000e+02 -3.961314207164e-03 8.865105782693e-05 5.404156097460e+00
5.197500000000e+02 -3.642873322567e-03 8.618672254862e-05 5.350578191778e+00
5.200000000000e+02 -3.304030438250e-03 8.359973557009e-05 5.297522403751e+00
5.202500000000e+02 -2.945227328020e-03 8.091962384849e-05 5.244983907965e+00
5.205000000000e+02 -2.567181187807e-03 7.817627933421e-05 5.192956890201e+00
5.207500000000e+02 -2.170884999469e-03 7.539951578098e-05 5.141434577791e+00
5.210000000000e+02 -1.757603138674e-03 7.261864032199e-05 5.090409273196e+00
5.212500000000e+02 -1.328862039368e-03 6.986206012433e-05 5.039872382903e+00
5.215000000000e+02 -8.864358127335e-04 6.715686585215e-05 4.989814436757e+00
5.217500000000e+02 -4.323279970476e-04 6.452845803337e-05 4.940225115136e+00
5.220000000000e+02 3.125094640286e-05 6.200026708925e-05 4.891093264291e+00
5.222500000000e+02 5.019089211840e-04 5.959345543929e-05 4.842406921442e+00
5.225000000000e+02 9.771004399291e-04 5.732667042138e-05 4.794153330078e+00
5.227500000000e+02 1.454156590376e-03 5.521584215695e-05 4.746318962990e+00
5.230000000000e+02 1.930316321972e-03 5.327402668834e-05 4.698889545411e+00
5.232500000000e+02 2.402758907243e-03 5.151130183340e-05 4.651850075820e+00
5.235000000000e+02 2.868636578010e-03 4.993470975279e-05 4.605184853691e+00
5.237500000000e+02 3.325107598089e-03 4.854824144424e-05 4.558877507065e+00
5.240000000000e+02 3.769369189766e-03 4.735286754562e-05 4.512911024654e+00
5.242500000000e+02 4.198690930301e-03 4.634662910558e-05 4.467267787780e+00
5.245000000000e+02 4.610447612829e-03 4.552475876518e-05 4.421929608658e+00
5.247500000000e+02 5.002151822245e-03 4.487984290324e-05 4.376877770484e+00
5.250000000000e+02 5.371486812332e-03 4.440201960931e-05 4.332093069874e+00
5.252500000000e+02 5.716338212579e-03 4.407920566896e-05 4.287555864498e+00
5.255000000000e+02 6.034824734902e-03 4.389735521135e-05 4.243246122642e+00
5.257500000000e+02 6.325328760835e-03 4.384073731015e-05 4.199143477622e+00
5.260000000000e+02 6.586523965024e-03 4.389222358347e-05 4.155227284429e+00
5.262500000000e+02 6.817402546764e-03 4.403358810753e-05 4.111476682156e+00
5.265000000000e+02 7.017298835810e-03 4.424581402029e-05 4.067870659390e+00
5.267500000000e+02 7.185909952278e-03 4.450940375958e-05 4.024388122846e+00
5.270000000000e+02 7.323314172675e-03 4.480467920528e-05 3.981007974128e+00
5.272500000000e+02 7.429983999498e-03 4.511207599522e-05 3.937709188162e+00
5.275000000000e+02 7.506795304617e-03 4.541242377404e-05 3.894470898468e+00
5.277500000000e+02 7.555031579978e-03 4.568721163134e-05 3.851272488487e+00
5.280000000000e+02 7.576381966580e-03 4.591883300042e-05 3.808093685828e+00
5.282500000000e+02 7.572935150483e-03 4.609080927792e-05 3.764914668605e+00
5.285000000000e+02 7.547165862686e-03 4.618799218362e-05 3.721716172273e+00
5.287500000000e+02 7.501916498417e-03 4.619673771689e-05 3.678479606812e+00
5.290000000000e+02 7.440372273459e-03 4.610505479405e-05 3.635187176660e+00
5.292500000000e+02 7.366032456571e-03 4.590272268779e-05 3.591822014210e+00
5.295000000000e+02 7.282675400115e-03 4.558138070820e-05 3.548368313943e+00
5.297500000000e+02 7.194319236976e-03 4.513458680602e-05 3.504811473182e+00
5.300000000000e+02 7.105179529899e-03 4.455783989801e-05 3.461138245138e+00
5.302500000000e+02 7.019622155007e-03 4.384857036599e-05 3.417336891827e+00
5.305000000000e+02 6.942112975501e-03 4.300613715003e-05 3.373397342454e+00
5.307500000000e+02 6.877165465361e-03 4.203177352063e-05 3.329311362213e+00
5.310000000000e+02 6.829285436975e-03 4.092848055254e-05 3.285072718752e+00
5.312500000000e+02 6.802914830694e-03 3.970093369352e-05 3.240677351179e+00
5.315000000000e+02 6.802375890660e-03 3.835536514968e-05 3.196123545441e+00
5.317500000000e+02 6.831815703930e-03 3.689943288504e-05 3.151412103358e+00
5.320000000000e+02 6.895152748485e-03 3.534205664479e-05 3.106546509419e+00
5.322500000000e+02 6.996026147757e-03 3.369326579758e-05 3.061533097966e+00
5.325000000000e+02 7.137747802415e-03 3.196402874800e-05 3.016381208261e+00
5.327500000000e+02 7.323257976311e-03 3.016607555581e-05 2.971103330464e+00
5.330000000000e+02 7.555084051701e-03 2.831172360679e-05 2.925715244627e+00
5.332500000000e+02 7.835302857634e-03 2.641370147774e-05 2.880236137487e+00
5.335000000000e+02 8.165505802749e-03 2.448497119714e-05 2.834688706135e+00
5.337500000000e+02 8.546766557721e-03 2.253859317805e-05 2.789099240256e+00
5.340000000000e+02 8.979611756236e-03 2.058756269688e-05 2.743497675019e+00
5.342500000000e+02 9.463992930128e-03 1.864468315080e-05 2.697917622962e+00
5.345000000000e+02 9.999261058102e-03 1.672240762218e-05 2.652396370436e+00
5.347500000000e+02 1.058414317776e-02 1.483274740502e-05 2.606974841219e+00
5.350000000000e+02 1.121672078057e-02 1.298720613951e-05 2.561697528348e+00
5.352500000000e+02 1.189441171241e-02 1.119669348063e-05 2.516612385146e+00
5.355000000000e+02 1.261395570196e-02 9.471462140337e-06 2.471770678740e+00
5.357500000000e+02 1.337140392442e-02 7.821065013930e-06 2.427226808998e+00
5.360000000000e+02 1.416211527937e-02 6.254318340532e-06 2.383038084603e+00
5.362500000000e+02 1.498075908298e-02 4.779282236689e-06 2.339264468854e+00
5.365000000000e+02 1.582132720653e-02 3.403243614863e-06 2.295968286370e+00
5.367500000000e+02 1.667715615074e-02 2.132715622133e-06 2.253213904514e+00
5.370000000000e+02 1.754096139666e-02 9.734379789184e-07 2.211067383311e+00
5.372500000000e+02 1.840488521931e-02 -6.961919246651e-08 2.169596107705e+00
5.375000000000e+02 1.926055940962e-02 -9.922458873990e-07 2.128868399894e+00
5.377500000000e+02 2.009918358990e-02 -1.790981058319e-06 2.088953121090e+00
5.380000000000e+02 2.091162050692e-02 -2.463100431976e-06 2.049919269098e+00
5.382500000000e+02 2.168850742003e-02 -3.006604878841e-06 2.011835574719e+00
5.385000000000e+02 2.242038322243e-02 -3.420209601479e-06 1.974770105183e+00
5.387500000000e+02 2.309783146096e-02 -3.703337972477e-06 1.938789880749e+00
5.390000000000e+02 2.371163544885e-02 -3.856116930268e-06 1.903960507988e+00
5.392500000000e+02 2.425294478188e-02 -3.879381214350e-06 1.870345836348e+00
5.395000000000e+02 2.471344890563e-02 -3.774679557533e-06 1.838007641930e+00
5.397500000000e+02 2.508555663592e-02 -3.544289812224e-06 1.807005341810e+00
5.400000000000e+02 2.536257506372e-02 -3.191245704498e-06 1.777395741915e+00
5.402500000000e+02 2.553888521257e-02 -2.719369594589e-06 1.749232820792e+00
5.405000000000e+02 2.561011177685e-02 -2.133321872821e-06 1.722567549238e+00
5.407500000000e+02 2.557327875452e-02 -1.438653187052e-06 1.697447747604e+00
5.410000000000e+02 2.542695122426e-02 -6.418735079561e-07 1.673917978292e+00
5.412500000000e+02 2.517135528374e-02 2.494762032512e-07 1.652019473520e+00
5.415000000000e+02 2.480847392625e-02 1.226746493721e-06 1.631790095928e+00
5.417500000000e+02 2.434211640009e-02 2.280098706203e-06 1.613264328239e+00
5.420000000000e+02 2.377795563951e-02 3.398431266094e-06 1.596473290823e+00
5.422500000000e+02 2.312353343139e-02 4.569314761949e-06 1.581444782218e+00
5.425000000000e+02 2.238823022186e-02 5.778944942220e-06 1.568203340385e+00
5.427500000000e+02 2.158320009786e-02 7.012115736726e-06 1.556770319225e+00
5.430000000000e+02 2.072126876578e-02 8.252226651323e-06 1.547163979068e+00
5.432500000000e+02 1.981679633855e-02 9.481325389860e-06 1.539399586105e+00
5.435000000000e+02 1.888550557779e-02 1.068019614861e-05 1.533489517932e+00
5.437500000000e+02 1.794427713592e-02 1.182849801701e-05 1.529443373110e+00
5.440000000000e+02 1.701091489993e-02 1.290495724321e-05 1.527268079743e+00
5.442500000000e+02 1.610388349163e-02 1.388761833473e-05 1.526968003250e+00
5.445000000000e+02 1.524202214708e-02 1.475415257468e-05 1.528545049953e+00
5.447500000000e+02 1.444423866543e-02 1.548222338035e-05 1.531998762983e+00
5.450000000000e+02 1.372918793426e-02 1.604990490175e-05 1.537326411499e+00
5.452500000000e+02 1.311494020971e-02 1.643613920627e-05 1.544523070474e+00
5.455000000000e+02 1.261864368539e-02 1.662123594875e-05 1.553581687927e+00
5.457500000000e+02 1.225618831216e-02 1.658740205474e-05 1.564493142907e+00
5.460000000000e+02 1.204187505377e-02 1.631926600540e-05 1.577246288356e+00
5.462500000000e+02 1.198809839512e-02 1.580440530885e-05 1.591827982600e+00
5.465000000000e+02 1.210504799150e-02 1.503384912316e-05 1.608223107651e+00
5.467500000000e+02 1.240043448779e-02 1.400254659134e-05 1.626414573012e+00
5.470000000000e+02 1.287924805702e-02 1.270977472936e-05 1.646383308542e+00
5.472500000000e+02 1.354355498154e-02 1.115947430444e-05 1.668108245740e+00
5.475000000000e+02 1.439233666637e-02 9.360505660555e-06 1.691566287499e+00
5.477500000000e+02 1.542137919191e-02 7.326800852220e-06 1.716732270845e+00
5.480000000000e+02 1.662321672578e-02 5.077413973015e-06 1.743578923029e+00
5.482500000000e+02 1.798713238315e-02 2.636434136533e-06 1.772076813399e+00
5.485000000000e+02 1.949922003605e-02 3.281357460749e-08 1.802194304380e+00
5.487500000000e+02 2.114251003453e-02 -2.699940177098e-06 1.833897505581e+00
5.490000000000e+02 2.289715690676e-02 -5.524184166300e-06 1.867150232152e+00
5.492500000000e+02 2.474069111446e-02 -8.398671967808e-06 1.901913973189e+00
5.495000000000e+02 2.664833142326e-02 -1.127918385793e-05 1.938147872301e+00
5.497500000000e+02 2.859335414231e-02 -1.411923866176e-05 1.975808723923e+00
5.500000000000e+02 3.054751536464e-02 -1.687088403665e-05 2.014850989065e+00
5.502500000000e+02 3.248151847746e-02 -1.948553562919e-05 2.055226833079e+00
5.505000000000e+02 3.436551965153e-02 -2.191485595043e-05 2.096886188540e+00
5.507500000000e+02 3.616966128363e-02 -2.411165017663e-05 2.139776845142e+00
5.510000000000e+02 3.786462371650e-02 -2.603075961993e-05 2.183844569319e+00
5.512500000000e+02 3.942218219881e-02 -2.762992849742e-05 2.229033253650e+00
5.515000000000e+02 4.081575896454e-02 -2.887064218385e-05 2.275285098491e+00
5.517500000000e+02 4.202095532716e-02 -2.971890280654e-05 2.322540823714e+00
5.520000000000e+02 4.301605440270e-02 -3.014593661238e-05 2.370739912522e+00
5.522500000000e+02 4.378247862484e-02 -3.012882103157e-05 2.419820882845e+00
5.525000000000e+02 4.430519463292e-02 -2.965098017407e-05 2.469721587455e+00
5.527500000000e+02 4.457305191013e-02 -2.870262288621e-05 2.520379537015e+00
5.530000000000e+02 4.457904738853e-02 -2.728103909511e-05 2.571732243042e+00
5.532500000000e+02 4.432051021556e-02 -2.539081102568e-05 2.623717578449e+00
5.535000000000e+02 4.379919827068e-02 -2.304384014401e-05 2.676274147429e+00
5.537500000000e+02 4.302130431195e-02 -2.025928239541e-05 2.729341660228e+00
5.540000000000e+02 4.199737236083e-02 -1.706335714133e-05 2.782861309559e+00
5.542500000000e+02 4.074212230090e-02 -1.348901512169e-05 2.836776138351e+00
5.545000000000e+02 3.927418747278e-02 -9.575487816355e-06 2.891031394076e+00
5.547500000000e+02 3.761577295732e-02 -5.367722320626e-06 2.945574866952e+00
5.550000000000e+02 3.579223868867e-02 -9.156971806368e-07 3.000357200705e+00
5.552500000000e+02 3.383161888290e-02 3.726365219725e-06 3.055332172552e+00
5.555000000000e+02 3.176409101914e-02 8.500871936545e-06 3.110456942379e+00
5.557500000000e+02 2.962140225056e-02 1.334782187368e-05 3.165692256507e+00
5.560000000000e+02 2.743627240147e-02 1.820582165862e-05 3.221002615598e+00
5.562500000000e+02 2.524178314177e-02 2.301315406392e-05 3.276356393439e+00
5.565000000000e+02 2.307076970318e-02 2.770887193720e-05 3.331725909058e+00
5.567500000000e+02 2.095522993959e-02 3.223389334778e-05 3.387087457134e+00
5.570000000000e+02 1.892576141092e-02 3.653208562768e-05 3.442421287392e+00
5.572500000000e+02 1.701104043398e-02 4.055130781641e-05 3.497711538153e+00
5.575000000000e+02 1.523735367942e-02 4.424438965137e-05 3.552946133015e+00
5.577500000000e+02 1.362819019355e-02 4.757002824637e-05 3.608116630690e+00
5.580000000000e+02 1.220390191059e-02 5.049357712222e-05 3.663218040289e+00
5.582500000000e+02 1.098143700303e-02 5.298771088669e-05 3.718248603944e+00
5.585000000000e+02 9.974149955926e-03 5.503294482334e-05 3.773209545260e+00
5.587500000000e+02 9.191687409983e-03 5.661800307113e-05 3.828104799889e+00
5.590000000000e+02 8.639950927214e-03 5.774001482053e-05 3.882940717648e+00
5.592500000000e+02 8.321132064405e-03 5.840454047504e-05 3.937725751828e+00
5.595000000000e+02 8.233816946188e-03 5.862541704812e-05 3.992470131987e+00
5.597500000000e+02 8.373151097950e-03 5.842443862536e-05 4.047185535615e+00
5.600000000000e+02 8.731062711075e-03 5.783085914840e-05 4.101884746042e+00
5.602500000000e+02 9.296530032689e-03 5.688074510174e-05 4.156581319550e+00
5.605000000000e+02 1.005589004731e-02 5.561617781907e-05 4.211289250166e+00
5.607500000000e+02 1.099317721810e-02 5.408434286575e-05 4.266022642308e+00
5.610000000000e+02 1.209048119372e-02 5.233651107212e-05 4.320795399422e+00
5.612500000000e+02 1.332832078186e-02 5.042692777388e-05 4.375620919606e+00
5.615000000000e+02 1.468601936083e-02 4.841166285816e-05 4.430511815301e+00
5.617500000000e+02 1.614207966922e-02 4.634742008491e-05 4.485479648388e+00
5.620000000000e+02 1.767454745675e-02 4.429034622128e-05 4.540534690170e+00
5.622500000000e+02 1.926135982396e-02 4.229486660237e-05 4.595685704601e+00
5.625000000000e+02 2.088067026552e-02 4.041256872531e-05 4.650939760310e+00
5.627500000000e+02 2.251114916691e-02 3.869115735003e-05 4.706302067985e+00
5.630000000000e+02 2.413225225376e-02 3.717351667354e-05 4.761775848795e+00
5.632500000000e+02 2.572445692961e-02 3.589685954719e-05 4.817362231568e+00
5.635000000000e+02 2.726946212083e-02 3.489202702167e-05 4.873060180217e+00
5.637500000000e+02 2.875035184625e-02 3.418292970525e-05 4.928866451522e+00
5.640000000000e+02 3.015172124750e-02 3.378613531965e-05 4.984775581067e+00
5.642500000000e+02 3.145976564459e-02 3.371061319779e-05 5.040779899516e+00
5.645000000000e+02 3.266233455538e-02 3.395766259409e-05 5.096869573134e+00
5.647500000000e+02 3.374895147192e-02 3.452099170609e-05 5.153032673352e+00
5.650000000000e+02 3.471080428795e-02 3.538695802999e-05 5.209255265618e+00
5.652500000000e+02 3.554070822855e-02 3.653496668554e-05 5.265521522116e+00
5.655000000000e+02 3.623304610398e-02 3.793801778249e-05 5.321813853695e+00
5.657500000000e+02 3.678369224660e-02 3.956338780242e-05 5.378113054042e+00
5.660000000000e+02 3.718992291034e-02 4.137343626806e-05 5.434398460721e+00
5.662500000000e+02 3.745031981180e-02 4.332651977479e-05 5.490648126542e+00
5.665000000000e+02 3.756467271937e-02 4.537799335258e-05 5.546838997115e+00
5.667500000000e+02 3.753388608943e-02 4.748127993456e-05 5.602947092474e+00
5.670000000000e+02 3.735989227004e-02 4.958899136520e-05 5.658947697165e+00
5.672500000000e+02 3.704557988077e-02 5.165406621194e-05 5.714815542211e+00
5.675000000000e+02 3.659473495563e-02 5.363091428842e-05 5.770524994688e+00
5.677500000000e+02 3.601200254481e-02 5.547652731647e-05 5.826050234492e+00
5.680000000000e+02 3.530286500562e-02 5.715154208952e-05 5.881365431963e+00
5.682500000000e+02 3.447363828538e-02 5.862122574457e-05 5.936444919281e+00
5.685000000000e+02 3.353148589245e-02 5.985634928557e-05 5.991263347401e+00
5.687500000000e+02 3.248444375221e-02 6.083395173775e-05 6.045795840687e+00
5.690000000000e+02 3.134145319806e-02 6.153795181604e-05 6.100018142232e+00
5.692500000000e+02 3.011239736433e-02 6.195957594526e-05 6.153906742308e+00
5.695000000000e+02 2.880813143710e-02 6.209761907600e-05 6.207439004021e+00
5.697500000000e+02 2.744050188362e-02 6.195851136209e-05 6.260593273803e+00
5.700000000000e+02 2.602234571967e-02 6.155614906306e-05 6.313348985424e+00
5.702500000000e+02 2.456746438161e-02 6.091164072386e-05 6.365686744591e+00
5.705000000000e+02 2.309056350439e-02 6.005275885690e-05 6.417588413908e+00
5.707500000000e+02 2.160715551261e-02 5.901319768753e-05 6.469037173747e+00
5.710000000000e+02 2.013341980709e-02 5.783166388040e-05 6.520017583379e+00
5.712500000000e+02 1.868602023162e-02 5.655085613146e-05 6.570515619018e+00
5.715000000000e+02 1.728188003628e-02 5.521638634626e-05 6.620518706837e+00
5.717500000000e+02 1.593791792084e-02 5.387548869443e-05 6.670015742013e+00
5.720000000000e+02 1.467075090934e-02 5.257573480452e-05 6.718997089501e+00
5.722500000000e+02 1.349637146113e-02 5.136377480008e-05 6.767454577329e+00
5.725000000000e+02 1.242980937224e-02 5.028404703106e-05 6.815381471684e+00
5.727500000000e+02 1.148478987497e-02 4.937756551296e-05 6.862772440885e+00
5.730000000000e+02 1.067340030716e-02 4.868081761222e-05 6.909623500092e+00
5.732500000000e+02 1.000577879919e-02 4.822478409244e-05 6.955931945930e+00
5.735000000000e+02 9.489837614347e-03 4.803414805504e-05 7.001696273889e+00
5.737500000000e+02 9.131033286546e-03 4.812666770221e-05 7.046916081673e+00
5.740000000000e+02 8.932194016415e-03 4.851274534423e-05 7.091591957599e+00
5.742500000000e+02 8.893413007806e-03 4.919522651506e-05 7.135725356909e+00
5.745000000000e+02 9.012013465574e-03 5.016940832361e-05 7.179318461856e+00
5.747500000000e+02 9.282588666354e-03 5.142325533794e-05 7.222374032763e+00
5.750000000000e+02 9.697117059742e-03 5.293782530483e-05 7.264895248102e+00
5.752500000000e+02 1.024514899046e-02 5.468786731155e-05 7.306885532701e+00
5.755000000000e+02 1.091405944361e-02 5.664256942867e-05 7.348348383017e+00
5.757500000000e+02 1.168935725898e-02 5.876645411401e-05 7.389287182849e+00
5.760000000000e+02 1.255504016328e-02 6.102036921254e-05 7.429705019225e+00
5.762500000000e+02 1.349398256304e-02 6.336253819528e-05 7.469604497786e+00
5.765000000000e+02 1.448834153169e-02 6.574963395592e-05 7.508987558226e+00
5.767500000000e+02 1.551996738326e-02 6.813785241019e-05 7.547855297708e+00
5.770000000000e+02 1.657080400293e-02 7.048396684040e-05 7.586207800765e+00
5.772500000000e+02 1.762326660256e-02 7.274630131879e-05 7.624043981928e+00
5.775000000000e+02 1.866058404037e-02 7.488564076899e-05 7.661361439440e+00
5.777500000000e+02 1.966709788410e-02 7.686603081639e-05 7.698156328030e+00
5.780000000000e+02 2.062851059106e-02 7.865545379909e-05 7.734423250597e+00
5.782500000000e+02 2.153207732249e-02 8.022638034483e-05 7.770155168435e+00
5.785000000000e+02 2.236674202283e-02 8.155618568606e-05 7.805343338102e+00
5.787500000000e+02 2.312321571141e-02 8.262743553270e-05 7.839977268199e+00
5.790000000000e+02 2.379400289038e-02 8.342804009237e-05 7.874044705541e+00
5.792500000000e+02 2.437337826251e-02 8.395127633845e-05 7.907531641943e+00
5.795000000000e+02 2.485732254893e-02 8.419571293131e-05 7.940422349369e+00
5.797500000000e+02 2.524342349825e-02 8.416504713998e-05 7.972699437140e+00
5.800000000000e+02 2.553075087103e-02 8.386779197489e-05 8.004343934214e+00
5.802500000000e+02 2.571971261245e-02 8.331695167271e-05 8.035335389074e+00
5.805000000000e+02 2.581190105589e-02 8.252963171670e-05 8.065651992032e+00
5.807500000000e+02 2.580993553582e-02 8.152653016186e-05 8.095270714131e+00
5.810000000000e+02 2.571730756164e-02 8.033141543398e-05 8.124167457092e+00
5.812500000000e+02 2.553823367530e-02 7.897064048282e-05 8.152317218098e+00
5.815000000000e+02 2.527751919688e-02 7.747259647434e-05 8.179694263030e+00
5.817500000000e+02 2.494043532196e-02 7.586714089108e-05 8.206272302049e+00
5.820000000000e+02 2.453261033200e-02 7.418503926099e-05 8.232024673617e+00
5.822500000000e+02 2.405993523468e-02 7.245740458403e-05 8.256924522990e+00
5.825000000000e+02 2.352848233862e-02 7.071514866119e-05 8.280944984568e+00
5.827500000000e+02 2.294443617271e-02 6.898846461825e-05 8.304059354076e+00
5.830000000000e+02 2.231403413785e-02 6.730630859644e-05 8.326241258350e+00
5.832500000000e+02 2.164351575848e-02 6.569591512887e-05 8.347464814203e+00
5.835000000000e+02 2.093907838131e-02 6.418237472625e-05 8.367704778932e+00
5.837500000000e+02 2.020683869503e-02 6.278824609188e-05 8.386936686176e+00
5.840000000000e+02 1.945279834765e-02 6.153318065480e-05 8.405136971361e+00
5.842500000000e+02 1.868281378963e-02 6.043362843358e-05 8.422283081859e+00
5.845000000000e+02 1.790257020557e-02 5.950260631540e-05 8.438353571996e+00
5.847500000000e+02 1.711755981021e-02 5.874953220025e-05 8.453328183556e+00
5.850000000000e+02 1.633306547461e-02 5.818012894024e-05 8.467187908620e+00
5.852500000000e+02 1.555415000301e-02 5.779640416270e-05 8.479915038220e+00
5.855000000000e+02 1.478565203433e-02 5.759670652289e-05 8.491493195222e+00
5.857500000000e+02 1.403218895726e-02 5.757585567157e-05 8.501907350871e+00
5.860000000000e+02 1.329816675744e-02 5.772534479792e-05 8.511143829425e+00
5.862500000000e+02 1.258779638720e-02 5.803360043283e-05 8.519190297803e+00
5.865000000000e+02 1.190511538641e-02 5.848628747773e-05 8.526035745317e+00
5.867500000000e+02 1.125401325025e-02 5.906675310899e-05 8.531670453616e+00
5.870000000000e+02 1.063825756786e-02 5.975643019338e-05 8.536085958047e+00
5.872500000000e+02 1.006151906287e-02 6.053521810981e-05 8.539275004780e+00
5.875000000000e+02 9.527391455470e-03 6.138195266947e-05 8.541231503811e+00
5.877500000000e+02 9.039404321356e-03 6.227486386748e-05 8.541950481311e+00
5.880000000000e+02 8.601023886826e-03 6.319200906824e-05 8.541428031877e+00
5.882500000000e+02 8.215641341868e-03 6.411170018086e-05 8.539661274485e+00
5.885000000000e+02 7.886545257862e-03 6.501296715361e-05 8.536648312339e+00
5.887500000000e+02 7.616877376879e-03 6.587590438478e-05 8.532388198426e+00
5.890000000000e+02 7.409570853141e-03 6.668182799696e-05 8.526880907583e+00
5.892500000000e+02 7.267273255529e-03 6.741367456023e-05 8.520127316029e+00
5.895000000000e+02 7.192252204645e-03 6.805628079948e-05 8.512129188090e+00
5.897500000000e+02 7.186290995992e-03 6.859654633257e-05 8.502889170626e+00
5.900000000000e+02 7.250576155978e-03 6.902358117997e-05 8.492410794221e+00
5.902500000000e+02 7.385578844540e-03 6.932881494479e-05 8.480698480221e+00
5.905000000000e+02 7.590942094147e-03 6.950611182285e-05 8.467757552888e+00
5.907500000000e+02 7.865371767068e-03 6.955185218227e-05 8.453594255205e+00
5.910000000000e+02 8.206543804670e-03 6.946492674356e-05 8.438215766677e+00
5.912500000000e+02 8.611030712865e-03 6.924675981584e-05 8.421630222008e+00
5.915000000000e+02 9.074250305672e-03 6.890132259860e-05 8.403846728384e+00
5.917500000000e+02 9.590445618883e-03 6.843513007632e-05 8.384875380331e+00
5.920000000000e+02 1.015269693144e-02 6.785718356733e-05 8.364727270748e+00
5.922500000000e+02 1.075296583490e-02 6.717890379479e-05 8.343414496002e+00
5.925000000000e+02 1.138217757438e-02 6.641404735180e-05 8.320950155239e+00
5.927500000000e+02 1.203033439853e-02 6.557867121806e-05 8.297348341860e+00
5.930000000000e+02 1.268666400856e-02 6.469096209447e-05 8.272624127779e+00
5.932500000000e+02 1.333979398877e-02 6.377105953020e-05 8.246793539155e+00
5.935000000000e+02 1.397795249084e-02 6.284084323685e-05 8.219873524883e+00
5.937500000000e+02 1.458918516903e-02 6.192367733021e-05 8.191881916710e+00
5.940000000000e+02 1.516158577062e-02 6.104410037935e-05 8.162837383242e+00
5.942500000000e+02 1.568353025287e-02 6.022747156489e-05 8.132759376788e+00
5.945000000000e+02 1.614390979468e-02 5.949958025595e-05 8.101668075584e+00
5.947500000000e+02 1.653235468775e-02 5.888619300262e-05 8.069584322145e+00
5.950000000000e+02 1.683944241870e-02 5.841256167299e-05 8.036529557564e+00
5.952500000000e+02 1.705688495607e-02 5.810291452171e-05 8.002525754934e+00
5.955000000000e+02 1.717768964507e-02 5.797992075648e-05 7.967595352453e+00
5.957500000000e+02 1.719628990505e-02 5.806414493648e-05 7.931761185872e+00
5.960000000000e+02 1.710864313772e-02 5.837351108282e-05 7.895046423572e+00
5.962500000000e+02 1.691229418806e-02 5.892278827346e-05 7.857474504787e+00
5.965000000000e+02 1.660640392523e-02 5.972311015345e-05 7.819069078858e+00
5.967500000000e+02 1.619174389048e-02 6.078151384561e-05 7.779853951813e+00
5.970000000000e+02 1.567065874268e-02 6.210062324552e-05 7.739853033485e+00
5.972500000000e+02 1.504699926664e-02 6.367845890265e-05 7.699090293376e+00
5.975000000000e+02 1.432602919749e-02 6.550811847036e-05 7.657589716802e+00
5.977500000000e+02 1.351430989148e-02 6.757771364163e-05 7.615375270797e+00
5.980000000000e+02 1.261956694667e-02 6.987041025938e-05 7.572470869649e+00
5.982500000000e+02 1.165054320249e-02 7.236457345136e-05 7.528900347902e+00
5.985000000000e+02 1.061684256710e-02 7.503404726603e-05 7.484687438124e+00
5.987500000000e+02 9.528768045666e-03 7.784842262062e-05 7.439855748201e+00
5.990000000000e+02 8.397158397717e-03 8.077347662466e-05 7.394428745509e+00
5.992500000000e+02 7.233226463770e-03 8.377182945454e-05 7.348429742309e+00
5.995000000000e+02 6.048401282139e-03 8.680353486101e-05 7.301881882447e+00
5.997500000000e+02 4.854177131058e-03 8.982677439581e-05 7.254808132941e+00
6.000000000000e+02 3.661969301059e-03 9.279860988401e-05 7.207231269825e+00
6.002500000000e+02 2.482979903643e-03 9.567576659875e-05 7.159173869697e+00
6.005000000000e+02 1.328073583650e-03 9.841543038797e-05 7.110658301338e+00
6.007500000000e+02 2.076602469928e-04 1.009760426912e-04 7.061706709276e+00
6.010000000000e+02 -8.684092541439e-04 1.033180792430e-04 7.012341006479e+00
6.012500000000e+02 -1.890943227018e-03 1.054047858889e-04 6.962582853929e+00
6.015000000000e+02 -2.851496203492e-03 1.072028454815e-04 6.912453649677e+00
6.017500000000e+02 -3.742453425222e-03 1.086830148392e-04 6.861974504782e+00
6.020000000000e+02 -4.557105176962e-03 1.098206550930e-04 6.811166223848e+00
6.022500000000e+02 -5.289714249024e-03 1.105961567809e-04 6.760049283170e+00
6.025000000000e+02 -5.935580273104e-03 1.109953211378e-04 6.708643799697e+00
6.027500000000e+02 -6.491093463096e-03 1.110096073065e-04 6.656969504418e+00
6.030000000000e+02 -6.953782413636e-03 1.106362833351e-04 6.605045710201e+00
6.032500000000e+02 -7.322353573386e-03 1.098784768582e-04 6.552891276915e+00
6.035000000000e+02 -7.596720671686e-03 1.087451186887e-04 6.500524574713e+00
6.037500000000e+02 -7.778021664540e-03 1.072508280188e-04 6.447963447527e+00
6.040000000000e+02 -7.868626216712e-03 1.054156793067e-04 6.395225168457e+00
6.042500000000e+02 -7.872125623630e-03 1.032648689378e-04 6.342326399539e+00
6.045000000000e+02 -7.793309019700e-03 1.008283411325e-04 6.289283146216e+00
6.047500000000e+02 -7.638120985132e-03 9.814034118635e-05 6.236110714118e+00
6.050000000000e+02 -7.413604659771e-03 9.523892159816e-05 6.182823657728e+00
6.052500000000e+02 -7.127822436248e-03 9.216538129589e-05 6.129435737403e+00
6.055000000000e+02 -6.789762552406e-03 8.896366323458e-05 6.075959866521e+00
6.057500000000e+02 -6.409224248324e-03 8.567977836726e-05 6.022408067419e+00
6.060000000000e+02 -5.996689113873e-03 8.236115370791e-05 5.968791419481e+00
6.062500000000e+02 -5.563174646026e-03 7.905598087873e-05 5.915120016010e+00
6.065000000000e+02 -5.120076569095e-03 7.581256444772e-05 5.861402915470e+00
6.067500000000e+02 -4.678998690705e-03 7.267867748981e-05 5.807648102116e+00
6.070000000000e+02 -4.251576031577e-03 6.970092168651e-05 5.753862443485e+00
6.072500000000e+02 -3.849292333081e-03 6.692410731432e-05 5.700051658182e+00
6.075000000000e+02 -3.483296643102e-03 6.439064970415e-05 5.646220283347e+00
6.077500000000e+02 -3.164221995421e-03 6.213998413279e-05 5.592371653606e+00
6.080000000000e+02 -2.902009567539e-03 6.020802842729e-05 5.538507882724e+00
6.082500000000e+02 -2.705742624051e-03 5.862669594089e-05 5.484629857959e+00
6.085000000000e+02 -2.583492356069e-03 5.742340268902e-05 5.430737240333e+00
6.087500000000e+02 -2.542180261975e-03 5.662073592119e-05 5.376828478475e+00
6.090000000000e+02 -2.587458629649e-03 5.623606205762e-05 5.322900831664e+00
6.092500000000e+02 -2.723611489110e-03 5.628121548254e-05 5.268950406051e+00
6.095000000000e+02 -2.953479349176e-03 5.676230125101e-05 5.214972203873e+00
6.097500000000e+02 -3.278408630706e-03 5.767953736782e-05 5.160960185152e+00
6.100000000000e+02 -3.698225052299e-03 5.902718364453e-05 5.106907344653e+00
6.102500000000e+02 -4.211235595375e-03 6.079346645460e-05 5.052805799978e+00
6.105000000000e+02 -4.814254027823e-03 6.296068645864e-05 4.998646897018e+00
6.107500000000e+02 -5.502654830234e-03 6.550538995503e-05 4.944421323858e+00
6.110000000000e+02 -6.270449502073e-03 6.839857803420e-05 4.890119242935e+00
6.112500000000e+02 -7.110388565526e-03 7.160601107817e-05 4.835730428982e+00
6.115000000000e+02 -8.014083284394e-03 7.508856932148e-05 4.781244425052e+00
6.117500000000e+02 -8.972148376702e-03 7.880272688851e-05 4.726650701145e+00
6.120000000000e+02 -9.974360620738e-03 8.270107503361e-05 4.671938829473e+00
6.122500000000e+02 -1.100983230806e-02 8.673288375380e-05 4.617098659343e+00
6.125000000000e+02 -1.206719550944e-02 9.084474706597e-05 4.562120506397e+00
6.127500000000e+02 -1.313479404827e-02 9.498127920715e-05 4.506995338413e+00
6.130000000000e+02 -1.420088089228e-02 9.908584695503e-05 4.451714972139e+00
6.132500000000e+02 -1.525381582531e-02 1.031013304526e-04 4.396272264377e+00
6.135000000000e+02 -1.628226274948e-02 1.069709209229e-04 4.340661310828e+00
6.137500000000e+02 -1.727537944119e-02 1.106389121636e-04 4.284877636834e+00
6.140000000000e+02 -1.822300111939e-02 1.140514898448e-04 4.228918392101e+00
6.142500000000e+02 -1.911581004796e-02 1.171575235148e-04 4.172782536864e+00
6.145000000000e+02 -1.994549108947e-02 1.199093237723e-04 4.116471025328e+00
6.147500000000e+02 -2.070486792088e-02 1.222633584314e-04 4.059986981008e+00
6.150000000000e+02 -2.138802086546e-02 1.241809248392e-04 4.003335867458e+00
6.152500000000e+02 -2.199037974790e-02 1.256287531163e-04 3.946525647496e+00
6.155000000000e+02 -2.250879177362e-02 1.265795337333e-04 3.889566932801e+00
6.157500000000e+02 -2.294156587523e-02 1.270123680693e-04 3.832473124368e+00
6.160000000000e+02 -2.328848600998e-02 1.269131130603e-04 3.775260536781e+00
6.162500000000e+02 -2.355080132628e-02 1.262746371133e-04 3.717948511430e+00
6.165000000000e+02 -2.373118471852e-02 1.250969591467e-04 3.660559510555e+00
6.167500000000e+02 -2.383366942509e-02 1.233872936490e-04 3.603119196089e+00
6.170000000000e+02 -2.386355616852e-02 1.211599319893e-04 3.545656485723e+00
6.172500000000e+02 -2.382730152947e-02 1.184360908171e-04 3.488203588890e+00
6.175000000000e+02 -2.373238269072e-02 1.152436123541e-04 3.430796016338e+00
6.177500000000e+02 -2.358714447156e-02 1.116165618159e-04 3.373472563247e+00
6.180000000000e+02 -2.340063429825e-02 1.075947419258e-04 3.316275263131e+00
6.182500000000e+02 -2.318242353027e-02 1.032231156907e-04 3.259249309514e+00
6.185000000000e+02 -2.294242210129e-02 9.855115851973e-05 3.202442944655e+00
6.187500000000e+02 -2.269069153293e-02 9.363215253208e-05 3.145907312761e+00
6.190000000000e+02 -2.243725665086e-02 8.852242796681e-05 3.089696277605e+00
6.192500000000e+02 -2.219192301499e-02 8.328057232593e-05 3.033866203677e+00
6.195000000000e+02 -2.196410217532e-02 7.796661762594e-05 2.978475702817e+00
6.197500000000e+02 -2.176264969334e-02 7.264122045306e-05 2.923585344210e+00
6.200000000000e+02 -2.159571728918e-02 6.736484603870e-05 2.869257334074e+00
6.202500000000e+02 -2.147062327946e-02 6.219697172630e-05 2.815555167312e+00
6.205000000000e+02 -2.139374300237e-02 5.719531497178e-05 2.762543250095e+00
6.207500000000e+02 -2.137042084748e-02 5.241510174267e-05 2.710286505201e+00
6.210000000000e+02 -2.140490556656e-02 4.790838366131e-05 2.658849962730e+00
6.212500000000e+02 -2.150030847339e-02 4.372340255543e-05 2.608298335590e+00
6.215000000000e+02 -2.165858631693e-02 3.990402543502e-05 2.558695599546e+00
6.217500000000e+02 -2.188054617828e-02 3.648923616784e-05 2.510104567166e+00
6.220000000000e+02 -2.216587356859e-02 3.351270422805e-05 2.462586475951e+00
6.222500000000e+02 -2.251318149111e-02 3.100242847720e-05 2.416200591203e+00
6.225000000000e+02 -2.292007781341e-02 2.898045224403e-05 2.371003822151e+00
6.227500000000e+02 -2.338325119009e-02 2.746266729139e-05 2.327050372530e+00
6.230000000000e+02 -2.389857039766e-02 2.645868794024e-05 2.284391409914e+00
6.232500000000e+02 -2.446119727092e-02 2.597181770353e-05 2.243074777430e+00
6.235000000000e+02 -2.506570838110e-02 2.599909047044e-05 2.203144734490e+00
6.237500000000e+02 -2.570622371152e-02 2.653139582562e-05 2.164641735685e+00
6.240000000000e+02 -2.637653972204e-02 2.755367480126e-05 2.127602251058e+00
6.242500000000e+02 -2.707026365195e-02 2.904520960051e-05 2.092058626554e+00
6.245000000000e+02 -2.778094620556e-02 3.098001770185e-05 2.058038976759e+00
6.247500000000e+02 -2.850221087769e-02 3.332722905838e-05 2.025567126058e+00
6.250000000000e+02 -2.922787685379e-02 3.605158450548e-05 1.994662576252e+00
6.252500000000e+02 -2.995207344712e-02 3.911398999462e-05 1.965340515965e+00
6.255000000000e+02 -3.066934354565e-02 4.247212180547e-05 1.937611862612e+00
6.257500000000e+02 -3.137473513848e-02 4.608100480724e-05 1.911483327042e+00
6.260000000000e+02 -3.206387771344e-02 4.989370970349e-05 1.886957516103e+00
6.262500000000e+02 -3.273304449223e-02 5.386202306920e-05 1.864033047796e+00
6.265000000000e+02 -3.337919692585e-02 5.793710941962e-05 1.842704699205e+00
6.267500000000e+02 -3.400001423156e-02 6.207017304058e-05 1.822963560920e+00
6.270000000000e+02 -3.459390395981e-02 6.621309644467e-05 1.804797217830e+00
6.272500000000e+02 -3.515999691726e-02 7.031904611929e-05 1.788189934872e+00
6.275000000000e+02 -3.569812566516e-02 7.434303627371e-05 1.773122853103e+00
6.277500000000e+02 -3.620878511215e-02 7.824243685287e-05 1.759574199779e+00
6.280000000000e+02 -3.669308078828e-02 8.197742885724e-05 1.747519493962e+00
6.282500000000e+02 -3.715266027551e-02 8.551138598548e-05 1.736931765286e+00
6.285000000000e+02 -3.758963487651e-02 8.881119607268e-05 1.727781765432e+00
6.287500000000e+02 -3.800648861941e-02 9.184750830890e-05 1.720038185574e+00
6.290000000000e+02 -3.840597846304e-02 9.459491123545e-05 1.713667871882e+00
6.292500000000e+02 -3.879102961511e-02 9.703204857381e-05 1.708636035076e+00
6.295000000000e+02 -3.916462509383e-02 9.914166735855e-05 1.704906461426e+00
6.297500000000e+02 -3.952969526643e-02 1.009106135207e-04 1.702441718013e+00
6.300000000000e+02 -3.988900852233e-02 1.023297780303e-04 1.701203355629e+00
6.302500000000e+02 -4.024506883859e-02 1.033940065463e-04 1.701152105534e+00
6.305000000000e+02 -4.060001996616e-02 1.041019714746e-04 1.702248075671e+00
6.307500000000e+02 -4.095556359603e-02 1.044560265198e-04 1.704450940399e+00
6.310000000000e+02 -4.131289096204e-02 1.044620423047e-04 1.707720129561e+00
6.312500000000e+02 -4.167263390406e-02 1.041292371206e-04 1.712015013053e+00
6.315000000000e+02 -4.203483494794e-02 1.034700019152e-04 1.717295084452e+00
6.317500000000e+02 -4.239894036103e-02 1.024997293517e-04 1.723520142107e+00
6.320000000000e+02 -4.276381508048e-02 1.012366434302e-04 1.730650469273e+00
6.322500000000e+02 -4.312778104881e-02 9.970163317582e-05 1.738647012998e+00
6.325000000000e+02 -4.348867692262e-02 9.791808668416e-05 1.747471562095e+00
6.327500000000e+02 -4.384393786479e-02 9.591172228718e-05 1.757086923689e+00
6.330000000000e+02 -4.419069278446e-02 9.371041275508e-05 1.767457098924e+00
6.332500000000e+02 -4.452587528035e-02 9.134399686664e-05 1.778547456216e+00
6.335000000000e+02 -4.484634448187e-02 8.884407320986e-05 1.790324901515e+00
6.337500000000e+02 -4.514901114797e-02 8.624377008731e-05 1.802758045070e+00
6.340000000000e+02 -4.543096419281e-02 8.357748862167e-05 1.815817361911e+00
6.342500000000e+02 -4.568959275545e-02 8.088061545083e-05 1.829475345250e+00
6.345000000000e+02 -4.592269911742e-02 7.818920319463e-05 1.843706649871e+00
6.347500000000e+02 -4.612859800406e-02 7.553961908049e-05 1.858488224339e+00
6.350000000000e+02 -4.630619875802e-02 7.296816544952e-05 1.873799428163e+00
6.352500000000e+02 -4.645506737852e-02 7.051067523281e-05 1.889622132478e+00
6.355000000000e+02 -4.657546665409e-02 6.820208982028e-05 1.905940800839e+00
6.357500000000e+02 -4.666837347060e-02 6.607602568157e-05 1.922742548937e+00
6.360000000000e+02 -4.673547377461e-02 6.416434187637e-05 1.940017178988e+00
6.362500000000e+02 -4.677913628297e-02 6.249671487590e-05 1.957757189069e+00
6.365000000000e+02 -4.680236730537e-02 6.110023455577e-05 1.975957753809e+00
6.367500000000e+02 -4.680874942881e-02 5.999902887752e-05 1.994616675944e+00
6.370000000000e+02 -4.680236753768e-02 5.921392802791e-05 2.013734308846e+00
6.372500000000e+02 -4.678772563509e-02 5.876217638007e-05 2.033313447792e+00
6.375000000000e+02 -4.676965824295e-02 5.865719867248e-05 2.053359193040e+00
6.377500000000e+02 -4.675323941234e-02 5.890842765094e-05 2.073878783043e+00
6.380000000000e+02 -4.674369269425e-02 5.952119423053e-05 2.094881402358e+00
6.382500000000e+02 -4.674630396038e-02 6.049668445882e-05 2.116377964069e+00
6.385000000000e+02 -4.676633948501e-02 6.183196210383e-05 2.138380872288e+00
6.387500000000e+02 -4.680896970987e-02 6.352005619323e-05 2.160903766149e+00
6.390000000000e+02 -4.687920010392e-02 6.555010989764e-05 2.183961251894e+00
6.392500000000e+02 -4.698180835828e-02 6.790758809680e-05 2.207568625748e+00
6.395000000000e+02 -4.712128782119e-02 7.057453695386e-05 2.231741593997e+00
6.397500000000e+02 -4.730179682465e-02 7.352988165596e-05 2.256495995561e+00
6.400000000000e+02 -4.752711229894e-02 7.674978932340e-05 2.281847531767e+00
6.402500000000e+02 -4.780058716567e-02 8.020805484107e-05 2.307811509589e+00
6.405000000000e+02 -4.812511117188e-02 8.387648369529e-05 2.334402603254e+00
6.407500000000e+02 -4.850307386285e-02 8.772532450280e-05 2.361634638790e+00
6.410000000000e+02 -4.893632997964e-02 9.172370643651e-05 2.389520406491e+00
6.412500000000e+02 -4.942616812603e-02 9.584008442051e-05 2.418071504073e+00
6.415000000000e+02 -4.997328151698e-02 1.000426643264e-04 2.447298214374e+00
6.417500000000e+02 -5.057774310393e-02 1.042998063236e-04 2.477209418272e+00
6.420000000000e+02 -5.123898371295e-02 1.085804574063e-04 2.507812545384e+00
6.422500000000e+02 -5.195577497636e-02 1.128545210952e-04 2.539113560606e+00
6.425000000000e+02 -5.272621641969e-02 1.170932007835e-04 2.571116986599e+00
6.427500000000e+02 -5.354772640026e-02 1.212693057487e-04 2.603825959644e+00
6.430000000000e+02 -5.441703676466e-02 1.253575119743e-04 2.637242316541e+00
6.432500000000e+02 -5.533019169123e-02 1.293345755798e-04 2.671366706645e+00
6.435000000000e+02 -5.628254898139e-02 1.331794909050e-04 2.706198728096e+00
6.437500000000e+02 -5.726878583486e-02 1.368735934840e-04 2.741737079601e+00
6.440000000000e+02 -5.828290818372e-02 1.404006047039e-04 2.777979725641e+00
6.442500000000e+02 -5.931826592978e-02 1.437466190419e-04 2.814924067749e+00
6.445000000000e+02 -6.036757523821e-02 1.469000354919e-04 2.852567118226e+00
6.447500000000e+02 -6.142295140694e-02 1.498514389236e-04 2.890905668601e+00
6.450000000000e+02 -6.247595415088e-02 1.525934313130e-04 2.929936451119e+00
6.452500000000e+02 -6.351764951415e-02 1.551204285873e-04 2.969656286479e+00
6.455000000000e+02 -6.453869090191e-02 1.574284213882e-04 3.010062215785e+00
6.457500000000e+02 -6.552942309381e-02 1.595147217382e-04 3.051151611072e+00
6.460000000000e+02 -6.648000993857e-02 1.613776994123e-04 3.092922264837e+00
6.462500000000e+02 -6.738058681939e-02 1.630165182374e-04 3.135372455338e+00
6.465000000000e+02 -6.822143760346e-02 1.644308921559e-04 3.178500985227e+00
6.467500000000e+02 -6.899319164362e-02 1.656208652553e-04 3.222307196691e+00
6.470000000000e+02 -6.968703756384e-02 1.665866313545e-04 3.266790959108e+00
6.472500000000e+02 -7.029494486205e-02 1.673283996757e-04 3.311952634228e+00
6.475000000000e+02 -7.080988634477e-02 1.678463175515e-04 3.357793016410e+00
6.477500000000e+02 -7.122604951301e-02 1.681404522552e-04 3.404313252490e+00
6.480000000000e+02 -7.153902669512e-02 1.682108342344e-04 3.451514742389e+00
6.482500000000e+02 -7.174597377644e-02 1.680575646013e-04 3.499399021507e+00
6.485000000000e+02 -7.184572650753e-02 1.676809777499e-04 3.547967629570e+00
6.487500000000e+02 -7.183886707568e-02 1.670818552008e-04 3.597221966792e+00
6.490000000000e+02 -7.172773467131e-02 1.662616809510e-04 3.647163140226e+00
6.492500000000e+02 -7.151637612040e-02 1.652229263841e-04 3.697791803634e+00
6.495000000000e+02 -7.121043708611e-02 1.639693535399e-04 3.749107991475e+00
6.497500000000e+02 -7.081699497688e-02 1.625063221327e-04 3.801110951467e+00
6.500000000000e+02 -7.034434006037e-02 1.608410803636e-04 3.853798976385e+00
6.502500000000e+02 -6.980171277583e-02 1.589830322144e-04 3.907169237912e+00
6.505000000000e+02 -6.919900783268e-02 1.569439634295e-04 3.961217624974e+00
6.507500000000e+02 -6.854645886251e-02 1.547382052609e-04 4.015938587497e+00
6.510000000000e+02 -6.785431654264e-02 1.523827243749e-04 4.071324989278e+00
6.512500000000e+02 -6.713253587955e-02 1.498971274361e-04 4.127367970737e+00
6.515000000000e+02 -6.639048660265e-02 1.473035687238e-04 4.184056824177e+00
6.517500000000e+02 -6.563670088118e-02 1.446265547556e-04 4.241378882470e+00
6.520000000000e+02 -6.487866910551e-02 1.418926424603e-04 4.299319423988e+00
6.522500000000e+02 -6.412269426317e-02 1.391300343669e-04 4.357861593825e+00
6.525000000000e+02 -6.337381037440e-02 1.363680768463e-04 4.416986343652e+00
6.527500000000e+02 -6.263576916197e-02 1.336366757878e-04 4.476672390206e+00
6.530000000000e+02 -6.191109397888e-02 1.309656470906e-04 4.536896193885e+00
6.532500000000e+02 -6.120119798550e-02 1.283840249202e-04 4.597631957300e+00
6.535000000000e+02 -6.050655893543e-02 1.259193555880e-04 4.658851644456e+00
6.537500000000e+02 -5.982694096354e-02 1.235970061441e-04 4.720525020204e+00
6.540000000000e+02 -5.916165027089e-02 1.214395199534e-04 4.782619709978e+00
6.542500000000e+02 -5.850981014013e-02 1.194660513311e-04 4.845101278935e+00
6.545000000000e+02 -5.787063931993e-02 1.176919067877e-04 4.907933330278e+00
6.547500000000e+02 -5.724371706959e-02 1.161282214293e-04 4.971077621271e+00
6.550000000000e+02 -5.662921877532e-02 1.147817886814e-04 5.034494196106e+00
6.552500000000e+02 -5.602810701682e-02 1.136550586960e-04 5.098141533534e+00
6.555000000000e+02 -5.544226535383e-02 1.127463079732e-04 5.161976708818e+00
6.557500000000e+02 -5.487456514383e-02 1.120499778150e-04 5.225955566608e+00
6.560000000000e+02 -5.432886000897e-02 1.115571666904e-04 5.290032902791e+00
6.562500000000e+02 -5.380990709505e-02 1.112562497258e-04 5.354162655064e+00
6.565000000000e+02 -5.332321881316e-02 1.111335980440e-04 5.418298095664e+00
6.567500000000e+02 -5.287485345159e-02 1.111743544758e-04 5.482392029196e+00
6.570000000000e+02 -5.247115621932e-02 1.113632276926e-04 5.546396986892e+00
6.572500000000e+02 -5.211846530584e-02 1.116852592800e-04 5.610265419771e+00
6.575000000000e+02 -5.182279928571e-02 1.121265261737e-04 5.673949886624e+00
6.577500000000e+02 -5.158954267437e-02 1.126747330209e-04 5.737403231323e+00
6.580000000000e+02 -5.142314665683e-02 1.133196544384e-04 5.800578754768e+00
6.582500000000e+02 -5.132686036032e-02 1.140535408098e-04 5.863430373121e+00
6.585000000000e+02 -5.130250666310e-02 1.148711813645e-04 5.925912763322e+00
6.587500000000e+02 -5.135031419107e-02 1.157698852496e-04 5.987981500576e+00
6.590000000000e+02 -5.146881379072e-02 1.167492374703e-04 6.049593179511e+00
6.592500000000e+02 -5.165480477780e-02 1.178107993469e-04 6.110705522314e+00
6.595000000000e+02 -5.190339352202e-02 1.189576330344e-04 6.171277479522e+00
6.597500000000e+02 -5.220810282128e-02 1.201936588768e-04 6.231269313276e+00
6.600000000000e+02 -5.256104782790e-02 1.215230291899e-04 6.290642671473e+00
6.602500000000e+02 -5.295317099031e-02 1.229494269505e-04 6.349360645191e+00
6.605000000000e+02 -5.337452761859e-02 1.244753526647e-04 6.407387820386e+00
6.607500000000e+02 -5.381460924577e-02 1.261014433367e-04 6.464690310155e+00
6.610000000000e+02 -5.426269209037e-02 1.278258517896e-04 6.521235773345e+00
6.612500000000e+02 -5.470819729641e-02 1.296437135791e-04 6.576993427939e+00
6.615000000000e+02 -5.514104649199e-02 1.315467234064e-04 6.631934040325e+00
6.617500000000e+02 -5.555199993914e-02 1.335228433415e-04 6.686029915927e+00
6.620000000000e+02 -5.593296030037e-02 1.355561555916e-04 6.739254867478e+00
6.622500000000e+02 -5.627723037909e-02 1.376268753775e-04 6.791584188847e+00
6.625000000000e+02 -5.657970949631e-02 1.397115341557e-04 6.842994611191e+00
6.627500000000e+02 -5.683701968363e-02 1.417833291003e-04 6.893464271178e+00
6.630000000000e+02 -5.704755003780e-02 1.438126348523e-04 6.942972666497e+00
6.632500000000e+02 -5.721141605340e-02 1.457676761457e-04 6.991500630245e+00
6.635000000000e+02 -5.733032949981e-02 1.476153395096e-04 7.039030303229e+00
6.637500000000e+02 -5.740738221830e-02 1.493220950997e-04 7.085545115194e+00
6.640000000000e+02 -5.744675264965e-02 1.508550006152e-04 7.131029786489e+00
6.642500000000e+02 -5.745334663679e-02 1.521827629289e-04 7.175470331332e+00
6.645000000000e+02 -5.743239305959e-02 1.532767593498e-04 7.218854077739e+00
6.647500000000e+02 -5.738901703164e-02 1.541120078602e-04 7.261169689966e+00
6.650000000000e+02 -5.732782041269e-02 1.546680263327e-04 7.302407209989e+00
6.652500000000e+02 -5.725249716046e-02 1.549295303329e-04 7.342558090879e+00
6.655000000000e+02 -5.716551450699e-02 1.548869193423e-04 7.381615230140e+00
6.657500000000e+02 -5.706788817473e-02 1.545365045637e-04 7.419573008983e+00
6.660000000000e+02 -5.695907140888e-02 1.538804820298e-04 7.456427311064e+00
6.662500000000e+02 -5.683697332477e-02 1.529266447413e-04 7.492175528260e+00
6.665000000000e+02 -5.669811263287e-02 1.516878431680e-04 7.526816563100e+00
6.667500000000e+02 -5.653789716827e-02 1.501812379635e-04 7.560350794701e+00
6.670000000000e+02 -5.635101534410e-02 1.484273959723e-04 7.592780045589e+00
6.672500000000e+02 -5.613190685092e-02 1.464492924699e-04 7.624107514113e+00
6.675000000000e+02 -5.587527748443e-02 1.442712879506e-04 7.654337703052e+00
6.677500000000e+02 -5.557661216122e-02 1.419181732810e-04 7.683476335691e+00
6.680000000000e+02 -5.523263814152e-02 1.394143494950e-04 7.711530259050e+00
6.682500000000e+02 -5.484169453041e-02 1.367831770616e-04 7.738507353350e+00
6.685000000000e+02 -5.440396725399e-02 1.340465981756e-04 7.764416445501e+00
6.687500000000e+02 -5.392156101125e-02 1.312251209666e-04 7.789267229404e+00
6.690000000000e+02 -5.339839483512e-02 1.283378398718e-04 7.813070207139e+00
6.692500000000e+02 -5.283992341859e-02 1.254028186183e-04 7.835836649330e+00
6.695000000000e+02 -5.225270472886e-02 1.224376347982e-04 7.857578575898e+00
6.697500000000e+02 -5.164385136963e-02 1.194600094047e-04 7.878308760229e+00
6.700000000000e+02 -5.102041670096e-02 1.164884359279e-04 7.898040755465e+00
6.702500000000e+02 -5.038877440042e-02 1.135427632175e-04 7.916788935097e+00
6.705000000000e+02 -4.975405420967e-02 1.106444799254e-04 7.934568546705e+00
6.707500000000e+02 -4.911969161712e-02 1.078168712909e-04 7.951395768147e+00
6.710000000000e+02 -4.848714052968e-02 1.050849146110e-04 7.967287761609e+00
6.712500000000e+02 -4.785578283125e-02 1.024747752282e-04 7.982262716001e+00
6.715000000000e+02 -4.722305055706e-02 1.000130735148e-04 7.996339873436e+00
6.717500000000e+02 -4.658475645971e-02 9.772591121032e-05 8.009539532847e+00
6.720000000000e+02 -4.593560830476e-02 9.563773644691e-05 8.021883027993e+00
6.722500000000e+02 -4.526986386103e-02 9.377014535170e-05 8.033392680905e+00
6.725000000000e+02 -4.458206875577e-02 9.214072472383e-05 8.044091727982e+00
6.727500000000e+02 -4.386780977769e-02 9.076204633518e-05 8.054004224318e+00
6.730000000000e+02 -4.312441279334e-02 8.964090811667e-05 8.063154927356e+00
6.732500000000e+02 -4.235151755879e-02 8.877790374409e-05 8.071569168928e+00
6.735000000000e+02 -4.155147094082e-02 8.816736763753e-05 8.079272712694e+00
6.737500000000e+02 -4.072949548779e-02 8.779771830761e-05 8.086291609785e+00
6.740000000000e+02 -3.989360980780e-02 8.765217842213e-05 8.092652045448e+00
6.742500000000e+02 -3.905430056434e-02 8.770982050621e-05 8.098380187968e+00
6.745000000000e+02 -3.822396922702e-02 8.794685430832e-05 8.103502029816e+00
6.747500000000e+02 -3.741619874360e-02 8.833804957298e-05 8.108043227852e+00
6.750000000000e+02 -3.664490296147e-02 8.885817412249e-05 8.112028936635e+00
6.752500000000e+02 -3.592343316309e-02 8.948332852471e-05 8.115483629042e+00
6.755000000000e+02 -3.526372005722e-02 9.019207280067e-05 8.118430908571e+00
6.757500000000e+02 -3.467552613043e-02 9.096625738592e-05 8.120893301935e+00
6.760000000000e+02 -3.416587182533e-02 9.179150673744e-05 8.122892038136e+00
6.762500000000e+02 -3.373868227804e-02 9.265733276975e-05 8.124446811320e+00
6.765000000000e+02 -3.339467993684e-02 9.355689369608e-05 8.125575530064e+00
6.767500000000e+02 -3.313152533483e-02 9.448644430560e-05 8.126294059207e+00
6.770000000000e+02 -3.294418506037e-02 9.544454921104e-05 8.126615965210e+00
6.772500000000e+02 -3.282548654302e-02 9.643115217661e-05 8.126552267639e+00
6.775000000000e+02 -3.276680230788e-02 9.744659727212e-05 8.126111215884e+00
6.777500000000e+02 -3.275879751891e-02 9.849070482071e-05 8.125298092373e+00
6.780000000000e+02 -3.279216983083e-02 9.956198658700e-05 8.124115060735e+00
6.782500000000e+02 -3.285831491270e-02 1.006570712730e-04 8.122561057255e+00
6.785000000000e+02 -3.294985919795e-02 1.017703854320e-04 8.120631739182e+00
6.787500000000e+02 -3.306101712500e-02 1.028941108892e-04 8.118319482960e+00
6.790000000000e+02 -3.318774720020e-02 1.040184060576e-04 8.115613439478e+00
6.792500000000e+02 -3.332770255745e-02 1.051318605598e-04 8.112499633772e+00
6.795000000000e+02 -3.347999052972e-02 1.062221251814e-04 8.108961109298e+00
6.797500000000e+02 -3.364477452290e-02 1.072766491978e-04 8.104978103521e+00
6.800000000000e+02 -3.382276498874e-02 1.082834481740e-04 8.100528248256e+00
6.802500000000e+02 -3.401465592945e-02 1.092318264726e-04 8.095586780573e+00
6.805000000000e+02 -3.422056587229e-02 1.101129871945e-04 8.090126759782e+00
6.807500000000e+02 -3.443954045847e-02 1.109204748165e-04 8.084119278812e+00
6.810000000000e+02 -3.466916540718e-02 1.116504152114e-04 8.077533666518e+00
6.812500000000e+02 -3.490532705512e-02 1.123015386218e-04 8.070337673664e+00
6.815000000000e+02 -3.514214177902e-02 1.128749829502e-04 8.062497647084e+00
6.817500000000e+02 -3.537205981378e-02 1.133738840116e-04 8.053978691862e+00
6.820000000000e+02 -3.558613298694e-02 1.138029263447e-04 8.044744824121e+00
6.822500000000e+02 -3.577442058173e-02 1.141677368698e-04 8.034759127655e+00
6.825000000000e+02 -3.592649762033e-02 1.144741448584e-04 8.023983916322e+00
6.827500000000e+02 -3.603202133042e-02 1.147275601788e-04 8.012380913957e+00
6.830000000000e+02 -3.608130846998e-02 1.149324299614e-04 7.999911460231e+00
6.832500000000e+02 -3.606587806336e-02 1.150917854865e-04 7.986536745094e+00
6.835000000000e+02 -3.597891796042e-02 1.152069520601e-04 7.972218077896e+00
6.837500000000e+02 -3.581564285965e-02 1.152774218794e-04 7.956917189791e+00
6.840000000000e+02 -3.557352134214e-02 1.153009008348e-04 7.940596567074e+00
6.842500000000e+02 -3.525236115755e-02 1.152735437359e-04 7.923219807358e+00
6.845000000000e+02 -3.485425422375e-02 1.151903626297e-04 7.904751992351e+00
6.847500000000e+02 -3.438339286953e-02 1.150455750749e-04 7.885160062672e+00
6.850000000000e+02 -3.384577817700e-02 1.148331567214e-04 7.864413184867e+00
6.852500000000e+02 -3.324884753868e-02 1.145474235145e-04 7.842483093924e+00
6.855000000000e+02 -3.260105224573e-02 1.141835129739e-04 7.819344407749e+00
6.857500000000e+02 -3.191141731765e-02 1.137378281264e-04 7.794974894188e+00
6.860000000000e+02 -3.118911386474e-02 1.132084005363e-04 7.769355685459e+00
6.862500000000e+02 -3.044307019417e-02 1.125951231254e-04 7.742471443966e+00
6.865000000000e+02 -2.968164302951e-02 1.118998597571e-04 7.714310459590e+00
6.867500000000e+02 -2.891236269198e-02 1.111264223922e-04 7.684864701966e+00
6.870000000000e+02 -2.814176033736e-02 1.102804314635e-04 7.654129806548e+00
6.872500000000e+02 -2.737527721150e-02 1.093690638131e-04 7.622105025954e+00
6.875000000000e+02 -2.661725150682e-02 1.084007070937e-04 7.588793126719e+00
6.877500000000e+02 -2.587097168505e-02 1.073845794541e-04 7.554200260560e+00
6.880000000000e+02 -2.513878292254e-02 1.063303076862e-04 7.518335809764e+00
6.882500000000e+02 -2.442223108841e-02 1.052475112813e-04 7.481212202523e+00
6.885000000000e+02 -2.372222648717e-02 1.041453810518e-04 7.442844730168e+00
6.887500000000e+02 -2.303921310168e-02 1.030323211264e-04 7.403251339851e+00
6.890000000000e+02 -2.237332741652e-02 1.019156776087e-04 7.362452438812e+00
6.892500000000e+02 -2.172453648939e-02 1.008015039591e-04 7.320470687836e+00
6.895000000000e+02 -2.109274664771e-02 9.969439534471e-05 7.277330796392e+00
6.897500000000e+02 -2.047787712224e-02 9.859745306415e-05 7.233059330350e+00
6.900000000000e+02 -1.987989807262e-02 9.751225284438e-05 7.187684514618e+00
6.902500000000e+02 -1.929883346011e-02 9.643891500863e-05 7.141236047074e+00
6.905000000000e+02 -1.873473366423e-02 9.537621828751e-05 7.093744913603e+00
6.907500000000e+02 -1.818762268115e-02 9.432171674442e-05 7.045243218588e+00
6.910000000000e+02 -1.765742857594e-02 9.327196628237e-05 6.995764014727e+00
6.912500000000e+02 -1.714390478195e-02 9.222270171008e-05 6.945341140412e+00
6.915000000000e+02 -1.664654997468e-02 9.116902861472e-05 6.894009072079e+00
6.917500000000e+02 -1.616453490762e-02 9.010567476517e-05 6.841802772163e+00
6.920000000000e+02 -1.569664182019e-02 8.902715359574e-05 6.788757554672e+00
6.922500000000e+02 -1.524122257246e-02 8.792793130932e-05 6.734908945678e+00
6.925000000000e+02 -1.479617868705e-02 8.680270867850e-05 6.680292558881e+00
6.927500000000e+02 -1.435896564049e-02 8.564654290910e-05 6.624943966351e+00
6.930000000000e+02 -1.392662161100e-02 8.445498205129e-05 6.568898581848e+00
6.932500000000e+02 -1.349581984756e-02 8.322426088880e-05 6.512191539627e+00
6.935000000000e+02 -1.306294233294e-02 8.195147445750e-05 6.454857584207e+00
6.937500000000e+02 -1.262417102091e-02 8.063463325986e-05 6.396930959466e+00
6.940000000000e+02 -1.217559250619e-02 7.927282378176e-05 6.338445306253e+00
6.942500000000e+02 -1.171331115986e-02 7.786635023951e-05 6.279433565323e+00
6.945000000000e+02 -1.123356581728e-02 7.641680777573e-05 6.219927893191e+00
6.947500000000e+02 -1.073284498075e-02 7.492714391777e-05 6.159959587142e+00
6.950000000000e+02 -1.020799632940e-02 7.340169541142e-05 6.099559025997e+00
6.952500000000e+02 -9.656326775769e-03 7.184619344378e-05 6.038755627223e+00
6.955000000000e+02 -9.075690087738e-03 7.026773386476e-05 5.977577821782e+00
6.957500000000e+02 -8.464559705132e-03 6.867471154687e-05 5.916053047267e+00
6.960000000000e+02 -7.822085739582e-03 6.707671953188e-05 5.854207762230e+00
6.962500000000e+02 -7.148135172625e-03 6.548441072546e-05 5.792067478237e+00
6.965000000000e+02 -6.443315515908e-03 6.390932861855e-05 5.729656811757e+00
6.967500000000e+02 -5.708982403173e-03 6.236370933943e-05 5.666999553288e+00
6.970000000000e+02 -4.947232458900e-03 6.086026380103e-05 5.604118754372e+00
6.972500000000e+02 -4.160882381466e-03 5.941194298756e-05 5.541036826795e+00
6.975000000000e+02 -3.353436040484e-03 5.803169822582e-05 5.477775656127e+00
6.977500000000e+02 -2.529040813183e-03 5.673224020508e-05 5.414356722798e+00
6.980000000000e+02 -1.692434721870e-03 5.552580663584e-05 5.350801232070e+00
6.982500000000e+02 -8.488854573034e-04 5.442394348787e-05 5.287130246966e+00
6.985000000000e+02 -4.122246637761e-06 5.343730649321e-05 5.223364823979e+00
6.987500000000e+02 8.357389347181e-04 5.257548636495e-05 5.159526148246e+00
6.990000000000e+02 1.664276085986e-03 5.184686058299e-05 5.095635664826e+00
6.992500000000e+02 2.474848213445e-03 5.125847279300e-05 5.031715205840e+00
6.995000000000e+02 3.260688016117e-03 5.081593838308e-05 4.967787109211e+00
6.997500000000e+02 4.015000539527e-03 5.052337538783e-05 4.903874328268e+00
7.000000000000e+02 4.731067111168e-03 5.038335709484e-05 4.840000529547e+00
7.002500000000e+02 5.402354817129e-03 5.039688218453e-05 4.776190177505e+00
7.005000000000e+02 6.022629743916e-03 5.056335992437e-05 4.712468603826e+00
7.007500000000e+02 6.586073513363e-03 5.088060496475e-05 4.648862060454e+00
7.010000000000e+02 7.087400753863e-03 5.134484084585e-05 4.585397754941e+00
7.012500000000e+02 7.521976576134e-03 5.195070666003e-05 4.522103867331e+00
7.015000000000e+02 7.885930360194e-03 5.269126820970e-05 4.459009548025e+00
7.017500000000e+02 8.176263732736e-03 5.355803337315e-05 4.396144896701e+00
7.020000000000e+02 8.390950903637e-03 5.454096842686e-05 4.333540922061e+00
7.022500000000e+02 8.529026577427e-03 5.562852356791e-05 4.271229483695e+00
7.025000000000e+02 8.590660717520e-03 5.680766367186e-05 4.209243216197e+00
7.027500000000e+02 8.577216896389e-03 5.806391032495e-05 4.147615437031e+00
7.030000000000e+02 8.491291153443e-03 5.938140040948e-05 4.086380039856e+00
7.032500000000e+02 8.336731780605e-03 6.074295846764e-05 4.025571373733e+00
7.035000000000e+02 8.118636031441e-03 6.213019313980e-05 3.965224111349e+00
7.037500000000e+02 7.843325745837e-03 6.352361277309e-05 3.905373106086e+00
7.040000000000e+02 7.518298888997e-03 6.490276811263e-05 3.846053241590e+00
7.042500000000e+02 7.152159935911e-03 6.624641607841e-05 3.787299273484e+00
7.045000000000e+02 6.754527776082e-03 6.753270975296e-05 3.729145666724e+00
7.047500000000e+02 6.335923871707e-03 6.873940902052e-05 3.671626429080e+00
7.050000000000e+02 5.907641560644e-03 6.984411079095e-05 3.614774943519e+00
7.052500000000e+02 5.481599903702e-03 7.082449477164e-05 3.558623799920e+00
7.055000000000e+02 5.070183351958e-03 7.165858225985e-05 3.503204629801e+00
7.057500000000e+02 4.686070994747e-03 7.232500137291e-05 3.448547944601e+00
7.060000000000e+02 4.342057636684e-03 7.280325573544e-05 3.394682980109e+00
7.062500000000e+02 4.050870342569e-03 7.307399326376e-05 3.341637547747e+00
7.065000000000e+02 3.824982774662e-03 7.311926712603e-05 3.289437896882e+00
7.067500000000e+02 3.676430680087e-03 7.292278855189e-05 3.238108589217e+00
7.070000000000e+02 3.616631263047e-03 7.247016831086e-05 3.187672385766e+00
7.072500000000e+02 3.656208271048e-03 7.174914148625e-05 3.138150149931e+00
7.075000000000e+02 3.804825737078e-03 7.074978171859e-05 3.089560764900e+00
7.077500000000e+02 4.071032736687e-03 6.946467794727e-05 3.041921069681e+00
7.080000000000e+02 4.462121444341e-03 6.788909570199e-05 2.995245811883e+00
7.082500000000e+02 4.984001153411e-03 6.602110923540e-05 2.949547621186e+00
7.085000000000e+02 5.641089663339e-03 6.386170565340e-05 2.904837001070e+00
7.087500000000e+02 6.436224230941e-03 6.141485545499e-05 2.861122340922e+00
7.090000000000e+02 7.370593248342e-03 5.868754930802e-05 2.818409946899e+00
7.092500000000e+02 8.443689256500e-03 5.568980390280e-05 2.776704090006e+00
7.095000000000e+02 9.653284918794e-03 5.243462330362e-05 2.736007071621e+00
7.097500000000e+02 1.099543196044e-02 4.893793424052e-05 2.696319304089e+00
7.100000000000e+02 1.246448363207e-02 4.521847949285e-05 2.657639405000e+00
7.102500000000e+02 1.405314050944e-02 4.129767381797e-05 2.619964303317e+00
7.105000000000e+02 1.575251962387e-02 3.719942014227e-05 2.583289355739e+00
7.107500000000e+02 1.755224479165e-02 3.294989397726e-05 2.547608469907e+00
7.110000000000e+02 1.944055843576e-02 2.857728838460e-05 2.512914233810e+00
7.112500000000e+02 2.140445199361e-02 2.411152951901e-05 2.479198047959e+00
7.115000000000e+02 2.342981336449e-02 1.958396271423e-05 2.446450258580e+00
7.117500000000e+02 2.550158910594e-02 1.502701379708e-05 2.414660289782e+00
7.120000000000e+02 2.760395917645e-02 1.047383884592e-05 2.383816772847e+00
7.122500000000e+02 2.972052139557e-02 5.957954077762e-06 2.353907671027e+00
7.125000000000e+02 3.183448368256e-02 1.512858829877e-06 2.324920398375e+00
7.127500000000e+02 3.392886173132e-02 -2.828339106337e-06 2.296841932676e+00
7.130000000000e+02 3.598667908497e-02 -7.033290445768e-06 2.269658919787e+00
7.132500000000e+02 3.799116857601e-02 -1.107073210133e-05 2.243357771461e+00
7.135000000000e+02 3.992597315012e-02 -1.491087511640e-05 2.217924756879e+00
7.137500000000e+02 4.177534161928e-02 -1.852568372909e-05 2.193346084195e+00
7.140000000000e+02 4.352432286445e-02 -2.188917028673e-05 2.169607980958e+00
7.142500000000e+02 4.515895206572e-02 -2.497765713610e-05 2.146696767141e+00
7.145000000000e+02 4.666642764543e-02 -2.777000415688e-05 2.124598922596e+00
7.147500000000e+02 4.803528383570e-02 -3.024781832450e-05 2.103301160595e+00
7.150000000000e+02 4.925554774097e-02 -3.239562351878e-05 2.082790494070e+00
7.152500000000e+02 5.031888653109e-02 -3.420100898099e-05 2.063054307074e+00
7.155000000000e+02 5.121874049541e-02 -3.565475216571e-05 2.044080428805e+00
7.157500000000e+02 5.195044242089e-02 -3.675092323049e-05 2.025857215284e+00
7.160000000000e+02 5.251131114874e-02 -3.748694646624e-05 2.008373618735e+00
7.162500000000e+02 5.290074338723e-02 -3.786368573430e-05 1.991619296299e+00
7.165000000000e+02 5.312026963238e-02 -3.788547391068e-05 1.975584695378e+00
7.167500000000e+02 5.317358577054e-02 -3.756011889358e-05 1.960261137567e+00
7.170000000000e+02 5.306658026187e-02 -3.689894246586e-05 1.945640951446e+00
7.172500000000e+02 5.280730641381e-02 -3.591672572334e-05 1.931717540603e+00
7.175000000000e+02 5.240595715897e-02 -3.463171163801e-05 1.918485524403e+00
7.177500000000e+02 5.187478057410e-02 -3.306550671003e-05 1.905940801453e+00
7.180000000000e+02 5.122799159240e-02 -3.124302641075e-05 1.894080682208e+00
7.182500000000e+02 5.048162491511e-02 -2.919233975174e-05 1.882903937791e+00
7.185000000000e+02 4.965337691277e-02 -2.694453306498e-05 1.872410907227e+00
7.187500000000e+02 4.876239840365e-02 -2.453349182963e-05 1.862603543363e+00
7.190000000000e+02 4.782905706987e-02 -2.199564319721e-05 1.853485442789e+00
7.192500000000e+02 4.687467635487e-02 -1.936966730076e-05 1.845061897566e+00
7.195000000000e+02 4.592123620052e-02 -1.669613582972e-05 1.837339881222e+00
7.197500000000e+02 4.499105435166e-02 -1.401711457033e-05 1.830328037236e+00
7.200000000000e+02 4.410644690910e-02 -1.137571712592e-05 1.824036645615e+00
7.202500000000e+02 4.328937463037e-02 -8.815624030573e-06 1.818477552521e+00
7.205000000000e+02 4.256108204861e-02 -6.380570783504e-06 1.813664116746e+00
7.207500000000e+02 4.194173460727e-02 -4.113771869263e-06 1.809611103802e+00
7.210000000000e+02 4.145006256751e-02 -2.057383663906e-06 1.806334584433e+00
7.212500000000e+02 4.110301801497e-02 -2.519399855960e-07 1.803851819601e+00
7.215000000000e+02 4.091545517959e-02 1.264209019580e-06 1.802181125896e+00
7.217500000000e+02 4.089983544316e-02 2.455459565842e-06 1.801341756806e+00
7.220000000000e+02 4.106597212281e-02 3.289476091961e-06 1.801353758843e+00
7.222500000000e+02 4.142081872867e-02 3.737680139504e-06 1.802237830679e+00
7.225000000000e+02 4.196830232266e-02 3.775719559118e-06 1.804015195646e+00
7.227500000000e+02 4.270921860349e-02 3.383860380540e-06 1.806707455695e+00
7.230000000000e+02 4.364118007651e-02 2.547355405308e-06 1.810336467226e+00
7.232500000000e+02 4.475863363160e-02 1.256723427961e-06 1.814924204016e+00
7.235000000000e+02 4.605293785675e-02 -4.920100714900e-07 1.820492636603e+00
7.237500000000e+02 4.751250979834e-02 -2.697157789305e-06 1.827063606465e+00
7.240000000000e+02 4.912303557976e-02 -5.351284232735e-06 1.834658704960e+00
7.242500000000e+02 5.086774092923e-02 -8.441183299873e-06 1.843299157014e+00
7.245000000000e+02 5.272772103965e-02 -1.194794492415e-05 1.853005701540e+00
7.247500000000e+02 5.468231984863e-02 -1.584709292343e-05 1.863798473633e+00
7.250000000000e+02 5.670955209381e-02 -2.010880281209e-05 1.875696884668e+00
7.252500000000e+02 5.878655838682e-02 -2.469820030637e-05 1.888719499778e+00
7.255000000000e+02 6.089008260625e-02 -2.957573675255e-05 1.902883911271e+00
7.257500000000e+02 6.299695796981e-02 -3.469764421155e-05 1.918206610078e+00
7.260000000000e+02 6.508459233488e-02 -4.001646206561e-05 1.934702848257e+00
7.262500000000e+02 6.713143535292e-02 -4.548163625717e-05 1.952386500948e+00
7.265000000000e+02 6.911741775705e-02 -5.104018096752e-05 1.971269922262e+00
7.267500000000e+02 7.102435034398e-02 -5.663740098716e-05 1.991363796832e+00
7.270000000000e+02 7.283626686159e-02 -6.221764845357e-05 2.012676997208e+00
7.272500000000e+02 7.453971535219e-02 -6.772513607159e-05 2.035216424457e+00
7.275000000000e+02 7.612396876546e-02 -7.310475422367e-05 2.058986873307e+00
7.277500000000e+02 7.758117109827e-02 -7.830291559080e-05 2.083990887129e+00
7.280000000000e+02 7.890640825274e-02 -8.326840209624e-05 2.110228619239e+00
7.282500000000e+02 8.009769127713e-02 -8.795316931690e-05 2.137697725554e+00
7.285000000000e+02 8.115587347623e-02 -9.231313828575e-05 2.166393254799e+00
7.287500000000e+02 8.208449449015e-02 -9.630894834847e-05 2.196307556497e+00
7.290000000000e+02 8.288954513804e-02 -9.990656586878e-05 2.227430233008e+00
7.292500000000e+02 8.357918022965e-02 -1.030778812904e-04 2.259748096900e+00
7.295000000000e+02 8.416337644832e-02 -1.058012150088e-04 2.293245155889e+00
7.297500000000e+02 8.465353445551e-02 -1.080616056229e-04 2.327902653314e+00
7.300000000000e+02 8.506206142037e-02 -1.098510474086e-04 2.363699106470e+00
7.302500000000e+02 8.540192121167e-02 -1.111685443528e-04 2.400610402324e+00
7.305000000000e+02 8.568617727929e-02 -1.120200111683e-04 2.438609927370e+00
7.307500000000e+02 8.592754995292e-02 -1.124180471269e-04 2.477668706478e+00
7.310000000000e+02 8.613798727304e-02 -1.123815501228e-04 2.517755596688e+00
7.312500000000e+02 8.632827398018e-02 -1.119351502135e-04 2.558837511174e+00
7.315000000000e+02 8.650769887736e-02 -1.111085520798e-04 2.600879643671e+00
7.317500000000e+02 8.668377681648e-02 -1.099357257643e-04 2.643845757709e+00
7.320000000000e+02 8.686205607704e-02 -1.084540281357e-04 2.687698455054e+00
7.322500000000e+02 8.704600099851e-02 -1.067032212967e-04 2.732399501023e+00
7.325000000000e+02 8.723696826108e-02 -1.047244572945e-04 2.777910137471e+00
7.327500000000e+02 8.743427064232e-02 -1.025592358236e-04 2.824191407878e+00
7.330000000000e+02 8.763532332589e-02 -1.002483712440e-04 2.871204507131e+00
7.332500000000e+02 8.783587008215e-02 -9.783097274865e-05 2.918911110634e+00
7.335000000000e+02 8.803027242053e-02 -9.534350961374e-05 2.967273712646e+00
7.337500000000e+02 8.821184849264e-02 -9.281898123575e-05 3.016255945757e+00
7.340000000000e+02 8.837324025652e-02 -9.028618955156e-05 3.065822905813e+00
7.342500000000e+02 8.850679282599e-02 -8.776915227326e-05 3.115941434806e+00
7.345000000000e+02 8.860492249151e-02 -8.528668339139e-05 3.166580396891e+00
7.347500000000e+02 8.866045661806e-02 -8.285214956744e-05 3.217710923838e+00
7.350000000000e+02 8.866693103244e-02 -8.047341042342e-05 3.269306613409e+00
7.352500000000e+02 8.861882982567e-02 -7.815295274397e-05 3.321343701215e+00
7.355000000000e+02 8.851175996672e-02 -7.588821274299e-05 3.373801187882e+00
7.357500000000e+02 8.834255866914e-02 -7.367207045206e-05 3.426660906967e+00
7.360000000000e+02 8.810932942092e-02 -7.149351261904e-05 3.479907554417e+00
7.362500000000e+02 8.781141141186e-02 -6.933842910711e-05 3.533528665660e+00
7.365000000000e+02 8.744929248823e-02 -6.719051179843e-05 3.587514529063e+00
7.367500000000e+02 8.702446971368e-02 -6.503222221343e-05 3.641858059075e+00
7.370000000000e+02 8.653927144743e-02 -6.284578075366e-05 3.696554618663e+00
7.372500000000e+02 8.599665535505e-02 -6.061413070590e-05 3.751601790657e+00
7.375000000000e+02 8.539999495294e-02 -5.832184687660e-05 3.806999106271e+00
7.377500000000e+02 8.475286297362e-02 -5.595591623003e-05 3.862747749586e+00
7.380000000000e+02 8.405883568189e-02 -5.350637861756e-05 3.918850213516e+00
7.382500000000e+02 8.332131716154e-02 -5.096680296390e-05 3.975309951804e+00
7.385000000000e+02 8.254340960858e-02 -4.833456043501e-05 4.032130995263e+00
7.387500000000e+02 8.172782533008e-02 -4.561086393259e-05 4.089317578715e+00
7.390000000000e+02 8.087686394649e-02 -4.280063548204e-05 4.146873746911e+00
7.392500000000e+02 7.999244611809e-02 -3.991217589164e-05 4.204802986209e+00
7.395000000000e+02 7.907622131602e-02 -3.695668057083e-05 4.263107850971e+00
7.397500000000e+02 7.812973611672e-02 -3.394762664793e-05 4.321789624066e+00
7.400000000000e+02 7.715466403620e-02 -3.090008558196e-05 4.380847998123e+00
7.402500000000e+02 7.615308161669e-02 -2.783000681694e-05 4.440280790837e+00
7.405000000000e+02 7.512777325641e-02 -2.475353334344e-05 4.500083697487e+00
7.407500000000e+02 7.408253891280e-02 -2.168637431463e-05 4.560250093041e+00
7.410000000000e+02 7.302248203754e-02 -1.864332152424e-05 4.620770868522e+00
7.412500000000e+02 7.195423889292e-02 -1.563794433951e-05 4.681634331443e+00
7.415000000000e+02 7.088612378369e-02 -1.268245366348e-05 4.742826152654e+00
7.417500000000e+02 6.982816044911e-02 -9.787772681374e-06 4.804329367217e+00
7.420000000000e+02 6.879197850626e-02 -6.963778550251e-06 4.866124433411e+00
7.422500000000e+02 6.779056865733e-02 -4.219719987320e-06 4.928189328770e+00
7.425000000000e+02 6.683789429932e-02 -1.564785904962e-06 4.990499706794e+00
7.427500000000e+02 6.594838257015e-02 9.912848273341e-07 5.053029074594e+00
7.430000000000e+02 6.513632030744e-02 3.437584124300e-06 5.115749014608e+00
7.432500000000e+02 6.441520123851e-02 5.761475294713e-06 5.178629412193e+00
7.435000000000e+02 6.379707121216e-02 7.948160092142e-06 5.241638704087e+00
7.437500000000e+02 6.329192653913e-02 9.980439894447e-06 5.304744118686e+00
7.440000000000e+02 6.290721434584e-02 1.183872024477e-05 5.367911908603e+00
7.442500000000e+02 6.264747714199e-02 1.350128728242e-05 5.431107569553e+00
7.445000000000e+02 6.251417056173e-02 1.494486928627e-05 5.494296032337e+00
7.447500000000e+02 6.250566714552e-02 1.614545977599e-05 5.557441834328e+00
7.450000000000e+02 6.261744024097e-02 1.707937184056e-05 5.620509264247e+00
7.452500000000e+02 6.284240542145e-02 1.772444694964e-05 5.683462487605e+00
7.455000000000e+02 6.317138124672e-02 1.806134491489e-05 5.746265656064e+00
7.457500000000e+02 6.359362215675e-02 1.807481837518e-05 5.808883006760e+00
7.460000000000e+02 6.409737170902e-02 1.775489102812e-05 5.871278962455e+00
7.462500000000e+02 6.467038817570e-02 1.709784382203e-05 5.933418234638e+00
7.465000000000e+02 6.530040127442e-02 1.610695650092e-05 5.995265938983e+00
7.467500000000e+02 6.597547167695e-02 1.479286761430e-05 6.056787721681e+00
7.470000000000e+02 6.668423928609e-02 1.317369355924e-05 6.117949907180e+00
7.472500000000e+02 6.741605953545e-02 1.127477567683e-05 6.178719649228e+00
7.475000000000e+02 6.816104058059e-02 9.128097837874e-06 6.239065100953e+00
7.477500000000e+02 6.890999951466e-02 6.771421506069e-06 6.298955574437e+00
7.480000000000e+02 6.965436443173e-02 4.247215425246e-06 6.358361707429e+00
7.482500000000e+02 7.038604255554e-02 1.601419423819e-06 6.417255602492e+00
7.485000000000e+02 7.109727949904e-02 -1.117864985078e-06 6.475610960941e+00
7.487500000000e+02 7.178051961381e-02 -3.861755240336e-06 6.533403176003e+00
7.490000000000e+02 7.242828384197e-02 -6.581854535725e-06 6.590609413212e+00
7.492500000000e+02 7.303306569345e-02 -9.231464416587e-06 6.647208650349e+00
7.495000000000e+02 7.358725548489e-02 -1.176665949124e-05 6.703181695705e+00
7.497500000000e+02 7.408309762608e-02 -1.414715148237e-05 6.758511173198e+00
7.500000000000e+02 7.451269843506e-02 -1.633694787245e-05 6.813181496877e+00
7.502500000000e+02 7.486809091215e-02 -1.830474780373e-05 6.867178812709e+00
7.505000000000e+02 7.514137718366e-02 -2.002406192367e-05 6.920490927561e+00
7.507500000000e+02 7.532496095110e-02 -2.147309434086e-05 6.973107220735e+00
7.510000000000e+02 7.541187436271e-02 -2.263435496658e-05 7.025018530751e+00
7.512500000000e+02 7.539620371836e-02 -2.349409317751e-05 7.076217038536e+00
7.515000000000e+02 7.527358330067e-02 -2.404163781189e-05 7.126696120742e+00
7.517500000000e+02 7.504172265411e-02 -2.426866691768e-05 7.176450186505e+00
7.520000000000e+02 7.470091659059e-02 -2.416856463874e-05 7.225474515170e+00
7.522500000000e+02 7.425445163131e-02 -2.373594812285e-05 7.273765064173e+00
7.525000000000e+02 7.370885152646e-02 -2.296649502592e-05 7.321318297768e+00
7.527500000000e+02 7.307387210806e-02 -2.185712617242e-05 7.368131000936e+00
7.530000000000e+02 7.236221326799e-02 -2.040660383890e-05 7.414200132050e+00
7.532500000000e+02 7.158890794883e-02 -1.861649558693e-05 7.459522680813e+00
7.535000000000e+02 7.077042603779e-02 -1.649246939583e-05 7.504095580979e+00
7.537500000000e+02 6.992353762110e-02 -1.404574732874e-05 7.547915641752e+00
7.540000000000e+02 6.906405782415e-02 -1.129455209492e-05 7.590979536427e+00
7.542500000000e+02 6.820559554049e-02 -8.265291920301e-06 7.633283813190e+00
7.545000000000e+02 6.735846411342e-02 -4.993293505506e-06 7.674824931315e+00
7.547500000000e+02 6.652890608484e-02 -1.522876007048e-06 7.715599318832e+00
7.550000000000e+02 6.571874110797e-02 2.093387477697e-06 7.755603415310e+00
7.552500000000e+02 6.492551424038e-02 5.796252507018e-06 7.794833701004e+00
7.555000000000e+02 6.414314521716e-02 9.522172725540e-06 7.833286692699e+00
7.557500000000e+02 6.336301284921e-02 1.320628794665e-05 7.870958898611e+00
7.560000000000e+02 6.257534105727e-02 1.678573397834e-05 7.907846722886e+00
7.562500000000e+02 6.177071524561e-02 2.020312872969e-05 7.943946337670e+00
7.565000000000e+02 6.094151790133e-02 2.340958167363e-05 7.979253513646e+00
7.567500000000e+02 6.008309276726e-02 2.636706129175e-05 8.013763441339e+00
7.570000000000e+02 5.919447107231e-02 2.904987646021e-05 8.047470559593e+00
7.572500000000e+02 5.827855226780e-02 3.144498768734e-05 8.080368410148e+00
7.575000000000e+02 5.734171497185e-02 3.355144664796e-05 8.112449552341e+00
7.577500000000e+02 5.639290090981e-02 3.537870587805e-05 8.143705531795e+00
7.580000000000e+02 5.544231265927e-02 3.694418071465e-05 8.174126935004e+00
7.582500000000e+02 5.449990351231e-02 3.827037394435e-05 8.203703503779e+00
7.585000000000e+02 5.357389110733e-02 3.938194166167e-05 8.232424316298e+00
7.587500000000e+02 5.266951464203e-02 4.030306189248e-05 8.260278006824e+00
7.590000000000e+02 5.178822265195e-02 4.105541400129e-05 8.287252993865e+00
7.592500000000e+02 5.092742796317e-02 4.165700925138e-05 8.313337703099e+00
7.595000000000e+02 5.008086520689e-02 4.212194105904e-05 8.338520742822e+00
7.597500000000e+02 4.923951784274e-02 4.246103408515e-05 8.362791027677e+00
7.600000000000e+02 4.839297845218e-02 4.268319467193e-05 8.386137823716e+00
7.602500000000e+02 4.753106240358e-02 4.279721088180e-05 8.408550726431e+00
7.605000000000e+02 4.664544292227e-02 4.281365553202e-05 8.430019569464e+00
7.607500000000e+02 4.573108642151e-02 4.274656499700e-05 8.450534288746e+00
7.610000000000e+02 4.478728960361e-02 4.261459318272e-05 8.470084762437e+00
7.612500000000e+02 4.381818483258e-02 4.244143646603e-05 8.488660659522e+00
7.615000000000e+02 4.283264815918e-02 4.225542135902e-05 8.506251317974e+00
7.617500000000e+02 4.184363356446e-02 4.208828957197e-05 8.522845677878e+00
7.620000000000e+02 4.086703435641e-02 4.197329364783e-05 8.538432285795e+00
7.622500000000e+02 3.992022519426e-02 4.194284017742e-05 8.552999367721e+00
7.625000000000e+02 3.902048827426e-02 4.202601373424e-05 8.566534971703e+00
7.627500000000e+02 3.818352018447e-02 4.224625165347e-05 8.579027155391e+00
7.630000000000e+02 3.742221141430e-02 4.261943473866e-05 8.590464202612e+00
7.632500000000e+02 3.674583007433e-02 4.315263785418e-05 8.600834833784e+00
7.635000000000e+02 3.615969366266e-02 4.384366385660e-05 8.610128389123e+00
7.637500000000e+02 3.566533395743e-02 4.468139081523e-05 8.618334959101e+00
7.640000000000e+02 3.526109487468e-02 4.564685669206e-05 8.625445445746e+00
7.642500000000e+02 3.494304921897e-02 4.671491077499e-05 8.631451549169e+00
7.645000000000e+02 3.470608516444e-02 4.785619079337e-05 8.636345686854e+00
7.647500000000e+02 3.454499515330e-02 4.903922059241e-05 8.640120853340e+00
7.650000000000e+02 3.445541696328e-02 5.023248875935e-05 8.642770442490e+00
7.652500000000e+02 3.443450752496e-02 5.140595805714e-05 8.644288061707e+00
7.655000000000e+02 3.448126993985e-02 5.253222741808e-05 8.644667354825e+00
7.657500000000e+02 3.459651336942e-02 5.358718993340e-05 8.643901862769e+00
7.660000000000e+02 3.478247096715e-02 5.455017285522e-05 8.641984932048e+00
7.662500000000e+02 3.504215069437e-02 5.540366757328e-05 8.638909690250e+00
7.665000000000e+02 3.537851623122e-02 5.613266411841e-05 8.634669075740e+00
7.667500000000e+02 3.579361787816e-02 5.672395746942e-05 8.629255925121e+00
7.670000000000e+02 3.628778568262e-02 5.716548732038e-05 8.622663094633e+00
7.672500000000e+02 3.685898899500e-02 5.744578704553e-05 8.614883615657e+00
7.675000000000e+02 3.750242684188e-02 5.755371357299e-05 8.605910838042e+00
7.677500000000e+02 3.821039664952e-02 5.747851143725e-05 8.595738580321e+00
7.680000000000e+02 3.897243242251e-02 5.721021380281e-05 8.584361235554e+00
7.682500000000e+02 3.977569177385e-02 5.674032003297e-05 8.571773868748e+00
7.685000000000e+02 4.060552224780e-02 5.606256327190e-05 8.557972260205e+00
7.687500000000e+02 4.144614357300e-02 5.517389627629e-05 8.542952948719e+00
7.690000000000e+02 4.228135261981e-02 5.407542356123e-05 8.526713232572e+00
7.692500000000e+02 4.309518646766e-02 5.277311740889e-05 8.509251192036e+00
7.695000000000e+02 4.387247031166e-02 5.127833525298e-05 8.490565700291e+00
7.697500000000e+02 4.459921422433e-02 4.960798873446e-05 8.470656462054e+00
7.700000000000e+02 4.526283422135e-02 4.778441731812e-05 8.449524063277e+00
7.702500000000e+02 4.585220919568e-02 4.583492713550e-05 8.427170067250e+00
7.705000000000e+02 4.635759005803e-02 4.379106244801e-05 8.403597112456e+00
7.707500000000e+02 4.677040908976e-02 4.168769032820e-05 8.378809037404e+00
7.710000000000e+02 4.708303721091e-02 3.956195717364e-05 8.352811010707e+00
7.712500000000e+02 4.728854208255e-02 3.745222669582e-05 8.325609657817e+00
7.715000000000e+02 4.738049470752e-02 3.539708363326e-05 8.297213174172e+00
7.717500000000e+02 4.735286191931e-02 3.343444210097e-05 8.267631418196e+00
7.720000000000e+02 4.720000375064e-02 3.160079820111e-05 8.236875962662e+00
7.722500000000e+02 4.691678926281e-02 2.993066189000e-05 8.204960137946e+00
7.725000000000e+02 4.649880998769e-02 2.845615159719e-05 8.171899020706e+00
7.727500000000e+02 4.594267118380e-02 2.720676395154e-05 8.137709393127e+00
7.730000000000e+02 4.524633015151e-02 2.620923146698e-05 8.102409700607e+00
7.732500000000e+02 4.440942970803e-02 2.548750879558e-05 8.066019956342e+00
7.735000000000e+02 4.343359973346e-02 2.506260756924e-05 8.028561670746e+00
7.737500000000e+02 4.232267690766e-02 2.495251004550e-05 7.990057740161e+00
7.740000000000e+02 4.108282721807e-02 2.517203646518e-05 7.950532369271e+00
7.742500000000e+02 3.972254303471e-02 2.573264581876e-05 7.910010963364e+00
7.745000000000e+02 3.825252064560e-02 2.664216411544e-05 7.868520056479e+00
7.747500000000e+02 3.668541642195e-02 2.790445131542e-05 7.826087212591e+00
7.750000000000e+02 3.503550810812e-02 2.951912093951e-05 7.782740956640e+00
7.752500000000e+02 3.331828126048e-02 3.148120882740e-05 7.738510686012e+00
7.755000000000e+02 3.154997485671e-02 3.378098852785e-05 7.693426578380e+00
7.757500000000e+02 2.974711919923e-02 3.640380660916e-05 7.647519508808e+00
7.760000000000e+02 2.792609339195e-02 3.933006905460e-05 7.600820940171e+00
7.762500000000e+02 2.610273068006e-02 4.253542925087e-05 7.553362814881e+00
7.765000000000e+02 2.429198935797e-02 4.599104678024e-05 7.505177427382e+00
7.767500000000e+02 2.250770146542e-02 4.966407632892e-05 7.456297306911e+00
7.770000000000e+02 2.076240125036e-02 5.351827499697e-05 7.406755080874e+00
7.772500000000e+02 1.906723041800e-02 5.751471801629e-05 7.356583339666e+00
7.775000000000e+02 1.743190909997e-02 6.161260429238e-05 7.305814522166e+00
7.777500000000e+02 1.586475933174e-02 6.577010444647e-05 7.254480789343e+00
7.780000000000e+02 1.437276360028e-02 6.994521924969e-05 7.202613927777e+00
7.782500000000e+02 1.296164214283e-02 7.409661437041e-05 7.150245269795e+00
7.785000000000e+02 1.163593548318e-02 7.818438086388e-05 7.097405620209e+00
7.787500000000e+02 1.039907810436e-02 8.217071030311e-05 7.044125222498e+00
7.790000000000e+02 9.253458066436e-03 8.602046981745e-05 6.990433731748e+00
7.792500000000e+02 8.200458295206e-03 8.970167270744e-05 6.936360207147e+00
7.795000000000e+02 7.240479570970e-03 9.318582818987e-05 6.881933130396e+00
7.797500000000e+02 6.372951863869e-03 9.644815145360e-05 6.827180425713e+00
7.800000000000e+02 5.596340143929e-03 9.946770264996e-05 6.772129488839e+00
7.802500000000e+02 4.908152879115e-03 1.022274417194e-04 6.716807229964e+00
7.805000000000e+02 4.304963672749e-03 1.047141516721e-04 6.661240107164e+00
7.807500000000e+02 3.782452857856e-03 1.069183697225e-04 6.605454163362e+00
7.810000000000e+02 3.335475624442e-03 1.088342566433e-04 6.549475058805e+00
7.812500000000e+02 2.958159574304e-03 1.104593886320e-04 6.493328095016e+00
7.815000000000e+02 2.644032761767e-03 1.117945651871e-04 6.437038239590e+00
7.817500000000e+02 2.386178638177e-03 1.128435525437e-04 6.380630138275e+00
7.820000000000e+02 2.177411928593e-03 1.136128468314e-04 6.324128123339e+00
7.822500000000e+02 2.010469489335e-03 1.141114051539e-04 6.267556219757e+00
7.825000000000e+02 1.878204282023e-03 1.143503723219e-04 6.210938142998e+00
7.827500000000e+02 1.773773123181e-03 1.143427450910e-04 6.154297294581e+00
7.830000000000e+02 1.690811012731e-03 1.141030429409e-04 6.097656753289e+00
7.832500000000e+02 1.623577963040e-03 1.136469534214e-04 6.041039262478e+00
7.835000000000e+02 1.567077999163e-03 1.129909662777e-04 5.984467211056e+00
7.837500000000e+02 1.517138311445e-03 1.121519889390e-04 5.927962612288e+00
7.840000000000e+02 1.470453542626e-03 1.111469648477e-04 5.871547072111e+00
7.842500000000e+02 1.424587787444e-03 1.099924921711e-04 5.815241756703e+00
7.845000000000e+02 1.377943807078e-03 1.087044634166e-04 5.759067346672e+00
7.847500000000e+02 1.329697708218e-03 1.072977302889e-04 5.703043989192e+00
7.850000000000e+02 1.279708627653e-03 1.057858100432e-04 5.647191240239e+00
7.852500000000e+02 1.228407738548e-03 1.041806409802e-04 5.591528004889e+00
7.855000000000e+02 1.176676245327e-03 1.024924012520e-04 5.536072464766e+00
7.857500000000e+02 1.125715971113e-03 1.007293917119e-04 5.480842008935e+00
7.860000000000e+02 1.076921325010e-03 9.889799353460e-05 5.425853158494e+00
7.862500000000e+02 1.031756993393e-03 9.700269997617e-05 5.371121490775e+00
7.865000000000e+02 9.916456540167e-04 9.504622201614e-05 5.316661564061e+00
7.867500000000e+02 9.578685790340e-04 9.302966583496e-05 5.262486842864e+00
7.870000000000e+02 9.314810789232e-04 9.095276613860e-05 5.208609631988e+00
7.872500000000e+02 9.132424339559e-04 8.881418968953e-05 5.155041003448e+00
7.875000000000e+02 9.035607102109e-04 8.661189066750e-05 5.101790738167e+00
7.877500000000e+02 9.024515258476e-04 8.434346022718e-05 5.048867273844e+00
7.880000000000e+02 9.095067118619e-04 8.200653611601e-05 4.996277646304e+00
7.882500000000e+02 9.238753448437e-04 7.959919625875e-05 4.944027455699e+00
7.885000000000e+02 9.442496515656e-04 7.712034843183e-05 4.892120819177e+00
7.887500000000e+02 9.688607787744e-04 7.457013307369e-05 4.840560350569e+00
7.890000000000e+02 9.954760111776e-04 7.195028931928e-05 4.789347126749e+00
7.892500000000e+02 1.021404679920e-03 6.926442701533e-05 4.738480681509e+00
7.895000000000e+02 1.043504291747e-03 6.651830642115e-05 4.687958986981e+00
7.897500000000e+02 1.058195981401e-03 6.372003691471e-05 4.637778462604e+00
7.900000000000e+02 1.061480982186e-03 6.088023344233e-05 4.587933973388e+00
7.902500000000e+02 1.048968142341e-03 5.801208797299e-05 4.538418854956e+00
7.905000000000e+02 1.015904819419e-03 5.513139290161e-05 4.489224931112e+00
7.907500000000e+02 9.572191508077e-04 5.225648452861e-05 4.440342551581e+00
7.910000000000e+02 8.675714187641e-04 4.940812149806e-05 4.391760637239e+00
7.912500000000e+02 7.414131702648e-04 4.660930681810e-05 4.343466728149e+00
7.915000000000e+02 5.730585382628e-04 4.388503852601e-05 4.295447048315e+00
7.917500000000e+02 3.567649178635e-04 4.126200464055e-05 4.247686577253e+00
7.920000000000e+02 8.682135059360e-05 3.876824272253e-05 4.200169127791e+00
7.922500000000e+02 -2.423527486102e-04 3.643273946077e-05 4.152877436951e+00
7.925000000000e+02 -6.361039544269e-04 3.428499434649e-05 4.105793263012e+00
7.927500000000e+02 -1.099434643332e-03 3.235452224865e-05 4.058897492032e+00
7.930000000000e+02 -1.636891080950e-03 3.067035620816e-05 4.012170252642e+00
7.932500000000e+02 -2.252450585694e-03 2.926055163976e-05 3.965591041563e+00
7.935000000000e+02 -2.949411735023e-03 2.815165487249e-05 3.919138852713e+00
7.937500000000e+02 -3.730289286862e-03 2.736816501825e-05 3.872792322597e+00
7.940000000000e+02 -4.596718559911e-03 2.693201045539e-05 3.826529875552e+00
7.942500000000e+02 -5.549369513992e-03 2.686202678226e-05 3.780329888909e+00
7.945000000000e+02 -6.587876278078e-03 2.717347168865e-05 3.734170856105e+00
7.947500000000e+02 -7.710780479517e-03 2.787755655378e-05 3.688031572652e+00
7.950000000000e+02 -8.915494645249e-03 2.898103558366e-05 3.641891318805e+00
7.952500000000e+02 -1.019828226314e-02 3.048582452345e-05 3.595730066296e+00
7.955000000000e+02 -1.155425978983e-02 3.238869851263e-05 3.549528686712e+00
7.957500000000e+02 -1.297741973614e-02 3.468105502391e-05 3.503269169802e+00
7.960000000000e+02 -1.446067362117e-02 3.734874296296e-05 3.456934861327e+00
7.962500000000e+02 -1.599591841924e-02 4.037198902582e-05 3.410510701113e+00
7.965000000000e+02 -1.757412416741e-02 4.372541172784e-05 3.363983469518e+00
7.967500000000e+02 -1.918544094568e-02 4.737814427550e-05 3.317342052043e+00
7.970000000000e+02 -2.081932759505e-02 5.129404771057e-05 3.270577693192e+00
7.972500000000e+02 -2.246469636569e-02 5.543202503733e-05 3.223684271627e+00
7.975000000000e+02 -2.411007450263e-02 5.974644151246e-05 3.176658558793e+00
7.977500000000e+02 -2.574377769978e-02 6.418765553340e-05 3.129500493600e+00
7.980000000000e+02 -2.735409360964e-02 6.870264239206e-05 3.082213435576e+00
7.982500000000e+02 -2.892947096599e-02 7.323572797754e-05 3.034804420281e+00
7.985000000000e+02 -3.045871156991e-02 7.772937937101e-05 2.987284401469e+00
7.987500000000e+02 -3.193115934651e-02 8.212503751312e-05 2.939668466639e+00
7.990000000000e+02 -3.333688423601e-02 8.636402892939e-05 2.891976040092e+00
7.992500000000e+02 -3.466685666284e-02 9.038852566079e-05 2.844231058569e+00
7.995000000000e+02 -3.591310558020e-02 9.414250399437e-05 2.796462106595e+00
7.997500000000e+02 -3.706886248000e-02 9.757270857866e-05 2.748702529258e+00
8.000000000000e+02 -3.812868014719e-02 1.006295889020e-04 2.700990490940e+00
8.002500000000e+02 -3.908853210116e-02 1.032682107859e-04 2.653369002213e+00
8.005000000000e+02 -3.994588252673e-02 1.054490712114e-04 2.605885890091e+00
8.007500000000e+02 -4.069973023562e-02 1.071388569972e-04 2.558593722339e+00
8.010000000000e+02 -4.135062112221e-02 1.083111184944e-04 2.511549674986e+00
8.012500000000e+02 -4.190063518438e-02 1.089468176569e-04 2.464815351979e+00
8.015000000000e+02 -4.235334020515e-02 1.090347448230e-04 2.418456544117e+00
8.017500000000e+02 -4.271371630275e-02 1.085718000080e-04 2.372542934615e+00
8.020000000000e+02 -4.298805740771e-02 1.075631438493e-04 2.327147755888e+00
8.022500000000e+02 -4.318384329138e-02 1.060221900185e-04 2.282347391084e+00
8.025000000000e+02 -4.330958913048e-02 1.039704532919e-04 2.238220929769e+00
8.027500000000e+02 -4.337468106827e-02 1.014372679931e-04 2.194849682878e+00
8.030000000000e+02 -4.338918980135e-02 9.845934720484e-05 2.152316657104e+00
8.032500000000e+02 -4.336368126125e-02 9.508023813101e-05 2.110705999747e+00
8.035000000000e+02 -4.330901447554e-02 9.134964330693e-05 2.070102418610e+00
8.037500000000e+02 -4.323614550880e-02 8.732265804029e-05 2.030590583523e+00
8.040000000000e+02 -4.315592916276e-02 8.305890906191e-05 1.992254521401e+00
8.042500000000e+02 -4.307893339170e-02 7.862163700825e-05 1.955177008972e+00
8.045000000000e+02 -4.301526599590e-02 7.407672833454e-05 1.919438971555e+00
8.047500000000e+02 -4.297441523642e-02 6.949171637799e-05 1.885118905021e+00
8.050000000000e+02 -4.296511479971e-02 6.493477783018e-05 1.852292312776e+00
8.052500000000e+02 -4.299522769291e-02 6.047373619991e-05 1.821031187980e+00
8.055000000000e+02 -4.307165877680e-02 5.617509235809e-05 1.791403523450e+00
8.057500000000e+02 -4.320029177805e-02 5.210309630990e-05 1.763472877444e+00
8.060000000000e+02 -4.338595432541e-02 4.831887792134e-05 1.737297995095e+00
8.062500000000e+02 -4.363241136976e-02 4.487963814684e-05 1.712932474223e+00
8.065000000000e+02 -4.394238379793e-02 4.183792537879e-05 1.690424514465e+00
8.067500000000e+02 -4.431759313826e-02 3.924098483107e-05 1.669816709798e+00
8.070000000000e+02 -4.475882806253e-02 3.713020694884e-05 1.651145922491e+00
8.072500000000e+02 -4.526603060691e-02 3.554067160255e-05 1.634443226310e+00
8.075000000000e+02 -4.583839781942e-02 3.450077905565e-05 1.619733896624e+00
8.077500000000e+02 -4.647449487946e-02 3.403199518023e-05 1.607037493377e+00
8.080000000000e+02 -4.717237452277e-02 3.414867842946e-05 1.596367972871e+00
8.082500000000e+02 -4.792969884806e-02 3.485802138203e-05 1.587733886214e+00
8.085000000000e+02 -4.874385806103e-02 3.616008803622e-05 1.581138607521e+00
8.087500000000e+02 -4.961208203344e-02 3.804793298953e-05 1.576580605245e+00
8.090000000000e+02 -5.053154118782e-02 4.050782546297e-05 1.574053772873e+00
8.092500000000e+02 -5.149943244203e-02 4.351954890780e-05 1.573547757001e+00
8.095000000000e+02 -5.251304850168e-02 4.705679795447e-05 1.575048328756e+00
8.097500000000e+02 -5.356982790231e-02 5.108765265735e-05 1.578537768202e+00
8.100000000000e+02 -5.466738504604e-02 5.557510379048e-05 1.583995231530e+00
8.102500000000e+02 -5.580351967497e-02 6.047767289022e-05 1.591397137682e+00
8.105000000000e+02 -5.697620624190e-02 6.575007217630e-05 1.600717531487e+00
8.107500000000e+02 -5.818356426949e-02 7.134390838201e-05 1.611928430234e+00
8.110000000000e+02 -5.942381163409e-02 7.720841996819e-05 1.625000142761e+00
8.112500000000e+02 -6.069520221299e-02 8.329123387965e-05 1.639901569636e+00
8.115000000000e+02 -6.199595330128e-02 8.953912449289e-05 1.656600445301e+00
8.117500000000e+02 -6.332416300563e-02 9.589876704810e-05 1.675063565583e+00
8.120000000000e+02 -6.467772372438e-02 1.023174651832e-04 1.695256963626e+00
8.122500000000e+02 -6.605423500996e-02 1.087438433450e-04 1.717146045338e+00
8.125000000000e+02 -6.745091808363e-02 1.151284867468e-04 1.740695694795e+00
8.127500000000e+02 -6.886454107500e-02 1.214245247845e-04 1.765870317933e+00
8.130000000000e+02 -7.029135033491e-02 1.275881360052e-04 1.792633880361e+00
8.132500000000e+02 -7.172702176108e-02 1.335789833815e-04 1.820949880671e+00
8.135000000000e+02 -7.316662370181e-02 1.393605539626e-04 1.850781325539e+00
8.137500000000e+02 -7.460460611502e-02 1.449004260237e-04 1.882090652205e+00
8.140000000000e+02 -7.603480524715e-02 1.501704345282e-04 1.914839660821e+00
8.142500000000e+02 -7.745047815963e-02 1.551467697238e-04 1.948989409579e+00
8.145000000000e+02 -7.884435760851e-02 1.598099866323e-04 1.984500120301e+00
8.147500000000e+02 -8.020873178852e-02 1.641449422681e-04 2.021331081840e+00
8.150000000000e+02 -8.153555313835e-02 1.681406813783e-04 2.059440546776e+00
8.152500000000e+02 -8.281656649065e-02 1.717902550550e-04 2.098785651614e+00
8.155000000000e+02 -8.404346179441e-02 1.750904913908e-04 2.139322344711e+00
8.157500000000e+02 -8.520804596011e-02 1.780417584545e-04 2.181005334209e+00
8.160000000000e+02 -8.630243075908e-02 1.806476888234e-04 2.223788057917e+00
8.162500000000e+02 -8.731923203811e-02 1.829148609844e-04 2.267622677704e+00
8.165000000000e+02 -8.825177479022e-02 1.848525026141e-04 2.312460100241e+00
8.167500000000e+02 -8.909429765384e-02 1.864721865698e-04 2.358250025041e+00
8.170000000000e+02 -8.984215010597e-02 1.877875323574e-04 2.404941019577e+00
8.172500000000e+02 -9.049197183447e-02 1.888139108700e-04 2.452480622260e+00
8.175000000000e+02 -9.104185347238e-02 1.895681710905e-04 2.500815467806e+00
8.177500000000e+02 -9.149146131453e-02 1.900683788002e-04 2.549891438487e+00
8.180000000000e+02 -9.184212621703e-02 1.903335679449e-04 2.599653834200e+00
8.182500000000e+02 -9.209688479659e-02 1.903834803938e-04 2.650047558568e+00
8.185000000000e+02 -9.226047470220e-02 1.902383954428e-04 2.701017321433e+00
8.187500000000e+02 -9.233926998657e-02 1.899189269511e-04 2.752507846380e+00
8.190000000000e+02 -9.234116617850e-02 1.894458529025e-04 2.804464090047e+00
8.192500000000e+02 -9.227540600732e-02 1.888399605342e-04 2.856831459761e+00
8.195000000000e+02 -9.215235253406e-02 1.881219111082e-04 2.909556027524e+00
8.197500000000e+02 -9.198321676645e-02 1.873121225378e-04 2.962584748737e+00
8.200000000000e+02 -9.177974025136e-02 1.864306559205e-04 3.015865659495e+00
8.202500000000e+02 -9.155384978320e-02 1.854971199502e-04 3.069348079209e+00
8.205000000000e+02 -9.131728926454e-02 1.845305757516e-04 3.122982791714e+00
8.207500000000e+02 -9.108124448832e-02 1.835494461537e-04 3.176722211616e+00
8.210000000000e+02 -9.085597614311e-02 1.825714008320e-04 3.230520550937e+00
8.212500000000e+02 -9.065047248344e-02 1.816132349081e-04 3.284333959988e+00
8.215000000000e+02 -9.047213798640e-02 1.806907253429e-04 3.338120653218e+00
8.217500000000e+02 -9.032653287280e-02 1.798184582760e-04 3.391841039159e+00
8.220000000000e+02 -9.021717293885e-02 1.790096261945e-04 3.445457823258e+00
8.222500000000e+02 -9.014540113202e-02 1.782757976353e-04 3.498936097990e+00
8.225000000000e+02 -9.011034046877e-02 1.776266587089e-04 3.552243444973e+00
8.227500000000e+02 -9.010892895734e-02 1.770697395592e-04 3.605349997795e+00
8.230000000000e+02 -9.013604247355e-02 1.766101295929e-04 3.658228518132e+00
8.232500000000e+02 -9.018470258644e-02 1.762502035374e-04 3.710854465115e+00
8.235000000000e+02 -9.024636178712e-02 1.759893709306e-04 3.763206032615e+00
8.237500000000e+02 -9.031126357602e-02 1.758238662748e-04 3.815264215217e+00
8.240000000000e+02 -9.036885736189e-02 1.757466043182e-04 3.867012826247e+00
8.242500000000e+02 -9.040826157716e-02 1.757471196690e-04 3.918438547243e+00
8.245000000000e+02 -9.041874694505e-02 1.758116037442e-04 3.969530926205e+00
8.247500000000e+02 -9.039022911727e-02 1.759230594937e-04 4.020282403930e+00
8.250000000000e+02 -9.031373996954e-02 1.760615791263e-04 4.070688301823e+00
8.252500000000e+02 -9.018185764854e-02 1.762047470697e-04 4.120746795085e+00
8.255000000000e+02 -8.998907778357e-02 1.763281741166e-04 4.170458896055e+00
8.257500000000e+02 -8.973209783973e-02 1.764061402977e-04 4.219828393390e+00
8.260000000000e+02 -8.941000463825e-02 1.764123396584e-04 4.268861787237e+00
8.262500000000e+02 -8.902435147786e-02 1.763206998312e-04 4.317568205888e+00
8.265000000000e+02 -8.857911629797e-02 1.761062466217e-04 4.365959288694e+00
8.267500000000e+02 -8.808054852783e-02 1.757459923159e-04 4.414049077026e+00
8.270000000000e+02 -8.753690172220e-02 1.752198007900e-04 4.461853859475e+00
8.272500000000e+02 -8.695806922612e-02 1.745112037292e-04 4.509391998662e+00
8.275000000000e+02 -8.635514555515e-02 1.736081426064e-04 4.556683764280e+00
8.277500000000e+02 -8.573992473954e-02 1.725035900564e-04 4.603751112290e+00
8.280000000000e+02 -8.512437544769e-02 1.711960373038e-04 4.650617486402e+00
8.282500000000e+02 -8.452010728593e-02 1.696898178934e-04 4.697307573436e+00
8.285000000000e+02 -8.393786983020e-02 1.679952616072e-04 4.743847080911e+00
8.287500000000e+02 -8.338710042173e-02 1.661286430109e-04 4.790262482297e+00
8.290000000000e+02 -8.287555771720e-02 1.641119359964e-04 4.836580783972e+00
8.292500000000e+02 -8.240905372421e-02 1.619723572522e-04 4.882829275667e+00
8.295000000000e+02 -8.199131184522e-02 1.597417191728e-04 4.929035300593e+00
8.297500000000e+02 -8.162395504578e-02 1.574555891778e-04 4.975226024635e+00
8.300000000000e+02 -8.130663662195e-02 1.551522910022e-04 5.021428221606e+00
8.302500000000e+02 -8.103730427657e-02 1.528717784431e-04 5.067668068414e+00
8.305000000000e+02 -8.081258789403e-02 1.506544144907e-04 5.113970955159e+00
8.307500000000e+02 -8.062828680888e-02 1.485397381190e-04 5.160361308109e+00
8.310000000000e+02 -8.047992356680e-02 1.465652541527e-04 5.206862434021e+00
8.312500000000e+02 -8.036332509824e-02 1.447653138022e-04 5.253496365535e+00
8.315000000000e+02 -8.027518156298e-02 1.431701579787e-04 5.300283734124e+00
8.317500000000e+02 -8.021353462774e-02 1.418051725293e-04 5.347243651194e+00
8.320000000000e+02 -8.017814588789e-02 1.406904004283e-04 5.394393605072e+00
8.322500000000e+02 -8.017070406535e-02 1.398403365948e-04 5.441749373305e+00
8.325000000000e+02 -8.019484138017e-02 1.392640081509e-04 5.489324950856e+00
8.327500000000e+02 -8.025594562801e-02 1.389653193309e-04 5.537132495653e+00
8.330000000000e+02 -8.036077261559e-02 1.389436189595e-04 5.585182288709e+00
8.332500000000e+02 -8.051688166920e-02 1.391944345890e-04 5.633482726947e+00
8.335000000000e+02 -8.073193481564e-02 1.397102855187e-04 5.682040304942e+00
8.337500000000e+02 -8.101291162939e-02 1.404815176746e-04 5.730859638421e+00
8.340000000000e+02 -8.136530164416e-02 1.414970742164e-04 5.779943502315e+00
8.342500000000e+02 -8.179233995906e-02 1.427451280494e-04 5.829292852638e+00
8.345000000000e+02 -8.229434718150e-02 1.442135421590e-04 5.878906882070e+00
8.347500000000e+02 -8.286822936290e-02 1.458901156023e-04 5.928783078718e+00
8.350000000000e+02 -8.350718422343e-02 1.477625950820e-04 5.978917257623e+00
8.352500000000e+02 -8.420064177877e-02 1.498184821427e-04 6.029303615895e+00
8.355000000000e+02 -8.493445515502e-02 1.520446442566e-04 6.079934782398e+00
8.357500000000e+02 -8.569134392371e-02 1.544267758226e-04 6.130801835224e+00
8.360000000000e+02 -8.645156815138e-02 1.569487654982e-04 6.181894340215e+00
8.362500000000e+02 -8.719380152551e-02 1.595920404111e-04 6.233200384223e+00
8.365000000000e+02 -8.789616043436e-02 1.623349949448e-04 6.284706581233e+00
8.367500000000e+02 -8.853732020449e-02 1.651524868592e-04 6.336398105919e+00
8.370000000000e+02 -8.909765346900e-02 1.680155395715e-04 6.388258712433e+00
8.372500000000e+02 -8.956030684962e-02 1.708912910856e-04 6.440270770613e+00
8.375000000000e+02 -8.991214591003e-02 1.737433638737e-04 6.492415279908e+00
8.377500000000e+02 -9.014447780994e-02 1.765323911135e-04 6.544671921725e+00
8.380000000000e+02 -9.025350756549e-02 1.792169134570e-04 6.597019079452e+00
8.382500000000e+02 -9.024046412673e-02 1.817545929367e-04 6.649433893389e+00
8.385000000000e+02 -9.011139854714e-02 1.841036242132e-04 6.701892285623e+00
8.387500000000e+02 -8.987664323824e-02 1.862243768285e-04 6.754369012292e+00
8.390000000000e+02 -8.954999262718e-02 1.880809732878e-04 6.806837689174e+00
8.392500000000e+02 -8.914765551978e-02 1.896428100196e-04 6.859270831478e+00
8.395000000000e+02 -8.868707519514e-02 1.908859900112e-04 6.911639888090e+00
8.397500000000e+02 -8.818572729033e-02 1.917943770088e-04 6.963915264955e+00
8.400000000000e+02 -8.765999151227e-02 1.923602601120e-04 7.016066357869e+00
8.402500000000e+02 -8.712420811318e-02 1.925845766682e-04 7.068061578410e+00
8.405000000000e+02 -8.658999835267e-02 1.924766380886e-04 7.119868380147e+00
8.407500000000e+02 -8.606590516229e-02 1.920534478115e-04 7.171453283296e+00
8.410000000000e+02 -8.555737590489e-02 1.913385454627e-04 7.222781897190e+00
8.412500000000e+02 -8.506707324758e-02 1.903605110305e-04 7.273818939105e+00
8.415000000000e+02 -8.459546578158e-02 1.891513089951e-04 7.324528247874e+00
8.417500000000e+02 -8.414162095336e-02 1.877445526033e-04 7.374872792372e+00
8.420000000000e+02 -8.370409920474e-02 1.861738531007e-04 7.424814670554e+00
8.422500000000e+02 -8.328184626803e-02 1.844713894635e-04 7.474315110694e+00
8.425000000000e+02 -8.287496830968e-02 1.826668061217e-04 7.523334464890e+00
8.427500000000e+02 -8.248530268189e-02 1.807865268217e-04 7.571832209815e+00
8.430000000000e+02 -8.211671012812e-02 1.788535124334e-04 7.619766949370e+00
8.432500000000e+02 -8.177505447871e-02 1.768874449389e-04 7.667096445983e+00
8.435000000000e+02 -8.146785843427e-02 1.749052454253e-04 7.713777652750e+00
8.437500000000e+02 -8.120367510279e-02 1.729218925173e-04 7.759766791854e+00
8.440000000000e+02 -8.099123049446e-02 1.709513186052e-04 7.805019433878e+00
8.442500000000e+02 -8.083843433332e-02 1.690072566115e-04 7.849490623814e+00
8.445000000000e+02 -8.075136025284e-02 1.671039285219e-04 7.893135008709e+00
8.447500000000e+02 -8.073331170591e-02 1.652564369313e-04 7.935906972798e+00
8.450000000000e+02 -8.078408529793e-02 1.634807889505e-04 7.977760792450e+00
8.452500000000e+02 -8.089952056951e-02 1.617935059628e-04 8.018650763365e+00
8.455000000000e+02 -8.107140754295e-02 1.602108645590e-04 8.058531326576e+00
8.457500000000e+02 -8.128778150317e-02 1.587478142876e-04 8.097357160912e+00
8.460000000000e+02 -8.153360221922e-02 1.574167214058e-04 8.135083283825e+00
8.462500000000e+02 -8.179176104781e-02 1.562260916512e-04 8.171665111041e+00
8.465000000000e+02 -8.204432816123e-02 1.551794215234e-04 8.207058520627e+00
8.467500000000e+02 -8.227391102426e-02 1.542743291127e-04 8.241219914051e+00
8.470000000000e+02 -8.246497551938e-02 1.535021317234e-04 8.274106285202e+00
8.472500000000e+02 -8.260497780549e-02 1.528479325317e-04 8.305675309959e+00
8.475000000000e+02 -8.268516856182e-02 1.522913130839e-04 8.335885440897e+00
8.477500000000e+02 -8.270097771958e-02 1.518075948013e-04 8.364696066686e+00
8.480000000000e+02 -8.265192498577e-02 1.513695489248e-04 8.392067665486e+00
8.482500000000e+02 -8.254107930638e-02 1.509492872846e-04 8.417962008825e+00
8.485000000000e+02 -8.237413995130e-02 1.505202809381e-04 8.442342365966e+00
8.487500000000e+02 -8.215827901957e-02 1.500592760657e-04 8.465173763700e+00
8.490000000000e+02 -8.190090224954e-02 1.495478405250e-04 8.486423217522e+00
8.492500000000e+02 -8.160851130462e-02 1.489734051684e-04 8.506059959131e+00
8.495000000000e+02 -8.128583706347e-02 1.483296857613e-04 8.524055688492e+00
8.497500000000e+02 -8.093535845022e-02 1.476164676174e-04 8.540384769361e+00
8.500000000000e+02 -8.055727742981e-02 1.468388034541e-04 8.555024399531e+00
8.502500000000e+02 -8.014994983936e-02 1.460057661438e-04 8.567954789454e+00
8.505000000000e+02 -7.971068532233e-02 1.451289509996e-04 8.579159274126e+00
8.507500000000e+02 -7.923678432771e-02 1.442209462665e-04 8.588624395789e+00
8.510000000000e+02 -7.872663893819e-02 1.432939939618e-04 8.596339995874e+00
8.512500000000e+02 -7.818069914981e-02 1.423590246376e-04 8.602299244568e+00
8.515000000000e+02 -7.760213901791e-02 1.414251865533e-04 8.606498648916e+00
8.517500000000e+02 -7.699710266442e-02 1.404999007567e-04 8.608938077955e+00
8.520000000000e+02 -7.637446689999e-02 1.395894040868e-04 8.609620736849e+00
8.522500000000e+02 -7.574514723786e-02 1.386995728906e-04 8.608553131511e+00
8.525000000000e+02 -7.512104814591e-02 1.378369133802e-04 8.605745063230e+00
8.527500000000e+02 -7.451380302750e-02 1.370095224206e-04 8.601209563216e+00
8.530000000000e+02 -7.393350416682e-02 1.362277313178e-04 8.594962882624e+00
8.532500000000e+02 -7.338759947850e-02 1.355043164801e-04 8.587024423943e+00
8.535000000000e+02 -7.288012853367e-02 1.348541640936e-04 8.577416723957e+00
8.537500000000e+02 -7.241139180765e-02 1.342933662764e-04 8.566165378955e+00
8.540000000000e+02 -7.197810076961e-02 1.338379662288e-04 8.553299009668e+00
8.542500000000e+02 -7.157396207808e-02 1.335024444325e-04 8.538849182287e+00
8.545000000000e+02 -7.119059629615e-02 1.332980666837e-04 8.522850316095e+00
8.547500000000e+02 -7.081864356717e-02 1.332313834458e-04 8.505339593052e+00
8.550000000000e+02 -7.044887742311e-02 1.333030849800e-04 8.486356815937e+00
8.552500000000e+02 -7.007316675315e-02 1.335073467488e-04 8.465944252790e+00
8.555000000000e+02 -6.968514871156e-02 1.338317379967e-04 8.444146437934e+00
8.557500000000e+02 -6.928053856730e-02 1.342577143535e-04 8.421009960888e+00
8.560000000000e+02 -6.885705201979e-02 1.347616283825e-04 8.396583205573e+00
8.562500000000e+02 -6.841399120132e-02 1.353160105556e-04 8.370916073737e+00
8.565000000000e+02 -6.795158963905e-02 1.358910605454e-04 8.344059686521e+00
8.567500000000e+02 -6.747024789808e-02 1.364561295469e-04 8.316066074760e+00
8.570000000000e+02 -6.696979794655e-02 1.369810115909e-04 8.286987861278e+00
8.572500000000e+02 -6.644893171757e-02 1.374369268593e-04 8.256877958556e+00
8.575000000000e+02 -6.590487888667e-02 1.377971363041e-04 8.225789270649e+00
8.577500000000e+02 -6.533338594830e-02 1.380371856156e-04 8.193774418105e+00
8.580000000000e+02 -6.472899826994e-02 1.381348436887e-04 8.160885492419e+00
8.582500000000e+02 -6.408558281902e-02 1.380698397521e-04 8.127173831036e+00
8.585000000000e+02 -6.339700723257e-02 1.378235313758e-04 8.092689819592e+00
8.587500000000e+02 -6.265787127235e-02 1.373785423799e-04 8.057482716866e+00
8.590000000000e+02 -6.186416375642e-02 1.367186613244e-04 8.021600492576e+00
8.592500000000e+02 -6.101376743145e-02 1.358289760678e-04 7.985089675612e+00
8.595000000000e+02 -6.010672639056e-02 1.346962170280e-04 7.947995204591e+00
8.597500000000e+02 -5.914526758129e-02 1.333093259277e-04 7.910360275740e+00
8.600000000000e+02 -5.813357435627e-02 1.316602320935e-04 7.872226187155e+00
8.602500000000e+02 -5.707736708507e-02 1.297446996861e-04 7.833632180881e+00
8.605000000000e+02 -5.598337149146e-02 1.275631314302e-04 7.794615283040e+00
8.607500000000e+02 -5.485875010285e-02 1.251212203172e-04 7.755210153823e+00
8.610000000000e+02 -5.371059151626e-02 1.224303518134e-04 7.715448951530e+00
8.612500000000e+02 -5.254552447460e-02 1.195077565865e-04 7.675361220335e+00
8.615000000000e+02 -5.136949917701e-02 1.163763536399e-04 7.634973811804e+00
8.617500000000e+02 -5.018776002200e-02 1.130642776129e-04 7.594310839592e+00
8.620000000000e+02 -4.900498282773e-02 1.096040913205e-04 7.553393678488e+00
8.622500000000e+02 -4.782554509082e-02 1.060318917335e-04 7.512241001252e+00
8.625000000000e+02 -4.665386804940e-02 1.023863319824e-04 7.470868851973e+00
8.627500000000e+02 -4.549476308276e-02 9.870763502967e-05 7.429290751916e+00
8.630000000000e+02 -4.435372704841e-02 9.503668398395e-05 7.387517824382e+00
8.632500000000e+02 -4.323712755520e-02 9.141428477843e-05 7.345558938502e+00
8.635000000000e+02 -4.215225180100e-02 8.788043998068e-05 7.303420860513e+00
8.637500000000e+02 -4.110721155109e-02 8.447389791655e-05 7.261108404018e+00
8.640000000000e+02 -4.011070951940e-02 8.123191696011e-05 7.218624582261e+00
8.642500000000e+02 -3.917170247381e-02 7.819001501030e-05 7.175970755431e+00
8.645000000000e+02 -3.829900014393e-02 7.538179404498e-05 7.133146776676e+00
8.647500000000e+02 -3.750085006955e-02 7.283876897657e-05 7.090151135206e+00
8.650000000000e+02 -3.678455082289e-02 7.059016935060e-05 7.046981104042e+00
8.652500000000e+02 -3.615613394321e-02 6.866267615421e-05 7.003632892097e+00
8.655000000000e+02 -3.562014049054e-02 6.708006470083e-05 6.960101802204e+00
8.657500000000e+02 -3.517950202513e-02 6.586279157961e-05 6.916382397974e+00
8.660000000000e+02 -3.483552454999e-02 6.502753512397e-05 6.872468676973e+00
8.662500000000e+02 -3.458795984592e-02 6.458670729836e-05 6.828354248782e+00
8.665000000000e+02 -3.443513991536e-02 6.454800177197e-05 6.784032514726e+00
8.667500000000e+02 -3.437414666876e-02 6.491399347788e-05 6.739496844174e+00
8.670000000000e+02 -3.440098811737e-02 6.568189891312e-05 6.694740744561e+00
8.672500000000e+02 -3.451075734604e-02 6.684340373020e-05 6.649758019220e+00
8.675000000000e+02 -3.469775701122e-02 6.838462495806e-05 6.604542909684e+00
8.677500000000e+02 -3.495558110726e-02 7.028626207686e-05 6.559090222332e+00
8.680000000000e+02 -3.527715461051e-02 7.252387806259e-05 6.513395433264e+00
8.682500000000e+02 -3.565473959151e-02 7.506827969050e-05 6.467454775464e+00
8.685000000000e+02 -3.607992267377e-02 7.788599139638e-05 6.421265307286e+00
8.687500000000e+02 -3.654359998284e-02 8.093980797116e-05 6.374824960342e+00
8.690000000000e+02 -3.703597970119e-02 8.418935570487e-05 6.328132574681e+00
8.692500000000e+02 -3.754661541821e-02 8.759165985844e-05 6.281187916724e+00
8.695000000000e+02 -3.806448127834e-02 9.110174918198e-05 6.233991683906e+00
8.697500000000e+02 -3.857809684851e-02 9.467320825085e-05 6.186545500137e+00
8.700000000000e+02 -3.907569599537e-02 9.825872700514e-05 6.138851897578e+00
8.702500000000e+02 -3.954543594595e-02 1.018106208220e-04 6.090914289747e+00
8.705000000000e+02 -3.997563338061e-02 1.052813401509e-04 6.042736934703e+00
8.707500000000e+02 -4.035501321904e-02 1.086239796476e-04 5.994324889231e+00
8.710000000000e+02 -4.067295063158e-02 1.117927955639e-04 5.945683952230e+00
8.712500000000e+02 -4.091969887175e-02 1.147437014384e-04 5.896820603125e+00
8.715000000000e+02 -4.108657858454e-02 1.174348397830e-04 5.847741928958e+00
8.717500000000e+02 -4.116612667585e-02 1.198270843894e-04 5.798455545897e+00
8.720000000000e+02 -4.115219687224e-02 1.218846333501e-04 5.748969514781e+00
8.722500000000e+02 -4.104000643666e-02 1.235754995125e-04 5.699292249801e+00
8.725000000000e+02 -4.082614257907e-02 1.248720166472e-04 5.649432428053e+00
8.727500000000e+02 -4.050852112080e-02 1.257512945856e-04 5.599398893631e+00
8.730000000000e+02 -4.008631195581e-02 1.261956255201e-04 5.549200561064e+00
8.732500000000e+02 -3.955984919411e-02 1.261928341169e-04 5.498846325353e+00
8.735000000000e+02 -3.893051653628e-02 1.257364157642e-04 5.448344966866e+00
8.737500000000e+02 -3.820064026893e-02 1.248257560052e-04 5.397705068398e+00
8.740000000000e+02 -3.737337835751e-02 1.234661380044e-04 5.346934931982e+00
8.742500000000e+02 -3.645261917101e-02 1.216686381994e-04 5.296042500835e+00
8.745000000000e+02 -3.544289990960e-02 1.194499556410e-04 5.245035295821e+00
8.747500000000e+02 -3.434932856803e-02 1.168320951347e-04 5.193920348212e+00
8.750000000000e+02 -3.317752909595e-02 1.138419884331e-04 5.142704152355e+00
8.752500000000e+02 -3.193359049154e-02 1.105110311398e-04 5.091392619168e+00
8.755000000000e+02 -3.062402408997e-02 1.068745424656e-04 5.039991037431e+00
8.757500000000e+02 -2.925572928938e-02 1.029711796307e-04 4.988504053725e+00
8.760000000000e+02 -2.783595411658e-02 9.884231802748e-05 4.936935651619e+00
8.762500000000e+02 -2.637225613866e-02 9.453141270613e-05 4.885289146806e+00
8.765000000000e+02 -2.487245646447e-02 9.008334956156e-05 4.833567184423e+00
8.767500000000e+02 -2.334459117685e-02 8.554380385656e-05 4.781771758716e+00
8.770000000000e+02 -2.179685352441e-02 8.095861135099e-05 4.729904229968e+00
8.772500000000e+02 -2.023753291026e-02 7.637316534703e-05 4.677965358737e+00
8.775000000000e+02 -1.867494960041e-02 7.183184748122e-05 4.625955341419e+00
8.777500000000e+02 -1.711738883784e-02 6.737749365310e-05 4.573873869708e+00
8.780000000000e+02 -1.557303426315e-02 6.305090651199e-05 4.521720186798e+00
8.782500000000e+02 -1.404990469405e-02 5.889041852475e-05 4.469493152859e+00
8.785000000000e+02 -1.255579435277e-02 5.493149928812e-05 4.417191332821e+00
8.787500000000e+02 -1.109821894697e-02 5.120642374598e-05 4.364813078407e+00
8.790000000000e+02 -9.684367351305e-03 4.774399035776e-05 4.312356627500e+00
8.792500000000e+02 -8.321060668256e-03 4.456930216787e-05 4.259820203136e+00
8.795000000000e+02 -7.014714750443e-03 4.170359327699e-05 4.207202133942e+00
8.797500000000e+02 -5.771309699904e-03 3.916413259986e-05 4.154500968547e+00
8.800000000000e+02 -4.596363829624e-03 3.696417105728e-05 4.101715596687e+00
8.802500000000e+02 -3.494907205995e-03 3.511293877068e-05 4.048845386528e+00
8.805000000000e+02 -2.471459298773e-03 3.361571006286e-05 3.995890314140e+00
8.807500000000e+02 -1.530007016606e-03 3.247391968450e-05 3.942851096736e+00
8.810000000000e+02 -6.739781167399e-04 3.168531565342e-05 3.889729338328e+00
8.812500000000e+02 9.378110401848e-05 3.124417395137e-05 3.836527659697e+00
8.815000000000e+02 7.710350843783e-04 3.114152949413e-05 3.783249843362e+00
8.817500000000e+02 1.356185471415e-03 3.136546219951e-05 3.729900966146e+00
8.820000000000e+02 1.848297975286e-03 3.190140111156e-05 3.676487530748e+00
8.822500000000e+02 2.247129691445e-03 3.273244419702e-05 3.623017596431e+00
8.825000000000e+02 2.553154148896e-03 3.383969062326e-05 3.569500904430e+00
8.827500000000e+02 2.767579303559e-03 3.520258578102e-05 3.515948990324e+00
8.830000000000e+02 2.892365512078e-03 3.679925131897e-05 3.462375298558e+00
8.832500000000e+02 2.930232479836e-03 3.860681644413e-05 3.408795278859e+00
8.835000000000e+02 2.884662411987e-03 4.060172560705e-05 3.355226478568e+00
8.837500000000e+02 2.759895048636e-03 4.276002520134e-05 3.301688622544e+00
8.840000000000e+02 2.560912095674e-03 4.505762708681e-05 3.248203676709e+00
8.842500000000e+02 2.293417120314e-03 4.747053461551e-05 3.194795903078e+00
8.845000000000e+02 1.963803651887e-03 4.997504073070e-05 3.141491894589e+00
8.847500000000e+02 1.579118977916e-03 5.254788568074e-05 3.088320597651e+00
8.850000000000e+02 1.147018698420e-03 5.516638240413e-05 3.035313314668e+00
8.852500000000e+02 6.757151895940e-04 5.780850637813e-05 2.982503689260e+00
8.855000000000e+02 1.739217604708e-04 6.045295084503e-05 2.929927672663e+00
8.857500000000e+02 -3.492099153833e-04 6.307915430179e-05 2.877623469713e+00
8.860000000000e+02 -8.841569405307e-04 6.566730077745e-05 2.825631465853e+00
8.862500000000e+02 -1.421095892471e-03 6.819829876745e-05 2.773994132780e+00
8.865000000000e+02 -1.949979114230e-03 7.065374259840e-05 2.722755914861e+00
8.867500000000e+02 -2.460615052057e-03 7.301586130032e-05 2.671963097004e+00
8.870000000000e+02 -2.942751882554e-03 7.526746039882e-05 2.621663650786e+00
8.872500000000e+02 -3.386165486196e-03 7.739185960082e-05 2.571907064774e+00
8.875000000000e+02 -3.780750174508e-03 7.937283499126e-05 2.522744158738e+00
8.877500000000e+02 -4.116611138322e-03 8.119456794814e-05 2.474226877604e+00
8.880000000000e+02 -4.384158952653e-03 8.284160419955e-05 2.426408078144e+00
8.882500000000e+02 -4.574204118248e-03 8.429882886601e-05 2.379341295678e+00
8.885000000000e+02 -4.678051977249e-03 8.555145702904e-05 2.333080507951e+00
8.887500000000e+02 -4.687596459573e-03 8.658504646303e-05 2.287679885666e+00
8.890000000000e+02 -4.595412413656e-03 8.738553308066e-05 2.243193536699e+00
8.892500000000e+02 -4.394845494167e-03 8.793928680653e-05 2.199675252536e+00
8.895000000000e+02 -4.080098510283e-03 8.823319377302e-05 2.157178244790e+00
8.897500000000e+02 -3.646313080115e-03 8.825476111929e-05 2.115754891272e+00
8.900000000000e+02 -3.089645134361e-03 8.799224659978e-05 2.075456479828e+00
8.902500000000e+02 -2.407332896301e-03 8.743480975990e-05 2.036332957752e+00
8.905000000000e+02 -1.597755644665e-03 8.657268237930e-05 1.998432694436e+00
8.907500000000e+02 -6.604821145118e-04 8.539735903226e-05 1.961802245856e+00
8.910000000000e+02 4.036930788629e-04 8.390179910159e-05 1.926486139478e+00
8.912500000000e+02 1.592725723710e-03 8.208064253445e-05 1.892526664404e+00
8.915000000000e+02 2.903312375096e-03 7.993042831023e-05 1.859963685672e+00
8.917500000000e+02 4.330895082389e-03 7.744981781121e-05 1.828834467376e+00
8.920000000000e+02 5.869681419680e-03 7.463981178168e-05 1.799173519625e+00
8.922500000000e+02 7.512679975165e-03 7.150395469682e-05 1.771012465589e+00
8.925000000000e+02 9.251751237023e-03 6.804851813300e-05 1.744379922061e+00
8.927500000000e+02 1.107767427982e-02 6.428272100167e-05 1.719301411537e+00
8.930000000000e+02 1.298022832823e-02 6.021883190382e-05 1.695799284733e+00
8.932500000000e+02 1.494828927035e-02 5.587228114626e-05 1.673892671929e+00
8.935000000000e+02 1.696994032208e-02 5.126174929590e-05 1.653597456745e+00
8.937500000000e+02 1.903259611382e-02 4.640915101295e-05 1.634926261070e+00
8.940000000000e+02 2.112313945505e-02 4.133963578934e-05 1.617888465496e+00
8.942500000000e+02 2.322806975431e-02 3.608151050236e-05 1.602490233464e+00
8.945000000000e+02 2.533366158771e-02 3.066608891406e-05 1.588734564180e+00
8.947500000000e+02 2.742613137302e-02 2.512748658423e-05 1.576621364434e+00
8.950000000000e+02 2.949181099995e-02 1.950235809053e-05 1.566147521503e+00
8.952500000000e+02 3.151732440260e-02 1.382957019361e-05 1.557307011657e+00
8.955000000000e+02 3.348976671697e-02 8.149820081488e-06 1.550090996964e+00
8.957500000000e+02 3.539688004266e-02 2.505195569075e-06 1.544487957779e+00
8.960000000000e+02 3.722722712751e-02 -3.061312769836e-06 1.540483807648e+00
8.962500000000e+02 3.897035452770e-02 -8.506343928238e-06 1.538062042249e+00
8.965000000000e+02 4.061694878128e-02 -1.378673657434e-05 1.537203865752e+00
8.967500000000e+02 4.215897453608e-02 -1.886012382540e-05 1.537888348357e+00
8.970000000000e+02 4.358980085457e-02 -2.368555000981e-05 1.540092557982e+00
8.972500000000e+02 4.490430230008e-02 -2.822408693534e-05 1.543791718544e+00
8.975000000000e+02 4.609894090089e-02 -3.243944854223e-05 1.548959350078e+00
8.977500000000e+02 4.717182353034e-02 -3.629859012333e-05 1.555567409097e+00
8.980000000000e+02 4.812272727593e-02 -3.977226600027e-05 1.563586440275e+00
8.982500000000e+02 4.895310057956e-02 -4.283555354759e-05 1.572985712044e+00
8.985000000000e+02 4.966603525140e-02 -4.546832425928e-05 1.583733352276e+00
8.987500000000e+02 5.026620360120e-02 -4.765563636727e-05 1.595796491285e+00
8.990000000000e+02 5.075977171503e-02 -4.938806514973e-05 1.609141392298e+00
8.992500000000e+02 5.115428500536e-02 -5.066195147241e-05 1.623733582457e+00
8.995000000000e+02 5.145852183866e-02 -5.147954047435e-05 1.639537989119e+00
8.997500000000e+02 5.168233206396e-02 -5.184904983133e-05 1.656519065735e+00
9.000000000000e+02 5.183644925102e-02 -5.178461954311e-05 1.674640924442e+00
9.002500000000e+02 5.193228647888e-02 -5.130616052765e-05 1.693867466836e+00
9.005000000000e+02 5.198172485749e-02 -5.043911544678e-05 1.714162513049e+00
9.007500000000e+02 5.199688855573e-02 -4.921410818420e-05 1.735489934653e+00
9.010000000000e+02 5.198991974667e-02 -4.766650748209e-05 1.757813786632e+00
9.012500000000e+02 5.197275492607e-02 -4.583590179397e-05 1.781098440278e+00
9.015000000000e+02 5.195690809177e-02 -4.376549825311e-05 1.805308716214e+00
9.017500000000e+02 5.195326553759e-02 -4.150145446744e-05 1.830410016959e+00
9.020000000000e+02 5.197189710249e-02 -3.909215585185e-05 1.856368458723e+00
9.022500000000e+02 5.202188628822e-02 -3.658744799426e-05 1.883150999168e+00
9.025000000000e+02 5.211118760895e-02 -3.403784766129e-05 1.910725565952e+00
9.027500000000e+02 5.224650811305e-02 -3.149373202141e-05 1.939061177411e+00
9.030000000000e+02 5.243322051823e-02 -2.900453212559e-05 1.968128060188e+00
9.032500000000e+02 5.267530700377e-02 -2.661794130196e-05 1.997897757056e+00
9.035000000000e+02 5.297533673316e-02 -2.437914986067e-05 2.028343232469e+00
9.037500000000e+02 5.333447420106e-02 -2.233012536659e-05 2.059438960238e+00
9.040000000000e+02 5.375252030050e-02 -2.050894098996e-05 2.091161008909e+00
9.042500000000e+02 5.422798237608e-02 -1.894917886336e-05 2.123487105376e+00
9.045000000000e+02 5.475817189803e-02 -1.767940326908e-05 2.156396693250e+00
9.047500000000e+02 5.533932609155e-02 -1.672271828948e-05 2.189870970222e+00
9.050000000000e+02 5.596675020207e-02 -1.609642423117e-05 2.223892909519e+00
9.052500000000e+02 5.663497561798e-02 -1.581176375109e-05 2.258447269479e+00
9.055000000000e+02 5.733792980881e-02 -1.587377864073e-05 2.293520580558e+00
9.057500000000e+02 5.806911276712e-02 -1.628127223818e-05 2.329101114583e+00
9.060000000000e+02 5.882177439345e-02 -1.702686987393e-05 2.365178840763e+00
9.062500000000e+02 5.958908815496e-02 -1.809719292792e-05 2.401745358267e+00
9.065000000000e+02 6.036431544264e-02 -1.947313060074e-05 2.438793813888e+00
9.067500000000e+02 6.114095580637e-02 -2.113020837186e-05 2.476318802529e+00
9.070000000000e+02 6.191287853392e-02 -2.303905029125e-05 2.514316249420e+00
9.072500000000e+02 6.267443236015e-02 -2.516590839644e-05 2.552783281872e+00
9.075000000000e+02 6.342053007954e-02 -2.747330763039e-05 2.591718083121e+00
9.077500000000e+02 6.414670645889e-02 -2.992070874003e-05 2.631119736666e+00
9.080000000000e+02 6.484914836492e-02 -3.246519739730e-05 2.670988060235e+00
9.082500000000e+02 6.552469767897e-02 -3.506225130195e-05 2.711323432016e+00
9.085000000000e+02 6.617082868427e-02 -3.766651407111e-05 2.752126611277e+00
9.087500000000e+02 6.678560268868e-02 -4.023255293539e-05 2.793398555839e+00
9.090000000000e+02 6.736760384195e-02 -4.271560495303e-05 2.835140238806e+00
9.092500000000e+02 6.791586088722e-02 -4.507229087200e-05 2.877352467265e+00
9.095000000000e+02 6.842976029093e-02 -4.726128310098e-05 2.920035705587e+00
9.097500000000e+02 6.890895663215e-02 -4.924391879096e-05 2.963189906003e+00
9.100000000000e+02 6.935328378798e-02 -5.098474307533e-05 3.006814349763e+00
9.102500000000e+02 6.976267672911e-02 -5.245198205550e-05 3.050907500117e+00
9.105000000000e+02 7.013710173379e-02 -5.361793621625e-05 3.095466871511e+00
9.107500000000e+02 7.047650298974e-02 -5.445929516343e-05 3.140488916161e+00
9.110000000000e+02 7.078076595670e-02 -5.495737643388e-05 3.185968930440e+00
9.112500000000e+02 7.104969629604e-02 -5.509828275549e-05 3.231900984003e+00
9.115000000000e+02 7.128301931702e-02 -5.487300150403e-05 3.278277870676e+00
9.117500000000e+02 7.148039139923e-02 -5.427742772690e-05 3.325091085506e+00
9.120000000000e+02 7.164142415904e-02 -5.331232940264e-05 3.372330826958e+00
9.122500000000e+02 7.176572188096e-02 -5.198327011777e-05 3.419986023116e+00
9.125000000000e+02 7.185291991446e-02 -5.030046440577e-05 3.468044384900e+00
9.127500000000e+02 7.190273193229e-02 -4.827860743797e-05 3.516492481314e+00
9.130000000000e+02 7.191499184959e-02 -4.593664415617e-05 3.565315838905e+00
9.132500000000e+02 7.188969932751e-02 -4.329751486257e-05 3.614499060281e+00
9.135000000000e+02 7.182705622777e-02 -4.038784388224e-05 3.664025961744e+00
9.137500000000e+02 7.172750375585e-02 -3.723760380078e-05 3.713879725225e+00
9.140000000000e+02 7.159174904585e-02 -3.387972570970e-05 3.764043062749e+00
9.142500000000e+02 7.142079077247e-02 -3.034968365218e-05 3.814498389116e+00
9.145000000000e+02 7.121593477775e-02 -2.668503236172e-05 3.865227999812e+00
9.147500000000e+02 7.097880387336e-02 -2.292491987863e-05 3.916214250282e+00
9.150000000000e+02 7.071133837559e-02 -1.910956464934e-05 3.967439733193e+00
9.152500000000e+02 7.041578577865e-02 -1.527971460280e-05 4.018887450264e+00
9.155000000000e+02 7.009467735970e-02 -1.147609751270e-05 4.070540975433e+00
9.157500000000e+02 6.975078972926e-02 -7.738862292578e-06 4.122384606447e+00
9.160000000000e+02 6.938709001933e-02 -4.107024602851e-06 4.174403502206e+00
9.162500000000e+02 6.900666484051e-02 -6.179240374937e-07 4.226583803439e+00
9.165000000000e+02 6.861263462709e-02 2.693301948242e-06 4.278912734639e+00
9.167500000000e+02 6.820805697490e-02 5.794222710465e-06 4.331378685357e+00
9.170000000000e+02 6.779582594289e-02 8.655595275214e-06 4.383971269293e+00
9.172500000000e+02 6.737857724202e-02 1.125182562625e-05 4.436681360076e+00
9.175000000000e+02 6.695861042607e-02 1.356140460398e-05 4.489501102905e+00
9.177500000000e+02 6.653783840863e-02 1.556732016364e-05 4.542423901359e+00
9.180000000000e+02 6.611777265210e-02 1.725744074399e-05 4.595444379119e+00
9.182500000000e+02 6.569954977806e-02 1.862485924511e-05 4.648558316911e+00
9.185000000000e+02 6.528400092772e-02 1.966817554566e-05 4.701762565393e+00
9.187500000000e+02 6.487176380612e-02 2.039171300752e-05 4.755054936106e+00
9.190000000000e+02 6.446342767300e-02 2.080562560330e-05 4.808434072623e+00
9.192500000000e+02 6.405970120412e-02 2.092587791616e-05 4.861899305710e+00
9.195000000000e+02 6.366158731913e-02 2.077408091769e-05 4.915450496606e+00
9.197500000000e+02 6.327054474683e-02 2.037713049713e-05 4.969087872659e+00
9.200000000000e+02 6.288861803491e-02 1.976674920820e-05 5.022811860111e+00
9.202500000000e+02 6.251851772976e-02 1.897872192611e-05 5.076622918310e+00
9.205000000000e+02 6.216363751640e-02 1.805201808949e-05 5.130521379780e+00
9.207500000000e+02 6.182800106177e-02 1.702774212894e-05 5.184507299525e+00
9.210000000000e+02 6.151613927533e-02 1.594795035967e-05 5.238580316800e+00
9.212500000000e+02 6.123290636548e-02 1.485448538738e-05 5.292739531487e+00
9.215000000000e+02 6.098324995139e-02 1.378774644628e-05 5.346983396257e+00
9.217500000000e+02 6.077195527436e-02 1.278552473019e-05 5.401309624907e+00
9.220000000000e+02 6.060338596955e-02 1.188196042468e-05 5.455715115397e+00
9.222500000000e+02 6.048124247321e-02 1.110667206372e-05 5.510195888184e+00
9.225000000000e+02 6.040835592163e-02 1.048408436180e-05 5.564747035328e+00
9.227500000000e+02 6.038652848132e-02 1.003297732460e-05 5.619362680255e+00
9.230000000000e+02 6.041642418575e-02 9.766253624061e-06 5.674035945454e+00
9.232500000000e+02 6.049750749027e-02 9.690909255039e-06 5.728758926721e+00
9.235000000000e+02 6.062802144861e-02 9.808179011084e-06 5.783522672782e+00
9.237500000000e+02 6.080499551012e-02 1.011382339275e-05 5.838317169764e+00
9.240000000000e+02 6.102427401740e-02 1.059852583554e-05 5.893131330501e+00
9.242500000000e+02 6.128056092763e-02 1.124837488817e-05 5.947952988976e+00
9.245000000000e+02 6.156748299641e-02 1.204541701411e-05 6.002768900086e+00
9.247500000000e+02 6.187768057615e-02 1.296827474684e-05 6.057564744427e+00
9.250000000000e+02 6.220293999315e-02 1.399283598374e-05 6.112325137109e+00
9.252500000000e+02 6.253438269924e-02 1.509301905264e-05 6.167033638980e+00
9.255000000000e+02 6.286272344292e-02 1.624161274177e-05 6.221672768104e+00
9.257500000000e+02 6.317860267483e-02 1.741118395965e-05 6.276224009585e+00
9.260000000000e+02 6.347298775397e-02 1.857502231464e-05 6.330667821617e+00
9.262500000000e+02 6.373762508385e-02 1.970807521867e-05 6.384983638059e+00
9.265000000000e+02 6.396550928080e-02 2.078781025297e-05 6.439149862131e+00
9.267500000000e+02 6.415133102950e-02 2.179492679991e-05 6.493143865962e+00
9.270000000000e+02 6.429184693743e-02 2.271384854366e-05 6.546941982923e+00
9.272500000000e+02 6.438612281592e-02 2.353289464613e-05 6.600519504245e+00
9.275000000000e+02 6.443561035475e-02 2.424412312962e-05 6.653850695836e+00
9.277500000000e+02 6.444401978882e-02 2.484288371238e-05 6.706908816632e+00
9.280000000000e+02 6.441699367722e-02 2.532696773366e-05 6.759666174955e+00
9.282500000000e+02 6.436158970555e-02 2.569557202292e-05 6.812094194160e+00
9.285000000000e+02 6.428563007062e-02 2.594814190324e-05 6.864163522022e+00
9.287500000000e+02 6.419697743355e-02 2.608325966130e-05 6.915844157189e+00
9.290000000000e+02 6.410282475798e-02 2.609774230170e-05 6.967105598890e+00
9.292500000000e+02 6.400908813136e-02 2.598606482745e-05 7.017917024286e+00
9.295000000000e+02 6.391997058786e-02 2.574025708979e-05 7.068247462693e+00
9.297500000000e+02 6.383775423885e-02 2.535026189140e-05 7.118065972689e+00
9.300000000000e+02 6.376283984364e-02 2.480477849343e-05 7.167341804919e+00
9.302500000000e+02 6.369402124119e-02 2.409248498073e-05 7.216044542482e+00
9.305000000000e+02 6.362894994548e-02 2.320347931706e-05 7.264144212656e+00
9.307500000000e+02 6.356472047406e-02 2.213082214542e-05 7.311611367552e+00
9.310000000000e+02 6.349849339856e-02 2.087191644265e-05 7.358417135697e+00
9.312500000000e+02 6.342807255133e-02 1.942958238091e-05 7.404533249926e+00
9.315000000000e+02 6.335236445634e-02 1.781270104173e-05 7.449932057686e+00
9.317500000000e+02 6.327167224476e-02 1.603636172728e-05 7.494586534086e+00
9.320000000000e+02 6.318779843576e-02 1.412150463587e-05 7.538470279214e+00
9.322500000000e+02 6.310396977942e-02 1.209412570805e-05 7.581557542331e+00
9.325000000000e+02 6.302461220017e-02 9.984163484772e-06 7.623823251763e+00
9.327500000000e+02 6.295502435241e-02 7.824178683197e-06 7.665243049228e+00
9.330000000000e+02 6.290100664255e-02 5.648009465231e-06 7.705793352833e+00
9.332500000000e+02 6.286848892703e-02 3.489502747478e-06 7.745451403599e+00
9.335000000000e+02 6.286319379744e-02 1.381411291246e-06 7.784195318724e+00
9.337500000000e+02 6.289034633086e-02 -6.454890729424e-07 7.822004122661e+00
9.340000000000e+02 6.295442690172e-02 -2.563069738781e-06 7.858857779200e+00
9.342500000000e+02 6.305894212183e-02 -4.346343671885e-06 7.894737177448e+00
9.345000000000e+02 6.320619403483e-02 -5.973860815828e-06 7.929624121894e+00
9.347500000000e+02 6.339702495333e-02 -7.428012760297e-06 7.963501289744e+00
9.350000000000e+02 6.363053610567e-02 -8.695286243171e-06 7.996352180258e+00
9.352500000000e+02 6.390379928453e-02 -9.766465354499e-06 8.028161073522e+00
9.355000000000e+02 6.421159698841e-02 -1.063676237451e-05 8.058912981868e+00
9.357500000000e+02 6.454624840242e-02 -1.130574648064e-05 8.088593620410e+00
9.360000000000e+02 6.489758046871e-02 -1.177698122781e-05 8.117189385784e+00
9.362500000000e+02 6.525310371491e-02 -1.205753338515e-05 8.144687359058e+00
9.365000000000e+02 6.559842359519e-02 -1.215703383287e-05 8.171075310708e+00
9.367500000000e+02 6.591789252246e-02 -1.208655624232e-05 8.196341712741e+00
9.370000000000e+02 6.619547046248e-02 -1.185722026731e-05 8.220475756349e+00
9.372500000000e+02 6.641571185884e-02 -1.147867952947e-05 8.243467354498e+00
9.375000000000e+02 6.656477607005e-02 -1.095781998148e-05 8.265307137223e+00
9.377500000000e+02 6.663132920946e-02 -1.029776684122e-05 8.285986430683e+00
9.380000000000e+02 6.660721759949e-02 -9.497392209457e-06 8.305497230212e+00
9.382500000000e+02 6.648779801297e-02 -8.551441719601e-06 8.323832163809e+00
9.385000000000e+02 6.627186733834e-02 -7.451329575275e-06 8.340984463090e+00
9.387500000000e+02 6.596118132297e-02 -6.186541254088e-06 8.356947949568e+00
9.390000000000e+02 6.555961762243e-02 -4.746488021151e-06 8.371717047959e+00
9.392500000000e+02 6.507209098547e-02 -3.122571032937e-06 8.385286835235e+00
9.395000000000e+02 6.450338622367e-02 -1.310172570601e-06 8.397653130303e+00
9.397500000000e+02 6.385707501272e-02 6.897418905749e-07 8.408812623178e+00
9.400000000000e+02 6.313470013133e-02 2.869663826621e-06 8.418763037529e+00
9.402500000000e+02 6.233536318209e-02 5.215405045528e-06 8.427503313333e+00
9.405000000000e+02 6.145579193541e-02 7.706847542532e-06 8.435033794738e+00
9.407500000000e+02 6.049090351710e-02 1.031948639243e-05 8.441356396063e+00
9.410000000000e+02 5.943477895657e-02 1.302654944063e-05 8.446474732049e+00
9.412500000000e+02 5.828191919504e-02 1.580143742774e-05 8.450394192113e+00
9.415000000000e+02 5.702860576123e-02 1.862012540624e-05 8.453121938404e+00
9.417500000000e+02 5.567415421472e-02 2.146314100140e-05 8.454666834000e+00
9.420000000000e+02 5.422187992861e-02 2.431685202864e-05 8.455039300815e+00
9.422500000000e+02 5.267963445219e-02 2.717387602577e-05 8.454251108412e+00
9.425000000000e+02 5.105981631280e-02 3.003255930839e-05 8.452315132596e+00
9.427500000000e+02 4.937886015622e-02 3.289559745340e-05 8.449245084486e+00
9.430000000000e+02 4.765626523734e-02 3.576801125765e-05 8.445055240526e+00
9.432500000000e+02 4.591329305541e-02 3.865478612755e-05 8.439760206074e+00
9.435000000000e+02 4.417152348974e-02 4.155852736520e-05 8.433374703184e+00
9.437500000000e+02 4.245145563039e-02 4.447747967515e-05 8.425913427355e+00
9.440000000000e+02 4.077135006250e-02 4.740427741509e-05 8.417390943031e+00
9.442500000000e+02 3.914644871927e-02 5.032543417541e-05 8.407821642287e+00
9.445000000000e+02 3.758865810130e-02 5.322179853670e-05 8.397219745163e+00
9.447500000000e+02 3.610670463314e-02 5.606982871939e-05 8.385599313339e+00
9.450000000000e+02 3.470669419646e-02 5.884342588522e-05 8.372974282163e+00
9.452500000000e+02 3.339295637177e-02 6.151607449761e-05 8.359358474145e+00
9.455000000000e+02 3.216901258449e-02 6.406295306724e-05 8.344765586520e+00
9.457500000000e+02 3.103849862303e-02 6.646274847238e-05 8.329209142300e+00
9.460000000000e+02 3.000588753824e-02 6.869888264441e-05 8.312702400548e+00
9.462500000000e+02 2.907689786053e-02 7.075999180486e-05 8.295258237495e+00
9.465000000000e+02 2.825852401121e-02 7.263970407032e-05 8.276888987101e+00
9.467500000000e+02 2.755868949146e-02 7.433575689739e-05 8.257606281577e+00
9.470000000000e+02 2.698557857147e-02 7.584864607676e-05 8.237420886049e+00
9.472500000000e+02 2.654675122304e-02 7.718005479221e-05 8.216342550801e+00
9.475000000000e+02 2.624817528378e-02 7.833133623830e-05 8.194379893054e+00
9.477500000000e+02 2.609331834669e-02 7.930230238432e-05 8.171540319017e+00
9.480000000000e+02 2.608242838914e-02 8.009050031188e-05 8.147829991411e+00
9.482500000000e+02 2.621210109320e-02 8.069107415656e-05 8.123253851610e+00
9.485000000000e+02 2.647518512441e-02 8.109741515069e-05 8.097815676194e+00
9.487500000000e+02 2.686103076258e-02 8.130207017171e-05 8.071518184798e+00
9.490000000000e+02 2.735603681132e-02 8.129811966937e-05 8.044363178681e+00
9.492500000000e+02 2.794441433664e-02 8.108072684304e-05 8.016351692588e+00
9.495000000000e+02 2.860906371386e-02 8.064857879100e-05 7.987484167695e+00
9.497500000000e+02 2.933245237702e-02 8.000506955289e-05 7.957760625678e+00
9.500000000000e+02 3.009739231342e-02 7.915892340549e-05 7.927180831925e+00
9.502500000000e+02 3.088763824374e-02 7.812436364640e-05 7.895744456381e+00
9.505000000000e+02 3.168826153659e-02 7.692081788191e-05 7.863451217845e+00
9.507500000000e+02 3.248578898722e-02 7.557205061232e-05 7.830301016887e+00
9.510000000000e+02 3.326813419271e-02 7.410497994725e-05 7.796294052402e+00
9.512500000000e+02 3.402437079994e-02 7.254829811684e-05 7.761430929993e+00
9.515000000000e+02 3.474442017902e-02 7.093113086534e-05 7.725712758767e+00
9.517500000000e+02 3.541872802981e-02 6.928183602617e-05 7.689141240555e+00
9.520000000000e+02 3.603799937862e-02 6.762705606583e-05 7.651718752463e+00
9.522500000000e+02 3.659304199246e-02 6.599111230432e-05 7.613448421821e+00
9.525000000000e+02 3.707475517841e-02 6.439583642850e-05 7.574334197573e+00
9.527500000000e+02 3.747426002986e-02 6.286067259398e-05 7.534380911314e+00
9.530000000000e+02 3.778315918928e-02 6.140303346541e-05 7.493594330272e+00
9.532500000000e+02 3.799388573055e-02 6.003879861965e-05 7.451981198368e+00
9.535000000000e+02 3.810009188914e-02 5.878282141056e-05 7.409549263440e+00
9.537500000000e+02 3.809702377590e-02 5.764933434255e-05 7.366307288291e+00
9.540000000000e+02 3.798183162714e-02 5.665217050313e-05 7.322265043339e+00
9.542500000000e+02 3.775377959245e-02 5.580474781991e-05 7.277433286090e+00
9.545000000000e+02 3.741432230514e-02 5.511977487546e-05 7.231823712648e+00
9.547500000000e+02 3.696705202013e-02 5.460876971866e-05 7.185448902459e+00
9.550000000000e+02 3.641751756724e-02 5.428143054564e-05 7.138322244832e+00
9.552500000000e+02 3.577293862605e-02 5.414491564534e-05 7.090457848444e+00
9.555000000000e+02 3.504185439156e-02 5.420315297233e-05 7.041870454376e+00
9.557500000000e+02 3.423373399438e-02 5.445627154710e-05 6.992575331916e+00
9.560000000000e+02 3.335859279887e-02 5.490022543178e-05 6.942588180035e+00
9.562500000000e+02 3.242664126434e-02 5.552666798447e-05 6.891925023243e+00
9.565000000000e+02 3.144799490296e-02 5.632309632553e-05 6.840602125093e+00
9.567500000000e+02 3.043245123347e-02 5.727326259344e-05 6.788635891422e+00
9.570000000000e+02 2.938934446414e-02 5.835781212787e-05 6.736042800633e+00
9.572500000000e+02 2.832746508826e-02 5.955508951325e-05 6.682839328095e+00
9.575000000000e+02 2.725503595958e-02 6.084203215581e-05 6.629041892921e+00
9.577500000000e+02 2.617972498893e-02 6.219513132089e-05 6.574666815702e+00
9.580000000000e+02 2.510867585817e-02 6.359128215419e-05 6.519730279497e+00
9.582500000000e+02 2.404854028607e-02 6.500852656766e-05 6.464248315471e+00
9.585000000000e+02 2.300549827661e-02 6.642665320392e-05 6.408236786854e+00
9.587500000000e+02 2.198525703154e-02 6.782760466803e-05 6.351711396404e+00
9.590000000000e+02 2.099302707421e-02 6.919568563299e-05 6.294687693103e+00
9.592500000000e+02 2.003347555014e-02 7.051777730679e-05 6.237181100042e+00
9.595000000000e+02 1.911066535618e-02 7.178306756586e-05 6.179206945885e+00
9.597500000000e+02 1.822798878802e-02 7.298292169247e-05 6.120780507169e+00
9.600000000000e+02 1.738810463842e-02 7.411068491961e-05 6.061917065663e+00
9.602500000000e+02 1.659289088979e-02 7.516141522784e-05 6.002631969446e+00
9.605000000000e+02 1.584341953702e-02 7.613164705211e-05 5.942940705641e+00
9.607500000000e+02 1.513995963380e-02 7.701919771555e-05 5.882858980377e+00
9.610000000000e+02 1.448201060461e-02 7.782302120660e-05 5.822402805381e+00
9.612500000000e+02 1.386836570322e-02 7.854309918448e-05 5.761588586073e+00
9.615000000000e+02 1.329719979887e-02 7.918037311902e-05 5.700433217713e+00
9.617500000000e+02 1.276617829302e-02 7.973670451769e-05 5.638954175661e+00
9.620000000000e+02 1.227257795933e-02 8.021483258436e-05 5.577169606234e+00
9.622500000000e+02 1.181341305187e-02 8.061831040393e-05 5.515098412389e+00
9.625000000000e+02 1.138555922215e-02 8.095141171133e-05 5.452760333587e+00
9.627500000000e+02 1.098586979107e-02 8.121897419225e-05 5.390176014494e+00
9.630000000000e+02 1.061127820588e-02 8.142619206766e-05 5.327367070768e+00
9.632500000000e+02 1.025888597138e-02 8.157835330358e-05 5.264356139421e+00
9.635000000000e+02 9.926033647445e-03 8.168053666183e-05 5.201166920026e+00
9.637500000000e+02 9.610354846511e-03 8.173728508684e-05 5.137824210454e+00
9.640000000000e+02 9.309815956603e-03 8.175227346402e-05 5.074353928597e+00
9.642500000000e+02 9.022742735220e-03 8.172799609535e-05 5.010783126547e+00
9.645000000000e+02 8.747836456560e-03 8.166549616082e-05 4.947139999066e+00
9.647500000000e+02 8.484182154890e-03 8.156415610203e-05 4.883453880575e+00
9.650000000000e+02 8.231250768938e-03 8.142156515381e-05 4.819755237360e+00
9.652500000000e+02 7.988896256793e-03 8.123347333772e-05 4.756075650452e+00
9.655000000000e+02 7.757348913152e-03 8.099383469190e-05 4.692447790822e+00
9.657500000000e+02 7.537204313166e-03 8.069493765570e-05 4.628905385665e+00
9.660000000000e+02 7.329407546709e-03 8.032761337065e-05 4.565483177019e+00
9.662500000000e+02 7.135232210006e-03 7.988150855379e-05 4.502216866890e+00
9.665000000000e+02 6.956252281972e-03 7.934540797239e-05 4.439143057459e+00
9.667500000000e+02 6.794306839611e-03 7.870758737494e-05 4.376299174251e+00
9.670000000000e+02 6.651456198511e-03 7.795617972350e-05 4.313723382711e+00
9.672500000000e+02 6.529929713845e-03 7.707953691191e-05 4.251454495812e+00
9.675000000000e+02 6.432065228517e-03 7.606657466677e-05 4.189531864503e+00
9.677500000000e+02 6.360241040984e-03 7.490708651889e-05 4.127995265315e+00
9.680000000000e+02 6.316802017278e-03 7.359202066071e-05 4.066884781080e+00
9.682500000000e+02 6.303980882341e-03 7.211371559551e-05 4.006240665451e+00
9.685000000000e+02 6.323817786845e-03 7.046609156477e-05 3.946103211196e+00
9.687500000000e+02 6.378079822358e-03 6.864479982369e-05 3.886512609018e+00
9.690000000000e+02 6.468183013775e-03 6.664733011719e-05 3.827508802216e+00
9.692500000000e+02 6.595119858034e-03 6.447308550780e-05 3.769131345321e+00
9.695000000000e+02 6.759392649123e-03 6.212343093961e-05 3.711419247648e+00
9.697500000000e+02 6.960956900039e-03 5.960171108790e-05 3.654410828706e+00
9.700000000000e+02 7.199174496543e-03 5.691324965759e-05 3.598143566478e+00
9.702500000000e+02 7.472778178497e-03 5.406533139191e-05 3.542653945466e+00
9.705000000000e+02 7.779848932726e-03 5.106716564618e-05 3.487977312808e+00
9.707500000000e+02 8.117803924297e-03 4.792984621516e-05 3.434147720467e+00
9.710000000000e+02 8.483398221686e-03 4.466628542066e-05 3.381197782744e+00
9.712500000000e+02 8.872738526098e-03 4.129113756610e-05 3.329158536828e+00
9.715000000000e+02 9.281306319557e-03 3.782071341679e-05 3.278059291511e+00
9.717500000000e+02 9.703994569839e-03 3.427287045954e-05 3.227927503976e+00
9.720000000000e+02 1.013515128736e-02 3.066689410977e-05 3.178788637886e+00
9.722500000000e+02 1.056863496262e-02 2.702335411114e-05 3.130666052091e+00
9.725000000000e+02 1.099787621346e-02 2.336395052141e-05 3.083580882384e+00
9.727500000000e+02 1.141594677084e-02 1.971133453887e-05 3.037551933619e+00
9.730000000000e+02 1.181563624221e-02 1.608891935187e-05 2.992595597914e+00
9.732500000000e+02 1.218953168456e-02 1.252068163976e-05 2.948725762999e+00
9.735000000000e+02 1.253010388039e-02 9.030952025674e-06 2.905953757192e+00
9.737500000000e+02 1.282979453018e-02 5.644189253667e-06 2.864288286191e+00
9.740000000000e+02 1.308110770015e-02 2.384754490714e-06 2.823735406757e+00
9.742500000000e+02 1.327670057493e-02 -7.233129963036e-07 2.784298494982e+00
9.745000000000e+02 1.340947609369e-02 -3.656517599454e-06 2.745978251016e+00
9.747500000000e+02 1.347267342202e-02 -6.392124011406e-06 2.708772701918e+00
9.750000000000e+02 1.345995752569e-02 -8.908371445349e-06 2.672677234548e+00
9.752500000000e+02 1.336550542313e-02 -1.118467488165e-05 2.637684638363e+00
9.755000000000e+02 1.318408861776e-02 -1.320181488973e-05 2.603785170680e+00
9.757500000000e+02 1.291115017635e-02 -1.494211492137e-05 2.570966629954e+00
9.760000000000e+02 1.254287573902e-02 -1.638960423420e-05 2.539214454753e+00
9.762500000000e+02 1.207625701833e-02 -1.753016812778e-05 2.508511834365e+00
9.765000000000e+02 1.150914659773e-02 -1.835168022643e-05 2.478839839058e+00
9.767500000000e+02 1.084030355505e-02 -1.884412380562e-05 2.450177561755e+00
9.770000000000e+02 1.006942828495e-02 -1.899969320635e-05 2.422502280744e+00
9.772500000000e+02 9.197186261262e-03 -1.881288135105e-05 2.395789635277e+00
9.775000000000e+02 8.225219920346e-03 -1.828054737518e-05 2.370013817164e+00
9.777500000000e+02 7.156147596003e-03 -1.740197926176e-05 2.345147775767e+00
9.780000000000e+02 5.993550327867e-03 -1.617892471589e-05 2.321163438578e+00
9.782500000000e+02 4.741944712291e-03 -1.461560861141e-05 2.298031943815e+00
9.785000000000e+02 3.406742428585e-03 -1.271873801312e-05 2.275723882123e+00
9.787500000000e+02 1.994197153058e-03 -1.049749298584e-05 2.254209554772e+00
9.790000000000e+02 5.113377576267e-04 -7.963487441670e-06 2.233459231288e+00
9.792500000000e+02 -1.034109250446e-03 -5.130720323487e-06 2.213443424622e+00
9.795000000000e+02 -2.633809433088e-03 -2.015510572217e-06 2.194133158623e+00
9.797500000000e+02 -4.278918806904e-03 1.363581012687e-06 2.175500250829e+00
9.800000000000e+02 -5.960190924636e-03 4.985854874295e-06 2.157517580427e+00
9.802500000000e+02 -7.668089482417e-03 8.828581189974e-06 2.140159367834e+00
9.805000000000e+02 -9.392905285082e-03 1.286713276688e-05 2.123401432131e+00
9.807500000000e+02 -1.112487495847e-02 1.707512469873e-05 2.107221454723e+00
9.810000000000e+02 -1.285429934424e-02 2.142457909465e-05 2.091599213719e+00
9.812500000000e+02 -1.457165989379e-02 2.588609196233e-05 2.076516818479e+00
9.815000000000e+02 -1.626773036854e-02 3.042903023856e-05 2.061958908116e+00
9.817500000000e+02 -1.793368320682e-02 3.502174218256e-05 2.047912844164e+00
9.820000000000e+02 -1.956118749781e-02 3.963178784869e-05 2.034368861140e+00
9.822500000000e+02 -2.114249915623e-02 4.422618656466e-05 2.021320205798e+00
9.825000000000e+02 -2.267053995453e-02 4.877168801304e-05 2.008763229780e+00
9.827500000000e+02 -2.413896727569e-02 5.323506264093e-05 1.996697466497e+00
9.830000000000e+02 -2.554223096075e-02 5.758341318718e-05 1.985125658426e+00
9.832500000000e+02 -2.687562012059e-02 6.178450548244e-05 1.974053765022e+00
9.835000000000e+02 -2.813529695399e-02 6.580711695847e-05 1.963490925776e+00
9.837500000000e+02 -2.931831838778e-02 6.962139675556e-05 1.953449388731e+00
9.840000000000e+02 -3.042264725364e-02 7.319923874394e-05 1.943944413692e+00
9.842500000000e+02 -3.144715053024e-02 7.651465488429e-05 1.934994133972e+00
9.845000000000e+02 -3.239158613987e-02 7.954414710828e-05 1.926619387255e+00
9.847500000000e+02 -3.325658059362e-02 8.226707115086e-05 1.918843526612e+00
9.850000000000e+02 -3.404359480297e-02 8.466597992748e-05 1.911692197121e+00
9.852500000000e+02 -3.475488012431e-02 8.672694174286e-05 1.905193090349e+00
9.855000000000e+02 -3.539342730385e-02 8.843982636020e-05 1.899375688434e+00
9.857500000000e+02 -3.596290549326e-02 8.979854589611e-05 1.894270984924e+00
9.860000000000e+02 -3.646759407984e-02 9.080124623270e-05 1.889911196403e+00
9.862500000000e+02 -3.691230904702e-02 9.145044142256e-05 1.886329471378e+00
9.865000000000e+02 -3.730232415123e-02 9.175308589932e-05 1.883559597532e+00
9.867500000000e+02 -3.764328594363e-02 9.172057421089e-05 1.881635704031e+00
9.870000000000e+02 -3.794112882789e-02 9.136867483997e-05 1.880591981327e+00
9.872500000000e+02 -3.820198560818e-02 9.071738518510e-05 1.880462400699e+00
9.875000000000e+02 -3.843209995619e-02 8.979071842583e-05 1.881280455181e+00
9.877500000000e+02 -3.863773895837e-02 8.861641763094e-05 1.883078913368e+00
9.880000000000e+02 -3.882510924124e-02 8.722560557881e-05 1.885889595393e+00
9.882500000000e+02 -3.900027550500e-02 8.565237068464e-05 1.889743165557e+00
9.885000000000e+02 -3.916908573483e-02 8.393330353115e-05 1.894668951867e+00
9.887500000000e+02 -3.933710265843e-02 8.210698932493e-05 1.900694788001e+00
9.890000000000e+02 -3.950954160671e-02 8.021345594297e-05 1.907846876587e+00
9.892500000000e+02 -3.969121788996e-02 7.829360896480e-05 1.916149678747e+00
9.895000000000e+02 -3.988650302876e-02 7.638865007484e-05 1.925625825558e+00
9.897500000000e+02 -4.009928959014e-02 7.453948202846e-05 1.936296049994e+00
9.900000000000e+02 -4.033296700437e-02 7.278612771031e-05 1.948179140719e+00
9.902500000000e+02 -4.059040566838e-02 7.116716364472e-05 1.961291912967e+00
9.905000000000e+02 -4.087395140685e-02 6.971917986912e-05 1.975649196490e+00
9.907500000000e+02 -4.118542781803e-02 6.847627461384e-05 1.991263837309e+00
9.910000000000e+02 -4.152614651138e-02 6.746959085982e-05 2.008146712321e+00
9.912500000000e+02 -4.189692476641e-02 6.672690187845e-05 2.026306752743e+00
9.915000000000e+02 -4.229810856849e-02 6.627225108743e-05 2.045750976347e+00
9.917500000000e+02 -4.272960052537e-02 6.612565111094e-05 2.066484526747e+00
9.920000000000e+02 -4.319089195737e-02 6.630284365686e-05 2.088510714986e+00
9.922500000000e+02 -4.368109714816e-02 6.681512392287e-05 2.111831066146e+00
9.925000000000e+02 -4.419898900991e-02 6.766922915916e-05 2.136445369265e+00
9.927500000000e+02 -4.474303543238e-02 6.886729118799e-05 2.162351724444e+00
9.930000000000e+02 -4.531143426101e-02 7.040685294252e-05 2.189546593865e+00
9.932500000000e+02 -4.590214647194e-02 7.228094399087e-05 2.218024854485e+00
9.935000000000e+02 -4.651292748836e-02 7.447820919168e-05 2.247779843414e+00
9.937500000000e+02 -4.714135464164e-02 7.698313631879e-05 2.278803414209e+00
9.940000000000e+02 -4.778485243030e-02 7.977626601333e-05 2.311085980322e+00
9.942500000000e+02 -4.844071357822e-02 8.283448588459e-05 2.344616572008e+00
9.945000000000e+02 -4.910611792770e-02 8.613136532035e-05 2.379382884907e+00
9.947500000000e+02 -4.977814880309e-02 8.963752776772e-05 2.415371327945e+00
9.950000000000e+02 -5.045380638517e-02 9.332105382875e-05 2.452567084324e+00
9.952500000000e+02 -5.113002085941e-02 9.714790664844e-05 2.490954155481e+00
9.955000000000e+02 -5.180366308217e-02 1.010823949130e-04 2.530515424512e+00
9.957500000000e+02 -5.247155565147e-02 1.050876175464e-04 2.571232708076e+00
9.960000000000e+02 -5.313048399930e-02 1.091259207487e-04 2.613086808218e+00
9.962500000000e+02 -5.377720697165e-02 1.131594036802e-04 2.656057578477e+00
9.965000000000e+02 -5.440847025059e-02 1.171503772652e-04 2.700123969314e+00
9.967500000000e+02 -5.502101946478e-02 1.210618197018e-04 2.745264095062e+00
9.970000000000e+02 -5.561161738230e-02 1.248578165556e-04 2.791455277600e+00
9.972500000000e+02 -5.617706158632e-02 1.285039839637e-04 2.838674109471e+00
9.975000000000e+02 -5.671420607266e-02 1.319678620065e-04 2.886896500630e+00
9.977500000000e+02 -5.721998533103e-02 1.352192730608e-04 2.936097724125e+00
9.980000000000e+02 -5.769144026032e-02 1.382306502000e-04 2.986252464089e+00
9.982500000000e+02 -5.812574587339e-02 1.409773200736e-04 3.037334861132e+00
9.985000000000e+02 -5.852024203685e-02 1.434377499361e-04 3.089318542098e+00
9.987500000000e+02 -5.887246377778e-02 1.455937486454e-04 3.142176657687e+00
9.990000000000e+02 -5.918017181159e-02 1.474306218459e-04 3.195881915570e+00
9.992500000000e+02 -5.944138430679e-02 1.489372838018e-04 3.250406598603e+00
9.995000000000e+02 -5.965440579475e-02 1.501063199943e-04 3.305722591777e+00
9.997500000000e+02 -5.981785527309e-02 1.509340063909e-04 3.361801398697e+00
1.000000000000e+03 -5.993069049083e-02 1.514202813481e-04 3.418614162091e+00
1.000250000000e+03 -5.999223079705e-02 1.515686795833e-04 3.476131670974e+00
1.000500000000e+03 -6.000217413762e-02 1.513862210353e-04 3.534324376563e+00
1.000750000000e+03 -5.996060926956e-02 1.508832626254e-04 3.593162406344e+00
1.001000000000e+03 -5.986802461339e-02 1.500733188896e-04 3.652615569068e+00
1.001250000000e+03 -5.972530963755e-02 1.489728484157e-04 3.712653369113e+00
1.001500000000e+03 -5.953375058653e-02 1.476010116495e-04 3.773245019739e+00
1.001750000000e+03 -5.929502103606e-02 1.459794071016e-04 3.834359454208e+00
1.002000000000e+03 -5.901116666166e-02 1.441317953907e-04 3.895965338756e+00
1.002250000000e+03 -5.868458247285e-02 1.420837921315e-04 3.958031093239e+00
1.002500000000e+03 -5.831798622463e-02 1.398625587922e-04 4.020524907664e+00
1.002750000000e+03 -5.791438654047e-02 1.374964808232e-04 4.083414762225e+00
1.003000000000e+03 -5.747704488602e-02 1.350148391857e-04 4.146668453698e+00
1.003250000000e+03 -5.700943522372e-02 1.324474819630e-04 4.210253619757e+00
1.003500000000e+03 -5.651520049198e-02 1.298244944471e-04 4.274137766579e+00
1.003750000000e+03 -5.599810567307e-02 1.271758687423e-04 4.338288301074e+00
1.004000000000e+03 -5.546199224446e-02 1.245311811102e-04 4.402672561217e+00
1.004250000000e+03 -5.491073108848e-02 1.219192727908e-04 4.467257851364e+00
1.004500000000e+03 -5.434817874937e-02 1.193679432297e-04 4.532011476847e+00
1.004750000000e+03 -5.377813673360e-02 1.169036460535e-04 4.596900780488e+00
1.005000000000e+03 -5.320431505803e-02 1.145512032801e-04 4.661893180467e+00
1.005250000000e+03 -5.263030158056e-02 1.123335352324e-04 4.726956208305e+00
1.005500000000e+03 -5.205953896169e-02 1.102714091341e-04 4.792057547867e+00
1.005750000000e+03 -5.149530795214e-02 1.083832095009e-04 4.857165074871e+00
1.006000000000e+03 -5.094071847298e-02 1.066847315772e-04 4.922246896258e+00
1.006250000000e+03 -5.039870887609e-02 1.051890179004e-04 4.987271391160e+00
1.006500000000e+03 -4.987205158541e-02 1.039062225280e-04 5.052207251382e+00
1.006750000000e+03 -4.936336579045e-02 1.028435050737e-04 5.117023523004e+00
1.007000000000e+03 -4.887513596969e-02 1.020049800571e-04 5.181689648653e+00
1.007250000000e+03 -4.840973508559e-02 1.013917122164e-04 5.246175510627e+00
1.007500000000e+03 -4.796945095777e-02 1.010017453374e-04 5.310451475105e+00
1.007750000000e+03 -4.755651390069e-02 1.008302004615e-04 5.374488435087e+00
1.008000000000e+03 -4.717312394701e-02 1.008694126514e-04 5.438257858073e+00
1.008250000000e+03 -4.682147531728e-02 1.011091169927e-04 5.501731830407e+00
1.008500000000e+03 -4.650377681783e-02 1.015366815448e-04 5.564883104633e+00
1.008750000000e+03 -4.622226672040e-02 1.021374028354e-04 5.627685143478e+00
1.009000000000e+03 -4.597922077493e-02 1.028947621180e-04 5.690112171336e+00
1.009250000000e+03 -4.577695300018e-02 1.037907953363e-04 5.752139215231e+00
1.009500000000e+03 -4.561780770950e-02 1.048064751781e-04 5.813742157035e+00
1.009750000000e+03 -4.550414328844e-02 1.059220851968e-04 5.874897772417e+00
1.010000000000e+03 -4.543830586211e-02 1.071176072014e-04 5.935583781636e+00
1.010250000000e+03 -4.542259367398e-02 1.083731178562e-04 5.995778885124e+00
1.010500000000e+03 -4.545920985046e-02 1.096691748080e-04 6.055462810927e+00
1.010750000000e+03 -4.555020501199e-02 1.109871974154e-04 6.114616345317e+00
1.011000000000e+03 -4.569740709079e-02 1.123098295149e-04 6.173221375009e+00
1.011250000000e+03 -4.590234050766e-02 1.136212706130e-04 6.231260911352e+00
1.011500000000e+03 -4.616613291041e-02 1.149075744456e-04 6.288719124963e+00
1.011750000000e+03 -4.648941256707e-02 1.161569421036e-04 6.345581366825e+00
1.012000000000e+03 -4.687219782743e-02 1.173599501902e-04 6.401834185160e+00
1.012250000000e+03 -4.731378165083e-02 1.185097326958e-04 6.457465345902e+00
1.012500000000e+03 -4.781261698309e-02 1.196021114261e-04 6.512463839389e+00
1.012750000000e+03 -4.836620820447e-02 1.206356621400e-04 6.566819881232e+00
1.013000000000e+03 -4.897101558242e-02 1.216117024605e-04 6.620524914985e+00
1.013250000000e+03 -4.962238099978e-02 1.225342343003e-04 6.673571598357e+00
1.013500000000e+03 -5.031448244695e-02 1.234097621395e-04 6.725953785871e+00
1.013750000000e+03 -5.104032493320e-02 1.242470417596e-04 6.777666502113e+00
1.014000000000e+03 -5.179177434196e-02 1.250567493119e-04 6.828705905317e+00
1.014250000000e+03 -5.255963901334e-02 1.258510687436e-04 6.879069241307e+00
1.014500000000e+03 -5.333380149184e-02 1.266432190961e-04 6.928754787121e+00
1.014750000000e+03 -5.410340004374e-02 1.274468881498e-04 6.977761784494e+00
1.015000000000e+03 -5.485705637650e-02 1.282756528523e-04 7.026090363463e+00
1.015250000000e+03 -5.558314314496e-02 1.291424100793e-04 7.073741456736e+00
1.015500000000e+03 -5.627008226332e-02 1.300588022435e-04 7.120716706260e+00
1.015750000000e+03 -5.690666106386e-02 1.310346632550e-04 7.167018360767e+00
1.016000000000e+03 -5.748235656592e-02 1.320775180538e-04 7.212649172599e+00
1.016250000000e+03 -5.798764894699e-02 1.331921887078e-04 7.257612286409e+00
1.016500000000e+03 -5.841431390530e-02 1.343805024712e-04 7.301911128943e+00
1.016750000000e+03 -5.875567800917e-02 1.356411163143e-04 7.345549298374e+00
1.017000000000e+03 -5.900683072974e-02 1.369694687194e-04 7.388530456920e+00
1.017250000000e+03 -5.916477874978e-02 1.383578545669e-04 7.430858226322e+00
1.017500000000e+03 -5.922854397993e-02 1.397956460980e-04 7.472536089524e+00
1.017750000000e+03 -5.919920082738e-02 1.412695902886e-04 7.513567298059e+00
1.018000000000e+03 -5.907985140753e-02 1.427642137646e-04 7.553954788250e+00
1.018250000000e+03 -5.887554757693e-02 1.442623073590e-04 7.593701103332e+00
1.018500000000e+03 -5.859315725773e-02 1.457454571853e-04 7.632808326633e+00
1.018750000000e+03 -5.824118686867e-02 1.471946134757e-04 7.671278019818e+00
1.019000000000e+03 -5.782955895815e-02 1.485906558304e-04 7.709111173312e+00
1.019250000000e+03 -5.736935593941e-02 1.499149651703e-04 7.746308160662e+00
1.019500000000e+03 -5.687252933988e-02 1.511499506874e-04 7.782868705518e+00
1.019750000000e+03 -5.635158386583e-02 1.522795592411e-04 7.818791852231e+00
1.020000000000e+03 -5.581923806690e-02 1.532898544014e-04 7.854075947528e+00
1.020250000000e+03 -5.528806995408e-02 1.541692878309e-04 7.888718627978e+00
1.020500000000e+03 -5.477015435533e-02 1.549090546559e-04 7.922716817352e+00
1.020750000000e+03 -5.427670397255e-02 1.555033521428e-04 7.956066726494e+00
1.021000000000e+03 -5.381772523362e-02 1.559495285456e-04 7.988763863524e+00
1.021250000000e+03 -5.340170586567e-02 1.562481293321e-04 8.020803047116e+00
1.021500000000e+03 -5.303535085888e-02 1.564028231408e-04 8.052178423825e+00
1.021750000000e+03 -5.272338455913e-02 1.564201931080e-04 8.082883487478e+00
1.022000000000e+03 -5.246843501147e-02 1.563093977330e-04 8.112911098597e+00
1.022250000000e+03 -5.227101298898e-02 1.560817702768e-04 8.142253501702e+00
1.022500000000e+03 -5.212959261850e-02 1.557502152086e-04 8.170902338450e+00
1.022750000000e+03 -5.204079328959e-02 1.553285392684e-04 8.198848654707e+00
1.023000000000e+03 -5.199965444531e-02 1.548307571863e-04 8.226082900234e+00
1.023250000000e+03 -5.199998671915e-02 1.542703722509e-04 8.252594920285e+00
1.023500000000e+03 -5.203477571140e-02 1.536596758101e-04 8.278373939424e+00
1.023750000000e+03 -5.209660926184e-02 1.530091519473e-04 8.303408537305e+00
1.024000000000e+03 -5.217809593688e-02 1.523269882653e-04 8.327686625844e+00
1.024250000000e+03 -5.227224255304e-02 1.516187124852e-04 8.351195410378e+00
1.024500000000e+03 -5.237276061510e-02 1.508870412661e-04 8.373921370496e+00
1.024750000000e+03 -5.247427885765e-02 1.501319176774e-04 8.395850225944e+00
1.025000000000e+03 -5.257244515072e-02 1.493507361405e-04 8.416966928731e+00
1.025250000000e+03 -5.266391402095e-02 1.485387426919e-04 8.437255648701e+00
1.025500000000e+03 -5.274622278410e-02 1.476895666079e-04 8.456699788566e+00
1.025750000000e+03 -5.281757490445e-02 1.467958291115e-04 8.475281999418e+00
1.026000000000e+03 -5.287655315674e-02 1.458497764864e-04 8.492984221355e+00
1.026250000000e+03 -5.292179452967e-02 1.448439208905e-04 8.509787738423e+00
1.026500000000e+03 -5.295166455764e-02 1.437716454813e-04 8.525673240812e+00
1.026750000000e+03 -5.296396101554e-02 1.426276486888e-04 8.540620909654e+00
1.027000000000e+03 -5.295568525229e-02 1.414082577313e-04 8.554610501765e+00
1.027250000000e+03 -5.292290083098e-02 1.401115840790e-04 8.567621447944e+00
1.027500000000e+03 -5.286069729042e-02 1.387375195395e-04 8.579632954364e+00
1.027750000000e+03 -5.276326716632e-02 1.372875973871e-04 8.590624101409e+00
1.028000000000e+03 -5.262408500163e-02 1.357647386863e-04 8.600573946011e+00
1.028250000000e+03 -5.243617709316e-02 1.341729297609e-04 8.609461618712e+00
1.028500000000e+03 -5.219245746906e-02 1.325168787500e-04 8.617266416997e+00
1.028750000000e+03 -5.188610260101e-02 1.308016665006e-04 8.623967893959e+00
1.029000000000e+03 -5.151093605428e-02 1.290324437386e-04 8.629545942275e+00
1.029250000000e+03 -5.106179558175e-02 1.272142120950e-04 8.633980874095e+00
1.029500000000e+03 -5.053485941895e-02 1.253516876464e-04 8.637253497577e+00
1.029750000000e+03 -4.992791441170e-02 1.234492944729e-04 8.639345190941e+00
1.030000000000e+03 -4.924055506618e-02 1.215112526582e-04 8.640237974665e+00
1.030250000000e+03 -4.847430908113e-02 1.195416387727e-04 8.639914582198e+00
1.030500000000e+03 -4.763269062026e-02 1.175445451554e-04 8.638358529658e+00
1.030750000000e+03 -4.672118410459e-02 1.155242896661e-04 8.635554181360e+00
1.031000000000e+03 -4.574717025464e-02 1.134856257041e-04 8.631486817149e+00
1.031250000000e+03 -4.471979493589e-02 1.114339342806e-04 8.626142693059e+00
1.031500000000e+03 -4.364979038860e-02 1.093753973728e-04 8.619509096353e+00
1.031750000000e+03 -4.254925466722e-02 1.073171473820e-04 8.611574403717e+00
1.032000000000e+03 -4.143138630003e-02 1.052673877382e-04 8.602328124325e+00
1.032250000000e+03 -4.031018146505e-02 1.032354895264e-04 8.591760951792e+00
1.032500000000e+03 -3.920008988786e-02 1.012320639056e-04 8.579864800213e+00
1.032750000000e+03 -3.811563675868e-02 9.926900857357e-05 8.566632853853e+00
1.033000000000e+03 -3.707101534978e-02 9.735952696882e-05 8.552059602819e+00
1.033250000000e+03 -3.607966420168e-02 9.551810368991e-05 8.536140898051e+00
1.033500000000e+03 -3.515384615073e-02 9.376043551973e-05 8.518873995252e+00
1.033750000000e+03 -3.430425081760e-02 9.210329751214e-05 8.500257622378e+00
1.034000000000e+03 -3.353964737857e-02 9.056427674481e-05 8.480292036998e+00
1.034250000000e+03 -3.286661127263e-02 8.916141962909e-05 8.458979106961e+00
1.034500000000e+03 -3.228935068682e-02 8.791283097570e-05 8.436322384967e+00
1.034750000000e+03 -3.180965090846e-02 8.683612281046e-05 8.412327185311e+00
1.035000000000e+03 -3.142694543987e-02 8.594776601975e-05 8.387000669576e+00
1.035250000000e+03 -3.113851724818e-02 8.526238447956e-05 8.360351916178e+00
1.035500000000e+03 -3.093981789495e-02 8.479201596295e-05 8.332391980386e+00
1.035750000000e+03 -3.082488050510e-02 8.454541319786e-05 8.303133949254e+00
1.036000000000e+03 -3.078679760294e-02 8.452744459012e-05 8.272592966480e+00
1.036250000000e+03 -3.081822095420e-02 8.473860620720e-05 8.240786241236e+00
1.036500000000e+03 -3.091184084009e-02 8.517463715527e-05 8.207733031429e+00
1.036750000000e+03 -3.106080106424e-02 8.582650869465e-05 8.173454601149e+00
1.037000000000e+03 -3.125901072308e-02 8.668057181679e-05 8.137974153677e+00
1.037250000000e+03 -3.150132331687e-02 8.771893881768e-05 8.101316740647e+00
1.037500000000e+03 -3.178356599579e-02 8.892008757833e-05 8.063509150131e+00
1.037750000000e+03 -3.210241648377e-02 9.025964641587e-05 8.024579777513e+00
1.038000000000e+03 -3.245514085759e-02 9.171131064523e-05 7.984558482346e+00
1.038250000000e+03 -3.283922000754e-02 9.324781351056e-05 7.943476437119e+00
1.038500000000e+03 -3.325190551799e-02 9.484188131975e-05 7.901365964980e+00
1.038750000000e+03 -3.368975272729e-02 9.646709923322e-05 7.858260386442e+00
1.039000000000e+03 -3.414818523850e-02 9.809861160742e-05 7.814193857343e+00
1.039250000000e+03 -3.462114062042e-02 9.971361869029e-05 7.769201210964e+00
1.039500000000e+03 -3.510084283865e-02 1.012916937782e-04 7.723317813832e+00
1.039750000000e+03 -3.557773397302e-02 1.028147853409e-04 7.676579413308e+00
1.040000000000e+03 -3.604058519065e-02 1.042670093727e-04 7.629022004483e+00
1.040250000000e+03 -3.647678614448e-02 1.056342784459e-04 7.580681688404e+00
1.040500000000e+03 -3.687279824072e-02 1.069038106628e-04 7.531594547380e+00
1.040750000000e+03 -3.721473528362e-02 1.080635777828e-04 7.481796511391e+00
1.041000000000e+03 -3.748902845597e-02 1.091017323610e-04 7.431323238654e+00
1.041250000000e+03 -3.768311787429e-02 1.100061263244e-04 7.380209987168e+00
1.041500000000e+03 -3.778611741768e-02 1.107640500189e-04 7.328491498549e+00
1.041750000000e+03 -3.778939556888e-02 1.113620959517e-04 7.276201874429e+00
1.042000000000e+03 -3.768702930803e-02 1.117862502626e-04 7.223374465174e+00
1.042250000000e+03 -3.747609391759e-02 1.120222012008e-04 7.170041757965e+00
1.042500000000e+03 -3.715677005993e-02 1.120558456521e-04 7.116235273537e+00
1.042750000000e+03 -3.673226444860e-02 1.118739549847e-04 7.061985476224e+00
1.043000000000e+03 -3.620855428590e-02 1.114649404140e-04 7.007321692812e+00
1.043250000000e+03 -3.559398172404e-02 1.108196559489e-04 6.952272046447e+00
1.043500000000e+03 -3.489873611409e-02 1.099321719790e-04 6.896863409483e+00
1.043750000000e+03 -3.413426729184e-02 1.088004472185e-04 6.841121370562e+00
1.044000000000e+03 -3.331267960898e-02 1.074268446959e-04 6.785070221404e+00
1.044250000000e+03 -3.244615381496e-02 1.058184448957e-04 6.728732961061e+00
1.044500000000e+03 -3.154643981002e-02 1.039871289514e-04 6.672131317767e+00
1.044750000000e+03 -3.062445446720e-02 1.019494250331e-04 6.615285787224e+00
1.045000000000e+03 -2.969000742303e-02 9.972612634010e-05 6.558215685957e+00
1.045250000000e+03 -2.875166454142e-02 9.734171818684e-05 6.500939217404e+00
1.045500000000e+03 -2.781674621624e-02 9.482365329513e-05 6.443473550514e+00
1.045750000000e+03 -2.689144420043e-02 9.220152959105e-05 6.385834906020e+00
1.046000000000e+03 -2.598103205872e-02 8.950623147264e-05 6.328038650132e+00
1.046250000000e+03 -2.509013687006e-02 8.676909642713e-05 6.270099391971e+00
1.046500000000e+03 -2.422303586535e-02 8.402114735412e-05 6.212031083569e+00
1.046750000000e+03 -2.338394367852e-02 8.129244212915e-05 6.153847118678e+00
1.047000000000e+03 -2.257725636468e-02 7.861156047870e-05 6.095560429599e+00
1.047250000000e+03 -2.180772916520e-02 7.600525187326e-05 6.037183579957e+00
1.047500000000e+03 -2.108056730621e-02 7.349823744834e-05 5.978728851448e+00
1.047750000000e+03 -2.040142567310e-02 7.111315803018e-05 5.920208325264e+00
1.048000000000e+03 -1.977631558206e-02 6.887063725247e-05 5.861633956103e+00
1.048250000000e+03 -1.921143026906e-02 6.678942971577e-05 5.803017638911e+00
1.048500000000e+03 -1.871290863436e-02 6.488662107659e-05 5.744371271060e+00
1.048750000000e+03 -1.828655607215e-02 6.317783135840e-05 5.685706805684e+00
1.049000000000e+03 -1.793755345209e-02 6.167739980242e-05 5.627036303215e+00
1.049250000000e+03 -1.767017536380e-02 6.039850752138e-05 5.568371974725e+00
1.049500000000e+03 -1.748754626843e-02 5.935322777886e-05 5.509726223721e+00
1.049750000000e+03 -1.739145325676e-02 5.855248806425e-05 5.451111684964e+00
1.050000000000e+03 -1.738222873854e-02 5.800593719332e-05 5.392541256655e+00
1.050250000000e+03 -1.745871428182e-02 5.772173531157e-05 5.334028132155e+00
1.050500000000e+03 -1.761830536539e-02 5.770627871135e-05 5.275585828574e+00
1.050750000000e+03 -1.785706974859e-02 5.796387901758e-05 5.217228206180e+00
1.051000000000e+03 -1.816993151637e-02 5.849643362307e-05 5.158969486985e+00
1.051250000000e+03 -1.855090168692e-02 5.930310825983e-05 5.100824263123e+00
1.051500000000e+03 -1.899333891777e-02 6.038006741577e-05 5.042807501137e+00
1.051750000000e+03 -1.949021691446e-02 6.172026778520e-05 4.984934529957e+00
1.052000000000e+03 -2.003438303860e-02 6.331334632681e-05 4.927221024841e+00
1.052250000000e+03 -2.061878793361e-02 6.514560734980e-05 4.869682976504e+00
1.052500000000e+03 -2.123667380470e-02 6.720011536621e-05 4.812336649292e+00
1.052750000000e+03 -2.188171159768e-02 6.945690623880e-05 4.755198527347e+00
1.053000000000e+03 -2.254808257832e-02 7.189326982726e-05 4.698285248233e+00
1.053250000000e+03 -2.323050587264e-02 7.448418226164e-05 4.641613531761e+00
1.053500000000e+03 -2.392421357822e-02 7.720271083672e-05 4.585200089383e+00
1.053750000000e+03 -2.462488529270e-02 8.002050794784e-05 4.529061535942e+00
1.054000000000e+03 -2.532855080038e-02 8.290832389724e-05 4.473214296977e+00
1.054250000000e+03 -2.603147221850e-02 8.583650875654e-05 4.417674503810e+00
1.054500000000e+03 -2.673002048783e-02 8.877549234898e-05 4.362457898419e+00
1.054750000000e+03 -2.742055642485e-02 9.169622355512e-05 4.307579739546e+00
1.055000000000e+03 -2.809932631398e-02 9.457050469677e-05 4.253054709199e+00
1.055250000000e+03 -2.876238061841e-02 9.737133480589e-05 4.198896825111e+00
1.055500000000e+03 -2.940552132042e-02 1.000731446248e-04 4.145119371158e+00
1.055750000000e+03 -3.002427928640e-02 1.026519591648e-04 4.091734822814e+00
1.056000000000e+03 -3.061392248963e-02 1.050854983234e-04 4.038754798295e+00
1.056250000000e+03 -3.116949157034e-02 1.073532236816e-04 3.986190006080e+00
1.056500000000e+03 -3.168585859436e-02 1.094363410682e-04 3.934050217597e+00
1.056750000000e+03 -3.215780288750e-02 1.113177708712e-04 3.882344237400e+00
1.057000000000e+03 -3.258009714990e-02 1.129820982264e-04 3.831079896492e+00
1.057250000000e+03 -3.294759754761e-02 1.144155195270e-04 3.780264043623e+00
1.057500000000e+03 -3.325533109617e-02 1.156057899885e-04 3.729902552954e+00
1.057750000000e+03 -3.349857515502e-02 1.165421834502e-04 3.680000338512e+00
1.058000000000e+03 -3.367292580994e-02 1.172154740498e-04 3.630561369855e+00
1.058250000000e+03 -3.377435193346e-02 1.176179369148e-04 3.581588699169e+00
1.058500000000e+03 -3.379923437767e-02 1.177433712250e-04 3.533084492596e+00
1.058750000000e+03 -3.374439213235e-02 1.175871488380e-04 3.485050061987e+00
1.059000000000e+03 -3.360709574143e-02 1.171462754971e-04 3.437485905944e+00
1.059250000000e+03 -3.338507232616e-02 1.164194653307e-04 3.390391753085e+00
1.059500000000e+03 -3.307650539455e-02 1.154072133447e-04 3.343766610594e+00
1.059750000000e+03 -3.268003216456e-02 1.141118937421e-04 3.297608819227e+00
1.060000000000e+03 -3.219474446403e-02 1.125378169709e-04 3.251916113575e+00
1.060250000000e+03 -3.162019320567e-02 1.106912790530e-04 3.206685691542e+00
1.060500000000e+03 -3.095640086578e-02 1.085805993348e-04 3.161914291725e+00
1.060750000000e+03 -3.020388243644e-02 1.062161300836e-04 3.117598280378e+00
1.061000000000e+03 -2.936367520338e-02 1.036102429907e-04 3.073733749198e+00
1.061250000000e+03 -2.843737570690e-02 1.007772640566e-04 3.030316621346e+00
1.061500000000e+03 -2.742718494124e-02 9.773341689562e-05 2.987342772900e+00
1.061750000000e+03 -2.633595383032e-02 9.449671458422e-05 2.944808157391e+00
1.062000000000e+03 -2.516723190694e-02 9.108683890521e-05 2.902708947878e+00
1.062250000000e+03 -2.392530952225e-02 8.752498537717e-05 2.861041678265e+00
1.062500000000e+03 -2.261525443537e-02 8.383370048912e-05 2.819803396697e+00
1.062750000000e+03 -2.124293698868e-02 8.003670206932e-05 2.778991823605e+00
1.063000000000e+03 -1.981503956018e-02 7.615868423197e-05 2.738605504802e+00
1.063250000000e+03 -1.833905008259e-02 7.222511824048e-05 2.698643970234e+00
1.063500000000e+03 -1.682323609404e-02 6.826204614863e-05 2.659107889590e+00
1.063750000000e+03 -1.527659770671e-02 6.429586668827e-05 2.619999214201e+00
1.064000000000e+03 -1.370880103671e-02 6.035312286898e-05 2.581321322227e+00
1.064250000000e+03 -1.213009068219e-02 5.646028289091e-05 2.543079140666e+00
1.064500000000e+03 -1.055118434101e-02 5.264352311743e-05 2.505279266897e+00
1.064750000000e+03 -8.983150501997e-03 4.892850588467e-05 2.467930068322e+00
1.065000000000e+03 -7.437272774384e-03 4.534016561492e-05 2.431041766756e+00
1.065250000000e+03 -5.924903212120e-03 4.190248135708e-05 2.394626514110e+00
1.065500000000e+03 -4.457308564211e-03 3.863825504422e-05 2.358698444181e+00
1.065750000000e+03 -3.045513156174e-03 3.556889173814e-05 2.323273707418e+00
1.066000000000e+03 -1.700140236379e-03 3.271418038231e-05 2.288370496180e+00
1.066250000000e+03 -4.312569546905e-04 3.009207805937e-05 2.254009045506e+00
1.066500000000e+03 7.517744468648e-04 2.771850417174e-05 2.220211616865e+00
1.066750000000e+03 1.840438929348e-03 2.560712613078e-05 2.187002472482e+00
1.067000000000e+03 2.827198485255e-03 2.376919239183e-05 2.154407824403e+00
1.067250000000e+03 3.705610465211e-03 2.221336522198e-05 2.122455770793e+00
1.067500000000e+03 4.470431744284e-03 2.094555107590e-05 2.091176214361e+00
1.067750000000e+03 5.117708184307e-03 1.996877891527e-05 2.060600764422e+00
1.068000000000e+03 5.644846230501e-03 1.928310645494e-05 2.030762618317e+00
1.068250000000e+03 6.050671518910e-03 1.888554990703e-05 2.001696433135e+00
1.068500000000e+03 6.335466723567e-03 1.877005663417e-05 1.973438173438e+00
1.068750000000e+03 6.500994107393e-03 1.892751123383e-05 1.946024947152e+00
1.069000000000e+03 6.550498043275e-03 1.934578731813e-05 1.919494823194e+00
1.069250000000e+03 6.488693760828e-03 2.000983131231e-05 1.893886640395e+00
1.069500000000e+03 6.321732461661e-03 2.090180037484e-05 1.869239797767e+00
1.069750000000e+03 6.057154123732e-03 2.200122932550e-05 1.845594040862e+00
1.070000000000e+03 5.703816872051e-03 2.328524817158e-05 1.822989235732e+00
1.070250000000e+03 5.271813702510e-03 2.472882679652e-05 1.801465141927e+00
1.070500000000e+03 4.772367147750e-03 2.630506313864e-05 1.781061181164e+00
1.070750000000e+03 4.217711214739e-03 2.798549306782e-05 1.761816209009e+00
1.071000000000e+03 3.620953506474e-03 2.974043237741e-05 1.743768290549e+00
1.071250000000e+03 2.995925370885e-03 3.153933272398e-05 1.726954483308e+00
1.071500000000e+03 2.357015486462e-03 3.335115730885e-05 1.711410631644e+00
1.071750000000e+03 1.718993469822e-03 3.514476200933e-05 1.697171172020e+00
1.072000000000e+03 1.096821408122e-03 3.688928142881e-05 1.684268955589e+00
1.072250000000e+03 5.054586362770e-04 3.855451169432e-05 1.672735083949e+00
1.072500000000e+03 -4.033989803687e-05 4.011128407658e-05 1.662598765827e+00
1.072750000000e+03 -5.262273369978e-04 4.153182728905e-05 1.653887187706e+00
1.073000000000e+03 -9.384685522597e-04 4.279010781436e-05 1.646625404682e+00
1.073250000000e+03 -1.264139806020e-03 4.386214749263e-05 1.640836248986e+00
1.073500000000e+03 -1.491322012453e-03 4.472631644684e-05 1.636540251420e+00
1.073750000000e+03 -1.609283428758e-03 4.536359191915e-05 1.633755581286e+00
1.074000000000e+03 -1.608649276653e-03 4.575778481117e-05 1.632497997631e+00
1.074250000000e+03 -1.481554348150e-03 4.589572782501e-05 1.632780815003e+00
1.074500000000e+03 -1.221777458140e-03 4.576743122525e-05 1.634614874823e+00
1.074750000000e+03 -8.248530533571e-04 4.536619367060e-05 1.638008529826e+00
1.075000000000e+03 -2.881593393378e-04 4.468867748453e-05 1.642967633455e+00
1.075250000000e+03 3.890194825729e-04 4.373494310433e-05 1.649495535467e+00
1.075500000000e+03 1.205458036582e-03 4.250844422951e-05 1.657593081819e+00
1.075750000000e+03 2.157983446291e-03 4.101598173609e-05 1.667258621828e+00
1.076000000000e+03 3.241496151080e-03 3.926762459003e-05 1.678488012978e+00
1.076250000000e+03 4.449020644182e-03 3.727658877345e-05 1.691274635041e+00
1.076500000000e+03 5.771784034503e-03 3.505908019941e-05 1.705609408372e+00
1.076750000000e+03 7.199320676359e-03 3.263410887580e-05 1.721480810555e+00
1.077000000000e+03 8.719603799167e-03 3.002326868562e-05 1.738874907711e+00
1.077250000000e+03 1.031919964133e-02 2.725046866708e-05 1.757775382587e+00
1.077500000000e+03 1.198344386563e-02 2.434167682921e-05 1.778163578839e+00
1.077750000000e+03 1.369663606016e-02 2.132462518406e-05 1.800018548042e+00
1.078000000000e+03 1.544225051451e-02 1.822846626215e-05 1.823317106936e+00
1.078250000000e+03 1.720315908038e-02 1.508344002621e-05 1.848033909800e+00
1.078500000000e+03 1.896186394377e-02 1.192052395441e-05 1.874141525821e+00
1.078750000000e+03 2.070073502444e-02 8.771085368897e-06 1.901610534987e+00
1.079000000000e+03 2.240224994913e-02 5.666499556578e-06 1.930409632572e+00
1.079250000000e+03 2.404923245035e-02 2.637781794268e-06 1.960505747436e+00
1.079500000000e+03 2.562508488348e-02 -2.847426374131e-07 1.991864174340e+00
1.079750000000e+03 2.711401159670e-02 -3.071788494485e-06 2.024448718474e+00
1.080000000000e+03 2.850123162327e-02 -5.695442224979e-06 2.058221849944e+00
1.080250000000e+03 2.977317386364e-02 -8.129466087886e-06 2.093144871764e+00
1.080500000000e+03 3.091765629496e-02 -1.034958376919e-05 2.129178094846e+00
1.080750000000e+03 3.192404294913e-02 -1.233373193935e-05 2.166281022582e+00
1.081000000000e+03 3.278337799223e-02 -1.406228137130e-05 2.204412541187e+00
1.081250000000e+03 3.348849649624e-02 -1.551822640009e-05 2.243531113709e+00
1.081500000000e+03 3.403410759043e-02 -1.668733365187e-05 2.283594976984e+00
1.081750000000e+03 3.441685156270e-02 -1.755825526803e-05 2.324562338124e+00
1.082000000000e+03 3.463532850828e-02 -1.812260157061e-05 2.366391568815e+00
1.082250000000e+03 3.469010067465e-02 -1.837497834165e-05 2.409041394958e+00
1.082500000000e+03 3.458366609414e-02 -1.831298225299e-05 2.452471079586e+00
1.082750000000e+03 3.432040612327e-02 -1.793716085935e-05 2.496640596716e+00
1.083000000000e+03 3.390650741780e-02 -1.725093787136e-05 2.541510794276e+00
1.083250000000e+03 3.334985915105e-02 -1.626050391057e-05 2.587043543807e+00
1.083500000000e+03 3.265992885133e-02 -1.497468026845e-05 2.633201876140e+00
1.083750000000e+03 3.184761682325e-02 -1.340475243664e-05 2.679950100455e+00
1.084000000000e+03 3.092509308417e-02 -1.156428258117e-05 2.727253906400e+00
1.084250000000e+03 2.990561832290e-02 -9.468900267401e-06 2.775080447440e+00
1.084500000000e+03 2.880335263459e-02 -7.136080162867e-06 2.823398406420e+00
1.084750000000e+03 2.763315336747e-02 -4.584901263649e-06 2.872178040306e+00
1.085000000000e+03 2.641036645810e-02 -1.835800408773e-06 2.921391207485e+00
1.085250000000e+03 2.515061297170e-02 1.089677913901e-06 2.971011374155e+00
1.085500000000e+03 2.386957480291e-02 4.169136593263e-06 3.021013603489e+00
1.085750000000e+03 2.258278175405e-02 7.379580688444e-06 3.071374527466e+00
1.086000000000e+03 2.130540340773e-02 1.069766691297e-05 3.122072300344e+00
1.086250000000e+03 2.005204810086e-02 1.409994929019e-05 3.173086539934e+00
1.086500000000e+03 1.883657243875e-02 1.756311311954e-05 3.224398252042e+00
1.086750000000e+03 1.767190287113e-02 2.106420231149e-05 3.275989746828e+00
1.087000000000e+03 1.656987300095e-02 2.458083240772e-05 3.327844541377e+00
1.087250000000e+03 1.554107721844e-02 2.809138454615e-05 3.379947258795e+00
1.087500000000e+03 1.459474455257e-02 3.157518939051e-05 3.432283516776e+00
1.087750000000e+03 1.373863203930e-02 3.501269832895e-05 3.484839817204e+00
1.088000000000e+03 1.297894108174e-02 3.838562927472e-05 3.537603430928e+00
1.088250000000e+03 1.232025716026e-02 4.167709658096e-05 3.590562282288e+00
1.088500000000e+03 1.176551255812e-02 4.487172649956e-05 3.643704839412e+00
1.088750000000e+03 1.131597445586e-02 4.795574681565e-05 3.697020004940e+00
1.089000000000e+03 1.097125764367e-02 5.091706066448e-05 3.750497011483e+00
1.089250000000e+03 1.072936038467e-02 5.374530152891e-05 3.804125328232e+00
1.089500000000e+03 1.058672524507e-02 5.643186620924e-05 3.857894570607e+00
1.089750000000e+03 1.053832195436e-02 5.896993443885e-05 3.911794421274e+00
1.090000000000e+03 1.057775194582e-02 6.135446558805e-05 3.965814559866e+00
1.090250000000e+03 1.069737267785e-02 6.358217809152e-05 4.019944603769e+00
1.090500000000e+03 1.088844049383e-02 6.565150955573e-05 4.074174056474e+00
1.090750000000e+03 1.114126862011e-02 6.756256523865e-05 4.128492272066e+00
1.091000000000e+03 1.144539937719e-02 6.931704361310e-05 4.182888425051e+00
1.091250000000e+03 1.178978703507e-02 7.091814964713e-05 4.237351493508e+00
1.091500000000e+03 1.216298886797e-02 7.237049309508e-05 4.291870249987e+00
1.091750000000e+03 1.255336157228e-02 7.367997299057e-05 4.346433266557e+00
1.092000000000e+03 1.294925984112e-02 7.485364957191e-05 4.401028922916e+00
1.092250000000e+03 1.333923470978e-02 7.589960402313e-05 4.455645428876e+00
1.092500000000e+03 1.371222784319e-02 7.682678866155e-05 4.510270849408e+00
1.092750000000e+03 1.405775953222e-02 7.764486736989e-05 4.564893139827e+00
1.093000000000e+03 1.436610734856e-02 7.836404709813e-05 4.619500186210e+00
1.093250000000e+03 1.462847155791e-02 7.899490538230e-05 4.674079848983e+00
1.093500000000e+03 1.483712587719e-02 7.954821040979e-05 4.728620012500e+00
1.093750000000e+03 1.498555045779e-02 8.003473869370e-05 4.783108637006e+00
1.094000000000e+03 1.506854387362e-02 8.046509339923e-05 4.837533811667e+00
1.094250000000e+03 1.508231440307e-02 8.084951879309e-05 4.891883810282e+00
1.094500000000e+03 1.502454627498e-02 8.119772383341e-05 4.946147145882e+00
1.094750000000e+03 1.489444258245e-02 8.151871797180e-05 5.000312625722e+00
1.095000000000e+03 1.469274172351e-02 8.182064208978e-05 5.054369404187e+00
1.095250000000e+03 1.442170786036e-02 8.211061227320e-05 5.108307033662e+00
1.095500000000e+03 1.408509659771e-02 8.239458284864e-05 5.162115512260e+00
1.095750000000e+03 1.368809355850e-02 8.267722840258e-05 5.215785328094e+00
1.096000000000e+03 1.323723020271e-02 8.296183956197e-05 5.269307498196e+00
1.096250000000e+03 1.274027527150e-02 8.325024831246e-05 5.322673603067e+00
1.096500000000e+03 1.220610561651e-02 8.354277682462e-05 5.375875814785e+00
1.096750000000e+03 1.164455732314e-02 8.383820370500e-05 5.428906919977e+00
1.097000000000e+03 1.106626166681e-02 8.413375884847e-05 5.481760333850e+00
1.097250000000e+03 1.048246651745e-02 8.442516206916e-05 5.534430108682e+00
1.097500000000e+03 9.904847973442e-03 8.470667889054e-05 5.586910934254e+00
1.097750000000e+03 9.345315046741e-03 8.497120669967e-05 5.639198129951e+00
1.098000000000e+03 8.815810893347e-03 8.521038858797e-05 5.691287628539e+00
1.098250000000e+03 8.328113682577e-03 8.541475363985e-05 5.743175953866e+00
1.098500000000e+03 7.893641014079e-03 8.557388117444e-05 5.794860185891e+00
1.098750000000e+03 7.523260145501e-03 8.567658536160e-05 5.846337921465e+00
1.099000000000e+03 7.227107482196e-03 8.571111827080e-05 5.897607224834e+00
1.099250000000e+03 7.014420007883e-03 8.566538378207e-05 5.948666573501e+00
1.099500000000e+03 6.893379970152e-03 8.552716644195e-05 5.999514790267e+00
1.099750000000e+03 6.870976808249e-03 8.528435391292e-05 6.050150977648e+00
1.100000000000e+03 6.952885366819e-03 8.492515905473e-05 6.100574436341e+00
1.100250000000e+03 7.143365362583e-03 8.443844441319e-05 6.150784587376e+00
1.100500000000e+03 7.445180442910e-03 8.381380037525e-05 6.200780884278e+00
1.100750000000e+03 7.859538954303e-03 8.304184449018e-05 6.250562720716e+00
1.101000000000e+03 8.386059998756e-03 8.211439614825e-05 6.300129342178e+00
1.101250000000e+03 9.022760914914e-03 8.102469759913e-05 6.349479746254e+00
1.101500000000e+03 9.766072849085e-03 7.976757206246e-05 6.398612592233e+00
1.101750000000e+03 1.061087875001e-02 7.833958746048e-05 6.447526101302e+00
1.102000000000e+03 1.155058078537e-02 7.673919266343e-05 6.496217966915e+00
1.102250000000e+03 1.257719069960e-02 7.496684800656e-05 6.544685258470e+00
1.102500000000e+03 1.368144846903e-02 7.302512324234e-05 6.592924336580e+00
1.102750000000e+03 1.485296222687e-02 7.091878520893e-05 6.640930763255e+00
1.103000000000e+03 1.608037347310e-02 6.865485171076e-05 6.688699225507e+00
1.103250000000e+03 1.735153915923e-02 6.624262966878e-05 6.736223456035e+00
1.103500000000e+03 1.865373145901e-02 6.369370328796e-05 6.783496165509e+00
1.103750000000e+03 1.997384789788e-02 6.102191784005e-05 6.830508978253e+00
1.104000000000e+03 2.129862838937e-02 5.824331017129e-05 6.877252377221e+00
1.104250000000e+03 2.261487182646e-02 5.537600549302e-05 6.923715652223e+00
1.104500000000e+03 2.390964878783e-02 5.244007308081e-05 6.969886860039e+00
1.104750000000e+03 2.517050325034e-02 4.945734228484e-05 7.015752790564e+00
1.105000000000e+03 2.638563868880e-02 4.645117021890e-05 7.061298941415e+00
1.105250000000e+03 2.754408401637e-02 4.344619421970e-05 7.106509502411e+00
1.105500000000e+03 2.863583517563e-02 4.046803091870e-05 7.151367345802e+00
1.105750000000e+03 2.965196979824e-02 3.754292503838e-05 7.195854027630e+00
1.106000000000e+03 3.058473264924e-02 3.469739308892e-05 7.239949796124e+00
1.106250000000e+03 3.142759142209e-02 3.195784304544e-05 7.283633607866e+00
1.106500000000e+03 3.217526273338e-02 2.935018161934e-05 7.326883152819e+00
1.106750000000e+03 3.282371115143e-02 2.689941600933e-05 7.369674884315e+00
1.107000000000e+03 3.337012193145e-02 2.462926583208e-05 7.411984058856e+00
1.107250000000e+03 3.381285288254e-02 2.256179145352e-05 7.453784780430e+00
1.107500000000e+03 3.415136901335e-02 2.071704793069e-05 7.495050050884e+00
1.107750000000e+03 3.438616253668e-02 1.911277928346e-05 7.535751828177e+00
1.108000000000e+03 3.451866578222e-02 1.776415210558e-05 7.575861088485e+00
1.108250000000e+03 3.455116042783e-02 1.668353855208e-05 7.615347893539e+00
1.108500000000e+03 3.448668438186e-02 1.588035858482e-05 7.654181465150e+00
1.108750000000e+03 3.432894515621e-02 1.536096847449e-05 7.692330261781e+00
1.109000000000e+03 3.408223509075e-02 1.512861360628e-05 7.729762062650e+00
1.109250000000e+03 3.375135755487e-02 1.518342444112e-05 7.766444054120e+00
1.109500000000e+03 3.334155643609e-02 1.552246897124e-05 7.802342922687e+00
1.109750000000e+03 3.285845724691e-02 1.613983835416e-05 7.837424950433e+00
1.110000000000e+03 3.230800969087e-02 1.702677756163e-05 7.871656116490e+00
1.110250000000e+03 3.169643952022e-02 1.817183443437e-05 7.905002200989e+00
1.110500000000e+03 3.103019849355e-02 1.956103932302e-05 7.937428894152e+00
1.110750000000e+03 3.031591990765e-02 2.117807645219e-05 7.968901907901e+00
1.111000000000e+03 2.956037078522e-02 2.300452038906e-05 7.999387091386e+00
1.111250000000e+03 2.877040289975e-02 2.502004711796e-05 8.028850548870e+00
1.111500000000e+03 2.795290437331e-02 2.720260434269e-05 8.057258759630e+00
1.111750000000e+03 2.711474706559e-02 2.952863811220e-05 8.084578699512e+00
1.112000000000e+03 2.626273349361e-02 3.197332203853e-05 8.110777962633e+00
1.112250000000e+03 2.540354589892e-02 3.451073901495e-05 8.135824883070e+00
1.112500000000e+03 2.454369558237e-02 3.711411264906e-05 8.159688654900e+00
1.112750000000e+03 2.368947704190e-02 3.975610784587e-05 8.182339449813e+00
1.113000000000e+03 2.284692801435e-02 4.240901441047e-05 8.203748531422e+00
1.113250000000e+03 2.202179676732e-02 4.504498807634e-05 8.223888364442e+00
1.113500000000e+03 2.121951880885e-02 4.763636760469e-05 8.242732719591e+00
1.113750000000e+03 2.044520192056e-02 5.015595954003e-05 8.260256771119e+00
1.114000000000e+03 1.970362041364e-02 5.257733633887e-05 8.276437188043e+00
1.114250000000e+03 1.899921733362e-02 5.487514605515e-05 8.291252216889e+00
1.114500000000e+03 1.833611189288e-02 5.702542909894e-05 8.304681757750e+00
1.114750000000e+03 1.771811093341e-02 5.900592949393e-05 8.316707430125e+00
1.115000000000e+03 1.714871904228e-02 6.079640019049e-05 8.327312632246e+00
1.115250000000e+03 1.663114645328e-02 6.237888595803e-05 8.336482590028e+00
1.115500000000e+03 1.616830813501e-02 6.373798489837e-05 8.344204399782e+00
1.115750000000e+03 1.576281417939e-02 6.486107302076e-05 8.350467061415e+00
1.116000000000e+03 1.541694641149e-02 6.573849326086e-05 8.355261505510e+00
1.116250000000e+03 1.513262088162e-02 6.636370076057e-05 8.358580613714e+00
1.116500000000e+03 1.491133715628e-02 6.673336057542e-05 8.360419232318e+00
1.116750000000e+03 1.475411312584e-02 6.684741317997e-05 8.360774181961e+00
1.117000000000e+03 1.466141090793e-02 6.670908327486e-05 8.359644261649e+00
1.117250000000e+03 1.463305515956e-02 6.632481127436e-05 8.357030250061e+00
1.117500000000e+03 1.466815114305e-02 6.570421614263e-05 8.352934902901e+00
1.117750000000e+03 1.476500643654e-02 6.485998800931e-05 8.347362948285e+00
1.118000000000e+03 1.492106425799e-02 6.380777873233e-05 8.340321079224e+00
1.118250000000e+03 1.513285293094e-02 6.256605089047e-05 8.331817944611e+00
1.118500000000e+03 1.539595821078e-02 6.115589191824e-05 8.321864137777e+00
1.118750000000e+03 1.570502257215e-02 5.960082930379e-05 8.310472182863e+00
1.119000000000e+03 1.605377466433e-02 5.792662909238e-05 8.297656519214e+00
1.119250000000e+03 1.643509095070e-02 5.616108324916e-05 8.283433482413e+00
1.119500000000e+03 1.684108893428e-02 5.433378344749e-05 8.267821282205e+00
1.119750000000e+03 1.726324978321e-02 5.247582866363e-05 8.250839976188e+00
1.120000000000e+03 1.769256651789e-02 5.061956443494e-05 8.232511438952e+00
1.120250000000e+03 1.811971184608e-02 4.879824771672e-05 8.212859325331e+00
1.120500000000e+03 1.853521922021e-02 4.704571059438e-05 8.191909027568e+00
1.120750000000e+03 1.892966960261e-02 4.539594312938e-05 8.169687625554e+00
1.121000000000e+03 1.929387644671e-02 4.388262378310e-05 8.146223829287e+00
1.121250000000e+03 1.961906111511e-02 4.253863922890e-05 8.121547914103e+00
1.121500000000e+03 1.989701349241e-02 4.139557824126e-05 8.095691646422e+00
1.121750000000e+03 2.012023091975e-02 4.048319492947e-05 8.068688201631e+00
1.122000000000e+03 2.028203180068e-02 3.982885936221e-05 8.040572073943e+00
1.122250000000e+03 2.037664300927e-02 3.945700806285e-05 8.011378975375e+00
1.122500000000e+03 2.039925717592e-02 3.938861837288e-05 7.981145728957e+00
1.122750000000e+03 2.034606361100e-02 3.964071766610e-05 7.949910151433e+00
1.123000000000e+03 2.021425399627e-02 4.022594790268e-05 7.917710927848e+00
1.123250000000e+03 2.000200446862e-02 4.115221359799e-05 7.884587480872e+00
1.123500000000e+03 1.970844131813e-02 4.242240228750e-05 7.850579830847e+00
1.123750000000e+03 1.933359358189e-02 4.403419416504e-05 7.815728449558e+00
1.124000000000e+03 1.887833562637e-02 4.598003540282e-05 7.780074112061e+00
1.124250000000e+03 1.834432878727e-02 4.824717808677e-05 7.743657739228e+00
1.124500000000e+03 1.773396086498e-02 5.081785985805e-05 7.706520243639e+00
1.124750000000e+03 1.705029195235e-02 5.366963640446e-05 7.668702367225e+00
1.125000000000e+03 1.629700366763e-02 5.677577187668e-05 7.630244526162e+00
1.125250000000e+03 1.547835755986e-02 6.010565017558e-05 7.591186649979e+00
1.125500000000e+03 1.459915883796e-02 6.362536900306e-05 7.551568031644e+00
1.125750000000e+03 1.366472727893e-02 6.729840803332e-05 7.511427175292e+00
1.126000000000e+03 1.268087096543e-02 7.108628119143e-05 7.470801655359e+00
1.126250000000e+03 1.165386170954e-02 7.494922304088e-05 7.429727984147e+00
1.126500000000e+03 1.059040872967e-02 7.884687132426e-05 7.388241484191e+00
1.126750000000e+03 9.497627410845e-03 8.273893125935e-05 7.346376176710e+00
1.127000000000e+03 8.383000560546e-03 8.658583732146e-05 7.304164678892e+00
1.127250000000e+03 7.254330321750e-03 9.034930798024e-05 7.261638117473e+00
1.127500000000e+03 6.119678109249e-03 9.399282255013e-05 7.218826050063e+00
1.127750000000e+03 4.987293784691e-03 9.748217059347e-05 7.175756406241e+00
1.128000000000e+03 3.865533283988e-03 1.007858230174e-04 7.132455439719e+00
1.128250000000e+03 2.762766752614e-03 1.038752405290e-04 7.088947695611e+00
1.128500000000e+03 1.687279242008e-03 1.067251224552e-04 7.045255991047e+00
1.128750000000e+03 6.471669465537e-04 1.093135915316e-04 7.001401408511e+00
1.129000000000e+03 -3.497666618591e-04 1.116223206269e-04 6.957403304489e+00
1.129250000000e+03 -1.296113004061e-03 1.136365999289e-04 6.913279324742e+00
1.129500000000e+03 -2.184953014716e-03 1.153453336054e-04 6.869045434573e+00
1.129750000000e+03 -3.009941799651e-03 1.167410322081e-04 6.824715959311e+00
1.130000000000e+03 -3.765382480168e-03 1.178197571452e-04 6.780303627160e+00
1.130250000000e+03 -4.446283305216e-03 1.185810153038e-04 6.735819628256e+00
1.130500000000e+03 -5.048401971719e-03 1.190276337836e-04 6.691273669906e+00
1.130750000000e+03 -5.568271967350e-03 1.191655997895e-04 6.646674045989e+00
1.131000000000e+03 -6.003215829304e-03 1.190038773491e-04 6.602027703691e+00
1.131250000000e+03 -6.351345101129e-03 1.185541963374e-04 6.557340312399e+00
1.131500000000e+03 -6.611547753437e-03 1.178308110806e-04 6.512616340773e+00
1.131750000000e+03 -6.783469186262e-03 1.168502370438e-04 6.467859123731e+00
1.132000000000e+03 -6.867485031174e-03 1.156309662795e-04 6.423070940451e+00
1.132250000000e+03 -6.864672639524e-03 1.141931516558e-04 6.378253079187e+00
1.132500000000e+03 -6.776779258640e-03 1.125582755300e-04 6.333405912168e+00
1.132750000000e+03 -6.606192129291e-03 1.107487874934e-04 6.288528955646e+00
1.133000000000e+03 -6.355908166281e-03 1.087877606742e-04 6.243620939539e+00
1.133250000000e+03 -6.029506012168e-03 1.066985283657e-04 6.198679861817e+00
1.133500000000e+03 -5.631117863129e-03 1.045043287161e-04 6.153703048032e+00
1.133750000000e+03 -5.165400698650e-03 1.022279768392e-04 6.108687202209e+00
1.134000000000e+03 -4.637504756519e-03 9.989152811163e-05 6.063628458652e+00
1.134250000000e+03 -4.053036997639e-03 9.751599392946e-05 6.018522422027e+00
1.134500000000e+03 -3.418017282424e-03 9.512109353846e-05 5.973364210738e+00
1.134750000000e+03 -2.738825252759e-03 9.272504786795e-05 5.928148493427e+00
1.135000000000e+03 -2.022135857643e-03 9.034442239109e-05 5.882869521047e+00
1.135250000000e+03 -1.274843358041e-03 8.799401827286e-05 5.837521159665e+00
1.135500000000e+03 -5.039724243989e-04 8.568680679352e-05 5.792096912086e+00
1.135750000000e+03 2.834209622898e-04 8.343393590129e-05 5.746589944616e+00
1.136000000000e+03 1.080358107397e-03 8.124481719501e-05 5.700993106788e+00
1.136250000000e+03 1.880051893953e-03 7.912713235786e-05 5.655298950605e+00
1.136500000000e+03 2.676023249357e-03 7.708694957959e-05 5.609499746794e+00
1.136750000000e+03 3.462214329696e-03 7.512885615385e-05 5.563587502696e+00
1.137000000000e+03 4.233094723793e-03 7.325610998463e-05 5.517553974428e+00
1.137250000000e+03 4.983753292496e-03 7.147078444084e-05 5.471390685202e+00
1.137500000000e+03 5.709973320468e-03 6.977385950666e-05 5.425088938217e+00
1.137750000000e+03 6.408284096112e-03 6.816541649116e-05 5.378639835326e+00
1.138000000000e+03 7.075987475052e-03 6.664474457002e-05 5.332034293841e+00
1.138250000000e+03 7.711156063802e-03 6.521044213278e-05 5.285263066930e+00
1.138500000000e+03 8.312602762461e-03 6.386048710441e-05 5.238316766009e+00
1.138750000000e+03 8.879821810120e-03 6.259230293421e-05 5.191185886690e+00
1.139000000000e+03 9.412904099789e-03 6.140281806649e-05 5.143860837841e+00
1.139250000000e+03 9.912429784249e-03 6.028850192077e-05 5.096331974473e+00
1.139500000000e+03 1.037934351063e-02 5.924539603436e-05 5.048589635738e+00
1.139750000000e+03 1.081481791426e-02 5.826914611945e-05 5.000624186329e+00
1.140000000000e+03 1.122011217232e-02 5.735503836385e-05 4.952426064822e+00
1.140250000000e+03 1.159643266956e-02 5.649804493219e-05 4.903985834655e+00
1.140500000000e+03 1.194480263901e-02 5.569288408708e-05 4.855294243864e+00
1.140750000000e+03 1.226594791076e-02 5.493409618124e-05 4.806342286203e+00
1.141000000000e+03 1.256020405871e-02 5.421613912002e-05 4.757121271929e+00
1.141250000000e+03 1.282745023346e-02 5.353350351070e-05 4.707622900896e+00
1.141500000000e+03 1.306707281835e-02 5.288083986033e-05 4.657839340132e+00
1.141750000000e+03 1.327796016501e-02 5.225310015647e-05 4.607763309459e+00
1.142000000000e+03 1.345852912587e-02 5.164567856275e-05 4.557388167452e+00
1.142250000000e+03 1.360678117019e-02 5.105456789711e-05 4.506708003042e+00
1.142500000000e+03 1.372038565047e-02 5.047649701936e-05 4.455717727278e+00
1.142750000000e+03 1.379678479059e-02 4.990905335076e-05 4.404413171748e+00
1.143000000000e+03 1.383331622380e-02 4.935078322038e-05 4.352791183717e+00
1.143250000000e+03 1.382734611577e-02 4.880126317700e-05 4.300849723737e+00
1.143500000000e+03 1.377640662509e-02 4.826113520812e-05 4.248587963609e+00
1.143750000000e+03 1.367833165925e-02 4.773210061260e-05 4.196006380619e+00
1.144000000000e+03 1.353138351667e-02 4.721687139936e-05 4.143106855252e+00
1.144250000000e+03 1.333436651637e-02 4.671907639398e-05 4.089892762574e+00
1.144500000000e+03 1.308672211769e-02 4.624312480142e-05 4.036369061721e+00
1.144750000000e+03 1.278860143592e-02 4.579402863705e-05 3.982542386523e+00
1.145000000000e+03 1.244091385614e-02 4.537719578213e-05 3.928421129768e+00
1.145250000000e+03 1.204534994414e-02 4.499819179735e-05 3.874015525545e+00
1.145500000000e+03 1.160437825117e-02 4.466247883830e-05 3.819337732089e+00
1.145750000000e+03 1.112121819477e-02 4.437515159364e-05 3.764401907937e+00
1.146000000000e+03 1.059979018064e-02 4.414066563219e-05 3.709224289003e+00
1.146250000000e+03 1.004464649160e-02 4.396258248601e-05 3.653823262992e+00
1.146500000000e+03 9.460886521727e-03 4.384333452925e-05 3.598219439429e+00
1.146750000000e+03 8.854059993852e-03 4.378401641034e-05 3.542435718827e+00
1.147000000000e+03 8.230062554143e-03 4.378421456322e-05 3.486497358194e+00
1.147250000000e+03 7.595027570460e-03 4.384188160853e-05 3.430432030323e+00
1.147500000000e+03 6.955218150904e-03 4.395325952961e-05 3.374269879841e+00
1.147750000000e+03 6.316922445254e-03 4.411285627751e-05 3.318043569502e+00
1.148000000000e+03 5.686355483524e-03 4.431347589823e-05 3.261788319473e+00
1.148250000000e+03 5.069569435620e-03 4.454630242690e-05 3.205541934004e+00
1.148500000000e+03 4.472373956876e-03 4.480103528820e-05 3.149344814884e+00
1.148750000000e+03 3.900267771912e-03 4.506607061941e-05 3.093239959957e+00
1.149000000000e+03 3.358381363727e-03 4.532872495391e-05 3.037272942714e+00
1.149250000000e+03 2.851430676932e-03 4.557549313283e-05 2.981491871879e+00
1.149500000000e+03 2.383681282257e-03 4.579233252364e-05 2.925947329419e+00
1.149750000000e+03 1.958921456644e-03 4.596496617731e-05 2.870692284172e+00
1.150000000000e+03 1.580443122406e-03 4.607919509311e-05 2.815781980965e+00
1.150250000000e+03 1.251028956927e-03 4.612121147290e-05 2.761273804147e+00
1.150500000000e+03 9.729440802165e-04 4.607790545799e-05 2.707227115603e+00
1.150750000000e+03 7.479309629574e-04 4.593715638226e-05 2.653703067670e+00
1.151000000000e+03 5.772060579562e-04 4.568810382807e-05 2.600764392217e+00
1.151250000000e+03 4.614572568533e-04 4.532139076285e-05 2.548475167627e+00
1.151500000000e+03 4.008413487999e-04 4.482937569150e-05 2.496900565910e+00
1.151750000000e+03 3.949811747727e-04 4.420630911051e-05 2.446106583265e+00
1.152000000000e+03 4.429621111191e-04 4.344847326571e-05 2.396159756001e+00
1.152250000000e+03 5.433285604122e-04 4.255428258071e-05 2.347126867459e+00
1.152500000000e+03 6.940804022867e-04 4.152434583193e-05 2.299074646839e+00
1.152750000000e+03 8.926709009124e-04 4.036148995074e-05 2.252069466762e+00
1.153000000000e+03 1.136006243797e-03 3.907074677179e-05 2.206177039889e+00
1.153250000000e+03 1.420448653626e-03 3.765930579117e-05 2.161462121480e+00
1.153500000000e+03 1.741823668076e-03 3.613643457898e-05 2.117988218293e+00
1.153750000000e+03 2.095433055270e-03 3.451336883864e-05 2.075817307756e+00
1.154000000000e+03 2.476074662435e-03 3.280317824417e-05 2.035009571023e+00
1.154250000000e+03 2.878069620319e-03 3.102060728924e-05 1.995623138979e+00
1.154500000000e+03 3.295298395766e-03 2.918189834308e-05 1.957713856325e+00
1.154750000000e+03 3.721245516681e-03 2.730459666647e-05 1.921335061154e+00
1.155000000000e+03 4.149053887379e-03 2.540734307074e-05 1.886537384178e+00
1.155250000000e+03 4.571588043201e-03 2.350965552469e-05 1.853368564489e+00
1.155500000000e+03 4.981506465364e-03 2.163170239108e-05 1.821873284990e+00
1.155750000000e+03 5.371341830367e-03 1.979406970529e-05 1.792093024143e+00
1.156000000000e+03 5.733588560740e-03 1.801752723007e-05 1.764065926454e+00
1.156250000000e+03 6.060796137933e-03 1.632278750729e-05 1.737826688360e+00
1.156500000000e+03 6.345666865217e-03 1.473025432400e-05 1.713406460994e+00
1.156750000000e+03 6.581156373520e-03 1.325983503939e-05 1.690832768300e+00
1.157000000000e+03 6.760574958975e-03 1.193067737884e-05 1.670129439170e+00
1.157250000000e+03 6.877687868051e-03 1.076093886504e-05 1.651316554687e+00
1.157500000000e+03 6.926812533196e-03 9.767531258947e-06 1.634410408674e+00
1.157750000000e+03 6.902910967877e-03 8.965947030093e-06 1.619423482630e+00
1.158000000000e+03 6.801675406861e-03 8.370048277778e-06 1.606364432973e+00
1.158250000000e+03 6.619605565457e-03 7.991868114926e-06 1.595238092820e+00
1.158500000000e+03 6.354075920233e-03 7.841430166577e-06 1.586045486593e+00
1.158750000000e+03 6.003391778043e-03 7.926585688489e-06 1.578783859286e+00
1.159000000000e+03 5.566832790806e-03 8.252870809716e-06 1.573446717378e+00
1.159250000000e+03 5.044683396896e-03 8.823386142248e-06 1.570023885510e+00
1.159500000000e+03 4.438249283274e-03 9.638702647391e-06 1.568501575546e+00
1.159750000000e+03 3.749859839410e-03 1.069679613977e-05 1.568862470353e+00
1.160000000000e+03 2.982855842771e-03 1.199301389565e-05 1.571085818672e+00
1.160250000000e+03 2.141563445744e-03 1.352007429944e-05 1.575147545437e+00
1.160500000000e+03 1.231253647151e-03 1.526810388031e-05 1.581020371457e+00
1.160750000000e+03 2.580890948013e-04 1.722470996940e-05 1.588673946878e+00
1.161000000000e+03 -7.709424485151e-04 1.937509384450e-05 1.598074992763e+00
1.161250000000e+03 -1.848105640950e-03 2.170219936512e-05 1.609187453617e+00
1.161500000000e+03 -2.965006121485e-03 2.418690014783e-05 1.621972656914e+00
1.161750000000e+03 -4.112688591017e-03 2.680822252377e-05 1.636389479439e+00
1.162000000000e+03 -5.281742316995e-03 2.954359914831e-05 1.652394519808e+00
1.162250000000e+03 -6.462414251720e-03 3.236915349850e-05 1.669942274265e+00
1.162500000000e+03 -7.644726256212e-03 3.526000662757e-05 1.688985316388e+00
1.162750000000e+03 -8.818596989080e-03 3.819060605059e-05 1.709474478247e+00
1.163000000000e+03 -9.973964728470e-03 4.113506567038e-05 1.731359033087e+00
1.163250000000e+03 -1.110091156545e-02 4.406751546310e-05 1.754586878257e+00
1.163500000000e+03 -1.218978563250e-02 4.696245077976e-05 1.779104718270e+00
1.163750000000e+03 -1.323132045773e-02 4.979507569669e-05 1.804858247295e+00
1.164000000000e+03 -1.421675027061e-02 5.254163649029e-05 1.831792331680e+00
1.164250000000e+03 -1.513791866266e-02 5.517973491190e-05 1.859851191992e+00
1.164500000000e+03 -1.598737969683e-02 5.768861765384e-05 1.888978585057e+00
1.164750000000e+03 -1.675849029526e-02 6.004943736965e-05 1.919117986966e+00
1.165000000000e+03 -1.744549180596e-02 6.224547852890e-05 1.950212776706e+00
1.165250000000e+03 -1.804358014078e-02 6.426234548229e-05 1.982206421626e+00
1.165500000000e+03 -1.854896307233e-02 6.608810926717e-05 2.015042664767e+00
1.165750000000e+03 -1.895890410602e-02 6.771341166234e-05 2.048665715208e+00
1.166000000000e+03 -1.927175177486e-02 6.913152470847e-05 2.083020440673e+00
1.166250000000e+03 -1.948695413740e-02 7.033836508125e-05 2.118052563272e+00
1.166500000000e+03 -1.960505799829e-02 7.133246614366e-05 2.153708857762e+00
1.166750000000e+03 -1.962769280963e-02 7.211490690176e-05 2.189937351745e+00
1.167000000000e+03 -1.955753928655e-02 7.268920184095e-05 2.226687527447e+00
1.167250000000e+03 -1.939828331789e-02 7.306115545502e-05 2.263910523009e+00
1.167500000000e+03 -1.915455552866e-02 7.323868384781e-05 2.301559332896e+00
1.167750000000e+03 -1.883185774837e-02 7.323161115388e-05 2.339589004374e+00
1.168000000000e+03 -1.843647704181e-02 7.305143910330e-05 2.377956829208e+00
1.168250000000e+03 -1.797538922311e-02 7.271110892054e-05 2.416622526950e+00
1.168500000000e+03 -1.745615291623e-02 7.222474500865e-05 2.455548418312e+00
1.168750000000e+03 -1.688679600545e-02 7.160739148226e-05 2.494699585575e+00
1.169000000000e+03 -1.627569676403e-02 7.087475286965e-05 2.534044016680e+00
1.169250000000e+03 -1.563146082333e-02 7.004293821472e-05 2.573552731788e+00
1.169500000000e+03 -1.496279698131e-02 6.912821493929e-05 2.613199887810e+00
1.169750000000e+03 -1.427839294716e-02 6.814677652228e-05 2.652962860653e+00
1.170000000000e+03 -1.358679398045e-02 6.711452905553e-05 2.692822300778e+00
1.170250000000e+03 -1.289628553652e-02 6.604688771303e-05 2.732762162750e+00
1.170500000000e+03 -1.221478258202e-02 6.495861272141e-05 2.772769704785e+00
1.170750000000e+03 -1.154972656075e-02 6.386365523650e-05 2.812835460183e+00
1.171000000000e+03 -1.090799234718e-02 6.277504349020e-05 2.852953177225e+00
1.171250000000e+03 -1.029580598046e-02 6.170478296341e-05 2.893119730911e+00
1.171500000000e+03 -9.718674567618e-03 6.066377883249e-05 2.933335004447e+00
1.171750000000e+03 -9.181329015249e-03 5.966179105407e-05 2.973601742708e+00
1.172000000000e+03 -8.687680824233e-03 5.870740807004e-05 3.013925380850e+00
1.172250000000e+03 -8.240792958661e-03 5.780804522024e-05 3.054313847778e+00
1.172500000000e+03 -7.842864869181e-03 5.696996195884e-05 3.094777348202e+00
1.172750000000e+03 -7.495232480352e-03 5.619829948156e-05 3.135328128168e+00
1.173000000000e+03 -7.198381645135e-03 5.549711053468e-05 3.175980224254e+00
1.173250000000e+03 -6.951975426934e-03 5.486943476438e-05 3.216749202497e+00
1.173500000000e+03 -6.754894418998e-03 5.431736886644e-05 3.257651890472e+00
1.173750000000e+03 -6.605288356190e-03 5.384214156129e-05 3.298706105010e+00
1.174000000000e+03 -6.500639575719e-03 5.344419748449e-05 3.339930382732e+00
1.174250000000e+03 -6.437834941947e-03 5.312328474683e-05 3.381343713302e+00
1.174500000000e+03 -6.413246467193e-03 5.287854118188e-05 3.422965281945e+00
1.174750000000e+03 -6.422817708301e-03 5.270857926895e-05 3.464814222502e+00
1.175000000000e+03 -6.462156436487e-03 5.261157311570e-05 3.506909387358e+00
1.175250000000e+03 -6.526628455283e-03 5.258533562857e-05 3.549269131915e+00
1.175500000000e+03 -6.611454756200e-03 5.262739518236e-05 3.591911121694e+00
1.175750000000e+03 -6.711806278926e-03 5.273506135939e-05 3.634852158186e+00
1.176000000000e+03 -6.822898376325e-03 5.290548624914e-05 3.678108029937e+00
1.176250000000e+03 -6.940079704777e-03 5.313571347115e-05 3.721693385129e+00
1.176500000000e+03 -7.058917135570e-03 5.342272202860e-05 3.765621629785e+00
1.176750000000e+03 -7.175272556870e-03 5.376345827018e-05 3.809904848722e+00
1.177000000000e+03 -7.285372351843e-03 5.415485754520e-05 3.854553750302e+00
1.177250000000e+03 -7.385867250012e-03 5.459385767551e-05 3.899577633371e+00
1.177500000000e+03 -7.473881915411e-03 5.507740526967e-05 3.944984374944e+00
1.177750000000e+03 -7.547053899924e-03 5.560245330050e-05 3.990780437404e+00
1.178000000000e+03 -7.603561266846e-03 5.616595322591e-05 4.036970893190e+00
1.178250000000e+03 -7.642138523786e-03 5.676483012051e-05 4.083559464504e+00
1.178500000000e+03 -7.662081224946e-03 5.739596790366e-05 4.130548576335e+00
1.178750000000e+03 -7.663239570830e-03 5.805619622604e-05 4.177939420830e+00
1.179000000000e+03 -7.646000689263e-03 5.874226678240e-05 4.225732028907e+00
1.179250000000e+03 -7.611261332936e-03 5.945083403205e-05 4.273925349023e+00
1.179500000000e+03 -7.560391661172e-03 6.017844226289e-05 4.322517330252e+00
1.179750000000e+03 -7.495189593702e-03 6.092151379761e-05 4.371505005567e+00
1.180000000000e+03 -7.417829326313e-03 6.167634842044e-05 4.420884576634e+00
1.180250000000e+03 -7.330803529472e-03 6.243912946177e-05 4.470651496051e+00
1.180500000000e+03 -7.236860775491e-03 6.320593759235e-05 4.520800545493e+00
1.180750000000e+03 -7.138941082420e-03 6.397277792397e-05 4.571325911034e+00
1.181000000000e+03 -7.040107607342e-03 6.473560962977e-05 4.622221248707e+00
1.181250000000e+03 -6.943480082771e-03 6.549039110662e-05 4.673479746646e+00
1.181500000000e+03 -6.852167984134e-03 6.623312931914e-05 4.725094177324e+00
1.181750000000e+03 -6.769206184724e-03 6.695993752343e-05 4.777056941957e+00
1.182000000000e+03 -6.697494544311e-03 6.766709981590e-05 4.829360107676e+00
1.182250000000e+03 -6.639740484212e-03 6.835113142345e-05 4.881995432302e+00
1.182500000000e+03 -6.598408363409e-03 6.900883901298e-05 4.934954383584e+00
1.182750000000e+03 -6.575674686576e-03 6.963743604013e-05 4.988228149438e+00
1.183000000000e+03 -6.573389663096e-03 7.023456650757e-05 5.041807638401e+00
1.183250000000e+03 -6.593046428171e-03 7.079836523100e-05 5.095683471640e+00
1.183500000000e+03 -6.635758508132e-03 7.132751864686e-05 5.149845970818e+00
1.183750000000e+03 -6.702244616457e-03 7.182130887859e-05 5.204285135940e+00
1.184000000000e+03 -6.792821921262e-03 7.227964630710e-05 5.258990617129e+00
1.184250000000e+03 -6.907407128775e-03 7.270309025018e-05 5.313951684191e+00
1.184500000000e+03 -7.045525489577e-03 7.309285623044e-05 5.369157186921e+00
1.184750000000e+03 -7.206326750065e-03 7.345080959950e-05 5.424595516364e+00
1.185000000000e+03 -7.388608549212e-03 7.377944784270e-05 5.480254558904e+00
1.185250000000e+03 -7.590845106930e-03 7.408186337696e-05 5.536121652729e+00
1.185500000000e+03 -7.811222275625e-03 7.436170014283e-05 5.592183539798e+00
1.185750000000e+03 -8.047676474964e-03 7.462311384857e-05 5.648426320641e+00
1.186000000000e+03 -8.297937109950e-03 7.487065855707e-05 5.704835410134e+00
1.186250000000e+03 -8.559572795955e-03 7.510923209531e-05 5.761395494058e+00
1.186500000000e+03 -8.830037403168e-03 7.534400409626e-05 5.818090491759e+00
1.186750000000e+03 -9.106718738890e-03 7.558031895255e-05 5.874903520590e+00
1.187000000000e+03 -9.386985761207e-03 7.582359815228e-05 5.931816867679e+00
1.187250000000e+03 -9.668234480205e-03 7.607924333172e-05 5.988811967440e+00
1.187500000000e+03 -9.947933473836e-03 7.635254398464e-05 6.045869384981e+00
1.187750000000e+03 -1.022366533759e-02 7.664858224490e-05 6.102968808311e+00
1.188000000000e+03 -1.049316591184e-02 7.697214571267e-05 6.160089047689e+00
1.188250000000e+03 -1.075435913126e-02 7.732764550419e-05 6.217208043518e+00
1.188500000000e+03 -1.100538961065e-02 7.771902706710e-05 6.274302881938e+00
1.188750000000e+03 -1.124464943122e-02 7.814971630804e-05 6.331349819155e+00
1.189000000000e+03 -1.147080173754e-02 7.862256109648e-05 6.388324313301e+00
1.189250000000e+03 -1.168280002140e-02 7.913978390281e-05 6.445201063854e+00
1.189500000000e+03 -1.187990263561e-02 7.970294612608e-05 6.501954057235e+00
1.189750000000e+03 -1.206168447978e-02 8.031292876551e-05 6.558556619567e+00
1.190000000000e+03 -1.222804363809e-02 8.096991885587e-05 6.614981473631e+00
1.190250000000e+03 -1.237920445499e-02 8.167340588494e-05 6.671200799410e+00
1.190500000000e+03 -1.251571742911e-02 8.242223982013e-05 6.727186299357e+00
1.190750000000e+03 -1.263845453483e-02 8.321462131591e-05 6.782909262755e+00
1.191000000000e+03 -1.274860162325e-02 8.404815502894e-05 6.838340633536e+00
1.191250000000e+03 -1.284764679166e-02 8.491990042819e-05 6.893451074217e+00
1.191500000000e+03 -1.293736503959e-02 8.582644380081e-05 6.948211031444e+00
1.191750000000e+03 -1.301979924124e-02 8.676393582374e-05 7.002590794962e+00
1.192000000000e+03 -1.309723721706e-02 8.772818676800e-05 7.056560555200e+00
1.192250000000e+03 -1.317218423161e-02 8.871475115976e-05 7.110090455829e+00
1.192500000000e+03 -1.324733221512e-02 8.971901068971e-05 7.163150638328e+00
1.192750000000e+03 -1.332552345671e-02 9.073625397416e-05 7.215711284293e+00
1.193000000000e+03 -1.340971169981e-02 9.176176115192e-05 7.267742647193e+00
1.193250000000e+03 -1.350291762078e-02 9.279087546901e-05 7.319215081533e+00
1.193500000000e+03 -1.360818169756e-02 9.381908566897e-05 7.370099063158e+00
1.193750000000e+03 -1.372851399168e-02 9.484210565766e-05 7.420365203070e+00
1.194000000000e+03 -1.386683997284e-02 9.585591529124e-05 7.469984258702e+00
1.194250000000e+03 -1.402594555725e-02 9.685680825985e-05 7.518927137641e+00
1.194500000000e+03 -1.420842113055e-02 9.784142284103e-05 7.567164897499e+00
1.194750000000e+03 -1.441660421859e-02 9.880681256247e-05 7.614668745625e+00
1.195000000000e+03 -1.465252457506e-02 9.975045469041e-05 7.661410034468e+00
1.195250000000e+03 -1.491785084474e-02 1.006702022120e-04 7.707360257695e+00
1.195500000000e+03 -1.521384059356e-02 1.015643104270e-04 7.752491047651e+00
1.195750000000e+03 -1.554129567564e-02 1.024314280052e-04 7.796774173342e+00
1.196000000000e+03 -1.590052216086e-02 1.032705620995e-04 7.840181544718e+00
1.196250000000e+03 -1.629129833416e-02 1.040810413566e-04 7.882685218883e+00
1.196500000000e+03 -1.671284984252e-02 1.048624695053e-04 7.924257413271e+00
1.196750000000e+03 -1.716383352078e-02 1.056146728553e-04 7.964870524962e+00
1.197000000000e+03 -1.764233061240e-02 1.063376427544e-04 8.004497156348e+00
1.197250000000e+03 -1.814584899373e-02 1.070314711754e-04 8.043110150129e+00
1.197500000000e+03 -1.867133579361e-02 1.076962871770e-04 8.080682630404e+00
1.197750000000e+03 -1.921519964240e-02 1.083321925391e-04 8.117188051557e+00
1.198000000000e+03 -1.977334232964e-02 1.089391950340e-04 8.152600256776e+00
1.198250000000e+03 -2.034120005435e-02 1.095171497484e-04 8.186893541124e+00
1.198500000000e+03 -2.091379295996e-02 1.100656971671e-04 8.220042723546e+00
1.198750000000e+03 -2.148578329998e-02 1.105841986404e-04 8.252023224142e+00
1.199000000000e+03 -2.205153991257e-02 1.110717809114e-04 8.282811145732e+00
1.199250000000e+03 -2.260520957455e-02 1.115272307540e-04 8.312383361236e+00
1.199500000000e+03 -2.314079235436e-02 1.119489814728e-04 8.340717602419e+00
1.199750000000e+03 -2.365222137859e-02 1.123351174801e-04 8.367792551599e+00
1.200000000000e+03 -2.413344537228e-02 1.126833782495e-04 8.393587933225e+00
1.200250000000e+03 -2.457851192085e-02 1.129911844491e-04 8.418084604476e+00
1.200500000000e+03 -2.498165066046e-02 1.132556766134e-04 8.441264643627e+00
1.200750000000e+03 -2.533735644337e-02 1.134737589610e-04 8.463111435228e+00
1.201000000000e+03 -2.564046815980e-02 1.136421642972e-04 8.483609750127e+00
1.201250000000e+03 -2.588624581032e-02 1.137575291728e-04 8.502745819335e+00
1.201500000000e+03 -2.607044131389e-02 1.138164580460e-04 8.520507400690e+00
1.201750000000e+03 -2.618936327143e-02 1.138156024479e-04 8.536883837345e+00
1.202000000000e+03 -2.623993620667e-02 1.137517764591e-04 8.551866106405e+00
1.202250000000e+03 -2.621975030675e-02 1.136220196464e-04 8.565446857908e+00
1.202500000000e+03 -2.612710348872e-02 1.134236403428e-04 8.577620442581e+00
1.202750000000e+03 -2.596103310265e-02 1.131543621734e-04 8.588382928693e+00
1.203000000000e+03 -2.572133948078e-02 1.128123988715e-04 8.597732106286e+00
1.203250000000e+03 -2.540859744422e-02 1.123965125742e-04 8.605667480441e+00
1.203500000000e+03 -2.502415844226e-02 1.119060720981e-04 8.612190251839e+00
1.203750000000e+03 -2.457014098575e-02 1.113410973338e-04 8.617303286367e+00
1.204000000000e+03 -2.404941208140e-02 1.107022858567e-04 8.621011071989e+00
1.204250000000e+03 -2.346555680391e-02 1.099910383861e-04 8.623319665819e+00
1.204500000000e+03 -2.282283860497e-02 1.092094796671e-04 8.624236630321e+00
1.204750000000e+03 -2.212614955418e-02 1.083604213225e-04 8.623770960976e+00
1.205000000000e+03 -2.138095270190e-02 1.074473339969e-04 8.621933003626e+00
1.205250000000e+03 -2.059321534520e-02 1.064743090646e-04 8.618734366252e+00
1.205500000000e+03 -1.976933530723e-02 1.054460002758e-04 8.614187824670e+00
1.205750000000e+03 -1.891606145130e-02 1.043675597019e-04 8.608307221200e+00
1.206000000000e+03 -1.804040836388e-02 1.032445583681e-04 8.601107363178e+00
1.206250000000e+03 -1.714956772093e-02 1.020829043100e-04 8.592603915841e+00
1.206500000000e+03 -1.625081684880e-02 1.008887574254e-04 8.582813298001e+00
1.206750000000e+03 -1.535142612071e-02 9.966843426520e-05 8.571752574759e+00
1.207000000000e+03 -1.445856679953e-02 9.842831503887e-05 8.559439355591e+00
1.207250000000e+03 -1.357922008415e-02 9.717475250814e-05 8.545891692079e+00
1.207500000000e+03 -1.272008948840e-02 9.591399279898e-05 8.531127982991e+00
1.207750000000e+03 -1.188751707496e-02 9.465208402815e-05 8.515166882488e+00
1.208000000000e+03 -1.108740485314e-02 9.339480181245e-05 8.498027214642e+00
1.208250000000e+03 -1.032514290057e-02 9.214758515505e-05 8.479727895587e+00
1.208500000000e+03 -9.605544942196e-03 9.091549088366e-05 8.460287863187e+00
1.208750000000e+03 -8.932791558987e-03 8.970315976103e-05 8.439726012694e+00
1.209000000000e+03 -8.310383467693e-03 8.851478545016e-05 8.418061143138e+00
1.209250000000e+03 -7.741103519317e-03 8.735409602836e-05 8.395311909296e+00
1.209500000000e+03 -7.226989697064e-03 8.622435147507e-05 8.371496783685e+00
1.209750000000e+03 -6.769318325554e-03 8.512835188487e-05 8.346634025500e+00
1.210000000000e+03 -6.368598496665e-03 8.406845735323e-05 8.320741658218e+00
1.210250000000e+03 -6.024576807845e-03 8.304661373609e-05 8.293837452791e+00
1.210500000000e+03 -5.736253586326e-03 8.206438894498e-05 8.265938919367e+00
1.210750000000e+03 -5.501909421047e-03 8.112301241261e-05 8.237063304410e+00
1.211000000000e+03 -5.319142074000e-03 8.022340066990e-05 8.207227593757e+00
1.211250000000e+03 -5.184913043262e-03 7.936621247190e-05 8.176448520521e+00
1.211500000000e+03 -5.095603535296e-03 7.855195681450e-05 8.144742578520e+00
1.211750000000e+03 -5.047078252208e-03 7.778096507688e-05 8.112126037539e+00
1.212000000000e+03 -5.034757143616e-03 7.705342229306e-05 8.078614963987e+00
1.212250000000e+03 -5.053693230843e-03 7.636941038097e-05 8.044225242956e+00
1.212500000000e+03 -5.098655930649e-03 7.572893247798e-05 8.008972603986e+00
1.212750000000e+03 -5.164218030514e-03 7.513195195558e-05 7.972872645717e+00
1.213000000000e+03 -5.244845807121e-03 7.457836076799e-05 7.935940865737e+00
1.213250000000e+03 -5.334990272984e-03 7.406793308196e-05 7.898192686746e+00
1.213500000000e+03 -5.429178449428e-03 7.360039722587e-05 7.859643487534e+00
1.213750000000e+03 -5.522102937386e-03 7.317539699697e-05 7.820308631171e+00
1.214000000000e+03 -5.608708828222e-03 7.279246211631e-05 7.780203492521e+00
1.214250000000e+03 -5.684275928796e-03 7.245097359487e-05 7.739343488434e+00
1.214500000000e+03 -5.744495343132e-03 7.215013770717e-05 7.697744103981e+00
1.214750000000e+03 -5.785539316803e-03 7.188899442703e-05 7.655420917075e+00
1.215000000000e+03 -5.804122070713e-03 7.166636012240e-05 7.612389625066e+00
1.215250000000e+03 -5.797552274162e-03 7.148080433672e-05 7.568666064410e+00
1.215500000000e+03 -5.763774631799e-03 7.133064186737e-05 7.524266231636e+00
1.215750000000e+03 -5.701400590339e-03 7.121393831289e-05 7.479206301922e+00
1.216000000000e+03 -5.609728457970e-03 7.112852093871e-05 7.433502640870e+00
1.216250000000e+03 -5.488750645379e-03 7.107198424255e-05 7.387171819004e+00
1.216500000000e+03 -5.339150559159e-03 7.104173143901e-05 7.340230616832e+00
1.216750000000e+03 -5.162287018824e-03 7.103500162273e-05 7.292696030307e+00
1.217000000000e+03 -4.960167523590e-03 7.104891482346e-05 7.244585272413e+00
1.217250000000e+03 -4.735411717660e-03 7.108055373925e-05 7.195915766987e+00
1.217500000000e+03 -4.491203985505e-03 7.112703246209e-05 7.146705142093e+00
1.217750000000e+03 -4.231237104440e-03 7.118557303817e-05 7.096971219189e+00
1.218000000000e+03 -3.959648615953e-03 7.125356115856e-05 7.046731994314e+00
1.218250000000e+03 -3.680949506832e-03 7.132864975240e-05 6.996005619197e+00
1.218500000000e+03 -3.399947620209e-03 7.140884111434e-05 6.944810375791e+00
1.218750000000e+03 -3.121666379713e-03 7.149256972966e-05 6.893164649657e+00
1.219000000000e+03 -2.851261027576e-03 7.157876062769e-05 6.841086895165e+00
1.219250000000e+03 -2.593932615349e-03 7.166689031932e-05 6.788595601923e+00
1.219500000000e+03 -2.354841954693e-03 7.175701819873e-05 6.735709255537e+00
1.219750000000e+03 -2.139024576880e-03 7.184981585059e-05 6.682446298720e+00
1.220000000000e+03 -1.951308244415e-03 7.194658753717e-05 6.628825085550e+00
1.220250000000e+03 -1.796233846836e-03 7.204927996196e-05 6.574863838300e+00
1.220500000000e+03 -1.677981229228e-03 7.216043014452e-05 6.520580603262e+00
1.220750000000e+03 -1.600300674136e-03 7.228311929333e-05 6.465993201470e+00
1.221000000000e+03 -1.566451584274e-03 7.242090742718e-05 6.411119186187e+00
1.221250000000e+03 -1.579148031404e-03 7.257772810529e-05 6.355975793614e+00
1.221500000000e+03 -1.640513676713e-03 7.275781156721e-05 6.300579901981e+00
1.221750000000e+03 -1.752044508918e-03 7.296558119091e-05 6.244947984929e+00
1.222000000000e+03 -1.914582046077e-03 7.320548103548e-05 6.189096074165e+00
1.222250000000e+03 -2.128295396036e-03 7.348184492437e-05 6.133039719643e+00
1.222500000000e+03 -2.392672681816e-03 7.379875011387e-05 6.076793953331e+00
1.222750000000e+03 -2.706523493891e-03 7.415987055304e-05 6.020373261102e+00
1.223000000000e+03 -3.067988822583e-03 7.456832442573e-05 5.963791552033e+00
1.223250000000e+03 -3.474562364357e-03 7.502653032926e-05 5.907062139488e+00
1.223500000000e+03 -3.923118257727e-03 7.553607851146e-05 5.850197720268e+00
1.223750000000e+03 -4.409949585231e-03 7.609761102284e-05 5.793210366130e+00
1.224000000000e+03 -4.930812225438e-03 7.671069791956e-05 5.736111514968e+00
1.224250000000e+03 -5.480977242735e-03 7.737375715336e-05 5.678911972251e+00
1.224500000000e+03 -6.055289727931e-03 7.808400550663e-05 5.621621919074e+00
1.224750000000e+03 -6.648231813875e-03 7.883735697162e-05 5.564250923602e+00
1.225000000000e+03 -7.253991910415e-03 7.962845396520e-05 5.506807962976e+00
1.225250000000e+03 -7.866537852077e-03 8.045068246726e-05 5.449301452007e+00
1.225500000000e+03 -8.479691940592e-03 8.129619278421e-05 5.391739276945e+00
1.225750000000e+03 -9.087209520119e-03 8.215596347252e-05 5.334128839210e+00
1.226000000000e+03 -9.682858073350e-03 8.301989430656e-05 5.276477105063e+00
1.226250000000e+03 -1.026049672511e-02 8.387692324002e-05 5.218790662851e+00
1.226500000000e+03 -1.081415533926e-02 8.471516820219e-05 5.161075787609e+00
1.226750000000e+03 -1.133811128536e-02 8.552209058427e-05 5.103338511135e+00
1.227000000000e+03 -1.182696405877e-02 8.628467953972e-05 5.045584699497e+00
1.227250000000e+03 -1.227570613207e-02 8.698965165960e-05 4.987820135392e+00
1.227500000000e+03 -1.267978914545e-02 8.762366194737e-05 4.930050605618e+00
1.227750000000e+03 -1.303518459551e-02 8.817352665316e-05 4.872281992197e+00
1.228000000000e+03 -1.333843783273e-02 8.862644718743e-05 4.814520366796e+00
1.228250000000e+03 -1.358671543947e-02 8.897023909205e-05 4.756772087408e+00
1.228500000000e+03 -1.377784393297e-02 8.919355258910e-05 4.699043895723e+00
1.228750000000e+03 -1.391034038313e-02 8.928608926501e-05 4.641343014071e+00
1.229000000000e+03 -1.398343439554e-02 8.923880637568e-05 4.583677241672e+00
1.229250000000e+03 -1.399707969950e-02 8.904410212618e-05 4.526055046659e+00
1.229500000000e+03 -1.395195711771e-02 8.869598542149e-05 4.468485654497e+00
1.229750000000e+03 -1.384946830442e-02 8.819022387693e-05 4.410979131796e+00
1.230000000000e+03 -1.369171825555e-02 8.752446067953e-05 4.353546460917e+00
1.230250000000e+03 -1.348149103957e-02 8.669831171687e-05 4.296199609564e+00
1.230500000000e+03 -1.322221408189e-02 8.571342887648e-05 4.238951588040e+00
1.230750000000e+03 -1.291791681441e-02 8.457353330904e-05 4.181816499422e+00
1.231000000000e+03 -1.257317895886e-02 8.328441317601e-05 4.124809575339e+00
1.231250000000e+03 -1.219307441379e-02 8.185389647236e-05 4.067947202941e+00
1.231500000000e+03 -1.178310730093e-02 8.029178746141e-05 4.011246937421e+00
1.231750000000e+03 -1.134914283930e-02 7.860977277294e-05 3.954727501832e+00
1.232000000000e+03 -1.089733519542e-02 7.682130012729e-05 3.898408775686e+00
1.232250000000e+03 -1.043405046972e-02 7.494142608114e-05 3.842311768729e+00
1.232500000000e+03 -9.965787315783e-03 7.298663824498e-05 3.786458582215e+00
1.232750000000e+03 -9.499097065067e-03 7.097465504177e-05 3.730872359594e+00
1.233000000000e+03 -9.040501537801e-03 6.892420240479e-05 3.675577222846e+00
1.233250000000e+03 -8.596412307849e-03 6.685477339136e-05 3.620598200731e+00
1.233500000000e+03 -8.173050050263e-03 6.478637216042e-05 3.565961145087e+00
1.233750000000e+03 -7.776366035223e-03 6.273924687317e-05 3.511692639350e+00
1.234000000000e+03 -7.411966084210e-03 6.073361484812e-05 3.457819898709e+00
1.234250000000e+03 -7.085037730102e-03 5.878938322917e-05 3.404370665218e+00
1.234500000000e+03 -6.800281237307e-03 5.692587049652e-05 3.351373096756e+00
1.234750000000e+03 -6.561845637667e-03 5.516153037488e-05 3.298855652574e+00
1.235000000000e+03 -6.373269097886e-03 5.351368155623e-05 3.246846977810e+00
1.235250000000e+03 -6.237425725007e-03 5.199825206556e-05 3.195375786087e+00
1.235500000000e+03 -6.156479035005e-03 5.062953736479e-05 3.144470743043e+00
1.235750000000e+03 -6.131840799773e-03 4.941997132324e-05 3.094160352621e+00
1.236000000000e+03 -6.164138527501e-03 4.837992145701e-05 3.044472845681e+00
1.236250000000e+03 -6.253190995489e-03 4.751751080909e-05 2.995436073462e+00
1.236500000000e+03 -6.397990178353e-03 4.683845855680e-05 2.947077406821e+00
1.236750000000e+03 -6.596694591945e-03 4.634595530414e-05 2.899423641468e+00
1.237000000000e+03 -6.846630001362e-03 4.604056658328e-05 2.852500910802e+00
1.237250000000e+03 -7.144299661013e-03 4.592016786995e-05 2.806334606882e+00
1.237500000000e+03 -7.485406669389e-03 4.597991840857e-05 2.760949309485e+00
1.237750000000e+03 -7.864883487271e-03 4.621226479581e-05 2.716368724627e+00
1.238000000000e+03 -8.276935361007e-03 4.660698821618e-05 2.672615631918e+00
1.238250000000e+03 -8.715091150514e-03 4.715128148711e-05 2.629711841482e+00
1.238500000000e+03 -9.172267870381e-03 4.782986888394e-05 2.587678159919e+00
1.238750000000e+03 -9.640842823969e-03 4.862515843113e-05 2.546534365428e+00
1.239000000000e+03 -1.011273859799e-02 4.951743427128e-05 2.506299191499e+00
1.239250000000e+03 -1.057951534379e-02 5.048508176339e-05 2.466990319004e+00
1.239500000000e+03 -1.103247401520e-02 5.150484391825e-05 2.428624375585e+00
1.239750000000e+03 -1.146276611171e-02 5.255211017047e-05 2.391216942408e+00
1.240000000000e+03 -1.186151122794e-02 5.360122383816e-05 2.354782566872e+00
1.240250000000e+03 -1.221991955747e-02 5.462584819829e-05 2.319334780604e+00
1.240500000000e+03 -1.252941838942e-02 5.559931850041e-05 2.284886122574e+00
1.240750000000e+03 -1.278178085628e-02 5.649500366636e-05 2.251448165482e+00
1.241000000000e+03 -1.296925480825e-02 5.728670355587e-05 2.219031545375e+00
1.241250000000e+03 -1.308468998942e-02 5.794904197604e-05 2.187645993473e+00
1.241500000000e+03 -1.312166073196e-02 5.845784700098e-05 2.157300368950e+00
1.241750000000e+03 -1.307458359481e-02 5.879055714808e-05 2.128002693510e+00
1.242000000000e+03 -1.293882541041e-02 5.892658973586e-05 2.099760185054e+00
1.242250000000e+03 -1.271080158489e-02 5.884769998649e-05 2.072579291708e+00
1.242500000000e+03 -1.238806092194e-02 5.853831300345e-05 2.046465724109e+00
1.242750000000e+03 -1.196935835922e-02 5.798583391495e-05 2.021424488647e+00
1.243000000000e+03 -1.145470806905e-02 5.718091413706e-05 1.997459916507e+00
1.243250000000e+03 -1.084542260497e-02 5.611768841818e-05 1.974575694583e+00
1.243500000000e+03 -1.014412952630e-02 5.479395811844e-05 1.952774891768e+00
1.243750000000e+03 -9.354770584333e-03 5.321133270236e-05 1.932059986010e+00
1.244000000000e+03 -8.482580429804e-03 5.137531627736e-05 1.912432890503e+00
1.244250000000e+03 -7.534042501452e-03 4.929532806369e-05 1.893894976418e+00
1.244500000000e+03 -6.516826420011e-03 4.698467938177e-05 1.876447097394e+00
1.244750000000e+03 -5.439704852431e-03 4.446049104137e-05 1.860089613957e+00
1.245000000000e+03 -4.312449212735e-03 4.174354057440e-05 1.844822414965e+00
1.245250000000e+03 -3.145709719208e-03 3.885805512668e-05 1.830644944199e+00
1.245500000000e+03 -1.950876363220e-03 3.583144139491e-05 1.817556223050e+00
1.245750000000e+03 -7.399272517110e-04 3.269396075758e-05 1.805554879601e+00
1.246000000000e+03 4.747372389221e-04 2.947834776457e-05 1.794639174645e+00
1.246250000000e+03 1.680468965669e-03 2.621938015002e-05 1.784807034416e+00
1.246500000000e+03 2.864554499380e-03 2.295340194930e-05 1.776056082757e+00
1.246750000000e+03 4.014401503524e-03 1.971780848053e-05 1.768383676226e+00
1.247000000000e+03 5.117726204789e-03 1.655049797383e-05 1.761786944561e+00
1.247250000000e+03 6.162738528953e-03 1.348930154710e-05 1.756262829960e+00
1.247500000000e+03 7.138322424460e-03 1.057139435387e-05 1.751808133000e+00
1.247750000000e+03 8.034207198551e-03 7.832704015248e-06 1.748419558299e+00
1.248000000000e+03 8.841126916123e-03 5.307324239617e-06 1.746093762498e+00
1.248250000000e+03 9.550966317095e-03 3.026940236378e-06 1.744827405738e+00
1.248500000000e+03 1.015688842056e-02 1.020283900838e-06 1.744617202103e+00
1.248750000000e+03 1.065344223070e-02 -6.873732606161e-07 1.745459970619e+00
1.249000000000e+03 1.103664979943e-02 -2.074683253639e-06 1.747352687438e+00
1.249250000000e+03 1.130406836319e-02 -3.124621600570e-06 1.750292535097e+00
1.249500000000e+03 1.145482743556e-02 -3.824821407955e-06 1.754276949907e+00
1.249750000000e+03 1.148964122950e-02 -4.167831911539e-06 1.759303667783e+00
1.250000000000e+03 1.141079343603e-02 -4.151292227417e-06 1.765370764866e+00
1.250250000000e+03 1.122209572524e-02 -3.778015098627e-06 1.772476693576e+00
1.250500000000e+03 1.092882170220e-02 -3.055980378003e-06 1.780620314578e+00
1.250750000000e+03 1.053761492374e-02 -1.998230854089e-06 1.789800921222e+00
1.251000000000e+03 1.005637380509e-02 -6.226734916015e-07 1.800018257000e+00
1.251250000000e+03 9.494116548297e-03 1.048210253984e-06 1.811272527123e+00
1.251500000000e+03 8.860825550776e-03 2.987745080174e-06 1.823564399499e+00
1.251750000000e+03 8.167277592048e-03 5.165521502315e-06 1.836894999756e+00
1.252000000000e+03 7.424859615788e-03 7.547928294549e-06 1.851265894539e+00
1.252250000000e+03 6.645376459559e-03 1.009875012253e-05 1.866679068150e+00
1.252500000000e+03 5.840851543295e-03 1.277982548165e-05 1.883136886856e+00
1.252750000000e+03 5.023326420400e-03 1.555171930376e-05 1.900642056135e+00
1.253000000000e+03 4.204661067564e-03 1.837443221558e-05 1.919197565530e+00
1.253250000000e+03 3.396340169560e-03 2.120811758111e-05 1.938806625391e+00
1.253500000000e+03 2.609287729064e-03 2.401379145900e-05 1.959472594020e+00
1.253750000000e+03 1.853694515314e-03 2.675401855273e-05 1.981198893697e+00
1.254000000000e+03 1.138860247014e-03 2.939356478490e-05 2.003988920144e+00
1.254250000000e+03 4.730543890007e-04 3.189999797915e-05 2.027845941911e+00
1.254500000000e+03 -1.366022313972e-04 3.424422718523e-05 2.052772992095e+00
1.254750000000e+03 -6.842344748208e-04 3.640097325899e-05 2.078772754833e+00
1.255000000000e+03 -1.165284111312e-03 3.834915304876e-05 2.105847443669e+00
1.255250000000e+03 -1.576558260654e-03 4.007218356822e-05 2.133998677714e+00
1.255500000000e+03 -1.916250688562e-03 4.155818789070e-05 2.163227352973e+00
1.255750000000e+03 -2.183938807628e-03 4.280011173402e-05 2.193533513026e+00
1.256000000000e+03 -2.380554518214e-03 4.379574047267e-05 2.224916218956e+00
1.256250000000e+03 -2.508333542296e-03 4.454763095510e-05 2.257373422778e+00
1.256500000000e+03 -2.570740163589e-03 4.506294893469e-05 2.290901843439e+00
1.256750000000e+03 -2.572372700208e-03 4.535322621821e-05 2.325496849516e+00
1.257000000000e+03 -2.518850865219e-03 4.543404456328e-05 2.361152350188e+00
1.257250000000e+03 -2.416685928284e-03 4.532464206505e-05 2.397860695819e+00
1.257500000000e+03 -2.273140140179e-03 4.504745618242e-05 2.435612591951e+00
1.257750000000e+03 -2.096074042898e-03 4.462765759680e-05 2.474397026630e+00
1.258000000000e+03 -1.893786918213e-03 4.409260796506e-05 2.514201213834e+00
1.258250000000e+03 -1.674854686239e-03 4.347130811180e-05 2.555010555609e+00
1.258500000000e+03 -1.447964603130e-03 4.279382743486e-05 2.596808621902e+00
1.258750000000e+03 -1.221753510844e-03 4.209073340530e-05 2.639577151565e+00
1.259000000000e+03 -1.004650195720e-03 4.139252760765e-05 2.683296074109e+00
1.259250000000e+03 -8.047250974368e-04 4.072909989750e-05 2.727943551826e+00
1.259500000000e+03 -6.295501596327e-04 4.012920737795e-05 2.773496044526e+00
1.259750000000e+03 -4.860707698335e-04 3.961999017876e-05 2.819928393736e+00
1.260000000000e+03 -3.804915148887e-04 3.922652927099e-05 2.867213928481e+00
1.260250000000e+03 -3.181783135272e-04 3.897145499857e-05 2.915324588549e+00
1.260500000000e+03 -3.035767561481e-04 3.887460691757e-05 2.964231066690e+00
1.260750000000e+03 -3.401499755695e-04 3.895275592969e-05 3.013902964988e+00
1.261000000000e+03 -4.303338227515e-04 3.921938309595e-05 3.064308966078e+00
1.261250000000e+03 -5.755133247356e-04 3.968452664757e-05 3.115417014088e+00
1.261500000000e+03 -7.760165133947e-04 4.035468749203e-05 3.167194505221e+00
1.261750000000e+03 -1.031128862053e-03 4.123280145055e-05 3.219608483230e+00
1.262000000000e+03 -1.339126376551e-03 4.231827257098e-05 3.272625837621e+00
1.262250000000e+03 -1.697324747552e-03 4.360706228546e-05 3.326213502474e+00
1.262500000000e+03 -2.102147411255e-03 4.509183916263e-05 3.380338651080e+00
1.262750000000e+03 -2.549206245993e-03 4.676217464311e-05 3.434968885684e+00
1.263000000000e+03 -3.033397319412e-03 4.860479207464e-05 3.490072417858e+00
1.263250000000e+03 -3.549007129036e-03 5.060384890387e-05 3.545618238055e+00
1.263500000000e+03 -4.089828797160e-03 5.274125797933e-05 3.601576271042e+00
1.263750000000e+03 -4.649283889844e-03 5.499703427722e-05 3.657917516497e+00
1.264000000000e+03 -5.220549889462e-03 5.734966526005e-05 3.714614171337e+00
1.264250000000e+03 -5.796689386155e-03 5.977649395789e-05 3.771639732872e+00
1.264500000000e+03 -6.370777982250e-03 6.225410821845e-05 3.828969082555e+00
1.264750000000e+03 -6.936030006562e-03 6.475873094799e-05 3.886578547638e+00
1.265000000000e+03 -7.485918437023e-03 6.726660318565e-05 3.944445941154e+00
1.265250000000e+03 -8.014287038932e-03 6.975435392476e-05 4.002550580553e+00
1.265500000000e+03 -8.515453074709e-03 7.219935148153e-05 4.060873283629e+00
1.265750000000e+03 -8.984298393253e-03 7.458003016012e-05 4.119396343358e+00
1.266000000000e+03 -9.416347422966e-03 7.687618817442e-05 4.178103481210e+00
1.266250000000e+03 -9.807831215233e-03 7.906925417756e-05 4.236979781748e+00
1.266500000000e+03 -1.015573589101e-02 8.114251643668e-05 4.296011607002e+00
1.266750000000e+03 -1.045783606288e-02 8.308131348272e-05 4.355186494950e+00
1.267000000000e+03 -1.071271192923e-02 8.487318892714e-05 4.414493041687e+00
1.267250000000e+03 -1.091975067751e-02 8.650801244064e-05 4.473920769758e+00
1.267500000000e+03 -1.107913289859e-02 8.797805250446e-05 4.533459985451e+00
1.267750000000e+03 -1.119180475807e-02 8.927800668129e-05 4.593101626449e+00
1.268000000000e+03 -1.125943591414e-02 9.040499766189e-05 4.652837101602e+00
1.268250000000e+03 -1.128436662161e-02 9.135854080966e-05 4.712658127055e+00
1.268500000000e+03 -1.126954287554e-02 9.214047302505e-05 4.772556558535e+00
1.268750000000e+03 -1.121844400164e-02 9.275485582988e-05 4.832524225327e+00
1.269000000000e+03 -1.113500150597e-02 9.320783773611e-05 4.892552764571e+00
1.269250000000e+03 -1.102351397886e-02 9.350750305995e-05 4.952633462821e+00
1.269500000000e+03 -1.088855686061e-02 9.366369275329e-05 5.012757102249e+00
1.269750000000e+03 -1.073489171555e-02 9.368781225430e-05 5.072913818182e+00
1.270000000000e+03 -1.056737424711e-02 9.359262774797e-05 5.133092966560e+00
1.270250000000e+03 -1.039086427986e-02 9.339204116879e-05 5.193283005305e+00
1.270500000000e+03 -1.021013803850e-02 9.310085642686e-05 5.253471389367e+00
1.270750000000e+03 -1.002980561671e-02 9.273454245490e-05 5.313644484027e+00
1.271000000000e+03 -9.854232980226e-03 9.230899087151e-05 5.373787493714e+00
1.271250000000e+03 -9.687470783422e-03 9.184027388051e-05 5.433884409748e+00
1.271500000000e+03 -9.533190491405e-03 9.134440491032e-05 5.493917977498e+00
1.271750000000e+03 -9.394628421918e-03 9.083710337171e-05 5.553869681351e+00
1.272000000000e+03 -9.274538863995e-03 9.033356795987e-05 5.613719751189e+00
1.272250000000e+03 -9.175155883337e-03 8.984825913572e-05 5.673447186020e+00
1.272500000000e+03 -9.098164680962e-03 8.939469548658e-05 5.733029797190e+00
1.272750000000e+03 -9.044682475674e-03 8.898526465440e-05 5.792444268759e+00
1.273000000000e+03 -9.015248815954e-03 8.863105192769e-05 5.851666235945e+00
1.273250000000e+03 -9.009825414005e-03 8.834168771601e-05 5.910670378071e+00
1.273500000000e+03 -9.027805399284e-03 8.812520204002e-05 5.969430525752e+00
1.273750000000e+03 -9.068031193299e-03 8.798794534504e-05 6.027919782100e+00
1.274000000000e+03 -9.128821385820e-03 8.793452617395e-05 6.086110653065e+00
1.274250000000e+03 -9.208005337626e-03 8.796771729097e-05 6.143975188507e+00
1.274500000000e+03 -9.302965245079e-03 8.808842611613e-05 6.201485129835e+00
1.274750000000e+03 -9.410685490853e-03 8.829570948415e-05 6.258612062684e+00
1.275000000000e+03 -9.527807103796e-03 8.858680288767e-05 6.315327573409e+00
1.275250000000e+03 -9.650687972649e-03 8.895718326626e-05 6.371603406267e+00
1.275500000000e+03 -9.775466319597e-03 8.940063136542e-05 6.427411620250e+00
1.275750000000e+03 -9.898127928932e-03 8.990931716873e-05 6.482724743030e+00
1.276000000000e+03 -1.001457462391e-02 9.047397066869e-05 6.537515920558e+00
1.276250000000e+03 -1.012069403236e-02 9.108401731803e-05 6.591759060364e+00
1.276500000000e+03 -1.021242915011e-02 9.172776196584e-05 6.645428967067e+00
1.276750000000e+03 -1.028584637319e-02 9.239256662855e-05 6.698501468409e+00
1.277000000000e+03 -1.033720127701e-02 9.306503759851e-05 6.750953530649e+00
1.277250000000e+03 -1.036300077690e-02 9.373125455359e-05 6.802763361739e+00
1.277500000000e+03 -1.036006059715e-02 9.437698474049e-05 6.853910501200e+00
1.277750000000e+03 -1.032555687183e-02 9.498790029580e-05 6.904375895654e+00
1.278000000000e+03 -1.025707110613e-02 9.554979379933e-05 6.954141959565e+00
1.278250000000e+03 -1.015262737524e-02 9.604880754480e-05 7.003192620701e+00
1.278500000000e+03 -1.001072124714e-02 9.647162757839e-05 7.051513349148e+00
1.278750000000e+03 -9.830339858562e-03 9.680567717602e-05 7.099091170954e+00
1.279000000000e+03 -9.610972830529e-03 9.703929148619e-05 7.145914665568e+00
1.279250000000e+03 -9.352613866960e-03 9.716186578682e-05 7.191973947632e+00
1.279500000000e+03 -9.055753147370e-03 9.716402066060e-05 7.237260634176e+00
1.279750000000e+03 -8.721360952030e-03 9.703771552072e-05 7.281767796340e+00
1.280000000000e+03 -8.350862874927e-03 9.677634198860e-05 7.325489898400e+00
1.280250000000e+03 -7.946107527368e-03 9.637480667526e-05 7.368422723660e+00
1.280500000000e+03 -7.509327621139e-03 9.582958625357e-05 7.410563288635e+00
1.280750000000e+03 -7.043095480597e-03 9.513875705353e-05 7.451909747795e+00
1.281000000000e+03 -6.550274333851e-03 9.430200841579e-05 7.492461287552e+00
1.281250000000e+03 -6.033966514119e-03 9.332066453133e-05 7.532218014388e+00
1.281500000000e+03 -5.497460110801e-03 9.219763425883e-05 7.571180835928e+00
1.281750000000e+03 -4.944175303594e-03 9.093737624616e-05 7.609351338543e+00
1.282000000000e+03 -4.377611904435e-03 8.954585070942e-05 7.646731659968e+00
1.282250000000e+03 -3.801299207762e-03 8.803045628125e-05 7.683324362265e+00
1.282500000000e+03 -3.218749376647e-03 8.639995868714e-05 7.719132304984e+00
1.282750000000e+03 -2.633415547502e-03 8.466441380359e-05 7.754158517528e+00
1.283000000000e+03 -2.048655063266e-03 8.283504416012e-05 7.788406077603e+00
1.283250000000e+03 -1.467698924522e-03 8.092415515770e-05 7.821877991639e+00
1.283500000000e+03 -8.936276154781e-04 7.894504896566e-05 7.854577080582e+00
1.283750000000e+03 -3.293534973802e-04 7.691190513398e-05 7.886505873277e+00
1.284000000000e+03 2.223903522069e-04 7.483966149943e-05 7.917666507248e+00
1.284250000000e+03 7.590548547325e-04 7.274389262762e-05 7.948060635163e+00
1.284500000000e+03 1.278274269431e-03 7.064068198873e-05 7.977689343571e+00
1.284750000000e+03 1.777860223076e-03 6.854648992838e-05 8.006553077130e+00
1.285000000000e+03 2.255791873315e-03 6.647801510640e-05 8.034651574736e+00
1.285250000000e+03 2.710202654461e-03 6.445204909331e-05 8.061983814009e+00
1.285500000000e+03 3.139364978470e-03 6.248529411382e-05 8.088547965698e+00
1.285750000000e+03 3.541673938062e-03 6.059426340238e-05 8.114341358493e+00
1.286000000000e+03 3.915630865505e-03 5.879512338031e-05 8.139360451043e+00
1.286250000000e+03 4.259828462651e-03 5.710345938506e-05 8.163600815256e+00
1.286500000000e+03 4.572938098851e-03 5.553417673965e-05 8.187057127523e+00
1.286750000000e+03 4.853700340756e-03 5.410124396316e-05 8.209723168719e+00
1.287000000000e+03 5.100919387171e-03 5.281753362169e-05 8.231591832446e+00
1.287250000000e+03 5.313461840959e-03 5.169468247460e-05 8.252655141007e+00
1.287500000000e+03 5.490260219082e-03 5.074291181434e-05 8.272904268291e+00
1.287750000000e+03 5.630321286544e-03 4.997086529115e-05 8.292329570358e+00
1.288000000000e+03 5.732738900701e-03 4.938546177330e-05 8.310920620179e+00
1.288250000000e+03 5.796711197133e-03 4.899176383164e-05 8.328666249870e+00
1.288500000000e+03 5.821561358766e-03 4.879287184781e-05 8.345554598385e+00
1.288750000000e+03 5.806761349549e-03 4.878984066833e-05 8.361573163481e+00
1.289000000000e+03 5.751957826618e-03 4.898159206235e-05 8.376708858238e+00
1.289250000000e+03 5.656999200400e-03 4.936489294230e-05 8.390948073935e+00
1.289500000000e+03 5.521963165405e-03 4.993437234177e-05 8.404276743608e+00
1.289750000000e+03 5.347183254957e-03 5.068254826829e-05 8.416680411997e+00
1.290000000000e+03 5.133273910890e-03 5.159989302281e-05 8.428144304722e+00
1.290250000000e+03 4.881152383405e-03 5.267493587760e-05 8.438653402316e+00
1.290500000000e+03 4.592057186197e-03 5.389439939441e-05 8.448192512171e+00
1.290750000000e+03 4.267561369797e-03 5.524336834070e-05 8.456746343654e+00
1.291000000000e+03 3.909580723021e-03 5.670548817971e-05 8.464299579877e+00
1.291250000000e+03 3.520375449621e-03 5.826319043475e-05 8.470836950030e+00
1.291500000000e+03 3.102545127909e-03 5.989794134201e-05 8.476343299511e+00
1.291750000000e+03 2.659017075398e-03 6.159050776144e-05 8.480803655810e+00
1.292000000000e+03 2.193027236265e-03 6.332123537151e-05 8.484203292437e+00
1.292250000000e+03 1.708094002145e-03 6.507033614586e-05 8.486527788809e+00
1.292500000000e+03 1.207985797603e-03 6.681817760087e-05 8.487763084041e+00
1.292750000000e+03 6.966819172298e-04 6.854556758257e-05 8.487895527330e+00
1.293000000000e+03 1.783280557020e-04 7.023402952661e-05 8.486911922023e+00
1.293250000000e+03 -3.428132709997e-04 7.186606437845e-05 8.484799565071e+00
1.293500000000e+03 -8.624156030553e-04 7.342539118033e-05 8.481546279133e+00
1.293750000000e+03 -1.376144811337e-03 7.489716594697e-05 8.477140440798e+00
1.294000000000e+03 -1.879716823582e-03 7.626817092821e-05 8.471571002609e+00
1.294250000000e+03 -2.368956325973e-03 7.752697142865e-05 8.464827511138e+00
1.294500000000e+03 -2.839854423538e-03 7.866405861098e-05 8.456900118928e+00
1.294750000000e+03 -3.288625371878e-03 7.967195006034e-05 8.447779594744e+00
1.295000000000e+03 -3.711760468664e-03 8.054523497070e-05 8.437457330036e+00
1.295250000000e+03 -4.106078477803e-03 8.128060404194e-05 8.425925343518e+00
1.295500000000e+03 -4.468771959762e-03 8.187685016220e-05 8.413176285856e+00
1.295750000000e+03 -4.797448073552e-03 8.233483302611e-05 8.399203442572e+00
1.296000000000e+03 -5.090164234615e-03 8.265741429775e-05 8.384000739965e+00
1.296250000000e+03 -5.345457340133e-03 8.284934476138e-05 8.367562752106e+00
1.296500000000e+03 -5.562366675016e-03 8.291719089773e-05 8.349884711771e+00
1.296750000000e+03 -5.740450868928e-03 8.286921536863e-05 8.330962523704e+00
1.297000000000e+03 -5.879798965041e-03 8.271516977781e-05 8.310792783830e+00
1.297250000000e+03 -5.981032428714e-03 8.246613823112e-05 8.289372803284e+00
1.297500000000e+03 -6.045299738200e-03 8.213436332816e-05 8.266700636796e+00
1.297750000000e+03 -6.074264014919e-03 8.173307642406e-05 8.242775117992e+00
1.298000000000e+03 -6.070084410346e-03 8.127626034743e-05 8.217595898757e+00
1.298250000000e+03 -6.035390879162e-03 8.077843668339e-05 8.191163494823e+00
1.298500000000e+03 -5.973253484334e-03 8.025451441859e-05 8.163479335212e+00
1.298750000000e+03 -5.887145384941e-03 7.971957551692e-05 8.134545816291e+00
1.299000000000e+03 -5.780901140932e-03 7.918868131740e-05 8.104366358622e+00
1.299250000000e+03 -5.658669118386e-03 7.867665810624e-05 8.072945465861e+00
1.299500000000e+03 -5.524860102002e-03 7.819790857835e-05 8.040288784946e+00
1.299750000000e+03 -5.384091296882e-03 7.776625641259e-05 8.006403166009e+00
1.300000000000e+03 -5.241126751916e-03 7.739476400148e-05 7.971296720549e+00
1.300250000000e+03 -5.100815417840e-03 7.709557070132e-05 7.934978877494e+00
1.300500000000e+03 -4.968026306367e-03 7.687973871506e-05 7.897460434579e+00
1.300750000000e+03 -4.847582326885e-03 7.675712017857e-05 7.858753604855e+00
1.301000000000e+03 -4.744193198721e-03 7.673624722468e-05 7.818872056894e+00
1.301250000000e+03 -4.662388249621e-03 7.682421888566e-05 7.777830947518e+00
1.301500000000e+03 -4.606449878313e-03 7.702661644080e-05 7.735646946346e+00
1.301750000000e+03 -4.580348434108e-03 7.734741744916e-05 7.692338250610e+00
[truncated: 83,986 more chars]
