# Supplementary material for: Tracking Charge Migration with Frequency-Matched Strobo-Spectroscopy
Source: J Phys Chem A. 2024 Jan 2;128(1):20–7. doi: 10.1021/acs.jpca.3c04234 (PMC10788909; doi:10.1021/acs.jpca.3c04234)
Supplement: Supplementary file 2 — jp3c04234_si_002.zip [file jp3c04234_si_002.zip › supplemental data/Data/dipoles/CM-orbital/tau=4.5625.txt]

# CM-orbital-resolved dipole moment for tau = 4.5625 o.c.
0.000000000000e+00 -1.706588351587e-03 2.359582468586e-05 1.638365959051e+00
2.500000000000e-01 -1.707043225699e-03 2.360278490632e-05 1.638679333896e+00
5.000000000000e-01 -1.708411896273e-03 2.362378049808e-05 1.639620350403e+00
7.500000000000e-01 -1.710719551579e-03 2.365911159663e-05 1.641189402662e+00
1.000000000000e+00 -1.713979177144e-03 2.370891786235e-05 1.643374356463e+00
1.250000000000e+00 -1.718170818167e-03 2.377308368862e-05 1.646150020679e+00
1.500000000000e+00 -1.723248402626e-03 2.385134144739e-05 1.649485829167e+00
1.750000000000e+00 -1.729162272806e-03 2.394351547669e-05 1.653357020911e+00
2.000000000000e+00 -1.735876082066e-03 2.404969876785e-05 1.657750385107e+00
2.250000000000e+00 -1.743373431330e-03 2.417027086657e-05 1.662662503516e+00
2.500000000000e+00 -1.751656631864e-03 2.430580410667e-05 1.668094386007e+00
2.750000000000e+00 -1.760739784792e-03 2.445698788775e-05 1.674050244154e+00
3.000000000000e+00 -1.770645015612e-03 2.462460277552e-05 1.680540850063e+00
3.250000000000e+00 -1.781406421719e-03 2.480955266496e-05 1.687589093782e+00
3.500000000000e+00 -1.793080260868e-03 2.501289701359e-05 1.695231639309e+00
3.750000000000e+00 -1.805754509244e-03 2.523584601827e-05 1.703516256758e+00
4.000000000000e+00 -1.819550699470e-03 2.547974393319e-05 1.712496855868e+00
4.250000000000e+00 -1.834612364837e-03 2.574596940383e-05 1.722229596531e+00
4.500000000000e+00 -1.851084435117e-03 2.603580548291e-05 1.732771772005e+00
4.750000000000e+00 -1.869095297846e-03 2.635030597892e-05 1.744182230989e+00
5.000000000000e+00 -1.888748340016e-03 2.669023884164e-05 1.756520208300e+00
5.250000000000e+00 -1.910121133701e-03 2.705608176254e-05 1.769842786814e+00
5.500000000000e+00 -1.933264289853e-03 2.744805582239e-05 1.784201299652e+00
5.750000000000e+00 -1.958197849409e-03 2.786617288983e-05 1.799638461729e+00
6.000000000000e+00 -1.984909305302e-03 2.831028818245e-05 1.816187292409e+00
6.250000000000e+00 -2.013359713551e-03 2.878016133420e-05 1.833871255556e+00
6.500000000000e+00 -2.043499472603e-03 2.927552819809e-05 1.852705442528e+00
6.750000000000e+00 -2.075288290337e-03 2.979617156454e-05 1.872698525238e+00
7.000000000000e+00 -2.108711613815e-03 3.034195694590e-05 1.893854549110e+00
7.250000000000e+00 -2.143787952110e-03 3.091283424386e-05 1.916174797594e+00
7.500000000000e+00 -2.180565163603e-03 3.150879540828e-05 1.939659361285e+00
7.750000000000e+00 -2.219109025278e-03 3.212980681710e-05 1.964308718439e+00
8.000000000000e+00 -2.259488088195e-03 3.277573173560e-05 1.990124893118e+00
8.250000000000e+00 -2.301759120782e-03 3.344629312677e-05 2.017112437529e+00
8.500000000000e+00 -2.345956597076e-03 3.414106169042e-05 2.045279253669e+00
8.750000000000e+00 -2.392088750906e-03 3.485947358794e-05 2.074636923660e+00
9.000000000000e+00 -2.440141661750e-03 3.560087897780e-05 2.105200881991e+00
9.250000000000e+00 -2.490089281545e-03 3.636461280071e-05 2.136990105890e+00
9.500000000000e+00 -2.541905210028e-03 3.715005563876e-05 2.170026598280e+00
9.750000000000e+00 -2.595571682863e-03 3.795665495709e-05 2.204334917857e+00
1.000000000000e+01 -2.651082329037e-03 3.878393159906e-05 2.239941261768e+00
1.025000000000e+01 -2.708439366741e-03 3.963145178798e-05 2.276872427717e+00
1.050000000000e+01 -2.767648779072e-03 4.049880426421e-05 2.315155179350e+00
1.075000000000e+01 -2.828715807497e-03 4.138557369049e-05 2.354814970436e+00
1.100000000000e+01 -2.891643386139e-03 4.229132715883e-05 2.395874888141e+00
1.125000000000e+01 -2.956432955460e-03 4.321559062503e-05 2.438354543300e+00
1.150000000000e+01 -3.023086264287e-03 4.415790265061e-05 2.482269126429e+00
1.175000000000e+01 -3.091605826876e-03 4.511780510053e-05 2.527628314198e+00
1.200000000000e+01 -3.161993178221e-03 4.609475054618e-05 2.574436048647e+00
1.225000000000e+01 -3.234242919491e-03 4.708813007770e-05 2.622689512414e+00
1.250000000000e+01 -3.308336849375e-03 4.809726970018e-05 2.672379832517e+00
1.275000000000e+01 -3.384234757176e-03 4.912137529867e-05 2.723491074338e+00
1.300000000000e+01 -3.461868584222e-03 5.015950551512e-05 2.776001323360e+00
1.325000000000e+01 -3.541136415993e-03 5.121056418972e-05 2.829881774767e+00
1.350000000000e+01 -3.621902033927e-03 5.227329003710e-05 2.885097898334e+00
1.375000000000e+01 -3.703994895067e-03 5.334624058881e-05 2.941608685335e+00
1.400000000000e+01 -3.787215638028e-03 5.442781121798e-05 2.999368127300e+00
1.425000000000e+01 -3.871340555341e-03 5.551622970848e-05 3.058325020377e+00
1.450000000000e+01 -3.956125805587e-03 5.660954894121e-05 3.118422426414e+00
1.475000000000e+01 -4.041312712191e-03 5.770566246421e-05 3.179598481789e+00
1.500000000000e+01 -4.126631800152e-03 5.880231944899e-05 3.241786855352e+00
1.525000000000e+01 -4.211806352423e-03 5.989714129509e-05 3.304917294647e+00
1.550000000000e+01 -4.296555942405e-03 6.098765231302e-05 3.368916248240e+00
1.575000000000e+01 -4.380600376122e-03 6.207131649005e-05 3.433707563082e+00
1.600000000000e+01 -4.463664154416e-03 6.314558401294e-05 3.499213280378e+00
1.625000000000e+01 -4.545481230122e-03 6.420794137285e-05 3.565354246155e+00
1.650000000000e+01 -4.625799882128e-03 6.525595980145e-05 3.632051202570e+00
1.675000000000e+01 -4.704386880995e-03 6.628734089967e-05 3.699225442314e+00
1.700000000000e+01 -4.781030678045e-03 6.729995632151e-05 3.766799538265e+00
1.725000000000e+01 -4.855543544130e-03 6.829187844865e-05 3.834698183108e+00
1.750000000000e+01 -4.927762621407e-03 6.926140159708e-05 3.902848799921e+00
1.775000000000e+01 -4.997549660567e-03 7.020705198491e-05 3.971182106358e+00
1.800000000000e+01 -5.064790898491e-03 7.112759228661e-05 4.039632522226e+00
1.825000000000e+01 -5.129396051793e-03 7.202201739534e-05 4.108138586099e+00
1.850000000000e+01 -5.191297914513e-03 7.288954507301e-05 4.176643161136e+00
1.875000000000e+01 -5.250451969862e-03 7.372961524038e-05 4.245093598919e+00
1.900000000000e+01 -5.306835756842e-03 7.454187361594e-05 4.313441859405e+00
1.925000000000e+01 -5.360448728496e-03 7.532615732037e-05 4.381644510342e+00
1.950000000000e+01 -5.411311556594e-03 7.608248101237e-05 4.449662709412e+00
1.975000000000e+01 -5.459465568978e-03 7.681102938542e-05 4.517462099223e+00
2.000000000000e+01 -5.504971410106e-03 7.751214234236e-05 4.585012652505e+00
2.025000000000e+01 -5.547907699695e-03 7.818630145950e-05 4.652288452314e+00
2.050000000000e+01 -5.588369533160e-03 7.883411615092e-05 4.719267408283e+00
2.075000000000e+01 -5.626466646950e-03 7.945630871892e-05 4.785930907933e+00
2.100000000000e+01 -5.662322073642e-03 8.005370004338e-05 4.852263407257e+00
2.125000000000e+01 -5.696070034616e-03 8.062719507204e-05 4.918251964893e+00
2.150000000000e+01 -5.727854401416e-03 8.117776551825e-05 4.983885730468e+00
2.175000000000e+01 -5.757826241777e-03 8.170643129388e-05 5.049155405461e+00
2.200000000000e+01 -5.786141469260e-03 8.221424148847e-05 5.114052685629e+00
2.225000000000e+01 -5.812958159891e-03 8.270225497867e-05 5.178569721527e+00
2.250000000000e+01 -5.838433346812e-03 8.317150593851e-05 5.242698613563e+00
2.275000000000e+01 -5.862720438722e-03 8.362301236767e-05 5.306430966986e+00
2.300000000000e+01 -5.885965960829e-03 8.405773511153e-05 5.369757532881e+00
2.325000000000e+01 -5.908306971275e-03 8.447657202640e-05 5.432667944556e+00
2.350000000000e+01 -5.929869354389e-03 8.488031788537e-05 5.495150565862e+00
2.375000000000e+01 -5.950765402070e-03 8.526965410571e-05 5.557192452977e+00
2.400000000000e+01 -5.971092661218e-03 8.564513591627e-05 5.618779425212e+00
2.425000000000e+01 -5.990933615617e-03 8.600726291913e-05 5.679896237891e+00
2.450000000000e+01 -6.010354545839e-03 8.635644454602e-05 5.740526844424e+00
2.475000000000e+01 -6.029405505501e-03 8.669296338074e-05 5.800654734167e+00
2.500000000000e+01 -6.048121364318e-03 8.701700939925e-05 5.860263321350e+00
2.525000000000e+01 -6.066522052654e-03 8.732871046019e-05 5.919336372906e+00
2.550000000000e+01 -6.084613195716e-03 8.762805088652e-05 5.977858457094e+00
2.575000000000e+01 -6.102388147537e-03 8.791498930943e-05 6.035815393110e+00
2.600000000000e+01 -6.119829654726e-03 8.818941631444e-05 6.093194684094e+00
2.625000000000e+01 -6.136910524281e-03 8.845118922124e-05 6.149985924577e+00
2.650000000000e+01 -6.153595242921e-03 8.870013964773e-05 6.206181167326e+00
2.675000000000e+01 -6.169842396244e-03 8.893611010288e-05 6.261775236995e+00
2.700000000000e+01 -6.185605898707e-03 8.915894638795e-05 6.316765979818e+00
2.725000000000e+01 -6.200835734881e-03 8.936850165797e-05 6.371154445184e+00
2.750000000000e+01 -6.215479522906e-03 8.956465112697e-05 6.424944990095e+00
2.775000000000e+01 -6.229484407119e-03 8.974729972000e-05 6.478145296799e+00
2.800000000000e+01 -6.242798071412e-03 8.991638776823e-05 6.530766300776e+00
2.825000000000e+01 -6.255369093208e-03 9.007190114729e-05 6.582822032391e+00
2.850000000000e+01 -6.267147981318e-03 9.021387485808e-05 6.634329372200e+00
2.875000000000e+01 -6.278088790612e-03 9.034237129008e-05 6.685307720912e+00
2.900000000000e+01 -6.288150174641e-03 9.045751020295e-05 6.735778592152e+00
2.925000000000e+01 -6.297295708504e-03 9.055946730668e-05 6.785765143507e+00
2.950000000000e+01 -6.305494377095e-03 9.064847295903e-05 6.835291660856e+00
2.975000000000e+01 -6.312721724709e-03 9.072481097772e-05 6.884383008152e+00
3.000000000000e+01 -6.318961072145e-03 9.078881204758e-05 6.933064058191e+00
3.025000000000e+01 -6.324204079178e-03 9.084088830447e-05 6.981359122751e+00
3.050000000000e+01 -6.328450867902e-03 9.088151051681e-05 7.029291401591e+00
3.075000000000e+01 -6.331710425057e-03 9.091120861529e-05 7.076882467806e+00
3.100000000000e+01 -6.334001334796e-03 9.093057288503e-05 7.124151803400e+00
3.125000000000e+01 -6.335352283526e-03 9.094023908376e-05 7.171116398542e+00
3.150000000000e+01 -6.335801993967e-03 9.094090064954e-05 7.217790425596e+00
3.175000000000e+01 -6.335398605992e-03 9.093331016979e-05 7.264184996931e+00
3.200000000000e+01 -6.334198970599e-03 9.091826943744e-05 7.310308011209e+00
3.225000000000e+01 -6.332268035661e-03 9.089662030071e-05 7.356164089235e+00
3.250000000000e+01 -6.329678021302e-03 9.086923530327e-05 7.401754599683e+00
3.275000000000e+01 -6.326507099675e-03 9.083700242241e-05 7.447077773587e+00
3.300000000000e+01 -6.322837582129e-03 9.080081050203e-05 7.492128903626e+00
3.325000000000e+01 -6.318753880463e-03 9.076153180396e-05 7.536900619458e+00
3.350000000000e+01 -6.314340527866e-03 9.072000391963e-05 7.581383231374e+00
3.375000000000e+01 -6.309680311735e-03 9.067700939072e-05 7.625565125077e+00
3.400000000000e+01 -6.304852427120e-03 9.063325582495e-05 7.669433197927e+00
3.425000000000e+01 -6.299930603759e-03 9.058935228740e-05 7.712973317110e+00
3.450000000000e+01 -6.294981216673e-03 9.054578162140e-05 7.756170784682e+00
3.475000000000e+01 -6.290061594933e-03 9.050290100915e-05 7.799010791088e+00
3.500000000000e+01 -6.285218763317e-03 9.046094892190e-05 7.841478840363e+00
3.525000000000e+01 -6.280488682007e-03 9.042000798740e-05 7.883561131553e+00
3.550000000000e+01 -6.275895941352e-03 9.037998390926e-05 7.925244877150e+00
3.575000000000e+01 -6.271453563392e-03 9.034056750970e-05 7.966518548344e+00
3.600000000000e+01 -6.267163083400e-03 9.030137269389e-05 8.007372031713e+00
3.625000000000e+01 -6.263015024569e-03 9.026185404848e-05 8.047796687439e+00
3.650000000000e+01 -6.258989655620e-03 9.022128376757e-05 8.087785308715e+00
3.675000000000e+01 -6.255058128699e-03 9.017880672646e-05 8.127331979573e+00
3.700000000000e+01 -6.251183776002e-03 9.013344570591e-05 8.166431831934e+00
3.725000000000e+01 -6.247323772857e-03 9.008412051259e-05 8.205080710405e+00
3.750000000000e+01 -6.243430874674e-03 9.002971959896e-05 8.243274751682e+00
3.775000000000e+01 -6.239455052926e-03 8.996901176114e-05 8.281009889792e+00
3.800000000000e+01 -6.235345157018e-03 8.990072701134e-05 8.318281307425e+00
3.825000000000e+01 -6.231050611306e-03 8.982363469506e-05 8.355082848885e+00
3.850000000000e+01 -6.226523095499e-03 8.973655393205e-05 8.391406417872e+00
3.875000000000e+01 -6.221718152756e-03 8.963838135193e-05 8.427241376286e+00
3.900000000000e+01 -6.216596642378e-03 8.952812215376e-05 8.462573966940e+00
3.925000000000e+01 -6.211125951386e-03 8.940491998585e-05 8.497386779370e+00
3.950000000000e+01 -6.205280916792e-03 8.926808448001e-05 8.531658278085e+00
3.975000000000e+01 -6.199044456091e-03 8.911711591905e-05 8.565362412778e+00
4.000000000000e+01 -6.192407919796e-03 8.895172675238e-05 8.598468324737e+00
4.025000000000e+01 -6.185371158222e-03 8.877185775583e-05 8.630940162244e+00
4.050000000000e+01 -6.177942318569e-03 8.857768426779e-05 8.662737011733e+00
4.075000000000e+01 -6.170137347535e-03 8.836962409847e-05 8.693812948115e+00
4.100000000000e+01 -6.161979206600e-03 8.814833523790e-05 8.724117204500e+00
4.125000000000e+01 -6.153496784076e-03 8.791469205441e-05 8.753594456926e+00
4.150000000000e+01 -6.144723539947e-03 8.766980010849e-05 8.782185215924e+00
4.175000000000e+01 -6.135696211728e-03 8.741497673978e-05 8.809826317592e+00
4.200000000000e+01 -6.126453462366e-03 8.715169239931e-05 8.836451496204e+00
4.225000000000e+01 -6.117034164604e-03 8.688157985504e-05 8.861992029613e+00
4.250000000000e+01 -6.107475834523e-03 8.660638095945e-05 8.886377435317e+00
4.275000000000e+01 -6.097813356165e-03 8.632791695912e-05 8.909536201118e+00
4.300000000000e+01 -6.088077753697e-03 8.604803800230e-05 8.931396539032e+00
4.325000000000e+01 -6.078295915645e-03 8.576868833446e-05 8.951887138033e+00
4.350000000000e+01 -6.068490057934e-03 8.549167848870e-05 8.970937903095e+00
4.375000000000e+01 -6.058677258165e-03 8.521891029503e-05 8.988480673560e+00
4.400000000000e+01 -6.048869689832e-03 8.495217808699e-05 9.004449896598e+00
4.425000000000e+01 -6.039075239975e-03 8.469315878026e-05 9.018783249450e+00
4.450000000000e+01 -6.029298228133e-03 8.444346186082e-05 9.031422208955e+00
4.475000000000e+01 -6.019540442430e-03 8.420459684688e-05 9.042312548644e+00
4.500000000000e+01 -6.009802400245e-03 8.397795937673e-05 9.051404766580e+00
4.525000000000e+01 -6.000084768149e-03 8.376482434488e-05 9.058654449706e+00
4.550000000000e+01 -5.990389840110e-03 8.356634277379e-05 9.064022563311e+00
4.575000000000e+01 -5.980722980928e-03 8.338354158974e-05 9.067475676932e+00
4.600000000000e+01 -5.971093962644e-03 8.321732262748e-05 9.068986137306e+00
4.625000000000e+01 -5.961518102160e-03 8.306846388792e-05 9.068532183002e+00
4.650000000000e+01 -5.952017163009e-03 8.293762033598e-05 9.066098017390e+00
4.675000000000e+01 -5.942619981212e-03 8.282532404333e-05 9.061673843069e+00
4.700000000000e+01 -5.933362767562e-03 8.273198348219e-05 9.055255864122e+00
4.725000000000e+01 -5.924289070534e-03 8.265788195619e-05 9.046846261142e+00
4.750000000000e+01 -5.915449380319e-03 8.260317533770e-05 9.036453141508e+00
4.775000000000e+01 -5.906900364687e-03 8.256788896246e-05 9.024090470132e+00
4.800000000000e+01 -5.898703794426e-03 8.255191255685e-05 9.009777969482e+00
4.825000000000e+01 -5.890925211115e-03 8.255499427945e-05 8.993541004113e+00
4.850000000000e+01 -5.883632397423e-03 8.257673812903e-05 8.975410423496e+00
4.875000000000e+01 -5.876893697660e-03 8.261659937639e-05 8.955422382752e+00
4.900000000000e+01 -5.870776248642e-03 8.267388017988e-05 8.933618115241e+00
4.925000000000e+01 -5.865344188519e-03 8.274772778449e-05 8.910043658379e+00
4.950000000000e+01 -5.860656904936e-03 8.283713410889e-05 8.884749540846e+00
4.975000000000e+01 -5.856767401957e-03 8.294092001082e-05 8.857790401360e+00
5.000000000000e+01 -5.853720842979e-03 8.305774258593e-05 8.829224564479e+00
5.025000000000e+01 -5.851553380051e-03 8.318615796798e-05 8.799113551328e+00
5.050000000000e+01 -5.850291076858e-03 8.332470472208e-05 8.767521547759e+00
5.075000000000e+01 -5.849948811870e-03 8.347166090331e-05 8.734514812178e+00
5.100000000000e+01 -5.850530363867e-03 8.362516850474e-05 8.700161050992e+00
5.125000000000e+01 -5.852028349914e-03 8.378334269540e-05 8.664528758390e+00
5.150000000000e+01 -5.854424611409e-03 8.394427750849e-05 8.627686540702e+00
5.175000000000e+01 -5.857691037816e-03 8.410604111175e-05 8.589702428229e+00
5.200000000000e+01 -5.861790367887e-03 8.426670183770e-05 8.550643202891e+00
5.225000000000e+01 -5.866676924194e-03 8.442434930772e-05 8.510573751212e+00
5.250000000000e+01 -5.872297900949e-03 8.457711554272e-05 8.469556454086e+00
5.275000000000e+01 -5.878594669966e-03 8.472324333583e-05 8.427650639492e+00
5.300000000000e+01 -5.885503802296e-03 8.486111079212e-05 8.384912108969e+00
5.325000000000e+01 -5.892958045143e-03 8.498925255612e-05 8.341392745405e+00
5.350000000000e+01 -5.900887199263e-03 8.510637982975e-05 8.297140227544e+00
5.375000000000e+01 -5.909218916273e-03 8.521137179587e-05 8.252197844474e+00
5.400000000000e+01 -5.917879165980e-03 8.530335663720e-05 8.206604431650e+00
5.425000000000e+01 -5.926792542496e-03 8.538175277109e-05 8.160394416126e+00
5.450000000000e+01 -5.935882295116e-03 8.544618015174e-05 8.113597983876e+00
5.475000000000e+01 -5.945070306239e-03 8.549648523973e-05 8.066241352413e+00
5.500000000000e+01 -5.954276894854e-03 8.553274747555e-05 8.018347145174e+00
5.525000000000e+01 -5.963420422150e-03 8.555526367429e-05 7.969934856358e+00
5.550000000000e+01 -5.972416833045e-03 8.556453306477e-05 7.921021383099e+00
5.575000000000e+01 -5.981179146635e-03 8.556123319531e-05 7.871621615780e+00
5.600000000000e+01 -5.989616999165e-03 8.554618472759e-05 7.821749056188e+00
5.625000000000e+01 -5.997636257519e-03 8.552033845785e-05 7.771416452365e+00
5.650000000000e+01 -6.005138852813e-03 8.548474535203e-05 7.720636420898e+00
5.675000000000e+01 -6.012022908488e-03 8.544050153858e-05 7.669422041524e+00
5.700000000000e+01 -6.018183068725e-03 8.538867413621e-05 7.617787405038e+00
5.725000000000e+01 -6.023511163337e-03 8.533032056754e-05 7.565748095321e+00
5.750000000000e+01 -6.027897038223e-03 8.526646948853e-05 7.513321596203e+00
5.775000000000e+01 -6.031229808369e-03 8.519807658330e-05 7.460527608179e+00
5.800000000000e+01 -6.033399366224e-03 8.512599727756e-05 7.407388270098e+00
5.825000000000e+01 -6.034298142962e-03 8.505096702216e-05 7.353928279883e+00
5.850000000000e+01 -6.033823138658e-03 8.497358676310e-05 7.300174912882e+00
5.875000000000e+01 -6.031878167658e-03 8.489431281358e-05 7.246157939759e+00
5.900000000000e+01 -6.028376069768e-03 8.481345102723e-05 7.191909448087e+00
5.925000000000e+01 -6.023240950572e-03 8.473115580027e-05 7.137463575930e+00
5.950000000000e+01 -6.016410389125e-03 8.464743378198e-05 7.082856165351e+00
5.975000000000e+01 -6.007837448916e-03 8.456215175195e-05 7.028124350123e+00
6.000000000000e+01 -5.997492546070e-03 8.447504722436e-05 6.973306088485e+00
6.025000000000e+01 -5.985364988002e-03 8.438574116731e-05 6.918439657637e+00
6.050000000000e+01 -5.971464127036e-03 8.429375294453e-05 6.863563124485e+00
6.075000000000e+01 -5.955820123029e-03 8.419851753291e-05 6.808713806235e+00
6.100000000000e+01 -5.938484197725e-03 8.409940144960e-05 6.753927737516e+00
6.125000000000e+01 -5.919528405600e-03 8.399571888401e-05 6.699239155543e+00
6.150000000000e+01 -5.899044900041e-03 8.388674642942e-05 6.644680015545e+00
6.175000000000e+01 -5.877144687720e-03 8.377173651419e-05 6.590279546838e+00
6.200000000000e+01 -5.853955947035e-03 8.364992867077e-05 6.536063855233e+00
6.225000000000e+01 -5.829621854754e-03 8.352055899832e-05 6.482055580918e+00
6.250000000000e+01 -5.804298017298e-03 8.338286891338e-05 6.428273612192e+00
6.275000000000e+01 -5.778149547453e-03 8.323610723332e-05 6.374732859297e+00
6.300000000000e+01 -5.751347899263e-03 8.307953243006e-05 6.321444088608e+00
6.325000000000e+01 -5.724067542893e-03 8.291241407701e-05 6.268413817386e+00
6.350000000000e+01 -5.696482554893e-03 8.273403112341e-05 6.215644268931e+00
6.375000000000e+01 -5.668763242551e-03 8.254367113925e-05 6.163133386764e+00
6.400000000000e+01 -5.641072873203e-03 8.234062739487e-05 6.110874906888e+00
6.425000000000e+01 -5.613564593320e-03 8.212419761314e-05 6.058858486950e+00
6.450000000000e+01 -5.586378617166e-03 8.189368275119e-05 6.007069889550e+00
6.475000000000e+01 -5.559639708039e-03 8.164838698557e-05 5.955491219021e+00
6.500000000000e+01 -5.533454975522e-03 8.138762090779e-05 5.904101207997e+00
6.525000000000e+01 -5.507912034272e-03 8.111070276545e-05 5.852875550607e+00
6.550000000000e+01 -5.483077535880e-03 8.081695083284e-05 5.801787280175e+00
6.575000000000e+01 -5.458996094956e-03 8.050571783430e-05 5.750807182891e+00
6.600000000000e+01 -5.435689495520e-03 8.017638237720e-05 5.699904245271e+00
6.625000000000e+01 -5.413156275651e-03 7.982835233417e-05 5.649046125214e+00
6.650000000000e+01 -5.391371654399e-03 7.946108017903e-05 5.598199641310e+00
6.675000000000e+01 -5.370287851206e-03 7.907407374580e-05 5.547331267616e+00
6.700000000000e+01 -5.349834694446e-03 7.866691161074e-05 5.496407630491e+00
6.725000000000e+01 -5.329920578285e-03 7.823924425618e-05 5.445395994343e+00
6.750000000000e+01 -5.310433716021e-03 7.779079849130e-05 5.394264731696e+00
6.775000000000e+01 -5.291243750855e-03 7.732140070943e-05 5.342983766485e+00
6.800000000000e+01 -5.272203569494e-03 7.683098194611e-05 5.291524991640e+00
6.825000000000e+01 -5.253151457311e-03 7.631958235954e-05 5.239862648436e+00
6.850000000000e+01 -5.233913432828e-03 7.578735637304e-05 5.187973674101e+00
6.875000000000e+01 -5.214305858392e-03 7.523457146619e-05 5.135838006734e+00
6.900000000000e+01 -5.194138221976e-03 7.466161158556e-05 5.083438856043e+00
6.925000000000e+01 -5.173216058668e-03 7.406900583706e-05 5.030762930860e+00
6.950000000000e+01 -5.151343944142e-03 7.345738566503e-05 4.977800631834e+00
6.975000000000e+01 -5.128328501992e-03 7.282748759538e-05 4.924546200632e+00
7.000000000000e+01 -5.103981526276e-03 7.218018135757e-05 4.870997832959e+00
7.025000000000e+01 -5.078122979985e-03 7.151643339978e-05 4.817157746475e+00
7.050000000000e+01 -5.050583761058e-03 7.083729830457e-05 4.763032208789e+00
7.075000000000e+01 -5.021208544574e-03 7.014397336960e-05 4.708631516843e+00
7.100000000000e+01 -4.989858289378e-03 6.943773150947e-05 4.653969931896e+00
7.125000000000e+01 -4.956412392184e-03 6.871992072777e-05 4.599065563362e+00
7.150000000000e+01 -4.920770585068e-03 6.799197084928e-05 4.543940202074e+00
7.175000000000e+01 -4.882854551570e-03 6.725537592159e-05 4.488619105445e+00
7.200000000000e+01 -4.842609060913e-03 6.651164273885e-05 4.433130729790e+00
7.225000000000e+01 -4.800002960630e-03 6.576233269234e-05 4.377506418499e+00
7.250000000000e+01 -4.755029753542e-03 6.500903761350e-05 4.321780043567e+00
7.275000000000e+01 -4.707707882070e-03 6.425336237606e-05 4.265987611239e+00
7.300000000000e+01 -4.658080647356e-03 6.349690859145e-05 4.210166833954e+00
7.325000000000e+01 -4.606215794929e-03 6.274125975633e-05 4.154356677815e+00
7.350000000000e+01 -4.552204885443e-03 6.198796631560e-05 4.098596896238e+00
7.375000000000e+01 -4.496162495733e-03 6.123853040091e-05 4.042927554853e+00
7.400000000000e+01 -4.438225268045e-03 6.049439214018e-05 3.987388562257e+00
7.425000000000e+01 -4.378550688812e-03 5.975691660545e-05 3.932019213142e+00
7.450000000000e+01 -4.317315720786e-03 5.902738219823e-05 3.876857754806e+00
7.475000000000e+01 -4.254715328689e-03 5.830697004991e-05 3.821940987726e+00
7.500000000000e+01 -4.190960853242e-03 5.759675652658e-05 3.767303905437e+00
7.525000000000e+01 -4.126278214283e-03 5.689770824929e-05 3.712979383772e+00
7.550000000000e+01 -4.060905924389e-03 5.621067496628e-05 3.658997922167e+00
7.575000000000e+01 -3.995093099781e-03 5.553638505681e-05 3.605387441659e+00
7.600000000000e+01 -3.929097367167e-03 5.487543461352e-05 3.552173139772e+00
7.625000000000e+01 -3.863182472178e-03 5.422832007990e-05 3.499377401729e+00
7.650000000000e+01 -3.797615714852e-03 5.359541794264e-05 3.447019764091e+00
7.675000000000e+01 -3.732665268644e-03 5.297698731710e-05 3.395116926199e+00
7.700000000000e+01 -3.668597393860e-03 5.237314461354e-05 3.343682802573e+00
7.725000000000e+01 -3.605673493545e-03 5.178389292176e-05 3.292728608616e+00
7.750000000000e+01 -3.544147044982e-03 5.120912000206e-05 3.242262971332e+00
7.775000000000e+01 -3.484260475749e-03 5.064859311799e-05 3.192292056452e+00
7.800000000000e+01 -3.426242081660e-03 5.010195753632e-05 3.142819704327e+00
7.825000000000e+01 -3.370302929703e-03 4.956873420733e-05 3.093847565964e+00
7.850000000000e+01 -3.316633914396e-03 4.904832000940e-05 3.045375233067e+00
7.875000000000e+01 -3.265403016047e-03 4.853998630999e-05 2.997400355833e+00
7.900000000000e+01 -3.216752753192e-03 4.804287938104e-05 2.949918745152e+00
7.925000000000e+01 -3.170797851159e-03 4.755602246792e-05 2.902924457191e+00
7.950000000000e+01 -3.127623208195e-03 4.707831985587e-05 2.856409861739e+00
7.975000000000e+01 -3.087282257505e-03 4.660856381594e-05 2.810365697394e+00
8.000000000000e+01 -3.049795739948e-03 4.614544514731e-05 2.764781119049e+00
8.025000000000e+01 -3.015150925862e-03 4.568756561571e-05 2.719643745528e+00
8.050000000000e+01 -2.983301338560e-03 4.523345565310e-05 2.674939715510e+00
8.075000000000e+01 -2.954166963814e-03 4.478159383181e-05 2.630653761807e+00
8.100000000000e+01 -2.927634943744e-03 4.433042931443e-05 2.586769315166e+00
8.125000000000e+01 -2.903560779715e-03 4.387840631986e-05 2.543268647296e+00
8.150000000000e+01 -2.881770024268e-03 4.342398998561e-05 2.500133064408e+00
8.175000000000e+01 -2.862060468438e-03 4.296569123269e-05 2.457343158344e+00
8.200000000000e+01 -2.844204782166e-03 4.250209487563e-05 2.414879125523e+00
8.225000000000e+01 -2.827953581323e-03 4.203188367310e-05 2.372721158709e+00
8.250000000000e+01 -2.813038896431e-03 4.155384332100e-05 2.330849913625e+00
8.275000000000e+01 -2.799177972086e-03 4.106692833403e-05 2.289247054593e+00
8.300000000000e+01 -2.786077406346e-03 4.057025604570e-05 2.247895875822e+00
8.325000000000e+01 -2.773437662560e-03 4.006310648960e-05 2.206781991075e+00
8.350000000000e+01 -2.760957833520e-03 3.954494305788e-05 2.165894086733e+00
8.375000000000e+01 -2.748340491022e-03 3.901543703652e-05 2.125224719436e+00
8.400000000000e+01 -2.735296678653e-03 3.847445382130e-05 2.084771145274e+00
8.425000000000e+01 -2.721550803381e-03 3.792204889977e-05 2.044536153415e+00
8.450000000000e+01 -2.706845512913e-03 3.735850183997e-05 2.004528881616e+00
8.475000000000e+01 -2.690946238443e-03 3.678431159276e-05 1.964765579571e+00
8.500000000000e+01 -2.673645450865e-03 3.620019678613e-05 1.925270290787e+00
8.525000000000e+01 -2.654766444263e-03 3.560709821362e-05 1.886075416761e+00
8.550000000000e+01 -2.634166539313e-03 3.500618062102e-05 1.847222131819e+00
8.575000000000e+01 -2.611739630549e-03 3.439883319950e-05 1.808760617382e+00
8.600000000000e+01 -2.587417947006e-03 3.378667019879e-05 1.770750089955e+00
8.625000000000e+01 -2.561173061361e-03 3.317152864707e-05 1.733258602980e+00
8.650000000000e+01 -2.533016043888e-03 3.255546483974e-05 1.696362612619e+00
8.675000000000e+01 -2.502996870154e-03 3.194074728335e-05 1.660146304844e+00
8.700000000000e+01 -2.471203037607e-03 3.132984685528e-05 1.624700695195e+00
8.725000000000e+01 -2.437757497034e-03 3.072542168445e-05 1.590122518944e+00
8.750000000000e+01 -2.402815919207e-03 3.013029330709e-05 1.556512944083e+00
8.775000000000e+01 -2.366563422515e-03 2.954743192843e-05 1.523976146585e+00
8.800000000000e+01 -2.329210943279e-03 2.897994195078e-05 1.492617790395e+00
8.825000000000e+01 -2.290991146831e-03 2.843100789343e-05 1.462543469616e+00
8.850000000000e+01 -2.252154063883e-03 2.790386701204e-05 1.433857157284e+00
8.875000000000e+01 -2.212962730380e-03 2.740177703917e-05 1.406659721432e+00
8.900000000000e+01 -2.173688603316e-03 2.692795145937e-05 1.381047547276e+00
8.925000000000e+01 -2.134607157435e-03 2.648553780016e-05 1.357111315043e+00
8.950000000000e+01 -2.095993726260e-03 2.607757241918e-05 1.334934964846e+00
8.975000000000e+01 -2.058119538002e-03 2.570693395421e-05 1.314594868550e+00
9.000000000000e+01 -2.021248089875e-03 2.537630022392e-05 1.296159230223e+00
9.025000000000e+01 -1.985631931157e-03 2.508810796686e-05 1.279687714773e+00
9.050000000000e+01 -1.951509878654e-03 2.484451455970e-05 1.265231293511e+00
9.075000000000e+01 -1.919104792297e-03 2.464736458085e-05 1.252832298008e+00
9.100000000000e+01 -1.888621914343e-03 2.449816658084e-05 1.242524650302e+00
9.125000000000e+01 -1.860247787160e-03 2.439807010934e-05 1.234334242923e+00
9.150000000000e+01 -1.834149695128e-03 2.434785065497e-05 1.228279425645e+00
9.175000000000e+01 -1.810475654667e-03 2.434790416556e-05 1.224371568632e+00
9.200000000000e+01 -1.789354915071e-03 2.439824834427e-05 1.222615656661e+00
9.225000000000e+01 -1.770898953714e-03 2.449853201686e-05 1.223010879877e+00
9.250000000000e+01 -1.755202913870e-03 2.464805209373e-05 1.225551187360e+00
9.275000000000e+01 -1.742347414932e-03 2.484577695450e-05 1.230225776188e+00
9.300000000000e+01 -1.732400655639e-03 2.509037657333e-05 1.237019492721e+00
9.325000000000e+01 -1.725420741275e-03 2.538025734317e-05 1.245913138737e+00
9.350000000000e+01 -1.721458137836e-03 2.571360364328e-05 1.256883669231e+00
9.375000000000e+01 -1.720558178328e-03 2.608841404855e-05 1.269904290415e+00
9.400000000000e+01 -1.722763531320e-03 2.650254805742e-05 1.284944465772e+00
9.425000000000e+01 -1.728116519657e-03 2.695377158324e-05 1.301969844416e+00
9.450000000000e+01 -1.736661194003e-03 2.743980077241e-05 1.320942137909e+00
9.475000000000e+01 -1.748445064654e-03 2.795834353522e-05 1.341818963080e+00
9.500000000000e+01 -1.763520414837e-03 2.850713853980e-05 1.364553681511e+00
9.525000000000e+01 -1.781945131137e-03 2.908399124210e-05 1.389095262307e+00
9.550000000000e+01 -1.803783002232e-03 2.968680487214e-05 1.415388187841e+00
9.575000000000e+01 -1.829103462971e-03 3.031360749697e-05 1.443372433713e+00
9.600000000000e+01 -1.857980765713e-03 3.096257294016e-05 1.472983530764e+00
9.625000000000e+01 -1.890492594483e-03 3.163203660145e-05 1.504152733155e+00
9.650000000000e+01 -1.926718139117e-03 3.232050556221e-05 1.536807292083e+00
9.675000000000e+01 -1.966735663560e-03 3.302666214097e-05 1.570870842666e+00
9.700000000000e+01 -2.010619603286e-03 3.374936252759e-05 1.606263896683e+00
9.725000000000e+01 -2.058437342719e-03 3.448762972047e-05 1.642904435789e+00
9.750000000000e+01 -2.110245625999e-03 3.524064042471e-05 1.680708584972e+00
9.775000000000e+01 -2.166086732676e-03 3.600770853285e-05 1.719591349689e+00
9.800000000000e+01 -2.225984545142e-03 3.678826320003e-05 1.759467395337e+00
9.825000000000e+01 -2.289940546215e-03 3.758181524169e-05 1.800251839320e+00
9.850000000000e+01 -2.357929931744e-03 3.838794541888e-05 1.841861035631e+00
9.875000000000e+01 -2.429897962605e-03 3.920628392756e-05 1.884213322679e+00
9.900000000000e+01 -2.505756546925e-03 4.003645929604e-05 1.927229715934e+00
9.925000000000e+01 -2.585381235247e-03 4.087807929423e-05 1.970834524351e+00
9.950000000000e+01 -2.668608692482e-03 4.173066824870e-05 2.014955878946e+00
9.975000000000e+01 -2.755234878315e-03 4.259367256826e-05 2.059526164492e+00
1.000000000000e+02 -2.845014031705e-03 4.346642923450e-05 2.104482352623e+00
1.002500000000e+02 -2.937658439171e-03 4.434813862750e-05 2.149766240099e+00
1.005000000000e+02 -3.032839105986e-03 4.523784497201e-05 2.195324599694e+00
1.007500000000e+02 -3.130187343703e-03 4.613442124465e-05 2.241109257347e+00
1.010000000000e+02 -3.229297330884e-03 4.703656004557e-05 2.287077108871e+00
1.012500000000e+02 -3.329729623823e-03 4.794277171091e-05 2.333190091973e+00
1.015000000000e+02 -3.431015584796e-03 4.885138826224e-05 2.379415130410e+00
1.017500000000e+02 -3.532662668102e-03 4.976057530928e-05 2.425724059706e+00
1.020000000000e+02 -3.634160461437e-03 5.066835073539e-05 2.472093548946e+00
1.022500000000e+02 -3.734987374817e-03 5.157261092384e-05 2.518505019532e+00
1.025000000000e+02 -3.834617837851e-03 5.247116302307e-05 2.564944568606e+00
1.027500000000e+02 -3.932529819738e-03 5.336176327383e-05 2.611402888774e+00
1.030000000000e+02 -4.028212494259e-03 5.424215847821e-05 2.657875184874e+00
1.032500000000e+02 -4.121173864487e-03 5.511013270204e-05 2.704361073936e+00
1.035000000000e+02 -4.210948149926e-03 5.596355470544e-05 2.750864459745e+00
1.037500000000e+02 -4.297102733723e-03 5.680042231485e-05 2.797393373706e+00
1.040000000000e+02 -4.379244471710e-03 5.761890761474e-05 2.843959764406e+00
1.042500000000e+02 -4.457025260783e-03 5.841739788057e-05 2.890579234409e+00
1.045000000000e+02 -4.530146661822e-03 5.919453076947e-05 2.937270710020e+00
1.047500000000e+02 -4.598363538010e-03 5.994922268002e-05 2.984056042132e+00
1.050000000000e+02 -4.661486615019e-03 6.068069042475e-05 3.030959540635e+00
1.052500000000e+02 -4.719383890573e-03 6.138846408393e-05 3.078007438797e+00
1.055000000000e+02 -4.771980993784e-03 6.207239050471e-05 3.125227299855e+00
1.057500000000e+02 -4.819260448572e-03 6.273262876244e-05 3.172647371315e+00
1.060000000000e+02 -4.861259987152e-03 6.336963643355e-05 3.220295907560e+00
1.062500000000e+02 -4.898069904322e-03 6.398414703554e-05 3.268200468238e+00
1.065000000000e+02 -4.929829789268e-03 6.457714107014e-05 3.316387216843e+00
1.067500000000e+02 -4.956724549678e-03 6.514981487746e-05 3.364880236714e+00
1.070000000000e+02 -4.978979988953e-03 6.570354123922e-05 3.413700883524e+00
1.072500000000e+02 -4.996858174867e-03 6.623982895057e-05 3.462867193486e+00
1.075000000000e+02 -5.010652685491e-03 6.676028002545e-05 3.512393364604e+00
1.077500000000e+02 -5.020683867322e-03 6.726654852415e-05 3.562289325291e+00
1.080000000000e+02 -5.027294184081e-03 6.776030115993e-05 3.612560402126e+00
1.082500000000e+02 -5.030843989914e-03 6.824318724166e-05 3.663207094900e+00
1.085000000000e+02 -5.031707710483e-03 6.871680065040e-05 3.714224962453e+00
1.087500000000e+02 -5.030270126339e-03 6.918265618583e-05 3.765604619901e+00
1.090000000000e+02 -5.026923223087e-03 6.964217339708e-05 3.817331842788e+00
1.092500000000e+02 -5.022063563399e-03 7.009666562449e-05 3.869387774833e+00
1.095000000000e+02 -5.016089992712e-03 7.054733069126e-05 3.921749219091e+00
1.097500000000e+02 -5.009401688546e-03 7.099525222859e-05 3.974389014655e+00
1.100000000000e+02 -5.002396444381e-03 7.144140401621e-05 4.027276474115e+00
1.102500000000e+02 -4.995469095297e-03 7.188665885199e-05 4.080377867210e+00
1.105000000000e+02 -4.989010095621e-03 7.233180386607e-05 4.133656945165e+00
1.107500000000e+02 -4.983403994500e-03 7.277755446455e-05 4.187075472919e+00
1.110000000000e+02 -4.979027785392e-03 7.322456993017e-05 4.240593774769e+00
1.112500000000e+02 -4.976249031495e-03 7.367346813900e-05 4.294171260708e+00
1.115000000000e+02 -4.975423711010e-03 7.412483895128e-05 4.347766940914e+00
1.117500000000e+02 -4.976893749333e-03 7.457925367804e-05 4.401339902185e+00
1.120000000000e+02 -4.980984211151e-03 7.503727128993e-05 4.454849753872e+00
1.122500000000e+02 -4.988000177012e-03 7.549943996168e-05 4.508257030387e+00
1.125000000000e+02 -4.998223287007e-03 7.596629300302e-05 4.561523554471e+00
1.127500000000e+02 -5.011908071099e-03 7.643833986143e-05 4.614612753913e+00
1.130000000000e+02 -5.029278078054e-03 7.691605178439e-05 4.667489945493e+00
1.132500000000e+02 -5.050522008688e-03 7.739984366548e-05 4.720122576879e+00
1.135000000000e+02 -5.075789892379e-03 7.789005001074e-05 4.772480441766e+00
1.137500000000e+02 -5.105189420354e-03 7.838689993173e-05 4.824535868608e+00
1.140000000000e+02 -5.138782667472e-03 7.889049034085e-05 4.876263886121e+00
1.142500000000e+02 -5.176583216304e-03 7.940075971277e-05 4.927642377560e+00
1.145000000000e+02 -5.218553918553e-03 7.991745690861e-05 4.978652220300e+00
1.147500000000e+02 -5.264605291485e-03 8.044011868438e-05 5.029277421138e+00
1.150000000000e+02 -5.314594710118e-03 8.096803474661e-05 5.079505244484e+00
1.152500000000e+02 -5.368326464026e-03 8.150026912698e-05 5.129326337270e+00
1.155000000000e+02 -5.425552737122e-03 8.203564534837e-05 5.178734848969e+00
1.157500000000e+02 -5.485975545979e-03 8.257271594891e-05 5.227728544972e+00
1.160000000000e+02 -5.549249519384e-03 8.310977966869e-05 5.276308908694e+00
1.162500000000e+02 -5.614985642533e-03 8.364489911489e-05 5.324481230131e+00
1.165000000000e+02 -5.682755793451e-03 8.417592375862e-05 5.372254670921e+00
1.167500000000e+02 -5.752098069888e-03 8.470053019211e-05 5.419642305100e+00
1.170000000000e+02 -5.822522690387e-03 8.521624058602e-05 5.466661121277e+00
1.172500000000e+02 -5.893518432986e-03 8.572039916210e-05 5.513331988335e+00
1.175000000000e+02 -5.964559317228e-03 8.621035799999e-05 5.559679567488e+00
1.177500000000e+02 -6.035111499282e-03 8.668347916202e-05 5.605732177223e+00
1.180000000000e+02 -6.104640377611e-03 8.713712820910e-05 5.651521593786e+00
1.182500000000e+02 -6.172617532176e-03 8.756874249774e-05 5.697082795609e+00
1.185000000000e+02 -6.238527340222e-03 8.797591069687e-05 5.742453646994e+00
1.187500000000e+02 -6.301873275061e-03 8.835637586690e-05 5.787674517209e+00
1.190000000000e+02 -6.362183682674e-03 8.870800684413e-05 5.832787851274e+00
1.192500000000e+02 -6.419016860741e-03 8.902891478133e-05 5.877837681827e+00
1.195000000000e+02 -6.471965416448e-03 8.931746687071e-05 5.922869102678e+00
1.197500000000e+02 -6.520659929967e-03 8.957228353196e-05 5.967927706333e+00
1.200000000000e+02 -6.564771915987e-03 8.979224083475e-05 6.013058990255e+00
1.202500000000e+02 -6.604016017652e-03 8.997647055059e-05 6.058307750842e+00
1.205000000000e+02 -6.638151491743e-03 9.012435408642e-05 6.103717470666e+00
1.207500000000e+02 -6.666983098397e-03 9.023550808071e-05 6.149329704777e+00
1.210000000000e+02 -6.690361347372e-03 9.030976313912e-05 6.195183486251e+00
1.212500000000e+02 -6.708182214864e-03 9.034718017467e-05 6.241314753018e+00
1.215000000000e+02 -6.720386321911e-03 9.034800224811e-05 6.287755807908e+00
1.217500000000e+02 -6.726957819142e-03 9.031263993517e-05 6.334534819204e+00
1.220000000000e+02 -6.727922953438e-03 9.024166260876e-05 6.381675370769e+00
1.222500000000e+02 -6.723348329357e-03 9.013578744249e-05 6.429196061171e+00
1.225000000000e+02 -6.713338929301e-03 8.999583450342e-05 6.477110164921e+00
1.227500000000e+02 -6.698036057351e-03 8.982274383579e-05 6.525425352772e+00
1.230000000000e+02 -6.677615070999e-03 8.961757032913e-05 6.574143476226e+00
1.232500000000e+02 -6.652282996267e-03 8.938147491383e-05 6.623260417582e+00
1.235000000000e+02 -6.622276056519e-03 8.911572152581e-05 6.672766006341e+00
1.237500000000e+02 -6.587857126649e-03 8.882167694310e-05 6.722644000246e+00
1.240000000000e+02 -6.549313014065e-03 8.850081258049e-05 6.772872134574e+00
1.242500000000e+02 -6.506951643398e-03 8.815470777257e-05 6.823422231528e+00
1.245000000000e+02 -6.461099112238e-03 8.778503442963e-05 6.874260372247e+00
1.247500000000e+02 -6.412096651334e-03 8.739356552157e-05 6.925347125559e+00
1.250000000000e+02 -6.360297496939e-03 8.698217372111e-05 6.976637830101e+00
1.252500000000e+02 -6.306063706530e-03 8.655282389664e-05 7.028082925058e+00
1.255000000000e+02 -6.249762894042e-03 8.610756351504e-05 7.079628323477e+00
1.257500000000e+02 -6.191764960483e-03 8.564850966244e-05 7.131215824164e+00
1.260000000000e+02 -6.132438875455e-03 8.517783531775e-05 7.182783554164e+00
1.262500000000e+02 -6.072149505099e-03 8.469775288580e-05 7.234266436632e+00
1.265000000000e+02 -6.011254643374e-03 8.421049580237e-05 7.285596675444e+00
1.267500000000e+02 -5.950102267941e-03 8.371829872780e-05 7.336704252218e+00
1.270000000000e+02 -5.889028184089e-03 8.322337196529e-05 7.387517427338e+00
1.272500000000e+02 -5.828353996174e-03 8.272787009214e-05 7.437963241924e+00
1.275000000000e+02 -5.768385426246e-03 8.223391331952e-05 7.487968012343e+00
1.277500000000e+02 -5.709410905627e-03 8.174355951659e-05 7.537457816270e+00
1.280000000000e+02 -5.651700731917e-03 8.125873296783e-05 7.586358964270e+00
1.282500000000e+02 -5.595506690423e-03 8.078133606468e-05 7.634598448153e+00
1.285000000000e+02 -5.541061501768e-03 8.031315188414e-05 7.682104369694e+00
1.287500000000e+02 -5.488578721129e-03 7.985582112194e-05 7.728806333981e+00
1.290000000000e+02 -5.438252968620e-03 7.941085421273e-05 7.774635816185e+00
1.292500000000e+02 -5.390260444037e-03 7.897964070647e-05 7.819526482307e+00
1.295000000000e+02 -5.344759521753e-03 7.856348011473e-05 7.863414478535e+00
1.297500000000e+02 -5.301891488283e-03 7.816350077453e-05 7.906238667363e+00
1.300000000000e+02 -5.261781255622e-03 7.778068662312e-05 7.947940830211e+00
1.302500000000e+02 -5.224538196615e-03 7.741590506088e-05 7.988465813780e+00
1.305000000000e+02 -5.190256851055e-03 7.706992536027e-05 8.027761644365e+00
1.307500000000e+02 -5.159017625428e-03 7.674342739600e-05 8.065779587342e+00
1.310000000000e+02 -5.130887309385e-03 7.643698827314e-05 8.102474180414e+00
1.312500000000e+02 -5.105919500610e-03 7.615110680428e-05 8.137803218222e+00
1.315000000000e+02 -5.084154875666e-03 7.588621364957e-05 8.171727720300e+00
1.317500000000e+02 -5.065621371834e-03 7.564265012919e-05 8.204211860627e+00
1.320000000000e+02 -5.050334179614e-03 7.542067944588e-05 8.235222892738e+00
1.322500000000e+02 -5.038295644620e-03 7.522050427616e-05 8.264731048344e+00
1.325000000000e+02 -5.029495026803e-03 7.504221330573e-05 8.292709444136e+00
1.327500000000e+02 -5.023908116397e-03 7.488580373627e-05 8.319133972904e+00
1.330000000000e+02 -5.021496875682e-03 7.475121427139e-05 8.343983212842e+00
1.332500000000e+02 -5.022209104989e-03 7.463831394591e-05 8.367238328605e+00
1.335000000000e+02 -5.025978161361e-03 7.454687301225e-05 8.388882995003e+00
1.337500000000e+02 -5.032722745312e-03 7.447657092721e-05 8.408903320786e+00
1.340000000000e+02 -5.042346918625e-03 7.442695210183e-05 8.427287781330e+00
1.342500000000e+02 -5.054740312163e-03 7.439739747508e-05 8.444027169261e+00
1.345000000000e+02 -5.069778558164e-03 7.438727954992e-05 8.459114536198e+00
1.347500000000e+02 -5.087324334352e-03 7.439591063568e-05 8.472545153274e+00
1.350000000000e+02 -5.107228596343e-03 7.442244553171e-05 8.484316462469e+00
1.352500000000e+02 -5.129332027538e-03 7.446584749141e-05 8.494428025984e+00
1.355000000000e+02 -5.153466957711e-03 7.452503616984e-05 8.502881480100e+00
1.357500000000e+02 -5.179459636321e-03 7.459891823980e-05 8.509680472643e+00
1.360000000000e+02 -5.207132793489e-03 7.468633210875e-05 8.514830598805e+00
1.362500000000e+02 -5.236308394074e-03 7.478608515035e-05 8.518339323879e+00
1.365000000000e+02 -5.266810523998e-03 7.489699691313e-05 8.520215909247e+00
1.367500000000e+02 -5.298468289231e-03 7.501785859113e-05 8.520471323944e+00
1.370000000000e+02 -5.331118675201e-03 7.514751914431e-05 8.519118160260e+00
1.372500000000e+02 -5.364609053904e-03 7.528491322070e-05 8.516170551285e+00
1.375000000000e+02 -5.398799288647e-03 7.542907783084e-05 8.511644097199e+00
1.377500000000e+02 -5.433563323869e-03 7.557917438533e-05 8.505555805370e+00
1.380000000000e+02 -5.468790100972e-03 7.573450967299e-05 8.497924050631e+00
1.382500000000e+02 -5.504383704163e-03 7.589455167939e-05 8.488768560482e+00
1.385000000000e+02 -5.540262653090e-03 7.605893959259e-05 8.478110429638e+00
1.387500000000e+02 -5.576358302231e-03 7.622748737030e-05 8.465972166270e+00
1.390000000000e+02 -5.612612344876e-03 7.640017969290e-05 8.452377770340e+00
1.392500000000e+02 -5.648973470924e-03 7.657716248577e-05 8.437352842366e+00
1.395000000000e+02 -5.685393297736e-03 7.675872354326e-05 8.420924718790e+00
1.397500000000e+02 -5.721821752628e-03 7.694526538740e-05 8.403122628189e+00
1.400000000000e+02 -5.758202110616e-03 7.713727239045e-05 8.383977860957e+00
1.402500000000e+02 -5.794465948897e-03 7.733527274420e-05 8.363523942316e+00
1.405000000000e+02 -5.830528160171e-03 7.753979610667e-05 8.341796801111e+00
1.407500000000e+02 -5.866282355584e-03 7.775132866270e-05 8.318834919386e+00
1.410000000000e+02 -5.901596848074e-03 7.797026859319e-05 8.294679453821e+00
1.412500000000e+02 -5.936311312841e-03 7.819687676572e-05 8.269374318041e+00
1.415000000000e+02 -5.970234534333e-03 7.843122949985e-05 8.242966215599e+00
1.417500000000e+02 -6.003143092662e-03 7.867321797031e-05 8.215504615435e+00
1.420000000000e+02 -6.034781588809e-03 7.892247441904e-05 8.187041669200e+00
1.422500000000e+02 -6.064863807221e-03 7.917845847089e-05 8.157632063920e+00
1.425000000000e+02 -6.093075309420e-03 7.944029198248e-05 8.127332812850e+00
1.427500000000e+02 -6.119077831599e-03 7.970677050984e-05 8.096202995730e+00
1.430000000000e+02 -6.142514793677e-03 7.997644909236e-05 8.064303445308e+00
1.432500000000e+02 -6.163017984646e-03 8.024763371159e-05 8.031696393003e+00
1.435000000000e+02 -6.180215398025e-03 8.051839010031e-05 7.998445092574e+00
1.437500000000e+02 -6.193739890479e-03 8.078657162947e-05 7.964613411159e+00
1.440000000000e+02 -6.203238668076e-03 8.104993216337e-05 7.930265423252e+00
1.442500000000e+02 -6.208383299798e-03 8.130613864840e-05 7.895464993640e+00
1.445000000000e+02 -6.208879597550e-03 8.155280377559e-05 7.860275365333e+00
1.447500000000e+02 -6.204477005824e-03 8.178751944729e-05 7.824758768221e+00
1.450000000000e+02 -6.194977971621e-03 8.200796012497e-05 7.788976027387e+00
1.452500000000e+02 -6.180246450725e-03 8.221196370697e-05 7.752986204595e+00
1.455000000000e+02 -6.160215195600e-03 8.239758428452e-05 7.716846241746e+00
1.457500000000e+02 -6.134891507439e-03 8.256314213223e-05 7.680610639652e+00
1.460000000000e+02 -6.104361589574e-03 8.270724651788e-05 7.644331139366e+00
1.462500000000e+02 -6.068792963216e-03 8.282884305533e-05 7.608056439935e+00
1.465000000000e+02 -6.028434977007e-03 8.292737968393e-05 7.571831919305e+00
1.467500000000e+02 -5.983617329128e-03 8.300267260336e-05 7.535699394218e+00
1.470000000000e+02 -5.934746823903e-03 8.305494896191e-05 7.499696886117e+00
1.472500000000e+02 -5.882301996182e-03 8.308490711947e-05 7.463858430137e+00
1.475000000000e+02 -5.826826293993e-03 8.309355314415e-05 7.428213893284e+00
1.477500000000e+02 -5.768919614251e-03 8.308225791406e-05 7.392788839449e+00
1.480000000000e+02 -5.709228458613e-03 8.305276377318e-05 7.357604407821e+00
1.482500000000e+02 -5.648435035066e-03 8.300711990766e-05 7.322677233303e+00
1.485000000000e+02 -5.587246309462e-03 8.294762552283e-05 7.288019397057e+00
1.487500000000e+02 -5.526382733338e-03 8.287677571014e-05 7.253638396004e+00
1.490000000000e+02 -5.466566911843e-03 8.279720784940e-05 7.219537157805e+00
1.492500000000e+02 -5.408512954588e-03 8.271164830156e-05 7.185714066526e+00
1.495000000000e+02 -5.352916492917e-03 8.262286068578e-05 7.152163027004e+00
1.497500000000e+02 -5.300445728482e-03 8.253359830804e-05 7.118873555314e+00
1.500000000000e+02 -5.251733713153e-03 8.244656248263e-05 7.085830887419e+00
1.502500000000e+02 -5.207371890186e-03 8.236436731243e-05 7.053016126107e+00
1.505000000000e+02 -5.167905062015e-03 8.228951733669e-05 7.020406417075e+00
1.507500000000e+02 -5.133827661219e-03 8.222437658079e-05 6.987975147890e+00
1.510000000000e+02 -5.105581226457e-03 8.217114566619e-05 6.955692186926e+00
1.512500000000e+02 -5.083552940751e-03 8.213187004208e-05 6.923524152470e+00
1.515000000000e+02 -5.068074928413e-03 8.210843276013e-05 6.891434703984e+00
1.517500000000e+02 -5.059424185272e-03 8.210255916699e-05 6.859384868528e+00
1.520000000000e+02 -5.057822793420e-03 8.211579172879e-05 6.827333386825e+00
1.522500000000e+02 -5.063438247836e-03 8.214949285421e-05 6.795237077695e+00
1.525000000000e+02 -5.076383651660e-03 8.220486969643e-05 6.763051214456e+00
1.527500000000e+02 -5.096717687403e-03 8.228296802659e-05 6.730729906335e+00
1.530000000000e+02 -5.124444182644e-03 8.238464968291e-05 6.698226472097e+00
1.532500000000e+02 -5.159511391260e-03 8.251058074096e-05 6.665493804703e+00
1.535000000000e+02 -5.201810877802e-03 8.266122035941e-05 6.632484714359e+00
1.537500000000e+02 -5.251176145848e-03 8.283679067000e-05 6.599152246477e+00
1.540000000000e+02 -5.307381078104e-03 8.303727215470e-05 6.565449969668e+00
1.542500000000e+02 -5.370138389954e-03 8.326240041123e-05 6.531332231008e+00
1.545000000000e+02 -5.439098170294e-03 8.351162247336e-05 6.496754377177e+00
1.547500000000e+02 -5.513846755117e-03 8.378405140538e-05 6.461672940944e+00
1.550000000000e+02 -5.593906181009e-03 8.407843204106e-05 6.426045794129e+00
1.552500000000e+02 -5.678734301668e-03 8.439315993591e-05 6.389832268733e+00
1.555000000000e+02 -5.767725718124e-03 8.472628015985e-05 6.352993249491e+00
1.557500000000e+02 -5.860213610916e-03 8.507543780306e-05 6.315491238450e+00
1.560000000000e+02 -5.955472576029e-03 8.543787397183e-05 6.277290401298e+00
1.562500000000e+02 -6.052722643352e-03 8.581045211992e-05 6.238356592777e+00
1.565000000000e+02 -6.151134429484e-03 8.618968572485e-05 6.198657368510e+00
1.567500000000e+02 -6.249835374361e-03 8.657175240370e-05 6.158161991344e+00
1.570000000000e+02 -6.347917044019e-03 8.695242380921e-05 6.116841436429e+00
1.572500000000e+02 -6.444443461766e-03 8.732718898208e-05 6.074668393783e+00
1.575000000000e+02 -6.538460395731e-03 8.769132539974e-05 6.031617285325e+00
1.577500000000e+02 -6.629005451417e-03 8.803992944062e-05 5.987664296702e+00
1.580000000000e+02 -6.715118778516e-03 8.836795899872e-05 5.942787420151e+00
1.582500000000e+02 -6.795854155848e-03 8.867031423057e-05 5.896966530791e+00
1.585000000000e+02 -6.870290439668e-03 8.894192070091e-05 5.850183474983e+00
1.587500000000e+02 -6.937543132690e-03 8.917780049555e-05 5.802422190266e+00
1.590000000000e+02 -6.996775847123e-03 8.937315307325e-05 5.753668847862e+00
1.592500000000e+02 -7.047211314759e-03 8.952343491916e-05 5.703912004145e+00
1.595000000000e+02 -7.088141851709e-03 8.962443685717e-05 5.653142778941e+00
1.597500000000e+02 -7.118939130274e-03 8.967235805288e-05 5.601355025835e+00
1.600000000000e+02 -7.139063014198e-03 8.966387273499e-05 5.548545516991e+00
1.602500000000e+02 -7.148069006453e-03 8.959618691129e-05 5.494714106740e+00
1.605000000000e+02 -7.145614377603e-03 8.946708766061e-05 5.439863890534e+00
1.607500000000e+02 -7.131462735165e-03 8.927497244840e-05 5.384001344689e+00
1.610000000000e+02 -7.105486808749e-03 8.901888701657e-05 5.327136432594e+00
1.612500000000e+02 -7.067669706961e-03 8.869851515755e-05 5.269282698356e+00
1.615000000000e+02 -7.018104329973e-03 8.831417174487e-05 5.210457317418e+00
1.617500000000e+02 -6.956991273051e-03 8.786678122066e-05 5.150681133545e+00
1.620000000000e+02 -6.884635033274e-03 8.735782760785e-05 5.089978654836e+00
1.622500000000e+02 -6.801438980097e-03 8.678932403752e-05 5.028378038813e+00
1.625000000000e+02 -6.707898882106e-03 8.616378475129e-05 4.965911041884e+00
1.627500000000e+02 -6.604595591185e-03 8.548410678860e-05 4.902612962103e+00
1.630000000000e+02 -6.492186936456e-03 8.475351465673e-05 4.838522556928e+00
1.632500000000e+02 -6.371399151105e-03 8.397550016731e-05 4.773681947890e+00
1.635000000000e+02 -6.243018095623e-03 8.315375001572e-05 4.708136519606e+00
1.637500000000e+02 -6.107880424948e-03 8.229203986829e-05 4.641934798697e+00
1.640000000000e+02 -5.966865055714e-03 8.139422234191e-05 4.575128333484e+00
1.642500000000e+02 -5.820884783920e-03 8.046416807980e-05 4.507771554760e+00
1.645000000000e+02 -5.670878433939e-03 7.950571644866e-05 4.439921637540e+00
1.647500000000e+02 -5.517803441345e-03 7.852264045802e-05 4.371638347759e+00
1.650000000000e+02 -5.362628920770e-03 7.751862263505e-05 4.302983881007e+00
1.652500000000e+02 -5.206329193422e-03 7.649724097952e-05 4.234022695724e+00
1.655000000000e+02 -5.049877624800e-03 7.546196190142e-05 4.164821331679e+00
1.657500000000e+02 -4.894240728113e-03 7.441614079284e-05 4.095448216981e+00
1.660000000000e+02 -4.740372418996e-03 7.336302762326e-05 4.025973466745e+00
1.662500000000e+02 -4.589208239569e-03 7.230577505382e-05 3.956468664931e+00
1.665000000000e+02 -4.441659464064e-03 7.124744655224e-05 3.887006633517e+00
1.667500000000e+02 -4.298607013419e-03 7.019103003855e-05 3.817661191255e+00
1.670000000000e+02 -4.160895087175e-03 6.913943996603e-05 3.748506893688e+00
1.672500000000e+02 -4.029324496414e-03 6.809551828363e-05 3.679618758960e+00
1.675000000000e+02 -3.904645733573e-03 6.706203122664e-05 3.611071975703e+00
1.677500000000e+02 -3.787551834210e-03 6.604165912857e-05 3.542941592706e+00
1.680000000000e+02 -3.678671150711e-03 6.503697934285e-05 3.475302189615e+00
1.682500000000e+02 -3.578560071608e-03 6.405044341998e-05 3.408227531783e+00
1.685000000000e+02 -3.487695984542e-03 6.308434967839e-05 3.341790208333e+00
1.687500000000e+02 -3.406470565872e-03 6.214081329703e-05 3.276061259279e+00
1.690000000000e+02 -3.335183639431e-03 6.122172863782e-05 3.211109795472e+00
1.692500000000e+02 -3.274037795128e-03 6.032873362025e-05 3.147002617720e+00
1.695000000000e+02 -3.223133978934e-03 5.946317456373e-05 3.083803842395e+00
1.697500000000e+02 -3.182468198148e-03 5.862607449941e-05 3.021574541830e+00
1.700000000000e+02 -3.151929507161e-03 5.781810214431e-05 2.960372408541e+00
1.702500000000e+02 -3.131299415949e-03 5.703954779668e-05 2.900251452271e+00
1.705000000000e+02 -3.120252857429e-03 5.629031255847e-05 2.841261739797e+00
1.707500000000e+02 -3.118360550890e-03 5.556989920433e-05 2.783449183699e+00
1.710000000000e+02 -3.125092961771e-03 5.487740989557e-05 2.726855389843e+00
1.712500000000e+02 -3.139825726060e-03 5.421155266336e-05 2.671517566818e+00
1.715000000000e+02 -3.161846661307e-03 5.357065936448e-05 2.617468502835e+00
1.717500000000e+02 -3.190363984682e-03 5.295271531319e-05 2.564736607522e+00
1.720000000000e+02 -3.224515785912e-03 5.235539272250e-05 2.513346022773e+00
1.722500000000e+02 -3.263380454097e-03 5.177609098486e-05 2.463316791840e+00
1.725000000000e+02 -3.305988024121e-03 5.121198321156e-05 2.414665087685e+00
1.727500000000e+02 -3.351332127806e-03 5.066006759200e-05 2.367403486462e+00
1.730000000000e+02 -3.398382413537e-03 5.011722300929e-05 2.321541277851e+00
1.732500000000e+02 -3.446097192475e-03 4.958026613933e-05 2.277084804824e+00
1.735000000000e+02 -3.493436130244e-03 4.904601050018e-05 2.234037815737e+00
1.737500000000e+02 -3.539372724795e-03 4.851132389974e-05 2.192401819033e+00
1.740000000000e+02 -3.582906415260e-03 4.797318489355e-05 2.152176434292e+00
1.742500000000e+02 -3.623074247321e-03 4.742873751487e-05 2.113359722620e+00
1.745000000000e+02 -3.658961813928e-03 4.687534232381e-05 2.075948490947e+00
1.747500000000e+02 -3.689713305485e-03 4.631062259322e-05 2.039938569178e+00
1.750000000000e+02 -3.714540668014e-03 4.573250135595e-05 2.005325043860e+00
1.752500000000e+02 -3.732731681372e-03 4.513922170282e-05 1.972102460900e+00
1.755000000000e+02 -3.743656907984e-03 4.452943977895e-05 1.940264981102e+00
1.757500000000e+02 -3.746775483165e-03 4.390219470757e-05 1.909806505930e+00
1.760000000000e+02 -3.741639898531e-03 4.325694225141e-05 1.880720760531e+00
1.762500000000e+02 -3.727899629442e-03 4.259351790548e-05 1.853001353638e+00
1.765000000000e+02 -3.705303733168e-03 4.191218576247e-05 1.826641804478e+00
1.767500000000e+02 -3.673702184850e-03 4.121363638790e-05 1.801635556915e+00
1.770000000000e+02 -3.633046391477e-03 4.049896940647e-05 1.777975971758e+00
1.772500000000e+02 -3.583388686679e-03 3.976967741229e-05 1.755656317380e+00
1.775000000000e+02 -3.524881183532e-03 3.902762746033e-05 1.734669749175e+00
1.777500000000e+02 -3.457773693769e-03 3.827503653062e-05 1.715009295142e+00
1.780000000000e+02 -3.382411125903e-03 3.751444346958e-05 1.696667837989e+00
1.782500000000e+02 -3.299230125764e-03 3.674867792644e-05 1.679638106899e+00
1.785000000000e+02 -3.208755207765e-03 3.598082730552e-05 1.663912667814e+00
1.787500000000e+02 -3.111594240951e-03 3.521420110758e-05 1.649483920889e+00
1.790000000000e+02 -3.008433451008e-03 3.445229566282e-05 1.636344092821e+00
1.792500000000e+02 -2.900031840623e-03 3.369875734083e-05 1.624485227092e+00
1.795000000000e+02 -2.787215051089e-03 3.295734709968e-05 1.613899163015e+00
1.797500000000e+02 -2.670868607236e-03 3.223190487583e-05 1.604577498705e+00
1.800000000000e+02 -2.551930480210e-03 3.152631549924e-05 1.596511534101e+00
1.802500000000e+02 -2.431382967872e-03 3.084447452492e-05 1.589692186358e+00
1.805000000000e+02 -2.310243872898e-03 3.019025546400e-05 1.584109875688e+00
1.807500000000e+02 -2.189556995982e-03 2.956747704561e-05 1.579754377197e+00
1.810000000000e+02 -2.070381947738e-03 2.897987133882e-05 1.576614638586e+00
1.812500000000e+02 -1.953783348968e-03 2.843105092842e-05 1.574678564353e+00
1.815000000000e+02 -1.840819463782e-03 2.792447596173e-05 1.573932770337e+00
1.817500000000e+02 -1.732530399555e-03 2.746341997942e-05 1.574362313973e+00
1.820000000000e+02 -1.629925963234e-03 2.705093417760e-05 1.575950410742e+00
1.822500000000e+02 -1.533973392425e-03 2.668980987117e-05 1.578678145384e+00
1.825000000000e+02 -1.445585100616e-03 2.638253953477e-05 1.582524192437e+00
1.827500000000e+02 -1.365606671431e-03 2.613127633422e-05 1.587464558200e+00
1.830000000000e+02 -1.294805273196e-03 2.593779215213e-05 1.593472361781e+00
1.832500000000e+02 -1.233858796645e-03 2.580343632613e-05 1.600517666017e+00
1.835000000000e+02 -1.183345909258e-03 2.572909516413e-05 1.608567374531e+00
1.837500000000e+02 -1.143737283301e-03 2.571515353159e-05 1.617585205860e+00
1.840000000000e+02 -1.115388225329e-03 2.576146114486e-05 1.627531754422e+00
1.842500000000e+02 -1.098532919027e-03 2.586730523396e-05 1.638364643022e+00
1.845000000000e+02 -1.093280415351e-03 2.603138943885e-05 1.650038773743e+00
1.847500000000e+02 -1.099612553372e-03 2.625182480476e-05 1.662506670976e+00
1.850000000000e+02 -1.117383849630e-03 2.652612929163e-05 1.675718915780e+00
1.852500000000e+02 -1.146323405901e-03 2.685124200311e-05 1.689624661562e+00
1.855000000000e+02 -1.186038806544e-03 2.722354930654e-05 1.704172219355e+00
1.857500000000e+02 -1.236021929620e-03 2.763892443419e-05 1.719309698597e+00
1.860000000000e+02 -1.295656555502e-03 2.809278172047e-05 1.734985684519e+00
1.862500000000e+02 -1.364227587360e-03 2.858014199675e-05 1.751149938457e+00
1.865000000000e+02 -1.440931695093e-03 2.909570974827e-05 1.767754096773e+00
1.867500000000e+02 -1.524889141678e-03 2.963395974234e-05 1.784752352524e+00
1.870000000000e+02 -1.615156555323e-03 3.018923102666e-05 1.802102105917e+00
1.872500000000e+02 -1.710740395040e-03 3.075582147677e-05 1.819764560631e+00
1.875000000000e+02 -1.810610870074e-03 3.132808222039e-05 1.837705262765e+00
1.877500000000e+02 -1.913715986537e-03 3.190055085628e-05 1.855894562976e+00
1.880000000000e+02 -2.018995608456e-03 3.246801689005e-05 1.874308004870e+00
1.882500000000e+02 -2.125395234003e-03 3.302561499499e-05 1.892926626973e+00
1.885000000000e+02 -2.231879389781e-03 3.356891106560e-05 1.911737185445e+00
1.887500000000e+02 -2.337444291423e-03 3.409398230583e-05 1.930732296554e+00
1.890000000000e+02 -2.441129709212e-03 3.459746889717e-05 1.949910501170e+00
1.892500000000e+02 -2.542029938575e-03 3.507660780419e-05 1.969276263857e+00
1.895000000000e+02 -2.639303626486e-03 3.552929199499e-05 1.988839906159e+00
1.897500000000e+02 -2.732182458055e-03 3.595408479204e-05 2.008617487779e+00
1.900000000000e+02 -2.819978628756e-03 3.635022344356e-05 2.028630640172e+00
1.902500000000e+02 -2.902091028594e-03 3.671761178803e-05 2.048906357580e+00
1.905000000000e+02 -2.978010088683e-03 3.705680007327e-05 2.069476755136e+00
1.907500000000e+02 -3.047321267802e-03 3.736895261203e-05 2.090378792537e+00
1.910000000000e+02 -3.109707199408e-03 3.765580442139e-05 2.111653970122e+00
1.912500000000e+02 -3.164948491474e-03 3.791960962332e-05 2.133347993695e+00
1.915000000000e+02 -3.212923238457e-03 3.816308102197e-05 2.155510410252e+00
1.917500000000e+02 -3.253605290837e-03 3.838932476899e-05 2.178194210024e+00
1.920000000000e+02 -3.287061372324e-03 3.860177077644e-05 2.201455392803e+00
1.922500000000e+02 -3.313447117669e-03 3.880410179979e-05 2.225352495377e+00
1.925000000000e+02 -3.333002139973e-03 3.900018087843e-05 2.249946075303e+00
1.927500000000e+02 -3.346044189651e-03 3.919397151603e-05 2.275298152545e+00
1.930000000000e+02 -3.352962586532e-03 3.938948769916e-05 2.301471603414e+00
1.932500000000e+02 -3.354211016099e-03 3.959073125639e-05 2.328529516171e+00
1.935000000000e+02 -3.350299758025e-03 3.980161417580e-05 2.356534503118e+00
1.937500000000e+02 -3.341787428540e-03 4.002590651811e-05 2.385547988071e+00
1.940000000000e+02 -3.329272543054e-03 4.026719046415e-05 2.415629465857e+00
1.942500000000e+02 -3.313384909266e-03 4.052882085628e-05 2.446835756973e+00
1.945000000000e+02 -3.294776994484e-03 4.081389139493e-05 2.479220268383e+00
1.947500000000e+02 -3.274115411445e-03 4.112519230956e-05 2.512832267063e+00
1.950000000000e+02 -3.252072498086e-03 4.146517573864e-05 2.547716200882e+00
1.952500000000e+02 -3.229318351792e-03 4.183595741133e-05 2.583911059722e+00
1.955000000000e+02 -3.206513271685e-03 4.223929627212e-05 2.621449811346e+00
1.957500000000e+02 -3.184300741940e-03 4.267658330909e-05 2.660358917977e+00
1.960000000000e+02 -3.163301003131e-03 4.314883603160e-05 2.700657935975e+00
1.962500000000e+02 -3.144105202776e-03 4.365668803272e-05 2.742359223896e+00
1.965000000000e+02 -3.127270252157e-03 4.420042890127e-05 2.785467750095e+00
1.967500000000e+02 -3.113314376069e-03 4.477999095584e-05 2.829981013181e+00
1.970000000000e+02 -3.102713415285e-03 4.539495650843e-05 2.875889059724e+00
1.972500000000e+02 -3.095897773737e-03 4.604458161547e-05 2.923174614210e+00
1.975000000000e+02 -3.093250054094e-03 4.672781487333e-05 2.971813299438e+00
1.977500000000e+02 -3.095103309330e-03 4.744333317058e-05 3.021773950377e+00
1.980000000000e+02 -3.101739913458e-03 4.818954010249e-05 3.073018996531e+00
1.982500000000e+02 -3.113390994285e-03 4.896460439296e-05 3.125504918421e+00
1.985000000000e+02 -3.130236415633e-03 4.976650620006e-05 3.179182753165e+00
1.987500000000e+02 -3.152405205851e-03 5.059306274957e-05 3.233998641407e+00
1.990000000000e+02 -3.179976380224e-03 5.144195680737e-05 3.289894402544e+00
1.992500000000e+02 -3.212980115836e-03 5.231076859069e-05 3.346808126132e+00
1.995000000000e+02 -3.251399260973e-03 5.319700862150e-05 3.404674772893e+00
1.997500000000e+02 -3.295171098964e-03 5.409815107857e-05 3.463426765773e+00
2.000000000000e+02 -3.344189341799e-03 5.501166133490e-05 3.522994577704e+00
2.002500000000e+02 -3.398306330206e-03 5.593502114953e-05 3.583307299134e+00
2.005000000000e+02 -3.457335411905e-03 5.686575419303e-05 3.644293185332e+00
2.007500000000e+02 -3.521053427496e-03 5.780144708883e-05 3.705880179766e+00
2.010000000000e+02 -3.589203311666e-03 5.873976684304e-05 3.767996411274e+00
2.012500000000e+02 -3.661496845715e-03 5.967847923127e-05 3.830570667948e+00
2.015000000000e+02 -3.737617355768e-03 6.061545699770e-05 3.893532839854e+00
2.017500000000e+02 -3.817222492387e-03 6.154867503985e-05 3.956814342175e+00
2.020000000000e+02 -3.899947024540e-03 6.247623758365e-05 4.020348514790e+00
2.022500000000e+02 -3.985405517530e-03 6.339639138656e-05 4.084070996025e+00
2.025000000000e+02 -4.073195226209e-03 6.430749144445e-05 4.147920082289e+00
2.027500000000e+02 -4.162898861285e-03 6.520802171472e-05 4.211837061497e+00
2.030000000000e+02 -4.254087485325e-03 6.609657537526e-05 4.275766532195e+00
2.032500000000e+02 -4.346323471730e-03 6.697183031903e-05 4.339656695887e+00
2.035000000000e+02 -4.439163358137e-03 6.783258402121e-05 4.403459630614e+00
2.037500000000e+02 -4.532160842323e-03 6.867773535352e-05 4.467131532862e+00
2.040000000000e+02 -4.624869801212e-03 6.950627385147e-05 4.530632931674e+00
2.042500000000e+02 -4.716847293773e-03 7.031727312498e-05 4.593928863579e+00
2.045000000000e+02 -4.807656647571e-03 7.110988485540e-05 4.656989005442e+00
2.047500000000e+02 -4.896870583398e-03 7.188333252270e-05 4.719787760291e+00
2.050000000000e+02 -4.984074300412e-03 7.263690534454e-05 4.782304287726e+00
2.052500000000e+02 -5.068868526378e-03 7.336994653742e-05 4.844522475865e+00
2.055000000000e+02 -5.150872478608e-03 7.408185398239e-05 4.906430851805e+00
2.057500000000e+02 -5.229726768535e-03 7.477207986034e-05 4.968022426734e+00
2.060000000000e+02 -5.305096163391e-03 7.544010977520e-05 5.029294477798e+00
2.062500000000e+02 -5.376672220899e-03 7.608545690199e-05 5.090248267242e+00
2.065000000000e+02 -5.444175674711e-03 7.670765731707e-05 5.150888703943e+00
2.067500000000e+02 -5.507358804209e-03 7.730626423111e-05 5.211223953513e+00
2.070000000000e+02 -5.566007554328e-03 7.788084215479e-05 5.271265004542e+00
2.072500000000e+02 -5.619943617878e-03 7.843096592910e-05 5.331025202342e+00
2.075000000000e+02 -5.669026221691e-03 7.895621442558e-05 5.390519759008e+00
2.077500000000e+02 -5.713153882396e-03 7.945616947092e-05 5.449765254476e+00
2.080000000000e+02 -5.752265800006e-03 7.993041831211e-05 5.508779136541e+00
2.082500000000e+02 -5.786343222358e-03 8.037856659687e-05 5.567579235415e+00
2.085000000000e+02 -5.815410480013e-03 8.080024652835e-05 5.626183299300e+00
2.087500000000e+02 -5.839535759798e-03 8.119512847676e-05 5.684608561022e+00
2.090000000000e+02 -5.858831714004e-03 8.156293664294e-05 5.742871345572e+00
2.092500000000e+02 -5.873455526560e-03 8.190346702985e-05 5.800986717775e+00
2.095000000000e+02 -5.883608766969e-03 8.221660808888e-05 5.858968180730e+00
2.097500000000e+02 -5.889536639164e-03 8.250236209939e-05 5.916827419759e+00
2.100000000000e+02 -5.891526692933e-03 8.276086637685e-05 5.974574093842e+00
2.102500000000e+02 -5.889907039061e-03 8.299241518547e-05 6.032215676052e+00
2.105000000000e+02 -5.885043727131e-03 8.319747784966e-05 6.089757331649e+00
2.107500000000e+02 -5.877337564521e-03 8.337671831041e-05 6.147201840216e+00
2.110000000000e+02 -5.867220086728e-03 8.353100758643e-05 6.204549547937e+00
2.112500000000e+02 -5.855148831298e-03 8.366142136240e-05 6.261798352054e+00
2.115000000000e+02 -5.841601853846e-03 8.376924945488e-05 6.318943707857e+00
2.117500000000e+02 -5.827071593159e-03 8.385599745167e-05 6.375978660756e+00
2.120000000000e+02 -5.812058066759e-03 8.392337290616e-05 6.432893891660e+00
2.122500000000e+02 -5.797061562121e-03 8.397326803247e-05 6.489677776410e+00
2.125000000000e+02 -5.782574865725e-03 8.400773666034e-05 6.546316460852e+00
2.127500000000e+02 -5.769075212303e-03 8.402896487644e-05 6.602793941576e+00
2.130000000000e+02 -5.757016083911e-03 8.403923673497e-05 6.659092158029e+00
2.132500000000e+02 -5.746819012461e-03 8.404089475142e-05 6.715191094336e+00
2.135000000000e+02 -5.738865642861e-03 8.403629731832e-05 6.771068888448e+00
2.137500000000e+02 -5.733490107342e-03 8.402777427385e-05 6.826701956560e+00
2.140000000000e+02 -5.730972078636e-03 8.401758064933e-05 6.882065125365e+00
2.142500000000e+02 -5.731530685757e-03 8.400785549048e-05 6.937131780371e+00
2.145000000000e+02 -5.735319393730e-03 8.400057956229e-05 6.991874028431e+00
2.147500000000e+02 -5.742422003560e-03 8.399753727550e-05 7.046262876636e+00
2.150000000000e+02 -5.752849985236e-03 8.400028209096e-05 7.100268428173e+00
2.152500000000e+02 -5.766541183640e-03 8.401010620696e-05 7.153860095593e+00
2.155000000000e+02 -5.783360126169e-03 8.402802776664e-05 7.207006829299e+00
2.157500000000e+02 -5.803099751725e-03 8.405479947357e-05 7.259677364978e+00
2.160000000000e+02 -5.825484675505e-03 8.409087620695e-05 7.311840481780e+00
2.162500000000e+02 -5.850175865881e-03 8.413641524674e-05 7.363465273424e+00
2.165000000000e+02 -5.876776695377e-03 8.419129290788e-05 7.414521426623e+00
2.167500000000e+02 -5.904840210945e-03 8.425510584059e-05 7.464979501849e+00
2.170000000000e+02 -5.933877351697e-03 8.432720928808e-05 7.514811213917e+00
2.172500000000e+02 -5.963366024408e-03 8.440674791094e-05 7.563989702612e+00
2.175000000000e+02 -5.992760882667e-03 8.449268254943e-05 7.612489788950e+00
2.177500000000e+02 -6.021503647990e-03 8.458377467760e-05 7.660288211585e+00
2.180000000000e+02 -6.049033342138e-03 8.467868358258e-05 7.707363833315e+00
2.182500000000e+02 -6.074796725445e-03 8.477602043264e-05 7.753697815051e+00
2.185000000000e+02 -6.098258492164e-03 8.487430010415e-05 7.799273748461e+00
2.187500000000e+02 -6.118911107518e-03 8.497199692098e-05 7.844077744772e+00
2.190000000000e+02 -6.136284213583e-03 8.506758284371e-05 7.888098473782e+00
2.192500000000e+02 -6.149953311537e-03 8.515959585742e-05 7.931327151794e+00
2.195000000000e+02 -6.159547775022e-03 8.524657995385e-05 7.973757476301e+00
2.197500000000e+02 -6.164757887721e-03 8.532711153514e-05 8.015385508705e+00
2.200000000000e+02 -6.165341102402e-03 8.539989582454e-05 8.056209506324e+00
2.202500000000e+02 -6.161127357975e-03 8.546376334523e-05 8.096229705909e+00
2.205000000000e+02 -6.152023184472e-03 8.551768089513e-05 8.135448066552e+00
2.207500000000e+02 -6.138014972577e-03 8.556076527461e-05 8.173867972010e+00
2.210000000000e+02 -6.119170910649e-03 8.559229542146e-05 8.211493905967e+00
2.212500000000e+02 -6.095642087081e-03 8.561172182373e-05 8.248331099922e+00
2.215000000000e+02 -6.067662267250e-03 8.561867519000e-05 8.284385169412e+00
2.217500000000e+02 -6.035546809113e-03 8.561297323822e-05 8.319661737806e+00
2.220000000000e+02 -5.999690219784e-03 8.559462555105e-05 8.354166064213e+00
2.222500000000e+02 -5.960562771697e-03 8.556383774599e-05 8.387902672835e+00
2.225000000000e+02 -5.918705754180e-03 8.552101259762e-05 8.420875000193e+00
2.227500000000e+02 -5.874725750465e-03 8.546675111862e-05 8.453085055520e+00
2.230000000000e+02 -5.829287640658e-03 8.540185137929e-05 8.484533110547e+00
2.232500000000e+02 -5.783106657448e-03 8.532730670230e-05 8.515217412136e+00
2.235000000000e+02 -5.736939359993e-03 8.524430241832e-05 8.545133933289e+00
2.237500000000e+02 -5.691573767864e-03 8.515421091926e-05 8.574276154648e+00
2.240000000000e+02 -5.647818667910e-03 8.505858550265e-05 8.602634887858e+00
2.242500000000e+02 -5.606492290622e-03 8.495915159612e-05 8.630198137945e+00
2.245000000000e+02 -5.568410416686e-03 8.485779601081e-05 8.656951003326e+00
2.247500000000e+02 -5.534374119299e-03 8.475655262583e-05 8.682875618539e+00
2.250000000000e+02 -5.505157311415e-03 8.465758490639e-05 8.707951135810e+00
2.252500000000e+02 -5.481494117204e-03 8.456315758687e-05 8.732153743142e+00
2.255000000000e+02 -5.464066414514e-03 8.447560698568e-05 8.755456722243e+00
2.257500000000e+02 -5.453491748027e-03 8.439735174551e-05 8.777830542295e+00
2.260000000000e+02 -5.450311597087e-03 8.433081887213e-05 8.799242988270e+00
2.262500000000e+02 -5.454980424362e-03 8.427839953065e-05 8.819659325849e+00
2.265000000000e+02 -5.467855640121e-03 8.424242777913e-05 8.839042499631e+00
2.267500000000e+02 -5.489188459182e-03 8.422507878414e-05 8.857353364744e+00
2.270000000000e+02 -5.519116214843e-03 8.422832002292e-05 8.874550951530e+00
2.272500000000e+02 -5.557656081651e-03 8.425396963288e-05 8.890592761230e+00
2.275000000000e+02 -5.604700238217e-03 8.430355742012e-05 8.905435092452e+00
2.277500000000e+02 -5.660013086543e-03 8.437827279614e-05 8.919033395793e+00
2.280000000000e+02 -5.723230212572e-03 8.447895645450e-05 8.931342655017e+00
2.282500000000e+02 -5.793859374503e-03 8.460597940838e-05 8.942317792099e+00
2.285000000000e+02 -5.871283708608e-03 8.475921543466e-05 8.951914091657e+00
2.287500000000e+02 -5.954766838576e-03 8.493814146582e-05 8.960087645041e+00
2.290000000000e+02 -6.043460323483e-03 8.514179223626e-05 8.966795804282e+00
2.292500000000e+02 -6.136413071889e-03 8.536869975254e-05 8.971997645353e+00
2.295000000000e+02 -6.232582616749e-03 8.561685243350e-05 8.975654433721e+00
2.297500000000e+02 -6.330848263556e-03 8.588377695576e-05 8.977730086434e+00
2.300000000000e+02 -6.430025808865e-03 8.616660639529e-05 8.978191624728e+00
2.302500000000e+02 -6.528883757099e-03 8.646209312210e-05 8.977009610281e+00
2.305000000000e+02 -6.626160693975e-03 8.676667028562e-05 8.974158555338e+00
2.307500000000e+02 -6.720583587557e-03 8.707649604722e-05 8.969617306378e+00
2.310000000000e+02 -6.810886652642e-03 8.738752310203e-05 8.963369383451e+00
2.312500000000e+02 -6.895830486909e-03 8.769558940613e-05 8.955403274938e+00
2.315000000000e+02 -6.974221177023e-03 8.799649822430e-05 8.945712677578e+00
2.317500000000e+02 -7.044928937884e-03 8.828609082828e-05 8.934296671719e+00
2.320000000000e+02 -7.106906139978e-03 8.856032376303e-05 8.921159833574e+00
2.322500000000e+02 -7.159204146797e-03 8.881534333241e-05 8.906312268909e+00
2.325000000000e+02 -7.200988741569e-03 8.904755398748e-05 8.889769568882e+00
2.327500000000e+02 -7.231554106314e-03 8.925367835932e-05 8.871552692376e+00
2.330000000000e+02 -7.250334545610e-03 8.943083040575e-05 8.851687759875e+00
2.332500000000e+02 -7.256914425703e-03 8.957657248601e-05 8.830205780293e+00
2.335000000000e+02 -7.251035472843e-03 8.968893952482e-05 8.807142295856e+00
2.337500000000e+02 -7.232602004235e-03 8.976644942263e-05 8.782536972048e+00
2.340000000000e+02 -7.201683277689e-03 8.980816544338e-05 8.756433123022e+00
2.342500000000e+02 -7.158513499424e-03 8.981376309544e-05 8.728877198578e+00
2.345000000000e+02 -7.103489267251e-03 8.978339977503e-05 8.699918239102e+00
2.347500000000e+02 -7.037164214964e-03 8.971788518131e-05 8.669607305919e+00
2.350000000000e+02 -6.960241781006e-03 8.961852167252e-05 8.637996914498e+00
2.352500000000e+02 -6.873565544258e-03 8.948708022688e-05 8.605140467457e+00
2.355000000000e+02 -6.778107823072e-03 8.932585537394e-05 8.571091715486e+00
2.357500000000e+02 -6.674955964224e-03 8.913764545221e-05 8.535904242928e+00
2.360000000000e+02 -6.565297728874e-03 8.892560739474e-05 8.499630998485e+00
2.362500000000e+02 -6.450405318199e-03 8.869330246297e-05 8.462323874586e+00
2.365000000000e+02 -6.331618094772e-03 8.844457536022e-05 8.424033337240e+00
2.367500000000e+02 -6.210324568501e-03 8.818352265075e-05 8.384808119313e+00
2.370000000000e+02 -6.087944087487e-03 8.791445988510e-05 8.344694967547e+00
2.372500000000e+02 -5.965908493317e-03 8.764182990176e-05 8.303738453727e+00
2.375000000000e+02 -5.845643886279e-03 8.737017824481e-05 8.261980838874e+00
2.377500000000e+02 -5.728552785220e-03 8.710405912951e-05 8.219461995667e+00
2.380000000000e+02 -5.615997024109e-03 8.684795719197e-05 8.176219378509e+00
2.382500000000e+02 -5.509281591844e-03 8.660624918624e-05 8.132288039859e+00
2.385000000000e+02 -5.409639348912e-03 8.638315350296e-05 8.087700686504e+00
2.387500000000e+02 -5.318217179616e-03 8.618266166985e-05 8.042487768113e+00
2.390000000000e+02 -5.236063209512e-03 8.600847257373e-05 7.996677593718e+00
2.392500000000e+02 -5.164115871019e-03 8.586397196292e-05 7.950296467602e+00
2.395000000000e+02 -5.103194117646e-03 8.575218455362e-05 7.903368839799e+00
2.397500000000e+02 -5.053989448138e-03 8.567573125373e-05 7.855917463807e+00
2.400000000000e+02 -5.017059545543e-03 8.563679347651e-05 7.807963556966e+00
2.402500000000e+02 -4.992823239053e-03 8.563708226772e-05 7.759526957536e+00
2.405000000000e+02 -4.981557317514e-03 8.567781272653e-05 7.710626274905e+00
2.407500000000e+02 -4.983394949677e-03 8.575968300412e-05 7.661279030187e+00
2.410000000000e+02 -4.998325350614e-03 8.588285592326e-05 7.611501782973e+00
2.412500000000e+02 -5.026195228219e-03 8.604695100775e-05 7.561310245147e+00
2.415000000000e+02 -5.066711706593e-03 8.625102595072e-05 7.510719380614e+00
2.417500000000e+02 -5.119446358982e-03 8.649360191601e-05 7.459743490141e+00
2.420000000000e+02 -5.183840902008e-03 8.677265076157e-05 7.408396284980e+00
2.422500000000e+02 -5.259214025516e-03 8.708561464221e-05 7.356690949243e+00
2.425000000000e+02 -5.344769575636e-03 8.742941052534e-05 7.304640195513e+00
2.427500000000e+02 -5.439605692044e-03 8.780045902670e-05 7.252256312804e+00
2.430000000000e+02 -5.542725246074e-03 8.819472816016e-05 7.199551213913e+00
2.432500000000e+02 -5.653047170859e-03 8.860776762468e-05 7.146536481188e+00
2.435000000000e+02 -5.769418711064e-03 8.903475298908e-05 7.093223415741e+00
2.437500000000e+02 -5.890628330721e-03 8.947053714323e-05 7.039623086958e+00
2.440000000000e+02 -6.015419311293e-03 8.990970750697e-05 6.985746389132e+00
2.442500000000e+02 -6.142503720743e-03 9.034664870217e-05 6.931604100976e+00
2.445000000000e+02 -6.270576632915e-03 9.077561150389e-05 6.877206949443e+00
2.447500000000e+02 -6.398330411101e-03 9.119078107209e-05 6.822565675594e+00
2.450000000000e+02 -6.524468847031e-03 9.158634942066e-05 6.767691103627e+00
2.452500000000e+02 -6.647721035414e-03 9.195658907415e-05 6.712594205013e+00
2.455000000000e+02 -6.766854654688e-03 9.229592574977e-05 6.657286162753e+00
2.457500000000e+02 -6.880688551808e-03 9.259900871103e-05 6.601778427710e+00
2.460000000000e+02 -6.988104396715e-03 9.286077736198e-05 6.546082766877e+00
2.462500000000e+02 -7.088057267818e-03 9.307652325788e-05 6.490211299697e+00
2.465000000000e+02 -7.179584930039e-03 9.324193778679e-05 6.434176523723e+00
2.467500000000e+02 -7.261816001614e-03 9.335317580933e-05 6.377991320259e+00
2.470000000000e+02 -7.333976597177e-03 9.340690088677e-05 6.321668947116e+00
2.472500000000e+02 -7.395395587273e-03 9.340029825658e-05 6.265223014130e+00
2.475000000000e+02 -7.445508765182e-03 9.333110356366e-05 6.208667435655e+00
2.477500000000e+02 -7.483861485600e-03 9.319761955487e-05 6.152016369464e+00
2.480000000000e+02 -7.510109992845e-03 9.299871856008e-05 6.095284139140e+00
2.482500000000e+02 -7.524021656097e-03 9.273385017480e-05 6.038485134712e+00
2.485000000000e+02 -7.525473666983e-03 9.240302393518e-05 5.981633709625e+00
2.487500000000e+02 -7.514450974082e-03 9.200679068555e-05 5.924744057397e+00
2.490000000000e+02 -7.491042547312e-03 9.154622118415e-05 5.867830092174e+00
2.492500000000e+02 -7.455436991925e-03 9.102287154589e-05 5.810905320152e+00
2.495000000000e+02 -7.407917238814e-03 9.043872568473e-05 5.753982713405e+00
2.497500000000e+02 -7.348854388631e-03 8.979623292807e-05 5.697074598162e+00
2.500000000000e+02 -7.278701182194e-03 8.909821648195e-05 5.640192543805e+00
2.502500000000e+02 -7.197984625272e-03 8.834781056177e-05 5.583347280052e+00
2.505000000000e+02 -7.107298541127e-03 8.754842694397e-05 5.526548621650e+00
2.507500000000e+02 -7.007295681353e-03 8.670372043504e-05 5.469805429374e+00
2.510000000000e+02 -6.898679974545e-03 8.581755167977e-05 5.413125583902e+00
2.512500000000e+02 -6.782198600010e-03 8.489394475575e-05 5.356515999955e+00
2.515000000000e+02 -6.658634234304e-03 8.393699161707e-05 5.299982660546e+00
2.517500000000e+02 -6.528797420686e-03 8.295087177559e-05 5.243530679756e+00
2.520000000000e+02 -6.393519150983e-03 8.193980783769e-05 5.187164400188e+00
2.522500000000e+02 -6.253643744388e-03 8.090802410560e-05 5.130887504023e+00
2.525000000000e+02 -6.110021997979e-03 7.985971608662e-05 5.074703153157e+00
2.527500000000e+02 -5.963504708627e-03 7.879901907851e-05 5.018614146379e+00
2.530000000000e+02 -5.814936510662e-03 7.772997677705e-05 4.962623081582e+00
2.532500000000e+02 -5.665150154538e-03 7.665652900610e-05 4.906732535909e+00
2.535000000000e+02 -5.514961094283e-03 7.558247985903e-05 4.850945236523e+00
2.537500000000e+02 -5.365162563244e-03 7.451147048579e-05 4.795264237466e+00
2.540000000000e+02 -5.216520915324e-03 7.344696050993e-05 4.739693077342e+00
2.542500000000e+02 -5.069771495915e-03 7.239220857042e-05 4.684235930654e+00
2.545000000000e+02 -4.925614773597e-03 7.135025282839e-05 4.628897731489e+00
2.547500000000e+02 -4.784712956365e-03 7.032388150768e-05 4.573684278080e+00
2.550000000000e+02 -4.647686986620e-03 6.931563058907e-05 4.518602309310e+00
2.552500000000e+02 -4.515113808945e-03 6.832779281846e-05 4.463659547481e+00
2.555000000000e+02 -4.387524121812e-03 6.736236730973e-05 4.408864713117e+00
2.557500000000e+02 -4.265400536787e-03 6.642105424251e-05 4.354227507699e+00
2.560000000000e+02 -4.149175976241e-03 6.550525003432e-05 4.299758561771e+00
2.562500000000e+02 -4.039232551972e-03 6.461604133945e-05 4.245469357205e+00
2.565000000000e+02 -3.935900772353e-03 6.375420967752e-05 4.191372122769e+00
2.567500000000e+02 -3.839458958288e-03 6.292022786078e-05 4.137479704515e+00
2.570000000000e+02 -3.750133118938e-03 6.211426616667e-05 4.083805420954e+00
2.572500000000e+02 -3.668097137946e-03 6.133620044266e-05 4.030362905188e+00
2.575000000000e+02 -3.593473167632e-03 6.058562634889e-05 3.977165937583e+00
2.577500000000e+02 -3.526332368117e-03 5.986187519197e-05 3.924228278713e+00
2.580000000000e+02 -3.466695830860e-03 5.916403292158e-05 3.871563504110e+00
2.582500000000e+02 -3.414535745470e-03 5.849096176938e-05 3.819184847871e+00
2.585000000000e+02 -3.369776657918e-03 5.784133113268e-05 3.767105056685e+00
2.587500000000e+02 -3.332296889051e-03 5.721364105268e-05 3.715336260992e+00
2.590000000000e+02 -3.301929950121e-03 5.660621257667e-05 3.663889863797e+00
2.592500000000e+02 -3.278466028374e-03 5.601725425455e-05 3.612776449418e+00
2.595000000000e+02 -3.261653519186e-03 5.544487943149e-05 3.562005713283e+00
2.597500000000e+02 -3.251200540569e-03 5.488713238910e-05 3.511586411441e+00
2.600000000000e+02 -3.246776318495e-03 5.434200871682e-05 3.461526329922e+00
2.602500000000e+02 -3.248012566996e-03 5.380747504682e-05 3.411832271156e+00
2.605000000000e+02 -3.254504970046e-03 5.328148480832e-05 3.362510055874e+00
2.607500000000e+02 -3.265814701673e-03 5.276198577930e-05 3.313564537769e+00
2.610000000000e+02 -3.281469830158e-03 5.224698374778e-05 3.264999629461e+00
2.612500000000e+02 -3.300966857643e-03 5.173453030655e-05 3.216818336638e+00
2.615000000000e+02 -3.323772594994e-03 5.122269412328e-05 3.169022799316e+00
2.617500000000e+02 -3.349326134164e-03 5.070960407788e-05 3.121614337483e+00
2.620000000000e+02 -3.377040965845e-03 5.019346760332e-05 3.074593502937e+00
2.622500000000e+02 -3.406307488768e-03 4.967257204216e-05 3.027960133763e+00
2.625000000000e+02 -3.436495757763e-03 4.914528984729e-05 2.981713413029e+00
2.627500000000e+02 -3.466958695556e-03 4.861008717919e-05 2.935851935613e+00
2.630000000000e+02 -3.497035779539e-03 4.806552893521e-05 2.890373780254e+00
2.632500000000e+02 -3.526057250018e-03 4.751028575375e-05 2.845276591129e+00
2.635000000000e+02 -3.553348860633e-03 4.694314254150e-05 2.800557675015e+00
2.637500000000e+02 -3.578237061061e-03 4.636300568991e-05 2.756214108915e+00
2.640000000000e+02 -3.600054778621e-03 4.576891070918e-05 2.712242870935e+00
2.642500000000e+02 -3.618147569578e-03 4.516002967375e-05 2.668640986245e+00
2.645000000000e+02 -3.631880184932e-03 4.453567967497e-05 2.625405698955e+00
2.647500000000e+02 -3.640643449822e-03 4.389532963966e-05 2.582534668194e+00
2.650000000000e+02 -3.643861278872e-03 4.323860765570e-05 2.540026183886e+00
2.652500000000e+02 -3.640997770835e-03 4.256530633295e-05 2.497879412931e+00
2.655000000000e+02 -3.631564215165e-03 4.187538874936e-05 2.456094660913e+00
2.657500000000e+02 -3.615125960027e-03 4.116899217255e-05 2.414673657997e+00
2.660000000000e+02 -3.591309011329e-03 4.044643118301e-05 2.373619861090e+00
2.662500000000e+02 -3.559806232363e-03 3.970819554791e-05 2.332938762028e+00
2.665000000000e+02 -3.520383102068e-03 3.895494646408e-05 2.292638208888e+00
2.667500000000e+02 -3.472882724044e-03 3.818755547916e-05 2.252728717406e+00
2.670000000000e+02 -3.417230266804e-03 3.740706660182e-05 2.213223781942e+00
2.672500000000e+02 -3.353436620927e-03 3.661470179903e-05 2.174140160099e+00
2.675000000000e+02 -3.281601158491e-03 3.581186997703e-05 2.135498139822e+00
2.677500000000e+02 -3.201913556493e-03 3.500015075100e-05 2.097321762246e+00
2.680000000000e+02 -3.114654701101e-03 3.418129012311e-05 2.059639008686e+00
2.682500000000e+02 -3.020196313865e-03 3.335721754355e-05 2.022481925210e+00
2.685000000000e+02 -2.918999519358e-03 3.253003757936e-05 1.985886694418e+00
2.687500000000e+02 -2.811612250574e-03 3.170202448879e-05 1.949893630095e+00
2.690000000000e+02 -2.698665544989e-03 3.087561750847e-05 1.914547105749e+00
2.692500000000e+02 -2.580868674072e-03 3.005341406348e-05 1.879895400500e+00
2.695000000000e+02 -2.459003150962e-03 2.923816115746e-05 1.845990467072e+00
2.697500000000e+02 -2.333915622576e-03 2.843274701689e-05 1.812887626581e+00
2.700000000000e+02 -2.206509658210e-03 2.764018629209e-05 1.780645184703e+00
2.702500000000e+02 -2.077736564123e-03 2.686360390300e-05 1.749323987724e+00
2.705000000000e+02 -1.948585267557e-03 2.610621690735e-05 1.718986918007e+00
2.707500000000e+02 -1.820071397660e-03 2.537131238489e-05 1.689698344856e+00
2.710000000000e+02 -1.693225685706e-03 2.466222291322e-05 1.661523545487e+00
2.712500000000e+02 -1.569081816424e-03 2.398229854156e-05 1.634528103548e+00
2.715000000000e+02 -1.448663894890e-03 2.333487636311e-05 1.608777307281e+00
2.717500000000e+02 -1.332973759433e-03 2.272324763117e-05 1.584335554569e+00
2.720000000000e+02 -1.222978377174e-03 2.215062609021e-05 1.561265780745e+00
2.722500000000e+02 -1.119597543479e-03 2.162011084600e-05 1.539628921562e+00
2.725000000000e+02 -1.023692143731e-03 2.113465140816e-05 1.519483417047e+00
2.727500000000e+02 -9.360531612402e-04 2.069701324875e-05 1.500884766206e+00
2.730000000000e+02 -8.573916667062e-04 2.030974548417e-05 1.483885135665e+00
2.732500000000e+02 -7.883299239376e-04 1.997514907193e-05 1.468533026520e+00
2.735000000000e+02 -7.293938343190e-04 1.969524810974e-05 1.454872998075e+00
2.737500000000e+02 -6.810068309946e-04 1.947176544775e-05 1.442945448830e+00
2.740000000000e+02 -6.434853071418e-04 1.930610148082e-05 1.432786452629e+00
2.742500000000e+02 -6.170356596976e-04 1.919931850669e-05 1.424427645318e+00
2.745000000000e+02 -6.017529794106e-04 1.915212906362e-05 1.417896158882e+00
2.747500000000e+02 -5.976214052607e-04 1.916489018194e-05 1.413214598090e+00
2.750000000000e+02 -6.045161358943e-04 1.923760299977e-05 1.410401055353e+00
2.752500000000e+02 -6.222070049068e-04 1.936991791207e-05 1.409469158820e+00
2.755000000000e+02 -6.503635839893e-04 1.956114605650e-05 1.410428150089e+00
2.757500000000e+02 -6.885616540280e-04 1.981027472808e-05 1.413282987339e+00
2.760000000000e+02 -7.362909273695e-04 2.011598812435e-05 1.418034470413e+00
2.762500000000e+02 -7.929638787762e-04 2.047669084582e-05 1.424679385583e+00
2.765000000000e+02 -8.579254627629e-04 2.089053553433e-05 1.433210665667e+00
2.767500000000e+02 -9.304635690701e-04 2.135544805054e-05 1.443617565019e+00
2.770000000000e+02 -1.009819947007e-03 2.186916713992e-05 1.455885845607e+00
2.772500000000e+02 -1.095201412550e-03 2.242927234247e-05 1.469997973348e+00
2.775000000000e+02 -1.185791063636e-03 2.303320762959e-05 1.485933320236e+00
2.777500000000e+02 -1.280759419816e-03 2.367831328831e-05 1.503668372755e+00
2.780000000000e+02 -1.379275280916e-03 2.436185404578e-05 1.523176942743e+00
2.782500000000e+02 -1.480516124418e-03 2.508104372104e-05 1.544430376643e+00
2.785000000000e+02 -1.583677939573e-03 2.583306721615e-05 1.567397764127e+00
2.787500000000e+02 -1.687984327393e-03 2.661509995483e-05 1.592046138822e+00
2.790000000000e+02 -1.792694780290e-03 2.742432485689e-05 1.618340673650e+00
2.792500000000e+02 -1.897112053041e-03 2.825794636160e-05 1.646244863920e+00
2.795000000000e+02 -2.000588592954e-03 2.911320394403e-05 1.675720701072e+00
2.797500000000e+02 -2.102531981780e-03 2.998738102086e-05 1.706728830941e+00
2.800000000000e+02 -2.202409370406e-03 3.087781434646e-05 1.739228699964e+00
2.802500000000e+02 -2.299750890970e-03 3.178190000500e-05 1.773178684531e+00
2.805000000000e+02 -2.394152096354e-03 3.269710097947e-05 1.808536207423e+00
2.807500000000e+02 -2.485275481934e-03 3.362095305515e-05 1.845257839071e+00
2.810000000000e+02 -2.572851100544e-03 3.455107174938e-05 1.883299386278e+00
2.812500000000e+02 -2.656676321263e-03 3.548515808263e-05 1.922615971157e+00
2.815000000000e+02 -2.736614785418e-03 3.642100618434e-05 1.963162100552e+00
2.817500000000e+02 -2.812594628032e-03 3.735651143263e-05 2.004891731247e+00
2.820000000000e+02 -2.884606045286e-03 3.828967899477e-05 2.047758331848e+00
2.822500000000e+02 -2.952698174059e-03 3.921863435519e-05 2.091714946378e+00
2.825000000000e+02 -3.016975482445e-03 4.014163367430e-05 2.136714261573e+00
2.827500000000e+02 -3.077593587617e-03 4.105707541657e-05 2.182708681844e+00
2.830000000000e+02 -3.134754678661e-03 4.196351156460e-05 2.229650414421e+00
2.832500000000e+02 -3.188702489593e-03 4.285965911627e-05 2.277491566872e+00
2.835000000000e+02 -3.239716999938e-03 4.374441095764e-05 2.326184259388e+00
2.837500000000e+02 -3.288108804212e-03 4.461684507587e-05 2.375680751689e+00
2.840000000000e+02 -3.334213305263e-03 4.547622770443e-05 2.425933586154e+00
2.842500000000e+02 -3.378384699340e-03 4.632202389063e-05 2.476895745123e+00
2.845000000000e+02 -3.420989947687e-03 4.715392317051e-05 2.528520820824e+00
2.847500000000e+02 -3.462402631910e-03 4.797180242030e-05 2.580763197211e+00
2.850000000000e+02 -3.502996795418e-03 4.877575513720e-05 2.633578237183e+00
2.852500000000e+02 -3.543140832200e-03 4.956604751347e-05 2.686922475137e+00
2.855000000000e+02 -3.583191459713e-03 5.034312027744e-05 2.740753807177e+00
2.857500000000e+02 -3.623488016096e-03 5.110759515839e-05 2.795031674928e+00
2.860000000000e+02 -3.664347000449e-03 5.186025979700e-05 2.849717240085e+00
2.862500000000e+02 -3.706056932666e-03 5.260204663590e-05 2.904773540935e+00
2.865000000000e+02 -3.748873663417e-03 5.333399825436e-05 2.960165626737e+00
2.867500000000e+02 -3.793016180185e-03 5.405725315297e-05 3.015860668351e+00
2.870000000000e+02 -3.838662886824e-03 5.477301709808e-05 3.071828035328e+00
2.872500000000e+02 -3.885948589353e-03 5.548253802629e-05 3.128039337834e+00
2.875000000000e+02 -3.934962174938e-03 5.618707990102e-05 3.184468433451e+00
2.877500000000e+02 -3.985745105383e-03 5.688789661779e-05 3.241091390884e+00
2.880000000000e+02 -4.038290787725e-03 5.758621243002e-05 3.297886411560e+00
2.882500000000e+02 -4.092544767143e-03 5.828319836973e-05 3.354833713520e+00
2.885000000000e+02 -4.148405783053e-03 5.897990766524e-05 3.411915370857e+00
2.887500000000e+02 -4.205727768458e-03 5.967729992640e-05 3.469115116998e+00
2.890000000000e+02 -4.264322782831e-03 6.037621812091e-05 3.526418114314e+00
2.892500000000e+02 -4.323964616743e-03 6.107736614572e-05 3.583810691372e+00
2.895000000000e+02 -4.384393123217e-03 6.178129578099e-05 3.641280062661e+00
2.897500000000e+02 -4.445319237917e-03 6.248839752954e-05 3.698814026904e+00
2.900000000000e+02 -4.506430456317e-03 6.319889458098e-05 3.756400659389e+00
2.902500000000e+02 -4.567396658233e-03 6.391284019958e-05 3.814028004876e+00
2.905000000000e+02 -4.627876230835e-03 6.463011807750e-05 3.871683775230e+00
2.907500000000e+02 -4.687522270121e-03 6.535044563247e-05 3.929355071205e+00
2.910000000000e+02 -4.745988699654e-03 6.607338019993e-05 3.987028122989e+00
2.912500000000e+02 -4.802936205776e-03 6.679832821244e-05 4.044688066770e+00
2.915000000000e+02 -4.858037904186e-03 6.752455487685e-05 4.102318761796e+00
2.917500000000e+02 -4.910984584018e-03 6.825119980988e-05 4.159902648593e+00
2.920000000000e+02 -4.961489647101e-03 6.897729351471e-05 4.217420665825e+00
2.922500000000e+02 -5.009293423973e-03 6.970177295840e-05 4.274852212145e+00
2.925000000000e+02 -5.054166932743e-03 7.042349245218e-05 4.332175168078e+00
2.927500000000e+02 -5.095914948587e-03 7.114124476548e-05 4.389365967607e+00
2.930000000000e+02 -5.134378657742e-03 7.185378150640e-05 4.446399733014e+00
2.932500000000e+02 -5.169437777358e-03 7.255982980719e-05 4.503250452854e+00
2.935000000000e+02 -5.201012160668e-03 7.325811066503e-05 4.559891207965e+00
2.937500000000e+02 -5.229062985126e-03 7.394735679117e-05 4.616294449170e+00
2.940000000000e+02 -5.253593400541e-03 7.462632990640e-05 4.672432299299e+00
2.942500000000e+02 -5.274648885301e-03 7.529383768673e-05 4.728276899222e+00
2.945000000000e+02 -5.292317145816e-03 7.594875024802e-05 4.783800764414e+00
2.947500000000e+02 -5.306727806905e-03 7.659001592952e-05 4.838977169423e+00
2.950000000000e+02 -5.318051721275e-03 7.721667702526e-05 4.893780528189e+00
2.952500000000e+02 -5.326500101038e-03 7.782788432351e-05 4.948186784531e+00
2.955000000000e+02 -5.332323288656e-03 7.842291169138e-05 5.002173784045e+00
2.957500000000e+02 -5.335809291685e-03 7.900116962800e-05 5.055721635470e+00
2.960000000000e+02 -5.337281988404e-03 7.956221747907e-05 5.108813047001e+00
2.962500000000e+02 -5.337098965118e-03 8.010577479034e-05 5.161433627030e+00
2.965000000000e+02 -5.335648995888e-03 8.063173081591e-05 5.213572154331e+00
2.967500000000e+02 -5.333349058960e-03 8.114014531960e-05 5.265220799716e+00
2.970000000000e+02 -5.330640885977e-03 8.163125971342e-05 5.316375307036e+00
2.972500000000e+02 -5.327987002872e-03 8.210551931381e-05 5.367035120299e+00
2.975000000000e+02 -5.325866182253e-03 8.256354818045e-05 5.417203463721e+00
2.977500000000e+02 -5.324768328463e-03 8.300614703016e-05 5.466887367514e+00
2.980000000000e+02 -5.325188817518e-03 8.343428697188e-05 5.516097643838e+00
2.982500000000e+02 -5.327622219805e-03 8.384909916739e-05 5.564848812736e+00
2.985000000000e+02 -5.332555552174e-03 8.425184366018e-05 5.613158981297e+00
2.987500000000e+02 -5.340460949653e-03 8.464389970003e-05 5.661049677864e+00
2.990000000000e+02 -5.351788086271e-03 8.502670842350e-05 5.708545646730e+00
2.992500000000e+02 -5.366956310112e-03 8.540179499353e-05 5.755674609015e+00
2.995000000000e+02 -5.386346520090e-03 8.577075010729e-05 5.802466989188e+00
2.997500000000e+02 -5.410293336423e-03 8.613512198052e-05 5.848955618825e+00
3.000000000000e+02 -5.439077508293e-03 8.649639917296e-05 5.895175421901e+00
3.002500000000e+02 -5.472918615213e-03 8.685598222039e-05 5.941163078260e+00
3.005000000000e+02 -5.511968512332e-03 8.721516578047e-05 5.986956683227e+00
3.007500000000e+02 -5.556305574144e-03 8.757500759835e-05 6.032595397208e+00
3.010000000000e+02 -5.605929957593e-03 8.793636467208e-05 6.078119098682e+00
3.012500000000e+02 -5.660759831013e-03 8.829986441874e-05 6.123568029237e+00
3.015000000000e+02 -5.720629051546e-03 8.866585376169e-05 6.168982452255e+00
3.017500000000e+02 -5.785286187527e-03 8.903437759888e-05 6.214402314515e+00
3.020000000000e+02 -5.854395033231e-03 8.940516320766e-05 6.259866915395e+00
3.022500000000e+02 -5.927536591111e-03 8.977760625956e-05 6.305414592355e+00
3.025000000000e+02 -6.004212551442e-03 9.015077188154e-05 6.351082406469e+00
3.027500000000e+02 -6.083850378639e-03 9.052339753643e-05 6.396905849978e+00
3.030000000000e+02 -6.165809608021e-03 9.089390717748e-05 6.442918559918e+00
3.032500000000e+02 -6.249389433067e-03 9.126042226207e-05 6.489152044893e+00
3.035000000000e+02 -6.333837380465e-03 9.162078691050e-05 6.535635422081e+00
3.037500000000e+02 -6.418358892949e-03 9.197260548241e-05 6.582395170401e+00
3.040000000000e+02 -6.502127660528e-03 9.231328248790e-05 6.629454886591e+00
3.042500000000e+02 -6.584296463528e-03 9.264005850274e-05 6.676835062073e+00
3.045000000000e+02 -6.664008329345e-03 9.295005197510e-05 6.724552868307e+00
3.047500000000e+02 -6.740407789244e-03 9.324031029567e-05 6.772621957326e+00
3.050000000000e+02 -6.812652027149e-03 9.350785430376e-05 6.821052276901e+00
3.052500000000e+02 -6.879921721464e-03 9.374972672715e-05 6.869849906988e+00
3.055000000000e+02 -6.941431520276e-03 9.396303534934e-05 6.919016908577e+00
3.057500000000e+02 -6.996439858079e-03 9.414499448357e-05 6.968551201136e+00
3.060000000000e+02 -7.044258119748e-03 9.429296656016e-05 7.018446460838e+00
3.062500000000e+02 -7.084259054950e-03 9.440450099665e-05 7.068692044372e+00
3.065000000000e+02 -7.115884312580e-03 9.447736940807e-05 7.119272943769e+00
3.067500000000e+02 -7.138651234078e-03 9.450959781315e-05 7.170169764649e+00
3.070000000000e+02 -7.152158689971e-03 9.449949502643e-05 7.221358740519e+00
3.072500000000e+02 -7.156092103893e-03 9.444567807851e-05 7.272811774966e+00
3.075000000000e+02 -7.150227564335e-03 9.434709367764e-05 7.324496517678e+00
3.077500000000e+02 -7.134435227322e-03 9.420303197052e-05 7.376376466735e+00
3.080000000000e+02 -7.108681715345e-03 9.401314566801e-05 7.428411107434e+00
3.082500000000e+02 -7.073031858813e-03 9.377748223682e-05 7.480556074123e+00
3.085000000000e+02 -7.027649504858e-03 9.349647107892e-05 7.532763343641e+00
3.087500000000e+02 -6.972797483043e-03 9.317092328906e-05 7.584981453334e+00
3.090000000000e+02 -6.908836798914e-03 9.280202637080e-05 7.637155740180e+00
3.092500000000e+02 -6.836224754547e-03 9.239141803108e-05 7.689228603769e+00
3.095000000000e+02 -6.755512175405e-03 9.194111829736e-05 7.741139783416e+00
3.097500000000e+02 -6.667339623669e-03 9.145351933204e-05 7.792826652187e+00
3.100000000000e+02 -6.572432617114e-03 9.093139440389e-05 7.844224519052e+00
3.102500000000e+02 -6.471595674008e-03 9.037786683946e-05 7.895266939163e+00
3.105000000000e+02 -6.365705359767e-03 8.979632218400e-05 7.945886025547e+00
3.107500000000e+02 -6.255702362399e-03 8.919054034467e-05 7.996012758830e+00
3.110000000000e+02 -6.142582295036e-03 8.856458695292e-05 8.045577290950e+00
3.112500000000e+02 -6.027385390376e-03 8.792274952676e-05 8.094509238165e+00
3.115000000000e+02 -5.911185297930e-03 8.726951365778e-05 8.142737958756e+00
3.117500000000e+02 -5.795077237641e-03 8.660952134895e-05 8.190192813243e+00
3.120000000000e+02 -5.680165683742e-03 8.594751732502e-05 8.236803401337e+00
3.122500000000e+02 -5.567551582223e-03 8.528830649535e-05 8.282499777057e+00
3.125000000000e+02 -5.458319547092e-03 8.463671835954e-05 8.327212635345e+00
3.127500000000e+02 -5.353524971888e-03 8.399752240498e-05 8.370873476200e+00
3.130000000000e+02 -5.254181585197e-03 8.337540626052e-05 8.413414739068e+00
3.132500000000e+02 -5.161249399479e-03 8.277491497641e-05 8.454769917910e+00
3.135000000000e+02 -5.075623555996e-03 8.220038283502e-05 8.494873652119e+00
3.137500000000e+02 -4.998124110596e-03 8.165590174433e-05 8.533661798714e+00
3.140000000000e+02 -4.929486768458e-03 8.114526567829e-05 8.571071496633e+00
3.142500000000e+02 -4.870355015019e-03 8.067192005021e-05 8.607041214682e+00
3.145000000000e+02 -4.821273381913e-03 8.023894739215e-05 8.641510804385e+00
3.147500000000e+02 -4.782682168697e-03 7.984904078889e-05 8.674421549491e+00
3.150000000000e+02 -4.754913540778e-03 7.950444464164e-05 8.705716222277e+00
3.152500000000e+02 -4.738189026626e-03 7.920696783295e-05 8.735339157609e+00
3.155000000000e+02 -4.732618433105e-03 7.895798770538e-05 8.763236337703e+00
3.157500000000e+02 -4.738200097980e-03 7.875843633734e-05 8.789355496236e+00
3.160000000000e+02 -4.754822338153e-03 7.860878293559e-05 8.813646250288e+00
3.162500000000e+02 -4.782266219121e-03 7.850903432982e-05 8.836060250044e+00
3.165000000000e+02 -4.820209439148e-03 7.845873586163e-05 8.856551351470e+00
3.167500000000e+02 -4.868231164724e-03 7.845695539593e-05 8.875075818208e+00
3.170000000000e+02 -4.925817915185e-03 7.850238544654e-05 8.891592536790e+00
3.172500000000e+02 -4.992370296902e-03 7.859337621435e-05 8.906063253498e+00
3.175000000000e+02 -5.067210535818e-03 7.872789664956e-05 8.918452820150e+00
3.177500000000e+02 -5.149590589230e-03 7.890360438820e-05 8.928729454562e+00
3.180000000000e+02 -5.238700734915e-03 7.911778377673e-05 8.936864996749e+00
3.182500000000e+02 -5.333678565524e-03 7.936743113771e-05 8.942835165160e+00
3.185000000000e+02 -5.433618257493e-03 7.964932985735e-05 8.946619798631e+00
3.187500000000e+02 -5.537580092594e-03 7.996006350661e-05 8.948203088052e+00
3.190000000000e+02 -5.644599969008e-03 8.029604566764e-05 8.947573779060e+00
3.192500000000e+02 -5.753698852985e-03 8.065357196663e-05 8.944725349397e+00
3.195000000000e+02 -5.863892108186e-03 8.102885307784e-05 8.939656153674e+00
3.197500000000e+02 -5.974198526224e-03 8.141798278935e-05 8.932369528222e+00
3.200000000000e+02 -6.083649101147e-03 8.181699001908e-05 8.922873863412e+00
3.202500000000e+02 -6.191295288554e-03 8.222193064203e-05 8.911182629632e+00
3.205000000000e+02 -6.296216838721e-03 8.262890335009e-05 8.897314366041e+00
3.207500000000e+02 -6.397529092401e-03 8.303407131435e-05 8.881292631430e+00
3.210000000000e+02 -6.494389676974e-03 8.343369161082e-05 8.863145915801e+00
3.212500000000e+02 -6.586004647666e-03 8.382414516842e-05 8.842907526152e+00
3.215000000000e+02 -6.671633966755e-03 8.420196460729e-05 8.820615438634e+00
3.217500000000e+02 -6.750596390876e-03 8.456386135156e-05 8.796312130652e+00
3.220000000000e+02 -6.822273757465e-03 8.490675353945e-05 8.770044391806e+00
3.222500000000e+02 -6.886114694875e-03 8.522778790901e-05 8.741863126992e+00
3.225000000000e+02 -6.941637720604e-03 8.552436317355e-05 8.711823143432e+00
3.227500000000e+02 -6.988433819350e-03 8.579414367471e-05 8.679982934702e+00
3.230000000000e+02 -7.026168534281e-03 8.603508076024e-05 8.646404457461e+00
3.232500000000e+02 -7.054583659275e-03 8.624542622421e-05 8.611152910168e+00
3.235000000000e+02 -7.073498539583e-03 8.642373553563e-05 8.574296504708e+00
3.237500000000e+02 -7.082811040932e-03 8.656884260702e-05 8.535906236396e+00
3.240000000000e+02 -7.082497989702e-03 8.667998807654e-05 8.496055654223e+00
3.242500000000e+02 -7.072614983589e-03 8.675678691164e-05 8.454820620762e+00
3.245000000000e+02 -7.053295635929e-03 8.679907880615e-05 8.412279070934e+00
3.247500000000e+02 -7.024750388569e-03 8.680700684466e-05 8.368510756695e+00
3.250000000000e+02 -6.987264379957e-03 8.678105335921e-05 8.323596984560e+00
3.252500000000e+02 -6.941194644757e-03 8.672201149740e-05 8.277620336475e+00
3.255000000000e+02 -6.886966559831e-03 8.663095367104e-05 8.230664377358e+00
3.257500000000e+02 -6.825069759386e-03 8.650919605876e-05 8.182813345213e+00
3.260000000000e+02 -6.756053359917e-03 8.635831761408e-05 8.134151824584e+00
3.262500000000e+02 -6.680520625565e-03 8.618013749148e-05 8.084764404428e+00
3.265000000000e+02 -6.599123078965e-03 8.597664479484e-05 8.034735320825e+00
3.267500000000e+02 -6.512554256870e-03 8.574999976321e-05 7.984148087529e+00
3.270000000000e+02 -6.421543431554e-03 8.550252138101e-05 7.933085119500e+00
3.272500000000e+02 -6.326848879522e-03 8.523664378143e-05 7.881627350088e+00
3.275000000000e+02 -6.229251008450e-03 8.495489135829e-05 7.829853850333e+00
3.277500000000e+02 -6.129545292743e-03 8.465977926483e-05 7.777841455287e+00
3.280000000000e+02 -6.028535132469e-03 8.435387318761e-05 7.725664398149e+00
3.282500000000e+02 -5.927024920040e-03 8.403970267579e-05 7.673393966102e+00
3.285000000000e+02 -5.825813008039e-03 8.371981285704e-05 7.621098172598e+00
3.287500000000e+02 -5.725684755303e-03 8.339676492405e-05 7.568841461223e+00
3.290000000000e+02 -5.627405959208e-03 8.307299923907e-05 7.516684434641e+00
3.292500000000e+02 -5.531716609204e-03 8.275084833809e-05 7.464683620207e+00
3.295000000000e+02 -5.439324892011e-03 8.243258627361e-05 7.412891271503e+00
3.297500000000e+02 -5.350901672782e-03 8.212026233273e-05 7.361355202945e+00
3.300000000000e+02 -5.267075383992e-03 8.181575314806e-05 7.310118665695e+00
3.302500000000e+02 -5.188426975791e-03 8.152080418872e-05 7.259220261848e+00
3.305000000000e+02 -5.115485551548e-03 8.123698693094e-05 7.208693891571e+00
3.307500000000e+02 -5.048724788956e-03 8.096567897217e-05 7.158568740639e+00
3.310000000000e+02 -4.988559772088e-03 8.070805707414e-05 7.108869302469e+00
3.312500000000e+02 -4.935344474828e-03 8.046509902354e-05 7.059615428454e+00
3.315000000000e+02 -4.889369875367e-03 8.023757349845e-05 7.010822413319e+00
3.317500000000e+02 -4.850862693745e-03 8.002602972959e-05 6.962501108690e+00
3.320000000000e+02 -4.819984859697e-03 7.983081643831e-05 6.914658057473e+00
3.322500000000e+02 -4.796833585733e-03 7.965208513178e-05 6.867295656142e+00
3.325000000000e+02 -4.781442117670e-03 7.948979502187e-05 6.820412333929e+00
3.327500000000e+02 -4.773781043761e-03 7.934372311372e-05 6.774002752439e+00
3.330000000000e+02 -4.773760243825e-03 7.921347578072e-05 6.728058013577e+00
3.332500000000e+02 -4.781231241787e-03 7.909850158677e-05 6.682565884545e+00
3.335000000000e+02 -4.795989965732e-03 7.899810490417e-05 6.637511029091e+00
3.337500000000e+02 -4.817779838771e-03 7.891146058336e-05 6.592875244908e+00
3.340000000000e+02 -4.846295115297e-03 7.883762811745e-05 6.548637707942e+00
3.342500000000e+02 -4.881184443783e-03 7.877556957420e-05 6.504775214064e+00
3.345000000000e+02 -4.922054497177e-03 7.872416295024e-05 6.461262425995e+00
3.347500000000e+02 -4.968473618394e-03 7.868219249405e-05 6.418072116964e+00
3.350000000000e+02 -5.019975467581e-03 7.864837881022e-05 6.375175411965e+00
3.352500000000e+02 -5.076062571738e-03 7.862140507353e-05 6.332542027888e+00
3.355000000000e+02 -5.136209830243e-03 7.859990765477e-05 6.290140505942e+00
3.357500000000e+02 -5.199867954496e-03 7.858247920037e-05 6.247938443754e+00
3.360000000000e+02 -5.266466834986e-03 7.856766969250e-05 6.205902720529e+00
3.362500000000e+02 -5.335418878210e-03 7.855399809711e-05 6.163999717107e+00
3.365000000000e+02 -5.406122188281e-03 7.853998955931e-05 6.122195528598e+00
3.367500000000e+02 -5.477963764789e-03 7.852413359244e-05 6.080456170301e+00
3.370000000000e+02 -5.550322672774e-03 7.850490716474e-05 6.038747771297e+00
3.372500000000e+02 -5.622573299718e-03 7.848075266997e-05 5.997036759625e+00
3.375000000000e+02 -5.694088678035e-03 7.845009766758e-05 5.955290033638e+00
3.377500000000e+02 -5.764243876168e-03 7.841136976833e-05 5.913475119713e+00
3.380000000000e+02 -5.832419390080e-03 7.836299473093e-05 5.871560314232e+00
3.382500000000e+02 -5.898004705512e-03 7.830340082221e-05 5.829514809423e+00
3.385000000000e+02 -5.960401892470e-03 7.823102674182e-05 5.787308799710e+00
3.387500000000e+02 -6.019029106232e-03 7.814432957454e-05 5.744913569890e+00
3.390000000000e+02 -6.073324124736e-03 7.804178901352e-05 5.702301562001e+00
3.392500000000e+02 -6.122747792264e-03 7.792192225131e-05 5.659446419949e+00
3.395000000000e+02 -6.166787372221e-03 7.778331058300e-05 5.616323016852e+00
3.397500000000e+02 -6.204959944405e-03 7.762458927521e-05 5.572907457734e+00
3.400000000000e+02 -6.236815639751e-03 7.744446410621e-05 5.529177067248e+00
3.402500000000e+02 -6.261940631727e-03 7.724172505089e-05 5.485110361538e+00
3.405000000000e+02 -6.279960113234e-03 7.701526985987e-05 5.440687002628e+00
3.407500000000e+02 -6.290541140106e-03 7.676411422561e-05 5.395887749421e+00
3.410000000000e+02 -6.293395363634e-03 7.648738636287e-05 5.350694395269e+00
3.412500000000e+02 -6.288281607759e-03 7.618434673676e-05 5.305089711100e+00
3.415000000000e+02 -6.275008237501e-03 7.585441273608e-05 5.259057381958e+00
3.417500000000e+02 -6.253435305172e-03 7.549717408237e-05 5.212581957697e+00
3.420000000000e+02 -6.223476494575e-03 7.511238022989e-05 5.165648803267e+00
3.422500000000e+02 -6.185100795813e-03 7.469996392495e-05 5.118244070457e+00
3.425000000000e+02 -6.138333792386e-03 7.426002370328e-05 5.070354674049e+00
3.427500000000e+02 -6.083258731995e-03 7.379286614462e-05 5.021968294087e+00
3.430000000000e+02 -6.020017273449e-03 7.329899251479e-05 4.973073385486e+00
3.432500000000e+02 -5.948809885772e-03 7.277906721440e-05 4.923659215157e+00
3.435000000000e+02 -5.869895735663e-03 7.223392899025e-05 4.873715911141e+00
3.437500000000e+02 -5.783592100483e-03 7.166458529290e-05 4.823234529121e+00
3.440000000000e+02 -5.690273468531e-03 7.107217530733e-05 4.772207142946e+00
3.442500000000e+02 -5.590370084371e-03 7.045798577146e-05 4.720626940842e+00
3.445000000000e+02 -5.484366053157e-03 6.982343303899e-05 4.668488346849e+00
3.447500000000e+02 -5.372796778647e-03 6.917005367907e-05 4.615787144272e+00
3.450000000000e+02 -5.256246246165e-03 6.849948449372e-05 4.562520619585e+00
3.452500000000e+02 -5.135343522748e-03 6.781338965101e-05 4.508687708208e+00
3.455000000000e+02 -5.010758802480e-03 6.711348847660e-05 4.454289146600e+00
3.457500000000e+02 -4.883199070997e-03 6.640155252127e-05 4.399327633147e+00
3.460000000000e+02 -4.753403232720e-03 6.567937191154e-05 4.343807984661e+00
3.462500000000e+02 -4.622136883179e-03 6.494873811327e-05 4.287737291742e+00
3.465000000000e+02 -4.490186702397e-03 6.421142208538e-05 4.231125074097e+00
3.467500000000e+02 -4.358354435891e-03 6.346915868188e-05 4.173983424348e+00
3.470000000000e+02 -4.227450437463e-03 6.272364313914e-05 4.116327142893e+00
3.472500000000e+02 -4.098286928548e-03 6.197651795620e-05 4.058173863507e+00
3.475000000000e+02 -3.971670931457e-03 6.122936370592e-05 3.999544160925e+00
3.477500000000e+02 -3.848397013358e-03 6.048369169331e-05 3.940461642746e+00
3.480000000000e+02 -3.729239902245e-03 5.974093757749e-05 3.880953025116e+00
3.482500000000e+02 -3.614947034096e-03 5.900245659796e-05 3.821048185921e+00
3.485000000000e+02 -3.506231126452e-03 5.826951960122e-05 3.760780198166e+00
3.487500000000e+02 -3.403762838702e-03 5.754330961547e-05 3.700185339778e+00
3.490000000000e+02 -3.308163583084e-03 5.682492023470e-05 3.639303080669e+00
3.492500000000e+02 -3.219998556202e-03 5.611535301209e-05 3.578176043308e+00
3.495000000000e+02 -3.139770073918e-03 5.541551649235e-05 3.516849937702e+00
3.497500000000e+02 -3.067911319086e-03 5.472622234956e-05 3.455373468973e+00
3.500000000000e+02 -3.004780591805e-03 5.404818503676e-05 3.393798217204e+00
3.502500000000e+02 -2.950656185582e-03 5.338201984448e-05 3.332178488520e+00
3.505000000000e+02 -2.905731953445e-03 5.272824081287e-05 3.270571137880e+00
3.507500000000e+02 -2.870113609017e-03 5.208725851058e-05 3.209035363165e+00
3.510000000000e+02 -2.843815904599e-03 5.145937789058e-05 3.147632471809e+00
3.512500000000e+02 -2.826760728585e-03 5.084479597453e-05 3.086425620951e+00
3.515000000000e+02 -2.818776196555e-03 5.024360024761e-05 3.025479532872e+00
3.517500000000e+02 -2.819596786427e-03 4.965576721666e-05 2.964860189335e+00
3.520000000000e+02 -2.828864494328e-03 4.908116141400e-05 2.904634506113e+00
3.522500000000e+02 -2.846131088167e-03 4.851953570786e-05 2.844869994413e+00
3.525000000000e+02 -2.870861449741e-03 4.797053150615e-05 2.785634412977e+00
3.527500000000e+02 -2.902438004530e-03 4.743367948873e-05 2.726995414313e+00
3.530000000000e+02 -2.940166303896e-03 4.690840595850e-05 2.669020193707e+00
3.532500000000e+02 -2.983281716680e-03 4.639403645554e-05 2.611775145779e+00
3.535000000000e+02 -3.030957179442e-03 4.588979849224e-05 2.555325531484e+00
3.537500000000e+02 -3.082311983626e-03 4.539483061369e-05 2.499735165248e+00
3.540000000000e+02 -3.136421479952e-03 4.490819071806e-05 2.445066125531e+00
3.542500000000e+02 -3.192327536007e-03 4.442886645742e-05 2.391378488655e+00
3.545000000000e+02 -3.249049674899e-03 4.395578810570e-05 2.338730098153e+00
3.547500000000e+02 -3.305596642447e-03 4.348784200600e-05 2.287176360391e+00
3.550000000000e+02 -3.360978263244e-03 4.302388079833e-05 2.236770080283e+00
3.552500000000e+02 -3.414217388093e-03 4.256273417044e-05 2.187561324256e+00
3.555000000000e+02 -3.464361679999e-03 4.210326512971e-05 2.139597324062e+00
3.557500000000e+02 -3.510495108112e-03 4.164435036783e-05 2.092922405210e+00
3.560000000000e+02 -3.551749067665e-03 4.118491248656e-05 2.047577953988e+00
3.562500000000e+02 -3.587312762177e-03 4.072392805832e-05 2.003602404149e+00
3.565000000000e+02 -3.616442892617e-03 4.026043529773e-05 1.961031257977e+00
3.567500000000e+02 -3.638472321659e-03 3.979358131587e-05 1.919897121302e+00
3.570000000000e+02 -3.652817727969e-03 3.932262987644e-05 1.880229768083e+00
3.572500000000e+02 -3.658986160974e-03 3.884697509068e-05 1.842056213428e+00
3.575000000000e+02 -3.656580444673e-03 3.836615640665e-05 1.805400812101e+00
3.577500000000e+02 -3.645303378762e-03 3.787987214571e-05 1.770285361035e+00
3.580000000000e+02 -3.624960734076e-03 3.738798860300e-05 1.736729224227e+00
3.582500000000e+02 -3.595463019566e-03 3.689055021597e-05 1.704749458700e+00
3.585000000000e+02 -3.556826008714e-03 3.638778685919e-05 1.674360960726e+00
3.587500000000e+02 -3.509170165722e-03 3.588011878561e-05 1.645576611676e+00
3.590000000000e+02 -3.452718983263e-03 3.536816012098e-05 1.618407438314e+00
3.592500000000e+02 -3.387796297496e-03 3.485272083287e-05 1.592862780001e+00
3.595000000000e+02 -3.314822626822e-03 3.433480688475e-05 1.568950455491e+00
3.597500000000e+02 -3.234310585682e-03 3.381561760010e-05 1.546676942820e+00
3.600000000000e+02 -3.146859468974e-03 3.329654761872e-05 1.526047551770e+00
3.602500000000e+02 -3.053149071286e-03 3.277918353431e-05 1.507066601525e+00
3.605000000000e+02 -2.953932803702e-03 3.226529734890e-05 1.489737594268e+00
3.607500000000e+02 -2.850030171246e-03 3.175684245821e-05 1.474063374631e+00
3.610000000000e+02 -2.742318620372e-03 3.125594835984e-05 1.460046286024e+00
3.612500000000e+02 -2.631724855205e-03 3.076491515802e-05 1.447688301170e+00
3.615000000000e+02 -2.519215660841e-03 3.028620671411e-05 1.436991136902e+00
3.617500000000e+02 -2.405788315680e-03 2.982244253008e-05 1.427956342116e+00
3.620000000000e+02 -2.292460702595e-03 2.937638403064e-05 1.420585348624e+00
3.622500000000e+02 -2.180261175493e-03 2.895092658725e-05 1.414879490897e+00
3.625000000000e+02 -2.070218287165e-03 2.854908632169e-05 1.410839984892e+00
3.627500000000e+02 -1.963350495387e-03 2.817398313665e-05 1.408467857822e+00
3.630000000000e+02 -1.860655923065e-03 2.782882199601e-05 1.407763836569e+00
3.632500000000e+02 -1.763102296919e-03 2.751687072261e-05 1.408728188041e+00
3.635000000000e+02 -1.671617176040e-03 2.724143448704e-05 1.411360507804e+00
3.637500000000e+02 -1.587078548163e-03 2.700582654178e-05 1.415659468132e+00
3.640000000000e+02 -1.510305902525e-03 2.681333530255e-05 1.421622521004e+00
3.642500000000e+02 -1.442051857003e-03 2.666718724462e-05 1.429245566424e+00
3.645000000000e+02 -1.382994423018e-03 2.657050665039e-05 1.438522587022e+00
3.647500000000e+02 -1.333729969547e-03 2.652627131094e-05 1.449445264202e+00
3.650000000000e+02 -1.294766956038e-03 2.653726599819e-05 1.462002581430e+00
3.652500000000e+02 -1.266520485222e-03 2.660603265228e-05 1.476180424250e+00
3.655000000000e+02 -1.249307741938e-03 2.673482080401e-05 1.491961193079e+00
3.657500000000e+02 -1.243344362231e-03 2.692553656181e-05 1.509323436985e+00
3.660000000000e+02 -1.248741799910e-03 2.717969317395e-05 1.528241522440e+00
3.662500000000e+02 -1.265505709915e-03 2.749836435983e-05 1.548685346892e+00
3.665000000000e+02 -1.293535425102e-03 2.788214090116e-05 1.570620109908e+00
3.667500000000e+02 -1.332624527157e-03 2.833109303360e-05 1.594006149845e+00
3.670000000000e+02 -1.382462554716e-03 2.884473883061e-05 1.618798854920e+00
3.672500000000e+02 -1.442637831211e-03 2.942202144482e-05 1.644948654584e+00
3.675000000000e+02 -1.512641465268e-03 3.006129387448e-05 1.672401095520e+00
3.677500000000e+02 -1.591872521259e-03 3.076031530591e-05 1.701097003601e+00
3.680000000000e+02 -1.679644327246e-03 3.151625638850e-05 1.730972732057e+00
3.682500000000e+02 -1.775191939584e-03 3.232571597730e-05 1.761960492828e+00
3.685000000000e+02 -1.877680680400e-03 3.318474800657e-05 1.793988766754e+00
3.687500000000e+02 -1.986215628025e-03 3.408889922638e-05 1.826982787134e+00
3.690000000000e+02 -2.099852000965e-03 3.503325550153e-05 1.860865087761e+00
3.692500000000e+02 -2.217606275475e-03 3.601249793020e-05 1.895556106546e+00
3.695000000000e+02 -2.338467848273e-03 3.702096496944e-05 1.930974836115e+00
3.697500000000e+02 -2.461411163827e-03 3.805272234214e-05 1.967039507878e+00
3.700000000000e+02 -2.585408023606e-03 3.910163644044e-05 2.003668302127e+00
3.702500000000e+02 -2.709440011506e-03 4.016145224828e-05 2.040780069280e+00
3.705000000000e+02 -2.832510743895e-03 4.122587255978e-05 2.078295055814e+00
3.707500000000e+02 -2.953657875242e-03 4.228863874822e-05 2.116135620142e+00
3.710000000000e+02 -3.071964578696e-03 4.334360989788e-05 2.154226933564e+00
3.712500000000e+02 -3.186570374626e-03 4.438484106711e-05 2.192497652396e+00
3.715000000000e+02 -3.296681132387e-03 4.540664879435e-05 2.230880558028e+00
3.717500000000e+02 -3.401578142714e-03 4.640370593792e-05 2.269313152114e+00
3.720000000000e+02 -3.500626037972e-03 4.737109414554e-05 2.307738205297e+00
3.722500000000e+02 -3.593279433294e-03 4.830436905462e-05 2.346104247756e+00
3.725000000000e+02 -3.679088170974e-03 4.919959232741e-05 2.384366000151e+00
3.727500000000e+02 -3.757701145166e-03 5.005338974109e-05 2.422484738299e+00
3.730000000000e+02 -3.828868743906e-03 5.086299896490e-05 2.460428585991e+00
3.732500000000e+02 -3.892443793294e-03 5.162629495395e-05 2.498172732832e+00
3.735000000000e+02 -3.948381053150e-03 5.234181072075e-05 2.535699576393e+00
3.737500000000e+02 -3.996735241109e-03 5.300874961728e-05 2.572998780496e+00
3.740000000000e+02 -4.037657756656e-03 5.362699292713e-05 2.610067255368e+00
3.742500000000e+02 -4.071392098417e-03 5.419709211760e-05 2.646909052718e+00
3.745000000000e+02 -4.098268104843e-03 5.472025350994e-05 2.683535179270e+00
3.747500000000e+02 -4.118695224969e-03 5.519831540718e-05 2.719963333164e+00
3.750000000000e+02 -4.133154789765e-03 5.563371474471e-05 2.756217560328e+00
3.752500000000e+02 -4.142191669075e-03 5.602944707359e-05 2.792327843501e+00
3.755000000000e+02 -4.146405215204e-03 5.638901678517e-05 2.828329621550e+00
3.757500000000e+02 -4.146439925790e-03 5.671638113752e-05 2.864263255627e+00
3.760000000000e+02 -4.142975739927e-03 5.701588765769e-05 2.900173442872e+00
3.762500000000e+02 -4.136718213440e-03 5.729220581960e-05 2.936108590740e+00
3.765000000000e+02 -4.128388799705e-03 5.755025555471e-05 2.972120164402e+00
3.767500000000e+02 -4.118715281799e-03 5.779513308302e-05 3.008262012368e+00
3.770000000000e+02 -4.108422420902e-03 5.803203473287e-05 3.044589683880e+00
3.772500000000e+02 -4.098223052640e-03 5.826618111132e-05 3.081159750299e+00
3.775000000000e+02 -4.088809589202e-03 5.850274347585e-05 3.118029135060e+00
3.777500000000e+02 -4.080846074910e-03 5.874676978679e-05 3.155254464242e+00
3.780000000000e+02 -4.074960935522e-03 5.900311455553e-05 3.192891446383e+00
3.782500000000e+02 -4.071740281268e-03 5.927637666089e-05 3.230994284481e+00
3.785000000000e+02 -4.071721920360e-03 5.957084097075e-05 3.269615128407e+00
3.787500000000e+02 -4.075390203137e-03 5.989042751312e-05 3.308803570475e+00
3.790000000000e+02 -4.083171613115e-03 6.023863902083e-05 3.348606186950e+00
3.792500000000e+02 -4.095430825165e-03 6.061852105271e-05 3.389066126635e+00
3.795000000000e+02 -4.112467628682e-03 6.103263201210e-05 3.430222747408e+00
3.797500000000e+02 -4.134514636520e-03 6.148301694733e-05 3.472111300689e+00
3.800000000000e+02 -4.161735682082e-03 6.197118731804e-05 3.514762661927e+00
3.802500000000e+02 -4.194224887924e-03 6.249810889614e-05 3.558203107487e+00
3.805000000000e+02 -4.232006415105e-03 6.306419603930e-05 3.602454135109e+00
3.807500000000e+02 -4.275034889564e-03 6.366931221241e-05 3.647532327896e+00
3.810000000000e+02 -4.323196441152e-03 6.431277667365e-05 3.693449257353e+00
3.812500000000e+02 -4.376310403714e-03 6.499337684757e-05 3.740211427307e+00
3.815000000000e+02 -4.434131597802e-03 6.570938646069e-05 3.787820254533e+00
3.817500000000e+02 -4.496353243739e-03 6.645858948826e-05 3.836272087291e+00
3.820000000000e+02 -4.562610361024e-03 6.723830418334e-05 3.885558256452e+00
3.822500000000e+02 -4.632483519078e-03 6.804541878527e-05 3.935665163763e+00
3.825000000000e+02 -4.705501547513e-03 6.887642762182e-05 3.986574402263e+00
3.827500000000e+02 -4.781145708390e-03 6.972747107342e-05 4.038262911797e+00
3.830000000000e+02 -4.858855625742e-03 7.059437935206e-05 4.090703163483e+00
3.832500000000e+02 -4.938035919286e-03 7.147272048511e-05 4.143863379838e+00
3.835000000000e+02 -5.018063200713e-03 7.235785128409e-05 4.197707783924e+00
3.837500000000e+02 -5.098293470459e-03 7.324497027522e-05 4.252196881357e+00
3.840000000000e+02 -5.178069638425e-03 7.412917204966e-05 4.307287766769e+00
3.842500000000e+02 -5.256729303566e-03 7.500550357192e-05 4.362934462008e+00
3.845000000000e+02 -5.333612623564e-03 7.586902138537e-05 4.419088279956e+00
3.847500000000e+02 -5.408070102419e-03 7.671484752658e-05 4.475698206711e+00
3.850000000000e+02 -5.479470450932e-03 7.753822971060e-05 4.532711311377e+00
3.852500000000e+02 -5.547208194585e-03 7.833459561443e-05 4.590073165011e+00
3.855000000000e+02 -5.610711210997e-03 7.909960985777e-05 4.647728280495e+00
3.857500000000e+02 -5.669447876668e-03 7.982922723285e-05 4.705620553412e+00
3.860000000000e+02 -5.722933965999e-03 8.051974288878e-05 4.763693715282e+00
3.862500000000e+02 -5.770739066787e-03 8.116783862944e-05 4.821891777714e+00
3.865000000000e+02 -5.812492556823e-03 8.177062049253e-05 4.880159479522e+00
3.867500000000e+02 -5.847888981364e-03 8.232566100747e-05 4.938442714676e+00
3.870000000000e+02 -5.876692830259e-03 8.283103433307e-05 4.996688952445e+00
3.872500000000e+02 -5.898742646033e-03 8.328533261542e-05 5.054847629211e+00
3.875000000000e+02 -5.913954314754e-03 8.368768530009e-05 5.112870521727e+00
3.877500000000e+02 -5.922323604419e-03 8.403776966223e-05 5.170712084383e+00
3.880000000000e+02 -5.923927725629e-03 8.433581279990e-05 5.228329758140e+00
3.882500000000e+02 -5.918926031822e-03 8.458258554642e-05 5.285684237841e+00
3.885000000000e+02 -5.907559626492e-03 8.477938408899e-05 5.342739702682e+00
3.887500000000e+02 -5.890149882121e-03 8.492800195703e-05 5.399464002216e+00
3.890000000000e+02 -5.867096060092e-03 8.503070094679e-05 5.455828798577e+00
3.892500000000e+02 -5.838871634379e-03 8.509024124873e-05 5.511809663352e+00
3.895000000000e+02 -5.806019401735e-03 8.510977996851e-05 5.567386126378e+00
3.897500000000e+02 -5.769145777472e-03 8.509280963542e-05 5.622541680524e+00
3.900000000000e+02 -5.728913779842e-03 8.504315670887e-05 5.677263736516e+00
3.902500000000e+02 -5.686035317694e-03 8.496478356382e-05 5.731543536191e+00
3.905000000000e+02 -5.641262255762e-03 8.486186012766e-05 5.785376020429e+00
3.907500000000e+02 -5.595376578533e-03 8.473871083525e-05 5.838759653836e+00
3.910000000000e+02 -5.549180122094e-03 8.459968428168e-05 5.891696216112e+00
3.912500000000e+02 -5.503483245216e-03 8.444911843108e-05 5.944190553707e+00
3.915000000000e+02 -5.459093247183e-03 8.429128493354e-05 5.996250299280e+00
3.917500000000e+02 -5.416802753935e-03 8.413032152954e-05 6.047885569166e+00
3.920000000000e+02 -5.377377798241e-03 8.397017285636e-05 6.099108632325e+00
3.922500000000e+02 -5.341546063210e-03 8.381453650233e-05 6.149933560479e+00
3.925000000000e+02 -5.309985482435e-03 8.366681389449e-05 6.200375871063e+00
3.927500000000e+02 -5.283313159152e-03 8.353006518927e-05 6.250452155848e+00
3.930000000000e+02 -5.262074963431e-03 8.340696899339e-05 6.300179705690e+00
3.932500000000e+02 -5.246736061035e-03 8.329978967395e-05 6.349576143475e+00
3.935000000000e+02 -5.237672375746e-03 8.321035032793e-05 6.398659056135e+00
3.937500000000e+02 -5.235163282776e-03 8.314000973350e-05 6.447445641503e+00
3.940000000000e+02 -5.239385616683e-03 8.308964755099e-05 6.495952365143e+00
3.942500000000e+02 -5.250409119371e-03 8.305965650818e-05 6.544194642512e+00
3.945000000000e+02 -5.268193447162e-03 8.304993903180e-05 6.592186534643e+00
3.947500000000e+02 -5.292586852294e-03 8.305991280450e-05 6.639940470945e+00
3.950000000000e+02 -5.323326596009e-03 8.308852156219e-05 6.687466992430e+00
3.952500000000e+02 -5.360041057257e-03 8.313425220136e-05 6.734774528166e+00
3.955000000000e+02 -5.402253642241e-03 8.319515830349e-05 6.781869191219e+00
3.957500000000e+02 -5.449388377683e-03 8.326888963942e-05 6.828754604992e+00
3.960000000000e+02 -5.500777125183e-03 8.335272001211e-05 6.875431757016e+00
3.962500000000e+02 -5.555668373704e-03 8.344360213003e-05 6.921898876635e+00
3.965000000000e+02 -5.613237262919e-03 8.353821848051e-05 6.968151345097e+00
3.967500000000e+02 -5.672596919222e-03 8.363301255956e-05 7.014181626892e+00
3.970000000000e+02 -5.732810759550e-03 8.372425284825e-05 7.059979230466e+00
3.972500000000e+02 -5.792905615063e-03 8.380809215158e-05 7.105530692767e+00
3.975000000000e+02 -5.851885395363e-03 8.388061357772e-05 7.150819594155e+00
3.977500000000e+02 -5.908745228529e-03 8.393790468347e-05 7.195826595608e+00
3.980000000000e+02 -5.962485674713e-03 8.397613555769e-05 7.240529504713e+00
3.982500000000e+02 -6.012126899587e-03 8.399162492273e-05 7.284903368106e+00
3.985000000000e+02 -6.056722705242e-03 8.398087462452e-05 7.328920589760e+00
3.987500000000e+02 -6.095374020235e-03 8.394064682024e-05 7.372551078229e+00
3.990000000000e+02 -6.127241880071e-03 8.386802980387e-05 7.415762418343e+00
3.992500000000e+02 -6.151559648617e-03 8.376048991160e-05 7.458520069391e+00
3.995000000000e+02 -6.167644309966e-03 8.361591530684e-05 7.500787588970e+00
3.997500000000e+02 -6.174906873236e-03 8.343266491101e-05 7.542526879287e+00
4.000000000000e+02 -6.172861617172e-03 8.320960783381e-05 7.583698455792e+00
4.002500000000e+02 -6.161134205925e-03 8.294615267732e-05 7.624261734926e+00
4.005000000000e+02 -6.139468490280e-03 8.264227216004e-05 7.664175338280e+00
4.007500000000e+02 -6.107731940735e-03 8.229851840616e-05 7.703397410400e+00
4.010000000000e+02 -6.065919613081e-03 8.191603501703e-05 7.741885946681e+00
4.012500000000e+02 -6.014156620065e-03 8.149654444692e-05 7.779599126627e+00
4.015000000000e+02 -5.952698993475e-03 8.104232569486e-05 7.816495650725e+00
4.017500000000e+02 -5.881933182405e-03 8.055616055563e-05 7.852535073342e+00
4.020000000000e+02 -5.802373619506e-03 8.004144842771e-05 7.887678131871e+00
4.022500000000e+02 -5.714658457033e-03 7.950206024313e-05 7.921887063255e+00
4.025000000000e+02 -5.619543706639e-03 7.894228772981e-05 7.955125909260e+00
4.027500000000e+02 -5.517895809649e-03 7.836681376017e-05 7.987360801002e+00
4.030000000000e+02 -5.410682519164e-03 7.778069475281e-05 8.018560223924e+00
4.032500000000e+02 -5.298962236726e-03 7.718915644739e-05 8.048695254338e+00
4.035000000000e+02 -5.183871838858e-03 7.659763001774e-05 8.077739770005e+00
4.037500000000e+02 -5.066613355626e-03 7.601169579274e-05 8.105670624865e+00
4.040000000000e+02 -4.948439372299e-03 7.543699245599e-05 8.132467790556e+00
4.042500000000e+02 -4.830637468260e-03 7.487914391557e-05 8.158114459374e+00
4.045000000000e+02 -4.714514003246e-03 7.434368300596e-05 8.182597103034e+00
4.047500000000e+02 -4.601377239375e-03 7.383597387089e-05 8.205905492536e+00
4.050000000000e+02 -4.492520371595e-03 7.336114228118e-05 8.228032667947e+00
4.052500000000e+02 -4.389204509729e-03 7.292400927503e-05 8.248974864932e+00
4.055000000000e+02 -4.292641965559e-03 7.252903690677e-05 8.268731394292e+00
4.057500000000e+02 -4.203980153951e-03 7.218029254516e-05 8.287304471595e+00
4.060000000000e+02 -4.124286229009e-03 7.188138561620e-05 8.304699004535e+00
4.062500000000e+02 -4.054532789271e-03 7.163541656430e-05 8.320922336995e+00
4.065000000000e+02 -3.995584861174e-03 7.144494781178e-05 8.335983949931e+00
4.067500000000e+02 -3.948188306201e-03 7.131197954502e-05 8.349895130082e+00
4.070000000000e+02 -3.912959861210e-03 7.123793059755e-05 8.362668608932e+00
4.072500000000e+02 -3.890378882961e-03 7.122363272938e-05 8.374318174854e+00
4.075000000000e+02 -3.880780941650e-03 7.126932240828e-05 8.384858273035e+00
4.077500000000e+02 -3.884353365785e-03 7.137463063042e-05 8.394303598135e+00
4.080000000000e+02 -3.901132666269e-03 7.153859473624e-05 8.402668684505e+00
4.082500000000e+02 -3.931004006336e-03 7.175968939202e-05 8.409967511090e+00
4.085000000000e+02 -3.973702594974e-03 7.203584468091e-05 8.416213123429e+00
4.087500000000e+02 -4.028817065091e-03 7.236446785075e-05 8.421417287014e+00
4.090000000000e+02 -4.095794611485e-03 7.274247336239e-05 8.425590172416e+00
4.092500000000e+02 -4.173948010388e-03 7.316631704518e-05 8.428740089768e+00
4.095000000000e+02 -4.262464223717e-03 7.363203471514e-05 8.430873270573e+00
4.097500000000e+02 -4.360414617021e-03 7.413528437222e-05 8.431993708810e+00
4.100000000000e+02 -4.466766418087e-03 7.467139055831e-05 8.432103055705e+00
4.102500000000e+02 -4.580395529782e-03 7.523538731299e-05 8.431200581904e+00
4.105000000000e+02 -4.700100308084e-03 7.582207328316e-05 8.429283198104e+00
4.107500000000e+02 -4.824616293109e-03 7.642607971992e-05 8.426345540438e+00
4.110000000000e+02 -4.952631466551e-03 7.704192002997e-05 8.422380108746e+00
4.112500000000e+02 -5.082802142015e-03 7.766403033432e-05 8.417377465005e+00
4.115000000000e+02 -5.213769034623e-03 7.828683082725e-05 8.411326477879e+00
4.117500000000e+02 -5.344173461746e-03 7.890476860556e-05 8.404214613458e+00
4.120000000000e+02 -5.472673296903e-03 7.951241658671e-05 8.396028256757e+00
4.122500000000e+02 -5.597958648985e-03 8.010455987781e-05 8.386753066322e+00
4.125000000000e+02 -5.718766860616e-03 8.067616806559e-05 8.376374345671e+00
4.127500000000e+02 -5.833896780488e-03 8.122247007417e-05 8.364877429097e+00
4.130000000000e+02 -5.942222002731e-03 8.173903656125e-05 8.352248065815e+00
4.132500000000e+02 -6.042702988194e-03 8.222182712125e-05 8.338472804067e+00
4.135000000000e+02 -6.134397829124e-03 8.266724244202e-05 8.323539360075e+00
4.137500000000e+02 -6.216471586539e-03 8.307211317565e-05 8.307436970322e+00
4.140000000000e+02 -6.288204072688e-03 8.343375090558e-05 8.290156714162e+00
4.142500000000e+02 -6.348995987777e-03 8.375000676814e-05 8.271691809730e+00
4.145000000000e+02 -6.398373319112e-03 8.401927780149e-05 8.252037874644e+00
4.147500000000e+02 -6.435990137631e-03 8.424051523767e-05 8.231193144400e+00
4.150000000000e+02 -6.461629633630e-03 8.441322921141e-05 8.209158655681e+00
4.152500000000e+02 -6.475203691600e-03 8.453748787901e-05 8.185938381072e+00
4.155000000000e+02 -6.476750813505e-03 8.461390830239e-05 8.161539326409e+00
4.157500000000e+02 -6.466432825661e-03 8.464364151398e-05 8.135971579212e+00
4.160000000000e+02 -6.444530236011e-03 8.462835078279e-05 8.109248318091e+00
4.162500000000e+02 -6.411436491692e-03 8.457018477398e-05 8.081385780749e+00
4.165000000000e+02 -6.367651458093e-03 8.447174585902e-05 8.052403188204e+00
4.167500000000e+02 -6.313773926520e-03 8.433605328878e-05 8.022322637241e+00
4.170000000000e+02 -6.250493759570e-03 8.416650326235e-05 7.991168951362e+00
4.172500000000e+02 -6.178583378140e-03 8.396678205380e-05 7.958969506384e+00
4.175000000000e+02 -6.098889139965e-03 8.374087494031e-05 7.925754020594e+00
4.177500000000e+02 -6.012322183915e-03 8.349310861952e-05 7.891554327307e+00
4.180000000000e+02 -5.919849515287e-03 8.322794050231e-05 7.856404119601e+00
4.182500000000e+02 -5.822484869277e-03 8.294995936797e-05 7.820338687050e+00
4.185000000000e+02 -5.721279769869e-03 8.266393364906e-05 7.783394633588e+00
4.187500000000e+02 -5.617314374188e-03 8.237456012994e-05 7.745609593451e+00
4.190000000000e+02 -5.511688660251e-03 8.208651265734e-05 7.707021945368e+00
4.192500000000e+02 -5.405513609278e-03 8.180444451042e-05 7.667670524385e+00
4.195000000000e+02 -5.299902154527e-03 8.153292669461e-05 7.627594345193e+00
4.197500000000e+02 -5.195960265433e-03 8.127637758065e-05 7.586832336766e+00
4.200000000000e+02 -5.094778036717e-03 8.103899126308e-05 7.545423084380e+00
4.202500000000e+02 -4.997420850901e-03 8.082473310256e-05 7.503404597947e+00
4.205000000000e+02 -4.904920606751e-03 8.063730493968e-05 7.460814090967e+00
4.207500000000e+02 -4.818267094646e-03 8.048010082840e-05 7.417687787012e+00
4.210000000000e+02 -4.738399522032e-03 8.035617009242e-05 7.374060749093e+00
4.212500000000e+02 -4.666198119107e-03 8.026818654150e-05 7.329966727117e+00
4.215000000000e+02 -4.602476080283e-03 8.021842555708e-05 7.285438034565e+00
4.217500000000e+02 -4.547971752696e-03 8.020873734876e-05 7.240505444795e+00
4.220000000000e+02 -4.503341417609e-03 8.024050872368e-05 7.195198111928e+00
4.222500000000e+02 -4.469152415735e-03 8.031467042147e-05 7.149543506742e+00
4.225000000000e+02 -4.445876966491e-03 8.043168056013e-05 7.103567376054e+00
4.227500000000e+02 -4.433886572742e-03 8.059151615938e-05 7.057293715196e+00
4.230000000000e+02 -4.433447282385e-03 8.079367100763e-05 7.010744757114e+00
4.232500000000e+02 -4.444715620063e-03 8.103715835461e-05 6.963940968137e+00
4.235000000000e+02 -4.467735664067e-03 8.132051817197e-05 6.916901057982e+00
4.237500000000e+02 -4.502437003396e-03 8.164182933107e-05 6.869641994553e+00
4.240000000000e+02 -4.548633779402e-03 8.199872528744e-05 6.822179023432e+00
4.242500000000e+02 -4.606024943536e-03 8.238842755559e-05 6.774525694134e+00
4.245000000000e+02 -4.674195503759e-03 8.280776637251e-05 6.726693882710e+00
4.247500000000e+02 -4.752619137692e-03 8.325320439925e-05 6.678693820805e+00
4.250000000000e+02 -4.840661903019e-03 8.372089158473e-05 6.630534122099e+00
4.252500000000e+02 -4.937587342717e-03 8.420670575102e-05 6.582221809328e+00
4.255000000000e+02 -5.042562629033e-03 8.470625885731e-05 6.533762340774e+00
4.257500000000e+02 -5.154666029733e-03 8.521500040617e-05 6.485159635930e+00
4.260000000000e+02 -5.272895666025e-03 8.572826485867e-05 6.436416101074e+00
4.262500000000e+02 -5.396179124724e-03 8.624128215515e-05 6.387532657210e+00
4.265000000000e+02 -5.523384152194e-03 8.674927807456e-05 6.338508764077e+00
4.267500000000e+02 -5.653330186344e-03 8.724743673849e-05 6.289342451572e+00
4.270000000000e+02 -5.784800730564e-03 8.773098839882e-05 6.240030351637e+00
4.272500000000e+02 -5.916556604109e-03 8.819532379473e-05 6.190567735242e+00
4.275000000000e+02 -6.047349728934e-03 8.863599452380e-05 6.140948554864e+00
4.277500000000e+02 -6.175937247409e-03 8.904875273932e-05 6.091165493579e+00
4.280000000000e+02 -6.301095728746e-03 8.942959500383e-05 6.041210024955e+00
4.282500000000e+02 -6.421635578447e-03 8.977481274475e-05 5.991072478598e+00
4.285000000000e+02 -6.536415121733e-03 9.008099242566e-05 5.940742120974e+00
4.287500000000e+02 -6.644354416731e-03 9.034502793462e-05 5.890207246531e+00
4.290000000000e+02 -6.744448194392e-03 9.056417859349e-05 5.839455284076e+00
4.292500000000e+02 -6.835778431453e-03 9.073607255683e-05 5.788472916758e+00
4.295000000000e+02 -6.917525532689e-03 9.085870656264e-05 5.737246219555e+00
4.297500000000e+02 -6.988978422105e-03 9.093044611788e-05 5.685760812896e+00
4.300000000000e+02 -7.049543053822e-03 9.095001965886e-05 5.634002034464e+00
4.302500000000e+02 -7.098749352755e-03 9.091650239373e-05 5.581955128473e+00
4.305000000000e+02 -7.136256542614e-03 9.082931920959e-05 5.529605453777e+00
4.307500000000e+02 -7.161856396093e-03 9.068821683847e-05 5.476938707383e+00
4.310000000000e+02 -7.175474836158e-03 9.049324091343e-05 5.423941167411e+00
4.312500000000e+02 -7.177171346137e-03 9.024471650002e-05 5.370599948367e+00
4.315000000000e+02 -7.167136369344e-03 8.994322753847e-05 5.316903269636e+00
4.317500000000e+02 -7.145686824355e-03 8.958959133687e-05 5.262840737223e+00
4.320000000000e+02 -7.113259464832e-03 8.918483861445e-05 5.208403628827e+00
4.322500000000e+02 -7.070402611227e-03 8.873019556060e-05 5.153585188039e+00
4.325000000000e+02 -7.017766134121e-03 8.822706388550e-05 5.098380913160e+00
4.327500000000e+02 -6.956090139397e-03 8.767700237736e-05 5.042788847988e+00
4.330000000000e+02 -6.886192396996e-03 8.708171728170e-05 4.986809857305e+00
4.332500000000e+02 -6.808954929009e-03 8.644305251029e-05 4.930447895678e+00
4.335000000000e+02 -6.725309910489e-03 8.576297866331e-05 4.873710248874e+00
4.337500000000e+02 -6.636225223820e-03 8.504358713773e-05 4.816607759375e+00
4.340000000000e+02 -6.542689910038e-03 8.428708594485e-05 4.759155014772e+00
4.342500000000e+02 -6.445699787623e-03 8.349579551431e-05 4.701370503935e+00
4.345000000000e+02 -6.346243494517e-03 8.267212793689e-05 4.643276729323e+00
4.347500000000e+02 -6.245289196262e-03 8.181861099435e-05 4.584900278127e+00
4.350000000000e+02 -6.143771954077e-03 8.093790328736e-05 4.526271838490e+00
4.352500000000e+02 -6.042582095895e-03 8.003275095514e-05 4.467426162995e+00
4.355000000000e+02 -5.942554801084e-03 7.910596684638e-05 4.408401979557e+00
4.357500000000e+02 -5.844461188258e-03 7.816041719555e-05 4.349241840589e+00
4.360000000000e+02 -5.749000724374e-03 7.719904008724e-05 4.289991915547e+00
4.362500000000e+02 -5.656795190483e-03 7.622482234956e-05 4.230701728955e+00
4.365000000000e+02 -5.568384268841e-03 7.524077164930e-05 4.171423841068e+00
4.367500000000e+02 -5.484222757517e-03 7.424989682078e-05 4.112213477762e+00
4.370000000000e+02 -5.404679533373e-03 7.325518660883e-05 4.053128116539e+00
4.372500000000e+02 -5.330038027931e-03 7.225958538032e-05 3.994227029040e+00
4.375000000000e+02 -5.260498331324e-03 7.126596800450e-05 3.935570791474e+00
4.377500000000e+02 -5.196180705414e-03 7.027711583077e-05 3.877220768640e+00
4.380000000000e+02 -5.137130576060e-03 6.929569434397e-05 3.819238580600e+00
4.382500000000e+02 -5.083324618487e-03 6.832423195072e-05 3.761685559896e+00
4.385000000000e+02 -5.034677953727e-03 6.736510185917e-05 3.704622208920e+00
4.387500000000e+02 -4.991052163446e-03 6.642050693223e-05 3.648107666585e+00
4.390000000000e+02 -4.952264129583e-03 6.549247080337e-05 3.592199190570e+00
4.392500000000e+02 -4.918095224316e-03 6.458282776545e-05 3.536951665906e+00
4.395000000000e+02 -4.888300933631e-03 6.369321909822e-05 3.482417145004e+00
4.397500000000e+02 -4.862620591469e-03 6.282509115219e-05 3.428644425334e+00
4.400000000000e+02 -4.840786907332e-03 6.197969948232e-05 3.375678672571e+00
4.402500000000e+02 -4.822535344250e-03 6.115811385246e-05 3.323561087635e+00
4.405000000000e+02 -4.807612834177e-03 6.036122405473e-05 3.272328627673e+00
4.407500000000e+02 -4.795785822511e-03 5.958974817452e-05 3.222013778393e+00
4.410000000000e+02 -4.786847438285e-03 5.884423924749e-05 3.172644380342e+00
4.412500000000e+02 -4.780623671134e-03 5.812509604025e-05 3.124243509080e+00
4.415000000000e+02 -4.776978200176e-03 5.743257488902e-05 3.076829410914e+00
4.417500000000e+02 -4.775816016128e-03 5.676679006056e-05 3.030415488412e+00
4.420000000000e+02 -4.777085507521e-03 5.612771820684e-05 2.985010340066e+00
4.422500000000e+02 -4.780779182528e-03 5.551519809774e-05 2.940617848600e+00
4.425000000000e+02 -4.786932852243e-03 5.492893718612e-05 2.897237316004e+00
4.427500000000e+02 -4.795623246002e-03 5.436850963778e-05 2.854863644819e+00
4.430000000000e+02 -4.806964175369e-03 5.383335264364e-05 2.813487558295e+00
4.432500000000e+02 -4.821101307061e-03 5.332276278014e-05 2.773095861890e+00
4.435000000000e+02 -4.838205685595e-03 5.283589125152e-05 2.733671738342e+00
4.437500000000e+02 -4.858466137270e-03 5.237173983413e-05 2.695195074705e+00
4.440000000000e+02 -4.882080747620e-03 5.192914062896e-05 2.657642815477e+00
4.442500000000e+02 -4.909247584105e-03 5.150677972973e-05 2.620989339985e+00
4.445000000000e+02 -4.940154745288e-03 5.110321632504e-05 2.585206857014e+00
4.447500000000e+02 -4.974970315263e-03 5.071684003438e-05 2.550265813128e+00
4.450000000000e+02 -5.013832197047e-03 5.034589760994e-05 2.516135310412e+00
4.452500000000e+02 -5.056838248844e-03 4.998845616472e-05 2.482783526548e+00
4.455000000000e+02 -5.104036804780e-03 4.964246199868e-05 2.450178136036e+00
4.457500000000e+02 -5.155417872905e-03 4.930575052034e-05 2.418286723341e+00
4.460000000000e+02 -5.210905318278e-03 4.897605698997e-05 2.387077188903e+00
4.462500000000e+02 -5.270350179341e-03 4.865103752599e-05 2.356518137425e+00
4.465000000000e+02 -5.333525321337e-03 4.832829362111e-05 2.326579252266e+00
4.467500000000e+02 -5.400121416386e-03 4.800539930488e-05 2.297231643126e+00
4.470000000000e+02 -5.469744480049e-03 4.767992972032e-05 2.268448174868e+00
4.472500000000e+02 -5.541914784007e-03 4.734949191304e-05 2.240203762730e+00
4.475000000000e+02 -5.616067545860e-03 4.701175537791e-05 2.212475642558e+00
4.477500000000e+02 -5.691555443152e-03 4.666448281782e-05 2.185243610606e+00
4.480000000000e+02 -5.767652871984e-03 4.630556043875e-05 2.158490225978e+00
4.482500000000e+02 -5.843562426494e-03 4.593302674788e-05 2.132200988765e+00
4.485000000000e+02 -5.918423204509e-03 4.554509923940e-05 2.106364480663e+00
4.487500000000e+02 -5.991321076533e-03 4.514019804239e-05 2.080972473616e+00
4.490000000000e+02 -6.061301144802e-03 4.471696962263e-05 2.056020015658e+00
4.492500000000e+02 -6.127381614507e-03 4.427430576828e-05 2.031505477757e+00
4.495000000000e+02 -6.188569770480e-03 4.381135747031e-05 2.007430585279e+00
4.497500000000e+02 -6.243879230140e-03 4.332754851297e-05 1.983800418434e+00
4.500000000000e+02 -6.292348527154e-03 4.282258671101e-05 1.960623391076e+00
4.502500000000e+02 -6.333061101413e-03 4.229647180981e-05 1.937911218712e+00
4.505000000000e+02 -6.365165693151e-03 4.174949938063e-05 1.915678858353e+00
4.507500000000e+02 -6.387897670831e-03 4.118226921060e-05 1.893944446060e+00
4.510000000000e+02 -6.400600226604e-03 4.059568795839e-05 1.872729214071e+00
4.512500000000e+02 -6.402745378711e-03 3.999097187043e-05 1.852057396867e+00
4.515000000000e+02 -6.393954603476e-03 3.936964921700e-05 1.831956133612e+00
4.517500000000e+02 -6.374018152413e-03 3.873356214470e-05 1.812455353179e+00
4.520000000000e+02 -6.342912841129e-03 3.808486768064e-05 1.793587648688e+00
4.522500000000e+02 -6.300817971163e-03 3.742603813106e-05 1.775388146049e+00
4.525000000000e+02 -6.248128433972e-03 3.675986015811e-05 1.757894352566e+00
4.527500000000e+02 -6.185464726252e-03 3.608943199018e-05 1.741145990829e+00
4.530000000000e+02 -6.113679480608e-03 3.541815872790e-05 1.725184819965e+00
4.532500000000e+02 -6.033859716618e-03 3.474974404033e-05 1.710054431988e+00
4.535000000000e+02 -5.947324538773e-03 3.408817830713e-05 1.695800027261e+00
4.537500000000e+02 -5.855617886768e-03 3.343772176886e-05 1.682468170515e+00
4.540000000000e+02 -5.760495753632e-03 3.280288212731e-05 1.670106518309e+00
4.542500000000e+02 -5.663907706213e-03 3.218838585065e-05 1.658763522253e+00
4.545000000000e+02 -5.567972631712e-03 3.159914220277e-05 1.648488110410e+00
4.547500000000e+02 -5.474948693204e-03 3.104020041250e-05 1.639329342061e+00
4.550000000000e+02 -5.387197871768e-03 3.051669966317e-05 1.631336041651e+00
4.552500000000e+02 -5.307145647736e-03 3.003381357586e-05 1.624556416426e+00
4.555000000000e+02 -5.237236467436e-03 2.959668851535e-05 1.619037657457e+00
4.557500000000e+02 -5.179885924383e-03 2.921037843609e-05 1.614825531631e+00
4.560000000000e+02 -5.137430778148e-03 2.887977563587e-05 1.611963971000e+00
4.562500000000e+02 -5.112077935283e-03 2.860954079953e-05 1.610494662782e+00
4.565000000000e+02 -5.105853656544e-03 2.840403248652e-05 1.610456648570e+00
4.567500000000e+02 -5.120554331208e-03 2.826723789906e-05 1.611885940048e+00
4.570000000000e+02 -5.157699978129e-03 2.820270598353e-05 1.614815156498e+00
4.572500000000e+02 -5.218491749804e-03 2.821348486048e-05 1.619273192469e+00
4.575000000000e+02 -5.303774441559e-03 2.830206376381e-05 1.625284921564e+00
4.577500000000e+02 -5.414005174859e-03 2.847032059694e-05 1.632870942442e+00
4.580000000000e+02 -5.549228905190e-03 2.871947684036e-05 1.642047371973e+00
4.582500000000e+02 -5.709061528523e-03 2.905005997761e-05 1.652825690378e+00
4.585000000000e+02 -5.892681325954e-03 2.946187409547e-05 1.665212640129e+00
4.587500000000e+02 -6.098828920925e-03 2.995397955627e-05 1.679210181888e+00
4.590000000000e+02 -6.325816086119e-03 3.052468240061e-05 1.694815508088e+00
4.592500000000e+02 -6.571543642252e-03 3.117153379584e-05 1.712021111323e+00
4.595000000000e+02 -6.833527795217e-03 3.189133935688e-05 1.730814910301e+00
4.597500000000e+02 -7.108935086730e-03 3.268017929503e-05 1.751180424487e+00
4.600000000000e+02 -7.394624847581e-03 3.353343742141e-05 1.773097000805e+00
4.602500000000e+02 -7.687199084078e-03 3.444584173348e-05 1.796540079747e+00
4.605000000000e+02 -7.983058649014e-03 3.541151203634e-05 1.821481502212e+00
4.607500000000e+02 -8.278464944967e-03 3.642401363857e-05 1.847889848969e+00
4.610000000000e+02 -8.569606392915e-03 3.747643958865e-05 1.875730802174e+00
4.612500000000e+02 -8.852667992433e-03 3.856148210704e-05 1.904967532550e+00
4.615000000000e+02 -9.123903226141e-03 3.967150908327e-05 1.935561093386e+00
4.617500000000e+02 -9.379706362969e-03 4.079865801832e-05 1.967470829493e+00
4.620000000000e+02 -9.616684219852e-03 4.193493633894e-05 2.000654780720e+00
4.622500000000e+02 -9.831725441841e-03 4.307232632084e-05 2.035070090670e+00
4.625000000000e+02 -1.002206636493e-02 4.420288915247e-05 2.070673399742e+00
4.627500000000e+02 -1.018535162905e-02 4.531887452419e-05 2.107421235648e+00
4.630000000000e+02 -1.031968876721e-02 4.641283040557e-05 2.145270380164e+00
4.632500000000e+02 -1.042369522986e-02 4.747771169306e-05 2.184178227579e+00
4.635000000000e+02 -1.049653722794e-02 4.850698572534e-05 2.224103113105e+00
4.637500000000e+02 -1.053795924877e-02 4.949473548935e-05 2.265004628621e+00
4.640000000000e+02 -1.054830379258e-02 5.043575584682e-05 2.306843903725e+00
4.642500000000e+02 -1.052852048924e-02 5.132564717411e-05 2.349583866048e+00
4.645000000000e+02 -1.048016424905e-02 5.216088410903e-05 2.393189472163e+00
4.647500000000e+02 -1.040538222332e-02 5.293888196184e-05 2.437627900534e+00
4.650000000000e+02 -1.030688919474e-02 5.365806988625e-05 2.482868716345e+00
4.652500000000e+02 -1.018793148006e-02 5.431792875135e-05 2.528883999421e+00
4.655000000000e+02 -1.005223969758e-02 5.491901030713e-05 2.575648426742e+00
4.657500000000e+02 -9.903970430767e-03 5.546296943990e-05 2.623139323813e+00
4.660000000000e+02 -9.747637866385e-03 5.595255694052e-05 2.671336663280e+00
4.662500000000e+02 -9.588035983895e-03 5.639157735193e-05 2.720223026472e+00
4.665000000000e+02 -9.430152609094e-03 5.678485007410e-05 2.769783520050e+00
4.667500000000e+02 -9.279077027131e-03 5.713814796646e-05 2.820005643064e+00
4.670000000000e+02 -9.139902587082e-03 5.745811506735e-05 2.870879116435e+00
4.672500000000e+02 -9.017626421099e-03 5.775217818249e-05 2.922395670669e+00
4.675000000000e+02 -8.917048577724e-03 5.802841085947e-05 2.974548790316e+00
4.677500000000e+02 -8.842672418653e-03 5.829539313490e-05 3.027333428892e+00
4.680000000000e+02 -8.798608841686e-03 5.856209727836e-05 3.080745693245e+00
4.682500000000e+02 -8.788486605410e-03 5.883772589521e-05 3.134782498730e+00
4.685000000000e+02 -8.815370435861e-03 5.913154966058e-05 3.189441210393e+00
4.687500000000e+02 -8.881688952002e-03 5.945274094685e-05 3.244719271389e+00
4.690000000000e+02 -8.989174328823e-03 5.981020610799e-05 3.300613822008e+00
4.692500000000e+02 -9.138814647672e-03 6.021241881782e-05 3.357121324343e+00
4.695000000000e+02 -9.330820164234e-03 6.066725629977e-05 3.414237194846e+00
4.697500000000e+02 -9.564604440344e-03 6.118184199386e-05 3.471955448505e+00
4.700000000000e+02 -9.838780402484e-03 6.176239583258e-05 3.530268367874e+00
4.702500000000e+02 -1.015117165120e-02 6.241410062510e-05 3.589166198574e+00
4.705000000000e+02 -1.049883901576e-02 6.314098188137e-05 3.648636873935e+00
4.707500000000e+02 -1.087812149396e-02 6.394579876540e-05 3.708665779040e+00
4.710000000000e+02 -1.128469117514e-02 6.482995489346e-05 3.769235552518e+00
4.712500000000e+02 -1.171362095863e-02 6.579343637433e-05 3.830325931751e+00
4.715000000000e+02 -1.215946415174e-02 6.683479275282e-05 3.891913640039e+00
4.717500000000e+02 -1.261634423807e-02 6.795109387986e-05 3.953972320540e+00
4.720000000000e+02 -1.307805343583e-02 6.913794140398e-05 4.016472514421e+00
4.722500000000e+02 -1.353815853743e-02 7.038950655541e-05 4.079381682341e+00
4.725000000000e+02 -1.399011186171e-02 7.169859076786e-05 4.142664270156e+00
4.727500000000e+02 -1.442736574326e-02 7.305671093671e-05 4.206281815188e+00
4.730000000000e+02 -1.484348841620e-02 7.445420879928e-05 4.270193090926e+00
4.732500000000e+02 -1.523227957400e-02 7.588038601553e-05 4.334354288274e+00
4.735000000000e+02 -1.558788330905e-02 7.732367047278e-05 4.398719229465e+00
4.737500000000e+02 -1.590489662342e-02 7.877176582921e-05 4.463239610576e+00
4.740000000000e+02 -1.617847175589e-02 8.021183586615e-05 4.527865271983e+00
4.742500000000e+02 -1.640440993300e-02 8.163073632525e-05 4.592544488102e+00
4.745000000000e+02 -1.657924553148e-02 8.301522253790e-05 4.657224278874e+00
4.747500000000e+02 -1.670031823699e-02 8.435216414515e-05 4.721850731951e+00
4.750000000000e+02 -1.676583231297e-02 8.562876774826e-05 4.786369339988e+00
4.752500000000e+02 -1.677490109138e-02 8.683279138597e-05 4.850725342496e+00
4.755000000000e+02 -1.672757566467e-02 8.795277254539e-05 4.914864070828e+00
4.757500000000e+02 -1.662485698916e-02 8.897821942921e-05 4.978731297433e+00
4.760000000000e+02 -1.646869062477e-02 8.989978169774e-05 5.042273578755e+00
4.762500000000e+02 -1.626194401754e-02 9.070942895514e-05 5.105438591596e+00
4.765000000000e+02 -1.600836680112e-02 9.140062832033e-05 5.168175466246e+00
4.767500000000e+02 -1.571253403497e-02 9.196842155229e-05 5.230435100376e+00
4.770000000000e+02 -1.537977386802e-02 9.240952622946e-05 5.292170468255e+00
4.772500000000e+02 -1.501608017808e-02 9.272241049016e-05 5.353336905093e+00
4.775000000000e+02 -1.462801204958e-02 9.290733293232e-05 5.413892383480e+00
4.777500000000e+02 -1.422258134653e-02 9.296637093381e-05 5.473797760861e+00
4.780000000000e+02 -1.380713076457e-02 9.290337572596e-05 5.533017016376e+00
4.782500000000e+02 -1.338920434813e-02 9.272391469034e-05 5.591517455415e+00
4.785000000000e+02 -1.297641292454e-02 9.243522961253e-05 5.649269901171e+00
4.787500000000e+02 -1.257629723700e-02 9.204613179870e-05 5.706248850786e+00
4.790000000000e+02 -1.219619148212e-02 9.156686347300e-05 5.762432615773e+00
4.792500000000e+02 -1.184308996492e-02 9.100892806457e-05 5.817803428432e+00
4.795000000000e+02 -1.152351985279e-02 9.038494971550e-05 5.872347519893e+00
4.797500000000e+02 -1.124342234062e-02 8.970847750353e-05 5.926055174900e+00
4.800000000000e+02 -1.100804477345e-02 8.899378040203e-05 5.978920749953e+00
4.802500000000e+02 -1.082184582549e-02 8.825562513654e-05 6.030942660374e+00
4.805000000000e+02 -1.068841539089e-02 8.750905143118e-05 6.082123342580e+00
4.807500000000e+02 -1.061041105870e-02 8.676914700648e-05 6.132469173772e+00
4.810000000000e+02 -1.058951184458e-02 8.605081105623e-05 6.181990370691e+00
4.812500000000e+02 -1.062639027788e-02 8.536852576152e-05 6.230700849084e+00
4.815000000000e+02 -1.072070311687e-02 8.473613196730e-05 6.278618053627e+00
4.817500000000e+02 -1.087110042573e-02 8.416660069555e-05 6.325762763638e+00
4.820000000000e+02 -1.107525297532e-02 8.367185754088e-05 6.372158865455e+00
4.822500000000e+02 -1.132989695323e-02 8.326257631960e-05 6.417833100423e+00
4.825000000000e+02 -1.163089470842e-02 8.294801682346e-05 6.462814794067e+00
4.827500000000e+02 -1.197331022558e-02 8.273584806584e-05 6.507135560418e+00
4.830000000000e+02 -1.235149755738e-02 8.263206883577e-05 6.550828990765e+00
4.832500000000e+02 -1.275920043919e-02 8.264091308083e-05 6.593930331858e+00
4.835000000000e+02 -1.318966103654e-02 8.276478862107e-05 6.636476150632e+00
4.837500000000e+02 -1.363573559042e-02 8.300425215704e-05 6.678503993906e+00
4.840000000000e+02 -1.409001521913e-02 8.335800865242e-05 6.720052047240e+00
4.842500000000e+02 -1.454494936718e-02 8.382292809042e-05 6.761158792284e+00
4.845000000000e+02 -1.499296992699e-02 8.439414543962e-05 6.801862670058e+00
4.847500000000e+02 -1.542661434039e-02 8.506514550638e-05 6.842201751929e+00
4.850000000000e+02 -1.583864534221e-02 8.582789287792e-05 6.882213421091e+00
4.852500000000e+02 -1.622216564191e-02 8.667297656284e-05 6.921934068507e+00
4.855000000000e+02 -1.657072664049e-02 8.758979256182e-05 6.961398804616e+00
4.857500000000e+02 -1.687842853330e-02 8.856673372346e-05 7.000641190154e+00
4.860000000000e+02 -1.714001095880e-02 8.959139061127e-05 7.039692989134e+00
4.862500000000e+02 -1.735093363287e-02 9.065076618001e-05 7.078583941965e+00
4.865000000000e+02 -1.750744468643e-02 9.173148029859e-05 7.117341565206e+00
4.867500000000e+02 -1.760663685416e-02 9.281998797947e-05 7.155990975007e+00
4.870000000000e+02 -1.764649006761e-02 9.390278777455e-05 7.194554739142e+00
4.872500000000e+02 -1.762590092000e-02 9.496661723599e-05 7.233052750989e+00
4.875000000000e+02 -1.754469750008e-02 9.599862315129e-05 7.271502133830e+00
4.877500000000e+02 -1.740364003695e-02 9.698650886789e-05 7.309917171634e+00
4.880000000000e+02 -1.720440780988e-02 9.791867818831e-05 7.348309260796e+00
4.882500000000e+02 -1.694957167580e-02 9.878434933133e-05 7.386686890572e+00
4.885000000000e+02 -1.664255320601e-02 9.957364632945e-05 7.425055646958e+00
4.887500000000e+02 -1.628757114247e-02 1.002776681518e-04 7.463418233234e+00
4.890000000000e+02 -1.588957554830e-02 1.008885356821e-04 7.501774514941e+00
4.892500000000e+02 -1.545417101426e-02 1.013994199552e-04 7.540121582920e+00
4.895000000000e+02 -1.498753009798e-02 1.018045537143e-04 7.578453826131e+00
4.897500000000e+02 -1.449629831529e-02 1.020992134025e-04 7.616763026419e+00
4.900000000000e+02 -1.398749196056e-02 1.022796564229e-04 7.655038455306e+00
4.902500000000e+02 -1.346839106879e-02 1.023432851168e-04 7.693266988832e+00
4.905000000000e+02 -1.294642826633e-02 1.022885343505e-04 7.731433219947e+00
4.907500000000e+02 -1.242907622943e-02 1.021147771732e-04 7.769519581203e+00
4.910000000000e+02 -1.192373560772e-02 1.018223416472e-04 7.807506469356e+00
4.912500000000e+02 -1.143762460107e-02 1.014125224947e-04 7.845372364035e+00
4.915000000000e+02 -1.097767322163e-02 1.008875610495e-04 7.883093953037e+00
4.917500000000e+02 -1.055042249806e-02 1.002506080422e-04 7.920646243975e+00
4.920000000000e+02 -1.016193182312e-02 9.950579724594e-05 7.958002679832e+00
4.922500000000e+02 -9.817693944737e-03 9.865827883437e-05 7.995135237815e+00
4.925000000000e+02 -9.522560531445e-03 9.771417122992e-05 8.032014528832e+00
4.927500000000e+02 -9.280677502559e-03 9.668058329171e-05 8.068609878747e+00
4.930000000000e+02 -9.095432413254e-03 9.556568847097e-05 8.104889407478e+00
4.932500000000e+02 -8.969412866490e-03 9.437872979542e-05 8.140820092426e+00
4.935000000000e+02 -8.904376787003e-03 9.313002350034e-05 8.176367821545e+00
4.937500000000e+02 -8.901234688767e-03 9.183095798354e-05 8.211497438416e+00
4.940000000000e+02 -8.960043576086e-03 9.049397662181e-05 8.246172777612e+00
4.942500000000e+02 -9.080011898958e-03 8.913253960235e-05 8.280356686448e+00
4.945000000000e+02 -9.259515857448e-03 8.776106595068e-05 8.314011043503e+00
4.947500000000e+02 -9.496126130016e-03 8.639485183232e-05 8.347096769611e+00
4.950000000000e+02 -9.786644447956e-03 8.504996012271e-05 8.379573829613e+00
4.952500000000e+02 -1.012714971572e-02 8.374308590223e-05 8.411401236134e+00
4.955000000000e+02 -1.051305267984e-02 8.249138397576e-05 8.442537045686e+00
4.957500000000e+02 -1.093915862851e-02 8.131227591443e-05 8.472938358359e+00
4.960000000000e+02 -1.139973722772e-02 8.022326875676e-05 8.502561317176e+00
4.962500000000e+02 -1.188859882069e-02 7.924170101081e-05 8.531361110362e+00
4.965000000000e+02 -1.239917609907e-02 7.838445822619e-05 8.559291979662e+00
4.967500000000e+02 -1.292461057824e-02 7.766770482778e-05 8.586307234298e+00
4.970000000000e+02 -1.345784249205e-02 7.710660151769e-05 8.612359274570e+00
4.972500000000e+02 -1.399170332490e-02 7.671501306769e-05 8.637399624185e+00
4.975000000000e+02 -1.451901013722e-02 7.650519008376e-05 8.661378976300e+00
4.977500000000e+02 -1.503266009903e-02 7.648749812081e-05 8.684247252078e+00
4.980000000000e+02 -1.552572436456e-02 7.667016754226e-05 8.705953673187e+00
4.982500000000e+02 -1.599154041911e-02 7.705903836347e-05 8.726446853853e+00
4.985000000000e+02 -1.642380109657e-02 7.765728241693e-05 8.745674908269e+00
4.987500000000e+02 -1.681663947444e-02 7.846520348131e-05 8.763585576166e+00
4.990000000000e+02 -1.716470860112e-02 7.948008861997e-05 8.780126372051e+00
4.992500000000e+02 -1.746325437089e-02 8.069609566921e-05 8.795244751623e+00
4.995000000000e+02 -1.770818076946e-02 8.210418214155e-05 8.808888297513e+00
4.997500000000e+02 -1.789610646927e-02 8.369208742656e-05 8.821004931803e+00
5.000000000000e+02 -1.802441153817e-02 8.544436537353e-05 8.831543143409e+00
5.002500000000e+02 -1.809127362195e-02 8.734248447029e-05 8.840452233041e+00
5.005000000000e+02 -1.809569275610e-02 8.936498791207e-05 8.847682584637e+00
5.007500000000e+02 -1.803750431352e-02 9.148771705075e-05 8.853185944952e+00
5.010000000000e+02 -1.791737994389e-02 9.368412165314e-05 8.856915714896e+00
5.012500000000e+02 -1.773681603532e-02 9.592552540605e-05 8.858827262723e+00
5.015000000000e+02 -1.749811044402e-02 9.818150272450e-05 8.858878232747e+00
5.017500000000e+02 -1.720432744833e-02 1.004203948586e-04 8.857028864716e+00
5.020000000000e+02 -1.685925218340e-02 1.026098276073e-04 8.853242304792e+00
5.022500000000e+02 -1.646733458680e-02 1.047171512448e-04 8.847484926415e+00
5.025000000000e+02 -1.603362497207e-02 1.067099441741e-04 8.839726627941e+00
5.027500000000e+02 -1.556370159845e-02 1.085565801556e-04 8.829941125587e+00
5.030000000000e+02 -1.506359222680e-02 1.102267811703e-04 8.818106220345e+00
5.032500000000e+02 -1.453969004141e-02 1.116921587654e-04 8.804204058996e+00
5.035000000000e+02 -1.399866648819e-02 1.129267450122e-04 8.788221356117e+00
5.037500000000e+02 -1.344738162390e-02 1.139074812147e-04 8.770149587336e+00
5.040000000000e+02 -1.289279272247e-02 1.146146565864e-04 8.749985167514e+00
5.042500000000e+02 -1.234186362425e-02 1.150323373297e-04 8.727729570866e+00
5.045000000000e+02 -1.180147414373e-02 1.151487293150e-04 8.703389439520e+00
5.047500000000e+02 -1.127833181966e-02 1.149564730041e-04 8.676976638879e+00
5.050000000000e+02 -1.077888613108e-02 1.144528855537e-04 8.648508275347e+00
5.052500000000e+02 -1.030924563974e-02 1.136401084779e-04 8.618006689197e+00
5.055000000000e+02 -9.875099492473e-03 1.125251629710e-04 8.585499395415e+00
5.057500000000e+02 -9.481643544749e-03 1.111199580149e-04 8.551018987609e+00
5.060000000000e+02 -9.133511638706e-03 1.094412273329e-04 8.514603017841e+00
5.062500000000e+02 -8.834713519546e-03 1.075102493839e-04 8.476293828328e+00
5.065000000000e+02 -8.588580014469e-03 1.053526501028e-04 8.436138350379e+00
5.067500000000e+02 -8.397716222874e-03 1.029980901609e-04 8.394187885103e+00
5.070000000000e+02 -8.263964285985e-03 1.004798310056e-04 8.350497835917e+00
5.072500000000e+02 -8.188376166539e-03 9.783424941787e-05 8.305127435070e+00
5.075000000000e+02 -8.171198094472e-03 9.510027954007e-05 8.258139427778e+00
5.077500000000e+02 -8.211866738393e-03 9.231878416821e-05 8.209599754702e+00
5.080000000000e+02 -8.309017971594e-03 8.953192353567e-05 8.159577199942e+00
5.082500000000e+02 -8.460507993319e-03 8.678248680677e-05 8.108143043126e+00
5.085000000000e+02 -8.663446992038e-03 8.411313734508e-05 8.055370684922e+00
5.087500000000e+02 -8.914244351738e-03 8.156578978258e-05 8.001335281892e+00
5.090000000000e+02 -9.208664994021e-03 7.918084194139e-05 7.946113368403e+00
5.092500000000e+02 -9.541895911397e-03 7.699645345896e-05 7.889782480667e+00
5.095000000000e+02 -9.908621479500e-03 7.504783675530e-05 7.832420792545e+00
5.097500000000e+02 -1.030310672901e-02 7.336671498681e-05 7.774106751098e+00
5.100000000000e+02 -1.071928711078e-02 7.198074219911e-05 7.714918724132e+00
5.102500000000e+02 -1.115086268125e-02 7.091297033893e-05 7.654934667125e+00
5.105000000000e+02 -1.159139529008e-02 7.018140132584e-05 7.594231799605e+00
5.107500000000e+02 -1.203440685985e-02 6.979863465181e-05 7.532886300994e+00
5.110000000000e+02 -1.247347625461e-02 6.977161514873e-05 7.470973030796e+00
5.112500000000e+02 -1.290233343765e-02 7.010146372100e-05 7.408565265213e+00
5.115000000000e+02 -1.331494883201e-02 7.078341019984e-05 7.345734457803e+00
5.117500000000e+02 -1.370561550481e-02 7.180683153279e-05 7.282550025808e+00
5.120000000000e+02 -1.406902357724e-02 7.315539092836e-05 7.219079157300e+00
5.122500000000e+02 -1.440032522919e-02 7.480727736556e-05 7.155386643304e+00
5.125000000000e+02 -1.469518866342e-02 7.673554258156e-05 7.091534734933e+00
5.127500000000e+02 -1.494984164936e-02 7.890852805362e-05 7.027583022422e+00
5.130000000000e+02 -1.516110342311e-02 8.129037331286e-05 6.963588338123e+00
5.132500000000e+02 -1.532640517758e-02 8.384160067418e-05 6.899604681333e+00
5.135000000000e+02 -1.544379994990e-02 8.651976231053e-05 6.835683165191e+00
5.137500000000e+02 -1.551196143050e-02 8.928013730633e-05 6.771871983116e+00
5.140000000000e+02 -1.553017386753e-02 9.207646718890e-05 6.708216395308e+00
5.142500000000e+02 -1.549831295937e-02 9.486171462730e-05 6.644758732786e+00
5.145000000000e+02 -1.541681962427e-02 9.758883081801e-05 6.581538419434e+00
5.147500000000e+02 -1.528666668183e-02 1.002115419125e-04 6.518592007024e+00
5.150000000000e+02 -1.510932097091e-02 1.026850838374e-04 6.455953225781e+00
5.152500000000e+02 -1.488670161178e-02 1.049669215358e-04 6.393653047959e+00
5.155000000000e+02 -1.462113508278e-02 1.070174283224e-04 6.331719758838e+00
5.157500000000e+02 -1.431530956851e-02 1.088005106339e-04 6.270179040147e+00
5.160000000000e+02 -1.397222864464e-02 1.102841681202e-04 6.209054058925e+00
5.162500000000e+02 -1.359516588899e-02 1.114409828875e-04 6.148365564804e+00
5.165000000000e+02 -1.318762016171e-02 1.122485290121e-04 6.088131986691e+00
5.167500000000e+02 -1.275327322338e-02 1.126896976673e-04 6.028369536782e+00
5.170000000000e+02 -1.229594908319e-02 1.127529340434e-04 5.969092313626e+00
5.172500000000e+02 -1.181957534552e-02 1.124323817490e-04 5.910312404142e+00
5.175000000000e+02 -1.132814694954e-02 1.117279356835e-04 5.852039987995e+00
5.177500000000e+02 -1.082569108243e-02 1.106452025200e-04 5.794283432414e+00
5.180000000000e+02 -1.031623453242e-02 1.091953712060e-04 5.737049390148e+00
5.182500000000e+02 -9.803772195046e-03 1.073949902003e-04 5.680342889140e+00
5.185000000000e+02 -9.292237259067e-03 1.052656650140e-04 5.624167421888e+00
5.187500000000e+02 -8.785472077205e-03 1.028336750351e-04 5.568525020889e+00
5.190000000000e+02 -8.287201219546e-03 1.001295731737e-04 5.513416340480e+00
5.192500000000e+02 -7.801004574945e-03 9.718763591537e-05 5.458840721191e+00
5.195000000000e+02 -7.330291755408e-03 9.404532007329e-05 5.404796256318e+00
5.197500000000e+02 -6.878277200343e-03 9.074263997785e-05 5.351279853086e+00
5.200000000000e+02 -6.447955466060e-03 8.732151557217e-05 5.298287280687e+00
5.202500000000e+02 -6.042077734911e-03 8.382513285113e-05 5.245813221489e+00
5.205000000000e+02 -5.663128945728e-03 8.029726727160e-05 5.193851316633e+00
5.207500000000e+02 -5.313305471731e-03 7.678160414248e-05 5.142394200669e+00
5.210000000000e+02 -4.994494424752e-03 7.332107159350e-05 5.091433540370e+00
5.212500000000e+02 -4.708254432293e-03 6.995719725530e-05 5.040960070443e+00
5.215000000000e+02 -4.455797971458e-03 6.672950674186e-05 4.990963620214e+00
5.217500000000e+02 -4.237976494123e-03 6.367489492828e-05 4.941433146757e+00
5.220000000000e+02 -4.055268468562e-03 6.082711715444e-05 4.892356765675e+00
5.222500000000e+02 -3.907770797723e-03 5.821633724007e-05 4.843721779975e+00
5.225000000000e+02 -3.795194360479e-03 5.586870232108e-05 4.795514708771e+00
5.227500000000e+02 -3.716864362020e-03 5.380599496210e-05 4.747721323866e+00
5.230000000000e+02 -3.671725135852e-03 5.204535865783e-05 4.700326678577e+00
5.232500000000e+02 -3.658350496146e-03 5.059910539257e-05 4.653315148113e+00
5.235000000000e+02 -3.674958770066e-03 4.947458931537e-05 4.606670463540e+00
5.237500000000e+02 -3.719432926320e-03 4.867416482307e-05 4.560375754071e+00
5.240000000000e+02 -3.789345175062e-03 4.819520957244e-05 4.514413590265e+00
5.242500000000e+02 -3.881985061960e-03 4.803023242256e-05 4.468766026973e+00
5.245000000000e+02 -3.994391001768e-03 4.816705039612e-05 4.423414651808e+00
5.247500000000e+02 -4.123384207805e-03 4.858902430943e-05 4.378340634483e+00
5.250000000000e+02 -4.265603921134e-03 4.927535636853e-05 4.333524776816e+00
5.252500000000e+02 -4.417543979558e-03 5.020143917378e-05 4.288947566638e+00
5.255000000000e+02 -4.575589878245e-03 5.133925944537e-05 4.244589231580e+00
5.257500000000e+02 -4.736055187688e-03 5.265783758640e-05 4.200429795916e+00
5.260000000000e+02 -4.895218338782e-03 5.412369758201e-05 4.156449137337e+00
5.262500000000e+02 -5.049357809267e-03 5.570136755162e-05 4.112627047328e+00
5.265000000000e+02 -5.194787019692e-03 5.735389950978e-05 4.068943292385e+00
5.267500000000e+02 -5.327888286204e-03 5.904340616855e-05 4.025377675721e+00
5.270000000000e+02 -5.445144837165e-03 6.073160084064e-05 3.981910106103e+00
5.272500000000e+02 -5.543172974288e-03 6.238033764505e-05 3.938520662795e+00
5.275000000000e+02 -5.618751890534e-03 6.395214503654e-05 3.895189670821e+00
5.277500000000e+02 -5.668853488633e-03 6.541074820435e-05 3.851897774618e+00
5.280000000000e+02 -5.690670703075e-03 6.672157018331e-05 3.808626019062e+00
5.282500000000e+02 -5.681645573775e-03 6.785221273034e-05 3.765355931233e+00
5.285000000000e+02 -5.639495276843e-03 6.877290626506e-05 3.722069614403e+00
5.287500000000e+02 -5.562238097269e-03 6.945692542465e-05 3.678749841642e+00
5.290000000000e+02 -5.448218104423e-03 6.988096617411e-05 3.635380155306e+00
5.292500000000e+02 -5.296127116316e-03 7.002547658250e-05 3.591944979691e+00
5.295000000000e+02 -5.105025480634e-03 6.987493940236e-05 3.548429733681e+00
5.297500000000e+02 -4.874359971105e-03 6.941810036912e-05 3.504820950284e+00
5.300000000000e+02 -4.603976976390e-03 6.864813233476e-05 3.461106409135e+00
5.302500000000e+02 -4.294132390497e-03 6.756272864120e-05 3.417275269134e+00
5.305000000000e+02 -3.945496869147e-03 6.616417682148e-05 3.373318206969e+00
5.307500000000e+02 -3.559155260006e-03 6.445932948806e-05 3.329227568191e+00
5.310000000000e+02 -3.136602092780e-03 6.245948185871e-05 3.284997516570e+00
5.312500000000e+02 -2.679731753238e-03 6.018022133505e-05 3.240624188291e+00
5.315000000000e+02 -2.190822639224e-03 5.764120654583e-05 3.196105855461e+00
5.317500000000e+02 -1.672516489868e-03 5.486588298473e-05 3.151443085691e+00
5.320000000000e+02 -1.127791849410e-03 5.188112505308e-05 3.106638902412e+00
5.322500000000e+02 -5.599311590504e-04 4.871685289815e-05 3.061698949790e+00
5.325000000000e+02 2.751733779369e-05 4.540557831437e-05 3.016631647910e+00
5.327500000000e+02 6.307834012522e-04 4.198191736193e-05 2.971448346247e+00
5.330000000000e+02 1.245923452669e-03 3.848206656051e-05 2.926163465620e+00
5.332500000000e+02 1.868873515054e-03 3.494324807407e-05 2.880794635027e+00
5.335000000000e+02 2.495505088177e-03 3.140317424485e-05 2.835362809240e+00
5.337500000000e+02 3.121683004031e-03 2.789945940299e-05 2.789892369536e+00
5.340000000000e+02 3.743323603641e-03 2.446906379203e-05 2.744411209048e+00
5.342500000000e+02 4.356451976907e-03 2.114773502473e-05 2.698950786361e+00
5.345000000000e+02 4.957256234079e-03 1.796948550964e-05 2.653546159775e+00
5.347500000000e+02 5.542137629953e-03 1.496609829488e-05 2.608235985873e+00
5.350000000000e+02 6.107755005788e-03 1.216669347134e-05 2.563062485522e+00
5.352500000000e+02 6.651061891343e-03 9.597332562228e-06 2.518071378399e+00
5.355000000000e+02 7.169335841144e-03 7.280671757010e-06 2.473311776344e+00
5.357500000000e+02 7.660199077999e-03 5.235681261595e-06 2.428836039022e+00
5.360000000000e+02 8.121629664347e-03 3.477430915527e-06 2.384699594882e+00
5.362500000000e+02 8.551964025115e-03 2.016940650745e-06 2.340960720686e+00
5.365000000000e+02 8.949890769691e-03 8.610978000090e-07 2.297680285512e+00
5.367500000000e+02 9.314436284629e-03 1.264468166284e-08 2.254921464280e+00
5.370000000000e+02 9.644943956819e-03 -5.297740191534e-07 2.212749415916e+00
5.372500000000e+02 9.941047540925e-03 -7.714968302264e-07 2.171230940343e+00
5.375000000000e+02 1.020264084738e-02 -7.216779652486e-07 2.130434108952e+00
5.377500000000e+02 1.042984518594e-02 -3.930623194148e-07 2.090427882858e+00
5.380000000000e+02 1.062297632200e-02 1.982840345249e-07 2.051281716707e+00
5.382500000000e+02 1.078251317930e-02 1.033287801766e-06 2.013065160308e+00
5.385000000000e+02 1.090906908318e-02 2.090216872641e-06 1.975847458687e+00
5.387500000000e+02 1.100336838837e-02 3.345058271764e-06 1.939697160550e+00
5.390000000000e+02 1.106622788428e-02 4.771918462848e-06 1.904681737217e+00
5.392500000000e+02 1.109854605733e-02 6.343437769118e-06 1.870867219744e+00
5.395000000000e+02 1.110129873174e-02 8.031216336551e-06 1.838317856690e+00
5.397500000000e+02 1.107554180598e-02 9.806239791910e-06 1.807095797743e+00
5.400000000000e+02 1.102242215890e-02 1.163930110293e-05 1.777260805395e+00
5.402500000000e+02 1.094319384328e-02 1.350141125422e-05 1.748869997367e+00
5.405000000000e+02 1.083923961528e-02 1.536418835468e-05 1.721977621657e+00
5.407500000000e+02 1.071209800938e-02 1.720022251558e-05 1.696634863596e+00
5.410000000000e+02 1.056349209133e-02 1.898341117296e-05 1.672889686462e+00
5.412500000000e+02 1.039535962514e-02 2.068925862075e-05 1.650786704604e+00
5.415000000000e+02 1.020988448387e-02 2.229512962129e-05 1.630367086143e+00
5.417500000000e+02 1.000952420659e-02 2.378046324297e-05 1.611668486885e+00
5.420000000000e+02 9.797036304655e-03 2.512693329187e-05 1.594725009300e+00
5.422500000000e+02 9.575497553706e-03 2.631856489349e-05 1.579567188558e+00
5.425000000000e+02 9.348318968754e-03 2.734179636019e-05 1.566221998798e+00
5.427500000000e+02 9.119251959807e-03 2.818549714781e-05 1.554712880818e+00
5.430000000000e+02 8.892386850579e-03 2.884093869010e-05 1.545059786212e+00
5.432500000000e+02 8.672141575072e-03 2.930172560692e-05 1.537279237466e+00
5.435000000000e+02 8.463241776600e-03 2.956369005200e-05 1.531384398933e+00
5.437500000000e+02 8.270689889594e-03 2.962475981869e-05 1.527385159789e+00
5.440000000000e+02 8.099724192063e-03 2.948480726997e-05 1.525288225596e+00
5.442500000000e+02 7.955768501318e-03 2.914548327504e-05 1.525097214808e+00
5.445000000000e+02 7.844371217015e-03 2.861005173493e-05 1.526812761804e+00
5.447500000000e+02 7.771135084510e-03 2.788323039984e-05 1.530432623266e+00
5.450000000000e+02 7.741638456698e-03 2.697103992111e-05 1.535951784469e+00
5.452500000000e+02 7.761347877113e-03 2.588067617987e-05 1.543362567398e+00
5.455000000000e+02 7.835523558425e-03 2.462041106227e-05 1.552654737668e+00
5.457500000000e+02 7.969118667635e-03 2.319953045909e-05 1.563815606709e+00
5.460000000000e+02 8.166673463510e-03 2.162828550981e-05 1.576830131629e+00
5.462500000000e+02 8.432206209350e-03 1.991788372607e-05 1.591681009524e+00
5.465000000000e+02 8.769101818053e-03 1.808051101351e-05 1.608348763189e+00
5.467500000000e+02 9.180000965657e-03 1.612937531528e-05 1.626811821146e+00
5.470000000000e+02 9.666691177859e-03 1.407876969503e-05 1.647046587813e+00
5.472500000000e+02 1.023000305950e-02 1.194414438765e-05 1.669027505644e+00
5.475000000000e+02 1.086971287857e-02 9.742186011463e-06 1.692727106042e+00
5.477500000000e+02 1.158445598949e-02 7.490892276946e-06 1.718116052629e+00
5.480000000000e+02 1.237165346739e-02 5.209607787188e-06 1.745163175584e+00
5.482500000000e+02 1.322745368648e-02 2.919063331830e-06 1.773835496792e+00
5.485000000000e+02 1.414669378699e-02 6.413754608803e-07 1.804098249876e+00
5.487500000000e+02 1.512288291120e-02 -1.600005291896e-06 1.835914895041e+00
5.490000000000e+02 1.614820874649e-02 -3.780384563695e-06 1.869247130247e+00
5.492500000000e+02 1.721357170100e-02 -5.873971811593e-06 1.904054903023e+00
5.495000000000e+02 1.830864723654e-02 -7.854083145548e-06 1.940296423982e+00
5.497500000000e+02 1.942197672077e-02 -9.693394131594e-06 1.977928184894e+00
5.500000000000e+02 2.054108927743e-02 -1.136425557055e-05 2.016904984843e+00
5.502500000000e+02 2.165265192751e-02 -1.283905216168e-05 2.057179966363e+00
5.505000000000e+02 2.274264870873e-02 -1.409061254404e-05 2.098704664759e+00
5.507500000000e+02 2.379658560057e-02 -1.509265518515e-05 2.141429072792e+00
5.510000000000e+02 2.479971882570e-02 -1.582026471134e-05 2.185301722569e+00
5.512500000000e+02 2.573730258356e-02 -1.625038509234e-05 2.230269787472e+00
5.515000000000e+02 2.659485191130e-02 -1.636232438770e-05 2.276279204543e+00
5.517500000000e+02 2.735841514104e-02 -1.613824304858e-05 2.323274818561e+00
5.520000000000e+02 2.801485093218e-02 -1.556363979435e-05 2.371200549816e+00
5.522500000000e+02 2.855210281112e-02 -1.462780634712e-05 2.419999582994e+00
5.525000000000e+02 2.895946572004e-02 -1.332422468434e-05 2.469614579255e+00
5.527500000000e+02 2.922783827167e-02 -1.165090698377e-05 2.519987909545e+00
5.530000000000e+02 2.934995306112e-02 -9.610696457829e-06 2.571061905651e+00
5.532500000000e+02 2.932058201085e-02 -7.211495808235e-06 2.622779130659e+00
5.535000000000e+02 2.913670746370e-02 -4.466400137237e-06 2.675082660438e+00
5.537500000000e+02 2.879765817097e-02 -1.393725401561e-06 2.727916378473e+00
5.540000000000e+02 2.830520256486e-02 1.983021105101e-06 2.781225275006e+00
5.542500000000e+02 2.766359710129e-02 5.635287737671e-06 2.834955747386e+00
5.545000000000e+02 2.687958949429e-02 9.529710029488e-06 2.889055900225e+00
5.547500000000e+02 2.596237167849e-02 1.362844051925e-05 2.943475834765e+00
5.550000000000e+02 2.492348388973e-02 1.788957365359e-05 2.998167924332e+00
5.552500000000e+02 2.377667307626e-02 2.226765135099e-05 3.053087075407e+00
5.555000000000e+02 2.253770317373e-02 2.671425752351e-05 3.108190962242e+00
5.557500000000e+02 2.122412240173e-02 3.117868747049e-05 3.163440233649e+00
5.560000000000e+02 1.985499390412e-02 3.560867461228e-05 3.218798693647e+00
5.562500000000e+02 1.845059018785e-02 3.995117770511e-05 3.274233443695e+00
5.565000000000e+02 1.703205961210e-02 4.415320961199e-05 3.329714988258e+00
5.567500000000e+02 1.562107335391e-02 4.816268496660e-05 3.385217308821e+00
5.570000000000e+02 1.423945449360e-02 5.192929218548e-05 3.440717890386e+00
5.572500000000e+02 1.290880286785e-02 5.540535037318e-05 3.496197719698e+00
5.575000000000e+02 1.165011728838e-02 5.854665687352e-05 3.551641235656e+00
5.577500000000e+02 1.048342761569e-02 6.131329090889e-05 3.607036253622e+00
5.580000000000e+02 9.427440311464e-03 6.367036968682e-05 3.662373848379e+00
5.582500000000e+02 8.499206751038e-03 6.558873402121e-05 3.717648209450e+00
5.585000000000e+02 7.713820045933e-03 6.704555158024e-05 3.772856463446e+00
5.587500000000e+02 7.084146911019e-03 6.802482204191e-05 3.827998477459e+00
5.590000000000e+02 6.620599472878e-03 6.851777379277e-05 3.883076633171e+00
5.592500000000e+02 6.330952634770e-03 6.852313801811e-05 3.938095581905e+00
5.595000000000e+02 6.220209291387e-03 6.804729891338e-05 3.993061988891e+00
5.597500000000e+02 6.290517759265e-03 6.710430727455e-05 4.047984258268e+00
5.600000000000e+02 6.541142865128e-03 6.571575818182e-05 4.102872248301e+00
5.602500000000e+02 6.968489603938e-03 6.391052970925e-05 4.157736984765e+00
5.605000000000e+02 7.566181780788e-03 6.172439274885e-05 4.212590364762e+00
5.607500000000e+02 8.325192555733e-03 5.919949168090e-05 4.267444860009e+00
5.610000000000e+02 9.234022524235e-03 5.638370322111e-05 4.322313226055e+00
5.612500000000e+02 1.027892507891e-02 5.332988524143e-05 4.377208211179e+00
5.615000000000e+02 1.144417103240e-02 5.009502955447e-05 4.432142275630e+00
5.617500000000e+02 1.271234895328e-02 4.673933040758e-05 4.487127319007e+00
5.620000000000e+02 1.406469149988e-02 4.332518858796e-05 4.542174423850e+00
5.622500000000e+02 1.548142400797e-02 3.991616464472e-05 4.597293611618e+00
5.625000000000e+02 1.694212548220e-02 3.657590187878e-05 4.652493617830e+00
5.627500000000e+02 1.842609318996e-02 3.336704018994e-05 4.707781688582e+00
5.630000000000e+02 1.991270561437e-02 3.035012997865e-05 4.763163398182e+00
5.632500000000e+02 2.138177387810e-02 2.758257177560e-05 4.818642491948e+00
5.635000000000e+02 2.281387582010e-02 2.511760980844e-05 4.874220755200e+00
5.637500000000e+02 2.419066489082e-02 2.300338842964e-05 4.929897908779e+00
5.640000000000e+02 2.549514964043e-02 2.128207301463e-05 4.985671534260e+00
5.642500000000e+02 2.671193722984e-02 1.998907343548e-05 5.041537025740e+00
5.645000000000e+02 2.782743790560e-02 1.915238295949e-05 5.097487571722e+00
5.647500000000e+02 2.883002650028e-02 1.879205366326e-05 5.153514166018e+00
5.650000000000e+02 2.971015976000e-02 1.891979581736e-05 5.209605643026e+00
5.652500000000e+02 3.046044763942e-02 1.953872540714e-05 5.265748742101e+00
5.655000000000e+02 3.107567936694e-02 2.064326518811e-05 5.321928194576e+00
5.657500000000e+02 3.155280467824e-02 2.221920513523e-05 5.378126835593e+00
5.660000000000e+02 3.189087412779e-02 2.424391804753e-05 5.434325732157e+00
5.662500000000e+02 3.209093982674e-02 2.668673494582e-05 5.490504332468e+00
5.665000000000e+02 3.215592118824e-02 2.950947293362e-05 5.546640631431e+00
5.667500000000e+02 3.209044246420e-02 3.266710376323e-05 5.602711343873e+00
5.670000000000e+02 3.190064446982e-02 3.610855986394e-05 5.658692092585e+00
5.672500000000e+02 3.159397764673e-02 3.977766047822e-05 5.714557603910e+00
5.675000000000e+02 3.117898460131e-02 4.361413697701e-05 5.770281902296e+00
5.677500000000e+02 3.066507345273e-02 4.755475068377e-05 5.825838515417e+00
5.680000000000e+02 3.006229273663e-02 5.153446985132e-05 5.881200673380e+00
5.682500000000e+02 2.938111163645e-02 5.548768852104e-05 5.936341505070e+00
5.685000000000e+02 2.863220833921e-02 5.934946868744e-05 5.991234237685e+00
5.687500000000e+02 2.782627670249e-02 6.305676767338e-05 6.045852379890e+00
5.690000000000e+02 2.697384963795e-02 6.654963883945e-05 6.100169904940e+00
5.692500000000e+02 2.608514483371e-02 6.977237134548e-05 6.154161424832e+00
5.695000000000e+02 2.516993736299e-02 7.267455823201e-05 6.207802347093e+00
5.697500000000e+02 2.423745637949e-02 7.521205409849e-05 6.261069028375e+00
5.700000000000e+02 2.329631043868e-02 7.734776790222e-05 6.313938910869e+00
5.702500000000e+02 2.235443918503e-02 7.905247568635e-05 6.366390650585e+00
5.705000000000e+02 2.141909323638e-02 8.030527537922e-05 6.418404224200e+00
5.707500000000e+02 2.049683726616e-02 8.109397480813e-05 6.469961028257e+00
5.710000000000e+02 1.959357608413e-02 8.141520389079e-05 6.521043962855e+00
5.712500000000e+02 1.871460173396e-02 8.127453159187e-05 6.571637492972e+00
5.715000000000e+02 1.786465570797e-02 8.068631378308e-05 6.621727703195e+00
5.717500000000e+02 1.704800534165e-02 7.967329815520e-05 6.671302324955e+00
5.720000000000e+02 1.626852758053e-02 7.826615673556e-05 6.720350756287e+00
5.722500000000e+02 1.552979713402e-02 7.650284131971e-05 6.768864054193e+00
5.725000000000e+02 1.483517322244e-02 7.442778546154e-05 6.816834914509e+00
5.727500000000e+02 1.418788064721e-02 7.209098225835e-05 6.864257632439e+00
5.730000000000e+02 1.359108043981e-02 6.954697309014e-05 6.911128040323e+00
5.732500000000e+02 1.304792668171e-02 6.685374680038e-05 6.957443430966e+00
5.735000000000e+02 1.256160646923e-02 6.407156902527e-05 7.003202462163e+00
5.737500000000e+02 1.213536021368e-02 6.126177597340e-05 7.048405040146e+00
5.740000000000e+02 1.177248147223e-02 5.848559293817e-05 7.093052190008e+00
5.742500000000e+02 1.147629486134e-02 5.580288612977e-05 7.137145908249e+00
5.745000000000e+02 1.125011215779e-02 5.327093912549e-05 7.180689002895e+00
5.747500000000e+02 1.109716643497e-02 5.094334323327e-05 7.223684918423e+00
5.750000000000e+02 1.102052596454e-02 4.886893979811e-05 7.266137553196e+00
5.752500000000e+02 1.102298915899e-02 4.709085231239e-05 7.308051068696e+00
5.755000000000e+02 1.110696293194e-02 4.564562824602e-05 7.349429691641e+00
5.757500000000e+02 1.127432818469e-02 4.456251659099e-05 7.390277516517e+00
5.760000000000e+02 1.152629605108e-02 4.386289455482e-05 7.430598308941e+00
5.762500000000e+02 1.186326005481e-02 4.355988405583e-05 7.470395311418e+00
5.765000000000e+02 1.228464972267e-02 4.365812302307e-05 7.509671058621e+00
5.767500000000e+02 1.278879178394e-02 4.415369302282e-05 7.548427203257e+00
5.770000000000e+02 1.337278607396e-02 4.503425925045e-05 7.586664352973e+00
5.772500000000e+02 1.403240249017e-02 4.627938657212e-05 7.624381925438e+00
5.775000000000e+02 1.476200629598e-02 4.786103523638e-05 7.661578019738e+00
5.777500000000e+02 1.555451771201e-02 4.974423941212e-05 7.698249308707e+00
5.780000000000e+02 1.640141233684e-02 5.188793178951e-05 7.734390949315e+00
5.782500000000e+02 1.729276583748e-02 5.424591070524e-05 7.769996516808e+00
5.785000000000e+02 1.821734654757e-02 5.676792549514e-05 7.805057960263e+00
5.787500000000e+02 1.916275776702e-02 5.940085571493e-05 7.839565577244e+00
5.790000000000e+02 2.011562799737e-02 6.208996789972e-05 7.873508011771e+00
5.792500000000e+02 2.106184681827e-02 6.478016343411e-05 7.906872272306e+00
5.795000000000e+02 2.198684176568e-02 6.741724253609e-05 7.939643765926e+00
5.797500000000e+02 2.287588812720e-02 6.994922931550e-05 7.971806352599e+00
5.800000000000e+02 2.371444326819e-02 7.232751333150e-05 8.003342415499e+00
5.802500000000e+02 2.448849509623e-02 7.450789740862e-05 8.034232942864e+00
5.805000000000e+02 2.518491254092e-02 7.645160575179e-05 8.064457625923e+00
5.807500000000e+02 2.579178625125e-02 7.812607823282e-05 8.093994965781e+00
5.810000000000e+02 2.629874715692e-02 7.950554873332e-05 8.122822392158e+00
5.812500000000e+02 2.669725119727e-02 8.057152879898e-05 8.150916387160e+00
5.815000000000e+02 2.698081933260e-02 8.131305535145e-05 8.178252618566e+00
5.817500000000e+02 2.714522316396e-02 8.172670930859e-05 8.204806078711e+00
5.820000000000e+02 2.718860809345e-02 8.181644554611e-05 8.230551224092e+00
5.822500000000e+02 2.711154824940e-02 8.159322657220e-05 8.255462123067e+00
5.825000000000e+02 2.691703031527e-02 8.107446637054e-05 8.279512600007e+00
5.827500000000e+02 2.661036596810e-02 8.028333054325e-05 8.302676385346e+00
5.830000000000e+02 2.619903668014e-02 7.924790410818e-05 8.324927260340e+00
5.832500000000e+02 2.569247638812e-02 7.800017364226e-05 8.346239204822e+00
5.835000000000e+02 2.510180177528e-02 7.657500077890e-05 8.366586537914e+00
5.837500000000e+02 2.443949957792e-02 7.500907275834e-05 8.385944058849e+00
5.840000000000e+02 2.371908497254e-02 7.333983450411e-05 8.404287178923e+00
5.842500000000e+02 2.295474253317e-02 7.160438035600e-05 8.421592049523e+00
5.845000000000e+02 2.216096351988e-02 6.983841962702e-05 8.437835682220e+00
5.847500000000e+02 2.135219306726e-02 6.807535379233e-05 8.452996058725e+00
5.850000000000e+02 2.054249759163e-02 6.634545701881e-05 8.467052232954e+00
5.852500000000e+02 1.974526382246e-02 6.467518590295e-05 8.479984421469e+00
5.855000000000e+02 1.897293689953e-02 6.308663798288e-05 8.491774083375e+00
5.857500000000e+02 1.823680473254e-02 6.159717065835e-05 8.502403987274e+00
5.860000000000e+02 1.754683113431e-02 6.021918533120e-05 8.511858266914e+00
5.862500000000e+02 1.691153971715e-02 5.896006160380e-05 8.520122464213e+00
5.865000000000e+02 1.633794837310e-02 5.782226985085e-05 8.527183558664e+00
5.867500000000e+02 1.583154964058e-02 5.680369069694e-05 8.533029985751e+00
5.870000000000e+02 1.539633472825e-02 5.589797678376e-05 8.537651641662e+00
5.872500000000e+02 1.503485258054e-02 5.509503554718e-05 8.541039878071e+00
5.875000000000e+02 1.474829969509e-02 5.438165473420e-05 8.543187484522e+00
5.877500000000e+02 1.453663109076e-02 5.374219342222e-05 8.544088661947e+00
5.880000000000e+02 1.439868644276e-02 5.315932876629e-05 8.543738987027e+00
5.882500000000e+02 1.433232399862e-02 5.261484375541e-05 8.542135369452e+00
5.885000000000e+02 1.433455663867e-02 5.209037827608e-05 8.539276002634e+00
5.887500000000e+02 1.440168472117e-02 5.156810387447e-05 8.535160310454e+00
5.890000000000e+02 1.452942211682e-02 5.103153684363e-05 8.529788890928e+00
5.892500000000e+02 1.471301302318e-02 5.046627684963e-05 8.523163458808e+00
5.895000000000e+02 1.494733769465e-02 4.986053135678e-05 8.515286788425e+00
5.897500000000e+02 1.522700773787e-02 4.920562664085e-05 8.506162658567e+00
5.900000000000e+02 1.554645114922e-02 4.849643068330e-05 8.495795800455e+00
5.902500000000e+02 1.589998797938e-02 4.773166267097e-05 8.484191850199e+00
5.905000000000e+02 1.628189874970e-02 4.691407038776e-05 8.471357306818e+00
5.907500000000e+02 1.668648447125e-02 4.605052435702e-05 8.457299496737e+00
5.910000000000e+02 1.710812185322e-02 4.515199773336e-05 8.442026544932e+00
5.912500000000e+02 1.754131224171e-02 4.423335680662e-05 8.425547353310e+00
5.915000000000e+02 1.798072636898e-02 4.331307527022e-05 8.407871585967e+00
5.917500000000e+02 1.842124238588e-02 4.241285741199e-05 8.389009661015e+00
5.920000000000e+02 1.885797982312e-02 4.155715538245e-05 8.368972748290e+00
5.922500000000e+02 1.928632659211e-02 4.077250384860e-05 8.347772771868e+00
5.925000000000e+02 1.970195831784e-02 4.008686042792e-05 8.325422416316e+00
5.927500000000e+02 2.010084982834e-02 3.952891324294e-05 8.301935135640e+00
5.930000000000e+02 2.047927569547e-02 3.912731809244e-05 8.277325162840e+00
5.932500000000e+02 2.083380152435e-02 3.890987643240e-05 8.251607519369e+00
5.935000000000e+02 2.116126381606e-02 3.890269253129e-05 8.224798022400e+00
5.937500000000e+02 2.145873984685e-02 3.912938975681e-05 8.196913289482e+00
5.940000000000e+02 2.172350819505e-02 3.961036381983e-05 8.167970737314e+00
5.942500000000e+02 2.195300303014e-02 4.036209422095e-05 8.137988575685e+00
5.945000000000e+02 2.214476452993e-02 4.139653518881e-05 8.106985794568e+00
5.947500000000e+02 2.229638980657e-02 4.272062259139e-05 8.074982142622e+00
5.950000000000e+02 2.240548851892e-02 4.433590089620e-05 8.041998098490e+00
5.952500000000e+02 2.246964811953e-02 4.623826995032e-05 8.008054833215e+00
5.955000000000e+02 2.248641348923e-02 4.841788944696e-05 7.973174164188e+00
5.957500000000e+02 2.245328530572e-02 5.085922487102e-05 7.937378501072e+00
5.960000000000e+02 2.236774047100e-02 5.354124179399e-05 7.900690785075e+00
5.962500000000e+02 2.222727783794e-02 5.643774187919e-05 7.863134420082e+00
5.965000000000e+02 2.202948938046e-02 5.951783239314e-05 7.824733200181e+00
5.967500000000e+02 2.177215662721e-02 6.274651364796e-05 7.785511233852e+00
5.970000000000e+02 2.145337079400e-02 6.608532603519e-05 7.745492863872e+00
5.972500000000e+02 2.107167104989e-02 6.949315884808e-05 7.704702590548e+00
5.975000000000e+02 2.062619711119e-02 7.292715332660e-05 7.663164992632e+00
5.977500000000e+02 2.011684709584e-02 7.634340924534e-05 7.620904656538e+00
5.980000000000e+02 1.954443403034e-02 7.969786003692e-05 7.577946105701e+00
5.982500000000e+02 1.891083091337e-02 8.294711710294e-05 7.534313743154e+00
5.985000000000e+02 1.821909603694e-02 8.604928565731e-05 7.490031795437e+00
5.987500000000e+02 1.747356921954e-02 8.896457088889e-05 7.445124273566e+00
5.990000000000e+02 1.667993111140e-02 9.165591473015e-05 7.399614936358e+00
5.992500000000e+02 1.584521942552e-02 9.408960983115e-05 7.353527269119e+00
5.995000000000e+02 1.497779691783e-02 9.623569983819e-05 7.306884473636e+00
5.997500000000e+02 1.408726739511e-02 9.806830066669e-05 7.259709461370e+00
6.000000000000e+02 1.318434110221e-02 9.956581831574e-05 7.212024861488e+00
6.002500000000e+02 1.228065066358e-02 1.007110724669e-04 7.163853035829e+00
6.005000000000e+02 1.138852041225e-02 1.014913328863e-04 7.115216093745e+00
6.007500000000e+02 1.052069797901e-02 1.018982742059e-04 7.066135916361e+00
6.010000000000e+02 9.690055805797e-03 1.019278834870e-04 7.016634183279e+00
6.012500000000e+02 8.909270433310e-03 1.015802947827e-04 6.966732391583e+00
6.015000000000e+02 8.190494381110e-03 1.008596109625e-04 6.916451879018e+00
6.017500000000e+02 7.545030760512e-03 9.977370473466e-05 6.865813843119e+00
6.020000000000e+02 6.983020027495e-03 9.833401860754e-05 6.814839345106e+00
6.022500000000e+02 6.513155801752e-03 9.655535265016e-05 6.763549318304e+00
6.025000000000e+02 6.142432890566e-03 9.445565611951e-05 6.711964553419e+00
6.027500000000e+02 5.875943871979e-03 9.205586576450e-05 6.660105686792e+00
6.030000000000e+02 5.716723243651e-03 8.937974421250e-05 6.607993163809e+00
6.032500000000e+02 5.665652032747e-03 8.645372003924e-05 6.555647204236e+00
6.035000000000e+02 5.721417353062e-03 8.330674059706e-05 6.503087743598e+00
6.037500000000e+02 5.880533696704e-03 7.997016159722e-05 6.450334371917e+00
6.040000000000e+02 6.137421287505e-03 7.647759359936e-05 6.397406262279e+00
6.042500000000e+02 6.484535234116e-03 7.286472654239e-05 6.344322083405e+00
6.045000000000e+02 6.912544247735e-03 6.916916242991e-05 6.291099912055e+00
6.047500000000e+02 7.410549339480e-03 6.543019516322e-05 6.237757139659e+00
6.050000000000e+02 7.966332470272e-03 6.168854994959e-05 6.184310368775e+00
6.052500000000e+02 8.566630318576e-03 5.798609557944e-05 6.130775314809e+00
6.055000000000e+02 9.197422073537e-03 5.436551562252e-05 6.077166708464e+00
6.057500000000e+02 9.844220757679e-03 5.086990790895e-05 6.023498194513e+00
6.060000000000e+02 1.049236416635e-02 4.754232941365e-05 5.969782246091e+00
6.062500000000e+02 1.112729315033e-02 4.442531290372e-05 5.916030076837e+00
6.065000000000e+02 1.173481466260e-02 4.156034290759e-05 5.862251569059e+00
6.067500000000e+02 1.230134277653e-02 3.898730197865e-05 5.808455213068e+00
6.070000000000e+02 1.281411313561e-02 3.674389194885e-05 5.754648053763e+00
6.072500000000e+02 1.326137020221e-02 3.486505698108e-05 5.700835659410e+00
6.075000000000e+02 1.363252422955e-02 3.338240699860e-05 5.647022097198e+00
6.077500000000e+02 1.391827868571e-02 3.232366985115e-05 5.593209931566e+00
6.080000000000e+02 1.411072890120e-02 3.171215835743e-05 5.539400231329e+00
6.082500000000e+02 1.420343232096e-02 3.156626534054e-05 5.485592597974e+00
6.085000000000e+02 1.419145443187e-02 3.189905575637e-05 5.431785203720e+00
6.087500000000e+02 1.407139009652e-02 3.271796129972e-05 5.377974847720e+00
6.090000000000e+02 1.384136606191e-02 3.402442245320e-05 5.324157022037e+00
6.092500000000e+02 1.350102326105e-02 3.581369376782e-05 5.270325991717e+00
6.095000000000e+02 1.305148577313e-02 3.807473586503e-05 5.216474884525e+00
6.097500000000e+02 1.249531472912e-02 4.079018892919e-05 5.162595791384e+00
6.100000000000e+02 1.183645078331e-02 4.393644998704e-05 5.108679874497e+00
6.102500000000e+02 1.108014840459e-02 4.748374827554e-05 5.054717485421e+00
6.105000000000e+02 1.023289882684e-02 5.139644575539e-05 5.000698287460e+00
6.107500000000e+02 9.302347627599e-03 5.563338480569e-05 4.946611388520e+00
6.110000000000e+02 8.297202971605e-03 6.014829325535e-05 4.892445477929e+00
6.112500000000e+02 7.227136773587e-03 6.489027872542e-05 4.838188968857e+00
6.115000000000e+02 6.102679679666e-03 6.980438726720e-05 4.783830152084e+00
6.117500000000e+02 4.935106617075e-03 7.483223808832e-05 4.729357349339e+00
6.120000000000e+02 3.736316045483e-03 7.991274051308e-05 4.674759081366e+00
6.122500000000e+02 2.518700095956e-03 8.498280781519e-05 4.620024234789e+00
6.125000000000e+02 1.295007361942e-03 8.997813583425e-05 4.565142244445e+00
6.127500000000e+02 7.819773623091e-05 9.483402107249e-05 4.510103274579e+00
6.130000000000e+02 -1.118709616592e-03 9.948619100802e-05 4.454898411522e+00
6.132500000000e+02 -2.282795209449e-03 1.038716443082e-04 4.399519862094e+00
6.135000000000e+02 -3.401402067363e-03 1.079295117880e-04 4.343961152648e+00
6.137500000000e+02 -4.462302709959e-03 1.116018744270e-04 4.288217335729e+00
6.140000000000e+02 -5.453868065329e-03 1.148345534417e-04 4.232285197830e+00
6.142500000000e+02 -6.365234758325e-03 1.175779004938e-04 4.176163465004e+00
6.145000000000e+02 -7.186468746355e-03 1.197875265788e-04 4.119853005862e+00
6.147500000000e+02 -7.908725215695e-03 1.214249808763e-04 4.063357032481e+00
6.150000000000e+02 -8.524396387582e-03 1.224583565428e-04 4.006681288462e+00
6.152500000000e+02 -9.027250994150e-03 1.228628146717e-04 3.949834230583e+00
6.155000000000e+02 -9.412556606035e-03 1.226210252641e-04 3.892827193128e+00
6.157500000000e+02 -9.677184098385e-03 1.217235135548e-04 3.835674535304e+00
6.160000000000e+02 -9.819694492709e-03 1.201689124262e-04 3.778393770618e+00
6.162500000000e+02 -9.840398436036e-03 1.179640982607e-04 3.721005669607e+00
6.165000000000e+02 -9.741395174083e-03 1.151242160320e-04 3.663534340209e+00
6.167500000000e+02 -9.526579715978e-03 1.116725591220e-04 3.606007276674e+00
6.170000000000e+02 -9.201626502224e-03 1.076403978375e-04 3.548455380989e+00
6.172500000000e+02 -8.773938993763e-03 1.030666417872e-04 3.490912949781e+00
6.175000000000e+02 -8.252574866678e-03 9.799740798144e-05 3.433417630236e+00
6.177500000000e+02 -7.648137283711e-03 9.248546888108e-05 3.376010340323e+00
6.180000000000e+02 -6.972643015755e-03 8.658961567679e-05 3.318735156380e+00
6.182500000000e+02 -6.239359321248e-03 8.037391626167e-05 3.261639166157e+00
6.185000000000e+02 -5.462620844854e-03 7.390690542405e-05 3.204772289642e+00
6.187500000000e+02 -4.657622069887e-03 6.726069846066e-05 3.148187068320e+00
6.190000000000e+02 -3.840191579168e-03 6.051005181873e-05 3.091938426359e+00
6.192500000000e+02 -3.026553576059e-03 5.373138691631e-05 3.036083403651e+00
6.195000000000e+02 -2.233076417088e-03 4.700178385911e-05 2.980680866394e+00
6.197500000000e+02 -1.476015037094e-03 4.039796595054e-05 2.925791198474e+00
6.200000000000e+02 -7.712524411963e-04 3.399528991682e-05 2.871475973364e+00
6.202500000000e+02 -1.340422068220e-04 2.786675301866e-05 2.817797615757e+00
6.205000000000e+02 4.212415468973e-04 2.208203541049e-05 2.764819055274e+00
6.207500000000e+02 8.813425273405e-04 1.670658575809e-05 2.712603370650e+00
6.210000000000e+02 1.234345162758e-03 1.180077097168e-05 2.661213439700e+00
6.212500000000e+02 1.469877828668e-03 7.419090079203e-06 2.610711584844e+00
6.215000000000e+02 1.579292344465e-03 3.609472361527e-06 2.561159229424e+00
6.217500000000e+02 1.555816225373e-03 4.126671700744e-07 2.512616563609e+00
6.220000000000e+02 1.394675967355e-03 -2.138276655600e-06 2.465142217225e+00
6.222500000000e+02 1.093187291164e-03 -4.018421256108e-06 2.418792951837e+00
6.225000000000e+02 6.508111613563e-04 -5.211241787068e-06 2.373623369542e+00
6.227500000000e+02 6.917556576352e-05 -5.708824239725e-06 2.329685633889e+00
6.230000000000e+02 -6.479402247098e-04 -5.511937588076e-06 2.287029218931e+00
6.232500000000e+02 -1.494655756762e-03 -4.630005677658e-06 2.245700669388e+00
6.235000000000e+02 -2.463076508433e-03 -3.080949956991e-06 2.205743391407e+00
6.237500000000e+02 -3.543413399802e-03 -8.909340000196e-07 2.167197456072e+00
6.240000000000e+02 -4.724135578802e-03 1.906007611019e-06 2.130099430881e+00
6.242500000000e+02 -5.992152643673e-03 5.268433533684e-06 2.094482233413e+00
6.245000000000e+02 -7.333022748633e-03 9.148069798737e-06 2.060375002071e+00
6.247500000000e+02 -8.731184368272e-03 1.349050483540e-05 2.027802994456e+00
6.250000000000e+02 -1.017020692467e-02 1.823588112729e-05 1.996787508533e+00
6.252500000000e+02 -1.163305582046e-02 2.331972695493e-05 1.967345820269e+00
6.255000000000e+02 -1.310236807586e-02 2.867377876933e-05 1.939491149935e+00
6.257500000000e+02 -1.456073306543e-02 3.422693453095e-05 1.913232651437e+00
6.260000000000e+02 -1.599097406693e-02 3.990620760899e-05 1.888575418166e+00
6.262500000000e+02 -1.737642566113e-02 4.563769034679e-05 1.865520518372e+00
6.265000000000e+02 -1.870120197470e-02 5.134753375727e-05 1.844065053845e+00
6.267500000000e+02 -1.995045279801e-02 5.696292259003e-05 1.824202234499e+00
6.270000000000e+02 -2.111060055684e-02 6.241303251306e-05 1.805921487204e+00
6.272500000000e+02 -2.216955813642e-02 6.762995761750e-05 1.789208575395e+00
6.275000000000e+02 -2.311691933883e-02 7.254959300843e-05 1.774045752050e+00
6.277500000000e+02 -2.394412289102e-02 7.711246146694e-05 1.760411926761e+00
6.280000000000e+02 -2.464458621508e-02 8.126447542234e-05 1.748282853370e+00
6.282500000000e+02 -2.521380390742e-02 8.495761545130e-05 1.737631342791e+00
6.285000000000e+02 -2.564941561860e-02 8.815053141237e-05 1.728427483820e+00
6.287500000000e+02 -2.595123465045e-02 9.080903815972e-05 1.720638887988e+00
6.290000000000e+02 -2.612124513024e-02 9.290652240207e-05 1.714230939066e+00
6.292500000000e+02 -2.616355957407e-02 9.442422931996e-05 1.709167060049e+00
6.295000000000e+02 -2.608434623962e-02 9.535145409012e-05 1.705408981037e+00
6.297500000000e+02 -2.589171897609e-02 9.568561022949e-05 1.702917017890e+00
6.300000000000e+02 -2.559559992998e-02 9.543219706676e-05 1.701650347458e+00
6.302500000000e+02 -2.520755068666e-02 9.460465090858e-05 1.701567285606e+00
6.305000000000e+02 -2.474057769640e-02 9.322408975423e-05 1.702625560905e+00
6.307500000000e+02 -2.420891695284e-02 9.131896305578e-05 1.704782581150e+00
6.310000000000e+02 -2.362779752840e-02 8.892459993612e-05 1.707995693776e+00
6.312500000000e+02 -2.301319037271e-02 8.608267079918e-05 1.712222435816e+00
6.315000000000e+02 -2.238154758435e-02 8.284057509023e-05 1.717420772591e+00
6.317500000000e+02 -2.174953301711e-02 7.925075336535e-05 1.723549324801e+00
6.320000000000e+02 -2.113375273492e-02 7.536994714280e-05 1.730567582609e+00
6.322500000000e+02 -2.055048627185e-02 7.125840764277e-05 1.738436106400e+00
6.325000000000e+02 -2.001542608805e-02 6.697907162845e-05 1.747116714770e+00
6.327500000000e+02 -1.954342723770e-02 6.259671263448e-05 1.756572658593e+00
6.330000000000e+02 -1.914827321710e-02 5.817708075309e-05 1.766768783097e+00
6.332500000000e+02 -1.884246054605e-02 5.378604239575e-05 1.777671676111e+00
6.335000000000e+02 -1.863700654161e-02 4.948873023186e-05 1.789249805060e+00
6.337500000000e+02 -1.854128288723e-02 4.534871636261e-05 1.801473640229e+00
6.340000000000e+02 -1.856287788400e-02 4.142721440245e-05 1.814315766877e+00
6.342500000000e+02 -1.870748949701e-02 3.778232484253e-05 1.827750983719e+00
6.345000000000e+02 -1.897885093298e-02 3.446832869097e-05 1.841756388111e+00
6.347500000000e+02 -1.937868942258e-02 3.153503773598e-05 1.856311448052e+00
6.350000000000e+02 -1.990671911140e-02 2.902720906714e-05 1.871398058339e+00
6.352500000000e+02 -2.056066780421e-02 2.698403109477e-05 1.887000580534e+00
6.355000000000e+02 -2.133633640222e-02 2.543868200719e-05 1.903105866495e+00
6.357500000000e+02 -2.222769045710e-02 2.441797091202e-05 1.919703262368e+00
6.360000000000e+02 -2.322698168809e-02 2.394206312559e-05 1.936784592732e+00
6.362500000000e+02 -2.432489670696e-02 2.402428873435e-05 1.954344124928e+00
6.365000000000e+02 -2.551073092180e-02 2.467104357592e-05 1.972378510843e+00
6.367500000000e+02 -2.677258394450e-02 2.588177957824e-05 1.990886706702e+00
6.370000000000e+02 -2.809757263114e-02 2.764908225114e-05 2.009869871964e+00
6.372500000000e+02 -2.947205855274e-02 2.995884057191e-05 2.029331245728e+00
6.375000000000e+02 -3.088188536662e-02 3.279050428778e-05 2.049276002712e+00
6.377500000000e+02 -3.231262169318e-02 3.611742118903e-05 2.069711091435e+00
6.380000000000e+02 -3.374980568193e-02 3.990725868788e-05 2.090645053799e+00
6.382500000000e+02 -3.517918643036e-02 4.412249414132e-05 2.112087832033e+00
6.385000000000e+02 -3.658695821894e-02 4.872097573286e-05 2.134050562151e+00
6.387500000000e+02 -3.795998346581e-02 5.365653752168e-05 2.156545360693e+00
6.390000000000e+02 -3.928600032946e-02 5.887966513859e-05 2.179585105074e+00
6.392500000000e+02 -4.055381126078e-02 6.433819817614e-05 2.203183212618e+00
6.395000000000e+02 -4.175344987739e-02 6.997805921424e-05 2.227353422027e+00
6.397500000000e+02 -4.287632259073e-02 7.574399675575e-05 2.252109579434e+00
6.400000000000e+02 -4.391532279643e-02 8.158032099068e-05 2.277465433396e+00
6.402500000000e+02 -4.486491707896e-02 8.743166063938e-05 2.303434441893e+00
6.405000000000e+02 -4.572120049091e-02 9.324368014207e-05 2.330029593444e+00
6.407500000000e+02 -4.648192192880e-02 9.896374473370e-05 2.357263245415e+00
6.410000000000e+02 -4.714647819496e-02 1.045415695549e-04 2.385146981457e+00
6.412500000000e+02 -4.771587985888e-02 1.099298211412e-04 2.413691489376e+00
6.415000000000e+02 -4.819268742711e-02 1.150846547317e-04 2.442906460955e+00
6.417500000000e+02 -4.858092067341e-02 1.199661557860e-04 2.472800514954e+00
6.420000000000e+02 -4.888594554639e-02 1.245387814686e-04 2.503381142592e+00
6.422500000000e+02 -4.911433659724e-02 1.287716936635e-04 2.534654677089e+00
6.425000000000e+02 -4.927372372437e-02 1.326390265316e-04 2.566626285257e+00
6.427500000000e+02 -4.937262052680e-02 1.361200792163e-04 2.599299982180e+00
6.430000000000e+02 -4.942024241145e-02 1.391994436931e-04 2.632678666327e+00
6.432500000000e+02 -4.942631595971e-02 1.418670643509e-04 2.666764174425e+00
6.435000000000e+02 -4.940088131216e-02 1.441182250491e-04 2.701557355071e+00
6.437500000000e+02 -4.935409539586e-02 1.459534795801e-04 2.737058157078e+00
6.440000000000e+02 -4.929603395037e-02 1.473785111641e-04 2.773265732992e+00
6.442500000000e+02 -4.923650074927e-02 1.484039395125e-04 2.810178552339e+00
6.445000000000e+02 -4.918484305745e-02 1.490450641809e-04 2.847794524143e+00
6.447500000000e+02 -4.914977795215e-02 1.493215537319e-04 2.886111125388e+00
6.450000000000e+02 -4.913923342103e-02 1.492570817207e-04 2.925125530383e+00
6.452500000000e+02 -4.916020418618e-02 1.488789090761e-04 2.964834740988e+00
6.455000000000e+02 -4.921862622001e-02 1.482174172532e-04 3.005235712761e+00
6.457500000000e+02 -4.931927233955e-02 1.473056001193e-04 3.046325473193e+00
6.460000000000e+02 -4.946566920089e-02 1.461785086414e-04 3.088101231062e+00
6.462500000000e+02 -4.966003806080e-02 1.448726630866e-04 3.130560472917e+00
6.465000000000e+02 -4.990326074435e-02 1.434254399069e-04 3.173701042797e+00
6.467500000000e+02 -5.019487071299e-02 1.418744376723e-04 3.217521205115e+00
6.470000000000e+02 -5.053307035615e-02 1.402568350667e-04 3.262019687574e+00
6.472500000000e+02 -5.091477457333e-02 1.386087513884e-04 3.307195701022e+00
6.475000000000e+02 -5.133567967842e-02 1.369646251452e-04 3.353048938423e+00
6.477500000000e+02 -5.179035756449e-02 1.353566218014e-04 3.399579548010e+00
6.480000000000e+02 -5.227237293231e-02 1.338140816677e-04 3.446788084662e+00
6.482500000000e+02 -5.277442219749e-02 1.323630241749e-04 3.494675435631e+00
6.485000000000e+02 -5.328849118766e-02 1.310257261382e-04 3.543242725432e+00
6.487500000000e+02 -5.380602883842e-02 1.298203751482e-04 3.592491197351e+00
6.490000000000e+02 -5.431813333479e-02 1.287608124750e-04 3.642422076244e+00
6.492500000000e+02 -5.481574684338e-02 1.278563725585e-04 3.693036413863e+00
6.495000000000e+02 -5.528985477578e-02 1.271118217180e-04 3.744334917954e+00
6.497500000000e+02 -5.573168518454e-02 1.265274002763e-04 3.796317770233e+00
6.500000000000e+02 -5.613290397563e-02 1.260989600034e-04 3.848984435344e+00
6.502500000000e+02 -5.648580183377e-02 1.258182069550e-04 3.902333463213e+00
6.505000000000e+02 -5.678346875064e-02 1.256730315200e-04 3.956362290357e+00
6.507500000000e+02 -5.701995240248e-02 1.256479177360e-04 4.011067042238e+00
6.510000000000e+02 -5.719039681040e-02 1.257244288299e-04 4.066442341283e+00
6.512500000000e+02 -5.729115844840e-02 1.258817496360e-04 4.122481123010e+00
6.515000000000e+02 -5.731989680558e-02 1.260972744132e-04 4.179174465223e+00
6.517500000000e+02 -5.727563751610e-02 1.263472301378e-04 4.236511432244e+00
6.520000000000e+02 -5.715880613564e-02 1.266073195012e-04 4.294478937801e+00
6.522500000000e+02 -5.697123182476e-02 1.268533691577e-04 4.353061628342e+00
6.525000000000e+02 -5.671611970683e-02 1.270619719804e-04 4.412241790006e+00
6.527500000000e+02 -5.639799269482e-02 1.272111099369e-04 4.471999279676e+00
6.530000000000e+02 -5.602260267186e-02 1.272807473894e-04 4.532311482337e+00
6.532500000000e+02 -5.559681256295e-02 1.272533821407e-04 4.593153294792e+00
6.535000000000e+02 -5.512845147372e-02 1.271145458433e-04 4.654497136084e+00
6.537500000000e+02 -5.462614469104e-02 1.268532431939e-04 4.716312984563e+00
6.540000000000e+02 -5.409912288834e-02 1.264623212687e-04 4.778568440538e+00
6.542500000000e+02 -5.355701370623e-02 1.259387598079e-04 4.841228813669e+00
6.545000000000e+02 -5.300962120570e-02 1.252838750536e-04 4.904257233471e+00
6.547500000000e+02 -5.246669832997e-02 1.245034284645e-04 4.967614780932e+00
6.550000000000e+02 -5.193771938887e-02 1.236076347886e-04 5.031260639738e+00
6.552500000000e+02 -5.143165857816e-02 1.226110630831e-04 5.095152263986e+00
6.555000000000e+02 -5.095678248443e-02 1.215324274123e-04 5.159245560629e+00
6.557500000000e+02 -5.052046337089e-02 1.203942652034e-04 5.223495082972e+00
6.560000000000e+02 -5.012902105986e-02 1.192225056368e-04 5.287854234189e+00
6.562500000000e+02 -4.978759911093e-02 1.180459305286e-04 5.352275476031e+00
6.565000000000e+02 -4.950008145076e-02 1.168955372926e-04 5.416710541309e+00
6.567500000000e+02 -4.926905312915e-02 1.158038160757e-04 5.481110645690e+00
6.570000000000e+02 -4.909580836913e-02 1.148039567362e-04 5.545426699214e+00
6.572500000000e+02 -4.898040567754e-02 1.139290059649e-04 5.609609509406e+00
6.575000000000e+02 -4.892176956920e-02 1.132109987241e-04 5.673609980511e+00
6.577500000000e+02 -4.891783354933e-02 1.126800835242e-04 5.737379298569e+00
6.580000000000e+02 -4.896571850902e-02 1.123636704573e-04 5.800869109524e+00
6.582500000000e+02 -4.906193609939e-02 1.122856157836e-04 5.864031678457e+00
6.585000000000e+02 -4.920260704959e-02 1.124656119644e-04 5.926820040393e+00
6.587500000000e+02 -4.938368197500e-02 1.129185315352e-04 5.989188129206e+00
6.590000000000e+02 -4.960115423679e-02 1.136538942345e-04 6.051090898831e+00
6.592500000000e+02 -4.985125301616e-02 1.146755795458e-04 6.112484421944e+00
6.595000000000e+02 -5.013060814950e-02 1.159816635692e-04 6.173325983013e+00
6.597500000000e+02 -5.043637876441e-02 1.175643613092e-04 6.233574154220e+00
6.600000000000e+02 -5.076634009959e-02 1.194101812900e-04 6.293188859770e+00
6.602500000000e+02 -5.111892555281e-02 1.215001875016e-04 6.352131437510e+00
6.605000000000e+02 -5.149322255409e-02 1.238104041245e-04 6.410364686726e+00
6.607500000000e+02 -5.188892361092e-02 1.263123395367e-04 6.467852909364e+00
6.610000000000e+02 -5.230623565991e-02 1.289736027966e-04 6.524561952934e+00
6.612500000000e+02 -5.274575168289e-02 1.317585911836e-04 6.580459241687e+00
6.615000000000e+02 -5.320829090058e-02 1.346292533343e-04 6.635513808866e+00
6.617500000000e+02 -5.369471363606e-02 1.375458904448e-04 6.689696320695e+00
6.620000000000e+02 -5.420571909240e-02 1.404679658786e-04 6.742979107582e+00
6.622500000000e+02 -5.474163234845e-02 1.433549156243e-04 6.795336178734e+00
6.625000000000e+02 -5.530219053885e-02 1.461669443261e-04 6.846743248818e+00
6.627500000000e+02 -5.588633471086e-02 1.488657861567e-04 6.897177745866e+00
6.630000000000e+02 -5.649201849924e-02 1.514154177056e-04 6.946618831412e+00
6.632500000000e+02 -5.711604057239e-02 1.537826879134e-04 6.995047399884e+00
6.635000000000e+02 -5.775391319666e-02 1.559378579076e-04 7.042446088893e+00
6.637500000000e+02 -5.839977484245e-02 1.578550510473e-04 7.088799273872e+00
6.640000000000e+02 -5.904635754377e-02 1.595126011698e-04 7.134093056341e+00
6.642500000000e+02 -5.968501952885e-02 1.608932390496e-04 7.178315256035e+00
6.645000000000e+02 -6.030584919428e-02 1.619841524873e-04 7.221455386387e+00
6.647500000000e+02 -6.089784692544e-02 1.627769061730e-04 7.263504622568e+00
6.650000000000e+02 -6.144918818642e-02 1.632672396876e-04 7.304455773023e+00
6.652500000000e+02 -6.194756270793e-02 1.634547137838e-04 7.344303231411e+00
6.655000000000e+02 -6.238058382816e-02 1.633422556339e-04 7.383042930211e+00
6.657500000000e+02 -6.273625216046e-02 1.629356212124e-04 7.420672279652e+00
6.660000000000e+02 -6.300345694390e-02 1.622428086855e-04 7.457190114086e+00
6.662500000000e+02 -6.317248804612e-02 1.612734570475e-04 7.492596623058e+00
6.665000000000e+02 -6.323553221567e-02 1.600382757218e-04 7.526893287040e+00
6.667500000000e+02 -6.318712044926e-02 1.585485448615e-04 7.560082805184e+00
6.670000000000e+02 -6.302449732503e-02 1.568157322149e-04 7.592169036390e+00
6.672500000000e+02 -6.274788026621e-02 1.548512517048e-04 7.623156932183e+00
6.675000000000e+02 -6.236058645479e-02 1.526663760302e-04 7.653052474812e+00
6.677500000000e+02 -6.186901285738e-02 1.502723325019e-04 7.681862633570e+00
6.680000000000e+02 -6.128245876648e-02 1.476805394520e-04 7.709595312693e+00
6.682500000000e+02 -6.061279889936e-02 1.449029386096e-04 7.736259325486e+00
6.685000000000e+02 -5.987401667454e-02 1.419526258741e-04 7.761864367670e+00
6.687500000000e+02 -5.908162297355e-02 1.388443421686e-04 7.786421001551e+00
6.690000000000e+02 -5.825199307438e-02 1.355949968722e-04 7.809940656973e+00
6.692500000000e+02 -5.740165711932e-02 1.322242040496e-04 7.832435630589e+00
6.695000000000e+02 -5.654658647798e-02 1.287547020323e-04 7.853919090890e+00
6.697500000000e+02 -5.570151830180e-02 1.252126171583e-04 7.874405090673e+00
6.700000000000e+02 -5.487935466705e-02 1.216275334547e-04 7.893908571872e+00
6.702500000000e+02 -5.409067112322e-02 1.180324054879e-04 7.912445370827e+00
6.705000000000e+02 -5.334335928604e-02 1.144631298237e-04 7.930032217703e+00
6.707500000000e+02 -5.264241909985e-02 1.109579963489e-04 7.946686730227e+00
6.710000000000e+02 -5.198990821233e-02 1.075569250363e-04 7.962427399660e+00
6.712500000000e+02 -5.138504281809e-02 1.043005238181e-04 7.977273569723e+00
6.715000000000e+02 -5.082443920478e-02 1.012290406471e-04 7.991245407087e+00
6.717500000000e+02 -5.030247540191e-02 9.838125470321e-05 8.004363871271e+00
6.720000000000e+02 -4.981175020462e-02 9.579333783150e-05 8.016650665056e+00
6.722500000000e+02 -4.934361082269e-02 9.349776909903e-05 8.028128187709e+00
6.725000000000e+02 -4.888872247302e-02 9.152233476617e-05 8.038819483561e+00
6.727500000000e+02 -4.843765340841e-02 8.988924950923e-05 8.048748173843e+00
6.730000000000e+02 -4.798145074294e-02 8.861443847505e-05 8.057938374385e+00
6.732500000000e+02 -4.751218356090e-02 8.770701955474e-05 8.066414623905e+00
6.735000000000e+02 -4.702343618103e-02 8.716897807334e-05 8.074201778445e+00
6.737500000000e+02 -4.651073359442e-02 8.699506273413e-05 8.081324888583e+00
6.740000000000e+02 -4.597188185892e-02 8.717291865762e-05 8.087809087889e+00
6.742500000000e+02 -4.540721322534e-02 8.768343529791e-05 8.093679425145e+00
6.745000000000e+02 -4.481971886322e-02 8.850133539084e-05 8.098960706640e+00
6.747500000000e+02 -4.421505851420e-02 8.959598280178e-05 8.103677323356e+00
6.750000000000e+02 -4.360143912765e-02 9.093239493946e-05 8.107853035908e+00
6.752500000000e+02 -4.298935227891e-02 9.247244790397e-05 8.111510776334e+00
6.755000000000e+02 -4.239117100664e-02 9.417623235150e-05 8.114672444219e+00
6.757500000000e+02 -4.182061494502e-02 9.600351575190e-05 8.117358672726e+00
6.760000000000e+02 -4.129209471387e-02 9.791525490840e-05 8.119588631723e+00
6.762500000000e+02 -4.081996661808e-02 9.987508252682e-05 8.121379821526e+00
6.765000000000e+02 -4.041773390046e-02 1.018506839897e-04 8.122747901147e+00
6.767500000000e+02 -4.009724972220e-02 1.038149774872e-04 8.123706502808e+00
6.770000000000e+02 -3.986797210270e-02 1.057469999000e-04 8.124267114005e+00
6.772500000000e+02 -3.973633946503e-02 1.076324333059e-04 8.124438938163e+00
6.775000000000e+02 -3.970531447995e-02 1.094637012076e-04 8.124228822014e+00
6.777500000000e+02 -3.977415197500e-02 1.112396218853e-04 8.123641162976e+00
6.780000000000e+02 -3.993841430884e-02 1.129646090280e-04 8.122677873110e+00
6.782500000000e+02 -4.019025411006e-02 1.146474802161e-04 8.121338320023e+00
6.785000000000e+02 -4.051894574570e-02 1.162999360418e-04 8.119619309761e+00
6.787500000000e+02 -4.091163617190e-02 1.179348349070e-04 8.117515053795e+00
6.790000000000e+02 -4.135425497062e-02 1.195643944188e-04 8.115017142715e+00
6.792500000000e+02 -4.183250780735e-02 1.211984644587e-04 8.112114529622e+00
6.795000000000e+02 -4.233286715323e-02 1.228430200225e-04 8.108793517954e+00
6.797500000000e+02 -4.284347124787e-02 1.244990089275e-04 8.105037741147e+00
6.800000000000e+02 -4.335484416996e-02 1.261616493738e-04 8.100828168781e+00
6.802500000000e+02 -4.386036864006e-02 1.278202453810e-04 8.096143128598e+00
6.805000000000e+02 -4.435646473340e-02 1.294585415565e-04 8.090958338999e+00
6.807500000000e+02 -4.484245278468e-02 1.310555805007e-04 8.085246984671e+00
6.810000000000e+02 -4.532011284844e-02 1.325869900289e-04 8.078979826226e+00
6.812500000000e+02 -4.579298374217e-02 1.340265723432e-04 8.072125337900e+00
6.815000000000e+02 -4.626546912892e-02 1.353480505923e-04 8.064649898814e+00
6.817500000000e+02 -4.674184309265e-02 1.365268995127e-04 8.056518017286e+00
6.820000000000e+02 -4.722525672520e-02 1.375419578224e-04 8.047692597965e+00
6.822500000000e+02 -4.771685159887e-02 1.383766564953e-04 8.038135232515e+00
6.825000000000e+02 -4.821507197171e-02 1.390199090086e-04 8.027806525713e+00
6.827500000000e+02 -4.871525525989e-02 1.394665053536e-04 8.016666428462e+00
6.830000000000e+02 -4.920954561572e-02 1.397169806221e-04 8.004674585541e+00
6.832500000000e+02 -4.968714833091e-02 1.397769974054e-04 7.991790676201e+00
6.835000000000e+02 -5.013490011284e-02 1.396563428419e-04 7.977974749639e+00
6.837500000000e+02 -5.053810343257e-02 1.393675984060e-04 7.963187543670e+00
6.840000000000e+02 -5.088154121086e-02 1.389246919922e-04 7.947390787404e+00
6.842500000000e+02 -5.115057388788e-02 1.383414871913e-04 7.930547483304e+00
6.845000000000e+02 -5.133221352102e-02 1.376306345061e-04 7.912622174458e+00
6.847500000000e+02 -5.141607184411e-02 1.368025454236e-04 7.893581195016e+00
6.850000000000e+02 -5.139509536044e-02 1.358649178062e-04 7.873392906858e+00
6.852500000000e+02 -5.126602249129e-02 1.348226961780e-04 7.852027931442e+00
6.855000000000e+02 -5.102952556125e-02 1.336784296457e-04 7.829459369628e+00
6.857500000000e+02 -5.069003318072e-02 1.324330306806e-04 7.805663017637e+00
6.860000000000e+02 -5.025525796680e-02 1.310868477640e-04 7.780617569801e+00
6.862500000000e+02 -4.973548336042e-02 1.296409164493e-04 7.754304815649e+00
6.865000000000e+02 -4.914268284482e-02 1.280982458136e-04 7.726709812658e+00
6.867500000000e+02 -4.848955989839e-02 1.264649927259e-04 7.697821037968e+00
6.870000000000e+02 -4.778860005986e-02 1.247513903119e-04 7.667630502738e+00
6.872500000000e+02 -4.705122357113e-02 1.229723165271e-04 7.636133837320e+00
6.875000000000e+02 -4.628711142291e-02 1.211474326517e-04 7.603330318022e+00
6.877500000000e+02 -4.550376155682e-02 1.193008561529e-04 7.569222860022e+00
6.880000000000e+02 -4.470630403041e-02 1.174603751067e-04 7.533817946642e+00
6.882500000000e+02 -4.389758092256e-02 1.156562675791e-04 7.497125520046e+00
6.885000000000e+02 -4.307846894453e-02 1.139198279652e-04 7.459158828255e+00
6.887500000000e+02 -4.224840035605e-02 1.122817222320e-04 7.419934225410e+00
6.890000000000e+02 -4.140602115829e-02 1.107703129847e-04 7.379470957788e+00
6.892500000000e+02 -4.054991342819e-02 1.094100403835e-04 7.337790914148e+00
6.895000000000e+02 -3.967930568272e-02 1.082200825905e-04 7.294918381449e+00
6.897500000000e+02 -3.879469871894e-02 1.072133959333e-04 7.250879782979e+00
6.900000000000e+02 -3.789834451022e-02 1.063961751792e-04 7.205703436021e+00
6.902500000000e+02 -3.699453245299e-02 1.057677103982e-04 7.159419311293e+00
6.905000000000e+02 -3.608965603747e-02 1.053207364432e-04 7.112058807148e+00
6.907500000000e+02 -3.519205401277e-02 1.050422085976e-04 7.063654549292e+00
6.910000000000e+02 -3.431164226256e-02 1.049143522679e-04 7.014240198892e+00
6.912500000000e+02 -3.345936974978e-02 1.049160042987e-04 6.963850282695e+00
6.915000000000e+02 -3.264654780671e-02 1.050240386626e-04 6.912520034324e+00
6.917500000000e+02 -3.188411111981e-02 1.052147557785e-04 6.860285255829e+00
6.920000000000e+02 -3.118187364105e-02 1.054651605033e-04 6.807182182345e+00
6.922500000000e+02 -3.054784081242e-02 1.057539169641e-04 6.753247355778e+00
6.925000000000e+02 -2.998763295749e-02 1.060621513045e-04 6.698517509101e+00
6.927500000000e+02 -2.950406478215e-02 1.063737957404e-04 6.643029445324e+00
6.930000000000e+02 -2.909690998329e-02 1.066755672302e-04 6.586819926329e+00
6.932500000000e+02 -2.876286593619e-02 1.069566593757e-04 6.529925553571e+00
6.935000000000e+02 -2.849571559971e-02 1.072082307801e-04 6.472382655422e+00
6.937500000000e+02 -2.828666929737e-02 1.074226028843e-04 6.414227167146e+00
6.940000000000e+02 -2.812485539550e-02 1.075923868830e-04 6.355494517152e+00
6.942500000000e+02 -2.799791937751e-02 1.077097159312e-04 6.296219508873e+00
6.945000000000e+02 -2.789268461328e-02 1.077654998162e-04 6.236436211579e+00
6.947500000000e+02 -2.779582594432e-02 1.077488804696e-04 6.176177854349e+00
6.950000000000e+02 -2.769450967420e-02 1.076469457428e-04 6.115476730769e+00
6.952500000000e+02 -2.757695940543e-02 1.074447386309e-04 6.054364119982e+00
6.955000000000e+02 -2.743291512500e-02 1.071255678958e-04 5.992870223581e+00
6.957500000000e+02 -2.725396426420e-02 1.066716079494e-04 5.931024126584e+00
6.960000000000e+02 -2.703373411962e-02 1.060647454407e-04 5.868853783508e+00
6.962500000000e+02 -2.676794725580e-02 1.052876099507e-04 5.806386034832e+00
6.965000000000e+02 -2.645435062038e-02 1.043247056180e-04 5.743646652006e+00
6.967500000000e+02 -2.609253856060e-02 1.031635623275e-04 5.680660413700e+00
6.970000000000e+02 -2.568369501432e-02 1.017958187232e-04 5.617451209830e+00
6.972500000000e+02 -2.523028505265e-02 1.002181603502e-04 5.554042172301e+00
6.975000000000e+02 -2.473572482541e-02 9.843303907536e-05 5.490455824778e+00
6.977500000000e+02 -2.420405980501e-02 9.644913201007e-05 5.426714249414e+00
6.980000000000e+02 -2.363967490265e-02 9.428150335541e-05 5.362839261204e+00
6.982500000000e+02 -2.304705631471e-02 9.195146326854e-05 5.298852585181e+00
6.985000000000e+02 -2.243061821966e-02 8.948613789050e-05 5.234776030435e+00
6.987500000000e+02 -2.179459933282e-02 8.691777587300e-05 5.170631653769e+00
6.990000000000e+02 -2.114302941494e-02 8.428284297127e-05 5.106441910392e+00
6.992500000000e+02 -2.047975802603e-02 8.162095661465e-05 5.042229786031e+00
6.995000000000e+02 -1.980853408283e-02 7.897372482982e-05 4.978018908992e+00
6.997500000000e+02 -1.913312076699e-02 7.638355237097e-05 4.913833640805e+00
7.000000000000e+02 -1.845742832207e-02 7.389247330450e-05 4.849699144334e+00
7.002500000000e+02 -1.778564724777e-02 7.154106286095e-05 4.785641430355e+00
7.005000000000e+02 -1.712236468430e-02 6.936746897857e-05 4.721687383526e+00
7.007500000000e+02 -1.647264994239e-02 6.740659388405e-05 4.657864768977e+00
7.010000000000e+02 -1.584209753776e-02 6.568943997579e-05 4.594202221410e+00
7.012500000000e+02 -1.523682018992e-02 6.424262396026e-05 4.530729218248e+00
7.015000000000e+02 -1.466338880666e-02 6.308805027017e-05 4.467476038905e+00
7.017500000000e+02 -1.412871886414e-02 6.224272516189e-05 4.404473711276e+00
7.020000000000e+02 -1.363990898390e-02 6.171868904969e-05 4.341753947564e+00
7.022500000000e+02 -1.320403873801e-02 6.152304020302e-05 4.279349070852e+00
7.025000000000e+02 -1.282793451422e-02 6.165801817318e-05 4.217291933186e+00
7.027500000000e+02 -1.251791793638e-02 6.212112949180e-05 4.155615827547e+00
7.030000000000e+02 -1.227954620257e-02 6.290528601571e-05 4.094354393357e+00
7.032500000000e+02 -1.211736049322e-02 6.399895071157e-05 4.033541517993e+00
7.035000000000e+02 -1.203465186774e-02 6.538627532113e-05 3.973211233426e+00
7.037500000000e+02 -1.203325655416e-02 6.704723227144e-05 3.913397608806e+00
7.040000000000e+02 -1.211339072034e-02 6.895774832930e-05 3.854134639584e+00
7.042500000000e+02 -1.227352894689e-02 7.108984299353e-05 3.795456130805e+00
7.045000000000e+02 -1.251033419665e-02 7.341179405132e-05 3.737395576144e+00
7.047500000000e+02 -1.281863831149e-02 7.588833723496e-05 3.679986029202e+00
7.050000000000e+02 -1.319147552860e-02 7.848091983481e-05 3.623259968207e+00
7.052500000000e+02 -1.362016523940e-02 8.114802039333e-05 3.567249151889e+00
7.055000000000e+02 -1.409444117987e-02 8.384554513829e-05 3.511984467397e+00
7.057500000000e+02 -1.460262031973e-02 8.652730456457e-05 3.457495768912e+00
7.060000000000e+02 -1.513180671031e-02 8.914557424661e-05 3.403811710227e+00
7.062500000000e+02 -1.566812229562e-02 9.165173246165e-05 3.350959572298e+00
7.065000000000e+02 -1.619695723127e-02 9.399696613271e-05 3.298965088050e+00
7.067500000000e+02 -1.670323330354e-02 9.613304103068e-05 3.247852270388e+00
7.070000000000e+02 -1.717167292319e-02 9.801309489846e-05 3.197643247157e+00
7.072500000000e+02 -1.758706770810e-02 9.959245394167e-05 3.148358107082e+00
7.075000000000e+02 -1.793454143946e-02 1.008294450940e-04 3.100014764180e+00
7.077500000000e+02 -1.819980269611e-02 1.016861811625e-04 3.052628844621e+00
7.080000000000e+02 -1.836938384877e-02 1.021292980273e-04 3.006213599969e+00
7.082500000000e+02 -1.843086337015e-02 1.021306229580e-04 2.960779852912e+00
7.085000000000e+02 -1.837307026259e-02 1.016677611849e-04 2.916335975546e+00
7.087500000000e+02 -1.818626817070e-02 1.007245813085e-04 2.872887904494e+00
7.090000000000e+02 -1.786231991991e-02 9.929159769159e-05 2.830439190343e+00
7.092500000000e+02 -1.739482984552e-02 9.736623279502e-05 2.788991082823e+00
7.095000000000e+02 -1.677926580784e-02 9.495296787088e-05 2.748542646865e+00
7.097500000000e+02 -1.601305743847e-02 9.206336914569e-05 2.709090908252e+00
7.100000000000e+02 -1.509567283174e-02 8.871600589747e-05 2.670631022327e+00
7.102500000000e+02 -1.402866995571e-02 8.493625024450e-05 2.633156462288e+00
7.105000000000e+02 -1.281572241911e-02 8.075597204196e-05 2.596659220659e+00
7.107500000000e+02 -1.146261959442e-02 7.621314552123e-05 2.561130017744e+00
7.110000000000e+02 -9.977236789282e-03 7.135135642727e-05 2.526558512329e+00
7.112500000000e+02 -8.369475173521e-03 6.621922778971e-05 2.492933508496e+00
7.115000000000e+02 -6.651171784490e-03 6.086977824418e-05 2.460243153650e+00
7.117500000000e+02 -4.835975581544e-03 5.535970867651e-05 2.428475124220e+00
7.120000000000e+02 -2.939191063248e-03 4.974863250520e-05 2.397616794767e+00
7.122500000000e+02 -9.775906933848e-04 4.409826182017e-05 2.367655389243e+00
7.125000000000e+02 1.030804817542e-03 3.847154477507e-05 2.338578112182e+00
7.127500000000e+02 3.066974343430e-03 3.293177750252e-05 2.310372258825e+00
7.130000000000e+02 5.111169531952e-03 2.754172526359e-05 2.283025307601e+00
7.132500000000e+02 7.143209141681e-03 2.236268854272e-05 2.256524990892e+00
7.135000000000e+02 9.142789747082e-03 1.745356852947e-05 2.230859353500e+00
7.137500000000e+02 1.108980538970e-02 1.286999167965e-05 2.206016792076e+00
7.140000000000e+02 1.296467321963e-02 8.663450948854e-06 2.181986089839e+00
7.142500000000e+02 1.474865315842e-02 4.880487473907e-06 2.158756435787e+00
7.145000000000e+02 1.642416214323e-02 1.561924389132e-06 2.136317448089e+00
7.147500000000e+02 1.797506654761e-02 -1.257805947175e-06 2.114659184517e+00
7.150000000000e+02 1.938695932620e-02 -3.551268566077e-06 2.093772166827e+00
7.152500000000e+02 2.064740003031e-02 -5.298502586959e-06 2.073647391189e+00
7.155000000000e+02 2.174613209673e-02 -6.487416872480e-06 2.054276360848e+00
7.157500000000e+02 2.267525693849e-02 -7.114043428652e-06 2.035651112457e+00
7.160000000000e+02 2.342936480153e-02 -7.182653223914e-06 2.017764240833e+00
7.162500000000e+02 2.400563704883e-02 -6.705779156929e-06 2.000608953092e+00
7.165000000000e+02 2.440389428411e-02 -5.704071214335e-06 1.984179106347e+00
7.167500000000e+02 2.462659943271e-02 -4.206013376057e-06 1.968469242440e+00
7.170000000000e+02 2.467883551189e-02 -2.247562274071e-06 1.953474658242e+00
7.172500000000e+02 2.456822762666e-02 1.283803236218e-07 1.939191445715e+00
7.175000000000e+02 2.430482865655e-02 2.872601578718e-06 1.925616531912e+00
7.177500000000e+02 2.390097770572e-02 5.930288060396e-06 1.912747734097e+00
7.180000000000e+02 2.337112667832e-02 9.241825992934e-06 1.900583816222e+00
7.182500000000e+02 2.273162529078e-02 1.274370966903e-05 1.889124504669e+00
7.185000000000e+02 2.200049619578e-02 1.636946835196e-05 1.878370539848e+00
7.187500000000e+02 2.119718053752e-02 2.005065916755e-05 1.868323699656e+00
7.190000000000e+02 2.034227078434e-02 2.371787892411e-05 1.858986839305e+00
7.192500000000e+02 1.945722193016e-02 2.730180254734e-05 1.850363890346e+00
7.195000000000e+02 1.856405996648e-02 3.073420421301e-05 1.842459888236e+00
7.197500000000e+02 1.768508013166e-02 3.394897172931e-05 1.835280992609e+00
7.200000000000e+02 1.684254049594e-02 3.688308148025e-05 1.828834472694e+00
7.202500000000e+02 1.605835780806e-02 3.947752498856e-05 1.823128734315e+00
7.205000000000e+02 1.535380679275e-02 4.167820608708e-05 1.818173297073e+00
7.207500000000e+02 1.474922545061e-02 4.343672997617e-05 1.813978808809e+00
7.210000000000e+02 1.426373262183e-02 4.471110345561e-05 1.810557028477e+00
7.212500000000e+02 1.391496184369e-02 4.546634958130e-05 1.807920809437e+00
7.215000000000e+02 1.371880843265e-02 4.567503296346e-05 1.806084096348e+00
7.217500000000e+02 1.368920569727e-02 4.531763326845e-05 1.805061889401e+00
7.220000000000e+02 1.383791867501e-02 4.438283076522e-05 1.804870229438e+00
7.222500000000e+02 1.417437182248e-02 4.286763858055e-05 1.805526158948e+00
7.225000000000e+02 1.470550778226e-02 4.077740444963e-05 1.807047679706e+00
7.227500000000e+02 1.543567778043e-02 3.812568928760e-05 1.809453706318e+00
7.230000000000e+02 1.636656789054e-02 3.493401466403e-05 1.812764008839e+00
7.232500000000e+02 1.749716741271e-02 3.123146197639e-05 1.816999137209e+00
7.235000000000e+02 1.882377072099e-02 2.705417144169e-05 1.822180341356e+00
7.237500000000e+02 2.034001871058e-02 2.244472442928e-05 1.828329475067e+00
7.240000000000e+02 2.203698166993e-02 1.745141232384e-05 1.835468881413e+00
7.242500000000e+02 2.390327438477e-02 1.212743796575e-05 1.843621267876e+00
7.245000000000e+02 2.592521071176e-02 6.530029542262e-06 1.852809560393e+00
7.247500000000e+02 2.808698815241e-02 7.195103001734e-07 1.863056743354e+00
7.250000000000e+02 3.037090305491e-02 -5.241670469197e-06 1.874385681803e+00
7.252500000000e+02 3.275759253718e-02 -1.128992640184e-05 1.886818927073e+00
7.255000000000e+02 3.522629835224e-02 -1.736152042314e-05 1.900378507756e+00
7.257500000000e+02 3.775514930970e-02 -2.339353280267e-05 1.915085706375e+00
7.260000000000e+02 4.032145816864e-02 -2.932480282850e-05 1.930960824661e+00
7.262500000000e+02 4.290202798386e-02 -3.509680554287e-05 1.948022940185e+00
7.265000000000e+02 4.547346511751e-02 -4.065446739607e-05 1.966289656256e+00
7.267500000000e+02 4.801249281154e-02 -4.594690693752e-05 1.985776850668e+00
7.270000000000e+02 5.049626261013e-02 -5.092808784274e-05 2.006498425763e+00
7.272500000000e+02 5.290265804587e-02 -5.555737249030e-05 2.028466065700e+00
7.275000000000e+02 5.521058924033e-02 -5.979997749916e-05 2.051689003210e+00
7.277500000000e+02 5.740027156113e-02 -6.362731807869e-05 2.076173803351e+00
7.280000000000e+02 5.945348612607e-02 -6.701724500774e-05 2.101924167749e+00
7.282500000000e+02 6.135382095157e-02 -6.995416807309e-05 2.128940762307e+00
7.285000000000e+02 6.308688617645e-02 -7.242907851734e-05 2.157221075562e+00
7.287500000000e+02 6.464050239463e-02 -7.443944494626e-05 2.186759310160e+00
7.290000000000e+02 6.600486175246e-02 -7.598902147901e-05 2.217546309233e+00
7.292500000000e+02 6.717265501555e-02 -7.708755942096e-05 2.249569524175e+00
7.295000000000e+02 6.813916850692e-02 -7.775045347799e-05 2.282813021419e+00
7.297500000000e+02 6.890234474567e-02 -7.799825891408e-05 2.317257533153e+00
7.300000000000e+02 6.946280766179e-02 -7.785614212147e-05 2.352880550649e+00
7.302500000000e+02 6.982385224750e-02 -7.735328494113e-05 2.389656459068e+00
7.305000000000e+02 6.999139529449e-02 -7.652222562729e-05 2.427556714531e+00
7.307500000000e+02 6.997388879831e-02 -7.539815939375e-05 2.466550059690e+00
7.310000000000e+02 6.978219501040e-02 -7.401820814792e-05 2.506602775720e+00
7.312500000000e+02 6.942942373080e-02 -7.242067435453e-05 2.547678967124e+00
7.315000000000e+02 6.893073280196e-02 -7.064429262504e-05 2.589740875137e+00
7.317500000000e+02 6.830309328599e-02 -6.872749410128e-05 2.632749215121e+00
7.320000000000e+02 6.756502156012e-02 -6.670769561015e-05 2.676663532866e+00
7.322500000000e+02 6.673628149974e-02 -6.462062949980e-05 2.721442574605e+00
7.325000000000e+02 6.583756094103e-02 -6.249974378447e-05 2.767044664515e+00
7.327500000000e+02 6.489012715653e-02 -6.037565576539e-05 2.813428084802e+00
7.330000000000e+02 6.391546745261e-02 -5.827568192712e-05 2.860551452157e+00
7.332500000000e+02 6.293492113898e-02 -5.622346510764e-05 2.908374084718e+00
7.335000000000e+02 6.196930995729e-02 -5.423870475213e-05 2.956856354734e+00
7.337500000000e+02 6.103857383101e-02 -5.233699132268e-05 3.005960020796e+00
7.340000000000e+02 6.016141970397e-02 -5.052974122755e-05 3.055648535542e+00
7.342500000000e+02 5.935499001739e-02 -4.882423344668e-05 3.105887323632e+00
7.345000000000e+02 5.863455871319e-02 -4.722376487720e-05 3.156644026577e+00
7.347500000000e+02 5.801326052073e-02 -4.572790524804e-05 3.207888710432e+00
7.350000000000e+02 5.750186053446e-02 -4.433282797295e-05 3.259594033992e+00
7.352500000000e+02 5.710856935692e-02 -4.303171323966e-05 3.311735375058e+00
7.355000000000e+02 5.683890831784e-02 -4.181521464489e-05 3.364290913187e+00
7.357500000000e+02 5.669562940635e-02 -4.067196861646e-05 3.417241668231e+00
7.360000000000e+02 5.667869214929e-02 -3.958912477348e-05 3.470571494402e+00
7.362500000000e+02 5.678529920118e-02 -3.855288098714e-05 3.524267030309e+00
7.365000000000e+02 5.700999072239e-02 -3.754900372335e-05 3.578317606226e+00
7.367500000000e+02 5.734479622899e-02 -3.656331841501e-05 3.632715110533e+00
7.370000000000e+02 5.777944068321e-02 -3.558215167349e-05 3.687453817036e+00
7.372500000000e+02 5.830160081421e-02 -3.459270875072e-05 3.742530177127e+00
7.375000000000e+02 5.889720537150e-02 -3.358338375059e-05 3.797942579630e+00
7.377500000000e+02 5.955077230258e-02 -3.254403700456e-05 3.853691082838e+00
7.380000000000e+02 6.024577498787e-02 -3.146611780319e-05 3.909777122333e+00
7.382500000000e+02 6.096502843318e-02 -3.034274685459e-05 3.966203201127e+00
7.385000000000e+02 6.169108728956e-02 -2.916873373976e-05 4.022972564850e+00
7.387500000000e+02 6.240664525631e-02 -2.794052254451e-05 4.080088870177e+00
7.390000000000e+02 6.309492852957e-02 -2.665608518396e-05 4.137555848945e+00
7.392500000000e+02 6.374007346181e-02 -2.531477170012e-05 4.195376976513e+00
7.395000000000e+02 6.432748298416e-02 -2.391713590089e-05 4.253555146585e+00
7.397500000000e+02 6.484415331792e-02 -2.246474811532e-05 4.312092360098e+00
7.400000000000e+02 6.527896547320e-02 -2.096001134411e-05 4.370989431931e+00
7.402500000000e+02 6.562293672103e-02 -1.940599727845e-05 4.430245718668e+00
7.405000000000e+02 6.586942494927e-02 -1.780631134818e-05 4.489858873336e+00
7.407500000000e+02 6.601428228685e-02 -1.616500408450e-05 4.549824628520e+00
7.410000000000e+02 6.605595239629e-02 -1.448651818103e-05 4.610136611924e+00
7.412500000000e+02 6.599550955144e-02 -1.277568777247e-05 4.670786194218e+00
7.415000000000e+02 6.583663455685e-02 -1.103780740996e-05 4.731762373400e+00
7.417500000000e+02 6.558552763825e-02 -9.278737493845e-06 4.793051694860e+00
7.420000000000e+02 6.525075783633e-02 -7.505015975934e-06 4.854638207973e+00
7.422500000000e+02 6.484304970763e-02 -5.724025251369e-06 4.916503460187e+00
7.425000000000e+02 6.437501223078e-02 -3.944189367361e-06 4.978626525688e+00
7.427500000000e+02 6.386081304285e-02 -2.175153737821e-06 5.040984070239e+00
7.430000000000e+02 6.331580628715e-02 -4.279510121830e-07 5.103550449093e+00
7.432500000000e+02 6.275612380042e-02 1.284858094613e-06 5.166297834810e+00
7.435000000000e+02 6.219823932325e-02 2.949088707682e-06 5.229196374261e+00
7.437500000000e+02 6.165851959609e-02 4.548894381201e-06 5.292214370251e+00
7.440000000000e+02 6.115277669622e-02 6.066804071003e-06 5.355318483815e+00
7.442500000000e+02 6.069583579509e-02 7.483848661699e-06 5.418473954595e+00
7.445000000000e+02 6.030113395031e-02 8.779783925106e-06 5.481644834313e+00
7.447500000000e+02 5.998036417955e-02 9.933417858043e-06 5.544794228951e+00
7.450000000000e+02 5.974317708478e-02 1.092304626385e-05 5.607884546333e+00
7.452500000000e+02 5.959695059595e-02 1.172699571547e-05 5.670877744652e+00
7.455000000000e+02 5.954663573962e-02 1.232426056050e-05 5.733735578202e+00
7.457500000000e+02 5.959468168695e-02 1.269522874400e-05 5.796419838073e+00
7.460000000000e+02 5.974104060610e-02 1.282246500645e-05 5.858892583789e+00
7.462500000000e+02 5.998324703597e-02 1.269153207903e-05 5.921116364064e+00
7.465000000000e+02 6.031656417305e-02 1.229182824083e-05 5.983054424371e+00
7.467500000000e+02 6.073418688456e-02 1.161731843261e-05 6.044670899739e+00
7.470000000000e+02 6.122749017857e-02 1.066725833215e-05 6.105930991808e+00
7.472500000000e+02 6.178631109877e-02 9.446805368407e-06 6.166801130592e+00
7.475000000000e+02 6.239925304242e-02 7.967427759270e-06 6.227249111425e+00
7.477500000000e+02 6.305399972513e-02 6.247157814970e-06 6.287244229267e+00
7.480000000000e+02 6.373763179163e-02 4.310607982283e-06 6.346757371348e+00
7.482500000000e+02 6.443693566481e-02 2.188790927310e-06 6.405761114309e+00
7.485000000000e+02 6.513869847213e-02 -8.131646073162e-08 6.464229772939e+00
7.487500000000e+02 6.582998488426e-02 -2.457399065653e-06 6.522139454560e+00
7.490000000000e+02 6.649838783515e-02 -4.892686845032e-06 6.579468061194e+00
7.492500000000e+02 6.713225465924e-02 -7.336979356093e-06 6.636195298877e+00
7.495000000000e+02 6.772087651613e-02 -9.737773925211e-06 6.692302633909e+00
7.497500000000e+02 6.825464696521e-02 -1.204154947307e-05 6.747773257370e+00
7.500000000000e+02 6.872517656150e-02 -1.419514253320e-05 6.802592008822e+00
7.502500000000e+02 6.912536708173e-02 -1.614705144348e-05 6.856745295558e+00
7.505000000000e+02 6.944943710846e-02 -1.784875160696e-05 6.910220986059e+00
7.507500000000e+02 6.969290956037e-02 -1.925596011490e-05 6.963008313785e+00
7.510000000000e+02 6.985255111464e-02 -2.032978262084e-05 7.015097753880e+00
7.512500000000e+02 6.992627955190e-02 -2.103769722070e-05 7.066480906455e+00
7.515000000000e+02 6.991304522842e-02 -2.135436806536e-05 7.117150377250e+00
7.517500000000e+02 6.981270141528e-02 -2.126229125993e-05 7.167099661884e+00
7.520000000000e+02 6.962587395161e-02 -2.075217210243e-05 7.216323023753e+00
7.522500000000e+02 6.935385805928e-02 -1.982308426940e-05 7.264815395516e+00
7.525000000000e+02 6.899853872478e-02 -1.848235526403e-05 7.312572265656e+00
7.527500000000e+02 6.856236095861e-02 -1.674521503439e-05 7.359589581415e+00
7.530000000000e+02 6.804834870669e-02 -1.463418733180e-05 7.405863646722e+00
7.532500000000e+02 6.746018528470e-02 -1.217827700678e-05 7.451391042848e+00
7.535000000000e+02 6.680232517147e-02 -9.411967429429e-06 7.496168529358e+00
7.537500000000e+02 6.608014011740e-02 -6.374139585041e-06 7.540192973509e+00
7.540000000000e+02 6.530005167322e-02 -3.106930370839e-06 7.583461259162e+00
7.542500000000e+02 6.446964458070e-02 3.453590313729e-07 7.625970223639e+00
7.545000000000e+02 6.359771449571e-02 3.937301200935e-06 7.667716577145e+00
7.547500000000e+02 6.269424869316e-02 7.623222904402e-06 7.708696850851e+00
7.550000000000e+02 6.177031056722e-02 1.135792963997e-05 7.748907339170e+00
7.552500000000e+02 6.083783013462e-02 1.509724283880e-05 7.788344050779e+00
7.555000000000e+02 5.990931062643e-02 1.879834142107e-05 7.827002680790e+00
7.557500000000e+02 5.899745604450e-02 2.241991183596e-05 7.864878574919e+00
7.560000000000e+02 5.811475138044e-02 2.592235603385e-05 7.901966706028e+00
7.562500000000e+02 5.727301996266e-02 2.926768779174e-05 7.938261643937e+00
7.565000000000e+02 5.648299706980e-02 3.241951523508e-05 7.973757538447e+00
7.567500000000e+02 5.575394356278e-02 3.534306247746e-05 8.008448087036e+00
7.570000000000e+02 5.509333377431e-02 3.800520336084e-05 8.042326509236e+00
7.572500000000e+02 5.450663425204e-02 4.037485700520e-05 8.075385514191e+00
7.575000000000e+02 5.399718903467e-02 4.242341353355e-05 8.107617283036e+00
7.577500000000e+02 5.356620836933e-02 4.412531658804e-05 8.139013446178e+00
7.580000000000e+02 5.321285700024e-02 4.545879659953e-05 8.169565077625e+00
7.582500000000e+02 5.293442457565e-02 4.640667716552e-05 8.199262697686e+00
7.585000000000e+02 5.272655997474e-02 4.695722510292e-05 8.228096301460e+00
7.587500000000e+02 5.258354462435e-02 4.710491434090e-05 8.256055392461e+00
7.590000000000e+02 5.249858735902e-02 4.685109738850e-05 8.283129045854e+00
7.592500000000e+02 5.246412083998e-02 4.620446268969e-05 8.309305979774e+00
7.595000000000e+02 5.247208802850e-02 4.518124932473e-05 8.334574641264e+00
7.597500000000e+02 5.251421223070e-02 4.380520907729e-05 8.358923306382e+00
7.600000000000e+02 5.258224500415e-02 4.210726081458e-05 8.382340180092e+00
7.602500000000e+02 5.266819276955e-02 4.012488415459e-05 8.404813500139e+00
7.605000000000e+02 5.276451950839e-02 3.790125503167e-05 8.426331635348e+00
7.607500000000e+02 5.286432706273e-02 3.548419694988e-05 8.446883179935e+00
7.610000000000e+02 5.296150488196e-02 3.292495698412e-05 8.466457034270e+00
7.612500000000e+02 5.305084581412e-02 3.027685071691e-05 8.485042475100e+00
7.615000000000e+02 5.312811973155e-02 2.759388718010e-05 8.502629211784e+00
7.617500000000e+02 5.319009586824e-02 2.492939506449e-05 8.519207427847e+00
7.620000000000e+02 5.323451593016e-02 2.233466470539e-05 8.534767809913e+00
7.622500000000e+02 5.326001071657e-02 1.985766979012e-05 8.549301561709e+00
7.625000000000e+02 5.326597438916e-02 1.754191818687e-05 8.562800406588e+00
7.627500000000e+02 5.325240696880e-02 1.542548078484e-05 8.575256578776e+00
7.630000000000e+02 5.321975768510e-02 1.354022822234e-05 8.586662807055e+00
7.632500000000e+02 5.316878141108e-02 1.191133303707e-05 8.597012290085e+00
7.635000000000e+02 5.310044700967e-02 1.055705327813e-05 8.606298666770e+00
7.637500000000e+02 5.301591151734e-02 9.488813210973e-06 8.614515981577e+00
7.640000000000e+02 5.291656289558e-02 8.711591263227e-06 8.621658643320e+00
7.642500000000e+02 5.280414402810e-02 8.224547697000e-06 8.627721381316e+00
7.645000000000e+02 5.268092119707e-02 8.021873633135e-06 8.632699194098e+00
7.647500000000e+02 5.254988709501e-02 8.093700743589e-06 8.636587296689e+00
7.650000000000e+02 5.241494332664e-02 8.427131155675e-06 8.639381062395e+00
7.652500000000e+02 5.228102556357e-02 9.007174969072e-06 8.641075960816e+00
7.655000000000e+02 5.215413609316e-02 9.817323962130e-06 8.641667498059e+00
7.657500000000e+02 5.204123983984e-02 1.083999456913e-05 8.641151153667e+00
7.660000000000e+02 5.195001663227e-02 1.205665244736e-05 8.639522321454e+00
7.662500000000e+02 5.188846976657e-02 1.344765923758e-05 8.636776255929e+00
7.665000000000e+02 5.186441183043e-02 1.499179244407e-05 8.632908021263e+00
7.667500000000e+02 5.188488323557e-02 1.666568171452e-05 8.627912460194e+00
7.670000000000e+02 5.195555161458e-02 1.844328415879e-05 8.621784167854e+00
7.672500000000e+02 5.208017373425e-02 2.029545249316e-05 8.614517487311e+00
7.675000000000e+02 5.226018255781e-02 2.218981947236e-05 8.606106514779e+00
7.677500000000e+02 5.249446992792e-02 2.409102707773e-05 8.596545139261e+00
7.680000000000e+02 5.277938921075e-02 2.596147253994e-05 8.585827089854e+00
7.682500000000e+02 5.310899435207e-02 2.776255525133e-05 8.573946000455e+00
7.685000000000e+02 5.347550097684e-02 2.945620395506e-05 8.560895515059e+00
7.687500000000e+02 5.386990352420e-02 3.100675697054e-05 8.546669378809e+00
7.690000000000e+02 5.428269398750e-02 3.238299409924e-05 8.531261578391e+00
7.692500000000e+02 5.470457414019e-02 3.355993640108e-05 8.514666455741e+00
7.695000000000e+02 5.512708817130e-02 3.452031928394e-05 8.496878868315e+00
7.697500000000e+02 5.554307567091e-02 3.525553245548e-05 8.477894313584e+00
7.700000000000e+02 5.594690165072e-02 3.576593986310e-05 8.457709096402e+00
7.702500000000e+02 5.633442019848e-02 3.606051488830e-05 8.436320469307e+00
7.705000000000e+02 5.670268845074e-02 3.615578007624e-05 8.413726789744e+00
7.707500000000e+02 5.704946830880e-02 3.607419996601e-05 8.389927657653e+00
7.710000000000e+02 5.737260089991e-02 3.584216782676e-05 8.364924078636e+00
7.712500000000e+02 5.766934133684e-02 3.548786846835e-05 8.338718590718e+00
7.715000000000e+02 5.793576563383e-02 3.503922764034e-05 8.311315377029e+00
7.717500000000e+02 5.816635507588e-02 3.452217406411e-05 8.282720387787e+00
7.720000000000e+02 5.835382416622e-02 3.395938736878e-05 8.252941408546e+00
7.722500000000e+02 5.848924503970e-02 3.336965467862e-05 8.221988121352e+00
7.725000000000e+02 5.856246516174e-02 3.276785750547e-05 8.189872122733e+00
7.727500000000e+02 5.856278878053e-02 3.216553963972e-05 8.156606946348e+00
7.730000000000e+02 5.847983623917e-02 3.157191174749e-05 8.122208038304e+00
7.732500000000e+02 5.830448265940e-02 3.099508329410e-05 8.086692717708e+00
7.735000000000e+02 5.802976092304e-02 3.044338324970e-05 8.050080148091e+00
7.737500000000e+02 5.765160581138e-02 2.992652666609e-05 8.012391276818e+00
7.740000000000e+02 5.716934699992e-02 2.945622611319e-05 7.973648771298e+00
7.742500000000e+02 5.658588864652e-02 2.904645665186e-05 7.933876971880e+00
7.745000000000e+02 5.590754672161e-02 2.871318826925e-05 7.893101821043e+00
7.747500000000e+02 5.514356796987e-02 2.847356224453e-05 7.851350790417e+00
7.750000000000e+02 5.430539274165e-02 2.834465962856e-05 7.808652818254e+00
7.752500000000e+02 5.340574895283e-02 2.834203197666e-05 7.765038216205e+00
7.755000000000e+02 5.245769309513e-02 2.847814250920e-05 7.720538571471e+00
7.757500000000e+02 5.147371106534e-02 2.876099591145e-05 7.675186618236e+00
7.760000000000e+02 5.046498590640e-02 2.919315106184e-05 7.629016102795e+00
7.762500000000e+02 4.944090564837e-02 2.977116677685e-05 7.582061607108e+00
7.765000000000e+02 4.840885654082e-02 3.048560519109e-05 7.534358359886e+00
7.767500000000e+02 4.737430242154e-02 3.132171080522e-05 7.485942030413e+00
7.770000000000e+02 4.634111343422e-02 3.226052107588e-05 7.436848507741e+00
7.772500000000e+02 4.531207722581e-02 3.328037747841e-05 7.387113693453e+00
7.775000000000e+02 4.428950147483e-02 3.435863451468e-05 7.336773292962e+00
7.777500000000e+02 4.327581232328e-02 3.547337239310e-05 7.285862628261e+00
7.780000000000e+02 4.227405706998e-02 3.660493115071e-05 7.234416487118e+00
7.782500000000e+02 4.128823783471e-02 3.773709542357e-05 7.182468989777e+00
7.785000000000e+02 4.032342995404e-02 3.885784067231e-05 7.130053503015e+00
7.787500000000e+02 3.938567076506e-02 3.995957906855e-05 7.077202574258e+00
7.790000000000e+02 3.848163651508e-02 4.103894211840e-05 7.023947904986e+00
7.792500000000e+02 3.761815425998e-02 4.209614746276e-05 6.970320337258e+00
7.795000000000e+02 3.680161675799e-02 4.313410701792e-05 6.916349863858e+00
7.797500000000e+02 3.603737904418e-02 4.415740216621e-05 6.862065639423e+00
7.800000000000e+02 3.532921702358e-02 4.517129187848e-05 6.807495998738e+00
7.802500000000e+02 3.467891639915e-02 4.618089439262e-05 6.752668467737e+00
7.805000000000e+02 3.408604217012e-02 4.719060108432e-05 6.697609769540e+00
7.807500000000e+02 3.354791625834e-02 4.820376781117e-05 6.642345825539e+00
7.810000000000e+02 3.305980026067e-02 4.922280684794e-05 6.586901750800e+00
7.812500000000e+02 3.261525935182e-02 5.024947046603e-05 6.531301850074e+00
7.815000000000e+02 3.220665920113e-02 5.128535589469e-05 6.475569618726e+00
7.817500000000e+02 3.182573997113e-02 5.233242353708e-05 6.419727751881e+00
7.820000000000e+02 3.146419872757e-02 5.339351872541e-05 6.363798166947e+00
7.822500000000e+02 3.111422341605e-02 5.447273361250e-05 6.307802039929e+00
7.825000000000e+02 3.076892565506e-02 5.557552632160e-05 6.251759857754e+00
7.827500000000e+02 3.042264445428e-02 5.670855646922e-05 6.195691478902e+00
7.830000000000e+02 3.007110146404e-02 5.787924321943e-05 6.139616204245e+00
7.832500000000e+02 2.971141619733e-02 5.909507096555e-05 6.083552850852e+00
7.835000000000e+02 2.934200800121e-02 6.036270155749e-05 6.027519816059e+00
7.837500000000e+02 2.896241105384e-02 6.168700123627e-05 5.971535139651e+00
7.840000000000e+02 2.857305511958e-02 6.307006016479e-05 5.915616541698e+00
7.842500000000e+02 2.817504228108e-02 6.451032606011e-05 5.859781451929e+00
7.845000000000e+02 2.776996692994e-02 6.600191674208e-05 5.804047008304e+00
7.847500000000e+02 2.735979382301e-02 6.753419363648e-05 5.748430046649e+00
7.850000000000e+02 2.694681675216e-02 6.909161442625e-05 5.692947061101e+00
7.852500000000e+02 2.653368806464e-02 7.065388253422e-05 5.637614156573e+00
7.855000000000e+02 2.612350814160e-02 7.219636077918e-05 5.582446990198e+00
7.857500000000e+02 2.571995122938e-02 7.369070382479e-05 5.527460698059e+00
7.860000000000e+02 2.532739323546e-02 7.510564980079e-05 5.472669825679e+00
7.862500000000e+02 2.495101255300e-02 7.640789631796e-05 5.418088259079e+00
7.865000000000e+02 2.459683549182e-02 7.756300213241e-05 5.363729149878e+00
7.867500000000e+02 2.427170362034e-02 7.853624880574e-05 5.309604853422e+00
7.870000000000e+02 2.398315292946e-02 7.929342517005e-05 5.255726866108e+00
7.872500000000e+02 2.373920426093e-02 7.980149636488e-05 5.202105773594e+00
7.875000000000e+02 2.354807382943e-02 8.002920151098e-05 5.148751192747e+00
7.877500000000e+02 2.341782433568e-02 7.994750478488e-05 5.095671726260e+00
7.880000000000e+02 2.335598215096e-02 7.952997431168e-05 5.042874920662e+00
7.882500000000e+02 2.336914654367e-02 7.875313834427e-05 4.990367215557e+00
7.885000000000e+02 2.346262313503e-02 7.759679362579e-05 4.938153904533e+00
7.887500000000e+02 2.364010577597e-02 7.604431816940e-05 4.886239097705e+00
7.890000000000e+02 2.390342360212e-02 7.408307573975e-05 4.834625674381e+00
7.892500000000e+02 2.425237126322e-02 7.170481315172e-05 4.783315248693e+00
7.895000000000e+02 2.468462538892e-02 6.890606683002e-05 4.732308138031e+00
7.897500000000e+02 2.519574176710e-02 6.568865517206e-05 4.681603324149e+00
7.900000000000e+02 2.577923082126e-02 6.206014059182e-05 4.631198430973e+00
7.902500000000e+02 2.642669523879e-02 5.803426629311e-05 4.581089708669e+00
7.905000000000e+02 2.712801133430e-02 5.363134714889e-05 4.531272015965e+00
7.907500000000e+02 2.787154365067e-02 4.887853655205e-05 4.481738823103e+00
7.910000000000e+02 2.864437416580e-02 4.380995301057e-05 4.432482224613e+00
7.912500000000e+02 2.943253226696e-02 3.846666169910e-05 4.383492956709e+00
7.915000000000e+02 3.022122091488e-02 3.289645180210e-05 4.334760437161e+00
7.917500000000e+02 3.099503060026e-02 2.715343055137e-05 4.286272813796e+00
7.920000000000e+02 3.173814151699e-02 2.129741765977e-05 4.238017029656e+00
7.922500000000e+02 3.243451588882e-02 1.539317034127e-05 4.189978897912e+00
7.925000000000e+02 3.306808540423e-02 9.509433068183e-06 4.142143194324e+00
7.927500000000e+02 3.362293785537e-02 3.717867505248e-06 4.094493759040e+00
7.930000000000e+02 3.408351233199e-02 -1.908118577199e-06 4.047013611849e+00
7.932500000000e+02 3.443480214988e-02 -7.294606835018e-06 3.999685075568e+00
7.935000000000e+02 3.466257324730e-02 -1.236844325347e-05 3.952489910330e+00
7.937500000000e+02 3.475359729757e-02 -1.705852694250e-05 3.905409458312e+00
7.940000000000e+02 3.469589134465e-02 -2.129702714054e-05 3.858424789839e+00
7.942500000000e+02 3.447897027979e-02 -2.502056155954e-05 3.811516866060e+00
7.945000000000e+02 3.409409037593e-02 -2.817129485663e-05 3.764666697278e+00
7.947500000000e+02 3.353449091228e-02 -3.069796868937e-05 3.717855520217e+00
7.950000000000e+02 3.279560729097e-02 -3.255680135111e-05 3.671064968688e+00
7.952500000000e+02 3.187526303040e-02 -3.371230797031e-05 3.624277264326e+00
7.955000000000e+02 3.077381686651e-02 -3.413798317176e-05 3.577475404620e+00
7.957500000000e+02 2.949426718380e-02 -3.381687419513e-05 3.530643364036e+00
7.960000000000e+02 2.804230109598e-02 -3.274201971593e-05 3.483766296625e+00
7.962500000000e+02 2.642629407275e-02 -3.091678176664e-05 3.436830757203e+00
7.965000000000e+02 2.465724762412e-02 -2.835502394755e-05 3.389824920805e+00
7.967500000000e+02 2.274867174700e-02 -2.508115209571e-05 3.342738808984e+00
7.970000000000e+02 2.071641938477e-02 -2.113000404297e-05 3.295564533005e+00
7.972500000000e+02 1.857846720985e-02 -1.654660070816e-05 3.248296530809e+00
7.975000000000e+02 1.635465681299e-02 -1.138574061268e-05 3.200931814396e+00
7.977500000000e+02 1.406639792661e-02 -5.711402967068e-06 3.153470211095e+00
7.980000000000e+02 1.173634558400e-02 4.039901611574e-07 3.105914616492e+00
7.982500000000e+02 9.388050827195e-03 6.880478578747e-06 3.058271224136e+00
7.985000000000e+02 7.045598846752e-03 1.363162706250e-05 3.010549765709e+00
7.987500000000e+02 4.733235567165e-03 2.056572680675e-05 2.962763718954e+00
7.990000000000e+02 2.474991296458e-03 2.758710210299e-05 2.914930517014e+00
7.992500000000e+02 2.943069479443e-04 3.459754795967e-05 2.867071717025e+00
7.995000000000e+02 -1.786334740734e-03 4.149784309845e-05 2.819213159991e+00
7.997500000000e+02 -3.745762485595e-03 4.818930285100e-05 2.771385081752e+00
8.000000000000e+02 -5.564457614120e-03 5.457538323136e-05 2.723622205200e+00
8.002500000000e+02 -7.224867614330e-03 6.056325550274e-05 2.675963776634e+00
8.005000000000e+02 -8.711699987342e-03 6.606534750256e-05 2.628453574031e+00
8.007500000000e+02 -1.001218074301e-02 7.100078829661e-05 2.581139859842e+00
8.010000000000e+02 -1.111627629285e-02 7.529679169799e-05 2.534075287181e+00
8.012500000000e+02 -1.201688173804e-02 7.888990058497e-05 2.487316764015e+00
8.015000000000e+02 -1.270995972396e-02 8.172706094481e-05 2.440925260766e+00
8.017500000000e+02 -1.319463159831e-02 8.376652179343e-05 2.394965570403e+00
8.020000000000e+02 -1.347322636816e-02 8.497856913295e-05 2.349506026367e+00
8.022500000000e+02 -1.355126680804e-02 8.534602028720e-05 2.304618167174e+00
8.025000000000e+02 -1.343741433401e-02 8.486454533815e-05 2.260376365620e+00
8.027500000000e+02 -1.314335406356e-02 8.354275054412e-05 2.216857414065e+00
8.030000000000e+02 -1.268362932804e-02 8.140205180415e-05 2.174140076504e+00
8.032500000000e+02 -1.207543425558e-02 7.847636307481e-05 2.132304611475e+00
8.035000000000e+02 -1.133835510582e-02 7.481156567291e-05 2.091432268339e+00
8.037500000000e+02 -1.049407218070e-02 7.046479713352e-05 2.051604766466e+00
8.040000000000e+02 -9.566032469279e-03 6.550358596472e-05 2.012903759131e+00
8.042500000000e+02 -8.579085171596e-03 6.000480983617e-05 1.975410294536e+00
8.045000000000e+02 -7.559102685988e-03 5.405354275140e-05 1.939204271763e+00
8.047500000000e+02 -6.532578682731e-03 4.774176830469e-05 1.904363910541e+00
8.050000000000e+02 -5.526222787615e-03 4.116701477039e-05 1.870965226653e+00
8.052500000000e+02 -4.566548970705e-03 3.443090814920e-05 1.839081532536e+00
8.055000000000e+02 -3.679469311006e-03 2.763768140251e-05 1.808782966153e+00
8.057500000000e+02 -2.889899036666e-03 2.089265364066e-05 1.780136041795e+00
8.060000000000e+02 -2.221376855941e-03 1.430070795799e-05 1.753203253295e+00
8.062500000000e+02 -1.695707923216e-03 7.964780683822e-06 1.728042703297e+00
8.065000000000e+02 -1.332633713850e-03 1.984393359133e-06 1.704707789121e+00
8.067500000000e+02 -1.149534731711e-03 -3.545752727957e-06 1.683246939448e+00
8.070000000000e+02 -1.161167143859e-03 -8.537115403690e-06 1.663703389130e+00
8.072500000000e+02 -1.379440258364e-03 -1.290854220418e-05 1.646115019067e+00
8.075000000000e+02 -1.813236625094e-03 -1.658738687682e-05 1.630514248989e+00
8.077500000000e+02 -2.468275642037e-03 -1.951050205096e-05 1.616927976249e+00
8.080000000000e+02 -3.347023097549e-03 -2.162509326245e-05 1.605377563643e+00
8.082500000000e+02 -4.448651706249e-03 -2.288939748671e-05 1.595878892461e+00
8.085000000000e+02 -5.769047304961e-03 -2.327321686579e-05 1.588442446438e+00
8.087500000000e+02 -7.300864108082e-03 -2.275826845102e-05 1.583073438235e+00
8.090000000000e+02 -9.033631397617e-03 -2.133834645870e-05 1.579771991564e+00
8.092500000000e+02 -1.095390499574e-02 -1.901932416803e-05 1.578533341554e+00
8.095000000000e+02 -1.304546541755e-02 -1.581896770639e-05 1.579348064907e+00
8.097500000000e+02 -1.528956176856e-02 -1.176655814156e-05 1.582202351863e+00
8.100000000000e+02 -1.766519432906e-02 -6.902360277339e-06 1.587078281407e+00
8.102500000000e+02 -2.014943512767e-02 -1.276928372568e-06 1.593954111750e+00
8.105000000000e+02 -2.271778175090e-02 5.049748817598e-06 1.602804598720e+00
8.107500000000e+02 -2.534453813384e-02 1.200921933450e-05 1.613601294168e+00
8.110000000000e+02 -2.800321800170e-02 1.952566904892e-05 1.626312862914e+00
8.112500000000e+02 -3.066696281056e-02 2.751711473997e-05 1.640905395139e+00
8.115000000000e+02 -3.330897068860e-02 3.589667178136e-05 1.657342694528e+00
8.117500000000e+02 -3.590292389762e-02 4.457387913565e-05 1.675586579315e+00
8.120000000000e+02 -3.842341443032e-02 5.345605507387e-05 1.695597144705e+00
8.122500000000e+02 -4.084635406004e-02 6.244966345767e-05 1.717333023909e+00
8.125000000000e+02 -4.314936306983e-02 7.146166599209e-05 1.740751628459e+00
8.127500000000e+02 -4.531213650097e-02 8.040083379157e-05 1.765809353978e+00
8.130000000000e+02 -4.731676874898e-02 8.917899854810e-05 1.792461783223e+00
8.132500000000e+02 -4.914804599435e-02 9.771225480137e-05 1.820663845748e+00
8.135000000000e+02 -5.079368364449e-02 1.059220377760e-04 1.850369972990e+00
8.137500000000e+02 -5.224452218690e-02 1.137361157259e-04 1.881534212412e+00
8.140000000000e+02 -5.349465930983e-02 1.210894414784e-04 1.914110334475e+00
8.142500000000e+02 -5.454153058162e-02 1.279248868455e-04 1.948051907679e+00
8.145000000000e+02 -5.538593093206e-02 1.341938376021e-04 1.983312354846e+00
8.147500000000e+02 -5.603197094341e-02 1.398566305670e-04 2.019844997167e+00
8.150000000000e+02 -5.648697959854e-02 1.448828595133e-04 2.057603074963e+00
8.152500000000e+02 -5.676134944531e-02 1.492515346450e-04 2.096539755663e+00
8.155000000000e+02 -5.686832213637e-02 1.529510845697e-04 2.136608134676e+00
8.157500000000e+02 -5.682373112756e-02 1.559792423472e-04 2.177761220329e+00
8.160000000000e+02 -5.664569085010e-02 1.583427781439e-04 2.219951918611e+00
8.162500000000e+02 -5.635425308336e-02 1.600571272178e-04 2.263133008871e+00
8.165000000000e+02 -5.597102331072e-02 1.611458785483e-04 2.307257122118e+00
8.167500000000e+02 -5.551875662681e-02 1.616402267465e-04 2.352276717699e+00
8.170000000000e+02 -5.502092989128e-02 1.615782466240e-04 2.398144065270e+00
8.172500000000e+02 -5.450130736072e-02 1.610041380651e-04 2.444811231818e+00
8.175000000000e+02 -5.398350113706e-02 1.599674013002e-04 2.492230077096e+00
8.177500000000e+02 -5.349053831745e-02 1.585219637279e-04 2.540352257533e+00
8.180000000000e+02 -5.304444273426e-02 1.567252850546e-04 2.589129243917e+00
8.182500000000e+02 -5.266583740051e-02 1.546373861258e-04 2.638512347837e+00
8.185000000000e+02 -5.237357676266e-02 1.523199347356e-04 2.688452766184e+00
8.187500000000e+02 -5.218441484947e-02 1.498353203639e-04 2.738901637148e+00
8.190000000000e+02 -5.211271650716e-02 1.472457379813e-04 2.789810109843e+00
8.192500000000e+02 -5.217021515669e-02 1.446123020562e-04 2.841129435167e+00
8.195000000000e+02 -5.236582467522e-02 1.419942132729e-04 2.892811062636e+00
8.197500000000e+02 -5.270550459449e-02 1.394479696406e-04 2.944806761649e+00
8.200000000000e+02 -5.319218427596e-02 1.370266472571e-04 2.997068750263e+00
8.202500000000e+02 -5.382574550320e-02 1.347792544853e-04 3.049549835613e+00
8.205000000000e+02 -5.460306094740e-02 1.327501557721e-04 3.102203574681e+00
8.207500000000e+02 -5.551809057506e-02 1.309785881018e-04 3.154984437159e+00
8.210000000000e+02 -5.656203141146e-02 1.294982676301e-04 3.207847975085e+00
8.212500000000e+02 -5.772351550459e-02 1.283370656538e-04 3.260751009762e+00
8.215000000000e+02 -5.898885516511e-02 1.275168058881e-04 3.313651812682e+00
8.217500000000e+02 -6.034232805052e-02 1.270531304427e-04 3.366510286347e+00
8.220000000000e+02 -6.176649589978e-02 1.269554513370e-04 3.419288157747e+00
8.222500000000e+02 -6.324255230020e-02 1.272269951114e-04 3.471949155912e+00
8.225000000000e+02 -6.475069033529e-02 1.278649258775e-04 3.524459181419e+00
8.227500000000e+02 -6.627048385755e-02 1.288605356309e-04 3.576786483551e+00
8.230000000000e+02 -6.778127369967e-02 1.301995126815e-04 3.628901811092e+00
8.232500000000e+02 -6.926255016232e-02 1.318622695363e-04 3.680778550391e+00
8.235000000000e+02 -7.069432548393e-02 1.338243286413e-04 3.732392855977e+00
8.237500000000e+02 -7.205748936864e-02 1.360567629617e-04 3.783723767063e+00
8.240000000000e+02 -7.333413579673e-02 1.385266737804e-04 3.834753284583e+00
8.242500000000e+02 -7.450786455012e-02 1.411977116626e-04 3.885466459606e+00
8.245000000000e+02 -7.556404001481e-02 1.440306224590e-04 3.935851427992e+00
8.247500000000e+02 -7.649001685239e-02 1.469838253648e-04 3.985899457003e+00
8.250000000000e+02 -7.727531358034e-02 1.500139911860e-04 4.035604936340e+00
8.252500000000e+02 -7.791174767885e-02 1.530766454055e-04 4.084965379130e+00
8.255000000000e+02 -7.839351724128e-02 1.561267653441e-04 4.133981379492e+00
8.257500000000e+02 -7.871723382089e-02 1.591193769879e-04 4.182656547954e+00
8.260000000000e+02 -7.888191437486e-02 1.620101478639e-04 4.230997445947e+00
8.262500000000e+02 -7.888892200059e-02 1.647559517482e-04 4.279013477928e+00
8.265000000000e+02 -7.874186903664e-02 1.673154189828e-04 4.326716775217e+00
8.267500000000e+02 -7.844648333288e-02 1.696494573824e-04 4.374122059700e+00
8.270000000000e+02 -7.801044446319e-02 1.717217439406e-04 4.421246492766e+00
8.272500000000e+02 -7.744319119314e-02 1.734991708862e-04 4.468109497447e+00
8.275000000000e+02 -7.675571784855e-02 1.749522704088e-04 4.514732588797e+00
8.277500000000e+02 -7.596035035829e-02 1.760555805327e-04 4.561139168629e+00
8.280000000000e+02 -7.507051953301e-02 1.767879750425e-04 4.607354319949e+00
8.282500000000e+02 -7.410053299875e-02 1.771329416548e-04 4.653404590624e+00
8.285000000000e+02 -7.306534827107e-02 1.770788172912e-04 4.699317761440e+00
8.287500000000e+02 -7.198035980314e-02 1.766189836876e-04 4.745122622038e+00
8.290000000000e+02 -7.086119217658e-02 1.757519989789e-04 4.790848727166e+00
8.292500000000e+02 -6.972350885874e-02 1.744816824685e-04 4.836526154828e+00
8.295000000000e+02 -6.858283983404e-02 1.728171606476e-04 4.882185266832e+00
8.297500000000e+02 -6.745442129637e-02 1.707728413488e-04 4.927856463754e+00
8.300000000000e+02 -6.635305510208e-02 1.683683507921e-04 4.973569944001e+00
8.302500000000e+02 -6.529298032220e-02 1.656284065385e-04 5.019355469568e+00
8.305000000000e+02 -6.428775870458e-02 1.625826331933e-04 5.065242131090e+00
8.307500000000e+02 -6.335016860823e-02 1.592653229509e-04 5.111258125113e+00
8.310000000000e+02 -6.249210600228e-02 1.557151418802e-04 5.157430545721e+00
8.312500000000e+02 -6.172448670831e-02 1.519747708214e-04 5.203785173321e+00
8.315000000000e+02 -6.105714883337e-02 1.480904874634e-04 5.250346290495e+00
8.317500000000e+02 -6.049875092928e-02 1.441116906086e-04 5.297136506030e+00
8.320000000000e+02 -6.005666451590e-02 1.400903666070e-04 5.344176596023e+00
8.322500000000e+02 -5.973686025063e-02 1.360805014494e-04 5.391485362257e+00
8.325000000000e+02 -5.954378854125e-02 1.321374393647e-04 5.439079506706e+00
8.327500000000e+02 -5.948025904725e-02 1.283171979462e-04 5.486973538025e+00
8.330000000000e+02 -5.954731977390e-02 1.246757313147e-04 5.535179672023e+00
8.332500000000e+02 -5.974414756803e-02 1.212681645628e-04 5.583707778342e+00
8.335000000000e+02 -6.006795378093e-02 1.181479939062e-04 5.632565334419e+00
8.337500000000e+02 -6.051391545385e-02 1.153662663914e-04 5.681757402120e+00
8.340000000000e+02 -6.107514087358e-02 1.129707451320e-04 5.731286623986e+00
8.342500000000e+02 -6.174267842588e-02 1.110050888750e-04 5.781153237807e+00
8.345000000000e+02 -6.250557691588e-02 1.095080402157e-04 5.831355105776e+00
8.347500000000e+02 -6.335100480607e-02 1.085126427587e-04 5.881887774189e+00
8.350000000000e+02 -6.426443207804e-02 1.080455048162e-04 5.932744518018e+00
8.352500000000e+02 -6.522987969128e-02 1.081261432502e-04 5.983916427083e+00
8.355000000000e+02 -6.623023515666e-02 1.087664059642e-04 6.035392487629e+00
8.357500000000e+02 -6.724763208957e-02 1.099700000662e-04 6.087159674730e+00
8.360000000000e+02 -6.826388781593e-02 1.117321433560e-04 6.139203050019e+00
8.362500000000e+02 -6.926099029942e-02 1.140393545564e-04 6.191505862425e+00
8.365000000000e+02 -7.022162207003e-02 1.168693945210e-04 6.244049649121e+00
8.367500000000e+02 -7.112970477865e-02 1.201913766528e-04 6.296814332505e+00
8.370000000000e+02 -7.197094206655e-02 1.239660971748e-04 6.349778325489e+00
8.372500000000e+02 -7.273334191559e-02 1.281464804521e-04 6.402918607273e+00
8.375000000000e+02 -7.340768808378e-02 1.326782387092e-04 6.456210816978e+00
8.377500000000e+02 -7.398794053372e-02 1.375008906378e-04 6.509629326006e+00
8.380000000000e+02 -7.447153760986e-02 1.425487421129e-04 6.563147315167e+00
8.382500000000e+02 -7.485958532019e-02 1.477521412642e-04 6.616736825172e+00
8.385000000000e+02 -7.515690592897e-02 1.530389340044e-04 6.670368828873e+00
8.387500000000e+02 -7.537194445952e-02 1.583359924306e-04 6.724013274355e+00
8.390000000000e+02 -7.551651369631e-02 1.635708987733e-04 6.777639150185e+00
8.392500000000e+02 -7.560538969295e-02 1.686736110872e-04 6.831214529780e+00
8.395000000000e+02 -7.565575474363e-02 1.735781326297e-04 6.884706635651e+00
8.397500000000e+02 -7.568651573045e-02 1.782242062099e-04 6.938081889910e+00
8.400000000000e+02 -7.571751610181e-02 1.825587858598e-04 6.991305977858e+00
8.402500000000e+02 -7.576868275990e-02 1.865373290766e-04 7.044343907986e+00
8.405000000000e+02 -7.585914667636e-02 1.901248089825e-04 7.097160074920e+00
8.407500000000e+02 -7.600638893921e-02 1.932964931618e-04 7.149718317729e+00
8.410000000000e+02 -7.622545566510e-02 1.960382753170e-04 7.201981978799e+00
8.412500000000e+02 -7.652829236139e-02 1.983466179378e-04 7.253913955222e+00
8.415000000000e+02 -7.692323582436e-02 2.002281331670e-04 7.305476742994e+00
8.417500000000e+02 -7.741469322360e-02 2.016987694195e-04 7.356632471389e+00
8.420000000000e+02 -7.800302561252e-02 2.027826541443e-04 7.407342926433e+00
8.422500000000e+02 -7.868463963917e-02 2.035106444045e-04 7.457569562735e+00
8.425000000000e+02 -7.945227703711e-02 2.039186557894e-04 7.507273503762e+00
8.427500000000e+02 -8.029547732651e-02 2.040458474161e-04 7.556415531263e+00
8.430000000000e+02 -8.120117782265e-02 2.039327647300e-04 7.604956066861e+00
8.432500000000e+02 -8.215440584640e-02 2.036195087003e-04 7.652855139788e+00
8.435000000000e+02 -8.313902072052e-02 2.031440289593e-04 7.700072363858e+00
8.437500000000e+02 -8.413845665990e-02 2.025405971261e-04 7.746566902929e+00
8.440000000000e+02 -8.513642941991e-02 2.018385800679e-04 7.792297437316e+00
8.442500000000e+02 -8.611757698972e-02 2.010614774348e-04 7.837222152453e+00
8.445000000000e+02 -8.706800292314e-02 2.002263168307e-04 7.881298723344e+00
8.447500000000e+02 -8.797570377556e-02 1.993434167529e-04 7.924484310451e+00
8.450000000000e+02 -8.883086724549e-02 1.984165264486e-04 7.966735591685e+00
8.452500000000e+02 -8.962601728705e-02 1.974433444978e-04 8.008008782455e+00
8.455000000000e+02 -9.035600538638e-02 1.964163668746e-04 8.048259707773e+00
8.457500000000e+02 -9.101783115971e-02 1.953240453648e-04 8.087443876043e+00
8.460000000000e+02 -9.161029593844e-02 1.941522211864e-04 8.125516575016e+00
8.462500000000e+02 -9.213350646074e-02 1.928857538944e-04 8.162433016779e+00
8.465000000000e+02 -9.258824809422e-02 1.915102035429e-04 8.198148484091e+00
8.467500000000e+02 -9.297528209352e-02 1.900134621728e-04 8.232618515648e+00
8.470000000000e+02 -9.329463183531e-02 1.883872000942e-04 8.265799117621e+00
8.472500000000e+02 -9.354493726808e-02 1.866281069121e-04 8.297646980888e+00
8.475000000000e+02 -9.372297565620e-02 1.847385989292e-04 8.328119748369e+00
8.477500000000e+02 -9.382342065744e-02 1.827269940183e-04 8.357176261504e+00
8.480000000000e+02 -9.383891328463e-02 1.806071813321e-04 8.384776825042e+00
8.482500000000e+02 -9.376047543144e-02 1.783978183251e-04 8.410883466745e+00
8.485000000000e+02 -9.357825438107e-02 1.761210443921e-04 8.435460160717e+00
8.487500000000e+02 -9.328255460524e-02 1.738008029404e-04 8.458473068168e+00
8.490000000000e+02 -9.286504709784e-02 1.714610835103e-04 8.479890707889e+00
8.492500000000e+02 -9.232003595152e-02 1.691242345634e-04 8.499684113806e+00
8.495000000000e+02 -9.164563028944e-02 1.668095269837e-04 8.517826954796e+00
8.497500000000e+02 -9.084467649570e-02 1.645321494373e-04 8.534295628362e+00
8.500000000000e+02 -8.992532372524e-02 1.623027358542e-04 8.549069305206e+00
8.502500000000e+02 -8.890114602329e-02 1.601274684704e-04 8.562130002148e+00
8.505000000000e+02 -8.779078015743e-02 1.580087691932e-04 8.573462598072e+00
8.507500000000e+02 -8.661711294553e-02 1.559464416255e-04 8.583054871105e+00
8.510000000000e+02 -8.540609505533e-02 1.539391213815e-04 8.590897535229e+00
8.512500000000e+02 -8.418530381200e-02 1.519858502440e-04 8.596984285483e+00
8.515000000000e+02 -8.298240131424e-02 1.500875740342e-04 8.601311857713e+00
8.517500000000e+02 -8.182363655745e-02 1.482483943775e-04 8.603880075033e+00
8.520000000000e+02 -8.073252408682e-02 1.464764271863e-04 8.604691943279e+00
8.522500000000e+02 -7.972879797953e-02 1.447842248597e-04 8.603753700421e+00
8.525000000000e+02 -7.882770407125e-02 1.431886456092e-04 8.601074883700e+00
8.527500000000e+02 -7.803964996772e-02 1.417102883836e-04 8.596668358740e+00
8.530000000000e+02 -7.737019124817e-02 1.403725947031e-04 8.590550370939e+00
8.532500000000e+02 -7.682030913017e-02 1.392006395031e-04 8.582740517277e+00
8.535000000000e+02 -7.638691353561e-02 1.382197134442e-04 8.573261749885e+00
8.537500000000e+02 -7.606351370466e-02 1.374538148543e-04 8.562140300691e+00
8.540000000000e+02 -7.584099843969e-02 1.369240722370e-04 8.549405613531e+00
8.542500000000e+02 -7.570848479496e-02 1.366473549057e-04 8.535090244448e+00
8.545000000000e+02 -7.565419991048e-02 1.366349885942e-04 8.519229725251e+00
8.547500000000e+02 -7.566635888900e-02 1.368916075846e-04 8.501862402906e+00
8.550000000000e+02 -7.573399337439e-02 1.374142615995e-04 8.483029274721e+00
8.552500000000e+02 -7.584767174844e-02 1.381918660800e-04 8.462773775734e+00
8.555000000000e+02 -7.600003369275e-02 1.392050531076e-04 8.441141542759e+00
8.557500000000e+02 -7.618605690744e-02 1.404265403285e-04 8.418180167065e+00
8.560000000000e+02 -7.640297827605e-02 1.418220421973e-04 8.393938903561e+00
8.562500000000e+02 -7.664982038006e-02 1.433516773142e-04 8.368468368623e+00
8.565000000000e+02 -7.692652109445e-02 1.449719026629e-04 8.341820223387e+00
8.567500000000e+02 -7.723272793260e-02 1.466377981263e-04 8.314046856105e+00
8.570000000000e+02 -7.756638590755e-02 1.483054763801e-04 8.285201072097e+00
8.572500000000e+02 -7.792231862936e-02 1.499343601469e-04 8.255335816567e+00
8.575000000000e+02 -7.829103005968e-02 1.514890317780e-04 8.224503925390e+00
8.577500000000e+02 -7.865797280593e-02 1.529403972648e-04 8.192757923810e+00
8.580000000000e+02 -7.900348217070e-02 1.542659826184e-04 8.160149869250e+00
8.582500000000e+02 -7.930349004019e-02 1.554492924141e-04 8.126731233072e+00
8.585000000000e+02 -7.953103210604e-02 1.564783359294e-04 8.092552811061e+00
8.587500000000e+02 -7.965841119070e-02 1.573435369626e-04 8.057664642637e+00
8.590000000000e+02 -7.965977827417e-02 1.580352669640e-04 8.022115922986e+00
8.592500000000e+02 -7.951380539352e-02 1.585416240472e-04 7.985954885138e+00
8.595000000000e+02 -7.920605636853e-02 1.588467269779e-04 7.949228642868e+00
8.597500000000e+02 -7.873071816360e-02 1.589298703895e-04 7.911982978411e+00
8.600000000000e+02 -7.809138549900e-02 1.587657782950e-04 7.874262085428e+00
8.602500000000e+02 -7.730076411327e-02 1.583260164243e-04 7.836108264675e+00
8.605000000000e+02 -7.637927799184e-02 1.575814613322e-04 7.797561600059e+00
8.607500000000e+02 -7.535276016403e-02 1.565054649558e-04 7.758659634956e+00
8.610000000000e+02 -7.424955450152e-02 1.550772940278e-04 7.719437068603e+00
8.612500000000e+02 -7.309744167250e-02 1.532853277686e-04 7.679925507908e+00
8.615000000000e+02 -7.192085668941e-02 1.511296086236e-04 7.640153289952e+00
8.617500000000e+02 -7.073882160076e-02 1.486232857173e-04 7.600145380731e+00
8.620000000000e+02 -6.956388631167e-02 1.457926460970e-04 7.559923365406e+00
8.622500000000e+02 -6.840222116236e-02 1.426758578657e-04 7.519505518666e+00
8.625000000000e+02 -6.725481131852e-02 1.393205951745e-04 7.478906935569e+00
8.627500000000e+02 -6.611951112115e-02 1.357808479065e-04 7.438139718177e+00
8.630000000000e+02 -6.499359187847e-02 1.321134061260e-04 7.397213186874e+00
8.632500000000e+02 -6.387632970856e-02 1.283745230153e-04 7.356134099970e+00
8.635000000000e+02 -6.277118111998e-02 1.246172501594e-04 7.314906868093e+00
8.637500000000e+02 -6.168716906355e-02 1.208895737847e-04 7.273533742140e+00
8.640000000000e+02 -6.063923302012e-02 1.172337787338e-04 7.232014983146e+00
8.642500000000e+02 -5.964747389345e-02 1.136869532530e-04 7.190349005435e+00
8.645000000000e+02 -5.873540443578e-02 1.102822448671e-04 7.148532507365e+00
8.647500000000e+02 -5.792747709204e-02 1.070506264261e-04 7.106560591488e+00
8.650000000000e+02 -5.724627783028e-02 1.040227622351e-04 7.064426897851e+00
8.652500000000e+02 -5.670982185891e-02 1.012305134886e-04 7.022123752763e+00
8.655000000000e+02 -5.632936454389e-02 9.870775591880e-05 6.979642343758e+00
8.657500000000e+02 -5.610805002492e-02 9.649027964556e-05 6.936972922849e+00
8.660000000000e+02 -5.604057999525e-02 9.461469917812e-05 6.894105035820e+00
8.662500000000e+02 -5.611392167900e-02 9.311656979977e-05 6.851027772166e+00
8.665000000000e+02 -5.630891110794e-02 9.202791333687e-05 6.807730022490e+00
8.667500000000e+02 -5.660248217737e-02 9.137444209137e-05 6.764200736342e+00
8.670000000000e+02 -5.697016762361e-02 9.117301889153e-05 6.720429165469e+00
8.672500000000e+02 -5.738850172313e-02 9.142967797796e-05 6.676405084232e+00
8.675000000000e+02 -5.783699238348e-02 9.213842713657e-05 6.632118979843e+00
8.677500000000e+02 -5.829942300538e-02 9.328105952133e-05 6.587562209868e+00
8.680000000000e+02 -5.876436181389e-02 9.482794740062e-05 6.542727126120e+00
8.682500000000e+02 -5.922488978061e-02 9.673967392138e-05 6.497607170183e+00
8.685000000000e+02 -5.967767511606e-02 9.896930199493e-05 6.452196943048e+00
8.687500000000e+02 -6.012161519431e-02 1.014649358898e-04 6.406492257563e+00
8.690000000000e+02 -6.055631437421e-02 1.041722604097e-04 6.360490178887e+00
8.692500000000e+02 -6.098066398911e-02 1.070367626792e-04 6.314189054150e+00
8.695000000000e+02 -6.139175979894e-02 1.100054684385e-04 6.267588538361e+00
8.697500000000e+02 -6.178430613354e-02 1.130280230251e-04 6.220689610195e+00
8.700000000000e+02 -6.215057245700e-02 1.160571449559e-04 6.173494576578e+00
8.702500000000e+02 -6.248087694961e-02 1.190485268184e-04 6.126007064196e+00
8.705000000000e+02 -6.276447823370e-02 1.219603861479e-04 6.078231988111e+00
8.707500000000e+02 -6.299071381725e-02 1.247528665814e-04 6.030175497952e+00
8.710000000000e+02 -6.315018599199e-02 1.273875038771e-04 5.981844896114e+00
8.712500000000e+02 -6.323581554162e-02 1.298269482426e-04 5.933248533685e+00
8.715000000000e+02 -6.324359997424e-02 1.320350210414e-04 5.884395680348e+00
8.717500000000e+02 -6.317298482796e-02 1.339771975482e-04 5.835296377995e+00
8.720000000000e+02 -6.302681152227e-02 1.356216057680e-04 5.785961283158e+00
8.722500000000e+02 -6.281087273365e-02 1.369400804345e-04 5.736401506091e+00
8.725000000000e+02 -6.253315599229e-02 1.379094195103e-04 5.686628450424e+00
8.727500000000e+02 -6.220290678420e-02 1.385126579485e-04 5.636653666242e+00
8.730000000000e+02 -6.182963588408e-02 1.387400902247e-04 5.586488711330e+00
8.732500000000e+02 -6.142221368156e-02 1.385898513099e-04 5.536145029889e+00
8.735000000000e+02 -6.098815276990e-02 1.380682157623e-04 5.485633842143e+00
8.737500000000e+02 -6.053316132689e-02 1.371893458109e-04 5.434966052714e+00
8.740000000000e+02 -6.006098284048e-02 1.359745894266e-04 5.384152163918e+00
8.742500000000e+02 -5.957351384617e-02 1.344514228154e-04 5.333202195456e+00
8.745000000000e+02 -5.907115417123e-02 1.326521358271e-04 5.282125616734e+00
8.747500000000e+02 -5.855329748365e-02 1.306124173272e-04 5.230931271187e+00
8.750000000000e+02 -5.801889184029e-02 1.283699480941e-04 5.179627316914e+00
8.752500000000e+02 -5.746696462565e-02 1.259631059726e-04 5.128221158099e+00
8.755000000000e+02 -5.689705663662e-02 1.234298878937e-04 5.076719398197e+00
8.757500000000e+02 -5.630949793361e-02 1.208070758087e-04 5.025127787590e+00
8.760000000000e+02 -5.570551813225e-02 1.181296661694e-04 4.973451200185e+00
8.762500000000e+02 -5.508718244239e-02 1.154305290700e-04 4.921693616704e+00
8.765000000000e+02 -5.445718612036e-02 1.127402527325e-04 4.869858126123e+00
8.767500000000e+02 -5.381855542438e-02 1.100871096754e-04 4.817946959416e+00
8.770000000000e+02 -5.317430002346e-02 1.074970767913e-04 4.765961531780e+00
8.772500000000e+02 -5.252707739912e-02 1.049938682621e-04 4.713902512290e+00
8.775000000000e+02 -5.187891031307e-02 1.025989217282e-04 4.661769902331e+00
8.777500000000e+02 -5.123099703263e-02 1.003313113017e-04 4.609563143131e+00
8.780000000000e+02 -5.058362423348e-02 9.820761101414e-05 4.557281220713e+00
8.782500000000e+02 -4.993618758015e-02 9.624171046357e-05 4.504922776996e+00
8.785000000000e+02 -4.928730995680e-02 9.444460610808e-05 4.452486238565e+00
8.787500000000e+02 -4.863502657758e-02 9.282421686557e-05 4.399969930103e+00
8.790000000000e+02 -4.797701293287e-02 9.138524898636e-05 4.347372195664e+00
8.792500000000e+02 -4.731081947743e-02 9.012915219198e-05 4.294691507752e+00
8.795000000000e+02 -4.663409075129e-02 8.905417608701e-05 4.241926589684e+00
8.797500000000e+02 -4.594473985806e-02 8.815555343158e-05 4.189076520106e+00
8.800000000000e+02 -4.524107043801e-02 8.742579362739e-05 4.136140844694e+00
8.802500000000e+02 -4.452184035482e-02 8.685508478576e-05 4.083119688378e+00
8.805000000000e+02 -4.378626994381e-02 8.643175940756e-05 4.030013862474e+00
8.807500000000e+02 -4.303401181171e-02 8.614280662136e-05 3.976824988738e+00
8.810000000000e+02 -4.226509066242e-02 8.597439855473e-05 3.923555612040e+00
8.812500000000e+02 -4.147983651977e-02 8.591239280401e-05 3.870209324093e+00
8.815000000000e+02 -4.067882351986e-02 8.594277882154e-05 3.816790881419e+00
8.817500000000e+02 -3.986283308496e-02 8.605205583107e-05 3.763306334373e+00
8.820000000000e+02 -3.903284318170e-02 8.622753020338e-05 3.709763142847e+00
8.822500000000e+02 -3.819005016673e-02 8.645751944630e-05 3.656170288428e+00
8.825000000000e+02 -3.733592314084e-02 8.673147081725e-05 3.602538387007e+00
8.827500000000e+02 -3.647227806250e-02 8.704000583559e-05 3.548879783334e+00
8.830000000000e+02 -3.560136447836e-02 8.737490391109e-05 3.495208636522e+00
8.832500000000e+02 -3.472595269239e-02 8.772903830645e-05 3.441540995762e+00
8.835000000000e+02 -3.384940742459e-02 8.809628191458e-05 3.387894862246e+00
8.837500000000e+02 -3.297573524779e-02 8.847140049786e-05 3.334290233498e+00
8.840000000000e+02 -3.210960033480e-02 8.884993547092e-05 3.280749140590e+00
8.842500000000e+02 -3.125629884386e-02 8.922809672413e-05 3.227295666991e+00
8.845000000000e+02 -3.042169281189e-02 8.960265464342e-05 3.173955959196e+00
8.847500000000e+02 -2.961210304430e-02 8.997084906398e-05 3.120758222589e+00
8.850000000000e+02 -2.883416637746e-02 9.033029661323e-05 3.067732707390e+00
8.852500000000e+02 -2.809466388746e-02 9.067890835135e-05 3.014911682060e+00
8.855000000000e+02 -2.740032928722e-02 9.101480857626e-05 2.962329396749e+00
8.857500000000e+02 -2.675764500678e-02 9.133624420249e-05 2.910022032698e+00
8.860000000000e+02 -2.617263723115e-02 9.164149726298e-05 2.858027640870e+00
8.862500000000e+02 -2.565067798145e-02 9.192879399700e-05 2.806386069542e+00
8.865000000000e+02 -2.519629933396e-02 9.219620157072e-05 2.755138873982e+00
8.867500000000e+02 -2.481302933572e-02 9.244153366270e-05 2.704329217327e+00
8.870000000000e+02 -2.450325123341e-02 9.266225402096e-05 2.654001755460e+00
8.872500000000e+02 -2.426808974603e-02 9.285538796885e-05 2.604202507599e+00
8.875000000000e+02 -2.410732701120e-02 9.301744907056e-05 2.554978718803e+00
8.877500000000e+02 -2.401934530264e-02 9.314437566996e-05 2.506378699488e+00
8.880000000000e+02 -2.400110053733e-02 9.323149766191e-05 2.458451663021e+00
8.882500000000e+02 -2.404812221805e-02 9.327351838484e-05 2.411247546016e+00
8.885000000000e+02 -2.415454068628e-02 9.326452758504e-05 2.364816827283e+00
8.887500000000e+02 -2.431313797080e-02 9.319803387689e-05 2.319210323686e+00
8.890000000000e+02 -2.451542389633e-02 9.306702782391e-05 2.274478991612e+00
8.892500000000e+02 -2.475173407112e-02 9.286406625184e-05 2.230673724791e+00
8.895000000000e+02 -2.501134913610e-02 9.258137506787e-05 2.187845129646e+00
8.897500000000e+02 -2.528263426726e-02 9.221097156165e-05 2.146043325614e+00
8.900000000000e+02 -2.555319802086e-02 9.174480230084e-05 2.105317713873e+00
8.902500000000e+02 -2.581006709807e-02 9.117488805685e-05 2.065716778572e+00
8.905000000000e+02 -2.603987838499e-02 9.049348108386e-05 2.027287856899e+00
8.907500000000e+02 -2.622908098527e-02 8.969321916991e-05 1.990076947415e+00
8.910000000000e+02 -2.636415141995e-02 8.876728939161e-05 1.954128490691e+00
8.912500000000e+02 -2.643181338177e-02 8.770958365506e-05 1.919485179339e+00
8.915000000000e+02 -2.641925994636e-02 8.651484845743e-05 1.886187777947e+00
8.917500000000e+02 -2.631437891906e-02 8.517883888115e-05 1.854274929280e+00
8.920000000000e+02 -2.610596759483e-02 8.369844720643e-05 1.823783009432e+00
8.922500000000e+02 -2.578394459414e-02 8.207182193398e-05 1.794745960013e+00
8.925000000000e+02 -2.533954430183e-02 8.029852081390e-05 1.767195160336e+00
8.927500000000e+02 -2.476549368653e-02 7.837959475970e-05 1.741159316238e+00
8.930000000000e+02 -2.405617226302e-02 7.631765695815e-05 1.716664343213e+00
8.932500000000e+02 -2.320774246191e-02 7.411695451959e-05 1.693733292382e+00
8.935000000000e+02 -2.221825478884e-02 7.178342657641e-05 1.672386279095e+00
8.937500000000e+02 -2.108771988509e-02 6.932470846915e-05 1.652640443735e+00
8.940000000000e+02 -1.981815249949e-02 6.675011358484e-05 1.634509904822e+00
8.942500000000e+02 -1.841357764349e-02 6.407062932368e-05 1.618005750704e+00
8.945000000000e+02 -1.688000316522e-02 6.129883999495e-05 1.603136045650e+00
8.947500000000e+02 -1.522536112793e-02 5.844883415204e-05 1.589905829191e+00
8.950000000000e+02 -1.345941252141e-02 5.553607099093e-05 1.578317151828e+00
8.952500000000e+02 -1.159362195293e-02 5.257722199631e-05 1.568369108828e+00
8.955000000000e+02 -9.641002037651e-03 4.958997664953e-05 1.560057896891e+00
8.957500000000e+02 -7.615931696135e-03 4.659282268007e-05 1.553376860007e+00
8.960000000000e+02 -5.533949224236e-03 4.360479737248e-05 1.548316562610e+00
8.962500000000e+02 -3.411526053889e-03 4.064521703917e-05 1.544864868615e+00
8.965000000000e+02 -1.265823108987e-03 3.773338940422e-05 1.543007012150e+00
8.967500000000e+02 8.855651168044e-04 3.488831214604e-05 1.542725691290e+00
8.970000000000e+02 3.024873829352e-03 3.212836889008e-05 1.544001165543e+00
8.972500000000e+02 5.134438575663e-03 2.947101917267e-05 1.546811346582e+00
8.975000000000e+02 7.196961932129e-03 2.693250364066e-05 1.551131914758e+00
8.977500000000e+02 9.195781720688e-03 2.452755202292e-05 1.556936422219e+00
8.980000000000e+02 1.111512602492e-02 2.226912286707e-05 1.564196419212e+00
8.982500000000e+02 1.294036068234e-02 2.016815825662e-05 1.572881575179e+00
8.985000000000e+02 1.465821872401e-02 1.823337565166e-05 1.582959812600e+00
8.987500000000e+02 1.625701325286e-02 1.647108953884e-05 1.594397444247e+00
8.990000000000e+02 1.772682267865e-02 1.488508363268e-05 1.607159323647e+00
8.992500000000e+02 1.905965487393e-02 1.347651398179e-05 1.621208997745e+00
8.995000000000e+02 2.024957995604e-02 1.224386616164e-05 1.636508870938e+00
8.997500000000e+02 2.129283518342e-02 1.118295064165e-05 1.653020375749e+00
9.000000000000e+02 2.218789229127e-02 1.028695403038e-05 1.670704154232e+00
9.002500000000e+02 2.293549803348e-02 9.546520786941e-06 1.689520244422e+00
9.005000000000e+02 2.353867286168e-02 8.949893829324e-06 1.709428276736e+00
9.007500000000e+02 2.400268144502e-02 8.483079103200e-06 1.730387675626e+00
9.010000000000e+02 2.433496123659e-02 8.130061232681e-06 1.752357867661e+00
9.012500000000e+02 2.454502226438e-02 7.873040647366e-06 1.775298494187e+00
9.015000000000e+02 2.464430889317e-02 7.692707789303e-06 1.799169627049e+00
9.017500000000e+02 2.464602952062e-02 7.568542387371e-06 1.823931984939e+00
9.020000000000e+02 2.456495864383e-02 7.479129390559e-06 1.849547151081e+00
9.022500000000e+02 2.441720654772e-02 7.402499490855e-06 1.875977785215e+00
9.025000000000e+02 2.421996792547e-02 7.316478565139e-06 1.903187833394e+00
9.027500000000e+02 2.399124624282e-02 7.199049227552e-06 1.931142727490e+00
9.030000000000e+02 2.374956120266e-02 7.028717247781e-06 1.959809573057e+00
9.032500000000e+02 2.351364390545e-02 6.784878270105e-06 1.989157326289e+00
9.035000000000e+02 2.330212237424e-02 6.448181561369e-06 2.019156951006e+00
9.037500000000e+02 2.313320464641e-02 6.000881811241e-06 2.049781555349e+00
9.040000000000e+02 2.302436365404e-02 5.427181217488e-06 2.081006509951e+00
9.042500000000e+02 2.299203022025e-02 4.713545151747e-06 2.112809535347e+00
9.045000000000e+02 2.305129892382e-02 3.848996435796e-06 2.145170766204e+00
9.047500000000e+02 2.321565166369e-02 2.825379135041e-06 2.178072786651e+00
9.050000000000e+02 2.349670633262e-02 1.637574387259e-06 2.211500631372e+00
9.052500000000e+02 2.390399232105e-02 2.836889589630e-07 2.245441759381e+00
9.055000000000e+02 2.444475830501e-02 -1.234807802925e-06 2.279885996309e+00
9.057500000000e+02 2.512381916469e-02 -2.913007836836e-06 2.314825441909e+00
9.060000000000e+02 2.594344133754e-02 -4.742533801672e-06 2.350254351233e+00
9.062500000000e+02 2.690327156944e-02 -6.711568347306e-06 2.386168987006e+00
9.065000000000e+02 2.800031397767e-02 -8.804953519959e-06 2.422567442012e+00
9.067500000000e+02 2.922895010162e-02 -1.100433720788e-05 2.459449442763e+00
9.070000000000e+02 3.058100982260e-02 -1.328839432063e-05 2.496816127060e+00
9.072500000000e+02 3.204588413179e-02 -1.563309329383e-05 2.534669809000e+00
9.075000000000e+02 3.361068523212e-02 -1.801202778973e-05 2.573013725704e+00
9.077500000000e+02 3.526044446063e-02 -2.039677758733e-05 2.611851778753e+00
9.080000000000e+02 3.697835095977e-02 -2.275735041402e-05 2.651188266664e+00
9.082500000000e+02 3.874602240254e-02 -2.506263815902e-05 2.691027619939e+00
9.085000000000e+02 4.054380705074e-02 -2.728085331788e-05 2.731374137929e+00
9.087500000000e+02 4.235111009031e-02 -2.938004656797e-05 2.772231734851e+00
9.090000000000e+02 4.414674028471e-02 -3.132861800981e-05 2.813603699349e+00
9.092500000000e+02 4.590927057951e-02 -3.309581638725e-05 2.855492469648e+00
9.095000000000e+02 4.761740498832e-02 -3.465222899135e-05 2.897899429401e+00
9.097500000000e+02 4.925034873237e-02 -3.597026030105e-05 2.940824726924e+00
9.100000000000e+02 5.078817071948e-02 -3.702457866656e-05 2.984267120079e+00
9.102500000000e+02 5.221215573728e-02 -3.779253421665e-05 3.028223849642e+00
9.105000000000e+02 5.350513572380e-02 -3.825453039544e-05 3.072690543079e+00
9.107500000000e+02 5.465180257334e-02 -3.839436397793e-05 3.117661149478e+00
9.110000000000e+02 5.563898606064e-02 -3.819950250233e-05 3.163127907334e+00
9.112500000000e+02 5.645589918522e-02 -3.766132045180e-05 3.209081344746e+00
9.115000000000e+02 5.709434346326e-02 -3.677527568610e-05 3.255510311622e+00
9.117500000000e+02 5.754886436623e-02 -3.554102227046e-05 3.302402042946e+00
9.120000000000e+02 5.781686626436e-02 -3.396248017218e-05 3.349742250354e+00
9.122500000000e+02 5.789866706217e-02 -3.204783547803e-05 3.397515240978e+00
9.125000000000e+02 5.779749817192e-02 -2.980948057757e-05 3.445704059938e+00
9.127500000000e+02 5.751945948459e-02 -2.726391802402e-05 3.494290653510e+00
9.130000000000e+02 5.707340760231e-02 -2.443157514165e-05 3.543256050069e+00
9.132500000000e+02 5.647080225855e-02 -2.133658941272e-05 3.592580554755e+00
9.135000000000e+02 5.572550382917e-02 -1.800653608552e-05 3.642243954646e+00
9.137500000000e+02 5.485351995847e-02 -1.447208974045e-05 3.692225729737e+00
9.140000000000e+02 5.387272031062e-02 -1.076665464847e-05 3.742505266479e+00
9.142500000000e+02 5.280251634859e-02 -6.925948024844e-06 3.793062069905e+00
9.145000000000e+02 5.166350824307e-02 -2.987533724963e-06 3.843875969380e+00
9.147500000000e+02 5.047711868709e-02 1.009661388718e-06 3.894927316720e+00
9.150000000000e+02 4.926520582363e-02 5.025869985215e-06 3.946197170733e+00
9.152500000000e+02 4.804967609643e-02 9.021016537269e-06 3.997667468416e+00
9.155000000000e+02 4.685209389755e-02 1.295527391365e-05 4.049321177170e+00
9.157500000000e+02 4.569330354887e-02 1.678960712664e-05 4.101142429036e+00
9.160000000000e+02 4.459306482255e-02 2.048631897972e-05 4.153116632460e+00
9.162500000000e+02 4.356971180941e-02 2.400958155668e-05 4.205230561839e+00
9.165000000000e+02 4.263983993413e-02 2.732594326979e-05 4.257472423057e+00
9.167500000000e+02 4.181802721271e-02 3.040480282510e-05 4.309831894371e+00
9.170000000000e+02 4.111659522290e-02 3.321884248653e-05 4.362300142295e+00
9.172500000000e+02 4.054541506168e-02 3.574441308135e-05 4.414869812526e+00
9.175000000000e+02 4.011176290120e-02 3.796186606522e-05 4.467534996372e+00
9.177500000000e+02 3.982022908883e-02 3.985582680990e-05 4.520291173430e+00
9.180000000000e+02 3.967268358829e-02 4.141540629868e-05 4.573135131623e+00
9.182500000000e+02 3.966829929420e-02 4.263434863469e-05 4.626064865957e+00
9.185000000000e+02 3.980363297729e-02 4.351111263837e-05 4.679079457641e+00
9.187500000000e+02 4.007276479497e-02 4.404886501500e-05 4.732178935682e+00
9.190000000000e+02 4.046748739693e-02 4.425543690748e-05 4.785364123187e+00
9.192500000000e+02 4.097754726319e-02 4.414323851396e-05 4.838636471424e+00
9.195000000000e+02 4.159092766781e-02 4.372900786581e-05 4.891997884870e+00
9.197500000000e+02 4.229416284263e-02 4.303350927995e-05 4.945450539909e+00
9.200000000000e+02 4.307268069397e-02 4.208118219229e-05 4.998996701373e+00
9.202500000000e+02 4.391116098946e-02 4.089975423319e-05 5.052638539889e+00
9.205000000000e+02 4.479389806479e-02 3.951974359537e-05 5.106377952659e+00
9.207500000000e+02 4.570516299552e-02 3.797389673171e-05 5.160216392249e+00
9.210000000000e+02 4.662955038618e-02 3.629658395635e-05 5.214154704988e+00
9.212500000000e+02 4.755230453117e-02 3.452315267338e-05 5.268192983274e+00
9.215000000000e+02 4.845961362436e-02 3.268925283925e-05 5.322330433464e+00
9.217500000000e+02 4.933886625108e-02 3.083014478664e-05 5.376565261334e+00
9.220000000000e+02 5.017886324794e-02 2.898000287169e-05 5.430894577342e+00
9.222500000000e+02 5.096998094535e-02 2.717123664081e-05 5.485314322119e+00
9.225000000000e+02 5.170428347120e-02 2.543384469092e-05 5.539819212720e+00
9.227500000000e+02 5.237558381021e-02 2.379481895950e-05 5.594402709346e+00
9.230000000000e+02 5.297945311475e-02 2.227761985457e-05 5.649057001123e+00
9.232500000000e+02 5.351318677618e-02 2.090172913455e-05 5.703773010626e+00
9.235000000000e+02 5.397572591621e-02 1.968230595811e-05 5.758540413630e+00
9.237500000000e+02 5.436754515593e-02 1.862994907745e-05 5.813347672214e+00
9.240000000000e+02 5.469051511431e-02 1.775057094647e-05 5.868182079290e+00
9.242500000000e+02 5.494774133705e-02 1.704540181657e-05 5.923029808651e+00
9.245000000000e+02 5.514339622665e-02 1.651110530348e-05 5.977875971459e+00
9.247500000000e+02 5.528254489324e-02 1.614001680736e-05 6.032704673501e+00
9.250000000000e+02 5.537097334315e-02 1.592048829538e-05 6.087499071753e+00
9.252500000000e+02 5.541502315338e-02 1.583733439378e-05 6.142241427982e+00
9.255000000000e+02 5.542143665889e-02 1.587236268910e-05 6.196913157371e+00
9.257500000000e+02 5.539721888406e-02 1.600496709145e-05 6.251494874440e+00
9.260000000000e+02 5.534951273387e-02 1.621278078165e-05 6.305966427836e+00
9.262500000000e+02 5.528549691582e-02 1.647235093030e-05 6.360306934976e+00
9.265000000000e+02 5.521229983974e-02 1.675982885538e-05 6.414494809379e+00
9.267500000000e+02 5.513693089854e-02 1.705165081173e-05 6.468507784820e+00
9.270000000000e+02 5.506622757418e-02 1.732519028630e-05 6.522322938182e+00
9.272500000000e+02 5.500681551606e-02 1.755937237882e-05 6.575916706573e+00
9.275000000000e+02 5.496508384062e-02 1.773521182535e-05 6.629264914471e+00
9.277500000000e+02 5.494716864127e-02 1.783624771592e-05 6.682342794664e+00
9.280000000000e+02 5.495894514728e-02 1.784899270632e-05 6.735125012031e+00
9.282500000000e+02 5.500602455367e-02 1.776317844487e-05 6.787585701946e+00
9.285000000000e+02 5.509374735146e-02 1.757188422474e-05 6.839698500082e+00
9.287500000000e+02 5.522716859566e-02 1.727157736939e-05 6.891436588128e+00
9.290000000000e+02 5.541102556301e-02 1.686203714410e-05 6.942772744874e+00
9.292500000000e+02 5.564968023466e-02 1.634611887821e-05 6.993679399814e+00
9.295000000000e+02 5.594702967022e-02 1.572937723388e-05 7.044128692914e+00
9.297500000000e+02 5.630637898711e-02 1.501959704894e-05 7.094092549329e+00
9.300000000000e+02 5.673027627489e-02 1.422622689790e-05 7.143542752140e+00
9.302500000000e+02 5.722031295003e-02 1.335974112820e-05 7.192451020806e+00
9.305000000000e+02 5.777689852063e-02 1.243094907952e-05 7.240789102954e+00
9.307500000000e+02 5.839902512027e-02 1.145037061151e-05 7.288528859951e+00
9.310000000000e+02 5.908404103763e-02 1.042765199855e-05 7.335642357667e+00
9.312500000000e+02 5.982745678871e-02 9.371089699617e-06 7.382101960231e+00
9.315000000000e+02 6.062280774598e-02 8.287307377147e-06 7.427880409901e+00
9.317500000000e+02 6.146159653743e-02 7.181120810301e-06 7.472950909958e+00
9.320000000000e+02 6.233333360730e-02 6.055611254108e-06 7.517287192894e+00
9.322500000000e+02 6.322568767974e-02 4.912386382228e-06 7.560863576964e+00
9.325000000000e+02 6.412474906193e-02 3.752035173193e-06 7.603655008032e+00
9.327500000000e+02 6.501539905577e-02 2.574727460986e-06 7.645637085894e+00
9.330000000000e+02 6.588176913240e-02 1.380900313180e-06 7.686786074812e+00
9.332500000000e+02 6.670776535448e-02 1.719736347772e-07 7.727078899130e+00
9.335000000000e+02 6.747762826917e-02 -1.048933805953e-06 7.766493126593e+00
9.337500000000e+02 6.817649603582e-02 -2.276419506814e-06 7.805006942493e+00
9.340000000000e+02 6.879093912793e-02 -3.502364398555e-06 7.842599119889e+00
9.342500000000e+02 6.930943834016e-02 -4.715672851624e-06 7.879248991602e+00
9.345000000000e+02 6.972277836688e-02 -5.902230902299e-06 7.914936415825e+00
9.347500000000e+02 7.002435314640e-02 -7.045095659658e-06 7.949641769126e+00
9.350000000000e+02 7.021036113840e-02 -8.124881027610e-06 7.983345928673e+00
9.352500000000e+02 7.027989709707e-02 -9.120315438177e-06 8.016030265338e+00
9.355000000000e+02 7.023495304558e-02 -1.000896523279e-05 8.047676663659e+00
9.357500000000e+02 7.008031419275e-02 -1.076808874698e-05 8.078267525359e+00
9.360000000000e+02 6.982337862027e-02 -1.137547650018e-05 8.107785806701e+00
9.362500000000e+02 6.947387807580e-02 -1.181032841782e-05 8.136215039950e+00
9.365000000000e+02 6.904352179523e-02 -1.205425389983e-05 8.163539381378e+00
9.367500000000e+02 6.854554406439e-02 -1.209218091230e-05 8.189743651142e+00
9.370000000000e+02 6.799416396541e-02 -1.191326778452e-05 8.214813380155e+00
9.372500000000e+02 6.740396749878e-02 -1.151155027102e-05 8.238734869013e+00
9.375000000000e+02 6.678921858750e-02 -1.088657443485e-05 8.261495243076e+00
9.377500000000e+02 6.616313635586e-02 -1.004383495906e-05 8.283082517209e+00
9.380000000000e+02 6.553717868426e-02 -8.994966176706e-06 8.303485664903e+00
9.382500000000e+02 6.492038513543e-02 -7.757634925887e-06 8.322694689679e+00
9.385000000000e+02 6.431884634293e-02 -6.355101202116e-06 8.340700702805e+00
9.387500000000e+02 6.373535389130e-02 -4.815406711212e-06 8.357495996184e+00
9.390000000000e+02 6.316928852099e-02 -3.170199759150e-06 8.373074112899e+00
9.392500000000e+02 6.261677871340e-02 -1.453227309212e-06 8.387429908195e+00
9.395000000000e+02 6.207113907284e-02 3.014321445505e-07 8.400559596946e+00
9.397500000000e+02 6.152356755648e-02 2.061286162619e-06 8.412460783643e+00
9.400000000000e+02 6.096405018565e-02 3.797360133506e-06 8.423132472347e+00
9.402500000000e+02 6.038239523913e-02 5.485981498465e-06 8.432575055824e+00
9.405000000000e+02 5.976930027852e-02 7.110238970820e-06 8.440790285150e+00
9.407500000000e+02 5.911734782301e-02 8.661005188620e-06 8.447781223177e+00
9.410000000000e+02 5.842183034310e-02 1.013742761816e-05 8.453552186863e+00
9.412500000000e+02 5.768132249528e-02 1.154677951090e-05 8.458108684518e+00
9.415000000000e+02 5.689794600990e-02 1.290368233117e-05 8.461457353565e+00
9.417500000000e+02 5.607730526333e-02 1.422876216176e-05 8.463605909526e+00
9.420000000000e+02 5.522811149480e-02 1.554684591526e-05 8.464563097896e+00
9.422500000000e+02 5.436154081958e-02 1.688484505097e-05 8.464338665974e+00
9.425000000000e+02 5.349040285588e-02 1.826950378400e-05 8.462943348117e+00
9.427500000000e+02 5.262821249449e-02 1.972519592933e-05 8.460388848517e+00
9.430000000000e+02 5.178825591876e-02 2.127194195689e-05 8.456687840995e+00
9.432500000000e+02 5.098274236834e-02 2.292379288321e-05 8.451853952323e+00
9.435000000000e+02 5.022211081816e-02 2.468768277322e-05 8.445901730315e+00
9.437500000000e+02 4.951453770296e-02 2.656280887442e-05 8.438846602576e+00
9.440000000000e+02 4.886566905305e-02 2.854055969068e-05 8.430704787637e+00
9.442500000000e+02 4.827856781231e-02 3.060490743786e-05 8.421493195137e+00
9.445000000000e+02 4.775385440734e-02 3.273321381747e-05 8.411229273088e+00
9.447500000000e+02 4.728999988118e-02 3.489754002553e-05 8.399930838978e+00
9.450000000000e+02 4.688373098546e-02 3.706605436957e-05 8.387615887634e+00
9.452500000000e+02 4.653050876706e-02 3.920462623686e-05 8.374302370402e+00
9.455000000000e+02 4.622504643054e-02 4.127851194929e-05 8.360007983308e+00
9.457500000000e+02 4.596184262500e-02 4.325400939087e-05 8.344749952330e+00
9.460000000000e+02 4.573570964163e-02 4.510004010042e-05 8.328544831965e+00
9.462500000000e+02 4.554227704192e-02 4.678952703663e-05 8.311408332545e+00
9.465000000000e+02 4.537844910652e-02 4.830050834137e-05 8.293355158024e+00
9.467500000000e+02 4.524278453179e-02 4.961695438646e-05 8.274398888391e+00
9.470000000000e+02 4.513576163083e-02 5.072920789595e-05 8.254551884051e+00
9.472500000000e+02 4.505988533976e-02 5.163399916674e-05 8.233825220670e+00
9.475000000000e+02 4.501959380276e-02 5.233402033988e-05 8.212228650894e+00
9.477500000000e+02 4.502093218880e-02 5.283707767637e-05 8.189770590733e+00
9.480000000000e+02 4.507098171018e-02 5.315488149185e-05 8.166458128133e+00
9.482500000000e+02 4.517706120198e-02 5.330155726055e-05 8.142297052081e+00
9.485000000000e+02 4.534575281443e-02 5.329206226609e-05 8.117291900967e+00
9.487500000000e+02 4.558183840936e-02 5.314079009408e-05 8.091446027987e+00
9.490000000000e+02 4.588726303758e-02 5.286017485565e-05 8.064761690299e+00
9.492500000000e+02 4.626026354527e-02 5.245986136790e-05 8.037240142205e+00
9.495000000000e+02 4.669479347358e-02 5.194647095122e-05 8.008881755897e+00
9.497500000000e+02 4.718035544116e-02 5.132383430406e-05 7.979686147774e+00
9.500000000000e+02 4.770230364109e-02 5.059398389931e-05 7.949652320372e+00
9.502500000000e+02 4.824262676418e-02 4.975869885018e-05 7.918778802616e+00
9.505000000000e+02 4.878115052732e-02 4.882130176684e-05 7.887063801893e+00
9.507500000000e+02 4.929704530538e-02 4.778862003360e-05 7.854505352605e+00
9.510000000000e+02 4.977047865954e-02 4.667283653326e-05 7.821101454554e+00
9.512500000000e+02 5.018421586005e-02 4.549290493361e-05 7.786850207839e+00
9.515000000000e+02 5.052497582632e-02 4.427535234525e-05 7.751749934346e+00
9.517500000000e+02 5.078437489005e-02 4.305428107668e-05 7.715799285487e+00
9.520000000000e+02 5.095932822147e-02 4.187061746827e-05 7.678997341522e+00
9.522500000000e+02 5.105185730788e-02 4.077043343187e-05 7.641343700754e+00
9.525000000000e+02 5.106832130139e-02 3.980251797558e-05 7.602838563840e+00
9.527500000000e+02 5.101816836157e-02 3.901558180988e-05 7.563482816113e+00
9.530000000000e+02 5.091236911972e-02 3.845519202950e-05 7.523278111880e+00
9.532500000000e+02 5.076173336992e-02 3.816082229866e-05 7.482226958337e+00
9.535000000000e+02 5.057534456399e-02 3.816328340303e-05 7.440332811586e+00
9.537500000000e+02 5.035929924969e-02 3.848282042188e-05 7.397600163345e+00
9.540000000000e+02 5.011593621478e-02 3.912800725173e-05 7.354034635234e+00
9.542500000000e+02 4.984364014443e-02 4.009553806453e-05 7.309643064239e+00
9.545000000000e+02 4.953724143694e-02 4.137088493511e-05 7.264433577841e+00
9.547500000000e+02 4.918894800301e-02 4.292966380179e-05 7.218415652687e+00
9.550000000000e+02 4.878967444251e-02 4.473956015966e-05 7.171600150494e+00
9.552500000000e+02 4.833058315137e-02 4.676256533986e-05 7.123999326314e+00
9.555000000000e+02 4.780462755608e-02 4.895722748360e-05 7.075626805134e+00
9.557500000000e+02 4.720789233495e-02 5.128073983410e-05 7.026497524051e+00
9.560000000000e+02 4.654055824676e-02 5.369062311994e-05 6.976627640380e+00
9.562500000000e+02 4.580737377883e-02 5.614591182096e-05 6.926034407984e+00
9.565000000000e+02 4.501758459039e-02 5.860781372502e-05 6.874736026937e+00
9.567500000000e+02 4.418434435498e-02 6.103986008030e-05 6.822751475178e+00
9.570000000000e+02 4.332369562281e-02 6.340763617074e-05 6.770100323439e+00
9.572500000000e+02 4.245326472929e-02 6.567827956908e-05 6.716802563270e+00
9.575000000000e+02 4.159083958703e-02 6.781986436247e-05 6.662878425868e+00
9.577500000000e+02 4.075301408508e-02 6.980083639591e-05 6.608348230082e+00
9.580000000000e+02 3.995405827399e-02 7.158969389134e-05 6.553232252532e+00
9.582500000000e+02 3.920513830406e-02 7.315496616986e-05 6.497550616212e+00
9.585000000000e+02 3.851395529635e-02 7.446555888543e-05 6.441323218550e+00
9.587500000000e+02 3.788481180960e-02 7.549142131530e-05 6.384569688499e+00
9.590000000000e+02 3.731906126007e-02 7.620449758600e-05 6.327309364622e+00
9.592500000000e+02 3.681584214743e-02 7.657999221283e-05 6.269561310156e+00
9.595000000000e+02 3.637297880438e-02 7.659747429453e-05 6.211344337724e+00
9.597500000000e+02 3.598790523702e-02 7.624211467239e-05 6.152677060169e+00
9.600000000000e+02 3.565848821508e-02 7.550565919581e-05 6.093577945672e+00
9.602500000000e+02 3.538364109477e-02 7.438715466612e-05 6.034065380189e+00
9.605000000000e+02 3.516365416355e-02 7.289336065225e-05 5.974157737448e+00
9.607500000000e+02 3.500021783833e-02 7.103879506054e-05 5.913873444044e+00
9.610000000000e+02 3.489614756864e-02 6.884544732105e-05 5.853231046682e+00
9.612500000000e+02 3.485486534215e-02 6.634218111440e-05 5.792249274793e+00
9.615000000000e+02 3.487971285949e-02 6.356391254506e-05 5.730947106220e+00
9.617500000000e+02 3.497319853840e-02 6.055061187168e-05 5.669343827129e+00
9.620000000000e+02 3.513627314737e-02 5.734622035025e-05 5.607459093788e+00
9.622500000000e+02 3.536772554382e-02 5.399753523533e-05 5.545312994032e+00
9.625000000000e+02 3.566376815522e-02 5.055314801466e-05 5.482926109543e+00
9.627500000000e+02 3.601785492836e-02 4.706247321967e-05 5.420319579367e+00
9.630000000000e+02 3.642074564795e-02 4.357487370313e-05 5.357515162541e+00
9.632500000000e+02 3.686079911768e-02 4.013886959334e-05 5.294535305011e+00
9.635000000000e+02 3.732445762961e-02 3.680146706239e-05 5.231403202788e+00
9.637500000000e+02 3.779686312720e-02 3.360757835832e-05 5.168142865978e+00
9.640000000000e+02 3.826253855839e-02 3.059950453210e-05 5.104779179188e+00
9.642500000000e+02 3.870606906314e-02 2.781646058578e-05 5.041337959487e+00
9.645000000000e+02 3.911272203296e-02 2.529414001359e-05 4.977846006176e+00
9.647500000000e+02 3.946895956397e-02 2.306430021895e-05 4.914331143501e+00
9.650000000000e+02 3.976281996670e-02 2.115435235070e-05 4.850822252422e+00
9.652500000000e+02 3.998414988434e-02 1.958699448601e-05 4.787349291342e+00
9.655000000000e+02 4.012470692226e-02 1.837984798542e-05 4.723943301092e+00
9.657500000000e+02 4.017814091335e-02 1.754516470470e-05 4.660636398639e+00
9.660000000000e+02 4.013990156733e-02 1.708955514451e-05 4.597461751104e+00
9.662500000000e+02 4.000709118451e-02 1.701381799199e-05 4.534453540590e+00
9.665000000000e+02 3.977831711590e-02 1.731280940007e-05 4.471646907254e+00
9.667500000000e+02 3.945355433027e-02 1.797543386128e-05 4.409077887159e+00
9.670000000000e+02 3.903406007077e-02 1.898468845807e-05 4.346783328472e+00
9.672500000000e+02 3.852233489390e-02 2.031782080281e-05 4.284800802134e+00
9.675000000000e+02 3.792213669543e-02 2.194657370233e-05 4.223168503793e+00
9.677500000000e+02 3.723854329986e-02 2.383749518553e-05 4.161925138163e+00
9.680000000000e+02 3.647803345837e-02 2.595234749667e-05 4.101109803145e+00
9.682500000000e+02 3.564857020405e-02 2.824858679568e-05 4.040761868360e+00
9.685000000000e+02 3.475966640012e-02 3.067989538230e-05 3.980920836218e+00
9.687500000000e+02 3.382239950434e-02 3.319679234537e-05 3.921626208538e+00
9.690000000000e+02 3.284936583920e-02 3.574728988143e-05 3.862917341754e+00
9.692500000000e+02 3.185455920938e-02 3.827760003847e-05 3.804833298087e+00
9.695000000000e+02 3.085317027385e-02 4.073288258408e-05 3.747412690154e+00
9.697500000000e+02 2.986130942219e-02 4.305802609111e-05 3.690693529882e+00
9.700000000000e+02 2.889566507834e-02 4.519845382739e-05 3.634713056999e+00
9.702500000000e+02 2.797311076248e-02 4.710094465704e-05 3.579507581419e+00
9.705000000000e+02 2.711028255978e-02 4.871445714724e-05 3.525112315408e+00
9.707500000000e+02 2.632314738637e-02 4.999094489008e-05 3.471561206486e+00
9.710000000000e+02 2.562658330198e-02 5.088614970769e-05 3.418886770672e+00
9.712500000000e+02 2.503399033396e-02 5.136036126840e-05 3.367119924976e+00
9.715000000000e+02 2.455695061390e-02 5.137911683617e-05 3.316289833732e+00
9.717500000000e+02 2.420494172762e-02 5.091386129330e-05 3.266423738251e+00
9.720000000000e+02 2.398511922400e-02 4.994251439452e-05 3.217546812149e+00
9.722500000000e+02 2.390216757554e-02 4.844994431041e-05 3.169682025637e+00
9.725000000000e+02 2.395820993313e-02 4.642838047511e-05 3.122849998798e+00
9.727500000000e+02 2.415278853092e-02 4.387769172712e-05 3.077068898519e+00
9.730000000000e+02 2.448289262736e-02 4.080558039399e-05 3.032354328992e+00
9.732500000000e+02 2.494303256699e-02 3.722767000217e-05 2.988719239841e+00
9.735000000000e+02 2.552535901257e-02 3.316745471429e-05 2.946173872834e+00
9.737500000000e+02 2.621980623437e-02 2.865617474387e-05 2.904725709832e+00
9.740000000000e+02 2.701426043465e-02 2.373256945365e-05 2.864379443335e+00
9.742500000000e+02 2.789475470738e-02 1.844249850366e-05 2.825136988676e+00
9.745000000000e+02 2.884567066760e-02 1.283849765102e-05 2.786997488878e+00
9.747500000000e+02 2.984996484545e-02 6.979192724493e-06 2.749957371141e+00
9.750000000000e+02 3.088940008290e-02 9.286456084390e-07 2.714010395974e+00
9.752500000000e+02 3.194479637599e-02 -5.244418362887e-06 2.679147743651e+00
9.755000000000e+02 3.299629362388e-02 -1.146746932199e-05 2.645358116239e+00
9.757500000000e+02 3.402362415937e-02 -1.766510526002e-05 2.612627842456e+00
9.760000000000e+02 3.500639997391e-02 -2.376007375926e-05 2.580941012058e+00
9.762500000000e+02 3.592440702547e-02 -2.967435001611e-05 2.550279615070e+00
9.765000000000e+02 3.675790502913e-02 -3.533026366398e-05 2.520623699055e+00
9.767500000000e+02 3.748792856394e-02 -4.065166166484e-05 2.491951529605e+00
9.770000000000e+02 3.809658334907e-02 -4.556508415490e-05 2.464239771166e+00
9.772500000000e+02 3.856733235330e-02 -5.000093500038e-05 2.437463674494e+00
9.775000000000e+02 3.888526228023e-02 -5.389460240440e-05 2.411597275714e+00
9.777500000000e+02 3.903733121603e-02 -5.718758675563e-05 2.386613605454e+00
9.780000000000e+02 3.901258218084e-02 -5.982848927835e-05 2.362484908629e+00
9.782500000000e+02 3.880232517279e-02 -6.177389697978e-05 2.339182872906e+00
9.785000000000e+02 3.840027571363e-02 -6.298919381287e-05 2.316678860317e+00
9.787500000000e+02 3.780265933841e-02 -6.344922736340e-05 2.294944152456e+00
9.790000000000e+02 3.700826575415e-02 -6.313879204004e-05 2.273950192388e+00
9.792500000000e+02 3.601845866511e-02 -6.205296009612e-05 2.253668823809e+00
9.795000000000e+02 3.483715173994e-02 -6.019726968526e-05 2.234072543620e+00
9.797500000000e+02 3.347073030970e-02 -5.758768680511e-05 2.215134727774e+00
9.800000000000e+02 3.192794935915e-02 -5.425044815066e-05 2.196829876358e+00
9.802500000000e+02 3.021978318329e-02 -5.022168105537e-05 2.179133822273e+00
9.805000000000e+02 2.835925821129e-02 -4.554691408543e-05 2.162023959414e+00
9.807500000000e+02 2.636124697948e-02 -4.028038676621e-05 2.145479427927e+00
9.810000000000e+02 2.424225217936e-02 -3.448426853733e-05 2.129481319530e+00
9.812500000000e+02 2.202016225081e-02 -2.822771325048e-05 2.114012835536e+00
9.815000000000e+02 1.971400287745e-02 -2.158584500619e-05 2.099059465529e+00
9.817500000000e+02 1.734367033862e-02 -1.463862304152e-05 2.084609115781e+00
9.820000000000e+02 1.492966510695e-02 -7.469664871612e-06 2.070652258078e+00
9.822500000000e+02 1.249281706281e-02 -1.649960672534e-07 2.057182025533e+00
9.825000000000e+02 1.005401421186e-02 7.188216829407e-06 2.044194325034e+00
9.827500000000e+02 7.633931429165e-03 1.450294689259e-05 2.031687907256e+00
9.830000000000e+02 5.252766535192e-03 2.169358791643e-05 2.019664415753e+00
9.832500000000e+02 2.929982470048e-03 2.867720793198e-05 2.008128433979e+00
9.835000000000e+02 6.840609520238e-04 3.537475761980e-05 1.997087486822e+00
9.837500000000e+02 -1.467728724411e-03 4.171220981572e-05 1.986552016285e+00
9.840000000000e+02 -3.509549461671e-03 4.762163324062e-05 1.976535349937e+00
9.842500000000e+02 -5.427193837939e-03 5.304215974322e-05 1.967053620577e+00
9.845000000000e+02 -7.208258871317e-03 5.792083525064e-05 1.958125657963e+00
9.847500000000e+02 -8.842303631395e-03 6.221336568024e-05 1.949772871716e+00
9.850000000000e+02 -1.032097375521e-02 6.588470542951e-05 1.942019085541e+00
9.852500000000e+02 -1.163810097796e-02 6.890950901733e-05 1.934890357070e+00
9.855000000000e+02 -1.278977179817e-02 7.127242647678e-05 1.928414772627e+00
9.857500000000e+02 -1.377436548126e-02 7.296824301034e-05 1.922622223775e+00
9.860000000000e+02 -1.459255488462e-02 7.400184421699e-05 1.917544158212e+00
9.862500000000e+02 -1.524728356936e-02 7.438804869278e-05 1.913213335641e+00
9.865000000000e+02 -1.574370175701e-02 7.415126025237e-05 1.909663557557e+00
9.867500000000e+02 -1.608907051654e-02 7.332497164314e-05 1.906929392874e+00
9.870000000000e+02 -1.629264289167e-02 7.195115016564e-05 1.905045915362e+00
9.872500000000e+02 -1.636550797710e-02 7.007947133386e-05 1.904048428120e+00
9.875000000000e+02 -1.632040981162e-02 6.776644330531e-05 1.903972195779e+00
9.877500000000e+02 -1.617154541327e-02 6.507443937709e-05 1.904852189938e+00
9.880000000000e+02 -1.593434164783e-02 6.207064671496e-05 1.906722844875e+00
9.882500000000e+02 -1.562520954237e-02 5.882594565382e-05 1.909617816367e+00
9.885000000000e+02 -1.526129283003e-02 5.541376198259e-05 1.913569770362e+00
9.887500000000e+02 -1.486019986096e-02 5.190887433010e-05 1.918610174684e+00
9.890000000000e+02 -1.443973484019e-02 4.838623579720e-05 1.924769118005e+00
9.892500000000e+02 -1.401762643665e-02 4.491980799456e-05 1.932075146169e+00
9.895000000000e+02 -1.361125832764e-02 4.158143244867e-05 1.940555113951e+00
9.897500000000e+02 -1.323740887490e-02 3.843975383183e-05 1.950234063736e+00
9.900000000000e+02 -1.291200120981e-02 3.555922201975e-05 1.961135118825e+00
9.902500000000e+02 -1.264986871215e-02 3.299917106875e-05 1.973279400910e+00
9.905000000000e+02 -1.246453949089e-02 3.081300536495e-05 1.986685964154e+00
9.907500000000e+02 -1.236804406703e-02 2.904750102053e-05 2.001371749731e+00
9.910000000000e+02 -1.237074627336e-02 2.774221399815e-05 2.017351556295e+00
9.912500000000e+02 -1.248120366241e-02 2.692902910692e-05 2.034638026948e+00
9.915000000000e+02 -1.270605840853e-02 2.663185107454e-05 2.053241652158e+00
9.917500000000e+02 -1.304995702152e-02 2.686640300711e-05 2.073170781532e+00
9.920000000000e+02 -1.351550572775e-02 2.764017215981e-05 2.094431650038e+00
9.922500000000e+02 -1.410325736106e-02 2.895248317511e-05 2.117028410723e+00
9.925000000000e+02 -1.481173331599e-02 3.079470357203e-05 2.140963178538e+00
9.927500000000e+02 -1.563747522227e-02 3.315054868813e-05 2.166236072904e+00
9.930000000000e+02 -1.657513097229e-02 3.599651021863e-05 2.192845270957e+00
9.932500000000e+02 -1.761756858638e-02 3.930237398378e-05 2.220787059370e+00
9.935000000000e+02 -1.875601861702e-02 4.303182851470e-05 2.250055893296e+00
9.937500000000e+02 -1.998023885522e-02 4.714313178766e-05 2.280644445596e+00
9.940000000000e+02 -2.127870264439e-02 5.158984483528e-05 2.312543670754e+00
9.942500000000e+02 -2.263880258573e-02 5.632164783487e-05 2.345742853671e+00
9.945000000000e+02 -2.404706946899e-02 6.128512656242e-05 2.380229668017e+00
9.947500000000e+02 -2.548940006423e-02 6.642460502071e-05 2.415990233531e+00
9.950000000000e+02 -2.695129071401e-02 7.168298855151e-05 2.453009168672e+00
9.952500000000e+02 -2.841807317078e-02 7.700260165766e-05 2.491269642265e+00
9.955000000000e+02 -2.987514642904e-02 8.232601699446e-05 2.530753436481e+00
9.957500000000e+02 -3.130820442654e-02 8.759679638509e-05 2.571440994738e+00
9.960000000000e+02 -3.270345111874e-02 9.276027461114e-05 2.613311486838e+00
9.962500000000e+02 -3.404780440384e-02 9.776426397465e-05 2.656342865208e+00
9.965000000000e+02 -3.532908445300e-02 1.025596979537e-04 2.700511923714e+00
9.967500000000e+02 -3.653618024559e-02 1.071012103127e-04 2.745794367714e+00
9.970000000000e+02 -3.765919956243e-02 1.113476557708e-04 2.792164872769e+00
9.972500000000e+02 -3.868959097472e-02 1.152625465321e-04 2.839597159223e+00
9.975000000000e+02 -3.962024627928e-02 1.188144207676e-04 2.888064055611e+00
9.977500000000e+02 -4.044557197299e-02 1.219771208873e-04 2.937537575851e+00
9.980000000000e+02 -4.116153937611e-02 1.247300014219e-04 2.987988985820e+00
9.982500000000e+02 -4.176570289552e-02 1.270580414137e-04 3.039388881330e+00
9.985000000000e+02 -4.225719689965e-02 1.289518894848e-04 3.091707255594e+00
9.987500000000e+02 -4.263670219232e-02 1.304078167606e-04 3.144913575398e+00
9.990000000000e+02 -4.290639291355e-02 1.314276055373e-04 3.198976846610e+00
9.992500000000e+02 -4.306985658975e-02 1.320183547352e-04 3.253865685765e+00
9.995000000000e+02 -4.313199791568e-02 1.321922282486e-04 3.309548381004e+00
9.997500000000e+02 -4.309892201113e-02 1.319661344248e-04 3.365992954590e+00
1.000000000000e+03 -4.297780418250e-02 1.313613552368e-04 3.423167218233e+00
1.000250000000e+03 -4.277674639160e-02 1.304031244274e-04 3.481038825811e+00
1.000500000000e+03 -4.250462635758e-02 1.291201713558e-04 3.539575317158e+00
1.000750000000e+03 -4.217093848147e-02 1.275442296988e-04 3.598744159603e+00
1.001000000000e+03 -4.178563140498e-02 1.257095232081e-04 3.658512783363e+00
1.001250000000e+03 -4.135894570411e-02 1.236522340880e-04 3.718848608501e+00
1.001500000000e+03 -4.090125177666e-02 1.214099682267e-04 3.779719068939e+00
1.001750000000e+03 -4.042289189356e-02 1.190212178108e-04 3.841091630528e+00
1.002000000000e+03 -3.993402906997e-02 1.165248358379e-04 3.902933801692e+00
1.002250000000e+03 -3.944450296020e-02 1.139595254568e-04 3.965213142585e+00
1.002500000000e+03 -3.896369657106e-02 1.113633461764e-04 4.027897266942e+00
1.002750000000e+03 -3.850041366628e-02 1.087732540895e-04 4.090953842938e+00
1.003000000000e+03 -3.806276929293e-02 1.062246712100e-04 4.154350589591e+00
1.003250000000e+03 -3.765809386359e-02 1.037510878029e-04 4.218055272035e+00
1.003500000000e+03 -3.729285192095e-02 1.013837131792e-04 4.282035695612e+00
1.003750000000e+03 -3.697257606416e-02 9.915116780074e-05 4.346259699846e+00
1.004000000000e+03 -3.670181698078e-02 9.707922515093e-05 4.410695153218e+00
1.004250000000e+03 -3.648410952140e-02 9.519059902852e-05 4.475309949548e+00
1.004500000000e+03 -3.632195519159e-02 9.350478084341e-05 4.540072007338e+00
1.004750000000e+03 -3.621682142825e-02 9.203792971857e-05 4.604949271720e+00
1.005000000000e+03 -3.616915701736e-02 9.080280924179e-05 4.669909721158e+00
1.005250000000e+03 -3.617842345251e-02 8.980877342663e-05 4.734921379135e+00
1.005500000000e+03 -3.624314184093e-02 8.906180216578e-05 4.799952330069e+00
1.005750000000e+03 -3.636095384484e-02 8.856457824280e-05 4.864970742660e+00
1.006000000000e+03 -3.652869616125e-02 8.831660889394e-05 4.929944897175e+00
1.006250000000e+03 -3.674248631851e-02 8.831438507687e-05 4.994843221284e+00
1.006500000000e+03 -3.699781868761e-02 8.855157404447e-05 5.059634329350e+00
1.006750000000e+03 -3.728966862776e-02 8.901924499310e-05 5.124287070342e+00
1.007000000000e+03 -3.761260314242e-02 8.970612591877e-05 5.188770579735e+00
1.007250000000e+03 -3.796089596175e-02 9.059886445062e-05 5.253054336302e+00
1.007500000000e+03 -3.832864535439e-02 9.168230562606e-05 5.317108226134e+00
1.007750000000e+03 -3.870989230934e-02 9.293978730565e-05 5.380902608404e+00
1.008000000000e+03 -3.909873735960e-02 9.435343867747e-05 5.444408386269e+00
1.008250000000e+03 -3.948945396911e-02 9.590447152577e-05 5.507597078502e+00
1.008500000000e+03 -3.987659756491e-02 9.757348340686e-05 5.570440896590e+00
1.008750000000e+03 -4.025510753341e-02 9.934069669243e-05 5.632912819714e+00
1.009000000000e+03 -4.062040038469e-02 1.011862164088e-04 5.694986668862e+00
1.009250000000e+03 -4.096845300031e-02 1.030903138059e-04 5.756637184270e+00
1.009500000000e+03 -4.129587199423e-02 1.050336384722e-04 5.817840093785e+00
1.009750000000e+03 -4.159995006265e-02 1.069974233587e-04 5.878572185579e+00
1.010000000000e+03 -4.187870518524e-02 1.089636677631e-04 5.938811368856e+00
1.010250000000e+03 -4.213090473721e-02 1.109152964507e-04 5.998536738355e+00
1.010500000000e+03 -4.235607089701e-02 1.128362945365e-04 6.057728624296e+00
1.010750000000e+03 -4.255447061454e-02 1.147118202111e-04 6.116368645560e+00
1.011000000000e+03 -4.272708728886e-02 1.165282991715e-04 6.174439746957e+00
1.011250000000e+03 -4.287557763986e-02 1.182734907544e-04 6.231926235098e+00
1.011500000000e+03 -4.300221367544e-02 1.199365221737e-04 6.288813806077e+00
1.011750000000e+03 -4.310981056165e-02 1.215079446582e-04 6.345089557979e+00
1.012000000000e+03 -4.320164436952e-02 1.229797437072e-04 6.400742003402e+00
1.012250000000e+03 -4.328135929134e-02 1.243453414938e-04 6.455761062070e+00
1.012500000000e+03 -4.335286911814e-02 1.255995882943e-04 6.510138053263e+00
1.012750000000e+03 -4.342025335337e-02 1.267387373458e-04 6.563865667746e+00
1.013000000000e+03 -4.348765257518e-02 1.277604047658e-04 6.616937939458e+00
1.013250000000e+03 -4.355916390774e-02 1.286635460239e-04 6.669350196534e+00
1.013500000000e+03 -4.363874075844e-02 1.294483798160e-04 6.721099011968e+00
1.013750000000e+03 -4.373009789017e-02 1.301163167555e-04 6.772182138297e+00
1.014000000000e+03 -4.383662456900e-02 1.306698826064e-04 6.822598432961e+00
1.014250000000e+03 -4.396130771607e-02 1.311126293373e-04 6.872347780996e+00
1.014500000000e+03 -4.410666592034e-02 1.314490365080e-04 6.921431003793e+00
1.014750000000e+03 -4.427469565582e-02 1.316844181935e-04 6.969849764323e+00
1.015000000000e+03 -4.446682999085e-02 1.318248049101e-04 7.017606465924e+00
1.015250000000e+03 -4.468390983982e-02 1.318768060402e-04 7.064704146877e+00
1.015500000000e+03 -4.492616751856e-02 1.318475378149e-04 7.111146371666e+00
1.015750000000e+03 -4.519322206803e-02 1.317445239809e-04 7.156937120455e+00
1.016000000000e+03 -4.548408577512e-02 1.315755977909e-04 7.202080677984e+00
1.016250000000e+03 -4.579718057940e-02 1.313488042600e-04 7.246581523832e+00
1.016500000000e+03 -4.613036516745e-02 1.310723218317e-04 7.290444224166e+00
1.016750000000e+03 -4.648097053396e-02 1.307544065786e-04 7.333673327419e+00
1.017000000000e+03 -4.684584530102e-02 1.304033480912e-04 7.376273263647e+00
1.017250000000e+03 -4.722140895734e-02 1.300274352762e-04 7.418248252611e+00
1.017500000000e+03 -4.760371672027e-02 1.296349417948e-04 7.459602211198e+00
1.017750000000e+03 -4.798853055475e-02 1.292341349154e-04 7.500338677538e+00
1.018000000000e+03 -4.837140373888e-02 1.288332687469e-04 7.540460730793e+00
1.018250000000e+03 -4.874777123431e-02 1.284405990336e-04 7.579970930282e+00
1.018500000000e+03 -4.911305205946e-02 1.280644097012e-04 7.618871253907e+00
1.018750000000e+03 -4.946276015407e-02 1.277130230199e-04 7.657163043457e+00
1.019000000000e+03 -4.979261943731e-02 1.273948257554e-04 7.694846965230e+00
1.019250000000e+03 -5.009868605772e-02 1.271182837825e-04 7.731922968954e+00
1.019500000000e+03 -5.037747194607e-02 1.268919463981e-04 7.768390252607e+00
1.019750000000e+03 -5.062606332777e-02 1.267244555853e-04 7.804247241843e+00
1.020000000000e+03 -5.084223654979e-02 1.266245150174e-04 7.839491560495e+00
1.020250000000e+03 -5.102455809268e-02 1.266008068589e-04 7.874120019704e+00
1.020500000000e+03 -5.117247179820e-02 1.266620725791e-04 7.908128597720e+00
1.020750000000e+03 -5.128636258060e-02 1.268169704580e-04 7.941512431766e+00
1.021000000000e+03 -5.136759523898e-02 1.270739654833e-04 7.974265812737e+00
1.021250000000e+03 -5.141852643053e-02 1.274412304672e-04 8.006382175777e+00
1.021500000000e+03 -5.144248500857e-02 1.279265125715e-04 8.037854101925e+00
1.021750000000e+03 -5.144372267097e-02 1.285369777329e-04 8.068673318902e+00
1.022000000000e+03 -5.142733485542e-02 1.292790279231e-04 8.098830705845e+00
1.022250000000e+03 -5.139915440922e-02 1.301580780063e-04 8.128316301030e+00
1.022500000000e+03 -5.136562119818e-02 1.311783674286e-04 8.157119317517e+00
1.022750000000e+03 -5.133363265954e-02 1.323427302908e-04 8.185228154906e+00
1.023000000000e+03 -5.131037907830e-02 1.336522936232e-04 8.212630423902e+00
1.023250000000e+03 -5.130316910137e-02 1.351062336295e-04 8.239312971388e+00
1.023500000000e+03 -5.131924933455e-02 1.367015237867e-04 8.265261911353e+00
1.023750000000e+03 -5.136562165539e-02 1.384327403336e-04 8.290462660280e+00
1.024000000000e+03 -5.144886090222e-02 1.402918571853e-04 8.314899977070e+00
1.024250000000e+03 -5.157493455331e-02 1.422680842383e-04 8.338558006121e+00
1.024500000000e+03 -5.174902619896e-02 1.443477909852e-04 8.361420329002e+00
1.024750000000e+03 -5.197536208492e-02 1.465144888665e-04 8.383470009106e+00
1.025000000000e+03 -5.225704380384e-02 1.487488967519e-04 8.404689648096e+00
1.025250000000e+03 -5.259588805142e-02 1.510290870571e-04 8.425061443844e+00
1.025500000000e+03 -5.299227540503e-02 1.533307074599e-04 8.444567240724e+00
1.025750000000e+03 -5.344501515696e-02 1.556272881554e-04 8.463188594200e+00
1.026000000000e+03 -5.395122972426e-02 1.578906077666e-04 8.480906822065e+00
1.026250000000e+03 -5.450626870008e-02 1.600911206367e-04 8.497703067521e+00
1.026500000000e+03 -5.510365962721e-02 1.621984259306e-04 8.513558353388e+00
1.026750000000e+03 -5.573510570703e-02 1.641817380875e-04 8.528453636061e+00
1.027000000000e+03 -5.639053841687e-02 1.660103579479e-04 8.542369859953e+00
1.027250000000e+03 -5.705823106736e-02 1.676541546964e-04 8.555288008724e+00
1.027500000000e+03 -5.772497860252e-02 1.690840320530e-04 8.567189148543e+00
1.027750000000e+03 -5.837634222197e-02 1.702723325415e-04 8.578054472097e+00
1.028000000000e+03 -5.899695488936e-02 1.711932056388e-04 8.587865337423e+00
1.028250000000e+03 -5.957088228156e-02 1.718229444541e-04 8.596603298679e+00
1.028500000000e+03 -6.008202302766e-02 1.721402822447e-04 8.604250136744e+00
1.028750000000e+03 -6.051453645456e-02 1.721266665269e-04 8.610787883791e+00
1.029000000000e+03 -6.085327656122e-02 1.717664764126e-04 8.616198847103e+00
1.029250000000e+03 -6.108422078582e-02 1.710472410714e-04 8.620465629587e+00
1.029500000000e+03 -6.119486817796e-02 1.699598382673e-04 8.623571154027e+00
1.029750000000e+03 -6.117459795453e-02 1.684986994007e-04 8.625498689454e+00
1.030000000000e+03 -6.101497440849e-02 1.666620217905e-04 8.626231883517e+00
1.030250000000e+03 -6.070999064687e-02 1.644519038065e-04 8.625754802776e+00
1.030500000000e+03 -6.025624654796e-02 1.618744215723e-04 8.624051982230e+00
1.030750000000e+03 -5.965306552674e-02 1.589397377301e-04 8.621108487390e+00
1.031000000000e+03 -5.890254065979e-02 1.556621392599e-04 8.616909984412e+00
1.031250000000e+03 -5.800953052439e-02 1.520600380897e-04 8.611442823963e+00
1.031500000000e+03 -5.698159885238e-02 1.481559078232e-04 8.604694134038e+00
1.031750000000e+03 -5.582890228017e-02 1.439761551594e-04 8.596651916317e+00
1.032000000000e+03 -5.456404109935e-02 1.395509628109e-04 8.587305155087e+00
1.032250000000e+03 -5.320185843820e-02 1.349140638388e-04 8.576643921066e+00
1.032500000000e+03 -5.175919666225e-02 1.301024816154e-04 8.564659471787e+00
1.032750000000e+03 -5.025461470283e-02 1.251562550300e-04 8.551344358439e+00
1.033000000000e+03 -4.870805071824e-02 1.201181181899e-04 8.536692509348e+00
1.033250000000e+03 -4.714044698829e-02 1.150331884784e-04 8.520699322446e+00
1.033500000000e+03 -4.557332567832e-02 1.099486170246e-04 8.503361730848e+00
1.033750000000e+03 -4.402833246876e-02 1.049132058027e-04 8.484678270142e+00
1.034000000000e+03 -4.252675354040e-02 9.997701649020e-05 8.464649136419e+00
1.034250000000e+03 -4.108902273923e-02 9.519093079888e-05 8.443276224377e+00
1.034500000000e+03 -3.973423994211e-02 9.060616944370e-05 8.420563176018e+00
1.034750000000e+03 -3.847972241686e-02 8.627372102218e-05 8.396515405117e+00
1.035000000000e+03 -3.734061160251e-02 8.224366651910e-05 8.371140134487e+00
1.035250000000e+03 -3.632955858398e-02 7.856446119772e-05 8.344446417640e+00
1.035500000000e+03 -3.545650640440e-02 7.528210905364e-05 8.316445156226e+00
1.035750000000e+03 -3.472857748866e-02 7.243921070968e-05 8.287149122821e+00
1.036000000000e+03 -3.415007518285e-02 7.007402133252e-05 8.256572965886e+00
1.036250000000e+03 -3.372259090550e-02 6.821947017041e-05 8.224733212442e+00
1.036500000000e+03 -3.344520509166e-02 6.690212296004e-05 8.191648259944e+00
1.036750000000e+03 -3.331476312335e-02 6.614131763796e-05 8.157338351877e+00
1.037000000000e+03 -3.332619534913e-02 6.594845380065e-05 8.121825548467e+00
1.037250000000e+03 -3.347285975424e-02 6.632636447376e-05 8.085133673305e+00
1.037500000000e+03 -3.374687402949e-02 6.726890222014e-05 8.047288249329e+00
1.037750000000e+03 -3.413941456668e-02 6.876076997211e-05 8.008316418699e+00
1.038000000000e+03 -3.464096286478e-02 7.077760369664e-05 7.968246849237e+00
1.038250000000e+03 -3.524148848952e-02 7.328630828904e-05 7.927109627769e+00
1.038500000000e+03 -3.593056515866e-02 7.624563426170e-05 7.884936144086e+00
1.038750000000e+03 -3.669742578173e-02 7.960696599643e-05 7.841758966577e+00
1.039000000000e+03 -3.753096836740e-02 8.331530543607e-05 7.797611713220e+00
1.039250000000e+03 -3.841973182394e-02 8.731043787874e-05 7.752528914757e+00
1.039500000000e+03 -3.935185847375e-02 9.152808277646e-05 7.706545883593e+00
1.039750000000e+03 -4.031506727967e-02 9.590120908823e-05 7.659698574343e+00
1.040000000000e+03 -4.129665230103e-02 1.003613243526e-04 7.612023444724e+00
1.040250000000e+03 -4.228351977981e-02 1.048397433734e-04 7.563557321672e+00
1.040500000000e+03 -4.326227080934e-02 1.092688232082e-04 7.514337258114e+00
1.040750000000e+03 -4.421932988586e-02 1.135831236058e-04 7.464400397977e+00
1.041000000000e+03 -4.514111269120e-02 1.177204328564e-04 7.413783832214e+00
1.041250000000e+03 -4.601422500038e-02 1.216227015508e-04 7.362524462067e+00
1.041500000000e+03 -4.682567641276e-02 1.252369269251e-04 7.310658855983e+00
1.041750000000e+03 -4.756309942865e-02 1.285158610871e-04 7.258223114458e+00
1.042000000000e+03 -4.821495628014e-02 1.314185920952e-04 7.205252732736e+00
1.042250000000e+03 -4.877072988444e-02 1.339110041541e-04 7.151782473790e+00
1.042500000000e+03 -4.922108880896e-02 1.359660944952e-04 7.097846245521e+00
1.042750000000e+03 -4.955802730156e-02 1.375641453094e-04 7.043476988459e+00
1.043000000000e+03 -4.977498507036e-02 1.386927550991e-04 6.988706576225e+00
1.043250000000e+03 -4.986694835079e-02 1.393467186995e-04 6.933565727335e+00
1.043500000000e+03 -4.983054064526e-02 1.395277671008e-04 6.878083931290e+00
1.043750000000e+03 -4.966411107494e-02 1.392441827363e-04 6.822289390164e+00
1.044000000000e+03 -4.936781937562e-02 1.385102952819e-04 6.766208973381e+00
1.044250000000e+03 -4.894372080655e-02 1.373458887129e-04 6.709868187128e+00
1.044500000000e+03 -4.839584509746e-02 1.357755414666e-04 6.653291156964e+00
1.044750000000e+03 -4.773026061465e-02 1.338279339362e-04 6.596500622906e+00
1.045000000000e+03 -4.695511154221e-02 1.315351535718e-04 6.539517946241e+00
1.045250000000e+03 -4.608061161888e-02 1.289320198302e-04 6.482363127560e+00
1.045500000000e+03 -4.511898303514e-02 1.260554697451e-04 6.425054835309e+00
1.045750000000e+03 -4.408432195600e-02 1.229440067666e-04 6.367610444845e+00
1.046000000000e+03 -4.299238503220e-02 1.196372458336e-04 6.310046087913e+00
1.046250000000e+03 -4.186029185625e-02 1.161755295305e-04 6.252376712603e+00
1.046500000000e+03 -4.070614736658e-02 1.125996228500e-04 6.194616153762e+00
1.046750000000e+03 -3.954859552367e-02 1.089504743646e-04 6.136777213837e+00
1.047000000000e+03 -3.840632266160e-02 1.052690131988e-04 6.078871753048e+00
1.047250000000e+03 -3.729753720634e-02 1.015959602069e-04 6.020910791389e+00
1.047500000000e+03 -3.623945234548e-02 9.797161363820e-05 5.962904613081e+00
1.047750000000e+03 -3.524780833451e-02 9.443560309808e-05 5.904862884423e+00
1.048000000000e+03 -3.433645944425e-02 9.102657170265e-05 5.846794771132e+00
1.048250000000e+03 -3.351705214583e-02 8.778178057878e-05 5.788709057537e+00
1.048500000000e+03 -3.279881660327e-02 8.473665194436e-05 5.730614271662e+00
1.048750000000e+03 -3.218847182594e-02 8.192422378620e-05 5.672518799451e+00
1.049000000000e+03 -3.169025413327e-02 7.937457862844e-05 5.614431003408e+00
1.049250000000e+03 -3.130604995017e-02 7.711423878554e-05 5.556359329131e+00
1.049500000000e+03 -3.103561812169e-02 7.516557662865e-05 5.498312403785e+00
1.049750000000e+03 -3.087688047255e-02 7.354628958403e-05 5.440299130803e+00
1.050000000000e+03 -3.082624389811e-02 7.226894620452e-05 5.382328765531e+00
1.050250000000e+03 -3.087893293596e-02 7.134066610215e-05 5.324410984721e+00
1.050500000000e+03 -3.102930171388e-02 7.076294633801e-05 5.266555943445e+00
1.050750000000e+03 -3.127110019197e-02 7.053164684137e-05 5.208774313537e+00
1.051000000000e+03 -3.159768343955e-02 7.063715658545e-05 5.151077313869e+00
1.051250000000e+03 -3.200215216676e-02 7.106472891968e-05 5.093476727458e+00
1.051500000000e+03 -3.247742285537e-02 7.179496828613e-05 5.035984899834e+00
1.051750000000e+03 -3.301623850435e-02 7.280445690430e-05 4.978614731023e+00
1.052000000000e+03 -3.361113080135e-02 7.406648098623e-05 4.921379652679e+00
1.052250000000e+03 -3.425435354184e-02 7.555182350261e-05 4.864293594691e+00
1.052500000000e+03 -3.493780846190e-02 7.722959600528e-05 4.807370941566e+00
1.052750000000e+03 -3.565298462989e-02 7.906806050445e-05 4.750626484355e+00
1.053000000000e+03 -3.639093108071e-02 8.103538299395e-05 4.694075357649e+00
1.053250000000e+03 -3.714227712178e-02 8.310039784742e-05 4.637732979313e+00
1.053500000000e+03 -3.789730977390e-02 8.523318495468e-05 4.581614982601e+00
1.053750000000e+03 -3.864611076828e-02 8.740557289086e-05 4.525737145917e+00
1.054000000000e+03 -3.937874733849e-02 8.959153030899e-05 4.470115326484e+00
1.054250000000e+03 -4.008550909722e-02 9.176743853984e-05 4.414765384718e+00
1.054500000000e+03 -4.075717105253e-02 9.391226605643e-05 4.359703118226e+00
1.054750000000e+03 -4.138526502852e-02 9.600757927672e-05 4.304944197511e+00
1.055000000000e+03 -4.196234131110e-02 9.803751800119e-05 4.250504094151e+00
1.055250000000e+03 -4.248219623273e-02 9.998870489200e-05 4.196398018921e+00
1.055500000000e+03 -4.294005065208e-02 1.018500654157e-04 4.142640860006e+00
1.055750000000e+03 -4.333266759505e-02 1.036126206530e-04 4.089247111708e+00
1.056000000000e+03 -4.365839626054e-02 1.052692476002e-04 4.036230814370e+00
1.056250000000e+03 -4.391714420293e-02 1.068144322373e-04 3.983605483055e+00
1.056500000000e+03 -4.411027819056e-02 1.082440197200e-04 3.931384034203e+00
1.056750000000e+03 -4.424046124448e-02 1.095549684002e-04 3.879578716910e+00
1.057000000000e+03 -4.431143996880e-02 1.107451214930e-04 3.828201031741e+00
1.057250000000e+03 -4.432779506750e-02 1.118129907371e-04 3.777261656040e+00
1.057500000000e+03 -4.429467314960e-02 1.127575659694e-04 3.726770369512e+00
1.057750000000e+03 -4.421751562277e-02 1.135781430343e-04 3.676735978312e+00
1.058000000000e+03 -4.410180142376e-02 1.142741744656e-04 3.627166254065e+00
1.058250000000e+03 -4.395281538594e-02 1.148451329240e-04 3.578067876337e+00
1.058500000000e+03 -4.377545390781e-02 1.152904038357e-04 3.529446394429e+00
1.058750000000e+03 -4.357407427906e-02 1.156091952251e-04 3.481306206185e+00
1.059000000000e+03 -4.335238818345e-02 1.158004630255e-04 3.433650555586e+00
1.059250000000e+03 -4.311340149094e-02 1.158628598696e-04 3.386481556424e+00
1.059500000000e+03 -4.285939384014e-02 1.157947211456e-04 3.339800238980e+00
1.059750000000e+03 -4.259193210754e-02 1.155940300382e-04 3.293606621384e+00
1.060000000000e+03 -4.231191103790e-02 1.152584298579e-04 3.247899803823e+00
1.060250000000e+03 -4.201960885893e-02 1.147852508380e-04 3.202678084001e+00
1.060500000000e+03 -4.171475442015e-02 1.141715625075e-04 3.157939089699e+00
1.060750000000e+03 -4.139659504423e-02 1.134142470874e-04 3.113679924855e+00
1.061000000000e+03 -4.106396116795e-02 1.125101018089e-04 3.069897324443e+00
1.061250000000e+03 -4.071532412771e-02 1.114559445675e-04 3.026587813844e+00
1.061500000000e+03 -4.034884532531e-02 1.102487720900e-04 2.983747868903e+00
1.061750000000e+03 -3.996241805825e-02 1.088859312759e-04 2.941374069713e+00
1.062000000000e+03 -3.955370242881e-02 1.073653083248e-04 2.899463252981e+00
1.062250000000e+03 -3.912015948071e-02 1.056855362705e-04 2.858012651294e+00
1.062500000000e+03 -3.865908678581e-02 1.038462160320e-04 2.817020021800e+00
1.062750000000e+03 -3.816766037056e-02 1.018481475779e-04 2.776483771224e+00
1.063000000000e+03 -3.764298707999e-02 9.969355683018e-05 2.736403062342e+00
1.063250000000e+03 -3.708216993885e-02 9.738631563097e-05 2.696777918227e+00
1.063500000000e+03 -3.648238890734e-02 9.493214522488e-05 2.657609319816e+00
1.063750000000e+03 -3.584099548677e-02 9.233878784193e-05 2.618899292109e+00
1.064000000000e+03 -3.515562159311e-02 8.961614632119e-05 2.580650993012e+00
1.064250000000e+03 -3.442429903077e-02 8.677637942059e-05 2.542868800157e+00
1.064500000000e+03 -3.364558288527e-02 8.383393752875e-05 2.505558390436e+00
1.064750000000e+03 -3.281867768412e-02 8.080555152865e-05 2.468726829195e+00
1.065000000000e+03 -3.194355463408e-02 7.771014815988e-05 2.432382649016e+00
1.065250000000e+03 -3.102105921163e-02 7.456871365963e-05 2.396535937395e+00
1.065500000000e+03 -3.005299816043e-02 7.140408475403e-05 2.361198415948e+00
1.065750000000e+03 -2.904220242256e-02 6.824068999797e-05 2.326383515842e+00
1.066000000000e+03 -2.799256306075e-02 6.510423284864e-05 2.292106452359e+00
1.066250000000e+03 -2.690903355183e-02 6.202132258443e-05 2.258384284629e+00
1.066500000000e+03 -2.579759858055e-02 5.901906876918e-05 2.225235963152e+00
1.066750000000e+03 -2.466521023782e-02 5.612464272778e-05 2.192682367184e+00
1.067000000000e+03 -2.351968985333e-02 5.336483619500e-05 2.160746317585e+00
1.067250000000e+03 -2.236960049099e-02 5.076559803380e-05 2.129452571864e+00
1.067500000000e+03 -2.122409252489e-02 4.835154848293e-05 2.098827792380e+00
1.067750000000e+03 -2.009272800980e-02 4.614552962581e-05 2.068900494784e+00
1.068000000000e+03 -1.898528775704e-02 4.416816564617e-05 2.039700965001e+00
1.068250000000e+03 -1.791156795670e-02 4.243744883334e-05 2.011261152920e+00
1.068500000000e+03 -1.688117146322e-02 4.096835926085e-05 1.983614540954e+00
1.068750000000e+03 -1.590330026312e-02 3.977252704332e-05 1.956795987091e+00
1.069000000000e+03 -1.498655297026e-02 3.885793939851e-05 1.930841551253e+00
1.069250000000e+03 -1.413873411944e-02 3.822870343215e-05 1.905788299623e+00
1.069500000000e+03 -1.336667821016e-02 3.788486669878e-05 1.881674096931e+00
1.069750000000e+03 -1.267609408949e-02 3.782230488300e-05 1.858537386470e+00
1.070000000000e+03 -1.207142911718e-02 3.803267128044e-05 1.836416966119e+00
1.070250000000e+03 -1.155576150298e-02 3.850342744718e-05 1.815351757744e+00
1.070500000000e+03 -1.113071525192e-02 3.921793730072e-05 1.795380579967e+00
1.070750000000e+03 -1.079640710544e-02 4.015564798293e-05 1.776541921879e+00
1.071000000000e+03 -1.055141756918e-02 4.129233531411e-05 1.758873724087e+00
1.071250000000e+03 -1.039279503923e-02 4.260043423762e-05 1.742413166875e+00
1.071500000000e+03 -1.031608372753e-02 4.404942726635e-05 1.727196467647e+00
1.071750000000e+03 -1.031538340782e-02 4.560630987299e-05 1.713258689699e+00
1.072000000000e+03 -1.038343119726e-02 4.723610184335e-05 1.700633560429e+00
1.072250000000e+03 -1.051171209464e-02 4.890241684205e-05 1.689353303359e+00
1.072500000000e+03 -1.069058840809e-02 5.056806268430e-05 1.679448478598e+00
1.072750000000e+03 -1.090945317786e-02 5.219567429607e-05 1.670947838536e+00
1.073000000000e+03 -1.115689816261e-02 5.374835335209e-05 1.663878190218e+00
1.073250000000e+03 -1.142089973657e-02 5.519031356452e-05 1.658264273815e+00
1.073500000000e+03 -1.168901427970e-02 5.648750907117e-05 1.654128646430e+00
1.073750000000e+03 -1.194858388502e-02 5.760823743886e-05 1.651491580265e+00
1.074000000000e+03 -1.218694652835e-02 5.852370328466e-05 1.650370968468e+00
1.074250000000e+03 -1.239164819482e-02 5.920852929686e-05 1.650782244262e+00
1.074500000000e+03 -1.255065297579e-02 5.964120803673e-05 1.652738303850e+00
1.074750000000e+03 -1.265254815510e-02 5.980448154991e-05 1.656249444828e+00
1.075000000000e+03 -1.268674039270e-02 5.968564515804e-05 1.661323311414e+00
1.075250000000e+03 -1.264364010402e-02 5.927676866446e-05 1.667964849090e+00
1.075500000000e+03 -1.251482992482e-02 5.857482898827e-05 1.676176273499e+00
1.075750000000e+03 -1.229321679686e-02 5.758175607806e-05 1.685957040861e+00
1.076000000000e+03 -1.197316205945e-02 5.630440816315e-05 1.697303837395e+00
1.076250000000e+03 -1.155058951282e-02 5.475444858438e-05 1.710210575471e+00
1.076500000000e+03 -1.102306870538e-02 5.294813172971e-05 1.724668401968e+00
1.076750000000e+03 -1.038987233273e-02 5.090603081931e-05 1.740665717527e+00
1.077000000000e+03 -9.652004978960e-03 4.865268679416e-05 1.758188213334e+00
1.077250000000e+03 -8.812206836241e-03 4.621620661810e-05 1.777218910048e+00
1.077500000000e+03 -7.874925162985e-03 4.362779069783e-05 1.797738225069e+00
1.077750000000e+03 -6.846261748569e-03 4.092122977281e-05 1.819724038317e+00
1.078000000000e+03 -5.733888894621e-03 3.813235028760e-05 1.843151787502e+00
1.078250000000e+03 -4.546942650754e-03 3.529844492503e-05 1.867994563340e+00
1.078500000000e+03 -3.295888016600e-03 3.245767072518e-05 1.894223232362e+00
1.078750000000e+03 -1.992363153017e-03 2.964844781797e-05 1.921806565194e+00
1.079000000000e+03 -6.490023457226e-04 2.690885416423e-05 1.950711379468e+00
1.079250000000e+03 7.207593758717e-04 2.427603379759e-05 1.980902702310e+00
1.079500000000e+03 2.102895745505e-03 2.178561747457e-05 2.012343935133e+00
1.079750000000e+03 3.483010288426e-03 1.947114094333e-05 2.044997038813e+00
1.080000000000e+03 4.846565457917e-03 1.736356288809e-05 2.078822719577e+00
1.080250000000e+03 6.179114473464e-03 1.549078725119e-05 2.113780630268e+00
1.080500000000e+03 7.466534541415e-03 1.387723474022e-05 2.149829570682e+00
1.080750000000e+03 8.695253639378e-03 1.254347971963e-05 2.186927697616e+00
1.081000000000e+03 9.852471280411e-03 1.150594577856e-05 2.225032731809e+00
1.081250000000e+03 1.092636531059e-02 1.077667299265e-05 2.264102167728e+00
1.081500000000e+03 1.190628225344e-02 1.036315985017e-05 2.304093479904e+00
1.081750000000e+03 1.278291022645e-02 1.026827452541e-05 2.344964323552e+00
1.082000000000e+03 1.354842671793e-02 1.049024957112e-05 2.386672729898e+00
1.082250000000e+03 1.419662221189e-02 1.102275062928e-05 2.429177292021e+00
1.082500000000e+03 1.472299448827e-02 1.185502672812e-05 2.472437340210e+00
1.082750000000e+03 1.512481588223e-02 1.297212650225e-05 2.516413105261e+00
1.083000000000e+03 1.540116723817e-02 1.435519281634e-05 2.561065868004e+00
1.083250000000e+03 1.555294202953e-02 1.598181770923e-05 2.606358094043e+00
1.083500000000e+03 1.558281784801e-02 1.782645978826e-05 2.652253551889e+00
1.083750000000e+03 1.549519953834e-02 1.986090542364e-05 2.698717415472e+00
1.084000000000e+03 1.529613070980e-02 2.205477809267e-05 2.745716348093e+00
1.084250000000e+03 1.499317913255e-02 2.437607545741e-05 2.793218569403e+00
1.084500000000e+03 1.459529597217e-02 2.679173073028e-05 2.841193903257e+00
1.084750000000e+03 1.411265444813e-02 2.926818121454e-05 2.889613809818e+00
1.085000000000e+03 1.355646792422e-02 3.177193976647e-05 2.938451398356e+00
1.085250000000e+03 1.293879299072e-02 3.427015613680e-05 2.987681422769e+00
1.085500000000e+03 1.227232186540e-02 3.673115901681e-05 3.037280263332e+00
1.085750000000e+03 1.157016586020e-02 3.912496322700e-05 3.087225889223e+00
1.086000000000e+03 1.084563643181e-02 4.142374211299e-05 3.137497810772e+00
1.086250000000e+03 1.011202579527e-02 4.360225408612e-05 3.188077014556e+00
1.086500000000e+03 9.382392385654e-03 4.563821717929e-05 3.238945889251e+00
1.086750000000e+03 8.669353870893e-03 4.751262681754e-05 3.290088141173e+00
1.087000000000e+03 7.984891868259e-03 4.921000263886e-05 3.341488698051e+00
1.087250000000e+03 7.340170586359e-03 5.071858663902e-05 3.393133609878e+00
1.087500000000e+03 6.745373268108e-03 5.203046616997e-05 3.445009939425e+00
1.087750000000e+03 6.209557213138e-03 5.314163324269e-05 3.497105653334e+00
1.088000000000e+03 5.740530643455e-03 5.405197592065e-05 3.549409508046e+00
1.088250000000e+03 5.344752373055e-03 5.476520687658e-05 3.601910934996e+00
1.088500000000e+03 5.027254183016e-03 5.528873474739e-05 3.654599930052e+00
1.088750000000e+03 4.791588243714e-03 5.563347493170e-05 3.707466942526e+00
1.089000000000e+03 4.639799000202e-03 5.581360756257e-05 3.760502767909e+00
1.089250000000e+03 4.572417960134e-03 5.584629285524e-05 3.813698449610e+00
1.089500000000e+03 4.588483090106e-03 5.575133566033e-05 3.867045183734e+00
1.089750000000e+03 4.685580935205e-03 5.555081953237e-05 3.920534230940e+00
1.090000000000e+03 4.859908798115e-03 5.526871299583e-05 3.974156840658e+00
1.090250000000e+03 5.106358343283e-03 5.493044508276e-05 4.027904179610e+00
1.090500000000e+03 5.418616945000e-03 5.456246743374e-05 4.081767271592e+00
1.090750000000e+03 5.789285741231e-03 5.419180418953e-05 4.135736946457e+00
1.091000000000e+03 6.210012291452e-03 5.384559706959e-05 4.189803798762e+00
1.091250000000e+03 6.671636121802e-03 5.355065445692e-05 4.243958153663e+00
1.091500000000e+03 7.164343841679e-03 5.333300753194e-05 4.298190045894e+00
1.091750000000e+03 7.677833091888e-03 5.321747888279e-05 4.352489203447e+00
1.092000000000e+03 8.201481850834e-03 5.322727426754e-05 4.406845041587e+00
1.092250000000e+03 8.724521028666e-03 5.338359935064e-05 4.461246662671e+00
1.092500000000e+03 9.236208073482e-03 5.370530717616e-05 4.515682866491e+00
1.092750000000e+03 9.725998673349e-03 5.420858274283e-05 4.570142162589e+00
1.093000000000e+03 1.018371508345e-02 5.490666569907e-05 4.624612793015e+00
1.093250000000e+03 1.059970746390e-02 5.580961971891e-05 4.679082756657e+00
1.093500000000e+03 1.096500717363e-02 5.692414709621e-05 4.733539840970e+00
1.093750000000e+03 1.127146971127e-02 5.825345284760e-05 4.787971657484e+00
1.094000000000e+03 1.151190414739e-02 5.979716309815e-05 4.842365680151e+00
1.094250000000e+03 1.168018897862e-02 6.155129188293e-05 4.896709288468e+00
1.094500000000e+03 1.177137221853e-02 6.350826402493e-05 4.950989813105e+00
1.094750000000e+03 1.178175286194e-02 6.565699897509e-05 5.005194583825e+00
1.095000000000e+03 1.170894591689e-02 6.798303567368e-05 5.059310980086e+00
1.095250000000e+03 1.155192611765e-02 7.046870654265e-05 5.113326483241e+00
1.095500000000e+03 1.131105410676e-02 7.309336045358e-05 5.167228730006e+00
1.095750000000e+03 1.098808146403e-02 7.583362978050e-05 5.221005566868e+00
1.096000000000e+03 1.058613591927e-02 7.866374320392e-05 5.274645105234e+00
1.096250000000e+03 1.010968876668e-02 8.155585935665e-05 5.328135775507e+00
1.096500000000e+03 9.564502081542e-03 8.448043298928e-05 5.381466380939e+00
1.096750000000e+03 8.957558024586e-03 8.740659660134e-05 5.434626150408e+00
1.097000000000e+03 8.296972895808e-03 9.030257156895e-05 5.487604787032e+00
1.097250000000e+03 7.591893975303e-03 9.313608277314e-05 5.540392515026e+00
1.097500000000e+03 6.852382287230e-03 9.587477790254e-05 5.592980123390e+00
1.097750000000e+03 6.089284316097e-03 9.848664331266e-05 5.645359001180e+00
1.098000000000e+03 5.314091346753e-03 1.009404169298e-04 5.697521170303e+00
1.098250000000e+03 4.538790768652e-03 1.032059878569e-04 5.749459310076e+00
1.098500000000e+03 3.775710510095e-03 1.052547796939e-04 5.801166773348e+00
1.098750000000e+03 3.037358506545e-03 1.070601118408e-04 5.852637597508e+00
1.099000000000e+03 2.336259895975e-03 1.085975360478e-04 5.903866500605e+00
1.099250000000e+03 1.684793226031e-03 1.098451425205e-04 5.954848873088e+00
1.099500000000e+03 1.095028237507e-03 1.107838311865e-04 6.005580756241e+00
1.099750000000e+03 5.785675797812e-04 1.113975138418e-04 6.056058813848e+00
1.100000000000e+03 1.463926003816e-04 1.116734138815e-04 6.106280286345e+00
1.100250000000e+03 -1.912818003601e-04 1.116021640040e-04 6.156242944022e+00
1.100500000000e+03 -4.251462479225e-04 1.111778397911e-04 6.205945020673e+00
1.100750000000e+03 -5.469239119804e-04 1.103980910466e-04 6.255385143863e+00
1.101000000000e+03 -5.494856816133e-04 1.092641736580e-04 6.304562255255e+00
1.101250000000e+03 -4.269533139988e-04 1.077809130210e-04 6.353475520623e+00
1.101500000000e+03 -1.747893375552e-04 1.059566259540e-04 6.402124231767e+00
1.101750000000e+03 2.101315124539e-04 1.038029975566e-04 6.450507708571e+00
1.102000000000e+03 7.294627733251e-04 1.013349298545e-04 6.498625186741e+00
1.102250000000e+03 1.383348305332e-03 9.857033319688e-05 6.546475711513e+00
1.102500000000e+03 2.170397235746e-03 9.552989941641e-05 6.594058019312e+00
1.102750000000e+03 3.087681949856e-03 9.223682429127e-05 6.641370427531e+00
1.103000000000e+03 4.130750359142e-03 8.871651565179e-05 6.688410715965e+00
1.103250000000e+03 5.293659961135e-03 8.499627600042e-05 6.735176015461e+00
1.103500000000e+03 6.569030362090e-03 8.110496509414e-05 6.781662698336e+00
1.103750000000e+03 7.948112181428e-03 7.707265508483e-05 6.827866268566e+00
1.104000000000e+03 9.420876079788e-03 7.293027603042e-05 6.873781261057e+00
1.104250000000e+03 1.097611831548e-02 6.870925358896e-05 6.919401146177e+00
1.104500000000e+03 1.260158068408e-02 6.444117001006e-05 6.964718237351e+00
1.104750000000e+03 1.428408657220e-02 6.015742865792e-05 7.009723610070e+00
1.105000000000e+03 1.600968889144e-02 5.588893319580e-05 7.054407026574e+00
1.105250000000e+03 1.776382923194e-02 5.166578675531e-05 7.098756871379e+00
1.105500000000e+03 1.953150522988e-02 4.751701787359e-05 7.142760092454e+00
1.105750000000e+03 2.129744496347e-02 4.347032527158e-05 7.186402155714e+00
1.106000000000e+03 2.304628511344e-02 3.955187389332e-05 7.229667007638e+00
1.106250000000e+03 2.476275078871e-02 3.578611092905e-05 7.272537048821e+00
1.106500000000e+03 2.643183471087e-02 3.219559473666e-05 7.314993117897e+00
1.106750000000e+03 2.803897274692e-02 2.880087770393e-05 7.357014487665e+00
1.107000000000e+03 2.957021469695e-02 2.562041420642e-05 7.398578870182e+00
1.107250000000e+03 3.101238667502e-02 2.267049710256e-05 7.439662435153e+00
1.107500000000e+03 3.235324305415e-02 1.996522325065e-05 7.480239839872e+00
1.107750000000e+03 3.358160822608e-02 1.751647668280e-05 7.520284268267e+00
1.108000000000e+03 3.468750187509e-02 1.533394270503e-05 7.559767485356e+00
1.108250000000e+03 3.566225208655e-02 1.342513040706e-05 7.598659899703e+00
1.108500000000e+03 3.649858871262e-02 1.179542046467e-05 7.636930640677e+00
1.108750000000e+03 3.719072100850e-02 1.044811942716e-05 7.674547645399e+00
1.109000000000e+03 3.773439752140e-02 9.384522242445e-06 7.711477756635e+00
1.109250000000e+03 3.812694433115e-02 8.603990978073e-06 7.747686834081e+00
1.109500000000e+03 3.836728714101e-02 8.104029056211e-06 7.783139874162e+00
1.109750000000e+03 3.845595487448e-02 7.880354075951e-06 7.817801140007e+00
1.110000000000e+03 3.839506178352e-02 7.927006771685e-06 7.851634302936e+00
1.110250000000e+03 3.818827675903e-02 8.236427065461e-06 7.884602589506e+00
1.110500000000e+03 3.784077053319e-02 8.799542830090e-06 7.916668939292e+00
1.110750000000e+03 3.735915154055e-02 9.605851560429e-06 7.947796166284e+00
1.111000000000e+03 3.675138307550e-02 1.064350603980e-05 7.977947127457e+00
1.111250000000e+03 3.602668597468e-02 1.189939035662e-05 8.007084894596e+00
1.111500000000e+03 3.519543012848e-02 1.335922839577e-05 8.035172927412e+00
1.111750000000e+03 3.426901013868e-02 1.500770906329e-05 8.062175248353e+00
1.112000000000e+03 3.325970905640e-02 1.682851680415e-05 8.088056615933e+00
1.112250000000e+03 3.218055278107e-02 1.880439605934e-05 8.112782694467e+00
1.112500000000e+03 3.104515174961e-02 2.091729695200e-05 8.136320219923e+00
1.112750000000e+03 2.986753383033e-02 2.314850068202e-05 8.158637159055e+00
1.113000000000e+03 2.866197059698e-02 2.547869183009e-05 8.179702860041e+00
1.113250000000e+03 2.744279596870e-02 2.788800886458e-05 8.199488194021e+00
1.113500000000e+03 2.622422164237e-02 3.035618507752e-05 8.217965685208e+00
1.113750000000e+03 2.502015075560e-02 3.286267565497e-05 8.235109628919e+00
1.114000000000e+03 2.384399284733e-02 3.538676989612e-05 8.250896196069e+00
1.114250000000e+03 2.270848320631e-02 3.790771519835e-05 8.265303523899e+00
1.114500000000e+03 2.162551016450e-02 4.040485599824e-05 8.278311791905e+00
1.114750000000e+03 2.060595441640e-02 4.285778137719e-05 8.289903282939e+00
1.115000000000e+03 1.965954260470e-02 4.524649139426e-05 8.300062429506e+00
1.115250000000e+03 1.879472095937e-02 4.755156743524e-05 8.308775845355e+00
1.115500000000e+03 1.801854934758e-02 4.975436357388e-05 8.316032343196e+00
1.115750000000e+03 1.733662170823e-02 5.183720067464e-05 8.321822938843e+00
1.116000000000e+03 1.675301166681e-02 5.378357812194e-05 8.326140843304e+00
1.116250000000e+03 1.627024821015e-02 5.557838253559e-05 8.328981443460e+00
1.116500000000e+03 1.588931864632e-02 5.720810580884e-05 8.330342273146e+00
1.116750000000e+03 1.560970154378e-02 5.866104098701e-05 8.330222975545e+00
1.117000000000e+03 1.542942539334e-02 5.992751711950e-05 8.328625258766e+00
1.117250000000e+03 1.534515333018e-02 6.100004198489e-05 8.325552845675e+00
1.117500000000e+03 1.535228871690e-02 6.187345081557e-05 8.321011419673e+00
1.117750000000e+03 1.544509982163e-02 6.254503057285e-05 8.315008567719e+00
1.118000000000e+03 1.561685821938e-02 6.301462487859e-05 8.307553721830e+00
1.118250000000e+03 1.585998811727e-02 6.328467416264e-05 8.298658100369e+00
1.118500000000e+03 1.616622134709e-02 6.336021195619e-05 8.288334650010e+00
1.118750000000e+03 1.652675519444e-02 6.324881717976e-05 8.276597989274e+00
1.119000000000e+03 1.693240857936e-02 6.296052038249e-05 8.263464354275e+00
1.119250000000e+03 1.737377407488e-02 6.250766520813e-05 8.248951546914e+00
1.119500000000e+03 1.784136284292e-02 6.190473571058e-05 8.233078885980e+00
1.119750000000e+03 1.832574031766e-02 6.116813299312e-05 8.215867160749e+00
1.120000000000e+03 1.881765130294e-02 6.031591042382e-05 8.197338587111e+00
1.120250000000e+03 1.930813342397e-02 5.936747705135e-05 8.177516765590e+00
1.120500000000e+03 1.978861811964e-02 5.834333469559e-05 8.156426641124e+00
1.120750000000e+03 2.025101975186e-02 5.726481829865e-05 8.134094462816e+00
1.121000000000e+03 2.068781211338e-02 5.615377533122e-05 8.110547744130e+00
1.121250000000e+03 2.109209346692e-02 5.503221126815e-05 8.085815221588e+00
1.121500000000e+03 2.145763937140e-02 5.392204025456e-05 8.059926812288e+00
1.121750000000e+03 2.177894587781e-02 5.284482765516e-05 8.032913567025e+00
1.122000000000e+03 2.205126074662e-02 5.182154326239e-05 8.004807620895e+00
1.122250000000e+03 2.227060504582e-02 5.087230914658e-05 7.975642138377e+00
1.122500000000e+03 2.243378367169e-02 5.001620418613e-05 7.945451254275e+00
1.122750000000e+03 2.253838743916e-02 4.927108659861e-05 7.914270005600e+00
1.123000000000e+03 2.258278232381e-02 4.865343424040e-05 7.882134260682e+00
1.123250000000e+03 2.256609151359e-02 4.817819706765e-05 7.849080636640e+00
1.123500000000e+03 2.248816476127e-02 4.785867004928e-05 7.815146413948e+00
1.123750000000e+03 2.234953991443e-02 4.770636804460e-05 7.780369440294e+00
1.124000000000e+03 2.215139554431e-02 4.773095563429e-05 7.744788026874e+00
1.124250000000e+03 2.189549404694e-02 4.794014698248e-05 7.708440841241e+00
1.124500000000e+03 2.158411997396e-02 4.833963360568e-05 7.671366789950e+00
1.124750000000e+03 2.122001364703e-02 4.893303030332e-05 7.633604895115e+00
1.125000000000e+03 2.080630048417e-02 4.972186998106e-05 7.595194170505e+00
1.125250000000e+03 2.034642244530e-02 5.070543997968e-05 7.556173486744e+00
1.125500000000e+03 1.984406967082e-02 5.188082395019e-05 7.516581441361e+00
1.125750000000e+03 1.930311888330e-02 5.324291578465e-05 7.476456219031e+00
1.126000000000e+03 1.872757681789e-02 5.478442631818e-05 7.435835460140e+00
1.126250000000e+03 1.812153408671e-02 5.649592206963e-05 7.394756122273e+00
1.126500000000e+03 1.748912816050e-02 5.836589539315e-05 7.353254349631e+00
1.126750000000e+03 1.683451736727e-02 6.038088610535e-05 7.311365346271e+00
1.127000000000e+03 1.616186582532e-02 6.252556801856e-05 7.269123249727e+00
1.127250000000e+03 1.547533770244e-02 6.478285984166e-05 7.226561015655e+00
1.127500000000e+03 1.477909988655e-02 6.713417882998e-05 7.183710310147e+00
1.127750000000e+03 1.407733029589e-02 6.955963432531e-05 7.140601405969e+00
1.128000000000e+03 1.337422925435e-02 7.203824339355e-05 7.097263093390e+00
1.128250000000e+03 1.267403048190e-02 7.454816640118e-05 7.053722598591e+00
1.128500000000e+03 1.198100894948e-02 7.706695722781e-05 7.010005515731e+00
1.128750000000e+03 1.129948117071e-02 7.957183315643e-05 6.966135745895e+00
1.129000000000e+03 1.063379672139e-02 8.203993927991e-05 6.922135453053e+00
1.129250000000e+03 9.988317735768e-03 8.444860145138e-05 6.878025029841e+00
1.129500000000e+03 9.367385154921e-03 8.677560522907e-05 6.833823075892e+00
1.129750000000e+03 8.775272128867e-03 8.899944888555e-05 6.789546391775e+00
1.130000000000e+03 8.216122837512e-03 9.109958622833e-05 6.745209978798e+00
1.130250000000e+03 7.693882127749e-03 9.305665466089e-05 6.700827060131e+00
1.130500000000e+03 7.212214053905e-03 9.485269700069e-05 6.656409104617e+00
1.130750000000e+03 6.774416690841e-03 9.647136381408e-05 6.611965867929e+00
1.131000000000e+03 6.383335916530e-03 9.789810105659e-05 6.567505444654e+00
1.131250000000e+03 6.041280730502e-03 9.912032715509e-05 6.523034322976e+00
1.131500000000e+03 5.749949265526e-03 1.001275827301e-04 6.478557457607e+00
1.131750000000e+03 5.510365474429e-03 1.009116826177e-04 6.434078343170e+00
1.132000000000e+03 5.322832326290e-03 1.014668308054e-04 6.389599093114e+00
1.132250000000e+03 5.186906781191e-03 1.017896977316e-04 6.345120530727e+00
1.132500000000e+03 5.101394342682e-03 1.018795114859e-04 6.300642271935e+00
1.132750000000e+03 5.064369780938e-03 1.017381154355e-04 6.256162821459e+00
1.133000000000e+03 5.073218829042e-03 1.013699629717e-04 6.211679656887e+00
1.133250000000e+03 5.124704648859e-03 1.007820935147e-04 6.167189323219e+00
1.133500000000e+03 5.215052219421e-03 9.998407269618e-05 6.122687513203e+00
1.133750000000e+03 5.340050794350e-03 9.898788419546e-05 6.078169151091e+00
1.134000000000e+03 5.495168579019e-03 9.780777704399e-05 6.033628471562e+00
1.134250000000e+03 5.675674464362e-03 9.646006862693e-05 5.989059085817e+00
1.134500000000e+03 5.876763648197e-03 9.496290087341e-05 5.944454048215e+00
1.134750000000e+03 6.093680993945e-03 9.333594378746e-05 5.899805916047e+00
1.135000000000e+03 6.321837645564e-03 9.160007537468e-05 5.855106795976e+00
1.135250000000e+03 6.556917367659e-03 8.977707585237e-05 5.810348391579e+00
1.135500000000e+03 6.794969085592e-03 8.788919279107e-05 5.765522039605e+00
1.135750000000e+03 7.032483161625e-03 8.595874970393e-05 5.720618745005e+00
1.136000000000e+03 7.266450610566e-03 8.400777891843e-05 5.675629204696e+00
1.136250000000e+03 7.494403939929e-03 8.205761766836e-05 5.630543833090e+00
1.136500000000e+03 7.714440284659e-03 8.012853733780e-05 5.585352782099e+00
1.136750000000e+03 7.925228108045e-03 7.823939003729e-05 5.540045958662e+00
1.137000000000e+03 8.125998043979e-03 7.640732379408e-05 5.494613043897e+00
1.137250000000e+03 8.316522165948e-03 7.464746205232e-05 5.449043507932e+00
1.137500000000e+03 8.497081206725e-03 7.297270116777e-05 5.403326630143e+00
1.137750000000e+03 8.668423073061e-03 7.139357886499e-05 5.357451520204e+00
1.138000000000e+03 8.831716174073e-03 6.991815106414e-05 5.311407140238e+00
1.138250000000e+03 8.988496333766e-03 6.855194088329e-05 5.265182333384e+00
1.138500000000e+03 9.140612134361e-03 6.729793343468e-05 5.218765854522e+00
1.138750000000e+03 9.290168503380e-03 6.615662718606e-05 5.172146406597e+00
1.139000000000e+03 9.439468441444e-03 6.512614096074e-05 5.125312681684e+00
1.139250000000e+03 9.590956282315e-03 6.420235768353e-05 5.078253407323e+00
1.139500000000e+03 9.747159620886e-03 6.337910325352e-05 5.030957397496e+00
1.139750000000e+03 9.910632773602e-03 6.264835560019e-05 4.983413608881e+00
1.140000000000e+03 1.008390061194e-02 6.200047659718e-05 4.935611202795e+00
1.140250000000e+03 1.026940241942e-02 6.142446403229e-05 4.887539609614e+00
1.140500000000e+03 1.046943759423e-02 6.090821314012e-05 4.839188600595e+00
1.140750000000e+03 1.068611165221e-02 6.043878679760e-05 4.790548360076e+00
1.141000000000e+03 1.092128485617e-02 6.000268619219e-05 4.741609565461e+00
1.141250000000e+03 1.117652284239e-02 5.958612098958e-05 4.692363466000e+00
1.141500000000e+03 1.145305117491e-02 5.917527329793e-05 4.642801969141e+00
1.141750000000e+03 1.175171421974e-02 5.875655471677e-05 4.592917726430e+00
1.142000000000e+03 1.207293979305e-02 5.831685235683e-05 4.542704221514e+00
1.142250000000e+03 1.241671030619e-02 5.784376411377e-05 4.492155863568e+00
1.142500000000e+03 1.278254163338e-02 5.732581087456e-05 4.441268078941e+00
1.142750000000e+03 1.316947054397e-02 5.675264150909e-05 4.390037404349e+00
1.143000000000e+03 1.357605037692e-02 5.611521772733e-05 4.338461584363e+00
1.143250000000e+03 1.400035645132e-02 5.540597529416e-05 4.286539665683e+00
1.143500000000e+03 1.444000007867e-02 5.461896533973e-05 4.234272094051e+00
1.143750000000e+03 1.489215172840e-02 5.374997002644e-05 4.181660808727e+00
1.144000000000e+03 1.535357102694e-02 5.279659398094e-05 4.128709339835e+00
1.144250000000e+03 1.582064455111e-02 5.175832578524e-05 4.075422901536e+00
1.144500000000e+03 1.628942971411e-02 5.063656791038e-05 4.021808483525e+00
1.144750000000e+03 1.675570198693e-02 4.943463626736e-05 3.967874943427e+00
1.145000000000e+03 1.721500672552e-02 4.815773381345e-05 3.913633093247e+00
1.145250000000e+03 1.766271320295e-02 4.681287606367e-05 3.859095782675e+00
1.145500000000e+03 1.809406849662e-02 4.540879123838e-05 3.804277980736e+00
1.145750000000e+03 1.850425294394e-02 4.395578525213e-05 3.749196849750e+00
1.146000000000e+03 1.888843515951e-02 4.246557476778e-05 3.693871814047e+00
1.146250000000e+03 1.924182527949e-02 4.095108912308e-05 3.638324624074e+00
1.146500000000e+03 1.955972897084e-02 3.942624321926e-05 3.582579410208e+00
1.146750000000e+03 1.983759968938e-02 3.790569303622e-05 3.526662730198e+00
1.147000000000e+03 2.007109067964e-02 3.640456809517e-05 3.470603607132e+00
1.147250000000e+03 2.025610748855e-02 3.493818918143e-05 3.414433555722e+00
1.147500000000e+03 2.038885964982e-02 3.352178087959e-05 3.358186599871e+00
1.147750000000e+03 2.046591374973e-02 3.217018008664e-05 3.301899276023e+00
1.148000000000e+03 2.048424623530e-02 3.089754992430e-05 3.245610626032e+00
1.148250000000e+03 2.044129724210e-02 2.971710341973e-05 3.189362174531e+00
1.148500000000e+03 2.033502396209e-02 2.864084245383e-05 3.133197894117e+00
1.148750000000e+03 2.016395351846e-02 2.767931925948e-05 3.077164154010e+00
1.149000000000e+03 1.992723397953e-02 2.684142266271e-05 3.021309655090e+00
1.149250000000e+03 1.962468235924e-02 2.613419498468e-05 2.965685348204e+00
1.149500000000e+03 1.925682785195e-02 2.556268367551e-05 2.910344336662e+00
1.149750000000e+03 1.882494906900e-02 2.512982597855e-05 2.855341763172e+00
1.150000000000e+03 1.833110296076e-02 2.483637374090e-05 2.800734679819e+00
1.150250000000e+03 1.777814363669e-02 2.468085608059e-05 2.746581902048e+00
1.150500000000e+03 1.716973032681e-02 2.465957899572e-05 2.692943847097e+00
1.150750000000e+03 1.651032163821e-02 2.476666414764e-05 2.639882356386e+00
1.151000000000e+03 1.580515593555e-02 2.499412406512e-05 2.587460503219e+00
1.151250000000e+03 1.506021679116e-02 2.533197015206e-05 2.535742386218e+00
1.151500000000e+03 1.428218244878e-02 2.576835590695e-05 2.484792909605e+00
1.151750000000e+03 1.347836102420e-02 2.628974567928e-05 2.434677551345e+00
1.152000000000e+03 1.265660979209e-02 2.688111352075e-05 2.385462120721e+00
1.152250000000e+03 1.182524120706e-02 2.752616384447e-05 2.337212506748e+00
1.152500000000e+03 1.099291570962e-02 2.820757489522e-05 2.289994419491e+00
1.152750000000e+03 1.016852498463e-02 2.890725509649e-05 2.243873125500e+00
1.153000000000e+03 9.361064832506e-03 2.960662025903e-05 2.198913180593e+00
1.153250000000e+03 8.579503269686e-03 3.028687439954e-05 2.155178160543e+00
1.153500000000e+03 7.832643179613e-03 3.092930363804e-05 2.112730393673e+00
1.153750000000e+03 7.128984882738e-03 3.151556904482e-05 2.071630695644e+00
1.154000000000e+03 6.476588780550e-03 3.202800434185e-05 2.031938110436e+00
1.154250000000e+03 5.882942544728e-03 3.244990659676e-05 1.993709658219e+00
1.154500000000e+03 5.354834357729e-03 3.276582077319e-05 1.957000092697e+00
1.154750000000e+03 4.898234524477e-03 3.296181258441e-05 1.921861670288e+00
1.155000000000e+03 4.518188216110e-03 3.302572413930e-05 1.888343931560e+00
1.155250000000e+03 4.218720612099e-03 3.294741044463e-05 1.856493497842e+00
1.155500000000e+03 4.002756489896e-03 3.271894864279e-05 1.826353882987e+00
1.155750000000e+03 3.872055552753e-03 3.233481866699e-05 1.797965322491e+00
1.156000000000e+03 3.827164503465e-03 3.179205110901e-05 1.771364619921e+00
1.156250000000e+03 3.867387112984e-03 3.109033578380e-05 1.746585012086e+00
1.156500000000e+03 3.990772281247e-03 3.023209358682e-05 1.723656052771e+00
1.156750000000e+03 4.194121020792e-03 2.922251193174e-05 1.702603515812e+00
1.157000000000e+03 4.473012248107e-03 2.806947725581e-05 1.683449317441e+00
1.157250000000e+03 4.821846709194e-03 2.678352828339e-05 1.666211457841e+00
1.157500000000e+03 5.233909472941e-03 2.537778273221e-05 1.650903981948e+00
1.157750000000e+03 5.701450111235e-03 2.386775592550e-05 1.637536959303e+00
1.158000000000e+03 6.215778692684e-03 2.227113985748e-05 1.626116482182e+00
1.158250000000e+03 6.767377932783e-03 2.060756965269e-05 1.616644682153e+00
1.158500000000e+03 7.346029586678e-03 1.889834636915e-05 1.609119764234e+00
1.158750000000e+03 7.940952433082e-03 1.716613115091e-05 1.603536057748e+00
1.159000000000e+03 8.540951960141e-03 1.543461280759e-05 1.599884083784e+00
1.159250000000e+03 9.134578084272e-03 1.372815885434e-05 1.598150637909e+00
1.159500000000e+03 9.710290046998e-03 1.207145519092e-05 1.598318887723e+00
1.159750000000e+03 1.025662384959e-02 1.048914362728e-05 1.600368483412e+00
1.160000000000e+03 1.076236231084e-02 9.005461273054e-06 1.604275681221e+00
1.160250000000e+03 1.121670358435e-02 7.643888507797e-06 1.610013478087e+00
1.160500000000e+03 1.160942438767e-02 6.426814782856e-06 1.617551755812e+00
1.160750000000e+03 1.193103735199e-02 5.375223001591e-06 1.626857434215e+00
1.161000000000e+03 1.217293845442e-02 4.508399982145e-06 1.637894631195e+00
1.161250000000e+03 1.232754097726e-02 3.843677467419e-06 1.650624828515e+00
1.161500000000e+03 1.238839573725e-02 3.396202699929e-06 1.665007041971e+00
1.161750000000e+03 1.235029267641e-02 3.178745411808e-06 1.680997994531e+00
1.162000000000e+03 1.220934436167e-02 3.201538669367e-06 1.698552291125e+00
1.162250000000e+03 1.196304770330e-02 3.472156646145e-06 1.717622594427e+00
1.162500000000e+03 1.161032449458e-02 3.995428882991e-06 1.738159800031e+00
1.162750000000e+03 1.115153877535e-02 4.773390060664e-06 1.760113211136e+00
1.163000000000e+03 1.058849159443e-02 5.805265090614e-06 1.783430712064e+00
1.163250000000e+03 9.924393169879e-03 7.087488602814e-06 1.808058939924e+00
1.163500000000e+03 9.163813197900e-03 8.613755992981e-06 1.833943455748e+00
1.163750000000e+03 8.312610465226e-03 1.037510668694e-05 1.861028914278e+00
1.164000000000e+03 7.377843185191e-03 1.236003583294e-05 1.889259233424e+00
1.164250000000e+03 6.367662313994e-03 1.455463293326e-05 1.918577765001e+00
1.164500000000e+03 5.291189329324e-03 1.694274737535e-05 1.948927465886e+00
1.164750000000e+03 4.158381757771e-03 1.950617543697e-05 1.980251072664e+00
1.165000000000e+03 2.979888171127e-03 2.222486971737e-05 2.012491278965e+00
1.165250000000e+03 1.766895911924e-03 2.507716703656e-05 2.045590917538e+00
1.165500000000e+03 5.309737624420e-04 2.804003318146e-05 2.079493147011e+00
1.165750000000e+03 -7.160870664950e-04 3.108932034768e-05 2.114141644920e+00
1.166000000000e+03 -1.962431825922e-03 3.420003668445e-05 2.149480805942e+00
1.166250000000e+03 -3.196298164440e-03 3.734662403218e-05 2.185455945843e+00
1.166500000000e+03 -4.406166433371e-03 4.050323986210e-05 2.222013511001e+00
1.166750000000e+03 -5.580903081510e-03 4.364404129750e-05 2.259101291500e+00
1.167000000000e+03 -6.709894666375e-03 4.674346819339e-05 2.296668637197e+00
1.167250000000e+03 -7.783171134449e-03 4.977652075391e-05 2.334666674591e+00
1.167500000000e+03 -8.791517226651e-03 5.271902942539e-05 2.373048521954e+00
1.167750000000e+03 -9.726570418118e-03 5.554791008089e-05 2.411769500977e+00
1.168000000000e+03 -1.058090549970e-02 5.824141553981e-05 2.450787340496e+00
1.168250000000e+03 -1.134810438122e-02 6.077935847301e-05 2.490062370984e+00
1.168500000000e+03 -1.202281160108e-02 6.314331545199e-05 2.529557704612e+00
1.168750000000e+03 -1.260077493578e-02 6.531681303404e-05 2.569239399467e+00
1.169000000000e+03 -1.307887165305e-02 6.728548678664e-05 2.609076602859e+00
1.169250000000e+03 -1.345512047426e-02 6.903721501367e-05 2.649041672548e+00
1.169500000000e+03 -1.372867981007e-02 7.056222404150e-05 2.689110271342e+00
1.169750000000e+03 -1.389983278700e-02 7.185316604097e-05 2.729261434220e+00
1.170000000000e+03 -1.396995991958e-02 7.290516652181e-05 2.769477605519e+00
1.170250000000e+03 -1.394149961632e-02 7.371583453672e-05 2.809744644186e+00
1.170500000000e+03 -1.381789827969e-02 7.428525817604e-05 2.850051798078e+00
1.170750000000e+03 -1.360354953965e-02 7.461595736452e-05 2.890391644868e+00
1.171000000000e+03 -1.330372512914e-02 7.471282230312e-05 2.930760002703e+00
1.171250000000e+03 -1.292449641194e-02 7.458301565197e-05 2.971155808944e+00
1.171500000000e+03 -1.247264936126e-02 7.423584512176e-05 3.011580971647e+00
1.171750000000e+03 -1.195559241215e-02 7.368262193116e-05 3.052040193663e+00
1.172000000000e+03 -1.138125854341e-02 7.293649637702e-05 3.092540772804e+00
1.172250000000e+03 -1.075800391214e-02 7.201227774126e-05 3.133092382855e+00
1.172500000000e+03 -1.009450218139e-02 7.092623802157e-05 3.173706836203e+00
1.172750000000e+03 -9.399636603793e-03 6.969590758571e-05 3.214397833143e+00
1.173000000000e+03 -8.682392065446e-03 6.833986094767e-05 3.255180703272e+00
1.173250000000e+03 -7.951746330938e-03 6.687748460343e-05 3.296072139932e+00
1.173500000000e+03 -7.216562840178e-03 6.532877405915e-05 3.337089932825e+00
1.173750000000e+03 -6.485487493830e-03 6.371411421260e-05 3.378252704581e+00
1.174000000000e+03 -5.766848593104e-03 6.205406713949e-05 3.419579650973e+00
1.174250000000e+03 -5.068563022276e-03 6.036916972788e-05 3.461090291128e+00
1.174500000000e+03 -4.398048917028e-03 5.867973831658e-05 3.502804228297e+00
1.174750000000e+03 -3.762147591562e-03 5.700568860609e-05 3.544740926898e+00
1.175000000000e+03 -3.167053913933e-03 5.536636760339e-05 3.586919503755e+00
1.175250000000e+03 -2.618257620912e-03 5.378039900436e-05 3.629358538564e+00
1.175500000000e+03 -2.120495458755e-03 5.226554357854e-05 3.672075902381e+00
1.175750000000e+03 -1.677716023923e-03 5.083857381122e-05 3.715088608180e+00
1.176000000000e+03 -1.293055993360e-03 4.951516107660e-05 3.758412678858e+00
1.176250000000e+03 -9.688296199739e-04 4.830977862452e-05 3.802063038418e+00
1.176500000000e+03 -7.065301550675e-04 4.723561449285e-05 3.846053420474e+00
1.176750000000e+03 -5.068436162052e-04 4.630449540585e-05 3.890396298243e+00
1.177000000000e+03 -3.696740372711e-04 4.552682301656e-05 3.935102830905e+00
1.177250000000e+03 -2.941793692427e-04 4.491151692074e-05 3.980182828721e+00
1.177500000000e+03 -2.788175557597e-04 4.446597050226e-05 4.025644732817e+00
1.177750000000e+03 -3.214007156226e-04 4.419601303945e-05 4.071495610300e+00
1.178000000000e+03 -4.191575557317e-04 4.410587765330e-05 4.117741161967e+00
1.178250000000e+03 -5.688006722154e-04 4.419817008988e-05 4.164385741601e+00
1.178500000000e+03 -7.665996730959e-04 4.447385696166e-05 4.211432385750e+00
1.178750000000e+03 -1.008455931152e-03 4.493226205265e-05 4.258882851479e+00
1.179000000000e+03 -1.289979781515e-03 4.557106409286e-05 4.306737661841e+00
1.179250000000e+03 -1.606567842192e-03 4.638630666542e-05 4.354996157772e+00
1.179500000000e+03 -1.953477486093e-03 4.737241345337e-05 4.403656553185e+00
1.179750000000e+03 -2.325900742739e-03 4.852222190294e-05 4.452715996129e+00
1.180000000000e+03 -2.719031927551e-03 4.982702114048e-05 4.502170629916e+00
1.180250000000e+03 -3.128132074662e-03 5.127660757923e-05 4.552015658011e+00
1.180500000000e+03 -3.548586527072e-03 5.285935237184e-05 4.602245408494e+00
1.180750000000e+03 -3.975957218885e-03 5.456228547657e-05 4.652853400376e+00
1.181000000000e+03 -4.406025863397e-03 5.637118929819e-05 4.703832406027e+00
1.181250000000e+03 -4.834831866023e-03 5.827071341591e-05 4.755174515360e+00
1.181500000000e+03 -5.258701864119e-03 6.024450136152e-05 4.806871196715e+00
1.181750000000e+03 -5.674271717544e-03 6.227532957795e-05 4.858913354781e+00
1.182000000000e+03 -6.078502251167e-03 6.434525442331e-05 4.911291387432e+00
1.182250000000e+03 -6.468686369733e-03 6.643581246679e-05 4.963995235272e+00
1.182500000000e+03 -6.842451453933e-03 6.852818624656e-05 5.017014430342e+00
1.182750000000e+03 -7.197755152693e-03 7.060337843900e-05 5.070338138152e+00
1.183000000000e+03 -7.532876811069e-03 7.264242000854e-05 5.123955196639e+00
1.183250000000e+03 -7.846403616609e-03 7.462657557089e-05 5.177854145543e+00
1.183500000000e+03 -8.137214810503e-03 7.653755445472e-05 5.232023255234e+00
1.183750000000e+03 -8.404462293452e-03 7.835772009882e-05 5.286450543712e+00
1.184000000000e+03 -8.647550578630e-03 8.007030099683e-05 5.341123792263e+00
1.184250000000e+03 -8.866115530646e-03 8.165959651071e-05 5.396030550970e+00
1.184500000000e+03 -9.060003640743e-03 8.311117710286e-05 5.451158137900e+00
1.184750000000e+03 -9.229251889383e-03 8.441207526863e-05 5.506493634203e+00
1.185000000000e+03 -9.374069609484e-03 8.555096434928e-05 5.562023868556e+00
1.185250000000e+03 -9.494821619268e-03 8.651832197576e-05 5.617735399470e+00
1.185500000000e+03 -9.592014734721e-03 8.730658857301e-05 5.673614487631e+00
1.185750000000e+03 -9.666285863884e-03 8.791024650606e-05 5.729647066395e+00
1.186000000000e+03 -9.718394132815e-03 8.832596741257e-05 5.785818703760e+00
1.186250000000e+03 -9.749214086760e-03 8.855268763258e-05 5.842114563495e+00
1.186500000000e+03 -9.759732988877e-03 8.859165846917e-05 5.898519359640e+00
1.186750000000e+03 -9.751049283849e-03 8.844647180881e-05 5.955017310680e+00
1.187000000000e+03 -9.724372587554e-03 8.812305836450e-05 6.011592091524e+00
1.187250000000e+03 -9.681026296194e-03 8.762966036244e-05 6.068226783846e+00
1.187500000000e+03 -9.622449816672e-03 8.697677201130e-05 6.124903828144e+00
1.187750000000e+03 -9.550200627666e-03 8.617704926472e-05 6.181604977024e+00
1.188000000000e+03 -9.465957976959e-03 8.524520071368e-05 6.238311250199e+00
1.188250000000e+03 -9.371523897395e-03 8.419782087676e-05 6.295002894253e+00
1.188500000000e+03 -9.268822847791e-03 8.305322740162e-05 6.351659346477e+00
1.188750000000e+03 -9.159901494472e-03 8.183126261763e-05 6.408259203758e+00
1.189000000000e+03 -9.046924426364e-03 8.055306949753e-05 6.464780198335e+00
1.189250000000e+03 -8.932168617569e-03 7.924083900906e-05 6.521199180059e+00
1.189500000000e+03 -8.818014611635e-03 7.791754815567e-05 6.577492105901e+00
1.189750000000e+03 -8.706936792356e-03 7.660667034509e-05 6.633634037632e+00
1.190000000000e+03 -8.601489612529e-03 7.533186760234e-05 6.689599147130e+00
1.190250000000e+03 -8.504292434683e-03 7.411670412655e-05 6.745360729889e+00
1.190500000000e+03 -8.418011592608e-03 7.298434513661e-05 6.800891225851e+00
1.190750000000e+03 -8.345341367408e-03 7.195721133726e-05 6.856162249130e+00
1.191000000000e+03 -8.288982467526e-03 7.105668077742e-05 6.911144624247e+00
1.191250000000e+03 -8.251619220544e-03 7.030280131443e-05 6.965808428246e+00
1.191500000000e+03 -8.235895724008e-03 6.971399538996e-05 7.020123041754e+00
1.191750000000e+03 -8.244390756204e-03 6.930676745068e-05 7.074057201924e+00
1.192000000000e+03 -8.279591745514e-03 6.909548947651e-05 7.127579063976e+00
1.192250000000e+03 -8.343868547351e-03 6.909217320519e-05 7.180656262884e+00
1.192500000000e+03 -8.439445943459e-03 6.930627594326e-05 7.233255982448e+00
1.192750000000e+03 -8.568377051722e-03 6.974453897057e-05 7.285345022607e+00
1.193000000000e+03 -8.732515247876e-03 7.041086015444e-05 7.336889872974e+00
1.193250000000e+03 -8.933487894131e-03 7.130623074150e-05 7.387856783083e+00
1.193500000000e+03 -9.172668506299e-03 7.242869136692e-05 7.438211837638e+00
1.193750000000e+03 -9.451151577637e-03 7.377332375716e-05 7.487921027410e+00
1.194000000000e+03 -9.769725696373e-03 7.533229467516e-05 7.536950324155e+00
1.194250000000e+03 -1.012885025137e-02 7.709494780853e-05 7.585265750549e+00
1.194500000000e+03 -1.052863087135e-02 7.904793005517e-05 7.632833453013e+00
1.194750000000e+03 -1.096879827428e-02 8.117536163985e-05 7.679619771042e+00
1.195000000000e+03 -1.144868919239e-02 8.345899593937e-05 7.725591305362e+00
1.195250000000e+03 -1.196722823277e-02 8.587849024413e-05 7.770714987179e+00
1.195500000000e+03 -1.252291459055e-02 8.841170072571e-05 7.814958144167e+00
1.195750000000e+03 -1.311381148435e-02 9.103493827442e-05 7.858288566884e+00
1.196000000000e+03 -1.373754079615e-02 9.372326936374e-05 7.900674573120e+00
1.196250000000e+03 -1.439128095997e-02 9.645084798460e-05 7.942085073903e+00
1.196500000000e+03 -1.507177174545e-02 9.919125652674e-05 7.982489636929e+00
1.196750000000e+03 -1.577532419862e-02 1.019178487319e-04 8.021858550515e+00
1.197000000000e+03 -1.649783669620e-02 1.046040919215e-04 8.060162887480e+00
1.197250000000e+03 -1.723481808860e-02 1.072239075419e-04 8.097374567520e+00
1.197500000000e+03 -1.798141643991e-02 1.097519982026e-04 8.133466421086e+00
1.197750000000e+03 -1.873245541198e-02 1.121641629963e-04 8.168412251055e+00
1.198000000000e+03 -1.948247689725e-02 1.144375950907e-04 8.202186893674e+00
1.198250000000e+03 -2.022578971007e-02 1.165511565393e-04 8.234766279556e+00
1.198500000000e+03 -2.095652463903e-02 1.184855992590e-04 8.266127491971e+00
1.198750000000e+03 -2.166869476812e-02 1.202238321332e-04 8.296248822914e+00
1.199000000000e+03 -2.235626057800e-02 1.217511278050e-04 8.325109828056e+00
1.199250000000e+03 -2.301319882840e-02 1.230552171846e-04 8.352691376883e+00
1.199500000000e+03 -2.363357452247e-02 1.241264273810e-04 8.378975700453e+00
1.199750000000e+03 -2.421161553959e-02 1.249577727460e-04 8.403946434119e+00
1.200000000000e+03 -2.474178703269e-02 1.255450043297e-04 8.427588655188e+00
1.200250000000e+03 -2.521886733856e-02 1.258866392060e-04 8.449888915251e+00
1.200500000000e+03 -2.563802061767e-02 1.259839409237e-04 8.470835266016e+00
1.200750000000e+03 -2.599486899735e-02 1.258408661626e-04 8.490417278512e+00
1.201000000000e+03 -2.628555882599e-02 1.254639820931e-04 8.508626055326e+00
1.201250000000e+03 -2.650682422579e-02 1.248623715854e-04 8.525454234922e+00
1.201500000000e+03 -2.665604215345e-02 1.240474898416e-04 8.540895988776e+00
1.201750000000e+03 -2.673128253801e-02 1.230330034087e-04 8.554947009973e+00
1.202000000000e+03 -2.673134880643e-02 1.218345927957e-04 8.567604494335e+00
1.202250000000e+03 -2.665580937952e-02 1.204697451588e-04 8.578867113920e+00
1.202500000000e+03 -2.650502087791e-02 1.189575312407e-04 8.588734982327e+00
1.202750000000e+03 -2.628013943729e-02 1.173183588686e-04 8.597209613622e+00
1.203000000000e+03 -2.598312222384e-02 1.155737280687e-04 8.604293874153e+00
1.203250000000e+03 -2.561671687448e-02 1.137459530144e-04 8.609991928952e+00
1.203500000000e+03 -2.518444160158e-02 1.118578517599e-04 8.614309181756e+00
1.203750000000e+03 -2.469055277415e-02 1.099324589139e-04 8.617252211538e+00
1.204000000000e+03 -2.414000193850e-02 1.079927547026e-04 8.618828705501e+00
1.204250000000e+03 -2.353838362029e-02 1.060614064811e-04 8.619047387982e+00
1.204500000000e+03 -2.289187145194e-02 1.041604809815e-04 8.617917949038e+00
1.204750000000e+03 -2.220714560091e-02 1.023111405485e-04 8.615450971197e+00
1.205000000000e+03 -2.149131131556e-02 1.005333755793e-04 8.611657856054e+00
1.205250000000e+03 -2.075180919044e-02 9.884575387381e-05 8.606550752588e+00
1.205500000000e+03 -1.999631993210e-02 9.726518746131e-05 8.600142484897e+00
1.205750000000e+03 -1.923266274536e-02 9.580671557222e-05 8.592446483960e+00
1.206000000000e+03 -1.846869020152e-02 9.448331286419e-05 8.583476722531e+00
1.206250000000e+03 -1.771218121844e-02 9.330572866853e-05 8.573247651090e+00
1.206500000000e+03 -1.697073278424e-02 9.228235443867e-05 8.561774139942e+00
1.206750000000e+03 -1.625165286186e-02 9.141912613678e-05 8.549071425451e+00
1.207000000000e+03 -1.556185579037e-02 9.071946213524e-05 8.535155058241e+00
1.207250000000e+03 -1.490776200592e-02 9.018424383886e-05 8.520040859356e+00
1.207500000000e+03 -1.429520336787e-02 8.981182490583e-05 8.503744877148e+00
1.207750000000e+03 -1.372933627419e-02 8.959807161019e-05 8.486283351762e+00
1.208000000000e+03 -1.321456364867e-02 8.953644970983e-05 8.467672681396e+00
1.208250000000e+03 -1.275446718869e-02 8.961815651867e-05 8.447929392371e+00
1.208500000000e+03 -1.235175217894e-02 8.983229018755e-05 8.427070114504e+00
1.208750000000e+03 -1.200820451011e-02 9.016603269629e-05 8.405111556747e+00
1.209000000000e+03 -1.172466245370e-02 9.060486779336e-05 8.382070487345e+00
1.209250000000e+03 -1.150100325673e-02 9.113282615139e-05 8.357963715864e+00
1.209500000000e+03 -1.133614471338e-02 9.173274837146e-05 8.332808075774e+00
1.209750000000e+03 -1.122806324783e-02 9.238656731980e-05 8.306620410484e+00
1.210000000000e+03 -1.117382698464e-02 9.307559829039e-05 8.279417558617e+00
1.210250000000e+03 -1.116964484434e-02 9.378083066797e-05 8.251216341663e+00
1.210500000000e+03 -1.121093018222e-02 9.448320903049e-05 8.222033551672e+00
1.210750000000e+03 -1.129237867459e-02 9.516398179155e-05 8.191885940455e+00
1.211000000000e+03 -1.140805857889e-02 9.580498599648e-05 8.160790208261e+00
1.211250000000e+03 -1.155151275696e-02 9.638886626928e-05 8.128762994517e+00
1.211500000000e+03 -1.171587010350e-02 9.689934251048e-05 8.095820868578e+00
1.211750000000e+03 -1.189396495472e-02 9.732145110392e-05 8.061980322827e+00
1.212000000000e+03 -1.207846160203e-02 9.764175245625e-05 8.027257764866e+00
1.212250000000e+03 -1.226198257040e-02 9.784851231412e-05 7.991669513199e+00
1.212500000000e+03 -1.243723755616e-02 9.793186127136e-05 7.955231793561e+00
1.212750000000e+03 -1.259715094543e-02 9.788394559723e-05 7.917960738338e+00
1.213000000000e+03 -1.273498528699e-02 9.769889793282e-05 7.879872385711e+00
1.213250000000e+03 -1.284445838812e-02 9.737299222856e-05 7.840982683221e+00
1.213500000000e+03 -1.291985157531e-02 9.690466866558e-05 7.801307494007e+00
1.213750000000e+03 -1.295610726164e-02 9.629450969284e-05 7.760862602526e+00
1.214000000000e+03 -1.294891348434e-02 9.554519872532e-05 7.719663727565e+00
1.214250000000e+03 -1.289477423906e-02 9.466145063231e-05 7.677726532622e+00
1.214500000000e+03 -1.279106395572e-02 9.364990982472e-05 7.635066643420e+00
1.214750000000e+03 -1.263606543623e-02 9.251901824336e-05 7.591699664314e+00
1.215000000000e+03 -1.242899063877e-02 9.127890967617e-05 7.547641196731e+00
1.215250000000e+03 -1.216998338892e-02 8.994120578054e-05 7.502906862711e+00
1.215500000000e+03 -1.186010539220e-02 8.851882069547e-05 7.457512324566e+00
1.215750000000e+03 -1.150130464287e-02 8.702576222649e-05 7.411473311042e+00
1.216000000000e+03 -1.109636893341e-02 8.547691874566e-05 7.364805638033e+00
1.216250000000e+03 -1.064886404556e-02 8.388783513413e-05 7.317525234995e+00
1.216500000000e+03 -1.016306028668e-02 8.227445356934e-05 7.269648165034e+00
1.216750000000e+03 -9.643847903295e-03 8.065291047540e-05 7.221190647302e+00
1.217000000000e+03 -9.096644134540e-03 7.903927938063e-05 7.172169077428e+00
1.217250000000e+03 -8.527294884371e-03 7.744934803208e-05 7.122600041864e+00
1.217500000000e+03 -7.941972228359e-03 7.589840202504e-05 7.072500332401e+00
1.217750000000e+03 -7.347070761722e-03 7.440100757466e-05 7.021886957047e+00
1.218000000000e+03 -6.749105455523e-03 7.297082316873e-05 6.970777142882e+00
1.218250000000e+03 -6.154612092009e-03 7.162042519468e-05 6.919188337765e+00
1.218500000000e+03 -5.570052667789e-03 7.036114902120e-05 6.867138207045e+00
1.218750000000e+03 -5.001727628859e-03 6.920297570503e-05 6.814644621044e+00
1.219000000000e+03 -4.455695463541e-03 6.815442241176e-05 6.761725640891e+00
1.219250000000e+03 -3.937701120566e-03 6.722246422772e-05 6.708399498398e+00
1.219500000000e+03 -3.453113927283e-03 6.641249431119e-05 6.654684567169e+00
1.219750000000e+03 -3.006875016325e-03 6.572828151646e-05 6.600599332137e+00
1.220000000000e+03 -2.603454552717e-03 6.517200043113e-05 6.546162351861e+00
1.220250000000e+03 -2.246818489675e-03 6.474426082981e-05 6.491392218782e+00
1.220500000000e+03 -1.940404681953e-03 6.444416696122e-05 6.436307511447e+00
1.220750000000e+03 -1.687107220917e-03 6.426940056903e-05 6.380926746861e+00
1.221000000000e+03 -1.489268558910e-03 6.421630429412e-05 6.325268330604e+00
1.221250000000e+03 -1.348678283158e-03 6.428006070561e-05 6.269350501279e+00
1.221500000000e+03 -1.266577940897e-03 6.445480632883e-05 6.213191277901e+00
1.221750000000e+03 -1.243670601091e-03 6.473376290955e-05 6.156808407578e+00
1.222000000000e+03 -1.280134016652e-03 6.510940473406e-05 6.100219309165e+00
1.222250000000e+03 -1.375637139341e-03 6.557362289844e-05 6.043441026083e+00
1.222500000000e+03 -1.529358393567e-03 6.611788580546e-05 5.986490174135e+00
1.222750000000e+03 -1.740006030389e-03 6.673339839217e-05 5.929382900184e+00
1.223000000000e+03 -2.005839247880e-03 6.741125208434e-05 5.872134840111e+00
1.223250000000e+03 -2.324689819063e-03 6.814255866713e-05 5.814761082336e+00
1.223500000000e+03 -2.693984849478e-03 6.891858505170e-05 5.757276141025e+00
1.223750000000e+03 -3.110769017444e-03 6.973085526280e-05 5.699693929408e+00
1.224000000000e+03 -3.571728329042e-03 7.057124162660e-05 5.642027746074e+00
1.224250000000e+03 -4.073213445315e-03 7.143201719803e-05 5.584290262659e+00
1.224500000000e+03 -4.611264526602e-03 7.230591527882e-05 5.526493522482e+00
1.224750000000e+03 -5.181637344661e-03 7.318615922591e-05 5.468648946714e+00
1.225000000000e+03 -5.779830049056e-03 7.406646491800e-05 5.410767344623e+00
1.225250000000e+03 -6.401112798611e-03 7.494103681716e-05 5.352858936078e+00
1.225500000000e+03 -7.040558256622e-03 7.580452193104e-05 5.294933377433e+00
1.225750000000e+03 -7.693075037060e-03 7.665196040021e-05 5.236999796908e+00
1.226000000000e+03 -8.353443501434e-03 7.747874881067e-05 5.179066836768e+00
1.226250000000e+03 -9.016353213425e-03 7.828057332629e-05 5.121142700763e+00
1.226500000000e+03 -9.676443324919e-03 7.905333862379e-05 5.063235209076e+00
1.226750000000e+03 -1.032834450535e-02 7.979309561248e-05 5.005351858358e+00
1.227000000000e+03 -1.096672285523e-02 8.049597184942e-05 4.947499887488e+00
1.227250000000e+03 -1.158632464303e-02 8.115810419504e-05 4.889686347351e+00
1.227500000000e+03 -1.218202229047e-02 8.177557945011e-05 4.831918175143e+00
1.227750000000e+03 -1.274886053618e-02 8.234438457705e-05 4.774202271687e+00
1.228000000000e+03 -1.328210188737e-02 8.286036748506e-05 4.716545582195e+00
1.228250000000e+03 -1.377727151751e-02 8.331921093138e-05 4.658955178305e+00
1.228500000000e+03 -1.423020061657e-02 8.371642051905e-05 4.601438341747e+00
1.228750000000e+03 -1.463706732377e-02 8.404732688183e-05 4.544002649072e+00
1.229000000000e+03 -1.499443538737e-02 8.430710389215e-05 4.486656054770e+00
1.229250000000e+03 -1.529928952434e-02 8.449080033437e-05 4.429406975009e+00
1.229500000000e+03 -1.554906754034e-02 8.459338641367e-05 4.372264367678e+00
1.229750000000e+03 -1.574168840769e-02 8.460981355360e-05 4.315237810590e+00
1.230000000000e+03 -1.587557655126e-02 8.453508700010e-05 4.258337576653e+00
1.230250000000e+03 -1.594968156307e-02 8.436434592554e-05 4.201574702257e+00
1.230500000000e+03 -1.596349405638e-02 8.409296038508e-05 4.144961053548e+00
1.230750000000e+03 -1.591705657447e-02 8.371662500145e-05 4.088509383067e+00
1.231000000000e+03 -1.581097082124e-02 8.323146326264e-05 4.032233382830e+00
1.231250000000e+03 -1.564639978555e-02 8.263413281798e-05 3.976147726334e+00
1.231500000000e+03 -1.542506641641e-02 8.192193394846e-05 3.920268105590e+00
1.231750000000e+03 -1.514924696467e-02 8.109291315583e-05 3.864611255865e+00
1.232000000000e+03 -1.482176092696e-02 8.014596609618e-05 3.809194974084e+00
1.232250000000e+03 -1.444595580545e-02 7.908093211831e-05 3.754038125113e+00
1.232500000000e+03 -1.402568716657e-02 7.789868060790e-05 3.699160638163e+00
1.232750000000e+03 -1.356529473128e-02 7.660118943309e-05 3.644583494094e+00
1.233000000000e+03 -1.306957218860e-02 7.519160792330e-05 3.590328699789e+00
1.233250000000e+03 -1.254373308520e-02 7.367430869093e-05 3.536419254403e+00
1.233500000000e+03 -1.199337048393e-02 7.205491970130e-05 3.482879103329e+00
1.233750000000e+03 -1.142441115456e-02 7.034034371792e-05 3.429733082136e+00
1.234000000000e+03 -1.084306494878e-02 6.853875920959e-05 3.377006851780e+00
1.234250000000e+03 -1.025576782128e-02 6.665959998964e-05 3.324726822834e+00
1.234500000000e+03 -9.669119958519e-03 6.471351661416e-05 3.272920071612e+00
1.234750000000e+03 -9.089818386211e-03 6.271231723193e-05 3.221614247502e+00
1.235000000000e+03 -8.524585503477e-03 6.066888974063e-05 3.170837473469e+00
1.235250000000e+03 -7.980092839151e-03 5.859710291178e-05 3.120618239014e+00
1.235500000000e+03 -7.462881492751e-03 5.651168863896e-05 3.070985287652e+00
1.235750000000e+03 -6.979280211572e-03 5.442810613368e-05 3.021967499832e+00
1.236000000000e+03 -6.535321489225e-03 5.236238728767e-05 2.973593771667e+00
1.236250000000e+03 -6.136657312805e-03 5.033096742438e-05 2.925892891262e+00
1.236500000000e+03 -5.788475580503e-03 4.835049925178e-05 2.878893413731e+00
1.236750000000e+03 -5.495418773979e-03 4.643765427501e-05 2.832623535809e+00
1.237000000000e+03 -5.261505545669e-03 4.460891596628e-05 2.787110971793e+00
1.237250000000e+03 -5.090057970333e-03 4.288036274089e-05 2.742382831699e+00
1.237500000000e+03 -4.983634156598e-03 4.126744003904e-05 2.698465503291e+00
1.237750000000e+03 -4.943969779932e-03 3.978473680741e-05 2.655384539037e+00
1.238000000000e+03 -4.971927283027e-03 3.844575690123e-05 2.613164549461e+00
1.238250000000e+03 -5.067457015151e-03 3.726270131602e-05 2.571829103884e+00
1.238500000000e+03 -5.229568076998e-03 3.624624226653e-05 2.531400639923e+00
1.238750000000e+03 -5.456313483408e-03 3.540531262272e-05 2.491900382577e+00
1.239000000000e+03 -5.744786502038e-03 3.474691809729e-05 2.453348274040e+00
1.239250000000e+03 -6.091132880946e-03 3.427596642031e-05 2.415762914729e+00
1.239500000000e+03 -6.490575121224e-03 3.399510931285e-05 2.379161516700e+00
1.239750000000e+03 -6.937453304358e-03 3.390459900177e-05 2.343559869193e+00
1.240000000000e+03 -7.425277882905e-03 3.400222154179e-05 2.308972317564e+00
1.240250000000e+03 -7.946798685773e-03 3.428319666512e-05 2.275411754544e+00
1.240500000000e+03 -8.494085324742e-03 3.474014639782e-05 2.242889625168e+00
1.240750000000e+03 -9.058621461648e-03 3.536310373162e-05 2.211415943899e+00
1.241000000000e+03 -9.631410478973e-03 3.613956566262e-05 2.180999323868e+00
1.241250000000e+03 -1.020309048730e-02 3.705455923692e-05 2.151647018838e+00
1.241500000000e+03 -1.076405923313e-02 3.809077168732e-05 2.123364975271e+00
1.241750000000e+03 -1.130460541595e-02 3.922873483930e-05 2.096157895240e+00
1.242000000000e+03 -1.181504563938e-02 4.044703100947e-05 2.070029307758e+00
1.242250000000e+03 -1.228586427717e-02 4.172254134494e-05 2.044981649933e+00
1.242500000000e+03 -1.270785532686e-02 4.303074982989e-05 2.021016353901e+00
1.242750000000e+03 -1.307226297554e-02 4.434605934245e-05 1.998133939293e+00
1.243000000000e+03 -1.337091926871e-02 4.564215072217e-05 1.976334112384e+00
1.243250000000e+03 -1.359637658748e-02 4.689236773256e-05 1.955615866643e+00
1.243500000000e+03 -1.374203245153e-02 4.807012246527e-05 1.935977584924e+00
1.243750000000e+03 -1.380224572769e-02 4.914931857872e-05 1.917417145203e+00
1.244000000000e+03 -1.377244032504e-02 5.010477755574e-05 1.899932021366e+00
1.244250000000e+03 -1.364919703038e-02 5.091267189347e-05 1.883519386616e+00
1.244500000000e+03 -1.343032882599e-02 5.155094682627e-05 1.868176209029e+00
1.244750000000e+03 -1.311494063870e-02 5.199973395845e-05 1.853899345583e+00
1.245000000000e+03 -1.270347147910e-02 5.224173527843e-05 1.840685630676e+00
1.245250000000e+03 -1.219771591500e-02 5.226256878460e-05 1.828531954203e+00
1.245500000000e+03 -1.160082813652e-02 5.205110181261e-05 1.817435337026e+00
1.245750000000e+03 -1.091730281794e-02 5.159971959162e-05 1.807392991971e+00
1.246000000000e+03 -1.015293802665e-02 5.090454950435e-05 1.798402381034e+00
1.246250000000e+03 -9.314774629067e-03 4.996562060242e-05 1.790461256882e+00
1.246500000000e+03 -8.411018074769e-03 4.878696876270e-05 1.783567699355e+00
1.246750000000e+03 -7.450937854741e-03 4.737666786708e-05 1.777720135844e+00
1.247000000000e+03 -6.444750892668e-03 4.574679765693e-05 1.772917356367e+00
1.247250000000e+03 -5.403485279736e-03 4.391333571713e-05 1.769158512761e+00
1.247500000000e+03 -4.338830485103e-03 4.189598132109e-05 1.766443112977e+00
1.247750000000e+03 -3.262972618318e-03 3.971790825480e-05 1.764771002580e+00
1.248000000000e+03 -2.188418636351e-03 3.740544876343e-05 1.764142338005e+00
1.248250000000e+03 -1.127812583122e-03 3.498771668473e-05 1.764557555420e+00
1.248500000000e+03 -9.374493916359e-05 3.249617070639e-05 1.766017328953e+00
1.248750000000e+03 9.014401944924e-04 2.996412747389e-05 1.768522528581e+00
1.249000000000e+03 1.845838059742e-03 2.742623156526e-05 1.772074171745e+00
1.249250000000e+03 2.728172294310e-03 2.491789329137e-05 1.776673373380e+00
1.249500000000e+03 3.537977400463e-03 2.247470087516e-05 1.782321297935e+00
1.249750000000e+03 4.265770753241e-03 2.013182303381e-05 1.789019110251e+00
1.250000000000e+03 4.903210809625e-03 1.792341069115e-05 1.796767929138e+00
1.250250000000e+03 5.443239360971e-03 1.588200804686e-05 1.805568786863e+00
1.250500000000e+03 5.880203577962e-03 1.403798869537e-05 1.815422591366e+00
1.250750000000e+03 6.209955598468e-03 1.241902792834e-05 1.826330094191e+00
1.251000000000e+03 6.429928578075e-03 1.104961567053e-05 1.838291866681e+00
1.251250000000e+03 6.539185344107e-03 9.950629975747e-06 1.851308280617e+00
1.251500000000e+03 6.538439020900e-03 9.138973783129e-06 1.865379495310e+00
1.251750000000e+03 6.430046162462e-03 8.627281471635e-06 1.880505452893e+00
1.252000000000e+03 6.217969628206e-03 8.423705564947e-06 1.896685877026e+00
1.252250000000e+03 5.907712562787e-03 8.531786659188e-06 1.913920276258e+00
1.252500000000e+03 5.506226104434e-03 8.950403482949e-06 1.932207952988e+00
1.252750000000e+03 5.021788410023e-03 9.673814206912e-06 1.951548011325e+00
1.253000000000e+03 4.463862002476e-03 1.069177246638e-05 1.971939368948e+00
1.253250000000e+03 3.842926989914e-03 1.198973310301e-05 1.993380764764e+00
1.253500000000e+03 3.170298459832e-03 1.354913910306e-05 2.015870767136e+00
1.253750000000e+03 2.457926642759e-03 1.534776137377e-05 2.039407775083e+00
1.254000000000e+03 1.718187846611e-03 1.736010678433e-05 2.063990015826e+00
1.254250000000e+03 9.636682731458e-04 1.955788400615e-05 2.089615535318e+00
1.254500000000e+03 2.069444077421e-04 2.191051308442e-05 2.116282178951e+00
1.254750000000e+03 -5.396333861872e-04 2.438566552132e-05 2.143987565967e+00
1.255000000000e+03 -1.264152454743e-03 2.694983025228e-05 2.172729051772e+00
1.255250000000e+03 -1.955338390152e-03 2.956889067127e-05 2.202503682885e+00
1.255500000000e+03 -2.602742284159e-03 3.220870366824e-05 2.233308140739e+00
1.255750000000e+03 -3.196910282607e-03 3.483566929910e-05 2.265138676495e+00
1.256000000000e+03 -3.729532787187e-03 3.741728376119e-05 2.297991038553e+00
1.256250000000e+03 -4.193570820526e-03 3.992266292996e-05 2.331860391741e+00
1.256500000000e+03 -4.583357034714e-03 4.232302655272e-05 2.366741230887e+00
1.256750000000e+03 -4.894671223810e-03 4.459214660973e-05 2.402627291251e+00
1.257000000000e+03 -5.124787560539e-03 4.670671842796e-05 2.439511455754e+00
1.257250000000e+03 -5.272493838694e-03 4.864671289920e-05 2.477385662366e+00
1.257500000000e+03 -5.338085019054e-03 5.039563678966e-05 2.516240814455e+00
1.257750000000e+03 -5.323328200266e-03 5.194072545403e-05 2.556066694635e+00
1.258000000000e+03 -5.231403270046e-03 5.327309021888e-05 2.596851885914e+00
1.258250000000e+03 -5.066818419081e-03 5.438777686936e-05 2.638583701155e+00
1.258500000000e+03 -4.835306534984e-03 5.528376346733e-05 2.681248124477e+00
1.258750000000e+03 -4.543698859370e-03 5.596388227266e-05 2.724829764038e+00
1.259000000000e+03 -4.199785683690e-03 5.643468567634e-05 2.769311820851e+00
1.259250000000e+03 -3.812159740063e-03 5.670624125961e-05 2.814676071900e+00
1.259500000000e+03 -3.390052419723e-03 5.679187828017e-05 2.860902871773e+00
1.259750000000e+03 -2.943159282164e-03 5.670787554080e-05 2.907971170481e+00
1.260000000000e+03 -2.481464284789e-03 5.647311245507e-05 2.955858550844e+00
1.260250000000e+03 -2.015060272644e-03 5.610867616340e-05 3.004541282486e+00
1.260500000000e+03 -1.553973962884e-03 5.563744531337e-05 3.053994395188e+00
1.260750000000e+03 -1.107993857043e-03 5.508364848614e-05 3.104191767715e+00
1.261000000000e+03 -6.865079500520e-04 5.447241250478e-05 3.155106234409e+00
1.261250000000e+03 -2.983505489431e-04 5.382930743994e-05 3.206709704864e+00
1.261500000000e+03 4.833674934424e-05 5.317989563008e-05 3.258973298413e+00
1.261750000000e+03 3.462295751567e-04 5.254929297799e-05 3.311867488244e+00
1.262000000000e+03 5.889280029962e-04 5.196175455752e-05 3.365362256325e+00
1.262250000000e+03 7.710449650116e-04 5.144028323695e-05 3.419427253668e+00
1.262500000000e+03 8.882754343510e-04 5.100627181107e-05 3.474031966538e+00
1.262750000000e+03 9.374445803172e-04 5.067918816459e-05 3.529145883767e+00
1.263000000000e+03 9.165347276109e-04 5.047630433827e-05 3.584738663348e+00
1.263250000000e+03 8.246920977625e-04 5.041246990101e-05 3.640780296989e+00
1.263500000000e+03 6.622121086493e-04 5.049993825884e-05 3.697241268036e+00
1.263750000000e+03 4.305044956998e-04 5.074824431706e-05 3.754092701211e+00
1.264000000000e+03 1.320409389957e-04 5.116413002040e-05 3.811306503061e+00
1.264250000000e+03 -2.297159175529e-04 5.175152473250e-05 3.868855488662e+00
1.264500000000e+03 -6.503990219631e-04 5.251157329564e-05 3.926713493954e+00
1.264750000000e+03 -1.124835583357e-03 5.344270757682e-05 3.984855472560e+00
1.265000000000e+03 -1.647158330272e-03 5.454076380521e-05 4.043257573967e+00
1.265250000000e+03 -2.210925420039e-03 5.579913825846e-05 4.101897202580e+00
1.265500000000e+03 -2.809245226024e-03 5.720897328207e-05 4.160753057801e+00
1.265750000000e+03 -3.434906086881e-03 5.875937588376e-05 4.219805152453e+00
1.266000000000e+03 -4.080506108775e-03 6.043765737823e-05 4.279034810957e+00
1.266250000000e+03 -4.738581975224e-03 6.222959206612e-05 4.338424645855e+00
1.266500000000e+03 -5.401732584340e-03 6.411968695347e-05 4.397958514993e+00
1.266750000000e+03 -6.062737346280e-03 6.609146077896e-05 4.457621457767e+00
1.267000000000e+03 -6.714665789248e-03 6.812771829701e-05 4.517399612510e+00
1.267250000000e+03 -7.350976477719e-03 7.021082593114e-05 4.577280117175e+00
1.267500000000e+03 -7.965604846155e-03 7.232299010701e-05 4.637250993212e+00
1.267750000000e+03 -8.553038003516e-03 7.444651512753e-05 4.697301015160e+00
1.268000000000e+03 -9.108375636106e-03 7.656404265707e-05 4.757419569402e+00
1.268250000000e+03 -9.627377006924e-03 7.865877699509e-05 4.817596501606e+00
1.268500000000e+03 -1.010649343351e-02 8.071469222837e-05 4.877821958785e+00
1.268750000000e+03 -1.054288658019e-02 8.271671644836e-05 4.938086225085e+00
1.269000000000e+03 -1.093443282647e-02 8.465088763254e-05 4.998379557083e+00
1.269250000000e+03 -1.127971489621e-02 8.650448996278e-05 5.058692019832e+00
1.269500000000e+03 -1.157800070356e-02 8.826616844121e-05 5.119013325826e+00
1.269750000000e+03 -1.182921196990e-02 8.992601748595e-05 5.179332681632e+00
1.270000000000e+03 -1.203388252953e-02 9.147563859099e-05 5.239638642826e+00
1.270250000000e+03 -1.219310804623e-02 9.290817383181e-05 5.299918979685e+00
1.270500000000e+03 -1.230848988347e-02 9.421832083464e-05 5.360160558569e+00
1.270750000000e+03 -1.238207209034e-02 9.540231832203e-05 5.420349236215e+00
1.271000000000e+03 -1.241627627816e-02 9.645791610269e-05 5.480469773787e+00
1.271250000000e+03 -1.241383289297e-02 9.738432070905e-05 5.540505767986e+00
1.271500000000e+03 -1.237771145195e-02 9.818212460450e-05 5.600439601616e+00
1.271750000000e+03 -1.231105275382e-02 9.885322113684e-05 5.660252416044e+00
1.272000000000e+03 -1.221710142131e-02 9.940070183101e-05 5.719924102622e+00
1.272250000000e+03 -1.209914220866e-02 9.982874420639e-05 5.779433315537e+00
1.272500000000e+03 -1.196043960639e-02 1.001424879384e-04 5.838757504204e+00
1.272750000000e+03 -1.180418374482e-02 1.003479076521e-04 5.897872966508e+00
1.273000000000e+03 -1.163344059837e-02 1.004516754581e-04 5.956754919209e+00
1.273250000000e+03 -1.145110944796e-02 1.004610100415e-04 6.015377586460e+00
1.273500000000e+03 -1.125988651650e-02 1.003835611029e-04 6.073714303166e+00
1.273750000000e+03 -1.106223703912e-02 1.002272995223e-04 6.131737634070e+00
1.274000000000e+03 -1.086037336270e-02 1.000003460910e-04 6.189419503668e+00
1.274250000000e+03 -1.065624050809e-02 9.971085059113e-05 6.246731336523e+00
1.274500000000e+03 -1.045150951009e-02 9.936688190687e-05 6.303644207079e+00
1.274750000000e+03 -1.024757644520e-02 9.897631672270e-05 6.360128993696e+00
1.275000000000e+03 -1.004556898014e-02 9.854676747029e-05 6.416156538545e+00
1.275250000000e+03 -9.846358065419e-03 9.808543915685e-05 6.471697807629e+00
1.275500000000e+03 -9.650575739459e-03 9.759909954846e-05 6.526724052174e+00
1.275750000000e+03 -9.458637153992e-03 9.709403112823e-05 6.581206966530e+00
1.276000000000e+03 -9.270766809043e-03 9.657597178001e-05 6.635118843251e+00
1.276250000000e+03 -9.087027719164e-03 9.605010024380e-05 6.688432721392e+00
1.276500000000e+03 -8.907352605036e-03 9.552098968535e-05 6.741122528353e+00
1.276750000000e+03 -8.731576193881e-03 9.499260122547e-05 6.793163212440e+00
1.277000000000e+03 -8.559467308593e-03 9.446829832205e-05 6.844530865452e+00
1.277250000000e+03 -8.390760124746e-03 9.395085566039e-05 6.895202833661e+00
1.277500000000e+03 -8.225183527452e-03 9.344247287349e-05 6.945157816468e+00
1.277750000000e+03 -8.062487066759e-03 9.294482084621e-05 6.994375951548e+00
1.278000000000e+03 -7.902463550610e-03 9.245906240379e-05 7.042838886091e+00
1.278250000000e+03 -7.744967392900e-03 9.198588731446e-05 7.090529833573e+00
1.278500000000e+03 -7.589927387717e-03 9.152555620268e-05 7.137433614970e+00
1.278750000000e+03 -7.437354826421e-03 9.107793215360e-05 7.183536685223e+00
1.279000000000e+03 -7.287345626716e-03 9.064252011121e-05 7.228827144043e+00
1.279250000000e+03 -7.140077341366e-03 9.021853533284e-05 7.273294731977e+00
1.279500000000e+03 -6.995799826537e-03 8.980492469590e-05 7.316930810682e+00
1.279750000000e+03 -6.854821446055e-03 8.940039354099e-05 7.359728329298e+00
1.280000000000e+03 -6.717490224265e-03 8.900344451471e-05 7.401681776426e+00
1.280250000000e+03 -6.584170770735e-03 8.861240856117e-05 7.442787118479e+00
1.280500000000e+03 -6.455218362929e-03 8.822547630075e-05 7.483041726194e+00
1.280750000000e+03 -6.330949646154e-03 8.784070939730e-05 7.522444287785e+00
1.281000000000e+03 -6.211612760593e-03 8.745606016444e-05 7.560994712815e+00
1.281250000000e+03 -6.097356616395e-03 8.706938008790e-05 7.598694025546e+00
1.281500000000e+03 -5.988201331581e-03 8.667844436155e-05 7.635544251052e+00
1.281750000000e+03 -5.884009951033e-03 8.628098738700e-05 7.671548292011e+00
1.282000000000e+03 -5.784463889966e-03 8.587468857996e-05 7.706709802041e+00
1.282250000000e+03 -5.689042080403e-03 8.545718720768e-05 7.741033053453e+00
1.282500000000e+03 -5.597005465426e-03 8.502609913150e-05 7.774522803653e+00
1.282750000000e+03 -5.507387093646e-03 8.457904231510e-05 7.807184157762e+00
1.283000000000e+03 -5.418989237284e-03 8.411364560790e-05 7.839022433801e+00
1.283250000000e+03 -5.330387606334e-03 8.362754537899e-05 7.870043029701e+00
1.283500000000e+03 -5.239943041659e-03 8.311843973235e-05 7.900251290857e+00
1.283750000000e+03 -5.145821008072e-03 8.258411926590e-05 7.929652386212e+00
1.284000000000e+03 -5.046018695338e-03 8.202249434375e-05 7.958251186122e+00
1.284250000000e+03 -4.938399224675e-03 8.143162994362e-05 7.986052151387e+00
1.284500000000e+03 -4.820732892419e-03 8.080978636141e-05 8.013059226502e+00
1.284750000000e+03 -4.690744012780e-03 8.015546013856e-05 8.039275745776e+00
1.285000000000e+03 -4.546163014480e-03 7.946741685705e-05 8.064704345515e+00
1.285250000000e+03 -4.384781942364e-03 7.874472833702e-05 8.089346890744e+00
1.285500000000e+03 -4.204513258654e-03 7.798690972749e-05 8.113204409213e+00
1.285750000000e+03 -4.003449119088e-03 7.719387665084e-05 8.136277039054e+00
1.286000000000e+03 -3.779920136205e-03 7.636599156324e-05 8.158563987786e+00
1.286250000000e+03 -3.532552603569e-03 7.550413364485e-05 8.180063500785e+00
1.286500000000e+03 -3.260321385426e-03 7.460969066578e-05 8.200772843229e+00
1.286750000000e+03 -2.962598135305e-03 7.368458623830e-05 8.220688291496e+00
1.287000000000e+03 -2.639192916233e-03 7.273133241031e-05 8.239805136598e+00
1.287250000000e+03 -2.290388998457e-03 7.175301988840e-05 8.258117695352e+00
1.287500000000e+03 -1.916968647703e-03 7.075331630108e-05 8.275619332977e+00
1.287750000000e+03 -1.520229978535e-03 6.973645454625e-05 8.292302493187e+00
1.288000000000e+03 -1.101993506936e-03 6.870720963342e-05 8.308158737352e+00
1.288250000000e+03 -6.645986813956e-04 6.767087448820e-05 8.323178788884e+00
1.288500000000e+03 -2.108891084369e-04 6.663319795017e-05 8.337352586300e+00
1.288750000000e+03 2.558128407885e-04 6.560031936376e-05 8.350669340767e+00
1.289000000000e+03 7.317423465756e-04 6.457872885227e-05 8.363117600029e+00
1.289250000000e+03 1.212738311616e-03 6.357519117511e-05 8.374685314047e+00
1.289500000000e+03 1.694299489981e-03 6.259665991631e-05 8.385359907406e+00
1.289750000000e+03 2.171648664755e-03 6.165018987292e-05 8.395128350832e+00
1.290000000000e+03 2.639804381178e-03 6.074284608984e-05 8.403977237836e+00
1.290250000000e+03 3.093658338510e-03 5.988160944939e-05 8.411892858999e+00
1.290500000000e+03 3.528057140025e-03 5.907328315202e-05 8.418861279597e+00
1.290750000000e+03 3.937886722958e-03 5.832439931189e-05 8.424868413455e+00
1.291000000000e+03 4.318157518429e-03 5.764113010470e-05 8.429900098424e+00
1.291250000000e+03 4.664089077030e-03 5.702920273543e-05 8.433942166788e+00
1.291500000000e+03 4.971191709031e-03 5.649382296680e-05 8.436980515757e+00
1.291750000000e+03 5.235344403408e-03 5.603960413900e-05 8.439001171870e+00
1.292000000000e+03 5.452866625811e-03 5.567050796493e-05 8.439990353158e+00
1.292250000000e+03 5.620582870490e-03 5.538979418596e-05 8.439934526779e+00
1.292500000000e+03 5.735879195032e-03 5.519998102493e-05 8.438820460252e+00
1.292750000000e+03 5.796749808292e-03 5.510281677357e-05 8.436635268996e+00
1.293000000000e+03 5.801833202936e-03 5.509926245026e-05 8.433366458535e+00
1.293250000000e+03 5.750437763161e-03 5.518948699026e-05 8.429001959597e+00
1.293500000000e+03 5.642555419541e-03 5.537287226087e-05 8.423530159423e+00
1.293750000000e+03 5.478863559834e-03 5.564802886315e-05 8.416939927963e+00
1.294000000000e+03 5.260716005973e-03 5.601281256609e-05 8.409220637577e+00
1.294250000000e+03 4.990121962067e-03 5.646437329118e-05 8.400362180147e+00
1.294500000000e+03 4.669714490265e-03 5.699920912830e-05 8.390354979551e+00
1.294750000000e+03 4.302708375695e-03 5.761319442646e-05 8.379190002154e+00
1.295000000000e+03 3.892849425037e-03 5.830163702272e-05 8.366858763379e+00
1.295250000000e+03 3.444354699968e-03 5.905934624281e-05 8.353353334936e+00
1.295500000000e+03 2.961845899260e-03 5.988068761642e-05 8.338666351044e+00
1.295750000000e+03 2.450276928022e-03 6.075965571267e-05 8.322791015311e+00
1.296000000000e+03 1.914856402436e-03 6.169000624656e-05 8.305721110325e+00
1.296250000000e+03 1.360967848202e-03 6.266528146012e-05 8.287451008372e+00
1.296500000000e+03 7.940872829798e-04 6.367887670583e-05 8.267975687440e+00
1.296750000000e+03 2.197009603518e-04 6.472412902833e-05 8.247290750671e+00
1.297000000000e+03 -3.567761891142e-04 6.579439794721e-05 8.225392451615e+00
1.297250000000e+03 -9.300789720792e-04 6.688316002629e-05 8.202277723707e+00
1.297500000000e+03 -1.495167211750e-03 6.798401821259e-05 8.177944216639e+00
1.297750000000e+03 -2.047295883186e-03 6.909078546413e-05 8.152390338240e+00
1.298000000000e+03 -2.582078831078e-03 7.019758175725e-05 8.125615301473e+00
1.298250000000e+03 -3.095545823796e-03 7.129887387589e-05 8.097619177405e+00
1.298500000000e+03 -3.584191731742e-03 7.238951973138e-05 8.068402952633e+00
1.298750000000e+03 -4.045017048926e-03 7.346480847226e-05 8.037968590401e+00
1.299000000000e+03 -4.475559305696e-03 7.452049306936e-05 8.006319094853e+00
1.299250000000e+03 -4.873914893808e-03 7.555281488564e-05 7.973458577257e+00
1.299500000000e+03 -5.238751165286e-03 7.655851823238e-05 7.939392322533e+00
1.299750000000e+03 -5.569309065706e-03 7.753486378098e-05 7.904126855621e+00
1.300000000000e+03 -5.865396180782e-03 7.847960227869e-05 7.867670004783e+00
1.300250000000e+03 -6.127371424352e-03 7.939098027973e-05 7.830030962557e+00
1.300500000000e+03 -6.356120837110e-03 8.026771984890e-05 7.791220340298e+00
1.300750000000e+03 -6.553026292915e-03 8.110898574593e-05 7.751250218122e+00
1.301000000000e+03 -6.719926767130e-03 8.191435595528e-05 7.710134186125e+00
1.301250000000e+03 -6.859073561510e-03 8.268378468709e-05 7.667887377783e+00
1.301500000000e+03 -6.973079680890e-03 8.341757091088e-05 7.624526492995e+00
1.301750000000e+03 -7.064865087611e-03 8.411631309135e-05 7.580069812276e+00
1.302000000000e+03 -7.137597634001e-03 8.478086530261e-05 7.534537198649e+00
[truncated: 87,280 more chars]
